# Supplementary material for: Genetic analysis of Thai cattle reveals a Southeast Asian indicine ancestry
Source: PeerJ. 2015 Oct 27;3:e1318. doi: 10.7717/peerj.1318 (PMC4627918; doi:10.7717/peerj.1318)
Supplement: Dataset S2 — The Q values inferred by ADMIXTURE for each modeled K are shown for each individual, which are labeled according to breed information. The data are organized into three folders, each of which represents the ADMIXTURE experiments described in Fig. S5. [file peerj-03-1318-s007.zip › SupplementDataS7/1397breeds/40.Q]

0.001872 0.000010 0.014268 0.000010 0.030733 0.000010 0.000010 0.000010 0.000010 0.000010 0.000010 0.000010 0.000010 0.000010 0.000010 0.000010 0.000010 0.912545 0.000010 0.000010 0.000010 0.012715 0.004300 0.000010 0.000010 0.000010 0.013056 0.000010 0.000010 0.000010 0.010192 0.000010 0.000010 0.000010 0.000010 0.000010 0.000010 0.000010 0.000010 0.000010
0.002118 0.019572 0.000010 0.000010 0.036201 0.000010 0.000732 0.000010 0.000010 0.000010 0.000010 0.000010 0.000010 0.000010 0.000010 0.000010 0.000010 0.899285 0.000952 0.000010 0.000010 0.013143 0.001092 0.000010 0.000010 0.000010 0.000010 0.000010 0.000010 0.004094 0.000010 0.000010 0.000010 0.000010 0.000010 0.000010 0.000010 0.000010 0.022511 0.000010
0.000010 0.000010 0.000010 0.000010 0.026439 0.000010 0.000010 0.000010 0.000010 0.000010 0.000010 0.000010 0.000010 0.000010 0.000010 0.000010 0.000010 0.930647 0.000010 0.000010 0.000010 0.000010 0.015834 0.000010 0.000010 0.007764 0.000010 0.000010 0.000010 0.000010 0.000010 0.000010 0.000010 0.000010 0.000010 0.000010 0.000010 0.000010 0.018967 0.000010
0.000010 0.000010 0.000010 0.000010 0.000010 0.000010 0.000010 0.000010 0.010050 0.000010 0.000010 0.000010 0.000010 0.000010 0.000010 0.000010 0.000010 0.984073 0.000010 0.000010 0.000010 0.000010 0.000010 0.000010 0.000010 0.000010 0.000010 0.000010 0.005506 0.000010 0.000010 0.000010 0.000010 0.000010 0.000010 0.000010 0.000010 0.000010 0.000010 0.000010
0.000010 0.011600 0.009498 0.000010 0.000010 0.000010 0.000010 0.000010 0.000010 0.000010 0.000010 0.000010 0.000010 0.000010 0.000010 0.000010 0.002505 0.916518 0.000010 0.000010 0.000010 0.009600 0.037720 0.000010 0.000010 0.000010 0.000010 0.000010 0.012229 0.000010 0.000010 0.000010 0.000010 0.000010 0.000010 0.000010 0.000010 0.000010 0.000010 0.000010
0.000010 0.000010 0.000010 0.000010 0.020258 0.000010 0.000010 0.000010 0.000010 0.000010 0.000010 0.000010 0.000010 0.000010 0.000010 0.000010 0.000010 0.969944 0.000010 0.000010 0.000010 0.000010 0.000010 0.000010 0.000010 0.000010 0.000010 0.000010 0.009429 0.000010 0.000010 0.000010 0.000010 0.000010 0.000010 0.000010 0.000010 0.000010 0.000010 0.000010
0.000010 0.000010 0.000010 0.000010 0.002192 0.000010 0.000010 0.000010 0.000010 0.000010 0.000010 0.000010 0.000010 0.000010 0.000010 0.000010 0.000010 0.990582 0.000010 0.000010 0.000010 0.000010 0.000010 0.000010 0.000010 0.000010 0.000010 0.006857 0.000010 0.000010 0.000010 0.000010 0.000010 0.000010 0.000010 0.000010 0.000010 0.000010 0.000010 0.000010
0.000010 0.000010 0.000010 0.000010 0.000010 0.000010 0.000010 0.000010 0.000010 0.000010 0.000010 0.000010 0.000010 0.000010 0.000010 0.000010 0.000010 0.999610 0.000010 0.000010 0.000010 0.000010 0.000010 0.000010 0.000010 0.000010 0.000010 0.000010 0.000010 0.000010 0.000010 0.000010 0.000010 0.000010 0.000010 0.000010 0.000010 0.000010 0.000010 0.000010
0.000010 0.000010 0.000010 0.000010 0.045902 0.000010 0.000010 0.000010 0.000010 0.000010 0.000010 0.000010 0.000010 0.000010 0.000010 0.000010 0.002234 0.904905 0.012982 0.000010 0.000010 0.000010 0.002063 0.000010 0.000010 0.000010 0.000010 0.000010 0.013693 0.007719 0.000010 0.000010 0.000010 0.000010 0.004039 0.000010 0.000010 0.000010 0.006153 0.000010
0.000010 0.000186 0.000010 0.000010 0.000010 0.000010 0.000010 0.000010 0.000010 0.000010 0.002453 0.000010 0.000010 0.000010 0.000010 0.000010 0.013574 0.937593 0.000010 0.000010 0.000010 0.000010 0.000010 0.000010 0.000010 0.000010 0.001908 0.018902 0.002979 0.000010 0.014949 0.000010 0.000010 0.000010 0.007146 0.000010 0.000010 0.000010 0.000010 0.000010
0.000010 0.002073 0.000010 0.016048 0.014485 0.000010 0.000010 0.000010 0.000010 0.000010 0.000010 0.000010 0.000010 0.000010 0.000010 0.000010 0.000010 0.910473 0.000010 0.000010 0.000010 0.000220 0.018381 0.000010 0.000010 0.000010 0.010262 0.003292 0.000010 0.000010 0.000010 0.000010 0.000010 0.001152 0.000010 0.000010 0.000010 0.000010 0.023315 0.000010
0.000010 0.000010 0.000010 0.000010 0.000010 0.000010 0.000010 0.000010 0.000010 0.000010 0.000010 0.000010 0.000010 0.000010 0.000010 0.000010 0.000010 0.999610 0.000010 0.000010 0.000010 0.000010 0.000010 0.000010 0.000010 0.000010 0.000010 0.000010 0.000010 0.000010 0.000010 0.000010 0.000010 0.000010 0.000010 0.000010 0.000010 0.000010 0.000010 0.000010
0.000010 0.000010 0.000010 0.000010 0.002322 0.000010 0.000010 0.000010 0.000010 0.000010 0.000010 0.000010 0.000010 0.000010 0.000010 0.000010 0.000010 0.967586 0.000010 0.000192 0.000010 0.000010 0.000012 0.000010 0.000010 0.000010 0.004801 0.000010 0.007935 0.000010 0.000115 0.008828 0.000010 0.000010 0.007899 0.000010 0.000010 0.000010 0.000010 0.000010
0.001971 0.020288 0.000010 0.000010 0.022582 0.000010 0.000010 0.000010 0.000010 0.000010 0.000010 0.000010 0.000010 0.000010 0.000010 0.000010 0.000010 0.922080 0.000010 0.000010 0.000010 0.006375 0.000010 0.000010 0.000010 0.016317 0.010056 0.000010 0.000010 0.000010 0.000010 0.000010 0.000010 0.000010 0.000010 0.000010 0.000010 0.000010 0.000010 0.000010
0.012343 0.013740 0.000010 0.041317 0.004396 0.000010 0.000010 0.000010 0.000010 0.000010 0.000019 0.000010 0.000010 0.000010 0.000010 0.000010 0.009636 0.882783 0.000010 0.000010 0.000010 0.000010 0.000010 0.000010 0.000010 0.022529 0.000010 0.002923 0.000010 0.008466 0.000010 0.000010 0.000010 0.000010 0.000010 0.000010 0.000010 0.000010 0.001558 0.000010
0.000010 0.000010 0.000010 0.000010 0.000010 0.000010 0.000010 0.000010 0.000010 0.000010 0.000010 0.000010 0.000010 0.000010 0.000010 0.000010 0.000010 0.999053 0.000010 0.000010 0.000010 0.000567 0.000010 0.000010 0.000010 0.000010 0.000010 0.000010 0.000010 0.000010 0.000010 0.000010 0.000010 0.000010 0.000010 0.000010 0.000010 0.000010 0.000010 0.000010
0.000010 0.000010 0.000010 0.000010 0.033732 0.000010 0.000010 0.000010 0.000010 0.000010 0.000010 0.000010 0.000010 0.000010 0.000010 0.000010 0.000010 0.962107 0.000010 0.000010 0.000010 0.000010 0.000010 0.000010 0.000010 0.000010 0.000010 0.000010 0.000010 0.000010 0.000010 0.000010 0.000010 0.000010 0.000010 0.000010 0.000010 0.003792 0.000010 0.000010
0.000010 0.000010 0.000010 0.000010 0.023510 0.000010 0.000010 0.000010 0.000010 0.000010 0.000010 0.000010 0.000010 0.000010 0.000010 0.000010 0.000010 0.937720 0.000010 0.000010 0.000010 0.012037 0.004085 0.000010 0.000010 0.022298 0.000010 0.000010 0.000010 0.000010 0.000010 0.000010 0.000010 0.000010 0.000010 0.000010 0.000010 0.000010 0.000010 0.000010
0.000010 0.000010 0.000010 0.005265 0.053622 0.000010 0.000010 0.000010 0.000010 0.000010 0.000010 0.000010 0.000010 0.000010 0.000010 0.000010 0.000010 0.905228 0.000010 0.000010 0.000010 0.020135 0.008957 0.000010 0.000010 0.000010 0.000010 0.000010 0.000010 0.000010 0.006453 0.000010 0.000010 0.000010 0.000010 0.000010 0.000010 0.000010 0.000010 0.000010
0.000010 0.000010 0.000010 0.000010 0.000010 0.000010 0.000010 0.000010 0.009351 0.000010 0.000010 0.000010 0.000010 0.000010 0.000010 0.000010 0.000010 0.967085 0.000010 0.000010 0.000010 0.000596 0.000010 0.000010 0.000010 0.010051 0.000010 0.000010 0.000010 0.000010 0.012567 0.000010 0.000010 0.000010 0.000010 0.000010 0.000010 0.000010 0.000010 0.000010
0.000010 0.000010 0.000010 0.000010 0.000010 0.000010 0.000010 0.000010 0.000010 0.000010 0.999610 0.000010 0.000010 0.000010 0.000010 0.000010 0.000010 0.000010 0.000010 0.000010 0.000010 0.000010 0.000010 0.000010 0.000010 0.000010 0.000010 0.000010 0.000010 0.000010 0.000010 0.000010 0.000010 0.000010 0.000010 0.000010 0.000010 0.000010 0.000010 0.000010
0.000010 0.000894 0.002061 0.000119 0.050473 0.000010 0.000010 0.000010 0.000010 0.000010 0.916380 0.000010 0.000010 0.000010 0.000010 0.000010 0.002290 0.000010 0.000010 0.000010 0.000010 0.013463 0.000010 0.000010 0.000010 0.000010 0.000010 0.001931 0.000010 0.005706 0.000010 0.000010 0.000010 0.000010 0.003397 0.000010 0.000010 0.000010 0.002996 0.000010
0.000010 0.000010 0.000010 0.000010 0.000010 0.000010 0.000010 0.000010 0.000010 0.000010 0.999610 0.000010 0.000010 0.000010 0.000010 0.000010 0.000010 0.000010 0.000010 0.000010 0.000010 0.000010 0.000010 0.000010 0.000010 0.000010 0.000010 0.000010 0.000010 0.000010 0.000010 0.000010 0.000010 0.000010 0.000010 0.000010 0.000010 0.000010 0.000010 0.000010
0.000010 0.000010 0.000010 0.000010 0.000010 0.000010 0.000010 0.000010 0.007448 0.000010 0.975078 0.000010 0.000010 0.000010 0.000010 0.000010 0.000010 0.009268 0.000010 0.000010 0.000010 0.006932 0.000010 0.000010 0.000010 0.000010 0.000010 0.000924 0.000010 0.000010 0.000010 0.000010 0.000010 0.000010 0.000010 0.000010 0.000010 0.000010 0.000010 0.000010
0.000010 0.000010 0.000010 0.000010 0.008968 0.000010 0.000010 0.000010 0.000010 0.000010 0.990191 0.000010 0.000010 0.000010 0.000010 0.000010 0.000470 0.000010 0.000010 0.000010 0.000010 0.000010 0.000010 0.000010 0.000010 0.000010 0.000010 0.000010 0.000010 0.000010 0.000010 0.000010 0.000010 0.000010 0.000010 0.000010 0.000010 0.000010 0.000010 0.000010
0.000010 0.015210 0.000010 0.000010 0.002723 0.000010 0.000010 0.000010 0.000794 0.000010 0.974459 0.000010 0.000010 0.000010 0.000010 0.000010 0.002733 0.000010 0.000010 0.000010 0.000010 0.000010 0.000010 0.000010 0.000010 0.000010 0.000010 0.000100 0.003651 0.000010 0.000010 0.000010 0.000010 0.000010 0.000010 0.000010 0.000010 0.000010 0.000010 0.000010
0.000010 0.000010 0.000010 0.000010 0.000010 0.000010 0.000010 0.000010 0.000010 0.000010 0.999610 0.000010 0.000010 0.000010 0.000010 0.000010 0.000010 0.000010 0.000010 0.000010 0.000010 0.000010 0.000010 0.000010 0.000010 0.000010 0.000010 0.000010 0.000010 0.000010 0.000010 0.000010 0.000010 0.000010 0.000010 0.000010 0.000010 0.000010 0.000010 0.000010
0.000010 0.000010 0.000010 0.000010 0.000010 0.000010 0.000010 0.000010 0.000010 0.000010 0.999610 0.000010 0.000010 0.000010 0.000010 0.000010 0.000010 0.000010 0.000010 0.000010 0.000010 0.000010 0.000010 0.000010 0.000010 0.000010 0.000010 0.000010 0.000010 0.000010 0.000010 0.000010 0.000010 0.000010 0.000010 0.000010 0.000010 0.000010 0.000010 0.000010
0.000010 0.000010 0.000010 0.000010 0.000010 0.000010 0.000010 0.000010 0.000010 0.000010 0.999610 0.000010 0.000010 0.000010 0.000010 0.000010 0.000010 0.000010 0.000010 0.000010 0.000010 0.000010 0.000010 0.000010 0.000010 0.000010 0.000010 0.000010 0.000010 0.000010 0.000010 0.000010 0.000010 0.000010 0.000010 0.000010 0.000010 0.000010 0.000010 0.000010
0.000010 0.000010 0.000010 0.000010 0.000010 0.000010 0.000010 0.000010 0.000010 0.000010 0.999610 0.000010 0.000010 0.000010 0.000010 0.000010 0.000010 0.000010 0.000010 0.000010 0.000010 0.000010 0.000010 0.000010 0.000010 0.000010 0.000010 0.000010 0.000010 0.000010 0.000010 0.000010 0.000010 0.000010 0.000010 0.000010 0.000010 0.000010 0.000010 0.000010
0.000010 0.014957 0.000010 0.000010 0.000010 0.000010 0.000010 0.000010 0.000010 0.000010 0.951523 0.000010 0.000010 0.000010 0.000010 0.000010 0.000010 0.000010 0.002070 0.000010 0.000010 0.000010 0.015808 0.000010 0.000010 0.011631 0.000010 0.000010 0.000010 0.000010 0.000943 0.000010 0.000010 0.002737 0.000010 0.000010 0.000010 0.000010 0.000010 0.000010
0.000010 0.004862 0.000010 0.000010 0.030762 0.000010 0.000010 0.000010 0.064521 0.000010 0.825274 0.000010 0.004410 0.000010 0.000010 0.000010 0.000010 0.000010 0.000010 0.001283 0.000010 0.010920 0.020066 0.000010 0.003772 0.000010 0.000010 0.000010 0.000010 0.000177 0.033663 0.000010 0.000010 0.000010 0.000010 0.000010 0.000010 0.000010 0.000010 0.000010
0.005320 0.000010 0.002113 0.000010 0.003204 0.000010 0.000010 0.000010 0.000010 0.000010 0.888203 0.000010 0.000010 0.000010 0.000010 0.000010 0.000010 0.000010 0.000010 0.000010 0.000010 0.021372 0.000010 0.000010 0.033221 0.000010 0.002454 0.000010 0.003849 0.000010 0.012750 0.000010 0.000010 0.000010 0.000010 0.000010 0.000010 0.000010 0.027213 0.000010
0.000010 0.012549 0.015172 0.015137 0.038253 0.000010 0.000010 0.000010 0.000010 0.000010 0.899291 0.000010 0.000010 0.000010 0.000010 0.000010 0.000010 0.000010 0.000010 0.000010 0.000010 0.000010 0.000010 0.000010 0.003409 0.000010 0.000010 0.000010 0.000010 0.000010 0.008101 0.000010 0.000010 0.000010 0.000010 0.000010 0.000010 0.007769 0.000010 0.000010
0.000010 0.000020 0.000010 0.000010 0.000010 0.000010 0.000010 0.000010 0.000010 0.000010 0.999600 0.000010 0.000010 0.000010 0.000010 0.000010 0.000010 0.000010 0.000010 0.000010 0.000010 0.000010 0.000010 0.000010 0.000010 0.000010 0.000010 0.000010 0.000010 0.000010 0.000010 0.000010 0.000010 0.000010 0.000010 0.000010 0.000010 0.000010 0.000010 0.000010
0.000010 0.000010 0.000010 0.000010 0.000010 0.000010 0.000010 0.000010 0.000010 0.000010 0.999610 0.000010 0.000010 0.000010 0.000010 0.000010 0.000010 0.000010 0.000010 0.000010 0.000010 0.000010 0.000010 0.000010 0.000010 0.000010 0.000010 0.000010 0.000010 0.000010 0.000010 0.000010 0.000010 0.000010 0.000010 0.000010 0.000010 0.000010 0.000010 0.000010
0.000010 0.000010 0.000010 0.000010 0.029232 0.000010 0.000010 0.000010 0.000010 0.000010 0.890826 0.000010 0.000010 0.000010 0.000010 0.000010 0.000010 0.030230 0.000010 0.000010 0.000010 0.015774 0.000010 0.000010 0.000010 0.000010 0.000010 0.000010 0.000010 0.033588 0.000010 0.000010 0.000010 0.000010 0.000010 0.000010 0.000010 0.000010 0.000010 0.000010
0.000010 0.000010 0.000010 0.000010 0.000010 0.000010 0.000010 0.000010 0.000010 0.000010 0.975337 0.000010 0.000010 0.000010 0.000010 0.000010 0.019911 0.000010 0.000010 0.000010 0.000010 0.000010 0.000010 0.000010 0.000010 0.000010 0.004382 0.000010 0.000010 0.000010 0.000010 0.000010 0.000010 0.000010 0.000010 0.000010 0.000010 0.000010 0.000010 0.000010
0.000010 0.000010 0.000010 0.000010 0.000010 0.000010 0.000010 0.000010 0.000010 0.000010 0.999610 0.000010 0.000010 0.000010 0.000010 0.000010 0.000010 0.000010 0.000010 0.000010 0.000010 0.000010 0.000010 0.000010 0.000010 0.000010 0.000010 0.000010 0.000010 0.000010 0.000010 0.000010 0.000010 0.000010 0.000010 0.000010 0.000010 0.000010 0.000010 0.000010
0.000010 0.000010 0.000010 0.000010 0.000010 0.000010 0.000010 0.000010 0.000010 0.000010 0.999610 0.000010 0.000010 0.000010 0.000010 0.000010 0.000010 0.000010 0.000010 0.000010 0.000010 0.000010 0.000010 0.000010 0.000010 0.000010 0.000010 0.000010 0.000010 0.000010 0.000010 0.000010 0.000010 0.000010 0.000010 0.000010 0.000010 0.000010 0.000010 0.000010
0.005426 0.027532 0.014965 0.000010 0.000010 0.000010 0.000010 0.000010 0.000010 0.000010 0.000010 0.000010 0.000010 0.000010 0.000010 0.000010 0.001495 0.000010 0.000010 0.000010 0.000010 0.000010 0.000010 0.000010 0.013452 0.002222 0.042681 0.000010 0.013779 0.784758 0.000010 0.004976 0.000010 0.000010 0.000010 0.000010 0.000010 0.000010 0.088425 0.000010
0.008091 0.037353 0.003138 0.000010 0.000010 0.000010 0.000010 0.000010 0.017254 0.000010 0.000010 0.000010 0.000010 0.000010 0.000010 0.000010 0.045469 0.000010 0.004530 0.005662 0.000010 0.000010 0.000010 0.000010 0.016062 0.002292 0.047876 0.000010 0.046766 0.674706 0.017013 0.000010 0.000010 0.000939 0.000010 0.000010 0.000010 0.000010 0.072599 0.000010
0.000010 0.016083 0.003789 0.004070 0.000010 0.000010 0.000010 0.000010 0.000010 0.000010 0.000010 0.000010 0.000010 0.000010 0.000010 0.000010 0.018947 0.000010 0.000010 0.000010 0.000010 0.000010 0.000010 0.000010 0.027876 0.000010 0.056591 0.013579 0.000428 0.728814 0.020413 0.000010 0.000010 0.011005 0.000010 0.000010 0.000010 0.000010 0.098123 0.000010
0.000010 0.006324 0.008057 0.000010 0.000010 0.000010 0.000010 0.000010 0.030641 0.000010 0.000010 0.000010 0.000010 0.000010 0.000010 0.000010 0.000010 0.000010 0.000010 0.000010 0.000010 0.000010 0.011665 0.000010 0.049855 0.000010 0.054593 0.000010 0.000346 0.722499 0.000010 0.000010 0.000010 0.008012 0.000010 0.000010 0.000010 0.000010 0.107710 0.000010
0.000114 0.016487 0.000010 0.000010 0.000010 0.000010 0.000010 0.000010 0.041887 0.000010 0.000010 0.000010 0.000010 0.000010 0.000010 0.000010 0.041621 0.000010 0.008390 0.000010 0.000010 0.000010 0.000010 0.000010 0.000014 0.000950 0.053605 0.012658 0.022621 0.699637 0.012967 0.000010 0.000010 0.018614 0.000010 0.000010 0.000010 0.000010 0.070175 0.000010
0.000010 0.015184 0.004950 0.004243 0.000010 0.000010 0.000010 0.000010 0.012022 0.000010 0.000010 0.000010 0.000010 0.000010 0.000010 0.000010 0.026135 0.000010 0.000010 0.000010 0.000010 0.020024 0.000010 0.000010 0.010259 0.000010 0.055971 0.000010 0.000538 0.745776 0.016547 0.000010 0.000010 0.000010 0.000010 0.000010 0.000010 0.000010 0.088072 0.000010
0.009775 0.033273 0.022670 0.000010 0.000157 0.000010 0.000010 0.000010 0.004497 0.000010 0.000010 0.000010 0.000010 0.000010 0.000010 0.000010 0.000010 0.000010 0.000010 0.000010 0.000010 0.000131 0.000010 0.000010 0.026373 0.000010 0.034145 0.011069 0.004843 0.728317 0.022338 0.003378 0.000010 0.022704 0.000010 0.000010 0.000010 0.000011 0.076080 0.000010
0.000010 0.037218 0.005472 0.000010 0.000010 0.000010 0.000010 0.000010 0.013358 0.000010 0.000010 0.000010 0.001611 0.000010 0.000010 0.000010 0.029458 0.000010 0.000010 0.010904 0.000010 0.004714 0.000010 0.000010 0.026954 0.000010 0.047774 0.010651 0.013692 0.701171 0.000010 0.007839 0.000010 0.008646 0.000010 0.000010 0.000010 0.000010 0.080288 0.000010
0.000010 0.019097 0.000010 0.000010 0.013786 0.000010 0.000010 0.000010 0.058671 0.000010 0.000010 0.000010 0.000010 0.000010 0.000010 0.000010 0.000779 0.000010 0.000010 0.006670 0.000010 0.000010 0.000010 0.000010 0.023483 0.000010 0.022315 0.000010 0.022208 0.699266 0.038835 0.000010 0.000010 0.004464 0.000010 0.000010 0.000010 0.000010 0.090146 0.000010
0.000010 0.014534 0.000010 0.000010 0.000010 0.000010 0.000010 0.000010 0.000010 0.000010 0.000010 0.000010 0.000010 0.000010 0.000010 0.000010 0.018151 0.000010 0.000010 0.000010 0.000010 0.000010 0.000010 0.000010 0.022141 0.000010 0.078147 0.000010 0.011825 0.750419 0.027303 0.003156 0.000010 0.000010 0.000010 0.000010 0.000010 0.000010 0.074014 0.000010
0.008836 0.010427 0.000010 0.000010 0.000010 0.000010 0.000010 0.000010 0.031494 0.000010 0.000010 0.000010 0.000010 0.000010 0.000010 0.000010 0.030234 0.000010 0.000211 0.000010 0.000010 0.009322 0.000010 0.000010 0.035393 0.000010 0.036255 0.008486 0.018931 0.703387 0.005534 0.000021 0.000010 0.000010 0.000010 0.000010 0.000010 0.000010 0.101211 0.000010
0.012684 0.001139 0.000010 0.004125 0.000010 0.000010 0.002190 0.000010 0.042198 0.000010 0.000010 0.000010 0.000010 0.000010 0.000010 0.000010 0.017870 0.000010 0.000010 0.017715 0.000010 0.001048 0.008390 0.000010 0.023202 0.001611 0.056044 0.000010 0.020655 0.708873 0.030618 0.000101 0.000010 0.000010 0.000010 0.000010 0.000010 0.000010 0.051307 0.000010
0.008127 0.037536 0.020362 0.000010 0.000010 0.000010 0.000739 0.000010 0.000018 0.000010 0.000010 0.000010 0.000010 0.000010 0.000010 0.000010 0.011509 0.000010 0.000010 0.000010 0.000010 0.000010 0.000010 0.000010 0.016560 0.000010 0.040218 0.000010 0.012916 0.772761 0.000010 0.004863 0.000010 0.000010 0.000010 0.000010 0.000010 0.000010 0.074112 0.000010
0.000010 0.006364 0.010592 0.006827 0.000010 0.000010 0.000010 0.000010 0.042159 0.000010 0.000010 0.000010 0.000010 0.000010 0.000010 0.000010 0.004912 0.000010 0.000010 0.011849 0.000010 0.000010 0.003365 0.000010 0.026332 0.000010 0.038286 0.004771 0.014262 0.690871 0.047212 0.013119 0.000010 0.007457 0.000010 0.000010 0.000010 0.000010 0.071382 0.000010
0.000010 0.000010 0.005974 0.000010 0.000010 0.000010 0.000010 0.000010 0.000010 0.000010 0.000010 0.000010 0.000010 0.000010 0.000010 0.000010 0.021039 0.000010 0.000010 0.000010 0.000010 0.003639 0.000010 0.000010 0.015468 0.005171 0.067766 0.000010 0.026409 0.720135 0.036156 0.000010 0.000010 0.000010 0.000010 0.000010 0.000010 0.000010 0.097943 0.000010
0.001236 0.011063 0.003504 0.000010 0.000010 0.000010 0.000010 0.000010 0.022966 0.000010 0.000010 0.000010 0.008579 0.000010 0.000010 0.000010 0.005967 0.000010 0.000010 0.000010 0.000010 0.006063 0.001494 0.000010 0.033344 0.000010 0.039309 0.000010 0.013089 0.690065 0.032259 0.005324 0.000010 0.008129 0.000010 0.000010 0.000010 0.000010 0.117368 0.000010
0.003545 0.010175 0.017716 0.000010 0.000010 0.000158 0.000010 0.000010 0.024254 0.000010 0.000010 0.000010 0.000010 0.000010 0.000010 0.000010 0.000010 0.000010 0.001737 0.006678 0.000010 0.000010 0.006931 0.000149 0.000010 0.000010 0.053947 0.000010 0.022652 0.752506 0.008008 0.000010 0.000010 0.003526 0.000010 0.000010 0.000010 0.000010 0.082302 0.005477
0.017119 0.000010 0.013563 0.019408 0.013616 0.000010 0.000010 0.000010 0.000010 0.000010 0.000010 0.000010 0.000010 0.000010 0.000010 0.000010 0.008236 0.000010 0.000010 0.000010 0.000010 0.000015 0.000010 0.000010 0.000010 0.000010 0.025235 0.000537 0.004146 0.795997 0.031074 0.000010 0.000010 0.001279 0.000010 0.000010 0.000010 0.018972 0.050545 0.000010
0.007696 0.014165 0.000190 0.000010 0.000011 0.000010 0.000010 0.000010 0.000010 0.000010 0.000010 0.000010 0.000010 0.000010 0.000010 0.000010 0.018423 0.000010 0.000010 0.000010 0.000010 0.000010 0.000010 0.000010 0.004316 0.000010 0.073466 0.000010 0.000010 0.793757 0.016031 0.000010 0.000010 0.000010 0.000010 0.000010 0.000010 0.000010 0.071645 0.000010
0.000010 0.038387 0.014998 0.007607 0.000010 0.000010 0.000010 0.000010 0.014016 0.000010 0.000010 0.000010 0.016911 0.000010 0.000010 0.000010 0.023481 0.000010 0.003164 0.000010 0.000010 0.000010 0.000010 0.000010 0.002209 0.000010 0.022382 0.005453 0.000010 0.760948 0.014382 0.000010 0.000010 0.000010 0.000010 0.000010 0.000010 0.000010 0.075792 0.000010
0.000010 0.000010 0.000010 0.000010 0.068279 0.000010 0.015444 0.000010 0.040687 0.000010 0.000010 0.000010 0.000010 0.000010 0.000010 0.000010 0.014160 0.000010 0.000014 0.002902 0.000010 0.000010 0.027401 0.000010 0.049965 0.002318 0.000010 0.477984 0.047434 0.215213 0.018871 0.000010 0.000010 0.000010 0.000010 0.000010 0.000010 0.000010 0.019068 0.000010
0.000010 0.034896 0.010043 0.029244 0.000010 0.000010 0.000010 0.000010 0.021750 0.000010 0.000010 0.000010 0.000010 0.000010 0.000010 0.000010 0.000010 0.000010 0.009974 0.001295 0.000010 0.000010 0.000010 0.000010 0.005931 0.000010 0.000010 0.802916 0.000010 0.064245 0.009278 0.000010 0.000010 0.000010 0.000010 0.000010 0.000010 0.000010 0.010138 0.000010
0.000010 0.000010 0.000010 0.000010 0.000010 0.000010 0.000010 0.000010 0.000010 0.000010 0.000010 0.000010 0.000010 0.000010 0.000010 0.000010 0.000010 0.000010 0.000010 0.000010 0.000010 0.000010 0.000010 0.000010 0.000010 0.000010 0.000010 0.999610 0.000010 0.000010 0.000010 0.000010 0.000010 0.000010 0.000010 0.000010 0.000010 0.000010 0.000010 0.000010
0.000010 0.000010 0.000010 0.000010 0.000010 0.000010 0.000010 0.000010 0.000010 0.000010 0.000010 0.000010 0.000010 0.000010 0.000010 0.000010 0.000010 0.000010 0.000320 0.000010 0.005200 0.000010 0.000010 0.000010 0.000010 0.000010 0.000010 0.994109 0.000010 0.000010 0.000010 0.000010 0.000010 0.000010 0.000010 0.000010 0.000010 0.000010 0.000010 0.000010
0.019966 0.005656 0.000010 0.033538 0.071061 0.000010 0.000010 0.000010 0.065033 0.000010 0.028369 0.000010 0.001064 0.000010 0.000010 0.000010 0.007832 0.000010 0.000010 0.012871 0.000010 0.004735 0.000010 0.000010 0.010487 0.011280 0.009652 0.426844 0.032351 0.179205 0.049312 0.001641 0.000010 0.000010 0.000010 0.000010 0.000010 0.000010 0.028895 0.000010
0.000010 0.000010 0.000010 0.000010 0.000010 0.000010 0.000010 0.000010 0.000010 0.000010 0.000010 0.000010 0.000010 0.000010 0.000010 0.000010 0.000010 0.000010 0.000010 0.000010 0.000010 0.000010 0.000010 0.000010 0.000010 0.000010 0.000010 0.999610 0.000010 0.000010 0.000010 0.000010 0.000010 0.000010 0.000010 0.000010 0.000010 0.000010 0.000010 0.000010
0.000010 0.000010 0.017923 0.000010 0.014552 0.000010 0.000010 0.010038 0.000010 0.000010 0.000010 0.000010 0.000010 0.000010 0.000010 0.000010 0.000010 0.000010 0.000010 0.000010 0.007544 0.000010 0.000010 0.000010 0.013277 0.000010 0.000010 0.926778 0.000010 0.000010 0.000010 0.000010 0.000010 0.000010 0.000010 0.000010 0.000010 0.009558 0.000010 0.000010
0.000010 0.002633 0.011967 0.011958 0.045299 0.000010 0.000010 0.000010 0.056359 0.000010 0.050686 0.000010 0.009269 0.000010 0.000010 0.000010 0.017293 0.000010 0.000010 0.022116 0.000010 0.000010 0.005833 0.000010 0.055705 0.021738 0.000010 0.462698 0.000010 0.158298 0.037863 0.000010 0.000010 0.000010 0.000010 0.000010 0.000010 0.002855 0.027201 0.000010
0.000010 0.000010 0.000010 0.000010 0.000010 0.000010 0.000010 0.000010 0.000010 0.000010 0.000010 0.000010 0.000010 0.000010 0.000010 0.000010 0.000010 0.000010 0.000010 0.000010 0.000010 0.000010 0.000010 0.000010 0.000010 0.000011 0.000010 0.999609 0.000010 0.000010 0.000010 0.000010 0.000010 0.000010 0.000010 0.000010 0.000010 0.000010 0.000010 0.000010
0.000010 0.000010 0.006531 0.000010 0.043058 0.000010 0.000010 0.000010 0.016100 0.000010 0.000010 0.000010 0.000010 0.000010 0.000010 0.000010 0.000010 0.000010 0.000010 0.000010 0.000010 0.000010 0.000010 0.000010 0.000010 0.000010 0.000010 0.883862 0.000010 0.036055 0.008510 0.000010 0.000010 0.005554 0.000010 0.000010 0.000010 0.000010 0.000010 0.000010
0.000010 0.000010 0.000010 0.000010 0.000010 0.000010 0.000010 0.000010 0.000010 0.000010 0.000010 0.000010 0.000010 0.000010 0.000010 0.000010 0.000010 0.000010 0.000010 0.000010 0.000010 0.000010 0.000010 0.000010 0.000010 0.000010 0.000010 0.999610 0.000010 0.000010 0.000010 0.000010 0.000010 0.000010 0.000010 0.000010 0.000010 0.000010 0.000010 0.000010
0.000010 0.002809 0.000010 0.016134 0.052874 0.000010 0.000010 0.000010 0.038394 0.000010 0.000010 0.000010 0.000010 0.000010 0.000010 0.000010 0.000010 0.000010 0.003186 0.006857 0.000010 0.007651 0.000010 0.000010 0.028810 0.000010 0.011541 0.764795 0.000010 0.024794 0.018538 0.003219 0.000010 0.000010 0.000010 0.000010 0.000010 0.000010 0.020139 0.000010
0.000010 0.000010 0.004778 0.004001 0.042312 0.000010 0.000010 0.000010 0.015438 0.000010 0.006561 0.000010 0.000010 0.000010 0.000010 0.000010 0.000010 0.000010 0.008298 0.027692 0.000010 0.027315 0.017571 0.000010 0.026421 0.021330 0.000010 0.503230 0.025834 0.210835 0.025405 0.000010 0.000010 0.025113 0.007638 0.000010 0.000010 0.000010 0.000010 0.000010
0.000010 0.003905 0.000010 0.000010 0.035819 0.000010 0.000885 0.000010 0.015139 0.004199 0.015778 0.000010 0.000010 0.012891 0.000010 0.000010 0.003968 0.000010 0.000010 0.017514 0.000010 0.000010 0.013440 0.014739 0.016013 0.000010 0.008738 0.778958 0.000010 0.022391 0.020175 0.000010 0.000010 0.000010 0.014770 0.000010 0.000010 0.000010 0.000010 0.000457
0.000010 0.000010 0.000010 0.018139 0.078054 0.000010 0.003044 0.008989 0.017014 0.000010 0.000010 0.000010 0.000515 0.000010 0.000010 0.005481 0.000010 0.024869 0.003364 0.013528 0.000010 0.015946 0.020917 0.003722 0.054809 0.010925 0.011257 0.459620 0.000010 0.141001 0.040017 0.004787 0.013663 0.007133 0.000010 0.000010 0.000010 0.006899 0.036148 0.000010
0.003114 0.028210 0.007418 0.031705 0.066941 0.000010 0.000373 0.000010 0.056978 0.000010 0.024737 0.000010 0.002664 0.033720 0.000010 0.000785 0.000010 0.008395 0.001653 0.042020 0.000010 0.000010 0.011066 0.000010 0.013466 0.000010 0.002744 0.441608 0.009671 0.173222 0.018477 0.000010 0.000010 0.000010 0.000010 0.000010 0.000010 0.000010 0.020852 0.000010
0.007020 0.011152 0.000010 0.000010 0.070273 0.000010 0.000010 0.000225 0.037559 0.008667 0.040869 0.000010 0.000010 0.002315 0.024427 0.000010 0.030900 0.008195 0.000666 0.023042 0.000010 0.000684 0.012159 0.000010 0.033236 0.000010 0.010174 0.412259 0.017077 0.199757 0.035644 0.003499 0.000010 0.000010 0.000010 0.010028 0.000010 0.000010 0.000010 0.000010
0.000010 0.000010 0.000010 0.000010 0.057338 0.013840 0.000010 0.000010 0.021358 0.000010 0.035129 0.000010 0.000010 0.000010 0.000801 0.000010 0.000010 0.000010 0.000010 0.000010 0.000010 0.008007 0.000010 0.000010 0.000010 0.000010 0.011428 0.656455 0.004799 0.088883 0.032632 0.000010 0.000010 0.000010 0.024299 0.005120 0.000010 0.000010 0.039650 0.000010
0.001850 0.038010 0.002979 0.000010 0.102390 0.000010 0.000010 0.000010 0.009573 0.000010 0.028647 0.000010 0.000010 0.000010 0.000010 0.000010 0.000010 0.014474 0.002521 0.022216 0.000010 0.000010 0.035787 0.000010 0.030985 0.000010 0.025708 0.437780 0.017482 0.217078 0.002135 0.000010 0.000010 0.008075 0.002088 0.000010 0.000010 0.000010 0.000010 0.000010
0.000010 0.000010 0.000010 0.000010 0.000010 0.000010 0.000010 0.000010 0.000010 0.000010 0.000010 0.000010 0.000010 0.000010 0.000010 0.000010 0.000010 0.000010 0.000010 0.000010 0.000010 0.000010 0.000010 0.000010 0.000010 0.000010 0.000010 0.999610 0.000010 0.000010 0.000010 0.000010 0.000010 0.000010 0.000010 0.000010 0.000010 0.000010 0.000010 0.000010
0.000010 0.000010 0.003546 0.000010 0.000013 0.000010 0.000010 0.000010 0.531581 0.000010 0.000010 0.000010 0.000010 0.000010 0.000010 0.000010 0.000010 0.000010 0.000010 0.000010 0.000010 0.000010 0.110187 0.000010 0.199158 0.007147 0.010630 0.006403 0.000010 0.082321 0.044460 0.000010 0.000010 0.000010 0.000010 0.000010 0.000010 0.001204 0.003072 0.000010
0.000020 0.000010 0.000010 0.000010 0.000010 0.000010 0.000010 0.000010 0.633370 0.000010 0.000010 0.000010 0.000010 0.000010 0.000010 0.000010 0.005076 0.000010 0.005177 0.000010 0.000010 0.000010 0.101003 0.000010 0.163288 0.000010 0.003166 0.000010 0.000010 0.017312 0.069089 0.000010 0.000010 0.000010 0.000010 0.000010 0.000010 0.000010 0.002199 0.000010
0.000407 0.000010 0.000010 0.000010 0.000010 0.000010 0.000010 0.000010 0.589479 0.000010 0.000010 0.000010 0.000010 0.000010 0.000010 0.000010 0.000010 0.000010 0.000010 0.000010 0.000010 0.000010 0.079890 0.000010 0.218074 0.000010 0.000010 0.000906 0.000010 0.050238 0.052557 0.000010 0.000010 0.000010 0.000010 0.000010 0.000010 0.008128 0.000010 0.000010
0.000010 0.000010 0.000010 0.000010 0.003126 0.000010 0.000010 0.000010 0.552741 0.000010 0.014637 0.000010 0.000010 0.000010 0.000010 0.000010 0.000010 0.012336 0.000010 0.000010 0.000010 0.000010 0.077635 0.000010 0.183603 0.000010 0.000010 0.013191 0.000010 0.057267 0.080772 0.004392 0.000010 0.000010 0.000010 0.000010 0.000010 0.000010 0.000010 0.000010
0.002762 0.014316 0.000010 0.000010 0.000010 0.000010 0.000010 0.000010 0.613465 0.000010 0.000010 0.000010 0.000010 0.000010 0.000010 0.000010 0.000010 0.000010 0.005859 0.000010 0.000010 0.000010 0.040131 0.000010 0.209045 0.000010 0.000010 0.000010 0.000010 0.040896 0.073205 0.000010 0.000010 0.000010 0.000010 0.000010 0.000010 0.000010 0.000010 0.000010
0.000010 0.004626 0.000010 0.000010 0.000080 0.000010 0.000010 0.000010 0.524002 0.000010 0.009858 0.000010 0.000010 0.000010 0.000010 0.000010 0.000010 0.000010 0.000010 0.000010 0.000010 0.005303 0.089174 0.000010 0.215458 0.000010 0.000010 0.001271 0.000010 0.083352 0.066577 0.000010 0.000010 0.000010 0.000010 0.000010 0.000010 0.000010 0.000010 0.000010
0.000010 0.005770 0.000010 0.000010 0.000010 0.000010 0.000010 0.000010 0.695691 0.000010 0.000010 0.000010 0.000010 0.000010 0.000010 0.000010 0.000010 0.000010 0.000010 0.000010 0.000010 0.000010 0.052307 0.000010 0.178285 0.000010 0.000010 0.000010 0.000010 0.009151 0.052634 0.005832 0.000010 0.000010 0.000010 0.000010 0.000010 0.000010 0.000010 0.000010
0.000010 0.000010 0.000010 0.000010 0.000010 0.000010 0.010440 0.000010 0.605697 0.000010 0.000010 0.000010 0.000010 0.000010 0.000010 0.000010 0.008693 0.000010 0.002008 0.000010 0.000010 0.000010 0.088606 0.000010 0.186661 0.000010 0.000010 0.000010 0.000010 0.033897 0.063675 0.000010 0.000010 0.000010 0.000010 0.000010 0.000010 0.000010 0.000010 0.000010
0.011384 0.000010 0.000010 0.000010 0.002367 0.000010 0.005460 0.000010 0.667999 0.000010 0.000010 0.000010 0.009051 0.000010 0.000010 0.000010 0.000010 0.000010 0.000010 0.000010 0.000010 0.002627 0.063159 0.000010 0.189604 0.000010 0.000010 0.000010 0.000010 0.020000 0.028049 0.000010 0.000010 0.000010 0.000010 0.000010 0.000010 0.000010 0.000010 0.000010
0.002945 0.000011 0.000010 0.000010 0.000010 0.000010 0.000010 0.000010 0.595483 0.000010 0.000010 0.000010 0.000010 0.000010 0.000010 0.000010 0.000010 0.000010 0.006039 0.000010 0.000010 0.000010 0.088334 0.000010 0.171420 0.000010 0.000010 0.000010 0.004442 0.000010 0.109775 0.000014 0.000010 0.000010 0.000010 0.000010 0.000010 0.000010 0.021236 0.000010
0.000010 0.008717 0.001263 0.000010 0.000010 0.000010 0.000010 0.000010 0.629218 0.000010 0.000010 0.000010 0.000010 0.000010 0.000010 0.000010 0.000010 0.000010 0.002236 0.000010 0.000010 0.005505 0.089330 0.000010 0.196646 0.000010 0.002254 0.000010 0.001316 0.000010 0.063217 0.000010 0.000010 0.000010 0.000010 0.000010 0.000010 0.000010 0.000010 0.000010
0.015480 0.009014 0.000010 0.000541 0.000010 0.000010 0.000010 0.000010 0.643049 0.000010 0.000010 0.000010 0.000010 0.000010 0.000010 0.000010 0.000019 0.000010 0.010316 0.000010 0.000010 0.005790 0.053118 0.000010 0.206876 0.000010 0.000696 0.000010 0.002875 0.000010 0.051946 0.000010 0.000010 0.000010 0.000010 0.000010 0.000010 0.000010 0.000010 0.000010
0.000010 0.000010 0.000010 0.000652 0.000010 0.000010 0.000010 0.000010 0.651117 0.000010 0.000010 0.000010 0.000010 0.000010 0.000010 0.000010 0.000010 0.000010 0.000010 0.000010 0.000010 0.007635 0.077831 0.000010 0.213814 0.000010 0.000010 0.000010 0.001471 0.000010 0.046463 0.000697 0.000010 0.000010 0.000010 0.000010 0.000010 0.000010 0.000010 0.000010
0.000010 0.012550 0.004678 0.000010 0.000010 0.000010 0.000010 0.000010 0.659457 0.000010 0.000010 0.000010 0.000010 0.000010 0.000010 0.000010 0.000010 0.000010 0.006411 0.000010 0.000010 0.000010 0.038327 0.000010 0.184043 0.000010 0.000010 0.000010 0.000010 0.042606 0.048798 0.000010 0.000010 0.000010 0.000010 0.000010 0.000010 0.002818 0.000010 0.000010
0.013456 0.000010 0.007057 0.000010 0.000010 0.000010 0.000010 0.000010 0.579633 0.000010 0.000010 0.000010 0.000010 0.000010 0.000010 0.000010 0.000010 0.000010 0.008443 0.000010 0.000010 0.007465 0.089513 0.000010 0.177690 0.000010 0.000010 0.002239 0.000012 0.022283 0.080489 0.000010 0.000010 0.000010 0.000010 0.000010 0.000010 0.000010 0.011441 0.000010
0.001847 0.000010 0.000010 0.000010 0.000010 0.000010 0.000010 0.000010 0.586794 0.000010 0.000010 0.000010 0.000010 0.000010 0.000010 0.000010 0.007761 0.000010 0.000010 0.000010 0.000010 0.000010 0.074527 0.000010 0.200863 0.000010 0.006857 0.000010 0.000010 0.032079 0.080926 0.008036 0.000010 0.000010 0.000010 0.000010 0.000010 0.000010 0.000010 0.000010
0.000010 0.000010 0.000010 0.000010 0.000010 0.000010 0.000010 0.000010 0.647321 0.000010 0.000010 0.000010 0.000010 0.000010 0.000010 0.000010 0.000010 0.000010 0.000010 0.000010 0.000010 0.000010 0.054990 0.000010 0.179544 0.000010 0.000010 0.003776 0.009715 0.054057 0.050266 0.000010 0.000010 0.000010 0.000010 0.000010 0.000010 0.000010 0.000010 0.000010
0.004231 0.006485 0.000010 0.000010 0.000010 0.000010 0.000010 0.000010 0.568746 0.000010 0.000010 0.000010 0.000010 0.000010 0.000010 0.000010 0.000010 0.000010 0.000010 0.000010 0.000010 0.000010 0.079844 0.000010 0.189913 0.000010 0.000010 0.003815 0.000010 0.051246 0.080922 0.014487 0.000010 0.000010 0.000010 0.000010 0.000010 0.000010 0.000010 0.000010
0.014943 0.000010 0.000010 0.000010 0.000010 0.000010 0.000010 0.000010 0.621286 0.000010 0.000010 0.000010 0.007690 0.000010 0.000010 0.000010 0.000010 0.000010 0.000010 0.000010 0.000010 0.012362 0.061815 0.000010 0.170510 0.000010 0.010305 0.004233 0.000010 0.044779 0.051777 0.000010 0.000010 0.000010 0.000010 0.000010 0.000010 0.000010 0.000010 0.000010
0.003625 0.000010 0.000010 0.000010 0.000010 0.000010 0.000010 0.000010 0.555837 0.000010 0.046853 0.000010 0.015295 0.000010 0.000010 0.000010 0.000010 0.000010 0.000010 0.000010 0.000010 0.000010 0.098000 0.000010 0.214513 0.000010 0.000010 0.000010 0.000010 0.000010 0.065544 0.000010 0.000010 0.000013 0.000010 0.000010 0.000010 0.000010 0.000010 0.000010
0.999610 0.000010 0.000010 0.000010 0.000010 0.000010 0.000010 0.000010 0.000010 0.000010 0.000010 0.000010 0.000010 0.000010 0.000010 0.000010 0.000010 0.000010 0.000010 0.000010 0.000010 0.000010 0.000010 0.000010 0.000010 0.000010 0.000010 0.000010 0.000010 0.000010 0.000010 0.000010 0.000010 0.000010 0.000010 0.000010 0.000010 0.000010 0.000010 0.000010
0.999610 0.000010 0.000010 0.000010 0.000010 0.000010 0.000010 0.000010 0.000010 0.000010 0.000010 0.000010 0.000010 0.000010 0.000010 0.000010 0.000010 0.000010 0.000010 0.000010 0.000010 0.000010 0.000010 0.000010 0.000010 0.000010 0.000010 0.000010 0.000010 0.000010 0.000010 0.000010 0.000010 0.000010 0.000010 0.000010 0.000010 0.000010 0.000010 0.000010
0.999610 0.000010 0.000010 0.000010 0.000010 0.000010 0.000010 0.000010 0.000010 0.000010 0.000010 0.000010 0.000010 0.000010 0.000010 0.000010 0.000010 0.000010 0.000010 0.000010 0.000010 0.000010 0.000010 0.000010 0.000010 0.000010 0.000010 0.000010 0.000010 0.000010 0.000010 0.000010 0.000010 0.000010 0.000010 0.000010 0.000010 0.000010 0.000010 0.000010
0.604223 0.025085 0.000010 0.037908 0.058385 0.000010 0.000010 0.000010 0.025809 0.000010 0.000010 0.000010 0.000010 0.000010 0.000010 0.000010 0.000010 0.005429 0.000010 0.035507 0.000010 0.000010 0.018797 0.000010 0.000010 0.012171 0.000010 0.000010 0.013309 0.000012 0.013952 0.014312 0.000010 0.042810 0.006731 0.000010 0.000010 0.003930 0.081402 0.000010
0.746824 0.009059 0.000010 0.044734 0.063631 0.000010 0.000010 0.000010 0.015164 0.000010 0.000010 0.000010 0.000010 0.000010 0.000010 0.000010 0.015916 0.000010 0.014146 0.000010 0.000010 0.028742 0.002929 0.000010 0.009159 0.000010 0.000010 0.000010 0.006495 0.000010 0.023556 0.000010 0.000010 0.005961 0.007403 0.000010 0.000010 0.004083 0.001958 0.000010
0.829920 0.000010 0.000010 0.000010 0.048574 0.000010 0.000010 0.000010 0.000010 0.000010 0.000010 0.000010 0.000010 0.000010 0.000010 0.000010 0.000010 0.000010 0.012889 0.000010 0.000010 0.001329 0.000010 0.000010 0.000010 0.000010 0.000010 0.000010 0.013346 0.000010 0.036177 0.000010 0.000010 0.022859 0.000010 0.000010 0.000010 0.000010 0.034587 0.000010
0.999610 0.000010 0.000010 0.000010 0.000010 0.000010 0.000010 0.000010 0.000010 0.000010 0.000010 0.000010 0.000010 0.000010 0.000010 0.000010 0.000010 0.000010 0.000010 0.000010 0.000010 0.000010 0.000010 0.000010 0.000010 0.000010 0.000010 0.000010 0.000010 0.000010 0.000010 0.000010 0.000010 0.000010 0.000010 0.000010 0.000010 0.000010 0.000010 0.000010
0.999610 0.000010 0.000010 0.000010 0.000010 0.000010 0.000010 0.000010 0.000010 0.000010 0.000010 0.000010 0.000010 0.000010 0.000010 0.000010 0.000010 0.000010 0.000010 0.000010 0.000010 0.000010 0.000010 0.000010 0.000010 0.000010 0.000010 0.000010 0.000010 0.000010 0.000010 0.000010 0.000010 0.000010 0.000010 0.000010 0.000010 0.000010 0.000010 0.000010
0.999605 0.000010 0.000010 0.000010 0.000010 0.000010 0.000010 0.000010 0.000010 0.000010 0.000010 0.000010 0.000010 0.000010 0.000010 0.000010 0.000010 0.000010 0.000010 0.000010 0.000010 0.000010 0.000010 0.000010 0.000010 0.000010 0.000010 0.000010 0.000010 0.000010 0.000010 0.000010 0.000010 0.000010 0.000010 0.000015 0.000010 0.000010 0.000010 0.000010
0.999610 0.000010 0.000010 0.000010 0.000010 0.000010 0.000010 0.000010 0.000010 0.000010 0.000010 0.000010 0.000010 0.000010 0.000010 0.000010 0.000010 0.000010 0.000010 0.000010 0.000010 0.000010 0.000010 0.000010 0.000010 0.000010 0.000010 0.000010 0.000010 0.000010 0.000010 0.000010 0.000010 0.000010 0.000010 0.000010 0.000010 0.000010 0.000010 0.000010
0.999610 0.000010 0.000010 0.000010 0.000010 0.000010 0.000010 0.000010 0.000010 0.000010 0.000010 0.000010 0.000010 0.000010 0.000010 0.000010 0.000010 0.000010 0.000010 0.000010 0.000010 0.000010 0.000010 0.000010 0.000010 0.000010 0.000010 0.000010 0.000010 0.000010 0.000010 0.000010 0.000010 0.000010 0.000010 0.000010 0.000010 0.000010 0.000010 0.000010
0.999610 0.000010 0.000010 0.000010 0.000010 0.000010 0.000010 0.000010 0.000010 0.000010 0.000010 0.000010 0.000010 0.000010 0.000010 0.000010 0.000010 0.000010 0.000010 0.000010 0.000010 0.000010 0.000010 0.000010 0.000010 0.000010 0.000010 0.000010 0.000010 0.000010 0.000010 0.000010 0.000010 0.000010 0.000010 0.000010 0.000010 0.000010 0.000010 0.000010
0.474558 0.000010 0.000010 0.000010 0.000010 0.000263 0.079022 0.000010 0.008505 0.000010 0.000010 0.000010 0.003797 0.000010 0.000010 0.000010 0.000010 0.018216 0.003918 0.015845 0.000010 0.000010 0.010269 0.000010 0.000010 0.006308 0.018624 0.000010 0.002013 0.000010 0.006860 0.000010 0.000010 0.131815 0.001011 0.000010 0.022581 0.000010 0.188480 0.007694
0.492355 0.015037 0.000010 0.000010 0.000010 0.000010 0.051919 0.000010 0.000010 0.000010 0.000010 0.000010 0.034481 0.001225 0.000010 0.000010 0.000010 0.000010 0.014295 0.007450 0.000010 0.000010 0.000010 0.008507 0.000010 0.000010 0.014370 0.000010 0.000010 0.003624 0.009647 0.000010 0.000010 0.116358 0.000010 0.000010 0.025837 0.000245 0.198810 0.005601
0.517653 0.000010 0.000010 0.000010 0.000010 0.000010 0.063288 0.000010 0.000010 0.000010 0.000010 0.000010 0.019662 0.000010 0.000010 0.000010 0.000010 0.000010 0.000010 0.000010 0.000010 0.018544 0.012162 0.000010 0.000010 0.000010 0.000010 0.000010 0.000010 0.000010 0.012810 0.000011 0.000010 0.127095 0.000010 0.000010 0.031103 0.025979 0.166175 0.005239
0.516491 0.001935 0.000010 0.000010 0.000010 0.000010 0.048599 0.000010 0.000010 0.000010 0.000010 0.000010 0.034368 0.000010 0.000010 0.000010 0.003010 0.000010 0.000010 0.000010 0.000010 0.006645 0.001335 0.000303 0.000677 0.000010 0.000010 0.000010 0.000010 0.000010 0.021275 0.000010 0.000010 0.125636 0.000010 0.000010 0.036496 0.015466 0.181339 0.006176
0.477836 0.000010 0.000010 0.000010 0.000010 0.000010 0.088161 0.000010 0.000010 0.000010 0.000010 0.000010 0.000010 0.000010 0.000010 0.000010 0.000010 0.000010 0.000294 0.014799 0.000010 0.000010 0.008683 0.000010 0.007175 0.000010 0.003213 0.000010 0.007202 0.002356 0.035820 0.000010 0.000010 0.101015 0.019101 0.000010 0.035977 0.003213 0.188552 0.006363
0.503402 0.000403 0.000010 0.000010 0.000010 0.000010 0.082762 0.000010 0.005149 0.000010 0.000010 0.000010 0.009262 0.000010 0.000010 0.000010 0.000010 0.000010 0.001121 0.001711 0.000010 0.000010 0.000010 0.000010 0.000364 0.000010 0.003971 0.000010 0.000010 0.000010 0.013760 0.000010 0.000010 0.107766 0.000010 0.000010 0.043433 0.009392 0.213993 0.003260
0.402402 0.024411 0.016496 0.001892 0.000010 0.000010 0.050580 0.000010 0.000010 0.000010 0.000010 0.000010 0.000010 0.017251 0.000010 0.000010 0.000010 0.000010 0.000010 0.000010 0.000010 0.000010 0.019504 0.000010 0.017265 0.000010 0.012345 0.181591 0.000010 0.000010 0.000010 0.000010 0.000010 0.095435 0.000010 0.000010 0.024417 0.000010 0.136140 0.000010
0.402590 0.019887 0.018507 0.002194 0.000010 0.000010 0.047724 0.000010 0.000010 0.000010 0.000010 0.000010 0.000010 0.026240 0.000010 0.000010 0.002691 0.000010 0.000010 0.000010 0.000010 0.000010 0.021987 0.000010 0.020263 0.000010 0.011096 0.176917 0.000010 0.000010 0.000010 0.000010 0.000010 0.095617 0.000010 0.000010 0.021613 0.000010 0.131041 0.001385
0.000010 0.000010 0.000010 0.000010 0.014255 0.000010 0.000010 0.000010 0.000010 0.000010 0.000010 0.000010 0.004744 0.000010 0.000010 0.000010 0.000010 0.122924 0.000010 0.000010 0.000010 0.000010 0.000010 0.000010 0.000010 0.000010 0.000010 0.000010 0.000010 0.000010 0.857717 0.000010 0.000010 0.000010 0.000010 0.000010 0.000010 0.000010 0.000010 0.000010
0.000010 0.000010 0.000010 0.008883 0.012469 0.000010 0.000010 0.000010 0.000010 0.000010 0.000010 0.000010 0.000010 0.000010 0.000010 0.000010 0.000010 0.023770 0.000010 0.000010 0.000010 0.008109 0.000010 0.000010 0.000010 0.000010 0.000010 0.000010 0.000010 0.000010 0.946419 0.000010 0.000010 0.000010 0.000010 0.000010 0.000010 0.000010 0.000010 0.000010
0.000010 0.002996 0.000010 0.000010 0.000010 0.000010 0.000010 0.000010 0.000010 0.000010 0.000010 0.000010 0.000010 0.000010 0.000010 0.000010 0.000010 0.092648 0.000010 0.000010 0.000010 0.000010 0.000010 0.000010 0.000010 0.000010 0.000010 0.000010 0.000010 0.000010 0.903986 0.000010 0.000010 0.000010 0.000010 0.000010 0.000010 0.000010 0.000010 0.000010
0.000010 0.088774 0.000010 0.000010 0.000010 0.000010 0.000010 0.000010 0.078547 0.000010 0.000010 0.000010 0.000010 0.000010 0.000010 0.000010 0.000010 0.000010 0.001783 0.000010 0.000010 0.000010 0.000010 0.000010 0.000010 0.000010 0.022702 0.000010 0.000010 0.000010 0.807844 0.000010 0.000010 0.000010 0.000010 0.000010 0.000010 0.000010 0.000010 0.000010
0.000010 0.065971 0.003312 0.000010 0.000010 0.000010 0.009317 0.000010 0.044507 0.000010 0.000010 0.000010 0.000010 0.000010 0.000010 0.000010 0.000010 0.000010 0.000010 0.000010 0.000010 0.001972 0.000010 0.000010 0.000010 0.000010 0.001062 0.000010 0.000010 0.000010 0.851776 0.000010 0.000010 0.000010 0.000010 0.000010 0.000010 0.000010 0.021763 0.000010
0.000010 0.062463 0.000010 0.000010 0.000010 0.000010 0.000010 0.000010 0.063525 0.000010 0.000010 0.000010 0.005144 0.000010 0.000010 0.000010 0.000010 0.000010 0.000010 0.005823 0.000010 0.000010 0.000010 0.000010 0.000010 0.000010 0.000010 0.000010 0.000010 0.023747 0.838958 0.000010 0.000010 0.000010 0.000010 0.000010 0.000010 0.000010 0.000010 0.000010
0.000010 0.000010 0.000010 0.000010 0.000010 0.000010 0.000010 0.000010 0.000010 0.000010 0.000010 0.000010 0.000010 0.000010 0.000010 0.000010 0.000010 0.000010 0.000010 0.000010 0.000010 0.000010 0.000010 0.000010 0.000010 0.000010 0.000010 0.000010 0.000010 0.000010 0.999610 0.000010 0.000010 0.000010 0.000010 0.000010 0.000010 0.000010 0.000010 0.000010
0.000010 0.000010 0.000010 0.000010 0.000010 0.000010 0.000010 0.000010 0.000010 0.000010 0.000010 0.000010 0.000010 0.000010 0.000010 0.000010 0.000010 0.000010 0.000010 0.000010 0.000010 0.000010 0.000010 0.000010 0.000010 0.000010 0.000010 0.000010 0.000010 0.000010 0.999610 0.000010 0.000010 0.000010 0.000010 0.000010 0.000010 0.000010 0.000010 0.000010
0.000010 0.005931 0.000010 0.000010 0.000010 0.000010 0.000010 0.000010 0.000010 0.000010 0.000010 0.000010 0.000010 0.000010 0.000010 0.000010 0.000010 0.000010 0.000010 0.000010 0.000010 0.000010 0.000010 0.000010 0.011475 0.000010 0.000010 0.000010 0.000010 0.000010 0.982224 0.000010 0.000010 0.000010 0.000010 0.000010 0.000010 0.000010 0.000010 0.000010
0.000010 0.018124 0.002137 0.000010 0.000010 0.000010 0.000010 0.000010 0.005312 0.000010 0.000010 0.000010 0.011550 0.000010 0.000010 0.000010 0.004439 0.000838 0.000010 0.000010 0.000010 0.000010 0.000010 0.000010 0.016445 0.031985 0.000010 0.045086 0.010835 0.000010 0.834966 0.000010 0.000010 0.008485 0.000010 0.000010 0.000010 0.000010 0.009528 0.000010
0.008650 0.013840 0.000010 0.000010 0.000010 0.000010 0.000010 0.000010 0.041166 0.000010 0.000010 0.000010 0.000010 0.000010 0.000010 0.000010 0.000010 0.000010 0.008371 0.000010 0.000010 0.019555 0.000010 0.000010 0.002539 0.000010 0.000010 0.000010 0.000010 0.000010 0.905549 0.000010 0.000010 0.000010 0.000010 0.000010 0.000010 0.000010 0.000010 0.000010
0.000010 0.000010 0.000010 0.000010 0.000010 0.000010 0.000010 0.000010 0.000010 0.000010 0.000010 0.000010 0.000010 0.000010 0.000010 0.000010 0.000010 0.000010 0.000010 0.000010 0.000010 0.000010 0.000010 0.000010 0.000010 0.000010 0.000010 0.000010 0.000010 0.000010 0.999610 0.000010 0.000010 0.000010 0.000010 0.000010 0.000010 0.000010 0.000010 0.000010
0.000010 0.000010 0.000010 0.000010 0.000010 0.000010 0.000010 0.000010 0.000010 0.000010 0.000010 0.000010 0.000010 0.000010 0.000010 0.000010 0.000010 0.000010 0.000010 0.000010 0.000010 0.000010 0.000010 0.000010 0.000010 0.000010 0.000010 0.000010 0.000010 0.000010 0.999610 0.000010 0.000010 0.000010 0.000010 0.000010 0.000010 0.000010 0.000010 0.000010
0.000010 0.091236 0.006547 0.000010 0.000010 0.000010 0.000010 0.000010 0.095374 0.000010 0.000010 0.000010 0.000010 0.000010 0.000010 0.000010 0.014830 0.000010 0.003469 0.000010 0.000010 0.021774 0.000010 0.000010 0.037225 0.000010 0.009891 0.007577 0.005403 0.003446 0.665232 0.000010 0.000010 0.000010 0.000010 0.000010 0.000010 0.000010 0.037726 0.000010
0.000010 0.052443 0.000010 0.000010 0.000010 0.000010 0.000010 0.000010 0.049338 0.000010 0.000010 0.000010 0.000010 0.000010 0.000010 0.000010 0.000010 0.000010 0.000010 0.000010 0.000010 0.000010 0.000010 0.000010 0.000010 0.000010 0.000010 0.000010 0.000010 0.000010 0.894987 0.000010 0.000010 0.000010 0.000010 0.000010 0.000010 0.000010 0.002873 0.000010
0.006941 0.066564 0.009031 0.000010 0.000010 0.000010 0.003653 0.000010 0.042809 0.000010 0.000010 0.000010 0.000010 0.000010 0.000010 0.000010 0.005943 0.000010 0.004701 0.000013 0.000010 0.000010 0.000010 0.000010 0.000010 0.000010 0.000010 0.000010 0.000010 0.000010 0.858296 0.000010 0.000010 0.001749 0.000010 0.000010 0.000010 0.000010 0.000010 0.000010
0.000010 0.000010 0.000010 0.000010 0.000010 0.000010 0.000010 0.000010 0.000010 0.000010 0.000010 0.000010 0.000010 0.000010 0.000010 0.000010 0.000010 0.000010 0.000010 0.000010 0.000010 0.000010 0.000010 0.000010 0.000010 0.000010 0.000010 0.000010 0.000010 0.000010 0.999610 0.000010 0.000010 0.000010 0.000010 0.000010 0.000010 0.000010 0.000010 0.000010
0.000010 0.048510 0.007574 0.000010 0.025656 0.000010 0.000010 0.000010 0.000010 0.000010 0.000010 0.000010 0.000010 0.000010 0.000010 0.000010 0.025039 0.000010 0.000010 0.030962 0.000010 0.000010 0.026978 0.000010 0.000379 0.000010 0.004626 0.111824 0.000010 0.000010 0.702981 0.008756 0.000010 0.001631 0.000010 0.000010 0.000010 0.004815 0.000010 0.000010
0.000010 0.000263 0.000010 0.000010 0.000010 0.000010 0.000010 0.000010 0.000010 0.000010 0.000010 0.000010 0.000010 0.000010 0.000010 0.000010 0.000010 0.088185 0.000010 0.000010 0.000010 0.000010 0.000840 0.000010 0.032834 0.000010 0.000010 0.000010 0.000010 0.000010 0.869354 0.008184 0.000010 0.000010 0.000010 0.000010 0.000010 0.000010 0.000010 0.000010
0.006874 0.047468 0.008040 0.055928 0.023718 0.000010 0.042507 0.000010 0.103998 0.000010 0.002217 0.000010 0.000010 0.000010 0.000010 0.000010 0.021978 0.009003 0.000010 0.057751 0.000010 0.037947 0.005714 0.000010 0.033619 0.069218 0.029950 0.037850 0.042324 0.053099 0.149122 0.000010 0.000010 0.038954 0.006791 0.000010 0.000010 0.000010 0.115763 0.000010
0.038927 0.004951 0.000010 0.000010 0.054355 0.000019 0.023286 0.000010 0.029282 0.013276 0.000010 0.000010 0.000010 0.000010 0.000010 0.000010 0.022346 0.068470 0.000010 0.013202 0.000010 0.013834 0.000010 0.008561 0.001099 0.000010 0.019928 0.008097 0.000010 0.000010 0.053367 0.000010 0.010598 0.369661 0.013771 0.000010 0.008565 0.011113 0.210046 0.003077
0.059959 0.015386 0.004792 0.000010 0.000010 0.000010 0.025561 0.000010 0.000010 0.000010 0.000010 0.000010 0.000010 0.000010 0.000010 0.000010 0.000010 0.000010 0.011861 0.025217 0.000010 0.000010 0.000010 0.019420 0.034722 0.000010 0.032011 0.000010 0.026040 0.023657 0.094061 0.000010 0.000010 0.381570 0.006016 0.004836 0.024801 0.000010 0.209861 0.000010
0.013244 0.000010 0.001086 0.000010 0.336134 0.000010 0.000010 0.000010 0.000010 0.000010 0.012396 0.000010 0.000010 0.000010 0.000010 0.012016 0.000010 0.198677 0.011854 0.013062 0.000010 0.006433 0.002476 0.000010 0.000010 0.019182 0.004849 0.038775 0.028647 0.017140 0.015549 0.000010 0.000010 0.101794 0.000010 0.000010 0.007471 0.002324 0.156690 0.000010
0.025507 0.021101 0.000010 0.000010 0.032243 0.000010 0.036377 0.001146 0.005347 0.000010 0.015594 0.000010 0.003976 0.000010 0.000010 0.000010 0.014334 0.169358 0.000010 0.042447 0.012684 0.000010 0.037486 0.007899 0.000613 0.010371 0.003462 0.093327 0.010597 0.023069 0.018358 0.000010 0.000010 0.252160 0.000010 0.000010 0.000010 0.012828 0.149552 0.000010
0.013825 0.010855 0.001318 0.000010 0.000016 0.002559 0.025148 0.000367 0.000010 0.000010 0.000010 0.000010 0.016926 0.000969 0.005246 0.000010 0.011274 0.385162 0.000010 0.007171 0.000010 0.000010 0.014512 0.006985 0.009914 0.011969 0.001435 0.043591 0.024645 0.000010 0.005623 0.000010 0.000010 0.226633 0.014946 0.005695 0.000010 0.000010 0.153066 0.000010
0.053717 0.015459 0.000010 0.000010 0.000657 0.000010 0.030912 0.000010 0.031483 0.017848 0.000010 0.000010 0.000010 0.000010 0.000010 0.000010 0.019759 0.008923 0.010337 0.029604 0.000010 0.000010 0.022806 0.010105 0.004045 0.004930 0.000358 0.000010 0.008356 0.030466 0.039590 0.000010 0.000010 0.406898 0.000726 0.021658 0.009610 0.000010 0.221581 0.000010
0.048217 0.000010 0.006884 0.000010 0.000010 0.000970 0.037651 0.000010 0.000010 0.000010 0.000010 0.000010 0.000010 0.003899 0.000010 0.012339 0.026805 0.000010 0.000010 0.022070 0.000173 0.000010 0.018725 0.018204 0.022922 0.000010 0.016024 0.000010 0.014758 0.049523 0.044188 0.008817 0.000010 0.388658 0.005021 0.000010 0.024980 0.000010 0.228981 0.000010
0.039841 0.017903 0.000016 0.000010 0.000010 0.000010 0.020800 0.000010 0.000010 0.000010 0.000010 0.000010 0.001733 0.000010 0.000010 0.000010 0.013475 0.000010 0.000010 0.013655 0.000010 0.011450 0.000010 0.016660 0.001255 0.000010 0.031715 0.018343 0.016002 0.008893 0.062988 0.010169 0.000010 0.408112 0.000010 0.000010 0.031728 0.021184 0.253879 0.000010
0.037888 0.029375 0.000010 0.000010 0.000010 0.000010 0.032546 0.000010 0.000010 0.017672 0.000010 0.000010 0.000010 0.000010 0.000010 0.000010 0.010722 0.020395 0.005018 0.002190 0.000010 0.000010 0.028725 0.000465 0.020003 0.044539 0.020339 0.022173 0.021792 0.012881 0.022591 0.000010 0.000010 0.380977 0.000010 0.006572 0.025310 0.000010 0.237636 0.000010
0.010652 0.003004 0.004809 0.000010 0.000010 0.000010 0.000010 0.000010 0.284480 0.000010 0.000010 0.000010 0.000010 0.000010 0.000010 0.000010 0.000010 0.000010 0.000010 0.013453 0.000010 0.000010 0.355205 0.000010 0.087380 0.000010 0.028231 0.000010 0.000010 0.074794 0.071421 0.011440 0.000010 0.015066 0.000010 0.000010 0.000010 0.000010 0.039794 0.000010
0.000326 0.016698 0.009028 0.002521 0.000010 0.000010 0.002019 0.000010 0.187200 0.000010 0.000010 0.000010 0.000010 0.000010 0.000010 0.000010 0.000010 0.000010 0.001526 0.000010 0.000010 0.000010 0.515711 0.000010 0.051027 0.002930 0.000010 0.012048 0.004856 0.060653 0.067831 0.013438 0.000010 0.009237 0.000010 0.000010 0.000010 0.000010 0.042718 0.000010
0.006069 0.000010 0.000010 0.000010 0.000010 0.000010 0.000010 0.000010 0.168604 0.000010 0.002955 0.000010 0.026756 0.000010 0.000010 0.000010 0.011694 0.000011 0.000010 0.000012 0.000010 0.025709 0.504590 0.000010 0.037755 0.000010 0.010597 0.046563 0.000010 0.039120 0.067740 0.000010 0.000010 0.000010 0.008284 0.000010 0.000010 0.000010 0.043300 0.000010
0.000011 0.017325 0.009726 0.000010 0.000010 0.000010 0.000010 0.000010 0.126558 0.000010 0.000010 0.000010 0.000010 0.000010 0.000010 0.000010 0.000010 0.000010 0.013768 0.000010 0.000010 0.000010 0.709032 0.000010 0.021966 0.000010 0.000010 0.025955 0.000010 0.037169 0.033503 0.000010 0.000010 0.000010 0.000010 0.000010 0.000010 0.000010 0.004697 0.000010
0.000010 0.021286 0.000010 0.003167 0.000010 0.000010 0.000010 0.000010 0.171360 0.000010 0.005933 0.000010 0.000010 0.000010 0.000010 0.000010 0.009139 0.000010 0.000010 0.000010 0.000010 0.000010 0.657937 0.000010 0.017586 0.016822 0.000010 0.005895 0.000010 0.052269 0.035557 0.000010 0.000010 0.000010 0.000010 0.000010 0.000010 0.000010 0.002769 0.000010
0.009606 0.000010 0.012327 0.000010 0.000010 0.000010 0.000010 0.000010 0.105132 0.000010 0.000010 0.000010 0.000010 0.000010 0.000010 0.000010 0.013917 0.050729 0.000010 0.000010 0.000010 0.017968 0.663869 0.000010 0.029964 0.000010 0.028334 0.006082 0.000010 0.034927 0.026865 0.000010 0.000010 0.000010 0.000010 0.000010 0.000010 0.000010 0.000010 0.000010
0.000010 0.000010 0.000010 0.000010 0.000010 0.000010 0.000010 0.000010 0.000010 0.000010 0.000010 0.000010 0.000010 0.000010 0.000010 0.000010 0.000010 0.000010 0.000010 0.000010 0.000010 0.000010 0.999610 0.000010 0.000010 0.000010 0.000010 0.000010 0.000010 0.000010 0.000010 0.000010 0.000010 0.000010 0.000010 0.000010 0.000010 0.000010 0.000010 0.000010
0.000010 0.006129 0.000010 0.000010 0.000010 0.000010 0.000010 0.000010 0.026823 0.000010 0.000010 0.000010 0.006266 0.000010 0.000010 0.000010 0.000010 0.000010 0.000010 0.000010 0.000010 0.000010 0.939895 0.000010 0.000010 0.000010 0.000010 0.000010 0.000010 0.000010 0.020538 0.000010 0.000010 0.000010 0.000010 0.000010 0.000010 0.000010 0.000010 0.000010
0.000010 0.000010 0.000010 0.000010 0.000010 0.000010 0.000010 0.000010 0.000010 0.000010 0.000010 0.000010 0.000010 0.000010 0.000010 0.000010 0.000010 0.000010 0.000010 0.000010 0.000010 0.000010 0.999610 0.000010 0.000010 0.000010 0.000010 0.000010 0.000010 0.000010 0.000010 0.000010 0.000010 0.000010 0.000010 0.000010 0.000010 0.000010 0.000010 0.000010
0.000010 0.000010 0.000010 0.000010 0.000010 0.000010 0.000010 0.000010 0.000010 0.000010 0.000010 0.000010 0.000010 0.000010 0.000010 0.000010 0.000010 0.000010 0.000010 0.000010 0.000010 0.000010 0.999610 0.000010 0.000010 0.000010 0.000010 0.000010 0.000010 0.000010 0.000010 0.000010 0.000010 0.000010 0.000010 0.000010 0.000010 0.000010 0.000010 0.000010
0.000010 0.000010 0.000010 0.000010 0.009006 0.000010 0.000010 0.000010 0.015318 0.000010 0.000010 0.000010 0.000010 0.000010 0.000010 0.000010 0.000010 0.133605 0.000010 0.000010 0.000010 0.012260 0.691319 0.000010 0.044221 0.000010 0.000010 0.000010 0.014993 0.020429 0.058539 0.000010 0.000010 0.000010 0.000010 0.000010 0.000010 0.000010 0.000010 0.000010
0.000010 0.000010 0.002982 0.000010 0.000010 0.000010 0.000010 0.000010 0.070264 0.000010 0.000010 0.000010 0.000010 0.000010 0.000010 0.000010 0.000010 0.075038 0.000010 0.005116 0.000010 0.000010 0.791492 0.000010 0.023109 0.000010 0.000010 0.000010 0.000010 0.000010 0.031483 0.000195 0.000010 0.000010 0.000010 0.000010 0.000010 0.000010 0.000010 0.000010
0.002036 0.000851 0.000010 0.000010 0.000010 0.000010 0.000010 0.000010 0.024095 0.000010 0.000010 0.000010 0.000010 0.000010 0.000010 0.000010 0.004019 0.066522 0.000010 0.000010 0.000010 0.000010 0.766662 0.000010 0.041618 0.000010 0.000010 0.004587 0.006626 0.042644 0.030296 0.000010 0.000010 0.000010 0.000010 0.000010 0.000010 0.000010 0.009763 0.000010
0.001428 0.000010 0.000014 0.000010 0.009317 0.000010 0.000010 0.000010 0.096865 0.000010 0.000010 0.000010 0.000010 0.000010 0.000010 0.000010 0.000010 0.053397 0.000010 0.000010 0.000010 0.002741 0.681139 0.000010 0.036788 0.000010 0.000010 0.022332 0.000010 0.005815 0.031902 0.000010 0.000010 0.003029 0.000010 0.000010 0.000010 0.000010 0.054962 0.000010
0.000010 0.012001 0.000010 0.000010 0.006977 0.000010 0.011882 0.000010 0.157706 0.000010 0.000010 0.000010 0.000010 0.000010 0.000010 0.000010 0.000010 0.000010 0.000010 0.000010 0.000010 0.000010 0.730532 0.000010 0.000010 0.000010 0.000010 0.000010 0.004454 0.000010 0.044750 0.000010 0.000010 0.005598 0.000010 0.000010 0.000010 0.000010 0.025791 0.000010
0.000010 0.000010 0.005375 0.000010 0.000010 0.000010 0.000010 0.000010 0.105901 0.000010 0.003939 0.000010 0.000010 0.000010 0.000010 0.000010 0.015518 0.047832 0.000010 0.000010 0.000010 0.000010 0.675530 0.000010 0.023863 0.014555 0.000010 0.000010 0.002782 0.037696 0.019388 0.000108 0.000010 0.014516 0.002081 0.000010 0.000010 0.001878 0.028798 0.000010
0.000010 0.007527 0.000010 0.000010 0.012740 0.000010 0.000010 0.000010 0.037664 0.000010 0.000010 0.000010 0.000010 0.000338 0.000010 0.000010 0.000010 0.000010 0.005692 0.000010 0.000010 0.000010 0.890777 0.000010 0.000010 0.000010 0.000010 0.040049 0.000010 0.000010 0.001298 0.000010 0.000010 0.000010 0.000010 0.003607 0.000010 0.000010 0.000010 0.000010
0.012703 0.012500 0.000010 0.000010 0.022882 0.000010 0.000010 0.000010 0.075428 0.000010 0.003092 0.000010 0.000010 0.000010 0.000010 0.000010 0.000010 0.000010 0.000010 0.021013 0.000010 0.007973 0.767560 0.000010 0.000010 0.000010 0.022664 0.000010 0.000010 0.023072 0.030589 0.000245 0.000010 0.000010 0.000010 0.000010 0.000010 0.000010 0.000010 0.000010
0.000010 0.006859 0.000010 0.000010 0.000010 0.000010 0.000010 0.000010 0.014210 0.000010 0.000010 0.000010 0.000010 0.000010 0.000010 0.000010 0.000010 0.045882 0.000010 0.000010 0.000010 0.000010 0.918792 0.000010 0.000010 0.000010 0.000010 0.013908 0.000010 0.000010 0.000010 0.000010 0.000010 0.000010 0.000010 0.000010 0.000010 0.000010 0.000010 0.000010
0.000010 0.000010 0.000010 0.000010 0.000010 0.000010 0.000010 0.000010 0.000010 0.000010 0.000010 0.000010 0.008161 0.000010 0.000010 0.000010 0.000010 0.000010 0.000010 0.000010 0.000010 0.000010 0.991459 0.000010 0.000010 0.000010 0.000010 0.000010 0.000010 0.000010 0.000010 0.000010 0.000010 0.000010 0.000010 0.000010 0.000010 0.000010 0.000010 0.000010
0.000010 0.020253 0.000010 0.000010 0.565100 0.000010 0.000010 0.000010 0.045475 0.000010 0.000010 0.000010 0.003353 0.000010 0.000010 0.000010 0.000010 0.052642 0.000010 0.000010 0.000010 0.000010 0.000010 0.000010 0.000010 0.000010 0.000010 0.032075 0.041608 0.012560 0.009725 0.000010 0.000010 0.000010 0.000010 0.000010 0.000010 0.000010 0.216909 0.000010
0.000010 0.000010 0.000010 0.000010 0.526819 0.000010 0.000010 0.000010 0.041145 0.000010 0.006198 0.000010 0.000010 0.000010 0.000010 0.000010 0.000010 0.060316 0.005159 0.016176 0.000010 0.000010 0.007479 0.000010 0.000010 0.000010 0.007029 0.024056 0.035754 0.038758 0.027055 0.006694 0.000010 0.083672 0.000010 0.000010 0.000010 0.000010 0.108958 0.004493
0.007991 0.003006 0.000010 0.029097 0.598559 0.000010 0.000010 0.000010 0.038626 0.000010 0.000010 0.000010 0.013087 0.000010 0.000010 0.000010 0.000010 0.000010 0.000010 0.010490 0.000010 0.000010 0.000010 0.000010 0.000010 0.000010 0.000010 0.009837 0.027598 0.000010 0.026099 0.000010 0.000010 0.000010 0.000010 0.000010 0.000010 0.000010 0.235320 0.000010
0.000010 0.004524 0.011010 0.020890 0.496571 0.000010 0.000010 0.000010 0.040057 0.000010 0.053334 0.000010 0.000010 0.000010 0.000010 0.000010 0.000010 0.059731 0.001249 0.005976 0.000010 0.009571 0.000010 0.000010 0.000010 0.012211 0.000010 0.065571 0.036481 0.029594 0.000010 0.000988 0.000010 0.003745 0.012778 0.000010 0.000010 0.000010 0.135499 0.000010
0.000010 0.011985 0.011152 0.003816 0.606224 0.000010 0.000010 0.000010 0.036720 0.000010 0.000010 0.000010 0.000010 0.000010 0.000010 0.000010 0.012036 0.000010 0.000010 0.001453 0.000010 0.000010 0.000832 0.000010 0.000010 0.015648 0.011625 0.060521 0.029185 0.000010 0.004633 0.015757 0.000010 0.016113 0.000010 0.000010 0.000010 0.000010 0.162057 0.000010
0.001599 0.000010 0.014112 0.039567 0.594918 0.000010 0.000010 0.000010 0.043390 0.000010 0.000010 0.000010 0.000010 0.000010 0.000010 0.000010 0.000010 0.016066 0.000010 0.000010 0.000010 0.008646 0.010925 0.000010 0.007239 0.006023 0.000010 0.007794 0.038214 0.060700 0.004102 0.007727 0.000010 0.010319 0.000010 0.000010 0.000010 0.000010 0.128429 0.000010
0.000010 0.010602 0.000542 0.022392 0.619257 0.000010 0.000010 0.000010 0.000010 0.000010 0.000010 0.000010 0.000010 0.000010 0.000010 0.000010 0.000010 0.000010 0.019155 0.013304 0.000010 0.000012 0.000010 0.000010 0.000010 0.010224 0.000010 0.013618 0.079094 0.062065 0.022932 0.000590 0.000010 0.000010 0.004432 0.000010 0.000010 0.000010 0.121531 0.000010
0.003118 0.000010 0.000010 0.034565 0.552869 0.000010 0.000010 0.000010 0.011959 0.000010 0.000010 0.000010 0.000010 0.000010 0.000010 0.000010 0.000010 0.012272 0.010221 0.011284 0.000010 0.017466 0.008644 0.000010 0.003341 0.014680 0.000010 0.028529 0.096290 0.029592 0.000010 0.000450 0.000010 0.000010 0.001033 0.000010 0.000010 0.000010 0.163454 0.000010
0.012403 0.022588 0.004780 0.007306 0.606091 0.000010 0.000765 0.000010 0.043652 0.000010 0.000010 0.000010 0.013834 0.000010 0.000010 0.000010 0.008503 0.000010 0.000243 0.023194 0.000010 0.007312 0.000010 0.000010 0.002840 0.028146 0.005741 0.009111 0.043374 0.022879 0.000010 0.000010 0.000010 0.002299 0.000010 0.000010 0.000010 0.000010 0.134740 0.000010
0.011284 0.016735 0.011729 0.019005 0.586961 0.000010 0.000010 0.000010 0.040505 0.000010 0.000010 0.000010 0.000010 0.000010 0.000010 0.000010 0.012384 0.000010 0.000010 0.003362 0.000010 0.025210 0.000010 0.000010 0.000010 0.011196 0.000010 0.028782 0.060635 0.019861 0.000052 0.000010 0.000010 0.022936 0.002743 0.000010 0.000010 0.002531 0.123870 0.000010
0.003311 0.017731 0.000010 0.013216 0.563049 0.000010 0.001212 0.000010 0.045969 0.000010 0.000010 0.000010 0.000010 0.000010 0.000010 0.000010 0.000010 0.000010 0.000010 0.006784 0.000010 0.038048 0.000010 0.000010 0.003780 0.034072 0.009766 0.037602 0.082632 0.027680 0.000010 0.000010 0.000010 0.000010 0.000010 0.000010 0.000010 0.000010 0.114898 0.000010
0.000010 0.005657 0.001863 0.050948 0.579623 0.000010 0.000010 0.000010 0.040311 0.000010 0.000010 0.000010 0.000010 0.000010 0.000010 0.000010 0.017861 0.024520 0.000010 0.001712 0.000010 0.000010 0.009160 0.000010 0.011691 0.005772 0.000010 0.033735 0.032613 0.031332 0.000010 0.008630 0.000010 0.000010 0.000010 0.000010 0.000010 0.000010 0.144333 0.000010
0.000010 0.003534 0.000010 0.036543 0.634248 0.000010 0.000010 0.000010 0.046828 0.000010 0.000010 0.000010 0.006145 0.000010 0.000010 0.000010 0.000010 0.000240 0.000707 0.018304 0.000010 0.011051 0.000128 0.000010 0.000010 0.002712 0.015060 0.021754 0.037125 0.015732 0.000010 0.000010 0.000010 0.000010 0.000010 0.000010 0.000010 0.000010 0.149647 0.000010
0.013974 0.000025 0.006781 0.045927 0.596072 0.000010 0.001269 0.000010 0.000010 0.000010 0.000010 0.000010 0.000010 0.000010 0.000010 0.000010 0.010611 0.000010 0.000010 0.000620 0.000010 0.013333 0.000010 0.000010 0.000010 0.007078 0.000010 0.054144 0.022984 0.043338 0.030925 0.000259 0.000010 0.000010 0.000010 0.000010 0.000010 0.000010 0.152420 0.000010
0.000010 0.014879 0.006148 0.006078 0.597772 0.000010 0.000010 0.000010 0.000010 0.000010 0.006295 0.000010 0.000010 0.000010 0.000010 0.000010 0.002684 0.011629 0.000010 0.000010 0.000010 0.000010 0.020187 0.000010 0.020174 0.007112 0.006536 0.035899 0.047858 0.045946 0.000010 0.003715 0.000010 0.012503 0.000010 0.000010 0.000010 0.000010 0.154356 0.000010
0.000010 0.000010 0.003514 0.048341 0.599135 0.000010 0.000010 0.000010 0.020221 0.000010 0.000010 0.000010 0.000010 0.000010 0.000010 0.000010 0.000010 0.000010 0.009096 0.034608 0.000010 0.000010 0.000010 0.000010 0.002014 0.000010 0.000010 0.033445 0.020634 0.035129 0.019673 0.000010 0.000010 0.000010 0.000010 0.000010 0.000010 0.000010 0.173911 0.000010
0.010171 0.000010 0.000010 0.034884 0.563712 0.000010 0.000010 0.000010 0.039832 0.000010 0.000010 0.000010 0.000010 0.000010 0.000010 0.000010 0.000011 0.012395 0.008638 0.044198 0.000010 0.003944 0.000010 0.000010 0.005157 0.021314 0.000010 0.018816 0.056208 0.008404 0.019722 0.000010 0.000010 0.000010 0.000010 0.000010 0.000010 0.000010 0.152354 0.000010
0.011646 0.000010 0.001250 0.019875 0.601594 0.000010 0.000010 0.000010 0.011229 0.000010 0.010647 0.000010 0.000010 0.000010 0.000010 0.000010 0.000010 0.020299 0.000010 0.008230 0.000010 0.019627 0.010086 0.000010 0.000010 0.014017 0.000010 0.031461 0.037249 0.029595 0.017382 0.004297 0.000010 0.000010 0.000010 0.000010 0.000010 0.000010 0.151286 0.000010
0.013906 0.006706 0.010354 0.031920 0.571490 0.000010 0.000010 0.000010 0.038038 0.000010 0.000010 0.000010 0.001750 0.000010 0.000010 0.000010 0.000010 0.000010 0.002143 0.000010 0.000010 0.005849 0.015690 0.000010 0.000010 0.003028 0.000010 0.043402 0.032418 0.013885 0.018894 0.004604 0.000010 0.007637 0.000010 0.000010 0.000010 0.001863 0.176212 0.000010
0.004951 0.020556 0.009020 0.045572 0.587244 0.000010 0.000010 0.000010 0.012913 0.000010 0.000010 0.000010 0.002113 0.000010 0.000010 0.000010 0.000032 0.000010 0.000010 0.000010 0.000010 0.000010 0.013967 0.000010 0.002324 0.000010 0.000010 0.032901 0.038177 0.041864 0.017256 0.006413 0.000010 0.007836 0.000010 0.000010 0.000010 0.000010 0.156633 0.000010
0.006043 0.000010 0.025863 0.020187 0.028432 0.000010 0.000010 0.000010 0.000010 0.000010 0.000010 0.000010 0.000010 0.000010 0.000010 0.000010 0.029365 0.000010 0.000100 0.003287 0.000010 0.007918 0.010261 0.000010 0.000010 0.031556 0.000010 0.014868 0.702036 0.042564 0.000010 0.015125 0.000010 0.000010 0.000010 0.000010 0.000010 0.000010 0.062145 0.000010
0.000010 0.000010 0.000010 0.000010 0.000010 0.000010 0.000010 0.000010 0.000010 0.000010 0.000010 0.000010 0.000010 0.000010 0.000010 0.000010 0.000010 0.000010 0.000010 0.000010 0.000010 0.000010 0.000010 0.000010 0.000010 0.000010 0.000010 0.000010 0.991541 0.008079 0.000010 0.000010 0.000010 0.000010 0.000010 0.000010 0.000010 0.000010 0.000010 0.000010
0.000010 0.000010 0.000010 0.000010 0.000010 0.000010 0.000010 0.000010 0.000010 0.000010 0.000010 0.000010 0.000010 0.000010 0.000010 0.000010 0.000010 0.000010 0.000010 0.000010 0.000010 0.000010 0.000010 0.000010 0.000915 0.000010 0.000010 0.000010 0.998705 0.000010 0.000010 0.000010 0.000010 0.000010 0.000010 0.000010 0.000010 0.000010 0.000010 0.000010
0.000010 0.000010 0.000010 0.000010 0.010422 0.000010 0.000010 0.000010 0.000010 0.000010 0.000010 0.000010 0.000010 0.000010 0.000010 0.000010 0.000010 0.000010 0.005249 0.000010 0.000010 0.000010 0.000010 0.000010 0.000010 0.000010 0.000010 0.001412 0.969603 0.012965 0.000010 0.000010 0.000010 0.000010 0.000010 0.000010 0.000010 0.000010 0.000010 0.000010
0.000010 0.010979 0.010075 0.000010 0.000010 0.000010 0.000010 0.000010 0.000010 0.000010 0.000010 0.000010 0.000010 0.000010 0.000010 0.000010 0.027156 0.000010 0.000010 0.000010 0.000010 0.000327 0.000010 0.000010 0.000010 0.000010 0.004900 0.000010 0.946223 0.000010 0.000010 0.000010 0.000010 0.000010 0.000010 0.000010 0.000010 0.000010 0.000010 0.000010
0.000010 0.000010 0.000010 0.000010 0.000010 0.000010 0.000010 0.000010 0.000010 0.000010 0.000010 0.000010 0.000010 0.000010 0.000010 0.000010 0.000010 0.000010 0.000010 0.000010 0.000010 0.000010 0.000010 0.000010 0.000010 0.000010 0.000010 0.000010 0.999610 0.000010 0.000010 0.000010 0.000010 0.000010 0.000010 0.000010 0.000010 0.000010 0.000010 0.000010
0.000010 0.000010 0.000010 0.000010 0.000010 0.000010 0.000010 0.000010 0.000010 0.000010 0.000010 0.000010 0.000010 0.000010 0.000010 0.000010 0.000010 0.000010 0.000010 0.000010 0.000010 0.000010 0.000010 0.000010 0.000010 0.000010 0.000010 0.000010 0.999610 0.000010 0.000010 0.000010 0.000010 0.000010 0.000010 0.000010 0.000010 0.000010 0.000010 0.000010
0.000010 0.000010 0.000010 0.000010 0.000010 0.000010 0.000010 0.000010 0.000010 0.000010 0.000010 0.000010 0.000010 0.000010 0.000010 0.000010 0.000010 0.000010 0.000010 0.000010 0.000010 0.000010 0.000010 0.000010 0.000010 0.000010 0.000010 0.000010 0.999610 0.000010 0.000010 0.000010 0.000010 0.000010 0.000010 0.000010 0.000010 0.000010 0.000010 0.000010
0.000010 0.000010 0.000010 0.000010 0.000010 0.000010 0.000010 0.000010 0.000010 0.000010 0.000010 0.000010 0.000010 0.000010 0.000010 0.000010 0.000010 0.000010 0.000010 0.000010 0.000010 0.000010 0.000010 0.000010 0.000010 0.000010 0.000010 0.000010 0.999610 0.000010 0.000010 0.000010 0.000010 0.000010 0.000010 0.000010 0.000010 0.000010 0.000010 0.000010
0.000010 0.000010 0.000010 0.000010 0.000010 0.000010 0.000010 0.000010 0.000010 0.000010 0.000010 0.000010 0.000010 0.000010 0.000010 0.000010 0.013423 0.000010 0.000010 0.000010 0.000010 0.007971 0.000010 0.000010 0.000010 0.000010 0.000010 0.000010 0.978236 0.000010 0.000010 0.000010 0.000010 0.000010 0.000010 0.000010 0.000010 0.000010 0.000010 0.000010
0.000010 0.000010 0.000010 0.000010 0.000010 0.000010 0.000010 0.000010 0.000010 0.000010 0.000010 0.000010 0.000010 0.000010 0.000010 0.000010 0.000010 0.000010 0.000010 0.000010 0.000010 0.000010 0.000010 0.000010 0.000010 0.000010 0.000010 0.000010 0.999610 0.000010 0.000010 0.000010 0.000010 0.000010 0.000010 0.000010 0.000010 0.000010 0.000010 0.000010
0.000010 0.000010 0.023955 0.045156 0.000010 0.000010 0.000010 0.000010 0.000010 0.000010 0.000010 0.000010 0.003626 0.000010 0.000010 0.000010 0.000010 0.008311 0.000010 0.012873 0.000010 0.000010 0.006437 0.000010 0.008922 0.019806 0.000010 0.000010 0.781205 0.000010 0.026965 0.000010 0.000010 0.000010 0.000010 0.000010 0.000010 0.000010 0.062454 0.000010
0.000010 0.000010 0.000010 0.000010 0.000010 0.000010 0.000010 0.000010 0.000010 0.000010 0.000010 0.000010 0.000010 0.000010 0.000010 0.000010 0.000010 0.000010 0.000010 0.000010 0.000010 0.000010 0.000010 0.000010 0.000010 0.000010 0.000010 0.000010 0.999610 0.000010 0.000010 0.000010 0.000010 0.000010 0.000010 0.000010 0.000010 0.000010 0.000010 0.000010
0.000010 0.000010 0.000010 0.000010 0.000010 0.000010 0.000010 0.000010 0.000010 0.000010 0.000010 0.000010 0.000010 0.000010 0.000010 0.000010 0.000010 0.000010 0.000010 0.000010 0.000010 0.000010 0.000010 0.000010 0.000010 0.000010 0.000010 0.000010 0.999610 0.000010 0.000010 0.000010 0.000010 0.000010 0.000010 0.000010 0.000010 0.000010 0.000010 0.000010
0.000010 0.000010 0.000010 0.000010 0.000010 0.000010 0.000010 0.000010 0.000010 0.000010 0.000010 0.000010 0.000010 0.000010 0.000010 0.000010 0.000010 0.000010 0.000010 0.000010 0.000010 0.000010 0.000010 0.000010 0.000010 0.000010 0.000010 0.000010 0.999610 0.000010 0.000010 0.000010 0.000010 0.000010 0.000010 0.000010 0.000010 0.000010 0.000010 0.000010
0.000010 0.000010 0.000010 0.000010 0.000010 0.000010 0.000010 0.000010 0.000010 0.000010 0.000010 0.000010 0.000010 0.000010 0.000010 0.000010 0.000010 0.000010 0.000010 0.000010 0.000010 0.000010 0.000010 0.000010 0.000010 0.000010 0.000010 0.000010 0.999610 0.000010 0.000010 0.000010 0.000010 0.000010 0.000010 0.000010 0.000010 0.000010 0.000010 0.000010
0.000010 0.000010 0.000010 0.000010 0.000010 0.000010 0.000010 0.000010 0.000010 0.000010 0.000010 0.000010 0.000010 0.000010 0.000010 0.000010 0.000010 0.000010 0.000010 0.000010 0.000010 0.000010 0.000010 0.000010 0.000010 0.000010 0.000010 0.000010 0.999610 0.000010 0.000010 0.000010 0.000010 0.000010 0.000010 0.000010 0.000010 0.000010 0.000010 0.000010
0.000010 0.000010 0.000010 0.000010 0.000010 0.000010 0.000010 0.000010 0.000010 0.000010 0.000010 0.000010 0.000010 0.000010 0.000010 0.000010 0.000010 0.000010 0.000010 0.000010 0.000010 0.000010 0.000010 0.000010 0.000010 0.000010 0.000010 0.000010 0.999610 0.000010 0.000010 0.000010 0.000010 0.000010 0.000010 0.000010 0.000010 0.000010 0.000010 0.000010
0.000010 0.000010 0.000010 0.000010 0.000010 0.000010 0.000010 0.000010 0.000010 0.000010 0.000010 0.000010 0.000010 0.000010 0.000010 0.000010 0.000010 0.000010 0.000010 0.000010 0.000010 0.000010 0.000010 0.000010 0.000010 0.000010 0.000010 0.000010 0.999610 0.000010 0.000010 0.000010 0.000010 0.000010 0.000010 0.000010 0.000010 0.000010 0.000010 0.000010
0.000010 0.000010 0.019738 0.000010 0.000010 0.000010 0.000010 0.000010 0.000010 0.000010 0.000010 0.000010 0.000010 0.000010 0.000010 0.000010 0.016353 0.000010 0.000010 0.000010 0.000010 0.000010 0.000010 0.000010 0.010971 0.000010 0.000010 0.000010 0.940448 0.000010 0.000010 0.000010 0.000010 0.000010 0.000010 0.000010 0.000010 0.000010 0.012141 0.000010
0.025287 0.006253 0.027625 0.000010 0.000010 0.000010 0.000010 0.000010 0.128595 0.000010 0.000010 0.000010 0.007885 0.000010 0.000010 0.000010 0.024845 0.000010 0.000010 0.038029 0.000010 0.006918 0.006999 0.000010 0.059399 0.007311 0.025961 0.000010 0.058973 0.115806 0.108577 0.008316 0.000010 0.071758 0.000010 0.000010 0.000010 0.000010 0.271243 0.000010
0.011942 0.032001 0.009119 0.012989 0.000010 0.000010 0.002442 0.000010 0.110035 0.000010 0.000529 0.000010 0.000010 0.001526 0.000010 0.000010 0.031149 0.000010 0.010454 0.037069 0.000010 0.019924 0.022276 0.000010 0.033543 0.038439 0.019036 0.000010 0.029339 0.143419 0.090685 0.000010 0.000010 0.093747 0.002072 0.000010 0.000010 0.000010 0.248085 0.000010
0.038668 0.013959 0.021087 0.016178 0.000010 0.000010 0.006860 0.000010 0.140030 0.000010 0.006870 0.000010 0.000010 0.000010 0.000010 0.000010 0.039984 0.000010 0.000010 0.035854 0.000010 0.024423 0.024439 0.000010 0.014072 0.007350 0.032423 0.021703 0.024075 0.108029 0.106399 0.010281 0.000010 0.083030 0.004843 0.000010 0.000010 0.000010 0.216720 0.002555
0.014343 0.016218 0.024845 0.000010 0.000010 0.000010 0.008708 0.000010 0.110898 0.000010 0.000010 0.000010 0.000010 0.000010 0.000010 0.000010 0.033600 0.008593 0.000010 0.038259 0.000010 0.013996 0.000010 0.000010 0.033902 0.011618 0.013244 0.007546 0.020231 0.162537 0.097459 0.012305 0.000010 0.083464 0.000010 0.000010 0.000010 0.000010 0.288022 0.000010
0.002663 0.022756 0.000010 0.009738 0.000010 0.000010 0.009272 0.000010 0.146922 0.000010 0.000010 0.000010 0.001803 0.000010 0.000010 0.000010 0.016286 0.000010 0.007748 0.040758 0.000010 0.019615 0.032441 0.000010 0.037275 0.004364 0.045215 0.000010 0.026683 0.148198 0.068627 0.000010 0.000010 0.081048 0.000010 0.000010 0.000010 0.002563 0.275822 0.000010
0.011852 0.016003 0.030273 0.000010 0.000010 0.000010 0.001114 0.000010 0.116153 0.000010 0.000010 0.000010 0.001339 0.000010 0.000010 0.000010 0.018831 0.000010 0.010290 0.071219 0.000010 0.007856 0.009674 0.000010 0.059496 0.013922 0.018934 0.022681 0.012511 0.131682 0.115149 0.004728 0.000010 0.077634 0.000010 0.000010 0.000010 0.000010 0.248469 0.000010
0.027357 0.025961 0.023167 0.000010 0.000010 0.000010 0.016736 0.000010 0.133624 0.000010 0.000010 0.000010 0.000010 0.000010 0.000010 0.000010 0.028275 0.000010 0.000010 0.050720 0.000010 0.012914 0.012156 0.000010 0.039780 0.025816 0.009793 0.022262 0.015917 0.144710 0.074480 0.014026 0.000010 0.074438 0.000010 0.000010 0.000010 0.000010 0.247658 0.000010
0.020532 0.000015 0.021273 0.016706 0.000010 0.000010 0.007727 0.000010 0.134510 0.000010 0.000010 0.000010 0.005035 0.000010 0.000010 0.000010 0.032218 0.000010 0.000236 0.047097 0.000010 0.000010 0.028039 0.000010 0.052445 0.001857 0.016799 0.000010 0.038274 0.137688 0.101946 0.000010 0.000010 0.075964 0.003600 0.000010 0.000010 0.000010 0.257839 0.000010
0.021696 0.011742 0.015911 0.016732 0.005159 0.000010 0.000203 0.000010 0.139038 0.000010 0.000010 0.000010 0.000010 0.000010 0.000010 0.000010 0.039351 0.000010 0.008254 0.040348 0.000010 0.025967 0.003089 0.001512 0.034205 0.000010 0.043565 0.001965 0.006471 0.128608 0.125196 0.000010 0.000010 0.069917 0.004506 0.000010 0.000010 0.000010 0.256385 0.000010
0.012338 0.032562 0.000010 0.014626 0.000010 0.000010 0.000010 0.000010 0.122851 0.000010 0.000010 0.000010 0.000010 0.000010 0.000010 0.000010 0.023676 0.000010 0.010000 0.040662 0.000010 0.013189 0.012891 0.000010 0.041372 0.000010 0.017110 0.014553 0.037904 0.139211 0.090651 0.010166 0.000010 0.095170 0.000010 0.000010 0.000010 0.000010 0.270849 0.000010
0.019136 0.017635 0.020460 0.013306 0.000010 0.000010 0.000010 0.000010 0.161288 0.000010 0.000010 0.000010 0.000010 0.000010 0.000010 0.000010 0.024450 0.000010 0.021654 0.060034 0.000010 0.022856 0.019520 0.000010 0.016427 0.000010 0.027763 0.000010 0.031398 0.151142 0.081745 0.000010 0.000010 0.062674 0.000010 0.000010 0.000010 0.000010 0.248282 0.000010
0.035859 0.014970 0.013538 0.001927 0.000010 0.000010 0.000010 0.000010 0.103995 0.000010 0.000010 0.000010 0.000010 0.000010 0.000010 0.000010 0.019042 0.000010 0.000010 0.036786 0.000010 0.017554 0.012160 0.000010 0.049887 0.017920 0.032813 0.000010 0.029665 0.108738 0.108924 0.010405 0.000010 0.107847 0.000010 0.000010 0.000010 0.000010 0.277750 0.000010
0.029312 0.051784 0.015983 0.002542 0.000010 0.000010 0.000010 0.000010 0.163637 0.000010 0.001956 0.000010 0.002123 0.000010 0.000010 0.000010 0.026343 0.000010 0.000010 0.036825 0.000010 0.001980 0.031927 0.000010 0.022714 0.025629 0.005438 0.025920 0.011004 0.132437 0.091849 0.010831 0.000010 0.057373 0.000010 0.000010 0.000010 0.006184 0.246027 0.000010
0.024420 0.026025 0.018538 0.020135 0.000010 0.000010 0.005817 0.000010 0.117548 0.000010 0.000010 0.000010 0.000010 0.000010 0.000010 0.000010 0.035618 0.000010 0.000010 0.067127 0.000010 0.008980 0.042893 0.000010 0.023273 0.013876 0.044339 0.000010 0.004920 0.114699 0.096413 0.000010 0.000010 0.075626 0.000010 0.000010 0.000010 0.000010 0.259531 0.000010
0.024834 0.020948 0.026762 0.000010 0.000010 0.000010 0.000010 0.000010 0.133275 0.000010 0.011513 0.000010 0.010755 0.000010 0.000010 0.000010 0.018297 0.004096 0.007803 0.062336 0.000010 0.019562 0.000010 0.000010 0.000627 0.000010 0.015639 0.000010 0.026646 0.129038 0.112968 0.000010 0.000010 0.096258 0.007290 0.000010 0.000010 0.000010 0.271144 0.000010
0.015251 0.000010 0.018074 0.019299 0.000010 0.000010 0.000010 0.000010 0.093476 0.000010 0.000010 0.000010 0.000010 0.000010 0.000010 0.000010 0.021722 0.000010 0.010094 0.039818 0.000010 0.009861 0.031667 0.000010 0.015210 0.000010 0.025870 0.027533 0.016614 0.132586 0.144124 0.000010 0.000010 0.094270 0.000010 0.000010 0.000010 0.000010 0.284302 0.000010
0.024792 0.036852 0.013771 0.012168 0.000010 0.000010 0.010821 0.000010 0.091791 0.000010 0.000010 0.000010 0.000010 0.000010 0.000010 0.000010 0.032434 0.000010 0.007877 0.018538 0.000010 0.014800 0.030128 0.000010 0.046191 0.000010 0.022349 0.000010 0.059273 0.148894 0.083712 0.000010 0.000010 0.080153 0.022710 0.000010 0.000010 0.008575 0.233970 0.000010
0.008237 0.004421 0.024774 0.000010 0.000013 0.000010 0.000010 0.000010 0.148979 0.000010 0.000010 0.000010 0.000010 0.000010 0.000010 0.000010 0.026569 0.003648 0.021058 0.047951 0.000010 0.000010 0.023643 0.000010 0.047234 0.005551 0.004086 0.005740 0.013625 0.130793 0.114414 0.000010 0.000010 0.065993 0.003061 0.000010 0.000010 0.000010 0.300012 0.000010
0.023203 0.007479 0.014130 0.000010 0.000010 0.000010 0.000010 0.000010 0.133228 0.000010 0.000258 0.000010 0.010711 0.000010 0.000010 0.000010 0.029225 0.000010 0.000351 0.034475 0.000010 0.019360 0.031674 0.000010 0.041873 0.000010 0.023443 0.019574 0.037152 0.126152 0.074640 0.016796 0.000010 0.084012 0.000010 0.000010 0.000010 0.000010 0.272063 0.000010
0.031317 0.012317 0.031205 0.000010 0.000010 0.000010 0.000010 0.000010 0.129122 0.000010 0.000010 0.000010 0.000010 0.000010 0.000010 0.000010 0.028370 0.000010 0.014380 0.021140 0.000010 0.008102 0.020974 0.000010 0.033337 0.000010 0.015988 0.004906 0.037791 0.161289 0.116011 0.004934 0.000010 0.058127 0.000010 0.000010 0.000010 0.000010 0.270470 0.000010
0.001456 0.000010 0.000010 0.001627 0.000010 0.000010 0.016122 0.000010 0.000010 0.000010 0.000010 0.000010 0.003487 0.000010 0.000010 0.006926 0.006322 0.000010 0.000010 0.017662 0.000010 0.000010 0.025214 0.000010 0.016236 0.000010 0.008837 0.000010 0.000010 0.000010 0.000010 0.000010 0.000010 0.812592 0.000010 0.000010 0.010607 0.000010 0.068280 0.004371
0.000010 0.000010 0.000010 0.000010 0.000010 0.000010 0.000010 0.000010 0.000010 0.000010 0.000010 0.000010 0.000010 0.000010 0.000010 0.000010 0.000010 0.000010 0.000010 0.000010 0.000010 0.000010 0.000010 0.000010 0.000010 0.000010 0.000010 0.000010 0.000010 0.000010 0.000010 0.000010 0.000010 0.999610 0.000010 0.000010 0.000010 0.000010 0.000010 0.000010
0.000010 0.000010 0.000010 0.000010 0.000010 0.000010 0.000010 0.000010 0.000010 0.000010 0.000010 0.000010 0.000010 0.000010 0.000010 0.000010 0.000010 0.000010 0.000010 0.000010 0.000010 0.000010 0.000010 0.000010 0.000010 0.000010 0.000010 0.000010 0.000010 0.000010 0.000010 0.000010 0.000010 0.999610 0.000010 0.000010 0.000010 0.000010 0.000010 0.000010
0.000010 0.000010 0.000010 0.000010 0.000010 0.000010 0.010916 0.000010 0.000010 0.000010 0.000010 0.000010 0.006665 0.000010 0.000010 0.000010 0.000010 0.000010 0.000010 0.000010 0.000010 0.000010 0.000010 0.000010 0.000010 0.000010 0.000010 0.000010 0.000010 0.021535 0.000010 0.000010 0.000010 0.952971 0.000010 0.000010 0.000010 0.000010 0.000010 0.007563
0.000010 0.000010 0.000010 0.000010 0.000010 0.000010 0.000010 0.000010 0.000010 0.000010 0.000010 0.000010 0.000010 0.000010 0.000010 0.000010 0.000010 0.000010 0.000010 0.000010 0.000010 0.000010 0.000010 0.000010 0.000010 0.000010 0.000010 0.000010 0.000010 0.000010 0.000010 0.000010 0.000010 0.999610 0.000010 0.000010 0.000010 0.000010 0.000010 0.000010
0.000010 0.000010 0.000010 0.000010 0.000010 0.000010 0.000010 0.006930 0.000010 0.000010 0.000010 0.000010 0.000010 0.000010 0.000010 0.000010 0.002314 0.000010 0.000010 0.000010 0.000010 0.003928 0.000010 0.000010 0.000010 0.000010 0.005084 0.000010 0.000010 0.000010 0.027301 0.008696 0.000010 0.931638 0.000010 0.009691 0.000010 0.000010 0.004107 0.000010
0.000010 0.001459 0.000010 0.000010 0.000010 0.000010 0.000010 0.000010 0.000010 0.000010 0.000010 0.000010 0.000010 0.000010 0.000010 0.000010 0.000010 0.000010 0.010254 0.000010 0.000010 0.000010 0.000010 0.000010 0.000010 0.000010 0.000010 0.000010 0.008028 0.000010 0.000010 0.000010 0.000010 0.979899 0.000010 0.000010 0.000010 0.000010 0.000010 0.000010
0.000010 0.000010 0.000010 0.000010 0.000010 0.000010 0.000010 0.000010 0.000010 0.000010 0.000010 0.000010 0.000010 0.000010 0.000010 0.000010 0.000010 0.000010 0.000010 0.000010 0.000010 0.000010 0.000010 0.000010 0.000010 0.000010 0.000010 0.000010 0.000010 0.000010 0.000010 0.000010 0.000010 0.999610 0.000010 0.000010 0.000010 0.000010 0.000010 0.000010
0.000010 0.000010 0.007976 0.000010 0.000010 0.000010 0.000010 0.005334 0.000010 0.000010 0.000010 0.005615 0.000010 0.000010 0.000010 0.000010 0.010482 0.000010 0.000010 0.000010 0.000010 0.000010 0.002686 0.000574 0.000010 0.000010 0.000010 0.000010 0.000010 0.026530 0.011349 0.004170 0.000010 0.883476 0.000010 0.000010 0.000010 0.014711 0.026816 0.000010
0.000010 0.000010 0.000010 0.000010 0.000010 0.000010 0.000010 0.000010 0.000010 0.002627 0.000010 0.000010 0.000010 0.000010 0.000010 0.000010 0.000010 0.000010 0.000010 0.000010 0.000010 0.000010 0.000010 0.000010 0.000010 0.000010 0.000010 0.000010 0.000010 0.000010 0.000010 0.000010 0.000010 0.996435 0.000165 0.000010 0.000010 0.000413 0.000010 0.000010
0.000010 0.000010 0.000010 0.000010 0.000010 0.000010 0.000010 0.000010 0.000010 0.000010 0.000010 0.000010 0.000010 0.000010 0.000010 0.000010 0.000010 0.000010 0.000010 0.000010 0.000010 0.000010 0.000010 0.000010 0.000010 0.000010 0.000010 0.000010 0.000010 0.000010 0.000010 0.000010 0.000010 0.998601 0.000010 0.000010 0.000010 0.001019 0.000010 0.000010
0.000010 0.000010 0.000010 0.000010 0.000010 0.000010 0.000010 0.000010 0.000010 0.000010 0.000010 0.000010 0.000011 0.000010 0.000010 0.000010 0.000010 0.000010 0.000010 0.000010 0.000010 0.000010 0.000010 0.000010 0.000010 0.000010 0.000010 0.000010 0.000010 0.000010 0.000010 0.000015 0.000010 0.999604 0.000010 0.000010 0.000010 0.000010 0.000010 0.000010
0.000010 0.000010 0.000010 0.000010 0.000010 0.000010 0.000010 0.000010 0.000010 0.000010 0.000010 0.000010 0.000010 0.000010 0.000010 0.000010 0.000010 0.000010 0.000010 0.000010 0.000010 0.000010 0.000010 0.000010 0.000010 0.000010 0.000010 0.000010 0.000010 0.000010 0.000010 0.000010 0.000010 0.999610 0.000010 0.000010 0.000010 0.000010 0.000010 0.000010
0.000010 0.000010 0.004172 0.000010 0.000010 0.000010 0.000010 0.000010 0.000010 0.000010 0.000010 0.000010 0.000010 0.000010 0.000010 0.000010 0.000010 0.000010 0.000010 0.000010 0.000010 0.000010 0.000010 0.000010 0.000010 0.000010 0.000010 0.000010 0.000010 0.000010 0.000010 0.002729 0.000010 0.991102 0.000010 0.000010 0.000010 0.001636 0.000010 0.000010
0.000010 0.000010 0.000010 0.000010 0.000010 0.000010 0.000010 0.000010 0.000010 0.000010 0.000010 0.000010 0.000010 0.000010 0.000010 0.000010 0.000010 0.000010 0.000010 0.000010 0.000010 0.000010 0.000010 0.000010 0.000010 0.000010 0.000010 0.000010 0.000010 0.000010 0.000010 0.000010 0.000010 0.999610 0.000010 0.000010 0.000010 0.000010 0.000010 0.000010
0.000010 0.000010 0.000010 0.000010 0.000010 0.000010 0.000010 0.000010 0.000010 0.000010 0.000010 0.000010 0.000010 0.000010 0.000010 0.000010 0.000010 0.000010 0.000010 0.000010 0.000010 0.000010 0.000010 0.000010 0.000010 0.000010 0.000010 0.000010 0.000010 0.000010 0.000010 0.000010 0.000010 0.999610 0.000010 0.000010 0.000010 0.000010 0.000010 0.000010
0.000010 0.000010 0.000010 0.000010 0.000010 0.000010 0.000010 0.000010 0.000010 0.000010 0.000010 0.000010 0.000010 0.000010 0.000010 0.000010 0.000010 0.000010 0.000010 0.000010 0.000010 0.000010 0.000010 0.000010 0.000010 0.000010 0.000010 0.000010 0.000010 0.000010 0.000010 0.000010 0.000010 0.999610 0.000010 0.000010 0.000010 0.000010 0.000010 0.000010
0.000010 0.000010 0.000010 0.000010 0.000010 0.000010 0.000010 0.000010 0.000010 0.000010 0.000010 0.000010 0.000010 0.000010 0.000010 0.000010 0.000010 0.000010 0.008633 0.000010 0.000010 0.000010 0.000010 0.000010 0.000010 0.000010 0.000010 0.000010 0.000010 0.000010 0.000010 0.004941 0.000010 0.986056 0.000010 0.000010 0.000010 0.000010 0.000010 0.000010
0.000010 0.000010 0.000010 0.000010 0.000010 0.000010 0.000010 0.000010 0.000010 0.000010 0.000010 0.000010 0.000010 0.000010 0.000010 0.000010 0.000010 0.000010 0.000010 0.000010 0.000010 0.000010 0.000010 0.000010 0.000010 0.000010 0.000010 0.000010 0.000010 0.000010 0.000010 0.000010 0.000010 0.999610 0.000010 0.000010 0.000010 0.000010 0.000010 0.000010
0.000010 0.000010 0.000010 0.000010 0.000010 0.000010 0.000010 0.000010 0.000010 0.000010 0.000010 0.000010 0.000010 0.000010 0.000010 0.000010 0.000010 0.000010 0.000010 0.000010 0.000010 0.000010 0.000010 0.000010 0.000010 0.000010 0.000010 0.000010 0.000010 0.000010 0.000010 0.000010 0.000010 0.999610 0.000010 0.000010 0.000010 0.000010 0.000010 0.000010
0.000010 0.000010 0.000010 0.000010 0.000010 0.000010 0.000010 0.000010 0.000010 0.000010 0.000010 0.000010 0.000010 0.000010 0.000010 0.000010 0.000010 0.000010 0.000010 0.000010 0.000010 0.000010 0.000010 0.000010 0.008766 0.000010 0.000010 0.000010 0.000010 0.990854 0.000010 0.000010 0.000010 0.000010 0.000010 0.000010 0.000010 0.000010 0.000010 0.000010
0.005541 0.000010 0.000010 0.000010 0.004206 0.000010 0.000010 0.000010 0.039307 0.000010 0.056202 0.000010 0.005087 0.000010 0.000010 0.000010 0.002751 0.020479 0.000010 0.016832 0.000010 0.000010 0.015371 0.000010 0.000010 0.000010 0.008668 0.003677 0.000010 0.775635 0.044027 0.000010 0.000010 0.000010 0.001956 0.000010 0.000010 0.000010 0.000010 0.000010
0.000495 0.000010 0.000010 0.000010 0.029468 0.000010 0.000010 0.000010 0.000014 0.000010 0.025732 0.000010 0.000010 0.000010 0.000010 0.000010 0.014459 0.111768 0.008373 0.000010 0.000010 0.000010 0.019341 0.000010 0.005198 0.000010 0.000010 0.000010 0.000010 0.783104 0.000010 0.000010 0.000010 0.001759 0.000010 0.000010 0.000010 0.000010 0.000010 0.000010
0.000010 0.000387 0.000010 0.000010 0.000010 0.000010 0.000010 0.000010 0.000010 0.000010 0.000010 0.000010 0.000010 0.000010 0.000010 0.000010 0.000010 0.000010 0.006425 0.000010 0.000010 0.000010 0.000010 0.000010 0.001348 0.000010 0.004245 0.000010 0.004469 0.979456 0.000010 0.003340 0.000010 0.000010 0.000010 0.000010 0.000010 0.000010 0.000010 0.000010
0.000010 0.000010 0.000010 0.000010 0.050898 0.000010 0.009222 0.000010 0.000010 0.000010 0.063497 0.000010 0.000010 0.000010 0.000010 0.000010 0.000010 0.126570 0.000010 0.000010 0.000010 0.011699 0.004274 0.000010 0.000010 0.000010 0.000010 0.000010 0.000010 0.733511 0.000010 0.000010 0.000010 0.000010 0.000010 0.000010 0.000010 0.000010 0.000010 0.000010
0.000010 0.000010 0.012788 0.001429 0.005069 0.000010 0.005797 0.000010 0.000010 0.000010 0.011643 0.000010 0.000010 0.000010 0.000010 0.000010 0.000010 0.083052 0.000010 0.006511 0.000010 0.001255 0.006892 0.000010 0.016690 0.006474 0.002750 0.000010 0.000010 0.839381 0.000010 0.000010 0.000010 0.000010 0.000010 0.000010 0.000010 0.000010 0.000010 0.000010
0.000010 0.000010 0.000010 0.000010 0.000010 0.000010 0.000010 0.000010 0.000010 0.000010 0.000010 0.000010 0.000010 0.000010 0.000010 0.000010 0.000010 0.198920 0.004537 0.000010 0.000010 0.000010 0.000010 0.000010 0.000010 0.000010 0.000010 0.008873 0.000010 0.787309 0.000010 0.000010 0.000010 0.000010 0.000010 0.000010 0.000010 0.000010 0.000010 0.000010
0.000010 0.000010 0.000010 0.000010 0.008787 0.000010 0.000010 0.000010 0.000010 0.000010 0.030556 0.000010 0.000010 0.000010 0.000010 0.000010 0.000010 0.020752 0.000010 0.000010 0.000010 0.000010 0.000010 0.000010 0.000010 0.000010 0.000010 0.000010 0.000010 0.939545 0.000010 0.000010 0.000010 0.000010 0.000010 0.000010 0.000010 0.000010 0.000010 0.000010
0.000010 0.000010 0.000010 0.000010 0.011556 0.000010 0.000010 0.000010 0.000010 0.000010 0.048222 0.000010 0.000010 0.000010 0.000010 0.000010 0.000010 0.102853 0.000010 0.000010 0.000010 0.000010 0.020093 0.000010 0.000010 0.000010 0.000010 0.000010 0.000010 0.814942 0.000010 0.001993 0.000010 0.000010 0.000010 0.000010 0.000010 0.000010 0.000010 0.000010
0.000010 0.000010 0.000010 0.000010 0.008915 0.000010 0.000010 0.000010 0.000010 0.000010 0.017200 0.000010 0.000010 0.000010 0.000010 0.000010 0.000010 0.051996 0.000010 0.000010 0.000010 0.000010 0.000010 0.000010 0.000010 0.000010 0.000010 0.000010 0.000010 0.921528 0.000010 0.000010 0.000010 0.000010 0.000010 0.000010 0.000010 0.000010 0.000010 0.000010
0.002815 0.001246 0.000010 0.000010 0.043086 0.000010 0.000010 0.000010 0.000010 0.000010 0.000010 0.000010 0.000010 0.000010 0.000010 0.000010 0.000010 0.134292 0.002300 0.000010 0.000010 0.012478 0.000010 0.000010 0.000010 0.000010 0.000010 0.000010 0.000010 0.803453 0.000010 0.000010 0.000010 0.000010 0.000010 0.000010 0.000010 0.000010 0.000010 0.000010
0.000010 0.000010 0.000010 0.020082 0.028591 0.000010 0.000010 0.000010 0.000010 0.000010 0.003932 0.000010 0.000010 0.000010 0.000010 0.000010 0.000010 0.268185 0.002470 0.000010 0.000010 0.000010 0.000010 0.000010 0.000010 0.000010 0.000010 0.000010 0.000010 0.668161 0.000010 0.008249 0.000010 0.000010 0.000010 0.000010 0.000010 0.000010 0.000010 0.000010
0.000010 0.000010 0.000010 0.000010 0.081165 0.000010 0.000010 0.000010 0.000010 0.000010 0.000010 0.000010 0.000010 0.000010 0.000010 0.000010 0.000010 0.146294 0.000010 0.000010 0.000010 0.000010 0.000010 0.000010 0.000010 0.000010 0.000010 0.000010 0.000010 0.772171 0.000010 0.000010 0.000010 0.000010 0.000010 0.000010 0.000010 0.000010 0.000010 0.000010
0.000010 0.000010 0.000010 0.000010 0.033262 0.000010 0.000010 0.000010 0.000010 0.000010 0.030102 0.000010 0.000010 0.000010 0.000010 0.000010 0.000010 0.148757 0.011027 0.000010 0.000010 0.000010 0.000010 0.000010 0.000010 0.000010 0.000010 0.000010 0.000010 0.776502 0.000010 0.000010 0.000010 0.000010 0.000010 0.000010 0.000010 0.000010 0.000010 0.000010
0.000010 0.000010 0.000010 0.016629 0.030937 0.000010 0.000010 0.000010 0.000010 0.000010 0.000010 0.000010 0.000010 0.000010 0.000010 0.000010 0.000010 0.254565 0.000010 0.000010 0.000010 0.005097 0.016809 0.000010 0.000010 0.003730 0.000010 0.008947 0.000010 0.662906 0.000010 0.000069 0.000010 0.000010 0.000010 0.000010 0.000010 0.000010 0.000010 0.000010
0.000010 0.000010 0.000010 0.000010 0.023046 0.000010 0.000010 0.000010 0.013933 0.000010 0.000010 0.000010 0.000010 0.000010 0.000010 0.000010 0.000010 0.007626 0.011711 0.000010 0.000010 0.001499 0.000010 0.000010 0.000010 0.000010 0.007994 0.000010 0.015858 0.914759 0.003264 0.000010 0.000010 0.000010 0.000010 0.000010 0.000010 0.000010 0.000010 0.000010
0.000010 0.000010 0.000010 0.000010 0.000010 0.000010 0.016608 0.000010 0.018999 0.000010 0.000010 0.000010 0.000010 0.000010 0.000010 0.000010 0.007106 0.000010 0.000010 0.000010 0.000010 0.005830 0.000010 0.000010 0.024771 0.000010 0.000010 0.000010 0.000010 0.905524 0.000010 0.000010 0.000010 0.006624 0.000010 0.000010 0.000010 0.000010 0.014219 0.000010
0.000010 0.000010 0.000010 0.000010 0.019976 0.000010 0.000010 0.000010 0.000010 0.000010 0.000010 0.000010 0.006013 0.000010 0.000010 0.000010 0.000010 0.409333 0.002080 0.002725 0.000010 0.000010 0.000010 0.000010 0.007322 0.000010 0.000010 0.026019 0.000010 0.516269 0.000010 0.009953 0.000010 0.000010 0.000010 0.000010 0.000010 0.000010 0.000010 0.000010
0.000010 0.000010 0.000010 0.000010 0.000010 0.000010 0.012198 0.000010 0.034445 0.000010 0.000010 0.000010 0.000010 0.000010 0.000010 0.000010 0.000010 0.000010 0.000010 0.000010 0.000010 0.000010 0.011155 0.000010 0.021654 0.000010 0.000020 0.000010 0.001222 0.913281 0.005706 0.000010 0.000010 0.000010 0.000010 0.000010 0.000010 0.000010 0.000010 0.000010
0.000011 0.000010 0.000010 0.003667 0.000010 0.000010 0.007101 0.000010 0.000010 0.000010 0.066122 0.000010 0.000010 0.000010 0.000010 0.000010 0.000010 0.038970 0.000010 0.000010 0.000010 0.000010 0.019458 0.000010 0.000010 0.000010 0.000010 0.000010 0.000010 0.864341 0.000010 0.000010 0.000010 0.000010 0.000010 0.000010 0.000010 0.000010 0.000010 0.000010
0.010097 0.000010 0.000010 0.019579 0.000010 0.000010 0.000010 0.054573 0.000010 0.031878 0.044615 0.066989 0.000010 0.000010 0.000010 0.000010 0.017836 0.000010 0.000010 0.680486 0.020022 0.005379 0.000010 0.008074 0.000010 0.000010 0.000010 0.000010 0.000010 0.011120 0.000010 0.000010 0.000010 0.000010 0.007258 0.000010 0.000010 0.009519 0.000010 0.012326
0.000010 0.000010 0.000010 0.000010 0.017077 0.000010 0.000010 0.028102 0.000010 0.000010 0.000010 0.025964 0.000015 0.004931 0.000010 0.000010 0.000479 0.000010 0.023378 0.803781 0.007970 0.000010 0.000010 0.003474 0.002114 0.000010 0.008930 0.000010 0.005007 0.000103 0.027196 0.000010 0.026857 0.000010 0.007292 0.000010 0.000010 0.000010 0.007110 0.000010
0.000578 0.005803 0.012918 0.000010 0.013101 0.009920 0.000010 0.025299 0.002571 0.000113 0.030297 0.081712 0.008812 0.001817 0.000010 0.000010 0.000010 0.003140 0.000010 0.684017 0.016184 0.002377 0.000010 0.000010 0.000010 0.000010 0.019906 0.000010 0.021056 0.000010 0.011307 0.000010 0.006328 0.000010 0.012768 0.008572 0.009507 0.000010 0.010039 0.001707
0.000010 0.000010 0.000010 0.000010 0.000010 0.000010 0.011244 0.000010 0.000010 0.000010 0.000010 0.000010 0.000015 0.000010 0.000010 0.000010 0.000010 0.000010 0.000010 0.988370 0.000010 0.000010 0.000010 0.000010 0.000010 0.000010 0.000010 0.000010 0.000010 0.000010 0.000010 0.000010 0.000010 0.000010 0.000010 0.000010 0.000010 0.000010 0.000010 0.000010
0.000010 0.000010 0.000010 0.000010 0.000010 0.001943 0.000010 0.000010 0.000010 0.000010 0.000010 0.020668 0.000010 0.000010 0.000010 0.000010 0.000010 0.000010 0.005144 0.944976 0.020506 0.000010 0.000010 0.006422 0.000010 0.000010 0.000010 0.000010 0.000010 0.000010 0.000010 0.000010 0.000010 0.000010 0.000010 0.000010 0.000010 0.000010 0.000010 0.000010
0.006839 0.000010 0.000010 0.000010 0.000010 0.000010 0.000010 0.029730 0.000010 0.000010 0.000010 0.096572 0.000010 0.000010 0.000010 0.000010 0.000010 0.000010 0.018731 0.789400 0.024385 0.000010 0.000010 0.002130 0.000010 0.000010 0.000010 0.000010 0.008192 0.000010 0.000010 0.009107 0.003920 0.002118 0.000010 0.000217 0.001924 0.000010 0.000010 0.006475
0.010606 0.010337 0.000010 0.012036 0.005178 0.008911 0.000010 0.039665 0.000010 0.000010 0.067136 0.072401 0.006751 0.000010 0.000010 0.000010 0.000010 0.000010 0.002286 0.666190 0.005507 0.012307 0.000010 0.001511 0.007724 0.000010 0.000010 0.000010 0.022415 0.000010 0.000010 0.000010 0.000010 0.000010 0.001125 0.000010 0.000010 0.030803 0.016901 0.000010
0.000010 0.000010 0.000010 0.000010 0.000010 0.000010 0.000010 0.000010 0.000010 0.000010 0.000010 0.000010 0.000010 0.000010 0.000010 0.000010 0.000010 0.000010 0.000010 0.999610 0.000010 0.000010 0.000010 0.000010 0.000010 0.000010 0.000010 0.000010 0.000010 0.000010 0.000010 0.000010 0.000010 0.000010 0.000010 0.000010 0.000010 0.000010 0.000010 0.000010
0.006657 0.000010 0.005249 0.000010 0.000010 0.005783 0.013689 0.000010 0.000010 0.000010 0.011986 0.058818 0.010621 0.000010 0.000010 0.000010 0.009373 0.000010 0.000010 0.766163 0.000010 0.004409 0.000010 0.000010 0.015233 0.000010 0.024292 0.000010 0.000010 0.006839 0.000010 0.010164 0.000010 0.000010 0.006690 0.005295 0.005295 0.003311 0.029922 0.000010
0.000010 0.000010 0.000010 0.000010 0.000010 0.000010 0.000010 0.000010 0.000010 0.000010 0.000010 0.000010 0.016162 0.000010 0.000010 0.000010 0.000010 0.000010 0.000010 0.983458 0.000010 0.000010 0.000010 0.000010 0.000010 0.000010 0.000010 0.000010 0.000010 0.000010 0.000010 0.000010 0.000010 0.000010 0.000010 0.000010 0.000010 0.000010 0.000010 0.000010
0.000010 0.000010 0.000010 0.000010 0.000010 0.000010 0.000010 0.000010 0.000010 0.000010 0.000010 0.000010 0.001706 0.000010 0.000010 0.000010 0.000010 0.000010 0.000010 0.972845 0.000010 0.000010 0.000010 0.000892 0.000010 0.000010 0.000010 0.000010 0.000010 0.000010 0.000010 0.000010 0.000010 0.000010 0.000010 0.000010 0.000010 0.024197 0.000010 0.000010
0.000010 0.000010 0.000010 0.000010 0.000010 0.000010 0.000010 0.000010 0.000010 0.000010 0.000010 0.000010 0.014252 0.000010 0.000010 0.000010 0.000010 0.000010 0.000010 0.960487 0.000010 0.000010 0.000010 0.000010 0.000010 0.000010 0.012161 0.000010 0.000010 0.003540 0.000010 0.000010 0.000010 0.000010 0.000010 0.006089 0.000010 0.000010 0.000010 0.003131
0.000010 0.000010 0.000010 0.000010 0.000010 0.000010 0.000010 0.000010 0.000010 0.000010 0.000010 0.000010 0.000010 0.000010 0.000010 0.000010 0.000010 0.000010 0.000778 0.985015 0.000010 0.000010 0.000010 0.000010 0.000010 0.000010 0.000010 0.000010 0.000010 0.000010 0.000010 0.000010 0.000010 0.000010 0.000010 0.000010 0.000010 0.013837 0.000010 0.000010
0.000010 0.003063 0.014436 0.003323 0.008033 0.000010 0.000010 0.000010 0.000010 0.000010 0.000010 0.000010 0.010860 0.000010 0.000010 0.000010 0.000010 0.002573 0.000010 0.895868 0.000010 0.006951 0.000010 0.013947 0.025627 0.000010 0.000010 0.000010 0.000010 0.000010 0.000010 0.000010 0.000010 0.004467 0.000010 0.010573 0.000010 0.000010 0.000010 0.000010
0.000010 0.000010 0.000010 0.000010 0.000010 0.000010 0.000010 0.011273 0.000010 0.000010 0.000010 0.000010 0.000559 0.000010 0.000010 0.000010 0.000010 0.000010 0.000010 0.981234 0.000010 0.000010 0.000010 0.006574 0.000010 0.000010 0.000010 0.000010 0.000010 0.000010 0.000010 0.000010 0.000010 0.000010 0.000010 0.000010 0.000010 0.000010 0.000010 0.000010
0.000010 0.015403 0.000010 0.000010 0.000010 0.000010 0.000010 0.000010 0.000010 0.000010 0.000010 0.000010 0.000010 0.000010 0.000010 0.000010 0.000010 0.000010 0.022148 0.923624 0.000010 0.000010 0.000010 0.000010 0.000010 0.000010 0.010088 0.000010 0.000010 0.000010 0.000010 0.000010 0.000010 0.011418 0.010525 0.000010 0.000010 0.000010 0.000010 0.006465
0.000010 0.000010 0.000010 0.000010 0.000010 0.000010 0.000010 0.000010 0.000010 0.000010 0.000010 0.010151 0.000010 0.000010 0.000010 0.000010 0.000010 0.000010 0.000010 0.989469 0.000010 0.000010 0.000010 0.000010 0.000010 0.000010 0.000010 0.000010 0.000010 0.000010 0.000010 0.000010 0.000010 0.000010 0.000010 0.000010 0.000010 0.000010 0.000010 0.000010
0.000010 0.000010 0.000010 0.000010 0.000010 0.000010 0.000010 0.000010 0.000010 0.028498 0.000010 0.000010 0.000010 0.008824 0.000010 0.000010 0.000010 0.000010 0.000010 0.927171 0.000010 0.000010 0.000010 0.008871 0.000010 0.000010 0.000010 0.000010 0.000010 0.000010 0.000010 0.000010 0.021859 0.000010 0.000010 0.000010 0.000010 0.004436 0.000010 0.000010
0.009874 0.000010 0.000010 0.000010 0.017753 0.007412 0.000010 0.008252 0.017683 0.000010 0.000010 0.000010 0.027552 0.002223 0.000010 0.004334 0.000010 0.000010 0.000010 0.835535 0.000010 0.001884 0.000010 0.000010 0.000016 0.000010 0.000010 0.000010 0.000010 0.000010 0.035117 0.000010 0.000010 0.013529 0.003836 0.007145 0.005709 0.001356 0.000469 0.000110
0.000010 0.000010 0.000010 0.000010 0.000010 0.000010 0.000010 0.000010 0.000010 0.000010 0.000010 0.000010 0.000010 0.000010 0.000010 0.000010 0.000010 0.000010 0.000010 0.999610 0.000010 0.000010 0.000010 0.000010 0.000010 0.000010 0.000010 0.000010 0.000010 0.000010 0.000010 0.000010 0.000010 0.000010 0.000010 0.000010 0.000010 0.000010 0.000010 0.000010
0.000010 0.000010 0.000010 0.000010 0.000010 0.000010 0.000010 0.000010 0.000010 0.000010 0.000010 0.000010 0.000010 0.000010 0.000010 0.000010 0.000010 0.000010 0.000010 0.000010 0.000010 0.999610 0.000010 0.000010 0.000010 0.000010 0.000010 0.000010 0.000010 0.000010 0.000010 0.000010 0.000010 0.000010 0.000010 0.000010 0.000010 0.000010 0.000010 0.000010
0.000010 0.000010 0.000010 0.000010 0.000010 0.000010 0.000010 0.000010 0.000010 0.000010 0.000010 0.000010 0.000010 0.000010 0.000010 0.000010 0.000010 0.000010 0.000010 0.000010 0.000010 0.999610 0.000010 0.000010 0.000010 0.000010 0.000010 0.000010 0.000010 0.000010 0.000010 0.000010 0.000010 0.000010 0.000010 0.000010 0.000010 0.000010 0.000010 0.000010
0.000010 0.000010 0.000010 0.000010 0.000010 0.000010 0.000010 0.000010 0.000010 0.000010 0.000010 0.000010 0.000010 0.000010 0.000010 0.000010 0.000010 0.000010 0.000010 0.000010 0.000010 0.999610 0.000010 0.000010 0.000010 0.000010 0.000010 0.000010 0.000010 0.000010 0.000010 0.000010 0.000010 0.000010 0.000010 0.000010 0.000010 0.000010 0.000010 0.000010
0.000010 0.000010 0.000010 0.000010 0.000010 0.000010 0.000010 0.000010 0.000010 0.000010 0.000010 0.000010 0.000010 0.000010 0.000010 0.000010 0.000010 0.000010 0.000010 0.000010 0.000010 0.999610 0.000010 0.000010 0.000010 0.000010 0.000010 0.000010 0.000010 0.000010 0.000010 0.000010 0.000010 0.000010 0.000010 0.000010 0.000010 0.000010 0.000010 0.000010
0.000010 0.000010 0.000010 0.000010 0.000010 0.000010 0.000010 0.000010 0.000010 0.000010 0.000010 0.000010 0.000010 0.000010 0.000010 0.000010 0.000010 0.000010 0.000010 0.000010 0.000010 0.999610 0.000010 0.000010 0.000010 0.000010 0.000010 0.000010 0.000010 0.000010 0.000010 0.000010 0.000010 0.000010 0.000010 0.000010 0.000010 0.000010 0.000010 0.000010
0.000010 0.000010 0.000010 0.000010 0.000010 0.000010 0.000010 0.000010 0.000010 0.000010 0.000010 0.000010 0.000010 0.000010 0.000010 0.000010 0.000010 0.000010 0.000010 0.000010 0.000010 0.999610 0.000010 0.000010 0.000010 0.000010 0.000010 0.000010 0.000010 0.000010 0.000010 0.000010 0.000010 0.000010 0.000010 0.000010 0.000010 0.000010 0.000010 0.000010
0.000010 0.000010 0.000010 0.000010 0.000010 0.000010 0.000010 0.000010 0.000010 0.000010 0.000010 0.000010 0.000010 0.000010 0.000010 0.000010 0.000010 0.000010 0.000010 0.000010 0.000010 0.999610 0.000010 0.000010 0.000010 0.000010 0.000010 0.000010 0.000010 0.000010 0.000010 0.000010 0.000010 0.000010 0.000010 0.000010 0.000010 0.000010 0.000010 0.000010
0.000010 0.000010 0.000010 0.000010 0.000010 0.000010 0.000010 0.000010 0.000010 0.000010 0.000010 0.000010 0.000010 0.000010 0.000010 0.000010 0.000010 0.000010 0.000010 0.000010 0.000010 0.999610 0.000010 0.000010 0.000010 0.000010 0.000010 0.000010 0.000010 0.000010 0.000010 0.000010 0.000010 0.000010 0.000010 0.000010 0.000010 0.000010 0.000010 0.000010
0.000010 0.000010 0.005608 0.000010 0.006385 0.000010 0.000010 0.000010 0.000010 0.000010 0.000010 0.000010 0.000010 0.000010 0.000010 0.000010 0.001513 0.000010 0.000010 0.000010 0.000010 0.000010 0.000010 0.000010 0.000010 0.833523 0.000010 0.000010 0.007629 0.000010 0.000010 0.000010 0.000010 0.000010 0.144971 0.000040 0.000010 0.000010 0.000010 0.000010
0.000010 0.000888 0.000010 0.000010 0.007473 0.000010 0.000010 0.000010 0.000010 0.000010 0.000010 0.000010 0.000010 0.000010 0.000010 0.000010 0.000010 0.000010 0.000010 0.000010 0.000010 0.016450 0.000010 0.000010 0.007024 0.744198 0.000010 0.003930 0.000010 0.000010 0.020453 0.000010 0.000010 0.000010 0.199265 0.000010 0.000010 0.000010 0.000010 0.000010
0.000010 0.006046 0.004588 0.000010 0.010589 0.000010 0.000010 0.000010 0.000010 0.000010 0.000010 0.000010 0.000010 0.000010 0.000010 0.000010 0.000010 0.000010 0.000010 0.000010 0.000010 0.000010 0.000010 0.000010 0.000010 0.784168 0.000010 0.000010 0.000010 0.000010 0.009830 0.000010 0.000010 0.000010 0.184439 0.000010 0.000010 0.000010 0.000010 0.000010
0.000010 0.000010 0.000010 0.000010 0.000010 0.004800 0.000010 0.000010 0.000010 0.000010 0.000010 0.001878 0.000010 0.000010 0.000010 0.000010 0.001276 0.000010 0.000010 0.000010 0.000010 0.000010 0.000010 0.000010 0.000010 0.858748 0.000010 0.000010 0.000010 0.000010 0.000010 0.000010 0.000010 0.000010 0.131878 0.000010 0.000010 0.000010 0.000010 0.001080
0.013841 0.000010 0.019341 0.000010 0.006851 0.000010 0.000010 0.000010 0.000010 0.000010 0.000010 0.026461 0.000010 0.000010 0.000010 0.000010 0.000010 0.000010 0.000010 0.000010 0.000010 0.000010 0.000010 0.000010 0.000010 0.800451 0.000010 0.020155 0.000010 0.000655 0.000010 0.000010 0.000010 0.000010 0.111926 0.000010 0.000010 0.000010 0.000010 0.000010
0.019744 0.002554 0.029310 0.000010 0.014763 0.002624 0.000010 0.000010 0.000010 0.006282 0.000010 0.020274 0.000010 0.000010 0.008896 0.000010 0.000010 0.002221 0.000010 0.018450 0.006826 0.000010 0.031389 0.003657 0.013338 0.000010 0.000010 0.000010 0.003300 0.000010 0.000010 0.005092 0.016976 0.000010 0.794083 0.000010 0.000010 0.000010 0.000010 0.000010
0.000010 0.001947 0.006421 0.000010 0.013677 0.000010 0.000010 0.008860 0.000010 0.000010 0.000010 0.023465 0.000010 0.000010 0.020230 0.000010 0.000010 0.000010 0.000010 0.010349 0.000010 0.023507 0.011480 0.000010 0.000010 0.000010 0.000010 0.013680 0.000010 0.000010 0.000010 0.000010 0.000010 0.000010 0.853043 0.013060 0.000010 0.000010 0.000010 0.000010
0.000010 0.000010 0.000010 0.000010 0.000010 0.000010 0.000010 0.000010 0.000010 0.000010 0.000010 0.000010 0.000010 0.000010 0.000010 0.000010 0.000010 0.000010 0.003429 0.000010 0.000010 0.000010 0.000010 0.000010 0.000010 0.000010 0.000010 0.000010 0.000010 0.000010 0.000010 0.000010 0.000010 0.000010 0.996191 0.000010 0.000010 0.000010 0.000010 0.000010
0.000010 0.000010 0.000010 0.000010 0.016509 0.000010 0.000010 0.000010 0.000410 0.005598 0.000010 0.000010 0.000010 0.000010 0.017817 0.000010 0.000010 0.000010 0.000010 0.012094 0.000010 0.000010 0.019505 0.000010 0.000010 0.000010 0.000931 0.000010 0.000010 0.000010 0.000010 0.000010 0.003377 0.000010 0.888952 0.000010 0.034506 0.000010 0.000010 0.000010
0.000010 0.000010 0.000010 0.000010 0.000010 0.000010 0.000010 0.000010 0.000010 0.000010 0.000010 0.000010 0.000010 0.000010 0.000010 0.000010 0.000010 0.000010 0.000010 0.000010 0.000010 0.000010 0.000010 0.000010 0.000010 0.000010 0.000010 0.000010 0.000010 0.000010 0.000010 0.000010 0.000010 0.000010 0.999610 0.000010 0.000010 0.000010 0.000010 0.000010
0.000010 0.000010 0.000010 0.000010 0.000010 0.000010 0.000010 0.000010 0.000010 0.000010 0.000010 0.000010 0.000010 0.000010 0.000010 0.000010 0.000010 0.000010 0.000010 0.000010 0.000010 0.000010 0.000010 0.000010 0.000010 0.000010 0.000010 0.000010 0.000010 0.000010 0.000010 0.000010 0.000010 0.000010 0.999610 0.000010 0.000010 0.000010 0.000010 0.000010
0.000010 0.000010 0.000010 0.000010 0.000010 0.000010 0.000010 0.000010 0.000010 0.000010 0.000010 0.000010 0.000010 0.000010 0.000010 0.000010 0.000010 0.000010 0.000010 0.000010 0.000010 0.000010 0.000010 0.000010 0.000010 0.000010 0.000010 0.000010 0.000010 0.000010 0.000010 0.000010 0.000010 0.000010 0.999610 0.000010 0.000010 0.000010 0.000010 0.000010
0.000010 0.000010 0.000010 0.000010 0.000010 0.000010 0.000010 0.000010 0.000010 0.000010 0.000010 0.000010 0.000010 0.000010 0.000010 0.000010 0.000010 0.000010 0.000010 0.000010 0.000010 0.000010 0.000010 0.000010 0.000010 0.000010 0.000010 0.000010 0.000010 0.000010 0.000010 0.000010 0.000010 0.000010 0.991038 0.000010 0.008582 0.000010 0.000010 0.000010
0.000010 0.000010 0.000010 0.000010 0.000010 0.000010 0.000010 0.000010 0.000010 0.000010 0.000010 0.000010 0.000010 0.000010 0.000010 0.000010 0.000010 0.000010 0.000010 0.000010 0.000010 0.000010 0.000010 0.000010 0.000010 0.000010 0.000010 0.000010 0.000010 0.000010 0.000010 0.000010 0.015193 0.000010 0.984427 0.000010 0.000010 0.000010 0.000010 0.000010
0.000010 0.000010 0.000010 0.000010 0.000010 0.000010 0.000010 0.000010 0.000010 0.000010 0.000010 0.000010 0.000010 0.000010 0.000010 0.000010 0.000010 0.000010 0.000010 0.000010 0.000010 0.000010 0.000010 0.000010 0.000010 0.000010 0.000010 0.000010 0.000010 0.000010 0.000010 0.000010 0.000010 0.000010 0.999610 0.000010 0.000010 0.000010 0.000010 0.000010
0.000010 0.000010 0.000010 0.000010 0.000010 0.000010 0.000010 0.000010 0.000010 0.000010 0.000010 0.000010 0.000010 0.000010 0.000010 0.000010 0.000010 0.000010 0.000010 0.000010 0.000010 0.000010 0.000010 0.000878 0.000010 0.000010 0.000010 0.000010 0.000010 0.000010 0.000010 0.000010 0.000010 0.000010 0.977021 0.013953 0.007789 0.000010 0.000010 0.000010
0.000010 0.000010 0.000010 0.000010 0.000010 0.000010 0.000010 0.012761 0.000010 0.000011 0.000010 0.036048 0.005054 0.000010 0.000010 0.000010 0.000010 0.000010 0.000010 0.000010 0.004607 0.000010 0.000010 0.000010 0.000010 0.000010 0.000010 0.000010 0.000010 0.000010 0.000010 0.000010 0.000010 0.000010 0.931166 0.010023 0.000010 0.000010 0.000010 0.000010
0.000010 0.000010 0.000010 0.000010 0.000010 0.000010 0.000010 0.000010 0.000010 0.000010 0.000010 0.000010 0.000010 0.000010 0.000010 0.000010 0.000010 0.000010 0.000010 0.000010 0.000010 0.000010 0.000010 0.000010 0.000010 0.000010 0.000010 0.000010 0.000010 0.000010 0.000010 0.000010 0.000010 0.000010 0.999610 0.000010 0.000010 0.000010 0.000010 0.000010
0.000010 0.000010 0.000010 0.000010 0.000010 0.000010 0.000010 0.000010 0.000010 0.000010 0.000010 0.000010 0.000010 0.000010 0.000010 0.000010 0.000010 0.000010 0.000010 0.000010 0.000010 0.000010 0.000010 0.000010 0.000010 0.000010 0.000010 0.000010 0.000010 0.000010 0.000010 0.000010 0.000010 0.000010 0.999610 0.000010 0.000010 0.000010 0.000010 0.000010
0.000010 0.000010 0.000010 0.000010 0.999610 0.000010 0.000010 0.000010 0.000010 0.000010 0.000010 0.000010 0.000010 0.000010 0.000010 0.000010 0.000010 0.000010 0.000010 0.000010 0.000010 0.000010 0.000010 0.000010 0.000010 0.000010 0.000010 0.000010 0.000010 0.000010 0.000010 0.000010 0.000010 0.000010 0.000010 0.000010 0.000010 0.000010 0.000010 0.000010
0.000010 0.003302 0.000010 0.014803 0.845752 0.000010 0.000010 0.000010 0.018713 0.000010 0.000010 0.000010 0.000010 0.000010 0.000010 0.000010 0.005516 0.000010 0.000010 0.028326 0.000010 0.000010 0.009356 0.000010 0.003950 0.032878 0.000010 0.015000 0.000010 0.008470 0.000010 0.000010 0.000010 0.009724 0.000010 0.000010 0.000010 0.000010 0.003940 0.000010
0.000010 0.000010 0.000010 0.000010 0.999610 0.000010 0.000010 0.000010 0.000010 0.000010 0.000010 0.000010 0.000010 0.000010 0.000010 0.000010 0.000010 0.000010 0.000010 0.000010 0.000010 0.000010 0.000010 0.000010 0.000010 0.000010 0.000010 0.000010 0.000010 0.000010 0.000010 0.000010 0.000010 0.000010 0.000010 0.000010 0.000010 0.000010 0.000010 0.000010
0.000010 0.000010 0.000010 0.000010 0.999610 0.000010 0.000010 0.000010 0.000010 0.000010 0.000010 0.000010 0.000010 0.000010 0.000010 0.000010 0.000010 0.000010 0.000010 0.000010 0.000010 0.000010 0.000010 0.000010 0.000010 0.000010 0.000010 0.000010 0.000010 0.000010 0.000010 0.000010 0.000010 0.000010 0.000010 0.000010 0.000010 0.000010 0.000010 0.000010
0.000010 0.000010 0.000010 0.000010 0.999610 0.000010 0.000010 0.000010 0.000010 0.000010 0.000010 0.000010 0.000010 0.000010 0.000010 0.000010 0.000010 0.000010 0.000010 0.000010 0.000010 0.000010 0.000010 0.000010 0.000010 0.000010 0.000010 0.000010 0.000010 0.000010 0.000010 0.000010 0.000010 0.000010 0.000010 0.000010 0.000010 0.000010 0.000010 0.000010
0.000010 0.000010 0.000010 0.018089 0.915038 0.000010 0.000010 0.000010 0.012480 0.000010 0.000010 0.000010 0.000010 0.000010 0.000010 0.000010 0.000010 0.000010 0.000010 0.000010 0.000010 0.018178 0.000010 0.000010 0.000010 0.004421 0.000010 0.019402 0.001942 0.000010 0.000010 0.000010 0.000010 0.000010 0.000010 0.000010 0.000010 0.000010 0.010129 0.000010
0.001210 0.000010 0.003925 0.085965 0.658783 0.000010 0.002789 0.000010 0.008928 0.000010 0.010096 0.000010 0.000010 0.000010 0.000010 0.000010 0.014358 0.036798 0.000010 0.019207 0.000010 0.033611 0.016665 0.000010 0.000010 0.032932 0.000010 0.000010 0.015171 0.003455 0.008448 0.000010 0.000010 0.017967 0.000010 0.000010 0.000010 0.005126 0.024356 0.000010
0.014328 0.000010 0.006187 0.000010 0.835527 0.000010 0.000010 0.000010 0.000010 0.000010 0.011100 0.000010 0.000010 0.000010 0.000010 0.000010 0.008109 0.032706 0.000010 0.000010 0.000010 0.006184 0.016022 0.000010 0.000010 0.001893 0.006227 0.001246 0.018102 0.011310 0.000010 0.000010 0.000010 0.014843 0.002277 0.000010 0.000010 0.003567 0.010142 0.000010
0.000010 0.000010 0.000010 0.000010 0.935200 0.000010 0.000010 0.000010 0.000010 0.000010 0.011009 0.000010 0.000010 0.000010 0.000010 0.000010 0.000010 0.000010 0.000010 0.000010 0.000010 0.002085 0.051345 0.000010 0.000010 0.000010 0.000010 0.000010 0.000010 0.000010 0.000010 0.000010 0.000010 0.000010 0.000010 0.000010 0.000010 0.000010 0.000010 0.000010
0.000010 0.000010 0.000010 0.000010 0.999610 0.000010 0.000010 0.000010 0.000010 0.000010 0.000010 0.000010 0.000010 0.000010 0.000010 0.000010 0.000010 0.000010 0.000010 0.000010 0.000010 0.000010 0.000010 0.000010 0.000010 0.000010 0.000010 0.000010 0.000010 0.000010 0.000010 0.000010 0.000010 0.000010 0.000010 0.000010 0.000010 0.000010 0.000010 0.000010
0.000010 0.000010 0.000010 0.000010 0.999610 0.000010 0.000010 0.000010 0.000010 0.000010 0.000010 0.000010 0.000010 0.000010 0.000010 0.000010 0.000010 0.000010 0.000010 0.000010 0.000010 0.000010 0.000010 0.000010 0.000010 0.000010 0.000010 0.000010 0.000010 0.000010 0.000010 0.000010 0.000010 0.000010 0.000010 0.000010 0.000010 0.000010 0.000010 0.000010
0.000010 0.000010 0.000010 0.000010 0.999610 0.000010 0.000010 0.000010 0.000010 0.000010 0.000010 0.000010 0.000010 0.000010 0.000010 0.000010 0.000010 0.000010 0.000010 0.000010 0.000010 0.000010 0.000010 0.000010 0.000010 0.000010 0.000010 0.000010 0.000010 0.000010 0.000010 0.000010 0.000010 0.000010 0.000010 0.000010 0.000010 0.000010 0.000010 0.000010
0.000010 0.000010 0.000010 0.028929 0.952081 0.000010 0.000010 0.000010 0.002837 0.000010 0.000010 0.000010 0.000010 0.000010 0.000010 0.000010 0.000010 0.000010 0.000650 0.000010 0.000010 0.000010 0.000010 0.000010 0.000010 0.000010 0.003932 0.000010 0.011232 0.000010 0.000010 0.000010 0.000010 0.000010 0.000010 0.000010 0.000010 0.000010 0.000010 0.000010
0.000010 0.000010 0.000010 0.000010 0.999610 0.000010 0.000010 0.000010 0.000010 0.000010 0.000010 0.000010 0.000010 0.000010 0.000010 0.000010 0.000010 0.000010 0.000010 0.000010 0.000010 0.000010 0.000010 0.000010 0.000010 0.000010 0.000010 0.000010 0.000010 0.000010 0.000010 0.000010 0.000010 0.000010 0.000010 0.000010 0.000010 0.000010 0.000010 0.000010
0.000010 0.000010 0.000010 0.000010 0.999610 0.000010 0.000010 0.000010 0.000010 0.000010 0.000010 0.000010 0.000010 0.000010 0.000010 0.000010 0.000010 0.000010 0.000010 0.000010 0.000010 0.000010 0.000010 0.000010 0.000010 0.000010 0.000010 0.000010 0.000010 0.000010 0.000010 0.000010 0.000010 0.000010 0.000010 0.000010 0.000010 0.000010 0.000010 0.000010
0.000010 0.000010 0.000010 0.000010 0.999610 0.000010 0.000010 0.000010 0.000010 0.000010 0.000010 0.000010 0.000010 0.000010 0.000010 0.000010 0.000010 0.000010 0.000010 0.000010 0.000010 0.000010 0.000010 0.000010 0.000010 0.000010 0.000010 0.000010 0.000010 0.000010 0.000010 0.000010 0.000010 0.000010 0.000010 0.000010 0.000010 0.000010 0.000010 0.000010
0.000010 0.000010 0.000010 0.000010 0.999610 0.000010 0.000010 0.000010 0.000010 0.000010 0.000010 0.000010 0.000010 0.000010 0.000010 0.000010 0.000010 0.000010 0.000010 0.000010 0.000010 0.000010 0.000010 0.000010 0.000010 0.000010 0.000010 0.000010 0.000010 0.000010 0.000010 0.000010 0.000010 0.000010 0.000010 0.000010 0.000010 0.000010 0.000010 0.000010
0.000010 0.000010 0.000010 0.020645 0.903892 0.000010 0.000010 0.000010 0.007237 0.000010 0.000010 0.000010 0.004801 0.000010 0.000010 0.000010 0.008448 0.000010 0.000010 0.004872 0.000010 0.013136 0.000010 0.000010 0.004940 0.000010 0.000010 0.003505 0.012627 0.000010 0.000010 0.000010 0.000010 0.003407 0.000010 0.000010 0.000010 0.000010 0.012210 0.000010
0.000010 0.000010 0.001812 0.000010 0.967188 0.000010 0.000010 0.000010 0.000010 0.000010 0.000010 0.000010 0.001415 0.000010 0.000010 0.000010 0.000010 0.015096 0.000010 0.000010 0.000010 0.000010 0.000010 0.000010 0.000010 0.000010 0.000010 0.003467 0.000010 0.000010 0.010683 0.000010 0.000010 0.000010 0.000010 0.000010 0.000010 0.000010 0.000010 0.000010
0.000010 0.000010 0.009864 0.000010 0.989756 0.000010 0.000010 0.000010 0.000010 0.000010 0.000010 0.000010 0.000010 0.000010 0.000010 0.000010 0.000010 0.000010 0.000010 0.000010 0.000010 0.000010 0.000010 0.000010 0.000010 0.000010 0.000010 0.000010 0.000010 0.000010 0.000010 0.000010 0.000010 0.000010 0.000010 0.000010 0.000010 0.000010 0.000010 0.000010
0.000010 0.000010 0.000010 0.000010 0.995976 0.000010 0.000010 0.000010 0.000010 0.000010 0.000010 0.000010 0.000010 0.000010 0.000010 0.000010 0.003644 0.000010 0.000010 0.000010 0.000010 0.000010 0.000010 0.000010 0.000010 0.000010 0.000010 0.000010 0.000010 0.000010 0.000010 0.000010 0.000010 0.000010 0.000010 0.000010 0.000010 0.000010 0.000010 0.000010
0.003587 0.000010 0.000010 0.018461 0.903588 0.000010 0.000010 0.000010 0.000010 0.000010 0.000010 0.000010 0.000010 0.000010 0.000010 0.000010 0.000010 0.019959 0.004490 0.000010 0.000010 0.000010 0.001506 0.000010 0.000010 0.000010 0.000010 0.020400 0.016368 0.000010 0.000010 0.000010 0.000010 0.000010 0.000010 0.000010 0.000010 0.000010 0.011331 0.000010
0.000010 0.000010 0.000010 0.000010 0.999610 0.000010 0.000010 0.000010 0.000010 0.000010 0.000010 0.000010 0.000010 0.000010 0.000010 0.000010 0.000010 0.000010 0.000010 0.000010 0.000010 0.000010 0.000010 0.000010 0.000010 0.000010 0.000010 0.000010 0.000010 0.000010 0.000010 0.000010 0.000010 0.000010 0.000010 0.000010 0.000010 0.000010 0.000010 0.000010
0.005060 0.000010 0.018698 0.018989 0.885956 0.000010 0.000010 0.000010 0.000010 0.000010 0.001548 0.000010 0.007742 0.000010 0.000010 0.000010 0.000010 0.000010 0.000010 0.000010 0.000010 0.000010 0.000010 0.000010 0.007789 0.043380 0.000010 0.000010 0.000010 0.000010 0.000010 0.001363 0.000010 0.000010 0.009176 0.000010 0.000010 0.000010 0.000010 0.000010
0.000010 0.000010 0.004493 0.010476 0.906491 0.000010 0.000010 0.000010 0.012191 0.000010 0.000010 0.000010 0.000010 0.000010 0.000010 0.000010 0.014896 0.002358 0.000010 0.000010 0.000010 0.000914 0.000010 0.000010 0.000010 0.000010 0.002776 0.004355 0.012048 0.000010 0.015434 0.001270 0.000010 0.012027 0.000010 0.000010 0.000010 0.000010 0.000010 0.000010
0.000010 0.000691 0.000010 0.053161 0.902056 0.000010 0.000010 0.000010 0.000010 0.000010 0.000010 0.000010 0.000010 0.000010 0.000010 0.000010 0.000039 0.000010 0.000010 0.000010 0.000010 0.000010 0.007909 0.000010 0.000010 0.000010 0.000010 0.000010 0.000010 0.000010 0.007325 0.000010 0.000010 0.000010 0.005202 0.000010 0.000010 0.000010 0.023297 0.000010
0.000010 0.000010 0.000010 0.000010 0.999610 0.000010 0.000010 0.000010 0.000010 0.000010 0.000010 0.000010 0.000010 0.000010 0.000010 0.000010 0.000010 0.000010 0.000010 0.000010 0.000010 0.000010 0.000010 0.000010 0.000010 0.000010 0.000010 0.000010 0.000010 0.000010 0.000010 0.000010 0.000010 0.000010 0.000010 0.000010 0.000010 0.000010 0.000010 0.000010
0.006860 0.000010 0.000010 0.000010 0.956835 0.000010 0.000010 0.000010 0.003726 0.000010 0.000010 0.000010 0.000010 0.000010 0.000010 0.000010 0.000010 0.006789 0.000010 0.000010 0.000010 0.016988 0.000010 0.000010 0.000010 0.000010 0.003522 0.000010 0.004950 0.000010 0.000010 0.000010 0.000010 0.000010 0.000010 0.000010 0.000010 0.000010 0.000010 0.000010
0.000794 0.000010 0.000010 0.017092 0.605540 0.000010 0.003838 0.000010 0.000010 0.000010 0.034105 0.000010 0.000010 0.000010 0.000010 0.000010 0.000010 0.003382 0.000010 0.000010 0.000010 0.020035 0.000010 0.000010 0.000010 0.008427 0.000010 0.000010 0.021642 0.282279 0.000010 0.002576 0.000010 0.000010 0.000010 0.000010 0.000010 0.000010 0.000010 0.000010
0.002415 0.020237 0.000010 0.011389 0.955005 0.000010 0.000010 0.000010 0.000757 0.000010 0.000010 0.000010 0.000010 0.000010 0.000010 0.000010 0.003448 0.000010 0.000010 0.000010 0.000010 0.000010 0.000010 0.000010 0.000010 0.000010 0.000010 0.000010 0.006420 0.000010 0.000010 0.000010 0.000010 0.000010 0.000010 0.000010 0.000010 0.000010 0.000010 0.000010
0.000010 0.000010 0.000010 0.000010 0.953708 0.000010 0.000010 0.000010 0.000010 0.000010 0.000010 0.000010 0.000010 0.000010 0.000010 0.000010 0.000010 0.009184 0.000010 0.000010 0.000010 0.028663 0.000010 0.000010 0.000010 0.000010 0.002658 0.000010 0.005438 0.000010 0.000010 0.000010 0.000010 0.000010 0.000010 0.000010 0.000010 0.000010 0.000010 0.000010
0.000010 0.000010 0.000010 0.006725 0.860382 0.000010 0.002809 0.000010 0.000010 0.000010 0.000010 0.000010 0.000010 0.000010 0.000010 0.000010 0.002544 0.050667 0.001141 0.000010 0.000010 0.021551 0.000010 0.000010 0.000010 0.003061 0.000010 0.000010 0.014688 0.015834 0.010681 0.009637 0.000010 0.000010 0.000010 0.000010 0.000010 0.000010 0.000010 0.000010
0.000010 0.018447 0.000010 0.000186 0.833747 0.000010 0.000010 0.000010 0.000010 0.000010 0.000010 0.000010 0.000010 0.000010 0.000010 0.000010 0.000010 0.077394 0.000010 0.000010 0.000010 0.016315 0.000010 0.000010 0.000010 0.018745 0.003141 0.005260 0.009912 0.000010 0.002094 0.000010 0.000010 0.000010 0.000010 0.000010 0.000010 0.000010 0.014467 0.000010
0.000010 0.000010 0.000010 0.000010 0.872403 0.000010 0.000010 0.000010 0.000010 0.000010 0.000010 0.000010 0.000010 0.000010 0.000010 0.000010 0.000010 0.000010 0.000010 0.000010 0.000010 0.018914 0.004401 0.000010 0.000010 0.004192 0.000010 0.000010 0.000010 0.099740 0.000010 0.000010 0.000010 0.000010 0.000010 0.000010 0.000010 0.000010 0.000010 0.000010
0.000010 0.000010 0.000010 0.000010 0.842057 0.000010 0.000010 0.000010 0.000010 0.000010 0.033900 0.000010 0.002341 0.000010 0.000010 0.000010 0.000010 0.000010 0.000010 0.000010 0.000010 0.021377 0.000010 0.000010 0.000010 0.000010 0.000010 0.000010 0.002869 0.096556 0.000010 0.000010 0.000010 0.000570 0.000010 0.000010 0.000010 0.000010 0.000010 0.000010
0.002631 0.000010 0.000010 0.000010 0.000010 0.000010 0.014138 0.000010 0.000010 0.011254 0.000010 0.010742 0.000010 0.000010 0.039244 0.000010 0.000010 0.000010 0.000010 0.641392 0.000010 0.000010 0.039606 0.004497 0.000010 0.000010 0.000010 0.000010 0.000010 0.000010 0.000010 0.006700 0.000010 0.013883 0.183240 0.000010 0.000010 0.006623 0.025780 0.000010
0.000010 0.000010 0.000010 0.038466 0.000010 0.000010 0.006381 0.000010 0.000010 0.000010 0.000570 0.000010 0.000010 0.002070 0.055473 0.000010 0.019728 0.009270 0.000010 0.599721 0.000010 0.000010 0.043903 0.009276 0.001572 0.000010 0.019231 0.000010 0.000010 0.000010 0.019139 0.010624 0.000010 0.000010 0.156260 0.000010 0.000895 0.000010 0.007193 0.000010
0.000010 0.014456 0.000010 0.000010 0.004348 0.000010 0.014135 0.000010 0.000010 0.000010 0.038922 0.000010 0.000010 0.000010 0.024193 0.001562 0.000010 0.000010 0.008040 0.598383 0.000010 0.000010 0.042411 0.003130 0.008237 0.016969 0.008500 0.000010 0.031893 0.000010 0.000010 0.004331 0.000010 0.000010 0.147453 0.002785 0.000010 0.000010 0.030033 0.000010
0.000010 0.000010 0.000010 0.023750 0.008544 0.000010 0.042559 0.000010 0.000010 0.000010 0.000010 0.000010 0.000010 0.000010 0.071467 0.000010 0.007885 0.009124 0.000010 0.552277 0.000010 0.000010 0.056968 0.000010 0.000010 0.000010 0.001752 0.023071 0.000010 0.000010 0.000010 0.000242 0.000010 0.009436 0.153678 0.000010 0.000010 0.000010 0.038987 0.000010
0.000010 0.014500 0.001691 0.021549 0.000010 0.000010 0.011570 0.000010 0.024041 0.000010 0.000010 0.000010 0.000010 0.000010 0.038841 0.000010 0.000011 0.000010 0.000010 0.583458 0.000010 0.000010 0.038397 0.000010 0.000010 0.004069 0.014885 0.000010 0.013540 0.000010 0.000010 0.011540 0.000010 0.000696 0.146269 0.000010 0.026170 0.000010 0.048543 0.000010
0.000010 0.003936 0.003397 0.021342 0.001072 0.000010 0.000010 0.000010 0.000010 0.015114 0.043414 0.000010 0.007620 0.019231 0.036696 0.020750 0.000010 0.005454 0.000010 0.480087 0.000010 0.000010 0.039802 0.000010 0.001638 0.000010 0.020578 0.039319 0.006646 0.000010 0.000010 0.000010 0.000010 0.021167 0.122699 0.005875 0.008419 0.001163 0.074411 0.000010
0.000010 0.000010 0.000010 0.000010 0.012374 0.000010 0.043179 0.000010 0.009128 0.000010 0.000010 0.000010 0.000010 0.000010 0.044104 0.000010 0.000010 0.019984 0.000010 0.603135 0.000010 0.000010 0.034038 0.000010 0.009355 0.005277 0.000010 0.013115 0.000010 0.000010 0.000010 0.000010 0.000010 0.000010 0.196216 0.000010 0.000010 0.000010 0.009815 0.000010
0.000010 0.014897 0.000010 0.006295 0.000010 0.000010 0.034673 0.000010 0.000010 0.000010 0.000010 0.000010 0.000010 0.000010 0.035694 0.000010 0.000010 0.000010 0.000010 0.604888 0.000010 0.000010 0.065708 0.000010 0.000010 0.000010 0.000010 0.013434 0.000010 0.000010 0.000010 0.000010 0.000010 0.000010 0.188886 0.000010 0.000010 0.000010 0.032671 0.002555
0.000010 0.000010 0.000010 0.000010 0.088083 0.000010 0.000010 0.000010 0.000010 0.000010 0.008446 0.000010 0.000010 0.000010 0.000010 0.000010 0.006115 0.896996 0.000010 0.000010 0.000010 0.000010 0.000010 0.000010 0.000010 0.000010 0.000010 0.000010 0.000010 0.000010 0.000010 0.000010 0.000010 0.000010 0.000010 0.000010 0.000010 0.000010 0.000010 0.000010
0.000010 0.000010 0.000010 0.000010 0.000010 0.000010 0.000010 0.000010 0.000010 0.000010 0.000010 0.000010 0.000010 0.000010 0.000010 0.000010 0.000010 0.999610 0.000010 0.000010 0.000010 0.000010 0.000010 0.000010 0.000010 0.000010 0.000010 0.000010 0.000010 0.000010 0.000010 0.000010 0.000010 0.000010 0.000010 0.000010 0.000010 0.000010 0.000010 0.000010
0.000010 0.000010 0.000010 0.016943 0.000010 0.000010 0.000010 0.000010 0.000010 0.000010 0.000010 0.000010 0.001311 0.000010 0.000010 0.000010 0.000010 0.976091 0.000010 0.000010 0.000010 0.000010 0.000010 0.000010 0.000010 0.000010 0.000010 0.000010 0.005295 0.000010 0.000010 0.000010 0.000010 0.000010 0.000010 0.000010 0.000010 0.000010 0.000010 0.000010
0.001996 0.000010 0.000010 0.000010 0.014536 0.000010 0.000010 0.000010 0.000010 0.000010 0.000010 0.000010 0.008666 0.000010 0.000010 0.000010 0.000010 0.974441 0.000010 0.000010 0.000010 0.000010 0.000010 0.000010 0.000010 0.000010 0.000010 0.000010 0.000010 0.000010 0.000010 0.000010 0.000010 0.000010 0.000010 0.000010 0.000010 0.000010 0.000010 0.000010
0.006992 0.000010 0.000010 0.000010 0.005485 0.000010 0.000010 0.000010 0.000010 0.000010 0.000010 0.000010 0.000010 0.000010 0.000010 0.000010 0.000010 0.958290 0.000010 0.018249 0.000010 0.000010 0.000010 0.000010 0.007466 0.003179 0.000010 0.000010 0.000010 0.000010 0.000010 0.000010 0.000010 0.000010 0.000010 0.000010 0.000010 0.000010 0.000010 0.000010
0.000010 0.005500 0.018151 0.001138 0.000010 0.000010 0.000010 0.000010 0.000010 0.000010 0.000010 0.000010 0.000010 0.000010 0.000010 0.000010 0.015224 0.925415 0.000010 0.000010 0.000010 0.007034 0.000010 0.000010 0.000010 0.000010 0.000010 0.000010 0.005231 0.000010 0.000010 0.000010 0.000010 0.008843 0.000010 0.000010 0.000010 0.000010 0.013154 0.000010
0.000010 0.006925 0.000010 0.000010 0.000010 0.000010 0.000010 0.000010 0.000010 0.000010 0.000010 0.000010 0.000010 0.000010 0.000010 0.000010 0.005613 0.972501 0.000010 0.002506 0.000010 0.012105 0.000010 0.000010 0.000010 0.000010 0.000010 0.000010 0.000010 0.000010 0.000010 0.000010 0.000010 0.000010 0.000010 0.000010 0.000010 0.000010 0.000010 0.000010
0.000010 0.000010 0.000010 0.000010 0.060486 0.000010 0.000010 0.000010 0.000010 0.000010 0.011904 0.000010 0.000010 0.000010 0.000010 0.000010 0.000010 0.922421 0.000303 0.000010 0.000010 0.000010 0.000010 0.000010 0.004536 0.000010 0.000010 0.000010 0.000010 0.000010 0.000010 0.000010 0.000010 0.000010 0.000010 0.000010 0.000010 0.000010 0.000010 0.000010
0.000010 0.000010 0.000010 0.000010 0.028370 0.000010 0.000010 0.000010 0.000010 0.000010 0.000010 0.000010 0.000010 0.000010 0.000010 0.000010 0.000010 0.960898 0.000010 0.000010 0.000010 0.000589 0.009782 0.000010 0.000010 0.000010 0.000010 0.000010 0.000010 0.000010 0.000010 0.000010 0.000010 0.000010 0.000010 0.000010 0.000010 0.000010 0.000010 0.000010
0.000010 0.000010 0.000010 0.000010 0.000010 0.000010 0.000010 0.000010 0.000010 0.000010 0.000010 0.000010 0.000010 0.000010 0.000010 0.000010 0.004418 0.995202 0.000010 0.000010 0.000010 0.000010 0.000010 0.000010 0.000010 0.000010 0.000010 0.000010 0.000010 0.000010 0.000010 0.000010 0.000010 0.000010 0.000010 0.000010 0.000010 0.000010 0.000010 0.000010
0.000010 0.000010 0.000010 0.000010 0.000010 0.000010 0.000010 0.000010 0.000010 0.000010 0.000010 0.000010 0.000010 0.000010 0.000010 0.000010 0.000010 0.999610 0.000010 0.000010 0.000010 0.000010 0.000010 0.000010 0.000010 0.000010 0.000010 0.000010 0.000010 0.000010 0.000010 0.000010 0.000010 0.000010 0.000010 0.000010 0.000010 0.000010 0.000010 0.000010
0.000010 0.000010 0.000010 0.000010 0.000010 0.000010 0.000010 0.000010 0.000010 0.000010 0.000010 0.000010 0.000010 0.000010 0.000010 0.000010 0.000010 0.999610 0.000010 0.000010 0.000010 0.000010 0.000010 0.000010 0.000010 0.000010 0.000010 0.000010 0.000010 0.000010 0.000010 0.000010 0.000010 0.000010 0.000010 0.000010 0.000010 0.000010 0.000010 0.000010
0.001108 0.000010 0.025157 0.012102 0.025627 0.000010 0.000010 0.000010 0.000010 0.000010 0.000010 0.000010 0.000010 0.000010 0.000010 0.000010 0.012668 0.920785 0.000010 0.000010 0.000010 0.000010 0.000010 0.000010 0.000010 0.000010 0.000010 0.000010 0.002223 0.000010 0.000010 0.000010 0.000010 0.000010 0.000010 0.000010 0.000010 0.000010 0.000010 0.000010
0.000010 0.000010 0.000010 0.000010 0.044997 0.000010 0.000010 0.000010 0.000010 0.000010 0.022227 0.000010 0.000010 0.000010 0.000010 0.000010 0.000010 0.932402 0.000010 0.000010 0.000010 0.000010 0.000010 0.000010 0.000014 0.000010 0.000010 0.000010 0.000010 0.000010 0.000010 0.000010 0.000010 0.000010 0.000010 0.000010 0.000010 0.000010 0.000010 0.000010
0.000010 0.000010 0.000019 0.000010 0.000010 0.000010 0.000010 0.000010 0.000010 0.000010 0.000010 0.000010 0.000010 0.000010 0.000010 0.000010 0.000010 0.999594 0.000010 0.000010 0.000010 0.000010 0.000010 0.000010 0.000010 0.000010 0.000010 0.000010 0.000010 0.000010 0.000010 0.000010 0.000010 0.000017 0.000010 0.000010 0.000010 0.000010 0.000010 0.000010
0.000010 0.000010 0.008981 0.000010 0.000010 0.000010 0.000010 0.000010 0.000010 0.000010 0.005706 0.000010 0.000010 0.000010 0.000010 0.000010 0.000010 0.984944 0.000010 0.000010 0.000010 0.000010 0.000010 0.000010 0.000010 0.000010 0.000010 0.000010 0.000010 0.000010 0.000010 0.000010 0.000010 0.000010 0.000010 0.000010 0.000010 0.000010 0.000010 0.000010
0.000010 0.000010 0.000010 0.000010 0.000010 0.000010 0.000010 0.000010 0.000010 0.000010 0.000010 0.000010 0.000010 0.000010 0.000010 0.000010 0.000010 0.999610 0.000010 0.000010 0.000010 0.000010 0.000010 0.000010 0.000010 0.000010 0.000010 0.000010 0.000010 0.000010 0.000010 0.000010 0.000010 0.000010 0.000010 0.000010 0.000010 0.000010 0.000010 0.000010
0.000010 0.000010 0.000010 0.000010 0.000010 0.000010 0.000010 0.000010 0.000010 0.000010 0.000010 0.000010 0.000010 0.000010 0.000010 0.000010 0.000010 0.999610 0.000010 0.000010 0.000010 0.000010 0.000010 0.000010 0.000010 0.000010 0.000010 0.000010 0.000010 0.000010 0.000010 0.000010 0.000010 0.000010 0.000010 0.000010 0.000010 0.000010 0.000010 0.000010
0.000010 0.000010 0.000010 0.000010 0.000010 0.000010 0.000010 0.000010 0.000010 0.000010 0.000010 0.000010 0.000010 0.000010 0.000010 0.000010 0.000010 0.985334 0.000010 0.000010 0.000010 0.000010 0.014286 0.000010 0.000010 0.000010 0.000010 0.000010 0.000010 0.000010 0.000010 0.000010 0.000010 0.000010 0.000010 0.000010 0.000010 0.000010 0.000010 0.000010
0.017211 0.015472 0.052782 0.019466 0.048108 0.002330 0.000010 0.000488 0.000010 0.012018 0.049442 0.000010 0.000010 0.000010 0.005763 0.003059 0.025247 0.041136 0.006126 0.477131 0.008412 0.053636 0.000010 0.000010 0.007759 0.000010 0.005309 0.013842 0.008780 0.046914 0.002851 0.000010 0.000010 0.000010 0.016243 0.000010 0.015071 0.000364 0.044908 0.000010
0.000010 0.000010 0.034708 0.000010 0.000010 0.000010 0.000010 0.000010 0.000010 0.000010 0.000010 0.000010 0.000010 0.000010 0.000010 0.000010 0.003632 0.053756 0.000010 0.804620 0.000010 0.102933 0.000010 0.000010 0.000010 0.000010 0.000010 0.000010 0.000010 0.000010 0.000010 0.000010 0.000010 0.000010 0.000010 0.000010 0.000010 0.000010 0.000010 0.000010
0.000010 0.000010 0.086428 0.001742 0.053808 0.000010 0.000010 0.000010 0.000010 0.000010 0.091694 0.000010 0.000010 0.000010 0.000010 0.000010 0.010127 0.037945 0.000010 0.580462 0.000010 0.117703 0.000010 0.000010 0.000010 0.000010 0.000010 0.000010 0.000010 0.000010 0.000876 0.000010 0.000010 0.000010 0.000010 0.000010 0.000010 0.000010 0.018914 0.000010
0.000010 0.000010 0.074675 0.000010 0.024575 0.000010 0.000010 0.000010 0.000010 0.000010 0.075469 0.000010 0.000010 0.000010 0.000010 0.000010 0.013711 0.018303 0.000010 0.667559 0.000010 0.123390 0.000010 0.000010 0.000010 0.000010 0.000010 0.000010 0.000010 0.000010 0.001998 0.000010 0.000010 0.000010 0.000010 0.000010 0.000010 0.000010 0.000010 0.000010
0.002568 0.000010 0.082541 0.015542 0.021457 0.000010 0.000010 0.000010 0.000010 0.000010 0.035040 0.000010 0.000010 0.000010 0.000010 0.000010 0.000010 0.052027 0.000010 0.648814 0.000010 0.127770 0.012609 0.000010 0.000010 0.000010 0.000010 0.001331 0.000010 0.000010 0.000010 0.000010 0.000010 0.000010 0.000010 0.000010 0.000010 0.000010 0.000010 0.000010
0.000010 0.007113 0.051915 0.025667 0.034153 0.000010 0.000010 0.000010 0.000010 0.000010 0.000010 0.000010 0.000010 0.000010 0.000010 0.000010 0.010542 0.047865 0.000010 0.645778 0.000010 0.115792 0.000010 0.000010 0.000010 0.004122 0.000010 0.013007 0.031574 0.000010 0.012192 0.000010 0.000010 0.000010 0.000010 0.000010 0.000010 0.000010 0.000010 0.000010
0.000010 0.000010 0.071672 0.017166 0.019633 0.000010 0.000010 0.000010 0.007140 0.000010 0.000010 0.000010 0.000010 0.000010 0.000010 0.000010 0.008360 0.056122 0.000010 0.671228 0.000010 0.118996 0.004832 0.000010 0.000010 0.000010 0.000010 0.007555 0.017006 0.000010 0.000010 0.000010 0.000010 0.000010 0.000010 0.000010 0.000010 0.000010 0.000010 0.000010
0.000010 0.000010 0.028332 0.000010 0.000010 0.000010 0.000010 0.000010 0.000010 0.000010 0.000010 0.000010 0.000010 0.000010 0.000010 0.000010 0.000010 0.065237 0.000010 0.808088 0.000010 0.097983 0.000010 0.000010 0.000010 0.000010 0.000010 0.000010 0.000010 0.000010 0.000010 0.000010 0.000010 0.000010 0.000010 0.000010 0.000010 0.000010 0.000010 0.000010
0.000010 0.000010 0.081435 0.023976 0.010740 0.000010 0.000010 0.000010 0.014493 0.000010 0.006901 0.000010 0.000010 0.000010 0.000010 0.000010 0.013030 0.073092 0.000010 0.618345 0.000010 0.109496 0.027451 0.000010 0.000010 0.000010 0.000010 0.010539 0.010222 0.000010 0.000010 0.000010 0.000010 0.000010 0.000010 0.000010 0.000010 0.000010 0.000010 0.000010
0.011860 0.000010 0.000010 0.065908 0.023698 0.000010 0.007739 0.000010 0.000010 0.000010 0.007045 0.000010 0.000010 0.000010 0.000010 0.000010 0.000010 0.026161 0.000010 0.029355 0.000010 0.000010 0.004188 0.000010 0.006633 0.683537 0.006166 0.008128 0.020078 0.000010 0.000010 0.000014 0.000010 0.000010 0.000010 0.000010 0.000010 0.000010 0.099240 0.000010
0.000010 0.000010 0.000010 0.000010 0.005577 0.000010 0.000010 0.000010 0.000010 0.000010 0.000010 0.000010 0.000010 0.000010 0.000010 0.000010 0.008108 0.000010 0.000010 0.000010 0.000010 0.000010 0.000010 0.000010 0.000010 0.985945 0.000010 0.000010 0.000010 0.000010 0.000010 0.000010 0.000010 0.000010 0.000010 0.000010 0.000010 0.000010 0.000010 0.000010
0.017492 0.011336 0.018729 0.066705 0.024223 0.000010 0.000010 0.000010 0.004132 0.000010 0.000010 0.000010 0.000010 0.000010 0.000010 0.000010 0.000010 0.000297 0.000010 0.000010 0.000010 0.017006 0.000010 0.000010 0.008028 0.752255 0.016760 0.000010 0.018174 0.009848 0.012672 0.000010 0.000010 0.000010 0.000010 0.000010 0.000010 0.000010 0.022095 0.000010
0.000010 0.000010 0.000010 0.000010 0.000010 0.000010 0.000010 0.000010 0.000010 0.000010 0.000010 0.000010 0.000010 0.000010 0.000010 0.000010 0.000010 0.000010 0.000010 0.000010 0.000010 0.000010 0.000010 0.000010 0.000010 0.999610 0.000010 0.000010 0.000010 0.000010 0.000010 0.000010 0.000010 0.000010 0.000010 0.000010 0.000010 0.000010 0.000010 0.000010
0.000010 0.004429 0.000010 0.015790 0.000010 0.000010 0.000010 0.000010 0.000010 0.000010 0.000010 0.000010 0.000010 0.000010 0.000010 0.000010 0.000010 0.000010 0.000010 0.000010 0.000010 0.000010 0.000010 0.000010 0.000010 0.940657 0.000010 0.000010 0.008826 0.022513 0.000010 0.000488 0.000010 0.000010 0.006966 0.000010 0.000010 0.000010 0.000010 0.000010
0.000010 0.000010 0.000010 0.000010 0.000010 0.000010 0.000010 0.000010 0.000010 0.000010 0.000010 0.000010 0.000010 0.000010 0.000010 0.000010 0.000010 0.000010 0.000010 0.000010 0.000010 0.000010 0.000010 0.000010 0.000010 0.999610 0.000010 0.000010 0.000010 0.000010 0.000010 0.000010 0.000010 0.000010 0.000010 0.000010 0.000010 0.000010 0.000010 0.000010
0.001030 0.000010 0.005050 0.068192 0.027761 0.000010 0.000010 0.000010 0.000010 0.000010 0.000010 0.000010 0.000010 0.000010 0.000010 0.000010 0.008144 0.001325 0.000010 0.015625 0.000010 0.003442 0.000010 0.000010 0.029915 0.705959 0.000010 0.000010 0.028935 0.000010 0.008263 0.000010 0.000010 0.000010 0.006316 0.000010 0.000010 0.000010 0.089781 0.000010
0.000010 0.000010 0.000010 0.000010 0.000010 0.000010 0.000010 0.000010 0.000010 0.000010 0.000010 0.000010 0.000010 0.000010 0.000010 0.000010 0.000010 0.000010 0.000010 0.000010 0.000010 0.000010 0.000010 0.000010 0.000010 0.999610 0.000010 0.000010 0.000010 0.000010 0.000010 0.000010 0.000010 0.000010 0.000010 0.000010 0.000010 0.000010 0.000010 0.000010
0.000010 0.000010 0.000010 0.000010 0.000010 0.000010 0.000010 0.000010 0.000010 0.000010 0.000010 0.000010 0.000010 0.000010 0.000010 0.000010 0.000010 0.000010 0.000010 0.000010 0.000010 0.000010 0.000010 0.000010 0.000010 0.999610 0.000010 0.000010 0.000010 0.000010 0.000010 0.000010 0.000010 0.000010 0.000010 0.000010 0.000010 0.000010 0.000010 0.000010
0.000010 0.000010 0.000010 0.000010 0.000010 0.000010 0.000010 0.000010 0.000010 0.000010 0.000010 0.000010 0.000010 0.000010 0.000010 0.000010 0.000010 0.000010 0.000010 0.000010 0.000010 0.000010 0.000010 0.000010 0.000010 0.999610 0.000010 0.000010 0.000010 0.000010 0.000010 0.000010 0.000010 0.000010 0.000010 0.000010 0.000010 0.000010 0.000010 0.000010
0.000010 0.000010 0.000010 0.000010 0.016503 0.000010 0.000010 0.000010 0.000010 0.000010 0.000010 0.000010 0.000010 0.000010 0.000010 0.000010 0.000010 0.000010 0.000010 0.000010 0.000010 0.000010 0.000010 0.000010 0.000010 0.972805 0.010322 0.000010 0.000010 0.000010 0.000010 0.000010 0.000010 0.000010 0.000010 0.000010 0.000010 0.000010 0.000010 0.000010
0.000010 0.000010 0.000010 0.000010 0.000010 0.000010 0.000010 0.000010 0.000010 0.000010 0.000010 0.000010 0.000010 0.000010 0.000010 0.000010 0.000010 0.000010 0.000010 0.000010 0.000010 0.004566 0.000010 0.000010 0.000010 0.995054 0.000010 0.000010 0.000010 0.000010 0.000010 0.000010 0.000010 0.000010 0.000010 0.000010 0.000010 0.000010 0.000010 0.000010
0.000010 0.000010 0.000010 0.000010 0.000010 0.000010 0.000010 0.000010 0.000010 0.000010 0.000010 0.000010 0.000010 0.000010 0.000010 0.000010 0.000010 0.000010 0.000010 0.000010 0.000010 0.000010 0.000010 0.000010 0.000010 0.999610 0.000010 0.000010 0.000010 0.000010 0.000010 0.000010 0.000010 0.000010 0.000010 0.000010 0.000010 0.000010 0.000010 0.000010
0.000010 0.000010 0.000010 0.000010 0.000010 0.000010 0.000010 0.000010 0.000010 0.000010 0.000010 0.000010 0.000010 0.000010 0.000010 0.000010 0.000010 0.000010 0.000010 0.000010 0.000010 0.000010 0.000010 0.000010 0.000010 0.999610 0.000010 0.000010 0.000010 0.000010 0.000010 0.000010 0.000010 0.000010 0.000010 0.000010 0.000010 0.000010 0.000010 0.000010
0.003161 0.018146 0.028690 0.117859 0.065933 0.000010 0.005893 0.000010 0.000010 0.000010 0.010959 0.000010 0.000010 0.000010 0.000010 0.000010 0.050663 0.018150 0.000010 0.043629 0.000010 0.004604 0.041258 0.000010 0.012284 0.422721 0.000010 0.000010 0.032878 0.000010 0.019232 0.006414 0.000010 0.000010 0.000010 0.000010 0.000010 0.000010 0.097305 0.000010
0.005830 0.000012 0.012542 0.077682 0.035128 0.000010 0.000010 0.000010 0.000010 0.000010 0.000010 0.000010 0.006318 0.000010 0.000010 0.000010 0.023563 0.008719 0.000010 0.009572 0.000010 0.002748 0.009284 0.000010 0.004401 0.607574 0.021710 0.000010 0.030302 0.005014 0.034216 0.000178 0.000010 0.000010 0.003238 0.000010 0.000010 0.000010 0.101769 0.000010
0.000010 0.000010 0.000010 0.000010 0.002291 0.000010 0.000010 0.000010 0.000010 0.000010 0.000010 0.000010 0.000010 0.000010 0.000010 0.000010 0.000010 0.000010 0.000010 0.000010 0.000010 0.000010 0.000010 0.000010 0.000010 0.983041 0.003022 0.000010 0.011286 0.000010 0.000010 0.000010 0.000010 0.000010 0.000010 0.000010 0.000010 0.000010 0.000010 0.000010
0.000010 0.000010 0.000010 0.000010 0.000010 0.000010 0.000010 0.000010 0.000010 0.000010 0.000010 0.000010 0.000010 0.000010 0.000010 0.000010 0.000010 0.000010 0.000010 0.000010 0.000010 0.000010 0.000010 0.000010 0.000010 0.999610 0.000010 0.000010 0.000010 0.000010 0.000010 0.000010 0.000010 0.000010 0.000010 0.000010 0.000010 0.000010 0.000010 0.000010
0.000010 0.000010 0.000010 0.000010 0.000010 0.000010 0.000010 0.000010 0.000010 0.000010 0.000010 0.000010 0.000019 0.000010 0.000010 0.000010 0.000010 0.000010 0.000010 0.000010 0.000010 0.000010 0.000010 0.000010 0.000010 0.999601 0.000010 0.000010 0.000010 0.000010 0.000010 0.000010 0.000010 0.000010 0.000010 0.000010 0.000010 0.000010 0.000010 0.000010
0.000010 0.000010 0.000010 0.000010 0.000010 0.000010 0.000010 0.000010 0.000010 0.000010 0.000010 0.000010 0.000010 0.000010 0.000010 0.000010 0.000010 0.000010 0.000010 0.000010 0.000010 0.000010 0.000010 0.000010 0.000010 0.995791 0.000010 0.000010 0.000010 0.000010 0.000010 0.003829 0.000010 0.000010 0.000010 0.000010 0.000010 0.000010 0.000010 0.000010
0.000010 0.000010 0.000010 0.999610 0.000010 0.000010 0.000010 0.000010 0.000010 0.000010 0.000010 0.000010 0.000010 0.000010 0.000010 0.000010 0.000010 0.000010 0.000010 0.000010 0.000010 0.000010 0.000010 0.000010 0.000010 0.000010 0.000010 0.000010 0.000010 0.000010 0.000010 0.000010 0.000010 0.000010 0.000010 0.000010 0.000010 0.000010 0.000010 0.000010
0.000010 0.000010 0.000010 0.999610 0.000010 0.000010 0.000010 0.000010 0.000010 0.000010 0.000010 0.000010 0.000010 0.000010 0.000010 0.000010 0.000010 0.000010 0.000010 0.000010 0.000010 0.000010 0.000010 0.000010 0.000010 0.000010 0.000010 0.000010 0.000010 0.000010 0.000010 0.000010 0.000010 0.000010 0.000010 0.000010 0.000010 0.000010 0.000010 0.000010
0.000010 0.000010 0.000010 0.965208 0.000010 0.000010 0.000010 0.000010 0.000010 0.000010 0.000010 0.000010 0.000010 0.000010 0.000010 0.000010 0.000010 0.000010 0.000010 0.000010 0.000010 0.000010 0.000010 0.000010 0.000010 0.000010 0.000010 0.000010 0.000010 0.000010 0.015886 0.000010 0.000010 0.000010 0.000010 0.000010 0.000010 0.000010 0.018537 0.000010
0.000010 0.000409 0.000010 0.937527 0.013289 0.000010 0.000010 0.000010 0.000549 0.000010 0.000010 0.000010 0.000010 0.000010 0.000010 0.000010 0.018267 0.000010 0.004826 0.000010 0.000010 0.004566 0.003887 0.000010 0.000010 0.000010 0.005156 0.000010 0.000010 0.000010 0.008133 0.000010 0.000010 0.000010 0.003100 0.000010 0.000010 0.000010 0.000010 0.000010
0.000010 0.000010 0.000010 0.996708 0.000010 0.000010 0.000010 0.000010 0.000010 0.000010 0.000010 0.000010 0.000010 0.000010 0.000010 0.000010 0.000010 0.000010 0.000010 0.000010 0.000010 0.002912 0.000010 0.000010 0.000010 0.000010 0.000010 0.000010 0.000010 0.000010 0.000010 0.000010 0.000010 0.000010 0.000010 0.000010 0.000010 0.000010 0.000010 0.000010
0.000010 0.000010 0.000010 0.988711 0.000010 0.000010 0.000010 0.000010 0.000010 0.000010 0.000010 0.000010 0.000010 0.000010 0.000010 0.000010 0.000010 0.000010 0.000010 0.000010 0.000010 0.010909 0.000010 0.000010 0.000010 0.000010 0.000010 0.000010 0.000010 0.000010 0.000010 0.000010 0.000010 0.000010 0.000010 0.000010 0.000010 0.000010 0.000010 0.000010
0.000010 0.000010 0.000010 0.999610 0.000010 0.000010 0.000010 0.000010 0.000010 0.000010 0.000010 0.000010 0.000010 0.000010 0.000010 0.000010 0.000010 0.000010 0.000010 0.000010 0.000010 0.000010 0.000010 0.000010 0.000010 0.000010 0.000010 0.000010 0.000010 0.000010 0.000010 0.000010 0.000010 0.000010 0.000010 0.000010 0.000010 0.000010 0.000010 0.000010
0.000010 0.000010 0.000010 0.999610 0.000010 0.000010 0.000010 0.000010 0.000010 0.000010 0.000010 0.000010 0.000010 0.000010 0.000010 0.000010 0.000010 0.000010 0.000010 0.000010 0.000010 0.000010 0.000010 0.000010 0.000010 0.000010 0.000010 0.000010 0.000010 0.000010 0.000010 0.000010 0.000010 0.000010 0.000010 0.000010 0.000010 0.000010 0.000010 0.000010
0.000010 0.000010 0.000010 0.999610 0.000010 0.000010 0.000010 0.000010 0.000010 0.000010 0.000010 0.000010 0.000010 0.000010 0.000010 0.000010 0.000010 0.000010 0.000010 0.000010 0.000010 0.000010 0.000010 0.000010 0.000010 0.000010 0.000010 0.000010 0.000010 0.000010 0.000010 0.000010 0.000010 0.000010 0.000010 0.000010 0.000010 0.000010 0.000010 0.000010
0.000010 0.000010 0.000010 0.999610 0.000010 0.000010 0.000010 0.000010 0.000010 0.000010 0.000010 0.000010 0.000010 0.000010 0.000010 0.000010 0.000010 0.000010 0.000010 0.000010 0.000010 0.000010 0.000010 0.000010 0.000010 0.000010 0.000010 0.000010 0.000010 0.000010 0.000010 0.000010 0.000010 0.000010 0.000010 0.000010 0.000010 0.000010 0.000010 0.000010
0.000010 0.000010 0.000010 0.999610 0.000010 0.000010 0.000010 0.000010 0.000010 0.000010 0.000010 0.000010 0.000010 0.000010 0.000010 0.000010 0.000010 0.000010 0.000010 0.000010 0.000010 0.000010 0.000010 0.000010 0.000010 0.000010 0.000010 0.000010 0.000010 0.000010 0.000010 0.000010 0.000010 0.000010 0.000010 0.000010 0.000010 0.000010 0.000010 0.000010
0.000010 0.000010 0.000010 0.999610 0.000010 0.000010 0.000010 0.000010 0.000010 0.000010 0.000010 0.000010 0.000010 0.000010 0.000010 0.000010 0.000010 0.000010 0.000010 0.000010 0.000010 0.000010 0.000010 0.000010 0.000010 0.000010 0.000010 0.000010 0.000010 0.000010 0.000010 0.000010 0.000010 0.000010 0.000010 0.000010 0.000010 0.000010 0.000010 0.000010
0.000010 0.000010 0.000010 0.960440 0.032788 0.000010 0.000010 0.000010 0.000010 0.000010 0.000010 0.000010 0.000010 0.000010 0.000010 0.000010 0.000010 0.000010 0.000010 0.000010 0.000010 0.000010 0.000010 0.000010 0.000010 0.000010 0.000010 0.000010 0.000010 0.000010 0.000010 0.000010 0.000010 0.000010 0.000010 0.000010 0.000010 0.000010 0.006402 0.000010
0.000010 0.000010 0.000010 0.999610 0.000010 0.000010 0.000010 0.000010 0.000010 0.000010 0.000010 0.000010 0.000010 0.000010 0.000010 0.000010 0.000010 0.000010 0.000010 0.000010 0.000010 0.000010 0.000010 0.000010 0.000010 0.000010 0.000010 0.000010 0.000010 0.000010 0.000010 0.000010 0.000010 0.000010 0.000010 0.000010 0.000010 0.000010 0.000010 0.000010
0.000010 0.000010 0.000010 0.970980 0.000010 0.000010 0.000010 0.000010 0.000010 0.000010 0.000010 0.000010 0.000010 0.000010 0.000010 0.000010 0.000010 0.000010 0.000010 0.000010 0.000010 0.023387 0.000010 0.000010 0.000010 0.000010 0.000010 0.000010 0.005263 0.000010 0.000010 0.000010 0.000010 0.000010 0.000010 0.000010 0.000010 0.000010 0.000010 0.000010
0.054151 0.010014 0.010083 0.201284 0.009937 0.000010 0.022975 0.000010 0.000010 0.000010 0.017928 0.000010 0.000010 0.000010 0.000010 0.000010 0.021513 0.030403 0.013176 0.075585 0.000010 0.039644 0.069696 0.000010 0.015212 0.111561 0.000010 0.020271 0.030849 0.013954 0.030043 0.000010 0.000010 0.045892 0.014277 0.000010 0.000010 0.000010 0.141373 0.000010
0.000010 0.000010 0.000010 0.999610 0.000010 0.000010 0.000010 0.000010 0.000010 0.000010 0.000010 0.000010 0.000010 0.000010 0.000010 0.000010 0.000010 0.000010 0.000010 0.000010 0.000010 0.000010 0.000010 0.000010 0.000010 0.000010 0.000010 0.000010 0.000010 0.000010 0.000010 0.000010 0.000010 0.000010 0.000010 0.000010 0.000010 0.000010 0.000010 0.000010
0.000010 0.000010 0.000010 0.999610 0.000010 0.000010 0.000010 0.000010 0.000010 0.000010 0.000010 0.000010 0.000010 0.000010 0.000010 0.000010 0.000010 0.000010 0.000010 0.000010 0.000010 0.000010 0.000010 0.000010 0.000010 0.000010 0.000010 0.000010 0.000010 0.000010 0.000010 0.000010 0.000010 0.000010 0.000010 0.000010 0.000010 0.000010 0.000010 0.000010
0.000010 0.005649 0.443465 0.019658 0.000010 0.000010 0.000010 0.000010 0.000010 0.000010 0.000010 0.000010 0.000010 0.000010 0.000010 0.000010 0.009663 0.000010 0.000010 0.000010 0.000010 0.005413 0.000010 0.000010 0.000010 0.471443 0.000010 0.000010 0.008297 0.000010 0.036092 0.000010 0.000010 0.000010 0.000010 0.000010 0.000010 0.000010 0.000010 0.000010
0.000010 0.000010 0.999610 0.000010 0.000010 0.000010 0.000010 0.000010 0.000010 0.000010 0.000010 0.000010 0.000010 0.000010 0.000010 0.000010 0.000010 0.000010 0.000010 0.000010 0.000010 0.000010 0.000010 0.000010 0.000010 0.000010 0.000010 0.000010 0.000010 0.000010 0.000010 0.000010 0.000010 0.000010 0.000010 0.000010 0.000010 0.000010 0.000010 0.000010
0.000010 0.000010 0.999610 0.000010 0.000010 0.000010 0.000010 0.000010 0.000010 0.000010 0.000010 0.000010 0.000010 0.000010 0.000010 0.000010 0.000010 0.000010 0.000010 0.000010 0.000010 0.000010 0.000010 0.000010 0.000010 0.000010 0.000010 0.000010 0.000010 0.000010 0.000010 0.000010 0.000010 0.000010 0.000010 0.000010 0.000010 0.000010 0.000010 0.000010
0.000010 0.000010 0.999602 0.000010 0.000010 0.000010 0.000010 0.000010 0.000010 0.000010 0.000010 0.000010 0.000010 0.000010 0.000010 0.000010 0.000010 0.000010 0.000010 0.000010 0.000010 0.000010 0.000010 0.000010 0.000010 0.000010 0.000018 0.000010 0.000010 0.000010 0.000010 0.000010 0.000010 0.000010 0.000010 0.000010 0.000010 0.000010 0.000010 0.000010
0.000010 0.000010 0.999610 0.000010 0.000010 0.000010 0.000010 0.000010 0.000010 0.000010 0.000010 0.000010 0.000010 0.000010 0.000010 0.000010 0.000010 0.000010 0.000010 0.000010 0.000010 0.000010 0.000010 0.000010 0.000010 0.000010 0.000010 0.000010 0.000010 0.000010 0.000010 0.000010 0.000010 0.000010 0.000010 0.000010 0.000010 0.000010 0.000010 0.000010
0.000010 0.000010 0.999610 0.000010 0.000010 0.000010 0.000010 0.000010 0.000010 0.000010 0.000010 0.000010 0.000010 0.000010 0.000010 0.000010 0.000010 0.000010 0.000010 0.000010 0.000010 0.000010 0.000010 0.000010 0.000010 0.000010 0.000010 0.000010 0.000010 0.000010 0.000010 0.000010 0.000010 0.000010 0.000010 0.000010 0.000010 0.000010 0.000010 0.000010
0.000010 0.012792 0.827545 0.000010 0.000010 0.000010 0.000010 0.000010 0.000010 0.000010 0.000010 0.000010 0.000010 0.000010 0.000010 0.000010 0.048332 0.000010 0.000010 0.014963 0.000010 0.000010 0.000010 0.000010 0.009752 0.000010 0.000010 0.001488 0.002999 0.028146 0.003933 0.000010 0.000010 0.000010 0.000010 0.000010 0.000010 0.000010 0.049749 0.000010
0.001513 0.000010 0.803208 0.000010 0.000010 0.000010 0.000010 0.000010 0.000010 0.000010 0.000010 0.000010 0.000010 0.000010 0.000010 0.000010 0.058942 0.000010 0.000010 0.000010 0.000010 0.008302 0.000010 0.000010 0.006048 0.000010 0.019108 0.000010 0.000010 0.021500 0.025430 0.000010 0.000010 0.000010 0.000010 0.000010 0.000010 0.000010 0.055639 0.000010
0.000010 0.000010 0.999610 0.000010 0.000010 0.000010 0.000010 0.000010 0.000010 0.000010 0.000010 0.000010 0.000010 0.000010 0.000010 0.000010 0.000010 0.000010 0.000010 0.000010 0.000010 0.000010 0.000010 0.000010 0.000010 0.000010 0.000010 0.000010 0.000010 0.000010 0.000010 0.000010 0.000010 0.000010 0.000010 0.000010 0.000010 0.000010 0.000010 0.000010
0.000010 0.020719 0.938566 0.000010 0.000010 0.000010 0.000010 0.000010 0.000010 0.000010 0.000010 0.000010 0.000010 0.000010 0.000010 0.000010 0.000010 0.000010 0.000010 0.002229 0.000010 0.000010 0.000010 0.000010 0.000010 0.000010 0.000010 0.000010 0.000010 0.000010 0.003884 0.000010 0.000010 0.000012 0.000010 0.000010 0.000010 0.000010 0.034250 0.000010
0.000010 0.000010 0.999610 0.000010 0.000010 0.000010 0.000010 0.000010 0.000010 0.000010 0.000010 0.000010 0.000010 0.000010 0.000010 0.000010 0.000010 0.000010 0.000010 0.000010 0.000010 0.000010 0.000010 0.000010 0.000010 0.000010 0.000010 0.000010 0.000010 0.000010 0.000010 0.000010 0.000010 0.000010 0.000010 0.000010 0.000010 0.000010 0.000010 0.000010
0.000010 0.000010 0.999610 0.000010 0.000010 0.000010 0.000010 0.000010 0.000010 0.000010 0.000010 0.000010 0.000010 0.000010 0.000010 0.000010 0.000010 0.000010 0.000010 0.000010 0.000010 0.000010 0.000010 0.000010 0.000010 0.000010 0.000010 0.000010 0.000010 0.000010 0.000010 0.000010 0.000010 0.000010 0.000010 0.000010 0.000010 0.000010 0.000010 0.000010
0.000010 0.000010 0.986415 0.000010 0.000010 0.000010 0.000010 0.000010 0.003397 0.000010 0.000010 0.000010 0.000010 0.000010 0.000010 0.000010 0.009818 0.000010 0.000010 0.000010 0.000010 0.000010 0.000010 0.000010 0.000010 0.000010 0.000010 0.000010 0.000010 0.000010 0.000010 0.000010 0.000010 0.000010 0.000010 0.000010 0.000010 0.000010 0.000010 0.000010
0.000010 0.000010 0.944293 0.000010 0.000010 0.000010 0.007990 0.000010 0.000010 0.000010 0.000010 0.000010 0.000010 0.000010 0.000010 0.000010 0.003987 0.000010 0.000010 0.024185 0.000010 0.000010 0.000010 0.000010 0.000010 0.000010 0.000010 0.000010 0.000010 0.000010 0.017590 0.001614 0.000010 0.000010 0.000010 0.000010 0.000010 0.000010 0.000010 0.000010
0.000010 0.000010 0.999610 0.000010 0.000010 0.000010 0.000010 0.000010 0.000010 0.000010 0.000010 0.000010 0.000010 0.000010 0.000010 0.000010 0.000010 0.000010 0.000010 0.000010 0.000010 0.000010 0.000010 0.000010 0.000010 0.000010 0.000010 0.000010 0.000010 0.000010 0.000010 0.000010 0.000010 0.000010 0.000010 0.000010 0.000010 0.000010 0.000010 0.000010
0.000010 0.000010 0.999610 0.000010 0.000010 0.000010 0.000010 0.000010 0.000010 0.000010 0.000010 0.000010 0.000010 0.000010 0.000010 0.000010 0.000010 0.000010 0.000010 0.000010 0.000010 0.000010 0.000010 0.000010 0.000010 0.000010 0.000010 0.000010 0.000010 0.000010 0.000010 0.000010 0.000010 0.000010 0.000010 0.000010 0.000010 0.000010 0.000010 0.000010
0.000010 0.000010 0.999610 0.000010 0.000010 0.000010 0.000010 0.000010 0.000010 0.000010 0.000010 0.000010 0.000010 0.000010 0.000010 0.000010 0.000010 0.000010 0.000010 0.000010 0.000010 0.000010 0.000010 0.000010 0.000010 0.000010 0.000010 0.000010 0.000010 0.000010 0.000010 0.000010 0.000010 0.000010 0.000010 0.000010 0.000010 0.000010 0.000010 0.000010
0.000010 0.017672 0.739664 0.000010 0.000010 0.000010 0.000010 0.000010 0.000010 0.000010 0.000010 0.000010 0.000010 0.000010 0.000010 0.000010 0.078260 0.000010 0.000010 0.027154 0.000010 0.000010 0.000010 0.000010 0.000010 0.000010 0.006362 0.000010 0.000010 0.031603 0.009625 0.000010 0.000010 0.008354 0.000010 0.000010 0.000010 0.000010 0.080995 0.000010
0.000010 0.000010 0.999610 0.000010 0.000010 0.000010 0.000010 0.000010 0.000010 0.000010 0.000010 0.000010 0.000010 0.000010 0.000010 0.000010 0.000010 0.000010 0.000010 0.000010 0.000010 0.000010 0.000010 0.000010 0.000010 0.000010 0.000010 0.000010 0.000010 0.000010 0.000010 0.000010 0.000010 0.000010 0.000010 0.000010 0.000010 0.000010 0.000010 0.000010
0.000010 0.028039 0.745089 0.000010 0.000010 0.000010 0.000010 0.000010 0.000010 0.000010 0.000010 0.000010 0.000010 0.000010 0.000010 0.000010 0.059645 0.000010 0.000010 0.031194 0.000010 0.015495 0.000010 0.000010 0.000010 0.000010 0.000010 0.003174 0.007598 0.029492 0.010604 0.000618 0.000010 0.003935 0.003811 0.000010 0.000010 0.000010 0.061036 0.000010
0.000010 0.999610 0.000010 0.000010 0.000010 0.000010 0.000010 0.000010 0.000010 0.000010 0.000010 0.000010 0.000010 0.000010 0.000010 0.000010 0.000010 0.000010 0.000010 0.000010 0.000010 0.000010 0.000010 0.000010 0.000010 0.000010 0.000010 0.000010 0.000010 0.000010 0.000010 0.000010 0.000010 0.000010 0.000010 0.000010 0.000010 0.000010 0.000010 0.000010
0.000010 0.999610 0.000010 0.000010 0.000010 0.000010 0.000010 0.000010 0.000010 0.000010 0.000010 0.000010 0.000010 0.000010 0.000010 0.000010 0.000010 0.000010 0.000010 0.000010 0.000010 0.000010 0.000010 0.000010 0.000010 0.000010 0.000010 0.000010 0.000010 0.000010 0.000010 0.000010 0.000010 0.000010 0.000010 0.000010 0.000010 0.000010 0.000010 0.000010
0.000010 0.999610 0.000010 0.000010 0.000010 0.000010 0.000010 0.000010 0.000010 0.000010 0.000010 0.000010 0.000010 0.000010 0.000010 0.000010 0.000010 0.000010 0.000010 0.000010 0.000010 0.000010 0.000010 0.000010 0.000010 0.000010 0.000010 0.000010 0.000010 0.000010 0.000010 0.000010 0.000010 0.000010 0.000010 0.000010 0.000010 0.000010 0.000010 0.000010
0.000010 0.999610 0.000010 0.000010 0.000010 0.000010 0.000010 0.000010 0.000010 0.000010 0.000010 0.000010 0.000010 0.000010 0.000010 0.000010 0.000010 0.000010 0.000010 0.000010 0.000010 0.000010 0.000010 0.000010 0.000010 0.000010 0.000010 0.000010 0.000010 0.000010 0.000010 0.000010 0.000010 0.000010 0.000010 0.000010 0.000010 0.000010 0.000010 0.000010
0.000010 0.999610 0.000010 0.000010 0.000010 0.000010 0.000010 0.000010 0.000010 0.000010 0.000010 0.000010 0.000010 0.000010 0.000010 0.000010 0.000010 0.000010 0.000010 0.000010 0.000010 0.000010 0.000010 0.000010 0.000010 0.000010 0.000010 0.000010 0.000010 0.000010 0.000010 0.000010 0.000010 0.000010 0.000010 0.000010 0.000010 0.000010 0.000010 0.000010
0.000010 0.999610 0.000010 0.000010 0.000010 0.000010 0.000010 0.000010 0.000010 0.000010 0.000010 0.000010 0.000010 0.000010 0.000010 0.000010 0.000010 0.000010 0.000010 0.000010 0.000010 0.000010 0.000010 0.000010 0.000010 0.000010 0.000010 0.000010 0.000010 0.000010 0.000010 0.000010 0.000010 0.000010 0.000010 0.000010 0.000010 0.000010 0.000010 0.000010
0.003754 0.715094 0.005566 0.003187 0.000010 0.000010 0.000010 0.000010 0.062167 0.000010 0.000010 0.000010 0.001647 0.000010 0.000010 0.000010 0.000010 0.000010 0.000010 0.000010 0.000010 0.009296 0.000010 0.000010 0.012546 0.000010 0.000010 0.000010 0.000010 0.000010 0.135931 0.000010 0.000010 0.008138 0.000010 0.000010 0.000010 0.008223 0.034169 0.000010
0.000010 0.884194 0.000010 0.000010 0.000010 0.000010 0.000010 0.000010 0.000010 0.000010 0.000010 0.000010 0.000010 0.000010 0.000010 0.000010 0.000010 0.000010 0.000010 0.000010 0.000010 0.000010 0.004549 0.000010 0.023697 0.000010 0.000010 0.000010 0.000010 0.003634 0.069217 0.014369 0.000010 0.000010 0.000010 0.000010 0.000010 0.000010 0.000010 0.000010
0.000010 0.983997 0.003475 0.000010 0.000010 0.000010 0.000010 0.000010 0.001395 0.000010 0.000010 0.000010 0.000010 0.000010 0.000010 0.000010 0.000010 0.000010 0.000010 0.000010 0.000010 0.000010 0.000010 0.000010 0.000010 0.000010 0.000010 0.000010 0.000010 0.000010 0.010773 0.000010 0.000010 0.000010 0.000010 0.000010 0.000010 0.000010 0.000010 0.000010
0.000010 0.999610 0.000010 0.000010 0.000010 0.000010 0.000010 0.000010 0.000010 0.000010 0.000010 0.000010 0.000010 0.000010 0.000010 0.000010 0.000010 0.000010 0.000010 0.000010 0.000010 0.000010 0.000010 0.000010 0.000010 0.000010 0.000010 0.000010 0.000010 0.000010 0.000010 0.000010 0.000010 0.000010 0.000010 0.000010 0.000010 0.000010 0.000010 0.000010
0.002636 0.760639 0.000010 0.000010 0.015298 0.000010 0.003268 0.000010 0.024205 0.000010 0.000010 0.000010 0.000010 0.000010 0.000010 0.000010 0.000010 0.000010 0.000010 0.000010 0.000010 0.013900 0.018536 0.000010 0.000010 0.000010 0.000010 0.009903 0.000010 0.011205 0.139038 0.000010 0.000010 0.000010 0.000010 0.000010 0.000010 0.000010 0.001081 0.000010
0.000010 0.929915 0.000010 0.000010 0.000010 0.000010 0.000010 0.000010 0.037736 0.000010 0.000010 0.000010 0.000010 0.000010 0.000010 0.000010 0.000010 0.000010 0.000010 0.000010 0.000010 0.000010 0.000010 0.000010 0.000010 0.000010 0.000010 0.003129 0.000010 0.000010 0.028859 0.000010 0.000010 0.000010 0.000010 0.000010 0.000010 0.000010 0.000010 0.000010
0.001791 0.828418 0.002230 0.000012 0.000010 0.000010 0.000010 0.000010 0.013927 0.000010 0.000010 0.000010 0.000010 0.000010 0.000010 0.000010 0.015613 0.000010 0.000010 0.000010 0.000010 0.000010 0.000010 0.000010 0.011385 0.000010 0.000010 0.000010 0.000010 0.005186 0.101756 0.009293 0.000010 0.000010 0.000010 0.000010 0.000010 0.000010 0.010100 0.000010
0.000010 0.999600 0.000010 0.000020 0.000010 0.000010 0.000010 0.000010 0.000010 0.000010 0.000010 0.000010 0.000010 0.000010 0.000010 0.000010 0.000010 0.000010 0.000010 0.000010 0.000010 0.000010 0.000010 0.000010 0.000010 0.000010 0.000010 0.000010 0.000010 0.000010 0.000010 0.000010 0.000010 0.000010 0.000010 0.000010 0.000010 0.000010 0.000010 0.000010
0.000010 0.999610 0.000010 0.000010 0.000010 0.000010 0.000010 0.000010 0.000010 0.000010 0.000010 0.000010 0.000010 0.000010 0.000010 0.000010 0.000010 0.000010 0.000010 0.000010 0.000010 0.000010 0.000010 0.000010 0.000010 0.000010 0.000010 0.000010 0.000010 0.000010 0.000010 0.000010 0.000010 0.000010 0.000010 0.000010 0.000010 0.000010 0.000010 0.000010
0.000010 0.951152 0.000010 0.000010 0.000010 0.000010 0.000010 0.000010 0.000010 0.000010 0.000010 0.000010 0.000010 0.000010 0.000010 0.000010 0.000010 0.000010 0.000010 0.000010 0.000010 0.000010 0.000010 0.000010 0.000010 0.000010 0.000010 0.000010 0.000010 0.000010 0.048468 0.000010 0.000010 0.000010 0.000010 0.000010 0.000010 0.000010 0.000010 0.000010
0.000010 0.999610 0.000010 0.000010 0.000010 0.000010 0.000010 0.000010 0.000010 0.000010 0.000010 0.000010 0.000010 0.000010 0.000010 0.000010 0.000010 0.000010 0.000010 0.000010 0.000010 0.000010 0.000010 0.000010 0.000010 0.000010 0.000010 0.000010 0.000010 0.000010 0.000010 0.000010 0.000010 0.000010 0.000010 0.000010 0.000010 0.000010 0.000010 0.000010
0.000010 0.887741 0.000010 0.000010 0.000010 0.000010 0.000010 0.000010 0.000010 0.000010 0.000010 0.000010 0.000010 0.000010 0.000010 0.000010 0.000010 0.000010 0.000010 0.000010 0.000010 0.000010 0.000010 0.000010 0.021021 0.000010 0.000010 0.000010 0.000010 0.023049 0.067829 0.000010 0.000010 0.000010 0.000010 0.000010 0.000010 0.000010 0.000010 0.000010
0.000010 0.931719 0.000010 0.000010 0.000010 0.000010 0.000010 0.000010 0.000010 0.000010 0.000010 0.000010 0.000010 0.000010 0.000010 0.000010 0.003149 0.000010 0.000010 0.000010 0.000010 0.000010 0.000010 0.000010 0.005883 0.000010 0.001891 0.000010 0.000010 0.000010 0.036853 0.000010 0.000010 0.000010 0.000010 0.000010 0.000010 0.000010 0.020165 0.000010
0.000010 0.999602 0.000010 0.000010 0.000010 0.000010 0.000010 0.000010 0.000010 0.000010 0.000010 0.000010 0.000010 0.000010 0.000010 0.000010 0.000010 0.000010 0.000010 0.000010 0.000010 0.000010 0.000010 0.000010 0.000010 0.000010 0.000018 0.000010 0.000010 0.000010 0.000010 0.000010 0.000010 0.000010 0.000010 0.000010 0.000010 0.000010 0.000010 0.000010
0.000010 0.000010 0.030272 0.000010 0.000010 0.000010 0.000010 0.000010 0.000010 0.000010 0.000010 0.000010 0.000010 0.000010 0.000010 0.000010 0.915007 0.000010 0.000010 0.021110 0.000010 0.000010 0.015521 0.000010 0.000010 0.000010 0.002692 0.000010 0.000010 0.000010 0.000010 0.006649 0.000010 0.000010 0.000010 0.000010 0.000010 0.000010 0.008420 0.000010
0.000623 0.000010 0.005174 0.000010 0.000010 0.000010 0.000010 0.000010 0.000010 0.000010 0.000010 0.000010 0.000010 0.000010 0.000010 0.000010 0.993833 0.000010 0.000010 0.000010 0.000010 0.000010 0.000010 0.000010 0.000010 0.000010 0.000010 0.000010 0.000010 0.000010 0.000010 0.000010 0.000010 0.000010 0.000010 0.000010 0.000010 0.000010 0.000010 0.000010
0.000010 0.000010 0.000010 0.000010 0.000010 0.000010 0.000010 0.000010 0.000010 0.000010 0.000010 0.000010 0.000010 0.000010 0.000010 0.000010 0.999610 0.000010 0.000010 0.000010 0.000010 0.000010 0.000010 0.000010 0.000010 0.000010 0.000010 0.000010 0.000010 0.000010 0.000010 0.000010 0.000010 0.000010 0.000010 0.000010 0.000010 0.000010 0.000010 0.000010
0.000010 0.000010 0.000010 0.000010 0.000010 0.000010 0.000010 0.000010 0.000010 0.000010 0.000010 0.000010 0.000010 0.000010 0.000010 0.000010 0.999610 0.000010 0.000010 0.000010 0.000010 0.000010 0.000010 0.000010 0.000010 0.000010 0.000010 0.000010 0.000010 0.000010 0.000010 0.000010 0.000010 0.000010 0.000010 0.000010 0.000010 0.000010 0.000010 0.000010
0.000010 0.000010 0.021945 0.000010 0.000010 0.000010 0.000010 0.000010 0.000010 0.000010 0.000010 0.000010 0.000010 0.000010 0.000010 0.000010 0.974504 0.000010 0.000010 0.000010 0.000010 0.000010 0.000010 0.000010 0.000010 0.000010 0.000010 0.000010 0.000010 0.000010 0.003181 0.000010 0.000010 0.000010 0.000010 0.000010 0.000010 0.000010 0.000010 0.000010
0.000010 0.000010 0.000010 0.000010 0.000010 0.000010 0.000010 0.000010 0.000010 0.000010 0.000010 0.000010 0.000010 0.000010 0.000010 0.000010 0.999610 0.000010 0.000010 0.000010 0.000010 0.000010 0.000010 0.000010 0.000010 0.000010 0.000010 0.000010 0.000010 0.000010 0.000010 0.000010 0.000010 0.000010 0.000010 0.000010 0.000010 0.000010 0.000010 0.000010
0.000010 0.000010 0.000010 0.000010 0.000010 0.000010 0.000010 0.000010 0.000010 0.000010 0.000010 0.000010 0.000010 0.000010 0.000010 0.000010 0.999610 0.000010 0.000010 0.000010 0.000010 0.000010 0.000010 0.000010 0.000010 0.000010 0.000010 0.000010 0.000010 0.000010 0.000010 0.000010 0.000010 0.000010 0.000010 0.000010 0.000010 0.000010 0.000010 0.000010
0.000010 0.000010 0.000010 0.000010 0.000010 0.000010 0.000010 0.000010 0.000010 0.000010 0.000010 0.000010 0.000010 0.000010 0.000010 0.000010 0.999609 0.000010 0.000010 0.000010 0.000010 0.000010 0.000010 0.000010 0.000010 0.000010 0.000010 0.000010 0.000010 0.000010 0.000010 0.000011 0.000010 0.000010 0.000010 0.000010 0.000010 0.000010 0.000010 0.000010
0.000010 0.000010 0.000010 0.000010 0.000010 0.000010 0.000010 0.000010 0.000010 0.000010 0.000010 0.000010 0.000010 0.000010 0.000010 0.000010 0.999605 0.000010 0.000010 0.000015 0.000010 0.000010 0.000010 0.000010 0.000010 0.000010 0.000010 0.000010 0.000010 0.000010 0.000010 0.000010 0.000010 0.000010 0.000010 0.000010 0.000010 0.000010 0.000010 0.000010
0.000014 0.000010 0.000010 0.000010 0.000010 0.000010 0.000010 0.000010 0.000010 0.000010 0.000010 0.000010 0.000012 0.000010 0.000010 0.000010 0.999605 0.000010 0.000010 0.000010 0.000010 0.000010 0.000010 0.000010 0.000010 0.000010 0.000010 0.000010 0.000010 0.000010 0.000010 0.000010 0.000010 0.000010 0.000010 0.000010 0.000010 0.000010 0.000010 0.000010
0.000010 0.000010 0.013714 0.000010 0.000010 0.000010 0.000010 0.000010 0.000010 0.000010 0.000010 0.000010 0.000010 0.000010 0.000010 0.000010 0.928418 0.000010 0.000010 0.007110 0.000010 0.000010 0.000916 0.000010 0.000010 0.000010 0.000010 0.000010 0.000010 0.014530 0.005000 0.000010 0.000010 0.000010 0.000010 0.000010 0.000010 0.000010 0.029981 0.000010
0.000010 0.000010 0.004501 0.000010 0.000010 0.000010 0.000010 0.000010 0.000010 0.000010 0.000010 0.000010 0.000010 0.000010 0.000010 0.000010 0.984073 0.000010 0.000010 0.000010 0.000010 0.000010 0.001276 0.000010 0.000010 0.009790 0.000010 0.000010 0.000010 0.000010 0.000010 0.000010 0.000010 0.000010 0.000010 0.000010 0.000010 0.000010 0.000010 0.000010
0.004187 0.000010 0.015998 0.000010 0.000010 0.000010 0.000010 0.000010 0.000010 0.000010 0.000010 0.000010 0.004377 0.000010 0.000010 0.000010 0.925499 0.000010 0.000010 0.000010 0.000010 0.025632 0.000010 0.000010 0.000010 0.000010 0.006681 0.000010 0.000010 0.014558 0.000010 0.000010 0.000010 0.000010 0.000010 0.000010 0.000010 0.000010 0.002748 0.000010
0.000010 0.000010 0.000010 0.000010 0.000010 0.000010 0.000555 0.000010 0.000010 0.000010 0.000010 0.000010 0.000010 0.000010 0.000010 0.000010 0.994234 0.000010 0.000010 0.000010 0.000010 0.000010 0.000010 0.000010 0.000010 0.004841 0.000010 0.000010 0.000010 0.000010 0.000010 0.000010 0.000010 0.000010 0.000010 0.000010 0.000010 0.000010 0.000010 0.000010
0.000010 0.000010 0.000010 0.000010 0.000010 0.000010 0.000010 0.000010 0.000010 0.000010 0.000010 0.000010 0.000010 0.000010 0.000010 0.000010 0.999610 0.000010 0.000010 0.000010 0.000010 0.000010 0.000010 0.000010 0.000010 0.000010 0.000010 0.000010 0.000010 0.000010 0.000010 0.000010 0.000010 0.000010 0.000010 0.000010 0.000010 0.000010 0.000010 0.000010
0.000010 0.000010 0.000010 0.000010 0.000010 0.000010 0.000010 0.000010 0.000010 0.000010 0.000010 0.000010 0.000010 0.000010 0.000010 0.000010 0.999610 0.000010 0.000010 0.000010 0.000010 0.000010 0.000010 0.000010 0.000010 0.000010 0.000010 0.000010 0.000010 0.000010 0.000010 0.000010 0.000010 0.000010 0.000010 0.000010 0.000010 0.000010 0.000010 0.000010
0.000010 0.000010 0.000010 0.000010 0.000010 0.000010 0.000010 0.000010 0.000010 0.000010 0.000010 0.000010 0.000010 0.000010 0.000010 0.000010 0.939203 0.001557 0.000010 0.000010 0.000010 0.000010 0.000010 0.000010 0.000010 0.058870 0.000010 0.000010 0.000010 0.000010 0.000010 0.000010 0.000010 0.000010 0.000010 0.000010 0.000010 0.000010 0.000010 0.000010
0.000010 0.000010 0.000010 0.000010 0.000010 0.000010 0.000010 0.000010 0.000010 0.000010 0.000010 0.000010 0.000010 0.000010 0.000010 0.000010 0.999610 0.000010 0.000010 0.000010 0.000010 0.000010 0.000010 0.000010 0.000010 0.000010 0.000010 0.000010 0.000010 0.000010 0.000010 0.000010 0.000010 0.000010 0.000010 0.000010 0.000010 0.000010 0.000010 0.000010
0.000010 0.000010 0.051631 0.000010 0.000010 0.000010 0.000010 0.000010 0.000010 0.000010 0.000010 0.000010 0.000010 0.000010 0.000010 0.000010 0.937137 0.000010 0.000010 0.001193 0.000010 0.000010 0.000010 0.000010 0.000010 0.000010 0.000010 0.000010 0.000010 0.000010 0.009680 0.000010 0.000010 0.000010 0.000010 0.000010 0.000010 0.000010 0.000010 0.000010
0.000010 0.000010 0.000010 0.000010 0.000010 0.000010 0.000010 0.000010 0.000010 0.000010 0.000010 0.000010 0.000010 0.000010 0.000010 0.000010 0.999610 0.000010 0.000010 0.000010 0.000010 0.000010 0.000010 0.000010 0.000010 0.000010 0.000010 0.000010 0.000010 0.000010 0.000010 0.000010 0.000010 0.000010 0.000010 0.000010 0.000010 0.000010 0.000010 0.000010
0.000010 0.005389 0.000010 0.000010 0.000010 0.000010 0.000010 0.000010 0.017442 0.000010 0.000010 0.000010 0.000010 0.000010 0.000010 0.000010 0.000010 0.000010 0.000010 0.000010 0.000010 0.000010 0.021345 0.000010 0.951741 0.000010 0.000010 0.003733 0.000010 0.000010 0.000010 0.000010 0.000010 0.000010 0.000010 0.000010 0.000010 0.000010 0.000010 0.000010
0.000010 0.000010 0.000010 0.000010 0.000010 0.000010 0.000010 0.000010 0.000010 0.000010 0.000010 0.000010 0.000010 0.000010 0.000010 0.000010 0.000010 0.000010 0.000010 0.000010 0.000010 0.000010 0.000010 0.000010 0.999610 0.000010 0.000010 0.000010 0.000010 0.000010 0.000010 0.000010 0.000010 0.000010 0.000010 0.000010 0.000010 0.000010 0.000010 0.000010
0.000010 0.000010 0.000010 0.000010 0.000010 0.000010 0.000010 0.000010 0.000010 0.000010 0.000010 0.000010 0.000010 0.000010 0.000010 0.000010 0.000010 0.000010 0.000010 0.000010 0.000010 0.000010 0.000010 0.000010 0.999610 0.000010 0.000010 0.000010 0.000010 0.000010 0.000010 0.000010 0.000010 0.000010 0.000010 0.000010 0.000010 0.000010 0.000010 0.000010
0.000010 0.000010 0.000010 0.000010 0.000010 0.000010 0.000010 0.000010 0.000010 0.000010 0.000010 0.000010 0.000010 0.000010 0.000010 0.000010 0.000010 0.000010 0.000010 0.000010 0.000010 0.000010 0.000010 0.000010 0.999610 0.000010 0.000010 0.000010 0.000010 0.000010 0.000010 0.000010 0.000010 0.000010 0.000010 0.000010 0.000010 0.000010 0.000010 0.000010
0.000010 0.000010 0.000010 0.000010 0.000010 0.000010 0.000010 0.000010 0.000010 0.000010 0.000010 0.000010 0.000010 0.000010 0.000010 0.000010 0.000010 0.000010 0.000010 0.000010 0.000010 0.000010 0.000010 0.000010 0.999610 0.000010 0.000010 0.000010 0.000010 0.000010 0.000010 0.000010 0.000010 0.000010 0.000010 0.000010 0.000010 0.000010 0.000010 0.000010
0.000010 0.005748 0.000944 0.000010 0.000010 0.000010 0.000010 0.000010 0.000010 0.000010 0.000010 0.000010 0.007891 0.000010 0.000010 0.000010 0.000010 0.000010 0.000010 0.000010 0.000010 0.021055 0.000010 0.000010 0.934823 0.006938 0.000010 0.000010 0.000010 0.022270 0.000010 0.000010 0.000010 0.000010 0.000010 0.000010 0.000010 0.000010 0.000010 0.000010
0.000010 0.000010 0.000010 0.000010 0.000010 0.000010 0.000010 0.000010 0.000010 0.000010 0.000010 0.000010 0.000010 0.000010 0.000010 0.000010 0.000010 0.000010 0.000010 0.000010 0.000010 0.000010 0.000010 0.000010 0.999610 0.000010 0.000010 0.000010 0.000010 0.000010 0.000010 0.000010 0.000010 0.000010 0.000010 0.000010 0.000010 0.000010 0.000010 0.000010
0.000010 0.000010 0.000010 0.000010 0.000010 0.000010 0.000010 0.000010 0.000010 0.000010 0.000010 0.000010 0.000010 0.000010 0.000010 0.000010 0.000010 0.000010 0.000010 0.000010 0.000010 0.000010 0.000010 0.000010 0.999610 0.000010 0.000010 0.000010 0.000010 0.000010 0.000010 0.000010 0.000010 0.000010 0.000010 0.000010 0.000010 0.000010 0.000010 0.000010
0.000010 0.000010 0.000010 0.000010 0.000010 0.000010 0.000010 0.000010 0.043926 0.000010 0.000010 0.000010 0.000010 0.000010 0.000010 0.000010 0.000010 0.000010 0.000010 0.000010 0.000010 0.000010 0.000010 0.000010 0.941216 0.000010 0.001593 0.000010 0.000010 0.000010 0.012904 0.000010 0.000010 0.000010 0.000010 0.000010 0.000010 0.000010 0.000010 0.000010
0.000010 0.000010 0.001407 0.000010 0.000010 0.000010 0.000010 0.000010 0.000010 0.000010 0.000010 0.000010 0.000010 0.000010 0.000010 0.000010 0.000010 0.000010 0.000010 0.000010 0.000010 0.000010 0.002409 0.000010 0.994515 0.001309 0.000010 0.000010 0.000010 0.000010 0.000010 0.000010 0.000010 0.000010 0.000010 0.000010 0.000010 0.000010 0.000010 0.000010
0.000519 0.000010 0.000010 0.000010 0.000010 0.000010 0.000010 0.000010 0.012307 0.000010 0.000010 0.000010 0.000010 0.000010 0.000010 0.000010 0.000010 0.000010 0.000010 0.000010 0.000010 0.000010 0.024070 0.000010 0.962743 0.000010 0.000010 0.000010 0.000010 0.000010 0.000010 0.000010 0.000010 0.000010 0.000010 0.000010 0.000010 0.000010 0.000010 0.000010
0.000010 0.000010 0.000010 0.000010 0.000010 0.000010 0.000010 0.000010 0.000010 0.000010 0.000010 0.000010 0.000010 0.000010 0.000010 0.000010 0.000010 0.000010 0.000010 0.000010 0.000010 0.000010 0.000010 0.000010 0.999610 0.000010 0.000010 0.000010 0.000010 0.000010 0.000010 0.000010 0.000010 0.000010 0.000010 0.000010 0.000010 0.000010 0.000010 0.000010
0.000010 0.000010 0.000010 0.000010 0.000010 0.000010 0.000010 0.000010 0.000010 0.000010 0.000010 0.000010 0.000010 0.000010 0.000010 0.000010 0.000010 0.000010 0.000010 0.000010 0.000010 0.000010 0.000010 0.000010 0.999610 0.000010 0.000010 0.000010 0.000010 0.000010 0.000010 0.000010 0.000010 0.000010 0.000010 0.000010 0.000010 0.000010 0.000010 0.000010
0.000010 0.012999 0.000011 0.000010 0.010282 0.000010 0.000010 0.000010 0.163595 0.000010 0.000010 0.000010 0.000010 0.000010 0.000010 0.000010 0.000010 0.000269 0.001892 0.000010 0.000010 0.000010 0.023378 0.000010 0.713116 0.006036 0.000010 0.000010 0.000010 0.036681 0.000010 0.000010 0.000010 0.004208 0.008342 0.000010 0.000010 0.000010 0.018920 0.000010
0.000010 0.000010 0.000010 0.000010 0.000010 0.000010 0.000010 0.000010 0.053327 0.000010 0.000010 0.000010 0.000010 0.000010 0.000010 0.000010 0.000010 0.000010 0.000010 0.000010 0.000010 0.012978 0.000010 0.000010 0.920660 0.000010 0.000010 0.000010 0.000010 0.000010 0.012674 0.000010 0.000010 0.000010 0.000010 0.000010 0.000010 0.000010 0.000010 0.000010
0.000010 0.000010 0.000010 0.000010 0.000010 0.000010 0.000010 0.000010 0.100961 0.000010 0.000010 0.000010 0.000010 0.000010 0.000010 0.000010 0.000010 0.000010 0.000010 0.000010 0.000010 0.000010 0.000010 0.000010 0.850576 0.000010 0.000010 0.000010 0.000010 0.000010 0.026242 0.012491 0.000010 0.000010 0.000010 0.000010 0.000010 0.000010 0.009381 0.000010
0.000010 0.009737 0.000010 0.000010 0.000010 0.000010 0.000010 0.000010 0.089408 0.000010 0.000010 0.000010 0.000010 0.000010 0.000010 0.000010 0.007665 0.000010 0.008149 0.000010 0.000010 0.002929 0.000010 0.000010 0.873866 0.007642 0.000010 0.000010 0.000041 0.000010 0.000253 0.000010 0.000010 0.000010 0.000010 0.000010 0.000010 0.000010 0.000010 0.000010
0.000010 0.000010 0.000010 0.000010 0.000010 0.000010 0.000010 0.000010 0.023627 0.000010 0.000010 0.000010 0.000010 0.000010 0.000010 0.000010 0.006047 0.000010 0.000010 0.000010 0.000010 0.000010 0.000010 0.000010 0.922323 0.000010 0.000010 0.000010 0.000010 0.047643 0.000010 0.000010 0.000010 0.000010 0.000010 0.000010 0.000010 0.000010 0.000010 0.000010
0.000010 0.000010 0.000010 0.000010 0.001332 0.000010 0.000010 0.000010 0.222581 0.000010 0.000010 0.000010 0.000010 0.000010 0.000010 0.000010 0.000010 0.000010 0.000010 0.000010 0.000010 0.000010 0.032945 0.000010 0.651790 0.000010 0.000010 0.000010 0.000010 0.062916 0.000010 0.000010 0.000010 0.000010 0.000010 0.000010 0.000010 0.000010 0.028095 0.000010
0.000010 0.000010 0.000010 0.000010 0.000010 0.000010 0.000010 0.000010 0.000010 0.000010 0.000010 0.000010 0.000010 0.000010 0.000010 0.000010 0.000010 0.000010 0.000010 0.000010 0.000010 0.000010 0.000010 0.000010 0.999610 0.000010 0.000010 0.000010 0.000010 0.000010 0.000010 0.000010 0.000010 0.000010 0.000010 0.000010 0.000010 0.000010 0.000010 0.000010
0.000010 0.014645 0.005718 0.706380 0.103309 0.000010 0.000010 0.000010 0.025696 0.000010 0.000010 0.000010 0.008540 0.000010 0.000010 0.000010 0.015852 0.000010 0.000010 0.003661 0.000010 0.000010 0.000010 0.000010 0.007394 0.064639 0.000010 0.000010 0.002308 0.000010 0.000010 0.000010 0.000010 0.000010 0.000010 0.000010 0.000010 0.000010 0.041578 0.000010
0.007027 0.003054 0.000010 0.741633 0.123746 0.000010 0.000010 0.000010 0.021906 0.000010 0.000010 0.000010 0.000010 0.000010 0.000010 0.000010 0.000010 0.005349 0.004093 0.000010 0.000010 0.007309 0.000010 0.000010 0.000010 0.038048 0.000010 0.000010 0.000010 0.000010 0.000012 0.007030 0.000010 0.000010 0.000010 0.000010 0.000010 0.000010 0.040513 0.000010
0.000010 0.000010 0.000010 0.836846 0.064603 0.000010 0.000010 0.000010 0.000010 0.000010 0.000010 0.000010 0.000010 0.000010 0.000010 0.000010 0.000010 0.000010 0.000010 0.001512 0.000010 0.000010 0.000010 0.000010 0.000010 0.032904 0.011302 0.000010 0.000010 0.000010 0.016462 0.001828 0.000010 0.000010 0.000010 0.000010 0.000010 0.000010 0.034224 0.000010
0.000010 0.000010 0.000010 0.870996 0.113824 0.000010 0.000010 0.000010 0.000010 0.000010 0.000010 0.000010 0.000010 0.000010 0.000010 0.000010 0.000010 0.000010 0.000010 0.000010 0.000010 0.000010 0.000010 0.000010 0.000010 0.014810 0.000010 0.000010 0.000010 0.000010 0.000010 0.000010 0.000010 0.000010 0.000010 0.000010 0.000010 0.000010 0.000010 0.000010
0.000010 0.000010 0.000010 0.810912 0.087967 0.000010 0.000010 0.000010 0.000010 0.000010 0.000010 0.000010 0.023643 0.000010 0.000010 0.000010 0.000010 0.000010 0.000010 0.000010 0.000010 0.000010 0.000010 0.000010 0.000010 0.072633 0.000010 0.004496 0.000010 0.000010 0.000010 0.000010 0.000010 0.000010 0.000010 0.000010 0.000010 0.000010 0.000010 0.000010
0.000010 0.000010 0.000010 0.701176 0.115413 0.000010 0.007353 0.000010 0.028073 0.000010 0.000010 0.000010 0.000010 0.000010 0.000010 0.000010 0.008909 0.000010 0.000010 0.000010 0.000010 0.000010 0.000010 0.000010 0.000010 0.106779 0.008318 0.000010 0.000010 0.000010 0.000010 0.000010 0.000010 0.000010 0.000010 0.000010 0.000010 0.000010 0.023660 0.000010
0.004435 0.000010 0.010519 0.654702 0.112347 0.000010 0.000010 0.000010 0.000010 0.000010 0.000482 0.000010 0.000010 0.000010 0.000010 0.000010 0.004406 0.002490 0.000010 0.000010 0.000010 0.000010 0.000010 0.000010 0.000010 0.130980 0.000010 0.000015 0.032783 0.000010 0.021373 0.010071 0.000010 0.011984 0.000010 0.000010 0.000010 0.000010 0.003153 0.000010
0.000010 0.000010 0.000010 0.731121 0.091279 0.000010 0.000010 0.000010 0.000010 0.000010 0.000010 0.000010 0.000010 0.000010 0.000010 0.000010 0.000010 0.000010 0.003374 0.000010 0.000010 0.000010 0.000010 0.000010 0.000010 0.163414 0.000010 0.000010 0.000010 0.000010 0.000010 0.009904 0.000010 0.000010 0.000010 0.000010 0.000010 0.000567 0.000010 0.000010
0.000010 0.000010 0.000010 0.800335 0.115910 0.000010 0.016936 0.000010 0.005385 0.000010 0.000010 0.000010 0.002836 0.000010 0.000010 0.000010 0.000010 0.000010 0.001285 0.000010 0.000010 0.000010 0.001886 0.000010 0.000010 0.055106 0.000010 0.000010 0.000010 0.000010 0.000010 0.000010 0.000010 0.000010 0.000010 0.000010 0.000010 0.000010 0.000010 0.000010
0.000010 0.000765 0.007690 0.715407 0.138325 0.000010 0.002660 0.000010 0.000010 0.000010 0.000010 0.000010 0.007529 0.000010 0.000010 0.000010 0.011679 0.000010 0.000010 0.000010 0.000010 0.001824 0.000010 0.000010 0.000010 0.058014 0.000010 0.008667 0.005169 0.009976 0.032027 0.000010 0.000010 0.000010 0.000010 0.000010 0.000010 0.000010 0.000010 0.000010
0.000010 0.000010 0.000010 0.778115 0.090134 0.000010 0.000010 0.000010 0.000010 0.000010 0.000010 0.000010 0.014976 0.000010 0.000010 0.000010 0.006133 0.000010 0.000010 0.000010 0.000010 0.000010 0.000010 0.000010 0.000010 0.091050 0.000010 0.011964 0.000010 0.000257 0.007052 0.000010 0.000010 0.000010 0.000010 0.000010 0.000010 0.000010 0.000010 0.000010
0.003048 0.006273 0.000010 0.679457 0.100136 0.000010 0.012437 0.000010 0.005570 0.000010 0.000010 0.000010 0.000010 0.000010 0.000010 0.000010 0.000010 0.000010 0.010947 0.003846 0.000010 0.000010 0.000010 0.000010 0.000010 0.131115 0.000010 0.000010 0.000010 0.000010 0.006386 0.000010 0.000010 0.001260 0.000010 0.000010 0.000010 0.000010 0.039246 0.000010
0.000010 0.004432 0.000010 0.798039 0.104306 0.000010 0.001184 0.000010 0.000010 0.000010 0.000010 0.000010 0.000010 0.000010 0.000010 0.000010 0.000010 0.000010 0.000010 0.000010 0.000010 0.000010 0.000010 0.000010 0.000010 0.091688 0.000010 0.000010 0.000010 0.000010 0.000010 0.000010 0.000010 0.000010 0.000010 0.000010 0.000010 0.000010 0.000010 0.000010
0.000365 0.000010 0.000010 0.718147 0.130349 0.000010 0.001273 0.000010 0.000010 0.000010 0.000010 0.000010 0.003230 0.000010 0.000010 0.000010 0.000010 0.000010 0.000010 0.000010 0.000010 0.000010 0.029837 0.000010 0.000010 0.091966 0.000305 0.000010 0.018647 0.000010 0.000010 0.005582 0.000010 0.000010 0.000010 0.000010 0.000010 0.000010 0.000010 0.000010
0.018074 0.001365 0.000010 0.692087 0.134335 0.000010 0.007669 0.000010 0.005849 0.000010 0.000010 0.000010 0.000010 0.000010 0.000010 0.000010 0.000010 0.000010 0.000010 0.000010 0.000010 0.000010 0.000010 0.000010 0.001803 0.108971 0.002450 0.000010 0.000010 0.006392 0.000010 0.000010 0.000010 0.004369 0.000010 0.000010 0.000010 0.000010 0.016356 0.000010
0.000010 0.000573 0.000010 0.760512 0.137953 0.000010 0.000010 0.000010 0.000010 0.000010 0.000010 0.000010 0.000010 0.000010 0.000010 0.000010 0.000010 0.000010 0.000010 0.000010 0.000010 0.000010 0.000010 0.000010 0.000010 0.065327 0.000010 0.000010 0.000010 0.000010 0.000010 0.007215 0.000010 0.000010 0.000010 0.000010 0.000010 0.000010 0.028081 0.000010
0.003348 0.000010 0.000010 0.635022 0.132596 0.000010 0.000010 0.000010 0.017160 0.000010 0.000010 0.000010 0.000010 0.000010 0.000010 0.000010 0.008516 0.012335 0.007834 0.000010 0.000010 0.000010 0.000010 0.000010 0.000010 0.129983 0.000010 0.000010 0.009403 0.000010 0.013067 0.000010 0.000010 0.000010 0.000010 0.000010 0.000010 0.000010 0.030446 0.000010
0.012203 0.000010 0.000010 0.795729 0.110710 0.000010 0.000010 0.000010 0.015338 0.000010 0.000010 0.000010 0.000010 0.000010 0.000010 0.000010 0.002086 0.000010 0.010360 0.000010 0.000010 0.000010 0.000010 0.000010 0.000010 0.046311 0.000010 0.000010 0.006943 0.000010 0.000010 0.000010 0.000010 0.000010 0.000010 0.000010 0.000010 0.000010 0.000010 0.000010
0.009666 0.000010 0.000010 0.753139 0.073750 0.000010 0.000010 0.000010 0.000010 0.000010 0.000010 0.000010 0.000010 0.000010 0.000010 0.000010 0.020204 0.000010 0.000010 0.000010 0.000010 0.000010 0.000010 0.000010 0.034252 0.081246 0.000010 0.000010 0.013782 0.000010 0.000010 0.000010 0.000010 0.000010 0.000010 0.000010 0.000010 0.000010 0.013641 0.000010
0.004540 0.000010 0.000010 0.754594 0.145008 0.000010 0.000010 0.000010 0.000974 0.000010 0.000010 0.000010 0.000010 0.000010 0.000010 0.000010 0.000010 0.000010 0.000010 0.000010 0.000010 0.000010 0.000010 0.000010 0.000010 0.094535 0.000010 0.000010 0.000010 0.000010 0.000010 0.000010 0.000010 0.000010 0.000010 0.000010 0.000010 0.000010 0.000010 0.000010
0.088484 0.012385 0.015751 0.005945 0.000010 0.007474 0.108362 0.005608 0.008711 0.045360 0.000010 0.000010 0.000010 0.000010 0.000010 0.015308 0.000010 0.000010 0.000010 0.009157 0.009150 0.002943 0.015040 0.030789 0.002428 0.028307 0.006589 0.000109 0.011488 0.000010 0.046222 0.000010 0.013363 0.132493 0.000010 0.010433 0.152460 0.000010 0.215505 0.000010
0.081967 0.000010 0.012214 0.004354 0.000010 0.021089 0.083440 0.000010 0.000010 0.032522 0.000010 0.000010 0.000010 0.029638 0.000010 0.010343 0.000010 0.000010 0.000010 0.034744 0.000010 0.000010 0.026861 0.011303 0.000010 0.000010 0.036928 0.000010 0.002182 0.000010 0.074931 0.000010 0.000010 0.134619 0.005616 0.000010 0.167448 0.005468 0.224123 0.000010
0.098241 0.000311 0.010353 0.000010 0.000010 0.027267 0.082297 0.000010 0.000010 0.064511 0.000010 0.000010 0.000010 0.029366 0.011476 0.012722 0.000010 0.000010 0.000010 0.029804 0.000010 0.000010 0.000043 0.001103 0.000562 0.000010 0.024825 0.000010 0.000010 0.000010 0.082128 0.001486 0.000010 0.121999 0.000070 0.003238 0.185256 0.000037 0.212725 0.000010
0.077316 0.000010 0.006944 0.004984 0.000010 0.003719 0.072557 0.000010 0.000010 0.054744 0.000010 0.000010 0.000010 0.015661 0.000010 0.000010 0.003853 0.000010 0.000010 0.032516 0.000010 0.000010 0.013947 0.009358 0.040143 0.040794 0.023500 0.000010 0.000010 0.000010 0.097888 0.000010 0.000010 0.139416 0.000010 0.001847 0.133447 0.002113 0.225053 0.000010
0.085867 0.022128 0.003833 0.024520 0.000010 0.000010 0.088051 0.000010 0.000010 0.050946 0.000010 0.000010 0.000010 0.006306 0.000010 0.000010 0.007829 0.000010 0.000010 0.021083 0.000010 0.001057 0.017933 0.000010 0.010616 0.000010 0.011347 0.032464 0.000010 0.000010 0.105214 0.000010 0.018959 0.157038 0.000010 0.000010 0.107441 0.000010 0.223864 0.003306
0.094635 0.012877 0.004701 0.000010 0.000010 0.031306 0.095130 0.011208 0.000010 0.045846 0.002141 0.016854 0.000010 0.006597 0.003725 0.022946 0.000910 0.000010 0.000010 0.009512 0.000010 0.002374 0.012807 0.016867 0.019223 0.028662 0.004784 0.000010 0.006683 0.002578 0.033982 0.000010 0.015324 0.142284 0.000010 0.000010 0.175177 0.000010 0.180737 0.000010
0.081764 0.018214 0.003830 0.000711 0.000010 0.000010 0.060370 0.000010 0.037231 0.037579 0.000010 0.000010 0.030346 0.000010 0.000010 0.002808 0.012187 0.000010 0.000010 0.000010 0.000010 0.000010 0.015697 0.004793 0.015164 0.000010 0.010438 0.000010 0.034242 0.000010 0.126055 0.000010 0.000010 0.145486 0.022792 0.004954 0.138199 0.000010 0.196949 0.000010
0.075075 0.012420 0.004559 0.000010 0.000010 0.001997 0.087731 0.000010 0.017107 0.050630 0.000010 0.000010 0.005250 0.006565 0.000010 0.000010 0.000010 0.000010 0.000010 0.037271 0.000010 0.000010 0.024516 0.016495 0.000406 0.007485 0.006957 0.001133 0.000010 0.000010 0.127052 0.000010 0.016262 0.127382 0.000010 0.000010 0.115133 0.000015 0.258380 0.000010
0.073747 0.021519 0.000010 0.022253 0.000396 0.002112 0.096919 0.000010 0.006360 0.065472 0.000010 0.009564 0.000010 0.003649 0.023716 0.001013 0.000010 0.000010 0.000010 0.012800 0.007226 0.003836 0.015173 0.032291 0.000010 0.098245 0.018559 0.000010 0.016171 0.000010 0.033535 0.000010 0.000010 0.118808 0.000010 0.000237 0.179255 0.000010 0.136995 0.000010
0.098827 0.000010 0.000010 0.000010 0.000010 0.041653 0.093256 0.000010 0.000010 0.042205 0.000010 0.000010 0.000010 0.014644 0.000010 0.011608 0.008931 0.000010 0.000010 0.031560 0.000010 0.000010 0.004114 0.035245 0.005642 0.001610 0.003644 0.000010 0.000010 0.000010 0.074275 0.000010 0.000010 0.143908 0.000010 0.011108 0.205455 0.000010 0.172095 0.000010
0.078057 0.004743 0.000010 0.000010 0.000010 0.000010 0.082145 0.000010 0.006962 0.063674 0.000010 0.000010 0.000010 0.000010 0.000010 0.000010 0.000010 0.000010 0.000010 0.007871 0.000010 0.004067 0.011454 0.031819 0.000010 0.000010 0.028251 0.000010 0.000010 0.000010 0.051011 0.000010 0.046338 0.123460 0.000010 0.019113 0.215155 0.013972 0.211679 0.000010
0.102659 0.000010 0.001630 0.000010 0.000010 0.020194 0.095489 0.013760 0.019069 0.064276 0.000010 0.038624 0.000010 0.032924 0.000010 0.000010 0.000010 0.000010 0.000010 0.006728 0.000010 0.000010 0.000010 0.007710 0.000010 0.000019 0.004781 0.000010 0.004302 0.000010 0.054246 0.007336 0.008998 0.139626 0.000010 0.000010 0.179860 0.000010 0.197570 0.000010
0.090045 0.006989 0.000010 0.000010 0.000010 0.010507 0.084550 0.000935 0.024097 0.103179 0.000010 0.002626 0.000010 0.000239 0.000010 0.007024 0.000010 0.000010 0.000010 0.000010 0.000010 0.000010 0.002103 0.015616 0.000010 0.010989 0.002003 0.000010 0.000010 0.000010 0.065637 0.000010 0.031007 0.100983 0.000011 0.000010 0.214262 0.000010 0.227000 0.000010
0.097729 0.000017 0.000010 0.000010 0.000010 0.021699 0.102237 0.000010 0.000460 0.113341 0.000010 0.000010 0.000010 0.000010 0.000010 0.000010 0.000010 0.000010 0.003696 0.002892 0.000010 0.008051 0.003486 0.023288 0.013221 0.007156 0.009483 0.000010 0.000010 0.000010 0.047580 0.000010 0.023121 0.112575 0.000010 0.003259 0.193265 0.000010 0.213246 0.000010
0.078224 0.019265 0.002999 0.000010 0.000010 0.005058 0.072328 0.000011 0.000227 0.059770 0.000010 0.022481 0.010252 0.004737 0.000010 0.010890 0.008438 0.000010 0.000010 0.004192 0.000324 0.000010 0.006443 0.028168 0.000010 0.008401 0.018650 0.000010 0.000010 0.000010 0.068331 0.000020 0.000010 0.113619 0.000010 0.010198 0.223005 0.017892 0.205939 0.000010
0.106002 0.022341 0.000010 0.000010 0.000010 0.003548 0.079117 0.000010 0.006806 0.079386 0.000010 0.000010 0.021320 0.001804 0.000010 0.012948 0.002191 0.000010 0.000010 0.010464 0.000010 0.010681 0.000010 0.019363 0.000010 0.000010 0.022983 0.007629 0.001401 0.000010 0.015650 0.004517 0.012382 0.145929 0.000010 0.006117 0.224760 0.000010 0.182491 0.000010
0.063499 0.027891 0.000010 0.000010 0.000010 0.000010 0.092521 0.000010 0.077439 0.083674 0.000010 0.010109 0.000010 0.021496 0.013894 0.000010 0.000010 0.000010 0.000010 0.022776 0.004782 0.000010 0.000010 0.012828 0.029725 0.000010 0.004636 0.000010 0.011524 0.000010 0.068764 0.000010 0.000010 0.114809 0.005077 0.010889 0.165708 0.005020 0.152747 0.000010
0.096513 0.029492 0.000010 0.000010 0.000010 0.003639 0.108801 0.000010 0.000010 0.078100 0.000010 0.031250 0.000010 0.043970 0.000010 0.001481 0.000010 0.000010 0.000010 0.012078 0.000010 0.000010 0.008132 0.010869 0.000010 0.000010 0.018317 0.000010 0.000010 0.000010 0.045577 0.000010 0.005601 0.123991 0.000010 0.010589 0.223409 0.000010 0.147970 0.000010
0.095026 0.000010 0.000010 0.000010 0.000010 0.026763 0.102173 0.000010 0.026020 0.100429 0.000010 0.010127 0.000010 0.013117 0.000010 0.000010 0.000010 0.000010 0.000010 0.000010 0.000010 0.000010 0.000010 0.024893 0.000010 0.000010 0.021880 0.002199 0.000010 0.000010 0.024952 0.000857 0.015913 0.149151 0.000010 0.000012 0.216680 0.000010 0.169579 0.000010
0.085292 0.013045 0.000010 0.000010 0.000010 0.029413 0.084444 0.000010 0.004643 0.122566 0.000010 0.000010 0.000010 0.000010 0.000010 0.017407 0.003695 0.000010 0.000010 0.020158 0.000887 0.000010 0.000010 0.024950 0.000010 0.000010 0.015109 0.000010 0.000010 0.000010 0.022724 0.000010 0.026198 0.131175 0.000010 0.000746 0.201834 0.005284 0.190220 0.000010
0.094326 0.009896 0.000010 0.000010 0.000010 0.005337 0.103156 0.000010 0.019226 0.107191 0.000010 0.007981 0.000010 0.009428 0.000010 0.004194 0.000010 0.000010 0.000010 0.011849 0.000352 0.000010 0.000010 0.000010 0.000010 0.012346 0.002995 0.000010 0.004377 0.000010 0.050175 0.000842 0.019121 0.131978 0.005396 0.000591 0.245305 0.026013 0.127756 0.000010
0.079949 0.011692 0.000010 0.007733 0.000010 0.028308 0.088477 0.000010 0.010665 0.087446 0.000010 0.000010 0.005081 0.005163 0.000010 0.014737 0.000010 0.000010 0.000010 0.000010 0.000010 0.000010 0.000010 0.023065 0.000010 0.035013 0.011707 0.000010 0.000010 0.000010 0.055539 0.001123 0.047243 0.121636 0.000010 0.000010 0.185037 0.000010 0.180174 0.000010
0.087175 0.003434 0.000010 0.000010 0.000010 0.000010 0.077290 0.000010 0.020776 0.111080 0.000010 0.000010 0.026886 0.000010 0.033663 0.024194 0.000010 0.000010 0.000010 0.008500 0.000010 0.000010 0.000010 0.003659 0.000010 0.000010 0.014133 0.000010 0.001013 0.000869 0.036984 0.000951 0.000010 0.149003 0.000010 0.000010 0.229627 0.000010 0.170542 0.000010
0.090352 0.015424 0.000010 0.000010 0.000010 0.021856 0.097577 0.018727 0.000010 0.096776 0.000010 0.018421 0.000010 0.021487 0.004180 0.012541 0.000010 0.000010 0.000010 0.002294 0.000010 0.000010 0.005205 0.000010 0.000010 0.003271 0.011145 0.000010 0.000010 0.000010 0.032859 0.000010 0.006216 0.125000 0.000010 0.005650 0.212968 0.000010 0.197851 0.000010
0.064954 0.010478 0.000010 0.000010 0.000010 0.012094 0.167841 0.000010 0.000010 0.110942 0.000010 0.000010 0.018526 0.000010 0.000010 0.014709 0.000010 0.000010 0.000010 0.010106 0.000010 0.000010 0.000010 0.026415 0.012151 0.038306 0.023750 0.000010 0.003854 0.010964 0.038462 0.000693 0.000010 0.091376 0.000010 0.000010 0.186676 0.000010 0.157493 0.000010
0.067448 0.000010 0.000010 0.000010 0.000010 0.014751 0.122039 0.000010 0.000010 0.172368 0.000010 0.000010 0.017798 0.000010 0.000010 0.010089 0.000010 0.000010 0.000010 0.000010 0.000010 0.000010 0.000010 0.030792 0.015217 0.007000 0.047329 0.000010 0.000010 0.000010 0.039118 0.000010 0.017624 0.083685 0.000010 0.000010 0.172010 0.006798 0.175694 0.000010
0.054012 0.000010 0.000010 0.000010 0.000010 0.006269 0.138717 0.000010 0.005172 0.146603 0.000010 0.000010 0.011967 0.001705 0.000010 0.027908 0.000010 0.000010 0.000010 0.009552 0.000010 0.000010 0.016445 0.022321 0.020131 0.049488 0.007778 0.000010 0.000010 0.000010 0.013240 0.000010 0.000010 0.107681 0.001052 0.000010 0.176493 0.011087 0.172181 0.000010
0.080143 0.016812 0.000010 0.000010 0.000010 0.022999 0.129558 0.000010 0.005235 0.110334 0.000010 0.000010 0.000010 0.000010 0.000010 0.028618 0.005805 0.000010 0.000010 0.000010 0.000010 0.000010 0.000010 0.048806 0.000010 0.012215 0.005770 0.019186 0.002067 0.000152 0.026160 0.015154 0.002035 0.093722 0.015166 0.002582 0.195583 0.000010 0.161719 0.000010
0.073125 0.001809 0.000010 0.000010 0.000010 0.000010 0.192577 0.000010 0.000010 0.099804 0.000010 0.000010 0.000010 0.052276 0.000010 0.018640 0.000010 0.000010 0.000010 0.000010 0.007496 0.000010 0.000010 0.025001 0.000464 0.000010 0.010208 0.000010 0.000010 0.000010 0.010096 0.000010 0.000010 0.112396 0.000010 0.000010 0.190201 0.000010 0.205647 0.000010
0.066150 0.000010 0.000010 0.000010 0.000010 0.011028 0.166433 0.000010 0.000010 0.165832 0.000010 0.000010 0.000010 0.009385 0.000010 0.031609 0.000010 0.000010 0.000010 0.000010 0.000010 0.000010 0.000010 0.039079 0.000010 0.011306 0.022599 0.000010 0.000010 0.000010 0.015366 0.000010 0.000010 0.109069 0.000010 0.000010 0.162331 0.001356 0.188198 0.000010
0.070849 0.009906 0.000010 0.000010 0.000010 0.007989 0.142815 0.000010 0.026065 0.135292 0.000010 0.000010 0.013429 0.044283 0.004405 0.019267 0.000010 0.000010 0.000010 0.002369 0.003584 0.000010 0.000010 0.014524 0.000400 0.011793 0.028368 0.000010 0.000010 0.000010 0.029452 0.000010 0.000010 0.098619 0.000010 0.010208 0.170004 0.005673 0.150526 0.000010
0.062098 0.001527 0.000010 0.000010 0.000010 0.000010 0.159184 0.000010 0.000010 0.157439 0.000010 0.000010 0.027492 0.037332 0.000010 0.015873 0.000010 0.000010 0.000010 0.000010 0.000010 0.000010 0.000010 0.006356 0.012233 0.024235 0.012408 0.000010 0.000010 0.000010 0.000010 0.000010 0.000010 0.119911 0.000010 0.000010 0.162276 0.000010 0.201377 0.000010
0.098895 0.000010 0.000010 0.000010 0.000010 0.010541 0.079716 0.000010 0.017515 0.054832 0.000010 0.009721 0.000010 0.039302 0.008628 0.000010 0.000010 0.000010 0.000010 0.004395 0.000010 0.000010 0.000010 0.020493 0.000010 0.011015 0.029431 0.000010 0.000010 0.000010 0.049576 0.000010 0.001057 0.145547 0.000010 0.000010 0.225696 0.005022 0.188397 0.000010
0.086962 0.002778 0.003358 0.000010 0.000010 0.008096 0.104557 0.000010 0.039943 0.062831 0.000010 0.013933 0.000010 0.000010 0.000010 0.007874 0.010573 0.000010 0.000010 0.000010 0.000010 0.000010 0.000010 0.013622 0.003776 0.000010 0.001832 0.000010 0.008168 0.000010 0.080073 0.000010 0.036317 0.122065 0.000010 0.004284 0.190267 0.000010 0.198492 0.000010
0.109041 0.016251 0.006830 0.000010 0.000010 0.000010 0.075615 0.000010 0.004764 0.084067 0.000010 0.000010 0.000010 0.031559 0.000010 0.000010 0.000010 0.000010 0.000010 0.000010 0.000010 0.000010 0.000010 0.000010 0.000010 0.000010 0.010235 0.000010 0.000010 0.000010 0.047533 0.000010 0.024037 0.143234 0.000010 0.000010 0.215225 0.012232 0.219116 0.000010
0.112536 0.000010 0.000010 0.000010 0.000010 0.032516 0.077125 0.004699 0.000010 0.069618 0.000010 0.000010 0.000010 0.007645 0.000010 0.000010 0.000010 0.000010 0.000010 0.000010 0.012222 0.000010 0.000010 0.013015 0.012482 0.000010 0.027600 0.000010 0.000010 0.000010 0.057973 0.000010 0.006181 0.122876 0.000010 0.000010 0.215983 0.012874 0.214416 0.000010
0.096589 0.050491 0.015125 0.000010 0.000010 0.000010 0.073000 0.000010 0.016188 0.050914 0.000010 0.000010 0.007137 0.009402 0.002612 0.000010 0.013568 0.000010 0.006713 0.035693 0.000010 0.005168 0.000010 0.017236 0.000010 0.011673 0.006949 0.001906 0.007508 0.018859 0.097111 0.000010 0.000010 0.122211 0.000010 0.000010 0.177555 0.000010 0.156222 0.000010
0.101897 0.000010 0.000010 0.000010 0.000010 0.017255 0.093203 0.000010 0.013423 0.084871 0.000252 0.000010 0.000010 0.029095 0.012745 0.000010 0.000117 0.000010 0.000010 0.000010 0.000010 0.000010 0.000010 0.036144 0.000010 0.000098 0.023012 0.000010 0.003701 0.000010 0.040539 0.000010 0.000010 0.130413 0.000010 0.000010 0.191994 0.000010 0.221011 0.000010
0.114901 0.022248 0.000010 0.000010 0.000010 0.000010 0.092137 0.000010 0.000010 0.063101 0.000010 0.037778 0.000010 0.013383 0.000010 0.000010 0.000010 0.000010 0.000010 0.020101 0.000010 0.000010 0.004308 0.023999 0.000010 0.002822 0.010789 0.000010 0.005816 0.000010 0.088026 0.000010 0.000010 0.123023 0.000010 0.006234 0.180493 0.000010 0.190613 0.000010
0.094783 0.035837 0.000010 0.000010 0.000010 0.032826 0.070812 0.000010 0.006596 0.059198 0.000010 0.000010 0.000010 0.018768 0.000010 0.000010 0.000010 0.000010 0.000010 0.000010 0.000010 0.000010 0.020604 0.019347 0.016649 0.000010 0.017983 0.000010 0.013693 0.000010 0.092111 0.000010 0.014957 0.106142 0.000010 0.000010 0.172913 0.020645 0.185916 0.000010
0.000010 0.000010 0.000010 0.000010 0.000010 0.000010 0.084724 0.002933 0.000010 0.112661 0.000010 0.000010 0.751948 0.000010 0.000010 0.000010 0.000010 0.000010 0.012629 0.000010 0.000010 0.000010 0.000010 0.018360 0.000010 0.000010 0.000010 0.000010 0.000010 0.000010 0.000010 0.016413 0.000010 0.000010 0.000010 0.000010 0.000013 0.000010 0.000010 0.000010
0.000010 0.000010 0.000010 0.000010 0.000010 0.000010 0.086554 0.007916 0.000010 0.142181 0.000010 0.000010 0.719682 0.000010 0.000010 0.000010 0.000010 0.000010 0.031758 0.000010 0.000010 0.000010 0.000010 0.000010 0.000010 0.000010 0.000010 0.000010 0.000010 0.000010 0.000010 0.000010 0.000010 0.000010 0.000010 0.011246 0.000010 0.000010 0.000010 0.000334
0.000010 0.000010 0.000010 0.000010 0.000010 0.000010 0.115854 0.000010 0.000010 0.121622 0.000010 0.006541 0.695562 0.022191 0.000010 0.017720 0.000010 0.000010 0.003646 0.000010 0.002113 0.000010 0.000010 0.000010 0.000010 0.000010 0.000010 0.000010 0.000010 0.000010 0.000010 0.010281 0.000671 0.000010 0.000010 0.003510 0.000010 0.000010 0.000010 0.000010
0.000010 0.000010 0.000010 0.000010 0.000010 0.000010 0.053847 0.000010 0.000010 0.196914 0.000010 0.000010 0.630619 0.033391 0.000010 0.000010 0.000010 0.000010 0.000010 0.000010 0.000020 0.000010 0.000010 0.002325 0.000010 0.000010 0.000010 0.000010 0.000010 0.000010 0.000010 0.030122 0.000010 0.000010 0.000010 0.000010 0.000010 0.052444 0.000010 0.000010
0.000010 0.000010 0.000010 0.000010 0.000010 0.000010 0.087711 0.000010 0.000010 0.103302 0.000010 0.012413 0.729824 0.000010 0.000010 0.000010 0.000010 0.000010 0.017319 0.000010 0.000010 0.000010 0.000010 0.013360 0.000010 0.000010 0.000010 0.000010 0.000010 0.000010 0.000010 0.013137 0.011385 0.000010 0.000010 0.006419 0.002215 0.002625 0.000010 0.000010
0.000010 0.000010 0.000010 0.000010 0.000010 0.003210 0.089451 0.000010 0.000010 0.226551 0.000010 0.000010 0.581420 0.000010 0.000010 0.000010 0.000010 0.000010 0.016206 0.000010 0.000010 0.000010 0.000010 0.029813 0.000010 0.000010 0.000010 0.000010 0.000010 0.000010 0.000010 0.019057 0.016646 0.000010 0.000010 0.015028 0.000010 0.002316 0.000010 0.000010
0.000010 0.000010 0.000010 0.000010 0.000010 0.000010 0.000010 0.000010 0.000010 0.000010 0.000010 0.000010 0.999610 0.000010 0.000010 0.000010 0.000010 0.000010 0.000010 0.000010 0.000010 0.000010 0.000010 0.000010 0.000010 0.000010 0.000010 0.000010 0.000010 0.000010 0.000010 0.000010 0.000010 0.000010 0.000010 0.000010 0.000010 0.000010 0.000010 0.000010
0.000010 0.000010 0.000010 0.000010 0.000010 0.000010 0.000010 0.000010 0.000010 0.000010 0.000010 0.000010 0.999610 0.000010 0.000010 0.000010 0.000010 0.000010 0.000010 0.000010 0.000010 0.000010 0.000010 0.000010 0.000010 0.000010 0.000010 0.000010 0.000010 0.000010 0.000010 0.000010 0.000010 0.000010 0.000010 0.000010 0.000010 0.000010 0.000010 0.000010
0.000010 0.000010 0.000010 0.000010 0.000010 0.000010 0.000010 0.000010 0.000010 0.000010 0.000010 0.000010 0.999610 0.000010 0.000010 0.000010 0.000010 0.000010 0.000010 0.000010 0.000010 0.000010 0.000010 0.000010 0.000010 0.000010 0.000010 0.000010 0.000010 0.000010 0.000010 0.000010 0.000010 0.000010 0.000010 0.000010 0.000010 0.000010 0.000010 0.000010
0.000010 0.000010 0.000010 0.000010 0.000010 0.000010 0.000010 0.000010 0.000010 0.000010 0.000010 0.000010 0.999610 0.000010 0.000010 0.000010 0.000010 0.000010 0.000010 0.000010 0.000010 0.000010 0.000010 0.000010 0.000010 0.000010 0.000010 0.000010 0.000010 0.000010 0.000010 0.000010 0.000010 0.000010 0.000010 0.000010 0.000010 0.000010 0.000010 0.000010
0.000010 0.000010 0.000010 0.000010 0.000010 0.000010 0.000010 0.000010 0.000010 0.000010 0.000010 0.000010 0.999609 0.000010 0.000010 0.000010 0.000010 0.000010 0.000010 0.000010 0.000010 0.000010 0.000010 0.000010 0.000010 0.000010 0.000011 0.000010 0.000010 0.000010 0.000010 0.000010 0.000010 0.000010 0.000010 0.000010 0.000010 0.000010 0.000010 0.000010
0.000010 0.000010 0.000010 0.000010 0.000010 0.000010 0.000010 0.000010 0.000010 0.000010 0.000010 0.000010 0.999610 0.000010 0.000010 0.000010 0.000010 0.000010 0.000010 0.000010 0.000010 0.000010 0.000010 0.000010 0.000010 0.000010 0.000010 0.000010 0.000010 0.000010 0.000010 0.000010 0.000010 0.000010 0.000010 0.000010 0.000010 0.000010 0.000010 0.000010
0.000010 0.000010 0.000010 0.000010 0.000010 0.000010 0.000010 0.000010 0.000010 0.000010 0.000010 0.000010 0.999610 0.000010 0.000010 0.000010 0.000010 0.000010 0.000010 0.000010 0.000010 0.000010 0.000010 0.000010 0.000010 0.000010 0.000010 0.000010 0.000010 0.000010 0.000010 0.000010 0.000010 0.000010 0.000010 0.000010 0.000010 0.000010 0.000010 0.000010
0.000010 0.000010 0.000010 0.000010 0.000010 0.000010 0.000010 0.000010 0.000010 0.000010 0.000010 0.000010 0.999610 0.000010 0.000010 0.000010 0.000010 0.000010 0.000010 0.000010 0.000010 0.000010 0.000010 0.000010 0.000010 0.000010 0.000010 0.000010 0.000010 0.000010 0.000010 0.000010 0.000010 0.000010 0.000010 0.000010 0.000010 0.000010 0.000010 0.000010
0.000010 0.000010 0.000010 0.000010 0.000010 0.000010 0.000010 0.000010 0.000010 0.000010 0.000010 0.000010 0.999610 0.000010 0.000010 0.000010 0.000010 0.000010 0.000010 0.000010 0.000010 0.000010 0.000010 0.000010 0.000010 0.000010 0.000010 0.000010 0.000010 0.000010 0.000010 0.000010 0.000010 0.000010 0.000010 0.000010 0.000010 0.000010 0.000010 0.000010
0.000010 0.000010 0.000010 0.000010 0.000010 0.000010 0.013343 0.000010 0.000010 0.000010 0.000010 0.000010 0.970922 0.000010 0.000010 0.000010 0.000010 0.000010 0.000010 0.000010 0.000010 0.000010 0.000010 0.000010 0.000010 0.000010 0.000010 0.000010 0.000010 0.000010 0.000010 0.015366 0.000010 0.000010 0.000010 0.000010 0.000010 0.000010 0.000010 0.000010
0.000010 0.000010 0.000010 0.000010 0.000010 0.000010 0.000010 0.000010 0.000010 0.000010 0.000010 0.000010 0.999610 0.000010 0.000010 0.000010 0.000010 0.000010 0.000010 0.000010 0.000010 0.000010 0.000010 0.000010 0.000010 0.000010 0.000010 0.000010 0.000010 0.000010 0.000010 0.000010 0.000010 0.000010 0.000010 0.000010 0.000010 0.000010 0.000010 0.000010
0.000010 0.000010 0.000010 0.000010 0.000010 0.000010 0.000010 0.000010 0.000010 0.000010 0.000010 0.000010 0.999610 0.000010 0.000010 0.000010 0.000010 0.000010 0.000010 0.000010 0.000010 0.000010 0.000010 0.000010 0.000010 0.000010 0.000010 0.000010 0.000010 0.000010 0.000010 0.000010 0.000010 0.000010 0.000010 0.000010 0.000010 0.000010 0.000010 0.000010
0.000010 0.000010 0.000010 0.000010 0.000010 0.000010 0.000010 0.000010 0.000010 0.000010 0.000010 0.000010 0.998793 0.000010 0.000010 0.000010 0.000010 0.000010 0.000010 0.000010 0.000010 0.000010 0.000010 0.000010 0.000010 0.000010 0.000010 0.000010 0.000010 0.000010 0.000010 0.000010 0.000010 0.000010 0.000010 0.000010 0.000010 0.000827 0.000010 0.000010
0.000010 0.000010 0.000010 0.000010 0.000010 0.000010 0.000010 0.000010 0.000010 0.000010 0.000010 0.000010 0.999610 0.000010 0.000010 0.000010 0.000010 0.000010 0.000010 0.000010 0.000010 0.000010 0.000010 0.000010 0.000010 0.000010 0.000010 0.000010 0.000010 0.000010 0.000010 0.000010 0.000010 0.000010 0.000010 0.000010 0.000010 0.000010 0.000010 0.000010
0.000010 0.000010 0.000010 0.000010 0.000010 0.000010 0.000010 0.000010 0.000010 0.000010 0.000010 0.000010 0.000010 0.999610 0.000010 0.000010 0.000010 0.000010 0.000010 0.000010 0.000010 0.000010 0.000010 0.000010 0.000010 0.000010 0.000010 0.000010 0.000010 0.000010 0.000010 0.000010 0.000010 0.000010 0.000010 0.000010 0.000010 0.000010 0.000010 0.000010
0.000010 0.000010 0.000010 0.000010 0.000010 0.000010 0.013646 0.000010 0.000010 0.012641 0.000010 0.000010 0.000010 0.926800 0.000010 0.000010 0.000010 0.000010 0.000010 0.000010 0.014253 0.000010 0.000010 0.000010 0.000010 0.000010 0.000010 0.000010 0.000010 0.000010 0.000010 0.000010 0.000010 0.000010 0.000010 0.032310 0.000010 0.000010 0.000010 0.000010
0.000010 0.000010 0.000010 0.000010 0.000010 0.000010 0.000010 0.000010 0.000010 0.000010 0.000010 0.000010 0.000010 0.999610 0.000010 0.000010 0.000010 0.000010 0.000010 0.000010 0.000010 0.000010 0.000010 0.000010 0.000010 0.000010 0.000010 0.000010 0.000010 0.000010 0.000010 0.000010 0.000010 0.000010 0.000010 0.000010 0.000010 0.000010 0.000010 0.000010
0.000010 0.000010 0.000010 0.000010 0.000010 0.000010 0.000010 0.000010 0.000010 0.000010 0.000010 0.000010 0.000010 0.994195 0.000010 0.000010 0.000010 0.000010 0.000010 0.000010 0.000010 0.000010 0.000010 0.000010 0.000010 0.000010 0.000010 0.000010 0.000010 0.000010 0.000010 0.000010 0.000010 0.000010 0.000010 0.005425 0.000010 0.000010 0.000010 0.000010
0.000010 0.000010 0.000010 0.000010 0.000010 0.000010 0.000010 0.000010 0.000010 0.000010 0.000010 0.000010 0.000010 0.999610 0.000010 0.000010 0.000010 0.000010 0.000010 0.000010 0.000010 0.000010 0.000010 0.000010 0.000010 0.000010 0.000010 0.000010 0.000010 0.000010 0.000010 0.000010 0.000010 0.000010 0.000010 0.000010 0.000010 0.000010 0.000010 0.000010
0.000010 0.000010 0.000010 0.000010 0.000010 0.000010 0.000010 0.000010 0.000010 0.000010 0.000010 0.000010 0.000010 0.964479 0.000010 0.000010 0.000010 0.000010 0.000010 0.000010 0.000010 0.000010 0.000010 0.035141 0.000010 0.000010 0.000010 0.000010 0.000010 0.000010 0.000010 0.000010 0.000010 0.000010 0.000010 0.000010 0.000010 0.000010 0.000010 0.000010
0.000010 0.000010 0.000010 0.000010 0.000010 0.000010 0.000010 0.000010 0.000010 0.000010 0.000010 0.026683 0.000010 0.968552 0.000010 0.000010 0.000010 0.000010 0.000010 0.000010 0.000010 0.000010 0.000010 0.004395 0.000010 0.000010 0.000010 0.000010 0.000010 0.000010 0.000010 0.000010 0.000010 0.000010 0.000010 0.000010 0.000010 0.000010 0.000010 0.000010
0.000010 0.000010 0.000010 0.002866 0.000010 0.000010 0.000010 0.000010 0.000010 0.000010 0.000010 0.000010 0.000010 0.858248 0.000010 0.000010 0.000010 0.000010 0.009426 0.000010 0.000010 0.000010 0.000010 0.034660 0.000010 0.000010 0.011310 0.000010 0.000010 0.000010 0.000010 0.014816 0.057624 0.000010 0.000010 0.000010 0.000010 0.010730 0.000010 0.000010
0.000010 0.000010 0.000010 0.000010 0.000010 0.000010 0.000010 0.001498 0.000010 0.000010 0.000010 0.000010 0.000010 0.998119 0.000010 0.000010 0.000010 0.000010 0.000010 0.000010 0.000010 0.000010 0.000010 0.000010 0.000010 0.000010 0.000010 0.000010 0.000010 0.000010 0.000010 0.000010 0.000010 0.000010 0.000010 0.000010 0.000013 0.000010 0.000010 0.000010
0.000010 0.000010 0.000010 0.000010 0.000010 0.000010 0.000010 0.000010 0.000010 0.000010 0.000010 0.000010 0.000010 0.999610 0.000010 0.000010 0.000010 0.000010 0.000010 0.000010 0.000010 0.000010 0.000010 0.000010 0.000010 0.000010 0.000010 0.000010 0.000010 0.000010 0.000010 0.000010 0.000010 0.000010 0.000010 0.000010 0.000010 0.000010 0.000010 0.000010
0.000010 0.000010 0.000010 0.000010 0.000010 0.000010 0.000010 0.000010 0.000010 0.000010 0.000010 0.019691 0.000010 0.974782 0.000010 0.000010 0.000010 0.000010 0.003757 0.000010 0.000010 0.000010 0.000010 0.000010 0.000010 0.000010 0.000010 0.000010 0.000010 0.000010 0.000010 0.000010 0.000010 0.000010 0.000010 0.001410 0.000010 0.000010 0.000010 0.000010
0.000010 0.000010 0.000010 0.000010 0.000010 0.000010 0.000010 0.000010 0.000010 0.000010 0.000010 0.000010 0.000010 0.999610 0.000010 0.000010 0.000010 0.000010 0.000010 0.000010 0.000010 0.000010 0.000010 0.000010 0.000010 0.000010 0.000010 0.000010 0.000010 0.000010 0.000010 0.000010 0.000010 0.000010 0.000010 0.000010 0.000010 0.000010 0.000010 0.000010
0.000010 0.000010 0.000010 0.000010 0.000010 0.000010 0.000010 0.000010 0.000010 0.000010 0.000010 0.000010 0.000010 0.999603 0.000010 0.000010 0.000010 0.000010 0.000010 0.000010 0.000010 0.000010 0.000017 0.000010 0.000010 0.000010 0.000010 0.000010 0.000010 0.000010 0.000010 0.000010 0.000010 0.000010 0.000010 0.000010 0.000010 0.000010 0.000010 0.000010
0.000010 0.000010 0.000010 0.000010 0.000010 0.000010 0.000010 0.000010 0.000010 0.000010 0.000010 0.000010 0.000010 0.985488 0.000010 0.000010 0.000010 0.000010 0.000010 0.000010 0.000010 0.000010 0.000010 0.000010 0.000010 0.000010 0.000010 0.000010 0.000010 0.000010 0.000010 0.000010 0.014132 0.000010 0.000010 0.000010 0.000010 0.000010 0.000010 0.000010
0.000010 0.000010 0.000010 0.000010 0.000010 0.000010 0.000010 0.000010 0.000010 0.017091 0.000010 0.000010 0.000010 0.918006 0.000010 0.000010 0.000010 0.000010 0.008976 0.000010 0.000010 0.000010 0.000010 0.044120 0.000010 0.000010 0.000010 0.000010 0.000010 0.000010 0.000010 0.000010 0.000010 0.000010 0.000010 0.000010 0.000010 0.011458 0.000010 0.000010
0.000010 0.000010 0.000010 0.000010 0.000010 0.000010 0.000010 0.000010 0.000010 0.000010 0.000010 0.000010 0.000010 0.999610 0.000010 0.000010 0.000010 0.000010 0.000010 0.000010 0.000010 0.000010 0.000010 0.000010 0.000010 0.000010 0.000010 0.000010 0.000010 0.000010 0.000010 0.000010 0.000010 0.000010 0.000010 0.000010 0.000010 0.000010 0.000010 0.000010
0.000010 0.000010 0.000010 0.000010 0.000010 0.000010 0.000010 0.000010 0.000010 0.073597 0.000010 0.054557 0.000010 0.726842 0.000010 0.007646 0.000010 0.000010 0.000010 0.000010 0.000010 0.000010 0.000010 0.091128 0.000010 0.000010 0.000010 0.000010 0.000010 0.000010 0.000010 0.000010 0.045890 0.000010 0.000010 0.000010 0.000010 0.000010 0.000010 0.000010
0.000010 0.000010 0.000010 0.000010 0.000010 0.000010 0.000010 0.000010 0.000010 0.000010 0.000010 0.000010 0.000010 0.999603 0.000010 0.000010 0.000010 0.000010 0.000010 0.000010 0.000010 0.000010 0.000010 0.000010 0.000010 0.000010 0.000010 0.000010 0.000010 0.000010 0.000010 0.000010 0.000017 0.000010 0.000010 0.000010 0.000010 0.000010 0.000010 0.000010
0.000010 0.000010 0.000010 0.000010 0.000010 0.000010 0.000010 0.000010 0.000010 0.000010 0.000010 0.000010 0.000010 0.999610 0.000010 0.000010 0.000010 0.000010 0.000010 0.000010 0.000010 0.000010 0.000010 0.000010 0.000010 0.000010 0.000010 0.000010 0.000010 0.000010 0.000010 0.000010 0.000010 0.000010 0.000010 0.000010 0.000010 0.000010 0.000010 0.000010
0.000010 0.000010 0.000010 0.000010 0.000010 0.000010 0.000010 0.000010 0.000010 0.010164 0.000010 0.000010 0.000010 0.978607 0.000010 0.000010 0.000010 0.000010 0.000010 0.000010 0.005331 0.000010 0.000010 0.000990 0.000010 0.000010 0.000010 0.000010 0.000010 0.000010 0.000010 0.000010 0.000010 0.000010 0.000010 0.004558 0.000010 0.000010 0.000010 0.000010
0.000010 0.000010 0.001544 0.000010 0.000010 0.004127 0.000010 0.056419 0.000010 0.003082 0.000010 0.638699 0.000010 0.003944 0.081862 0.000010 0.000010 0.000010 0.000010 0.002007 0.032351 0.000010 0.000010 0.014720 0.000010 0.000010 0.000010 0.000010 0.000010 0.000010 0.013333 0.000010 0.105881 0.005066 0.001772 0.003849 0.031103 0.000010 0.000010 0.000010
0.000010 0.000010 0.002659 0.000010 0.000010 0.000010 0.000010 0.088119 0.000010 0.000010 0.000010 0.649740 0.000010 0.017204 0.137724 0.000010 0.000010 0.000010 0.000010 0.014184 0.003924 0.000010 0.000010 0.000010 0.000010 0.000010 0.000010 0.000010 0.000010 0.000010 0.002058 0.000010 0.053547 0.000771 0.004155 0.015405 0.002088 0.000543 0.007631 0.000010
0.000010 0.000010 0.000010 0.000010 0.000010 0.000010 0.000010 0.051510 0.000010 0.000010 0.000010 0.225915 0.000010 0.000010 0.650337 0.000010 0.000010 0.000010 0.000010 0.000010 0.013257 0.000010 0.000010 0.000010 0.000010 0.000010 0.000010 0.000010 0.000010 0.000010 0.000010 0.000010 0.000010 0.000010 0.000010 0.002990 0.055652 0.000010 0.000010 0.000010
0.000010 0.000010 0.000010 0.000010 0.000010 0.000010 0.000010 0.000010 0.000010 0.000010 0.000010 0.000010 0.000010 0.000010 0.999610 0.000010 0.000010 0.000010 0.000010 0.000010 0.000010 0.000010 0.000010 0.000010 0.000010 0.000010 0.000010 0.000010 0.000010 0.000010 0.000010 0.000010 0.000010 0.000010 0.000010 0.000010 0.000010 0.000010 0.000010 0.000010
0.000010 0.000010 0.000010 0.000010 0.000010 0.000010 0.000010 0.000010 0.000010 0.000010 0.000010 0.000010 0.000010 0.000010 0.999609 0.000010 0.000010 0.000010 0.000010 0.000010 0.000010 0.000010 0.000010 0.000010 0.000010 0.000010 0.000010 0.000010 0.000010 0.000010 0.000010 0.000010 0.000010 0.000010 0.000010 0.000011 0.000010 0.000010 0.000010 0.000010
0.000010 0.000010 0.000010 0.000010 0.000010 0.000010 0.000010 0.022763 0.000010 0.000010 0.000010 0.253622 0.000010 0.000010 0.701203 0.000010 0.000010 0.000010 0.000010 0.000010 0.012437 0.000010 0.000010 0.000010 0.000010 0.000010 0.000010 0.000010 0.000010 0.000010 0.000010 0.000010 0.001032 0.000010 0.000010 0.008603 0.000010 0.000010 0.000010 0.000010
0.000010 0.000010 0.000010 0.000010 0.000010 0.000010 0.000010 0.071964 0.000010 0.000010 0.000010 0.521596 0.000010 0.000010 0.337515 0.000010 0.000010 0.000010 0.000010 0.000010 0.014284 0.000010 0.000010 0.001580 0.000010 0.000010 0.000010 0.000010 0.000010 0.000010 0.000010 0.000010 0.005645 0.000010 0.000010 0.024286 0.022809 0.000010 0.000010 0.000010
0.000010 0.000010 0.000010 0.000010 0.000010 0.000010 0.000010 0.000010 0.000010 0.000010 0.000010 0.000010 0.000010 0.000010 0.999610 0.000010 0.000010 0.000010 0.000010 0.000010 0.000010 0.000010 0.000010 0.000010 0.000010 0.000010 0.000010 0.000010 0.000010 0.000010 0.000010 0.000010 0.000010 0.000010 0.000010 0.000010 0.000010 0.000010 0.000010 0.000010
0.000010 0.000010 0.000010 0.000010 0.000010 0.021111 0.000010 0.053687 0.000010 0.000010 0.000010 0.126530 0.000010 0.022631 0.664690 0.000010 0.015283 0.000010 0.000010 0.000010 0.002359 0.000010 0.000010 0.001949 0.000010 0.000010 0.006411 0.010880 0.000010 0.000010 0.010169 0.000010 0.021777 0.000010 0.002281 0.018527 0.021465 0.000010 0.000010 0.000010
0.000010 0.000010 0.000010 0.000010 0.022705 0.000010 0.000010 0.019457 0.000010 0.000010 0.000010 0.204615 0.000010 0.000010 0.537921 0.000010 0.000010 0.000010 0.000010 0.021151 0.048506 0.004338 0.007610 0.005400 0.000010 0.000010 0.000010 0.000010 0.013172 0.002690 0.013539 0.000010 0.000010 0.000010 0.000010 0.007760 0.070310 0.000010 0.020575 0.000010
0.000010 0.006306 0.000010 0.000010 0.015472 0.000010 0.000010 0.032922 0.000010 0.000010 0.000010 0.343281 0.000010 0.000010 0.510604 0.000010 0.000010 0.000010 0.000010 0.006262 0.000010 0.018343 0.013370 0.000010 0.004492 0.000010 0.000010 0.000010 0.000176 0.000010 0.000010 0.000010 0.032840 0.009633 0.000787 0.000010 0.000010 0.004165 0.000010 0.001098
0.000010 0.000010 0.000010 0.000010 0.000010 0.000010 0.000010 0.000010 0.000010 0.000010 0.000010 0.000010 0.000010 0.000010 0.999609 0.000010 0.000010 0.000010 0.000010 0.000010 0.000011 0.000010 0.000010 0.000010 0.000010 0.000010 0.000010 0.000010 0.000010 0.000010 0.000010 0.000010 0.000010 0.000010 0.000010 0.000010 0.000010 0.000010 0.000010 0.000010
0.000010 0.000010 0.000429 0.000010 0.000010 0.000010 0.000010 0.076491 0.001440 0.000010 0.000010 0.592643 0.000010 0.014441 0.185428 0.000010 0.000010 0.000010 0.000010 0.005578 0.005674 0.000907 0.000010 0.000010 0.000010 0.000010 0.000010 0.000010 0.003598 0.000010 0.000888 0.000010 0.063788 0.000010 0.000010 0.019011 0.029424 0.000010 0.000010 0.000010
0.000010 0.000010 0.000010 0.000010 0.000010 0.000010 0.000010 0.050104 0.000010 0.000010 0.000010 0.038094 0.000010 0.000010 0.911431 0.000010 0.000010 0.000010 0.000010 0.000010 0.000010 0.000010 0.000010 0.000010 0.000010 0.000010 0.000010 0.000010 0.000010 0.000010 0.000010 0.000010 0.000010 0.000010 0.000010 0.000010 0.000010 0.000010 0.000010 0.000010
0.000010 0.000010 0.000010 0.000010 0.000010 0.000010 0.000010 0.017700 0.000010 0.000010 0.000010 0.574438 0.000010 0.000010 0.320938 0.000010 0.003456 0.000010 0.000010 0.000010 0.010353 0.000010 0.000010 0.006876 0.000010 0.000010 0.002554 0.000010 0.000010 0.000010 0.024451 0.000010 0.033432 0.000010 0.000010 0.005495 0.000016 0.000010 0.000010 0.000010
0.003012 0.000010 0.000010 0.010409 0.028868 0.000010 0.000010 0.022647 0.000010 0.010252 0.000010 0.425552 0.000010 0.019271 0.418167 0.004785 0.000010 0.000010 0.000010 0.000010 0.000010 0.000010 0.000010 0.000010 0.000010 0.000010 0.000010 0.000010 0.000010 0.000010 0.000010 0.000010 0.026820 0.000010 0.000010 0.000010 0.029927 0.000010 0.000010 0.000010
0.000010 0.000929 0.000010 0.000010 0.012667 0.000010 0.000010 0.000010 0.000010 0.000010 0.000010 0.471641 0.000010 0.000010 0.466713 0.000010 0.005029 0.000010 0.005713 0.000010 0.000010 0.001314 0.000010 0.006895 0.000010 0.000010 0.000010 0.000010 0.000010 0.000010 0.000010 0.000010 0.000010 0.003431 0.014925 0.007613 0.002851 0.000010 0.000010 0.000010
0.000010 0.000010 0.000010 0.000010 0.000010 0.000010 0.000010 0.000010 0.000010 0.000010 0.000010 0.000010 0.000010 0.000010 0.999610 0.000010 0.000010 0.000010 0.000010 0.000010 0.000010 0.000010 0.000010 0.000010 0.000010 0.000010 0.000010 0.000010 0.000010 0.000010 0.000010 0.000010 0.000010 0.000010 0.000010 0.000010 0.000010 0.000010 0.000010 0.000010
0.000010 0.000010 0.000010 0.000010 0.000010 0.000010 0.000010 0.000010 0.000010 0.000010 0.000010 0.000010 0.000010 0.000010 0.999604 0.000010 0.000010 0.000010 0.000010 0.000010 0.000010 0.000010 0.000010 0.000010 0.000010 0.000010 0.000010 0.000010 0.000010 0.000010 0.000010 0.000010 0.000010 0.000010 0.000010 0.000010 0.000016 0.000010 0.000010 0.000010
0.000010 0.000010 0.000010 0.000010 0.000010 0.000010 0.000010 0.000010 0.000010 0.000010 0.000010 0.000010 0.000010 0.000010 0.999610 0.000010 0.000010 0.000010 0.000010 0.000010 0.000010 0.000010 0.000010 0.000010 0.000010 0.000010 0.000010 0.000010 0.000010 0.000010 0.000010 0.000010 0.000010 0.000010 0.000010 0.000010 0.000010 0.000010 0.000010 0.000010
0.000010 0.000010 0.000010 0.000010 0.000010 0.000010 0.000010 0.709454 0.000010 0.000010 0.000010 0.234926 0.000010 0.000010 0.000010 0.000010 0.000010 0.000010 0.000010 0.000010 0.000014 0.000010 0.000010 0.000010 0.000010 0.000010 0.000010 0.000010 0.000010 0.000010 0.000010 0.000010 0.055246 0.000010 0.000010 0.000010 0.000010 0.000010 0.000010 0.000010
0.000010 0.000010 0.000010 0.000010 0.000010 0.000010 0.000010 0.999610 0.000010 0.000010 0.000010 0.000010 0.000010 0.000010 0.000010 0.000010 0.000010 0.000010 0.000010 0.000010 0.000010 0.000010 0.000010 0.000010 0.000010 0.000010 0.000010 0.000010 0.000010 0.000010 0.000010 0.000010 0.000010 0.000010 0.000010 0.000010 0.000010 0.000010 0.000010 0.000010
0.000010 0.000010 0.000010 0.000010 0.000010 0.000010 0.000010 0.999610 0.000010 0.000010 0.000010 0.000010 0.000010 0.000010 0.000010 0.000010 0.000010 0.000010 0.000010 0.000010 0.000010 0.000010 0.000010 0.000010 0.000010 0.000010 0.000010 0.000010 0.000010 0.000010 0.000010 0.000010 0.000010 0.000010 0.000010 0.000010 0.000010 0.000010 0.000010 0.000010
0.000010 0.000010 0.000010 0.000010 0.000010 0.000010 0.000010 0.999610 0.000010 0.000010 0.000010 0.000010 0.000010 0.000010 0.000010 0.000010 0.000010 0.000010 0.000010 0.000010 0.000010 0.000010 0.000010 0.000010 0.000010 0.000010 0.000010 0.000010 0.000010 0.000010 0.000010 0.000010 0.000010 0.000010 0.000010 0.000010 0.000010 0.000010 0.000010 0.000010
0.000010 0.000010 0.000010 0.000010 0.000010 0.000010 0.000010 0.999610 0.000010 0.000010 0.000010 0.000010 0.000010 0.000010 0.000010 0.000010 0.000010 0.000010 0.000010 0.000010 0.000010 0.000010 0.000010 0.000010 0.000010 0.000010 0.000010 0.000010 0.000010 0.000010 0.000010 0.000010 0.000010 0.000010 0.000010 0.000010 0.000010 0.000010 0.000010 0.000010
0.000010 0.000010 0.000010 0.000010 0.000010 0.000010 0.000010 0.884907 0.000010 0.000010 0.000010 0.092028 0.000010 0.000010 0.000010 0.000010 0.000010 0.000010 0.000010 0.000010 0.000010 0.000010 0.000010 0.000010 0.000010 0.000010 0.000010 0.000010 0.000010 0.000010 0.000010 0.000010 0.022685 0.000010 0.000010 0.000010 0.000020 0.000010 0.000010 0.000010
0.000010 0.000010 0.000010 0.000010 0.000010 0.000010 0.000010 0.999610 0.000010 0.000010 0.000010 0.000010 0.000010 0.000010 0.000010 0.000010 0.000010 0.000010 0.000010 0.000010 0.000010 0.000010 0.000010 0.000010 0.000010 0.000010 0.000010 0.000010 0.000010 0.000010 0.000010 0.000010 0.000010 0.000010 0.000010 0.000010 0.000010 0.000010 0.000010 0.000010
0.000010 0.000010 0.000010 0.000010 0.000010 0.000010 0.000010 0.920039 0.000010 0.000010 0.000010 0.000012 0.000010 0.000010 0.069031 0.000010 0.000010 0.000010 0.000010 0.000010 0.000010 0.000010 0.000010 0.000010 0.000010 0.000010 0.000010 0.000010 0.000010 0.000010 0.000010 0.000010 0.000010 0.000010 0.000010 0.010559 0.000010 0.000010 0.000010 0.000010
0.000010 0.000010 0.000010 0.000010 0.000010 0.000010 0.000010 0.999610 0.000010 0.000010 0.000010 0.000010 0.000010 0.000010 0.000010 0.000010 0.000010 0.000010 0.000010 0.000010 0.000010 0.000010 0.000010 0.000010 0.000010 0.000010 0.000010 0.000010 0.000010 0.000010 0.000010 0.000010 0.000010 0.000010 0.000010 0.000010 0.000010 0.000010 0.000010 0.000010
0.000010 0.000010 0.000010 0.000010 0.000010 0.000010 0.000010 0.999610 0.000010 0.000010 0.000010 0.000010 0.000010 0.000010 0.000010 0.000010 0.000010 0.000010 0.000010 0.000010 0.000010 0.000010 0.000010 0.000010 0.000010 0.000010 0.000010 0.000010 0.000010 0.000010 0.000010 0.000010 0.000010 0.000010 0.000010 0.000010 0.000010 0.000010 0.000010 0.000010
0.000010 0.000010 0.000010 0.000010 0.000010 0.000010 0.000010 0.999610 0.000010 0.000010 0.000010 0.000010 0.000010 0.000010 0.000010 0.000010 0.000010 0.000010 0.000010 0.000010 0.000010 0.000010 0.000010 0.000010 0.000010 0.000010 0.000010 0.000010 0.000010 0.000010 0.000010 0.000010 0.000010 0.000010 0.000010 0.000010 0.000010 0.000010 0.000010 0.000010
0.000010 0.000010 0.000010 0.000010 0.000010 0.000010 0.000010 0.999610 0.000010 0.000010 0.000010 0.000010 0.000010 0.000010 0.000010 0.000010 0.000010 0.000010 0.000010 0.000010 0.000010 0.000010 0.000010 0.000010 0.000010 0.000010 0.000010 0.000010 0.000010 0.000010 0.000010 0.000010 0.000010 0.000010 0.000010 0.000010 0.000010 0.000010 0.000010 0.000010
0.000010 0.000010 0.000010 0.000010 0.000010 0.000010 0.000010 0.999610 0.000010 0.000010 0.000010 0.000010 0.000010 0.000010 0.000010 0.000010 0.000010 0.000010 0.000010 0.000010 0.000010 0.000010 0.000010 0.000010 0.000010 0.000010 0.000010 0.000010 0.000010 0.000010 0.000010 0.000010 0.000010 0.000010 0.000010 0.000010 0.000010 0.000010 0.000010 0.000010
0.000010 0.000010 0.000010 0.000010 0.000010 0.000010 0.000010 0.999610 0.000010 0.000010 0.000010 0.000010 0.000010 0.000010 0.000010 0.000010 0.000010 0.000010 0.000010 0.000010 0.000010 0.000010 0.000010 0.000010 0.000010 0.000010 0.000010 0.000010 0.000010 0.000010 0.000010 0.000010 0.000010 0.000010 0.000010 0.000010 0.000010 0.000010 0.000010 0.000010
0.000010 0.000010 0.000010 0.000010 0.000010 0.011477 0.000010 0.740985 0.000010 0.001265 0.000010 0.199082 0.000010 0.000010 0.038606 0.000010 0.000010 0.000010 0.000010 0.000010 0.000010 0.000010 0.000010 0.000010 0.000010 0.000010 0.000010 0.000010 0.000010 0.000010 0.000010 0.000010 0.008244 0.000010 0.000010 0.000010 0.000010 0.000010 0.000010 0.000010
0.000010 0.000010 0.000010 0.000010 0.000010 0.000010 0.000010 0.999601 0.000010 0.000010 0.000010 0.000010 0.000010 0.000010 0.000010 0.000010 0.000010 0.000010 0.000010 0.000010 0.000010 0.000010 0.000010 0.000010 0.000010 0.000010 0.000010 0.000010 0.000010 0.000010 0.000010 0.000010 0.000019 0.000010 0.000010 0.000010 0.000010 0.000010 0.000010 0.000010
0.000010 0.000010 0.000010 0.000010 0.000010 0.000010 0.000010 0.999610 0.000010 0.000010 0.000010 0.000010 0.000010 0.000010 0.000010 0.000010 0.000010 0.000010 0.000010 0.000010 0.000010 0.000010 0.000010 0.000010 0.000010 0.000010 0.000010 0.000010 0.000010 0.000010 0.000010 0.000010 0.000010 0.000010 0.000010 0.000010 0.000010 0.000010 0.000010 0.000010
0.000010 0.000010 0.000010 0.000010 0.000010 0.000010 0.000010 0.999610 0.000010 0.000010 0.000010 0.000010 0.000010 0.000010 0.000010 0.000010 0.000010 0.000010 0.000010 0.000010 0.000010 0.000010 0.000010 0.000010 0.000010 0.000010 0.000010 0.000010 0.000010 0.000010 0.000010 0.000010 0.000010 0.000010 0.000010 0.000010 0.000010 0.000010 0.000010 0.000010
0.000010 0.000010 0.000010 0.000010 0.000010 0.000010 0.000010 0.999610 0.000010 0.000010 0.000010 0.000010 0.000010 0.000010 0.000010 0.000010 0.000010 0.000010 0.000010 0.000010 0.000010 0.000010 0.000010 0.000010 0.000010 0.000010 0.000010 0.000010 0.000010 0.000010 0.000010 0.000010 0.000010 0.000010 0.000010 0.000010 0.000010 0.000010 0.000010 0.000010
0.000010 0.000010 0.000010 0.000010 0.000010 0.000010 0.000010 0.999610 0.000010 0.000010 0.000010 0.000010 0.000010 0.000010 0.000010 0.000010 0.000010 0.000010 0.000010 0.000010 0.000010 0.000010 0.000010 0.000010 0.000010 0.000010 0.000010 0.000010 0.000010 0.000010 0.000010 0.000010 0.000010 0.000010 0.000010 0.000010 0.000010 0.000010 0.000010 0.000010
0.000010 0.000010 0.000010 0.000010 0.000010 0.000010 0.000010 0.000010 0.000010 0.000010 0.000010 0.105829 0.000010 0.000010 0.000010 0.000010 0.000010 0.000010 0.000010 0.000010 0.000010 0.000010 0.000010 0.000010 0.000010 0.000010 0.000010 0.000010 0.000010 0.000010 0.000010 0.000010 0.893103 0.000010 0.000010 0.000699 0.000010 0.000010 0.000010 0.000010
0.000010 0.000010 0.000010 0.000010 0.000010 0.000010 0.000010 0.000010 0.000010 0.000010 0.000010 0.000010 0.000010 0.000010 0.000010 0.000010 0.000010 0.000010 0.000010 0.000010 0.000010 0.000010 0.000010 0.000010 0.000010 0.000010 0.000010 0.000010 0.000010 0.000010 0.000010 0.000010 0.999610 0.000010 0.000010 0.000010 0.000010 0.000010 0.000010 0.000010
0.000010 0.000010 0.000010 0.000010 0.000010 0.000010 0.000010 0.000010 0.000010 0.000010 0.000010 0.000010 0.000010 0.000010 0.000010 0.000010 0.000010 0.000010 0.000010 0.000010 0.000010 0.000010 0.000010 0.000010 0.000010 0.000010 0.000010 0.000010 0.000010 0.000010 0.000010 0.000010 0.999610 0.000010 0.000010 0.000010 0.000010 0.000010 0.000010 0.000010
0.000010 0.000010 0.000010 0.000010 0.000010 0.000010 0.000010 0.000010 0.000010 0.000010 0.000010 0.000010 0.000010 0.000010 0.000010 0.000010 0.000010 0.000010 0.000010 0.000010 0.000010 0.000010 0.000010 0.000010 0.000010 0.000010 0.000010 0.000010 0.000010 0.000010 0.000010 0.000010 0.999610 0.000010 0.000010 0.000010 0.000010 0.000010 0.000010 0.000010
0.000010 0.000010 0.000010 0.000010 0.000010 0.000010 0.000010 0.000010 0.000010 0.000010 0.000010 0.145776 0.000010 0.000010 0.000010 0.000010 0.000010 0.000010 0.000010 0.000010 0.000010 0.000010 0.000010 0.000010 0.000010 0.000010 0.000010 0.000010 0.000010 0.000010 0.000010 0.000010 0.840268 0.000010 0.000010 0.000010 0.013586 0.000010 0.000010 0.000010
0.000010 0.000010 0.000010 0.000010 0.000010 0.000010 0.000010 0.000010 0.000010 0.000010 0.000010 0.000010 0.000010 0.000010 0.000010 0.000010 0.000010 0.000010 0.000010 0.000010 0.000010 0.000010 0.000010 0.000010 0.000010 0.000010 0.000010 0.000010 0.000010 0.000010 0.000010 0.000010 0.999608 0.000010 0.000010 0.000010 0.000012 0.000010 0.000010 0.000010
0.000010 0.000010 0.000010 0.000010 0.000010 0.000010 0.000010 0.000010 0.000010 0.000010 0.000010 0.149117 0.000010 0.000010 0.000010 0.000010 0.000010 0.000010 0.000010 0.000010 0.000010 0.000010 0.000010 0.000010 0.000010 0.000010 0.000010 0.000010 0.000010 0.000010 0.000010 0.000010 0.819000 0.000010 0.000010 0.010479 0.021044 0.000010 0.000010 0.000010
0.000010 0.000010 0.000010 0.000010 0.000010 0.000010 0.000010 0.000010 0.000010 0.000010 0.000010 0.094233 0.000010 0.000010 0.000010 0.000010 0.000010 0.000010 0.000010 0.000010 0.004462 0.000010 0.000010 0.000010 0.000010 0.000010 0.000010 0.000010 0.000010 0.000010 0.000010 0.000010 0.886086 0.000010 0.000010 0.014859 0.000010 0.000010 0.000010 0.000010
0.000010 0.000010 0.000010 0.000010 0.000010 0.000010 0.000010 0.000010 0.000010 0.000010 0.000010 0.108256 0.000010 0.000010 0.000010 0.000010 0.000010 0.000010 0.000010 0.000010 0.000010 0.000010 0.000010 0.000010 0.000010 0.000010 0.000010 0.000010 0.000010 0.000010 0.000010 0.000010 0.891364 0.000010 0.000010 0.000010 0.000010 0.000010 0.000010 0.000010
0.000010 0.000010 0.000010 0.000010 0.000010 0.000010 0.000010 0.000010 0.000010 0.000010 0.000010 0.151500 0.000010 0.000010 0.000010 0.000010 0.000010 0.000010 0.000010 0.000010 0.000010 0.000010 0.000010 0.000010 0.000010 0.000010 0.000010 0.000010 0.000010 0.000010 0.000010 0.000010 0.848120 0.000010 0.000010 0.000010 0.000010 0.000010 0.000010 0.000010
0.000010 0.000010 0.000010 0.000010 0.000010 0.000010 0.000010 0.000010 0.000010 0.000010 0.000010 0.000010 0.000010 0.000010 0.000010 0.000010 0.000010 0.000010 0.000010 0.000010 0.000010 0.000010 0.000010 0.000010 0.000010 0.000010 0.000010 0.000010 0.000010 0.000010 0.000010 0.000010 0.999610 0.000010 0.000010 0.000010 0.000010 0.000010 0.000010 0.000010
0.000010 0.000010 0.000010 0.000010 0.000010 0.000010 0.000010 0.000010 0.000010 0.000010 0.000010 0.000010 0.000010 0.000010 0.000010 0.000010 0.000010 0.000010 0.000010 0.000010 0.000010 0.000010 0.000010 0.000010 0.000010 0.000010 0.000010 0.000010 0.000010 0.000010 0.000010 0.000010 0.999610 0.000010 0.000010 0.000010 0.000010 0.000010 0.000010 0.000010
0.000010 0.000010 0.000010 0.000010 0.000010 0.000010 0.000010 0.000010 0.000010 0.000010 0.000010 0.000010 0.000010 0.000010 0.000010 0.000010 0.000010 0.000010 0.000010 0.000010 0.000010 0.000010 0.000010 0.000010 0.000010 0.000010 0.000010 0.000010 0.000010 0.000010 0.000010 0.000010 0.999610 0.000010 0.000010 0.000010 0.000010 0.000010 0.000010 0.000010
0.000010 0.000010 0.000010 0.000010 0.000010 0.000010 0.000010 0.000010 0.000010 0.000010 0.000010 0.000010 0.000010 0.000010 0.000010 0.000010 0.000010 0.000010 0.000010 0.000010 0.000010 0.000010 0.000010 0.000010 0.000010 0.000010 0.000010 0.000010 0.000010 0.000010 0.000010 0.000010 0.999610 0.000010 0.000010 0.000010 0.000010 0.000010 0.000010 0.000010
0.000010 0.000010 0.000010 0.000010 0.000010 0.000010 0.000010 0.012114 0.000010 0.000010 0.000010 0.202546 0.000010 0.000010 0.000010 0.000010 0.000010 0.000010 0.000010 0.000010 0.004319 0.000010 0.000010 0.000010 0.000010 0.000010 0.000010 0.000010 0.000010 0.000010 0.000010 0.000010 0.719731 0.000010 0.000010 0.000010 0.060940 0.000010 0.000010 0.000010
0.000010 0.000010 0.000010 0.000010 0.000010 0.000010 0.000010 0.000010 0.000010 0.000010 0.000010 0.000010 0.000010 0.000010 0.000010 0.000010 0.000010 0.000010 0.000010 0.000010 0.000010 0.000010 0.000010 0.000010 0.000010 0.000010 0.000010 0.000010 0.000010 0.000010 0.000010 0.000010 0.999602 0.000010 0.000018 0.000010 0.000010 0.000010 0.000010 0.000010
0.000010 0.000010 0.000010 0.000010 0.000010 0.000010 0.000010 0.000010 0.000010 0.000010 0.000010 0.000010 0.000010 0.000010 0.000010 0.000010 0.000010 0.000010 0.000010 0.000010 0.000010 0.000010 0.000010 0.000010 0.000010 0.000010 0.000010 0.000010 0.000010 0.000010 0.000010 0.000010 0.999610 0.000010 0.000010 0.000010 0.000010 0.000010 0.000010 0.000010
0.000010 0.000010 0.000010 0.000010 0.000010 0.000010 0.000010 0.000010 0.000010 0.000010 0.000010 0.999610 0.000010 0.000010 0.000010 0.000010 0.000010 0.000010 0.000010 0.000010 0.000010 0.000010 0.000010 0.000010 0.000010 0.000010 0.000010 0.000010 0.000010 0.000010 0.000010 0.000010 0.000010 0.000010 0.000010 0.000010 0.000010 0.000010 0.000010 0.000010
0.000010 0.000010 0.000010 0.000010 0.000010 0.000010 0.000010 0.000010 0.000010 0.000010 0.000010 0.999610 0.000010 0.000010 0.000010 0.000010 0.000010 0.000010 0.000010 0.000010 0.000010 0.000010 0.000010 0.000010 0.000010 0.000010 0.000010 0.000010 0.000010 0.000010 0.000010 0.000010 0.000010 0.000010 0.000010 0.000010 0.000010 0.000010 0.000010 0.000010
0.000010 0.000010 0.000010 0.000010 0.000010 0.000010 0.000010 0.000010 0.000010 0.000010 0.000010 0.990709 0.000010 0.000010 0.000010 0.000010 0.000010 0.000010 0.000010 0.000010 0.000010 0.000010 0.000010 0.000010 0.000010 0.000010 0.000010 0.000010 0.000010 0.000010 0.000010 0.000010 0.000010 0.000010 0.000010 0.008911 0.000010 0.000010 0.000010 0.000010
0.000010 0.000010 0.000010 0.000010 0.000010 0.000010 0.000010 0.000010 0.000010 0.000010 0.000010 0.999610 0.000010 0.000010 0.000010 0.000010 0.000010 0.000010 0.000010 0.000010 0.000010 0.000010 0.000010 0.000010 0.000010 0.000010 0.000010 0.000010 0.000010 0.000010 0.000010 0.000010 0.000010 0.000010 0.000010 0.000010 0.000010 0.000010 0.000010 0.000010
0.000010 0.000010 0.000010 0.000010 0.000010 0.000010 0.000010 0.000010 0.000010 0.000010 0.000010 0.999610 0.000010 0.000010 0.000010 0.000010 0.000010 0.000010 0.000010 0.000010 0.000010 0.000010 0.000010 0.000010 0.000010 0.000010 0.000010 0.000010 0.000010 0.000010 0.000010 0.000010 0.000010 0.000010 0.000010 0.000010 0.000010 0.000010 0.000010 0.000010
0.000010 0.000010 0.000010 0.000010 0.000010 0.000010 0.000010 0.000010 0.000010 0.000010 0.000010 0.999610 0.000010 0.000010 0.000010 0.000010 0.000010 0.000010 0.000010 0.000010 0.000010 0.000010 0.000010 0.000010 0.000010 0.000010 0.000010 0.000010 0.000010 0.000010 0.000010 0.000010 0.000010 0.000010 0.000010 0.000010 0.000010 0.000010 0.000010 0.000010
0.000010 0.000010 0.000010 0.000010 0.000010 0.000010 0.000010 0.000010 0.000010 0.000010 0.000010 0.999610 0.000010 0.000010 0.000010 0.000010 0.000010 0.000010 0.000010 0.000010 0.000010 0.000010 0.000010 0.000010 0.000010 0.000010 0.000010 0.000010 0.000010 0.000010 0.000010 0.000010 0.000010 0.000010 0.000010 0.000010 0.000010 0.000010 0.000010 0.000010
0.000010 0.000010 0.000010 0.000010 0.000010 0.000010 0.000010 0.000010 0.000010 0.000010 0.000010 0.999609 0.000010 0.000010 0.000010 0.000010 0.000010 0.000010 0.000010 0.000010 0.000010 0.000010 0.000010 0.000010 0.000010 0.000010 0.000010 0.000010 0.000010 0.000010 0.000010 0.000010 0.000010 0.000010 0.000010 0.000011 0.000010 0.000010 0.000010 0.000010
0.000010 0.000010 0.000010 0.000010 0.000010 0.000010 0.000010 0.040666 0.000010 0.000010 0.000010 0.958953 0.000010 0.000010 0.000010 0.000010 0.000010 0.000010 0.000010 0.000010 0.000010 0.000010 0.000010 0.000010 0.000010 0.000010 0.000010 0.000010 0.000010 0.000010 0.000010 0.000010 0.000010 0.000010 0.000010 0.000011 0.000010 0.000010 0.000010 0.000010
0.000010 0.000010 0.000010 0.000010 0.000010 0.000010 0.000010 0.000010 0.000010 0.000010 0.000010 0.999610 0.000010 0.000010 0.000010 0.000010 0.000010 0.000010 0.000010 0.000010 0.000010 0.000010 0.000010 0.000010 0.000010 0.000010 0.000010 0.000010 0.000010 0.000010 0.000010 0.000010 0.000010 0.000010 0.000010 0.000010 0.000010 0.000010 0.000010 0.000010
0.000010 0.000010 0.000010 0.000010 0.000010 0.000010 0.000010 0.000010 0.000010 0.000010 0.000010 0.999610 0.000010 0.000010 0.000010 0.000010 0.000010 0.000010 0.000010 0.000010 0.000010 0.000010 0.000010 0.000010 0.000010 0.000010 0.000010 0.000010 0.000010 0.000010 0.000010 0.000010 0.000010 0.000010 0.000010 0.000010 0.000010 0.000010 0.000010 0.000010
0.000010 0.000010 0.000010 0.000010 0.000010 0.000010 0.000010 0.000010 0.000010 0.000010 0.000010 0.999609 0.000010 0.000010 0.000010 0.000010 0.000010 0.000010 0.000010 0.000010 0.000010 0.000010 0.000010 0.000010 0.000010 0.000010 0.000010 0.000010 0.000010 0.000010 0.000010 0.000010 0.000010 0.000010 0.000010 0.000010 0.000011 0.000010 0.000010 0.000010
0.000010 0.000010 0.000010 0.000010 0.002637 0.000010 0.000010 0.000010 0.000010 0.000010 0.000010 0.986555 0.000010 0.000010 0.000010 0.000010 0.000010 0.000010 0.000010 0.000010 0.000010 0.000010 0.000010 0.007354 0.000010 0.000010 0.000010 0.000010 0.000010 0.000010 0.000010 0.000010 0.000237 0.000010 0.002867 0.000010 0.000010 0.000010 0.000010 0.000010
0.000010 0.000010 0.000010 0.000010 0.000010 0.000010 0.000010 0.000010 0.000010 0.000010 0.000010 0.999610 0.000010 0.000010 0.000010 0.000010 0.000010 0.000010 0.000010 0.000010 0.000010 0.000010 0.000010 0.000010 0.000010 0.000010 0.000010 0.000010 0.000010 0.000010 0.000010 0.000010 0.000010 0.000010 0.000010 0.000010 0.000010 0.000010 0.000010 0.000010
0.000010 0.000010 0.000010 0.000010 0.000010 0.000010 0.000010 0.000010 0.000010 0.000011 0.000010 0.999609 0.000010 0.000010 0.000010 0.000010 0.000010 0.000010 0.000010 0.000010 0.000010 0.000010 0.000010 0.000010 0.000010 0.000010 0.000010 0.000010 0.000010 0.000010 0.000010 0.000010 0.000010 0.000010 0.000010 0.000010 0.000010 0.000010 0.000010 0.000010
0.000010 0.000010 0.000010 0.000010 0.000010 0.000010 0.000010 0.000010 0.000010 0.000010 0.000010 0.984001 0.000010 0.000010 0.000010 0.000010 0.000010 0.000010 0.000010 0.000010 0.000010 0.000010 0.000010 0.000010 0.000010 0.000010 0.000010 0.000010 0.000010 0.000010 0.000010 0.000010 0.010354 0.000010 0.000010 0.005275 0.000010 0.000010 0.000010 0.000010
0.000010 0.000010 0.000010 0.000010 0.000010 0.000010 0.000010 0.000010 0.000010 0.000010 0.000010 0.999610 0.000010 0.000010 0.000010 0.000010 0.000010 0.000010 0.000010 0.000010 0.000010 0.000010 0.000010 0.000010 0.000010 0.000010 0.000010 0.000010 0.000010 0.000010 0.000010 0.000010 0.000010 0.000010 0.000010 0.000010 0.000010 0.000010 0.000010 0.000010
0.000010 0.000010 0.000010 0.000010 0.000010 0.000010 0.000010 0.005837 0.000010 0.000010 0.000010 0.991667 0.000010 0.000010 0.000010 0.000010 0.000010 0.000010 0.000010 0.000010 0.000010 0.000010 0.000010 0.000010 0.000010 0.000010 0.000010 0.000010 0.000010 0.000010 0.000010 0.000010 0.000010 0.000010 0.000010 0.000010 0.000010 0.001060 0.000010 0.001077
0.000010 0.000010 0.000010 0.000010 0.000010 0.000010 0.000010 0.000010 0.000010 0.000010 0.000010 0.999610 0.000010 0.000010 0.000010 0.000010 0.000010 0.000010 0.000010 0.000010 0.000010 0.000010 0.000010 0.000010 0.000010 0.000010 0.000010 0.000010 0.000010 0.000010 0.000010 0.000010 0.000010 0.000010 0.000010 0.000010 0.000010 0.000010 0.000010 0.000010
0.000010 0.000010 0.000010 0.000010 0.000010 0.000010 0.000010 0.000010 0.000010 0.000010 0.000010 0.999610 0.000010 0.000010 0.000010 0.000010 0.000010 0.000010 0.000010 0.000010 0.000010 0.000010 0.000010 0.000010 0.000010 0.000010 0.000010 0.000010 0.000010 0.000010 0.000010 0.000010 0.000010 0.000010 0.000010 0.000010 0.000010 0.000010 0.000010 0.000010
0.000010 0.000010 0.000010 0.000010 0.000010 0.000010 0.000010 0.000010 0.000010 0.000010 0.000010 0.000010 0.000010 0.000010 0.000010 0.000010 0.000010 0.000010 0.000010 0.000010 0.000010 0.000010 0.000010 0.000010 0.000010 0.000010 0.000010 0.000010 0.000010 0.000010 0.000010 0.000010 0.000010 0.000010 0.000010 0.000011 0.999607 0.000010 0.000012 0.000010
0.000010 0.000010 0.000010 0.000010 0.000010 0.000010 0.000010 0.000010 0.000010 0.000010 0.000010 0.000010 0.000010 0.000010 0.000010 0.000010 0.000010 0.000010 0.000010 0.000010 0.000010 0.000010 0.000010 0.000010 0.000010 0.000010 0.000010 0.000010 0.000010 0.000010 0.000010 0.000010 0.000011 0.000010 0.000010 0.007440 0.992179 0.000010 0.000010 0.000010
0.000010 0.000010 0.000010 0.000010 0.000010 0.000010 0.000010 0.000010 0.000010 0.000010 0.000010 0.000010 0.000010 0.000010 0.000010 0.000010 0.000010 0.000010 0.000010 0.000010 0.000010 0.000010 0.000010 0.000010 0.000010 0.000010 0.000010 0.000010 0.000010 0.000010 0.000010 0.000010 0.000013 0.000010 0.000010 0.000010 0.999607 0.000010 0.000010 0.000010
0.000010 0.000010 0.000010 0.000010 0.000010 0.000010 0.000010 0.000010 0.000010 0.000010 0.000010 0.144200 0.000010 0.000010 0.000010 0.000010 0.000010 0.000010 0.000010 0.000010 0.000010 0.000010 0.000010 0.000010 0.000010 0.000010 0.000010 0.000010 0.000010 0.000010 0.000010 0.000010 0.000010 0.000010 0.000010 0.000010 0.855420 0.000010 0.000010 0.000010
0.000010 0.000010 0.000010 0.000010 0.000010 0.000010 0.000010 0.000010 0.000010 0.000010 0.000010 0.000010 0.000010 0.000010 0.000010 0.000010 0.000010 0.000010 0.000010 0.000010 0.000010 0.000010 0.000010 0.000010 0.000010 0.000010 0.000010 0.000010 0.000010 0.000010 0.000010 0.000010 0.000010 0.000010 0.000010 0.000010 0.999608 0.000010 0.000012 0.000010
0.000010 0.000010 0.000010 0.000010 0.000010 0.000010 0.000010 0.000010 0.000010 0.000010 0.000010 0.139182 0.000010 0.000010 0.000010 0.000010 0.000010 0.000010 0.000010 0.000010 0.000010 0.000010 0.000010 0.000010 0.000010 0.000010 0.000010 0.000010 0.000010 0.000010 0.000010 0.000010 0.021129 0.000010 0.000010 0.000010 0.839319 0.000010 0.000010 0.000010
0.000010 0.000010 0.000010 0.000010 0.000010 0.000010 0.000010 0.024175 0.000010 0.000010 0.000010 0.202147 0.000010 0.000010 0.000010 0.000010 0.000010 0.000010 0.000010 0.000010 0.000010 0.000010 0.000010 0.000010 0.000010 0.000010 0.000010 0.000010 0.000010 0.000010 0.000010 0.000010 0.011122 0.000010 0.000010 0.007133 0.755073 0.000010 0.000010 0.000010
0.000010 0.000010 0.000010 0.000010 0.000010 0.000010 0.000010 0.000010 0.000010 0.000010 0.000010 0.000010 0.000010 0.000010 0.000010 0.000010 0.000010 0.000010 0.000010 0.000010 0.000010 0.000010 0.000010 0.000010 0.000010 0.000010 0.000010 0.000010 0.000010 0.000010 0.000010 0.000010 0.000010 0.000010 0.000010 0.000010 0.999610 0.000010 0.000010 0.000010
0.000010 0.000010 0.000010 0.000010 0.000010 0.000010 0.000010 0.000010 0.000010 0.000010 0.000010 0.000010 0.000010 0.000010 0.000010 0.000010 0.000010 0.000010 0.000010 0.000010 0.000010 0.000010 0.000010 0.000010 0.000010 0.000010 0.000010 0.000010 0.000010 0.000010 0.000010 0.000010 0.000010 0.000010 0.000010 0.000012 0.999606 0.000010 0.000012 0.000010
0.000010 0.000012 0.000010 0.000010 0.000010 0.000010 0.000010 0.000010 0.000010 0.000010 0.000010 0.000010 0.000017 0.000010 0.000010 0.000010 0.000010 0.000010 0.000010 0.000010 0.000010 0.000010 0.000010 0.000010 0.000010 0.000010 0.000010 0.000010 0.000010 0.000010 0.000010 0.000010 0.000010 0.000010 0.000010 0.000010 0.999599 0.000010 0.000012 0.000010
0.000010 0.000010 0.000010 0.000010 0.000010 0.003558 0.000010 0.068396 0.000010 0.000010 0.000010 0.457269 0.000010 0.000010 0.000010 0.000010 0.000010 0.000010 0.000010 0.000010 0.054686 0.000010 0.000010 0.004860 0.000010 0.000010 0.000010 0.000010 0.000010 0.000010 0.000010 0.000010 0.235430 0.000010 0.000010 0.029863 0.145619 0.000010 0.000010 0.000010
0.000010 0.000010 0.000010 0.000010 0.000010 0.000010 0.000010 0.097044 0.000010 0.000010 0.000010 0.515965 0.000010 0.000010 0.000010 0.000010 0.000010 0.000010 0.000010 0.000010 0.064928 0.000010 0.000010 0.000010 0.000010 0.000010 0.000010 0.000010 0.000010 0.000010 0.000010 0.000010 0.147204 0.000010 0.000010 0.019136 0.155383 0.000010 0.000010 0.000010
0.000010 0.000010 0.000010 0.000010 0.000010 0.011329 0.000010 0.076723 0.000010 0.001993 0.000010 0.578260 0.000010 0.000010 0.000010 0.000010 0.000010 0.000010 0.000010 0.000010 0.042538 0.000010 0.000010 0.000010 0.000010 0.000010 0.000010 0.000010 0.000010 0.000010 0.000010 0.000010 0.173657 0.000010 0.000010 0.000010 0.114579 0.000010 0.000010 0.000600
0.000010 0.000010 0.000010 0.000010 0.000010 0.021916 0.000010 0.086474 0.000010 0.013497 0.000010 0.520162 0.000010 0.000011 0.000010 0.000010 0.000010 0.000010 0.000010 0.000010 0.037272 0.000010 0.000010 0.000445 0.000010 0.000010 0.000010 0.000010 0.000010 0.000010 0.000010 0.000010 0.191059 0.000010 0.000010 0.004552 0.124312 0.000010 0.000010 0.000010
0.000010 0.000010 0.000010 0.000010 0.000010 0.000010 0.000010 0.110855 0.000010 0.000010 0.000010 0.523271 0.000010 0.000010 0.000010 0.000010 0.000010 0.000010 0.000010 0.000010 0.079608 0.000010 0.000010 0.004076 0.000010 0.000010 0.000010 0.000010 0.000010 0.000010 0.000010 0.000010 0.127982 0.000010 0.000010 0.004403 0.149477 0.000010 0.000010 0.000010
0.000010 0.000010 0.000010 0.000010 0.000010 0.000859 0.000010 0.077342 0.000010 0.000010 0.000010 0.528637 0.000010 0.000010 0.000010 0.000010 0.000010 0.000010 0.000010 0.000010 0.050932 0.000010 0.000010 0.000011 0.000010 0.000010 0.000010 0.000010 0.000010 0.000010 0.000010 0.000010 0.201899 0.000010 0.000010 0.010056 0.129943 0.000010 0.000010 0.000010
0.000010 0.000010 0.000010 0.000010 0.000010 0.000010 0.000010 0.088913 0.000010 0.000010 0.000010 0.536941 0.000010 0.000010 0.000010 0.000010 0.000010 0.000010 0.000010 0.000010 0.038203 0.000010 0.000010 0.000011 0.000010 0.000010 0.000010 0.000010 0.000010 0.000010 0.000010 0.000010 0.201326 0.000010 0.000010 0.006774 0.127503 0.000010 0.000010 0.000010
0.000010 0.000010 0.000010 0.000010 0.000010 0.000010 0.000010 0.076060 0.000010 0.000166 0.000010 0.527750 0.000010 0.000010 0.000010 0.000010 0.000010 0.000010 0.000010 0.000010 0.062391 0.000010 0.000010 0.011243 0.000010 0.000010 0.000010 0.000010 0.000010 0.000010 0.000010 0.000010 0.167505 0.000010 0.000010 0.013812 0.140754 0.000010 0.000010 0.000010
0.000010 0.000010 0.000010 0.000010 0.000010 0.018232 0.000010 0.127069 0.000010 0.000010 0.000010 0.522582 0.000010 0.000010 0.000010 0.000010 0.000010 0.000010 0.000010 0.000010 0.046553 0.000010 0.000010 0.000010 0.000010 0.000010 0.000010 0.000010 0.000010 0.000010 0.000010 0.000010 0.127662 0.000010 0.000010 0.034399 0.123174 0.000010 0.000010 0.000010
0.000010 0.000010 0.000010 0.000010 0.000010 0.007920 0.000010 0.109880 0.000010 0.011846 0.000010 0.522094 0.000984 0.011046 0.000010 0.000010 0.000010 0.000010 0.000010 0.000010 0.066689 0.000010 0.000010 0.000323 0.000010 0.000010 0.000010 0.000010 0.000010 0.000010 0.000010 0.000010 0.138074 0.000010 0.000010 0.003928 0.126927 0.000010 0.000010 0.000010
0.000010 0.000010 0.000010 0.000010 0.000010 0.000010 0.000010 0.115593 0.000010 0.000010 0.000010 0.500717 0.000010 0.000010 0.000010 0.000010 0.000010 0.000010 0.000141 0.000010 0.093677 0.000010 0.000010 0.009837 0.000010 0.000010 0.000010 0.000010 0.000010 0.000010 0.000010 0.000012 0.144699 0.000010 0.000010 0.009478 0.125536 0.000010 0.000010 0.000010
0.000010 0.000010 0.000010 0.000010 0.000010 0.000010 0.000010 0.087226 0.000010 0.000010 0.000010 0.521563 0.000010 0.000010 0.000010 0.000010 0.000010 0.000010 0.000010 0.000010 0.076796 0.000010 0.000010 0.000010 0.000010 0.000010 0.000010 0.000010 0.000010 0.000010 0.000010 0.000010 0.158575 0.000010 0.000010 0.010984 0.144516 0.000010 0.000010 0.000010
0.000010 0.000010 0.000010 0.000010 0.000010 0.000010 0.000010 0.060192 0.000010 0.000010 0.000010 0.506615 0.000010 0.000010 0.000010 0.000010 0.000010 0.000010 0.000010 0.000010 0.091197 0.000010 0.000010 0.003374 0.000010 0.000010 0.000010 0.000010 0.000010 0.000010 0.000010 0.000010 0.155897 0.000010 0.000010 0.000010 0.182385 0.000010 0.000010 0.000010
0.000010 0.000010 0.000010 0.000010 0.000010 0.017331 0.000010 0.089239 0.000010 0.000010 0.000010 0.478660 0.000010 0.003534 0.000010 0.000878 0.000010 0.000010 0.000010 0.000010 0.057276 0.000010 0.000010 0.000010 0.000010 0.000010 0.000010 0.000010 0.000010 0.000010 0.000010 0.000010 0.170530 0.003116 0.000010 0.028757 0.150380 0.000010 0.000010 0.000010
0.000010 0.000010 0.000010 0.000010 0.000010 0.006250 0.000010 0.118860 0.000010 0.000010 0.000010 0.523952 0.000010 0.002706 0.000010 0.000010 0.000010 0.000010 0.002201 0.000010 0.063789 0.000010 0.000010 0.004352 0.000010 0.000010 0.000010 0.000010 0.000010 0.000010 0.000010 0.000010 0.160738 0.000010 0.000010 0.000545 0.116307 0.000010 0.000010 0.000010
0.008384 0.000010 0.000010 0.000010 0.000010 0.000010 0.000010 0.065458 0.000010 0.001087 0.000010 0.408970 0.001307 0.009173 0.000010 0.000010 0.000010 0.000010 0.000010 0.000010 0.100374 0.000010 0.008044 0.022529 0.000010 0.000010 0.000010 0.000010 0.000010 0.000010 0.003758 0.000010 0.158113 0.006770 0.000010 0.015109 0.190662 0.000010 0.000010 0.000010
0.000010 0.000010 0.000010 0.000010 0.000010 0.000010 0.000010 0.064979 0.000010 0.000010 0.000010 0.517139 0.000447 0.000010 0.000010 0.000010 0.000010 0.000010 0.000010 0.000010 0.057767 0.000010 0.000010 0.004408 0.000010 0.000010 0.000010 0.000010 0.000010 0.000010 0.000010 0.000010 0.150642 0.000010 0.000010 0.007384 0.196912 0.000010 0.000010 0.000010
0.000010 0.000010 0.000010 0.000010 0.000010 0.000010 0.000010 0.063462 0.000010 0.000010 0.000010 0.523628 0.000010 0.000010 0.000010 0.000010 0.000010 0.000010 0.000010 0.000010 0.053486 0.000010 0.000010 0.002086 0.000010 0.000010 0.000010 0.000010 0.000010 0.000010 0.000010 0.000010 0.156902 0.000010 0.000010 0.001010 0.199095 0.000010 0.000010 0.000010
0.000010 0.000010 0.000010 0.000010 0.000010 0.000010 0.000010 0.096711 0.000010 0.000010 0.000010 0.460131 0.002673 0.000010 0.000010 0.000010 0.000010 0.000010 0.000010 0.000010 0.106225 0.000010 0.000010 0.000921 0.000010 0.000010 0.000010 0.000010 0.000010 0.000010 0.000010 0.001600 0.156118 0.000010 0.000010 0.016678 0.158633 0.000010 0.000010 0.000010
0.000010 0.000010 0.000010 0.000010 0.000010 0.000010 0.000010 0.087669 0.000010 0.000010 0.000010 0.553417 0.000010 0.005422 0.000010 0.000010 0.000010 0.000010 0.000010 0.000010 0.058475 0.000010 0.000010 0.000010 0.000010 0.000010 0.000010 0.000010 0.000010 0.000010 0.000010 0.000010 0.157697 0.000010 0.000010 0.015062 0.121927 0.000010 0.000010 0.000010
0.000010 0.000010 0.000010 0.000010 0.000010 0.000011 0.000010 0.080584 0.000010 0.000010 0.000010 0.544867 0.000010 0.000010 0.000010 0.000010 0.000010 0.000010 0.000010 0.000010 0.049520 0.000010 0.000010 0.002963 0.000010 0.000010 0.000010 0.000010 0.000010 0.000010 0.000010 0.000010 0.155729 0.000010 0.000010 0.002474 0.163533 0.000010 0.000010 0.000010
0.000010 0.000010 0.000010 0.000010 0.000010 0.003418 0.000010 0.095012 0.000010 0.018347 0.000010 0.524551 0.000010 0.000010 0.000010 0.000010 0.000010 0.000010 0.000010 0.000010 0.064235 0.000010 0.000010 0.000010 0.000010 0.000010 0.000010 0.000010 0.000010 0.000010 0.000010 0.000010 0.140086 0.000010 0.000010 0.020058 0.133972 0.000010 0.000010 0.000010
0.000010 0.000010 0.000010 0.000010 0.000010 0.000010 0.000010 0.095784 0.000010 0.000010 0.000010 0.474852 0.000010 0.000010 0.000010 0.000010 0.000010 0.000010 0.000010 0.000010 0.071323 0.000010 0.000010 0.003833 0.000010 0.000010 0.001904 0.000010 0.000010 0.000010 0.000010 0.002174 0.178947 0.000010 0.000010 0.021297 0.149575 0.000010 0.000010 0.000010
0.000010 0.000010 0.000010 0.000010 0.000010 0.000010 0.000010 0.024248 0.000010 0.000010 0.000010 0.798403 0.000010 0.000010 0.000010 0.000010 0.000010 0.000010 0.000010 0.000010 0.038910 0.000010 0.000010 0.000010 0.000010 0.000010 0.000010 0.000010 0.000010 0.000010 0.000010 0.000010 0.098345 0.000010 0.000010 0.000010 0.039745 0.000010 0.000010 0.000010
0.000010 0.000010 0.000010 0.000010 0.000010 0.000010 0.000010 0.005947 0.000010 0.000010 0.000010 0.766207 0.000010 0.000010 0.000010 0.000010 0.000010 0.000010 0.000010 0.000010 0.047135 0.000010 0.000010 0.000010 0.000010 0.000010 0.000010 0.000010 0.000010 0.000010 0.000010 0.000010 0.121042 0.000010 0.000010 0.006853 0.052476 0.000010 0.000010 0.000010
0.000010 0.000010 0.000010 0.000010 0.000010 0.000010 0.000010 0.058656 0.000010 0.000010 0.000010 0.752521 0.000010 0.000010 0.000010 0.000010 0.000010 0.000010 0.000010 0.000010 0.001352 0.000010 0.000010 0.000010 0.000010 0.000010 0.000010 0.000010 0.000010 0.000010 0.000010 0.000010 0.120195 0.000010 0.000010 0.012152 0.054783 0.000010 0.000010 0.000010
0.000010 0.000010 0.000010 0.000010 0.000010 0.000010 0.000010 0.064082 0.000010 0.000010 0.000010 0.733014 0.000010 0.000010 0.000010 0.000010 0.000010 0.000010 0.000010 0.000010 0.027146 0.000010 0.000010 0.000010 0.000010 0.000010 0.000010 0.000010 0.000010 0.000010 0.000010 0.000010 0.100888 0.000010 0.000010 0.012748 0.061472 0.000010 0.000010 0.000320
0.003921 0.000010 0.080066 0.000010 0.000010 0.000010 0.000010 0.061046 0.000010 0.000010 0.000010 0.665146 0.000010 0.000010 0.000010 0.000595 0.000010 0.000010 0.000674 0.000010 0.009881 0.000010 0.000010 0.000010 0.000010 0.000010 0.009510 0.000010 0.000010 0.000010 0.000010 0.001520 0.065456 0.000010 0.000010 0.015173 0.086732 0.000010 0.000010 0.000010
0.000010 0.000010 0.000010 0.000010 0.000010 0.000010 0.000010 0.020777 0.000010 0.000010 0.000010 0.811497 0.000010 0.000010 0.000010 0.000010 0.000010 0.000010 0.000010 0.000010 0.000010 0.000010 0.000010 0.000010 0.000010 0.000010 0.000010 0.000010 0.000010 0.000010 0.000010 0.000010 0.062975 0.000010 0.000010 0.016588 0.087814 0.000010 0.000010 0.000010
0.000010 0.000010 0.047187 0.000010 0.000010 0.004781 0.000010 0.069441 0.000010 0.000161 0.000010 0.502167 0.000010 0.000010 0.019627 0.000010 0.000010 0.000010 0.000010 0.000010 0.024804 0.000010 0.000010 0.004633 0.000010 0.000010 0.000010 0.001504 0.000010 0.000010 0.004934 0.003830 0.150752 0.003833 0.000919 0.029792 0.120636 0.000010 0.007474 0.003306
0.000010 0.000010 0.000010 0.000010 0.000010 0.000010 0.000010 0.067492 0.000010 0.006091 0.000010 0.591628 0.000010 0.000010 0.000010 0.000010 0.000010 0.000010 0.000010 0.000010 0.072137 0.000010 0.000010 0.000010 0.000010 0.000010 0.000010 0.000010 0.000010 0.000010 0.000010 0.000010 0.131409 0.000010 0.000010 0.019089 0.111824 0.000010 0.000010 0.000010
0.000010 0.000010 0.000010 0.000010 0.000010 0.000010 0.000010 0.049496 0.000010 0.000010 0.000010 0.686120 0.000010 0.000010 0.000010 0.000010 0.000010 0.000010 0.000010 0.000010 0.039458 0.000010 0.000010 0.000010 0.000010 0.000010 0.000010 0.000010 0.000010 0.000010 0.000010 0.000010 0.121678 0.000010 0.000010 0.026813 0.076096 0.000010 0.000010 0.000010
0.000010 0.000010 0.000010 0.000010 0.000010 0.010969 0.000010 0.106888 0.000010 0.015722 0.000010 0.592572 0.000010 0.000010 0.000010 0.000010 0.000010 0.000010 0.000010 0.000010 0.049177 0.000010 0.000010 0.005436 0.000010 0.000010 0.000010 0.000010 0.000010 0.000010 0.000010 0.000010 0.087585 0.000010 0.000010 0.020527 0.110814 0.000010 0.000010 0.000010
0.000010 0.000010 0.000010 0.000010 0.000010 0.000010 0.000010 0.045976 0.000010 0.000010 0.000010 0.718123 0.000010 0.000010 0.000010 0.000010 0.000010 0.000010 0.000010 0.000010 0.000010 0.000010 0.000010 0.000628 0.000010 0.000010 0.000010 0.000010 0.000010 0.000010 0.000010 0.000010 0.114713 0.000010 0.000010 0.023854 0.096366 0.000010 0.000010 0.000010
0.000010 0.000010 0.000010 0.000010 0.000010 0.000010 0.000010 0.035462 0.000010 0.000010 0.000010 0.710017 0.000010 0.000010 0.000010 0.000010 0.000010 0.000010 0.000010 0.000010 0.033415 0.000010 0.000010 0.000010 0.000010 0.000010 0.000010 0.000010 0.000010 0.000010 0.000010 0.000010 0.064599 0.000010 0.000010 0.027480 0.128688 0.000010 0.000010 0.000010
0.000010 0.000010 0.000010 0.000010 0.000010 0.011191 0.000010 0.082247 0.000010 0.000011 0.000010 0.602910 0.000010 0.000010 0.000010 0.000010 0.000010 0.000010 0.000010 0.000010 0.053645 0.000010 0.000010 0.000010 0.000010 0.000010 0.000010 0.000010 0.000010 0.000010 0.000010 0.000010 0.169682 0.000010 0.000010 0.000010 0.079984 0.000010 0.000010 0.000010
0.000010 0.000010 0.000010 0.000010 0.000010 0.000010 0.000010 0.081964 0.000010 0.000011 0.000010 0.597754 0.000010 0.000010 0.000010 0.000010 0.000010 0.000010 0.000010 0.000010 0.052706 0.000010 0.000010 0.000010 0.000010 0.000010 0.000010 0.000010 0.000010 0.000010 0.000010 0.000010 0.188339 0.000010 0.000010 0.003521 0.075374 0.000010 0.000010 0.000010
0.000010 0.000010 0.000010 0.000010 0.000010 0.000010 0.000010 0.054685 0.000010 0.000010 0.000010 0.578668 0.000010 0.000010 0.000010 0.000010 0.000010 0.000010 0.000010 0.000010 0.072787 0.000010 0.000010 0.000010 0.000010 0.000010 0.000010 0.000010 0.000010 0.000010 0.000010 0.000010 0.175973 0.000010 0.000010 0.013371 0.104175 0.000010 0.000010 0.000010
0.000010 0.000010 0.000010 0.000010 0.000010 0.000010 0.000010 0.038825 0.000010 0.000010 0.000010 0.609930 0.000010 0.000010 0.000010 0.000010 0.000010 0.000010 0.000010 0.000010 0.049026 0.000010 0.000010 0.000010 0.000010 0.000010 0.000010 0.000010 0.000010 0.000010 0.000010 0.000010 0.166217 0.000010 0.000010 0.000010 0.134206 0.000010 0.000010 0.001457
0.000010 0.000010 0.000010 0.000010 0.000010 0.000010 0.000010 0.104977 0.000010 0.000010 0.000010 0.554188 0.000010 0.000010 0.000010 0.000010 0.000010 0.000010 0.000010 0.000010 0.045815 0.000010 0.000010 0.000010 0.000010 0.000010 0.000010 0.000010 0.000010 0.000010 0.000010 0.000010 0.199477 0.000010 0.000010 0.015238 0.079965 0.000010 0.000010 0.000010
0.000010 0.000010 0.000010 0.000010 0.000010 0.000010 0.000010 0.000010 0.000010 0.000010 0.000010 0.213216 0.000010 0.000010 0.000010 0.000010 0.000010 0.000010 0.000010 0.000010 0.016348 0.000010 0.000010 0.000010 0.000010 0.000010 0.000010 0.000010 0.000010 0.000010 0.000010 0.000010 0.737585 0.000010 0.000010 0.021241 0.011260 0.000010 0.000010 0.000010
0.000010 0.000010 0.000010 0.000010 0.000010 0.000010 0.000010 0.000010 0.000010 0.000010 0.000010 0.086049 0.000010 0.000010 0.000010 0.000010 0.000010 0.000010 0.000010 0.000010 0.000010 0.000010 0.000010 0.000010 0.000010 0.000010 0.000010 0.000010 0.000010 0.000010 0.000010 0.000010 0.906050 0.000010 0.000010 0.007532 0.000010 0.000010 0.000010 0.000010
0.000010 0.000010 0.000010 0.000010 0.000010 0.000010 0.000010 0.115340 0.000010 0.012750 0.000010 0.560588 0.000010 0.000010 0.000010 0.000010 0.000010 0.000010 0.000010 0.000010 0.025735 0.000010 0.000010 0.007383 0.000010 0.000010 0.000010 0.000010 0.000010 0.000010 0.000010 0.000010 0.150602 0.000010 0.000010 0.022218 0.101802 0.000010 0.000010 0.003271
0.001744 0.000010 0.000010 0.000010 0.000010 0.004991 0.000010 0.014402 0.000010 0.000010 0.000010 0.433511 0.000010 0.000010 0.000010 0.006244 0.002061 0.000010 0.000010 0.000010 0.000010 0.000010 0.000010 0.000010 0.000010 0.000010 0.000010 0.000010 0.000010 0.006679 0.000010 0.000010 0.424991 0.000944 0.000010 0.021175 0.080940 0.002039 0.000010 0.000010
0.000010 0.000010 0.000010 0.000010 0.000010 0.000010 0.000010 0.017563 0.000010 0.000010 0.000010 0.370678 0.000010 0.000010 0.000010 0.000010 0.000010 0.000010 0.000010 0.000010 0.033567 0.000010 0.000010 0.000010 0.000010 0.000010 0.000010 0.000010 0.000010 0.000010 0.000010 0.000010 0.133064 0.000010 0.000010 0.424518 0.020270 0.000010 0.000010 0.000010
0.004079 0.000010 0.000010 0.000010 0.000010 0.000010 0.000010 0.001934 0.000010 0.000010 0.000010 0.029998 0.000010 0.000010 0.000010 0.000010 0.000010 0.000010 0.014971 0.000010 0.063837 0.000010 0.000010 0.000010 0.000010 0.000010 0.001115 0.000010 0.000010 0.000010 0.000010 0.002152 0.051860 0.016868 0.000010 0.000010 0.812887 0.000010 0.000010 0.000010
0.000010 0.000010 0.000010 0.000010 0.000010 0.000010 0.000010 0.000010 0.000010 0.000010 0.000010 0.000010 0.000010 0.000010 0.000010 0.000010 0.000010 0.000010 0.000010 0.000010 0.000010 0.000010 0.000010 0.000010 0.000010 0.000010 0.000010 0.000010 0.000010 0.000010 0.000010 0.000010 0.000010 0.000010 0.000010 0.000010 0.999610 0.000010 0.000010 0.000010
0.006478 0.000010 0.000010 0.000010 0.000010 0.000010 0.000010 0.000010 0.000010 0.000010 0.000010 0.134676 0.000010 0.000010 0.000010 0.000010 0.000010 0.000010 0.000010 0.000010 0.000372 0.000010 0.000010 0.023164 0.000010 0.000010 0.000010 0.000010 0.000010 0.000010 0.000010 0.008261 0.381116 0.000010 0.000010 0.003930 0.441683 0.000010 0.000010 0.000010
0.000010 0.000010 0.000010 0.000010 0.000010 0.000010 0.000016 0.000010 0.000010 0.000010 0.000010 0.000010 0.000010 0.000010 0.000010 0.000010 0.000010 0.000010 0.000010 0.000010 0.000010 0.000010 0.000010 0.000010 0.000010 0.000010 0.000010 0.000010 0.000010 0.000010 0.000010 0.000010 0.000010 0.000010 0.000010 0.000010 0.999604 0.000010 0.000010 0.000010
0.007375 0.000010 0.000010 0.000010 0.000010 0.000010 0.002818 0.068082 0.000010 0.007070 0.000010 0.420321 0.000010 0.000010 0.006220 0.004620 0.000010 0.000010 0.000010 0.000010 0.084589 0.000010 0.000010 0.002897 0.002219 0.000010 0.000010 0.000010 0.000010 0.000010 0.000010 0.000010 0.137476 0.007413 0.000010 0.003740 0.243967 0.000010 0.000942 0.000010
0.027901 0.000010 0.000010 0.000010 0.000010 0.000010 0.000010 0.058495 0.009974 0.021361 0.000010 0.345779 0.000010 0.020712 0.005147 0.000010 0.000010 0.000010 0.000010 0.000010 0.093684 0.000010 0.000010 0.011503 0.000010 0.000010 0.000010 0.000010 0.000010 0.007209 0.001212 0.000010 0.101899 0.015788 0.000010 0.003036 0.242740 0.000010 0.033321 0.000010
0.005722 0.000010 0.001505 0.001144 0.000010 0.004838 0.000010 0.033973 0.000010 0.003439 0.000010 0.369257 0.000010 0.016377 0.044825 0.002221 0.000010 0.000010 0.000010 0.000010 0.091440 0.000010 0.000010 0.023364 0.000010 0.000010 0.003602 0.006889 0.018366 0.000010 0.000010 0.000010 0.141741 0.006949 0.000010 0.003995 0.220140 0.000010 0.000010 0.000010
0.024542 0.000010 0.000010 0.000010 0.000010 0.000010 0.006414 0.000010 0.000010 0.026370 0.000010 0.000010 0.000010 0.000010 0.000010 0.000010 0.000010 0.000010 0.000010 0.000010 0.005334 0.000010 0.000010 0.000010 0.000010 0.000010 0.000010 0.000010 0.000010 0.000010 0.000010 0.001173 0.002480 0.000010 0.000010 0.000010 0.933357 0.000010 0.000010 0.000010
0.002373 0.000010 0.003356 0.000010 0.000010 0.003596 0.014111 0.047043 0.000010 0.000010 0.000010 0.059061 0.000010 0.013962 0.024636 0.000010 0.000010 0.000010 0.002677 0.000010 0.052447 0.000010 0.000010 0.000010 0.000010 0.000010 0.012461 0.000010 0.000010 0.000010 0.000010 0.000010 0.019472 0.001376 0.000010 0.002243 0.725181 0.002218 0.013557 0.000010
0.000010 0.000010 0.000010 0.000010 0.000010 0.000010 0.000010 0.000010 0.000010 0.000010 0.000010 0.000010 0.000010 0.000010 0.000010 0.000010 0.000010 0.000010 0.000010 0.000010 0.000010 0.000010 0.000010 0.000010 0.000010 0.000010 0.000010 0.000010 0.000010 0.000010 0.000010 0.000010 0.000010 0.000010 0.000010 0.000010 0.999610 0.000010 0.000010 0.000010
0.015246 0.005430 0.000010 0.000010 0.000010 0.000010 0.001900 0.052080 0.000010 0.000010 0.000010 0.327562 0.000010 0.031170 0.000010 0.000010 0.000010 0.000010 0.010901 0.000010 0.103679 0.000010 0.000010 0.000010 0.000010 0.000010 0.000010 0.000010 0.000010 0.000010 0.000041 0.000010 0.146502 0.009804 0.000010 0.003182 0.274925 0.000010 0.017316 0.000010
0.025777 0.000010 0.000010 0.000010 0.000010 0.000010 0.008152 0.019600 0.005971 0.002602 0.000010 0.419425 0.000010 0.026565 0.007045 0.005150 0.000010 0.000010 0.000010 0.000010 0.048050 0.000010 0.000010 0.000010 0.005895 0.000010 0.003303 0.000010 0.000010 0.000010 0.000010 0.008948 0.120994 0.000010 0.000010 0.000819 0.254440 0.001816 0.035227 0.000010
0.000010 0.000010 0.000010 0.000010 0.000010 0.000010 0.000020 0.000010 0.000010 0.000010 0.000010 0.000010 0.000010 0.000011 0.000010 0.999600 0.000010 0.000010 0.000010 0.000010 0.000010 0.000010 0.000010 0.000010 0.000010 0.000010 0.000010 0.000010 0.000010 0.000010 0.000010 0.000010 0.000010 0.000010 0.000010 0.000010 0.000010 0.000010 0.000010 0.000010
0.000010 0.000010 0.000010 0.000010 0.000010 0.000010 0.000010 0.000010 0.000010 0.000010 0.000010 0.000010 0.000010 0.000010 0.000010 0.999610 0.000010 0.000010 0.000010 0.000010 0.000010 0.000010 0.000010 0.000010 0.000010 0.000010 0.000010 0.000010 0.000010 0.000010 0.000010 0.000010 0.000010 0.000010 0.000010 0.000010 0.000010 0.000010 0.000010 0.000010
0.000010 0.000010 0.000010 0.000012 0.000010 0.000010 0.000010 0.000010 0.000010 0.000010 0.000010 0.000010 0.000010 0.000010 0.000010 0.999608 0.000010 0.000010 0.000010 0.000010 0.000010 0.000010 0.000010 0.000010 0.000010 0.000010 0.000010 0.000010 0.000010 0.000010 0.000010 0.000010 0.000010 0.000010 0.000010 0.000010 0.000010 0.000010 0.000010 0.000010
0.000010 0.000010 0.000010 0.000010 0.000010 0.000010 0.000010 0.000010 0.000010 0.000010 0.000010 0.000010 0.000010 0.000010 0.000010 0.999610 0.000010 0.000010 0.000010 0.000010 0.000010 0.000010 0.000010 0.000010 0.000010 0.000010 0.000010 0.000010 0.000010 0.000010 0.000010 0.000010 0.000010 0.000010 0.000010 0.000010 0.000010 0.000010 0.000010 0.000010
0.000010 0.000010 0.000010 0.000010 0.000010 0.000010 0.000010 0.000010 0.000010 0.000010 0.000010 0.000010 0.000010 0.000010 0.000010 0.999610 0.000010 0.000010 0.000010 0.000010 0.000010 0.000010 0.000010 0.000010 0.000010 0.000010 0.000010 0.000010 0.000010 0.000010 0.000010 0.000010 0.000010 0.000010 0.000010 0.000010 0.000010 0.000010 0.000010 0.000010
0.000010 0.000010 0.000010 0.000010 0.000010 0.000010 0.000010 0.000010 0.000010 0.000010 0.000010 0.000010 0.000010 0.000010 0.000010 0.999603 0.000010 0.000010 0.000010 0.000010 0.000010 0.000010 0.000010 0.000010 0.000010 0.000010 0.000010 0.000010 0.000010 0.000010 0.000010 0.000010 0.000010 0.000010 0.000010 0.000017 0.000010 0.000010 0.000010 0.000010
0.000010 0.000010 0.000010 0.000010 0.000010 0.000010 0.000010 0.000010 0.000010 0.000010 0.000010 0.000010 0.000010 0.000010 0.000010 0.999610 0.000010 0.000010 0.000010 0.000010 0.000010 0.000010 0.000010 0.000010 0.000010 0.000010 0.000010 0.000010 0.000010 0.000010 0.000010 0.000010 0.000010 0.000010 0.000010 0.000010 0.000010 0.000010 0.000010 0.000010
0.000010 0.000010 0.000010 0.000010 0.000010 0.000010 0.011641 0.000010 0.000010 0.000010 0.000010 0.000010 0.000010 0.000010 0.000010 0.987904 0.000010 0.000010 0.000010 0.000010 0.000010 0.000010 0.000010 0.000010 0.000010 0.000010 0.000010 0.000010 0.000010 0.000010 0.000010 0.000084 0.000010 0.000010 0.000010 0.000010 0.000010 0.000010 0.000010 0.000010
0.000010 0.000010 0.000010 0.000010 0.000010 0.000010 0.000010 0.000010 0.000010 0.000010 0.000010 0.000010 0.000010 0.000010 0.000010 0.998300 0.000010 0.000010 0.000010 0.000010 0.001320 0.000010 0.000010 0.000010 0.000010 0.000010 0.000010 0.000010 0.000010 0.000010 0.000010 0.000010 0.000010 0.000010 0.000010 0.000010 0.000010 0.000010 0.000010 0.000010
0.000010 0.000010 0.000010 0.000010 0.000010 0.000010 0.000010 0.000010 0.000010 0.000010 0.000010 0.000010 0.000010 0.000010 0.000010 0.999609 0.000010 0.000010 0.000010 0.000010 0.000010 0.000010 0.000011 0.000010 0.000010 0.000010 0.000010 0.000010 0.000010 0.000010 0.000010 0.000010 0.000010 0.000010 0.000010 0.000010 0.000010 0.000010 0.000010 0.000010
0.000010 0.000010 0.000010 0.000010 0.000010 0.000010 0.010952 0.000010 0.000010 0.000010 0.000010 0.000010 0.000010 0.000010 0.000010 0.988668 0.000010 0.000010 0.000010 0.000010 0.000010 0.000010 0.000010 0.000010 0.000010 0.000010 0.000010 0.000010 0.000010 0.000010 0.000010 0.000010 0.000010 0.000010 0.000010 0.000010 0.000010 0.000010 0.000010 0.000010
0.000010 0.000010 0.000010 0.000010 0.000010 0.000010 0.000010 0.000010 0.000010 0.000010 0.000010 0.000010 0.000010 0.000010 0.000010 0.999610 0.000010 0.000010 0.000010 0.000010 0.000010 0.000010 0.000010 0.000010 0.000010 0.000010 0.000010 0.000010 0.000010 0.000010 0.000010 0.000010 0.000010 0.000010 0.000010 0.000010 0.000010 0.000010 0.000010 0.000010
0.000012 0.000010 0.000010 0.000010 0.000010 0.000010 0.000010 0.000010 0.000010 0.000010 0.000010 0.000010 0.000010 0.000010 0.000010 0.999608 0.000010 0.000010 0.000010 0.000010 0.000010 0.000010 0.000010 0.000010 0.000010 0.000010 0.000010 0.000010 0.000010 0.000010 0.000010 0.000010 0.000010 0.000010 0.000010 0.000010 0.000010 0.000010 0.000010 0.000010
0.000010 0.000010 0.000010 0.000010 0.000010 0.000010 0.000010 0.000010 0.000010 0.000010 0.000010 0.000010 0.000010 0.000010 0.000010 0.999604 0.000010 0.000010 0.000010 0.000010 0.000010 0.000010 0.000016 0.000010 0.000010 0.000010 0.000010 0.000010 0.000010 0.000010 0.000010 0.000010 0.000010 0.000010 0.000010 0.000010 0.000010 0.000010 0.000010 0.000010
0.000010 0.000010 0.000010 0.000010 0.000010 0.000010 0.000010 0.000010 0.000010 0.000010 0.000010 0.000010 0.000010 0.000010 0.000010 0.999608 0.000010 0.000010 0.000010 0.000010 0.000010 0.000010 0.000010 0.000010 0.000010 0.000010 0.000010 0.000010 0.000010 0.000012 0.000010 0.000010 0.000010 0.000010 0.000010 0.000010 0.000010 0.000010 0.000010 0.000010
0.000010 0.000010 0.000010 0.000010 0.000010 0.000010 0.000010 0.000010 0.000010 0.000010 0.000010 0.000010 0.000010 0.000010 0.000010 0.999610 0.000010 0.000010 0.000010 0.000010 0.000010 0.000010 0.000010 0.000010 0.000010 0.000010 0.000010 0.000010 0.000010 0.000010 0.000010 0.000010 0.000010 0.000010 0.000010 0.000010 0.000010 0.000010 0.000010 0.000010
0.000010 0.000010 0.000010 0.000010 0.000010 0.000010 0.000010 0.000010 0.000010 0.000010 0.000010 0.000010 0.000010 0.000010 0.000010 0.999610 0.000010 0.000010 0.000010 0.000010 0.000010 0.000010 0.000010 0.000010 0.000010 0.000010 0.000010 0.000010 0.000010 0.000010 0.000010 0.000010 0.000010 0.000010 0.000010 0.000010 0.000010 0.000010 0.000010 0.000010
0.000010 0.000010 0.000010 0.000010 0.000010 0.000010 0.000010 0.000010 0.000010 0.000010 0.000010 0.000010 0.000010 0.000010 0.000010 0.999610 0.000010 0.000010 0.000010 0.000010 0.000010 0.000010 0.000010 0.000010 0.000010 0.000010 0.000010 0.000010 0.000010 0.000010 0.000010 0.000010 0.000010 0.000010 0.000010 0.000010 0.000010 0.000010 0.000010 0.000010
0.000010 0.000010 0.000010 0.000010 0.000010 0.000010 0.000010 0.009266 0.000010 0.000010 0.000010 0.000010 0.000010 0.000010 0.000010 0.987848 0.000010 0.000010 0.000010 0.000010 0.000010 0.000010 0.000010 0.000010 0.000010 0.000010 0.000010 0.000010 0.000010 0.000010 0.000010 0.000010 0.002516 0.000010 0.000010 0.000010 0.000010 0.000010 0.000010 0.000010
0.000010 0.000010 0.000010 0.000010 0.000010 0.000010 0.000010 0.000010 0.000010 0.000010 0.000010 0.000010 0.000010 0.000010 0.000010 0.999610 0.000010 0.000010 0.000010 0.000010 0.000010 0.000010 0.000010 0.000010 0.000010 0.000010 0.000010 0.000010 0.000010 0.000010 0.000010 0.000010 0.000010 0.000010 0.000010 0.000010 0.000010 0.000010 0.000010 0.000010
0.000010 0.000010 0.000010 0.000010 0.214243 0.000010 0.002149 0.000010 0.000010 0.000010 0.374284 0.086994 0.000010 0.001666 0.283455 0.000010 0.000010 0.010663 0.000010 0.000010 0.007743 0.000010 0.000010 0.000010 0.000010 0.000010 0.004498 0.000010 0.000010 0.000010 0.000010 0.000010 0.000010 0.000010 0.000010 0.000010 0.014007 0.000010 0.000010 0.000010
0.000010 0.000010 0.000010 0.000010 0.178838 0.000010 0.000010 0.013046 0.000010 0.000010 0.435443 0.054963 0.000010 0.005612 0.171799 0.000010 0.000010 0.008659 0.000010 0.023228 0.000010 0.000010 0.000010 0.022311 0.000010 0.000010 0.000010 0.000010 0.005761 0.000010 0.000010 0.000010 0.000010 0.000010 0.003130 0.003067 0.073872 0.000010 0.000010 0.000010
0.012842 0.029935 0.000010 0.000010 0.228767 0.011065 0.000010 0.038652 0.000010 0.000010 0.347628 0.026794 0.000010 0.008742 0.169393 0.000010 0.000010 0.000010 0.000010 0.000010 0.000010 0.011950 0.000010 0.009489 0.000010 0.000010 0.006496 0.016812 0.000010 0.000010 0.000010 0.000010 0.044701 0.000010 0.017781 0.014143 0.004580 0.000010 0.000010 0.000010
0.000010 0.000010 0.000010 0.000010 0.190548 0.000010 0.000010 0.000010 0.000010 0.000010 0.447239 0.000010 0.000010 0.000010 0.310916 0.000010 0.001130 0.000010 0.005386 0.012048 0.000010 0.000010 0.000010 0.000010 0.000010 0.000010 0.000010 0.000010 0.000010 0.000010 0.000010 0.000010 0.015780 0.000010 0.000010 0.006233 0.010410 0.000010 0.000010 0.000010
0.000010 0.000010 0.000010 0.000010 0.194708 0.000010 0.000010 0.054471 0.000010 0.000010 0.445252 0.028888 0.005617 0.000010 0.230283 0.000010 0.000010 0.000010 0.000010 0.000010 0.015172 0.000010 0.000010 0.000010 0.000010 0.000010 0.000010 0.000010 0.000010 0.000010 0.000010 0.000010 0.000010 0.000010 0.000010 0.000010 0.025290 0.000010 0.000010 0.000010
0.000010 0.000010 0.000010 0.000010 0.206181 0.000010 0.001112 0.000010 0.000010 0.000010 0.408743 0.000010 0.000010 0.000010 0.364390 0.000010 0.000010 0.017116 0.000010 0.000010 0.000010 0.000010 0.000010 0.000010 0.000219 0.000010 0.000010 0.000010 0.000010 0.000010 0.000010 0.000454 0.000010 0.000010 0.000010 0.001464 0.000010 0.000010 0.000010 0.000010
0.000010 0.000010 0.000010 0.000010 0.167919 0.000010 0.004253 0.007092 0.000010 0.000010 0.440927 0.021705 0.001421 0.016838 0.257605 0.000010 0.000010 0.000010 0.000010 0.044026 0.004352 0.000010 0.011706 0.000010 0.000010 0.000010 0.000010 0.013842 0.000515 0.000010 0.000010 0.000010 0.000010 0.000010 0.003144 0.000010 0.000010 0.004405 0.000010 0.000010
0.001373 0.000010 0.005012 0.000010 0.169764 0.000010 0.001677 0.003740 0.063914 0.000010 0.344955 0.015446 0.003153 0.000010 0.262503 0.000010 0.000010 0.061656 0.001961 0.003426 0.000010 0.000010 0.000010 0.000010 0.000010 0.000010 0.000010 0.000010 0.000010 0.000010 0.006974 0.000010 0.000010 0.000010 0.005353 0.013260 0.023717 0.000010 0.011897 0.000010
0.005627 0.013929 0.000010 0.005636 0.148361 0.009125 0.000010 0.025416 0.012914 0.000010 0.352302 0.079546 0.000010 0.000010 0.143040 0.006944 0.002878 0.005824 0.000010 0.041182 0.000010 0.013592 0.000011 0.002281 0.000010 0.000010 0.009420 0.043995 0.000010 0.000010 0.000010 0.000010 0.000010 0.000010 0.022475 0.000010 0.000010 0.000010 0.055312 0.000010
0.000010 0.017057 0.000010 0.000010 0.209158 0.000010 0.000010 0.000010 0.000010 0.000010 0.375801 0.101052 0.000010 0.000010 0.181011 0.000010 0.000010 0.000010 0.000010 0.000010 0.000010 0.000010 0.000010 0.001003 0.000010 0.000010 0.013093 0.000010 0.000010 0.000010 0.000010 0.000010 0.057017 0.000010 0.029681 0.008081 0.006757 0.000010 0.000010 0.000010
0.004259 0.000010 0.004283 0.002604 0.193056 0.000010 0.000010 0.000010 0.005728 0.000010 0.399372 0.019236 0.000010 0.000010 0.285071 0.000010 0.002132 0.020537 0.000010 0.000010 0.000010 0.000010 0.000010 0.000010 0.000010 0.000010 0.017958 0.000010 0.000010 0.000010 0.000010 0.004492 0.035682 0.000010 0.000030 0.005311 0.000010 0.000010 0.000010 0.000010
0.000010 0.000010 0.000010 0.000010 0.175759 0.000010 0.000010 0.004915 0.000010 0.000010 0.433217 0.000010 0.004301 0.000010 0.334653 0.000010 0.000010 0.026553 0.000010 0.000010 0.000010 0.000010 0.000010 0.000010 0.000010 0.000010 0.000010 0.000010 0.000010 0.000010 0.000010 0.000010 0.000010 0.000010 0.014745 0.001741 0.003798 0.000019 0.000010 0.000010
0.000010 0.002176 0.000010 0.000010 0.172804 0.000328 0.000010 0.041895 0.000010 0.000010 0.396698 0.082217 0.009655 0.000010 0.240357 0.000010 0.003666 0.000010 0.002938 0.000010 0.000010 0.012978 0.000010 0.000428 0.000010 0.000010 0.000010 0.000010 0.000010 0.000010 0.000010 0.000010 0.000010 0.000010 0.000010 0.024687 0.006096 0.000010 0.000010 0.002830
0.000010 0.000010 0.000010 0.000010 0.159246 0.000010 0.000010 0.009654 0.000010 0.000010 0.456126 0.009257 0.003487 0.000010 0.327203 0.000010 0.000010 0.000010 0.000010 0.013554 0.000010 0.000010 0.000010 0.000010 0.000010 0.000010 0.000010 0.000010 0.000010 0.000010 0.000010 0.000010 0.000010 0.000010 0.000010 0.000010 0.021152 0.000010 0.000010 0.000010
0.000010 0.000010 0.000013 0.000010 0.206490 0.000010 0.003912 0.000010 0.000010 0.000010 0.409312 0.059792 0.000010 0.000010 0.304584 0.000010 0.000010 0.000010 0.000010 0.000010 0.000010 0.000010 0.000010 0.000010 0.000010 0.000010 0.000010 0.000010 0.000010 0.000010 0.000010 0.000010 0.001049 0.000010 0.000010 0.000010 0.014528 0.000010 0.000010 0.000010
0.000010 0.000010 0.000010 0.000010 0.185644 0.000010 0.006088 0.000010 0.000010 0.000010 0.451825 0.000010 0.000010 0.000010 0.340776 0.000010 0.000010 0.000010 0.000589 0.000010 0.000010 0.000010 0.000010 0.000010 0.000010 0.000010 0.007344 0.000010 0.000010 0.000010 0.000010 0.000931 0.000010 0.000010 0.000010 0.006484 0.000010 0.000010 0.000010 0.000010
0.000010 0.000010 0.000010 0.000010 0.187077 0.000010 0.000010 0.000010 0.000010 0.000010 0.396999 0.000010 0.000010 0.000010 0.386332 0.000010 0.000010 0.000010 0.000518 0.000010 0.000010 0.000010 0.000010 0.000010 0.000010 0.000010 0.000010 0.018150 0.003510 0.000010 0.000010 0.000010 0.000010 0.000010 0.000010 0.001153 0.000010 0.005941 0.000010 0.000010
0.000010 0.000010 0.000010 0.000010 0.206360 0.000010 0.000010 0.000010 0.007081 0.000010 0.380104 0.041145 0.000010 0.000010 0.273005 0.000010 0.016542 0.000010 0.010807 0.003905 0.000010 0.000010 0.000010 0.000010 0.004227 0.000010 0.000010 0.000010 0.000010 0.000010 0.000010 0.000010 0.000010 0.000010 0.022320 0.000010 0.000010 0.000010 0.034215 0.000010
0.000648 0.000010 0.003669 0.000010 0.203654 0.004451 0.000010 0.005413 0.000010 0.003798 0.375343 0.016749 0.000010 0.000010 0.321251 0.000010 0.000010 0.000010 0.000010 0.000010 0.000010 0.000010 0.000010 0.000010 0.000010 0.000010 0.000010 0.000010 0.000010 0.000010 0.000010 0.000010 0.000010 0.009293 0.020034 0.011988 0.000010 0.000010 0.023438 0.000010
0.000010 0.003719 0.007801 0.024094 0.191629 0.000010 0.001779 0.048105 0.000010 0.000010 0.377240 0.051808 0.000010 0.000010 0.231477 0.000010 0.000010 0.000010 0.000010 0.000010 0.005949 0.000139 0.000010 0.000010 0.000010 0.000010 0.000010 0.000010 0.007606 0.000010 0.000010 0.000010 0.000010 0.000010 0.000010 0.000010 0.048384 0.000010 0.000010 0.000010
0.001175 0.000010 0.003952 0.023184 0.396295 0.000010 0.000010 0.010866 0.014523 0.000010 0.086464 0.009892 0.002763 0.000010 0.280517 0.000010 0.003998 0.000654 0.000010 0.010453 0.000098 0.000010 0.000263 0.000010 0.009964 0.007318 0.000561 0.000010 0.000010 0.000010 0.002224 0.003985 0.043156 0.007442 0.050572 0.018403 0.000010 0.001983 0.007143 0.002024
0.000010 0.000010 0.000010 0.000010 0.430177 0.000010 0.000010 0.039855 0.000010 0.000262 0.052668 0.018872 0.000010 0.000010 0.258863 0.000010 0.000010 0.000010 0.000010 0.026165 0.000010 0.011641 0.000010 0.000010 0.000010 0.008287 0.007179 0.020920 0.006541 0.000010 0.000010 0.000010 0.043259 0.000010 0.057239 0.000010 0.000010 0.000010 0.017820 0.000010
0.000010 0.000010 0.000010 0.016049 0.369216 0.000010 0.000010 0.000010 0.000010 0.000010 0.093250 0.000010 0.005754 0.019002 0.320015 0.000010 0.019395 0.000010 0.000010 0.007366 0.000010 0.014126 0.000912 0.005121 0.009959 0.000010 0.002207 0.018386 0.004559 0.012403 0.007595 0.003104 0.000010 0.011477 0.052727 0.007186 0.000010 0.000010 0.000010 0.000010
0.000010 0.000010 0.000010 0.006977 0.306366 0.000010 0.006710 0.004337 0.000010 0.000010 0.039182 0.053980 0.000010 0.005399 0.168181 0.006456 0.000010 0.267005 0.000010 0.027726 0.012120 0.000010 0.000010 0.001660 0.015760 0.000010 0.000010 0.011136 0.000010 0.010248 0.000010 0.000010 0.000010 0.000010 0.034997 0.013553 0.000010 0.000010 0.000010 0.007998
0.000010 0.000010 0.010886 0.000010 0.418050 0.000010 0.000010 0.016853 0.000010 0.000010 0.056122 0.000010 0.010573 0.030478 0.302257 0.000010 0.000010 0.000010 0.000010 0.018448 0.000010 0.000010 0.000010 0.002218 0.013841 0.000010 0.000010 0.020234 0.000578 0.012854 0.000010 0.000010 0.007189 0.000010 0.075406 0.000010 0.000010 0.000010 0.000576 0.003210
0.005789 0.015032 0.000010 0.000010 0.382941 0.000010 0.000010 0.048392 0.000010 0.003012 0.086116 0.000010 0.000010 0.000010 0.290870 0.003221 0.000010 0.003844 0.000010 0.020716 0.000010 0.015049 0.000010 0.024151 0.000010 0.000010 0.000010 0.000010 0.015047 0.014255 0.000010 0.000010 0.000010 0.000010 0.027897 0.000010 0.000010 0.006528 0.032214 0.004706
0.002280 0.015419 0.000010 0.009815 0.407037 0.000010 0.000010 0.028667 0.000010 0.000010 0.088114 0.020119 0.000010 0.000010 0.300638 0.000010 0.000120 0.013903 0.000010 0.000010 0.000010 0.019353 0.000010 0.000010 0.012185 0.008191 0.008025 0.000010 0.000010 0.000010 0.000010 0.000010 0.002382 0.006436 0.044275 0.000010 0.002851 0.000010 0.009981 0.000010
0.000010 0.000010 0.003986 0.028743 0.445958 0.000010 0.000010 0.012399 0.000010 0.000010 0.091653 0.000010 0.000010 0.000010 0.249434 0.000010 0.000010 0.000010 0.000010 0.026425 0.000010 0.002963 0.000010 0.000010 0.000010 0.000010 0.007848 0.018349 0.000010 0.000010 0.000010 0.000010 0.014577 0.000010 0.073017 0.019611 0.000010 0.000010 0.004774 0.000010
0.000010 0.000010 0.010220 0.000010 0.456666 0.000010 0.000010 0.050489 0.000010 0.004481 0.039527 0.000010 0.000010 0.000010 0.275778 0.000010 0.004085 0.013250 0.000010 0.035479 0.000010 0.000010 0.000010 0.000010 0.000010 0.000010 0.006523 0.005742 0.000010 0.000010 0.000010 0.000010 0.026098 0.000010 0.043671 0.000010 0.000010 0.000010 0.027731 0.000010
0.007294 0.000576 0.000010 0.000017 0.452765 0.000010 0.000010 0.018854 0.000010 0.000010 0.040946 0.053877 0.000010 0.000010 0.209589 0.000010 0.001192 0.000010 0.006374 0.102320 0.000010 0.000010 0.000010 0.000010 0.000010 0.000010 0.000820 0.000010 0.000010 0.000010 0.000010 0.000010 0.000010 0.000010 0.064056 0.010042 0.000010 0.000010 0.031028 0.000010
0.000010 0.000010 0.007328 0.000010 0.415302 0.003477 0.000010 0.000010 0.024315 0.000010 0.084960 0.000010 0.000010 0.000010 0.329723 0.000010 0.006297 0.000177 0.000010 0.000360 0.000010 0.000010 0.018099 0.000010 0.001331 0.000010 0.009229 0.000984 0.000010 0.002123 0.000010 0.000010 0.000010 0.000010 0.090771 0.005284 0.000010 0.000010 0.000010 0.000010
0.000010 0.000010 0.000010 0.000010 0.385210 0.000010 0.000010 0.030472 0.000010 0.000010 0.096181 0.042383 0.000010 0.000010 0.278380 0.000010 0.018617 0.000010 0.000010 0.036731 0.000010 0.019880 0.000010 0.000010 0.006737 0.000010 0.000010 0.000010 0.008519 0.000010 0.000010 0.000010 0.004823 0.000010 0.047657 0.003439 0.000010 0.000010 0.020712 0.000010
0.001436 0.000010 0.000010 0.007571 0.412990 0.000010 0.000010 0.000010 0.000010 0.000010 0.033120 0.000010 0.000010 0.018094 0.344700 0.000010 0.000327 0.005236 0.000010 0.047200 0.000010 0.010684 0.000010 0.000010 0.000010 0.000010 0.000010 0.000010 0.012581 0.000010 0.000010 0.000010 0.000010 0.000010 0.105730 0.000010 0.000010 0.000010 0.000010 0.000062
0.000010 0.005824 0.000010 0.000010 0.407363 0.000010 0.000010 0.000010 0.000010 0.000010 0.060051 0.000010 0.000010 0.000010 0.374849 0.000010 0.008648 0.000010 0.000010 0.040044 0.000010 0.000010 0.000010 0.000010 0.000010 0.000010 0.000010 0.000010 0.000010 0.000010 0.000010 0.000010 0.000010 0.000010 0.102891 0.000010 0.000010 0.000010 0.000010 0.000010
0.000010 0.000010 0.010232 0.004611 0.429772 0.000010 0.000010 0.019985 0.037432 0.000010 0.055882 0.000010 0.000010 0.024700 0.287429 0.000010 0.009433 0.000010 0.000010 0.035319 0.000010 0.000010 0.000010 0.000010 0.016214 0.008350 0.000010 0.000010 0.000010 0.002861 0.000010 0.000010 0.000010 0.000010 0.057520 0.000010 0.000010 0.000010 0.000010 0.000010
0.000010 0.002993 0.000010 0.000010 0.414617 0.000010 0.000010 0.000010 0.000010 0.003899 0.073069 0.008713 0.000010 0.018603 0.374556 0.000010 0.001335 0.000010 0.000010 0.009278 0.000010 0.000010 0.000010 0.013466 0.000010 0.000010 0.000010 0.000010 0.000010 0.001977 0.000010 0.000010 0.003891 0.000010 0.073332 0.000010 0.000010 0.000010 0.000010 0.000010
0.000010 0.001224 0.009790 0.000010 0.428203 0.000010 0.000010 0.000010 0.000010 0.001285 0.050786 0.000010 0.000010 0.000010 0.275798 0.000010 0.000045 0.000010 0.000010 0.045790 0.000010 0.000010 0.000010 0.000010 0.010031 0.000010 0.012972 0.029260 0.008180 0.006549 0.000010 0.000010 0.036557 0.000010 0.041481 0.009526 0.024163 0.000010 0.008139 0.000010
0.000010 0.000010 0.014858 0.000010 0.427013 0.000010 0.000010 0.001341 0.065715 0.000010 0.041795 0.000010 0.000010 0.000010 0.323511 0.000010 0.012853 0.000010 0.000010 0.039951 0.000010 0.000010 0.007693 0.000010 0.011946 0.000010 0.000010 0.000010 0.000010 0.000010 0.000010 0.000010 0.000010 0.000010 0.049281 0.000010 0.000010 0.003763 0.000010 0.000010
0.001073 0.000010 0.002275 0.023718 0.306732 0.013729 0.000010 0.027260 0.040389 0.000010 0.036370 0.000010 0.000010 0.000010 0.216709 0.000010 0.006984 0.110461 0.000010 0.014998 0.000010 0.000010 0.061625 0.000010 0.000010 0.000010 0.023692 0.024229 0.014343 0.008221 0.007327 0.000010 0.000010 0.005458 0.053910 0.000010 0.000010 0.000010 0.000010 0.000306
0.000010 0.000010 0.000010 0.000010 0.392375 0.008261 0.000010 0.005620 0.000010 0.000010 0.097292 0.028313 0.000010 0.000010 0.268048 0.000010 0.000010 0.000010 0.000010 0.083778 0.000010 0.008755 0.000010 0.019920 0.000010 0.000010 0.020763 0.024482 0.000010 0.008607 0.000010 0.000010 0.000010 0.000010 0.025825 0.007701 0.000010 0.000010 0.000010 0.000010
0.000010 0.000010 0.006583 0.000010 0.063025 0.004616 0.000010 0.208127 0.001296 0.000010 0.010663 0.059619 0.000010 0.010132 0.000010 0.013912 0.004105 0.016940 0.000010 0.000010 0.000010 0.007840 0.014683 0.020607 0.031308 0.000010 0.004101 0.366375 0.000010 0.095068 0.000010 0.000010 0.000010 0.000010 0.000010 0.001629 0.034669 0.000010 0.021570 0.002949
0.000010 0.000010 0.000010 0.000010 0.076227 0.000969 0.000010 0.048783 0.013473 0.012667 0.000010 0.106641 0.000010 0.000010 0.000010 0.034086 0.004367 0.018746 0.000010 0.000010 0.030046 0.000909 0.000010 0.000010 0.011775 0.000010 0.000010 0.374965 0.000010 0.108418 0.000010 0.000010 0.065111 0.000258 0.028886 0.013614 0.018305 0.000010 0.031554 0.000010
0.000010 0.000010 0.000010 0.000010 0.040440 0.000010 0.000270 0.160356 0.067129 0.020987 0.000010 0.196227 0.000010 0.000010 0.000010 0.000010 0.001362 0.000010 0.000010 0.000862 0.000010 0.005896 0.015950 0.007296 0.000262 0.000010 0.014855 0.186968 0.000010 0.138888 0.025875 0.000010 0.022421 0.008075 0.003245 0.004108 0.041614 0.003288 0.033455 0.000010
0.010139 0.005171 0.001605 0.018689 0.086369 0.000010 0.000010 0.226870 0.033840 0.000010 0.000010 0.096279 0.004583 0.000010 0.044490 0.001119 0.000010 0.003570 0.000010 0.006251 0.000010 0.000010 0.000010 0.000010 0.016288 0.009377 0.008230 0.196259 0.025148 0.126024 0.000010 0.000010 0.000010 0.012695 0.008250 0.010131 0.000010 0.000010 0.048452 0.000010
0.000010 0.000010 0.000010 0.006714 0.041980 0.000010 0.000010 0.148222 0.072784 0.000010 0.000010 0.126956 0.000010 0.042904 0.040643 0.005610 0.022107 0.000010 0.000010 0.000010 0.000010 0.000010 0.025305 0.006080 0.024123 0.000901 0.000010 0.211731 0.008114 0.176886 0.000010 0.001052 0.000010 0.019805 0.006009 0.011876 0.000010 0.000010 0.000010 0.000010
0.000010 0.011986 0.000010 0.000010 0.068346 0.000010 0.000010 0.179110 0.057855 0.000010 0.001116 0.000010 0.000010 0.000010 0.079630 0.000010 0.000010 0.000010 0.000010 0.000010 0.000010 0.001666 0.000010 0.000010 0.020755 0.014516 0.022142 0.299219 0.000010 0.156826 0.000010 0.003181 0.013119 0.000010 0.019847 0.008659 0.000010 0.000010 0.041796 0.000010
0.000010 0.045956 0.000010 0.000010 0.000010 0.000010 0.000010 0.199865 0.037060 0.011135 0.000010 0.073109 0.000010 0.007610 0.000010 0.000010 0.000010 0.000010 0.000801 0.000010 0.000010 0.000010 0.000010 0.000010 0.000010 0.000010 0.000010 0.546914 0.000010 0.040110 0.000010 0.000010 0.009131 0.010136 0.006604 0.000015 0.000010 0.011295 0.000010 0.000010
0.005469 0.008288 0.000010 0.000010 0.077554 0.000010 0.000010 0.154977 0.092980 0.000010 0.000010 0.143884 0.008350 0.000010 0.000010 0.006907 0.000010 0.000010 0.000010 0.000010 0.016024 0.000010 0.000010 0.000010 0.013256 0.018356 0.006162 0.203414 0.011602 0.165775 0.009499 0.000010 0.000010 0.002216 0.000010 0.007607 0.022558 0.000010 0.024922 0.000010
0.000010 0.012663 0.000010 0.000010 0.027318 0.016407 0.000010 0.147018 0.026300 0.000010 0.000010 0.161123 0.000010 0.016642 0.009737 0.000010 0.013966 0.000010 0.003706 0.000010 0.011722 0.000010 0.000010 0.003720 0.000010 0.000010 0.000010 0.510986 0.000010 0.000010 0.000010 0.000010 0.011459 0.000010 0.006138 0.012319 0.001637 0.003509 0.000010 0.003418
0.012936 0.000713 0.000010 0.000010 0.056036 0.000010 0.000010 0.234154 0.013003 0.000010 0.031589 0.066855 0.000010 0.000010 0.065498 0.000010 0.001382 0.000010 0.000010 0.000010 0.004530 0.017984 0.022545 0.000010 0.000010 0.000010 0.000278 0.231701 0.000010 0.121287 0.055017 0.000010 0.017433 0.011575 0.001377 0.015643 0.001492 0.000010 0.016791 0.000010
0.006217 0.003798 0.007102 0.000010 0.056776 0.000010 0.000010 0.290586 0.046146 0.001723 0.000259 0.000010 0.005495 0.000010 0.031368 0.000010 0.000010 0.012864 0.000010 0.005099 0.000010 0.013489 0.019917 0.000010 0.000010 0.000010 0.013274 0.279445 0.028253 0.120503 0.009435 0.000010 0.000010 0.013255 0.005303 0.004684 0.018397 0.000010 0.006451 0.000010
0.014228 0.000010 0.011368 0.000010 0.057944 0.027836 0.000010 0.199431 0.031570 0.002518 0.000010 0.081486 0.000010 0.008536 0.000010 0.000010 0.014830 0.000010 0.000010 0.000010 0.003158 0.019926 0.000010 0.000010 0.024122 0.000010 0.001668 0.339417 0.000010 0.106200 0.024412 0.001651 0.002725 0.006535 0.000010 0.009097 0.000010 0.000010 0.011162 0.000010
0.000010 0.027553 0.016070 0.014254 0.061428 0.018111 0.000010 0.059216 0.048335 0.000010 0.000010 0.189439 0.000010 0.000010 0.052281 0.000010 0.011948 0.000010 0.000881 0.000010 0.008996 0.001943 0.038384 0.011002 0.021988 0.000010 0.008311 0.183065 0.011286 0.134220 0.010996 0.000010 0.003068 0.000010 0.003856 0.000010 0.000183 0.027574 0.035472 0.000010
0.005091 0.008610 0.000010 0.004240 0.067350 0.016547 0.000010 0.075395 0.044945 0.000010 0.011575 0.129078 0.000010 0.006878 0.067095 0.000010 0.015064 0.000010 0.003374 0.000010 0.000010 0.022361 0.000572 0.000010 0.011189 0.000010 0.009539 0.233052 0.009815 0.139983 0.045291 0.000010 0.015209 0.009740 0.011711 0.000962 0.023392 0.000010 0.009862 0.001959
0.000010 0.003360 0.010710 0.010858 0.074753 0.000010 0.000010 0.143269 0.028864 0.000010 0.000010 0.028873 0.000010 0.066462 0.094960 0.000010 0.000010 0.000010 0.000010 0.002111 0.004799 0.028174 0.000010 0.000010 0.001263 0.005502 0.006856 0.192785 0.025764 0.160038 0.001657 0.000010 0.003585 0.024743 0.000010 0.000010 0.038911 0.000010 0.037809 0.003733
0.000010 0.000010 0.000010 0.000010 0.072173 0.000010 0.006206 0.175039 0.026832 0.000010 0.000010 0.065813 0.000010 0.000010 0.000010 0.004924 0.015190 0.008303 0.000010 0.000010 0.030238 0.018176 0.041355 0.005974 0.022113 0.000010 0.000010 0.155115 0.020376 0.136319 0.021983 0.000010 0.016584 0.000010 0.042254 0.002945 0.038050 0.005969 0.067899 0.000010
0.004276 0.023484 0.007307 0.000010 0.039170 0.000010 0.000010 0.150936 0.069266 0.041617 0.000010 0.088927 0.000010 0.000010 0.052450 0.000010 0.000010 0.000010 0.000010 0.000010 0.042916 0.010854 0.031316 0.000010 0.019574 0.000010 0.004418 0.223302 0.022346 0.106243 0.000010 0.000010 0.013712 0.015530 0.016717 0.004338 0.000010 0.000010 0.011120 0.000010
0.006369 0.000010 0.007379 0.000010 0.047344 0.000010 0.000010 0.263405 0.064543 0.000010 0.000010 0.031414 0.000010 0.000010 0.023538 0.000010 0.000010 0.000010 0.013837 0.002809 0.004812 0.000010 0.015710 0.003240 0.000010 0.018519 0.000010 0.230011 0.010317 0.211497 0.029513 0.000010 0.000010 0.002779 0.002092 0.000010 0.000010 0.001265 0.009419 0.000010
0.006039 0.004797 0.000010 0.004681 0.057870 0.000010 0.000010 0.202350 0.054514 0.000010 0.000010 0.100248 0.000010 0.000010 0.005818 0.000010 0.000010 0.000010 0.000010 0.000851 0.000168 0.003955 0.008562 0.000010 0.030009 0.012097 0.000010 0.192017 0.013570 0.182862 0.002055 0.000010 0.050209 0.001852 0.019803 0.000010 0.000010 0.000010 0.045493 0.000010
0.000010 0.026039 0.000010 0.022654 0.034345 0.009651 0.007483 0.161937 0.009853 0.012951 0.000010 0.087081 0.000010 0.000010 0.014208 0.000010 0.005123 0.013050 0.000010 0.000010 0.000181 0.011005 0.031181 0.000010 0.016623 0.000010 0.005997 0.349448 0.030898 0.090485 0.000646 0.000010 0.005583 0.015103 0.021228 0.000010 0.000010 0.000010 0.017099 0.000010
0.000010 0.000010 0.000010 0.000010 0.000010 0.000010 0.109424 0.010073 0.000010 0.325179 0.000010 0.000010 0.033004 0.157259 0.000010 0.245772 0.000010 0.000010 0.000010 0.000010 0.000010 0.000010 0.000010 0.090994 0.000010 0.000010 0.000010 0.000010 0.000010 0.000010 0.000010 0.002369 0.000010 0.000010 0.000010 0.001127 0.024500 0.000010 0.000010 0.000010
0.000010 0.000010 0.000010 0.000010 0.000010 0.000010 0.082608 0.000010 0.000010 0.315551 0.000010 0.000010 0.065174 0.214704 0.000010 0.263397 0.000010 0.000010 0.000010 0.000010 0.000010 0.000010 0.000010 0.051092 0.000010 0.000010 0.000010 0.000010 0.000010 0.000010 0.000010 0.000010 0.000010 0.000010 0.000010 0.000401 0.000010 0.006753 0.000010 0.000010
0.000010 0.000010 0.000010 0.000010 0.000010 0.000010 0.100140 0.000010 0.000010 0.314855 0.000010 0.000010 0.052006 0.157045 0.000010 0.301249 0.000010 0.000010 0.000010 0.000010 0.000010 0.000010 0.000010 0.074364 0.000010 0.000010 0.000010 0.000010 0.000010 0.000010 0.000010 0.000010 0.000010 0.000010 0.000010 0.000010 0.000010 0.000010 0.000010 0.000010
0.000010 0.000010 0.000010 0.000010 0.000010 0.000010 0.089783 0.000010 0.000010 0.314268 0.000010 0.000010 0.043690 0.163751 0.000010 0.332668 0.000010 0.000010 0.000010 0.000010 0.000010 0.000010 0.000010 0.048340 0.000010 0.000010 0.000010 0.000010 0.000010 0.000010 0.000010 0.007171 0.000010 0.000010 0.000010 0.000010 0.000010 0.000010 0.000010 0.000010
0.000010 0.000010 0.000010 0.000010 0.000010 0.000010 0.097857 0.000010 0.000010 0.295136 0.000010 0.000010 0.066745 0.163686 0.000010 0.319132 0.000010 0.000010 0.000010 0.000010 0.000010 0.000010 0.000010 0.057104 0.000010 0.000010 0.000010 0.000010 0.000010 0.000010 0.000010 0.000010 0.000010 0.000010 0.000010 0.000010 0.000010 0.000010 0.000010 0.000010
0.000010 0.000010 0.000010 0.000010 0.000010 0.000010 0.126201 0.000010 0.000010 0.273693 0.000010 0.000010 0.061336 0.151414 0.000010 0.312541 0.000010 0.000010 0.000010 0.000010 0.000010 0.000010 0.000010 0.074475 0.000010 0.000010 0.000010 0.000010 0.000010 0.000010 0.000010 0.000010 0.000010 0.000010 0.000010 0.000010 0.000010 0.000010 0.000010 0.000010
0.000010 0.000010 0.000010 0.000010 0.000010 0.000010 0.090839 0.000010 0.000010 0.289507 0.000010 0.000010 0.061534 0.181486 0.000010 0.308567 0.000010 0.000010 0.004136 0.000010 0.000010 0.000010 0.000010 0.053034 0.000010 0.000010 0.000010 0.000010 0.000010 0.000010 0.000010 0.010578 0.000010 0.000010 0.000010 0.000010 0.000010 0.000010 0.000010 0.000010
0.000010 0.000010 0.000010 0.000010 0.000010 0.000010 0.078754 0.000010 0.000010 0.310982 0.000010 0.000010 0.032970 0.181632 0.000010 0.287473 0.000010 0.000010 0.000010 0.000010 0.000010 0.000010 0.000010 0.067594 0.000010 0.000010 0.000010 0.000010 0.000010 0.000010 0.000010 0.022821 0.000010 0.000010 0.000010 0.000010 0.017455 0.000010 0.000010 0.000010
0.000010 0.000010 0.000010 0.000010 0.000010 0.000010 0.077769 0.000010 0.000010 0.355517 0.000010 0.000010 0.025504 0.168236 0.000010 0.266407 0.000010 0.000010 0.000010 0.000010 0.000010 0.000010 0.000010 0.090699 0.000010 0.000010 0.000010 0.000010 0.000010 0.000010 0.000010 0.008379 0.000010 0.000010 0.000010 0.000010 0.000010 0.007169 0.000010 0.000010
0.000010 0.000010 0.000010 0.000010 0.000010 0.000010 0.125702 0.000010 0.000010 0.325864 0.000010 0.000010 0.038308 0.131198 0.000010 0.280897 0.000010 0.000010 0.005657 0.000010 0.000010 0.000010 0.000010 0.068894 0.000010 0.000010 0.000010 0.000010 0.000010 0.000010 0.000010 0.001278 0.000010 0.000010 0.000010 0.000010 0.009850 0.012052 0.000010 0.000010
0.000010 0.000010 0.000010 0.000010 0.000010 0.000010 0.100484 0.000010 0.000010 0.325605 0.000010 0.000010 0.050443 0.179803 0.000010 0.268921 0.000010 0.000010 0.000018 0.000010 0.000010 0.000010 0.000010 0.051587 0.000010 0.000010 0.000010 0.000010 0.000010 0.000010 0.000010 0.022819 0.000010 0.000010 0.000010 0.000010 0.000010 0.000010 0.000010 0.000010
0.000010 0.000010 0.000010 0.000010 0.000010 0.000010 0.136343 0.000010 0.000010 0.282555 0.000010 0.000010 0.044616 0.173448 0.000010 0.302061 0.000010 0.000010 0.000010 0.000010 0.000010 0.000010 0.000010 0.060637 0.000010 0.000010 0.000010 0.000010 0.000010 0.000010 0.000010 0.000010 0.000010 0.000010 0.000010 0.000010 0.000010 0.000010 0.000010 0.000010
0.000010 0.000010 0.000010 0.000010 0.000010 0.000010 0.079244 0.000010 0.000010 0.347240 0.000010 0.007857 0.052044 0.141350 0.000010 0.263720 0.000010 0.000010 0.000010 0.000010 0.000010 0.000010 0.000010 0.100318 0.000010 0.000010 0.000010 0.000010 0.000010 0.000010 0.000010 0.001320 0.000010 0.000010 0.000010 0.000010 0.000010 0.006596 0.000010 0.000010
0.000010 0.000010 0.000010 0.000010 0.000010 0.000010 0.075876 0.000010 0.000010 0.381408 0.000010 0.000010 0.052122 0.162248 0.000010 0.254690 0.000010 0.000010 0.000010 0.000010 0.000010 0.000010 0.000010 0.073316 0.000010 0.000010 0.000010 0.000010 0.000010 0.000010 0.000010 0.000010 0.000010 0.000010 0.000010 0.000010 0.000010 0.000010 0.000010 0.000010
0.000010 0.000010 0.000010 0.000010 0.000010 0.000010 0.133850 0.000010 0.000010 0.322101 0.000010 0.000010 0.034987 0.174839 0.000010 0.261731 0.000010 0.000010 0.000010 0.000010 0.000010 0.000010 0.000010 0.071280 0.000010 0.000010 0.000010 0.000010 0.000010 0.000010 0.000010 0.000010 0.000010 0.000010 0.000010 0.000010 0.000881 0.000010 0.000010 0.000010
0.000010 0.000010 0.000010 0.000010 0.000010 0.000010 0.091622 0.003015 0.000010 0.276230 0.000010 0.000010 0.035555 0.149675 0.000010 0.362776 0.000010 0.000010 0.000010 0.000010 0.000010 0.000010 0.000010 0.055821 0.000010 0.000010 0.000010 0.000010 0.000010 0.000010 0.000010 0.014136 0.000010 0.000010 0.000010 0.000010 0.000010 0.010860 0.000010 0.000010
0.000010 0.000010 0.000010 0.000010 0.000010 0.000010 0.071761 0.000010 0.000010 0.330284 0.000010 0.000010 0.050088 0.116924 0.000010 0.380596 0.000010 0.000010 0.000010 0.000010 0.000010 0.000010 0.000010 0.042375 0.000010 0.000010 0.000010 0.000010 0.000010 0.000010 0.000010 0.007643 0.000010 0.000010 0.000010 0.000010 0.000010 0.000010 0.000010 0.000010
0.000010 0.000010 0.000010 0.000010 0.000010 0.177140 0.000010 0.426073 0.000010 0.000010 0.000010 0.293602 0.000010 0.000010 0.000010 0.000010 0.000010 0.000010 0.000010 0.000010 0.016907 0.000010 0.000010 0.000010 0.000010 0.000010 0.000010 0.000010 0.000010 0.000010 0.000010 0.000010 0.025308 0.000010 0.000010 0.001343 0.055778 0.000010 0.000010 0.003531
0.000010 0.000010 0.000010 0.000010 0.000010 0.193028 0.000010 0.427681 0.000010 0.000010 0.000010 0.207695 0.000010 0.004773 0.061827 0.000010 0.000010 0.000010 0.000010 0.000010 0.020091 0.000010 0.000010 0.000010 0.000010 0.000010 0.000010 0.000010 0.000010 0.000010 0.000010 0.000010 0.031123 0.000010 0.000010 0.000010 0.042900 0.000010 0.000010 0.010570
0.000010 0.000010 0.000010 0.000010 0.000010 0.155581 0.000010 0.399009 0.000010 0.000010 0.000010 0.241906 0.000010 0.000010 0.000010 0.000010 0.000010 0.000010 0.000010 0.000010 0.037237 0.000010 0.000010 0.000010 0.000010 0.000010 0.000010 0.000010 0.000010 0.000010 0.000010 0.000010 0.078176 0.000010 0.000010 0.018056 0.057548 0.000010 0.000010 0.012166
0.000010 0.000010 0.000010 0.000010 0.000010 0.176877 0.000010 0.402673 0.000010 0.000012 0.000010 0.237017 0.000010 0.000010 0.000010 0.000010 0.000010 0.000010 0.000010 0.000010 0.029564 0.000010 0.000010 0.000010 0.000010 0.000010 0.000010 0.000010 0.000010 0.000010 0.000010 0.000010 0.096371 0.000010 0.000010 0.000013 0.032982 0.000010 0.000010 0.024181
0.001388 0.000010 0.000010 0.000010 0.000010 0.162369 0.000010 0.359601 0.000473 0.000010 0.000010 0.266415 0.000463 0.000010 0.020847 0.000010 0.000010 0.000010 0.000010 0.000010 0.045017 0.000010 0.000010 0.001097 0.009022 0.000010 0.000010 0.002591 0.000010 0.011280 0.000010 0.000010 0.066277 0.000010 0.000010 0.000542 0.027219 0.000010 0.000010 0.025160
0.000010 0.000010 0.000010 0.000010 0.000010 0.788231 0.000010 0.190645 0.000010 0.000010 0.000010 0.000010 0.000010 0.000010 0.000010 0.000010 0.000010 0.000010 0.000010 0.000010 0.000010 0.000010 0.000010 0.000010 0.000010 0.000010 0.000010 0.000010 0.000010 0.000010 0.000010 0.000010 0.020754 0.000010 0.000010 0.000010 0.000010 0.000010 0.000010 0.000010
0.000010 0.000011 0.000010 0.000010 0.000010 0.539373 0.000010 0.000010 0.369009 0.000010 0.000010 0.000010 0.000010 0.000010 0.000010 0.000010 0.000010 0.000010 0.000010 0.000010 0.000010 0.000010 0.000010 0.000010 0.091247 0.000010 0.000010 0.000010 0.000010 0.000010 0.000010 0.000010 0.000010 0.000010 0.000010 0.000010 0.000010 0.000010 0.000010 0.000010
0.000010 0.000010 0.000010 0.000010 0.000010 0.539067 0.000010 0.000010 0.368686 0.000010 0.000010 0.000010 0.000010 0.000010 0.000010 0.000010 0.000010 0.000010 0.000010 0.000010 0.000010 0.000010 0.000010 0.000010 0.091877 0.000010 0.000010 0.000010 0.000010 0.000010 0.000010 0.000010 0.000010 0.000010 0.000010 0.000010 0.000010 0.000010 0.000010 0.000010
0.000010 0.000010 0.000010 0.000010 0.000010 0.540305 0.000010 0.000010 0.366501 0.000010 0.000010 0.000010 0.000010 0.000010 0.000010 0.000010 0.000010 0.000010 0.000010 0.000010 0.000010 0.000010 0.000010 0.000010 0.092824 0.000010 0.000010 0.000010 0.000010 0.000010 0.000010 0.000010 0.000010 0.000010 0.000010 0.000010 0.000010 0.000010 0.000010 0.000010
0.000010 0.000010 0.000010 0.000010 0.022312 0.195228 0.000010 0.147522 0.000010 0.001085 0.000010 0.155263 0.000010 0.000010 0.000010 0.000010 0.000010 0.005454 0.000010 0.000010 0.000010 0.015217 0.000010 0.000010 0.000010 0.000010 0.033562 0.000010 0.024256 0.389312 0.000010 0.000010 0.001389 0.000010 0.000010 0.000010 0.009122 0.000010 0.000010 0.000010
0.000018 0.000010 0.000010 0.000010 0.022084 0.193323 0.000010 0.146153 0.000010 0.002366 0.000010 0.157157 0.000010 0.000010 0.000010 0.000010 0.000010 0.004743 0.000010 0.000010 0.000010 0.015419 0.000010 0.000010 0.000010 0.000010 0.034657 0.000010 0.024065 0.389456 0.000010 0.000010 0.001011 0.000010 0.000010 0.000010 0.009278 0.000010 0.000010 0.000010
0.000010 0.000010 0.000010 0.000010 0.000010 0.285715 0.000010 0.304362 0.000010 0.000010 0.000010 0.227142 0.000010 0.000010 0.000010 0.000010 0.000010 0.000010 0.000010 0.000010 0.056358 0.000010 0.000010 0.000010 0.000010 0.000010 0.000010 0.000010 0.000010 0.000010 0.000010 0.000010 0.097816 0.000010 0.000010 0.000380 0.027897 0.000010 0.000010 0.000010
0.000010 0.010064 0.000569 0.015103 0.000010 0.174713 0.000010 0.096226 0.001244 0.000010 0.000010 0.153140 0.000010 0.000010 0.029167 0.000010 0.012630 0.000010 0.000010 0.000010 0.051277 0.000010 0.000010 0.000010 0.017642 0.001313 0.012971 0.000010 0.020646 0.246934 0.011272 0.000010 0.053453 0.000010 0.016670 0.008662 0.025554 0.000010 0.006769 0.033802
0.000010 0.000010 0.001783 0.000010 0.045562 0.404869 0.000010 0.137149 0.000010 0.018987 0.000010 0.132920 0.000010 0.016828 0.031649 0.000010 0.000010 0.000010 0.001918 0.000010 0.071947 0.000010 0.000010 0.015382 0.000010 0.000013 0.000010 0.006354 0.004891 0.011284 0.000010 0.002885 0.053546 0.003323 0.000010 0.010170 0.018845 0.000010 0.000010 0.009505
0.000010 0.000010 0.000010 0.000010 0.000010 0.290075 0.000010 0.397701 0.000010 0.000010 0.000010 0.194142 0.000010 0.000010 0.000010 0.000010 0.000010 0.000010 0.000010 0.000010 0.018060 0.000010 0.000010 0.000010 0.000010 0.000010 0.000010 0.000010 0.000010 0.000010 0.000010 0.000010 0.099234 0.000010 0.000010 0.000447 0.000010 0.000010 0.000010 0.000010
0.000010 0.000010 0.000010 0.000010 0.000010 0.283713 0.000010 0.360447 0.000010 0.000010 0.000010 0.246648 0.000010 0.000010 0.000010 0.000010 0.000010 0.000010 0.000010 0.000010 0.019090 0.000010 0.000010 0.000015 0.000010 0.000010 0.000010 0.000010 0.000010 0.000010 0.000010 0.000010 0.085978 0.000010 0.000010 0.000010 0.000010 0.000010 0.000010 0.003778
0.000010 0.000010 0.000010 0.000010 0.000010 0.166633 0.000010 0.394988 0.000010 0.000016 0.000010 0.332684 0.000010 0.000010 0.000010 0.000010 0.000010 0.000010 0.000010 0.000010 0.013246 0.000010 0.000010 0.000010 0.000010 0.000010 0.000010 0.000010 0.000010 0.000010 0.000010 0.000010 0.087200 0.000010 0.000010 0.002273 0.000010 0.000010 0.000010 0.002640
0.000010 0.000010 0.000010 0.000010 0.000010 0.144456 0.000010 0.399996 0.000010 0.000010 0.000010 0.365931 0.000010 0.000010 0.000010 0.000010 0.000010 0.000010 0.000010 0.000010 0.022995 0.000010 0.000010 0.000010 0.000010 0.000010 0.000010 0.000010 0.000010 0.000010 0.000010 0.000010 0.060016 0.000010 0.000010 0.006265 0.000010 0.000010 0.000010 0.000010
0.000010 0.000010 0.000010 0.000010 0.000010 0.266388 0.000010 0.364191 0.000010 0.000010 0.000010 0.271333 0.000010 0.000010 0.000010 0.000010 0.000010 0.000010 0.000010 0.000010 0.000333 0.000010 0.000010 0.000010 0.000010 0.000010 0.000010 0.000010 0.000010 0.000010 0.000010 0.000010 0.079294 0.000010 0.000010 0.013811 0.004320 0.000010 0.000010 0.000010
0.000010 0.000010 0.000010 0.000010 0.000010 0.331158 0.000010 0.355104 0.000010 0.000010 0.000010 0.235166 0.000010 0.000010 0.000010 0.000010 0.000010 0.000010 0.000010 0.000010 0.003885 0.000010 0.000010 0.000010 0.000010 0.000010 0.000010 0.000010 0.000010 0.000010 0.000010 0.000010 0.072847 0.000010 0.000010 0.001500 0.000010 0.000010 0.000010 0.000010
0.000010 0.000010 0.000010 0.000010 0.000010 0.000010 0.000010 0.000010 0.000010 0.000010 0.000010 0.000010 0.000010 0.000010 0.000010 0.000010 0.000010 0.000010 0.000010 0.000010 0.000010 0.000010 0.000010 0.000010 0.000010 0.000010 0.000010 0.000010 0.000010 0.000010 0.000010 0.000010 0.000010 0.000010 0.000010 0.000010 0.000010 0.000010 0.000010 0.999610
0.000019 0.000010 0.000012 0.000013 0.000010 0.000010 0.000010 0.000010 0.000010 0.000010 0.000010 0.000010 0.000010 0.000010 0.000010 0.000010 0.000010 0.000010 0.000010 0.000010 0.000010 0.000010 0.000010 0.000010 0.000010 0.000010 0.000010 0.000010 0.000010 0.000018 0.000010 0.000010 0.000010 0.000010 0.000010 0.000010 0.000010 0.000010 0.000010 0.999589
0.000014 0.000010 0.000012 0.000010 0.000010 0.000010 0.000010 0.000010 0.000010 0.000010 0.000010 0.000010 0.000010 0.000010 0.000010 0.000010 0.000010 0.000010 0.000010 0.000010 0.000010 0.000010 0.000010 0.000010 0.000010 0.000010 0.000010 0.000019 0.000010 0.000010 0.000010 0.000010 0.000010 0.000010 0.000010 0.000010 0.000010 0.000010 0.000010 0.999595
0.000010 0.000010 0.000010 0.000010 0.000010 0.000010 0.000010 0.000010 0.000010 0.000010 0.000010 0.000010 0.000010 0.000010 0.000010 0.000010 0.000010 0.000010 0.000010 0.000010 0.000010 0.000010 0.000010 0.000010 0.000010 0.000010 0.000010 0.000010 0.000010 0.000010 0.000010 0.000010 0.000010 0.000010 0.000010 0.000010 0.000010 0.000010 0.000010 0.999610
0.000013 0.000010 0.000017 0.000010 0.000010 0.000010 0.000010 0.000010 0.000010 0.000010 0.000010 0.000010 0.000010 0.000010 0.000010 0.000010 0.000010 0.000010 0.000010 0.000010 0.000010 0.000010 0.000010 0.000010 0.000010 0.000010 0.000010 0.000010 0.000010 0.000019 0.000010 0.000010 0.000010 0.000010 0.000010 0.000010 0.000010 0.000010 0.000010 0.999591
0.000016 0.000010 0.000017 0.000011 0.000010 0.000010 0.000010 0.000010 0.000010 0.000010 0.000010 0.000010 0.000010 0.000010 0.000010 0.000010 0.000010 0.000010 0.000010 0.000010 0.000010 0.000010 0.000010 0.000010 0.000018 0.000010 0.000010 0.000010 0.000010 0.000010 0.000010 0.000010 0.000010 0.000010 0.000010 0.000010 0.000010 0.000010 0.000010 0.999587
0.000010 0.000010 0.000010 0.000010 0.000010 0.000010 0.000010 0.000010 0.000010 0.000010 0.000010 0.000010 0.000010 0.000010 0.000010 0.000010 0.000010 0.000010 0.000010 0.000010 0.000010 0.000010 0.000010 0.000010 0.000010 0.000010 0.000010 0.000010 0.000010 0.000010 0.000010 0.000010 0.000010 0.000010 0.000010 0.000010 0.000010 0.000010 0.000010 0.999610
0.000010 0.000010 0.000010 0.000010 0.000010 0.000010 0.000010 0.000010 0.000010 0.000010 0.000010 0.000010 0.000010 0.000010 0.000010 0.000010 0.000010 0.000010 0.000010 0.000010 0.000010 0.000010 0.000010 0.000010 0.000010 0.000010 0.000010 0.000010 0.000010 0.000010 0.000010 0.000010 0.000010 0.000010 0.000010 0.000010 0.000010 0.000010 0.000010 0.999610
0.000010 0.000010 0.000010 0.000010 0.000010 0.000010 0.000010 0.000010 0.000010 0.000010 0.000016 0.000010 0.000010 0.000010 0.000010 0.000010 0.000010 0.000010 0.000010 0.000010 0.000010 0.000010 0.000010 0.000010 0.000010 0.000010 0.000010 0.000016 0.000010 0.000010 0.000010 0.000010 0.000010 0.000010 0.000010 0.000010 0.000010 0.000010 0.000010 0.999598
0.000010 0.000010 0.000013 0.000010 0.000010 0.000010 0.000010 0.000010 0.000010 0.000010 0.000010 0.000013 0.000010 0.000010 0.000010 0.000010 0.000010 0.000010 0.000010 0.000010 0.000010 0.000010 0.000010 0.000010 0.000010 0.000010 0.000010 0.000010 0.000010 0.000010 0.000010 0.000010 0.000010 0.000010 0.000010 0.000010 0.000010 0.000010 0.000010 0.999604
0.000010 0.000010 0.000010 0.000010 0.000010 0.000010 0.000010 0.000010 0.000010 0.000010 0.000010 0.000010 0.000010 0.000010 0.000010 0.000010 0.000010 0.000010 0.000010 0.000010 0.000010 0.000010 0.000010 0.000010 0.000010 0.000010 0.000010 0.000010 0.000010 0.000010 0.000010 0.000010 0.000010 0.000010 0.000010 0.000010 0.000010 0.000010 0.000010 0.999610
0.000010 0.000010 0.000013 0.000010 0.000010 0.000010 0.000010 0.000010 0.000010 0.000010 0.000010 0.000010 0.000010 0.000010 0.000010 0.000010 0.000010 0.000010 0.000010 0.000010 0.000010 0.000010 0.000010 0.000010 0.000010 0.000017 0.000010 0.000010 0.000010 0.000010 0.000010 0.000010 0.000010 0.000010 0.000010 0.000010 0.000010 0.000010 0.000010 0.999599
0.000010 0.000010 0.000010 0.000010 0.000010 0.000010 0.000010 0.000010 0.000010 0.000010 0.000010 0.000010 0.000011 0.000010 0.000010 0.000010 0.000010 0.000010 0.000010 0.000010 0.000010 0.000010 0.000010 0.000010 0.000010 0.000010 0.000014 0.000010 0.000010 0.000010 0.000010 0.000010 0.000010 0.000010 0.000010 0.000010 0.000010 0.000010 0.000010 0.999605
0.000011 0.000010 0.000010 0.000010 0.000010 0.000010 0.000010 0.000010 0.000010 0.000010 0.000010 0.000010 0.000010 0.000010 0.000010 0.000010 0.000010 0.000010 0.000010 0.000010 0.000010 0.000010 0.000010 0.000010 0.000010 0.000010 0.000010 0.000010 0.000010 0.000010 0.000010 0.000010 0.000010 0.000010 0.000010 0.000010 0.000010 0.000010 0.000010 0.999609
0.000010 0.000010 0.000010 0.000010 0.000010 0.000010 0.000010 0.000010 0.000010 0.000010 0.000010 0.000010 0.000010 0.000010 0.000010 0.000010 0.000010 0.000010 0.000010 0.000010 0.000010 0.000010 0.000010 0.000010 0.000010 0.000010 0.000010 0.000010 0.000010 0.000010 0.000010 0.000010 0.000010 0.000010 0.000010 0.000010 0.000010 0.000010 0.000010 0.999610
0.001559 0.000010 0.008145 0.000010 0.000010 0.000010 0.000010 0.000010 0.014604 0.000010 0.000010 0.000010 0.000010 0.000010 0.000010 0.000010 0.019160 0.000010 0.000010 0.000010 0.000010 0.000010 0.000010 0.000010 0.007626 0.000010 0.033978 0.000010 0.007856 0.352562 0.007721 0.000010 0.000010 0.000175 0.000010 0.000010 0.000010 0.000010 0.033322 0.513012
0.000010 0.000010 0.000010 0.000010 0.000010 0.505247 0.000010 0.000010 0.000010 0.000010 0.000010 0.000010 0.000010 0.000010 0.000010 0.000010 0.000010 0.000010 0.000010 0.000010 0.000010 0.000010 0.000010 0.000010 0.000010 0.000010 0.000010 0.000010 0.000010 0.000010 0.000010 0.000010 0.000010 0.000010 0.000010 0.000010 0.000010 0.000010 0.000010 0.494373
0.000010 0.000010 0.000010 0.000010 0.000010 0.462657 0.000010 0.112839 0.000010 0.000010 0.000010 0.035331 0.000010 0.000010 0.000010 0.000010 0.000010 0.000010 0.000010 0.000010 0.000010 0.000010 0.000010 0.000010 0.000010 0.000010 0.000010 0.000010 0.000010 0.000010 0.000010 0.000010 0.059925 0.000010 0.000010 0.000010 0.000010 0.000010 0.000010 0.328897
0.000010 0.000010 0.000010 0.000010 0.000010 0.000010 0.000010 0.000010 0.000010 0.000010 0.000010 0.000010 0.000010 0.000010 0.000010 0.000010 0.000010 0.000010 0.000010 0.000010 0.000010 0.000010 0.000010 0.000010 0.000010 0.000010 0.000010 0.000010 0.000010 0.000010 0.000010 0.000010 0.000010 0.000010 0.000010 0.000010 0.000010 0.000010 0.000010 0.999610
0.000010 0.000010 0.000010 0.000010 0.000010 0.000010 0.000010 0.000010 0.000010 0.000010 0.000010 0.000010 0.000010 0.000010 0.000010 0.000010 0.000010 0.000010 0.000010 0.000010 0.000010 0.000010 0.000010 0.000010 0.000010 0.000010 0.000010 0.000010 0.000010 0.000010 0.000010 0.000010 0.000010 0.000010 0.000010 0.000010 0.000010 0.000010 0.000010 0.999610
0.000010 0.000010 0.033798 0.000010 0.000010 0.026656 0.000010 0.000043 0.000010 0.000010 0.000010 0.066110 0.000010 0.000010 0.000010 0.000010 0.000010 0.000010 0.004690 0.000010 0.834126 0.000010 0.000010 0.000010 0.000010 0.000010 0.000010 0.000010 0.000010 0.000010 0.000010 0.000010 0.025807 0.000010 0.000010 0.008449 0.000010 0.000010 0.000010 0.000010
0.000010 0.000010 0.000010 0.000010 0.000010 0.000010 0.000010 0.000010 0.000010 0.000010 0.000010 0.000010 0.000010 0.000010 0.000010 0.000010 0.000010 0.000010 0.000010 0.000010 0.999609 0.000010 0.000010 0.000010 0.000010 0.000010 0.000010 0.000011 0.000010 0.000010 0.000010 0.000010 0.000010 0.000010 0.000010 0.000010 0.000010 0.000010 0.000010 0.000010
0.000010 0.000010 0.000010 0.000010 0.000010 0.000010 0.000010 0.036156 0.000010 0.000010 0.000010 0.035892 0.000010 0.000010 0.023208 0.000010 0.000010 0.000010 0.000010 0.000010 0.840625 0.000010 0.000010 0.000010 0.000010 0.000010 0.000010 0.000010 0.000010 0.000010 0.000010 0.000010 0.013412 0.000010 0.000010 0.008372 0.042006 0.000010 0.000010 0.000010
0.000010 0.000010 0.000010 0.000010 0.000010 0.000010 0.000010 0.000010 0.000010 0.000010 0.000010 0.000010 0.000010 0.000010 0.000010 0.000010 0.000010 0.000010 0.000010 0.000010 0.999610 0.000010 0.000010 0.000010 0.000010 0.000010 0.000010 0.000010 0.000010 0.000010 0.000010 0.000010 0.000010 0.000010 0.000010 0.000010 0.000010 0.000010 0.000010 0.000010
0.000010 0.000010 0.000010 0.000010 0.000010 0.000010 0.000010 0.046516 0.000010 0.000010 0.000010 0.045631 0.000010 0.000010 0.000010 0.000010 0.000010 0.000010 0.000010 0.000010 0.904941 0.000010 0.000010 0.000010 0.000010 0.000010 0.000010 0.000010 0.000010 0.000010 0.000010 0.000010 0.000010 0.000010 0.000010 0.002552 0.000010 0.000010 0.000010 0.000010
0.000010 0.000010 0.000010 0.000010 0.000010 0.000010 0.000010 0.000011 0.000010 0.000010 0.000010 0.000010 0.000010 0.000010 0.000010 0.000010 0.000010 0.000010 0.000010 0.000010 0.999609 0.000010 0.000010 0.000010 0.000010 0.000010 0.000010 0.000010 0.000010 0.000010 0.000010 0.000010 0.000010 0.000010 0.000010 0.000010 0.000010 0.000010 0.000010 0.000010
0.000010 0.000010 0.000010 0.000010 0.000010 0.000010 0.000010 0.000010 0.000010 0.000010 0.000010 0.000010 0.000010 0.000010 0.000010 0.000010 0.000010 0.000010 0.000010 0.000010 0.999610 0.000010 0.000010 0.000010 0.000010 0.000010 0.000010 0.000010 0.000010 0.000010 0.000010 0.000010 0.000010 0.000010 0.000010 0.000010 0.000010 0.000010 0.000010 0.000010
0.000010 0.000010 0.000010 0.000010 0.000010 0.000010 0.000010 0.036612 0.000010 0.000010 0.000010 0.020792 0.000010 0.000010 0.000010 0.000010 0.000010 0.000010 0.000010 0.000010 0.920840 0.000010 0.000010 0.000010 0.000010 0.000010 0.000010 0.000010 0.000010 0.000010 0.000010 0.000010 0.000010 0.000010 0.000010 0.021396 0.000010 0.000010 0.000010 0.000010
0.000010 0.000010 0.000010 0.000010 0.000010 0.000010 0.000010 0.000010 0.000010 0.000010 0.000010 0.000010 0.000010 0.000010 0.000010 0.000010 0.000010 0.000010 0.000010 0.000010 0.994595 0.000010 0.000010 0.000010 0.000010 0.000010 0.000010 0.000010 0.000010 0.000010 0.000010 0.000010 0.000010 0.000010 0.000010 0.005025 0.000010 0.000010 0.000010 0.000010
0.000010 0.000010 0.000010 0.000010 0.000010 0.000010 0.000010 0.044665 0.000010 0.000010 0.000010 0.004126 0.000010 0.000010 0.000010 0.000010 0.000010 0.000010 0.000010 0.000010 0.918581 0.000010 0.000010 0.000010 0.000010 0.000010 0.000010 0.000010 0.000010 0.000010 0.000010 0.000010 0.026856 0.000010 0.000010 0.005421 0.000010 0.000010 0.000010 0.000010
0.000010 0.000010 0.000010 0.000010 0.000010 0.000010 0.000010 0.046642 0.000010 0.000010 0.000010 0.084352 0.000010 0.000010 0.000010 0.000010 0.000010 0.000010 0.000010 0.000010 0.838448 0.000010 0.000010 0.000010 0.000010 0.000010 0.000010 0.000010 0.000010 0.000010 0.000010 0.000010 0.030198 0.000010 0.000010 0.000010 0.000010 0.000010 0.000010 0.000010
0.000010 0.000010 0.000010 0.000010 0.000010 0.000010 0.000010 0.000010 0.000010 0.000010 0.000010 0.000010 0.000010 0.000010 0.000010 0.000010 0.000010 0.000010 0.000010 0.000010 0.999610 0.000010 0.000010 0.000010 0.000010 0.000010 0.000010 0.000010 0.000010 0.000010 0.000010 0.000010 0.000010 0.000010 0.000010 0.000010 0.000010 0.000010 0.000010 0.000010
0.000010 0.000010 0.000010 0.000010 0.000010 0.005984 0.000010 0.000010 0.000010 0.000010 0.000010 0.000010 0.000010 0.000010 0.000010 0.000010 0.000010 0.000010 0.000010 0.000010 0.974766 0.000010 0.000010 0.000010 0.000010 0.000010 0.000010 0.000010 0.000010 0.000010 0.000010 0.000010 0.000010 0.000010 0.000010 0.001689 0.000010 0.000010 0.000010 0.017202
0.000010 0.000010 0.000010 0.000010 0.000010 0.075004 0.000010 0.000010 0.000010 0.000010 0.000010 0.000010 0.000010 0.000010 0.000010 0.000010 0.000010 0.000010 0.000010 0.000010 0.895659 0.000010 0.000010 0.000010 0.000010 0.000010 0.000010 0.000010 0.000010 0.000010 0.000010 0.000010 0.000010 0.000010 0.000010 0.000010 0.000010 0.000010 0.000010 0.028966
0.000010 0.000010 0.000010 0.000010 0.000010 0.000010 0.000010 0.000010 0.000010 0.000010 0.000010 0.000010 0.000010 0.000010 0.000010 0.000010 0.000010 0.000010 0.000010 0.000010 0.985976 0.000010 0.000010 0.000010 0.000010 0.000010 0.000010 0.000010 0.000010 0.000010 0.000010 0.000010 0.000010 0.000010 0.000010 0.000010 0.000010 0.000010 0.000010 0.013644
0.000010 0.000015 0.000010 0.000010 0.000010 0.000010 0.000010 0.000010 0.000010 0.000010 0.000010 0.000010 0.000010 0.000010 0.000010 0.000010 0.000010 0.000010 0.000010 0.000010 0.983059 0.000010 0.000010 0.000010 0.000010 0.000010 0.000010 0.000010 0.000010 0.000010 0.000010 0.000010 0.000010 0.000010 0.000010 0.000010 0.000010 0.000010 0.000010 0.016556
0.000010 0.000010 0.000010 0.000010 0.000010 0.000010 0.000010 0.000010 0.000010 0.000010 0.000010 0.000010 0.000010 0.000010 0.000010 0.000010 0.000010 0.000010 0.000010 0.000010 0.993387 0.000010 0.000010 0.000010 0.000010 0.000010 0.000010 0.000010 0.000010 0.000010 0.000010 0.000010 0.000010 0.000010 0.000010 0.000012 0.000010 0.000010 0.000010 0.006232
0.000010 0.000010 0.000010 0.000010 0.000010 0.000010 0.000010 0.000010 0.000010 0.000010 0.000010 0.000010 0.000010 0.000010 0.000010 0.000010 0.000010 0.000010 0.000010 0.000010 0.998088 0.000010 0.000010 0.000010 0.000010 0.000010 0.000010 0.000010 0.000010 0.000010 0.000010 0.000010 0.000010 0.000010 0.000010 0.000010 0.000010 0.000010 0.000010 0.001532
0.000010 0.000012 0.000010 0.000010 0.000010 0.895794 0.000010 0.000010 0.000010 0.000010 0.000010 0.000010 0.000010 0.000010 0.000010 0.000010 0.000010 0.000010 0.000010 0.000010 0.000010 0.000010 0.000010 0.000010 0.000010 0.000010 0.000010 0.000010 0.000010 0.000010 0.000010 0.000010 0.000010 0.000010 0.000010 0.000010 0.000010 0.000010 0.000010 0.103824
0.000010 0.000010 0.000010 0.000010 0.000010 0.911614 0.000013 0.000010 0.000010 0.000010 0.000010 0.000010 0.000010 0.000010 0.000010 0.000010 0.000010 0.000010 0.000010 0.000010 0.000010 0.000010 0.000010 0.000010 0.000010 0.000010 0.000010 0.000010 0.000010 0.000010 0.000010 0.000010 0.000010 0.000010 0.000010 0.000010 0.000010 0.000010 0.000010 0.088003
0.000012 0.000010 0.000010 0.000010 0.000010 0.925588 0.000013 0.000010 0.000010 0.000013 0.000010 0.000010 0.000010 0.000010 0.000010 0.000010 0.000012 0.000010 0.000010 0.000010 0.000010 0.000010 0.000010 0.000010 0.000010 0.000010 0.000010 0.000010 0.000010 0.000010 0.000010 0.000010 0.000010 0.000010 0.000010 0.000010 0.000010 0.000010 0.000010 0.074022
0.000010 0.000010 0.000010 0.000010 0.000010 0.920635 0.000010 0.000010 0.000010 0.000010 0.000010 0.000010 0.000010 0.000010 0.000010 0.000010 0.000010 0.000010 0.000010 0.000010 0.000010 0.000010 0.000010 0.000010 0.000010 0.000010 0.000010 0.000010 0.000010 0.000010 0.000010 0.000010 0.000010 0.000010 0.000010 0.000010 0.000010 0.000010 0.000010 0.078985
0.000010 0.000010 0.000010 0.000010 0.000010 0.883025 0.000010 0.000010 0.000010 0.000010 0.000010 0.000010 0.000010 0.000010 0.000010 0.000010 0.000010 0.000010 0.000010 0.000010 0.000010 0.000010 0.000010 0.000010 0.000010 0.000010 0.000010 0.000010 0.000010 0.000010 0.000010 0.000010 0.000010 0.000010 0.000010 0.000010 0.000010 0.000010 0.000010 0.116595
0.000010 0.000010 0.000010 0.000010 0.000010 0.903432 0.000010 0.000010 0.000010 0.000010 0.000010 0.000010 0.000010 0.000010 0.000010 0.000010 0.000010 0.000010 0.000010 0.000010 0.000010 0.000010 0.000010 0.000010 0.000010 0.000010 0.000010 0.000010 0.000010 0.000010 0.000010 0.000010 0.000010 0.000010 0.000010 0.000010 0.000010 0.000010 0.000010 0.096188
0.000010 0.000010 0.000010 0.000010 0.000010 0.932597 0.000010 0.000010 0.000010 0.000010 0.000010 0.000010 0.000010 0.000010 0.000010 0.000010 0.000010 0.000010 0.000010 0.000010 0.000010 0.000010 0.000010 0.000010 0.000010 0.000010 0.000010 0.000010 0.000010 0.000010 0.000010 0.000010 0.000010 0.000010 0.000010 0.000010 0.000010 0.000010 0.000010 0.067023
0.000010 0.000010 0.000010 0.000010 0.000010 0.661203 0.000010 0.061320 0.000010 0.000010 0.000010 0.074779 0.000010 0.000010 0.000010 0.000010 0.000010 0.000010 0.000010 0.000010 0.069194 0.000010 0.000010 0.000010 0.000010 0.000010 0.000010 0.000010 0.000010 0.000010 0.000010 0.000010 0.053720 0.000010 0.000010 0.000010 0.000010 0.000010 0.000010 0.079444
0.000010 0.000010 0.000010 0.000010 0.000010 0.488638 0.000010 0.142288 0.000010 0.000010 0.000010 0.196497 0.000010 0.000010 0.000010 0.000010 0.000010 0.000010 0.000010 0.000010 0.057962 0.000010 0.000010 0.000010 0.000010 0.000010 0.000010 0.000010 0.000010 0.000010 0.000010 0.000010 0.018729 0.000010 0.000010 0.014054 0.046419 0.000010 0.000010 0.035092
0.000010 0.000010 0.000010 0.000010 0.000010 0.733712 0.000010 0.030614 0.000010 0.000010 0.000010 0.103506 0.000010 0.000010 0.000010 0.000010 0.000010 0.000010 0.000010 0.000010 0.056204 0.000010 0.000010 0.000010 0.000010 0.000010 0.000010 0.000010 0.000010 0.000010 0.000010 0.000010 0.022438 0.000010 0.000010 0.000616 0.000010 0.000010 0.000010 0.052580
0.000010 0.000010 0.000010 0.000010 0.000010 0.658983 0.000010 0.105272 0.000010 0.000010 0.000010 0.094278 0.000010 0.000010 0.000010 0.000010 0.000010 0.000010 0.000010 0.000010 0.050939 0.000010 0.000010 0.000010 0.000010 0.000010 0.000010 0.000010 0.000010 0.000010 0.000010 0.000010 0.027784 0.000010 0.000010 0.005020 0.000010 0.000010 0.000010 0.057395
0.000010 0.000010 0.000010 0.000010 0.000010 0.999610 0.000010 0.000010 0.000010 0.000010 0.000010 0.000010 0.000010 0.000010 0.000010 0.000010 0.000010 0.000010 0.000010 0.000010 0.000010 0.000010 0.000010 0.000010 0.000010 0.000010 0.000010 0.000010 0.000010 0.000010 0.000010 0.000010 0.000010 0.000010 0.000010 0.000010 0.000010 0.000010 0.000010 0.000010
0.000010 0.000010 0.000010 0.000010 0.000010 0.999610 0.000010 0.000010 0.000010 0.000010 0.000010 0.000010 0.000010 0.000010 0.000010 0.000010 0.000010 0.000010 0.000010 0.000010 0.000010 0.000010 0.000010 0.000010 0.000010 0.000010 0.000010 0.000010 0.000010 0.000010 0.000010 0.000010 0.000010 0.000010 0.000010 0.000010 0.000010 0.000010 0.000010 0.000010
0.000010 0.000010 0.000010 0.000010 0.000010 0.724416 0.000010 0.005835 0.000010 0.000010 0.000010 0.113462 0.000010 0.000010 0.000010 0.000010 0.000010 0.000010 0.000010 0.000010 0.044054 0.000010 0.000010 0.000010 0.000010 0.000010 0.000010 0.000010 0.000010 0.000010 0.000010 0.000010 0.071360 0.000010 0.000010 0.000010 0.003234 0.000010 0.000010 0.037308
0.000010 0.000010 0.000010 0.000010 0.000010 0.751288 0.000010 0.017049 0.000010 0.000010 0.000010 0.087486 0.000010 0.000010 0.000010 0.000010 0.000010 0.000010 0.000010 0.000010 0.058328 0.000010 0.000010 0.000010 0.000010 0.000010 0.000010 0.000010 0.000010 0.000010 0.000010 0.000010 0.000010 0.000010 0.000010 0.017745 0.000010 0.000010 0.000010 0.067765
0.000010 0.000010 0.000010 0.000010 0.000010 0.684556 0.000010 0.068422 0.000010 0.000010 0.000010 0.077811 0.000010 0.000010 0.000010 0.000010 0.000010 0.000010 0.000010 0.000010 0.088281 0.000010 0.000010 0.000010 0.000010 0.000010 0.000010 0.000010 0.000010 0.000010 0.000010 0.000010 0.027520 0.000010 0.000010 0.000010 0.000010 0.000010 0.000010 0.053070
0.000010 0.000010 0.000010 0.000010 0.000010 0.000010 0.000010 0.000010 0.000010 0.000010 0.000010 0.875190 0.000010 0.000010 0.000010 0.000010 0.000010 0.000010 0.000010 0.000010 0.017603 0.000010 0.000010 0.000010 0.000010 0.000010 0.000010 0.000010 0.000010 0.000010 0.000010 0.000010 0.078154 0.000010 0.000010 0.017032 0.011672 0.000010 0.000010 0.000010
0.000010 0.000010 0.000010 0.000010 0.000010 0.000010 0.000010 0.010865 0.000010 0.000010 0.000010 0.644298 0.000010 0.000010 0.000010 0.000010 0.000010 0.000010 0.000010 0.000010 0.025259 0.000010 0.000010 0.000010 0.000010 0.000010 0.000010 0.000010 0.000010 0.000010 0.000010 0.000010 0.190165 0.000010 0.000010 0.012835 0.116238 0.000010 0.000010 0.000010
0.000010 0.000010 0.000010 0.000010 0.000010 0.001587 0.000010 0.045239 0.000010 0.000010 0.000010 0.642889 0.000010 0.000010 0.000010 0.000010 0.000010 0.000010 0.000010 0.000010 0.058799 0.000010 0.000010 0.003499 0.000010 0.000010 0.000010 0.000010 0.000010 0.000010 0.000010 0.000010 0.141158 0.000010 0.000010 0.024328 0.082181 0.000010 0.000010 0.000010
0.006711 0.000010 0.004269 0.025010 0.002573 0.000010 0.000010 0.000010 0.000010 0.000010 0.000010 0.790784 0.000010 0.000010 0.000010 0.000010 0.000885 0.000010 0.000010 0.000010 0.013915 0.008138 0.000010 0.000010 0.000010 0.044266 0.000010 0.000282 0.024063 0.002284 0.000010 0.000010 0.060481 0.000010 0.000010 0.000010 0.000010 0.000010 0.012716 0.003372
0.000010 0.000010 0.000010 0.000010 0.000010 0.000010 0.000010 0.004831 0.000010 0.000010 0.000010 0.873994 0.000010 0.000010 0.000010 0.000010 0.000010 0.000010 0.000010 0.000010 0.000010 0.000010 0.000010 0.000010 0.000010 0.000010 0.000010 0.000010 0.000010 0.000010 0.000010 0.000010 0.062040 0.000010 0.000010 0.000010 0.058776 0.000010 0.000010 0.000010
0.000010 0.000010 0.000010 0.000010 0.000010 0.009429 0.000010 0.066563 0.000010 0.000010 0.000010 0.679113 0.000010 0.000010 0.000010 0.000010 0.000010 0.000010 0.000010 0.000010 0.032069 0.000010 0.000010 0.004154 0.000010 0.000010 0.000010 0.000010 0.000010 0.000010 0.000010 0.000010 0.118243 0.000010 0.000010 0.012430 0.077680 0.000010 0.000010 0.000010
0.000010 0.000067 0.000010 0.000010 0.003896 0.015037 0.000010 0.000010 0.000010 0.000010 0.000010 0.726659 0.000010 0.000010 0.000010 0.000968 0.000010 0.000010 0.000010 0.000010 0.000632 0.000010 0.000010 0.013373 0.002117 0.069235 0.000010 0.000010 0.000010 0.000010 0.000010 0.000010 0.075624 0.000010 0.000010 0.000010 0.062449 0.000010 0.029664 0.000010
0.006723 0.000010 0.003566 0.026800 0.002390 0.000010 0.000010 0.000010 0.000010 0.000010 0.000010 0.791865 0.000010 0.000010 0.000010 0.000010 0.001358 0.000010 0.000010 0.000010 0.013477 0.008365 0.000010 0.000010 0.000010 0.042449 0.000010 0.000204 0.024714 0.002476 0.000010 0.000010 0.060136 0.000010 0.000010 0.000010 0.000010 0.000010 0.012398 0.002830
0.000010 0.000010 0.000010 0.000010 0.000010 0.000010 0.000010 0.000010 0.000010 0.000010 0.000010 0.898038 0.000010 0.000010 0.000010 0.000010 0.000010 0.000010 0.000010 0.000010 0.000010 0.000010 0.000010 0.000010 0.000010 0.000010 0.000010 0.000010 0.000010 0.000010 0.000010 0.000010 0.065416 0.000010 0.000010 0.000010 0.036176 0.000010 0.000010 0.000010
0.000010 0.000010 0.000010 0.000010 0.000010 0.000010 0.000010 0.016728 0.000010 0.000010 0.000010 0.811786 0.000010 0.000010 0.000010 0.000010 0.000010 0.000010 0.000010 0.000010 0.028200 0.000010 0.000010 0.000010 0.000010 0.000010 0.000010 0.000010 0.000010 0.000010 0.000010 0.000010 0.079931 0.000010 0.000010 0.000010 0.061831 0.000010 0.000010 0.001184
0.000010 0.000010 0.000010 0.000010 0.000010 0.013617 0.000010 0.064935 0.000010 0.000010 0.000010 0.553925 0.000010 0.000811 0.000010 0.000010 0.000010 0.000010 0.000010 0.000010 0.021992 0.000010 0.000010 0.000010 0.000010 0.000010 0.000010 0.000010 0.000010 0.000010 0.000010 0.000010 0.192186 0.000010 0.000010 0.000010 0.152203 0.000010 0.000010 0.000010
0.000010 0.000010 0.000010 0.000010 0.000010 0.019193 0.000010 0.056665 0.000010 0.000010 0.000010 0.541743 0.000010 0.005576 0.000010 0.000010 0.000010 0.000010 0.000010 0.000010 0.012206 0.000010 0.000010 0.000010 0.000010 0.000010 0.000010 0.000010 0.000010 0.000010 0.000010 0.000010 0.183064 0.000010 0.000010 0.016603 0.164630 0.000010 0.000010 0.000010
0.000010 0.000010 0.000010 0.000010 0.000010 0.000010 0.000010 0.046906 0.000010 0.000010 0.000010 0.515334 0.000010 0.000010 0.000010 0.000010 0.000010 0.000010 0.000010 0.000010 0.033863 0.000010 0.000010 0.008716 0.000010 0.000010 0.000010 0.000010 0.000010 0.000010 0.000010 0.000010 0.217031 0.000010 0.000010 0.019371 0.158448 0.000010 0.000010 0.000010
0.000010 0.000010 0.000010 0.000010 0.000010 0.002472 0.000010 0.069213 0.000010 0.000010 0.000010 0.527309 0.000010 0.000019 0.007513 0.000010 0.000010 0.000010 0.000010 0.000010 0.049564 0.000010 0.000010 0.003333 0.000010 0.000010 0.000010 0.000010 0.000010 0.000010 0.000010 0.000010 0.193334 0.000010 0.000010 0.023212 0.123730 0.000010 0.000010 0.000010
0.000010 0.000010 0.000010 0.000010 0.000010 0.000010 0.000010 0.077318 0.000010 0.008149 0.000010 0.520196 0.000010 0.006000 0.000010 0.000010 0.000010 0.000010 0.000010 0.000010 0.031450 0.000010 0.000010 0.000010 0.000010 0.000010 0.000010 0.000010 0.000010 0.000010 0.000010 0.000010 0.203655 0.000010 0.000010 0.019372 0.133541 0.000010 0.000010 0.000010
0.000010 0.000010 0.000010 0.000010 0.000010 0.000010 0.000010 0.069226 0.000010 0.000010 0.000010 0.530423 0.000010 0.000010 0.000010 0.000010 0.000010 0.000010 0.000010 0.000010 0.049317 0.000010 0.000010 0.000010 0.000010 0.000010 0.000010 0.000010 0.000010 0.000010 0.000010 0.000010 0.162278 0.000010 0.000010 0.018427 0.169990 0.000010 0.000010 0.000010
0.000010 0.000010 0.000010 0.000010 0.000010 0.000010 0.000010 0.069213 0.000010 0.000010 0.000010 0.530718 0.000010 0.000010 0.000010 0.000010 0.000010 0.000010 0.000010 0.000010 0.047830 0.000010 0.000010 0.000010 0.000010 0.000010 0.000010 0.000010 0.000010 0.000010 0.000010 0.000010 0.162546 0.000010 0.000010 0.019902 0.169453 0.000010 0.000010 0.000010
0.000010 0.003751 0.000539 0.000901 0.000117 0.001412 0.000010 0.070444 0.000010 0.003248 0.000010 0.513013 0.000010 0.000010 0.011506 0.000010 0.000010 0.000010 0.000010 0.000010 0.083622 0.000010 0.000010 0.011277 0.000010 0.001988 0.000010 0.000010 0.000010 0.000010 0.000172 0.000010 0.141019 0.000010 0.000010 0.016617 0.135359 0.000010 0.004785 0.000010
0.000010 0.000010 0.000010 0.000010 0.000010 0.000010 0.000010 0.072003 0.000010 0.000010 0.000010 0.576562 0.000010 0.000010 0.000010 0.000010 0.000010 0.000010 0.000010 0.000010 0.051815 0.000010 0.000010 0.000010 0.000010 0.000010 0.000010 0.000010 0.000010 0.000010 0.000010 0.000010 0.137110 0.000010 0.000010 0.000010 0.158091 0.000010 0.000010 0.004078
0.000010 0.000010 0.000010 0.000010 0.000010 0.000010 0.000010 0.036979 0.000010 0.000010 0.000010 0.597937 0.000010 0.000010 0.000010 0.000010 0.000010 0.000010 0.000010 0.000010 0.060911 0.000010 0.000010 0.000879 0.000010 0.000010 0.000010 0.000010 0.000010 0.000010 0.000010 0.000010 0.137025 0.000010 0.000010 0.009980 0.155959 0.000010 0.000010 0.000010
0.011348 0.000010 0.000010 0.000010 0.000010 0.000010 0.000160 0.048658 0.000010 0.017494 0.000010 0.473607 0.000010 0.000010 0.000010 0.000010 0.000010 0.000010 0.000010 0.000010 0.109234 0.000010 0.004910 0.000010 0.001479 0.000010 0.005374 0.000010 0.000010 0.000010 0.001300 0.000010 0.131576 0.008129 0.000010 0.007250 0.174430 0.000010 0.004799 0.000010
0.000010 0.000010 0.000010 0.000010 0.000010 0.000010 0.000010 0.000010 0.000010 0.000010 0.000010 0.000010 0.000010 0.000010 0.000010 0.000010 0.000010 0.000010 0.000010 0.000010 0.000010 0.000010 0.000010 0.000010 0.000010 0.000010 0.000010 0.000010 0.000010 0.000010 0.000010 0.000010 0.999610 0.000010 0.000010 0.000010 0.000010 0.000010 0.000010 0.000010
0.005186 0.000010 0.002389 0.000010 0.002024 0.008775 0.000010 0.080236 0.000010 0.002220 0.000010 0.411253 0.000010 0.006335 0.031331 0.008144 0.000010 0.000010 0.000010 0.000010 0.069237 0.000010 0.000010 0.004982 0.000922 0.012610 0.007479 0.000010 0.000010 0.001918 0.000010 0.000010 0.131353 0.009116 0.006397 0.006154 0.176748 0.000010 0.015011 0.000010
0.000010 0.000010 0.000010 0.000010 0.000010 0.000010 0.000010 0.000010 0.000010 0.000010 0.000010 0.000010 0.000010 0.000010 0.000010 0.000010 0.000010 0.000010 0.000010 0.000010 0.000010 0.000010 0.000010 0.000010 0.000010 0.000010 0.000010 0.000010 0.000010 0.000010 0.000010 0.000010 0.999610 0.000010 0.000010 0.000010 0.000010 0.000010 0.000010 0.000010
0.000010 0.000010 0.000010 0.000010 0.000010 0.000010 0.000010 0.000010 0.000010 0.000010 0.000010 0.000010 0.000010 0.000010 0.000010 0.000010 0.000010 0.000010 0.000010 0.000010 0.000010 0.000010 0.000010 0.000010 0.000010 0.000010 0.000010 0.000010 0.000010 0.000010 0.000010 0.000010 0.999605 0.000010 0.000010 0.000010 0.000010 0.000010 0.000015 0.000010
0.010295 0.000010 0.000010 0.000010 0.000010 0.009213 0.000010 0.080032 0.000010 0.019299 0.000010 0.410948 0.001229 0.002781 0.020154 0.000010 0.004671 0.000010 0.000010 0.000010 0.068509 0.000010 0.000010 0.000010 0.001563 0.002407 0.000010 0.000010 0.000010 0.000010 0.000010 0.000010 0.139994 0.014975 0.000010 0.000010 0.195721 0.004163 0.013817 0.000010
0.000010 0.000010 0.000010 0.000010 0.000010 0.000010 0.000010 0.000010 0.000010 0.000010 0.000010 0.118039 0.000010 0.000010 0.000010 0.000010 0.000010 0.000010 0.000010 0.000010 0.000010 0.000010 0.000010 0.000010 0.000010 0.000010 0.000010 0.000010 0.000010 0.000010 0.000010 0.000010 0.881581 0.000010 0.000010 0.000010 0.000010 0.000010 0.000010 0.000010
0.021414 0.005216 0.000267 0.002861 0.000010 0.029339 0.003917 0.036902 0.004253 0.044035 0.000010 0.335181 0.000010 0.004549 0.000010 0.000010 0.003273 0.000010 0.000010 0.000010 0.057944 0.000010 0.000010 0.019297 0.000010 0.004211 0.000010 0.000010 0.000010 0.000010 0.000010 0.000404 0.114404 0.030967 0.000010 0.006841 0.240653 0.000010 0.033884 0.000010
0.012469 0.006073 0.000010 0.000010 0.000010 0.000010 0.000010 0.057366 0.000010 0.000010 0.000010 0.244552 0.005574 0.026010 0.033434 0.000010 0.000010 0.000010 0.000010 0.000010 0.078675 0.000010 0.000010 0.000010 0.001168 0.000010 0.005904 0.000010 0.000188 0.000010 0.000895 0.006069 0.116690 0.031980 0.007270 0.004507 0.332126 0.000010 0.027848 0.001003
0.017966 0.004905 0.001617 0.000010 0.002587 0.001872 0.000010 0.071348 0.000010 0.000010 0.000010 0.201610 0.002445 0.041339 0.070802 0.000010 0.000010 0.000010 0.000010 0.000010 0.064637 0.000010 0.000010 0.000010 0.000010 0.000010 0.000644 0.000010 0.004417 0.002472 0.000010 0.007329 0.108866 0.022592 0.000010 0.000010 0.336288 0.000010 0.035576 0.000488
0.000010 0.000010 0.000010 0.000010 0.000010 0.000010 0.000010 0.000010 0.000010 0.000010 0.000010 0.000010 0.000010 0.000010 0.000010 0.000010 0.000010 0.000010 0.000010 0.000010 0.000010 0.000010 0.000010 0.000010 0.000010 0.000010 0.000010 0.000010 0.000010 0.000010 0.000010 0.000010 0.000010 0.000010 0.000010 0.999610 0.000010 0.000010 0.000010 0.000010
0.000010 0.000010 0.000010 0.000010 0.000010 0.000010 0.000010 0.000010 0.000010 0.000010 0.000010 0.000010 0.000010 0.000010 0.000010 0.000010 0.000010 0.000010 0.000010 0.000010 0.000010 0.000010 0.000010 0.000010 0.000010 0.000010 0.000010 0.000010 0.000010 0.000010 0.000010 0.000010 0.000010 0.000010 0.000010 0.999610 0.000010 0.000010 0.000010 0.000010
0.000010 0.000010 0.000010 0.000010 0.000010 0.000010 0.000010 0.000010 0.000010 0.000010 0.000010 0.000010 0.000010 0.000010 0.000010 0.000010 0.000010 0.000010 0.000010 0.000010 0.000010 0.000010 0.000010 0.000010 0.000010 0.000010 0.000010 0.000010 0.000010 0.000010 0.000010 0.000010 0.000010 0.000010 0.000010 0.999610 0.000010 0.000010 0.000010 0.000010
0.000010 0.000010 0.000010 0.000010 0.000010 0.000010 0.000010 0.000010 0.000010 0.000010 0.000010 0.000010 0.000010 0.000010 0.000010 0.000010 0.000010 0.000010 0.000010 0.000010 0.000010 0.000010 0.000010 0.000010 0.000010 0.000010 0.000010 0.000010 0.000010 0.000010 0.000010 0.000010 0.000010 0.000010 0.000010 0.999610 0.000010 0.000010 0.000010 0.000010
0.000010 0.000010 0.000010 0.000010 0.000010 0.000010 0.000010 0.000010 0.000010 0.000010 0.000010 0.000010 0.000010 0.000010 0.000010 0.000010 0.000010 0.000010 0.000010 0.000010 0.000010 0.000010 0.000010 0.000010 0.000010 0.000010 0.000010 0.000010 0.000010 0.000010 0.000010 0.000010 0.000010 0.000010 0.000010 0.999610 0.000010 0.000010 0.000010 0.000010
0.000010 0.000010 0.000010 0.000010 0.000010 0.000010 0.000010 0.000010 0.000010 0.000010 0.000010 0.000010 0.000010 0.000010 0.000010 0.000010 0.000010 0.000010 0.000010 0.000010 0.000010 0.000010 0.000010 0.000010 0.000010 0.000010 0.000010 0.000010 0.000010 0.000010 0.000010 0.000010 0.000010 0.000010 0.000010 0.999610 0.000010 0.000010 0.000010 0.000010
0.000010 0.000010 0.000010 0.000010 0.000010 0.000010 0.000010 0.000010 0.000010 0.000010 0.000010 0.000010 0.000010 0.000010 0.000010 0.000010 0.000010 0.000010 0.000010 0.000010 0.000010 0.000010 0.000010 0.000010 0.000010 0.000010 0.000010 0.000010 0.000010 0.000010 0.000010 0.000010 0.000010 0.000010 0.000010 0.999610 0.000010 0.000010 0.000010 0.000010
0.000010 0.000010 0.000010 0.000010 0.000010 0.000010 0.000010 0.000010 0.000010 0.000010 0.000010 0.000010 0.000010 0.000010 0.000010 0.000010 0.000010 0.000010 0.000010 0.000010 0.000010 0.000010 0.000010 0.000010 0.000010 0.000010 0.000010 0.000010 0.000010 0.000010 0.000010 0.000010 0.000010 0.000010 0.000010 0.999610 0.000010 0.000010 0.000010 0.000010
0.000010 0.000010 0.000010 0.000010 0.000010 0.000010 0.000010 0.000010 0.000010 0.000010 0.000010 0.619767 0.000010 0.000010 0.000010 0.000010 0.000010 0.000010 0.000010 0.000010 0.000010 0.000010 0.000010 0.000010 0.000010 0.000010 0.000010 0.000010 0.000010 0.000010 0.000010 0.000010 0.182339 0.000010 0.000010 0.197524 0.000010 0.000010 0.000010 0.000010
0.000010 0.000010 0.000010 0.000010 0.000010 0.000010 0.000010 0.026885 0.000010 0.000010 0.000010 0.607687 0.000010 0.000010 0.000010 0.000010 0.000010 0.000010 0.000010 0.000010 0.000010 0.000010 0.000010 0.000010 0.000010 0.000010 0.000010 0.000010 0.000010 0.000010 0.000010 0.000010 0.173183 0.000010 0.000010 0.191885 0.000010 0.000010 0.000010 0.000010
0.000010 0.000010 0.000010 0.000010 0.000010 0.000010 0.000010 0.087689 0.000010 0.000010 0.000010 0.576181 0.000010 0.000010 0.000010 0.000010 0.000010 0.000010 0.000010 0.000010 0.078324 0.000010 0.000010 0.000010 0.000010 0.000010 0.000010 0.000010 0.000010 0.000010 0.000010 0.000010 0.113390 0.000010 0.000010 0.034255 0.107506 0.000010 0.000010 0.002325
0.000010 0.000010 0.000010 0.000010 0.000010 0.000010 0.000010 0.047896 0.000010 0.000010 0.000010 0.534548 0.000010 0.000010 0.001914 0.000010 0.000010 0.000010 0.000010 0.000010 0.085180 0.000010 0.000010 0.000010 0.000010 0.000010 0.000010 0.000010 0.000010 0.000010 0.000010 0.000010 0.170116 0.000010 0.000010 0.041867 0.118149 0.000010 0.000010 0.000010
0.000010 0.000010 0.000010 0.000010 0.000010 0.000010 0.000010 0.003441 0.000010 0.000010 0.000010 0.826114 0.000010 0.000010 0.000010 0.000010 0.000010 0.000010 0.000010 0.000010 0.000010 0.000010 0.000010 0.000010 0.000010 0.000010 0.000010 0.000010 0.000010 0.000010 0.000010 0.000010 0.161071 0.000010 0.000010 0.009014 0.000010 0.000010 0.000010 0.000010
0.000010 0.000010 0.000010 0.000010 0.000010 0.000010 0.000010 0.020917 0.000010 0.000010 0.000010 0.765742 0.000010 0.000010 0.000010 0.000010 0.000010 0.000010 0.000010 0.000010 0.018712 0.000010 0.000010 0.000010 0.000010 0.000010 0.000010 0.000010 0.000010 0.000010 0.000010 0.000010 0.144064 0.000010 0.000010 0.031446 0.018780 0.000010 0.000010 0.000010
0.000010 0.000010 0.000010 0.000010 0.000010 0.000010 0.000010 0.095993 0.000010 0.000010 0.000010 0.502721 0.000010 0.000010 0.000010 0.000010 0.000010 0.000010 0.000010 0.000010 0.065088 0.000010 0.000010 0.000010 0.000010 0.000010 0.000010 0.000010 0.000010 0.000010 0.000010 0.000010 0.202719 0.000010 0.000010 0.030420 0.102718 0.000010 0.000010 0.000010
0.000010 0.000010 0.000010 0.000010 0.000010 0.000010 0.000010 0.002951 0.000010 0.000010 0.000010 0.826732 0.000010 0.000010 0.000010 0.000010 0.000010 0.000010 0.000010 0.000010 0.000010 0.000010 0.000010 0.000010 0.000010 0.000010 0.000010 0.000010 0.000010 0.000010 0.000010 0.000010 0.160830 0.000010 0.000010 0.009126 0.000010 0.000010 0.000010 0.000010
0.000010 0.000010 0.000010 0.000010 0.000010 0.000010 0.000010 0.020056 0.000010 0.000010 0.000010 0.749495 0.000010 0.000010 0.000010 0.000010 0.000010 0.000010 0.000010 0.000010 0.006676 0.000010 0.000010 0.000010 0.000010 0.000010 0.000010 0.000010 0.000010 0.000010 0.000010 0.000010 0.171787 0.000010 0.000010 0.011577 0.040070 0.000010 0.000010 0.000010
0.000010 0.000010 0.000010 0.000010 0.000010 0.000010 0.000010 0.051557 0.000010 0.000010 0.000010 0.638905 0.000010 0.000010 0.000010 0.000010 0.000010 0.000010 0.000010 0.000010 0.049015 0.000010 0.000010 0.000010 0.000010 0.000010 0.000010 0.000010 0.000010 0.000010 0.000010 0.000010 0.149596 0.000010 0.000010 0.042147 0.068440 0.000010 0.000010 0.000010
0.000010 0.000010 0.000010 0.000010 0.000010 0.000010 0.000010 0.000455 0.000010 0.000010 0.000010 0.232210 0.000010 0.000010 0.000010 0.000010 0.000010 0.000010 0.000010 0.000010 0.000010 0.000010 0.000010 0.000010 0.000010 0.000010 0.000010 0.000010 0.000010 0.000010 0.000010 0.000010 0.753350 0.000010 0.000010 0.013617 0.000019 0.000010 0.000010 0.000010
0.000010 0.000010 0.000010 0.000010 0.000010 0.000010 0.000010 0.000010 0.000010 0.000010 0.000010 0.216046 0.000010 0.000010 0.000010 0.000010 0.000010 0.000010 0.000010 0.000010 0.000010 0.000010 0.000010 0.000010 0.000010 0.000010 0.000010 0.000010 0.000010 0.000010 0.000010 0.000010 0.084279 0.000010 0.000010 0.699303 0.000011 0.000010 0.000010 0.000010
0.000010 0.000010 0.000010 0.000010 0.000010 0.000010 0.000010 0.057405 0.000010 0.000010 0.000010 0.844939 0.000010 0.000010 0.000010 0.000010 0.000010 0.000010 0.000010 0.000010 0.012673 0.000010 0.000010 0.000010 0.000010 0.000010 0.000010 0.000010 0.000010 0.000010 0.000010 0.000010 0.075538 0.000010 0.000010 0.000010 0.009095 0.000010 0.000010 0.000010
0.000010 0.000010 0.000010 0.000010 0.000010 0.000010 0.000010 0.000010 0.000010 0.000010 0.000010 0.975825 0.000010 0.000010 0.000010 0.000010 0.000010 0.000010 0.000010 0.000010 0.000010 0.000010 0.000010 0.000010 0.000010 0.000010 0.000010 0.000010 0.000010 0.000010 0.000010 0.000010 0.000010 0.000010 0.000010 0.023795 0.000010 0.000010 0.000010 0.000010
0.000010 0.000010 0.000010 0.000010 0.000010 0.000010 0.000010 0.080547 0.000010 0.000010 0.000010 0.731249 0.000010 0.000010 0.000010 0.000010 0.000010 0.000010 0.000010 0.000010 0.019162 0.000010 0.000010 0.000010 0.000010 0.000010 0.000010 0.000010 0.000010 0.000010 0.000010 0.000010 0.083365 0.000010 0.000010 0.029510 0.055826 0.000010 0.000010 0.000010
0.000010 0.000010 0.000010 0.000010 0.000010 0.000010 0.000010 0.000010 0.000010 0.000010 0.000010 0.999610 0.000010 0.000010 0.000010 0.000010 0.000010 0.000010 0.000010 0.000010 0.000010 0.000010 0.000010 0.000010 0.000010 0.000010 0.000010 0.000010 0.000010 0.000010 0.000010 0.000010 0.000010 0.000010 0.000010 0.000010 0.000010 0.000010 0.000010 0.000010
0.000010 0.000010 0.000010 0.000010 0.000010 0.000010 0.000010 0.000010 0.000010 0.000010 0.000010 0.999608 0.000010 0.000010 0.000010 0.000010 0.000010 0.000010 0.000010 0.000010 0.000010 0.000010 0.000010 0.000010 0.000010 0.000010 0.000010 0.000010 0.000010 0.000010 0.000010 0.000010 0.000010 0.000010 0.000010 0.000012 0.000010 0.000010 0.000010 0.000010
0.000010 0.000010 0.000010 0.000010 0.000010 0.000010 0.000010 0.000010 0.000010 0.000010 0.000010 0.999610 0.000010 0.000010 0.000010 0.000010 0.000010 0.000010 0.000010 0.000010 0.000010 0.000010 0.000010 0.000010 0.000010 0.000010 0.000010 0.000010 0.000010 0.000010 0.000010 0.000010 0.000010 0.000010 0.000010 0.000010 0.000010 0.000010 0.000010 0.000010
0.000010 0.000010 0.000010 0.000010 0.000010 0.000010 0.000010 0.039653 0.000010 0.000010 0.000010 0.815474 0.000010 0.000010 0.000010 0.000010 0.000010 0.000010 0.000010 0.000010 0.035996 0.000010 0.000010 0.000010 0.000010 0.000010 0.000010 0.000010 0.000010 0.000010 0.000010 0.000010 0.079041 0.000010 0.000010 0.000224 0.029273 0.000010 0.000010 0.000010
0.000010 0.000010 0.000010 0.000010 0.000010 0.000010 0.000010 0.000010 0.000010 0.000010 0.000010 0.994750 0.000010 0.000010 0.000010 0.000010 0.000010 0.000010 0.000010 0.000010 0.000010 0.000010 0.000010 0.000010 0.000010 0.000010 0.000010 0.000010 0.000010 0.000010 0.000010 0.000010 0.000010 0.000010 0.000010 0.004870 0.000010 0.000010 0.000010 0.000010
0.000010 0.000010 0.000010 0.000010 0.000010 0.000010 0.000010 0.000010 0.000010 0.000010 0.000010 0.999610 0.000010 0.000010 0.000010 0.000010 0.000010 0.000010 0.000010 0.000010 0.000010 0.000010 0.000010 0.000010 0.000010 0.000010 0.000010 0.000010 0.000010 0.000010 0.000010 0.000010 0.000010 0.000010 0.000010 0.000010 0.000010 0.000010 0.000010 0.000010
0.000010 0.000010 0.000010 0.000010 0.000010 0.000012 0.000010 0.061268 0.000010 0.000010 0.000010 0.678646 0.000010 0.000010 0.002202 0.000010 0.000010 0.000010 0.000010 0.000010 0.022184 0.000010 0.000010 0.000010 0.000010 0.000010 0.000010 0.000010 0.000010 0.000010 0.000010 0.000010 0.119099 0.000010 0.000010 0.015733 0.100535 0.000010 0.000010 0.000010
0.000010 0.000010 0.006109 0.000010 0.000015 0.000010 0.000010 0.060358 0.000010 0.012878 0.000010 0.537781 0.000010 0.000010 0.000010 0.000010 0.002112 0.001733 0.000010 0.001649 0.021298 0.000010 0.000010 0.000010 0.000010 0.000010 0.004549 0.000010 0.000128 0.000010 0.000010 0.000010 0.165290 0.000010 0.004370 0.012984 0.158755 0.000010 0.007626 0.002136
0.000010 0.000010 0.000010 0.000010 0.000010 0.000010 0.000010 0.095607 0.000010 0.005965 0.000010 0.506405 0.000010 0.006101 0.003159 0.000010 0.000010 0.000010 0.000010 0.000010 0.038578 0.000010 0.000010 0.000010 0.000010 0.000010 0.000010 0.000010 0.000010 0.000010 0.000010 0.000010 0.178675 0.000010 0.000010 0.033915 0.131285 0.000010 0.000010 0.000010
0.000010 0.000010 0.000010 0.000010 0.000010 0.000010 0.000010 0.050810 0.000010 0.000010 0.000010 0.496684 0.000010 0.000010 0.008513 0.000010 0.000010 0.000010 0.000010 0.000010 0.059133 0.000010 0.000010 0.000010 0.000010 0.000010 0.000010 0.000010 0.000010 0.000010 0.000010 0.000010 0.182348 0.000010 0.000010 0.023446 0.178147 0.000010 0.000010 0.000599
0.000010 0.000010 0.000010 0.000010 0.000010 0.000010 0.000010 0.086035 0.000010 0.000010 0.000010 0.574899 0.000010 0.000010 0.000010 0.000010 0.000010 0.000010 0.000011 0.000010 0.039189 0.000010 0.000010 0.000010 0.000010 0.000010 0.000010 0.000010 0.000010 0.000010 0.000010 0.000010 0.177901 0.000010 0.000010 0.002430 0.119204 0.000010 0.000010 0.000010
0.000010 0.000010 0.000010 0.000010 0.000010 0.008580 0.000010 0.072343 0.000010 0.000010 0.000010 0.643425 0.000010 0.000010 0.000010 0.000010 0.000010 0.000010 0.000010 0.000010 0.016236 0.000010 0.000010 0.000010 0.000010 0.000010 0.000010 0.000010 0.000010 0.000010 0.000010 0.000010 0.154353 0.000010 0.000010 0.000010 0.104722 0.000010 0.000010 0.000010
0.000010 0.000010 0.000010 0.000010 0.000010 0.000010 0.000010 0.085832 0.000010 0.000010 0.000010 0.545608 0.000010 0.000010 0.000010 0.001474 0.000010 0.000010 0.000010 0.000010 0.058464 0.000010 0.000010 0.002160 0.000010 0.000010 0.000010 0.000010 0.000010 0.000010 0.000010 0.000010 0.206137 0.000010 0.000010 0.013530 0.086475 0.000010 0.000010 0.000010
0.000010 0.000010 0.000010 0.000010 0.000010 0.000010 0.000010 0.099519 0.000010 0.000010 0.000010 0.550226 0.000010 0.000010 0.000010 0.000010 0.000010 0.000010 0.000010 0.000010 0.068202 0.000010 0.000010 0.000010 0.000010 0.000010 0.000010 0.000010 0.000010 0.000010 0.000010 0.000010 0.158426 0.000010 0.000010 0.000010 0.121320 0.001968 0.000010 0.000010
0.000010 0.000010 0.000010 0.000010 0.000010 0.002942 0.000010 0.080257 0.000010 0.000010 0.000010 0.565581 0.000010 0.000010 0.000010 0.000010 0.000010 0.000010 0.000010 0.000010 0.035032 0.000010 0.000010 0.000010 0.000010 0.000010 0.000010 0.000010 0.000010 0.000010 0.000010 0.000010 0.180300 0.000010 0.000010 0.012545 0.123012 0.000010 0.000010 0.000010
0.000010 0.000010 0.000010 0.000010 0.000010 0.001198 0.000010 0.069006 0.000010 0.000010 0.000010 0.503356 0.000010 0.000010 0.005790 0.000010 0.000010 0.000010 0.000010 0.000010 0.035708 0.000010 0.000010 0.003899 0.000010 0.000010 0.000010 0.000010 0.000010 0.000010 0.000010 0.000010 0.247438 0.000010 0.000010 0.012802 0.120493 0.000010 0.000010 0.000010
0.000010 0.000010 0.000010 0.000010 0.000010 0.000010 0.000010 0.090894 0.000010 0.000010 0.000010 0.481724 0.000010 0.000010 0.014164 0.000010 0.000010 0.000010 0.000010 0.000010 0.038774 0.000010 0.000010 0.002237 0.000010 0.000010 0.000010 0.000010 0.000010 0.000010 0.000010 0.000010 0.164658 0.000010 0.000010 0.026039 0.181189 0.000010 0.000010 0.000010
0.000010 0.000010 0.000010 0.000010 0.000010 0.000010 0.834937 0.000010 0.000010 0.010732 0.000010 0.000010 0.038035 0.000010 0.000010 0.000010 0.000010 0.000010 0.083859 0.000010 0.000010 0.000010 0.000014 0.000010 0.000010 0.000010 0.000013 0.000010 0.000010 0.000010 0.000010 0.032079 0.000010 0.000010 0.000010 0.000010 0.000010 0.000010 0.000010 0.000010
0.000010 0.000010 0.000010 0.000010 0.000010 0.000010 0.897094 0.000010 0.000010 0.000010 0.000010 0.000010 0.023396 0.000010 0.000010 0.000010 0.000010 0.000010 0.054131 0.000010 0.000010 0.000010 0.000010 0.000010 0.000010 0.000010 0.000010 0.000010 0.000010 0.000010 0.000010 0.020322 0.000010 0.000010 0.000010 0.004707 0.000010 0.000010 0.000010 0.000010
0.000010 0.000010 0.000010 0.000010 0.000010 0.000010 0.843740 0.000010 0.000010 0.000010 0.000010 0.000010 0.015821 0.000010 0.000010 0.000010 0.000010 0.000010 0.111873 0.000010 0.000010 0.000010 0.000010 0.000010 0.000010 0.000010 0.000010 0.000010 0.000010 0.000010 0.000010 0.028207 0.000010 0.000010 0.000010 0.000010 0.000010 0.000010 0.000010 0.000010
0.000010 0.000010 0.000010 0.000010 0.000010 0.000010 0.812741 0.000010 0.000010 0.027466 0.000010 0.000010 0.000010 0.000010 0.000010 0.000010 0.000010 0.000010 0.098962 0.000010 0.000010 0.000010 0.000010 0.000010 0.000010 0.000010 0.000010 0.000010 0.000010 0.000010 0.000010 0.037608 0.000010 0.000010 0.000010 0.000010 0.000010 0.022873 0.000010 0.000010
0.000010 0.000010 0.000010 0.000010 0.000010 0.000010 0.999610 0.000010 0.000010 0.000010 0.000010 0.000010 0.000010 0.000010 0.000010 0.000010 0.000010 0.000010 0.000010 0.000010 0.000010 0.000010 0.000010 0.000010 0.000010 0.000010 0.000010 0.000010 0.000010 0.000010 0.000010 0.000010 0.000010 0.000010 0.000010 0.000010 0.000010 0.000010 0.000010 0.000010
0.000010 0.000010 0.000010 0.000010 0.000010 0.000010 0.940657 0.000010 0.000010 0.000010 0.000010 0.000010 0.000010 0.000010 0.000010 0.000010 0.000010 0.000010 0.058963 0.000010 0.000010 0.000010 0.000010 0.000010 0.000010 0.000010 0.000010 0.000010 0.000010 0.000010 0.000010 0.000010 0.000010 0.000010 0.000010 0.000010 0.000010 0.000010 0.000010 0.000010
0.000010 0.000010 0.000010 0.000010 0.000010 0.000010 0.999610 0.000010 0.000010 0.000010 0.000010 0.000010 0.000010 0.000010 0.000010 0.000010 0.000010 0.000010 0.000010 0.000010 0.000010 0.000010 0.000010 0.000010 0.000010 0.000010 0.000010 0.000010 0.000010 0.000010 0.000010 0.000010 0.000010 0.000010 0.000010 0.000010 0.000010 0.000010 0.000010 0.000010
0.000010 0.000010 0.000010 0.000010 0.000010 0.000010 0.999610 0.000010 0.000010 0.000010 0.000010 0.000010 0.000010 0.000010 0.000010 0.000010 0.000010 0.000010 0.000010 0.000010 0.000010 0.000010 0.000010 0.000010 0.000010 0.000010 0.000010 0.000010 0.000010 0.000010 0.000010 0.000010 0.000010 0.000010 0.000010 0.000010 0.000010 0.000010 0.000010 0.000010
0.000010 0.000010 0.000010 0.000010 0.000010 0.000010 0.798328 0.000010 0.000010 0.035335 0.000010 0.000010 0.016326 0.000010 0.000010 0.000010 0.000010 0.000010 0.093663 0.000010 0.000010 0.000010 0.000010 0.003073 0.000010 0.000010 0.000010 0.000010 0.000010 0.000010 0.000010 0.050317 0.000010 0.000010 0.000010 0.000010 0.000010 0.000010 0.000010 0.002627
0.000010 0.000010 0.000010 0.000010 0.000010 0.000010 0.841181 0.000010 0.000010 0.016124 0.000010 0.014320 0.013621 0.000010 0.000010 0.000010 0.000010 0.000010 0.085795 0.000010 0.000010 0.000010 0.000010 0.000010 0.000010 0.000010 0.000010 0.000010 0.000010 0.000010 0.000010 0.028618 0.000010 0.000010 0.000010 0.000010 0.000010 0.000010 0.000010 0.000010
0.000010 0.000010 0.000010 0.000010 0.000010 0.000010 0.900493 0.000010 0.000010 0.000010 0.000010 0.000010 0.000010 0.000010 0.000010 0.000010 0.000010 0.000010 0.069624 0.000010 0.000010 0.000010 0.000010 0.000010 0.000010 0.000010 0.000010 0.000010 0.000010 0.000010 0.000010 0.029513 0.000010 0.000010 0.000010 0.000010 0.000010 0.000010 0.000010 0.000010
0.000010 0.000010 0.000010 0.000010 0.000010 0.000010 0.968298 0.000010 0.000010 0.000010 0.000010 0.000010 0.000010 0.000010 0.000010 0.000010 0.000010 0.000010 0.031322 0.000010 0.000010 0.000010 0.000010 0.000010 0.000010 0.000010 0.000010 0.000010 0.000010 0.000010 0.000010 0.000010 0.000010 0.000010 0.000010 0.000010 0.000010 0.000010 0.000010 0.000010
0.000010 0.000010 0.000010 0.000010 0.000010 0.000010 0.783220 0.000010 0.000010 0.000010 0.000010 0.010266 0.014726 0.000010 0.000010 0.000010 0.000010 0.000010 0.131766 0.000010 0.000010 0.000010 0.000010 0.000010 0.000010 0.000010 0.000010 0.000010 0.000010 0.000010 0.000010 0.038482 0.000010 0.000010 0.000010 0.002333 0.000010 0.018876 0.000010 0.000010
0.000010 0.000010 0.000010 0.000010 0.000010 0.000010 0.999610 0.000010 0.000010 0.000010 0.000010 0.000010 0.000010 0.000010 0.000010 0.000010 0.000010 0.000010 0.000010 0.000010 0.000010 0.000010 0.000010 0.000010 0.000010 0.000010 0.000010 0.000010 0.000010 0.000010 0.000010 0.000010 0.000010 0.000010 0.000010 0.000010 0.000010 0.000010 0.000010 0.000010
0.000010 0.000010 0.000010 0.000010 0.000010 0.000010 0.858299 0.000010 0.000010 0.029948 0.000010 0.000010 0.017516 0.000010 0.000010 0.000010 0.000010 0.000010 0.072818 0.000010 0.000010 0.000010 0.000010 0.000010 0.000010 0.000010 0.000010 0.000010 0.000010 0.000010 0.000010 0.021068 0.000010 0.000010 0.000010 0.000010 0.000010 0.000010 0.000010 0.000010
0.000010 0.000010 0.000010 0.000010 0.000010 0.000010 0.913473 0.000010 0.000010 0.000010 0.000010 0.000010 0.000010 0.000010 0.000010 0.000010 0.000010 0.000010 0.075294 0.000010 0.000010 0.000010 0.000010 0.000010 0.000010 0.000010 0.000010 0.000010 0.000010 0.000010 0.000010 0.010863 0.000010 0.000010 0.000010 0.000010 0.000010 0.000010 0.000010 0.000010
0.000010 0.000010 0.000010 0.000010 0.000010 0.000010 0.834717 0.000010 0.000010 0.000010 0.000010 0.000010 0.014945 0.000010 0.000010 0.000010 0.000010 0.000010 0.091925 0.000010 0.000010 0.000010 0.000010 0.000010 0.000010 0.000010 0.000010 0.000010 0.000010 0.000010 0.000010 0.058052 0.000010 0.000010 0.000010 0.000010 0.000010 0.000010 0.000010 0.000010
0.000010 0.000010 0.000010 0.000010 0.000010 0.000010 0.768874 0.000459 0.000010 0.008200 0.000010 0.000010 0.039774 0.000010 0.000010 0.000010 0.000010 0.000010 0.130955 0.000010 0.000010 0.000010 0.000010 0.000010 0.000010 0.000010 0.000010 0.000010 0.000010 0.000010 0.000010 0.023211 0.001440 0.000010 0.000010 0.000010 0.000010 0.026767 0.000010 0.000010
0.000010 0.000010 0.000010 0.000010 0.000010 0.000010 0.986348 0.000010 0.000010 0.000010 0.000010 0.000010 0.000010 0.000010 0.000010 0.000010 0.000010 0.000010 0.013272 0.000010 0.000010 0.000010 0.000010 0.000010 0.000010 0.000010 0.000010 0.000010 0.000010 0.000010 0.000010 0.000010 0.000010 0.000010 0.000010 0.000010 0.000010 0.000010 0.000010 0.000010
0.000010 0.000010 0.000010 0.000010 0.000010 0.000010 0.834317 0.000010 0.000010 0.000010 0.000010 0.000010 0.000010 0.000010 0.000010 0.000010 0.000010 0.000010 0.115525 0.000010 0.000010 0.000010 0.000010 0.000010 0.000010 0.000010 0.000010 0.000010 0.000010 0.000010 0.000010 0.049788 0.000010 0.000010 0.000010 0.000010 0.000010 0.000010 0.000010 0.000010
0.000010 0.000010 0.000010 0.000010 0.000010 0.000010 0.000010 0.000010 0.000010 0.000010 0.000010 0.000010 0.171477 0.000010 0.000010 0.000010 0.000010 0.000010 0.021378 0.000010 0.000010 0.000010 0.000010 0.000010 0.000010 0.000010 0.000010 0.000010 0.000010 0.000010 0.000010 0.000010 0.000010 0.000010 0.000010 0.000010 0.000010 0.806775 0.000010 0.000010
0.000010 0.000010 0.000010 0.000010 0.000010 0.000010 0.000010 0.000010 0.000010 0.000010 0.000010 0.000010 0.000010 0.000010 0.000010 0.000010 0.000010 0.000010 0.000010 0.000010 0.000010 0.000010 0.000010 0.000010 0.000010 0.000010 0.000010 0.000010 0.000010 0.000010 0.000010 0.000019 0.000010 0.000010 0.000010 0.000010 0.000010 0.999601 0.000010 0.000010
0.000010 0.000010 0.000010 0.000010 0.000010 0.000010 0.000010 0.000010 0.000010 0.000010 0.000010 0.000010 0.000011 0.000010 0.000010 0.000010 0.000010 0.000010 0.000010 0.000010 0.000010 0.000010 0.000010 0.000010 0.000010 0.000010 0.000010 0.000010 0.000010 0.000010 0.000010 0.000010 0.000010 0.000010 0.000010 0.000010 0.000010 0.999609 0.000010 0.000010
0.000010 0.000010 0.000010 0.000010 0.000010 0.000010 0.120963 0.000010 0.000010 0.000010 0.000010 0.000010 0.000010 0.000010 0.000010 0.000010 0.000010 0.000010 0.088789 0.000010 0.000010 0.000010 0.000010 0.000010 0.000010 0.000010 0.000010 0.000010 0.000010 0.000010 0.000010 0.000010 0.000010 0.000010 0.000010 0.000010 0.000010 0.789878 0.000010 0.000010
0.000010 0.000010 0.000010 0.000010 0.000010 0.000010 0.000010 0.000010 0.000010 0.000010 0.000010 0.000010 0.003310 0.000010 0.000010 0.000010 0.000010 0.000010 0.008849 0.000010 0.000010 0.000010 0.000010 0.000010 0.000010 0.000010 0.000010 0.000010 0.000010 0.000010 0.000010 0.000010 0.000010 0.000010 0.000010 0.000010 0.000010 0.987471 0.000010 0.000010
0.000010 0.000010 0.000010 0.000010 0.000010 0.000010 0.000010 0.000010 0.000010 0.000010 0.000010 0.000010 0.000010 0.000010 0.000010 0.000010 0.000010 0.000010 0.000010 0.000010 0.000010 0.000010 0.000010 0.000010 0.000010 0.000010 0.000010 0.000010 0.000010 0.000010 0.000010 0.000010 0.000010 0.000010 0.000010 0.000010 0.000010 0.999610 0.000010 0.000010
0.000010 0.000010 0.000010 0.000010 0.000010 0.000010 0.000010 0.000010 0.000010 0.000010 0.000010 0.000010 0.000010 0.000010 0.000010 0.000010 0.000010 0.000010 0.000010 0.000010 0.000010 0.000010 0.000010 0.000019 0.000010 0.000010 0.000010 0.000010 0.000010 0.000010 0.000010 0.000010 0.000010 0.000010 0.000010 0.000010 0.000010 0.999601 0.000010 0.000010
0.000010 0.000010 0.000010 0.000010 0.000010 0.000010 0.000010 0.000010 0.000010 0.000010 0.000010 0.000010 0.000010 0.000010 0.000010 0.000010 0.000010 0.000010 0.000010 0.000010 0.000010 0.000010 0.000010 0.000010 0.000010 0.000010 0.000010 0.000010 0.000010 0.000010 0.000010 0.000010 0.000010 0.000010 0.000010 0.000010 0.000010 0.999610 0.000010 0.000010
0.000010 0.000010 0.000010 0.000010 0.000010 0.000010 0.000010 0.000010 0.000010 0.000010 0.000010 0.000010 0.000010 0.000010 0.000010 0.000010 0.000010 0.000010 0.000010 0.000010 0.000010 0.000010 0.000010 0.000010 0.000010 0.000010 0.000010 0.000010 0.000010 0.000010 0.000010 0.000010 0.000010 0.000010 0.000010 0.000010 0.000010 0.999610 0.000010 0.000010
0.000010 0.000010 0.000010 0.000010 0.000010 0.000010 0.083706 0.000010 0.000010 0.000010 0.000010 0.000010 0.000010 0.000010 0.000010 0.000010 0.000010 0.000010 0.045070 0.000010 0.000010 0.000010 0.000010 0.000010 0.000010 0.000010 0.000010 0.000010 0.000010 0.000010 0.000010 0.000010 0.000010 0.000010 0.000010 0.000010 0.000010 0.870854 0.000010 0.000010
0.000010 0.000010 0.000010 0.000010 0.000010 0.000010 0.038137 0.000010 0.000010 0.000010 0.000010 0.000010 0.000010 0.000010 0.000010 0.000010 0.000010 0.000010 0.096471 0.000010 0.000010 0.000010 0.000010 0.000010 0.000010 0.000010 0.000010 0.000010 0.000010 0.000010 0.000010 0.000010 0.000010 0.000010 0.000010 0.000010 0.000010 0.865022 0.000010 0.000010
0.000010 0.000010 0.000010 0.000010 0.000010 0.000010 0.000010 0.012417 0.000010 0.024305 0.000010 0.036737 0.000010 0.000010 0.000010 0.000010 0.000010 0.000010 0.000010 0.000010 0.000010 0.000010 0.000010 0.000010 0.000010 0.000010 0.000010 0.000010 0.000010 0.000010 0.000010 0.000010 0.000010 0.000010 0.000010 0.000760 0.000010 0.925431 0.000010 0.000010
0.000010 0.000010 0.000010 0.000010 0.000010 0.000010 0.000010 0.000010 0.000010 0.000010 0.000010 0.000010 0.000010 0.000010 0.000010 0.000010 0.000010 0.000010 0.000010 0.000010 0.000010 0.000010 0.000010 0.000010 0.000010 0.000010 0.000010 0.000010 0.000010 0.000010 0.000010 0.000010 0.000010 0.000010 0.000010 0.000010 0.000010 0.999610 0.000010 0.000010
0.000010 0.000010 0.000010 0.000010 0.000010 0.000010 0.112719 0.000010 0.000010 0.034909 0.000010 0.016068 0.000010 0.000010 0.000010 0.000010 0.000010 0.000010 0.077061 0.000010 0.000228 0.000010 0.000010 0.013741 0.000010 0.000010 0.000010 0.000010 0.000010 0.000010 0.000010 0.000010 0.000010 0.000010 0.000010 0.005865 0.000010 0.739089 0.000010 0.000010
0.000010 0.000010 0.000010 0.000010 0.000010 0.000010 0.000010 0.000010 0.000010 0.000010 0.000010 0.000010 0.000010 0.000010 0.000010 0.000010 0.000010 0.000010 0.000010 0.000010 0.000010 0.000010 0.000010 0.000010 0.000010 0.000010 0.000010 0.000010 0.000010 0.000010 0.000010 0.000010 0.000010 0.000010 0.000010 0.000010 0.000010 0.999610 0.000010 0.000010
0.000010 0.000010 0.000010 0.000010 0.000010 0.000010 0.000010 0.000010 0.000010 0.000010 0.000010 0.000010 0.000010 0.000010 0.000010 0.000010 0.000010 0.000010 0.000010 0.000010 0.000010 0.000010 0.000010 0.000010 0.000010 0.000010 0.000010 0.000010 0.000010 0.000010 0.000010 0.000010 0.000010 0.000010 0.000010 0.000010 0.000010 0.999610 0.000010 0.000010
0.000010 0.000010 0.000010 0.000010 0.000010 0.000010 0.000010 0.000010 0.000010 0.000010 0.000010 0.000010 0.000010 0.000010 0.000010 0.000010 0.000010 0.000010 0.000010 0.000010 0.000010 0.000010 0.000010 0.000010 0.000010 0.000010 0.000010 0.000010 0.000010 0.000010 0.000010 0.000013 0.000010 0.000010 0.000010 0.000010 0.000010 0.999607 0.000010 0.000010
0.009431 0.007097 0.006586 0.000010 0.000010 0.000010 0.084758 0.000010 0.024900 0.000010 0.000010 0.000010 0.043013 0.000010 0.000010 0.000010 0.000010 0.000010 0.010366 0.023565 0.000010 0.000010 0.014501 0.000010 0.000010 0.013571 0.701030 0.000010 0.006201 0.005812 0.004123 0.012481 0.000010 0.000699 0.000010 0.000010 0.000010 0.013181 0.018465 0.000010
0.000010 0.000010 0.000010 0.000010 0.000010 0.000010 0.000010 0.000010 0.060848 0.000010 0.000010 0.000010 0.063266 0.000010 0.000010 0.000010 0.000010 0.000010 0.007171 0.000010 0.000010 0.006968 0.000010 0.000010 0.000010 0.000010 0.801263 0.000010 0.000010 0.043400 0.000010 0.004242 0.000010 0.012524 0.000010 0.000010 0.000010 0.000010 0.000010 0.000010
0.000010 0.000010 0.000010 0.000010 0.000010 0.000010 0.000010 0.000010 0.000010 0.000010 0.000010 0.000010 0.000010 0.000010 0.000010 0.000010 0.000010 0.000010 0.000010 0.000010 0.000010 0.000010 0.000010 0.000010 0.000010 0.000010 0.999610 0.000010 0.000010 0.000010 0.000010 0.000010 0.000010 0.000010 0.000010 0.000010 0.000010 0.000010 0.000010 0.000010
0.000010 0.000010 0.000010 0.000010 0.000010 0.000010 0.000010 0.000010 0.000010 0.000010 0.000010 0.000010 0.000010 0.000010 0.000010 0.000010 0.000010 0.000010 0.000010 0.000010 0.000010 0.000010 0.000010 0.000010 0.000010 0.000010 0.999610 0.000010 0.000010 0.000010 0.000010 0.000010 0.000010 0.000010 0.000010 0.000010 0.000010 0.000010 0.000010 0.000010
0.012688 0.000010 0.000010 0.000010 0.000010 0.000010 0.024661 0.000010 0.007021 0.000010 0.000010 0.000010 0.033979 0.000010 0.000010 0.000010 0.000010 0.000010 0.000010 0.022597 0.000010 0.000010 0.000010 0.000010 0.000010 0.000010 0.822168 0.000010 0.002957 0.029274 0.000010 0.026414 0.000010 0.017941 0.000010 0.000010 0.000010 0.000010 0.000010 0.000010
0.000010 0.002052 0.000010 0.000010 0.000010 0.000010 0.032998 0.000010 0.058446 0.000010 0.000010 0.000010 0.031629 0.000010 0.000010 0.000010 0.000010 0.000010 0.020464 0.014519 0.000010 0.006636 0.000010 0.000010 0.010732 0.000010 0.569422 0.000010 0.000010 0.145247 0.027990 0.007530 0.000010 0.000718 0.000010 0.000010 0.000010 0.014274 0.057092 0.000010
0.000010 0.016891 0.000010 0.000010 0.000010 0.000010 0.023137 0.000010 0.116383 0.000010 0.000010 0.000010 0.000613 0.000010 0.000010 0.000010 0.010771 0.000010 0.000010 0.000010 0.000010 0.000010 0.000010 0.000010 0.016602 0.000010 0.637290 0.004936 0.000639 0.122619 0.000010 0.000013 0.000010 0.000010 0.013446 0.000010 0.000010 0.000010 0.036389 0.000010
0.000010 0.000010 0.000010 0.000010 0.000010 0.000010 0.000010 0.000010 0.000010 0.000010 0.000010 0.000010 0.000010 0.000010 0.000010 0.000010 0.000010 0.000010 0.000010 0.000010 0.000010 0.000010 0.000010 0.000010 0.000010 0.000010 0.999610 0.000010 0.000010 0.000010 0.000010 0.000010 0.000010 0.000010 0.000010 0.000010 0.000010 0.000010 0.000010 0.000010
0.000010 0.000010 0.000010 0.000010 0.000010 0.000010 0.000010 0.000010 0.000010 0.000010 0.000010 0.000010 0.000010 0.000010 0.000010 0.000010 0.000010 0.000010 0.000010 0.000010 0.000010 0.000010 0.000010 0.000010 0.000010 0.000010 0.999610 0.000010 0.000010 0.000010 0.000010 0.000010 0.000010 0.000010 0.000010 0.000010 0.000010 0.000010 0.000010 0.000010
0.000010 0.000010 0.000010 0.000010 0.000010 0.000010 0.000010 0.000010 0.000010 0.000010 0.000010 0.000010 0.023819 0.000010 0.000010 0.000010 0.000010 0.000010 0.000010 0.000010 0.000010 0.000010 0.000010 0.000010 0.000010 0.000010 0.957988 0.000010 0.000010 0.000010 0.000010 0.017823 0.000010 0.000010 0.000010 0.000010 0.000010 0.000010 0.000010 0.000010
0.004911 0.000010 0.004905 0.000010 0.002275 0.000010 0.075510 0.000010 0.006367 0.000010 0.000010 0.000010 0.042896 0.000010 0.000010 0.000010 0.000010 0.000010 0.005755 0.023512 0.000010 0.002409 0.026712 0.000010 0.003572 0.000010 0.717824 0.000010 0.032565 0.003119 0.000519 0.030370 0.000010 0.000010 0.000010 0.000010 0.000010 0.000010 0.016550 0.000010
0.000010 0.006412 0.000010 0.000010 0.000010 0.000010 0.017028 0.000010 0.004457 0.000010 0.000010 0.000010 0.020714 0.000010 0.000010 0.000010 0.020978 0.000010 0.000010 0.000010 0.000010 0.018518 0.000010 0.000010 0.000010 0.000010 0.792359 0.000010 0.000010 0.083095 0.000010 0.000010 0.000010 0.000010 0.000010 0.000010 0.000010 0.000010 0.036128 0.000010
0.000010 0.000010 0.000010 0.000010 0.000010 0.000010 0.000010 0.000010 0.000010 0.000010 0.000010 0.000010 0.000010 0.000010 0.000010 0.000010 0.000010 0.000010 0.000010 0.000010 0.000010 0.000010 0.000010 0.000010 0.000010 0.000010 0.999610 0.000010 0.000010 0.000010 0.000010 0.000010 0.000010 0.000010 0.000010 0.000010 0.000010 0.000010 0.000010 0.000010
0.000010 0.000010 0.000010 0.000010 0.000010 0.000010 0.000010 0.000010 0.000010 0.000010 0.000010 0.000010 0.000010 0.000010 0.000010 0.000010 0.000010 0.000010 0.000010 0.000010 0.000010 0.000010 0.000010 0.000010 0.000010 0.000010 0.999610 0.000010 0.000010 0.000010 0.000010 0.000010 0.000010 0.000010 0.000010 0.000010 0.000010 0.000010 0.000010 0.000010
0.000010 0.026733 0.000010 0.000010 0.007437 0.000010 0.009674 0.000010 0.063521 0.000010 0.000010 0.000010 0.024698 0.000010 0.000010 0.000010 0.000010 0.000010 0.023651 0.000010 0.000010 0.000010 0.000010 0.000010 0.000711 0.000010 0.654313 0.000010 0.000010 0.132705 0.003972 0.000010 0.000010 0.004649 0.000010 0.000010 0.000010 0.000010 0.047656 0.000010
0.000010 0.001292 0.003171 0.000010 0.000010 0.000010 0.000010 0.000010 0.044263 0.000010 0.000010 0.000010 0.000010 0.000010 0.000010 0.000010 0.021484 0.000010 0.008441 0.000010 0.000010 0.001189 0.000010 0.000010 0.009115 0.000010 0.777882 0.000010 0.000010 0.112969 0.000010 0.000010 0.000010 0.000010 0.000010 0.000010 0.000010 0.001198 0.018705 0.000010
0.000010 0.000010 0.000010 0.000010 0.000010 0.000010 0.000010 0.000010 0.000010 0.000010 0.000010 0.000010 0.000010 0.000010 0.000010 0.000010 0.000010 0.000010 0.000010 0.000010 0.000010 0.000010 0.000010 0.000010 0.000010 0.000010 0.999610 0.000010 0.000010 0.000010 0.000010 0.000010 0.000010 0.000010 0.000010 0.000010 0.000010 0.000010 0.000010 0.000010
0.000010 0.000010 0.000010 0.000010 0.000010 0.000010 0.000010 0.000010 0.000010 0.000010 0.000010 0.000010 0.000010 0.000010 0.000010 0.000010 0.000010 0.000010 0.000010 0.000010 0.000010 0.000010 0.000010 0.000010 0.000010 0.000010 0.999610 0.000010 0.000010 0.000010 0.000010 0.000010 0.000010 0.000010 0.000010 0.000010 0.000010 0.000010 0.000010 0.000010
0.000010 0.019487 0.000010 0.000010 0.000010 0.000010 0.071867 0.000010 0.029757 0.000010 0.000010 0.000010 0.097743 0.000010 0.000010 0.000010 0.000010 0.000010 0.000010 0.050786 0.000010 0.011585 0.000010 0.000010 0.000474 0.000010 0.516445 0.000015 0.000010 0.082340 0.025916 0.016009 0.000010 0.000010 0.015958 0.000010 0.000010 0.010511 0.050857 0.000010
0.000010 0.014733 0.000010 0.000010 0.002124 0.000010 0.000607 0.000010 0.910267 0.000010 0.000010 0.000010 0.001053 0.000010 0.000010 0.000010 0.000201 0.000010 0.000010 0.021381 0.000010 0.015057 0.000010 0.000010 0.000010 0.011276 0.000010 0.023001 0.000010 0.000010 0.000010 0.000010 0.000010 0.000010 0.000010 0.000010 0.000010 0.000010 0.000010 0.000010
0.000010 0.000010 0.000010 0.000010 0.000010 0.000010 0.000010 0.000010 0.985361 0.000010 0.000010 0.000010 0.014259 0.000010 0.000010 0.000010 0.000010 0.000010 0.000010 0.000010 0.000010 0.000010 0.000010 0.000010 0.000010 0.000010 0.000010 0.000010 0.000010 0.000010 0.000010 0.000010 0.000010 0.000010 0.000010 0.000010 0.000010 0.000010 0.000010 0.000010
0.002157 0.000010 0.003622 0.005003 0.017522 0.000010 0.002008 0.000010 0.887268 0.000010 0.000010 0.000010 0.000010 0.000010 0.000010 0.000010 0.000010 0.000010 0.000010 0.000010 0.000010 0.000010 0.000010 0.000010 0.025535 0.018520 0.003603 0.010819 0.000010 0.014047 0.009615 0.000010 0.000010 0.000010 0.000010 0.000010 0.000010 0.000010 0.000010 0.000010
0.000010 0.000010 0.010705 0.000010 0.000010 0.000010 0.001428 0.000010 0.866743 0.000010 0.000010 0.000010 0.000010 0.000010 0.000010 0.000010 0.020947 0.000010 0.000010 0.000010 0.000010 0.000010 0.000010 0.000010 0.030758 0.000010 0.000010 0.016364 0.000010 0.002752 0.037600 0.012393 0.000010 0.000010 0.000010 0.000010 0.000010 0.000010 0.000010 0.000010
0.000010 0.000010 0.000010 0.000010 0.000010 0.000010 0.000010 0.000010 0.998377 0.000010 0.000010 0.000010 0.000010 0.000010 0.000010 0.000010 0.000010 0.000010 0.000010 0.000010 0.000010 0.000010 0.000010 0.000010 0.000010 0.000010 0.000010 0.000010 0.000010 0.000010 0.000010 0.001243 0.000010 0.000010 0.000010 0.000010 0.000010 0.000010 0.000010 0.000010
0.000010 0.000010 0.000010 0.000010 0.000010 0.000010 0.000010 0.000010 0.999610 0.000010 0.000010 0.000010 0.000010 0.000010 0.000010 0.000010 0.000010 0.000010 0.000010 0.000010 0.000010 0.000010 0.000010 0.000010 0.000010 0.000010 0.000010 0.000010 0.000010 0.000010 0.000010 0.000010 0.000010 0.000010 0.000010 0.000010 0.000010 0.000010 0.000010 0.000010
0.000010 0.000010 0.000010 0.000010 0.000010 0.000010 0.000010 0.000010 0.999610 0.000010 0.000010 0.000010 0.000010 0.000010 0.000010 0.000010 0.000010 0.000010 0.000010 0.000010 0.000010 0.000010 0.000010 0.000010 0.000010 0.000010 0.000010 0.000010 0.000010 0.000010 0.000010 0.000010 0.000010 0.000010 0.000010 0.000010 0.000010 0.000010 0.000010 0.000010
0.000010 0.000010 0.000010 0.000010 0.000010 0.000010 0.000010 0.000010 0.999610 0.000010 0.000010 0.000010 0.000010 0.000010 0.000010 0.000010 0.000010 0.000010 0.000010 0.000010 0.000010 0.000010 0.000010 0.000010 0.000010 0.000010 0.000010 0.000010 0.000010 0.000010 0.000010 0.000010 0.000010 0.000010 0.000010 0.000010 0.000010 0.000010 0.000010 0.000010
0.000010 0.005712 0.006342 0.000010 0.000010 0.000010 0.000010 0.000010 0.986902 0.000010 0.000010 0.000010 0.000010 0.000010 0.000010 0.000010 0.000010 0.000010 0.000550 0.000010 0.000010 0.000010 0.000010 0.000010 0.000144 0.000010 0.000010 0.000010 0.000010 0.000010 0.000010 0.000010 0.000010 0.000010 0.000010 0.000010 0.000010 0.000010 0.000010 0.000010
0.000010 0.000010 0.000010 0.000010 0.000010 0.000010 0.000010 0.000010 0.999610 0.000010 0.000010 0.000010 0.000010 0.000010 0.000010 0.000010 0.000010 0.000010 0.000010 0.000010 0.000010 0.000010 0.000010 0.000010 0.000010 0.000010 0.000010 0.000010 0.000010 0.000010 0.000010 0.000010 0.000010 0.000010 0.000010 0.000010 0.000010 0.000010 0.000010 0.000010
0.011567 0.025174 0.001084 0.009379 0.000010 0.000010 0.000010 0.000010 0.926644 0.000010 0.000010 0.000010 0.000010 0.000010 0.000010 0.000010 0.004286 0.000010 0.000010 0.003610 0.000010 0.001184 0.005236 0.000010 0.000010 0.000010 0.000010 0.004816 0.000010 0.000010 0.000010 0.000010 0.000010 0.000010 0.006730 0.000010 0.000010 0.000010 0.000010 0.000010
0.000010 0.000010 0.000010 0.000010 0.007999 0.000010 0.000010 0.000010 0.951561 0.000010 0.000010 0.000010 0.000010 0.000010 0.000010 0.000010 0.014304 0.000010 0.000010 0.000010 0.000010 0.000010 0.000936 0.000010 0.000010 0.000010 0.000010 0.000010 0.000010 0.002783 0.000010 0.013312 0.000010 0.000010 0.000010 0.000010 0.000010 0.000010 0.008775 0.000010
0.000010 0.000010 0.000010 0.000010 0.000010 0.000010 0.000010 0.000010 0.999610 0.000010 0.000010 0.000010 0.000010 0.000010 0.000010 0.000010 0.000010 0.000010 0.000010 0.000010 0.000010 0.000010 0.000010 0.000010 0.000010 0.000010 0.000010 0.000010 0.000010 0.000010 0.000010 0.000010 0.000010 0.000010 0.000010 0.000010 0.000010 0.000010 0.000010 0.000010
0.000010 0.000010 0.000010 0.000010 0.000010 0.000010 0.000010 0.000010 0.999610 0.000010 0.000010 0.000010 0.000010 0.000010 0.000010 0.000010 0.000010 0.000010 0.000010 0.000010 0.000010 0.000010 0.000010 0.000010 0.000010 0.000010 0.000010 0.000010 0.000010 0.000010 0.000010 0.000010 0.000010 0.000010 0.000010 0.000010 0.000010 0.000010 0.000010 0.000010
0.000010 0.000010 0.000010 0.000010 0.006446 0.000010 0.000010 0.000010 0.928739 0.000010 0.000010 0.000010 0.001655 0.000010 0.000010 0.000010 0.000010 0.000010 0.000010 0.016896 0.000010 0.000010 0.000010 0.000010 0.020850 0.000010 0.000010 0.019576 0.000010 0.005508 0.000010 0.000010 0.000010 0.000010 0.000010 0.000010 0.000010 0.000010 0.000010 0.000010
0.000010 0.003587 0.000010 0.000010 0.011615 0.000010 0.000010 0.000010 0.962609 0.000010 0.000010 0.000010 0.000010 0.000010 0.000010 0.000010 0.000010 0.000010 0.000010 0.013805 0.000010 0.000010 0.000010 0.000010 0.000010 0.000010 0.000010 0.000010 0.000010 0.000010 0.006026 0.000010 0.000010 0.000010 0.000010 0.000010 0.000010 0.000010 0.000010 0.002018
0.000010 0.000010 0.000010 0.000010 0.002992 0.000010 0.000010 0.000010 0.941353 0.000010 0.000010 0.000010 0.000010 0.000010 0.000010 0.000010 0.019269 0.000010 0.000010 0.000010 0.000010 0.000010 0.000010 0.000010 0.024131 0.000010 0.000010 0.000010 0.000010 0.000010 0.000010 0.000010 0.000010 0.000010 0.000010 0.000010 0.000010 0.011905 0.000010 0.000010
0.000010 0.000010 0.015811 0.000010 0.003907 0.000010 0.000010 0.000010 0.920259 0.000010 0.000010 0.000010 0.000010 0.000010 0.000010 0.000010 0.000129 0.000010 0.000010 0.000010 0.000010 0.000010 0.006889 0.000010 0.052664 0.000010 0.000010 0.000010 0.000010 0.000010 0.000010 0.000010 0.000010 0.000010 0.000010 0.000010 0.000010 0.000010 0.000010 0.000010
0.000107 0.006922 0.000010 0.000010 0.014205 0.000010 0.000010 0.000010 0.907334 0.000010 0.000010 0.000010 0.000010 0.000010 0.000010 0.000010 0.000010 0.000010 0.010661 0.000010 0.000010 0.000010 0.023709 0.000010 0.000010 0.000010 0.006241 0.018305 0.000010 0.005440 0.000010 0.000010 0.000010 0.006776 0.000010 0.000010 0.000010 0.000010 0.000010 0.000010
0.000010 0.000010 0.000010 0.000010 0.000010 0.000010 0.000010 0.000010 0.999610 0.000010 0.000010 0.000010 0.000010 0.000010 0.000010 0.000010 0.000010 0.000010 0.000010 0.000010 0.000010 0.000010 0.000010 0.000010 0.000010 0.000010 0.000010 0.000010 0.000010 0.000010 0.000010 0.000010 0.000010 0.000010 0.000010 0.000010 0.000010 0.000010 0.000010 0.000010
0.000010 0.000010 0.000010 0.000010 0.000010 0.000010 0.456142 0.003963 0.000010 0.003699 0.000010 0.006514 0.052626 0.008362 0.000010 0.000010 0.000010 0.000010 0.392436 0.000010 0.000010 0.000010 0.000010 0.000010 0.000010 0.000010 0.000010 0.000010 0.000010 0.000010 0.000010 0.042886 0.000010 0.000010 0.000010 0.008809 0.000011 0.024262 0.000010 0.000010
0.000010 0.000010 0.000010 0.000010 0.000010 0.000010 0.000010 0.000010 0.000010 0.000010 0.000010 0.000010 0.000010 0.000010 0.000010 0.000010 0.000010 0.000010 0.999610 0.000010 0.000010 0.000010 0.000010 0.000010 0.000010 0.000010 0.000010 0.000010 0.000010 0.000010 0.000010 0.000010 0.000010 0.000010 0.000010 0.000010 0.000010 0.000010 0.000010 0.000010
0.000010 0.000010 0.000010 0.000010 0.000010 0.000010 0.000010 0.000010 0.000010 0.000010 0.000010 0.000010 0.000010 0.000010 0.000010 0.000010 0.000010 0.000010 0.999610 0.000010 0.000010 0.000010 0.000010 0.000010 0.000010 0.000010 0.000010 0.000010 0.000010 0.000010 0.000010 0.000010 0.000010 0.000010 0.000010 0.000010 0.000010 0.000010 0.000010 0.000010
0.000010 0.000010 0.000010 0.000010 0.000010 0.000010 0.461523 0.000010 0.000010 0.000010 0.000010 0.000010 0.048769 0.000010 0.000010 0.000010 0.000010 0.000010 0.469319 0.000010 0.000010 0.000010 0.000010 0.000010 0.000010 0.000010 0.000010 0.000010 0.000010 0.000010 0.000010 0.020029 0.000010 0.000010 0.000010 0.000010 0.000010 0.000010 0.000010 0.000010
0.000010 0.000010 0.000010 0.000010 0.000010 0.000010 0.471213 0.000010 0.000010 0.000010 0.000010 0.000010 0.084308 0.000010 0.000010 0.000010 0.000010 0.000010 0.394933 0.000010 0.000010 0.000010 0.000010 0.000010 0.000010 0.000010 0.000010 0.000010 0.000010 0.000010 0.000010 0.038485 0.000010 0.000010 0.000010 0.000010 0.000010 0.010712 0.000010 0.000010
0.000010 0.000010 0.000010 0.000010 0.000010 0.000010 0.439068 0.000010 0.000010 0.000010 0.000010 0.000010 0.033611 0.000010 0.000010 0.000010 0.000010 0.000010 0.500602 0.000010 0.000010 0.000010 0.000010 0.000010 0.000010 0.000010 0.000010 0.000010 0.000010 0.000010 0.000010 0.026353 0.000010 0.000010 0.000010 0.000010 0.000010 0.000014 0.000012 0.000010
0.000010 0.000010 0.000010 0.000010 0.000010 0.000010 0.460943 0.000010 0.000010 0.000010 0.000010 0.000010 0.055103 0.000010 0.000010 0.000010 0.000010 0.000010 0.449459 0.000010 0.000010 0.000010 0.000010 0.000010 0.000011 0.000010 0.000010 0.000010 0.000010 0.000010 0.000010 0.034134 0.000010 0.000010 0.000010 0.000010 0.000010 0.000010 0.000010 0.000010
0.000010 0.000010 0.000010 0.000010 0.000010 0.000010 0.000010 0.017541 0.000010 0.000010 0.000010 0.011511 0.000010 0.000010 0.000010 0.000010 0.000010 0.000010 0.955222 0.000010 0.000010 0.000010 0.000010 0.000010 0.000010 0.000010 0.000010 0.000010 0.000010 0.000010 0.000010 0.000010 0.005257 0.000010 0.000010 0.010119 0.000010 0.000010 0.000010 0.000010
0.000010 0.000010 0.000010 0.000010 0.000010 0.000010 0.463309 0.000010 0.000010 0.000010 0.000010 0.000010 0.037226 0.000010 0.000010 0.000010 0.000010 0.000010 0.453287 0.000010 0.000010 0.000010 0.000010 0.000010 0.000010 0.000010 0.000010 0.000010 0.000010 0.000010 0.000010 0.045817 0.000010 0.000010 0.000010 0.000010 0.000010 0.000010 0.000010 0.000010
0.000010 0.000010 0.000010 0.000010 0.000010 0.000010 0.474427 0.000010 0.000010 0.000010 0.000010 0.000010 0.038718 0.000010 0.000010 0.000010 0.000010 0.000010 0.445541 0.000010 0.000010 0.000010 0.000010 0.000010 0.000010 0.000010 0.000010 0.000010 0.000010 0.000010 0.000010 0.040954 0.000010 0.000010 0.000010 0.000010 0.000010 0.000010 0.000010 0.000010
0.000010 0.000010 0.000010 0.000010 0.000010 0.000010 0.240872 0.000010 0.000010 0.000010 0.000010 0.000010 0.000010 0.000010 0.000010 0.000010 0.000010 0.000010 0.741857 0.000010 0.000010 0.000010 0.000010 0.000010 0.000010 0.000010 0.000010 0.000010 0.000010 0.000010 0.000010 0.016901 0.000010 0.000010 0.000010 0.000010 0.000010 0.000010 0.000010 0.000010
0.000010 0.000010 0.000010 0.000010 0.000010 0.000010 0.458392 0.000010 0.000010 0.000010 0.000010 0.000010 0.000010 0.000010 0.000010 0.000010 0.000010 0.000010 0.532503 0.000010 0.000010 0.000010 0.000010 0.000010 0.000010 0.000010 0.000010 0.000010 0.000010 0.000010 0.000010 0.008734 0.000010 0.000010 0.000010 0.000010 0.000010 0.000010 0.000010 0.000010
0.000010 0.000010 0.000010 0.000010 0.000010 0.000010 0.000010 0.000010 0.000010 0.000010 0.000010 0.000010 0.000010 0.000010 0.000010 0.000010 0.000010 0.000010 0.999610 0.000010 0.000010 0.000010 0.000010 0.000010 0.000010 0.000010 0.000010 0.000010 0.000010 0.000010 0.000010 0.000010 0.000010 0.000010 0.000010 0.000010 0.000010 0.000010 0.000010 0.000010
0.000010 0.000010 0.000010 0.000010 0.000010 0.000010 0.474289 0.000010 0.000010 0.000010 0.000010 0.000010 0.084780 0.000010 0.000010 0.000010 0.000010 0.000010 0.415396 0.000010 0.000010 0.000010 0.000010 0.000010 0.000010 0.000010 0.000010 0.000010 0.000010 0.000010 0.000010 0.025176 0.000010 0.000010 0.000010 0.000010 0.000010 0.000010 0.000010 0.000010
0.000010 0.000010 0.000010 0.000010 0.000010 0.000010 0.000010 0.000010 0.000010 0.000010 0.000010 0.000010 0.000010 0.000010 0.000010 0.000010 0.000010 0.000010 0.999610 0.000010 0.000010 0.000010 0.000010 0.000010 0.000010 0.000010 0.000010 0.000010 0.000010 0.000010 0.000010 0.000010 0.000010 0.000010 0.000010 0.000010 0.000010 0.000010 0.000010 0.000010
0.000010 0.000010 0.000010 0.000010 0.000010 0.000010 0.000010 0.000010 0.000010 0.000010 0.000010 0.000010 0.000010 0.000010 0.000010 0.000010 0.000010 0.000010 0.999610 0.000010 0.000010 0.000010 0.000010 0.000010 0.000010 0.000010 0.000010 0.000010 0.000010 0.000010 0.000010 0.000010 0.000010 0.000010 0.000010 0.000010 0.000010 0.000010 0.000010 0.000010
0.000010 0.000010 0.000010 0.000010 0.000010 0.000010 0.000010 0.000010 0.000010 0.000010 0.000010 0.000010 0.000010 0.000010 0.000010 0.000010 0.000010 0.000010 0.999610 0.000010 0.000010 0.000010 0.000010 0.000010 0.000010 0.000010 0.000010 0.000010 0.000010 0.000010 0.000010 0.000010 0.000010 0.000010 0.000010 0.000010 0.000010 0.000010 0.000010 0.000010
0.000010 0.000010 0.000010 0.000010 0.000010 0.000010 0.000010 0.000010 0.000010 0.000010 0.000010 0.000010 0.000010 0.000010 0.000010 0.000010 0.000010 0.000010 0.999610 0.000010 0.000010 0.000010 0.000010 0.000010 0.000010 0.000010 0.000010 0.000010 0.000010 0.000010 0.000010 0.000010 0.000010 0.000010 0.000010 0.000010 0.000010 0.000010 0.000010 0.000010
0.000010 0.000010 0.000010 0.000010 0.000010 0.000010 0.238867 0.001219 0.000010 0.000010 0.000010 0.000010 0.528873 0.000010 0.000010 0.000010 0.000010 0.000010 0.217959 0.000010 0.000010 0.000010 0.000010 0.000010 0.000010 0.000010 0.000010 0.000010 0.000010 0.000010 0.000010 0.000010 0.010180 0.000010 0.000010 0.002561 0.000010 0.000010 0.000010 0.000010
0.000010 0.000010 0.000010 0.000010 0.000010 0.000010 0.471985 0.000010 0.000010 0.000010 0.000010 0.000010 0.000010 0.000010 0.000010 0.000010 0.000010 0.000010 0.505360 0.000010 0.000010 0.000010 0.000010 0.000010 0.000010 0.000010 0.000010 0.000010 0.000010 0.000010 0.000010 0.022286 0.000010 0.000010 0.000010 0.000010 0.000010 0.000010 0.000010 0.000010
0.000010 0.000010 0.000010 0.000010 0.000010 0.000010 0.000010 0.000010 0.000010 0.000010 0.000010 0.000010 0.000010 0.000010 0.000010 0.000010 0.000010 0.000010 0.000010 0.000010 0.000010 0.000010 0.000010 0.999610 0.000010 0.000010 0.000010 0.000010 0.000010 0.000010 0.000010 0.000010 0.000010 0.000010 0.000010 0.000010 0.000010 0.000010 0.000010 0.000010
0.000010 0.000010 0.000010 0.000010 0.000010 0.000010 0.000010 0.000010 0.000010 0.000010 0.000010 0.000010 0.000010 0.000010 0.000010 0.000010 0.000010 0.000010 0.000012 0.000010 0.000010 0.000010 0.000010 0.999608 0.000010 0.000010 0.000010 0.000010 0.000010 0.000010 0.000010 0.000010 0.000010 0.000010 0.000010 0.000010 0.000010 0.000010 0.000010 0.000010
0.000010 0.000010 0.000010 0.000010 0.000010 0.000010 0.000010 0.000010 0.000010 0.000010 0.000010 0.000010 0.000010 0.000010 0.000010 0.000010 0.000010 0.000010 0.000010 0.000010 0.000014 0.000010 0.000010 0.999606 0.000010 0.000010 0.000010 0.000010 0.000010 0.000010 0.000010 0.000010 0.000010 0.000010 0.000010 0.000010 0.000010 0.000010 0.000010 0.000010
0.000010 0.000010 0.000010 0.000010 0.000010 0.000010 0.000010 0.000010 0.000010 0.000010 0.000010 0.000010 0.000010 0.000010 0.000010 0.000010 0.000010 0.000010 0.000010 0.000010 0.000010 0.000010 0.000010 0.999610 0.000010 0.000010 0.000010 0.000010 0.000010 0.000010 0.000010 0.000010 0.000010 0.000010 0.000010 0.000010 0.000010 0.000010 0.000010 0.000010
0.000010 0.000010 0.000010 0.000010 0.000010 0.000010 0.000010 0.000010 0.000010 0.000010 0.000010 0.000010 0.000010 0.000010 0.000010 0.000010 0.000010 0.000010 0.000010 0.000010 0.000010 0.000010 0.000015 0.999605 0.000010 0.000010 0.000010 0.000010 0.000010 0.000010 0.000010 0.000010 0.000010 0.000010 0.000010 0.000010 0.000010 0.000010 0.000010 0.000010
0.000010 0.000010 0.000010 0.000010 0.000010 0.000010 0.000014 0.000010 0.000010 0.032744 0.000010 0.000010 0.011313 0.000010 0.000010 0.013903 0.000010 0.000010 0.000010 0.000010 0.000010 0.000010 0.002442 0.860216 0.000010 0.000010 0.005828 0.000010 0.000010 0.028204 0.003110 0.008304 0.000010 0.008176 0.000010 0.000010 0.000010 0.025467 0.000010 0.000010
0.000010 0.000010 0.000010 0.000010 0.000010 0.000010 0.000010 0.000010 0.000010 0.000010 0.000010 0.000010 0.000010 0.000010 0.000010 0.000010 0.000010 0.000010 0.000010 0.000010 0.000010 0.000010 0.000010 0.999610 0.000010 0.000010 0.000010 0.000010 0.000010 0.000010 0.000010 0.000010 0.000010 0.000010 0.000010 0.000010 0.000010 0.000010 0.000010 0.000010
0.000010 0.000010 0.000010 0.000010 0.000010 0.000010 0.000010 0.000010 0.000010 0.000010 0.000010 0.000010 0.000010 0.000010 0.000010 0.000010 0.000010 0.000010 0.000010 0.000010 0.000010 0.000010 0.000010 0.999610 0.000010 0.000010 0.000010 0.000010 0.000010 0.000010 0.000010 0.000010 0.000010 0.000010 0.000010 0.000010 0.000010 0.000010 0.000010 0.000010
0.000010 0.000010 0.000010 0.000010 0.000010 0.000010 0.000010 0.000010 0.000010 0.000012 0.000010 0.000010 0.000010 0.000010 0.000010 0.000010 0.000010 0.000010 0.000010 0.000010 0.000010 0.000010 0.000010 0.999608 0.000010 0.000010 0.000010 0.000010 0.000010 0.000010 0.000010 0.000010 0.000010 0.000010 0.000010 0.000010 0.000010 0.000010 0.000010 0.000010
0.000010 0.000010 0.000010 0.000010 0.000010 0.000010 0.000010 0.000010 0.000010 0.000010 0.000010 0.000010 0.000010 0.000010 0.000010 0.000010 0.000010 0.000010 0.000010 0.000010 0.000010 0.000010 0.000010 0.999610 0.000010 0.000010 0.000010 0.000010 0.000010 0.000010 0.000010 0.000010 0.000010 0.000010 0.000010 0.000010 0.000010 0.000010 0.000010 0.000010
0.000010 0.000010 0.000010 0.000010 0.000010 0.000010 0.000010 0.000010 0.000010 0.000010 0.000010 0.000010 0.000010 0.000010 0.000010 0.000010 0.000010 0.000010 0.000010 0.000010 0.000010 0.000010 0.000010 0.999610 0.000010 0.000010 0.000010 0.000010 0.000010 0.000010 0.000010 0.000010 0.000010 0.000010 0.000010 0.000010 0.000010 0.000010 0.000010 0.000010
0.000010 0.000010 0.000010 0.000010 0.000010 0.000010 0.000010 0.000010 0.000010 0.000010 0.000010 0.000010 0.000010 0.000010 0.000010 0.000010 0.000010 0.000010 0.000010 0.000010 0.000010 0.000010 0.000010 0.999610 0.000010 0.000010 0.000010 0.000010 0.000010 0.000010 0.000010 0.000010 0.000010 0.000010 0.000010 0.000010 0.000010 0.000010 0.000010 0.000010
0.000010 0.000010 0.000010 0.000010 0.000010 0.000010 0.000010 0.000010 0.000010 0.000010 0.000010 0.000010 0.000010 0.000010 0.000010 0.000010 0.000010 0.000010 0.000010 0.000010 0.000010 0.000010 0.000010 0.999610 0.000010 0.000010 0.000010 0.000010 0.000010 0.000010 0.000010 0.000010 0.000010 0.000010 0.000010 0.000010 0.000010 0.000010 0.000010 0.000010
0.000010 0.000010 0.000010 0.000010 0.000010 0.000010 0.000010 0.000010 0.000010 0.000010 0.000010 0.000010 0.000010 0.000010 0.000010 0.000010 0.000010 0.000010 0.000010 0.000010 0.000010 0.000010 0.000010 0.999610 0.000010 0.000010 0.000010 0.000010 0.000010 0.000010 0.000010 0.000010 0.000010 0.000010 0.000010 0.000010 0.000010 0.000010 0.000010 0.000010
0.000010 0.000010 0.000010 0.000010 0.000010 0.000010 0.000010 0.000010 0.000010 0.000016 0.000010 0.000010 0.000010 0.000010 0.000010 0.000010 0.000010 0.000010 0.000010 0.000010 0.000010 0.000010 0.000010 0.999604 0.000010 0.000010 0.000010 0.000010 0.000010 0.000010 0.000010 0.000010 0.000010 0.000010 0.000010 0.000010 0.000010 0.000010 0.000010 0.000010
0.000010 0.000010 0.000010 0.000010 0.000010 0.000010 0.000010 0.000010 0.000010 0.000010 0.000010 0.000010 0.000010 0.000010 0.000010 0.000010 0.000010 0.000010 0.000010 0.000010 0.000010 0.000010 0.000010 0.999610 0.000010 0.000010 0.000010 0.000010 0.000010 0.000010 0.000010 0.000010 0.000010 0.000010 0.000010 0.000010 0.000010 0.000010 0.000010 0.000010
0.000010 0.000010 0.000010 0.000010 0.000010 0.000014 0.000010 0.000010 0.000010 0.000010 0.000010 0.000010 0.000010 0.000010 0.000010 0.000010 0.000010 0.000010 0.000010 0.000010 0.000010 0.000010 0.000010 0.999606 0.000010 0.000010 0.000010 0.000010 0.000010 0.000010 0.000010 0.000010 0.000010 0.000010 0.000010 0.000010 0.000010 0.000010 0.000010 0.000010
0.000010 0.000010 0.000010 0.000010 0.000010 0.000010 0.000010 0.000010 0.000010 0.000010 0.000010 0.000010 0.000010 0.000010 0.000010 0.000010 0.000010 0.000010 0.000010 0.000010 0.000010 0.000010 0.000010 0.999610 0.000010 0.000010 0.000010 0.000010 0.000010 0.000010 0.000010 0.000010 0.000010 0.000010 0.000010 0.000010 0.000010 0.000010 0.000010 0.000010
0.000010 0.000010 0.000010 0.000010 0.000010 0.000010 0.000010 0.000010 0.000010 0.000010 0.000010 0.000010 0.000010 0.000010 0.000010 0.000010 0.000010 0.000010 0.000010 0.000010 0.000010 0.000010 0.000010 0.999610 0.000010 0.000010 0.000010 0.000010 0.000010 0.000010 0.000010 0.000010 0.000010 0.000010 0.000010 0.000010 0.000010 0.000010 0.000010 0.000010
0.000010 0.000010 0.000010 0.000010 0.000010 0.000010 0.000010 0.000010 0.000010 0.000010 0.000010 0.000010 0.000010 0.000010 0.000010 0.000010 0.000010 0.000010 0.000010 0.000010 0.000010 0.000010 0.000010 0.999610 0.000010 0.000010 0.000010 0.000010 0.000010 0.000010 0.000010 0.000010 0.000010 0.000010 0.000010 0.000010 0.000010 0.000010 0.000010 0.000010
0.000010 0.000010 0.000010 0.000010 0.000010 0.000010 0.000010 0.000010 0.000010 0.999610 0.000010 0.000010 0.000010 0.000010 0.000010 0.000010 0.000010 0.000010 0.000010 0.000010 0.000010 0.000010 0.000010 0.000010 0.000010 0.000010 0.000010 0.000010 0.000010 0.000010 0.000010 0.000010 0.000010 0.000010 0.000010 0.000010 0.000010 0.000010 0.000010 0.000010
0.000010 0.000010 0.000010 0.000010 0.000010 0.000010 0.000010 0.000010 0.000010 0.999610 0.000010 0.000010 0.000010 0.000010 0.000010 0.000010 0.000010 0.000010 0.000010 0.000010 0.000010 0.000010 0.000010 0.000010 0.000010 0.000010 0.000010 0.000010 0.000010 0.000010 0.000010 0.000010 0.000010 0.000010 0.000010 0.000010 0.000010 0.000010 0.000010 0.000010
0.000010 0.000010 0.000010 0.000010 0.000010 0.002056 0.091109 0.019957 0.000010 0.741310 0.000010 0.044514 0.025331 0.026787 0.005388 0.000010 0.000010 0.000010 0.001708 0.000010 0.009712 0.000010 0.000010 0.006869 0.000010 0.000010 0.000010 0.000010 0.000010 0.000010 0.000010 0.000010 0.001836 0.000010 0.000010 0.000010 0.000010 0.023153 0.000010 0.000010
0.000010 0.000010 0.000010 0.000010 0.000010 0.000010 0.000010 0.000010 0.000010 0.998138 0.000010 0.000010 0.000010 0.000010 0.000010 0.000010 0.000010 0.000010 0.000010 0.000010 0.000010 0.000010 0.000010 0.000010 0.000010 0.000010 0.000010 0.000010 0.000010 0.000010 0.000010 0.000010 0.001482 0.000010 0.000010 0.000010 0.000010 0.000010 0.000010 0.000010
0.000010 0.000010 0.000010 0.000010 0.000010 0.000010 0.000010 0.000010 0.000010 0.999610 0.000010 0.000010 0.000010 0.000010 0.000010 0.000010 0.000010 0.000010 0.000010 0.000010 0.000010 0.000010 0.000010 0.000010 0.000010 0.000010 0.000010 0.000010 0.000010 0.000010 0.000010 0.000010 0.000010 0.000010 0.000010 0.000010 0.000010 0.000010 0.000010 0.000010
[truncated: 102,961 more chars]
