# Supplementary material for: Genetic analysis of Thai cattle reveals a Southeast Asian indicine ancestry
Source: PeerJ. 2015 Oct 27;3:e1318. doi: 10.7717/peerj.1318 (PMC4627918; doi:10.7717/peerj.1318)
Supplement: Dataset S2 — The Q values inferred by ADMIXTURE for each modeled K are shown for each individual, which are labeled according to breed information. The data are organized into three folders, each of which represents the ADMIXTURE experiments described in Fig. S5. [file peerj-03-1318-s007.zip › SupplementDataS7/1397breeds/41.Q]

0.000010 0.012584 0.000010 0.013957 0.000010 0.000010 0.000010 0.000010 0.000010 0.000010 0.000010 0.911721 0.000010 0.003305 0.011831 0.000178 0.000010 0.000010 0.030490 0.000010 0.000010 0.000010 0.000010 0.000010 0.000010 0.000010 0.012996 0.000010 0.000010 0.000010 0.000010 0.000010 0.000010 0.000010 0.000010 0.000010 0.000010 0.000010 0.002618 0.000010 0.000010
0.000010 0.014504 0.000010 0.000010 0.000010 0.000010 0.000010 0.000010 0.000010 0.000010 0.000010 0.899657 0.000010 0.000010 0.000010 0.004409 0.000010 0.000010 0.036505 0.000010 0.005215 0.000010 0.000010 0.000010 0.000010 0.000010 0.000010 0.000010 0.000010 0.000010 0.000010 0.000010 0.000010 0.000010 0.021177 0.000010 0.000010 0.000010 0.000010 0.018193 0.000010
0.000010 0.000010 0.000010 0.000010 0.000010 0.000010 0.000010 0.000010 0.000010 0.000010 0.000010 0.930666 0.000010 0.016821 0.000010 0.016775 0.000010 0.000010 0.025879 0.000010 0.000010 0.000010 0.000010 0.000010 0.000560 0.000010 0.000010 0.000010 0.000010 0.000010 0.000010 0.008950 0.000010 0.000010 0.000010 0.000010 0.000010 0.000010 0.000010 0.000010 0.000010
0.000010 0.000010 0.000010 0.000010 0.000967 0.000010 0.000010 0.000010 0.000010 0.000010 0.000010 0.979922 0.000010 0.000010 0.000010 0.000010 0.000010 0.000010 0.000010 0.000010 0.000010 0.000010 0.000010 0.000010 0.000010 0.000010 0.000010 0.000010 0.018732 0.000010 0.000010 0.000010 0.000010 0.000010 0.000010 0.000010 0.000010 0.000010 0.000010 0.000010 0.000010
0.002692 0.009772 0.000010 0.009378 0.012163 0.000010 0.000010 0.000010 0.000010 0.000010 0.000010 0.915684 0.000010 0.038279 0.000010 0.000010 0.000010 0.000010 0.000010 0.000010 0.000010 0.000010 0.000010 0.000010 0.000010 0.000010 0.000010 0.000010 0.000010 0.000010 0.000010 0.000010 0.000010 0.000010 0.000010 0.000010 0.000010 0.000010 0.000010 0.011693 0.000010
0.000010 0.000010 0.000010 0.000010 0.009760 0.000010 0.000010 0.000010 0.000010 0.000010 0.000010 0.969713 0.000010 0.000010 0.000010 0.000010 0.000010 0.000010 0.020148 0.000010 0.000010 0.000010 0.000010 0.000010 0.000010 0.000010 0.000010 0.000010 0.000010 0.000010 0.000010 0.000010 0.000010 0.000010 0.000010 0.000010 0.000010 0.000010 0.000010 0.000010 0.000010
0.000010 0.000010 0.000010 0.000010 0.000010 0.005967 0.000010 0.000010 0.000010 0.000010 0.000010 0.989456 0.000010 0.000010 0.000010 0.000010 0.000010 0.000010 0.002056 0.000010 0.000010 0.000010 0.000010 0.000010 0.000010 0.000010 0.000010 0.000010 0.000010 0.000010 0.002151 0.000010 0.000010 0.000010 0.000010 0.000010 0.000010 0.000010 0.000010 0.000010 0.000010
0.000010 0.000010 0.000010 0.000010 0.000010 0.000010 0.000010 0.000010 0.000010 0.000010 0.000010 0.999600 0.000010 0.000010 0.000010 0.000010 0.000010 0.000010 0.000010 0.000010 0.000010 0.000010 0.000010 0.000010 0.000010 0.000010 0.000010 0.000010 0.000010 0.000010 0.000010 0.000010 0.000010 0.000010 0.000010 0.000010 0.000010 0.000010 0.000010 0.000010 0.000010
0.002068 0.000010 0.000010 0.000010 0.012925 0.000010 0.000010 0.000010 0.000010 0.000010 0.000010 0.904074 0.000010 0.001680 0.000010 0.008864 0.000010 0.000010 0.045392 0.000010 0.006959 0.000010 0.000010 0.000010 0.000010 0.000010 0.000010 0.000010 0.000010 0.013788 0.000010 0.000010 0.003930 0.000010 0.000010 0.000010 0.000010 0.000010 0.000010 0.000010 0.000010
0.013944 0.000010 0.000010 0.000010 0.003229 0.019953 0.000010 0.000010 0.000010 0.000010 0.000010 0.936980 0.000010 0.000010 0.013253 0.000010 0.000010 0.000010 0.000010 0.000010 0.000010 0.000010 0.000010 0.000010 0.000010 0.000010 0.002152 0.002266 0.000010 0.000010 0.000010 0.000010 0.007148 0.000010 0.000010 0.000010 0.000010 0.000010 0.000010 0.000756 0.000010
0.000010 0.001067 0.000010 0.000010 0.000010 0.003787 0.000010 0.000010 0.000010 0.000010 0.000010 0.910407 0.000010 0.019434 0.000010 0.016963 0.000010 0.001737 0.014034 0.000010 0.000010 0.000010 0.000010 0.000010 0.017905 0.000010 0.011184 0.000010 0.000010 0.000010 0.000010 0.000010 0.000010 0.000010 0.000010 0.000010 0.000010 0.000010 0.000010 0.003173 0.000010
0.000010 0.000010 0.000010 0.000010 0.000010 0.000010 0.000010 0.000010 0.000010 0.000010 0.000010 0.999600 0.000010 0.000010 0.000010 0.000010 0.000010 0.000010 0.000010 0.000010 0.000010 0.000010 0.000010 0.000010 0.000010 0.000010 0.000010 0.000010 0.000010 0.000010 0.000010 0.000010 0.000010 0.000010 0.000010 0.000010 0.000010 0.000010 0.000010 0.000010 0.000010
0.000010 0.000010 0.000227 0.000010 0.007901 0.000010 0.000010 0.000010 0.008956 0.000010 0.000010 0.966857 0.000010 0.000010 0.001025 0.000010 0.000010 0.000010 0.002164 0.000010 0.000010 0.000010 0.000010 0.000010 0.000010 0.000010 0.004591 0.000010 0.000010 0.000010 0.000010 0.000010 0.007949 0.000010 0.000010 0.000010 0.000010 0.000010 0.000010 0.000010 0.000010
0.000255 0.006619 0.000010 0.000010 0.000010 0.000010 0.000010 0.000010 0.000010 0.000010 0.000010 0.921338 0.000010 0.000010 0.000010 0.000010 0.000010 0.000010 0.022708 0.000010 0.000010 0.000010 0.000010 0.000010 0.000010 0.000010 0.009816 0.000010 0.000010 0.000010 0.000010 0.016801 0.000010 0.000010 0.000010 0.000010 0.000010 0.000010 0.001584 0.020550 0.000010
0.009644 0.000010 0.000010 0.000010 0.000010 0.002466 0.000010 0.000010 0.000010 0.000010 0.000010 0.881705 0.000010 0.000010 0.000010 0.003731 0.000010 0.000010 0.004399 0.000010 0.008678 0.000010 0.000010 0.000010 0.040476 0.000010 0.000010 0.000010 0.000010 0.000010 0.000010 0.022857 0.000010 0.000010 0.000010 0.000010 0.000010 0.000010 0.012132 0.013602 0.000010
0.000010 0.000882 0.000010 0.000010 0.000010 0.000010 0.000010 0.000010 0.000010 0.000010 0.000010 0.998728 0.000010 0.000010 0.000010 0.000010 0.000010 0.000010 0.000010 0.000010 0.000010 0.000010 0.000010 0.000010 0.000010 0.000010 0.000010 0.000010 0.000010 0.000010 0.000010 0.000010 0.000010 0.000010 0.000010 0.000010 0.000010 0.000010 0.000010 0.000010 0.000010
0.000010 0.000010 0.000010 0.000010 0.000010 0.000010 0.000010 0.000010 0.000010 0.000010 0.000010 0.960760 0.000010 0.000010 0.000010 0.000010 0.000010 0.000010 0.032974 0.000010 0.000010 0.000010 0.000010 0.000010 0.000010 0.000010 0.000010 0.000010 0.000010 0.000010 0.000010 0.000010 0.000010 0.000010 0.000010 0.000010 0.000010 0.000010 0.000010 0.000010 0.005886
0.000010 0.012017 0.000010 0.000010 0.000010 0.000010 0.000010 0.000010 0.000010 0.000010 0.000010 0.937247 0.000010 0.004675 0.000010 0.000010 0.000010 0.000010 0.023316 0.000010 0.000010 0.000010 0.000010 0.000010 0.000010 0.000010 0.000010 0.000010 0.000010 0.000010 0.000010 0.022385 0.000010 0.000010 0.000010 0.000010 0.000010 0.000010 0.000010 0.000010 0.000010
0.000010 0.020341 0.000010 0.000010 0.000010 0.000010 0.000010 0.000010 0.000010 0.000010 0.000010 0.904674 0.000010 0.008727 0.007235 0.000010 0.000010 0.000010 0.053477 0.000010 0.000010 0.000010 0.000010 0.000010 0.005197 0.000010 0.000010 0.000010 0.000010 0.000010 0.000010 0.000010 0.000010 0.000010 0.000010 0.000010 0.000010 0.000010 0.000010 0.000010 0.000010
0.000010 0.000346 0.000010 0.000010 0.000010 0.000010 0.000010 0.007416 0.000010 0.000010 0.000010 0.966085 0.000010 0.000010 0.013433 0.000010 0.000010 0.000010 0.000010 0.000010 0.000010 0.000010 0.000010 0.000010 0.000010 0.000010 0.000010 0.000010 0.001805 0.000010 0.000010 0.010565 0.000010 0.000010 0.000010 0.000010 0.000010 0.000010 0.000010 0.000010 0.000010
0.000010 0.000010 0.000010 0.000010 0.000010 0.000010 0.000010 0.000010 0.000010 0.000010 0.000010 0.000010 0.000010 0.000010 0.000010 0.000010 0.000010 0.000010 0.000010 0.000010 0.000010 0.000010 0.000010 0.000010 0.000010 0.000010 0.000010 0.999600 0.000010 0.000010 0.000010 0.000010 0.000010 0.000010 0.000010 0.000010 0.000010 0.000010 0.000010 0.000010 0.000010
0.000227 0.011669 0.000010 0.000736 0.000010 0.001237 0.000010 0.000010 0.000010 0.000010 0.000010 0.000010 0.000010 0.000010 0.000010 0.017735 0.000010 0.000010 0.048727 0.000010 0.002142 0.000010 0.000010 0.000010 0.000010 0.000010 0.000010 0.915126 0.000010 0.000010 0.000010 0.000010 0.001987 0.000010 0.000010 0.000010 0.000010 0.000010 0.000010 0.000105 0.000010
0.000010 0.000010 0.000010 0.000010 0.000010 0.000010 0.000010 0.000010 0.000010 0.000010 0.000010 0.000010 0.000010 0.000010 0.000010 0.000010 0.000010 0.000010 0.000010 0.000010 0.000010 0.000010 0.000010 0.000010 0.000010 0.000010 0.000010 0.999600 0.000010 0.000010 0.000010 0.000010 0.000010 0.000010 0.000010 0.000010 0.000010 0.000010 0.000010 0.000010 0.000010
0.000010 0.006225 0.000010 0.000010 0.000010 0.000015 0.000010 0.000010 0.000010 0.000010 0.000010 0.008495 0.000010 0.000010 0.000010 0.000010 0.000010 0.000010 0.000010 0.000010 0.000010 0.000010 0.000010 0.000010 0.000010 0.000010 0.000010 0.974026 0.010879 0.000010 0.000010 0.000010 0.000010 0.000010 0.000010 0.000010 0.000010 0.000010 0.000010 0.000010 0.000010
0.000113 0.000010 0.000010 0.000010 0.000010 0.000010 0.000010 0.000010 0.000010 0.000010 0.000010 0.000010 0.000010 0.000010 0.000010 0.000010 0.000010 0.000010 0.008681 0.000010 0.000010 0.000010 0.000010 0.000010 0.000010 0.000010 0.000010 0.989533 0.001303 0.000010 0.000010 0.000010 0.000010 0.000010 0.000010 0.000010 0.000010 0.000010 0.000010 0.000010 0.000010
0.002027 0.000010 0.000010 0.000010 0.002958 0.000010 0.000010 0.000010 0.000010 0.000010 0.000010 0.000010 0.000010 0.000010 0.000010 0.000010 0.000010 0.000010 0.002511 0.000010 0.000010 0.000010 0.000010 0.000010 0.000010 0.000010 0.000010 0.973376 0.004820 0.000010 0.000010 0.000010 0.000010 0.000010 0.000010 0.000010 0.000010 0.000010 0.000010 0.013958 0.000010
0.000010 0.000010 0.000010 0.000010 0.000010 0.000010 0.000010 0.000010 0.000010 0.000010 0.000010 0.000010 0.000010 0.000010 0.000010 0.000010 0.000010 0.000010 0.000010 0.000010 0.000010 0.000010 0.000010 0.000010 0.000010 0.000010 0.000010 0.999600 0.000010 0.000010 0.000010 0.000010 0.000010 0.000010 0.000010 0.000010 0.000010 0.000010 0.000010 0.000010 0.000010
0.000010 0.000010 0.000010 0.000010 0.000010 0.000010 0.000010 0.000010 0.000010 0.000010 0.000010 0.000010 0.000010 0.000010 0.000010 0.000010 0.000010 0.000010 0.000010 0.000010 0.000010 0.000010 0.000010 0.000010 0.000010 0.000010 0.000010 0.999600 0.000010 0.000010 0.000010 0.000010 0.000010 0.000010 0.000010 0.000010 0.000010 0.000010 0.000010 0.000010 0.000010
0.000010 0.000010 0.000010 0.000010 0.000010 0.000010 0.000010 0.000010 0.000010 0.000010 0.000010 0.000010 0.000010 0.000010 0.000010 0.000010 0.000010 0.000010 0.000010 0.000010 0.000010 0.000010 0.000010 0.000010 0.000010 0.000010 0.000010 0.999600 0.000010 0.000010 0.000010 0.000010 0.000010 0.000010 0.000010 0.000010 0.000010 0.000010 0.000010 0.000010 0.000010
0.000010 0.000010 0.000010 0.000010 0.000010 0.000010 0.000010 0.000010 0.000010 0.000010 0.000010 0.000010 0.000010 0.000010 0.000010 0.000010 0.000010 0.000010 0.000010 0.000010 0.000010 0.000010 0.000010 0.000010 0.000010 0.000010 0.000010 0.999600 0.000010 0.000010 0.000010 0.000010 0.000010 0.000010 0.000010 0.000010 0.000010 0.000010 0.000010 0.000010 0.000010
0.000010 0.000010 0.000010 0.000010 0.000010 0.000010 0.000010 0.000010 0.000010 0.000010 0.000010 0.000010 0.000010 0.016796 0.000010 0.000010 0.000010 0.000726 0.000010 0.000010 0.000010 0.000010 0.000010 0.000010 0.000010 0.000010 0.000010 0.951768 0.000010 0.001391 0.000010 0.012692 0.000010 0.000010 0.000010 0.000010 0.000010 0.000010 0.000010 0.016276 0.000010
0.000010 0.010532 0.000010 0.000010 0.000010 0.000010 0.000010 0.041370 0.000010 0.000010 0.004316 0.000010 0.000010 0.020851 0.031666 0.000010 0.000010 0.000010 0.030645 0.000010 0.000242 0.000010 0.000010 0.000010 0.000010 0.000010 0.000010 0.824358 0.024890 0.000010 0.000010 0.000010 0.000010 0.000010 0.000010 0.000010 0.005895 0.000010 0.000010 0.004934 0.000010
0.000010 0.022044 0.000010 0.002774 0.005104 0.000010 0.000010 0.007193 0.000010 0.000010 0.000010 0.000010 0.000010 0.000010 0.008142 0.011081 0.000010 0.000010 0.004246 0.000010 0.000010 0.000010 0.000010 0.000010 0.000010 0.000010 0.000493 0.888408 0.000010 0.000010 0.000010 0.000010 0.000010 0.000010 0.016948 0.000010 0.033061 0.000010 0.000216 0.000010 0.000010
0.000010 0.000010 0.000010 0.014014 0.000010 0.000010 0.000010 0.000010 0.000010 0.000010 0.000010 0.000010 0.000010 0.000010 0.008490 0.006564 0.000010 0.000010 0.036986 0.000010 0.000010 0.000010 0.000010 0.000010 0.013571 0.000010 0.000010 0.897720 0.000010 0.000010 0.000010 0.000010 0.000010 0.000010 0.000010 0.000010 0.001035 0.000010 0.000010 0.011223 0.010077
0.000010 0.000010 0.000010 0.000010 0.000010 0.000010 0.000010 0.000010 0.000010 0.000010 0.000010 0.000010 0.000010 0.000010 0.000010 0.000010 0.000010 0.000010 0.000010 0.000010 0.000010 0.000010 0.000010 0.000010 0.000010 0.000010 0.000010 0.999600 0.000010 0.000010 0.000010 0.000010 0.000010 0.000010 0.000010 0.000010 0.000010 0.000010 0.000010 0.000010 0.000010
0.000010 0.000010 0.000010 0.000010 0.000010 0.000010 0.000010 0.000010 0.000010 0.000010 0.000010 0.000010 0.000010 0.000010 0.000010 0.000010 0.000010 0.000010 0.000010 0.000010 0.000010 0.000010 0.000010 0.000010 0.000010 0.000010 0.000010 0.999600 0.000010 0.000010 0.000010 0.000010 0.000010 0.000010 0.000010 0.000010 0.000010 0.000010 0.000010 0.000010 0.000010
0.000010 0.015621 0.000010 0.000010 0.000010 0.000010 0.000010 0.000010 0.000010 0.000010 0.000010 0.030059 0.000010 0.000010 0.000010 0.001075 0.000010 0.000010 0.028757 0.000010 0.034003 0.000010 0.000010 0.000010 0.000010 0.000010 0.000010 0.890136 0.000010 0.000010 0.000010 0.000010 0.000010 0.000010 0.000010 0.000010 0.000010 0.000010 0.000010 0.000010 0.000010
0.019683 0.000010 0.000010 0.000010 0.000010 0.000010 0.000010 0.000010 0.000010 0.000010 0.000010 0.000010 0.000010 0.000010 0.000010 0.000010 0.000010 0.000010 0.000010 0.000010 0.000010 0.000010 0.000010 0.000010 0.000010 0.000010 0.005242 0.974695 0.000010 0.000010 0.000010 0.000010 0.000010 0.000010 0.000010 0.000010 0.000010 0.000010 0.000010 0.000010 0.000010
0.000010 0.000010 0.000010 0.000010 0.000010 0.000010 0.000010 0.000010 0.000010 0.000010 0.000010 0.000010 0.000010 0.000010 0.000010 0.000010 0.000010 0.000010 0.000010 0.000010 0.000010 0.000010 0.000010 0.000010 0.000010 0.000010 0.000010 0.999600 0.000010 0.000010 0.000010 0.000010 0.000010 0.000010 0.000010 0.000010 0.000010 0.000010 0.000010 0.000010 0.000010
0.000010 0.000010 0.000010 0.000010 0.000010 0.000010 0.000010 0.000010 0.000010 0.000010 0.000010 0.000010 0.000010 0.000010 0.000010 0.000010 0.000010 0.000010 0.000010 0.000010 0.000010 0.000010 0.000010 0.000010 0.000010 0.000010 0.000010 0.999600 0.000010 0.000010 0.000010 0.000010 0.000010 0.000010 0.000010 0.000010 0.000010 0.000010 0.000010 0.000010 0.000010
0.002873 0.000010 0.000010 0.015526 0.015633 0.000010 0.000010 0.000010 0.004449 0.000010 0.000010 0.000010 0.000010 0.000010 0.000010 0.071322 0.000010 0.001524 0.000010 0.000010 0.792003 0.000010 0.000010 0.000010 0.000010 0.000010 0.044295 0.000010 0.000010 0.000010 0.000010 0.002029 0.000010 0.000010 0.000010 0.000010 0.013898 0.000010 0.007143 0.029015 0.000010
0.046131 0.000010 0.006772 0.003135 0.047469 0.000010 0.000010 0.012549 0.000010 0.000010 0.000010 0.000010 0.000010 0.000010 0.017442 0.054763 0.000010 0.001814 0.000010 0.000010 0.674486 0.000010 0.000010 0.000010 0.000010 0.000010 0.051145 0.000010 0.020049 0.000010 0.000010 0.002149 0.000010 0.000010 0.000010 0.000010 0.014772 0.000010 0.008909 0.038155 0.000010
0.019882 0.000010 0.000010 0.003940 0.002512 0.012240 0.000010 0.008787 0.000010 0.000010 0.000010 0.000010 0.000010 0.000010 0.023660 0.077773 0.000010 0.009692 0.000010 0.000010 0.733824 0.000010 0.000010 0.000010 0.004440 0.000010 0.058125 0.000010 0.000010 0.000010 0.000010 0.000010 0.000010 0.000010 0.000010 0.000010 0.028424 0.000010 0.000010 0.016423 0.000010
0.000010 0.000010 0.002109 0.008591 0.002330 0.000010 0.000010 0.056406 0.000010 0.000010 0.000010 0.000010 0.000010 0.011611 0.000312 0.071961 0.000010 0.006477 0.000010 0.000010 0.722831 0.000010 0.000010 0.000010 0.000010 0.000010 0.054028 0.000010 0.000010 0.000010 0.000014 0.000010 0.000010 0.000278 0.005381 0.000010 0.049038 0.000010 0.000010 0.008371 0.000010
0.042093 0.000010 0.000010 0.000010 0.022997 0.010581 0.000010 0.053598 0.000525 0.000010 0.000010 0.000010 0.000010 0.000010 0.014192 0.048689 0.000010 0.018874 0.000010 0.000010 0.698708 0.000010 0.000010 0.000010 0.000010 0.000010 0.054575 0.000010 0.008531 0.001850 0.003474 0.000782 0.000010 0.000010 0.000010 0.000010 0.000018 0.000010 0.002853 0.016595 0.000835
0.027277 0.020015 0.000010 0.005249 0.002236 0.000010 0.000010 0.020410 0.000010 0.000010 0.000010 0.000010 0.000010 0.000010 0.019819 0.063609 0.000010 0.000201 0.000010 0.000010 0.748316 0.000010 0.000010 0.000010 0.004467 0.000010 0.056818 0.000010 0.004975 0.000010 0.000010 0.000010 0.000010 0.000010 0.000010 0.000010 0.010252 0.000010 0.000116 0.015980 0.000010
0.000010 0.000010 0.000010 0.022875 0.006304 0.009838 0.000010 0.030651 0.000010 0.000010 0.000010 0.000010 0.000010 0.000010 0.024350 0.049135 0.000010 0.023652 0.000010 0.000010 0.726105 0.000010 0.000010 0.000010 0.000010 0.000010 0.032444 0.000010 0.000010 0.000010 0.000010 0.000010 0.000010 0.000010 0.000010 0.000010 0.023887 0.000010 0.011799 0.032603 0.006078
0.029297 0.005093 0.012700 0.005882 0.015376 0.010194 0.000010 0.038665 0.007973 0.000010 0.000012 0.000010 0.000010 0.000010 0.000010 0.051810 0.000010 0.012177 0.000046 0.000010 0.699217 0.000010 0.000010 0.000010 0.000010 0.000010 0.048306 0.000010 0.000010 0.000010 0.000010 0.000010 0.000010 0.000010 0.000010 0.000010 0.025059 0.000010 0.000010 0.037943 0.000010
0.002480 0.000010 0.008413 0.000010 0.023246 0.000010 0.000010 0.072415 0.000010 0.000010 0.000010 0.000010 0.000010 0.000010 0.042010 0.056554 0.000010 0.006549 0.013942 0.000010 0.699202 0.000010 0.000010 0.000010 0.000010 0.000010 0.021957 0.000010 0.010791 0.000010 0.000010 0.000010 0.000010 0.000010 0.000010 0.000010 0.023559 0.000010 0.000010 0.018602 0.000010
0.020157 0.000010 0.000010 0.000010 0.015360 0.000010 0.000010 0.024533 0.002825 0.000010 0.000010 0.000010 0.000010 0.000010 0.028721 0.040387 0.000010 0.000010 0.000010 0.000010 0.751737 0.000010 0.000010 0.000010 0.000010 0.000010 0.079543 0.000010 0.000010 0.000010 0.000010 0.000010 0.000010 0.000010 0.000010 0.000010 0.021051 0.000010 0.000010 0.015375 0.000010
0.031779 0.010308 0.000010 0.000010 0.020897 0.007822 0.000010 0.045871 0.000010 0.000010 0.000010 0.000010 0.000010 0.000010 0.007612 0.068904 0.000010 0.000010 0.000010 0.000010 0.705259 0.000010 0.000010 0.000010 0.000010 0.000010 0.035384 0.000010 0.006981 0.000010 0.000010 0.000010 0.000010 0.000010 0.000010 0.000010 0.034300 0.000010 0.010884 0.011270 0.002458
0.020114 0.001849 0.018945 0.000010 0.023608 0.000010 0.000010 0.004458 0.000010 0.000010 0.000010 0.000010 0.000010 0.007928 0.033186 0.016565 0.000010 0.000010 0.000010 0.000010 0.715156 0.000010 0.000010 0.000010 0.005437 0.000010 0.055792 0.000010 0.042260 0.000010 0.000010 0.001675 0.000010 0.000010 0.017466 0.000010 0.023933 0.000010 0.010205 0.001184 0.000010
0.012337 0.000010 0.000010 0.020161 0.013443 0.000010 0.000010 0.036770 0.004586 0.000010 0.000153 0.000010 0.000010 0.000010 0.000010 0.048104 0.000010 0.000010 0.000010 0.000010 0.766805 0.000010 0.000010 0.000010 0.000010 0.000010 0.040675 0.000010 0.000010 0.000010 0.000010 0.000010 0.000010 0.000010 0.000010 0.000010 0.011906 0.000010 0.008323 0.036447 0.000010
0.005283 0.000010 0.013295 0.011011 0.015123 0.004664 0.000010 0.035332 0.012403 0.000010 0.000010 0.000010 0.000010 0.003660 0.050351 0.046471 0.000010 0.009035 0.000010 0.000010 0.694493 0.000010 0.000010 0.000010 0.006523 0.000010 0.039067 0.000010 0.019972 0.000010 0.000010 0.000010 0.000010 0.000010 0.000010 0.000010 0.026336 0.000010 0.000010 0.006741 0.000010
0.022352 0.003989 0.000010 0.005886 0.027800 0.000010 0.000010 0.015164 0.000010 0.000010 0.000010 0.000010 0.000010 0.000010 0.039136 0.076027 0.000010 0.000010 0.000010 0.000010 0.721829 0.000010 0.000010 0.000010 0.000010 0.000010 0.068991 0.000010 0.000010 0.000010 0.000010 0.004609 0.000010 0.000010 0.000010 0.000010 0.013917 0.000010 0.000010 0.000010 0.000010
0.007535 0.006655 0.000010 0.003987 0.015016 0.000010 0.000010 0.046779 0.004546 0.000010 0.006993 0.000010 0.000010 0.001952 0.033767 0.080225 0.000010 0.005753 0.000010 0.000010 0.690894 0.000010 0.000010 0.000010 0.000010 0.000010 0.040593 0.000010 0.000010 0.000010 0.000010 0.000010 0.000010 0.000010 0.010019 0.000010 0.033264 0.000010 0.000184 0.011597 0.000010
0.000010 0.000010 0.006947 0.017519 0.023525 0.000010 0.000010 0.032972 0.000010 0.000010 0.000010 0.000010 0.000010 0.005893 0.009506 0.061382 0.000752 0.005572 0.000010 0.000010 0.752336 0.000010 0.000010 0.000010 0.000010 0.000010 0.054603 0.000010 0.008855 0.000411 0.000010 0.000010 0.000010 0.000010 0.000010 0.000010 0.000010 0.005441 0.004058 0.009977 0.000010
0.009174 0.000010 0.000010 0.013518 0.004537 0.000010 0.000010 0.000010 0.000010 0.000010 0.000010 0.000010 0.000010 0.000010 0.037382 0.031582 0.000010 0.003607 0.014121 0.000010 0.801547 0.000010 0.000010 0.000010 0.020041 0.000010 0.026493 0.000010 0.000010 0.000010 0.014149 0.000010 0.000010 0.000010 0.000010 0.000010 0.000010 0.000010 0.019227 0.000010 0.004342
0.020653 0.000010 0.000010 0.001171 0.000010 0.000010 0.000010 0.000010 0.000010 0.000010 0.000010 0.000010 0.000010 0.000010 0.022890 0.048379 0.000010 0.000010 0.000010 0.000010 0.801119 0.000010 0.000010 0.000010 0.000010 0.000010 0.074920 0.000010 0.000010 0.000010 0.000010 0.000010 0.000010 0.000010 0.000010 0.000010 0.006355 0.000010 0.009088 0.015104 0.000010
0.023687 0.000010 0.000010 0.014963 0.000010 0.003990 0.000010 0.008380 0.000010 0.000010 0.016965 0.000010 0.000010 0.000010 0.016653 0.062648 0.000010 0.000010 0.000010 0.000010 0.762374 0.000010 0.000010 0.000010 0.006375 0.000010 0.024416 0.000010 0.015672 0.002013 0.000010 0.000010 0.000010 0.000010 0.000010 0.000010 0.002588 0.000010 0.000010 0.039005 0.000010
0.014250 0.000010 0.003676 0.000010 0.047416 0.476927 0.000010 0.051405 0.002570 0.000010 0.000010 0.000010 0.000010 0.027686 0.016507 0.001768 0.000010 0.000010 0.069448 0.000010 0.214642 0.000010 0.000010 0.000010 0.000010 0.000010 0.000010 0.000010 0.004702 0.010009 0.000010 0.002214 0.000010 0.000010 0.007456 0.000010 0.049073 0.000010 0.000010 0.000010 0.000010
0.000010 0.000010 0.002089 0.009746 0.000010 0.799681 0.000010 0.021175 0.000010 0.000010 0.000010 0.000010 0.000010 0.000010 0.011079 0.010364 0.000010 0.000010 0.000010 0.000010 0.062657 0.000010 0.000010 0.000010 0.028447 0.000010 0.000010 0.000010 0.006453 0.008751 0.000010 0.000010 0.000010 0.000010 0.000010 0.000010 0.005614 0.000010 0.000010 0.033655 0.000010
0.000010 0.000010 0.000010 0.000010 0.000010 0.999600 0.000010 0.000010 0.000010 0.000010 0.000010 0.000010 0.000010 0.000010 0.000010 0.000010 0.000010 0.000010 0.000010 0.000010 0.000010 0.000010 0.000010 0.000010 0.000010 0.000010 0.000010 0.000010 0.000010 0.000010 0.000010 0.000010 0.000010 0.000010 0.000010 0.000010 0.000010 0.000010 0.000010 0.000010 0.000010
0.000010 0.000010 0.000010 0.000010 0.000010 0.994330 0.000010 0.000010 0.000010 0.000010 0.000010 0.000010 0.000010 0.000010 0.000010 0.000010 0.000010 0.000010 0.000010 0.000010 0.000010 0.000010 0.003946 0.000010 0.000010 0.000010 0.000010 0.000010 0.000010 0.001344 0.000010 0.000010 0.000010 0.000010 0.000010 0.000010 0.000010 0.000010 0.000010 0.000010 0.000010
0.008869 0.005003 0.014176 0.000010 0.033202 0.425104 0.000010 0.028348 0.000636 0.000010 0.002135 0.000010 0.000010 0.000010 0.050332 0.012939 0.000010 0.000010 0.071132 0.000010 0.181315 0.000010 0.000010 0.000010 0.034035 0.000010 0.009518 0.028545 0.045237 0.000010 0.000010 0.012285 0.000010 0.000010 0.003330 0.000010 0.011166 0.000010 0.016742 0.005749 0.000010
0.000010 0.000010 0.000010 0.000010 0.000010 0.999600 0.000010 0.000010 0.000010 0.000010 0.000010 0.000010 0.000010 0.000010 0.000010 0.000010 0.000010 0.000010 0.000010 0.000010 0.000010 0.000010 0.000010 0.000010 0.000010 0.000010 0.000010 0.000010 0.000010 0.000010 0.000010 0.000010 0.000010 0.000010 0.000010 0.000010 0.000010 0.000010 0.000010 0.000010 0.000010
0.000010 0.000010 0.000010 0.018000 0.000010 0.927232 0.000010 0.000010 0.000010 0.016175 0.000010 0.000010 0.000010 0.000010 0.000010 0.000010 0.000222 0.000010 0.014182 0.000010 0.000010 0.000010 0.000010 0.000010 0.000010 0.000010 0.000010 0.000010 0.000010 0.000010 0.001982 0.000010 0.000010 0.000010 0.000010 0.000010 0.013111 0.000010 0.000010 0.000010 0.008766
0.017682 0.000010 0.022871 0.012121 0.000010 0.461674 0.000010 0.037121 0.000010 0.000010 0.005589 0.000010 0.000010 0.005489 0.037328 0.013588 0.000010 0.000010 0.045196 0.000010 0.157845 0.000010 0.000010 0.000010 0.012611 0.000010 0.000010 0.050685 0.033076 0.000010 0.006753 0.022825 0.000010 0.000010 0.000010 0.000010 0.054625 0.000010 0.000010 0.002691 0.000010
0.000010 0.000010 0.000010 0.000010 0.000010 0.999600 0.000010 0.000010 0.000010 0.000010 0.000010 0.000010 0.000010 0.000010 0.000010 0.000010 0.000010 0.000010 0.000010 0.000010 0.000010 0.000010 0.000010 0.000010 0.000010 0.000010 0.000010 0.000010 0.000010 0.000010 0.000010 0.000010 0.000010 0.000010 0.000010 0.000010 0.000010 0.000010 0.000010 0.000010 0.000010
0.000010 0.000010 0.000010 0.006176 0.000010 0.881655 0.000010 0.011638 0.000010 0.000010 0.000010 0.000010 0.000010 0.000010 0.008814 0.000010 0.000010 0.005815 0.042796 0.000010 0.036223 0.000010 0.000010 0.000010 0.000010 0.000010 0.000010 0.000010 0.006553 0.000010 0.000010 0.000010 0.000010 0.000010 0.000010 0.000010 0.000010 0.000010 0.000010 0.000010 0.000010
0.000010 0.000010 0.000010 0.000010 0.000010 0.999600 0.000010 0.000010 0.000010 0.000010 0.000010 0.000010 0.000010 0.000010 0.000010 0.000010 0.000010 0.000010 0.000010 0.000010 0.000010 0.000010 0.000010 0.000010 0.000010 0.000010 0.000010 0.000010 0.000010 0.000010 0.000010 0.000010 0.000010 0.000010 0.000010 0.000010 0.000010 0.000010 0.000010 0.000010 0.000010
0.000010 0.008415 0.007994 0.000010 0.000010 0.762915 0.000010 0.056472 0.003910 0.000010 0.000010 0.000010 0.000010 0.000010 0.018425 0.005743 0.000010 0.000010 0.053211 0.000010 0.022238 0.000010 0.000010 0.000010 0.016619 0.000010 0.011214 0.000010 0.000010 0.002296 0.000010 0.000010 0.000010 0.000010 0.000010 0.000010 0.028373 0.000010 0.000010 0.001904 0.000010
0.000010 0.026677 0.028200 0.004390 0.025707 0.502351 0.000010 0.000010 0.000010 0.000010 0.000010 0.000010 0.000010 0.017937 0.026700 0.000010 0.000010 0.027631 0.042029 0.000010 0.211260 0.000010 0.000010 0.000010 0.003668 0.000010 0.000010 0.006391 0.015128 0.006096 0.000010 0.020976 0.007883 0.000010 0.000010 0.000010 0.026736 0.000010 0.000010 0.000010 0.000010
0.003636 0.000010 0.017551 0.000010 0.000010 0.777394 0.000010 0.012722 0.000010 0.001963 0.000010 0.000010 0.000010 0.013241 0.020443 0.000010 0.017930 0.000010 0.035874 0.000010 0.022158 0.011914 0.000010 0.000010 0.000010 0.000010 0.007891 0.015936 0.006235 0.000216 0.000010 0.000010 0.015632 0.000010 0.000010 0.000010 0.015397 0.000010 0.000010 0.003638 0.000010
0.000010 0.015853 0.014901 0.000010 0.000010 0.457965 0.000010 0.016827 0.005850 0.007983 0.002279 0.024580 0.013565 0.020452 0.041005 0.027203 0.005224 0.005838 0.077553 0.000010 0.141028 0.000010 0.000010 0.000010 0.017989 0.000010 0.010802 0.000010 0.008563 0.002644 0.005983 0.011855 0.000010 0.003816 0.004061 0.000010 0.053883 0.000010 0.000010 0.000010 0.002148
0.000010 0.000010 0.042819 0.007447 0.010066 0.441242 0.000010 0.047259 0.000010 0.000010 0.001793 0.007951 0.000010 0.011431 0.019604 0.008986 0.000010 0.000010 0.067447 0.000010 0.172270 0.000010 0.000010 0.033143 0.031661 0.001197 0.002344 0.024661 0.022750 0.002504 0.000010 0.000010 0.000010 0.000010 0.000010 0.000010 0.012675 0.000010 0.002558 0.028001 0.000010
0.030540 0.000019 0.021935 0.000010 0.015977 0.410301 0.000010 0.000010 0.003373 0.000014 0.000010 0.007704 0.000010 0.010274 0.035376 0.000010 0.000010 0.000010 0.070329 0.000010 0.198982 0.010372 0.000010 0.000415 0.000010 0.010488 0.010490 0.040857 0.049031 0.000010 0.000010 0.000010 0.000010 0.000010 0.000010 0.024354 0.030486 0.000010 0.009028 0.009464 0.000010
0.000010 0.008531 0.000010 0.000010 0.005025 0.654253 0.000010 0.024416 0.000010 0.000010 0.000010 0.000010 0.000010 0.000010 0.031780 0.027555 0.000010 0.000010 0.056645 0.000010 0.089180 0.000010 0.007843 0.000010 0.000010 0.007046 0.010794 0.035556 0.005758 0.000010 0.000010 0.000010 0.024438 0.000010 0.007593 0.003337 0.000010 0.000010 0.000010 0.000010 0.000010
0.000010 0.000010 0.023007 0.002460 0.016682 0.436779 0.000010 0.012200 0.000010 0.000010 0.000010 0.014313 0.000010 0.034918 0.003790 0.000010 0.000010 0.007250 0.102742 0.000010 0.215081 0.000010 0.000010 0.000010 0.000010 0.000010 0.026676 0.028360 0.003394 0.000010 0.000010 0.000010 0.001539 0.000010 0.000010 0.000010 0.030183 0.000010 0.003111 0.037284 0.000010
0.000010 0.000010 0.000010 0.000010 0.000010 0.999600 0.000010 0.000010 0.000010 0.000010 0.000010 0.000010 0.000010 0.000010 0.000010 0.000010 0.000010 0.000010 0.000010 0.000010 0.000010 0.000010 0.000010 0.000010 0.000010 0.000010 0.000010 0.000010 0.000010 0.000010 0.000010 0.000010 0.000010 0.000010 0.000010 0.000010 0.000010 0.000010 0.000010 0.000010 0.000010
0.000010 0.000010 0.000010 0.001764 0.000010 0.002361 0.000010 0.132969 0.000010 0.000010 0.000010 0.000010 0.000010 0.108817 0.045291 0.000010 0.000010 0.000010 0.000010 0.000010 0.084713 0.000010 0.000010 0.000010 0.000010 0.000010 0.008740 0.000010 0.401530 0.000010 0.000010 0.002010 0.000010 0.000010 0.000010 0.000010 0.209124 0.000010 0.000010 0.000010 0.002380
0.000796 0.000010 0.000010 0.000010 0.000010 0.000010 0.000010 0.120243 0.000013 0.000010 0.000010 0.000010 0.000010 0.098273 0.069395 0.000010 0.000010 0.000010 0.000010 0.000010 0.023902 0.000010 0.000010 0.000010 0.000010 0.000010 0.003089 0.000010 0.501928 0.000010 0.003573 0.000010 0.000010 0.000010 0.000010 0.000010 0.178478 0.000010 0.000010 0.000010 0.000010
0.000010 0.000010 0.000010 0.000010 0.000010 0.000010 0.000010 0.161542 0.000010 0.000010 0.000010 0.000010 0.000010 0.077916 0.049828 0.000010 0.000010 0.000010 0.000010 0.000010 0.050676 0.000010 0.000010 0.000010 0.000010 0.000010 0.000010 0.000010 0.424668 0.000010 0.000010 0.000010 0.000010 0.000010 0.000010 0.000010 0.229097 0.000010 0.000010 0.000010 0.005932
0.000010 0.000010 0.000010 0.000010 0.000010 0.011984 0.000010 0.103995 0.002734 0.000010 0.000010 0.008727 0.000010 0.074058 0.085273 0.000010 0.000010 0.000010 0.000010 0.000010 0.061546 0.000010 0.000010 0.000010 0.000010 0.000010 0.000010 0.012983 0.444160 0.000010 0.000010 0.000010 0.000010 0.000010 0.000010 0.000010 0.194230 0.000010 0.000010 0.000010 0.000010
0.000010 0.000010 0.000010 0.000010 0.000010 0.000010 0.000010 0.151240 0.000010 0.000010 0.000010 0.000010 0.000010 0.034985 0.074510 0.000010 0.000010 0.000010 0.000010 0.000010 0.040441 0.000010 0.000010 0.000010 0.000010 0.000010 0.000010 0.000010 0.461945 0.003117 0.000010 0.000010 0.000010 0.000010 0.000010 0.000010 0.220239 0.000010 0.001318 0.011884 0.000010
0.000010 0.003410 0.000010 0.000010 0.000010 0.000010 0.000010 0.140633 0.000010 0.000010 0.000010 0.000010 0.000010 0.087460 0.066302 0.000010 0.000010 0.000010 0.000010 0.000010 0.084842 0.000010 0.000010 0.000010 0.000010 0.000010 0.000010 0.005472 0.386324 0.000010 0.000010 0.000010 0.000010 0.000010 0.000010 0.000010 0.223270 0.000010 0.000010 0.001965 0.000010
0.000010 0.000010 0.000010 0.000010 0.000010 0.000010 0.000010 0.133744 0.004151 0.000010 0.000010 0.000010 0.000010 0.049269 0.048371 0.000010 0.000010 0.000010 0.000010 0.000010 0.018534 0.000010 0.000010 0.000010 0.000010 0.000010 0.000010 0.000010 0.541932 0.000010 0.000010 0.000010 0.000010 0.000010 0.000010 0.000010 0.197615 0.000010 0.000010 0.006055 0.000010
0.005174 0.000010 0.000010 0.000010 0.000010 0.000010 0.000010 0.123478 0.000010 0.000010 0.000010 0.000010 0.000010 0.084745 0.066195 0.000010 0.000010 0.000010 0.000010 0.000010 0.036381 0.000010 0.000010 0.000010 0.000010 0.000010 0.000010 0.000010 0.473904 0.009862 0.000010 0.000010 0.000010 0.000010 0.000010 0.000010 0.199931 0.000010 0.000010 0.000010 0.000010
0.000010 0.000010 0.000010 0.000010 0.000010 0.000010 0.000010 0.143264 0.000010 0.000010 0.011731 0.000010 0.000010 0.057679 0.031624 0.000010 0.000010 0.000010 0.000010 0.000010 0.026115 0.000010 0.000010 0.000010 0.000010 0.000010 0.000010 0.000010 0.515788 0.000010 0.000010 0.000010 0.000010 0.000010 0.000010 0.000010 0.204144 0.000010 0.009326 0.000010 0.000010
0.000010 0.000010 0.000010 0.000010 0.000991 0.000010 0.000010 0.169652 0.000010 0.000010 0.000010 0.000010 0.000010 0.086748 0.113744 0.004635 0.000010 0.000010 0.000010 0.000010 0.000010 0.000010 0.000010 0.000010 0.000010 0.000010 0.000010 0.000010 0.431769 0.000999 0.003391 0.000010 0.000010 0.000010 0.000010 0.000010 0.184384 0.000010 0.003377 0.000010 0.000010
0.000010 0.000010 0.000010 0.000010 0.000010 0.000010 0.000010 0.195774 0.000010 0.000010 0.000010 0.000010 0.000010 0.086700 0.057482 0.000010 0.000010 0.000010 0.000010 0.000010 0.000010 0.000010 0.000010 0.000010 0.000010 0.000010 0.000010 0.000010 0.445301 0.000530 0.000010 0.000010 0.000010 0.000010 0.000010 0.000010 0.206738 0.000010 0.000010 0.007135 0.000010
0.000010 0.001710 0.000010 0.000010 0.003286 0.000010 0.000010 0.119070 0.000010 0.000010 0.000010 0.000010 0.000010 0.047619 0.050490 0.000010 0.000010 0.000010 0.000010 0.000010 0.009926 0.000010 0.000010 0.000010 0.000010 0.000010 0.003058 0.000010 0.511815 0.004980 0.000010 0.000010 0.000010 0.000010 0.003795 0.000010 0.221233 0.000010 0.012950 0.009788 0.000010
0.000010 0.001864 0.000010 0.000010 0.000010 0.000010 0.000010 0.162914 0.000010 0.000010 0.000010 0.000010 0.000010 0.075643 0.046383 0.000010 0.000010 0.000010 0.000010 0.000010 0.000010 0.000010 0.000010 0.000010 0.000010 0.000010 0.000010 0.000010 0.484509 0.000010 0.000010 0.000010 0.000010 0.000010 0.000010 0.000010 0.228336 0.000010 0.000010 0.000010 0.000010
0.000010 0.000010 0.000010 0.000964 0.000010 0.000010 0.000010 0.130492 0.000010 0.000010 0.000010 0.000010 0.000010 0.036319 0.046716 0.000010 0.000010 0.000010 0.000010 0.000010 0.052454 0.000010 0.000010 0.000010 0.000010 0.000010 0.000010 0.000010 0.511452 0.001724 0.000655 0.000010 0.000010 0.000010 0.000010 0.000010 0.201849 0.000010 0.000010 0.012388 0.004687
0.000010 0.005136 0.000010 0.004708 0.000010 0.000010 0.000010 0.134991 0.000620 0.000010 0.000010 0.000010 0.000010 0.086406 0.084955 0.000138 0.000010 0.000010 0.000010 0.000010 0.032027 0.000010 0.000010 0.000010 0.000010 0.000010 0.000010 0.000010 0.443158 0.004455 0.000010 0.000010 0.000010 0.000010 0.000010 0.000010 0.189501 0.000010 0.013615 0.000010 0.000010
0.001066 0.000010 0.000010 0.000010 0.000010 0.000010 0.000010 0.152931 0.006219 0.000010 0.000010 0.000010 0.000010 0.069215 0.078408 0.000010 0.000010 0.000010 0.000010 0.000010 0.032504 0.000010 0.000010 0.000010 0.000010 0.000010 0.001392 0.000010 0.430687 0.000010 0.000010 0.000010 0.000010 0.000010 0.015627 0.000010 0.211640 0.000010 0.000010 0.000010 0.000010
0.000010 0.000010 0.000010 0.000010 0.003025 0.000010 0.000010 0.167013 0.000010 0.000010 0.000010 0.000010 0.000010 0.052544 0.044974 0.000010 0.000010 0.000010 0.000010 0.000010 0.061766 0.000010 0.000010 0.000010 0.000010 0.000010 0.000010 0.000010 0.476249 0.000010 0.000010 0.000010 0.000010 0.000010 0.000010 0.000010 0.194090 0.000010 0.000010 0.000010 0.000010
0.000010 0.000010 0.000010 0.000010 0.000010 0.000010 0.000010 0.135927 0.013146 0.000010 0.000010 0.000010 0.000010 0.076897 0.083692 0.000010 0.000010 0.000010 0.000010 0.000010 0.056214 0.000010 0.000010 0.000010 0.000010 0.000010 0.000010 0.000010 0.426842 0.000010 0.000010 0.000010 0.000010 0.000010 0.000010 0.000010 0.201786 0.000010 0.000894 0.004283 0.000010
0.000010 0.007982 0.000010 0.000010 0.000010 0.000010 0.000010 0.146768 0.000010 0.000010 0.006442 0.000010 0.000010 0.058544 0.053989 0.000010 0.000010 0.000010 0.000010 0.000010 0.050701 0.000010 0.000010 0.000010 0.000010 0.000010 0.009897 0.000010 0.468452 0.000010 0.000010 0.000010 0.000010 0.000010 0.000010 0.000010 0.183936 0.000010 0.012980 0.000010 0.000010
0.000010 0.000010 0.000010 0.000010 0.000010 0.000010 0.000010 0.116379 0.000010 0.000010 0.014130 0.000010 0.000010 0.097270 0.067479 0.000010 0.000010 0.000010 0.000010 0.000010 0.000010 0.000010 0.000010 0.000010 0.000010 0.000010 0.000010 0.044742 0.427056 0.000010 0.000010 0.000010 0.000010 0.000010 0.000010 0.000010 0.230289 0.000010 0.002326 0.000010 0.000010
0.000010 0.000010 0.000010 0.000010 0.000010 0.000010 0.000010 0.000010 0.000010 0.000010 0.000010 0.000010 0.000010 0.000010 0.000010 0.000010 0.000010 0.000010 0.000010 0.000010 0.000010 0.000010 0.000010 0.000010 0.000010 0.000010 0.000010 0.000010 0.000010 0.000010 0.000010 0.000010 0.000010 0.000010 0.000010 0.000010 0.000010 0.000010 0.999600 0.000010 0.000010
0.000010 0.000010 0.000010 0.000010 0.000010 0.000010 0.000010 0.000010 0.000010 0.000010 0.000010 0.000010 0.000010 0.000010 0.000010 0.000010 0.000010 0.000010 0.000010 0.000010 0.000010 0.000010 0.000010 0.000010 0.000010 0.000010 0.000010 0.000010 0.000010 0.000010 0.000010 0.000010 0.000010 0.000010 0.000010 0.000010 0.000010 0.000010 0.999600 0.000010 0.000010
0.000010 0.000010 0.000010 0.000010 0.000010 0.000010 0.000010 0.000010 0.000010 0.000010 0.000010 0.000010 0.000010 0.000010 0.000010 0.000010 0.000010 0.000010 0.000010 0.000010 0.000010 0.000010 0.000011 0.000010 0.000010 0.000010 0.000010 0.000010 0.000010 0.000010 0.000010 0.000010 0.000010 0.000010 0.000013 0.000010 0.000010 0.000010 0.999597 0.000010 0.000010
0.000010 0.000010 0.028279 0.000010 0.010856 0.000010 0.000010 0.000010 0.000010 0.000010 0.000010 0.007160 0.000010 0.012824 0.000010 0.033740 0.000010 0.002454 0.055884 0.000010 0.000010 0.000010 0.000010 0.000010 0.038304 0.000010 0.000010 0.000010 0.034075 0.000010 0.001358 0.012012 0.001063 0.000010 0.183389 0.000010 0.000010 0.000010 0.553058 0.025282 0.000010
0.006140 0.024845 0.000010 0.000010 0.000010 0.000010 0.000010 0.000010 0.000010 0.000010 0.000010 0.000010 0.000010 0.000010 0.000824 0.000010 0.000010 0.000010 0.061549 0.000010 0.000010 0.000010 0.000010 0.000010 0.034538 0.000010 0.000010 0.000010 0.014397 0.000010 0.000010 0.000010 0.000010 0.000010 0.161829 0.000010 0.002363 0.000010 0.690215 0.002989 0.000010
0.000010 0.000010 0.000010 0.000010 0.000010 0.000010 0.000010 0.000010 0.000010 0.000010 0.000010 0.000010 0.000010 0.000010 0.011135 0.000010 0.000010 0.000010 0.041984 0.000010 0.000010 0.000010 0.000010 0.000010 0.000010 0.000010 0.000010 0.000010 0.000010 0.000010 0.000010 0.000010 0.000010 0.000010 0.173121 0.000010 0.000010 0.000010 0.773390 0.000010 0.000010
0.000010 0.000010 0.000010 0.000010 0.000010 0.000010 0.000010 0.000010 0.000010 0.000010 0.000010 0.000010 0.000010 0.000010 0.000010 0.000010 0.000010 0.000010 0.000010 0.000010 0.000010 0.000010 0.000010 0.000010 0.000010 0.000010 0.000010 0.000010 0.000010 0.000010 0.000010 0.000010 0.000010 0.000010 0.000010 0.000010 0.000010 0.000010 0.999600 0.000010 0.000010
0.000010 0.000010 0.000010 0.000010 0.000010 0.000010 0.000010 0.000010 0.000010 0.000010 0.000010 0.000010 0.000010 0.000010 0.000010 0.000010 0.000010 0.000010 0.000010 0.000010 0.000010 0.000010 0.000010 0.000010 0.000010 0.000010 0.000010 0.000010 0.000010 0.000010 0.000010 0.000010 0.000010 0.000010 0.000010 0.000010 0.000010 0.000010 0.999600 0.000010 0.000010
0.000010 0.000010 0.000010 0.000010 0.000010 0.000010 0.000010 0.000010 0.000010 0.000010 0.000010 0.000010 0.000010 0.000010 0.000010 0.000010 0.000010 0.000010 0.000010 0.000010 0.000010 0.000016 0.000010 0.000010 0.000010 0.000012 0.000010 0.000010 0.000010 0.000010 0.000010 0.000010 0.000010 0.000010 0.000010 0.000018 0.000010 0.000010 0.999584 0.000010 0.000010
0.000011 0.000010 0.000010 0.000010 0.000010 0.000010 0.000010 0.000010 0.000010 0.000010 0.000010 0.000010 0.000010 0.000010 0.000010 0.000010 0.000010 0.000010 0.000010 0.000010 0.000010 0.000010 0.000010 0.000010 0.000010 0.000010 0.000010 0.000010 0.000010 0.000010 0.000010 0.000010 0.000010 0.000010 0.000010 0.000010 0.000010 0.000010 0.999599 0.000010 0.000010
0.000010 0.000010 0.000010 0.000010 0.000010 0.000010 0.000010 0.000010 0.000010 0.000010 0.000010 0.000010 0.000010 0.000010 0.000010 0.000010 0.000010 0.000010 0.000010 0.000010 0.000010 0.000010 0.000010 0.000010 0.000010 0.000010 0.000010 0.000010 0.000010 0.000010 0.000010 0.000010 0.000010 0.000010 0.000018 0.000010 0.000010 0.000010 0.999592 0.000010 0.000010
0.000010 0.000010 0.000010 0.000010 0.000010 0.000010 0.000010 0.000010 0.000010 0.000010 0.000010 0.000010 0.000010 0.000010 0.000010 0.000010 0.000010 0.000010 0.000010 0.000010 0.000010 0.000010 0.000010 0.000010 0.000010 0.000010 0.000010 0.000010 0.000010 0.000010 0.000010 0.000010 0.000010 0.000010 0.000010 0.000010 0.000010 0.000010 0.999600 0.000010 0.000010
0.000010 0.000010 0.000010 0.000010 0.000010 0.000010 0.000010 0.000915 0.006378 0.000010 0.009160 0.019395 0.000010 0.000010 0.000010 0.000010 0.000010 0.000010 0.000010 0.000010 0.000010 0.000010 0.000010 0.000010 0.000010 0.000010 0.000010 0.000010 0.000010 0.000010 0.000010 0.000010 0.000077 0.000010 0.605316 0.000010 0.000010 0.000010 0.358420 0.000010 0.000010
0.000010 0.000010 0.000010 0.000010 0.000010 0.000010 0.000010 0.000010 0.002731 0.000010 0.012603 0.000010 0.000010 0.000010 0.000010 0.000010 0.000010 0.000010 0.000010 0.000010 0.000010 0.000010 0.000010 0.000010 0.000010 0.000010 0.000010 0.000010 0.000010 0.000010 0.004421 0.000010 0.000010 0.001520 0.610431 0.000010 0.000010 0.000010 0.367944 0.000010 0.000010
0.000010 0.000010 0.000010 0.000010 0.000010 0.000010 0.000010 0.000010 0.000010 0.000010 0.000010 0.000010 0.000010 0.000010 0.000010 0.000010 0.000010 0.000010 0.000010 0.000010 0.000010 0.000010 0.000010 0.000010 0.000010 0.000010 0.000010 0.000010 0.000010 0.000010 0.016134 0.000010 0.000010 0.000015 0.604971 0.000010 0.000010 0.000010 0.378511 0.000010 0.000010
0.000010 0.000010 0.000010 0.000010 0.000010 0.000010 0.000010 0.000010 0.000010 0.000010 0.008694 0.000010 0.000010 0.000010 0.000010 0.000010 0.000010 0.000010 0.000010 0.000010 0.000010 0.000010 0.000010 0.000010 0.000010 0.000010 0.000010 0.000010 0.000010 0.000010 0.000010 0.000010 0.000010 0.000010 0.613924 0.000010 0.000010 0.000288 0.376724 0.000010 0.000010
0.000010 0.000010 0.000010 0.000010 0.000010 0.000010 0.000010 0.000010 0.000010 0.000010 0.000010 0.000010 0.000010 0.000010 0.000010 0.000010 0.000010 0.000010 0.000010 0.000010 0.000010 0.000010 0.000010 0.000010 0.000010 0.000010 0.000010 0.000010 0.000010 0.006664 0.000010 0.000010 0.008080 0.000010 0.641496 0.000010 0.000010 0.000010 0.343390 0.000010 0.000010
0.000010 0.000010 0.000010 0.000010 0.000010 0.000010 0.000010 0.000010 0.000010 0.000010 0.000010 0.000010 0.000010 0.000010 0.000010 0.000010 0.000010 0.000010 0.000010 0.000010 0.000010 0.000010 0.000010 0.000010 0.000010 0.000010 0.000010 0.000010 0.000010 0.002259 0.000010 0.000010 0.000010 0.000010 0.605780 0.000010 0.000010 0.004952 0.374242 0.000010 0.012408
0.000010 0.000010 0.000010 0.003501 0.000010 0.162280 0.000010 0.000010 0.000010 0.000010 0.000010 0.000010 0.000010 0.000010 0.000010 0.000010 0.000010 0.000010 0.000010 0.000010 0.000010 0.000010 0.000010 0.000010 0.000010 0.000010 0.000010 0.000010 0.000010 0.000010 0.000010 0.000010 0.000010 0.000010 0.552433 0.000010 0.000010 0.000010 0.281415 0.000010 0.000010
0.000010 0.000010 0.000010 0.005326 0.000010 0.158482 0.000010 0.000010 0.000010 0.000010 0.000010 0.000010 0.000010 0.000010 0.000010 0.000010 0.000010 0.000010 0.000010 0.000010 0.000010 0.000010 0.000010 0.000010 0.000010 0.000010 0.000010 0.000010 0.000010 0.000010 0.000010 0.000010 0.000010 0.000010 0.555246 0.000010 0.000010 0.000010 0.280576 0.000010 0.000010
0.000010 0.000010 0.000010 0.000010 0.000010 0.000010 0.000010 0.000010 0.000010 0.000010 0.004714 0.122107 0.000010 0.000010 0.859063 0.000010 0.000010 0.000010 0.013747 0.000010 0.000010 0.000010 0.000010 0.000010 0.000010 0.000010 0.000010 0.000010 0.000010 0.000010 0.000010 0.000010 0.000010 0.000010 0.000010 0.000010 0.000010 0.000010 0.000010 0.000010 0.000010
0.000010 0.008722 0.000010 0.000010 0.000010 0.000010 0.000010 0.000010 0.000010 0.000010 0.000010 0.022943 0.000010 0.000010 0.945374 0.000010 0.000010 0.000010 0.010875 0.000010 0.000010 0.000010 0.000010 0.000010 0.010921 0.000010 0.000010 0.000010 0.000010 0.000010 0.000010 0.000010 0.000010 0.000010 0.000010 0.000010 0.000010 0.000010 0.000010 0.000815 0.000010
0.000010 0.000010 0.000010 0.000010 0.000010 0.000010 0.000010 0.000010 0.000010 0.000010 0.000010 0.090688 0.000010 0.000010 0.905319 0.000010 0.000010 0.000010 0.000010 0.000010 0.000010 0.000010 0.000010 0.000010 0.000010 0.000010 0.000010 0.000010 0.000010 0.000010 0.000010 0.000010 0.000010 0.000010 0.000010 0.000010 0.000010 0.000010 0.000010 0.003613 0.000010
0.000010 0.000010 0.000010 0.000010 0.000010 0.000010 0.000010 0.037339 0.000010 0.000010 0.000010 0.000010 0.000010 0.000010 0.807293 0.000010 0.000010 0.000010 0.000010 0.000010 0.000010 0.000010 0.000010 0.000010 0.000010 0.000010 0.022204 0.000010 0.042082 0.001827 0.000010 0.000010 0.000010 0.000010 0.000010 0.000010 0.000010 0.000010 0.000010 0.088906 0.000010
0.000010 0.001139 0.000010 0.003713 0.000010 0.000010 0.000010 0.024611 0.000010 0.000010 0.000010 0.000010 0.000010 0.000010 0.850284 0.009667 0.000010 0.000010 0.000010 0.000010 0.000010 0.000010 0.000010 0.000010 0.000010 0.000010 0.001763 0.000010 0.028704 0.010538 0.000010 0.000010 0.000010 0.000010 0.000010 0.000010 0.000010 0.000010 0.000010 0.069262 0.000010
0.000010 0.000010 0.005139 0.000010 0.000010 0.000010 0.000010 0.010882 0.000010 0.000010 0.002784 0.000010 0.000010 0.000010 0.837140 0.000010 0.000010 0.000010 0.000010 0.000010 0.023114 0.000010 0.000010 0.000010 0.000010 0.000010 0.000010 0.000010 0.053305 0.000010 0.000010 0.000010 0.000010 0.000010 0.000010 0.000010 0.000010 0.000010 0.000010 0.063871 0.003434
0.000010 0.000010 0.000010 0.000010 0.000010 0.000010 0.000010 0.000010 0.000010 0.000010 0.000010 0.000010 0.000010 0.000010 0.999600 0.000010 0.000010 0.000010 0.000010 0.000010 0.000010 0.000010 0.000010 0.000010 0.000010 0.000010 0.000010 0.000010 0.000010 0.000010 0.000010 0.000010 0.000010 0.000010 0.000010 0.000010 0.000010 0.000010 0.000010 0.000010 0.000010
0.000010 0.000010 0.000010 0.000010 0.000010 0.000010 0.000010 0.000010 0.000010 0.000010 0.000010 0.000010 0.000010 0.000010 0.999600 0.000010 0.000010 0.000010 0.000010 0.000010 0.000010 0.000010 0.000010 0.000010 0.000010 0.000010 0.000010 0.000010 0.000010 0.000010 0.000010 0.000010 0.000010 0.000010 0.000010 0.000010 0.000010 0.000010 0.000010 0.000010 0.000010
0.000010 0.000010 0.000010 0.000010 0.000010 0.000010 0.000010 0.000010 0.000010 0.000010 0.000010 0.000010 0.000010 0.000010 0.981472 0.000010 0.000010 0.000010 0.000010 0.000010 0.000010 0.000010 0.000010 0.000010 0.000010 0.000010 0.000010 0.000010 0.000010 0.000010 0.000010 0.000010 0.000010 0.000010 0.000010 0.000010 0.011211 0.000010 0.000010 0.006937 0.000010
0.002924 0.000010 0.000010 0.001055 0.010656 0.043117 0.000010 0.021030 0.000010 0.000010 0.011674 0.000010 0.000010 0.000010 0.832856 0.003960 0.000010 0.009332 0.000010 0.000010 0.000010 0.000010 0.000010 0.000010 0.000010 0.000010 0.000010 0.000010 0.000010 0.000010 0.000010 0.033674 0.000010 0.000010 0.000010 0.000010 0.011863 0.000010 0.000010 0.017568 0.000010
0.000010 0.017331 0.000010 0.000010 0.000010 0.000010 0.000010 0.000010 0.000010 0.000010 0.004423 0.000010 0.000010 0.000010 0.904217 0.000010 0.000010 0.000010 0.000010 0.000010 0.000010 0.000010 0.000010 0.000010 0.000010 0.000010 0.000010 0.000010 0.044742 0.000010 0.000010 0.000010 0.000010 0.000010 0.000010 0.000010 0.003676 0.000010 0.010718 0.014554 0.000010
0.000010 0.000010 0.000010 0.000010 0.000010 0.000010 0.000010 0.000010 0.000010 0.000010 0.000010 0.000010 0.000010 0.000010 0.999600 0.000010 0.000010 0.000010 0.000010 0.000010 0.000010 0.000010 0.000010 0.000010 0.000010 0.000010 0.000010 0.000010 0.000010 0.000010 0.000010 0.000010 0.000010 0.000010 0.000010 0.000010 0.000010 0.000010 0.000010 0.000010 0.000010
0.000010 0.000010 0.000010 0.000010 0.000010 0.000010 0.000010 0.000010 0.000010 0.000010 0.000010 0.000010 0.000010 0.000010 0.999600 0.000010 0.000010 0.000010 0.000010 0.000010 0.000010 0.000010 0.000010 0.000010 0.000010 0.000010 0.000010 0.000010 0.000010 0.000010 0.000010 0.000010 0.000010 0.000010 0.000010 0.000010 0.000010 0.000010 0.000010 0.000010 0.000010
0.015593 0.021963 0.000010 0.006058 0.006812 0.007148 0.000010 0.057347 0.000010 0.000010 0.000010 0.000010 0.000010 0.001665 0.662026 0.017977 0.000010 0.000010 0.000010 0.000010 0.001102 0.000010 0.000010 0.000010 0.000010 0.000010 0.010286 0.000010 0.050647 0.001984 0.000010 0.000010 0.000010 0.000010 0.007056 0.000010 0.039328 0.000010 0.000010 0.092760 0.000010
0.000010 0.000010 0.000010 0.000010 0.000010 0.000010 0.000010 0.002625 0.000010 0.000010 0.000010 0.000010 0.000010 0.000010 0.893339 0.000010 0.000010 0.000010 0.000010 0.000010 0.000010 0.000010 0.000010 0.000010 0.000010 0.000010 0.000010 0.000010 0.048729 0.000010 0.000010 0.000010 0.000010 0.000010 0.000010 0.000010 0.000010 0.000010 0.000010 0.054937 0.000010
0.004589 0.000010 0.000010 0.007144 0.000010 0.000010 0.000010 0.046605 0.000010 0.000010 0.000010 0.000010 0.000010 0.000010 0.855387 0.000010 0.000010 0.000010 0.000010 0.000010 0.000010 0.000010 0.000010 0.000010 0.000010 0.000010 0.000010 0.000010 0.000010 0.010318 0.000010 0.000010 0.000010 0.000010 0.000010 0.000010 0.000010 0.000010 0.007297 0.068320 0.000010
0.000010 0.000010 0.000010 0.000010 0.000010 0.000010 0.000010 0.000010 0.000010 0.000010 0.000010 0.000010 0.000010 0.000010 0.999600 0.000010 0.000010 0.000010 0.000010 0.000010 0.000010 0.000010 0.000010 0.000010 0.000010 0.000010 0.000010 0.000010 0.000010 0.000010 0.000010 0.000010 0.000010 0.000010 0.000010 0.000010 0.000010 0.000010 0.000010 0.000010 0.000010
0.024953 0.000010 0.029992 0.006902 0.000010 0.111010 0.000010 0.002396 0.007160 0.000010 0.000010 0.000010 0.000010 0.026872 0.698940 0.000010 0.000010 0.000010 0.024992 0.000010 0.000010 0.000010 0.000010 0.000010 0.000010 0.000010 0.004417 0.000010 0.000010 0.000010 0.006467 0.000010 0.000010 0.000010 0.005656 0.000010 0.000462 0.000010 0.000010 0.049511 0.000010
0.000010 0.000010 0.000010 0.000010 0.000010 0.000010 0.000010 0.000010 0.007989 0.000010 0.000010 0.086809 0.000010 0.001717 0.868624 0.000010 0.000010 0.000010 0.000010 0.000010 0.000010 0.000010 0.000010 0.000010 0.000010 0.000010 0.000010 0.000010 0.000010 0.000010 0.000010 0.000010 0.000010 0.000010 0.000010 0.000010 0.033125 0.000010 0.000010 0.001386 0.000010
0.023671 0.039276 0.056913 0.009027 0.043005 0.036124 0.000010 0.058683 0.002853 0.000010 0.000010 0.009056 0.000010 0.005550 0.145235 0.065443 0.000010 0.017875 0.022547 0.000010 0.055623 0.000010 0.000010 0.000010 0.055782 0.000010 0.028163 0.002500 0.058488 0.016029 0.000010 0.068367 0.006133 0.000010 0.080309 0.000010 0.034833 0.000010 0.000010 0.047316 0.011046
0.027933 0.018170 0.000909 0.000010 0.000010 0.009886 0.000010 0.040882 0.000010 0.000010 0.000010 0.070262 0.001779 0.000010 0.016313 0.048079 0.000010 0.279892 0.060094 0.000010 0.000010 0.000010 0.000010 0.000010 0.000010 0.000010 0.005459 0.000010 0.000010 0.000010 0.000010 0.000010 0.013109 0.000010 0.392793 0.000010 0.000010 0.008071 0.000010 0.005280 0.000850
0.000010 0.000010 0.019720 0.006153 0.027193 0.000010 0.000010 0.005109 0.000010 0.000010 0.000010 0.000010 0.000010 0.000010 0.064741 0.078021 0.011817 0.303645 0.000010 0.000010 0.030886 0.000010 0.000010 0.000010 0.000010 0.007101 0.021021 0.000010 0.000010 0.003026 0.001832 0.000010 0.008020 0.000010 0.347375 0.000010 0.033730 0.000010 0.014642 0.015740 0.000010
0.000010 0.007071 0.011436 0.001448 0.030727 0.037417 0.000488 0.000010 0.000010 0.000010 0.000010 0.198886 0.000010 0.002619 0.008520 0.121046 0.000010 0.082775 0.332730 0.000010 0.021045 0.000010 0.000010 0.010005 0.000010 0.000010 0.001257 0.011038 0.000010 0.001240 0.005908 0.017590 0.000010 0.001682 0.093565 0.000010 0.000010 0.000010 0.001317 0.000010 0.000010
0.015477 0.000010 0.036188 0.000010 0.009390 0.094981 0.000010 0.000010 0.000010 0.000929 0.004152 0.173674 0.000010 0.032461 0.000546 0.053727 0.001680 0.197782 0.034269 0.000010 0.027811 0.000010 0.000010 0.000010 0.000010 0.000010 0.000010 0.016152 0.006419 0.000010 0.019033 0.005697 0.000890 0.000010 0.246661 0.000010 0.001214 0.001104 0.000010 0.019583 0.000010
0.012531 0.000010 0.000838 0.000558 0.023439 0.042397 0.000010 0.000010 0.000010 0.000010 0.012342 0.387212 0.000010 0.011340 0.000010 0.057678 0.000010 0.169345 0.001726 0.000010 0.003457 0.000010 0.000010 0.000010 0.000010 0.002502 0.000010 0.000010 0.000010 0.000010 0.000010 0.006983 0.015655 0.000010 0.238686 0.000010 0.007129 0.000010 0.000010 0.005953 0.000010
0.022121 0.001207 0.021293 0.000010 0.009229 0.000010 0.000010 0.019035 0.000010 0.000010 0.000010 0.011517 0.000010 0.020196 0.014763 0.082890 0.001119 0.330655 0.002780 0.000010 0.040555 0.000010 0.000010 0.000010 0.000010 0.021609 0.000010 0.000010 0.008862 0.007375 0.000010 0.001521 0.006869 0.000010 0.360078 0.000010 0.002979 0.000010 0.001992 0.011164 0.000010
0.030418 0.000010 0.014124 0.009527 0.019073 0.000010 0.000010 0.000010 0.007056 0.000010 0.000010 0.000010 0.000010 0.014079 0.016014 0.072835 0.009366 0.307298 0.000010 0.000010 0.062567 0.000010 0.000010 0.014167 0.000010 0.000010 0.000777 0.000010 0.000010 0.000010 0.000010 0.000010 0.010919 0.000010 0.386434 0.000010 0.022189 0.002916 0.000010 0.000010 0.000010
0.018212 0.017019 0.002169 0.000010 0.013337 0.019402 0.000010 0.000010 0.000133 0.000091 0.000010 0.000010 0.000010 0.000010 0.024068 0.095654 0.010029 0.313172 0.000010 0.000010 0.018604 0.000010 0.004125 0.000010 0.000010 0.000010 0.016893 0.000010 0.001675 0.000010 0.006052 0.000010 0.000010 0.000010 0.416305 0.000010 0.000010 0.000010 0.000010 0.017204 0.005636
0.016000 0.000010 0.000010 0.000918 0.023024 0.023417 0.000010 0.001995 0.000010 0.001463 0.000010 0.028381 0.000010 0.022778 0.000010 0.076115 0.000010 0.291799 0.001229 0.000010 0.020491 0.000010 0.000010 0.000010 0.000010 0.011610 0.004917 0.000010 0.000010 0.000010 0.005952 0.036278 0.000010 0.000010 0.386953 0.000010 0.017804 0.000010 0.000010 0.028656 0.000010
0.000010 0.000010 0.013189 0.006142 0.000010 0.000010 0.000010 0.089441 0.008417 0.000010 0.000010 0.000010 0.000010 0.356882 0.073734 0.007871 0.000010 0.005584 0.000010 0.000010 0.078469 0.000010 0.000010 0.000010 0.000010 0.000010 0.027827 0.000010 0.204337 0.000010 0.000010 0.000010 0.000010 0.000010 0.028106 0.000010 0.091696 0.000010 0.004145 0.003903 0.000010
0.000010 0.000010 0.000010 0.009119 0.005632 0.012273 0.000010 0.087083 0.012814 0.000010 0.000010 0.000010 0.000010 0.516939 0.067577 0.014558 0.000010 0.003514 0.000010 0.000010 0.061573 0.000010 0.000010 0.000010 0.003413 0.000010 0.000010 0.000010 0.111139 0.001183 0.000010 0.002786 0.000010 0.000010 0.019505 0.000010 0.053216 0.000010 0.000010 0.017438 0.000010
0.012174 0.025859 0.000010 0.000010 0.000010 0.045907 0.000010 0.055453 0.000010 0.000010 0.026331 0.000010 0.000010 0.505425 0.070459 0.027766 0.000010 0.000010 0.000010 0.000010 0.040630 0.000010 0.000010 0.000010 0.000010 0.000010 0.010611 0.002606 0.119251 0.000010 0.000010 0.000010 0.008851 0.000010 0.002409 0.000010 0.039816 0.000010 0.006204 0.000010 0.000010
0.000010 0.000010 0.000010 0.009144 0.000010 0.024901 0.000010 0.060911 0.000010 0.000010 0.000010 0.000010 0.000010 0.709524 0.033526 0.000010 0.000010 0.000010 0.000010 0.000010 0.036150 0.000010 0.000010 0.000010 0.000010 0.000010 0.000010 0.000010 0.073541 0.012041 0.000010 0.000010 0.000010 0.000010 0.000010 0.000010 0.023027 0.000010 0.000010 0.016924 0.000010
0.008062 0.000010 0.000010 0.000010 0.000010 0.004782 0.000010 0.062791 0.000010 0.000010 0.000010 0.000010 0.000010 0.658163 0.035644 0.000010 0.000010 0.000010 0.000010 0.000010 0.052521 0.000010 0.000010 0.000010 0.002306 0.000010 0.000010 0.004999 0.114397 0.000010 0.000010 0.016112 0.000010 0.000010 0.000010 0.000010 0.019164 0.000010 0.000010 0.020769 0.000010
0.012277 0.017363 0.000010 0.011894 0.000010 0.004892 0.000010 0.031172 0.000010 0.000010 0.000010 0.050005 0.000010 0.663053 0.026811 0.000010 0.000010 0.000010 0.000010 0.000010 0.034608 0.000010 0.000010 0.000010 0.000010 0.000010 0.027338 0.000010 0.074875 0.000010 0.000010 0.000010 0.000010 0.000010 0.005654 0.000010 0.030592 0.000010 0.009197 0.000010 0.000010
0.000010 0.000010 0.000010 0.000010 0.000010 0.000010 0.000010 0.000010 0.000010 0.000010 0.000010 0.000010 0.000010 0.999591 0.000019 0.000010 0.000010 0.000010 0.000010 0.000010 0.000010 0.000010 0.000010 0.000010 0.000010 0.000010 0.000010 0.000010 0.000010 0.000010 0.000010 0.000010 0.000010 0.000010 0.000010 0.000010 0.000010 0.000010 0.000010 0.000010 0.000010
0.000010 0.000010 0.000010 0.000010 0.000010 0.000010 0.000010 0.002255 0.000010 0.000010 0.000090 0.000010 0.000010 0.944094 0.024890 0.000010 0.000010 0.000010 0.000010 0.000010 0.000010 0.000010 0.000010 0.000010 0.000010 0.000010 0.000010 0.000010 0.013708 0.000010 0.007756 0.000010 0.000010 0.000010 0.000010 0.000010 0.000010 0.000010 0.000602 0.006276 0.000010
0.000010 0.000010 0.000010 0.000010 0.000010 0.000010 0.000010 0.000010 0.000010 0.000010 0.000010 0.000010 0.000010 0.999600 0.000010 0.000010 0.000010 0.000010 0.000010 0.000010 0.000010 0.000010 0.000010 0.000010 0.000010 0.000010 0.000010 0.000010 0.000010 0.000010 0.000010 0.000010 0.000010 0.000010 0.000010 0.000010 0.000010 0.000010 0.000010 0.000010 0.000010
0.000010 0.000010 0.000010 0.000010 0.000015 0.000010 0.000010 0.000010 0.000010 0.000010 0.000010 0.000010 0.000010 0.999595 0.000010 0.000010 0.000010 0.000010 0.000010 0.000010 0.000010 0.000010 0.000010 0.000010 0.000010 0.000010 0.000010 0.000010 0.000010 0.000010 0.000010 0.000010 0.000010 0.000010 0.000010 0.000010 0.000010 0.000010 0.000010 0.000010 0.000010
0.000010 0.012515 0.000010 0.000010 0.015166 0.000010 0.000010 0.000010 0.000010 0.000010 0.000010 0.132839 0.000010 0.690921 0.058998 0.000010 0.000010 0.000010 0.009612 0.000010 0.019744 0.000010 0.000010 0.000010 0.000010 0.000010 0.000010 0.000010 0.016616 0.000010 0.000010 0.000010 0.000010 0.000010 0.000010 0.000010 0.043268 0.000010 0.000010 0.000010 0.000010
0.000010 0.000010 0.005439 0.002697 0.000010 0.000010 0.000010 0.006065 0.000418 0.000010 0.000010 0.074423 0.000010 0.792162 0.035801 0.000010 0.000010 0.000010 0.000010 0.000010 0.000010 0.000010 0.000010 0.000010 0.000010 0.000010 0.000010 0.000010 0.059087 0.000010 0.000010 0.000010 0.000010 0.000010 0.000010 0.000010 0.023589 0.000010 0.000010 0.000010 0.000010
0.000393 0.000010 0.000010 0.000010 0.002766 0.002926 0.000010 0.013407 0.000010 0.000010 0.000010 0.063171 0.000010 0.767259 0.033299 0.025963 0.000010 0.000010 0.000010 0.000010 0.038548 0.000010 0.000010 0.000010 0.000010 0.000010 0.000010 0.000010 0.005212 0.000010 0.000010 0.000010 0.000010 0.000010 0.000010 0.000010 0.040136 0.000010 0.006631 0.000010 0.000010
0.000010 0.000847 0.000010 0.000010 0.000010 0.021453 0.000010 0.038468 0.000010 0.000010 0.000010 0.052110 0.000010 0.681450 0.034749 0.055411 0.000010 0.003908 0.006343 0.000010 0.003554 0.000010 0.000010 0.000010 0.000010 0.000010 0.000010 0.000010 0.059438 0.000010 0.000010 0.000010 0.000010 0.000010 0.000010 0.000010 0.037571 0.000010 0.004418 0.000010 0.000010
0.000010 0.000010 0.000010 0.000010 0.005621 0.000010 0.000010 0.071130 0.003837 0.000010 0.002151 0.000010 0.000010 0.732222 0.044333 0.005006 0.000010 0.000010 0.007355 0.000010 0.000010 0.000010 0.000010 0.000010 0.000010 0.000010 0.000010 0.000010 0.095114 0.000010 0.000010 0.000010 0.000010 0.000010 0.020249 0.000010 0.000447 0.000010 0.000010 0.012245 0.000010
0.015209 0.000010 0.000010 0.005227 0.002857 0.000010 0.000010 0.036730 0.000010 0.000010 0.000010 0.047252 0.000010 0.675459 0.020604 0.022238 0.000010 0.014966 0.000010 0.000010 0.038777 0.000010 0.000010 0.000010 0.000010 0.000010 0.000010 0.003278 0.072691 0.000010 0.002720 0.014727 0.002248 0.000010 0.000010 0.000010 0.024767 0.000010 0.000010 0.000010 0.000010
0.000010 0.000010 0.000010 0.000010 0.000010 0.040653 0.000010 0.008491 0.000010 0.000010 0.000010 0.000010 0.000010 0.890487 0.002958 0.000010 0.000010 0.000010 0.013372 0.000010 0.000010 0.000010 0.000010 0.000010 0.000010 0.004698 0.000010 0.000010 0.025352 0.005438 0.000010 0.000010 0.000010 0.000010 0.000010 0.000010 0.000010 0.000010 0.000010 0.008231 0.000010
0.000010 0.007916 0.020383 0.000010 0.000010 0.000010 0.000010 0.007292 0.000010 0.000010 0.000010 0.000010 0.000010 0.768687 0.034256 0.000010 0.000010 0.000010 0.021962 0.000010 0.023280 0.000010 0.000010 0.000010 0.000010 0.000010 0.023275 0.002424 0.060373 0.000010 0.000010 0.000010 0.000010 0.000010 0.000010 0.000010 0.000010 0.000010 0.017549 0.012312 0.000010
0.000010 0.000010 0.000010 0.000010 0.000010 0.010199 0.000010 0.000010 0.000010 0.000010 0.000010 0.045780 0.000010 0.911960 0.000010 0.000010 0.000010 0.000010 0.000010 0.000010 0.000010 0.000010 0.000010 0.000010 0.000010 0.000010 0.000010 0.000010 0.028639 0.000010 0.000010 0.000010 0.000010 0.000010 0.000010 0.000010 0.000010 0.000010 0.000010 0.003061 0.000010
0.000010 0.000010 0.000010 0.000010 0.000010 0.000010 0.000010 0.000010 0.000010 0.000010 0.000848 0.000010 0.000010 0.990193 0.000010 0.000010 0.000010 0.000010 0.000010 0.000010 0.000010 0.000010 0.000010 0.000010 0.000010 0.000010 0.000010 0.000010 0.000010 0.000010 0.000010 0.000010 0.000010 0.000010 0.000010 0.000010 0.000010 0.000010 0.000010 0.000010 0.008579
0.000010 0.000010 0.000010 0.000010 0.042026 0.028725 0.000010 0.078725 0.000010 0.000010 0.003089 0.051327 0.000010 0.000010 0.010525 0.200456 0.000010 0.000010 0.556594 0.000010 0.009568 0.000010 0.000010 0.000010 0.000010 0.000010 0.000010 0.000010 0.000010 0.000010 0.000010 0.000010 0.000010 0.000010 0.000010 0.000010 0.000010 0.000010 0.000010 0.018654 0.000010
0.000010 0.000010 0.013510 0.000010 0.036046 0.022657 0.000010 0.030257 0.002940 0.000010 0.000010 0.060821 0.000010 0.006747 0.019776 0.066554 0.000010 0.061312 0.525644 0.000010 0.042324 0.000010 0.000010 0.000010 0.000010 0.000010 0.002317 0.007494 0.020609 0.000010 0.000010 0.000010 0.000010 0.000010 0.077900 0.000010 0.000010 0.002387 0.000010 0.000010 0.000477
0.000010 0.000010 0.011730 0.000010 0.027877 0.005270 0.000010 0.064288 0.000010 0.000010 0.010183 0.000010 0.000010 0.000010 0.025231 0.218259 0.000010 0.000010 0.589727 0.000010 0.000010 0.000010 0.000010 0.000010 0.025813 0.000010 0.000010 0.000010 0.000010 0.000010 0.000010 0.000010 0.000010 0.000010 0.015022 0.000010 0.000010 0.000010 0.004715 0.001595 0.000010
0.000010 0.009762 0.008022 0.011297 0.037528 0.064245 0.000010 0.042619 0.000010 0.000010 0.000010 0.059720 0.000010 0.000010 0.000010 0.116140 0.000010 0.000104 0.491847 0.000010 0.028988 0.000010 0.000010 0.000010 0.020717 0.000010 0.000010 0.053027 0.011373 0.000010 0.000010 0.012847 0.012444 0.000010 0.014619 0.000010 0.000010 0.000010 0.000010 0.004470 0.000010
0.013012 0.000010 0.003113 0.011711 0.030044 0.060475 0.000010 0.050528 0.014852 0.000010 0.000010 0.000010 0.000010 0.002547 0.006423 0.142817 0.000010 0.014147 0.600416 0.000010 0.000010 0.000010 0.000010 0.000010 0.004731 0.000010 0.012491 0.000010 0.000318 0.000010 0.000010 0.015808 0.000010 0.000010 0.004045 0.000010 0.000010 0.000010 0.000010 0.012293 0.000010
0.000010 0.007126 0.000010 0.013982 0.038039 0.006059 0.000010 0.013415 0.007106 0.000010 0.000010 0.015550 0.000010 0.010144 0.006611 0.129611 0.000010 0.010796 0.588779 0.000010 0.061193 0.000010 0.000010 0.000010 0.038079 0.000010 0.000010 0.000010 0.037287 0.000010 0.000010 0.006259 0.000010 0.000010 0.000010 0.000010 0.006811 0.000010 0.002925 0.000010 0.000010
0.000010 0.000010 0.015881 0.000788 0.080779 0.013119 0.000010 0.000010 0.002475 0.000010 0.000010 0.000010 0.000010 0.000010 0.023169 0.118607 0.000010 0.000010 0.613958 0.000010 0.065198 0.000010 0.000010 0.000010 0.020144 0.000010 0.000010 0.000010 0.000010 0.017014 0.000010 0.012012 0.004526 0.000010 0.000010 0.000010 0.000010 0.000010 0.000010 0.012059 0.000010
0.000010 0.016474 0.013965 0.000010 0.097099 0.028034 0.000010 0.009701 0.000874 0.000010 0.000010 0.011269 0.000010 0.010672 0.002421 0.161478 0.000010 0.000010 0.545405 0.000010 0.028104 0.000010 0.000010 0.000010 0.032491 0.000010 0.000010 0.000010 0.009135 0.009779 0.000010 0.015908 0.000485 0.000010 0.000010 0.000010 0.003995 0.000010 0.002490 0.000010 0.000010
0.007878 0.006000 0.023473 0.005105 0.043443 0.007934 0.000010 0.068846 0.000010 0.000010 0.010822 0.000010 0.000010 0.000010 0.000010 0.119618 0.000010 0.003928 0.600574 0.000010 0.018492 0.000010 0.000010 0.000010 0.006741 0.000010 0.004563 0.000010 0.000010 0.004120 0.000010 0.030237 0.000010 0.000010 0.000010 0.000010 0.002648 0.000010 0.012536 0.022821 0.000010
0.012942 0.024298 0.004238 0.011363 0.060526 0.027141 0.000010 0.046901 0.000010 0.000010 0.000010 0.000010 0.000010 0.000010 0.000010 0.112804 0.000010 0.019566 0.582665 0.000010 0.018377 0.000010 0.000010 0.000010 0.020037 0.000010 0.000010 0.000010 0.008745 0.000010 0.000010 0.011616 0.002132 0.000010 0.000010 0.000010 0.000010 0.000010 0.010835 0.017363 0.008223
0.000010 0.037299 0.008024 0.000010 0.083485 0.035968 0.000010 0.031302 0.000010 0.000010 0.000010 0.000010 0.000010 0.000010 0.000010 0.108099 0.000010 0.000010 0.558460 0.000010 0.026477 0.000010 0.000010 0.000010 0.011738 0.000010 0.009653 0.000010 0.027307 0.000361 0.000010 0.034907 0.000010 0.000010 0.000010 0.000010 0.004438 0.000010 0.005040 0.017191 0.000010
0.018117 0.000010 0.003970 0.002065 0.033830 0.032209 0.000010 0.038669 0.007551 0.000010 0.000010 0.022540 0.000010 0.010127 0.000010 0.130874 0.000010 0.000010 0.574566 0.000010 0.031293 0.000010 0.000010 0.000010 0.050589 0.000010 0.000010 0.000010 0.014669 0.000010 0.000010 0.007078 0.000010 0.000010 0.003145 0.000010 0.011947 0.000010 0.000010 0.006530 0.000010
0.000010 0.008221 0.018952 0.000010 0.036700 0.019352 0.000010 0.042483 0.000010 0.000010 0.005663 0.000010 0.000010 0.000931 0.000010 0.153299 0.000010 0.002421 0.627097 0.000010 0.010960 0.000010 0.000010 0.000010 0.033730 0.000010 0.015769 0.000010 0.016947 0.000010 0.000010 0.002492 0.000010 0.000010 0.000010 0.000010 0.000010 0.000010 0.000721 0.004020 0.000010
0.011648 0.013331 0.003764 0.006918 0.024838 0.051884 0.000010 0.011603 0.000768 0.000010 0.000010 0.000010 0.000010 0.000010 0.030800 0.140461 0.000010 0.000138 0.590324 0.000010 0.043222 0.000010 0.000010 0.000010 0.045096 0.000010 0.000010 0.000010 0.000010 0.000010 0.000010 0.008371 0.000010 0.000010 0.000010 0.000010 0.000010 0.000010 0.015595 0.000998 0.000010
0.003406 0.000010 0.000010 0.006070 0.048928 0.034614 0.000010 0.015020 0.003039 0.000010 0.000010 0.010328 0.000010 0.018921 0.000010 0.149366 0.000010 0.013014 0.590444 0.000010 0.044307 0.000010 0.000010 0.000010 0.006142 0.000010 0.007735 0.005753 0.000010 0.000010 0.000010 0.008661 0.000010 0.000010 0.000010 0.000010 0.019220 0.000010 0.000010 0.014800 0.000010
0.000010 0.000010 0.035845 0.003168 0.020083 0.032342 0.000010 0.042413 0.000010 0.000010 0.000010 0.000010 0.000010 0.000010 0.018330 0.155993 0.000010 0.000010 0.593401 0.000010 0.031526 0.000010 0.000010 0.000010 0.045646 0.000010 0.000010 0.000010 0.000010 0.003065 0.000010 0.000010 0.000010 0.000010 0.016177 0.000010 0.001185 0.000010 0.000010 0.000010 0.000556
0.000010 0.004092 0.045677 0.000010 0.057360 0.018235 0.000010 0.027965 0.000010 0.000010 0.000010 0.011617 0.000010 0.000010 0.021349 0.141466 0.000010 0.000010 0.556848 0.000010 0.008425 0.000010 0.000010 0.000010 0.033789 0.000010 0.000010 0.000010 0.023950 0.009765 0.000010 0.023165 0.000010 0.000010 0.000799 0.000010 0.003224 0.000010 0.012036 0.000010 0.000010
0.000394 0.019236 0.010963 0.000719 0.038451 0.029079 0.000010 0.023428 0.003526 0.000010 0.000010 0.019550 0.000010 0.010410 0.019608 0.146573 0.000010 0.000010 0.594829 0.000010 0.026417 0.000010 0.000010 0.000010 0.019020 0.000010 0.000010 0.009337 0.000010 0.000010 0.000010 0.015334 0.000010 0.000010 0.000010 0.000010 0.000010 0.000010 0.012895 0.000010 0.000010
0.000010 0.004772 0.000010 0.009889 0.033221 0.041842 0.000010 0.017601 0.002670 0.000010 0.000477 0.000010 0.000010 0.017010 0.021675 0.168889 0.000010 0.005349 0.564018 0.000010 0.015292 0.000010 0.000010 0.000010 0.031449 0.000010 0.000010 0.000010 0.026825 0.000010 0.006069 0.004354 0.000010 0.000010 0.007090 0.000010 0.000010 0.000010 0.014214 0.007084 0.000010
0.000561 0.000010 0.000010 0.008729 0.039860 0.032106 0.000010 0.032860 0.005698 0.000010 0.002431 0.000010 0.000010 0.013001 0.018572 0.150255 0.000010 0.007886 0.580415 0.000010 0.037526 0.000010 0.000010 0.000010 0.043568 0.000010 0.000010 0.000010 0.000010 0.000010 0.000010 0.000010 0.000010 0.000010 0.000010 0.000010 0.000010 0.000010 0.005985 0.020296 0.000010
0.029156 0.007385 0.004533 0.025059 0.702148 0.013274 0.000010 0.000010 0.014691 0.000010 0.000010 0.000010 0.000010 0.007612 0.000010 0.060737 0.000010 0.000010 0.025789 0.000010 0.039613 0.000010 0.000010 0.000010 0.019159 0.000010 0.000010 0.000010 0.011527 0.000010 0.000010 0.031781 0.000010 0.000010 0.000010 0.000010 0.000010 0.000010 0.007275 0.000010 0.000010
0.000010 0.000010 0.000010 0.000010 0.991126 0.000010 0.000010 0.000010 0.000010 0.000010 0.000010 0.000010 0.000010 0.000010 0.000010 0.000010 0.000010 0.000010 0.000010 0.000010 0.008484 0.000010 0.000010 0.000010 0.000010 0.000010 0.000010 0.000010 0.000010 0.000010 0.000010 0.000010 0.000010 0.000010 0.000010 0.000010 0.000010 0.000010 0.000010 0.000010 0.000010
0.000010 0.000010 0.000010 0.000010 0.996586 0.000010 0.000010 0.000010 0.000010 0.000010 0.000010 0.000010 0.000010 0.000010 0.000010 0.000010 0.000010 0.000010 0.000010 0.000010 0.000010 0.000010 0.000010 0.000010 0.000010 0.000010 0.000010 0.000010 0.000010 0.000010 0.000010 0.000010 0.000010 0.000010 0.000010 0.000010 0.000283 0.000010 0.002751 0.000010 0.000010
0.000010 0.000010 0.000010 0.000010 0.968451 0.000935 0.000010 0.000010 0.000010 0.000010 0.000010 0.000010 0.000010 0.000010 0.000010 0.000010 0.000010 0.000010 0.010882 0.000010 0.011544 0.000010 0.000010 0.000010 0.000010 0.000010 0.000010 0.000010 0.006842 0.000010 0.000997 0.000010 0.000010 0.000010 0.000010 0.000010 0.000010 0.000010 0.000010 0.000010 0.000010
0.027091 0.000360 0.000010 0.010072 0.946105 0.000010 0.000010 0.000010 0.000010 0.000010 0.000010 0.000010 0.000010 0.000010 0.000010 0.000010 0.000010 0.000010 0.000010 0.000010 0.000010 0.000010 0.000010 0.000010 0.000010 0.000010 0.004603 0.000010 0.000010 0.000010 0.000010 0.000010 0.000010 0.000010 0.000010 0.000010 0.000010 0.000010 0.000010 0.011418 0.000010
0.000010 0.000010 0.000010 0.000010 0.999600 0.000010 0.000010 0.000010 0.000010 0.000010 0.000010 0.000010 0.000010 0.000010 0.000010 0.000010 0.000010 0.000010 0.000010 0.000010 0.000010 0.000010 0.000010 0.000010 0.000010 0.000010 0.000010 0.000010 0.000010 0.000010 0.000010 0.000010 0.000010 0.000010 0.000010 0.000010 0.000010 0.000010 0.000010 0.000010 0.000010
0.000010 0.000010 0.000010 0.000010 0.999600 0.000010 0.000010 0.000010 0.000010 0.000010 0.000010 0.000010 0.000010 0.000010 0.000010 0.000010 0.000010 0.000010 0.000010 0.000010 0.000010 0.000010 0.000010 0.000010 0.000010 0.000010 0.000010 0.000010 0.000010 0.000010 0.000010 0.000010 0.000010 0.000010 0.000010 0.000010 0.000010 0.000010 0.000010 0.000010 0.000010
0.000010 0.000010 0.000010 0.000010 0.999600 0.000010 0.000010 0.000010 0.000010 0.000010 0.000010 0.000010 0.000010 0.000010 0.000010 0.000010 0.000010 0.000010 0.000010 0.000010 0.000010 0.000010 0.000010 0.000010 0.000010 0.000010 0.000010 0.000010 0.000010 0.000010 0.000010 0.000010 0.000010 0.000010 0.000010 0.000010 0.000010 0.000010 0.000010 0.000010 0.000010
0.000010 0.000010 0.000010 0.000010 0.999600 0.000010 0.000010 0.000010 0.000010 0.000010 0.000010 0.000010 0.000010 0.000010 0.000010 0.000010 0.000010 0.000010 0.000010 0.000010 0.000010 0.000010 0.000010 0.000010 0.000010 0.000010 0.000010 0.000010 0.000010 0.000010 0.000010 0.000010 0.000010 0.000010 0.000010 0.000010 0.000010 0.000010 0.000010 0.000010 0.000010
0.013395 0.007884 0.000010 0.000010 0.978341 0.000010 0.000010 0.000010 0.000010 0.000010 0.000010 0.000010 0.000010 0.000010 0.000010 0.000010 0.000010 0.000010 0.000010 0.000010 0.000010 0.000010 0.000010 0.000010 0.000010 0.000010 0.000010 0.000010 0.000010 0.000010 0.000010 0.000010 0.000010 0.000010 0.000010 0.000010 0.000010 0.000010 0.000010 0.000010 0.000010
0.000010 0.000010 0.000010 0.000010 0.999600 0.000010 0.000010 0.000010 0.000010 0.000010 0.000010 0.000010 0.000010 0.000010 0.000010 0.000010 0.000010 0.000010 0.000010 0.000010 0.000010 0.000010 0.000010 0.000010 0.000010 0.000010 0.000010 0.000010 0.000010 0.000010 0.000010 0.000010 0.000010 0.000010 0.000010 0.000010 0.000010 0.000010 0.000010 0.000010 0.000010
0.000010 0.000010 0.013729 0.023700 0.780548 0.000010 0.000010 0.019409 0.000010 0.000010 0.002536 0.008345 0.000010 0.005085 0.024048 0.051197 0.000010 0.000010 0.000010 0.000010 0.000010 0.000010 0.000010 0.000010 0.045046 0.000010 0.000010 0.000010 0.000010 0.000010 0.000010 0.019996 0.000010 0.000010 0.000016 0.000010 0.006065 0.000010 0.000010 0.000010 0.000010
0.000010 0.000010 0.000010 0.000010 0.999600 0.000010 0.000010 0.000010 0.000010 0.000010 0.000010 0.000010 0.000010 0.000010 0.000010 0.000010 0.000010 0.000010 0.000010 0.000010 0.000010 0.000010 0.000010 0.000010 0.000010 0.000010 0.000010 0.000010 0.000010 0.000010 0.000010 0.000010 0.000010 0.000010 0.000010 0.000010 0.000010 0.000010 0.000010 0.000010 0.000010
0.000010 0.000010 0.000010 0.000010 0.999600 0.000010 0.000010 0.000010 0.000010 0.000010 0.000010 0.000010 0.000010 0.000010 0.000010 0.000010 0.000010 0.000010 0.000010 0.000010 0.000010 0.000010 0.000010 0.000010 0.000010 0.000010 0.000010 0.000010 0.000010 0.000010 0.000010 0.000010 0.000010 0.000010 0.000010 0.000010 0.000010 0.000010 0.000010 0.000010 0.000010
0.000010 0.000010 0.000010 0.000010 0.999600 0.000010 0.000010 0.000010 0.000010 0.000010 0.000010 0.000010 0.000010 0.000010 0.000010 0.000010 0.000010 0.000010 0.000010 0.000010 0.000010 0.000010 0.000010 0.000010 0.000010 0.000010 0.000010 0.000010 0.000010 0.000010 0.000010 0.000010 0.000010 0.000010 0.000010 0.000010 0.000010 0.000010 0.000010 0.000010 0.000010
0.000010 0.000010 0.000010 0.000010 0.999600 0.000010 0.000010 0.000010 0.000010 0.000010 0.000010 0.000010 0.000010 0.000010 0.000010 0.000010 0.000010 0.000010 0.000010 0.000010 0.000010 0.000010 0.000010 0.000010 0.000010 0.000010 0.000010 0.000010 0.000010 0.000010 0.000010 0.000010 0.000010 0.000010 0.000010 0.000010 0.000010 0.000010 0.000010 0.000010 0.000010
0.000010 0.000010 0.000010 0.000010 0.999600 0.000010 0.000010 0.000010 0.000010 0.000010 0.000010 0.000010 0.000010 0.000010 0.000010 0.000010 0.000010 0.000010 0.000010 0.000010 0.000010 0.000010 0.000010 0.000010 0.000010 0.000010 0.000010 0.000010 0.000010 0.000010 0.000010 0.000010 0.000010 0.000010 0.000010 0.000010 0.000010 0.000010 0.000010 0.000010 0.000010
0.000010 0.000010 0.000010 0.000010 0.999600 0.000010 0.000010 0.000010 0.000010 0.000010 0.000010 0.000010 0.000010 0.000010 0.000010 0.000010 0.000010 0.000010 0.000010 0.000010 0.000010 0.000010 0.000010 0.000010 0.000010 0.000010 0.000010 0.000010 0.000010 0.000010 0.000010 0.000010 0.000010 0.000010 0.000010 0.000010 0.000010 0.000010 0.000010 0.000010 0.000010
0.000010 0.000010 0.000010 0.000010 0.999600 0.000010 0.000010 0.000010 0.000010 0.000010 0.000010 0.000010 0.000010 0.000010 0.000010 0.000010 0.000010 0.000010 0.000010 0.000010 0.000010 0.000010 0.000010 0.000010 0.000010 0.000010 0.000010 0.000010 0.000010 0.000010 0.000010 0.000010 0.000010 0.000010 0.000010 0.000010 0.000010 0.000010 0.000010 0.000010 0.000010
0.015979 0.000010 0.000010 0.019310 0.939289 0.000010 0.000010 0.000010 0.000010 0.000010 0.000010 0.000010 0.000010 0.000010 0.000010 0.014044 0.000010 0.000010 0.000010 0.000010 0.000010 0.000010 0.000010 0.000010 0.000010 0.000010 0.000010 0.000010 0.000010 0.000010 0.000010 0.000010 0.000010 0.000010 0.000010 0.000010 0.011018 0.000010 0.000010 0.000010 0.000010
0.027153 0.009159 0.035882 0.029649 0.061138 0.000010 0.000010 0.082246 0.000010 0.000010 0.000010 0.000010 0.000010 0.008004 0.105923 0.178614 0.000010 0.034362 0.000010 0.000010 0.126070 0.000010 0.000010 0.000010 0.000010 0.000010 0.020635 0.000010 0.056408 0.000010 0.000010 0.004041 0.000010 0.000010 0.151958 0.000010 0.063191 0.000010 0.000010 0.005326 0.000010
0.034448 0.022904 0.034729 0.010525 0.032652 0.000010 0.000010 0.083037 0.000010 0.000010 0.000010 0.000010 0.000010 0.018076 0.085391 0.162224 0.000010 0.061101 0.000010 0.000010 0.148570 0.000010 0.000010 0.000010 0.012367 0.000010 0.012445 0.000879 0.046404 0.000010 0.000010 0.036056 0.000010 0.000010 0.131402 0.000010 0.035474 0.000010 0.000010 0.031096 0.000010
0.042746 0.027210 0.034752 0.023028 0.026227 0.020905 0.000010 0.106595 0.002706 0.000010 0.000010 0.000010 0.000010 0.024739 0.099654 0.124702 0.000010 0.050612 0.000010 0.000010 0.113801 0.000010 0.000010 0.000010 0.017122 0.000010 0.027214 0.006572 0.055861 0.000010 0.000010 0.006270 0.001459 0.000010 0.142763 0.000010 0.015374 0.000010 0.015035 0.014473 0.000010
0.037311 0.018278 0.037495 0.026190 0.023825 0.001346 0.000010 0.129253 0.004001 0.000010 0.000010 0.008219 0.000010 0.000010 0.094158 0.175710 0.000010 0.047482 0.000010 0.000010 0.171927 0.000010 0.000010 0.000010 0.000010 0.000010 0.006132 0.000010 0.008189 0.000010 0.000010 0.010612 0.000010 0.000010 0.147599 0.000010 0.036714 0.000010 0.000010 0.015337 0.000010
0.019860 0.023303 0.039812 0.002065 0.030059 0.000010 0.000010 0.116487 0.000010 0.000010 0.000010 0.000010 0.000010 0.032063 0.061726 0.179028 0.000010 0.046397 0.000010 0.000010 0.154531 0.000010 0.000010 0.000010 0.009313 0.000010 0.040406 0.000010 0.054848 0.001199 0.001251 0.000017 0.000010 0.000010 0.127004 0.000010 0.039204 0.000010 0.000010 0.021216 0.000010
0.022403 0.011938 0.068533 0.031109 0.016424 0.020958 0.000010 0.085209 0.000221 0.000010 0.000010 0.000010 0.000010 0.006744 0.109631 0.151368 0.000010 0.043445 0.000010 0.000010 0.139766 0.000010 0.000010 0.000010 0.001008 0.000010 0.013794 0.000010 0.052132 0.000010 0.000010 0.010692 0.000010 0.000010 0.140186 0.000010 0.060318 0.000010 0.000010 0.013912 0.000010
0.030737 0.016597 0.050690 0.024473 0.018945 0.019990 0.000010 0.107502 0.012093 0.000010 0.000010 0.000010 0.000010 0.012999 0.070217 0.155543 0.000010 0.044594 0.000010 0.000010 0.153253 0.000010 0.000010 0.000010 0.000010 0.000010 0.007126 0.000010 0.048970 0.002775 0.000010 0.025944 0.000010 0.000010 0.118905 0.000010 0.041620 0.000010 0.010965 0.025864 0.000010
0.035585 0.000010 0.049291 0.023716 0.042255 0.000010 0.000010 0.121436 0.000010 0.000010 0.000010 0.000010 0.000010 0.028232 0.100447 0.162563 0.000010 0.046842 0.000010 0.000010 0.142884 0.000010 0.000010 0.000010 0.017052 0.000010 0.010711 0.000010 0.039011 0.000010 0.000010 0.002372 0.000010 0.000010 0.119389 0.000010 0.054984 0.000010 0.002989 0.000010 0.000010
0.042938 0.030064 0.040485 0.017300 0.009366 0.000010 0.000010 0.090653 0.000010 0.000010 0.000010 0.000010 0.000010 0.000904 0.121703 0.164951 0.000010 0.033563 0.002257 0.000010 0.136049 0.000010 0.000010 0.000010 0.018611 0.000010 0.034493 0.000010 0.068704 0.000010 0.000010 0.000010 0.000010 0.000010 0.141203 0.000010 0.036121 0.000010 0.000010 0.010404 0.000010
0.026817 0.016617 0.041632 0.000010 0.040973 0.009207 0.000010 0.087907 0.003327 0.000010 0.000010 0.000010 0.000010 0.012333 0.085786 0.168615 0.000010 0.056108 0.000010 0.000010 0.151310 0.000010 0.000010 0.000010 0.015105 0.000010 0.012248 0.000010 0.049905 0.000010 0.000010 0.000010 0.000010 0.000010 0.145730 0.000010 0.044621 0.000010 0.000010 0.031531 0.000010
0.026908 0.026465 0.060026 0.021309 0.034145 0.000010 0.000010 0.111948 0.000010 0.000010 0.000010 0.000010 0.000010 0.019109 0.078305 0.159862 0.000010 0.030911 0.000010 0.000010 0.156610 0.000010 0.000010 0.000010 0.011674 0.000010 0.023288 0.000010 0.072999 0.005112 0.000010 0.000010 0.000010 0.000010 0.124397 0.000010 0.019178 0.000010 0.000841 0.016694 0.000010
0.022451 0.021554 0.034063 0.015490 0.033201 0.000010 0.000010 0.095446 0.000010 0.000010 0.000010 0.000010 0.000010 0.012489 0.103851 0.182490 0.000010 0.069564 0.000010 0.000010 0.114173 0.000010 0.000010 0.000010 0.002300 0.000010 0.024263 0.000010 0.030641 0.000010 0.000010 0.016188 0.000010 0.000010 0.142777 0.000010 0.051671 0.000010 0.013476 0.013692 0.000010
0.028559 0.003349 0.035377 0.017188 0.012312 0.023202 0.000010 0.103737 0.004638 0.000010 0.000010 0.000010 0.000010 0.030929 0.087825 0.166524 0.000010 0.024559 0.000010 0.000010 0.137915 0.000010 0.000010 0.000010 0.002281 0.000010 0.000010 0.001270 0.083998 0.000010 0.000010 0.022639 0.000010 0.000010 0.129654 0.000010 0.023616 0.000010 0.010401 0.049827 0.000010
0.040175 0.011554 0.064253 0.021013 0.007774 0.000010 0.000010 0.118874 0.000010 0.000010 0.000010 0.000010 0.000010 0.041918 0.088992 0.147942 0.000010 0.033455 0.000010 0.000010 0.121102 0.000010 0.000010 0.000010 0.023948 0.000010 0.030478 0.000010 0.025177 0.000010 0.000010 0.011321 0.000010 0.000010 0.164071 0.000010 0.022241 0.000010 0.000010 0.025481 0.000010
0.020939 0.020617 0.065544 0.027939 0.030430 0.000010 0.000010 0.101521 0.000010 0.000010 0.003888 0.002291 0.000010 0.000010 0.114351 0.193625 0.000010 0.076739 0.000010 0.000010 0.133510 0.000010 0.000010 0.000010 0.000010 0.000010 0.013866 0.010610 0.055134 0.001962 0.001789 0.000010 0.003782 0.000010 0.084535 0.000010 0.001897 0.000010 0.013918 0.020922 0.000010
0.025153 0.012130 0.040406 0.020798 0.021085 0.024287 0.000010 0.086939 0.000010 0.000010 0.000010 0.000010 0.000010 0.032853 0.139736 0.186228 0.000010 0.061977 0.000010 0.000010 0.140764 0.000010 0.000010 0.000010 0.018844 0.000010 0.016478 0.000010 0.024136 0.000010 0.000010 0.000010 0.000010 0.000010 0.130305 0.000010 0.017640 0.000010 0.000010 0.000010 0.000010
0.035902 0.017166 0.019014 0.015039 0.061126 0.000010 0.000010 0.091043 0.000010 0.000010 0.000010 0.000010 0.000010 0.028392 0.077913 0.151064 0.000010 0.047346 0.000010 0.000010 0.155641 0.000010 0.000010 0.000010 0.013797 0.000010 0.016154 0.000010 0.020095 0.004757 0.008089 0.000010 0.016429 0.000010 0.130787 0.000010 0.048375 0.000010 0.005197 0.036474 0.000010
0.029433 0.000010 0.050208 0.025981 0.017210 0.001980 0.000010 0.100417 0.000010 0.000010 0.000010 0.002530 0.000010 0.024315 0.114144 0.216865 0.000010 0.039907 0.000010 0.000010 0.138360 0.000010 0.000010 0.000010 0.000010 0.000010 0.000010 0.000010 0.070774 0.009413 0.000010 0.003550 0.000010 0.000010 0.102705 0.000010 0.048662 0.000010 0.000010 0.003313 0.000010
0.031623 0.021940 0.032332 0.016872 0.041116 0.017731 0.000010 0.107121 0.009349 0.000010 0.000404 0.000010 0.000010 0.032158 0.070934 0.170111 0.000010 0.051280 0.000010 0.000010 0.133142 0.000010 0.000010 0.000010 0.000010 0.000010 0.017557 0.000010 0.046377 0.000010 0.000010 0.000010 0.000010 0.000010 0.147644 0.000010 0.043397 0.000010 0.001281 0.007422 0.000010
0.032118 0.012041 0.021531 0.031495 0.040336 0.003570 0.000010 0.128676 0.001619 0.000010 0.000010 0.000010 0.000010 0.020228 0.112157 0.166271 0.000010 0.023969 0.000010 0.000010 0.167367 0.000010 0.000010 0.000010 0.000010 0.000010 0.011943 0.000010 0.027387 0.000010 0.000010 0.000010 0.000010 0.000010 0.140759 0.000010 0.035898 0.000010 0.009744 0.012671 0.000010
0.005224 0.000010 0.017542 0.000010 0.000010 0.000010 0.000010 0.000010 0.000010 0.000010 0.006081 0.000010 0.000010 0.021423 0.000010 0.015742 0.000010 0.782532 0.000010 0.000010 0.000010 0.000010 0.000010 0.000069 0.001494 0.000010 0.005084 0.000010 0.000010 0.000010 0.000010 0.000010 0.000010 0.009338 0.119511 0.000010 0.015669 0.000010 0.000010 0.000010 0.000010
0.000010 0.000010 0.000010 0.000010 0.000010 0.000010 0.000010 0.000010 0.000010 0.000010 0.000010 0.000010 0.000010 0.000010 0.000010 0.000010 0.000010 0.999600 0.000010 0.000010 0.000010 0.000010 0.000010 0.000010 0.000010 0.000010 0.000010 0.000010 0.000010 0.000010 0.000010 0.000010 0.000010 0.000010 0.000010 0.000010 0.000010 0.000010 0.000010 0.000010 0.000010
0.000010 0.000010 0.000010 0.000010 0.000010 0.000010 0.000010 0.000010 0.000010 0.000010 0.000010 0.000010 0.000010 0.000010 0.000010 0.000010 0.000010 0.999600 0.000010 0.000010 0.000010 0.000010 0.000010 0.000010 0.000010 0.000010 0.000010 0.000010 0.000010 0.000010 0.000010 0.000010 0.000010 0.000010 0.000010 0.000010 0.000010 0.000010 0.000010 0.000010 0.000010
0.000010 0.000010 0.000010 0.000010 0.000010 0.000010 0.000010 0.000010 0.000010 0.000010 0.017707 0.000010 0.000019 0.000010 0.000010 0.000010 0.000010 0.954166 0.000010 0.000010 0.019034 0.000010 0.000010 0.000010 0.000010 0.000010 0.000010 0.000010 0.000010 0.000010 0.001652 0.000010 0.000010 0.001840 0.000010 0.000010 0.000010 0.005242 0.000010 0.000010 0.000010
0.000010 0.000010 0.000010 0.000010 0.000010 0.000010 0.000010 0.000010 0.000010 0.000010 0.000010 0.000010 0.000010 0.000010 0.000010 0.000010 0.000010 0.999600 0.000010 0.000010 0.000010 0.000010 0.000010 0.000010 0.000010 0.000010 0.000010 0.000010 0.000010 0.000010 0.000010 0.000010 0.000010 0.000010 0.000010 0.000010 0.000010 0.000010 0.000010 0.000010 0.000010
0.000010 0.000014 0.000010 0.000010 0.000010 0.000010 0.000010 0.000010 0.002937 0.001134 0.000010 0.000010 0.000010 0.000010 0.017201 0.000010 0.000010 0.905258 0.000010 0.000010 0.000010 0.000010 0.000010 0.000010 0.000010 0.009924 0.000010 0.000010 0.000010 0.000010 0.000010 0.000010 0.000010 0.000010 0.063191 0.000010 0.000010 0.000010 0.000010 0.000010 0.000010
0.000010 0.000010 0.000010 0.000010 0.008925 0.000010 0.000010 0.000010 0.000010 0.000010 0.000010 0.000010 0.000010 0.000010 0.000010 0.000010 0.000010 0.978735 0.000010 0.000010 0.000010 0.000010 0.000010 0.000010 0.000010 0.000010 0.000010 0.000010 0.000010 0.010843 0.000010 0.000010 0.000010 0.000010 0.000010 0.000010 0.000010 0.000010 0.000010 0.001128 0.000010
0.000010 0.000010 0.000010 0.000010 0.000010 0.000010 0.000010 0.000010 0.000010 0.000010 0.000010 0.000010 0.000010 0.000010 0.000010 0.000010 0.000010 0.999600 0.000010 0.000010 0.000010 0.000010 0.000010 0.000010 0.000010 0.000010 0.000010 0.000010 0.000010 0.000010 0.000010 0.000010 0.000010 0.000010 0.000010 0.000010 0.000010 0.000010 0.000010 0.000010 0.000010
0.012461 0.000010 0.000010 0.007190 0.000010 0.000010 0.000010 0.000010 0.000417 0.005995 0.000010 0.000010 0.000010 0.001691 0.009177 0.000010 0.002720 0.869269 0.000010 0.000411 0.028809 0.000010 0.000010 0.000010 0.000010 0.000010 0.000010 0.000010 0.001042 0.000010 0.000010 0.000010 0.000010 0.000010 0.048898 0.000010 0.000010 0.000010 0.000010 0.000010 0.011640
0.000010 0.000010 0.000010 0.000010 0.000010 0.000010 0.000010 0.000010 0.000010 0.000010 0.000010 0.000010 0.000010 0.000010 0.000010 0.000010 0.000010 0.994474 0.000010 0.000010 0.000010 0.004143 0.000010 0.000010 0.000010 0.000010 0.000010 0.000010 0.000010 0.000010 0.000016 0.000010 0.000997 0.000010 0.000010 0.000010 0.000010 0.000010 0.000010 0.000010 0.000010
0.000010 0.000010 0.000010 0.000010 0.000010 0.000010 0.000010 0.000010 0.000010 0.000010 0.000010 0.000010 0.000010 0.000010 0.000010 0.000010 0.000010 0.988804 0.000010 0.000010 0.000010 0.000010 0.000010 0.000010 0.000010 0.000010 0.000010 0.000010 0.000010 0.000010 0.000010 0.000010 0.000010 0.000010 0.000010 0.000010 0.000010 0.000010 0.000010 0.000010 0.010806
0.000010 0.000010 0.000010 0.000010 0.000010 0.000010 0.000010 0.000010 0.000010 0.000010 0.000010 0.000010 0.000010 0.000010 0.000010 0.000010 0.000010 0.999600 0.000010 0.000010 0.000010 0.000010 0.000010 0.000010 0.000010 0.000010 0.000010 0.000010 0.000010 0.000010 0.000010 0.000010 0.000010 0.000010 0.000010 0.000010 0.000010 0.000010 0.000010 0.000010 0.000010
0.000010 0.000010 0.000010 0.000010 0.000010 0.000010 0.000010 0.000010 0.000010 0.000010 0.000010 0.000010 0.000010 0.000010 0.000010 0.000010 0.000010 0.999600 0.000010 0.000010 0.000010 0.000010 0.000010 0.000010 0.000010 0.000010 0.000010 0.000010 0.000010 0.000010 0.000010 0.000010 0.000010 0.000010 0.000010 0.000010 0.000010 0.000010 0.000010 0.000010 0.000010
0.000010 0.000010 0.000010 0.002548 0.000010 0.000010 0.000010 0.000010 0.000491 0.000010 0.000010 0.000010 0.000010 0.000010 0.000010 0.000010 0.000010 0.991649 0.000010 0.000010 0.000010 0.000010 0.000010 0.000010 0.000010 0.000010 0.000010 0.000010 0.000010 0.000010 0.000010 0.000010 0.000010 0.000010 0.000010 0.000010 0.000010 0.000010 0.000010 0.000010 0.004942
0.000010 0.000010 0.000010 0.000010 0.000010 0.000010 0.000010 0.000010 0.000010 0.000010 0.000010 0.000010 0.000010 0.000010 0.000010 0.000010 0.000010 0.999600 0.000010 0.000010 0.000010 0.000010 0.000010 0.000010 0.000010 0.000010 0.000010 0.000010 0.000010 0.000010 0.000010 0.000010 0.000010 0.000010 0.000010 0.000010 0.000010 0.000010 0.000010 0.000010 0.000010
0.000010 0.000010 0.000010 0.000010 0.000010 0.000010 0.000010 0.000010 0.000010 0.000010 0.000010 0.000010 0.000010 0.000010 0.000010 0.000010 0.000010 0.999600 0.000010 0.000010 0.000010 0.000010 0.000010 0.000010 0.000010 0.000010 0.000010 0.000010 0.000010 0.000010 0.000010 0.000010 0.000010 0.000010 0.000010 0.000010 0.000010 0.000010 0.000010 0.000010 0.000010
0.000010 0.000010 0.000010 0.000010 0.000010 0.000010 0.000010 0.000010 0.000010 0.000010 0.000010 0.000010 0.000010 0.000010 0.000010 0.000010 0.000010 0.999600 0.000010 0.000010 0.000010 0.000010 0.000010 0.000010 0.000010 0.000010 0.000010 0.000010 0.000010 0.000010 0.000010 0.000010 0.000010 0.000010 0.000010 0.000010 0.000010 0.000010 0.000010 0.000010 0.000010
0.000010 0.000010 0.000010 0.000010 0.000010 0.000010 0.000010 0.000010 0.008508 0.000010 0.000010 0.000010 0.000010 0.000010 0.000010 0.000010 0.000010 0.983330 0.000010 0.000010 0.000010 0.000010 0.000010 0.000010 0.000010 0.000010 0.000010 0.000010 0.000010 0.007782 0.000010 0.000010 0.000010 0.000010 0.000010 0.000010 0.000010 0.000010 0.000010 0.000010 0.000010
0.000010 0.000010 0.000010 0.000010 0.000010 0.000010 0.000010 0.000010 0.000010 0.000010 0.000010 0.000010 0.000010 0.000010 0.000010 0.000010 0.000010 0.999600 0.000010 0.000010 0.000010 0.000010 0.000010 0.000010 0.000010 0.000010 0.000010 0.000010 0.000010 0.000010 0.000010 0.000010 0.000010 0.000010 0.000010 0.000010 0.000010 0.000010 0.000010 0.000010 0.000010
0.000010 0.000010 0.000010 0.000010 0.000010 0.000010 0.000010 0.000010 0.000010 0.000010 0.000010 0.000010 0.000010 0.000010 0.000010 0.000010 0.000010 0.999600 0.000010 0.000010 0.000010 0.000010 0.000010 0.000010 0.000010 0.000010 0.000010 0.000010 0.000010 0.000010 0.000010 0.000010 0.000010 0.000010 0.000010 0.000010 0.000010 0.000010 0.000010 0.000010 0.000010
0.000010 0.000010 0.000010 0.000010 0.000010 0.000010 0.000010 0.000010 0.000010 0.000010 0.000010 0.000010 0.000010 0.000010 0.000010 0.000010 0.000010 0.000010 0.000010 0.000010 0.989816 0.000010 0.000010 0.000010 0.000010 0.000010 0.000010 0.000010 0.000010 0.000010 0.000010 0.000010 0.000010 0.000010 0.000010 0.000010 0.009794 0.000010 0.000010 0.000010 0.000010
0.000673 0.000010 0.010293 0.000010 0.000010 0.003151 0.000010 0.000010 0.000010 0.000010 0.000915 0.020291 0.000010 0.011558 0.037758 0.000010 0.000010 0.000010 0.004921 0.000010 0.779115 0.000010 0.000010 0.000010 0.000010 0.000010 0.006089 0.055240 0.038788 0.000010 0.000010 0.000010 0.000695 0.000010 0.029899 0.000010 0.000010 0.000010 0.000355 0.000010 0.000010
0.012877 0.000010 0.000010 0.000010 0.000010 0.000010 0.000010 0.000010 0.000010 0.000010 0.000010 0.111171 0.000010 0.017882 0.000010 0.000010 0.000010 0.000236 0.030297 0.000010 0.782790 0.000010 0.000010 0.000010 0.000010 0.000010 0.000010 0.025196 0.002140 0.009616 0.000010 0.000010 0.000010 0.000010 0.000010 0.000010 0.005852 0.000010 0.001642 0.000010 0.000010
0.000010 0.000010 0.000010 0.000010 0.000799 0.000010 0.000010 0.000010 0.005752 0.000010 0.000010 0.000010 0.000010 0.000010 0.000010 0.000010 0.000010 0.000010 0.000010 0.000010 0.978938 0.000010 0.000010 0.000010 0.000010 0.000010 0.004937 0.000010 0.003803 0.001090 0.000010 0.000010 0.000010 0.000010 0.000010 0.000010 0.000582 0.000010 0.003763 0.000016 0.000010
0.000010 0.011081 0.000010 0.000010 0.000010 0.000010 0.000010 0.000010 0.000020 0.000010 0.007371 0.126103 0.000010 0.003615 0.000010 0.000010 0.000010 0.000010 0.051941 0.000010 0.736133 0.000010 0.000010 0.000010 0.000010 0.000010 0.000010 0.063406 0.000010 0.000010 0.000010 0.000010 0.000010 0.000010 0.000010 0.000010 0.000010 0.000010 0.000010 0.000010 0.000010
0.000010 0.000010 0.006164 0.012158 0.000010 0.000010 0.000010 0.000010 0.000010 0.000010 0.000010 0.082803 0.000010 0.004000 0.000010 0.000010 0.000010 0.000010 0.006483 0.000010 0.837647 0.000010 0.000010 0.000010 0.000979 0.000010 0.004785 0.011544 0.008977 0.003031 0.000010 0.004220 0.000010 0.000010 0.000010 0.000010 0.016929 0.000010 0.000010 0.000010 0.000010
0.000010 0.000010 0.000010 0.000010 0.000010 0.009468 0.000010 0.000010 0.000010 0.000010 0.000010 0.198604 0.000010 0.000010 0.000010 0.000010 0.000010 0.000010 0.000010 0.000010 0.788706 0.000010 0.000010 0.000010 0.000010 0.000010 0.000010 0.000010 0.000010 0.002852 0.000010 0.000010 0.000010 0.000010 0.000010 0.000010 0.000010 0.000010 0.000010 0.000010 0.000010
0.000010 0.000010 0.000010 0.000010 0.000010 0.000010 0.000010 0.000010 0.000010 0.000010 0.000010 0.019882 0.000010 0.000010 0.000010 0.000010 0.000010 0.000010 0.010375 0.000010 0.939083 0.000010 0.000010 0.000010 0.000010 0.000010 0.000010 0.030290 0.000010 0.000010 0.000010 0.000010 0.000010 0.000010 0.000010 0.000010 0.000010 0.000010 0.000010 0.000010 0.000010
0.000010 0.000010 0.000010 0.000010 0.000010 0.000010 0.000010 0.000010 0.001994 0.000010 0.000010 0.101742 0.000010 0.019798 0.000010 0.000010 0.000010 0.000010 0.012956 0.000010 0.815302 0.000010 0.000010 0.000010 0.000010 0.000010 0.000010 0.047858 0.000010 0.000010 0.000010 0.000010 0.000010 0.000010 0.000010 0.000010 0.000010 0.000010 0.000010 0.000010 0.000010
0.000010 0.000010 0.000010 0.000010 0.000010 0.000010 0.000010 0.000010 0.000010 0.000010 0.000010 0.050881 0.000010 0.000010 0.000010 0.000010 0.000010 0.000010 0.010147 0.000010 0.921156 0.000010 0.000010 0.000010 0.000010 0.000010 0.000010 0.017446 0.000010 0.000010 0.000010 0.000010 0.000010 0.000010 0.000010 0.000010 0.000010 0.000010 0.000010 0.000010 0.000010
0.000010 0.010729 0.000010 0.000010 0.000010 0.000010 0.000010 0.000010 0.000010 0.000010 0.000010 0.133125 0.000010 0.000010 0.000010 0.000010 0.000010 0.000010 0.044187 0.000010 0.805709 0.000010 0.000010 0.000010 0.000010 0.000010 0.000010 0.000010 0.000010 0.001273 0.000010 0.000010 0.000010 0.000010 0.000010 0.000010 0.000010 0.000010 0.003311 0.001327 0.000010
0.000010 0.000010 0.000010 0.000010 0.000010 0.000010 0.000010 0.000010 0.007320 0.000010 0.000010 0.266881 0.000010 0.000010 0.000010 0.000010 0.000010 0.000010 0.029348 0.000010 0.669590 0.000010 0.000010 0.000010 0.018870 0.000010 0.000010 0.004250 0.000010 0.003400 0.000010 0.000010 0.000010 0.000010 0.000010 0.000010 0.000010 0.000010 0.000010 0.000010 0.000010
0.000010 0.000010 0.000010 0.000010 0.000010 0.000010 0.000010 0.000010 0.000010 0.000010 0.000010 0.145407 0.000010 0.000010 0.000010 0.000010 0.000010 0.000010 0.081814 0.000010 0.772399 0.000010 0.000010 0.000010 0.000010 0.000010 0.000010 0.000010 0.000010 0.000010 0.000010 0.000010 0.000010 0.000010 0.000010 0.000010 0.000010 0.000010 0.000010 0.000010 0.000010
0.000010 0.000010 0.000010 0.000010 0.000010 0.000010 0.000010 0.000010 0.000010 0.000010 0.000010 0.148250 0.000010 0.000010 0.000010 0.000010 0.000010 0.000010 0.034385 0.000010 0.781809 0.000010 0.000010 0.000010 0.000010 0.000010 0.000010 0.030244 0.000010 0.004951 0.000010 0.000010 0.000010 0.000010 0.000010 0.000010 0.000010 0.000010 0.000010 0.000010 0.000010
0.000010 0.004054 0.000010 0.000010 0.000010 0.008900 0.000010 0.000010 0.000634 0.000010 0.000010 0.254087 0.000010 0.015401 0.000010 0.000010 0.000010 0.000010 0.032172 0.000010 0.665087 0.000010 0.000010 0.000010 0.016660 0.000010 0.000010 0.000010 0.000010 0.000010 0.000010 0.002683 0.000010 0.000010 0.000010 0.000010 0.000010 0.000010 0.000010 0.000010 0.000010
0.000010 0.000183 0.000010 0.000010 0.014191 0.000010 0.000010 0.016669 0.000010 0.000010 0.000010 0.005894 0.000010 0.000010 0.003224 0.000010 0.000010 0.000010 0.024763 0.000010 0.914852 0.000010 0.000010 0.000010 0.000010 0.000010 0.008755 0.000010 0.001714 0.009445 0.000010 0.000010 0.000010 0.000010 0.000010 0.000010 0.000010 0.000010 0.000010 0.000010 0.000010
0.007442 0.005169 0.000010 0.000010 0.000010 0.000010 0.000010 0.015897 0.000010 0.000010 0.000010 0.000010 0.000010 0.000010 0.000010 0.006579 0.000010 0.008223 0.000010 0.000010 0.905801 0.000010 0.000010 0.000010 0.000010 0.000010 0.000010 0.000010 0.010676 0.012794 0.000010 0.000010 0.000010 0.000010 0.000010 0.000010 0.027100 0.000010 0.000010 0.000010 0.000010
0.000010 0.000010 0.001700 0.000010 0.000010 0.025894 0.000010 0.000010 0.011216 0.000010 0.005798 0.408181 0.000010 0.000010 0.000010 0.000010 0.000010 0.000010 0.020543 0.000010 0.519167 0.000010 0.000010 0.000010 0.000010 0.000010 0.000010 0.000010 0.000010 0.000010 0.000074 0.000010 0.000010 0.000010 0.000010 0.000010 0.007107 0.000010 0.000010 0.000010 0.000010
0.000010 0.000010 0.000010 0.000010 0.000010 0.000010 0.000010 0.024236 0.000010 0.000010 0.000010 0.000010 0.000010 0.011046 0.006214 0.000010 0.000010 0.000010 0.000010 0.000010 0.911290 0.000010 0.000010 0.000010 0.000010 0.000010 0.000010 0.000010 0.011507 0.008413 0.002586 0.000010 0.000010 0.000010 0.000010 0.000010 0.024378 0.000010 0.000010 0.000010 0.000010
0.000010 0.000010 0.000010 0.000010 0.000010 0.000010 0.000010 0.000010 0.000010 0.000010 0.000010 0.039115 0.000010 0.020328 0.000010 0.000010 0.000010 0.000010 0.000010 0.000010 0.865049 0.000010 0.000010 0.000010 0.003384 0.000010 0.000010 0.065817 0.000010 0.005956 0.000010 0.000010 0.000010 0.000010 0.000010 0.000010 0.000010 0.000010 0.000010 0.000010 0.000010
0.017466 0.005025 0.678897 0.000010 0.000011 0.000010 0.000010 0.000010 0.000010 0.055886 0.000010 0.000010 0.000010 0.000010 0.000010 0.000010 0.008945 0.000010 0.000010 0.073797 0.012515 0.027903 0.013781 0.000010 0.019132 0.000010 0.000010 0.044456 0.000010 0.000010 0.012221 0.000010 0.007131 0.000010 0.000010 0.000010 0.000010 0.012763 0.009820 0.000010 0.000010
0.000888 0.000010 0.805042 0.000010 0.005743 0.000010 0.000010 0.000330 0.000010 0.028534 0.000010 0.000010 0.025697 0.000010 0.028217 0.000010 0.005014 0.000010 0.016761 0.029049 0.002448 0.000010 0.008213 0.000010 0.000010 0.000010 0.009381 0.000010 0.000010 0.016770 0.000010 0.000010 0.007584 0.000010 0.000010 0.000010 0.003189 0.000010 0.000010 0.000010 0.006901
0.000010 0.002301 0.683164 0.012629 0.021574 0.000010 0.005650 0.000010 0.000010 0.025694 0.007460 0.002983 0.006436 0.000010 0.011613 0.000010 0.000010 0.000010 0.013350 0.083514 0.000010 0.000010 0.024823 0.000010 0.000010 0.008801 0.019012 0.030175 0.004393 0.000010 0.000010 0.000010 0.012403 0.004829 0.013635 0.000010 0.000010 0.000010 0.000121 0.005250 0.000010
0.000010 0.000010 0.988993 0.000010 0.000010 0.000010 0.000010 0.000010 0.000010 0.000010 0.008365 0.000010 0.000010 0.000010 0.000010 0.000010 0.000010 0.000010 0.000010 0.000010 0.000010 0.000010 0.000010 0.000010 0.000010 0.000010 0.000010 0.000010 0.000010 0.002262 0.000010 0.000010 0.000010 0.000010 0.000010 0.000010 0.000010 0.000010 0.000010 0.000010 0.000010
0.000010 0.000010 0.942459 0.000010 0.000010 0.000010 0.000010 0.000010 0.000010 0.000010 0.000010 0.000010 0.000010 0.000010 0.000010 0.000010 0.005270 0.000010 0.000010 0.018915 0.000010 0.000010 0.024823 0.000010 0.000010 0.000010 0.000010 0.000010 0.000010 0.000010 0.000010 0.000010 0.000010 0.000010 0.000010 0.000010 0.000010 0.000010 0.000010 0.000010 0.008173
0.000010 0.000010 0.786615 0.000010 0.006328 0.000010 0.018941 0.000010 0.011460 0.026213 0.000010 0.000010 0.000927 0.000010 0.000010 0.000010 0.003266 0.004674 0.000010 0.093928 0.000010 0.000010 0.016453 0.000010 0.000010 0.000010 0.000010 0.000010 0.001162 0.010853 0.004165 0.000010 0.000010 0.002165 0.000010 0.000010 0.000010 0.004580 0.008018 0.000010 0.000010
0.000010 0.012103 0.666111 0.000010 0.022553 0.000010 0.000010 0.000010 0.000010 0.042239 0.002964 0.000010 0.000010 0.000010 0.000010 0.020067 0.002009 0.000010 0.003775 0.070037 0.000010 0.000010 0.014059 0.000010 0.011188 0.000010 0.000010 0.066679 0.001016 0.000010 0.012475 0.000010 0.000580 0.000010 0.000010 0.000010 0.007260 0.000010 0.009562 0.010843 0.024259
0.000010 0.000010 0.999600 0.000010 0.000010 0.000010 0.000010 0.000010 0.000010 0.000010 0.000010 0.000010 0.000010 0.000010 0.000010 0.000010 0.000010 0.000010 0.000010 0.000010 0.000010 0.000010 0.000010 0.000010 0.000010 0.000010 0.000010 0.000010 0.000010 0.000010 0.000010 0.000010 0.000010 0.000010 0.000010 0.000010 0.000010 0.000010 0.000010 0.000010 0.000010
0.009432 0.004649 0.765719 0.005235 0.000010 0.000010 0.005925 0.015329 0.011147 0.000010 0.001687 0.000010 0.000010 0.000010 0.000010 0.009743 0.000010 0.000010 0.000010 0.059380 0.002988 0.000010 0.000010 0.000010 0.000010 0.005709 0.023306 0.011917 0.000010 0.002144 0.000010 0.000010 0.007090 0.001219 0.019646 0.000010 0.013657 0.000010 0.002310 0.000010 0.021567
0.000010 0.000010 0.983685 0.000010 0.000010 0.000010 0.000010 0.000010 0.000010 0.000010 0.015748 0.000010 0.000010 0.000010 0.000010 0.000010 0.000010 0.000010 0.000010 0.000010 0.000010 0.000010 0.000010 0.000010 0.000010 0.000010 0.000010 0.000010 0.000010 0.000010 0.000010 0.000010 0.000010 0.000010 0.000010 0.000010 0.000010 0.000010 0.000010 0.000010 0.000187
0.000010 0.000010 0.971373 0.000010 0.000010 0.000010 0.000010 0.000010 0.000010 0.000010 0.000010 0.000010 0.000010 0.000010 0.000010 0.000010 0.001554 0.000010 0.000010 0.000010 0.000010 0.000010 0.000010 0.000010 0.000010 0.000010 0.000010 0.000010 0.000010 0.000010 0.000010 0.000010 0.000010 0.000010 0.000010 0.000010 0.000010 0.000010 0.000010 0.000010 0.026692
0.000010 0.000010 0.959230 0.000010 0.000010 0.000010 0.000010 0.000010 0.000010 0.000010 0.013661 0.000010 0.000010 0.000010 0.001491 0.000010 0.000010 0.000010 0.000010 0.000010 0.001884 0.000010 0.000010 0.000010 0.000010 0.006208 0.013040 0.000010 0.000010 0.000010 0.000010 0.000010 0.000010 0.000010 0.000010 0.000010 0.000010 0.004145 0.000010 0.000010 0.000010
0.000010 0.000010 0.984106 0.000010 0.000010 0.000010 0.000010 0.000010 0.000010 0.000010 0.000010 0.000010 0.000010 0.000010 0.000010 0.000010 0.000010 0.000010 0.000010 0.000010 0.000010 0.000010 0.000010 0.000010 0.000010 0.000010 0.000010 0.000010 0.000010 0.000010 0.001413 0.000010 0.000010 0.000010 0.000010 0.000010 0.000010 0.000010 0.000010 0.000010 0.014101
0.000010 0.006630 0.895255 0.014163 0.000010 0.000010 0.000010 0.000010 0.000010 0.000010 0.009816 0.001639 0.000010 0.000010 0.000010 0.000010 0.014389 0.006337 0.007948 0.000010 0.000010 0.000010 0.000010 0.000010 0.002699 0.010876 0.000010 0.000010 0.000010 0.000010 0.000010 0.000010 0.000010 0.000010 0.000010 0.000010 0.026665 0.000010 0.000010 0.003295 0.000010
0.000010 0.000010 0.979797 0.000010 0.000010 0.000010 0.000010 0.000010 0.000010 0.011610 0.000729 0.000010 0.000010 0.000010 0.000010 0.000010 0.007494 0.000010 0.000010 0.000010 0.000010 0.000010 0.000010 0.000010 0.000010 0.000010 0.000010 0.000010 0.000010 0.000010 0.000010 0.000010 0.000010 0.000010 0.000010 0.000010 0.000010 0.000010 0.000010 0.000010 0.000010
0.000010 0.000010 0.922151 0.000010 0.000010 0.000010 0.000010 0.002423 0.000010 0.000010 0.000010 0.000010 0.000010 0.000010 0.000010 0.000010 0.000010 0.011581 0.000010 0.000010 0.000010 0.000010 0.000010 0.000010 0.000010 0.000010 0.008926 0.000010 0.000010 0.022205 0.000010 0.000010 0.009781 0.001191 0.000010 0.000010 0.000010 0.005684 0.000010 0.015738 0.000010
0.000010 0.000010 0.988178 0.000010 0.000010 0.000010 0.000010 0.000010 0.000010 0.000010 0.000221 0.000010 0.000010 0.000010 0.000010 0.000010 0.000010 0.000010 0.000010 0.008309 0.000010 0.000010 0.002921 0.000010 0.000010 0.000010 0.000010 0.000010 0.000010 0.000010 0.000010 0.000010 0.000010 0.000010 0.000010 0.000010 0.000010 0.000010 0.000010 0.000010 0.000010
0.000010 0.000010 0.925702 0.000010 0.000010 0.000010 0.000010 0.000010 0.000010 0.000010 0.000010 0.000010 0.026851 0.000010 0.000010 0.000010 0.011415 0.000010 0.000010 0.000010 0.000010 0.027864 0.000010 0.000010 0.000010 0.000010 0.000010 0.000010 0.000010 0.000010 0.000010 0.000010 0.000010 0.000010 0.000010 0.000010 0.000010 0.000010 0.000010 0.000010 0.007809
0.000010 0.000377 0.830132 0.000010 0.000010 0.000010 0.012160 0.031415 0.000010 0.007712 0.024566 0.000010 0.000010 0.000010 0.031030 0.000010 0.000010 0.011148 0.017193 0.000010 0.000010 0.000010 0.000010 0.005995 0.000010 0.006251 0.000010 0.000010 0.000010 0.000010 0.005064 0.000010 0.002090 0.000010 0.002759 0.000010 0.000010 0.003168 0.008690 0.000010 0.000010
0.000010 0.000010 0.999600 0.000010 0.000010 0.000010 0.000010 0.000010 0.000010 0.000010 0.000010 0.000010 0.000010 0.000010 0.000010 0.000010 0.000010 0.000010 0.000010 0.000010 0.000010 0.000010 0.000010 0.000010 0.000010 0.000010 0.000010 0.000010 0.000010 0.000010 0.000010 0.000010 0.000010 0.000010 0.000010 0.000010 0.000010 0.000010 0.000010 0.000010 0.000010
0.000010 0.999600 0.000010 0.000010 0.000010 0.000010 0.000010 0.000010 0.000010 0.000010 0.000010 0.000010 0.000010 0.000010 0.000010 0.000010 0.000010 0.000010 0.000010 0.000010 0.000010 0.000010 0.000010 0.000010 0.000010 0.000010 0.000010 0.000010 0.000010 0.000010 0.000010 0.000010 0.000010 0.000010 0.000010 0.000010 0.000010 0.000010 0.000010 0.000010 0.000010
0.000010 0.999600 0.000010 0.000010 0.000010 0.000010 0.000010 0.000010 0.000010 0.000010 0.000010 0.000010 0.000010 0.000010 0.000010 0.000010 0.000010 0.000010 0.000010 0.000010 0.000010 0.000010 0.000010 0.000010 0.000010 0.000010 0.000010 0.000010 0.000010 0.000010 0.000010 0.000010 0.000010 0.000010 0.000010 0.000010 0.000010 0.000010 0.000010 0.000010 0.000010
0.000010 0.999600 0.000010 0.000010 0.000010 0.000010 0.000010 0.000010 0.000010 0.000010 0.000010 0.000010 0.000010 0.000010 0.000010 0.000010 0.000010 0.000010 0.000010 0.000010 0.000010 0.000010 0.000010 0.000010 0.000010 0.000010 0.000010 0.000010 0.000010 0.000010 0.000010 0.000010 0.000010 0.000010 0.000010 0.000010 0.000010 0.000010 0.000010 0.000010 0.000010
0.000010 0.999600 0.000010 0.000010 0.000010 0.000010 0.000010 0.000010 0.000010 0.000010 0.000010 0.000010 0.000010 0.000010 0.000010 0.000010 0.000010 0.000010 0.000010 0.000010 0.000010 0.000010 0.000010 0.000010 0.000010 0.000010 0.000010 0.000010 0.000010 0.000010 0.000010 0.000010 0.000010 0.000010 0.000010 0.000010 0.000010 0.000010 0.000010 0.000010 0.000010
0.000010 0.999600 0.000010 0.000010 0.000010 0.000010 0.000010 0.000010 0.000010 0.000010 0.000010 0.000010 0.000010 0.000010 0.000010 0.000010 0.000010 0.000010 0.000010 0.000010 0.000010 0.000010 0.000010 0.000010 0.000010 0.000010 0.000010 0.000010 0.000010 0.000010 0.000010 0.000010 0.000010 0.000010 0.000010 0.000010 0.000010 0.000010 0.000010 0.000010 0.000010
0.000010 0.999600 0.000010 0.000010 0.000010 0.000010 0.000010 0.000010 0.000010 0.000010 0.000010 0.000010 0.000010 0.000010 0.000010 0.000010 0.000010 0.000010 0.000010 0.000010 0.000010 0.000010 0.000010 0.000010 0.000010 0.000010 0.000010 0.000010 0.000010 0.000010 0.000010 0.000010 0.000010 0.000010 0.000010 0.000010 0.000010 0.000010 0.000010 0.000010 0.000010
0.000010 0.999600 0.000010 0.000010 0.000010 0.000010 0.000010 0.000010 0.000010 0.000010 0.000010 0.000010 0.000010 0.000010 0.000010 0.000010 0.000010 0.000010 0.000010 0.000010 0.000010 0.000010 0.000010 0.000010 0.000010 0.000010 0.000010 0.000010 0.000010 0.000010 0.000010 0.000010 0.000010 0.000010 0.000010 0.000010 0.000010 0.000010 0.000010 0.000010 0.000010
0.000010 0.999600 0.000010 0.000010 0.000010 0.000010 0.000010 0.000010 0.000010 0.000010 0.000010 0.000010 0.000010 0.000010 0.000010 0.000010 0.000010 0.000010 0.000010 0.000010 0.000010 0.000010 0.000010 0.000010 0.000010 0.000010 0.000010 0.000010 0.000010 0.000010 0.000010 0.000010 0.000010 0.000010 0.000010 0.000010 0.000010 0.000010 0.000010 0.000010 0.000010
0.000781 0.000010 0.000010 0.005070 0.006765 0.000010 0.000010 0.000010 0.000010 0.000010 0.000010 0.000010 0.000010 0.000010 0.000010 0.003789 0.000010 0.000010 0.005340 0.000010 0.000010 0.000010 0.000010 0.000010 0.000010 0.000344 0.000010 0.000010 0.000010 0.000010 0.000010 0.833334 0.144247 0.000010 0.000010 0.000010 0.000010 0.000010 0.000010 0.000010 0.000010
0.000010 0.016632 0.000010 0.000010 0.000010 0.003261 0.000010 0.001530 0.000010 0.000010 0.000010 0.000010 0.000010 0.000010 0.020121 0.000010 0.000010 0.000010 0.006798 0.000010 0.000010 0.000010 0.000010 0.000010 0.000010 0.000010 0.000010 0.000010 0.000010 0.000010 0.000010 0.744767 0.198974 0.000010 0.000010 0.000010 0.007184 0.000010 0.000010 0.000414 0.000010
0.000010 0.000010 0.000010 0.004291 0.000010 0.000010 0.000010 0.000010 0.000010 0.000010 0.000010 0.000010 0.000010 0.000010 0.010393 0.000010 0.000010 0.000010 0.009906 0.000010 0.000010 0.000010 0.000010 0.000010 0.000010 0.000010 0.000010 0.000010 0.000010 0.000010 0.000010 0.784984 0.184029 0.000010 0.000010 0.000010 0.000010 0.000010 0.000010 0.006048 0.000010
0.000964 0.000010 0.000010 0.000010 0.000010 0.000010 0.000010 0.000010 0.000010 0.000010 0.000010 0.000010 0.000010 0.000010 0.000010 0.000010 0.000010 0.000010 0.000010 0.003558 0.000010 0.000010 0.000010 0.000010 0.000010 0.000010 0.000010 0.000010 0.000010 0.000010 0.000010 0.859168 0.131512 0.004438 0.000010 0.000010 0.000010 0.000010 0.000010 0.000010 0.000010
0.000010 0.000010 0.000010 0.019149 0.000010 0.020667 0.000010 0.000010 0.000010 0.000010 0.000010 0.000010 0.000010 0.000010 0.000010 0.000010 0.000010 0.000010 0.006199 0.025530 0.000068 0.000010 0.000010 0.000010 0.000010 0.000010 0.000010 0.000010 0.000010 0.000010 0.000010 0.800789 0.111530 0.001354 0.000010 0.000010 0.000010 0.000010 0.014394 0.000010 0.000010
0.000010 0.000010 0.017529 0.028886 0.002474 0.000010 0.018738 0.000010 0.004667 0.000010 0.000010 0.001912 0.013049 0.029595 0.000010 0.000010 0.003878 0.000654 0.013726 0.009185 0.000010 0.005645 0.007106 0.000010 0.000010 0.000010 0.000010 0.000010 0.007588 0.000010 0.000010 0.000010 0.793856 0.000010 0.000010 0.008404 0.010953 0.000010 0.020886 0.001059 0.000010
0.000010 0.022352 0.005656 0.005178 0.000010 0.011046 0.000010 0.000010 0.000010 0.007454 0.000010 0.000010 0.000010 0.008429 0.000010 0.000010 0.000010 0.000010 0.013364 0.023405 0.000010 0.000010 0.000010 0.000010 0.000010 0.011974 0.000010 0.000010 0.000010 0.000010 0.000010 0.000010 0.850987 0.000010 0.019213 0.020652 0.000010 0.000010 0.000010 0.000010 0.000010
0.000010 0.000010 0.000010 0.000010 0.000010 0.000010 0.000010 0.000010 0.000010 0.000010 0.000010 0.000010 0.000010 0.000010 0.000010 0.000010 0.000010 0.000010 0.000010 0.000010 0.000010 0.000010 0.000010 0.000010 0.000010 0.000010 0.000010 0.000010 0.000010 0.003436 0.000010 0.000010 0.996174 0.000010 0.000010 0.000010 0.000010 0.000010 0.000010 0.000010 0.000010
0.000010 0.000010 0.011429 0.000010 0.000010 0.000010 0.037292 0.000010 0.000010 0.000010 0.000010 0.000010 0.002055 0.019503 0.000010 0.000010 0.000010 0.000010 0.016429 0.000010 0.000010 0.004343 0.000010 0.000010 0.000010 0.000010 0.001357 0.000010 0.001929 0.000010 0.000010 0.000010 0.888138 0.000010 0.000010 0.017216 0.000010 0.000010 0.000010 0.000010 0.000010
0.000010 0.000010 0.000010 0.000010 0.000010 0.000010 0.000010 0.000010 0.000010 0.000010 0.000010 0.000010 0.000010 0.000010 0.000010 0.000010 0.000010 0.000010 0.000010 0.000010 0.000010 0.000010 0.000010 0.000010 0.000010 0.000010 0.000010 0.000010 0.000010 0.000010 0.000010 0.000010 0.999600 0.000010 0.000010 0.000010 0.000010 0.000010 0.000010 0.000010 0.000010
0.000010 0.000010 0.000010 0.000010 0.000010 0.000010 0.000010 0.000010 0.000010 0.000010 0.000010 0.000010 0.000010 0.000010 0.000010 0.000010 0.000010 0.000010 0.000010 0.000010 0.000010 0.000010 0.000010 0.000010 0.000010 0.000010 0.000010 0.000010 0.000010 0.000010 0.000010 0.000010 0.999600 0.000010 0.000010 0.000010 0.000010 0.000010 0.000010 0.000010 0.000010
0.000010 0.000010 0.000010 0.000010 0.000010 0.000010 0.000010 0.000010 0.000010 0.000010 0.000010 0.000010 0.000010 0.000010 0.000010 0.000010 0.000010 0.000010 0.000010 0.000010 0.000010 0.000010 0.000010 0.000010 0.000010 0.000010 0.000010 0.000010 0.000010 0.000010 0.000010 0.000010 0.999600 0.000010 0.000010 0.000010 0.000010 0.000010 0.000010 0.000010 0.000010
0.000010 0.000010 0.000010 0.000010 0.000010 0.000010 0.010724 0.000010 0.000010 0.000010 0.000010 0.000010 0.000010 0.000010 0.000010 0.000010 0.000010 0.000010 0.000010 0.000010 0.000010 0.000010 0.000010 0.000010 0.000010 0.000010 0.000010 0.000010 0.000010 0.000010 0.000010 0.000010 0.988886 0.000010 0.000010 0.000010 0.000010 0.000010 0.000010 0.000010 0.000010
0.000010 0.000010 0.000010 0.000010 0.000010 0.000010 0.000010 0.000010 0.000010 0.000010 0.000010 0.000010 0.015401 0.000010 0.000010 0.000010 0.000010 0.000010 0.000010 0.000010 0.000010 0.000010 0.000010 0.000010 0.000010 0.000010 0.000010 0.000010 0.000010 0.000010 0.000010 0.000010 0.984209 0.000010 0.000010 0.000010 0.000010 0.000010 0.000010 0.000010 0.000010
0.000010 0.000010 0.000010 0.000010 0.000010 0.000010 0.000010 0.000010 0.000010 0.000010 0.000010 0.000010 0.000010 0.000010 0.000010 0.000010 0.000010 0.000010 0.000010 0.000010 0.000010 0.000010 0.000010 0.000010 0.000010 0.000010 0.000010 0.000010 0.000010 0.000010 0.000010 0.000010 0.999600 0.000010 0.000010 0.000010 0.000010 0.000010 0.000010 0.000010 0.000010
0.000010 0.000010 0.000010 0.000010 0.000010 0.000010 0.011016 0.000010 0.000010 0.000010 0.000010 0.000010 0.000010 0.000010 0.000010 0.000010 0.000010 0.000010 0.000010 0.000010 0.000010 0.000010 0.000010 0.000010 0.000010 0.012060 0.000010 0.000010 0.000010 0.000010 0.000010 0.000010 0.976544 0.000010 0.000010 0.000010 0.000010 0.000010 0.000010 0.000010 0.000010
0.000010 0.000010 0.000010 0.000010 0.000010 0.000010 0.002883 0.000010 0.000010 0.012125 0.004838 0.000010 0.000010 0.000010 0.000010 0.000010 0.000010 0.000010 0.000010 0.033991 0.000010 0.000010 0.000010 0.000010 0.000010 0.009839 0.000010 0.000010 0.000010 0.000010 0.000010 0.000010 0.930665 0.005319 0.000010 0.000010 0.000010 0.000010 0.000010 0.000010 0.000010
0.000010 0.000010 0.000010 0.000010 0.000010 0.000010 0.000010 0.000010 0.000010 0.000010 0.000010 0.000010 0.000010 0.000010 0.000010 0.000010 0.000010 0.000010 0.000010 0.000010 0.000010 0.000010 0.000010 0.000010 0.000010 0.000010 0.000010 0.000010 0.000010 0.000010 0.000010 0.000010 0.999600 0.000010 0.000010 0.000010 0.000010 0.000010 0.000010 0.000010 0.000010
0.000010 0.000010 0.000010 0.000010 0.000010 0.000010 0.000010 0.000010 0.000010 0.000010 0.000010 0.000010 0.000010 0.000010 0.000010 0.000010 0.000010 0.000010 0.000010 0.000010 0.000010 0.000010 0.000010 0.000010 0.000010 0.000010 0.000010 0.000010 0.000010 0.000010 0.000010 0.000010 0.999600 0.000010 0.000010 0.000010 0.000010 0.000010 0.000010 0.000010 0.000010
0.000010 0.000010 0.000010 0.000010 0.000010 0.000010 0.000010 0.000010 0.000010 0.000010 0.000010 0.000010 0.000010 0.000010 0.000010 0.000010 0.000010 0.000010 0.999600 0.000010 0.000010 0.000010 0.000010 0.000010 0.000010 0.000010 0.000010 0.000010 0.000010 0.000010 0.000010 0.000010 0.000010 0.000010 0.000010 0.000010 0.000010 0.000010 0.000010 0.000010 0.000010
0.005499 0.000010 0.027371 0.000010 0.000010 0.015033 0.000010 0.002715 0.000010 0.000010 0.000010 0.000010 0.000010 0.009406 0.000010 0.001150 0.000010 0.012053 0.845403 0.000010 0.009187 0.000010 0.000010 0.000010 0.014581 0.000010 0.000010 0.000010 0.016790 0.000010 0.000010 0.032873 0.000010 0.000010 0.000010 0.000010 0.004575 0.000010 0.000010 0.003094 0.000010
0.000010 0.000010 0.000010 0.000010 0.000010 0.000010 0.000010 0.000010 0.000010 0.000010 0.000010 0.000010 0.000010 0.000010 0.000010 0.000010 0.000010 0.000010 0.999600 0.000010 0.000010 0.000010 0.000010 0.000010 0.000010 0.000010 0.000010 0.000010 0.000010 0.000010 0.000010 0.000010 0.000010 0.000010 0.000010 0.000010 0.000010 0.000010 0.000010 0.000010 0.000010
0.000010 0.000010 0.000010 0.000010 0.000010 0.000010 0.000010 0.000010 0.000010 0.000010 0.000010 0.000010 0.000010 0.000010 0.000010 0.000010 0.000010 0.000010 0.999600 0.000010 0.000010 0.000010 0.000010 0.000010 0.000010 0.000010 0.000010 0.000010 0.000010 0.000010 0.000010 0.000010 0.000010 0.000010 0.000010 0.000010 0.000010 0.000010 0.000010 0.000010 0.000010
0.000010 0.000010 0.000010 0.000010 0.000010 0.000010 0.000010 0.000010 0.000010 0.000010 0.000010 0.000010 0.000010 0.000010 0.000010 0.000010 0.000010 0.000010 0.999600 0.000010 0.000010 0.000010 0.000010 0.000010 0.000010 0.000010 0.000010 0.000010 0.000010 0.000010 0.000010 0.000010 0.000010 0.000010 0.000010 0.000010 0.000010 0.000010 0.000010 0.000010 0.000010
0.000010 0.017987 0.000010 0.000010 0.001525 0.017645 0.000010 0.000010 0.000010 0.000010 0.000010 0.000010 0.000010 0.000010 0.000010 0.009111 0.000010 0.000010 0.914884 0.000010 0.000010 0.000010 0.000010 0.000010 0.016940 0.000010 0.000010 0.000010 0.017773 0.000010 0.000010 0.003805 0.000010 0.000010 0.000010 0.000010 0.000010 0.000010 0.000010 0.000010 0.000010
0.014195 0.033790 0.018603 0.003797 0.014878 0.000010 0.000010 0.000010 0.000010 0.000010 0.000010 0.035706 0.000010 0.016044 0.008544 0.028043 0.000010 0.014992 0.657388 0.000010 0.003346 0.000010 0.000010 0.000010 0.085662 0.000010 0.000010 0.009627 0.011192 0.000010 0.010134 0.032517 0.000010 0.000010 0.000010 0.000010 0.000010 0.000010 0.001312 0.000010 0.000010
0.008258 0.006056 0.000010 0.006549 0.017195 0.000010 0.000010 0.000010 0.000010 0.000010 0.000010 0.033199 0.000010 0.014721 0.000010 0.004180 0.000010 0.009403 0.836365 0.000010 0.012176 0.000010 0.000010 0.000010 0.000010 0.000010 0.003312 0.011088 0.000010 0.000010 0.000010 0.000750 0.000702 0.000010 0.021028 0.000010 0.000010 0.000010 0.009754 0.000010 0.005024
0.000010 0.002412 0.000010 0.000010 0.000010 0.000010 0.000010 0.000010 0.000010 0.000010 0.000010 0.000010 0.000010 0.051848 0.000010 0.000010 0.000010 0.000010 0.934817 0.000010 0.000010 0.000010 0.000010 0.000010 0.000010 0.000010 0.000010 0.010428 0.000010 0.000010 0.000010 0.000010 0.000010 0.000010 0.000010 0.000010 0.000010 0.000010 0.000136 0.000010 0.000010
0.000010 0.000010 0.000010 0.000010 0.000010 0.000010 0.000010 0.000010 0.000010 0.000010 0.000010 0.000010 0.000010 0.000010 0.000010 0.000010 0.000010 0.000010 0.999600 0.000010 0.000010 0.000010 0.000010 0.000010 0.000010 0.000010 0.000010 0.000010 0.000010 0.000010 0.000010 0.000010 0.000010 0.000010 0.000010 0.000010 0.000010 0.000010 0.000010 0.000010 0.000010
0.000010 0.000010 0.000010 0.000010 0.000010 0.000010 0.000010 0.000010 0.000010 0.000010 0.000010 0.000010 0.000010 0.000010 0.000010 0.000010 0.000010 0.000010 0.999600 0.000010 0.000010 0.000010 0.000010 0.000010 0.000010 0.000010 0.000010 0.000010 0.000010 0.000010 0.000010 0.000010 0.000010 0.000010 0.000010 0.000010 0.000010 0.000010 0.000010 0.000010 0.000010
0.000010 0.000010 0.000010 0.000010 0.000010 0.000010 0.000010 0.000010 0.000010 0.000010 0.000010 0.000010 0.000010 0.000010 0.000010 0.000010 0.000010 0.000010 0.999600 0.000010 0.000010 0.000010 0.000010 0.000010 0.000010 0.000010 0.000010 0.000010 0.000010 0.000010 0.000010 0.000010 0.000010 0.000010 0.000010 0.000010 0.000010 0.000010 0.000010 0.000010 0.000010
0.000010 0.000010 0.000010 0.000010 0.009231 0.000010 0.000010 0.008161 0.000010 0.000010 0.000010 0.000010 0.000010 0.000010 0.000010 0.000010 0.000010 0.000010 0.951409 0.000010 0.000010 0.000010 0.000010 0.000010 0.027782 0.000010 0.003056 0.000010 0.000010 0.000010 0.000010 0.000010 0.000010 0.000010 0.000010 0.000010 0.000010 0.000010 0.000010 0.000010 0.000010
0.000010 0.000010 0.000010 0.000010 0.000010 0.000010 0.000010 0.000010 0.000010 0.000010 0.000010 0.000010 0.000010 0.000010 0.000010 0.000010 0.000010 0.000010 0.999600 0.000010 0.000010 0.000010 0.000010 0.000010 0.000010 0.000010 0.000010 0.000010 0.000010 0.000010 0.000010 0.000010 0.000010 0.000010 0.000010 0.000010 0.000010 0.000010 0.000010 0.000010 0.000010
0.000010 0.000010 0.000010 0.000010 0.000010 0.000010 0.000010 0.000010 0.000010 0.000010 0.000010 0.000010 0.000010 0.000010 0.000010 0.000010 0.000010 0.000010 0.999600 0.000010 0.000010 0.000010 0.000010 0.000010 0.000010 0.000010 0.000010 0.000010 0.000010 0.000010 0.000010 0.000010 0.000010 0.000010 0.000010 0.000010 0.000010 0.000010 0.000010 0.000010 0.000010
0.000010 0.000010 0.000010 0.000010 0.000010 0.000010 0.000010 0.000010 0.000010 0.000010 0.000010 0.000010 0.000010 0.000010 0.000010 0.000010 0.000010 0.000010 0.999600 0.000010 0.000010 0.000010 0.000010 0.000010 0.000010 0.000010 0.000010 0.000010 0.000010 0.000010 0.000010 0.000010 0.000010 0.000010 0.000010 0.000010 0.000010 0.000010 0.000010 0.000010 0.000010
0.000010 0.000010 0.000010 0.000010 0.000010 0.000010 0.000010 0.000010 0.000010 0.000010 0.000010 0.000010 0.000010 0.000010 0.000010 0.000010 0.000010 0.000010 0.999600 0.000010 0.000010 0.000010 0.000010 0.000010 0.000010 0.000010 0.000010 0.000010 0.000010 0.000010 0.000010 0.000010 0.000010 0.000010 0.000010 0.000010 0.000010 0.000010 0.000010 0.000010 0.000010
0.008491 0.012977 0.003807 0.000010 0.011964 0.002469 0.000010 0.017114 0.000010 0.000010 0.005920 0.000010 0.000010 0.000010 0.000010 0.007908 0.000010 0.000010 0.904206 0.000010 0.000010 0.000010 0.000010 0.000010 0.021610 0.000010 0.000010 0.000010 0.000010 0.000010 0.000010 0.000010 0.000010 0.000010 0.000010 0.000010 0.003236 0.000010 0.000010 0.000010 0.000010
0.000010 0.000010 0.000010 0.001750 0.000010 0.002143 0.000010 0.000010 0.000010 0.000010 0.001753 0.014979 0.000010 0.000010 0.005499 0.000010 0.000010 0.000010 0.967031 0.000010 0.000010 0.000010 0.000010 0.000010 0.000010 0.000010 0.000010 0.000010 0.006505 0.000010 0.000010 0.000010 0.000010 0.000010 0.000010 0.000010 0.000010 0.000010 0.000010 0.000010 0.000010
0.000010 0.000010 0.000010 0.010010 0.000010 0.000010 0.000010 0.000010 0.000010 0.000010 0.000010 0.000010 0.000010 0.000010 0.000010 0.000010 0.000010 0.000010 0.989600 0.000010 0.000010 0.000010 0.000010 0.000010 0.000010 0.000010 0.000010 0.000010 0.000010 0.000010 0.000010 0.000010 0.000010 0.000010 0.000010 0.000010 0.000010 0.000010 0.000010 0.000010 0.000010
0.003526 0.000010 0.000010 0.000010 0.000010 0.000010 0.000010 0.000010 0.000010 0.000010 0.000010 0.000010 0.000010 0.000010 0.000010 0.000010 0.000010 0.000010 0.996084 0.000010 0.000010 0.000010 0.000010 0.000010 0.000010 0.000010 0.000010 0.000010 0.000010 0.000010 0.000010 0.000010 0.000010 0.000010 0.000010 0.000010 0.000010 0.000010 0.000010 0.000010 0.000010
0.000010 0.000010 0.000010 0.000010 0.014926 0.019775 0.000010 0.000010 0.000046 0.000010 0.000010 0.019606 0.000010 0.001141 0.000010 0.016041 0.000010 0.000010 0.902736 0.000010 0.000010 0.000010 0.000010 0.000010 0.017071 0.000010 0.000010 0.000010 0.000010 0.003703 0.000010 0.000010 0.000010 0.000010 0.000010 0.000010 0.000010 0.000010 0.004647 0.000010 0.000010
0.000010 0.000010 0.000010 0.000010 0.000010 0.000010 0.000010 0.000010 0.000010 0.000010 0.000010 0.000010 0.000010 0.000010 0.000010 0.000010 0.000010 0.000010 0.999600 0.000010 0.000010 0.000010 0.000010 0.000010 0.000010 0.000010 0.000010 0.000010 0.000010 0.000010 0.000010 0.000010 0.000010 0.000010 0.000010 0.000010 0.000010 0.000010 0.000010 0.000010 0.000010
0.000010 0.000010 0.000010 0.018928 0.000010 0.000010 0.000010 0.000010 0.001179 0.000010 0.008528 0.000010 0.000010 0.000010 0.000010 0.000010 0.000010 0.000010 0.885982 0.000010 0.000010 0.000010 0.000010 0.000010 0.018718 0.000010 0.000010 0.001446 0.000010 0.000010 0.000010 0.042961 0.008247 0.000010 0.000010 0.000010 0.007521 0.000010 0.006179 0.000010 0.000010
0.013545 0.000225 0.000010 0.004248 0.010300 0.004080 0.000010 0.000010 0.001041 0.000010 0.000010 0.001697 0.000010 0.000010 0.015346 0.008180 0.000010 0.012390 0.905225 0.000010 0.000010 0.000010 0.000010 0.000010 0.008783 0.000010 0.001797 0.000010 0.012872 0.000010 0.000010 0.000010 0.000010 0.000010 0.000010 0.000010 0.000010 0.000010 0.000010 0.000010 0.000010
0.000010 0.000010 0.000010 0.000010 0.000010 0.000010 0.000010 0.000010 0.000010 0.000010 0.000010 0.000010 0.000010 0.007181 0.008092 0.028477 0.000010 0.000010 0.900333 0.000010 0.000010 0.000010 0.000010 0.000010 0.050769 0.000010 0.000010 0.000010 0.000010 0.000010 0.000010 0.000010 0.004479 0.000010 0.000010 0.000010 0.000010 0.000010 0.000010 0.000329 0.000010
0.000010 0.000010 0.000010 0.000010 0.000010 0.000010 0.000010 0.000010 0.000010 0.000010 0.000010 0.000010 0.000010 0.000010 0.000010 0.000010 0.000010 0.000010 0.999600 0.000010 0.000010 0.000010 0.000010 0.000010 0.000010 0.000010 0.000010 0.000010 0.000010 0.000010 0.000010 0.000010 0.000010 0.000010 0.000010 0.000010 0.000010 0.000010 0.000010 0.000010 0.000010
0.000010 0.016098 0.000010 0.000010 0.000564 0.000010 0.000010 0.015361 0.000010 0.000010 0.000010 0.004458 0.000010 0.000010 0.000010 0.000010 0.000010 0.000010 0.956689 0.000010 0.000010 0.000010 0.000010 0.000010 0.000010 0.000010 0.001299 0.000010 0.000010 0.000010 0.000010 0.000010 0.000010 0.000010 0.000010 0.000010 0.000010 0.000010 0.005191 0.000010 0.000010
0.000010 0.019396 0.000010 0.000010 0.020670 0.000010 0.000010 0.000010 0.004499 0.000010 0.000010 0.003140 0.000010 0.000010 0.000010 0.000010 0.000010 0.000010 0.605909 0.000010 0.282779 0.000010 0.000010 0.000010 0.016556 0.000010 0.000010 0.033928 0.000010 0.000010 0.000010 0.007476 0.000010 0.000010 0.004802 0.000010 0.000010 0.000010 0.000544 0.000010 0.000010
0.002359 0.000010 0.000010 0.000010 0.003754 0.000010 0.000010 0.000010 0.000010 0.000010 0.000010 0.000010 0.000010 0.000010 0.000010 0.000010 0.000010 0.000010 0.954245 0.000010 0.000010 0.000010 0.000010 0.000010 0.010638 0.000010 0.000010 0.000010 0.006857 0.000010 0.000010 0.000010 0.000010 0.000010 0.000010 0.000010 0.000010 0.000010 0.003880 0.017926 0.000010
0.000010 0.029308 0.000010 0.000010 0.004992 0.000010 0.000010 0.000010 0.000010 0.000010 0.000010 0.009161 0.000010 0.000010 0.000010 0.000010 0.000010 0.000010 0.953879 0.000010 0.000010 0.000010 0.000010 0.000010 0.000010 0.000010 0.002223 0.000010 0.000010 0.000086 0.000010 0.000010 0.000010 0.000010 0.000010 0.000010 0.000010 0.000010 0.000010 0.000010 0.000010
0.002704 0.021992 0.000010 0.000010 0.014099 0.000010 0.000010 0.000010 0.007903 0.000010 0.000010 0.050677 0.000010 0.000010 0.011486 0.000010 0.000010 0.000010 0.860190 0.000010 0.014535 0.000010 0.000010 0.000010 0.006444 0.000010 0.000010 0.000010 0.000010 0.006826 0.000010 0.002844 0.000010 0.000010 0.000010 0.000010 0.000010 0.000010 0.000010 0.000010 0.000010
0.000010 0.017564 0.000010 0.000010 0.010609 0.005635 0.000010 0.003319 0.000010 0.000010 0.000010 0.077985 0.000010 0.000010 0.003436 0.004661 0.000010 0.000010 0.833801 0.000010 0.000010 0.000010 0.000010 0.000010 0.001043 0.000010 0.003626 0.000010 0.000010 0.000010 0.000010 0.019521 0.000010 0.000010 0.000010 0.000010 0.000010 0.000010 0.000010 0.018509 0.000010
0.000010 0.018560 0.000010 0.000010 0.000010 0.000010 0.000010 0.000010 0.000010 0.000010 0.000010 0.000010 0.000010 0.004100 0.000010 0.000010 0.000010 0.000010 0.872578 0.000010 0.100703 0.000010 0.000010 0.000010 0.000010 0.000010 0.000010 0.000010 0.000010 0.000010 0.000010 0.003699 0.000010 0.000010 0.000010 0.000010 0.000010 0.000010 0.000010 0.000010 0.000010
0.000010 0.020222 0.000010 0.000010 0.000546 0.000010 0.000010 0.000010 0.000010 0.000010 0.001922 0.000010 0.000010 0.000010 0.000010 0.006209 0.000010 0.000498 0.840987 0.000010 0.096098 0.000010 0.000010 0.000010 0.000010 0.000010 0.000010 0.033188 0.000010 0.000010 0.000010 0.000010 0.000010 0.000010 0.000010 0.000010 0.000010 0.000010 0.000010 0.000010 0.000010
0.000010 0.000010 0.640006 0.000010 0.000010 0.000010 0.000010 0.000010 0.004844 0.000010 0.000010 0.000010 0.000010 0.036653 0.000010 0.000010 0.002830 0.003002 0.000010 0.010356 0.000010 0.006891 0.000010 0.000010 0.000010 0.000010 0.000010 0.000010 0.000010 0.000345 0.000010 0.000010 0.183838 0.000010 0.053571 0.039602 0.000010 0.000010 0.000010 0.000010 0.017773
0.018567 0.000010 0.596922 0.000010 0.000010 0.000010 0.000010 0.000010 0.011917 0.000010 0.000010 0.009092 0.000010 0.040537 0.016668 0.000010 0.008460 0.000010 0.000010 0.000010 0.000010 0.000010 0.000010 0.001430 0.036921 0.000010 0.017787 0.000568 0.000010 0.000623 0.000010 0.000010 0.155641 0.000010 0.027673 0.055475 0.001470 0.000010 0.000010 0.000010 0.000010
0.000010 0.000010 0.596881 0.000010 0.032431 0.000010 0.000010 0.005662 0.003468 0.000010 0.000010 0.000010 0.000010 0.039979 0.000010 0.013217 0.002546 0.000010 0.004429 0.000010 0.000010 0.000010 0.000010 0.000010 0.000010 0.002948 0.006758 0.039076 0.000010 0.018885 0.000010 0.016960 0.147845 0.000010 0.020513 0.023875 0.008333 0.000010 0.000010 0.013457 0.002516
0.007469 0.000010 0.552822 0.000010 0.000010 0.018727 0.000010 0.031550 0.004352 0.000010 0.000010 0.008636 0.000010 0.051110 0.000010 0.022755 0.000010 0.007943 0.008737 0.000010 0.000010 0.000010 0.000010 0.000010 0.022906 0.000010 0.000010 0.000010 0.000010 0.028404 0.006844 0.000010 0.154370 0.004681 0.000010 0.068445 0.000010 0.000010 0.000010 0.000010 0.000010
0.000010 0.000010 0.582126 0.002437 0.013774 0.000010 0.017290 0.010575 0.013498 0.000010 0.000010 0.000010 0.000010 0.036949 0.000010 0.021495 0.000010 0.000010 0.000010 0.000010 0.000010 0.000010 0.000010 0.000010 0.021466 0.000010 0.013062 0.000010 0.017015 0.000010 0.003762 0.003502 0.146295 0.000010 0.039360 0.042305 0.000010 0.001750 0.000010 0.013111 0.000010
0.000010 0.000010 0.478970 0.003964 0.007313 0.040417 0.000010 0.000016 0.000010 0.000010 0.000010 0.006427 0.000010 0.037664 0.000010 0.035928 0.000010 0.006308 0.000500 0.005615 0.000010 0.011484 0.000010 0.034657 0.020679 0.006695 0.016396 0.043863 0.000010 0.000010 0.000010 0.000010 0.123579 0.000010 0.072552 0.038341 0.001717 0.000010 0.000010 0.001826 0.004910
0.000010 0.000010 0.605494 0.000010 0.000010 0.012260 0.000010 0.021284 0.000696 0.000010 0.000010 0.019510 0.000010 0.031803 0.000010 0.000010 0.000010 0.000010 0.012482 0.000010 0.000010 0.000010 0.000010 0.000010 0.000010 0.000010 0.000010 0.000010 0.000010 0.029396 0.000010 0.006701 0.197360 0.000010 0.000010 0.044938 0.009210 0.000010 0.000010 0.000010 0.008587
0.000010 0.000010 0.605219 0.000010 0.000010 0.010661 0.000010 0.018505 0.005318 0.000010 0.000010 0.000010 0.000010 0.061570 0.000010 0.000010 0.000010 0.000010 0.000010 0.000010 0.000010 0.000010 0.000010 0.000010 0.007109 0.000010 0.000010 0.000010 0.000010 0.014834 0.000010 0.000010 0.190035 0.000010 0.036204 0.033087 0.000010 0.004361 0.000010 0.012808 0.000010
0.006250 0.000010 0.000010 0.000010 0.000010 0.000010 0.000010 0.000010 0.000010 0.000010 0.000010 0.896311 0.000010 0.000010 0.000010 0.000010 0.000010 0.000010 0.088575 0.000010 0.000010 0.000010 0.000010 0.000010 0.000010 0.000010 0.000010 0.008493 0.000010 0.000010 0.000010 0.000010 0.000010 0.000010 0.000010 0.000010 0.000010 0.000010 0.000010 0.000010 0.000010
0.000010 0.000010 0.000010 0.000010 0.000010 0.000010 0.000010 0.000010 0.000010 0.000010 0.000010 0.999600 0.000010 0.000010 0.000010 0.000010 0.000010 0.000010 0.000010 0.000010 0.000010 0.000010 0.000010 0.000010 0.000010 0.000010 0.000010 0.000010 0.000010 0.000010 0.000010 0.000010 0.000010 0.000010 0.000010 0.000010 0.000010 0.000010 0.000010 0.000010 0.000010
0.000010 0.000010 0.000010 0.000010 0.004875 0.000010 0.000010 0.000010 0.000010 0.000010 0.002332 0.975653 0.000010 0.000010 0.000010 0.000010 0.000010 0.000010 0.000010 0.000010 0.000010 0.000010 0.000010 0.000010 0.016770 0.000010 0.000010 0.000010 0.000010 0.000010 0.000010 0.000010 0.000010 0.000010 0.000010 0.000010 0.000010 0.000010 0.000010 0.000010 0.000010
0.000010 0.000010 0.000010 0.000010 0.000010 0.000010 0.000010 0.000010 0.000010 0.000010 0.009339 0.973975 0.000010 0.000010 0.000010 0.000010 0.000010 0.000010 0.014872 0.000010 0.000010 0.000010 0.000010 0.000010 0.000010 0.000010 0.000010 0.000010 0.000010 0.000010 0.000010 0.000010 0.000010 0.000010 0.000010 0.000010 0.000010 0.000010 0.001444 0.000010 0.000010
0.000010 0.000010 0.018113 0.000010 0.000010 0.000010 0.000010 0.000010 0.000010 0.000010 0.000010 0.957183 0.000010 0.000010 0.000010 0.000010 0.000010 0.000010 0.005636 0.000010 0.000010 0.000010 0.000010 0.000010 0.000010 0.000010 0.000010 0.000010 0.000010 0.000010 0.000010 0.003462 0.000010 0.000010 0.000010 0.000010 0.007060 0.000010 0.008195 0.000010 0.000010
0.015983 0.006918 0.000010 0.018026 0.006141 0.000010 0.000010 0.000010 0.000010 0.000010 0.000010 0.926374 0.000010 0.000010 0.000010 0.004834 0.000010 0.008496 0.000010 0.000010 0.000010 0.000010 0.000010 0.000010 0.000986 0.000010 0.000010 0.000010 0.000010 0.000010 0.000010 0.000010 0.000010 0.000010 0.001690 0.000010 0.000010 0.000010 0.000010 0.006044 0.004208
0.005647 0.011904 0.003294 0.000010 0.000010 0.000010 0.000010 0.000010 0.000010 0.000010 0.000010 0.971728 0.000010 0.000010 0.000010 0.000010 0.000010 0.000010 0.000010 0.000010 0.000010 0.000010 0.000010 0.000010 0.000010 0.000010 0.000010 0.000010 0.000010 0.000010 0.000010 0.000010 0.000010 0.000010 0.000010 0.000010 0.000010 0.000010 0.000010 0.007067 0.000010
0.000010 0.000010 0.000010 0.000010 0.000010 0.000010 0.000010 0.000010 0.000225 0.000010 0.000010 0.921796 0.000010 0.000010 0.000010 0.000010 0.000010 0.000010 0.060844 0.000010 0.000010 0.000010 0.000010 0.000010 0.000010 0.000010 0.000010 0.012006 0.000010 0.000010 0.000010 0.000010 0.000010 0.000010 0.000010 0.000010 0.004769 0.000010 0.000010 0.000010 0.000010
0.000010 0.000215 0.000010 0.000010 0.000010 0.000010 0.000010 0.000010 0.000010 0.000010 0.000010 0.960088 0.000010 0.009479 0.000010 0.002146 0.000010 0.000010 0.027711 0.000010 0.000010 0.000010 0.000010 0.000010 0.000010 0.000010 0.000010 0.000010 0.000010 0.000010 0.000010 0.000010 0.000010 0.000010 0.000010 0.000010 0.000010 0.000010 0.000010 0.000010 0.000010
0.004747 0.000010 0.000010 0.000010 0.000010 0.000010 0.000010 0.000010 0.000010 0.000010 0.000010 0.994863 0.000010 0.000010 0.000010 0.000010 0.000010 0.000010 0.000010 0.000010 0.000010 0.000010 0.000010 0.000010 0.000010 0.000010 0.000010 0.000010 0.000010 0.000010 0.000010 0.000010 0.000010 0.000010 0.000010 0.000010 0.000010 0.000010 0.000010 0.000010 0.000010
0.000010 0.000010 0.000010 0.000010 0.000010 0.000010 0.000010 0.000010 0.000010 0.000010 0.000010 0.999600 0.000010 0.000010 0.000010 0.000010 0.000010 0.000010 0.000010 0.000010 0.000010 0.000010 0.000010 0.000010 0.000010 0.000010 0.000010 0.000010 0.000010 0.000010 0.000010 0.000010 0.000010 0.000010 0.000010 0.000010 0.000010 0.000010 0.000010 0.000010 0.000010
0.000010 0.000010 0.000010 0.000010 0.000010 0.000010 0.000010 0.000010 0.000010 0.000010 0.000010 0.999600 0.000010 0.000010 0.000010 0.000010 0.000010 0.000010 0.000010 0.000010 0.000010 0.000010 0.000010 0.000010 0.000010 0.000010 0.000010 0.000010 0.000010 0.000010 0.000010 0.000010 0.000010 0.000010 0.000010 0.000010 0.000010 0.000010 0.000010 0.000010 0.000010
0.011638 0.000010 0.000010 0.024419 0.000432 0.000010 0.000010 0.000010 0.000010 0.000010 0.000010 0.919713 0.000010 0.000010 0.000010 0.004875 0.000010 0.000010 0.024858 0.000010 0.000010 0.000010 0.000010 0.000010 0.010900 0.000010 0.000010 0.000010 0.000010 0.000010 0.000010 0.000010 0.000010 0.000010 0.000010 0.000010 0.000010 0.000010 0.002835 0.000010 0.000010
0.000010 0.000010 0.000010 0.000010 0.000010 0.000010 0.000010 0.000010 0.000010 0.000010 0.000010 0.931955 0.000010 0.000010 0.000010 0.000010 0.000010 0.000010 0.044838 0.000010 0.000010 0.000010 0.000010 0.000010 0.000010 0.000010 0.000010 0.022141 0.000010 0.000010 0.000010 0.000010 0.000010 0.000010 0.000010 0.000010 0.000697 0.000010 0.000010 0.000010 0.000010
0.000010 0.000010 0.000010 0.000013 0.000010 0.000010 0.000010 0.000010 0.000010 0.000010 0.000010 0.999597 0.000010 0.000010 0.000010 0.000010 0.000010 0.000010 0.000010 0.000010 0.000010 0.000010 0.000010 0.000010 0.000010 0.000010 0.000010 0.000010 0.000010 0.000010 0.000010 0.000010 0.000010 0.000010 0.000010 0.000010 0.000010 0.000010 0.000010 0.000010 0.000010
0.000010 0.000010 0.000010 0.009240 0.000010 0.000010 0.000010 0.000020 0.000010 0.000010 0.000010 0.984628 0.000010 0.000010 0.000010 0.000010 0.000010 0.000010 0.000010 0.000010 0.000010 0.000010 0.000010 0.000010 0.000010 0.000010 0.000010 0.005742 0.000010 0.000010 0.000010 0.000010 0.000010 0.000010 0.000010 0.000010 0.000010 0.000010 0.000010 0.000010 0.000010
0.000010 0.000010 0.000010 0.000010 0.000010 0.000010 0.000010 0.000010 0.000010 0.000010 0.000010 0.999600 0.000010 0.000010 0.000010 0.000010 0.000010 0.000010 0.000010 0.000010 0.000010 0.000010 0.000010 0.000010 0.000010 0.000010 0.000010 0.000010 0.000010 0.000010 0.000010 0.000010 0.000010 0.000010 0.000010 0.000010 0.000010 0.000010 0.000010 0.000010 0.000010
0.000010 0.000010 0.000010 0.000010 0.000010 0.000010 0.000010 0.000010 0.000010 0.000010 0.000010 0.999600 0.000010 0.000010 0.000010 0.000010 0.000010 0.000010 0.000010 0.000010 0.000010 0.000010 0.000010 0.000010 0.000010 0.000010 0.000010 0.000010 0.000010 0.000010 0.000010 0.000010 0.000010 0.000010 0.000010 0.000010 0.000010 0.000010 0.000010 0.000010 0.000010
0.000010 0.000010 0.000010 0.000010 0.000010 0.000010 0.000010 0.000010 0.000010 0.000010 0.000010 0.984821 0.000010 0.014333 0.000010 0.000010 0.000010 0.000010 0.000010 0.000010 0.000010 0.000010 0.000010 0.000010 0.000010 0.000010 0.000010 0.000010 0.000465 0.000010 0.000010 0.000010 0.000010 0.000010 0.000010 0.000010 0.000010 0.000010 0.000010 0.000010 0.000010
0.025196 0.053424 0.475437 0.052692 0.008396 0.013382 0.009737 0.018759 0.000010 0.003156 0.000010 0.041489 0.000010 0.000010 0.000010 0.018737 0.000010 0.000010 0.048472 0.000010 0.043663 0.012041 0.011921 0.000010 0.018630 0.000010 0.003219 0.049961 0.000010 0.000627 0.000010 0.000010 0.015961 0.000010 0.040204 0.006087 0.004494 0.000010 0.008777 0.012965 0.002422
0.003521 0.101716 0.806218 0.034703 0.000010 0.000010 0.000010 0.000010 0.000010 0.000010 0.000010 0.053482 0.000010 0.000010 0.000010 0.000010 0.000010 0.000010 0.000010 0.000010 0.000010 0.000010 0.000010 0.000010 0.000010 0.000010 0.000010 0.000010 0.000010 0.000010 0.000010 0.000010 0.000010 0.000010 0.000010 0.000010 0.000010 0.000010 0.000010 0.000010 0.000010
0.009552 0.115690 0.580619 0.086011 0.000010 0.000010 0.000010 0.000010 0.000010 0.000010 0.000010 0.037383 0.000010 0.000010 0.003032 0.022903 0.000010 0.000010 0.052499 0.000010 0.000010 0.000010 0.000010 0.000010 0.000889 0.000010 0.000010 0.091112 0.000010 0.000010 0.000010 0.000010 0.000010 0.000010 0.000010 0.000010 0.000010 0.000010 0.000010 0.000010 0.000010
0.012173 0.120934 0.666418 0.073838 0.000010 0.000010 0.000010 0.000010 0.000010 0.000010 0.000010 0.017370 0.000010 0.000010 0.003778 0.006867 0.000010 0.000010 0.023688 0.000010 0.000010 0.000010 0.000010 0.000010 0.000010 0.000010 0.000010 0.074613 0.000010 0.000010 0.000010 0.000010 0.000010 0.000010 0.000010 0.000010 0.000010 0.000010 0.000010 0.000010 0.000010
0.000010 0.126159 0.648334 0.082370 0.000010 0.000777 0.000010 0.000010 0.000010 0.000010 0.000010 0.052293 0.000010 0.011168 0.000010 0.000010 0.000010 0.000010 0.021420 0.000010 0.000010 0.000010 0.000010 0.000010 0.015389 0.000010 0.000010 0.035053 0.004388 0.000010 0.000010 0.000010 0.000010 0.000010 0.000010 0.000010 0.000010 0.000010 0.002350 0.000010 0.000010
0.010274 0.114398 0.644997 0.051677 0.031199 0.010596 0.000010 0.000010 0.000010 0.000010 0.000010 0.047692 0.000010 0.000010 0.010431 0.000010 0.000010 0.000010 0.034456 0.000010 0.000010 0.000010 0.000010 0.000010 0.024843 0.000010 0.000010 0.000010 0.007719 0.000010 0.000010 0.004372 0.000010 0.000010 0.000010 0.000010 0.000010 0.000010 0.000622 0.006455 0.000010
0.008052 0.117618 0.669805 0.071227 0.016322 0.005234 0.000010 0.000010 0.000010 0.000010 0.000010 0.055638 0.000010 0.001834 0.000010 0.000010 0.000010 0.000010 0.019980 0.000010 0.000010 0.000010 0.000010 0.000010 0.016845 0.000010 0.000010 0.000010 0.017145 0.000010 0.000010 0.000010 0.000010 0.000010 0.000010 0.000010 0.000010 0.000010 0.000010 0.000010 0.000010
0.000010 0.096835 0.809548 0.028248 0.000010 0.000010 0.000010 0.000010 0.000010 0.000010 0.000010 0.064998 0.000010 0.000010 0.000010 0.000010 0.000010 0.000010 0.000010 0.000010 0.000010 0.000010 0.000010 0.000010 0.000010 0.000010 0.000010 0.000010 0.000010 0.000010 0.000010 0.000010 0.000010 0.000010 0.000010 0.000010 0.000010 0.000010 0.000010 0.000010 0.000010
0.012678 0.107592 0.615682 0.080384 0.008287 0.006416 0.000010 0.000010 0.000010 0.000010 0.000010 0.073019 0.000010 0.021697 0.000010 0.000010 0.000010 0.000010 0.011203 0.000010 0.000010 0.000010 0.000010 0.000010 0.021991 0.000010 0.000010 0.006507 0.034255 0.000010 0.000010 0.000010 0.000010 0.000010 0.000010 0.000010 0.000010 0.000010 0.000010 0.000010 0.000010
0.000010 0.000010 0.032296 0.000010 0.021921 0.009179 0.000010 0.000010 0.004365 0.000010 0.000174 0.025837 0.000010 0.005537 0.000010 0.090868 0.000010 0.000010 0.019262 0.000010 0.000010 0.000010 0.000010 0.000010 0.065394 0.000010 0.007634 0.006092 0.000010 0.000010 0.000010 0.685655 0.000010 0.000010 0.007600 0.000010 0.007682 0.000010 0.010253 0.000010 0.000010
0.008236 0.000010 0.000010 0.000010 0.000010 0.000010 0.000010 0.000010 0.000010 0.000010 0.000010 0.000010 0.000010 0.000010 0.000010 0.000010 0.000010 0.000010 0.004764 0.000010 0.000010 0.000010 0.000010 0.000010 0.000010 0.000010 0.000010 0.000010 0.000010 0.000010 0.000010 0.986620 0.000010 0.000010 0.000010 0.000010 0.000010 0.000010 0.000010 0.000010 0.000010
0.000010 0.017233 0.000010 0.018962 0.019279 0.000010 0.000010 0.012908 0.000010 0.000010 0.000010 0.000532 0.000010 0.000010 0.013594 0.011801 0.000010 0.000010 0.023373 0.000010 0.008161 0.000010 0.000010 0.000010 0.067466 0.000010 0.017169 0.000010 0.000010 0.000010 0.000010 0.754038 0.000010 0.000010 0.000010 0.000010 0.007598 0.000010 0.016091 0.011536 0.000010
0.000010 0.000010 0.000010 0.000010 0.000010 0.000010 0.000010 0.000010 0.000010 0.000010 0.000010 0.000010 0.000010 0.000010 0.000010 0.000010 0.000010 0.000010 0.000010 0.000010 0.000010 0.000010 0.000010 0.000010 0.000010 0.000010 0.000010 0.000010 0.000010 0.000010 0.000010 0.999600 0.000010 0.000010 0.000010 0.000010 0.000010 0.000010 0.000010 0.000010 0.000010
0.000010 0.000010 0.000010 0.000010 0.008475 0.000010 0.000010 0.000010 0.000604 0.000010 0.000010 0.000010 0.000010 0.000010 0.000010 0.000010 0.000010 0.000010 0.000010 0.000010 0.023964 0.000010 0.000010 0.000010 0.015437 0.000010 0.000010 0.000010 0.000010 0.000010 0.000010 0.941095 0.006211 0.000010 0.000010 0.000010 0.000010 0.000010 0.000010 0.003874 0.000010
0.000010 0.000010 0.000010 0.000010 0.000010 0.000010 0.000010 0.000010 0.000010 0.000010 0.000010 0.000010 0.000010 0.000010 0.000010 0.000010 0.000010 0.000010 0.000010 0.000010 0.000010 0.000010 0.000010 0.000010 0.000010 0.000010 0.000010 0.000010 0.000010 0.000010 0.000010 0.999600 0.000010 0.000010 0.000010 0.000010 0.000010 0.000010 0.000010 0.000010 0.000010
0.009228 0.003774 0.018296 0.004968 0.030215 0.000010 0.000010 0.000010 0.000010 0.000010 0.000010 0.000482 0.000010 0.000010 0.011050 0.082911 0.000010 0.000010 0.023495 0.000010 0.000010 0.000010 0.000010 0.000010 0.067549 0.000010 0.000010 0.000010 0.000010 0.000010 0.000010 0.708203 0.005936 0.000010 0.000010 0.000010 0.030857 0.000010 0.002159 0.000617 0.000010
0.000010 0.000010 0.000010 0.000010 0.000010 0.000010 0.000010 0.000010 0.000010 0.000010 0.000010 0.000010 0.000010 0.000010 0.000010 0.000010 0.000010 0.000010 0.000010 0.000010 0.000010 0.000010 0.000010 0.000010 0.000010 0.000010 0.000010 0.000010 0.000010 0.000010 0.000010 0.999600 0.000010 0.000010 0.000010 0.000010 0.000010 0.000010 0.000010 0.000010 0.000010
0.000010 0.000010 0.000010 0.000010 0.000010 0.000010 0.000010 0.000010 0.000010 0.000010 0.000010 0.000010 0.000010 0.000010 0.000010 0.000010 0.000010 0.000010 0.000010 0.000010 0.000010 0.000010 0.000010 0.000010 0.000010 0.000010 0.000010 0.000010 0.000010 0.000010 0.000010 0.999600 0.000010 0.000010 0.000010 0.000010 0.000010 0.000010 0.000010 0.000010 0.000010
0.000010 0.000010 0.000010 0.000010 0.000010 0.000010 0.000010 0.000010 0.000010 0.000010 0.000010 0.000010 0.000010 0.000010 0.000010 0.000010 0.000010 0.000010 0.000010 0.000010 0.000010 0.000010 0.000010 0.000010 0.000010 0.000010 0.000010 0.000010 0.000010 0.000010 0.000010 0.999600 0.000010 0.000010 0.000010 0.000010 0.000010 0.000010 0.000010 0.000010 0.000010
0.000010 0.000010 0.000010 0.000010 0.000010 0.000010 0.000010 0.000010 0.000010 0.000010 0.000010 0.000010 0.000010 0.000010 0.000010 0.000010 0.000010 0.000010 0.015971 0.000010 0.000010 0.000010 0.000010 0.000010 0.000010 0.000010 0.010138 0.000010 0.000010 0.000010 0.000010 0.973511 0.000010 0.000010 0.000010 0.000010 0.000010 0.000010 0.000010 0.000010 0.000010
0.000010 0.004135 0.000010 0.000010 0.000010 0.000010 0.000010 0.000010 0.000010 0.000010 0.000010 0.000010 0.000010 0.000010 0.000010 0.000010 0.000010 0.000010 0.000010 0.000010 0.000010 0.000010 0.000010 0.000010 0.000010 0.000010 0.000010 0.000010 0.000010 0.000010 0.000010 0.995475 0.000010 0.000010 0.000010 0.000010 0.000010 0.000010 0.000010 0.000010 0.000010
0.000010 0.000010 0.000010 0.000010 0.000010 0.000010 0.000010 0.000010 0.000010 0.000010 0.000010 0.000010 0.000010 0.000010 0.000010 0.000010 0.000010 0.000010 0.000010 0.000010 0.000010 0.000010 0.000010 0.000010 0.000010 0.000010 0.000010 0.000010 0.000010 0.000010 0.000010 0.999600 0.000010 0.000010 0.000010 0.000010 0.000010 0.000010 0.000010 0.000010 0.000010
0.000010 0.000010 0.000010 0.000010 0.000010 0.000010 0.000010 0.000010 0.000010 0.000010 0.000010 0.000010 0.000010 0.000010 0.000010 0.000010 0.000010 0.000010 0.000010 0.000010 0.000010 0.000010 0.000010 0.000010 0.000010 0.000010 0.000010 0.000010 0.000010 0.000010 0.000010 0.999600 0.000010 0.000010 0.000010 0.000010 0.000010 0.000010 0.000010 0.000010 0.000010
0.051510 0.005130 0.045393 0.028842 0.034168 0.000010 0.000010 0.000010 0.009012 0.000010 0.000010 0.017684 0.000010 0.041656 0.019059 0.083849 0.000010 0.000010 0.062129 0.000010 0.000274 0.000010 0.000010 0.000010 0.117919 0.000010 0.000010 0.009831 0.000010 0.000010 0.000010 0.423514 0.000010 0.000010 0.015421 0.000010 0.013306 0.000010 0.001981 0.018462 0.000649
0.024008 0.002668 0.011035 0.011686 0.030916 0.000010 0.000010 0.021131 0.000010 0.000010 0.005554 0.008195 0.000010 0.008437 0.033289 0.091333 0.000010 0.000010 0.030906 0.000010 0.000010 0.000010 0.000010 0.000010 0.076731 0.000010 0.021715 0.000010 0.000010 0.000010 0.000010 0.609028 0.003689 0.000010 0.002179 0.000010 0.002225 0.000010 0.005056 0.000010 0.000010
0.000010 0.000010 0.000010 0.000010 0.011531 0.000010 0.000010 0.000010 0.000010 0.000010 0.000010 0.000010 0.000010 0.000010 0.000010 0.000010 0.000010 0.000010 0.001531 0.000010 0.000010 0.000010 0.000010 0.000010 0.000010 0.000010 0.003401 0.000010 0.000010 0.000010 0.000010 0.983166 0.000010 0.000010 0.000010 0.000010 0.000010 0.000010 0.000010 0.000010 0.000010
0.000010 0.000010 0.000010 0.000010 0.000010 0.000010 0.000010 0.000010 0.000010 0.000010 0.000010 0.000010 0.000010 0.000010 0.000010 0.000010 0.000010 0.000010 0.000010 0.000010 0.000010 0.000010 0.000010 0.000010 0.000010 0.000010 0.000010 0.000010 0.000010 0.000010 0.000010 0.999600 0.000010 0.000010 0.000010 0.000010 0.000010 0.000010 0.000010 0.000010 0.000010
0.000010 0.000010 0.000010 0.000010 0.000010 0.000010 0.000010 0.000010 0.000010 0.000010 0.000010 0.000010 0.000010 0.000010 0.000010 0.000010 0.000010 0.000010 0.000010 0.000010 0.000010 0.000010 0.000010 0.000010 0.000010 0.000010 0.000010 0.000010 0.000010 0.000010 0.000010 0.999600 0.000010 0.000010 0.000010 0.000010 0.000010 0.000010 0.000010 0.000010 0.000010
0.000010 0.000010 0.000010 0.000010 0.000010 0.000010 0.000010 0.000010 0.004230 0.000010 0.000010 0.000010 0.000010 0.000010 0.000010 0.000010 0.000010 0.000010 0.000010 0.000010 0.000010 0.000010 0.000010 0.000010 0.000010 0.000010 0.000010 0.000010 0.000010 0.000010 0.000010 0.995380 0.000010 0.000010 0.000010 0.000010 0.000010 0.000010 0.000010 0.000010 0.000010
0.000010 0.000010 0.000010 0.000010 0.000010 0.000010 0.000010 0.000010 0.000010 0.000010 0.000010 0.000010 0.000010 0.000010 0.000010 0.000010 0.000010 0.000010 0.000010 0.000010 0.000010 0.000010 0.000010 0.000010 0.999600 0.000010 0.000010 0.000010 0.000010 0.000010 0.000010 0.000010 0.000010 0.000010 0.000010 0.000010 0.000010 0.000010 0.000010 0.000010 0.000010
0.000010 0.000010 0.000010 0.000010 0.000010 0.000010 0.000010 0.000010 0.000010 0.000010 0.000010 0.000010 0.000010 0.000010 0.000010 0.000010 0.000010 0.000010 0.000010 0.000010 0.000010 0.000010 0.000010 0.000010 0.999600 0.000010 0.000010 0.000010 0.000010 0.000010 0.000010 0.000010 0.000010 0.000010 0.000010 0.000010 0.000010 0.000010 0.000010 0.000010 0.000010
0.000010 0.000010 0.000010 0.000010 0.000010 0.000010 0.000010 0.000010 0.000010 0.000010 0.000010 0.000010 0.000010 0.000010 0.014134 0.028119 0.000010 0.000010 0.000010 0.000010 0.000010 0.000010 0.000010 0.000010 0.957367 0.000010 0.000010 0.000010 0.000010 0.000010 0.000010 0.000010 0.000010 0.000010 0.000010 0.000010 0.000010 0.000010 0.000010 0.000010 0.000010
0.018106 0.003818 0.000010 0.000010 0.000010 0.000010 0.000010 0.000010 0.000010 0.000010 0.000010 0.000010 0.000010 0.001431 0.009005 0.000010 0.000010 0.000010 0.013133 0.000010 0.000010 0.000010 0.000010 0.000010 0.935271 0.000010 0.007089 0.000010 0.008182 0.000563 0.000010 0.000010 0.003092 0.000010 0.000010 0.000010 0.000010 0.000010 0.000010 0.000010 0.000010
0.000010 0.003074 0.000010 0.000010 0.000010 0.000010 0.000010 0.000010 0.000010 0.000010 0.000010 0.000010 0.000010 0.000010 0.000010 0.000010 0.000010 0.000010 0.000010 0.000010 0.000010 0.000010 0.000010 0.000010 0.996536 0.000010 0.000010 0.000010 0.000010 0.000010 0.000010 0.000010 0.000010 0.000010 0.000010 0.000010 0.000010 0.000010 0.000010 0.000010 0.000010
0.000010 0.011305 0.000010 0.000010 0.000010 0.000010 0.000010 0.000010 0.000010 0.000010 0.000010 0.000010 0.000010 0.000010 0.000010 0.000010 0.000010 0.000010 0.000010 0.000010 0.000010 0.000010 0.000010 0.000010 0.988305 0.000010 0.000010 0.000010 0.000010 0.000010 0.000010 0.000010 0.000010 0.000010 0.000010 0.000010 0.000010 0.000010 0.000010 0.000010 0.000010
0.000010 0.000010 0.000010 0.000010 0.000010 0.000010 0.000010 0.000010 0.000010 0.000010 0.000010 0.000010 0.000010 0.000010 0.000010 0.000010 0.000010 0.000010 0.000010 0.000010 0.000010 0.000010 0.000010 0.000010 0.999600 0.000010 0.000010 0.000010 0.000010 0.000010 0.000010 0.000010 0.000010 0.000010 0.000010 0.000010 0.000010 0.000010 0.000010 0.000010 0.000010
0.000010 0.000010 0.000010 0.000010 0.000010 0.000010 0.000010 0.000010 0.000010 0.000010 0.000010 0.000010 0.000010 0.000010 0.000010 0.000010 0.000010 0.000010 0.000010 0.000010 0.000010 0.000010 0.000010 0.000010 0.999600 0.000010 0.000010 0.000010 0.000010 0.000010 0.000010 0.000010 0.000010 0.000010 0.000010 0.000010 0.000010 0.000010 0.000010 0.000010 0.000010
0.000010 0.000010 0.000010 0.000010 0.000010 0.000010 0.000010 0.000010 0.000010 0.000010 0.000010 0.000010 0.000010 0.000010 0.000010 0.000010 0.000010 0.000010 0.000010 0.000010 0.000010 0.000010 0.000010 0.000010 0.999600 0.000010 0.000010 0.000010 0.000010 0.000010 0.000010 0.000010 0.000010 0.000010 0.000010 0.000010 0.000010 0.000010 0.000010 0.000010 0.000010
0.000010 0.000010 0.000010 0.000010 0.000010 0.000010 0.000010 0.000010 0.000010 0.000010 0.000010 0.000010 0.000010 0.000010 0.000010 0.000010 0.000010 0.000010 0.000010 0.000010 0.000010 0.000010 0.000010 0.000010 0.999600 0.000010 0.000010 0.000010 0.000010 0.000010 0.000010 0.000010 0.000010 0.000010 0.000010 0.000010 0.000010 0.000010 0.000010 0.000010 0.000010
0.000010 0.000010 0.000010 0.000010 0.000010 0.000010 0.000010 0.000010 0.000010 0.000010 0.000010 0.000010 0.000010 0.000010 0.000010 0.000010 0.000010 0.000010 0.000010 0.000010 0.000010 0.000010 0.000010 0.000010 0.999600 0.000010 0.000010 0.000010 0.000010 0.000010 0.000010 0.000010 0.000010 0.000010 0.000010 0.000010 0.000010 0.000010 0.000010 0.000010 0.000010
0.000010 0.000010 0.000010 0.000010 0.000010 0.000010 0.000010 0.000010 0.000010 0.000010 0.000010 0.000010 0.000010 0.000010 0.000010 0.000010 0.000010 0.000010 0.000010 0.000010 0.000010 0.000010 0.000010 0.000010 0.999600 0.000010 0.000010 0.000010 0.000010 0.000010 0.000010 0.000010 0.000010 0.000010 0.000010 0.000010 0.000010 0.000010 0.000010 0.000010 0.000010
0.000010 0.000010 0.000010 0.000010 0.000010 0.000010 0.000010 0.000010 0.000010 0.000010 0.000010 0.000010 0.000010 0.000010 0.000010 0.008173 0.000010 0.000010 0.032249 0.000010 0.000010 0.000010 0.000010 0.000010 0.959199 0.000010 0.000010 0.000010 0.000010 0.000010 0.000010 0.000010 0.000010 0.000010 0.000010 0.000010 0.000010 0.000010 0.000010 0.000010 0.000010
0.000010 0.000010 0.000010 0.000010 0.000010 0.000010 0.000010 0.000010 0.000010 0.000010 0.000010 0.000010 0.000010 0.000010 0.000010 0.000010 0.000010 0.000010 0.000010 0.000010 0.000010 0.000010 0.000010 0.000010 0.999600 0.000010 0.000010 0.000010 0.000010 0.000010 0.000010 0.000010 0.000010 0.000010 0.000010 0.000010 0.000010 0.000010 0.000010 0.000010 0.000010
0.000010 0.023674 0.000010 0.000010 0.005695 0.000010 0.000010 0.000010 0.000010 0.000010 0.000010 0.000010 0.000010 0.000010 0.000010 0.000010 0.000010 0.000010 0.000010 0.000010 0.000010 0.000010 0.000010 0.000010 0.970251 0.000010 0.000010 0.000010 0.000010 0.000010 0.000010 0.000010 0.000010 0.000010 0.000010 0.000010 0.000010 0.000010 0.000010 0.000010 0.000010
0.022757 0.041566 0.069389 0.012111 0.031307 0.017407 0.000010 0.000010 0.000010 0.000010 0.000010 0.033556 0.000010 0.065431 0.016653 0.070413 0.000010 0.002304 0.011813 0.000010 0.018142 0.000010 0.000010 0.000010 0.201826 0.000010 0.000010 0.018185 0.013426 0.013320 0.000010 0.107535 0.008933 0.000010 0.180417 0.000010 0.012239 0.000010 0.022693 0.008398 0.000010
0.000010 0.000010 0.000010 0.000010 0.000010 0.000010 0.000010 0.000010 0.000010 0.000010 0.000010 0.000010 0.000010 0.000010 0.000010 0.000010 0.000010 0.000010 0.000010 0.000010 0.000010 0.000010 0.000010 0.000010 0.999600 0.000010 0.000010 0.000010 0.000010 0.000010 0.000010 0.000010 0.000010 0.000010 0.000010 0.000010 0.000010 0.000010 0.000010 0.000010 0.000010
0.000010 0.000010 0.000010 0.000010 0.000010 0.000010 0.000010 0.000010 0.000010 0.000010 0.000010 0.000010 0.000010 0.000010 0.000010 0.000010 0.000010 0.000010 0.000010 0.000010 0.000010 0.000010 0.000010 0.000010 0.999600 0.000010 0.000010 0.000010 0.000010 0.000010 0.000010 0.000010 0.000010 0.000010 0.000010 0.000010 0.000010 0.000010 0.000010 0.000010 0.000010
0.008612 0.004936 0.000010 0.442815 0.006992 0.000010 0.000010 0.003882 0.000010 0.000010 0.000010 0.000010 0.000010 0.000010 0.030545 0.000010 0.000010 0.000010 0.000010 0.000010 0.000010 0.000010 0.000010 0.000010 0.018739 0.000010 0.000010 0.000010 0.000010 0.000010 0.000010 0.470808 0.000010 0.000010 0.007498 0.000010 0.000010 0.000010 0.000010 0.004865 0.000010
0.000010 0.000010 0.000010 0.999598 0.000010 0.000010 0.000010 0.000010 0.000010 0.000010 0.000010 0.000010 0.000010 0.000010 0.000010 0.000010 0.000010 0.000010 0.000010 0.000010 0.000010 0.000010 0.000010 0.000010 0.000010 0.000010 0.000010 0.000010 0.000010 0.000010 0.000010 0.000010 0.000010 0.000010 0.000010 0.000010 0.000010 0.000010 0.000012 0.000010 0.000010
0.000010 0.000010 0.000010 0.999600 0.000010 0.000010 0.000010 0.000010 0.000010 0.000010 0.000010 0.000010 0.000010 0.000010 0.000010 0.000010 0.000010 0.000010 0.000010 0.000010 0.000010 0.000010 0.000010 0.000010 0.000010 0.000010 0.000010 0.000010 0.000010 0.000010 0.000010 0.000010 0.000010 0.000010 0.000010 0.000010 0.000010 0.000010 0.000010 0.000010 0.000010
0.000010 0.000010 0.000010 0.999600 0.000010 0.000010 0.000010 0.000010 0.000010 0.000010 0.000010 0.000010 0.000010 0.000010 0.000010 0.000010 0.000010 0.000010 0.000010 0.000010 0.000010 0.000010 0.000010 0.000010 0.000010 0.000010 0.000010 0.000010 0.000010 0.000010 0.000010 0.000010 0.000010 0.000010 0.000010 0.000010 0.000010 0.000010 0.000010 0.000010 0.000010
0.000010 0.000010 0.000010 0.999600 0.000010 0.000010 0.000010 0.000010 0.000010 0.000010 0.000010 0.000010 0.000010 0.000010 0.000010 0.000010 0.000010 0.000010 0.000010 0.000010 0.000010 0.000010 0.000010 0.000010 0.000010 0.000010 0.000010 0.000010 0.000010 0.000010 0.000010 0.000010 0.000010 0.000010 0.000010 0.000010 0.000010 0.000010 0.000010 0.000010 0.000010
0.000010 0.000010 0.000010 0.999600 0.000010 0.000010 0.000010 0.000010 0.000010 0.000010 0.000010 0.000010 0.000010 0.000010 0.000010 0.000010 0.000010 0.000010 0.000010 0.000010 0.000010 0.000010 0.000010 0.000010 0.000010 0.000010 0.000010 0.000010 0.000010 0.000010 0.000010 0.000010 0.000010 0.000010 0.000010 0.000010 0.000010 0.000010 0.000010 0.000010 0.000010
0.049113 0.000010 0.016365 0.827482 0.002932 0.001195 0.000010 0.000010 0.000010 0.000010 0.000010 0.000010 0.000010 0.000010 0.003555 0.041097 0.000010 0.000010 0.000010 0.000010 0.030274 0.000010 0.000010 0.000010 0.000010 0.000010 0.000010 0.000010 0.006094 0.000010 0.000010 0.000010 0.000010 0.000010 0.000010 0.000010 0.008367 0.000010 0.000010 0.013225 0.000010
0.059724 0.007496 0.000010 0.803487 0.000010 0.000010 0.000010 0.000010 0.000010 0.000010 0.000010 0.000010 0.000010 0.000010 0.021694 0.047623 0.000010 0.000010 0.000010 0.000010 0.019419 0.000010 0.000010 0.000010 0.000010 0.000010 0.018952 0.000010 0.017819 0.000010 0.000010 0.000010 0.000010 0.000010 0.000010 0.000010 0.002011 0.000010 0.001464 0.000010 0.000010
0.000010 0.000010 0.000010 0.999598 0.000010 0.000010 0.000010 0.000010 0.000010 0.000010 0.000010 0.000010 0.000010 0.000010 0.000010 0.000010 0.000010 0.000010 0.000010 0.000010 0.000010 0.000010 0.000010 0.000010 0.000012 0.000010 0.000010 0.000010 0.000010 0.000010 0.000010 0.000010 0.000010 0.000010 0.000010 0.000010 0.000010 0.000010 0.000010 0.000010 0.000010
0.000010 0.000010 0.001102 0.938921 0.000010 0.000010 0.000010 0.030650 0.000010 0.000010 0.000010 0.000010 0.000010 0.000010 0.000010 0.011183 0.000010 0.000010 0.000010 0.000010 0.000010 0.000010 0.000010 0.000010 0.000010 0.000010 0.000010 0.000010 0.000010 0.000010 0.000010 0.000010 0.000010 0.000010 0.000010 0.000010 0.000010 0.000010 0.000010 0.017785 0.000010
0.000010 0.000010 0.000010 0.999592 0.000010 0.000010 0.000010 0.000010 0.000010 0.000010 0.000010 0.000010 0.000010 0.000010 0.000010 0.000010 0.000010 0.000010 0.000010 0.000010 0.000010 0.000010 0.000010 0.000010 0.000010 0.000010 0.000010 0.000018 0.000010 0.000010 0.000010 0.000010 0.000010 0.000010 0.000010 0.000010 0.000010 0.000010 0.000010 0.000010 0.000010
0.000010 0.000010 0.000010 0.999600 0.000010 0.000010 0.000010 0.000010 0.000010 0.000010 0.000010 0.000010 0.000010 0.000010 0.000010 0.000010 0.000010 0.000010 0.000010 0.000010 0.000010 0.000010 0.000010 0.000010 0.000010 0.000010 0.000010 0.000010 0.000010 0.000010 0.000010 0.000010 0.000010 0.000010 0.000010 0.000010 0.000010 0.000010 0.000010 0.000010 0.000010
0.009202 0.000010 0.000010 0.985734 0.000010 0.000010 0.000010 0.002046 0.000010 0.000010 0.000010 0.000010 0.000010 0.000010 0.000010 0.000010 0.000010 0.000010 0.000010 0.000010 0.000010 0.000010 0.000010 0.000010 0.000010 0.000010 0.000010 0.000010 0.002648 0.000010 0.000010 0.000010 0.000010 0.000010 0.000010 0.000010 0.000010 0.000010 0.000010 0.000010 0.000010
0.004198 0.000010 0.025221 0.944578 0.000010 0.000010 0.000010 0.000010 0.005435 0.000010 0.000010 0.000010 0.000010 0.000010 0.016873 0.000010 0.000010 0.000010 0.000010 0.000010 0.000010 0.000010 0.000010 0.000010 0.000010 0.000010 0.000010 0.000010 0.000010 0.003344 0.000010 0.000010 0.000010 0.000010 0.000010 0.000010 0.000010 0.000010 0.000010 0.000010 0.000010
0.000010 0.000010 0.000010 0.999600 0.000010 0.000010 0.000010 0.000010 0.000010 0.000010 0.000010 0.000010 0.000010 0.000010 0.000010 0.000010 0.000010 0.000010 0.000010 0.000010 0.000010 0.000010 0.000010 0.000010 0.000010 0.000010 0.000010 0.000010 0.000010 0.000010 0.000010 0.000010 0.000010 0.000010 0.000010 0.000010 0.000010 0.000010 0.000010 0.000010 0.000010
0.000010 0.000010 0.000010 0.999596 0.000010 0.000010 0.000010 0.000010 0.000010 0.000010 0.000010 0.000014 0.000010 0.000010 0.000010 0.000010 0.000010 0.000010 0.000010 0.000010 0.000010 0.000010 0.000010 0.000010 0.000010 0.000010 0.000010 0.000010 0.000010 0.000010 0.000010 0.000010 0.000010 0.000010 0.000010 0.000010 0.000010 0.000010 0.000010 0.000010 0.000010
0.000010 0.000010 0.000010 0.999576 0.000010 0.000010 0.000010 0.000010 0.000010 0.000010 0.000010 0.000010 0.000010 0.000010 0.000010 0.000010 0.000010 0.000014 0.000010 0.000010 0.000010 0.000010 0.000010 0.000010 0.000010 0.000010 0.000010 0.000015 0.000010 0.000010 0.000010 0.000016 0.000010 0.000010 0.000010 0.000010 0.000010 0.000010 0.000020 0.000010 0.000010
0.080029 0.000010 0.027980 0.739600 0.000010 0.000010 0.000010 0.000010 0.000010 0.000010 0.000010 0.000010 0.000010 0.000010 0.006322 0.064437 0.000010 0.006628 0.000010 0.000010 0.030591 0.000010 0.000010 0.000010 0.000010 0.000010 0.007519 0.000010 0.017417 0.000010 0.000010 0.000010 0.000010 0.000010 0.002265 0.000010 0.000010 0.000010 0.000010 0.016912 0.000010
0.000010 0.000010 0.000010 0.999600 0.000010 0.000010 0.000010 0.000010 0.000010 0.000010 0.000010 0.000010 0.000010 0.000010 0.000010 0.000010 0.000010 0.000010 0.000010 0.000010 0.000010 0.000010 0.000010 0.000010 0.000010 0.000010 0.000010 0.000010 0.000010 0.000010 0.000010 0.000010 0.000010 0.000010 0.000010 0.000010 0.000010 0.000010 0.000010 0.000010 0.000010
0.059358 0.014691 0.032194 0.744714 0.006789 0.001433 0.000010 0.008457 0.000741 0.000010 0.000010 0.000010 0.000010 0.000010 0.010658 0.054205 0.000010 0.007248 0.000010 0.000010 0.028990 0.000010 0.000010 0.000010 0.000010 0.000010 0.000010 0.000010 0.000010 0.000010 0.000010 0.000010 0.002566 0.000010 0.000010 0.000010 0.000010 0.000010 0.000010 0.027687 0.000010
0.000010 0.000010 0.000010 0.000010 0.000010 0.000010 0.000010 0.000010 0.000010 0.000010 0.000010 0.000010 0.000010 0.000010 0.000010 0.000010 0.000010 0.000010 0.000010 0.000010 0.000010 0.000010 0.000010 0.000010 0.000010 0.000010 0.000010 0.000010 0.000010 0.000010 0.000010 0.000010 0.000010 0.000010 0.000010 0.000010 0.000010 0.000010 0.000010 0.999600 0.000010
0.000010 0.000010 0.000010 0.000010 0.000010 0.000010 0.000010 0.000010 0.000010 0.000010 0.000010 0.000010 0.000010 0.000010 0.000010 0.000010 0.000010 0.000010 0.000010 0.000010 0.000010 0.000010 0.000010 0.000010 0.000010 0.000010 0.000010 0.000010 0.000010 0.000010 0.000010 0.000010 0.000010 0.000010 0.000010 0.000010 0.000010 0.000010 0.000010 0.999600 0.000010
0.000010 0.000010 0.000010 0.000010 0.000010 0.000010 0.000010 0.000010 0.000010 0.000010 0.000010 0.000010 0.000010 0.000010 0.000010 0.000010 0.000010 0.000010 0.000010 0.000010 0.000010 0.000010 0.000010 0.000010 0.000010 0.000010 0.000010 0.000010 0.000010 0.000010 0.000010 0.000010 0.000010 0.000010 0.000010 0.000010 0.000010 0.000010 0.000010 0.999600 0.000010
0.000010 0.000010 0.000010 0.000010 0.000010 0.000010 0.000010 0.000010 0.000010 0.000010 0.000010 0.000010 0.000010 0.000010 0.000010 0.000010 0.000010 0.000010 0.000010 0.000010 0.000010 0.000010 0.000010 0.000010 0.000010 0.000010 0.000010 0.000010 0.000010 0.000010 0.000010 0.000010 0.000010 0.000010 0.000010 0.000010 0.000010 0.000010 0.000010 0.999600 0.000010
0.000010 0.000010 0.000010 0.000010 0.000010 0.000010 0.000010 0.000010 0.000010 0.000010 0.000010 0.000010 0.000010 0.000010 0.000010 0.000010 0.000010 0.000010 0.000010 0.000010 0.000010 0.000010 0.000010 0.000010 0.000010 0.000010 0.000010 0.000010 0.000010 0.000010 0.000010 0.000010 0.000010 0.000010 0.000010 0.000010 0.000010 0.000010 0.000010 0.999600 0.000010
0.000010 0.000010 0.000010 0.000010 0.000010 0.000010 0.000010 0.000010 0.000010 0.000010 0.000010 0.000010 0.000010 0.000010 0.000010 0.000010 0.000010 0.000010 0.000010 0.000010 0.000010 0.000010 0.000010 0.000010 0.000010 0.000010 0.000010 0.000010 0.000010 0.000010 0.000010 0.000010 0.000010 0.000010 0.000010 0.000010 0.000010 0.000010 0.000010 0.999600 0.000010
0.000010 0.009929 0.000010 0.005696 0.000010 0.000010 0.000010 0.041047 0.000010 0.000010 0.000010 0.000010 0.000010 0.000010 0.133383 0.017352 0.000010 0.006515 0.000010 0.000010 0.000010 0.000010 0.000010 0.000010 0.003427 0.000010 0.000010 0.000010 0.031922 0.000010 0.009408 0.000010 0.000010 0.000010 0.009566 0.000010 0.013078 0.000010 0.002532 0.715864 0.000010
0.000010 0.000010 0.000010 0.000010 0.000010 0.000010 0.000010 0.000010 0.014204 0.000010 0.000010 0.000010 0.000010 0.004230 0.069614 0.000010 0.000010 0.000010 0.000010 0.000010 0.003117 0.000010 0.000010 0.000010 0.000010 0.000010 0.000010 0.000010 0.000010 0.000010 0.000010 0.000010 0.000010 0.000010 0.000010 0.000010 0.024826 0.000010 0.000010 0.883658 0.000010
0.000010 0.000010 0.000010 0.001673 0.000010 0.000010 0.000010 0.000010 0.000010 0.000010 0.000010 0.000010 0.000010 0.000010 0.004621 0.000010 0.000010 0.000010 0.000010 0.000010 0.000010 0.000010 0.000010 0.000010 0.000010 0.000010 0.000010 0.000010 0.012208 0.000010 0.000010 0.000010 0.000010 0.000010 0.000010 0.000010 0.000010 0.000010 0.000010 0.981128 0.000010
0.000010 0.000010 0.000010 0.000010 0.000010 0.000010 0.000010 0.000010 0.000010 0.000010 0.000010 0.000010 0.000010 0.000010 0.000010 0.000010 0.000010 0.000010 0.000010 0.000010 0.000010 0.000010 0.000010 0.000010 0.000010 0.000010 0.000010 0.000010 0.000010 0.000010 0.000010 0.000010 0.000010 0.000010 0.000010 0.000010 0.000010 0.000010 0.000010 0.999600 0.000010
0.000010 0.013264 0.000010 0.000010 0.000010 0.009523 0.000010 0.000010 0.000010 0.000010 0.000010 0.000010 0.000010 0.018428 0.136857 0.000010 0.000010 0.000010 0.015110 0.000010 0.010752 0.000010 0.000010 0.000010 0.000010 0.000010 0.000010 0.000010 0.028411 0.000025 0.000010 0.000010 0.000010 0.000010 0.003523 0.000010 0.000010 0.000010 0.003418 0.760390 0.000010
0.000010 0.000010 0.000010 0.000010 0.000010 0.000961 0.000010 0.000010 0.000010 0.000010 0.000010 0.000010 0.000010 0.000010 0.026127 0.000010 0.000010 0.000010 0.000010 0.000010 0.000010 0.000010 0.000010 0.000010 0.000010 0.000010 0.000010 0.000010 0.042471 0.000010 0.000010 0.000010 0.000010 0.000010 0.000010 0.000010 0.000010 0.000010 0.000010 0.930071 0.000010
0.016984 0.000010 0.000010 0.002941 0.000010 0.000010 0.000010 0.011109 0.009001 0.000010 0.000010 0.000010 0.000010 0.000010 0.101617 0.000010 0.000010 0.000010 0.000010 0.000010 0.007573 0.000010 0.000010 0.000010 0.000042 0.000010 0.000010 0.000010 0.006335 0.000010 0.000010 0.000010 0.000010 0.000010 0.000010 0.000010 0.013038 0.000010 0.001869 0.829190 0.000010
0.000010 0.000010 0.000010 0.000010 0.000010 0.000010 0.000010 0.000010 0.000010 0.000010 0.000010 0.000010 0.000010 0.000010 0.000010 0.000010 0.000010 0.000010 0.000010 0.000010 0.000010 0.000010 0.000010 0.000010 0.000010 0.000010 0.000010 0.000010 0.000010 0.000010 0.000010 0.000010 0.000010 0.000010 0.000010 0.000010 0.000010 0.000010 0.000010 0.999600 0.000010
0.000010 0.000010 0.000010 0.000010 0.000010 0.000010 0.000010 0.000010 0.000010 0.000010 0.000010 0.000010 0.000010 0.000010 0.000010 0.000010 0.000010 0.000010 0.000010 0.000010 0.000010 0.000010 0.000010 0.000010 0.000010 0.000010 0.000010 0.000010 0.000010 0.000010 0.000010 0.000010 0.000010 0.000010 0.000010 0.000010 0.000010 0.000010 0.000010 0.999600 0.000010
0.000010 0.000010 0.000010 0.000010 0.000010 0.000010 0.000010 0.000010 0.000010 0.000010 0.000010 0.000010 0.000010 0.000010 0.048084 0.000010 0.000010 0.000010 0.000010 0.000010 0.000010 0.000010 0.000010 0.000010 0.000010 0.000010 0.000010 0.000010 0.000010 0.000010 0.000010 0.000010 0.000010 0.000010 0.000010 0.000010 0.000010 0.000010 0.000010 0.951526 0.000010
0.000010 0.000010 0.000010 0.000010 0.000010 0.000010 0.000010 0.000010 0.000010 0.000010 0.000010 0.000010 0.000010 0.000010 0.000010 0.000010 0.000010 0.000010 0.000010 0.000010 0.000010 0.000010 0.000010 0.000010 0.000010 0.000010 0.000010 0.000010 0.000010 0.000010 0.000019 0.000010 0.000010 0.000010 0.000010 0.000010 0.000010 0.000010 0.000010 0.999591 0.000010
0.000010 0.000010 0.000010 0.000010 0.000010 0.000010 0.000010 0.003361 0.000010 0.000010 0.000010 0.000010 0.000010 0.000010 0.067036 0.000010 0.000010 0.000010 0.000010 0.000010 0.020662 0.000010 0.000010 0.000010 0.000010 0.000010 0.000010 0.000010 0.000010 0.000010 0.000010 0.000010 0.000010 0.000010 0.000010 0.000010 0.021324 0.000010 0.000010 0.887257 0.000010
0.006603 0.000010 0.000010 0.000010 0.000010 0.000010 0.000010 0.000010 0.000010 0.000010 0.000010 0.000010 0.000010 0.000010 0.038526 0.006667 0.000010 0.000010 0.000010 0.000010 0.000010 0.000010 0.000010 0.000010 0.000010 0.000010 0.004143 0.000010 0.000010 0.000010 0.000010 0.000010 0.000010 0.000010 0.000010 0.000010 0.008729 0.000010 0.000010 0.934982 0.000010
0.000010 0.000010 0.000010 0.000010 0.000010 0.000010 0.000010 0.000010 0.000010 0.000010 0.000010 0.000010 0.000010 0.000010 0.000010 0.000010 0.000010 0.000010 0.000010 0.000010 0.000010 0.000010 0.000010 0.000010 0.000010 0.000010 0.000010 0.000010 0.000010 0.000010 0.000010 0.000010 0.000010 0.000010 0.000010 0.000010 0.000010 0.000010 0.000010 0.999600 0.000010
0.915047 0.000010 0.021558 0.029963 0.000010 0.000010 0.000010 0.000010 0.006128 0.000010 0.000010 0.000010 0.000010 0.015825 0.000010 0.007863 0.000010 0.000010 0.000010 0.000010 0.000010 0.000010 0.000010 0.000010 0.000010 0.000010 0.003222 0.000010 0.000010 0.000010 0.000010 0.000010 0.000010 0.000010 0.000010 0.000010 0.000064 0.000010 0.000010 0.000010 0.000010
0.993242 0.000010 0.000010 0.004892 0.000010 0.000010 0.000010 0.000010 0.000010 0.000010 0.000010 0.000010 0.000010 0.000010 0.000010 0.000010 0.000010 0.000010 0.000010 0.000010 0.000010 0.000010 0.000010 0.000010 0.000010 0.000010 0.000010 0.000010 0.000010 0.000010 0.000010 0.000010 0.000010 0.000010 0.000010 0.000010 0.000010 0.000010 0.001486 0.000010 0.000010
0.999600 0.000010 0.000010 0.000010 0.000010 0.000010 0.000010 0.000010 0.000010 0.000010 0.000010 0.000010 0.000010 0.000010 0.000010 0.000010 0.000010 0.000010 0.000010 0.000010 0.000010 0.000010 0.000010 0.000010 0.000010 0.000010 0.000010 0.000010 0.000010 0.000010 0.000010 0.000010 0.000010 0.000010 0.000010 0.000010 0.000010 0.000010 0.000010 0.000010 0.000010
0.999591 0.000010 0.000010 0.000010 0.000010 0.000010 0.000010 0.000010 0.000010 0.000010 0.000010 0.000010 0.000010 0.000010 0.000010 0.000010 0.000010 0.000010 0.000010 0.000010 0.000010 0.000010 0.000010 0.000010 0.000010 0.000010 0.000019 0.000010 0.000010 0.000010 0.000010 0.000010 0.000010 0.000010 0.000010 0.000010 0.000010 0.000010 0.000010 0.000010 0.000010
0.974698 0.000010 0.000010 0.022035 0.000010 0.000010 0.000010 0.000010 0.000010 0.000010 0.000010 0.000010 0.000010 0.000010 0.002887 0.000010 0.000010 0.000010 0.000010 0.000010 0.000010 0.000010 0.000010 0.000010 0.000010 0.000010 0.000010 0.000010 0.000010 0.000010 0.000010 0.000010 0.000010 0.000010 0.000010 0.000010 0.000010 0.000010 0.000010 0.000010 0.000010
0.999600 0.000010 0.000010 0.000010 0.000010 0.000010 0.000010 0.000010 0.000010 0.000010 0.000010 0.000010 0.000010 0.000010 0.000010 0.000010 0.000010 0.000010 0.000010 0.000010 0.000010 0.000010 0.000010 0.000010 0.000010 0.000010 0.000010 0.000010 0.000010 0.000010 0.000010 0.000010 0.000010 0.000010 0.000010 0.000010 0.000010 0.000010 0.000010 0.000010 0.000010
0.999600 0.000010 0.000010 0.000010 0.000010 0.000010 0.000010 0.000010 0.000010 0.000010 0.000010 0.000010 0.000010 0.000010 0.000010 0.000010 0.000010 0.000010 0.000010 0.000010 0.000010 0.000010 0.000010 0.000010 0.000010 0.000010 0.000010 0.000010 0.000010 0.000010 0.000010 0.000010 0.000010 0.000010 0.000010 0.000010 0.000010 0.000010 0.000010 0.000010 0.000010
0.999600 0.000010 0.000010 0.000010 0.000010 0.000010 0.000010 0.000010 0.000010 0.000010 0.000010 0.000010 0.000010 0.000010 0.000010 0.000010 0.000010 0.000010 0.000010 0.000010 0.000010 0.000010 0.000010 0.000010 0.000010 0.000010 0.000010 0.000010 0.000010 0.000010 0.000010 0.000010 0.000010 0.000010 0.000010 0.000010 0.000010 0.000010 0.000010 0.000010 0.000010
0.999600 0.000010 0.000010 0.000010 0.000010 0.000010 0.000010 0.000010 0.000010 0.000010 0.000010 0.000010 0.000010 0.000010 0.000010 0.000010 0.000010 0.000010 0.000010 0.000010 0.000010 0.000010 0.000010 0.000010 0.000010 0.000010 0.000010 0.000010 0.000010 0.000010 0.000010 0.000010 0.000010 0.000010 0.000010 0.000010 0.000010 0.000010 0.000010 0.000010 0.000010
0.999598 0.000010 0.000010 0.000010 0.000012 0.000010 0.000010 0.000010 0.000010 0.000010 0.000010 0.000010 0.000010 0.000010 0.000010 0.000010 0.000010 0.000010 0.000010 0.000010 0.000010 0.000010 0.000010 0.000010 0.000010 0.000010 0.000010 0.000010 0.000010 0.000010 0.000010 0.000010 0.000010 0.000010 0.000010 0.000010 0.000010 0.000010 0.000010 0.000010 0.000010
0.928953 0.000010 0.007941 0.013618 0.000010 0.000010 0.000010 0.006329 0.000010 0.000010 0.000010 0.000010 0.000010 0.000912 0.003887 0.024209 0.000010 0.000010 0.000010 0.000010 0.013821 0.000010 0.000010 0.000010 0.000010 0.000010 0.000010 0.000010 0.000010 0.000010 0.000010 0.000010 0.000010 0.000010 0.000010 0.000010 0.000010 0.000010 0.000010 0.000010 0.000010
0.984071 0.000010 0.000010 0.004444 0.000010 0.000010 0.000010 0.000010 0.000010 0.000010 0.000010 0.000010 0.000010 0.001001 0.000010 0.000010 0.000010 0.000010 0.000010 0.000010 0.000010 0.000010 0.000010 0.000010 0.000010 0.000010 0.000010 0.000010 0.000010 0.000010 0.000010 0.010114 0.000010 0.000010 0.000010 0.000010 0.000010 0.000010 0.000010 0.000010 0.000010
0.925535 0.025385 0.000010 0.016115 0.000010 0.000010 0.000010 0.000010 0.000010 0.000010 0.004369 0.000010 0.000010 0.000010 0.000010 0.000934 0.000010 0.000010 0.000010 0.000010 0.016903 0.000010 0.000010 0.000010 0.000010 0.000010 0.006488 0.000010 0.000010 0.000010 0.000010 0.000010 0.000010 0.000010 0.000010 0.000010 0.000010 0.000010 0.003941 0.000010 0.000010
0.993925 0.000010 0.000010 0.000010 0.000010 0.000010 0.000010 0.000010 0.000010 0.000010 0.000010 0.000010 0.000010 0.000010 0.000010 0.000010 0.000010 0.000010 0.000010 0.000010 0.000010 0.000010 0.000010 0.000010 0.000010 0.000010 0.000010 0.000010 0.000873 0.000010 0.000010 0.004822 0.000010 0.000010 0.000010 0.000010 0.000010 0.000010 0.000010 0.000010 0.000010
0.999600 0.000010 0.000010 0.000010 0.000010 0.000010 0.000010 0.000010 0.000010 0.000010 0.000010 0.000010 0.000010 0.000010 0.000010 0.000010 0.000010 0.000010 0.000010 0.000010 0.000010 0.000010 0.000010 0.000010 0.000010 0.000010 0.000010 0.000010 0.000010 0.000010 0.000010 0.000010 0.000010 0.000010 0.000010 0.000010 0.000010 0.000010 0.000010 0.000010 0.000010
0.999600 0.000010 0.000010 0.000010 0.000010 0.000010 0.000010 0.000010 0.000010 0.000010 0.000010 0.000010 0.000010 0.000010 0.000010 0.000010 0.000010 0.000010 0.000010 0.000010 0.000010 0.000010 0.000010 0.000010 0.000010 0.000010 0.000010 0.000010 0.000010 0.000010 0.000010 0.000010 0.000010 0.000010 0.000010 0.000010 0.000010 0.000010 0.000010 0.000010 0.000010
0.939193 0.000010 0.000010 0.000010 0.000010 0.000010 0.000010 0.000010 0.000010 0.000010 0.000010 0.001404 0.000010 0.000010 0.000010 0.000010 0.000010 0.000010 0.000010 0.000010 0.000010 0.000010 0.000010 0.000010 0.000010 0.000010 0.000010 0.000010 0.000010 0.000010 0.000010 0.059023 0.000010 0.000010 0.000010 0.000010 0.000010 0.000010 0.000010 0.000010 0.000010
0.999600 0.000010 0.000010 0.000010 0.000010 0.000010 0.000010 0.000010 0.000010 0.000010 0.000010 0.000010 0.000010 0.000010 0.000010 0.000010 0.000010 0.000010 0.000010 0.000010 0.000010 0.000010 0.000010 0.000010 0.000010 0.000010 0.000010 0.000010 0.000010 0.000010 0.000010 0.000010 0.000010 0.000010 0.000010 0.000010 0.000010 0.000010 0.000010 0.000010 0.000010
0.937558 0.000010 0.001468 0.051624 0.000010 0.000010 0.000010 0.000010 0.000010 0.000010 0.000010 0.000010 0.000010 0.000010 0.008980 0.000010 0.000010 0.000010 0.000010 0.000010 0.000010 0.000010 0.000010 0.000010 0.000010 0.000010 0.000010 0.000010 0.000010 0.000010 0.000010 0.000010 0.000010 0.000010 0.000010 0.000010 0.000010 0.000010 0.000010 0.000010 0.000010
0.999600 0.000010 0.000010 0.000010 0.000010 0.000010 0.000010 0.000010 0.000010 0.000010 0.000010 0.000010 0.000010 0.000010 0.000010 0.000010 0.000010 0.000010 0.000010 0.000010 0.000010 0.000010 0.000010 0.000010 0.000010 0.000010 0.000010 0.000010 0.000010 0.000010 0.000010 0.000010 0.000010 0.000010 0.000010 0.000010 0.000010 0.000010 0.000010 0.000010 0.000010
0.000010 0.000010 0.000010 0.000010 0.000010 0.003806 0.000010 0.000010 0.000010 0.000010 0.000010 0.000010 0.000010 0.020455 0.000010 0.000010 0.000010 0.000010 0.000010 0.000010 0.000010 0.000010 0.000010 0.000010 0.000010 0.000010 0.000010 0.000010 0.017801 0.000010 0.000010 0.000010 0.000010 0.000010 0.000010 0.000010 0.951801 0.000010 0.000010 0.005778 0.000010
0.000010 0.000010 0.000010 0.000010 0.000010 0.000010 0.000010 0.000010 0.000010 0.000010 0.000010 0.000010 0.000010 0.000010 0.000010 0.000010 0.000010 0.000010 0.000010 0.000010 0.000010 0.000010 0.000010 0.000010 0.000010 0.000010 0.000010 0.000010 0.000010 0.000010 0.000010 0.000010 0.000010 0.000010 0.000010 0.000010 0.999600 0.000010 0.000010 0.000010 0.000010
0.000010 0.000010 0.000010 0.000010 0.000010 0.000010 0.000010 0.000010 0.000010 0.000010 0.000010 0.000010 0.000010 0.000010 0.000010 0.000010 0.000010 0.000010 0.000010 0.000010 0.000010 0.000010 0.000010 0.000010 0.000010 0.000010 0.000010 0.000010 0.000010 0.000010 0.000010 0.000010 0.000010 0.000010 0.000010 0.000010 0.999600 0.000010 0.000010 0.000010 0.000010
0.000010 0.000010 0.000010 0.000010 0.000010 0.000010 0.000010 0.000010 0.000010 0.000010 0.000010 0.000010 0.000010 0.000010 0.000010 0.000010 0.000010 0.000010 0.000010 0.000010 0.000010 0.000010 0.000010 0.000010 0.000010 0.000010 0.000010 0.000010 0.000010 0.000010 0.000010 0.000010 0.000010 0.000010 0.000010 0.000010 0.999600 0.000010 0.000010 0.000010 0.000010
0.000010 0.000010 0.000010 0.000010 0.000010 0.000010 0.000010 0.000010 0.000010 0.000010 0.000010 0.000010 0.000010 0.000010 0.000010 0.000010 0.000010 0.000010 0.000010 0.000010 0.000010 0.000010 0.000010 0.000010 0.000010 0.000010 0.000010 0.000010 0.000010 0.000010 0.000010 0.000010 0.000010 0.000010 0.000010 0.000010 0.999600 0.000010 0.000010 0.000010 0.000010
0.000010 0.021093 0.000010 0.000398 0.000010 0.000010 0.000010 0.000010 0.000010 0.000010 0.008499 0.000010 0.000010 0.000010 0.000010 0.000010 0.000010 0.000010 0.000010 0.000010 0.020627 0.000010 0.000010 0.000010 0.000010 0.000010 0.000010 0.000010 0.000010 0.000010 0.000010 0.008702 0.000010 0.000010 0.000010 0.000010 0.933999 0.000010 0.000010 0.006341 0.000010
0.000010 0.000010 0.000010 0.000010 0.000010 0.000010 0.000010 0.000010 0.000010 0.000010 0.000010 0.000010 0.000010 0.000010 0.000010 0.000010 0.000010 0.000010 0.000010 0.000010 0.000010 0.000010 0.000010 0.000010 0.000010 0.000010 0.000010 0.000010 0.000010 0.000010 0.000010 0.000010 0.000010 0.000010 0.000010 0.000010 0.999600 0.000010 0.000010 0.000010 0.000010
0.000010 0.000010 0.000010 0.000010 0.000010 0.000010 0.000010 0.000010 0.000010 0.000010 0.000010 0.000010 0.000010 0.000010 0.000010 0.000010 0.000010 0.000010 0.000010 0.000010 0.000010 0.000010 0.000010 0.000010 0.000010 0.000010 0.000010 0.000010 0.000010 0.000010 0.000010 0.000010 0.000010 0.000010 0.000010 0.000010 0.999600 0.000010 0.000010 0.000010 0.000010
0.000010 0.000010 0.000010 0.000010 0.000010 0.000010 0.000010 0.009269 0.000010 0.000010 0.000010 0.000010 0.000010 0.000010 0.014295 0.000010 0.000010 0.000010 0.000010 0.000010 0.000010 0.000010 0.000010 0.000010 0.000010 0.000010 0.002069 0.000010 0.033645 0.000010 0.000010 0.000010 0.000010 0.000010 0.000010 0.000010 0.940362 0.000010 0.000010 0.000010 0.000010
0.000010 0.000010 0.000010 0.001846 0.000010 0.000010 0.000010 0.000010 0.000010 0.000010 0.000010 0.000010 0.000010 0.001858 0.000010 0.000010 0.000010 0.000010 0.000010 0.000010 0.000010 0.000010 0.000010 0.000010 0.000010 0.000010 0.000010 0.000010 0.000010 0.000010 0.000010 0.002467 0.000010 0.000010 0.000010 0.000010 0.993459 0.000010 0.000010 0.000010 0.000010
0.000010 0.000010 0.000010 0.000010 0.000010 0.000010 0.000010 0.000010 0.000010 0.000010 0.000010 0.000010 0.000010 0.019710 0.000010 0.000010 0.000010 0.000010 0.000010 0.000010 0.000010 0.000010 0.000010 0.000010 0.000010 0.000010 0.000010 0.000010 0.021711 0.000010 0.000010 0.000010 0.000010 0.000010 0.000010 0.000010 0.957684 0.000010 0.000525 0.000010 0.000010
0.000010 0.000010 0.000010 0.000010 0.000010 0.000010 0.000010 0.000010 0.000010 0.000010 0.000010 0.000010 0.000010 0.000010 0.000010 0.000010 0.000010 0.000010 0.000010 0.000010 0.000010 0.000010 0.000010 0.000010 0.000010 0.000010 0.000010 0.000010 0.000010 0.000010 0.000010 0.000010 0.000010 0.000010 0.000010 0.000010 0.999600 0.000010 0.000010 0.000010 0.000010
0.000010 0.000010 0.000010 0.000010 0.000010 0.000010 0.000010 0.000010 0.000010 0.000010 0.000010 0.000010 0.000010 0.000010 0.000010 0.000010 0.000010 0.000010 0.000010 0.000010 0.000010 0.000010 0.000010 0.000010 0.000010 0.000010 0.000010 0.000010 0.000010 0.000010 0.000010 0.000010 0.000010 0.000010 0.000010 0.000010 0.999600 0.000010 0.000010 0.000010 0.000010
0.000010 0.000010 0.000010 0.000010 0.000010 0.000010 0.000010 0.055921 0.000010 0.000010 0.000010 0.000010 0.000010 0.023115 0.000010 0.013735 0.000010 0.005319 0.009364 0.000010 0.035887 0.000010 0.000010 0.000010 0.000010 0.000010 0.000010 0.000010 0.115565 0.000798 0.000010 0.005422 0.008116 0.000010 0.000010 0.000010 0.713780 0.000010 0.000037 0.012662 0.000010
0.000010 0.010378 0.000010 0.000010 0.000010 0.000010 0.000010 0.000010 0.000010 0.000010 0.000010 0.000010 0.000010 0.000010 0.007661 0.000010 0.000010 0.000010 0.000010 0.000010 0.000010 0.000010 0.000010 0.000010 0.000010 0.000010 0.000010 0.000010 0.066054 0.000010 0.000010 0.000010 0.000010 0.000010 0.000010 0.000010 0.915537 0.000010 0.000010 0.000010 0.000010
0.000010 0.000010 0.000010 0.000010 0.000010 0.000010 0.000010 0.021122 0.012371 0.000010 0.000010 0.000010 0.000010 0.000010 0.027623 0.008051 0.000010 0.000010 0.000010 0.000010 0.000010 0.000010 0.000010 0.000010 0.000010 0.000010 0.000010 0.000010 0.079512 0.000010 0.000010 0.000010 0.000010 0.000010 0.000010 0.000010 0.850971 0.000010 0.000010 0.000010 0.000010
0.007107 0.001843 0.000010 0.000010 0.000010 0.000010 0.000010 0.047319 0.000010 0.000010 0.000010 0.000010 0.000010 0.000010 0.000475 0.000010 0.000010 0.000010 0.000010 0.000010 0.000010 0.000010 0.000010 0.000010 0.000010 0.000010 0.000010 0.000010 0.049609 0.001883 0.000010 0.008143 0.000010 0.000010 0.000010 0.000010 0.874071 0.000010 0.000010 0.009228 0.000010
0.006018 0.000010 0.000010 0.000010 0.000010 0.000010 0.000010 0.000010 0.000010 0.000010 0.000010 0.000010 0.000010 0.000010 0.000010 0.000010 0.000010 0.000010 0.000010 0.000010 0.040804 0.000010 0.000010 0.000010 0.000010 0.000010 0.000010 0.000010 0.035405 0.000010 0.000010 0.000010 0.000010 0.000010 0.000010 0.000010 0.917402 0.000010 0.000010 0.000010 0.000010
0.000010 0.000010 0.000010 0.000010 0.000010 0.000010 0.000010 0.073205 0.000010 0.000010 0.000010 0.000010 0.000010 0.033241 0.000010 0.014338 0.000010 0.000010 0.001122 0.000010 0.065880 0.000010 0.000010 0.000010 0.000010 0.000010 0.000010 0.000010 0.157226 0.000010 0.000010 0.000010 0.000010 0.000010 0.000010 0.000010 0.654648 0.000010 0.000010 0.000010 0.000010
0.000010 0.000010 0.000010 0.000010 0.000010 0.000010 0.000010 0.000010 0.000010 0.000010 0.000010 0.000010 0.000010 0.000010 0.000010 0.000010 0.000010 0.000010 0.000010 0.000010 0.000010 0.000010 0.000010 0.000010 0.000010 0.000010 0.000010 0.000010 0.000010 0.000010 0.000010 0.000010 0.000010 0.000010 0.000010 0.000010 0.999600 0.000010 0.000010 0.000010 0.000010
0.016099 0.000010 0.004563 0.005372 0.002839 0.000010 0.000010 0.005341 0.000010 0.000010 0.008448 0.000010 0.000010 0.000010 0.000010 0.040720 0.000010 0.000010 0.101296 0.000010 0.000010 0.000010 0.000010 0.000010 0.705283 0.000010 0.000010 0.000010 0.021941 0.000010 0.000010 0.064752 0.000010 0.000010 0.000010 0.000010 0.008115 0.000010 0.000010 0.014952 0.000010
0.000010 0.006749 0.000010 0.000010 0.000010 0.000010 0.000010 0.000010 0.006942 0.000010 0.000010 0.005676 0.000010 0.000010 0.000010 0.034267 0.000010 0.000010 0.122027 0.000010 0.000010 0.000010 0.000010 0.000010 0.740456 0.000010 0.000010 0.000010 0.030610 0.000010 0.003227 0.038928 0.000010 0.000010 0.005793 0.000010 0.000010 0.000010 0.003322 0.001713 0.000010
0.000010 0.000010 0.001735 0.000010 0.000010 0.000010 0.000010 0.000010 0.000028 0.000010 0.000010 0.000010 0.000010 0.000010 0.014681 0.024867 0.000010 0.000010 0.064008 0.000010 0.000010 0.000010 0.000010 0.000010 0.836558 0.000010 0.010859 0.000010 0.000010 0.000010 0.000010 0.032837 0.000010 0.000010 0.014107 0.000010 0.000010 0.000010 0.000010 0.000010 0.000010
0.000010 0.000010 0.000010 0.000010 0.000010 0.000010 0.000010 0.006519 0.000010 0.000010 0.000010 0.000010 0.000010 0.000010 0.000010 0.000010 0.000010 0.000010 0.113131 0.000010 0.000010 0.000010 0.000010 0.000010 0.866873 0.000010 0.000010 0.000010 0.000010 0.000010 0.000010 0.013108 0.000010 0.000010 0.000010 0.000010 0.000010 0.000010 0.000010 0.000010 0.000010
0.000010 0.000010 0.000010 0.000010 0.000010 0.003713 0.000010 0.000010 0.000010 0.000010 0.023963 0.000010 0.000010 0.000010 0.000010 0.000010 0.000010 0.000010 0.088029 0.000010 0.000010 0.000010 0.000010 0.000010 0.809192 0.000010 0.000010 0.000010 0.002354 0.000010 0.000010 0.072398 0.000010 0.000010 0.000010 0.000010 0.000010 0.000010 0.000010 0.000010 0.000010
0.009478 0.000010 0.000010 0.000010 0.000010 0.000010 0.000010 0.009770 0.002559 0.000010 0.003731 0.000010 0.000010 0.000010 0.000010 0.019505 0.000010 0.000010 0.114643 0.000010 0.000010 0.000010 0.000010 0.000010 0.700136 0.000010 0.008628 0.000010 0.023823 0.000010 0.000010 0.107417 0.000010 0.000010 0.000010 0.000010 0.000010 0.000010 0.000010 0.000010 0.000010
0.004622 0.000010 0.000010 0.010326 0.033224 0.000112 0.000010 0.000010 0.008890 0.000010 0.000010 0.002715 0.000010 0.000010 0.022253 0.000010 0.000010 0.007583 0.112325 0.000010 0.000010 0.000010 0.000010 0.000010 0.653914 0.000010 0.000010 0.000553 0.000010 0.000010 0.000010 0.130998 0.000010 0.000010 0.006577 0.000010 0.000010 0.000010 0.005638 0.000010 0.000010
0.000010 0.000010 0.000010 0.000010 0.000010 0.000010 0.000010 0.003526 0.007845 0.000010 0.000010 0.000010 0.000010 0.000010 0.000010 0.000010 0.000010 0.000010 0.090770 0.000010 0.000010 0.000010 0.000010 0.000010 0.728661 0.000010 0.000010 0.000010 0.000010 0.000010 0.006462 0.162386 0.000010 0.000010 0.000010 0.000010 0.000010 0.000010 0.000010 0.000010 0.000010
0.000010 0.000010 0.000010 0.000010 0.000010 0.000010 0.000010 0.011939 0.000010 0.000010 0.009873 0.000010 0.000010 0.000010 0.000010 0.000010 0.000010 0.000010 0.115751 0.000010 0.000010 0.000010 0.000010 0.000010 0.797643 0.000010 0.000010 0.000010 0.000010 0.010291 0.000010 0.054153 0.000010 0.000010 0.000010 0.000010 0.000010 0.000010 0.000010 0.000010 0.000010
0.011660 0.001904 0.000010 0.007578 0.005374 0.008828 0.000010 0.000010 0.000010 0.000010 0.005518 0.000010 0.000010 0.000010 0.030531 0.000010 0.000010 0.000010 0.138514 0.000010 0.010498 0.000010 0.000010 0.000010 0.714526 0.000010 0.000010 0.000010 0.000010 0.005122 0.000010 0.058139 0.000010 0.000010 0.000010 0.000010 0.000010 0.000010 0.000010 0.001529 0.000010
0.006349 0.000010 0.000010 0.000010 0.000010 0.011993 0.000010 0.000010 0.000010 0.000010 0.014940 0.000010 0.000010 0.000010 0.006388 0.000010 0.000010 0.000010 0.090251 0.000010 0.001460 0.000010 0.000010 0.000010 0.776985 0.000010 0.000010 0.000010 0.000010 0.000010 0.000010 0.091303 0.000010 0.000010 0.000010 0.000010 0.000010 0.000010 0.000010 0.000010 0.000010
0.000010 0.000010 0.000866 0.000010 0.000010 0.000010 0.000010 0.000010 0.000273 0.000010 0.002302 0.000010 0.000010 0.000010 0.000400 0.031108 0.000010 0.000010 0.099339 0.000010 0.000010 0.000010 0.000010 0.000010 0.677763 0.000010 0.000010 0.000010 0.011200 0.015295 0.000010 0.129836 0.000010 0.000010 0.025754 0.000010 0.000010 0.000010 0.000010 0.005574 0.000010
0.000010 0.000010 0.000010 0.000010 0.000010 0.000010 0.000010 0.000010 0.000010 0.000010 0.001379 0.000010 0.000010 0.000010 0.000010 0.000010 0.000010 0.000010 0.104453 0.000010 0.000010 0.000010 0.000010 0.000010 0.796883 0.000010 0.000010 0.000010 0.000010 0.000010 0.000010 0.092085 0.000010 0.000010 0.000010 0.000010 0.000010 0.000010 0.000010 0.004840 0.000010
0.000010 0.000010 0.000010 0.000010 0.018973 0.000010 0.000010 0.000010 0.005939 0.000010 0.004591 0.000010 0.000010 0.030090 0.000010 0.000010 0.000010 0.000010 0.130430 0.000010 0.000010 0.000010 0.000010 0.000010 0.717201 0.000010 0.000010 0.000010 0.000010 0.000010 0.000010 0.092435 0.000010 0.000010 0.000010 0.000010 0.000010 0.000010 0.000010 0.000010 0.000010
0.000010 0.000010 0.000010 0.000010 0.000010 0.000010 0.000010 0.013560 0.000010 0.000010 0.006829 0.000010 0.000010 0.000010 0.000010 0.008953 0.000010 0.004337 0.134202 0.000010 0.006785 0.000010 0.000010 0.000010 0.691199 0.000010 0.002689 0.000010 0.000010 0.000010 0.000010 0.110426 0.000010 0.000010 0.000010 0.000010 0.001229 0.000010 0.017878 0.001623 0.000010
0.000010 0.000010 0.000010 0.000010 0.000010 0.000010 0.000010 0.000010 0.007267 0.000010 0.000618 0.000010 0.000010 0.000010 0.000010 0.024858 0.000010 0.000010 0.137342 0.000010 0.000010 0.000010 0.000010 0.000010 0.760688 0.000010 0.000010 0.000010 0.000010 0.000010 0.000010 0.066907 0.000010 0.000010 0.000010 0.000010 0.000010 0.000010 0.000010 0.001980 0.000010
0.009342 0.000010 0.000010 0.000010 0.009551 0.000010 0.000010 0.020989 0.000010 0.000010 0.000010 0.013043 0.000010 0.000010 0.008318 0.001044 0.000010 0.000010 0.134187 0.000010 0.000010 0.000010 0.000010 0.000010 0.636021 0.000010 0.000010 0.000010 0.003664 0.000010 0.003559 0.130006 0.000010 0.000010 0.029986 0.000010 0.000010 0.000010 0.000010 0.000010 0.000010
0.001889 0.000010 0.000010 0.000010 0.007288 0.000010 0.000010 0.000010 0.000010 0.000010 0.000010 0.000010 0.000010 0.000010 0.000010 0.000010 0.000010 0.000010 0.110547 0.000010 0.000010 0.000010 0.000010 0.000010 0.794468 0.000010 0.000010 0.000010 0.017969 0.007466 0.000010 0.046071 0.000010 0.000010 0.001860 0.000010 0.000010 0.000010 0.012122 0.000010 0.000010
0.019581 0.000010 0.000010 0.000010 0.013259 0.000010 0.000010 0.000010 0.000010 0.000010 0.000010 0.000010 0.000010 0.000010 0.000010 0.016934 0.000010 0.000010 0.072721 0.000010 0.000010 0.000010 0.000010 0.000010 0.751502 0.000010 0.000010 0.000010 0.000010 0.000010 0.000010 0.081397 0.000010 0.000010 0.000010 0.000010 0.034508 0.000010 0.009769 0.000010 0.000010
0.000010 0.000010 0.000010 0.000010 0.000010 0.000010 0.000010 0.000010 0.000010 0.000010 0.000010 0.000010 0.000010 0.000010 0.000010 0.000010 0.000010 0.000010 0.144758 0.000010 0.000010 0.000010 0.000010 0.000010 0.751524 0.000010 0.000010 0.000010 0.002789 0.000010 0.000010 0.092512 0.000010 0.000010 0.008057 0.000010 0.000010 0.000010 0.000010 0.000010 0.000010
0.000010 0.007941 0.000010 0.016929 0.005065 0.011488 0.019425 0.019450 0.000010 0.041301 0.000010 0.000010 0.053672 0.023257 0.004294 0.000449 0.019624 0.006961 0.000010 0.000010 0.000010 0.043943 0.031101 0.008425 0.014811 0.018092 0.000010 0.000010 0.000010 0.029116 0.006809 0.011616 0.006999 0.000010 0.595759 0.000010 0.000010 0.000010 0.002200 0.001114 0.000010
0.000103 0.000010 0.016396 0.009552 0.000010 0.000010 0.004987 0.000010 0.000010 0.039118 0.000010 0.000010 0.032419 0.023043 0.022273 0.000010 0.000483 0.000010 0.000010 0.031369 0.000010 0.033908 0.032079 0.014021 0.006104 0.007627 0.015695 0.000010 0.000010 0.000010 0.001962 0.000010 0.007502 0.000010 0.680228 0.003607 0.000010 0.000010 0.000010 0.000010 0.017326
0.000010 0.000010 0.005639 0.002051 0.000010 0.000010 0.031608 0.000010 0.005598 0.027151 0.000010 0.000010 0.053253 0.000010 0.029437 0.000010 0.000010 0.000010 0.000010 0.000010 0.000848 0.061982 0.000010 0.009653 0.000010 0.019525 0.005772 0.000010 0.000010 0.000010 0.009161 0.000010 0.001970 0.011740 0.675445 0.048897 0.000010 0.000010 0.000010 0.000010 0.000038
0.008054 0.002616 0.014939 0.006948 0.000010 0.000010 0.011340 0.007152 0.000010 0.025822 0.000010 0.005672 0.048309 0.010491 0.062434 0.039368 0.004981 0.031841 0.000010 0.012295 0.001029 0.056552 0.000010 0.000010 0.008409 0.007066 0.012413 0.000010 0.000010 0.000600 0.000010 0.023588 0.005191 0.000010 0.537405 0.000010 0.041411 0.000010 0.000010 0.000010 0.013923
0.010601 0.006147 0.011421 0.008314 0.000010 0.031196 0.007495 0.000010 0.000010 0.001773 0.014320 0.000010 0.068282 0.015284 0.068456 0.035688 0.000010 0.058994 0.000010 0.000010 0.000010 0.053400 0.000010 0.000010 0.030152 0.005279 0.000010 0.000350 0.000010 0.011312 0.000010 0.000010 0.000010 0.000010 0.516960 0.000010 0.011115 0.008038 0.006017 0.019227 0.000010
0.008596 0.000010 0.000010 0.002217 0.000010 0.008625 0.030278 0.000010 0.000010 0.042657 0.020273 0.000010 0.053328 0.008599 0.000010 0.011287 0.006684 0.035243 0.000010 0.073851 0.010749 0.056085 0.000010 0.016248 0.000010 0.001280 0.000010 0.000361 0.000010 0.000010 0.000010 0.017014 0.002704 0.000010 0.562312 0.011272 0.004889 0.000010 0.010212 0.005064 0.000010
0.013900 0.002273 0.000010 0.004251 0.032356 0.000010 0.002793 0.023792 0.000010 0.004403 0.036307 0.000010 0.052770 0.015509 0.082666 0.005541 0.000010 0.044375 0.000010 0.024333 0.007832 0.027690 0.000010 0.000010 0.005316 0.013044 0.000010 0.000010 0.005539 0.000010 0.000010 0.000010 0.024233 0.002948 0.527989 0.007263 0.013574 0.000010 0.001976 0.017176 0.000010
0.000577 0.007912 0.029866 0.008377 0.000010 0.006391 0.003341 0.000010 0.000010 0.030024 0.017827 0.000010 0.065040 0.017712 0.090321 0.061191 0.011404 0.027756 0.000010 0.000010 0.000010 0.041507 0.000510 0.000010 0.000010 0.002788 0.000010 0.000010 0.011477 0.009652 0.001832 0.000010 0.000010 0.000010 0.536249 0.000010 0.003071 0.000010 0.000010 0.011160 0.003844
0.000010 0.005010 0.000010 0.000010 0.014003 0.000010 0.034968 0.000922 0.016504 0.006247 0.017143 0.000010 0.036429 0.005799 0.002310 0.000010 0.018468 0.016323 0.012182 0.071204 0.000010 0.061800 0.012476 0.000010 0.024359 0.003711 0.006933 0.000010 0.000010 0.000648 0.001887 0.082830 0.000010 0.000010 0.503382 0.026794 0.000010 0.002920 0.000761 0.013483 0.000372
0.001010 0.000010 0.000010 0.000010 0.000010 0.000010 0.040408 0.000010 0.001090 0.000010 0.000010 0.000010 0.051493 0.000010 0.013320 0.000010 0.020833 0.000010 0.000010 0.058110 0.000010 0.051042 0.042680 0.009213 0.000010 0.021372 0.000010 0.000010 0.000010 0.002473 0.009592 0.000010 0.000010 0.000010 0.677093 0.000010 0.000010 0.000010 0.000010 0.000010 0.000010
0.000010 0.009344 0.000010 0.000010 0.006863 0.000010 0.063053 0.001463 0.000010 0.000010 0.009719 0.000010 0.091403 0.009653 0.018304 0.003496 0.018301 0.008222 0.002832 0.060896 0.000010 0.052910 0.000010 0.000010 0.000010 0.027402 0.009821 0.000010 0.000010 0.000010 0.015911 0.000010 0.000365 0.001356 0.579016 0.000010 0.000010 0.000010 0.000010 0.000010 0.009468
0.000564 0.000010 0.000010 0.000010 0.000010 0.000010 0.020462 0.000010 0.018614 0.044351 0.000010 0.000010 0.051227 0.000010 0.023007 0.004002 0.001521 0.023149 0.007109 0.098332 0.000010 0.069366 0.015720 0.000010 0.000010 0.001421 0.000010 0.000010 0.000010 0.005754 0.014260 0.000010 0.000010 0.000010 0.588297 0.000010 0.000010 0.000010 0.012616 0.000010 0.000010
0.000010 0.007034 0.000010 0.000010 0.000010 0.000010 0.044195 0.000010 0.000010 0.022672 0.000010 0.000010 0.085063 0.000010 0.019224 0.004602 0.002145 0.000010 0.000010 0.059384 0.000010 0.100228 0.006932 0.000010 0.000010 0.000711 0.000010 0.000010 0.023705 0.000010 0.000010 0.000010 0.000010 0.000010 0.614790 0.000010 0.000010 0.000010 0.000010 0.001763 0.007294
0.000010 0.008638 0.000010 0.000010 0.000010 0.004320 0.053887 0.010837 0.000776 0.000010 0.007167 0.000010 0.082069 0.000010 0.013105 0.018876 0.011312 0.000010 0.000010 0.000010 0.000010 0.104862 0.042932 0.000010 0.000010 0.018180 0.000010 0.000010 0.000010 0.026481 0.000010 0.000010 0.000010 0.000010 0.569935 0.004418 0.001293 0.000010 0.015459 0.000010 0.005233
0.014086 0.000010 0.000010 0.007919 0.000010 0.000010 0.067197 0.024191 0.005947 0.021109 0.012403 0.000010 0.011736 0.000010 0.025289 0.000010 0.017827 0.000010 0.000010 0.100791 0.000010 0.045429 0.019294 0.000010 0.000010 0.014111 0.000010 0.000010 0.000010 0.000010 0.002326 0.000010 0.000010 0.000010 0.575920 0.000010 0.000010 0.000010 0.000010 0.007281 0.026913
0.000010 0.009835 0.000010 0.000010 0.000010 0.011124 0.053722 0.000010 0.005898 0.028286 0.034500 0.000010 0.062747 0.000010 0.000010 0.000010 0.008798 0.020143 0.000010 0.056592 0.000010 0.073413 0.000010 0.000070 0.000010 0.011429 0.007742 0.000010 0.000010 0.000010 0.004271 0.000010 0.000010 0.000010 0.593263 0.000010 0.000010 0.000010 0.013976 0.003962 0.000010
0.000010 0.000010 0.011563 0.001796 0.012456 0.000010 0.041700 0.016613 0.007634 0.010891 0.015249 0.000010 0.037392 0.000010 0.035416 0.000010 0.007796 0.018297 0.000010 0.066747 0.006778 0.080809 0.004151 0.000010 0.001595 0.010834 0.000010 0.000010 0.053518 0.008409 0.000016 0.000010 0.006693 0.000010 0.461848 0.014541 0.027576 0.000010 0.000010 0.027068 0.012474
0.000010 0.000010 0.000010 0.000010 0.000010 0.000010 0.038627 0.000010 0.000010 0.014998 0.002401 0.000010 0.061657 0.000010 0.000010 0.000010 0.000010 0.000010 0.000010 0.122900 0.000010 0.073069 0.000010 0.015888 0.000010 0.012211 0.000010 0.000010 0.000010 0.027143 0.000010 0.000010 0.000010 0.000010 0.614405 0.000010 0.000010 0.000010 0.000010 0.008039 0.008373
0.000010 0.000010 0.000010 0.000010 0.000010 0.000010 0.064294 0.011626 0.018557 0.000010 0.014121 0.000013 0.051407 0.000010 0.000010 0.000010 0.015025 0.028299 0.000010 0.098330 0.000010 0.096542 0.015815 0.000010 0.000010 0.006506 0.002009 0.000010 0.000010 0.005529 0.000010 0.000010 0.000010 0.000010 0.563340 0.000010 0.000010 0.000010 0.006013 0.000010 0.002335
0.004199 0.000010 0.000223 0.000010 0.000010 0.000010 0.031590 0.009931 0.002175 0.041416 0.000010 0.000010 0.072918 0.000010 0.000010 0.001083 0.016428 0.020614 0.000010 0.017367 0.000010 0.117704 0.045965 0.011572 0.000010 0.007135 0.000010 0.000010 0.000010 0.012509 0.004395 0.000010 0.000010 0.000010 0.568497 0.000010 0.000010 0.000010 0.000010 0.000010 0.014058
0.000010 0.000010 0.000010 0.000010 0.000010 0.000010 0.074815 0.000010 0.017133 0.024480 0.012785 0.000010 0.058916 0.000010 0.005587 0.000010 0.000010 0.010042 0.000010 0.068192 0.000010 0.093354 0.012114 0.000010 0.000010 0.004460 0.000010 0.000010 0.000010 0.001382 0.017137 0.000010 0.000010 0.000010 0.574609 0.002446 0.000010 0.000010 0.007981 0.000010 0.014327
0.000010 0.000010 0.000010 0.000010 0.000010 0.000010 0.030173 0.003222 0.007924 0.000010 0.014852 0.000010 0.107068 0.000010 0.021250 0.000492 0.012275 0.015874 0.000010 0.055723 0.000010 0.088884 0.021624 0.010925 0.018035 0.000010 0.000010 0.000010 0.000010 0.007544 0.007902 0.022409 0.000010 0.000010 0.542817 0.000976 0.000010 0.007822 0.000010 0.002008 0.000010
0.000010 0.000010 0.000010 0.000010 0.000010 0.000010 0.064847 0.000010 0.010417 0.014598 0.031511 0.000010 0.010407 0.000010 0.000010 0.000010 0.000010 0.027134 0.000010 0.100256 0.000010 0.097230 0.000010 0.000010 0.000010 0.002936 0.000010 0.000010 0.000010 0.000010 0.000010 0.000010 0.000010 0.000010 0.591613 0.040908 0.000010 0.000010 0.000010 0.000010 0.007853
0.000010 0.007035 0.000010 0.000010 0.000010 0.000010 0.049265 0.005155 0.011436 0.042172 0.000010 0.000010 0.046229 0.000010 0.000010 0.005090 0.000010 0.016378 0.000010 0.063902 0.000010 0.096104 0.022772 0.016109 0.000010 0.014282 0.000010 0.000010 0.000010 0.009538 0.000010 0.000010 0.000010 0.000010 0.567250 0.013026 0.000010 0.000010 0.003702 0.004264 0.006070
0.000010 0.000010 0.000010 0.000010 0.000010 0.000010 0.076167 0.000010 0.018074 0.022894 0.051257 0.000010 0.038604 0.000010 0.009738 0.000010 0.021930 0.000010 0.000010 0.000010 0.004123 0.129199 0.006566 0.003577 0.000010 0.000010 0.006595 0.000010 0.000010 0.033474 0.011012 0.024736 0.000010 0.000010 0.525889 0.000010 0.013209 0.002507 0.000010 0.000228 0.000010
0.000010 0.000010 0.000010 0.000010 0.000010 0.000010 0.048284 0.006482 0.000010 0.006596 0.041795 0.000010 0.064890 0.000010 0.006106 0.000010 0.021026 0.000010 0.000010 0.021211 0.000010 0.170851 0.018064 0.000010 0.000010 0.002157 0.023064 0.000010 0.000010 0.016895 0.000010 0.000010 0.000010 0.003255 0.514755 0.005706 0.000030 0.000010 0.000010 0.000010 0.028603
0.000010 0.000010 0.000010 0.000010 0.000010 0.000010 0.032607 0.000010 0.000010 0.013519 0.038877 0.000010 0.065617 0.011260 0.000010 0.000010 0.013862 0.000010 0.001351 0.000010 0.000010 0.158165 0.024960 0.014518 0.000010 0.000010 0.000010 0.000010 0.000010 0.027005 0.000010 0.034391 0.012302 0.000010 0.520604 0.005596 0.001338 0.000010 0.000010 0.000010 0.023786
0.000010 0.000010 0.000010 0.000010 0.000010 0.010967 0.061539 0.000010 0.035774 0.000010 0.013982 0.000010 0.069336 0.000010 0.000010 0.000010 0.041364 0.000010 0.002257 0.000010 0.001748 0.111574 0.020496 0.018985 0.000010 0.014245 0.000010 0.000010 0.000010 0.016842 0.008537 0.000010 0.010395 0.000010 0.536608 0.018597 0.000010 0.000010 0.000010 0.005160 0.001376
0.000010 0.000010 0.000010 0.000010 0.000010 0.000010 0.049872 0.000010 0.009244 0.011873 0.042097 0.000010 0.061186 0.000010 0.000010 0.000010 0.016175 0.000010 0.000010 0.008503 0.000010 0.121490 0.031246 0.039952 0.000010 0.000010 0.000010 0.000010 0.000010 0.053017 0.000010 0.000010 0.000010 0.000010 0.551428 0.000010 0.000010 0.000010 0.000010 0.000010 0.003636
0.000010 0.000010 0.000010 0.000010 0.000010 0.000010 0.018065 0.000010 0.005275 0.000010 0.042302 0.000010 0.041111 0.000010 0.000010 0.000010 0.030530 0.000010 0.000010 0.059034 0.000010 0.177536 0.010668 0.025292 0.000010 0.000010 0.000010 0.000010 0.000010 0.027446 0.012821 0.000010 0.000010 0.000010 0.549630 0.000010 0.000010 0.000010 0.000010 0.000010 0.000010
0.000010 0.000010 0.000010 0.000010 0.000010 0.000010 0.035366 0.000010 0.014975 0.000010 0.048174 0.000010 0.042986 0.000010 0.000010 0.000010 0.009572 0.000010 0.000010 0.028227 0.000010 0.150741 0.026953 0.043296 0.000010 0.016332 0.009389 0.000010 0.001741 0.004925 0.020610 0.000010 0.000010 0.003379 0.541481 0.000010 0.000010 0.001612 0.000010 0.000010 0.000010
0.000010 0.000010 0.000010 0.000010 0.000010 0.000010 0.034026 0.000010 0.010533 0.000010 0.079005 0.000010 0.075742 0.000010 0.000010 0.000010 0.003146 0.000010 0.000010 0.000010 0.000010 0.183492 0.000010 0.030119 0.000010 0.000010 0.000010 0.000010 0.000010 0.000010 0.000010 0.000010 0.000010 0.000010 0.578801 0.000010 0.000010 0.000010 0.000010 0.000010 0.004816
0.000010 0.000010 0.000010 0.001074 0.000010 0.000010 0.065287 0.000010 0.000010 0.000010 0.000010 0.000010 0.050239 0.000010 0.012879 0.000010 0.007978 0.002289 0.000010 0.102648 0.000010 0.057694 0.005034 0.000010 0.000010 0.000010 0.007308 0.000010 0.000010 0.000010 0.019620 0.000010 0.000010 0.000010 0.661013 0.006658 0.000010 0.000010 0.000010 0.000010 0.000010
0.006884 0.000010 0.000010 0.001930 0.003567 0.000010 0.026167 0.018092 0.000010 0.011463 0.017762 0.000010 0.077936 0.000010 0.027423 0.000010 0.000010 0.000010 0.005592 0.078116 0.000010 0.059246 0.000010 0.000010 0.000010 0.011174 0.000010 0.000010 0.006121 0.002005 0.000010 0.000010 0.000010 0.000646 0.613642 0.011011 0.011889 0.000010 0.000010 0.000010 0.009124
0.000010 0.000010 0.000010 0.000752 0.000010 0.000010 0.041886 0.000010 0.000010 0.034348 0.000010 0.000010 0.069722 0.000010 0.000010 0.000010 0.000010 0.000010 0.000010 0.061715 0.000010 0.070921 0.000010 0.000010 0.000010 0.000010 0.000010 0.000010 0.000010 0.000010 0.005571 0.000010 0.000010 0.000010 0.705685 0.000010 0.000010 0.000010 0.000216 0.003061 0.005822
0.000010 0.000010 0.000010 0.000010 0.000010 0.000010 0.005268 0.000010 0.000010 0.036825 0.000010 0.000010 0.047394 0.000010 0.000010 0.000010 0.000010 0.000010 0.000010 0.096713 0.000010 0.043408 0.047365 0.000010 0.000010 0.000010 0.000010 0.000010 0.000010 0.000010 0.009015 0.000010 0.000010 0.000010 0.705132 0.000010 0.000010 0.000010 0.000010 0.000010 0.008562
0.010989 0.009123 0.018646 0.019742 0.000010 0.006853 0.067344 0.014500 0.000010 0.035001 0.011074 0.003768 0.011918 0.000010 0.057092 0.000010 0.011543 0.018654 0.000010 0.033435 0.022011 0.040638 0.000010 0.000010 0.006180 0.000018 0.000010 0.000010 0.000010 0.012127 0.006293 0.000010 0.000010 0.000010 0.516504 0.007219 0.000010 0.000010 0.016849 0.042318 0.000010
0.000010 0.000010 0.000010 0.000010 0.000010 0.000010 0.010435 0.000010 0.000010 0.036558 0.000010 0.000010 0.026540 0.000010 0.000010 0.000010 0.033122 0.000010 0.000010 0.079807 0.000010 0.071383 0.023743 0.000010 0.000010 0.000010 0.000010 0.000010 0.000010 0.005652 0.010784 0.000010 0.000010 0.000010 0.690629 0.011046 0.000010 0.000010 0.000010 0.000010 0.000010
0.000010 0.000010 0.007556 0.000010 0.000010 0.000010 0.027791 0.000010 0.000010 0.015510 0.008954 0.000010 0.035792 0.000010 0.042943 0.000010 0.008490 0.000010 0.000010 0.106311 0.000010 0.058863 0.000010 0.000010 0.000010 0.007908 0.000010 0.000010 0.000010 0.005332 0.001750 0.000010 0.000010 0.000010 0.644053 0.000010 0.000010 0.000010 0.012193 0.016296 0.000010
0.000010 0.006338 0.000010 0.000010 0.014775 0.000010 0.071754 0.000010 0.004046 0.029673 0.000010 0.000010 0.065075 0.012528 0.057073 0.002321 0.012460 0.000010 0.000010 0.002693 0.002205 0.065974 0.000010 0.000010 0.000010 0.010197 0.008197 0.000010 0.005123 0.000010 0.000010 0.000010 0.000010 0.000010 0.521819 0.000010 0.018504 0.008482 0.017398 0.031993 0.031182
0.000010 0.000010 0.000010 0.000010 0.000010 0.000010 0.004304 0.000010 0.026882 0.001079 0.779188 0.000010 0.000010 0.000010 0.000010 0.000010 0.016815 0.000010 0.000010 0.000010 0.000010 0.114825 0.000010 0.000010 0.000010 0.000010 0.000010 0.000010 0.000010 0.055224 0.000010 0.000010 0.000010 0.000010 0.000010 0.000010 0.000010 0.000010 0.000010 0.000010 0.001354
0.000010 0.000010 0.000010 0.000010 0.000010 0.000010 0.000010 0.000010 0.008376 0.008172 0.737327 0.000010 0.000010 0.000010 0.000010 0.000010 0.000010 0.000010 0.000010 0.000010 0.000010 0.139945 0.000010 0.000010 0.000010 0.010639 0.000010 0.000010 0.000010 0.069794 0.000010 0.000010 0.000010 0.000010 0.000010 0.000010 0.000010 0.002192 0.000010 0.000010 0.023224
0.000010 0.000010 0.000010 0.000010 0.000010 0.000010 0.000010 0.000010 0.024030 0.000010 0.728517 0.000010 0.000798 0.000010 0.000010 0.000010 0.000010 0.000010 0.000010 0.010304 0.000010 0.129236 0.001902 0.033060 0.000010 0.002871 0.000010 0.000010 0.000010 0.055590 0.013381 0.000010 0.000010 0.000010 0.000010 0.000010 0.000010 0.000010 0.000010 0.000010 0.000010
0.000010 0.000010 0.000010 0.000010 0.000010 0.000010 0.000010 0.000010 0.038116 0.000010 0.647863 0.000010 0.000010 0.000010 0.000010 0.000010 0.007218 0.000010 0.000010 0.003292 0.000010 0.208815 0.002928 0.012488 0.000010 0.000010 0.000010 0.000010 0.000010 0.018994 0.024759 0.000010 0.000010 0.000010 0.000010 0.000010 0.000010 0.000010 0.000010 0.000010 0.035216
0.000010 0.000010 0.000010 0.000010 0.000010 0.000010 0.000010 0.000010 0.024797 0.000010 0.757077 0.000010 0.014080 0.000010 0.000010 0.000010 0.013070 0.000010 0.000010 0.012735 0.000010 0.105143 0.000010 0.000010 0.000010 0.007026 0.000010 0.000010 0.000010 0.057148 0.000010 0.000010 0.000010 0.000014 0.000010 0.000010 0.000010 0.000010 0.000010 0.000010 0.008599
0.000010 0.000010 0.000010 0.000010 0.000010 0.000010 0.000010 0.000010 0.030632 0.000010 0.603737 0.000010 0.019336 0.000010 0.000010 0.000010 0.029427 0.000010 0.000010 0.000010 0.000010 0.229311 0.000464 0.000010 0.000010 0.014790 0.000010 0.000010 0.000010 0.055268 0.000010 0.000010 0.000010 0.001032 0.000010 0.000010 0.000010 0.000010 0.000010 0.000010 0.015693
0.000010 0.000010 0.000010 0.000010 0.000010 0.000010 0.000010 0.000010 0.000010 0.000010 0.999600 0.000010 0.000010 0.000010 0.000010 0.000010 0.000010 0.000010 0.000010 0.000010 0.000010 0.000010 0.000010 0.000010 0.000010 0.000010 0.000010 0.000010 0.000010 0.000010 0.000010 0.000010 0.000010 0.000010 0.000010 0.000010 0.000010 0.000010 0.000010 0.000010 0.000010
0.000010 0.000010 0.000010 0.000010 0.000010 0.000010 0.000010 0.000010 0.000010 0.000010 0.999600 0.000010 0.000010 0.000010 0.000010 0.000010 0.000010 0.000010 0.000010 0.000010 0.000010 0.000010 0.000010 0.000010 0.000010 0.000010 0.000010 0.000010 0.000010 0.000010 0.000010 0.000010 0.000010 0.000010 0.000010 0.000010 0.000010 0.000010 0.000010 0.000010 0.000010
0.000010 0.000010 0.000010 0.000010 0.000010 0.000010 0.000010 0.000010 0.000010 0.000010 0.999600 0.000010 0.000010 0.000010 0.000010 0.000010 0.000010 0.000010 0.000010 0.000010 0.000010 0.000010 0.000010 0.000010 0.000010 0.000010 0.000010 0.000010 0.000010 0.000010 0.000010 0.000010 0.000010 0.000010 0.000010 0.000010 0.000010 0.000010 0.000010 0.000010 0.000010
0.000010 0.000010 0.000010 0.000010 0.000010 0.000010 0.000010 0.000010 0.000010 0.000010 0.999600 0.000010 0.000010 0.000010 0.000010 0.000010 0.000010 0.000010 0.000010 0.000010 0.000010 0.000010 0.000010 0.000010 0.000010 0.000010 0.000010 0.000010 0.000010 0.000010 0.000010 0.000010 0.000010 0.000010 0.000010 0.000010 0.000010 0.000010 0.000010 0.000010 0.000010
0.000010 0.000010 0.000010 0.000010 0.000010 0.000010 0.000010 0.000010 0.000010 0.000010 0.999600 0.000010 0.000010 0.000010 0.000010 0.000010 0.000010 0.000010 0.000010 0.000010 0.000010 0.000010 0.000010 0.000010 0.000010 0.000010 0.000010 0.000010 0.000010 0.000010 0.000010 0.000010 0.000010 0.000010 0.000010 0.000010 0.000010 0.000010 0.000010 0.000010 0.000010
0.000010 0.000010 0.000010 0.000010 0.000010 0.000010 0.000010 0.000010 0.000010 0.000010 0.999600 0.000010 0.000010 0.000010 0.000010 0.000010 0.000010 0.000010 0.000010 0.000010 0.000010 0.000010 0.000010 0.000010 0.000010 0.000010 0.000010 0.000010 0.000010 0.000010 0.000010 0.000010 0.000010 0.000010 0.000010 0.000010 0.000010 0.000010 0.000010 0.000010 0.000010
0.000010 0.000010 0.000010 0.000010 0.000010 0.000010 0.000010 0.000010 0.000010 0.000010 0.999600 0.000010 0.000010 0.000010 0.000010 0.000010 0.000010 0.000010 0.000010 0.000010 0.000010 0.000010 0.000010 0.000010 0.000010 0.000010 0.000010 0.000010 0.000010 0.000010 0.000010 0.000010 0.000010 0.000010 0.000010 0.000010 0.000010 0.000010 0.000010 0.000010 0.000010
0.000010 0.000010 0.000010 0.000010 0.000010 0.000010 0.000010 0.000010 0.000010 0.000010 0.999600 0.000010 0.000010 0.000010 0.000010 0.000010 0.000010 0.000010 0.000010 0.000010 0.000010 0.000010 0.000010 0.000010 0.000010 0.000010 0.000010 0.000010 0.000010 0.000010 0.000010 0.000010 0.000010 0.000010 0.000010 0.000010 0.000010 0.000010 0.000010 0.000010 0.000010
0.000010 0.000010 0.000010 0.000010 0.000010 0.000010 0.000010 0.000010 0.000010 0.000010 0.999600 0.000010 0.000010 0.000010 0.000010 0.000010 0.000010 0.000010 0.000010 0.000010 0.000010 0.000010 0.000010 0.000010 0.000010 0.000010 0.000010 0.000010 0.000010 0.000010 0.000010 0.000010 0.000010 0.000010 0.000010 0.000010 0.000010 0.000010 0.000010 0.000010 0.000010
0.000010 0.000010 0.000010 0.000010 0.000010 0.000010 0.000010 0.000010 0.015155 0.000010 0.984455 0.000010 0.000010 0.000010 0.000010 0.000010 0.000010 0.000010 0.000010 0.000010 0.000010 0.000010 0.000010 0.000010 0.000010 0.000010 0.000010 0.000010 0.000010 0.000010 0.000010 0.000010 0.000010 0.000010 0.000010 0.000010 0.000010 0.000010 0.000010 0.000010 0.000010
0.000010 0.000010 0.000010 0.000010 0.000010 0.000010 0.000010 0.000010 0.000010 0.000010 0.999600 0.000010 0.000010 0.000010 0.000010 0.000010 0.000010 0.000010 0.000010 0.000010 0.000010 0.000010 0.000010 0.000010 0.000010 0.000010 0.000010 0.000010 0.000010 0.000010 0.000010 0.000010 0.000010 0.000010 0.000010 0.000010 0.000010 0.000010 0.000010 0.000010 0.000010
0.000010 0.000010 0.000010 0.000010 0.000010 0.000010 0.000010 0.000010 0.000010 0.000010 0.999600 0.000010 0.000010 0.000010 0.000010 0.000010 0.000010 0.000010 0.000010 0.000010 0.000010 0.000010 0.000010 0.000010 0.000010 0.000010 0.000010 0.000010 0.000010 0.000010 0.000010 0.000010 0.000010 0.000010 0.000010 0.000010 0.000010 0.000010 0.000010 0.000010 0.000010
0.000010 0.000010 0.000010 0.000010 0.000010 0.000010 0.000010 0.000010 0.000010 0.000010 0.988533 0.000010 0.000010 0.000010 0.000010 0.000010 0.000010 0.000010 0.000010 0.000010 0.000010 0.000010 0.000010 0.000010 0.000010 0.000010 0.000010 0.000010 0.000010 0.000010 0.000010 0.000010 0.000010 0.000010 0.000010 0.000010 0.000010 0.000010 0.000010 0.000010 0.011077
0.000010 0.000010 0.000010 0.000010 0.000010 0.000010 0.000010 0.000010 0.000010 0.000010 0.999600 0.000010 0.000010 0.000010 0.000010 0.000010 0.000010 0.000010 0.000010 0.000010 0.000010 0.000010 0.000010 0.000010 0.000010 0.000010 0.000010 0.000010 0.000010 0.000010 0.000010 0.000010 0.000010 0.000010 0.000010 0.000010 0.000010 0.000010 0.000010 0.000010 0.000010
0.000010 0.000010 0.000010 0.000010 0.000010 0.000010 0.000010 0.000010 0.000010 0.000010 0.000010 0.000010 0.000010 0.000010 0.000010 0.000010 0.000010 0.000010 0.000010 0.050548 0.000010 0.000010 0.000010 0.900766 0.000010 0.014882 0.000010 0.000010 0.000010 0.000010 0.000010 0.000010 0.000010 0.000010 0.000010 0.033435 0.000010 0.000010 0.000010 0.000010 0.000010
0.000010 0.000010 0.000010 0.000010 0.000010 0.000010 0.013017 0.000010 0.000010 0.000010 0.000010 0.000010 0.000010 0.000010 0.000010 0.000010 0.000010 0.000010 0.000010 0.036822 0.000010 0.012062 0.011219 0.840491 0.000010 0.032303 0.000010 0.000010 0.000010 0.004798 0.000010 0.000010 0.000010 0.000010 0.000010 0.048958 0.000010 0.000010 0.000010 0.000010 0.000010
0.000010 0.000010 0.000010 0.000010 0.000010 0.000010 0.000010 0.000010 0.000010 0.010021 0.000010 0.000010 0.000010 0.000010 0.000010 0.000010 0.000010 0.000010 0.000010 0.020426 0.000010 0.000010 0.000010 0.934044 0.000010 0.000010 0.000010 0.000010 0.000010 0.000010 0.000010 0.000010 0.000010 0.000010 0.000010 0.035139 0.000010 0.000010 0.000010 0.000010 0.000010
0.000010 0.000010 0.000010 0.000010 0.000010 0.000010 0.012060 0.000010 0.000010 0.000010 0.000010 0.000010 0.000010 0.000010 0.000010 0.000010 0.017352 0.000010 0.000010 0.056175 0.000010 0.000010 0.000010 0.848015 0.000010 0.008715 0.000010 0.000010 0.000010 0.000010 0.000010 0.000010 0.000010 0.000010 0.000010 0.057333 0.000010 0.000010 0.000010 0.000010 0.000010
0.000010 0.000010 0.000010 0.000010 0.000010 0.000010 0.000341 0.000010 0.000010 0.000010 0.000010 0.000010 0.029301 0.000010 0.000010 0.000010 0.000010 0.000010 0.006709 0.041511 0.000010 0.000010 0.000010 0.886179 0.000010 0.000010 0.000010 0.000010 0.000010 0.000010 0.002732 0.000010 0.000010 0.000010 0.000010 0.031094 0.000010 0.001803 0.000010 0.000010 0.000010
0.000010 0.005453 0.000010 0.000010 0.000010 0.000010 0.019102 0.000010 0.000010 0.027470 0.000010 0.000010 0.025863 0.000010 0.000010 0.000010 0.043760 0.000010 0.000880 0.000010 0.000010 0.020226 0.000010 0.839115 0.000010 0.000010 0.000010 0.000010 0.004523 0.000010 0.000010 0.000010 0.000010 0.000010 0.000010 0.013298 0.000010 0.000010 0.000010 0.000010 0.000010
0.000010 0.000010 0.000010 0.000010 0.000010 0.000010 0.000010 0.000010 0.000010 0.000010 0.000010 0.000010 0.000010 0.000010 0.000010 0.000010 0.029704 0.000010 0.000010 0.120037 0.000010 0.000010 0.000010 0.827406 0.000010 0.000010 0.000010 0.000010 0.000010 0.000010 0.003709 0.000010 0.000010 0.000015 0.000010 0.018779 0.000010 0.000010 0.000010 0.000010 0.000010
0.000010 0.000010 0.000010 0.000010 0.005499 0.000010 0.021267 0.000010 0.002534 0.003401 0.000010 0.000010 0.062013 0.000010 0.000010 0.000010 0.037926 0.000010 0.012126 0.033315 0.000010 0.000010 0.000010 0.755041 0.013643 0.000010 0.005710 0.000010 0.000010 0.000010 0.014992 0.000010 0.000010 0.000010 0.000010 0.032251 0.000010 0.000010 0.000010 0.000010 0.000010
0.000010 0.000010 0.000010 0.000010 0.000010 0.000010 0.000010 0.000010 0.000010 0.043814 0.000010 0.000010 0.008479 0.000010 0.000010 0.000010 0.000010 0.000010 0.000010 0.099546 0.000010 0.000010 0.000010 0.847790 0.000010 0.000010 0.000010 0.000010 0.000010 0.000010 0.000010 0.000010 0.000010 0.000010 0.000010 0.000010 0.000010 0.000010 0.000010 0.000010 0.000010
0.000010 0.000010 0.000010 0.000010 0.000010 0.000010 0.000010 0.000010 0.000010 0.000010 0.000010 0.000010 0.028868 0.000010 0.000010 0.000010 0.000010 0.000010 0.000010 0.083299 0.000010 0.000010 0.000010 0.887453 0.000010 0.000010 0.000010 0.000010 0.000010 0.000010 0.000010 0.000010 0.000010 0.000010 0.000010 0.000010 0.000010 0.000010 0.000010 0.000010 0.000010
0.000010 0.000010 0.000010 0.000010 0.000010 0.000010 0.000010 0.000010 0.000010 0.000810 0.000965 0.000010 0.000010 0.000010 0.000010 0.000010 0.008102 0.000010 0.000010 0.082622 0.000010 0.001825 0.000010 0.843524 0.000010 0.000010 0.000010 0.000010 0.000010 0.004020 0.000532 0.000010 0.000010 0.000010 0.000010 0.057280 0.000010 0.000010 0.000010 0.000010 0.000010
0.000010 0.000010 0.000010 0.000010 0.000010 0.000010 0.000010 0.000010 0.000010 0.000010 0.000010 0.000010 0.008170 0.000010 0.000010 0.000010 0.006432 0.000010 0.000010 0.020372 0.000010 0.000010 0.000010 0.930723 0.000010 0.009373 0.000010 0.000010 0.000010 0.000010 0.000010 0.000010 0.000010 0.006354 0.000010 0.018237 0.000010 0.000010 0.000010 0.000010 0.000010
0.000010 0.000010 0.000010 0.000010 0.000010 0.000010 0.000010 0.000010 0.000010 0.000010 0.000010 0.000010 0.001656 0.000010 0.000010 0.000010 0.000010 0.000010 0.000010 0.109043 0.000010 0.000010 0.000010 0.887863 0.000010 0.001068 0.000010 0.000010 0.000010 0.000010 0.000010 0.000010 0.000010 0.000010 0.000010 0.000010 0.000010 0.000010 0.000010 0.000010 0.000010
0.000010 0.000010 0.000010 0.000010 0.000010 0.000010 0.000010 0.000010 0.000010 0.021945 0.000010 0.000010 0.062830 0.000010 0.000010 0.000010 0.009000 0.000010 0.000010 0.053388 0.000010 0.005344 0.000010 0.847143 0.000010 0.000010 0.000010 0.000010 0.000010 0.000010 0.000010 0.000010 0.000010 0.000010 0.000010 0.000010 0.000010 0.000010 0.000010 0.000010 0.000010
0.000010 0.000010 0.000010 0.000010 0.000010 0.000010 0.000010 0.000010 0.000077 0.032580 0.000010 0.000010 0.000010 0.000010 0.000010 0.000010 0.049163 0.000010 0.008716 0.055364 0.000010 0.000616 0.000010 0.838549 0.000010 0.000010 0.000010 0.000010 0.000010 0.000020 0.012657 0.000010 0.000010 0.001947 0.000010 0.000010 0.000010 0.000010 0.000010 0.000010 0.000010
0.000010 0.000010 0.000010 0.000010 0.000010 0.000010 0.000010 0.000010 0.000010 0.039710 0.000010 0.000010 0.000010 0.000010 0.000010 0.000010 0.000276 0.000010 0.000010 0.057739 0.000010 0.000010 0.000010 0.897637 0.000010 0.000010 0.000010 0.000010 0.000010 0.000010 0.000010 0.000010 0.000010 0.000010 0.000010 0.000010 0.000010 0.004277 0.000010 0.000010 0.000010
0.000010 0.000010 0.000010 0.000010 0.000010 0.000010 0.000016 0.000010 0.000010 0.000010 0.000010 0.000010 0.054623 0.000010 0.000010 0.000010 0.083320 0.000010 0.000010 0.104476 0.000010 0.028728 0.000010 0.710722 0.000010 0.000010 0.000010 0.000010 0.000010 0.000010 0.000010 0.000010 0.000010 0.000010 0.000010 0.017774 0.000010 0.000010 0.000010 0.000010 0.000010
0.000010 0.000010 0.000010 0.000010 0.000010 0.000010 0.000010 0.000010 0.000010 0.012510 0.000010 0.000010 0.017396 0.000010 0.000010 0.000010 0.000010 0.000010 0.000010 0.085217 0.000010 0.000010 0.007182 0.874196 0.000010 0.000010 0.000010 0.000010 0.000010 0.000010 0.000010 0.000010 0.000010 0.000010 0.000010 0.000010 0.000010 0.003149 0.000010 0.000010 0.000010
0.000010 0.000010 0.000010 0.000010 0.000010 0.000010 0.000010 0.000010 0.000010 0.035624 0.000010 0.000010 0.015105 0.000010 0.000010 0.000010 0.000010 0.000010 0.000010 0.000010 0.000010 0.000010 0.015006 0.928009 0.000010 0.000010 0.000010 0.000010 0.000010 0.000010 0.000010 0.000010 0.000010 0.000010 0.000010 0.005897 0.000010 0.000010 0.000010 0.000010 0.000010
0.000010 0.000010 0.000010 0.000010 0.000010 0.000010 0.044346 0.000010 0.000010 0.010315 0.000010 0.000010 0.000010 0.000010 0.000010 0.000010 0.004940 0.000010 0.000010 0.021735 0.000010 0.002179 0.023522 0.870808 0.000010 0.002250 0.000010 0.000010 0.000010 0.000010 0.000010 0.000010 0.000010 0.000010 0.000010 0.019585 0.000010 0.000010 0.000010 0.000010 0.000010
0.000010 0.000010 0.001207 0.001306 0.000010 0.000010 0.029008 0.001784 0.000010 0.057338 0.000010 0.000010 0.106802 0.000010 0.013072 0.000010 0.015233 0.004318 0.000010 0.642979 0.000010 0.005387 0.032941 0.000010 0.000010 0.004169 0.000010 0.000010 0.000010 0.000010 0.000010 0.000010 0.001866 0.000010 0.000010 0.081831 0.000010 0.000509 0.000010 0.000010 0.000010
0.000010 0.000010 0.013019 0.001874 0.000010 0.000010 0.014272 0.000010 0.000010 0.086297 0.000010 0.000010 0.054906 0.000010 0.001299 0.008853 0.000010 0.002532 0.000010 0.652103 0.000010 0.000010 0.000010 0.000010 0.000010 0.015416 0.000010 0.000010 0.000010 0.000010 0.000010 0.000010 0.005431 0.000010 0.000010 0.140410 0.000010 0.000010 0.000010 0.000010 0.003309
0.000010 0.000010 0.000010 0.000010 0.000010 0.000010 0.049357 0.000010 0.000010 0.049423 0.000010 0.000010 0.000010 0.000010 0.000010 0.000010 0.000010 0.000010 0.000010 0.232052 0.000010 0.000010 0.012728 0.000010 0.000010 0.003497 0.000010 0.000010 0.000010 0.000010 0.000010 0.000010 0.000010 0.000010 0.000010 0.652594 0.000010 0.000010 0.000010 0.000010 0.000010
0.000010 0.000010 0.000010 0.000010 0.000010 0.000010 0.000010 0.000010 0.000010 0.000010 0.000010 0.000010 0.000010 0.000010 0.000010 0.000010 0.000010 0.000010 0.000010 0.000010 0.000010 0.000010 0.000010 0.000010 0.000010 0.000010 0.000010 0.000010 0.000010 0.000010 0.000010 0.000010 0.000010 0.000010 0.000010 0.999600 0.000010 0.000010 0.000010 0.000010 0.000010
0.000010 0.000010 0.000010 0.000010 0.000010 0.000010 0.000010 0.000010 0.000010 0.000010 0.000010 0.000010 0.000010 0.000010 0.000010 0.000010 0.000010 0.000010 0.000010 0.000010 0.000010 0.000010 0.000010 0.000010 0.000010 0.000010 0.000010 0.000010 0.000010 0.000010 0.000010 0.000010 0.000010 0.000010 0.000010 0.999600 0.000010 0.000010 0.000010 0.000010 0.000010
0.000010 0.000010 0.000010 0.000010 0.000010 0.000010 0.000010 0.000010 0.000010 0.023258 0.000010 0.000010 0.000308 0.000010 0.000010 0.000010 0.000010 0.000010 0.000010 0.256806 0.000010 0.000010 0.008139 0.000010 0.000010 0.008964 0.000010 0.000010 0.000010 0.000010 0.000010 0.000010 0.000010 0.000010 0.000010 0.702176 0.000010 0.000010 0.000010 0.000010 0.000010
0.000010 0.000010 0.000010 0.000010 0.000010 0.000010 0.027954 0.000010 0.000010 0.071021 0.000010 0.000010 0.004874 0.000010 0.000010 0.000010 0.001208 0.000010 0.000010 0.523902 0.000010 0.000010 0.008834 0.000010 0.000010 0.024347 0.000010 0.000010 0.000010 0.000010 0.000010 0.000010 0.000010 0.000010 0.000010 0.337530 0.000010 0.000010 0.000010 0.000010 0.000010
0.000010 0.000010 0.000010 0.000010 0.000010 0.000010 0.000010 0.000010 0.000010 0.000010 0.000010 0.000010 0.000010 0.000010 0.000010 0.000010 0.000010 0.000010 0.000010 0.000010 0.000010 0.000010 0.000010 0.000010 0.000010 0.000010 0.000010 0.000010 0.000010 0.000010 0.000010 0.000010 0.000010 0.000010 0.000010 0.999600 0.000010 0.000010 0.000010 0.000010 0.000010
0.015031 0.000010 0.000010 0.000011 0.000010 0.010840 0.017528 0.000010 0.000010 0.054733 0.000010 0.000010 0.023546 0.000010 0.011580 0.000010 0.007089 0.000010 0.000010 0.128487 0.000010 0.005383 0.024304 0.000010 0.000010 0.018759 0.007384 0.000010 0.000010 0.000010 0.000010 0.000010 0.003311 0.000104 0.000010 0.670159 0.000010 0.001508 0.000010 0.000010 0.000010
0.000010 0.003318 0.021356 0.000010 0.012836 0.000010 0.068736 0.000010 0.000010 0.020351 0.000010 0.000010 0.000010 0.006959 0.013389 0.023912 0.005607 0.000010 0.021447 0.216746 0.003050 0.000010 0.039357 0.000010 0.000010 0.008170 0.000010 0.000010 0.000010 0.000010 0.000010 0.000010 0.000010 0.000010 0.000010 0.534505 0.000010 0.000010 0.000010 0.000010 0.000010
0.000010 0.018040 0.005033 0.000010 0.000218 0.000010 0.000010 0.000010 0.000010 0.031804 0.000010 0.000010 0.032469 0.013056 0.000010 0.000010 0.000010 0.010032 0.015240 0.342507 0.000010 0.000010 0.000010 0.000010 0.000010 0.000010 0.000010 0.000010 0.000010 0.000010 0.000010 0.000010 0.000381 0.000010 0.000010 0.510450 0.004254 0.002788 0.000010 0.005849 0.007620
0.000010 0.000010 0.000010 0.000010 0.000010 0.000010 0.000010 0.000010 0.000010 0.000010 0.000010 0.000010 0.000010 0.000010 0.000010 0.000010 0.000010 0.000010 0.000010 0.000010 0.000010 0.000010 0.000010 0.000010 0.000010 0.000010 0.000010 0.000010 0.000010 0.000010 0.000010 0.000010 0.000010 0.000010 0.000010 0.999600 0.000010 0.000010 0.000010 0.000010 0.000010
0.000010 0.000010 0.005369 0.000015 0.003035 0.000010 0.030091 0.000010 0.000010 0.075496 0.000010 0.000010 0.066921 0.000010 0.000010 0.000010 0.000010 0.000010 0.000010 0.604130 0.000010 0.000010 0.000924 0.001733 0.000010 0.018987 0.000010 0.000010 0.005684 0.000010 0.000010 0.000010 0.000010 0.000010 0.000010 0.184046 0.000010 0.000010 0.000010 0.000010 0.003289
0.000010 0.000010 0.000010 0.000010 0.000010 0.000010 0.000010 0.000010 0.000010 0.046288 0.000010 0.000010 0.000010 0.000010 0.000010 0.000010 0.000010 0.000010 0.000010 0.041689 0.000010 0.000010 0.000010 0.000010 0.000010 0.000010 0.000010 0.000010 0.000010 0.000010 0.000010 0.000010 0.000010 0.000010 0.000010 0.911642 0.000010 0.000010 0.000010 0.000010 0.000010
0.003896 0.000010 0.000010 0.000010 0.000010 0.000010 0.000010 0.000010 0.000010 0.019170 0.000010 0.000010 0.033364 0.000010 0.023485 0.000010 0.006965 0.000010 0.000010 0.572981 0.000010 0.000010 0.010169 0.000010 0.000010 0.005885 0.002764 0.000010 0.000010 0.000010 0.000010 0.000010 0.000010 0.000010 0.000010 0.321010 0.000010 0.000010 0.000010 0.000010 0.000010
0.000010 0.000010 0.000010 0.000010 0.000010 0.000010 0.025137 0.000010 0.000010 0.023882 0.000010 0.000010 0.028431 0.000010 0.000010 0.000010 0.000010 0.000010 0.028805 0.427472 0.000010 0.010934 0.000010 0.018442 0.010393 0.000010 0.000010 0.000010 0.000010 0.000010 0.000010 0.000010 0.000010 0.003090 0.000010 0.419412 0.000010 0.000010 0.003703 0.000010 0.000010
0.004502 0.001288 0.000010 0.000010 0.000010 0.000010 0.011003 0.000010 0.000010 0.000010 0.000010 0.000010 0.000010 0.000010 0.000010 0.000010 0.005574 0.004212 0.012482 0.466006 0.000010 0.000010 0.000010 0.000010 0.000010 0.006966 0.000010 0.000010 0.000010 0.001868 0.004007 0.000010 0.015027 0.000010 0.000010 0.465663 0.000010 0.000010 0.000010 0.001121 0.000010
0.000010 0.000010 0.000010 0.000010 0.000010 0.000010 0.000010 0.000010 0.000010 0.000010 0.000010 0.000010 0.000010 0.000010 0.000010 0.000010 0.000010 0.000010 0.000010 0.000010 0.000010 0.000010 0.000010 0.000010 0.000010 0.000010 0.000010 0.000010 0.000010 0.000010 0.000010 0.000010 0.000010 0.000010 0.000010 0.999600 0.000010 0.000010 0.000010 0.000010 0.000010
0.000010 0.000010 0.000010 0.000010 0.000010 0.000010 0.000010 0.000010 0.000010 0.000010 0.000010 0.000010 0.000010 0.000010 0.000010 0.000010 0.000010 0.000010 0.000010 0.000010 0.000010 0.000010 0.000010 0.000010 0.000010 0.000010 0.000010 0.000010 0.000010 0.000010 0.000010 0.000010 0.000010 0.000010 0.000010 0.999600 0.000010 0.000010 0.000010 0.000010 0.000010
0.000010 0.000010 0.000010 0.000010 0.000010 0.000010 0.000010 0.000010 0.000010 0.000010 0.000010 0.000010 0.000010 0.000010 0.000010 0.000010 0.000010 0.000010 0.000010 0.000010 0.000010 0.000010 0.000010 0.000010 0.000010 0.000010 0.000010 0.000010 0.000010 0.000010 0.000010 0.000010 0.000010 0.000010 0.000010 0.999600 0.000010 0.000010 0.000010 0.000010 0.000010
0.000010 0.000010 0.000010 0.000010 0.000010 0.000010 0.000010 0.000010 0.000010 0.711169 0.000010 0.000010 0.054939 0.000010 0.000010 0.000010 0.000010 0.000010 0.000010 0.233512 0.000010 0.000010 0.000010 0.000010 0.000010 0.000010 0.000010 0.000010 0.000010 0.000010 0.000010 0.000010 0.000010 0.000010 0.000010 0.000010 0.000010 0.000010 0.000010 0.000010 0.000010
0.000010 0.000010 0.000010 0.000010 0.000010 0.000010 0.000010 0.000010 0.000010 0.999600 0.000010 0.000010 0.000010 0.000010 0.000010 0.000010 0.000010 0.000010 0.000010 0.000010 0.000010 0.000010 0.000010 0.000010 0.000010 0.000010 0.000010 0.000010 0.000010 0.000010 0.000010 0.000010 0.000010 0.000010 0.000010 0.000010 0.000010 0.000010 0.000010 0.000010 0.000010
0.000010 0.000010 0.000010 0.000010 0.000010 0.000010 0.000010 0.000010 0.000010 0.999600 0.000010 0.000010 0.000010 0.000010 0.000010 0.000010 0.000010 0.000010 0.000010 0.000010 0.000010 0.000010 0.000010 0.000010 0.000010 0.000010 0.000010 0.000010 0.000010 0.000010 0.000010 0.000010 0.000010 0.000010 0.000010 0.000010 0.000010 0.000010 0.000010 0.000010 0.000010
0.000010 0.000010 0.000010 0.000010 0.000010 0.000010 0.000010 0.000010 0.000010 0.999600 0.000010 0.000010 0.000010 0.000010 0.000010 0.000010 0.000010 0.000010 0.000010 0.000010 0.000010 0.000010 0.000010 0.000010 0.000010 0.000010 0.000010 0.000010 0.000010 0.000010 0.000010 0.000010 0.000010 0.000010 0.000010 0.000010 0.000010 0.000010 0.000010 0.000010 0.000010
0.000010 0.000010 0.000010 0.000010 0.000010 0.000010 0.000010 0.000010 0.000010 0.999600 0.000010 0.000010 0.000010 0.000010 0.000010 0.000010 0.000010 0.000010 0.000010 0.000010 0.000010 0.000010 0.000010 0.000010 0.000010 0.000010 0.000010 0.000010 0.000010 0.000010 0.000010 0.000010 0.000010 0.000010 0.000010 0.000010 0.000010 0.000010 0.000010 0.000010 0.000010
0.000010 0.000010 0.000010 0.000010 0.000010 0.000010 0.000010 0.000010 0.000010 0.887795 0.000010 0.000010 0.023234 0.000010 0.000010 0.000010 0.000010 0.000010 0.000010 0.088591 0.000010 0.000010 0.000010 0.000010 0.000010 0.000010 0.000010 0.000010 0.000010 0.000010 0.000010 0.000010 0.000010 0.000010 0.000010 0.000010 0.000010 0.000010 0.000010 0.000010 0.000010
0.000010 0.000010 0.000010 0.000010 0.000010 0.000010 0.000010 0.000010 0.000010 0.999600 0.000010 0.000010 0.000010 0.000010 0.000010 0.000010 0.000010 0.000010 0.000010 0.000010 0.000010 0.000010 0.000010 0.000010 0.000010 0.000010 0.000010 0.000010 0.000010 0.000010 0.000010 0.000010 0.000010 0.000010 0.000010 0.000010 0.000010 0.000010 0.000010 0.000010 0.000010
0.000010 0.000010 0.000010 0.000010 0.000010 0.000010 0.000010 0.000010 0.000010 0.924761 0.000010 0.000010 0.000010 0.000010 0.000010 0.000010 0.000010 0.000010 0.000010 0.000010 0.000010 0.000010 0.000010 0.000010 0.000010 0.009784 0.000010 0.000010 0.000010 0.000010 0.000010 0.000010 0.000010 0.000010 0.000010 0.065076 0.000010 0.000010 0.000010 0.000010 0.000010
0.000010 0.000010 0.000010 0.000010 0.000010 0.000010 0.000010 0.000010 0.000010 0.999600 0.000010 0.000010 0.000010 0.000010 0.000010 0.000010 0.000010 0.000010 0.000010 0.000010 0.000010 0.000010 0.000010 0.000010 0.000010 0.000010 0.000010 0.000010 0.000010 0.000010 0.000010 0.000010 0.000010 0.000010 0.000010 0.000010 0.000010 0.000010 0.000010 0.000010 0.000010
0.000010 0.000010 0.000010 0.000010 0.000010 0.000010 0.000010 0.000010 0.000010 0.999600 0.000010 0.000010 0.000010 0.000010 0.000010 0.000010 0.000010 0.000010 0.000010 0.000010 0.000010 0.000010 0.000010 0.000010 0.000010 0.000010 0.000010 0.000010 0.000010 0.000010 0.000010 0.000010 0.000010 0.000010 0.000010 0.000010 0.000010 0.000010 0.000010 0.000010 0.000010
0.000010 0.000010 0.000010 0.000010 0.000010 0.000010 0.000010 0.000010 0.000010 0.999600 0.000010 0.000010 0.000010 0.000010 0.000010 0.000010 0.000010 0.000010 0.000010 0.000010 0.000010 0.000010 0.000010 0.000010 0.000010 0.000010 0.000010 0.000010 0.000010 0.000010 0.000010 0.000010 0.000010 0.000010 0.000010 0.000010 0.000010 0.000010 0.000010 0.000010 0.000010
0.000010 0.000010 0.000010 0.000010 0.000010 0.000010 0.000010 0.000010 0.000010 0.999600 0.000010 0.000010 0.000010 0.000010 0.000010 0.000010 0.000010 0.000010 0.000010 0.000010 0.000010 0.000010 0.000010 0.000010 0.000010 0.000010 0.000010 0.000010 0.000010 0.000010 0.000010 0.000010 0.000010 0.000010 0.000010 0.000010 0.000010 0.000010 0.000010 0.000010 0.000010
0.000010 0.000010 0.000010 0.000010 0.000010 0.000010 0.000010 0.000010 0.000010 0.999600 0.000010 0.000010 0.000010 0.000010 0.000010 0.000010 0.000010 0.000010 0.000010 0.000010 0.000010 0.000010 0.000010 0.000010 0.000010 0.000010 0.000010 0.000010 0.000010 0.000010 0.000010 0.000010 0.000010 0.000010 0.000010 0.000010 0.000010 0.000010 0.000010 0.000010 0.000010
0.000010 0.000010 0.000010 0.000010 0.000010 0.000010 0.000010 0.000010 0.000010 0.999600 0.000010 0.000010 0.000010 0.000010 0.000010 0.000010 0.000010 0.000010 0.000010 0.000010 0.000010 0.000010 0.000010 0.000010 0.000010 0.000010 0.000010 0.000010 0.000010 0.000010 0.000010 0.000010 0.000010 0.000010 0.000010 0.000010 0.000010 0.000010 0.000010 0.000010 0.000010
0.000010 0.000010 0.000010 0.000010 0.000010 0.000010 0.006189 0.000010 0.000010 0.742656 0.000010 0.000010 0.004623 0.000010 0.000010 0.000010 0.000010 0.000010 0.000010 0.194173 0.000010 0.000010 0.013011 0.000010 0.000010 0.000010 0.000010 0.000010 0.000010 0.000010 0.000010 0.000010 0.000010 0.000010 0.000010 0.038999 0.000010 0.000010 0.000010 0.000010 0.000010
0.000010 0.000010 0.000010 0.000010 0.000010 0.000010 0.000010 0.000010 0.000010 0.999600 0.000010 0.000010 0.000010 0.000010 0.000010 0.000010 0.000010 0.000010 0.000010 0.000010 0.000010 0.000010 0.000010 0.000010 0.000010 0.000010 0.000010 0.000010 0.000010 0.000010 0.000010 0.000010 0.000010 0.000010 0.000010 0.000010 0.000010 0.000010 0.000010 0.000010 0.000010
0.000010 0.000010 0.000010 0.000010 0.000010 0.000010 0.000010 0.000010 0.000010 0.999600 0.000010 0.000010 0.000010 0.000010 0.000010 0.000010 0.000010 0.000010 0.000010 0.000010 0.000010 0.000010 0.000010 0.000010 0.000010 0.000010 0.000010 0.000010 0.000010 0.000010 0.000010 0.000010 0.000010 0.000010 0.000010 0.000010 0.000010 0.000010 0.000010 0.000010 0.000010
0.000010 0.000010 0.000010 0.000010 0.000010 0.000010 0.000010 0.000010 0.000010 0.999600 0.000010 0.000010 0.000010 0.000010 0.000010 0.000010 0.000010 0.000010 0.000010 0.000010 0.000010 0.000010 0.000010 0.000010 0.000010 0.000010 0.000010 0.000010 0.000010 0.000010 0.000010 0.000010 0.000010 0.000010 0.000010 0.000010 0.000010 0.000010 0.000010 0.000010 0.000010
0.000010 0.000010 0.000010 0.000010 0.000010 0.000010 0.000010 0.000010 0.000010 0.999600 0.000010 0.000010 0.000010 0.000010 0.000010 0.000010 0.000010 0.000010 0.000010 0.000010 0.000010 0.000010 0.000010 0.000010 0.000010 0.000010 0.000010 0.000010 0.000010 0.000010 0.000010 0.000010 0.000010 0.000010 0.000010 0.000010 0.000010 0.000010 0.000010 0.000010 0.000010
0.000010 0.000010 0.000010 0.000010 0.000010 0.000010 0.000010 0.000010 0.000010 0.999600 0.000010 0.000010 0.000010 0.000010 0.000010 0.000010 0.000010 0.000010 0.000010 0.000010 0.000010 0.000010 0.000010 0.000010 0.000010 0.000010 0.000010 0.000010 0.000010 0.000010 0.000010 0.000010 0.000010 0.000010 0.000010 0.000010 0.000010 0.000010 0.000010 0.000010 0.000010
0.000010 0.000010 0.000010 0.000010 0.000010 0.000010 0.000010 0.000010 0.000010 0.000010 0.000010 0.000010 0.893376 0.000010 0.000010 0.000010 0.000010 0.000010 0.000010 0.105419 0.000010 0.000010 0.000010 0.000010 0.000010 0.000825 0.000010 0.000010 0.000010 0.000010 0.000010 0.000010 0.000010 0.000010 0.000010 0.000010 0.000010 0.000010 0.000010 0.000010 0.000010
0.000010 0.000010 0.000010 0.000010 0.000010 0.000010 0.000010 0.000010 0.000010 0.000010 0.000010 0.000010 0.999600 0.000010 0.000010 0.000010 0.000010 0.000010 0.000010 0.000010 0.000010 0.000010 0.000010 0.000010 0.000010 0.000010 0.000010 0.000010 0.000010 0.000010 0.000010 0.000010 0.000010 0.000010 0.000010 0.000010 0.000010 0.000010 0.000010 0.000010 0.000010
0.000010 0.000010 0.000010 0.000010 0.000010 0.000010 0.000010 0.000010 0.000010 0.000010 0.000010 0.000010 0.999600 0.000010 0.000010 0.000010 0.000010 0.000010 0.000010 0.000010 0.000010 0.000010 0.000010 0.000010 0.000010 0.000010 0.000010 0.000010 0.000010 0.000010 0.000010 0.000010 0.000010 0.000010 0.000010 0.000010 0.000010 0.000010 0.000010 0.000010 0.000010
0.000010 0.000010 0.000010 0.000010 0.000010 0.000010 0.000010 0.000010 0.000010 0.000010 0.000010 0.000010 0.999600 0.000010 0.000010 0.000010 0.000010 0.000010 0.000010 0.000010 0.000010 0.000010 0.000010 0.000010 0.000010 0.000010 0.000010 0.000010 0.000010 0.000010 0.000010 0.000010 0.000010 0.000010 0.000010 0.000010 0.000010 0.000010 0.000010 0.000010 0.000010
0.000010 0.000010 0.000010 0.000010 0.000010 0.000010 0.028631 0.000010 0.000010 0.000010 0.000010 0.000010 0.834463 0.000010 0.000010 0.000010 0.000010 0.000010 0.000010 0.136526 0.000010 0.000010 0.000010 0.000010 0.000010 0.000010 0.000010 0.000010 0.000010 0.000010 0.000010 0.000010 0.000010 0.000010 0.000010 0.000010 0.000010 0.000010 0.000010 0.000010 0.000010
0.000010 0.000010 0.000010 0.000010 0.000010 0.000010 0.000010 0.000010 0.000010 0.000010 0.000010 0.000010 0.999600 0.000010 0.000010 0.000010 0.000010 0.000010 0.000010 0.000010 0.000010 0.000010 0.000010 0.000010 0.000010 0.000010 0.000010 0.000010 0.000010 0.000010 0.000010 0.000010 0.000010 0.000010 0.000010 0.000010 0.000010 0.000010 0.000010 0.000010 0.000010
0.000010 0.000010 0.000010 0.000010 0.000010 0.000010 0.025633 0.000010 0.000010 0.000010 0.000010 0.000010 0.818757 0.000010 0.000010 0.000010 0.000010 0.000010 0.000010 0.144672 0.000010 0.000010 0.000010 0.000010 0.000010 0.010568 0.000010 0.000010 0.000010 0.000010 0.000010 0.000010 0.000010 0.000010 0.000010 0.000010 0.000010 0.000010 0.000010 0.000010 0.000010
0.000010 0.000010 0.000010 0.000010 0.000010 0.000010 0.000010 0.000010 0.000010 0.000010 0.000010 0.000010 0.888882 0.000010 0.000010 0.000010 0.000010 0.000010 0.000010 0.096034 0.000010 0.000010 0.000010 0.000010 0.000010 0.014704 0.000010 0.000010 0.000010 0.000010 0.000010 0.000010 0.000010 0.000010 0.000010 0.000010 0.000010 0.000010 0.000010 0.000010 0.000010
0.000010 0.000010 0.000010 0.000010 0.000010 0.000010 0.000010 0.000010 0.000010 0.000010 0.000010 0.000010 0.889844 0.000010 0.000010 0.000010 0.000010 0.000010 0.000010 0.109766 0.000010 0.000010 0.000010 0.000010 0.000010 0.000010 0.000010 0.000010 0.000010 0.000010 0.000010 0.000010 0.000010 0.000010 0.000010 0.000010 0.000010 0.000010 0.000010 0.000010 0.000010
0.000010 0.000010 0.000010 0.000010 0.000010 0.000010 0.000010 0.000010 0.000010 0.000010 0.000010 0.000010 0.848763 0.000010 0.000010 0.000010 0.000010 0.000010 0.000010 0.150847 0.000010 0.000010 0.000010 0.000010 0.000010 0.000010 0.000010 0.000010 0.000010 0.000010 0.000010 0.000010 0.000010 0.000010 0.000010 0.000010 0.000010 0.000010 0.000010 0.000010 0.000010
0.000010 0.000010 0.000010 0.000010 0.000010 0.000010 0.000010 0.000010 0.000010 0.000010 0.000010 0.000010 0.999600 0.000010 0.000010 0.000010 0.000010 0.000010 0.000010 0.000010 0.000010 0.000010 0.000010 0.000010 0.000010 0.000010 0.000010 0.000010 0.000010 0.000010 0.000010 0.000010 0.000010 0.000010 0.000010 0.000010 0.000010 0.000010 0.000010 0.000010 0.000010
0.000010 0.000010 0.000010 0.000010 0.000010 0.000010 0.000010 0.000010 0.000010 0.000010 0.000010 0.000010 0.999600 0.000010 0.000010 0.000010 0.000010 0.000010 0.000010 0.000010 0.000010 0.000010 0.000010 0.000010 0.000010 0.000010 0.000010 0.000010 0.000010 0.000010 0.000010 0.000010 0.000010 0.000010 0.000010 0.000010 0.000010 0.000010 0.000010 0.000010 0.000010
0.000010 0.000010 0.000010 0.000010 0.000010 0.000010 0.000010 0.000010 0.000010 0.000010 0.000010 0.000010 0.999600 0.000010 0.000010 0.000010 0.000010 0.000010 0.000010 0.000010 0.000010 0.000010 0.000010 0.000010 0.000010 0.000010 0.000010 0.000010 0.000010 0.000010 0.000010 0.000010 0.000010 0.000010 0.000010 0.000010 0.000010 0.000010 0.000010 0.000010 0.000010
0.000010 0.000010 0.000010 0.000010 0.000010 0.000010 0.000010 0.000010 0.000010 0.000010 0.000010 0.000010 0.999600 0.000010 0.000010 0.000010 0.000010 0.000010 0.000010 0.000010 0.000010 0.000010 0.000010 0.000010 0.000010 0.000010 0.000010 0.000010 0.000010 0.000010 0.000010 0.000010 0.000010 0.000010 0.000010 0.000010 0.000010 0.000010 0.000010 0.000010 0.000010
0.000010 0.000010 0.000010 0.000010 0.000010 0.000010 0.058042 0.000010 0.000010 0.010752 0.000010 0.000010 0.721835 0.000010 0.000010 0.000010 0.000010 0.000010 0.000010 0.204926 0.000010 0.000010 0.004086 0.000010 0.000010 0.000010 0.000010 0.000010 0.000010 0.000010 0.000010 0.000010 0.000010 0.000010 0.000010 0.000010 0.000010 0.000010 0.000010 0.000010 0.000010
0.000010 0.000010 0.000010 0.000010 0.000010 0.000010 0.000010 0.000010 0.000010 0.000010 0.000010 0.000010 0.999600 0.000010 0.000010 0.000010 0.000010 0.000010 0.000010 0.000010 0.000010 0.000010 0.000010 0.000010 0.000010 0.000010 0.000010 0.000010 0.000010 0.000010 0.000010 0.000010 0.000010 0.000010 0.000010 0.000010 0.000010 0.000010 0.000010 0.000010 0.000010
0.000010 0.000010 0.000010 0.000010 0.000010 0.000010 0.000010 0.000010 0.000010 0.000010 0.000010 0.000010 0.999600 0.000010 0.000010 0.000010 0.000010 0.000010 0.000010 0.000010 0.000010 0.000010 0.000010 0.000010 0.000010 0.000010 0.000010 0.000010 0.000010 0.000010 0.000010 0.000010 0.000010 0.000010 0.000010 0.000010 0.000010 0.000010 0.000010 0.000010 0.000010
0.000010 0.000010 0.000010 0.000010 0.000010 0.000010 0.000010 0.000010 0.000010 0.000010 0.000010 0.000010 0.000010 0.000010 0.000010 0.000010 0.000010 0.000010 0.000010 0.999600 0.000010 0.000010 0.000010 0.000010 0.000010 0.000010 0.000010 0.000010 0.000010 0.000010 0.000010 0.000010 0.000010 0.000010 0.000010 0.000010 0.000010 0.000010 0.000010 0.000010 0.000010
0.000010 0.000010 0.000010 0.000010 0.000010 0.000010 0.000010 0.000010 0.000010 0.000010 0.000010 0.000010 0.000010 0.000010 0.000010 0.000010 0.000010 0.000010 0.000010 0.999600 0.000010 0.000010 0.000010 0.000010 0.000010 0.000010 0.000010 0.000010 0.000010 0.000010 0.000010 0.000010 0.000010 0.000010 0.000010 0.000010 0.000010 0.000010 0.000010 0.000010 0.000010
0.000010 0.000010 0.000010 0.000010 0.000010 0.000010 0.000010 0.000010 0.000010 0.000010 0.000010 0.000010 0.000010 0.000010 0.000010 0.000010 0.000010 0.000010 0.000010 0.988990 0.000010 0.000010 0.000010 0.000010 0.000010 0.010620 0.000010 0.000010 0.000010 0.000010 0.000010 0.000010 0.000010 0.000010 0.000010 0.000010 0.000010 0.000010 0.000010 0.000010 0.000010
0.000010 0.000010 0.000010 0.000010 0.000010 0.000010 0.000010 0.000010 0.000010 0.000010 0.000010 0.000010 0.000010 0.000010 0.000010 0.000010 0.000010 0.000010 0.000010 0.999600 0.000010 0.000010 0.000010 0.000010 0.000010 0.000010 0.000010 0.000010 0.000010 0.000010 0.000010 0.000010 0.000010 0.000010 0.000010 0.000010 0.000010 0.000010 0.000010 0.000010 0.000010
0.000010 0.000010 0.000010 0.000010 0.000010 0.000010 0.000010 0.000010 0.000010 0.000010 0.000010 0.000010 0.000010 0.000010 0.000010 0.000010 0.000010 0.000010 0.000010 0.999600 0.000010 0.000010 0.000010 0.000010 0.000010 0.000010 0.000010 0.000010 0.000010 0.000010 0.000010 0.000010 0.000010 0.000010 0.000010 0.000010 0.000010 0.000010 0.000010 0.000010 0.000010
0.000010 0.000010 0.000010 0.000010 0.000010 0.000010 0.000010 0.000010 0.000010 0.000010 0.000010 0.000010 0.000010 0.000010 0.000010 0.000010 0.000010 0.000010 0.000010 0.999600 0.000010 0.000010 0.000010 0.000010 0.000010 0.000010 0.000010 0.000010 0.000010 0.000010 0.000010 0.000010 0.000010 0.000010 0.000010 0.000010 0.000010 0.000010 0.000010 0.000010 0.000010
0.000010 0.000010 0.000010 0.000010 0.000010 0.000010 0.000010 0.000010 0.000010 0.000010 0.000010 0.000010 0.000010 0.000010 0.000010 0.000010 0.000010 0.000010 0.000010 0.999600 0.000010 0.000010 0.000010 0.000010 0.000010 0.000010 0.000010 0.000010 0.000010 0.000010 0.000010 0.000010 0.000010 0.000010 0.000010 0.000010 0.000010 0.000010 0.000010 0.000010 0.000010
0.000010 0.000010 0.000010 0.000010 0.000010 0.000010 0.000010 0.000010 0.000010 0.000010 0.000010 0.000010 0.000010 0.000010 0.000010 0.000010 0.000010 0.000010 0.000010 0.996336 0.000010 0.000010 0.000010 0.000010 0.000010 0.000010 0.000010 0.000010 0.000010 0.000010 0.000010 0.000010 0.000010 0.003274 0.000010 0.000010 0.000010 0.000010 0.000010 0.000010 0.000010
0.000010 0.000010 0.000010 0.000010 0.000010 0.000010 0.000010 0.000010 0.000010 0.039982 0.000010 0.000010 0.000010 0.000010 0.000010 0.000010 0.000010 0.000010 0.000010 0.959628 0.000010 0.000010 0.000010 0.000010 0.000010 0.000010 0.000010 0.000010 0.000010 0.000010 0.000010 0.000010 0.000010 0.000010 0.000010 0.000010 0.000010 0.000010 0.000010 0.000010 0.000010
0.000010 0.000010 0.000010 0.000010 0.000010 0.000010 0.000010 0.000010 0.000010 0.000010 0.000010 0.000010 0.000010 0.000010 0.000010 0.000010 0.000010 0.000010 0.000010 0.999600 0.000010 0.000010 0.000010 0.000010 0.000010 0.000010 0.000010 0.000010 0.000010 0.000010 0.000010 0.000010 0.000010 0.000010 0.000010 0.000010 0.000010 0.000010 0.000010 0.000010 0.000010
0.000010 0.000010 0.000010 0.000010 0.000010 0.000010 0.000010 0.000010 0.000010 0.000010 0.000010 0.000010 0.000010 0.000010 0.000010 0.000010 0.000010 0.000010 0.000010 0.999600 0.000010 0.000010 0.000010 0.000010 0.000010 0.000010 0.000010 0.000010 0.000010 0.000010 0.000010 0.000010 0.000010 0.000010 0.000010 0.000010 0.000010 0.000010 0.000010 0.000010 0.000010
0.000010 0.000010 0.000010 0.000010 0.000010 0.000010 0.000010 0.000010 0.000010 0.000010 0.000010 0.000010 0.000010 0.000010 0.000010 0.000010 0.000010 0.000010 0.000010 0.999600 0.000010 0.000010 0.000010 0.000010 0.000010 0.000010 0.000010 0.000010 0.000010 0.000010 0.000010 0.000010 0.000010 0.000010 0.000010 0.000010 0.000010 0.000010 0.000010 0.000010 0.000010
0.000010 0.000010 0.000010 0.000010 0.000010 0.000010 0.000010 0.000010 0.000010 0.000010 0.000010 0.000010 0.000010 0.000010 0.000010 0.000010 0.007554 0.000010 0.002615 0.986961 0.000010 0.000010 0.000010 0.000010 0.000010 0.000010 0.000010 0.000010 0.000010 0.000010 0.000010 0.000010 0.002499 0.000010 0.000010 0.000010 0.000010 0.000010 0.000010 0.000010 0.000010
0.000010 0.000010 0.000010 0.000010 0.000010 0.000010 0.000010 0.000010 0.000010 0.000010 0.000010 0.000010 0.000010 0.000010 0.000010 0.000010 0.000010 0.000010 0.000010 0.999600 0.000010 0.000010 0.000010 0.000010 0.000010 0.000010 0.000010 0.000010 0.000010 0.000010 0.000010 0.000010 0.000010 0.000010 0.000010 0.000010 0.000010 0.000010 0.000010 0.000010 0.000010
0.000010 0.000010 0.000010 0.000010 0.000010 0.000010 0.000010 0.000010 0.000010 0.000010 0.000010 0.000010 0.000010 0.000010 0.000010 0.000010 0.000010 0.000010 0.000010 0.999600 0.000010 0.000010 0.000010 0.000010 0.000010 0.000010 0.000010 0.000010 0.000010 0.000010 0.000010 0.000010 0.000010 0.000010 0.000010 0.000010 0.000010 0.000010 0.000010 0.000010 0.000010
0.000010 0.000010 0.000010 0.000010 0.000010 0.000010 0.000010 0.000010 0.000010 0.000010 0.000010 0.000010 0.011987 0.000010 0.000010 0.000010 0.000010 0.000010 0.000010 0.980864 0.000010 0.000010 0.000010 0.000010 0.000010 0.006768 0.000010 0.000010 0.000010 0.000010 0.000010 0.000010 0.000010 0.000010 0.000010 0.000010 0.000010 0.000010 0.000010 0.000010 0.000010
0.000010 0.000010 0.000010 0.000010 0.000010 0.000010 0.000010 0.000010 0.000010 0.000010 0.000010 0.000010 0.000010 0.000010 0.000010 0.000010 0.000010 0.000010 0.000010 0.999600 0.000010 0.000010 0.000010 0.000010 0.000010 0.000010 0.000010 0.000010 0.000010 0.000010 0.000010 0.000010 0.000010 0.000010 0.000010 0.000010 0.000010 0.000010 0.000010 0.000010 0.000010
0.000010 0.000010 0.000010 0.000010 0.000010 0.000010 0.000010 0.000010 0.000010 0.005455 0.000010 0.000010 0.000010 0.000010 0.000010 0.000010 0.000010 0.000010 0.000010 0.986962 0.000010 0.000010 0.000010 0.000010 0.000010 0.000463 0.000010 0.000010 0.000010 0.000010 0.003879 0.000010 0.000010 0.000010 0.000010 0.000010 0.000010 0.002880 0.000010 0.000010 0.000010
0.000010 0.000010 0.000010 0.000010 0.000010 0.000010 0.000010 0.000010 0.000010 0.000010 0.000010 0.000010 0.000010 0.000010 0.000010 0.000010 0.000010 0.000010 0.000010 0.999600 0.000010 0.000010 0.000010 0.000010 0.000010 0.000010 0.000010 0.000010 0.000010 0.000010 0.000010 0.000010 0.000010 0.000010 0.000010 0.000010 0.000010 0.000010 0.000010 0.000010 0.000010
0.000010 0.000010 0.000010 0.000010 0.000010 0.000010 0.000010 0.000010 0.000010 0.000010 0.000010 0.000010 0.000010 0.000010 0.000010 0.000010 0.000010 0.000010 0.000010 0.999600 0.000010 0.000010 0.000010 0.000010 0.000010 0.000010 0.000010 0.000010 0.000010 0.000010 0.000010 0.000010 0.000010 0.000010 0.000010 0.000010 0.000010 0.000010 0.000010 0.000010 0.000010
0.000010 0.000010 0.000010 0.000010 0.000010 0.000010 0.999599 0.000010 0.000011 0.000010 0.000010 0.000010 0.000010 0.000010 0.000010 0.000010 0.000010 0.000010 0.000010 0.000010 0.000010 0.000010 0.000010 0.000010 0.000010 0.000010 0.000010 0.000010 0.000010 0.000010 0.000010 0.000010 0.000010 0.000010 0.000010 0.000010 0.000010 0.000010 0.000010 0.000010 0.000010
0.000010 0.000010 0.000010 0.000010 0.000010 0.000010 0.999600 0.000010 0.000010 0.000010 0.000010 0.000010 0.000010 0.000010 0.000010 0.000010 0.000010 0.000010 0.000010 0.000010 0.000010 0.000010 0.000010 0.000010 0.000010 0.000010 0.000010 0.000010 0.000010 0.000010 0.000010 0.000010 0.000010 0.000010 0.000010 0.000010 0.000010 0.000010 0.000010 0.000010 0.000010
0.000010 0.000010 0.000010 0.000010 0.000010 0.000010 0.999600 0.000010 0.000010 0.000010 0.000010 0.000010 0.000010 0.000010 0.000010 0.000010 0.000010 0.000010 0.000010 0.000010 0.000010 0.000010 0.000010 0.000010 0.000010 0.000010 0.000010 0.000010 0.000010 0.000010 0.000010 0.000010 0.000010 0.000010 0.000010 0.000010 0.000010 0.000010 0.000010 0.000010 0.000010
0.000010 0.000010 0.000010 0.000010 0.000010 0.000010 0.910525 0.000010 0.000010 0.000010 0.000010 0.000010 0.000010 0.000010 0.000010 0.000010 0.000010 0.000010 0.000010 0.089085 0.000010 0.000010 0.000010 0.000010 0.000010 0.000010 0.000010 0.000010 0.000010 0.000010 0.000010 0.000010 0.000010 0.000010 0.000010 0.000010 0.000010 0.000010 0.000010 0.000010 0.000010
0.000010 0.000010 0.000010 0.000010 0.000010 0.000010 0.999593 0.000010 0.000010 0.000010 0.000010 0.000010 0.000010 0.000010 0.000010 0.000010 0.000010 0.000010 0.000010 0.000010 0.000010 0.000010 0.000010 0.000010 0.000010 0.000010 0.000017 0.000010 0.000010 0.000010 0.000010 0.000010 0.000010 0.000010 0.000010 0.000010 0.000010 0.000010 0.000010 0.000010 0.000010
0.000010 0.000010 0.000010 0.000010 0.000010 0.000010 0.880977 0.000010 0.000010 0.000010 0.000010 0.000010 0.000783 0.000010 0.000010 0.000010 0.000010 0.000010 0.000010 0.117860 0.000010 0.000010 0.000010 0.000010 0.000010 0.000010 0.000010 0.000010 0.000010 0.000010 0.000010 0.000010 0.000010 0.000010 0.000010 0.000010 0.000010 0.000010 0.000010 0.000010 0.000010
0.000010 0.000010 0.000010 0.000010 0.000010 0.000010 0.778688 0.000010 0.000010 0.017767 0.000010 0.000010 0.006569 0.000010 0.000010 0.000010 0.000010 0.000010 0.000010 0.190070 0.000010 0.000010 0.000010 0.000010 0.000010 0.006546 0.000010 0.000010 0.000010 0.000010 0.000010 0.000010 0.000010 0.000010 0.000010 0.000010 0.000010 0.000010 0.000010 0.000010 0.000010
0.000010 0.000010 0.000010 0.000010 0.000010 0.000010 0.999600 0.000010 0.000010 0.000010 0.000010 0.000010 0.000010 0.000010 0.000010 0.000010 0.000010 0.000010 0.000010 0.000010 0.000010 0.000010 0.000010 0.000010 0.000010 0.000010 0.000010 0.000010 0.000010 0.000010 0.000010 0.000010 0.000010 0.000010 0.000010 0.000010 0.000010 0.000010 0.000010 0.000010 0.000010
0.000010 0.000010 0.000010 0.000010 0.000010 0.000010 0.999600 0.000010 0.000010 0.000010 0.000010 0.000010 0.000010 0.000010 0.000010 0.000010 0.000010 0.000010 0.000010 0.000010 0.000010 0.000010 0.000010 0.000010 0.000010 0.000010 0.000010 0.000010 0.000010 0.000010 0.000010 0.000010 0.000010 0.000010 0.000010 0.000010 0.000010 0.000010 0.000010 0.000010 0.000010
0.000010 0.000010 0.000017 0.000010 0.000010 0.000010 0.999593 0.000010 0.000010 0.000010 0.000010 0.000010 0.000010 0.000010 0.000010 0.000010 0.000010 0.000010 0.000010 0.000010 0.000010 0.000010 0.000010 0.000010 0.000010 0.000010 0.000010 0.000010 0.000010 0.000010 0.000010 0.000010 0.000010 0.000010 0.000010 0.000010 0.000010 0.000010 0.000010 0.000010 0.000010
0.000010 0.000010 0.000010 0.000010 0.000010 0.000010 0.132766 0.000010 0.000010 0.069106 0.000010 0.000010 0.239836 0.000010 0.000010 0.000010 0.005414 0.000010 0.000010 0.460489 0.000010 0.000010 0.058913 0.000010 0.000010 0.030579 0.000010 0.000016 0.000010 0.000010 0.000010 0.000010 0.000010 0.002560 0.000010 0.000010 0.000010 0.000010 0.000010 0.000010 0.000010
0.000010 0.000010 0.000010 0.000010 0.000010 0.000010 0.132965 0.000010 0.000010 0.096905 0.000010 0.000010 0.151503 0.000010 0.000010 0.000010 0.000010 0.000010 0.000010 0.532449 0.000010 0.000010 0.066835 0.000010 0.000010 0.018992 0.000010 0.000010 0.000010 0.000010 0.000010 0.000010 0.000010 0.000010 0.000010 0.000010 0.000010 0.000010 0.000010 0.000010 0.000010
0.000010 0.000010 0.000010 0.000010 0.000010 0.000010 0.101401 0.000010 0.000010 0.076161 0.000010 0.000010 0.178736 0.000010 0.000010 0.000010 0.000010 0.000010 0.000010 0.589518 0.000010 0.002089 0.048406 0.000010 0.000010 0.000010 0.000010 0.000010 0.000010 0.000010 0.000010 0.000010 0.000010 0.000010 0.000010 0.000010 0.000010 0.003349 0.000010 0.000010 0.000010
0.000010 0.000010 0.000010 0.000010 0.000010 0.000010 0.098326 0.000010 0.000010 0.084102 0.000010 0.000010 0.196522 0.000010 0.000010 0.000010 0.000568 0.000010 0.000010 0.539438 0.000010 0.015918 0.058651 0.000010 0.000010 0.004151 0.000010 0.000010 0.000010 0.000010 0.000010 0.000010 0.000010 0.000010 0.000010 0.000010 0.000010 0.002003 0.000010 0.000010 0.000010
0.000010 0.000010 0.000010 0.000010 0.000010 0.000010 0.139085 0.000010 0.000010 0.108556 0.000010 0.000010 0.131771 0.000010 0.000010 0.000010 0.004601 0.000010 0.000010 0.532704 0.000010 0.000010 0.078929 0.000010 0.000010 0.004013 0.000010 0.000010 0.000010 0.000010 0.000010 0.000010 0.000010 0.000010 0.000010 0.000010 0.000010 0.000010 0.000010 0.000010 0.000010
0.000010 0.000010 0.000010 0.000010 0.000010 0.000010 0.111538 0.000010 0.000010 0.075345 0.000015 0.000010 0.203455 0.000010 0.000010 0.000010 0.000010 0.000010 0.000010 0.548779 0.000010 0.000010 0.050778 0.000010 0.000010 0.009750 0.000010 0.000010 0.000010 0.000010 0.000010 0.000010 0.000010 0.000010 0.000010 0.000010 0.000010 0.000010 0.000010 0.000010 0.000010
0.000010 0.000010 0.000010 0.000010 0.000010 0.000010 0.103632 0.000010 0.000010 0.086736 0.000010 0.000010 0.203650 0.000010 0.000010 0.000010 0.000010 0.000010 0.000010 0.557803 0.000010 0.000010 0.040419 0.000010 0.000010 0.007409 0.000010 0.000010 0.000010 0.000010 0.000010 0.000010 0.000010 0.000010 0.000010 0.000010 0.000010 0.000010 0.000010 0.000010 0.000010
0.000010 0.000010 0.000010 0.000010 0.000010 0.000010 0.113210 0.000010 0.000010 0.078195 0.000010 0.000010 0.172782 0.000010 0.000010 0.000010 0.012134 0.000010 0.000010 0.543377 0.000010 0.000010 0.066637 0.000010 0.000010 0.013325 0.000010 0.000010 0.000010 0.000010 0.000010 0.000010 0.000010 0.000010 0.000010 0.000010 0.000010 0.000010 0.000010 0.000010 0.000010
0.000010 0.000010 0.000010 0.000010 0.000010 0.000010 0.111597 0.000010 0.000010 0.128393 0.000010 0.000010 0.129685 0.000010 0.000010 0.000010 0.000010 0.000010 0.000010 0.528020 0.000010 0.000010 0.067727 0.000010 0.000010 0.034228 0.000010 0.000010 0.000010 0.000010 0.000010 0.000010 0.000010 0.000010 0.000010 0.000010 0.000010 0.000010 0.000010 0.000010 0.000010
0.000010 0.000010 0.000010 0.000010 0.000010 0.000010 0.107240 0.000010 0.000010 0.107270 0.000663 0.000010 0.141054 0.000010 0.000010 0.000010 0.001288 0.000010 0.000010 0.540454 0.000010 0.012132 0.080228 0.001143 0.000010 0.004462 0.000010 0.000010 0.000010 0.000010 0.003766 0.000010 0.000010 0.000010 0.000010 0.000010 0.000010 0.000010 0.000010 0.000010 0.000010
0.000010 0.000010 0.000010 0.000010 0.000010 0.000010 0.110728 0.000010 0.000010 0.114364 0.000010 0.000010 0.149657 0.000010 0.000010 0.000010 0.010275 0.000010 0.000010 0.518170 0.000010 0.000010 0.083885 0.000010 0.000010 0.009851 0.000010 0.000010 0.000010 0.000010 0.000010 0.000010 0.000010 0.002740 0.000010 0.000010 0.000010 0.000010 0.000010 0.000010 0.000010
0.000010 0.000010 0.000010 0.000010 0.000010 0.000010 0.113039 0.000010 0.000010 0.085532 0.000010 0.000010 0.166235 0.000010 0.000010 0.000010 0.000010 0.000010 0.000010 0.544406 0.000010 0.000010 0.079381 0.000010 0.000010 0.010904 0.000010 0.000010 0.000010 0.000010 0.000010 0.000010 0.000010 0.000010 0.000163 0.000010 0.000010 0.000010 0.000010 0.000010 0.000010
0.000010 0.000010 0.000010 0.000010 0.000010 0.000010 0.172716 0.000010 0.000010 0.057800 0.000010 0.000010 0.158501 0.000010 0.000010 0.000010 0.003564 0.000010 0.000010 0.515564 0.000010 0.000010 0.091505 0.000010 0.000010 0.000010 0.000010 0.000010 0.000010 0.000010 0.000010 0.000010 0.000010 0.000010 0.000010 0.000010 0.000010 0.000010 0.000010 0.000010 0.000010
0.000010 0.000010 0.000010 0.000010 0.000010 0.000010 0.136276 0.000010 0.000010 0.089837 0.000010 0.000010 0.174039 0.000010 0.000010 0.000010 0.000010 0.003404 0.000010 0.481861 0.000010 0.000010 0.079409 0.006113 0.000010 0.028730 0.000010 0.000010 0.000010 0.000010 0.000010 0.000010 0.000010 0.000010 0.000010 0.000010 0.000010 0.000010 0.000010 0.000010 0.000010
0.000010 0.000010 0.000010 0.000010 0.000010 0.000010 0.110791 0.001136 0.000014 0.118752 0.000010 0.000010 0.163066 0.000010 0.000010 0.000010 0.004625 0.000010 0.000010 0.525743 0.000010 0.000010 0.073601 0.000010 0.000010 0.000298 0.000010 0.000010 0.000010 0.000010 0.000010 0.000010 0.000010 0.000010 0.000010 0.000010 0.000010 0.000010 0.000010 0.000010 0.001664
0.000010 0.000010 0.000010 0.000010 0.000010 0.000010 0.160139 0.000010 0.000010 0.068496 0.000010 0.000010 0.166143 0.000994 0.000010 0.000010 0.019511 0.000010 0.000010 0.434755 0.000010 0.000010 0.095938 0.000482 0.000010 0.015547 0.000010 0.000010 0.000010 0.000010 0.000010 0.000010 0.000010 0.000010 0.036892 0.000010 0.000010 0.000010 0.000803 0.000010 0.000010
0.000010 0.000010 0.000010 0.000010 0.000010 0.000010 0.167181 0.000010 0.000010 0.063398 0.000010 0.000010 0.154082 0.000010 0.000010 0.000010 0.003186 0.000010 0.000010 0.546156 0.000010 0.000010 0.052071 0.000010 0.000010 0.008573 0.000010 0.000010 0.000010 0.000010 0.000010 0.000010 0.000010 0.001172 0.000010 0.000010 0.000010 0.000010 0.000010 0.000010 0.003862
0.000010 0.000010 0.000010 0.000010 0.000010 0.000010 0.174795 0.000010 0.000010 0.060773 0.000010 0.000010 0.158908 0.000010 0.000010 0.000010 0.003476 0.000010 0.000010 0.537968 0.000010 0.000495 0.060931 0.000010 0.000010 0.002324 0.000010 0.000010 0.000010 0.000010 0.000010 0.000010 0.000010 0.000010 0.000010 0.000010 0.000010 0.000010 0.000010 0.000010 0.000010
0.000010 0.000010 0.000010 0.000010 0.000010 0.000010 0.153074 0.000010 0.001932 0.094644 0.002289 0.000010 0.159505 0.000010 0.000010 0.000010 0.001871 0.000010 0.000010 0.479407 0.000010 0.000010 0.090005 0.000010 0.000010 0.016953 0.000010 0.000010 0.000010 0.000010 0.000010 0.000010 0.000010 0.000010 0.000010 0.000010 0.000010 0.000010 0.000010 0.000010 0.000010
0.000010 0.000010 0.000010 0.000010 0.000010 0.000010 0.111332 0.000010 0.000010 0.082618 0.000010 0.000010 0.163023 0.000010 0.000010 0.000010 0.000010 0.000010 0.000010 0.574361 0.000010 0.003305 0.048976 0.000010 0.000010 0.016044 0.000010 0.000010 0.000010 0.000010 0.000010 0.000010 0.000010 0.000010 0.000010 0.000010 0.000010 0.000010 0.000010 0.000010 0.000010
0.000010 0.000010 0.000010 0.000010 0.000010 0.000010 0.129984 0.000010 0.000010 0.081807 0.000010 0.000010 0.162250 0.000010 0.000010 0.000010 0.004445 0.000010 0.000010 0.569649 0.000010 0.000010 0.048512 0.000010 0.000013 0.003012 0.000010 0.000010 0.000010 0.000010 0.000010 0.000010 0.000010 0.000010 0.000010 0.000010 0.000010 0.000010 0.000010 0.000010 0.000010
0.000010 0.000010 0.000010 0.000010 0.000010 0.000010 0.113036 0.000010 0.000010 0.096907 0.000010 0.000010 0.145910 0.000010 0.000010 0.000010 0.000010 0.000010 0.000010 0.535907 0.000010 0.017891 0.068433 0.000010 0.000010 0.020902 0.000010 0.000010 0.000010 0.000010 0.000010 0.000010 0.000010 0.000010 0.000684 0.000010 0.000010 0.000010 0.000010 0.000010 0.000010
0.000010 0.000010 0.000010 0.000010 0.000010 0.000010 0.139796 0.000010 0.001483 0.092703 0.000010 0.000010 0.185472 0.000010 0.000010 0.000010 0.003157 0.000010 0.000010 0.481476 0.000010 0.000237 0.069281 0.000010 0.000010 0.022242 0.000452 0.000010 0.000010 0.000010 0.000010 0.000010 0.000010 0.000010 0.003402 0.000010 0.000010 0.000010 0.000010 0.000010 0.000010
0.000010 0.000010 0.000010 0.000010 0.000010 0.000010 0.047997 0.000010 0.000010 0.019411 0.000010 0.000010 0.098603 0.000010 0.000010 0.000010 0.000010 0.000010 0.000010 0.801256 0.000010 0.000010 0.032373 0.000010 0.000010 0.000010 0.000010 0.000010 0.000010 0.000010 0.000010 0.000010 0.000010 0.000010 0.000010 0.000010 0.000010 0.000010 0.000010 0.000010 0.000010
0.000010 0.000010 0.000010 0.000010 0.000010 0.000010 0.058260 0.000010 0.000010 0.002794 0.000010 0.000010 0.122315 0.000010 0.000010 0.000010 0.000010 0.000010 0.000010 0.773365 0.000010 0.000010 0.035967 0.000010 0.000010 0.006949 0.000010 0.000010 0.000010 0.000010 0.000010 0.000010 0.000010 0.000010 0.000010 0.000010 0.000010 0.000010 0.000010 0.000010 0.000010
0.000010 0.000010 0.000010 0.000010 0.000010 0.000010 0.055040 0.000010 0.000010 0.056682 0.000010 0.000010 0.121521 0.000010 0.000010 0.000010 0.000010 0.000010 0.000010 0.754388 0.000010 0.000010 0.000010 0.000010 0.000010 0.012008 0.000010 0.000010 0.000010 0.000010 0.000010 0.000010 0.000010 0.000010 0.000010 0.000010 0.000010 0.000010 0.000010 0.000010 0.000010
0.000010 0.000010 0.000010 0.000010 0.000010 0.000010 0.064224 0.000010 0.000010 0.060811 0.000010 0.000010 0.103176 0.000010 0.000010 0.000010 0.000010 0.000010 0.000010 0.739620 0.000010 0.000010 0.018277 0.000010 0.000010 0.012766 0.000010 0.000010 0.000010 0.000010 0.000010 0.000010 0.000010 0.000010 0.000010 0.000010 0.000010 0.000786 0.000010 0.000010 0.000010
0.000010 0.000010 0.000010 0.079794 0.000010 0.000010 0.082759 0.000010 0.000010 0.059320 0.000010 0.000010 0.067813 0.000010 0.000010 0.000010 0.000010 0.000010 0.000010 0.672713 0.000010 0.000010 0.004435 0.000010 0.000010 0.015341 0.009090 0.000010 0.000010 0.000010 0.005467 0.000010 0.000010 0.000010 0.000010 0.000010 0.000010 0.000010 0.002958 0.000010 0.000010
0.000010 0.000010 0.000010 0.000010 0.000010 0.000010 0.090238 0.000010 0.000010 0.016791 0.000010 0.000010 0.062884 0.000010 0.000010 0.000010 0.000010 0.000010 0.000010 0.813007 0.000010 0.000010 0.000010 0.000010 0.000010 0.016721 0.000010 0.000010 0.000010 0.000010 0.000010 0.000010 0.000010 0.000010 0.000010 0.000010 0.000010 0.000010 0.000010 0.000010 0.000010
0.000010 0.000010 0.000010 0.046848 0.000010 0.001479 0.122668 0.005385 0.003292 0.069915 0.000010 0.000010 0.151246 0.000010 0.003652 0.004502 0.004400 0.003686 0.000010 0.498434 0.000010 0.002059 0.026989 0.000010 0.000010 0.029708 0.000010 0.000010 0.000010 0.000010 0.000010 0.000010 0.000010 0.002891 0.000010 0.021645 0.000010 0.000970 0.000010 0.000010 0.000010
0.000010 0.000010 0.000010 0.000010 0.000010 0.000010 0.101732 0.000010 0.000010 0.062127 0.000010 0.000010 0.137657 0.000010 0.000010 0.000010 0.000010 0.000010 0.000010 0.611817 0.000010 0.000010 0.063782 0.000010 0.000010 0.019973 0.000010 0.000010 0.000010 0.000010 0.002572 0.000010 0.000010 0.000010 0.000010 0.000010 0.000010 0.000010 0.000010 0.000010 0.000010
0.000010 0.000010 0.000010 0.000010 0.000010 0.000010 0.068987 0.000010 0.000010 0.047498 0.000010 0.000010 0.127665 0.000010 0.000010 0.000010 0.000010 0.000010 0.000010 0.700839 0.000010 0.000010 0.027548 0.000010 0.000010 0.027112 0.000010 0.000010 0.000010 0.000010 0.000010 0.000010 0.000010 0.000010 0.000010 0.000010 0.000010 0.000010 0.000010 0.000010 0.000010
0.000010 0.000010 0.000010 0.000010 0.000010 0.000010 0.096755 0.000010 0.000010 0.107797 0.000010 0.000010 0.090123 0.000010 0.000010 0.000010 0.006000 0.000010 0.000010 0.599648 0.000010 0.015259 0.063496 0.000010 0.000010 0.020592 0.000010 0.000010 0.000010 0.000010 0.000010 0.000010 0.000010 0.000010 0.000010 0.000010 0.000010 0.000010 0.000010 0.000010 0.000010
0.000010 0.000010 0.000010 0.000010 0.000010 0.000010 0.086640 0.000010 0.000010 0.045705 0.000010 0.000010 0.117401 0.000010 0.000010 0.000010 0.001299 0.000010 0.000010 0.724942 0.000010 0.000010 0.000010 0.000010 0.000010 0.023662 0.000010 0.000010 0.000010 0.000010 0.000010 0.000010 0.000010 0.000010 0.000010 0.000010 0.000010 0.000010 0.000010 0.000010 0.000010
0.000010 0.000010 0.000010 0.000010 0.000010 0.000010 0.121110 0.000010 0.000010 0.034874 0.000010 0.000010 0.070282 0.000010 0.000010 0.000010 0.000010 0.000010 0.000010 0.714954 0.000010 0.000010 0.030844 0.000010 0.000010 0.027586 0.000010 0.000010 0.000010 0.000010 0.000010 0.000010 0.000010 0.000010 0.000010 0.000010 0.000010 0.000010 0.000010 0.000010 0.000010
0.000010 0.000010 0.000010 0.000010 0.000010 0.000010 0.074093 0.000010 0.000010 0.081153 0.000010 0.000010 0.171630 0.000010 0.000010 0.000010 0.000010 0.000010 0.000010 0.605866 0.000010 0.000010 0.066897 0.000010 0.000010 0.000011 0.000010 0.000010 0.000010 0.000010 0.000010 0.000010 0.000010 0.000010 0.000010 0.000010 0.000010 0.000010 0.000010 0.000010 0.000010
0.000010 0.000010 0.000010 0.000010 0.000010 0.000010 0.074976 0.000010 0.000010 0.080955 0.000010 0.000010 0.190257 0.000010 0.000010 0.000010 0.000010 0.000010 0.000010 0.600196 0.000010 0.000010 0.048977 0.000010 0.000010 0.004289 0.000010 0.000010 0.000010 0.000010 0.000010 0.000010 0.000010 0.000010 0.000010 0.000010 0.000010 0.000010 0.000010 0.000010 0.000010
0.000010 0.000010 0.000010 0.000010 0.000010 0.000010 0.091107 0.000010 0.000010 0.053376 0.000010 0.000010 0.179200 0.000010 0.000010 0.000010 0.000010 0.000010 0.000010 0.587244 0.000010 0.000010 0.074890 0.000010 0.000010 0.013833 0.000010 0.000010 0.000010 0.000010 0.000010 0.000010 0.000010 0.000010 0.000010 0.000010 0.000010 0.000010 0.000010 0.000010 0.000010
0.000010 0.000010 0.000010 0.000010 0.000010 0.000010 0.121220 0.000010 0.000010 0.036894 0.000010 0.000010 0.171240 0.000010 0.000010 0.000010 0.000010 0.000010 0.000010 0.622114 0.000010 0.000010 0.045865 0.000010 0.000010 0.000010 0.000010 0.000010 0.000010 0.000010 0.000010 0.000010 0.000010 0.000010 0.000010 0.000010 0.000010 0.002316 0.000010 0.000010 0.000010
0.000010 0.000010 0.000010 0.000010 0.000010 0.000010 0.079711 0.000010 0.000010 0.103756 0.000010 0.000010 0.200285 0.000010 0.000010 0.000010 0.000010 0.000010 0.000010 0.557039 0.000010 0.000010 0.043497 0.000010 0.000010 0.015362 0.000010 0.000010 0.000010 0.000010 0.000010 0.000010 0.000010 0.000010 0.000010 0.000010 0.000010 0.000010 0.000010 0.000010 0.000010
0.000010 0.000010 0.000010 0.000010 0.000010 0.000010 0.027876 0.000010 0.000010 0.000010 0.000010 0.000010 0.736279 0.000010 0.000010 0.000010 0.000010 0.000010 0.000010 0.207821 0.000010 0.000010 0.006088 0.000010 0.000010 0.021576 0.000010 0.000010 0.000010 0.000010 0.000010 0.000010 0.000010 0.000010 0.000010 0.000010 0.000010 0.000010 0.000010 0.000010 0.000010
0.000010 0.000010 0.000010 0.000010 0.000010 0.000010 0.000010 0.000010 0.000010 0.000010 0.000010 0.000010 0.908543 0.000010 0.000010 0.000010 0.000010 0.000010 0.000010 0.082526 0.000010 0.000010 0.000010 0.000010 0.000010 0.008551 0.000010 0.000010 0.000010 0.000010 0.000010 0.000010 0.000010 0.000010 0.000010 0.000010 0.000010 0.000010 0.000010 0.000010 0.000010
0.000010 0.000010 0.000010 0.000010 0.000010 0.000010 0.091955 0.000010 0.000010 0.113705 0.000010 0.000010 0.152744 0.000010 0.000010 0.000010 0.007015 0.000010 0.000010 0.575673 0.000010 0.013913 0.017989 0.000010 0.000010 0.023052 0.000010 0.000010 0.000010 0.000010 0.000010 0.000010 0.000010 0.000010 0.000010 0.000010 0.000010 0.003634 0.000010 0.000010 0.000010
0.002383 0.000010 0.000010 0.000010 0.000010 0.000010 0.064947 0.000010 0.000010 0.017747 0.000010 0.000010 0.430419 0.000010 0.000010 0.000010 0.000985 0.000010 0.000010 0.443134 0.006341 0.000010 0.000010 0.000836 0.000010 0.021646 0.000010 0.000010 0.000010 0.000010 0.000012 0.000010 0.000010 0.004161 0.003504 0.000010 0.000010 0.000010 0.001189 0.000010 0.002427
0.000010 0.000010 0.000010 0.000010 0.000010 0.000010 0.028758 0.000010 0.000010 0.015551 0.000010 0.000010 0.135879 0.000010 0.000010 0.000010 0.000010 0.000010 0.000010 0.382048 0.000010 0.000010 0.012604 0.000010 0.000010 0.424809 0.000010 0.000010 0.000010 0.000010 0.000010 0.000010 0.000010 0.000010 0.000010 0.000010 0.000010 0.000010 0.000010 0.000010 0.000010
0.000010 0.000010 0.000010 0.000010 0.000010 0.000010 0.775179 0.000010 0.000010 0.000010 0.000010 0.000010 0.061239 0.000010 0.000010 0.000010 0.000010 0.000010 0.000010 0.053644 0.000010 0.000010 0.060534 0.000010 0.000010 0.000010 0.000010 0.000010 0.000010 0.008345 0.000010 0.000010 0.000010 0.000010 0.040709 0.000010 0.000010 0.000010 0.000010 0.000010 0.000010
0.000010 0.000010 0.000010 0.000010 0.000010 0.000010 0.999600 0.000010 0.000010 0.000010 0.000010 0.000010 0.000010 0.000010 0.000010 0.000010 0.000010 0.000010 0.000010 0.000010 0.000010 0.000010 0.000010 0.000010 0.000010 0.000010 0.000010 0.000010 0.000010 0.000010 0.000010 0.000010 0.000010 0.000010 0.000010 0.000010 0.000010 0.000010 0.000010 0.000010 0.000010
0.000010 0.000010 0.000010 0.000010 0.000010 0.000010 0.399733 0.000010 0.004505 0.000010 0.000010 0.000010 0.393142 0.000010 0.000010 0.000010 0.017719 0.000010 0.000010 0.157150 0.000010 0.000010 0.000010 0.000010 0.000010 0.006799 0.000010 0.000010 0.000010 0.000010 0.000010 0.000010 0.000010 0.000010 0.020612 0.000010 0.000010 0.000010 0.000010 0.000010 0.000010
0.000010 0.000010 0.000010 0.000010 0.000010 0.000010 0.999600 0.000010 0.000010 0.000010 0.000010 0.000010 0.000010 0.000010 0.000010 0.000010 0.000010 0.000010 0.000010 0.000010 0.000010 0.000010 0.000010 0.000010 0.000010 0.000010 0.000010 0.000010 0.000010 0.000010 0.000010 0.000010 0.000010 0.000010 0.000010 0.000010 0.000010 0.000010 0.000010 0.000010 0.000010
0.000010 0.000010 0.000010 0.000010 0.000010 0.000010 0.211873 0.000010 0.000010 0.069751 0.000010 0.000010 0.145648 0.000010 0.000010 0.000010 0.000010 0.000010 0.000010 0.448780 0.000010 0.000010 0.083910 0.002074 0.000010 0.005402 0.000010 0.000010 0.000010 0.000010 0.000010 0.000010 0.000010 0.000010 0.032231 0.000010 0.000010 0.000010 0.000010 0.000010 0.000010
0.000010 0.000010 0.000010 0.000010 0.000010 0.000010 0.196918 0.000010 0.000010 0.066040 0.000010 0.000010 0.115568 0.000010 0.000010 0.000010 0.008934 0.000010 0.000010 0.376515 0.003712 0.010421 0.090829 0.007418 0.000010 0.005504 0.000010 0.002074 0.011293 0.000010 0.000010 0.000010 0.000010 0.000010 0.086427 0.005541 0.000010 0.000010 0.012544 0.000010 0.000010
0.000010 0.000010 0.000010 0.000068 0.016035 0.003700 0.188484 0.000010 0.000010 0.034555 0.000010 0.000010 0.149657 0.000010 0.000010 0.000010 0.021674 0.000010 0.000010 0.388417 0.000010 0.001460 0.102100 0.009592 0.000544 0.004269 0.002543 0.000010 0.000010 0.000010 0.000010 0.000010 0.000010 0.000010 0.031068 0.045585 0.000010 0.000010 0.000010 0.000010 0.000010
0.000010 0.000010 0.000010 0.000010 0.000010 0.000010 0.875260 0.000010 0.000010 0.000010 0.000010 0.000010 0.045516 0.000010 0.000010 0.000010 0.000010 0.000010 0.000010 0.000010 0.000010 0.022567 0.006260 0.000010 0.000010 0.000010 0.000010 0.000010 0.000010 0.000010 0.000010 0.000010 0.000010 0.000010 0.047229 0.000010 0.000010 0.000010 0.002818 0.000010 0.000010
0.000010 0.000010 0.000010 0.000010 0.000010 0.000010 0.700459 0.000010 0.000010 0.044833 0.000011 0.000010 0.035031 0.000010 0.000010 0.000010 0.000010 0.000010 0.000010 0.071326 0.000010 0.000010 0.053445 0.000010 0.000010 0.003418 0.004544 0.000010 0.000010 0.002914 0.000010 0.000010 0.000010 0.000010 0.050562 0.022760 0.000010 0.000010 0.000010 0.000010 0.010405
0.000010 0.000010 0.000010 0.000010 0.000010 0.000010 0.999600 0.000010 0.000010 0.000010 0.000010 0.000010 0.000010 0.000010 0.000010 0.000010 0.000010 0.000010 0.000010 0.000010 0.000010 0.000010 0.000010 0.000010 0.000010 0.000010 0.000010 0.000010 0.000010 0.000010 0.000010 0.000010 0.000010 0.000010 0.000010 0.000010 0.000010 0.000010 0.000010 0.000010 0.000010
0.000010 0.000010 0.000010 0.000010 0.000010 0.000010 0.242432 0.000010 0.000010 0.057303 0.000010 0.000010 0.160625 0.000010 0.000010 0.000010 0.000010 0.000010 0.000010 0.356847 0.000010 0.000734 0.098208 0.002800 0.000010 0.001874 0.000010 0.000010 0.000010 0.007324 0.000010 0.000010 0.001171 0.000010 0.068709 0.000010 0.000010 0.000010 0.001684 0.000010 0.000010
0.000010 0.000010 0.000010 0.000010 0.000010 0.000010 0.201864 0.000010 0.002303 0.026878 0.000010 0.000010 0.137578 0.000010 0.000010 0.000010 0.000010 0.000010 0.000010 0.454988 0.000010 0.000010 0.038983 0.014368 0.000010 0.003221 0.000010 0.000010 0.000010 0.000010 0.005121 0.000010 0.000010 0.000520 0.100133 0.004205 0.000649 0.000010 0.008919 0.000010 0.000010
0.000010 0.000010 0.000010 0.000010 0.000010 0.000010 0.000010 0.000010 0.014391 0.000010 0.019902 0.000010 0.000010 0.000010 0.000010 0.000010 0.000010 0.000010 0.000010 0.000010 0.000010 0.000010 0.000010 0.936682 0.000010 0.014445 0.000010 0.000010 0.000010 0.000010 0.004297 0.000010 0.000010 0.000010 0.000010 0.000010 0.000010 0.000010 0.000010 0.000010 0.009932
0.000010 0.000010 0.000010 0.000010 0.000010 0.000010 0.010003 0.000010 0.000829 0.000010 0.005457 0.000010 0.000010 0.000010 0.000010 0.000010 0.000010 0.000010 0.000010 0.000010 0.000010 0.023257 0.000010 0.947952 0.000010 0.003709 0.000010 0.000010 0.000010 0.008453 0.000010 0.000010 0.000010 0.000010 0.000010 0.000010 0.000010 0.000010 0.000010 0.000010 0.000010
0.000010 0.000010 0.000010 0.000010 0.000010 0.000010 0.000010 0.000010 0.006403 0.000010 0.006054 0.000010 0.000010 0.000010 0.000010 0.000010 0.000010 0.000010 0.000010 0.000010 0.000010 0.025298 0.000010 0.955959 0.000010 0.000010 0.000010 0.000010 0.000010 0.005927 0.000010 0.000010 0.000010 0.000010 0.000010 0.000010 0.000010 0.000010 0.000010 0.000010 0.000010
0.000010 0.000010 0.000010 0.000010 0.000010 0.000010 0.000010 0.000010 0.015857 0.000010 0.004601 0.000010 0.000010 0.000010 0.000010 0.000010 0.000010 0.000010 0.000010 0.000010 0.000010 0.040489 0.000010 0.922999 0.000010 0.009628 0.000010 0.000010 0.000010 0.000010 0.000010 0.000010 0.000010 0.000010 0.000010 0.000010 0.000010 0.000010 0.000010 0.000010 0.006076
0.000010 0.000010 0.000010 0.000010 0.000010 0.000010 0.000010 0.000010 0.003327 0.000010 0.000010 0.000010 0.003929 0.000010 0.000010 0.000010 0.000010 0.000010 0.000010 0.000010 0.000010 0.025463 0.000010 0.949721 0.000010 0.000010 0.000010 0.000010 0.000010 0.000010 0.002749 0.000010 0.000010 0.000010 0.000010 0.000010 0.000010 0.000010 0.000010 0.000010 0.014461
0.000010 0.000010 0.000010 0.000010 0.000010 0.000010 0.000010 0.000010 0.009395 0.000010 0.000010 0.000010 0.000010 0.000010 0.000010 0.000010 0.000010 0.000010 0.000010 0.000010 0.000010 0.048335 0.000010 0.919192 0.000010 0.008968 0.000010 0.000010 0.000010 0.000010 0.013750 0.000010 0.000010 0.000010 0.000010 0.000010 0.000010 0.000010 0.000010 0.000010 0.000010
0.000010 0.000010 0.000010 0.000010 0.000010 0.000010 0.016231 0.000010 0.005865 0.000010 0.006685 0.000010 0.000010 0.000010 0.000010 0.000010 0.012702 0.000010 0.000010 0.000010 0.000010 0.000010 0.000010 0.930026 0.000010 0.010439 0.000010 0.000010 0.000010 0.017712 0.000010 0.000010 0.000010 0.000010 0.000010 0.000010 0.000010 0.000010 0.000010 0.000010 0.000010
0.000010 0.000010 0.000010 0.000010 0.000010 0.000010 0.000010 0.000010 0.021841 0.000010 0.016562 0.000010 0.011976 0.000010 0.000010 0.000010 0.019238 0.000010 0.000010 0.000010 0.000010 0.038167 0.000010 0.877701 0.000010 0.000010 0.000010 0.000010 0.000010 0.000010 0.000060 0.000010 0.000010 0.000010 0.000010 0.000010 0.000010 0.000010 0.000010 0.000010 0.014127
0.000010 0.000010 0.000010 0.000010 0.000010 0.000010 0.000010 0.000010 0.000010 0.000010 0.000010 0.000010 0.000010 0.000010 0.000010 0.000010 0.000010 0.000010 0.000010 0.000010 0.000010 0.048226 0.011175 0.916412 0.000010 0.000374 0.000010 0.000010 0.000010 0.000010 0.023453 0.000010 0.000010 0.000010 0.000010 0.000010 0.000010 0.000010 0.000010 0.000010 0.000010
0.000010 0.000010 0.000010 0.000010 0.000010 0.000010 0.000010 0.000010 0.009735 0.000010 0.016682 0.000010 0.000010 0.000010 0.000010 0.000010 0.010873 0.000010 0.000010 0.000010 0.000010 0.005579 0.000010 0.944268 0.000010 0.000010 0.000010 0.000010 0.000010 0.011012 0.000010 0.000010 0.000010 0.000010 0.000010 0.000010 0.000010 0.000010 0.000010 0.000010 0.001512
0.002513 0.000010 0.000010 0.000010 0.000010 0.000010 0.000010 0.000010 0.015254 0.001414 0.022596 0.000010 0.018416 0.000010 0.000010 0.000010 0.007240 0.000010 0.000010 0.000010 0.000010 0.020925 0.000010 0.889505 0.000010 0.006529 0.000010 0.000010 0.000010 0.008037 0.000010 0.000010 0.000010 0.000010 0.000010 0.000010 0.000010 0.000010 0.000010 0.000010 0.007273
0.000010 0.000010 0.000010 0.000010 0.000010 0.000010 0.000010 0.000010 0.017811 0.000786 0.000010 0.000010 0.000010 0.000010 0.000010 0.000010 0.000506 0.000010 0.000010 0.000010 0.000010 0.000010 0.000010 0.966939 0.000010 0.000010 0.000010 0.000010 0.000010 0.000010 0.013598 0.000010 0.000010 0.000010 0.000010 0.000010 0.000010 0.000010 0.000010 0.000010 0.000010
0.000010 0.000010 0.000010 0.000010 0.000010 0.000010 0.000010 0.000010 0.000510 0.000010 0.000010 0.000010 0.000010 0.000010 0.000010 0.000010 0.029763 0.000010 0.000010 0.000010 0.000010 0.004424 0.000010 0.923803 0.000010 0.017084 0.000010 0.000010 0.000010 0.018328 0.000010 0.000010 0.000010 0.000010 0.000010 0.000010 0.000010 0.000010 0.000010 0.000010 0.005748
0.000010 0.000010 0.000010 0.000010 0.000010 0.000010 0.000010 0.000010 0.000010 0.000010 0.017399 0.000010 0.000010 0.000010 0.000010 0.000010 0.000010 0.000010 0.000010 0.000010 0.000010 0.025236 0.000010 0.956985 0.000010 0.000010 0.000010 0.000010 0.000010 0.000010 0.000010 0.000010 0.000010 0.000010 0.000010 0.000010 0.000010 0.000010 0.000010 0.000010 0.000010
0.000010 0.000010 0.000010 0.000010 0.000010 0.000010 0.000010 0.000010 0.000010 0.000010 0.005109 0.000010 0.000010 0.000010 0.000010 0.000010 0.000010 0.000010 0.000010 0.000010 0.000010 0.000010 0.000010 0.974749 0.000010 0.000010 0.000010 0.000010 0.000010 0.004296 0.000010 0.000010 0.000010 0.000010 0.000010 0.000010 0.000010 0.000010 0.000010 0.000010 0.015476
0.000010 0.000010 0.000010 0.000010 0.000010 0.000010 0.000010 0.000010 0.014946 0.000010 0.015970 0.000010 0.000010 0.000010 0.000010 0.000010 0.000010 0.000010 0.000010 0.000010 0.000010 0.000010 0.000010 0.968703 0.000010 0.000010 0.000010 0.000010 0.000010 0.000010 0.000010 0.000010 0.000010 0.000010 0.000010 0.000010 0.000010 0.000010 0.000010 0.000010 0.000010
0.000010 0.000010 0.000010 0.000010 0.000010 0.000010 0.000010 0.000010 0.015142 0.000010 0.008820 0.000010 0.000010 0.000010 0.000010 0.000010 0.000010 0.000010 0.000010 0.000010 0.000010 0.000010 0.000010 0.962707 0.000010 0.000010 0.000010 0.000010 0.000010 0.011780 0.001192 0.000010 0.000010 0.000010 0.000010 0.000010 0.000010 0.000010 0.000010 0.000010 0.000010
0.000010 0.000010 0.000010 0.000010 0.000010 0.000010 0.000010 0.000010 0.000010 0.000010 0.018400 0.000010 0.000010 0.000010 0.000010 0.000010 0.013108 0.000010 0.000010 0.001978 0.000010 0.000010 0.000010 0.935094 0.000010 0.010086 0.000010 0.000010 0.000010 0.020984 0.000010 0.000010 0.000010 0.000010 0.000010 0.000010 0.000010 0.000010 0.000010 0.000010 0.000010
0.000010 0.000010 0.000010 0.000010 0.000010 0.000010 0.000010 0.000010 0.000010 0.028274 0.031739 0.000010 0.015462 0.000010 0.000010 0.000010 0.000010 0.000010 0.000010 0.000010 0.000010 0.015956 0.000010 0.893348 0.000010 0.008895 0.000010 0.000010 0.000010 0.000010 0.005985 0.000010 0.000010 0.000010 0.000010 0.000010 0.000010 0.000010 0.000010 0.000010 0.000010
0.000010 0.000010 0.000010 0.000010 0.000010 0.000010 0.000010 0.000010 0.003523 0.000010 0.015573 0.000010 0.002252 0.000010 0.000010 0.000010 0.015140 0.000010 0.000010 0.000010 0.000010 0.030407 0.000010 0.918782 0.000010 0.000010 0.000010 0.000010 0.000010 0.000374 0.010650 0.000010 0.000010 0.000010 0.000010 0.000010 0.000010 0.000010 0.000010 0.000010 0.002977
0.000010 0.000010 0.000010 0.000010 0.000010 0.000010 0.027406 0.000010 0.000010 0.000010 0.000010 0.010523 0.000010 0.000010 0.000010 0.000010 0.000010 0.000010 0.213817 0.081365 0.000010 0.000010 0.001544 0.000010 0.000010 0.000010 0.002501 0.373674 0.000010 0.000010 0.000010 0.000010 0.000010 0.000010 0.000010 0.281797 0.000010 0.000010 0.000010 0.000010 0.007053
0.000010 0.000010 0.021934 0.000010 0.004026 0.000010 0.073813 0.000010 0.000010 0.011736 0.000010 0.007890 0.000010 0.000010 0.000010 0.000010 0.022806 0.000010 0.178496 0.059756 0.000010 0.000010 0.000010 0.000010 0.000010 0.002868 0.000010 0.434716 0.007710 0.000010 0.000010 0.000010 0.002493 0.000010 0.000010 0.171474 0.000010 0.000010 0.000010 0.000010 0.000010
0.000010 0.012061 0.000010 0.000010 0.000010 0.016581 0.013033 0.000010 0.000010 0.042086 0.000010 0.000010 0.042877 0.000010 0.000010 0.000010 0.011719 0.000010 0.228513 0.022054 0.000010 0.000010 0.003802 0.000010 0.000010 0.014414 0.007538 0.347444 0.000029 0.000010 0.000010 0.000010 0.017718 0.006442 0.000010 0.169645 0.000010 0.000010 0.013690 0.030124 0.000010
0.001482 0.000010 0.013976 0.000010 0.000010 0.000010 0.019088 0.000010 0.000010 0.000010 0.000010 0.000010 0.010881 0.000010 0.000010 0.000010 0.000010 0.000010 0.190411 0.000010 0.000010 0.000010 0.000010 0.000010 0.000010 0.005384 0.000010 0.446858 0.000010 0.003219 0.000010 0.000010 0.000010 0.000010 0.000010 0.308382 0.000010 0.000010 0.000010 0.000010 0.000010
0.000010 0.000010 0.000010 0.000010 0.000010 0.000010 0.028676 0.000010 0.000010 0.052514 0.002714 0.000010 0.000010 0.000010 0.000010 0.000010 0.000010 0.000010 0.194658 0.035859 0.000010 0.000010 0.008034 0.000010 0.000010 0.000010 0.000010 0.445299 0.000010 0.000010 0.000010 0.000010 0.000010 0.000010 0.000010 0.228159 0.000010 0.000010 0.000010 0.000010 0.003767
0.000010 0.000010 0.000010 0.000010 0.000010 0.000010 0.000010 0.000010 0.001544 0.000010 0.000010 0.017205 0.000010 0.000010 0.000010 0.000010 0.000010 0.000010 0.206117 0.000010 0.000010 0.000010 0.000010 0.000010 0.000010 0.002264 0.000010 0.408359 0.000010 0.000010 0.000010 0.000010 0.000010 0.000010 0.000010 0.363110 0.001062 0.000010 0.000010 0.000010 0.000010
0.000010 0.000010 0.044165 0.000010 0.000432 0.014374 0.000010 0.000010 0.000010 0.006880 0.000010 0.000010 0.000010 0.011566 0.000010 0.000010 0.000010 0.001263 0.167878 0.027030 0.000010 0.000010 0.007130 0.000010 0.000010 0.000010 0.000010 0.440963 0.000010 0.000010 0.000010 0.000010 0.002586 0.000010 0.000010 0.260674 0.000010 0.000010 0.000010 0.000010 0.014780
0.000010 0.000010 0.002390 0.004898 0.000010 0.000010 0.022616 0.043180 0.000010 0.003241 0.000571 0.061179 0.000010 0.000010 0.004477 0.000010 0.000010 0.000010 0.170105 0.015430 0.000010 0.000010 0.000010 0.000010 0.000010 0.013059 0.000010 0.344859 0.025237 0.001231 0.002717 0.000010 0.004419 0.000010 0.018325 0.261836 0.000010 0.000010 0.000010 0.000010 0.000010
0.003309 0.013238 0.040896 0.000010 0.000010 0.043558 0.000010 0.017037 0.000010 0.024360 0.000010 0.006343 0.000010 0.000010 0.000010 0.044549 0.003619 0.000010 0.146343 0.082398 0.000010 0.000010 0.008326 0.000010 0.005700 0.000010 0.008049 0.352019 0.000416 0.000010 0.000010 0.000010 0.022744 0.000706 0.017656 0.142809 0.000010 0.000010 0.002782 0.012955 0.000010
0.000010 0.000010 0.000010 0.000010 0.000010 0.000010 0.010513 0.000010 0.000010 0.000010 0.000010 0.000010 0.056045 0.000010 0.000010 0.000010 0.000758 0.000010 0.208944 0.098867 0.000010 0.000010 0.000010 0.000010 0.000010 0.007967 0.013278 0.375717 0.000010 0.000010 0.000010 0.000010 0.029807 0.000010 0.000010 0.180741 0.000010 0.000010 0.000010 0.017063 0.000010
0.001663 0.000010 0.000010 0.003913 0.000010 0.000010 0.001350 0.000010 0.004503 0.000010 0.000010 0.020197 0.036087 0.000010 0.000010 0.000010 0.000010 0.000010 0.192466 0.016031 0.000010 0.000010 0.000010 0.000010 0.001985 0.005587 0.017230 0.398748 0.007759 0.000010 0.000010 0.000010 0.000010 0.000010 0.000010 0.285954 0.000010 0.000010 0.006269 0.000010 0.000010
0.000010 0.000010 0.000010 0.000010 0.000010 0.000010 0.006134 0.000010 0.000010 0.002227 0.000010 0.026124 0.000010 0.000010 0.000010 0.000010 0.000010 0.000010 0.175174 0.000010 0.000010 0.000010 0.000010 0.000010 0.000010 0.001540 0.000010 0.432440 0.000010 0.000010 0.000010 0.000010 0.012534 0.000010 0.000010 0.332824 0.000010 0.000010 0.000010 0.000010 0.010683
0.003649 0.013218 0.000010 0.000010 0.000010 0.000010 0.013748 0.000010 0.000010 0.043238 0.009222 0.000010 0.000010 0.000010 0.000010 0.000010 0.000024 0.000010 0.172674 0.074927 0.000010 0.000010 0.000010 0.000010 0.000010 0.024801 0.000010 0.396704 0.000010 0.000010 0.000010 0.000010 0.000010 0.000010 0.000010 0.238444 0.000010 0.003416 0.000010 0.002181 0.003483
0.000010 0.000010 0.013999 0.000010 0.000010 0.000010 0.023417 0.000010 0.000010 0.009344 0.003612 0.000010 0.000010 0.000010 0.000010 0.000010 0.000010 0.000010 0.159006 0.006727 0.000010 0.000010 0.000010 0.000010 0.000010 0.000010 0.000010 0.455990 0.000010 0.000010 0.000010 0.000010 0.000010 0.000010 0.000010 0.327576 0.000010 0.000010 0.000010 0.000010 0.000010
0.000010 0.000010 0.000010 0.000019 0.000010 0.000010 0.024751 0.000010 0.000010 0.000010 0.000010 0.000010 0.000010 0.000010 0.000010 0.000010 0.000010 0.000010 0.206170 0.050103 0.000010 0.000010 0.000010 0.000010 0.000010 0.000010 0.000010 0.409075 0.000010 0.004275 0.000010 0.000010 0.000010 0.000010 0.000010 0.305268 0.000010 0.000010 0.000010 0.000010 0.000010
0.000010 0.000010 0.000010 0.000010 0.000010 0.000010 0.003896 0.000010 0.000010 0.000010 0.000010 0.000010 0.000010 0.000010 0.000010 0.000010 0.000010 0.000010 0.185297 0.000010 0.000010 0.000010 0.000010 0.000010 0.000010 0.005985 0.006954 0.451377 0.000010 0.008967 0.000010 0.000010 0.000010 0.000010 0.000010 0.337183 0.000010 0.000010 0.000010 0.000010 0.000010
0.000010 0.000010 0.000010 0.000010 0.001532 0.017186 0.000010 0.000010 0.000010 0.000010 0.000010 0.000010 0.000010 0.000010 0.000010 0.000010 0.000010 0.000010 0.186371 0.000010 0.000010 0.000010 0.000010 0.000010 0.000010 0.000428 0.000010 0.396224 0.000010 0.000010 0.000010 0.000010 0.000010 0.000010 0.000010 0.384954 0.000010 0.000010 0.000010 0.000010 0.012965
0.016491 0.000010 0.004089 0.000010 0.000010 0.000010 0.000010 0.000010 0.000010 0.000010 0.000010 0.000010 0.000010 0.000010 0.000010 0.034416 0.000010 0.000010 0.204256 0.042807 0.000010 0.000010 0.000010 0.000010 0.000010 0.000010 0.000010 0.379237 0.010841 0.010615 0.000010 0.000010 0.022032 0.000010 0.000010 0.271323 0.003593 0.000010 0.000010 0.000010 0.000010
0.000010 0.000010 0.000010 0.003484 0.000010 0.000010 0.000010 0.002060 0.000010 0.009006 0.000010 0.000010 0.000010 0.000010 0.000010 0.022460 0.000010 0.006445 0.202253 0.016171 0.000010 0.004547 0.000010 0.000010 0.000010 0.012400 0.000010 0.374977 0.000010 0.000010 0.000010 0.000010 0.019759 0.000010 0.004619 0.321083 0.000010 0.000010 0.000466 0.000010 0.000010
0.000010 0.000010 0.000010 0.007532 0.006553 0.000010 0.053150 0.000010 0.000010 0.047333 0.000010 0.000010 0.000010 0.000010 0.000010 0.000010 0.000010 0.000010 0.191330 0.051676 0.000010 0.000010 0.000010 0.000010 0.023465 0.000010 0.000010 0.376604 0.004628 0.000012 0.000980 0.000010 0.000010 0.000010 0.000010 0.233305 0.000010 0.000010 0.000010 0.003153 0.000010
0.003234 0.000010 0.010006 0.003630 0.000010 0.000010 0.000010 0.016486 0.000010 0.013390 0.000010 0.001321 0.042349 0.000010 0.002445 0.002979 0.000010 0.006986 0.395769 0.006668 0.000010 0.000010 0.000010 0.000010 0.021495 0.018201 0.000010 0.086514 0.003445 0.000010 0.000010 0.007528 0.049605 0.000010 0.000010 0.279644 0.009384 0.003009 0.003035 0.000010 0.012696
0.000010 0.010409 0.025234 0.000010 0.005146 0.020593 0.000010 0.000010 0.000010 0.038447 0.000010 0.000010 0.043859 0.000010 0.000010 0.026316 0.000010 0.000010 0.428123 0.019358 0.000010 0.000010 0.000010 0.000010 0.000010 0.000010 0.006830 0.052038 0.000010 0.000010 0.000010 0.007359 0.056542 0.000572 0.000010 0.258914 0.000010 0.000010 0.000011 0.000010 0.000010
0.019016 0.013613 0.007492 0.000010 0.005286 0.018886 0.000010 0.000010 0.003447 0.000010 0.005750 0.000010 0.000010 0.001173 0.008340 0.000010 0.009455 0.012880 0.368717 0.000010 0.010020 0.000019 0.000010 0.005495 0.015747 0.008048 0.002408 0.093481 0.000010 0.000010 0.000397 0.000010 0.052840 0.000010 0.000010 0.325507 0.010652 0.000010 0.001162 0.000010 0.000010
0.000010 0.000010 0.028154 0.000010 0.000010 0.010850 0.000010 0.000010 0.000386 0.004799 0.000010 0.266890 0.000010 0.000010 0.000010 0.000010 0.002537 0.000010 0.306287 0.053138 0.011842 0.000010 0.008676 0.015209 0.006964 0.013567 0.000010 0.039148 0.000010 0.002427 0.000010 0.000010 0.035397 0.005386 0.000010 0.169561 0.015425 0.003148 0.000010 0.000010 0.000010
0.000010 0.000010 0.018600 0.010480 0.000010 0.020302 0.001862 0.001324 0.000010 0.026082 0.008337 0.000010 0.007816 0.000010 0.000810 0.004197 0.008761 0.000010 0.417307 0.000010 0.011780 0.000010 0.000010 0.002710 0.000010 0.000010 0.000010 0.056518 0.000010 0.000010 0.000010 0.000010 0.074679 0.000010 0.000010 0.306059 0.013657 0.002326 0.000010 0.000010 0.006184
0.000010 0.014708 0.020456 0.000010 0.014787 0.000010 0.000010 0.000010 0.000010 0.049393 0.000010 0.003506 0.000010 0.000010 0.000010 0.033456 0.024503 0.000010 0.381172 0.000010 0.014590 0.001083 0.000010 0.000010 0.000010 0.000010 0.000010 0.086053 0.000010 0.000010 0.000010 0.000010 0.028079 0.003976 0.000010 0.291245 0.000010 0.002506 0.005380 0.015724 0.009152
0.000538 0.019639 0.000010 0.000010 0.000010 0.000010 0.009791 0.003701 0.000010 0.032105 0.000010 0.014107 0.000012 0.000010 0.000010 0.001259 0.000010 0.003478 0.407438 0.010499 0.000010 0.000010 0.000010 0.000010 0.010358 0.000010 0.007335 0.088739 0.000010 0.000010 0.000010 0.008613 0.044340 0.000010 0.006185 0.302471 0.013053 0.000010 0.000811 0.015328 0.000010
0.000010 0.002249 0.026347 0.004024 0.000010 0.018456 0.000010 0.000010 0.000010 0.009195 0.000010 0.000010 0.010833 0.000010 0.000010 0.005775 0.000010 0.000010 0.445441 0.000010 0.000010 0.000010 0.000010 0.000010 0.028679 0.019359 0.007721 0.091461 0.000010 0.000010 0.000010 0.000010 0.072623 0.008308 0.000010 0.249270 0.000010 0.000010 0.000010 0.000010 0.000010
0.005422 0.000010 0.038496 0.010733 0.000010 0.007195 0.000010 0.000010 0.000010 0.052106 0.000010 0.013751 0.026955 0.000010 0.000010 0.019833 0.000010 0.000010 0.456051 0.000010 0.000010 0.002550 0.000010 0.000010 0.000010 0.000010 0.007491 0.040021 0.000010 0.000010 0.000010 0.000010 0.044502 0.000010 0.000010 0.274626 0.000010 0.000010 0.000010 0.000010 0.000010
0.001962 0.000010 0.103781 0.000010 0.000010 0.000010 0.000010 0.000010 0.000010 0.021489 0.000010 0.000010 0.000010 0.000010 0.000010 0.028241 0.000010 0.000010 0.451646 0.050931 0.000010 0.000010 0.000010 0.000010 0.000010 0.010232 0.001682 0.041174 0.000010 0.005566 0.000010 0.000010 0.064409 0.000010 0.000010 0.210112 0.000010 0.000010 0.007322 0.001182 0.000010
0.005832 0.000010 0.000010 0.007265 0.000010 0.000010 0.000010 0.000010 0.000010 0.000010 0.000010 0.000428 0.000010 0.016479 0.000010 0.000010 0.000010 0.000010 0.414727 0.000010 0.000010 0.000010 0.000010 0.000010 0.000010 0.005223 0.008277 0.084717 0.031761 0.000010 0.001006 0.000010 0.091174 0.000010 0.000010 0.330573 0.000182 0.002086 0.000010 0.000010 0.000010
0.017470 0.017677 0.034927 0.000010 0.006911 0.000010 0.000010 0.000324 0.000010 0.031047 0.000010 0.000010 0.003644 0.000010 0.000010 0.030927 0.000010 0.001216 0.382413 0.040677 0.000010 0.000010 0.000010 0.000010 0.000010 0.003399 0.000010 0.095374 0.000010 0.000010 0.000010 0.000010 0.046813 0.001416 0.000010 0.279402 0.005261 0.000010 0.000872 0.000010 0.000010
0.000286 0.010189 0.047675 0.000010 0.012454 0.000010 0.000010 0.000010 0.000010 0.000010 0.000010 0.005696 0.000010 0.000010 0.000010 0.000010 0.000010 0.000010 0.412699 0.000010 0.000010 0.000010 0.000010 0.011666 0.007239 0.000010 0.000010 0.033631 0.000010 0.000010 0.000010 0.000010 0.105761 0.000010 0.000010 0.348451 0.000010 0.001325 0.002646 0.000010 0.000010
0.008680 0.000010 0.040602 0.000010 0.000010 0.000010 0.000010 0.000010 0.000010 0.000010 0.000010 0.000010 0.000010 0.000010 0.000010 0.000010 0.000010 0.000010 0.406761 0.000010 0.000010 0.000010 0.000010 0.000010 0.000010 0.000010 0.000010 0.060305 0.000010 0.000010 0.000010 0.000010 0.102601 0.000010 0.000010 0.374875 0.000010 0.000010 0.000010 0.005837 0.000010
0.009381 0.000010 0.036490 0.010380 0.000010 0.000010 0.000010 0.012462 0.000010 0.029801 0.000010 0.000010 0.000010 0.000010 0.000010 0.000010 0.000010 0.000010 0.429273 0.000010 0.002974 0.000015 0.000010 0.000287 0.005045 0.000010 0.000010 0.055988 0.028000 0.000010 0.000010 0.008597 0.058550 0.000010 0.000010 0.295695 0.016811 0.000010 0.000010 0.000010 0.000010
0.001688 0.000010 0.010196 0.000010 0.000010 0.000010 0.010536 0.000010 0.000010 0.000010 0.000010 0.000010 0.002667 0.000010 0.000010 0.000010 0.016285 0.000010 0.414143 0.003002 0.000289 0.006420 0.000010 0.005751 0.000010 0.000010 0.000010 0.073762 0.000010 0.000010 0.000010 0.000010 0.073572 0.000010 0.000010 0.377279 0.000010 0.000010 0.000010 0.004140 0.000010
0.000010 0.000010 0.045502 0.009259 0.007429 0.028702 0.026300 0.000010 0.000010 0.000010 0.000010 0.000010 0.034642 0.000010 0.000010 0.012082 0.000010 0.000010 0.426838 0.000010 0.003959 0.001293 0.000010 0.000010 0.000010 0.009145 0.012309 0.050478 0.004519 0.000010 0.000010 0.000010 0.041186 0.000010 0.000010 0.275839 0.009170 0.000010 0.000010 0.001119 0.000010
0.012201 0.000010 0.038608 0.014552 0.000010 0.000010 0.000010 0.021686 0.000010 0.002029 0.000010 0.000010 0.000010 0.007961 0.000010 0.000010 0.000010 0.000010 0.425846 0.000010 0.000010 0.000010 0.000010 0.000010 0.000010 0.000010 0.000010 0.042013 0.044999 0.000010 0.000010 0.000010 0.048667 0.000010 0.000010 0.321055 0.013160 0.001275 0.000010 0.000010 0.005679
0.006811 0.000010 0.013971 0.002235 0.012992 0.023661 0.000010 0.007916 0.000010 0.031872 0.000010 0.110442 0.000010 0.060945 0.007543 0.000010 0.000010 0.005299 0.306454 0.000010 0.007999 0.000010 0.000010 0.000010 0.023966 0.000010 0.023796 0.036480 0.036218 0.000010 0.000010 0.000010 0.054366 0.005886 0.000010 0.220134 0.000010 0.000010 0.000812 0.000010 0.000010
0.000010 0.006673 0.081245 0.000010 0.000010 0.023838 0.000010 0.000010 0.000010 0.010173 0.000010 0.000010 0.000010 0.000010 0.000010 0.012264 0.020025 0.000010 0.390556 0.021883 0.006293 0.000010 0.000010 0.000010 0.000010 0.008324 0.019767 0.096113 0.000010 0.000010 0.000010 0.000010 0.024794 0.007425 0.000010 0.270365 0.000010 0.000010 0.000010 0.000010 0.000010
0.003031 0.007547 0.000010 0.006327 0.000010 0.364821 0.034014 0.019141 0.000010 0.206522 0.000010 0.016442 0.000010 0.013098 0.000010 0.016107 0.019838 0.000010 0.062650 0.061529 0.090450 0.000010 0.001806 0.025223 0.000010 0.002286 0.003369 0.010540 0.000010 0.000010 0.000510 0.000010 0.000010 0.000010 0.000010 0.000010 0.029602 0.004957 0.000010 0.000010 0.000010
0.004737 0.000798 0.000010 0.000010 0.000010 0.374276 0.025958 0.002399 0.000010 0.047919 0.000010 0.018984 0.064533 0.000010 0.000010 0.029914 0.000010 0.000655 0.074393 0.099614 0.109267 0.015095 0.031670 0.031526 0.000010 0.014076 0.000010 0.000010 0.012387 0.000010 0.000010 0.000010 0.029232 0.000010 0.000010 0.000010 0.012358 0.000010 0.000010 0.000010 0.000010
0.002354 0.006464 0.001329 0.000010 0.000010 0.186526 0.038240 0.041597 0.000010 0.157138 0.000010 0.000010 0.025629 0.016550 0.026763 0.018473 0.005099 0.008032 0.040459 0.200461 0.139843 0.021665 0.000010 0.000010 0.000010 0.003947 0.013262 0.000010 0.034312 0.000010 0.000010 0.000010 0.002904 0.000010 0.000592 0.000010 0.001042 0.000010 0.000010 0.000010 0.007150
0.000010 0.000010 0.004695 0.000927 0.023940 0.195302 0.000010 0.034580 0.000010 0.227595 0.003858 0.001758 0.000010 0.000010 0.000010 0.051363 0.000010 0.013581 0.084277 0.095630 0.122561 0.000010 0.000010 0.000010 0.017102 0.010187 0.008234 0.000010 0.009271 0.000010 0.000010 0.008822 0.007543 0.000010 0.000010 0.046003 0.016175 0.000010 0.011086 0.005332 0.000010
0.020914 0.000010 0.000010 0.000010 0.006822 0.211498 0.000010 0.039052 0.000878 0.149395 0.000010 0.000010 0.000889 0.024641 0.000010 0.000010 0.009360 0.017307 0.042432 0.129705 0.175304 0.000010 0.000010 0.034049 0.006184 0.012571 0.000010 0.000010 0.042501 0.000717 0.000522 0.000010 0.005509 0.000010 0.000010 0.044744 0.024818 0.000010 0.000010 0.000010 0.000010
0.000010 0.000543 0.000010 0.000010 0.000010 0.298705 0.000010 0.019125 0.003278 0.178771 0.000010 0.000010 0.012308 0.000010 0.000010 0.046194 0.000010 0.000010 0.065301 0.000010 0.155376 0.000010 0.000010 0.000010 0.000010 0.008626 0.021470 0.000010 0.043546 0.000010 0.000010 0.013087 0.019458 0.000010 0.000010 0.081349 0.020103 0.000010 0.001094 0.011437 0.000010
0.000010 0.000010 0.000010 0.000010 0.000010 0.544606 0.001606 0.018793 0.000010 0.201747 0.000010 0.000010 0.008875 0.000010 0.000752 0.004209 0.000965 0.014416 0.000010 0.074588 0.038226 0.011374 0.000010 0.000010 0.000010 0.000010 0.000010 0.000010 0.017372 0.000010 0.006497 0.000010 0.005309 0.000010 0.000010 0.000010 0.000010 0.000010 0.000010 0.044796 0.005628
0.000010 0.000010 0.000010 0.000010 0.010608 0.202855 0.031339 0.055801 0.000010 0.152263 0.003670 0.000010 0.000010 0.000010 0.009731 0.014312 0.000010 0.003696 0.076659 0.145201 0.164663 0.000010 0.012849 0.000010 0.000010 0.007368 0.006258 0.000010 0.049401 0.000010 0.000010 0.019113 0.000010 0.000010 0.000010 0.000010 0.013526 0.000010 0.005895 0.007857 0.006735
0.013583 0.000010 0.000010 0.000010 0.000010 0.511079 0.002598 0.029116 0.000010 0.148386 0.000010 0.000010 0.012990 0.000010 0.000010 0.000010 0.008084 0.000010 0.027286 0.164476 0.000010 0.000010 0.025159 0.000010 0.000010 0.011984 0.000010 0.000010 0.000010 0.000010 0.002792 0.000010 0.005842 0.000010 0.000010 0.011546 0.000010 0.006007 0.000010 0.013250 0.005582
0.001963 0.018552 0.000010 0.000010 0.000010 0.230707 0.000010 0.013602 0.000010 0.235659 0.000010 0.000010 0.016573 0.021461 0.050994 0.000010 0.000010 0.005245 0.057009 0.063091 0.122266 0.000010 0.006180 0.000010 0.000010 0.016093 0.000010 0.032007 0.005652 0.000010 0.000010 0.000010 0.001039 0.000010 0.025223 0.066549 0.000010 0.000010 0.009452 0.000484 0.000010
0.000010 0.014016 0.005290 0.006693 0.027368 0.278736 0.022717 0.038480 0.000010 0.289912 0.004078 0.011913 0.000010 0.019916 0.009947 0.000010 0.000010 0.013787 0.057269 0.000010 0.119062 0.000010 0.000010 0.000010 0.000010 0.004160 0.012593 0.000128 0.017620 0.000010 0.002205 0.000010 0.004367 0.000010 0.000010 0.029757 0.000010 0.000010 0.006234 0.003585 0.000010
0.014875 0.020085 0.000010 0.011041 0.000010 0.338738 0.000010 0.033653 0.001895 0.203179 0.000010 0.000010 0.000646 0.000010 0.024423 0.003846 0.000010 0.003491 0.057782 0.081273 0.104788 0.008382 0.029657 0.000010 0.000010 0.009208 0.000931 0.000010 0.008193 0.000010 0.000010 0.000010 0.000010 0.001309 0.003932 0.000010 0.023760 0.000010 0.014734 0.000010 0.000010
0.012027 0.002304 0.000010 0.016337 0.011775 0.182535 0.002623 0.017552 0.000010 0.061668 0.000010 0.000010 0.001984 0.038601 0.011903 0.025614 0.011067 0.000010 0.060387 0.183368 0.135191 0.000010 0.027600 0.000010 0.015035 0.000010 0.007810 0.000010 0.035022 0.000010 0.007120 0.000010 0.004231 0.000010 0.003615 0.053546 0.022511 0.000010 0.000010 0.027492 0.020942
0.014539 0.021639 0.000010 0.000010 0.007972 0.232192 0.032141 0.012489 0.000010 0.075154 0.000010 0.000010 0.016770 0.000547 0.046481 0.009063 0.000010 0.010873 0.066789 0.130054 0.141509 0.000010 0.000010 0.000010 0.003974 0.001066 0.010494 0.011280 0.034500 0.003269 0.000010 0.000010 0.011733 0.009259 0.000010 0.070064 0.011571 0.000017 0.005802 0.008629 0.000010
0.000010 0.029477 0.002690 0.011305 0.026310 0.193451 0.033003 0.025484 0.000010 0.146337 0.000010 0.000010 0.006425 0.000010 0.002130 0.013455 0.000010 0.019340 0.076153 0.041481 0.161482 0.000010 0.006709 0.037959 0.011282 0.000010 0.005912 0.000010 0.010737 0.000010 0.000010 0.004443 0.000010 0.003680 0.026272 0.100192 0.001120 0.000010 0.000010 0.003020 0.000010
0.016066 0.017480 0.000010 0.000010 0.020719 0.155056 0.037581 0.006027 0.000010 0.172768 0.000010 0.007495 0.018061 0.042011 0.022395 0.061340 0.008464 0.000010 0.069802 0.073308 0.137834 0.000010 0.024241 0.000010 0.000010 0.003673 0.000010 0.000010 0.021767 0.000010 0.006376 0.000010 0.042898 0.000010 0.007363 0.000010 0.023072 0.000010 0.000010 0.000010 0.004030
0.000010 0.011115 0.000010 0.007001 0.021664 0.222449 0.000010 0.036731 0.000010 0.152201 0.000010 0.000010 0.013725 0.030438 0.000010 0.000010 0.000010 0.011343 0.039862 0.090795 0.105847 0.037290 0.040409 0.000010 0.000010 0.004683 0.002491 0.000010 0.041417 0.000010 0.000010 0.000010 0.016569 0.000010 0.016824 0.053742 0.018978 0.000010 0.000508 0.022927 0.000822
0.000010 0.000010 0.001952 0.007044 0.009325 0.228649 0.000010 0.006604 0.000010 0.261600 0.000010 0.000010 0.000010 0.014783 0.031912 0.011275 0.005022 0.006326 0.046382 0.030575 0.211579 0.000010 0.003666 0.000010 0.000010 0.000010 0.000010 0.000010 0.056921 0.005845 0.000010 0.017130 0.001496 0.000010 0.000010 0.025817 0.000010 0.000010 0.008434 0.000010 0.007475
0.000010 0.004098 0.001485 0.000010 0.013913 0.191537 0.000010 0.024725 0.000010 0.199310 0.000010 0.000010 0.049947 0.009053 0.003346 0.033783 0.000010 0.000490 0.056897 0.101941 0.183635 0.000010 0.000010 0.000010 0.004887 0.000010 0.000010 0.000010 0.035990 0.000010 0.002215 0.012269 0.019731 0.000010 0.000010 0.007926 0.030748 0.000010 0.006630 0.005263 0.000010
0.005211 0.010846 0.000010 0.000010 0.031261 0.348929 0.000010 0.014603 0.000010 0.163833 0.000010 0.012602 0.004187 0.031076 0.001437 0.012795 0.000010 0.012482 0.033890 0.081651 0.090343 0.023466 0.005627 0.000010 0.023162 0.000010 0.007767 0.000010 0.001034 0.000010 0.000010 0.000010 0.021527 0.000010 0.001692 0.016185 0.016268 0.001767 0.000010 0.026211 0.000010
0.000010 0.000010 0.000010 0.000010 0.000010 0.000010 0.022324 0.000010 0.023600 0.010134 0.078168 0.000010 0.000010 0.000010 0.000010 0.000010 0.087201 0.000010 0.000010 0.000010 0.000010 0.343844 0.000010 0.392724 0.000010 0.004118 0.000010 0.000010 0.000010 0.028434 0.002402 0.000010 0.000010 0.000010 0.006751 0.000010 0.000010 0.000010 0.000010 0.000010 0.000010
0.000010 0.000010 0.000010 0.000010 0.000010 0.000010 0.000010 0.000010 0.001318 0.000010 0.105756 0.000010 0.000010 0.000010 0.000010 0.000010 0.047051 0.000010 0.000010 0.000010 0.000010 0.329472 0.000010 0.473668 0.000010 0.001957 0.000010 0.000010 0.000010 0.023355 0.000010 0.000010 0.000010 0.000010 0.000010 0.000010 0.000010 0.000010 0.000010 0.000010 0.017092
0.000010 0.000010 0.000010 0.000010 0.000010 0.000010 0.000010 0.000010 0.023040 0.000010 0.095894 0.000010 0.000010 0.000010 0.000010 0.000010 0.066473 0.000010 0.000010 0.000010 0.000010 0.330177 0.000010 0.457149 0.000010 0.000010 0.000010 0.000010 0.000010 0.009750 0.000010 0.000010 0.000010 0.000010 0.000010 0.000010 0.000010 0.000010 0.000010 0.000010 0.017176
0.000010 0.000010 0.000010 0.000010 0.000010 0.000010 0.000010 0.000010 0.026384 0.000010 0.086631 0.000010 0.000010 0.000010 0.000010 0.000010 0.041654 0.000010 0.000010 0.000010 0.000010 0.327542 0.000010 0.493383 0.000010 0.000010 0.000010 0.000010 0.000010 0.017953 0.006112 0.000010 0.000010 0.000010 0.000010 0.000010 0.000010 0.000010 0.000010 0.000010 0.000010
0.000010 0.000010 0.000010 0.000010 0.000010 0.000010 0.000010 0.000010 0.013168 0.000010 0.113031 0.000010 0.000010 0.000010 0.000010 0.000010 0.050455 0.000010 0.000010 0.000010 0.000010 0.310364 0.000010 0.480399 0.000010 0.000010 0.000010 0.000010 0.000010 0.032233 0.000010 0.000010 0.000010 0.000010 0.000010 0.000010 0.000010 0.000010 0.000010 0.000010 0.000010
0.000010 0.000010 0.000010 0.000010 0.000010 0.000010 0.000010 0.000010 0.024428 0.000010 0.120461 0.000010 0.000010 0.000010 0.000010 0.000010 0.066203 0.000010 0.000010 0.000010 0.000010 0.292579 0.001817 0.460617 0.000010 0.000010 0.000010 0.000010 0.000010 0.032779 0.000010 0.000010 0.000010 0.000010 0.000010 0.000010 0.000010 0.000010 0.000099 0.000010 0.000697
0.000010 0.000010 0.000010 0.000010 0.000010 0.000010 0.000010 0.000010 0.026825 0.000010 0.102120 0.000010 0.000010 0.000010 0.000010 0.000010 0.048274 0.000010 0.000010 0.000010 0.000010 0.300594 0.000010 0.489011 0.000010 0.000010 0.000010 0.000010 0.000010 0.032826 0.000010 0.000010 0.000010 0.000010 0.000010 0.000010 0.000010 0.000010 0.000010 0.000010 0.000010
0.000010 0.000010 0.000010 0.000010 0.000010 0.000010 0.013588 0.000010 0.041862 0.000010 0.070749 0.000010 0.000010 0.000010 0.000010 0.000010 0.062015 0.000010 0.000010 0.000010 0.000010 0.322043 0.000010 0.473956 0.000010 0.000010 0.000010 0.000010 0.000010 0.006341 0.000010 0.000010 0.000010 0.000010 0.000010 0.000010 0.000010 0.000010 0.000010 0.000010 0.009116
0.000010 0.000010 0.000010 0.000010 0.000010 0.000010 0.000010 0.000010 0.026992 0.000010 0.057898 0.000010 0.000010 0.000010 0.000010 0.000010 0.085321 0.000010 0.000010 0.000010 0.000010 0.366847 0.000010 0.434855 0.000010 0.000010 0.000010 0.000010 0.000010 0.010090 0.000010 0.000010 0.000010 0.000010 0.000010 0.000010 0.000010 0.000010 0.000010 0.000010 0.017658
0.000010 0.000010 0.000010 0.000010 0.000010 0.000010 0.002696 0.000010 0.020539 0.000010 0.082846 0.000010 0.000010 0.000010 0.000010 0.000010 0.063888 0.000010 0.000010 0.000010 0.000010 0.340591 0.000010 0.416444 0.000010 0.000010 0.000010 0.000010 0.000010 0.050613 0.019382 0.000010 0.000010 0.000010 0.002681 0.000010 0.000010 0.000010 0.000010 0.000010 0.000010
0.000010 0.000010 0.000010 0.000010 0.000010 0.000010 0.000010 0.000010 0.038965 0.000010 0.088337 0.000010 0.000010 0.000010 0.000010 0.000010 0.045830 0.000010 0.000010 0.000010 0.000010 0.335721 0.000010 0.451059 0.000010 0.000010 0.000010 0.000010 0.000010 0.033534 0.000010 0.000010 0.000010 0.000010 0.000010 0.000010 0.000010 0.000010 0.000010 0.000010 0.006214
0.000010 0.000010 0.000010 0.000010 0.000010 0.000010 0.000010 0.000010 0.016067 0.000010 0.097905 0.000010 0.000010 0.000010 0.000010 0.000010 0.053984 0.000010 0.000010 0.000010 0.000010 0.296882 0.000010 0.476518 0.000010 0.000010 0.000010 0.000010 0.000010 0.057017 0.001288 0.000010 0.000010 0.000010 0.000010 0.000010 0.000010 0.000010 0.000010 0.000010 0.000010
0.000010 0.000010 0.000010 0.000010 0.000010 0.000010 0.000010 0.000010 0.023281 0.000010 0.095461 0.000010 0.000010 0.000010 0.000010 0.000010 0.094152 0.000010 0.000010 0.011040 0.000010 0.360750 0.000010 0.399453 0.000010 0.000010 0.000010 0.000010 0.000010 0.000010 0.002889 0.000010 0.000010 0.000010 0.001799 0.000010 0.000010 0.000010 0.000010 0.000010 0.010855
0.000010 0.000010 0.000010 0.000010 0.000010 0.000010 0.000010 0.000010 0.001350 0.000010 0.091001 0.000010 0.000010 0.000010 0.000010 0.000010 0.067180 0.000010 0.000010 0.000010 0.000010 0.389921 0.000010 0.416764 0.000010 0.000454 0.000010 0.000010 0.000010 0.027526 0.000010 0.000010 0.000010 0.003600 0.000010 0.000010 0.000010 0.000010 0.000010 0.000010 0.001885
0.000010 0.000010 0.000010 0.000010 0.000010 0.000010 0.000010 0.000010 0.011437 0.000010 0.089038 0.000010 0.000010 0.000010 0.000010 0.000010 0.065985 0.000010 0.000010 0.000010 0.000010 0.336273 0.002373 0.436361 0.000010 0.000010 0.000010 0.000010 0.000010 0.055667 0.002535 0.000010 0.000010 0.000010 0.000010 0.000010 0.000010 0.000010 0.000010 0.000010 0.000010
0.000010 0.000010 0.000010 0.000010 0.000010 0.000010 0.000010 0.000010 0.035056 0.003096 0.074411 0.000010 0.000010 0.000010 0.000010 0.000010 0.049770 0.000010 0.000010 0.000010 0.000010 0.288822 0.000010 0.506508 0.000010 0.000010 0.000010 0.000010 0.000010 0.018809 0.000010 0.000010 0.000010 0.000010 0.000010 0.000010 0.000010 0.000010 0.000010 0.000010 0.023199
0.000010 0.000010 0.000010 0.000010 0.000010 0.000010 0.000010 0.000010 0.026722 0.000010 0.094974 0.000010 0.000010 0.000010 0.000010 0.000010 0.034014 0.000010 0.000010 0.000010 0.000010 0.341729 0.000010 0.494797 0.000010 0.000010 0.000010 0.000010 0.000010 0.007414 0.000010 0.000010 0.000010 0.000010 0.000010 0.000010 0.000010 0.000010 0.000010 0.000010 0.000010
0.000010 0.000010 0.000010 0.000010 0.000010 0.000010 0.064379 0.000010 0.000010 0.434104 0.000010 0.000010 0.025883 0.000010 0.000010 0.000010 0.000010 0.000010 0.000010 0.258718 0.000010 0.000010 0.169085 0.000010 0.000010 0.002575 0.000010 0.000010 0.000010 0.000010 0.000010 0.000010 0.000010 0.000010 0.000010 0.013094 0.000010 0.031832 0.000010 0.000010 0.000010
0.000010 0.000010 0.000010 0.000010 0.000010 0.000010 0.044498 0.000010 0.000010 0.443779 0.000010 0.000010 0.034403 0.000010 0.000010 0.000010 0.001554 0.000010 0.000010 0.174222 0.000010 0.000010 0.182051 0.000010 0.000010 0.000010 0.000010 0.000010 0.000010 0.000010 0.000010 0.000010 0.000010 0.000010 0.000010 0.074908 0.000010 0.044254 0.000010 0.000010 0.000010
0.000010 0.000010 0.000010 0.000010 0.000010 0.000010 0.068160 0.000010 0.000010 0.412036 0.000010 0.000010 0.074677 0.000010 0.000010 0.000010 0.000010 0.000010 0.000010 0.223854 0.000010 0.000010 0.166317 0.000010 0.000010 0.016721 0.000010 0.000010 0.000010 0.000010 0.000010 0.000010 0.000010 0.000010 0.000010 0.000010 0.000010 0.037895 0.000010 0.000010 0.000010
0.000010 0.000010 0.000010 0.000010 0.000010 0.000010 0.050324 0.000010 0.000010 0.418891 0.000010 0.000010 0.096824 0.000010 0.000010 0.000010 0.000010 0.000010 0.000010 0.206655 0.000010 0.000010 0.173818 0.000010 0.000010 0.000010 0.000010 0.000010 0.000010 0.000010 0.000010 0.000010 0.000010 0.000010 0.000010 0.000010 0.000010 0.053137 0.000010 0.000010 0.000010
0.000010 0.000010 0.000010 0.000010 0.000010 0.003359 0.024055 0.002232 0.000010 0.373894 0.000643 0.000010 0.063691 0.000010 0.000010 0.000010 0.000010 0.000010 0.000109 0.258359 0.009362 0.000010 0.177137 0.000010 0.000010 0.002280 0.000010 0.000010 0.000010 0.000010 0.000010 0.000010 0.000010 0.000010 0.000798 0.016604 0.008904 0.052598 0.001572 0.000010 0.004162
0.000010 0.000010 0.000010 0.000010 0.000010 0.000010 0.021836 0.000010 0.000010 0.223440 0.000010 0.000010 0.013586 0.000010 0.000010 0.000010 0.000010 0.000010 0.000010 0.006178 0.000010 0.004264 0.545684 0.000010 0.000010 0.000010 0.000010 0.000010 0.000602 0.000010 0.000010 0.000010 0.000010 0.000010 0.000010 0.047499 0.000010 0.130395 0.000010 0.000010 0.006206
0.000010 0.000010 0.000010 0.000010 0.000010 0.000010 0.000010 0.032216 0.000010 0.148754 0.000010 0.000010 0.000010 0.000010 0.018905 0.000010 0.000010 0.000010 0.001888 0.000010 0.000010 0.000010 0.291060 0.000010 0.000010 0.000010 0.000010 0.000010 0.322623 0.000010 0.000010 0.000010 0.000010 0.000010 0.000010 0.000010 0.110268 0.065837 0.000010 0.008130 0.000010
0.000010 0.000010 0.000010 0.000010 0.000010 0.000010 0.000010 0.033241 0.000010 0.146720 0.000010 0.000010 0.000010 0.000010 0.022882 0.000010 0.000010 0.000010 0.000010 0.000010 0.000010 0.000010 0.291432 0.000010 0.000010 0.000010 0.000010 0.000010 0.319909 0.000010 0.000010 0.000010 0.000010 0.000010 0.000010 0.000010 0.110805 0.067240 0.000010 0.007441 0.000010
0.000010 0.000010 0.000010 0.000010 0.000010 0.000010 0.000010 0.029774 0.000010 0.144735 0.000010 0.000010 0.000010 0.000010 0.024283 0.000010 0.000010 0.000010 0.000010 0.000010 0.000010 0.000010 0.294489 0.000010 0.000010 0.000010 0.000010 0.000010 0.319036 0.000010 0.000010 0.000010 0.000010 0.000010 0.000010 0.000010 0.110266 0.067406 0.000010 0.009681 0.000010
0.000010 0.014491 0.000010 0.000010 0.026145 0.000010 0.018860 0.000010 0.000010 0.166454 0.000010 0.006223 0.000010 0.000010 0.000010 0.000010 0.000010 0.000010 0.022230 0.125587 0.391020 0.006152 0.154164 0.000010 0.000052 0.000010 0.033026 0.000010 0.000010 0.000010 0.000010 0.000010 0.000010 0.000010 0.000010 0.004184 0.000010 0.029016 0.002135 0.000010 0.000010
0.000010 0.014966 0.000010 0.000010 0.025853 0.000010 0.018365 0.000010 0.000010 0.164186 0.000010 0.005444 0.000010 0.000010 0.000498 0.000010 0.000010 0.000010 0.021748 0.127315 0.391013 0.007508 0.150777 0.000010 0.000010 0.000010 0.034021 0.000010 0.000010 0.000010 0.000010 0.000010 0.000010 0.000010 0.000010 0.006222 0.000010 0.030170 0.001654 0.000010 0.000010
0.000010 0.000010 0.000010 0.000010 0.000010 0.000010 0.034353 0.000010 0.000010 0.333946 0.000010 0.000010 0.089816 0.000010 0.000010 0.000010 0.005714 0.000010 0.000010 0.196181 0.000010 0.000010 0.281808 0.009514 0.000010 0.000153 0.000010 0.000010 0.000010 0.000010 0.000010 0.000010 0.000570 0.000010 0.000010 0.000010 0.000010 0.045329 0.000010 0.000010 0.002316
0.011351 0.000010 0.000010 0.000134 0.020783 0.000010 0.025391 0.004328 0.000010 0.108249 0.000010 0.001484 0.051959 0.000010 0.013280 0.000010 0.000010 0.000010 0.000010 0.141368 0.247622 0.000010 0.187894 0.000010 0.017582 0.009857 0.013519 0.000010 0.003596 0.000010 0.000010 0.000878 0.016893 0.000010 0.000010 0.032826 0.018310 0.062884 0.000010 0.009621 0.000010
0.000010 0.000010 0.000010 0.000296 0.003996 0.009898 0.026805 0.000010 0.006201 0.152100 0.000010 0.000453 0.049578 0.000010 0.000010 0.000010 0.017436 0.003839 0.042283 0.120737 0.001618 0.025420 0.385019 0.002078 0.000010 0.010312 0.000010 0.006304 0.006860 0.000010 0.000010 0.005114 0.000010 0.000010 0.003723 0.037541 0.000010 0.081750 0.000471 0.000010 0.000010
0.000010 0.000010 0.000010 0.000010 0.000010 0.000010 0.024111 0.000010 0.000010 0.433603 0.000010 0.000010 0.086959 0.000010 0.000010 0.000010 0.000010 0.000010 0.000010 0.152170 0.000010 0.000010 0.253589 0.000010 0.000010 0.001224 0.000010 0.000010 0.000010 0.000010 0.000010 0.000010 0.000010 0.008284 0.000010 0.000010 0.000010 0.039730 0.000010 0.000010 0.000010
0.000010 0.000010 0.000010 0.000010 0.000010 0.000010 0.000595 0.000010 0.000010 0.404703 0.000010 0.000010 0.079567 0.000010 0.000010 0.000010 0.000010 0.000010 0.000010 0.202725 0.000010 0.000010 0.250498 0.000010 0.000010 0.000010 0.000010 0.000010 0.000010 0.000010 0.000010 0.000010 0.000010 0.003421 0.000010 0.009450 0.000010 0.048711 0.000010 0.000010 0.000010
0.000010 0.000010 0.000010 0.000010 0.000010 0.000010 0.000010 0.000010 0.000010 0.407353 0.000010 0.000010 0.084834 0.000010 0.000010 0.000010 0.000010 0.000010 0.000010 0.316466 0.000010 0.004997 0.152236 0.000010 0.000010 0.001592 0.000010 0.000010 0.000010 0.000010 0.000010 0.000010 0.000010 0.000010 0.000010 0.000010 0.000010 0.032182 0.000010 0.000010 0.000010
0.000010 0.000010 0.000010 0.000010 0.000010 0.000010 0.000010 0.000010 0.000010 0.404936 0.000010 0.000010 0.060066 0.000010 0.000010 0.000010 0.000010 0.000010 0.000010 0.352637 0.000010 0.000010 0.151472 0.000010 0.000010 0.009500 0.000010 0.000010 0.000010 0.000010 0.000010 0.000010 0.000010 0.000010 0.000010 0.000010 0.000010 0.021039 0.000010 0.000010 0.000010
0.000010 0.000010 0.000010 0.000010 0.000010 0.000010 0.033010 0.000010 0.000010 0.400582 0.000010 0.000010 0.069517 0.000010 0.000010 0.000010 0.000010 0.000010 0.000010 0.217296 0.000010 0.000010 0.229939 0.000010 0.000010 0.012551 0.000010 0.000010 0.000010 0.000010 0.000010 0.000010 0.000010 0.000010 0.000010 0.000010 0.000010 0.036766 0.000010 0.000010 0.000010
0.000010 0.000010 0.000010 0.000010 0.000010 0.000010 0.029590 0.000010 0.000010 0.388593 0.000010 0.000010 0.064946 0.000010 0.000010 0.000010 0.001740 0.000010 0.000010 0.183792 0.000010 0.000010 0.275586 0.000010 0.000010 0.000010 0.000010 0.000010 0.000010 0.000010 0.000010 0.000010 0.000010 0.000010 0.000010 0.000010 0.000010 0.055412 0.000010 0.000010 0.000010
0.000010 0.000010 0.000010 0.000010 0.000010 0.000010 0.000010 0.000010 0.000010 0.000010 0.000010 0.000010 0.000010 0.000010 0.000010 0.000010 0.000010 0.000010 0.000010 0.000010 0.000010 0.000010 0.000010 0.000010 0.000010 0.000010 0.000010 0.000010 0.000010 0.000010 0.000010 0.000010 0.000010 0.000010 0.000010 0.000010 0.000010 0.999600 0.000010 0.000010 0.000010
0.000010 0.000010 0.000010 0.000010 0.000010 0.000010 0.000010 0.000010 0.000010 0.000010 0.000010 0.000010 0.000010 0.000010 0.000010 0.000010 0.000010 0.000010 0.000010 0.000010 0.000010 0.000010 0.000010 0.000010 0.000010 0.000010 0.000010 0.000010 0.000010 0.000010 0.000010 0.000010 0.000010 0.000010 0.000010 0.000010 0.000010 0.999600 0.000010 0.000010 0.000010
0.000010 0.000010 0.000010 0.000010 0.000010 0.000010 0.000010 0.000010 0.000010 0.000010 0.000010 0.000010 0.000010 0.000010 0.000010 0.000010 0.000010 0.000010 0.000010 0.000010 0.000010 0.000010 0.000010 0.000010 0.000010 0.000010 0.000010 0.000010 0.000010 0.000010 0.000010 0.000010 0.000010 0.000010 0.000010 0.000010 0.000010 0.999600 0.000010 0.000010 0.000010
0.000010 0.000010 0.000010 0.000010 0.000010 0.000010 0.000010 0.000010 0.000010 0.000010 0.000010 0.000010 0.000010 0.000010 0.000010 0.000010 0.000010 0.000010 0.000010 0.000010 0.000010 0.000010 0.000010 0.000010 0.000010 0.000012 0.000010 0.000010 0.000010 0.000010 0.000010 0.000010 0.000010 0.000010 0.000010 0.000010 0.000010 0.999598 0.000010 0.000010 0.000010
0.000010 0.000010 0.000010 0.000010 0.000010 0.000010 0.000010 0.000010 0.000010 0.000010 0.000010 0.000010 0.000010 0.000010 0.000010 0.000010 0.000010 0.000010 0.000010 0.000010 0.000010 0.000010 0.000010 0.000010 0.000010 0.000010 0.000010 0.000010 0.000010 0.000010 0.000010 0.000010 0.000010 0.000010 0.000010 0.000010 0.000010 0.999600 0.000010 0.000010 0.000010
0.000010 0.000010 0.000010 0.000010 0.000010 0.000010 0.000010 0.000010 0.000010 0.000010 0.000010 0.000010 0.000010 0.000010 0.000010 0.000010 0.000010 0.000010 0.000010 0.000010 0.000010 0.000010 0.000010 0.000010 0.000010 0.000010 0.000010 0.000010 0.000010 0.000010 0.000010 0.000010 0.000010 0.000010 0.000010 0.000010 0.000010 0.999600 0.000010 0.000010 0.000010
0.000010 0.000010 0.000010 0.000010 0.000010 0.000010 0.000010 0.000010 0.000010 0.000010 0.000010 0.000010 0.000010 0.000010 0.000010 0.000010 0.000010 0.000010 0.000010 0.000010 0.000010 0.000010 0.000010 0.000010 0.000010 0.000010 0.000010 0.000010 0.000010 0.000010 0.000010 0.000010 0.000010 0.000010 0.000010 0.000010 0.000010 0.999600 0.000010 0.000010 0.000010
0.000010 0.000010 0.000010 0.000010 0.000010 0.000010 0.000010 0.000010 0.000010 0.000010 0.000010 0.000010 0.000010 0.000010 0.000010 0.000010 0.000010 0.000010 0.000010 0.000010 0.000010 0.000010 0.000010 0.000010 0.000010 0.000010 0.000010 0.000010 0.000010 0.000010 0.000010 0.000010 0.000010 0.000010 0.000010 0.000010 0.000010 0.999600 0.000010 0.000010 0.000010
0.000010 0.000010 0.000010 0.000010 0.000010 0.000010 0.000010 0.000010 0.000010 0.000010 0.000010 0.000010 0.000010 0.000010 0.000010 0.000010 0.000010 0.000010 0.000010 0.000010 0.000010 0.000010 0.000010 0.000010 0.000010 0.000010 0.000010 0.000010 0.000010 0.000010 0.000010 0.000010 0.000010 0.000010 0.000010 0.000010 0.000010 0.999600 0.000010 0.000010 0.000010
0.000010 0.000010 0.000010 0.000010 0.000010 0.000010 0.000010 0.000010 0.000010 0.000010 0.000010 0.000010 0.000010 0.000010 0.000010 0.000010 0.000010 0.000010 0.000010 0.000010 0.000010 0.000010 0.000010 0.000010 0.000010 0.000010 0.000010 0.000010 0.000010 0.000010 0.000010 0.000010 0.000010 0.000010 0.000010 0.000010 0.000010 0.999600 0.000010 0.000010 0.000010
0.000010 0.000010 0.000010 0.000010 0.000010 0.000010 0.000010 0.000010 0.000010 0.000010 0.000010 0.000010 0.000010 0.000010 0.000010 0.000010 0.000010 0.000010 0.000010 0.000010 0.000010 0.000010 0.000010 0.000010 0.000010 0.000010 0.000010 0.000010 0.000010 0.000010 0.000010 0.000010 0.000010 0.000010 0.000010 0.000010 0.000010 0.999600 0.000010 0.000010 0.000010
0.000010 0.000010 0.000010 0.000010 0.000010 0.000010 0.000010 0.000010 0.000010 0.000010 0.000010 0.000010 0.000010 0.000010 0.000010 0.000010 0.000010 0.000010 0.000010 0.000010 0.000010 0.000010 0.000010 0.000010 0.000010 0.000010 0.000010 0.000010 0.000010 0.000010 0.000010 0.000010 0.000010 0.000010 0.000010 0.000010 0.000010 0.999600 0.000010 0.000010 0.000010
0.000010 0.000010 0.000010 0.000010 0.000010 0.000010 0.000010 0.000010 0.000010 0.000010 0.000010 0.000010 0.000010 0.000010 0.000010 0.000010 0.000010 0.000010 0.000010 0.000010 0.000010 0.000010 0.000010 0.000010 0.000010 0.000010 0.000010 0.000010 0.000010 0.000010 0.000010 0.000010 0.000010 0.000010 0.000010 0.000010 0.000010 0.999600 0.000010 0.000010 0.000010
0.000010 0.000010 0.000010 0.000010 0.000010 0.000010 0.000010 0.000010 0.000010 0.000010 0.000010 0.000010 0.000010 0.000010 0.000010 0.000010 0.000010 0.000010 0.000010 0.000010 0.000010 0.000010 0.000010 0.000010 0.000010 0.000010 0.000010 0.000010 0.000010 0.000010 0.000010 0.000010 0.000010 0.000010 0.000010 0.000010 0.000010 0.999600 0.000010 0.000010 0.000010
0.000010 0.000010 0.000010 0.000010 0.000010 0.000010 0.000010 0.000010 0.000010 0.000010 0.000010 0.000010 0.000010 0.000010 0.000010 0.000010 0.000010 0.000010 0.000010 0.000010 0.000010 0.000010 0.000010 0.000010 0.000010 0.000010 0.000010 0.000010 0.000010 0.000010 0.000010 0.000010 0.000010 0.000010 0.000010 0.000010 0.000010 0.999600 0.000010 0.000010 0.000010
0.022343 0.000010 0.000010 0.010424 0.010173 0.000010 0.000010 0.006087 0.000010 0.000010 0.000010 0.000010 0.000010 0.000010 0.008347 0.008922 0.000010 0.001168 0.000010 0.000010 0.358025 0.000010 0.000010 0.000010 0.000010 0.000010 0.037373 0.000010 0.017015 0.000010 0.000010 0.000010 0.000010 0.000010 0.001331 0.000010 0.006583 0.511024 0.000677 0.000248 0.000010
0.000010 0.000010 0.000010 0.000010 0.000010 0.000010 0.000010 0.000010 0.000010 0.000010 0.000010 0.000010 0.000010 0.000010 0.000010 0.000010 0.000010 0.000010 0.000010 0.000010 0.000010 0.000010 0.414033 0.000010 0.000010 0.000010 0.000010 0.000010 0.000010 0.000010 0.000010 0.000010 0.000010 0.000010 0.000010 0.000010 0.000010 0.585577 0.000010 0.000010 0.000010
0.000010 0.000010 0.000010 0.000010 0.000010 0.000010 0.019449 0.000010 0.000010 0.129864 0.000010 0.000010 0.046322 0.000010 0.000010 0.000010 0.016786 0.000010 0.000010 0.039592 0.000010 0.007202 0.321251 0.000010 0.000010 0.000010 0.000010 0.000010 0.000010 0.000010 0.000010 0.000010 0.000010 0.000010 0.002140 0.001517 0.000010 0.415567 0.000010 0.000010 0.000010
0.000010 0.000010 0.000010 0.000010 0.000010 0.000010 0.000010 0.000010 0.000010 0.000010 0.000010 0.000010 0.000010 0.000010 0.000010 0.000010 0.000010 0.000010 0.000010 0.000010 0.000010 0.000010 0.000010 0.000010 0.000010 0.000010 0.000010 0.000010 0.000010 0.000010 0.000010 0.000010 0.000010 0.000010 0.000010 0.000010 0.000010 0.999600 0.000010 0.000010 0.000010
0.000010 0.000010 0.000010 0.000010 0.000010 0.000010 0.000010 0.000010 0.000010 0.000010 0.000010 0.000010 0.000010 0.000010 0.000010 0.000010 0.000010 0.000010 0.000010 0.000010 0.000010 0.000010 0.000010 0.000010 0.000010 0.000010 0.000010 0.000010 0.000010 0.000010 0.000010 0.000010 0.000010 0.000010 0.000010 0.000010 0.000010 0.999600 0.000010 0.000010 0.000010
0.000010 0.000010 0.000010 0.031851 0.000010 0.000010 0.013368 0.000010 0.000010 0.000010 0.000010 0.000010 0.024109 0.000010 0.000010 0.000010 0.000010 0.000010 0.000010 0.074620 0.000010 0.000010 0.844095 0.000010 0.000010 0.009120 0.000010 0.000010 0.000010 0.002496 0.000010 0.000010 0.000010 0.000010 0.000010 0.000010 0.000010 0.000010 0.000010 0.000010 0.000010
0.000010 0.000010 0.000010 0.000010 0.000010 0.000010 0.000010 0.000010 0.000010 0.000010 0.000010 0.000010 0.000010 0.000010 0.000010 0.000010 0.000010 0.000010 0.000010 0.000010 0.000010 0.000010 0.993984 0.000010 0.000010 0.005626 0.000010 0.000010 0.000010 0.000010 0.000010 0.000010 0.000010 0.000010 0.000010 0.000010 0.000010 0.000010 0.000010 0.000010 0.000010
0.000010 0.000010 0.000010 0.000010 0.000010 0.000010 0.021485 0.000010 0.000010 0.028962 0.000010 0.000010 0.008613 0.000010 0.000010 0.000010 0.000010 0.000010 0.000010 0.094858 0.000010 0.000010 0.821486 0.000010 0.000010 0.008089 0.000010 0.000010 0.000010 0.000010 0.000010 0.000010 0.000010 0.000010 0.000010 0.016166 0.000010 0.000010 0.000010 0.000010 0.000010
0.000010 0.000010 0.000010 0.000010 0.000010 0.000010 0.000010 0.000010 0.000010 0.000010 0.000010 0.000010 0.000010 0.000010 0.000010 0.000010 0.000010 0.000010 0.000010 0.031351 0.000010 0.000010 0.968259 0.000010 0.000010 0.000010 0.000010 0.000010 0.000010 0.000010 0.000010 0.000010 0.000010 0.000010 0.000010 0.000010 0.000010 0.000010 0.000010 0.000010 0.000010
0.000010 0.000010 0.000010 0.000010 0.000010 0.000010 0.000010 0.000010 0.000010 0.031833 0.000010 0.000010 0.000010 0.000010 0.000010 0.000010 0.000010 0.000010 0.000010 0.084008 0.000010 0.000010 0.880265 0.000010 0.000010 0.003524 0.000010 0.000010 0.000010 0.000010 0.000010 0.000010 0.000010 0.000010 0.000010 0.000010 0.000010 0.000010 0.000010 0.000010 0.000010
0.000010 0.000010 0.000010 0.000010 0.000010 0.000010 0.000010 0.000010 0.000010 0.000010 0.000010 0.000010 0.000010 0.000010 0.000010 0.000010 0.000010 0.000010 0.000010 0.000010 0.000010 0.000010 0.999600 0.000010 0.000010 0.000010 0.000010 0.000010 0.000010 0.000010 0.000010 0.000010 0.000010 0.000010 0.000010 0.000010 0.000010 0.000010 0.000010 0.000010 0.000010
0.000010 0.000010 0.000010 0.000010 0.000010 0.000010 0.000010 0.000010 0.000010 0.010547 0.000010 0.000010 0.000010 0.000010 0.000010 0.000010 0.000010 0.000010 0.000010 0.029301 0.000010 0.000010 0.956170 0.000010 0.000010 0.003611 0.000010 0.000010 0.000010 0.000010 0.000010 0.000010 0.000010 0.000010 0.000010 0.000010 0.000010 0.000010 0.000010 0.000010 0.000010
0.000010 0.000010 0.000010 0.000010 0.000010 0.000010 0.008911 0.000010 0.000010 0.034761 0.000010 0.000010 0.000010 0.000010 0.000010 0.000010 0.000010 0.000010 0.000010 0.058326 0.000010 0.000010 0.880662 0.000010 0.000010 0.016980 0.000010 0.000010 0.000010 0.000010 0.000010 0.000010 0.000010 0.000010 0.000010 0.000010 0.000010 0.000010 0.000010 0.000010 0.000010
0.000010 0.000010 0.000010 0.000010 0.000010 0.000010 0.000010 0.000010 0.000010 0.000010 0.000010 0.000010 0.000010 0.000010 0.000010 0.000010 0.000010 0.000010 0.000010 0.027748 0.000010 0.000010 0.958215 0.000010 0.000010 0.013657 0.000010 0.000010 0.000010 0.000010 0.000010 0.000010 0.000010 0.000010 0.000010 0.000010 0.000010 0.000010 0.000010 0.000010 0.000010
0.000010 0.000010 0.000010 0.000010 0.000010 0.000010 0.001163 0.000010 0.000010 0.041476 0.000010 0.000010 0.009464 0.000010 0.000010 0.000010 0.000010 0.000010 0.000010 0.044704 0.000010 0.000010 0.891564 0.000010 0.000010 0.011279 0.000010 0.000010 0.000010 0.000010 0.000010 0.000010 0.000010 0.000010 0.000010 0.000010 0.000010 0.000010 0.000010 0.000010 0.000010
0.000010 0.000010 0.000010 0.000010 0.000010 0.000010 0.000010 0.000010 0.000010 0.046563 0.000010 0.000010 0.019842 0.000010 0.000010 0.000010 0.000010 0.000010 0.000010 0.110479 0.000010 0.000010 0.822746 0.000010 0.000010 0.000010 0.000010 0.000010 0.000010 0.000010 0.000010 0.000010 0.000010 0.000010 0.000010 0.000010 0.000010 0.000010 0.000010 0.000010 0.000010
0.000010 0.000010 0.000010 0.000010 0.000010 0.000010 0.000010 0.000010 0.000010 0.000010 0.000010 0.000010 0.000010 0.000010 0.000010 0.000010 0.000010 0.000010 0.000010 0.000010 0.000010 0.000010 0.999600 0.000010 0.000010 0.000010 0.000010 0.000010 0.000010 0.000010 0.000010 0.000010 0.000010 0.000010 0.000010 0.000010 0.000010 0.000010 0.000010 0.000010 0.000010
0.000010 0.000010 0.000010 0.000010 0.000010 0.000010 0.000010 0.000010 0.000010 0.005198 0.000010 0.000010 0.002255 0.000010 0.000010 0.000010 0.000010 0.000010 0.000010 0.000010 0.000010 0.000010 0.961100 0.000010 0.000010 0.012704 0.000010 0.000010 0.000010 0.000010 0.000010 0.000010 0.000010 0.000010 0.000010 0.000010 0.000010 0.018384 0.000010 0.000010 0.000010
0.000010 0.000010 0.000010 0.000010 0.000010 0.000010 0.000010 0.000010 0.000010 0.000010 0.000010 0.000010 0.000010 0.000010 0.000010 0.000010 0.000010 0.000010 0.000010 0.000010 0.000010 0.000010 0.959419 0.000010 0.000010 0.000010 0.000010 0.000010 0.000010 0.000010 0.000010 0.000010 0.000010 0.000010 0.000010 0.000010 0.000010 0.040191 0.000010 0.000010 0.000010
0.000010 0.000010 0.000010 0.000010 0.000010 0.000010 0.000010 0.000010 0.000010 0.000010 0.000010 0.000010 0.000010 0.000010 0.000010 0.000010 0.000010 0.000010 0.000010 0.000010 0.000010 0.000010 0.982433 0.000010 0.000010 0.000010 0.000010 0.000010 0.000010 0.000010 0.000010 0.000010 0.000010 0.000010 0.000010 0.000010 0.000010 0.017177 0.000010 0.000010 0.000010
0.000010 0.000010 0.000010 0.000010 0.000010 0.000010 0.000010 0.000010 0.000010 0.000010 0.000010 0.000010 0.000010 0.000010 0.000010 0.000010 0.000010 0.000010 0.000010 0.000010 0.000010 0.000010 0.980508 0.000010 0.000010 0.000010 0.000010 0.000010 0.000010 0.000010 0.000010 0.000010 0.000010 0.000010 0.000010 0.000010 0.000010 0.019102 0.000010 0.000010 0.000010
0.000010 0.000010 0.000010 0.000010 0.000010 0.000010 0.000010 0.000010 0.000010 0.000010 0.000010 0.000010 0.000010 0.000010 0.000010 0.000010 0.000010 0.000010 0.000010 0.000010 0.000010 0.000010 0.990455 0.000010 0.000010 0.000010 0.000010 0.000010 0.000010 0.000010 0.000010 0.000010 0.000010 0.000010 0.000010 0.000010 0.000010 0.009155 0.000010 0.000010 0.000010
0.000010 0.000010 0.000010 0.000010 0.000010 0.000010 0.000010 0.000010 0.000010 0.000010 0.000010 0.000010 0.000010 0.000010 0.000010 0.000010 0.000010 0.000010 0.000010 0.000010 0.000010 0.000010 0.994525 0.000010 0.000010 0.000010 0.000010 0.000010 0.000010 0.000010 0.000010 0.000010 0.000010 0.000010 0.000010 0.000010 0.000010 0.005085 0.000010 0.000010 0.000010
0.000010 0.000010 0.000010 0.000010 0.000010 0.000010 0.000010 0.000010 0.006971 0.000010 0.000010 0.000010 0.000010 0.000010 0.000010 0.000010 0.000010 0.000010 0.000010 0.000010 0.000010 0.000010 0.722241 0.000010 0.000010 0.000010 0.000010 0.000010 0.000010 0.000010 0.000010 0.000010 0.000010 0.000010 0.009557 0.000010 0.000010 0.258026 0.000222 0.000010 0.002634
0.000010 0.000010 0.000010 0.000010 0.000010 0.000010 0.000010 0.000010 0.000010 0.000010 0.006130 0.000010 0.000010 0.000010 0.000010 0.000010 0.000010 0.000010 0.000010 0.000010 0.000010 0.000010 0.732618 0.000010 0.000010 0.000010 0.000010 0.000010 0.000010 0.000010 0.000010 0.000010 0.000010 0.000010 0.011262 0.000010 0.000010 0.249620 0.000010 0.000010 0.000010
0.000010 0.000010 0.000010 0.000010 0.000010 0.000010 0.000010 0.000010 0.000010 0.000010 0.000010 0.000010 0.000010 0.000010 0.000010 0.000010 0.000010 0.000010 0.000010 0.000010 0.000010 0.000010 0.754009 0.000010 0.000010 0.000010 0.000010 0.000010 0.000010 0.000010 0.000010 0.000010 0.000010 0.000010 0.006288 0.000010 0.000010 0.233139 0.004023 0.000010 0.002182
0.000010 0.000010 0.000010 0.000010 0.000010 0.000010 0.000010 0.000010 0.000010 0.000010 0.000010 0.000010 0.000010 0.000010 0.000010 0.000010 0.000010 0.000010 0.000010 0.000010 0.000010 0.013250 0.749805 0.000010 0.000010 0.000010 0.000010 0.000010 0.000010 0.000010 0.000562 0.000010 0.000010 0.000010 0.000010 0.000010 0.000010 0.236013 0.000010 0.000010 0.000010
0.000010 0.000010 0.000010 0.000010 0.000010 0.000010 0.000010 0.000010 0.000010 0.000010 0.009256 0.000010 0.000010 0.000010 0.000010 0.000010 0.000010 0.000010 0.000010 0.000010 0.000010 0.000010 0.723731 0.000010 0.000010 0.000010 0.000010 0.000010 0.000010 0.000010 0.000010 0.000010 0.000010 0.000010 0.000010 0.000010 0.000010 0.266482 0.000010 0.000010 0.000161
0.000010 0.000010 0.000010 0.000010 0.000010 0.000010 0.000010 0.000010 0.002030 0.000010 0.000010 0.000010 0.000010 0.000010 0.000010 0.000010 0.000010 0.000010 0.000010 0.000010 0.000010 0.000010 0.741282 0.000010 0.000010 0.000010 0.000010 0.000010 0.000010 0.000010 0.000010 0.000010 0.000010 0.000010 0.001051 0.000010 0.000010 0.252005 0.000010 0.000010 0.003272
0.000010 0.000010 0.000010 0.000010 0.000010 0.000010 0.000010 0.000010 0.000010 0.000010 0.004421 0.000010 0.000010 0.000010 0.000010 0.000010 0.000010 0.000010 0.000010 0.000010 0.000010 0.000010 0.759508 0.000010 0.000010 0.000010 0.000010 0.000010 0.000010 0.000010 0.004582 0.000010 0.000010 0.000010 0.000010 0.000010 0.000010 0.231119 0.000010 0.000010 0.000010
0.000010 0.000010 0.000010 0.000010 0.000010 0.000010 0.000219 0.000010 0.000010 0.084879 0.000010 0.000010 0.054554 0.000010 0.000010 0.000010 0.000010 0.000010 0.000010 0.086869 0.000010 0.003344 0.563313 0.000010 0.000010 0.000010 0.000010 0.000010 0.000010 0.000010 0.003431 0.000010 0.000010 0.000010 0.000010 0.000010 0.000010 0.195972 0.002291 0.000010 0.004818
0.000010 0.000010 0.000010 0.000010 0.000010 0.000010 0.057360 0.000010 0.000010 0.154638 0.000010 0.000010 0.022790 0.000010 0.000010 0.000010 0.006708 0.000010 0.000010 0.158158 0.000010 0.000010 0.437801 0.000010 0.000010 0.016203 0.003347 0.000010 0.000010 0.000010 0.000010 0.000010 0.000299 0.000010 0.005111 0.016871 0.000689 0.119483 0.000271 0.000010 0.000010
0.000010 0.000010 0.000010 0.000010 0.000010 0.000010 0.012534 0.000010 0.004206 0.046975 0.000010 0.000010 0.007192 0.000010 0.000010 0.000010 0.001308 0.000010 0.000010 0.078052 0.000010 0.025139 0.639094 0.000010 0.000010 0.005351 0.000010 0.000010 0.000010 0.000010 0.000010 0.000010 0.000010 0.000010 0.004480 0.000010 0.000010 0.175369 0.000010 0.000010 0.000010
0.000010 0.000010 0.000010 0.000010 0.000010 0.000010 0.023655 0.000010 0.000010 0.106885 0.000010 0.000010 0.029573 0.000010 0.000010 0.000010 0.000010 0.006935 0.000010 0.075067 0.000010 0.007030 0.558565 0.000010 0.000010 0.001240 0.000010 0.000010 0.000010 0.000010 0.000010 0.000010 0.000010 0.000010 0.017738 0.000010 0.000010 0.173002 0.000010 0.000010 0.000010
0.000010 0.000010 0.000010 0.000010 0.000010 0.000010 0.000010 0.000010 0.000010 0.039439 0.000010 0.000010 0.000010 0.000010 0.000010 0.000010 0.000010 0.000010 0.000010 0.000010 0.000010 0.000010 0.769311 0.000010 0.000010 0.010007 0.000010 0.000010 0.000010 0.000010 0.000010 0.000010 0.000010 0.000010 0.000010 0.000010 0.000010 0.180873 0.000010 0.000010 0.000010
0.000010 0.000010 0.000010 0.000010 0.000010 0.000010 0.000010 0.000010 0.000010 0.042193 0.000010 0.000010 0.000010 0.000010 0.000010 0.000010 0.000010 0.000010 0.000010 0.000010 0.000010 0.000010 0.764105 0.000010 0.000010 0.010163 0.000010 0.000010 0.000010 0.000010 0.000010 0.000010 0.000010 0.000010 0.000010 0.000010 0.000010 0.183168 0.000010 0.000010 0.000010
0.000010 0.000010 0.000010 0.000010 0.000010 0.000010 0.009475 0.000010 0.000010 0.043854 0.000010 0.000010 0.058480 0.000010 0.000010 0.000010 0.000210 0.000010 0.000010 0.088334 0.000010 0.000010 0.610826 0.000010 0.000010 0.001887 0.000010 0.000010 0.000010 0.000010 0.000010 0.000010 0.000010 0.000010 0.021602 0.004230 0.000010 0.160346 0.000456 0.000010 0.000010
0.000010 0.000010 0.000010 0.000010 0.000010 0.000010 0.027044 0.000010 0.000010 0.036282 0.000010 0.000010 0.003512 0.000010 0.000010 0.000010 0.016886 0.000010 0.000010 0.066307 0.000010 0.007665 0.628316 0.000010 0.000010 0.001087 0.000010 0.000010 0.000010 0.000010 0.000010 0.000010 0.000010 0.000010 0.014192 0.000010 0.000010 0.197815 0.000010 0.000010 0.000593
0.000010 0.000010 0.000010 0.000010 0.000010 0.000010 0.010335 0.000010 0.000010 0.093441 0.000010 0.000010 0.037964 0.000010 0.000010 0.000010 0.000010 0.000010 0.000010 0.060730 0.000010 0.005447 0.606901 0.000010 0.000010 0.000010 0.000010 0.000010 0.002027 0.000010 0.000498 0.000010 0.000010 0.000010 0.003243 0.000010 0.001271 0.174651 0.000010 0.000010 0.003203
0.000010 0.000010 0.000010 0.000010 0.000010 0.000010 0.000010 0.000010 0.000010 0.000010 0.000010 0.000010 0.081482 0.000010 0.000010 0.000010 0.000010 0.000010 0.000010 0.883731 0.000010 0.000010 0.017016 0.000010 0.000010 0.017401 0.000010 0.000010 0.000010 0.000010 0.000010 0.000010 0.000010 0.000010 0.000010 0.000010 0.000010 0.000010 0.000010 0.000010 0.000010
0.000010 0.000010 0.000010 0.000010 0.000010 0.000010 0.112944 0.000010 0.000010 0.011065 0.000010 0.000010 0.192268 0.000010 0.000010 0.000010 0.000010 0.000010 0.000010 0.650046 0.000010 0.000010 0.020815 0.000010 0.000010 0.012512 0.000010 0.000010 0.000010 0.000010 0.000010 0.000010 0.000010 0.000010 0.000010 0.000010 0.000010 0.000010 0.000010 0.000010 0.000010
0.000010 0.000010 0.000010 0.000010 0.000010 0.000010 0.066712 0.000010 0.000010 0.044303 0.000010 0.000010 0.144764 0.000010 0.000010 0.000010 0.004101 0.000010 0.000010 0.650971 0.000010 0.000010 0.064141 0.000010 0.000010 0.024335 0.000010 0.000010 0.000010 0.000010 0.000010 0.000010 0.000010 0.000343 0.000010 0.000010 0.000010 0.000010 0.000010 0.000010 0.000010
0.000841 0.007810 0.000010 0.004300 0.024096 0.000345 0.000010 0.000010 0.000010 0.000010 0.000010 0.000010 0.062254 0.000010 0.000010 0.012788 0.000010 0.000010 0.001558 0.794773 0.002708 0.000010 0.006396 0.000010 0.024062 0.000010 0.000010 0.000010 0.000010 0.000010 0.000010 0.044952 0.000010 0.000010 0.000010 0.000863 0.000010 0.004970 0.007034 0.000010 0.000010
0.000010 0.000010 0.000010 0.000010 0.000010 0.000010 0.047956 0.000010 0.000010 0.000014 0.000010 0.000010 0.064561 0.000010 0.000010 0.000010 0.000010 0.000010 0.000010 0.887099 0.000010 0.000010 0.000010 0.000010 0.000010 0.000010 0.000010 0.000010 0.000010 0.000010 0.000010 0.000010 0.000010 0.000010 0.000010 0.000010 0.000010 0.000010 0.000010 0.000010 0.000010
0.000010 0.000010 0.000010 0.000010 0.000010 0.000010 0.063715 0.000010 0.000010 0.067459 0.000010 0.000010 0.118673 0.000010 0.000010 0.000010 0.003630 0.000010 0.000010 0.683524 0.000010 0.000010 0.050259 0.000010 0.000010 0.012399 0.000010 0.000010 0.000010 0.000010 0.000010 0.000010 0.000010 0.000010 0.000010 0.000010 0.000010 0.000010 0.000010 0.000010 0.000010
0.000010 0.000010 0.000010 0.000010 0.000010 0.000010 0.040599 0.000010 0.000010 0.000010 0.000010 0.000010 0.081096 0.000010 0.000010 0.025467 0.013012 0.000010 0.001954 0.741297 0.000010 0.000010 0.013820 0.000010 0.000010 0.000010 0.000010 0.000010 0.000010 0.000010 0.000010 0.069473 0.000010 0.000016 0.009658 0.000010 0.001530 0.001787 0.000010 0.000010 0.000010
0.001336 0.008042 0.000010 0.003606 0.024779 0.000268 0.000010 0.000010 0.000010 0.000010 0.000010 0.000010 0.062062 0.000010 0.000010 0.012268 0.000010 0.000010 0.001414 0.796067 0.002955 0.000010 0.005364 0.000010 0.025886 0.000010 0.000010 0.000010 0.000010 0.000010 0.000010 0.043154 0.000010 0.000010 0.000010 0.000961 0.000010 0.004569 0.007018 0.000010 0.000010
0.000010 0.000010 0.000010 0.000010 0.000010 0.000010 0.025912 0.000010 0.000010 0.000010 0.000010 0.000010 0.067519 0.000010 0.000010 0.000010 0.000010 0.000010 0.000010 0.906189 0.000010 0.000010 0.000010 0.000010 0.000010 0.000010 0.000010 0.000010 0.000010 0.000010 0.000010 0.000010 0.000010 0.000010 0.000010 0.000010 0.000010 0.000010 0.000010 0.000010 0.000010
0.000010 0.000010 0.000010 0.000010 0.000010 0.000010 0.050533 0.000010 0.000010 0.012073 0.000010 0.000010 0.082788 0.000010 0.000010 0.000010 0.000010 0.000010 0.000010 0.825239 0.000010 0.000010 0.028344 0.000010 0.000010 0.000010 0.000010 0.000010 0.000010 0.000010 0.000010 0.000010 0.000010 0.000672 0.000010 0.000010 0.000010 0.000010 0.000010 0.000010 0.000010
0.000010 0.000010 0.000010 0.000010 0.000010 0.000010 0.142755 0.000010 0.000010 0.068450 0.000010 0.000010 0.191965 0.000010 0.000010 0.000010 0.001222 0.000010 0.000010 0.554947 0.000010 0.000010 0.040162 0.000010 0.000010 0.000158 0.000010 0.000010 0.000010 0.000010 0.000010 0.000010 0.000010 0.000010 0.000010 0.000010 0.000010 0.000010 0.000010 0.000010 0.000010
0.000010 0.000010 0.000010 0.000010 0.000010 0.000010 0.144593 0.000010 0.000010 0.055142 0.000010 0.000010 0.185927 0.000010 0.000010 0.000010 0.000010 0.000010 0.000010 0.557832 0.000010 0.000010 0.033293 0.006234 0.000010 0.016234 0.000010 0.000010 0.000010 0.000010 0.000010 0.000010 0.000010 0.000010 0.000010 0.000010 0.000010 0.000415 0.000010 0.000010 0.000010
0.000010 0.000010 0.000010 0.000010 0.000010 0.000010 0.157326 0.000010 0.000010 0.045591 0.000010 0.000010 0.217732 0.000010 0.000010 0.000010 0.009142 0.000010 0.000010 0.521049 0.000010 0.000010 0.029519 0.000010 0.000010 0.019302 0.000010 0.000010 0.000010 0.000010 0.000010 0.000010 0.000010 0.000010 0.000010 0.000010 0.000010 0.000010 0.000010 0.000010 0.000010
0.000010 0.000010 0.000010 0.000010 0.000010 0.000010 0.110362 0.000010 0.000010 0.071038 0.000010 0.000010 0.196729 0.000010 0.000010 0.000010 0.003999 0.000010 0.000010 0.541347 0.000010 0.000010 0.048704 0.000010 0.000010 0.023310 0.000010 0.000010 0.000013 0.000010 0.000010 0.000010 0.000010 0.000010 0.000010 0.004177 0.000010 0.000010 0.000010 0.000010 0.000010
0.000010 0.000010 0.000010 0.000010 0.000010 0.000010 0.124218 0.000010 0.000010 0.075762 0.000010 0.000010 0.205998 0.000010 0.000010 0.000010 0.000010 0.000010 0.000010 0.530813 0.000010 0.013036 0.031007 0.000010 0.000010 0.018825 0.000010 0.000010 0.000010 0.000010 0.000010 0.000010 0.000010 0.000010 0.000010 0.000010 0.000010 0.000010 0.000010 0.000010 0.000010
0.000010 0.000010 0.000010 0.000010 0.000010 0.000010 0.167974 0.000010 0.000010 0.065074 0.000010 0.000010 0.164326 0.000010 0.000010 0.000010 0.000010 0.000010 0.000010 0.548255 0.000010 0.000010 0.034413 0.000010 0.000010 0.019608 0.000010 0.000010 0.000010 0.000010 0.000010 0.000010 0.000010 0.000010 0.000010 0.000010 0.000010 0.000010 0.000010 0.000010 0.000010
0.000010 0.000010 0.000010 0.000010 0.000010 0.000010 0.167138 0.000010 0.000010 0.064877 0.000010 0.000010 0.164695 0.000010 0.000010 0.000010 0.000010 0.000010 0.000010 0.548891 0.000010 0.000010 0.033127 0.000010 0.000010 0.020922 0.000010 0.000010 0.000010 0.000010 0.000010 0.000010 0.000010 0.000010 0.000010 0.000010 0.000010 0.000010 0.000010 0.000010 0.000010
0.000010 0.000010 0.000010 0.000593 0.000010 0.000010 0.116741 0.000010 0.000010 0.072071 0.000010 0.000010 0.146815 0.000010 0.000010 0.001110 0.010954 0.000010 0.000010 0.533727 0.000010 0.000010 0.080323 0.000010 0.001680 0.017674 0.000010 0.000545 0.000010 0.000010 0.000010 0.005458 0.000010 0.000444 0.000572 0.007568 0.000010 0.000010 0.000010 0.003475 0.000010
0.000010 0.000010 0.000010 0.000010 0.000010 0.000010 0.143424 0.000010 0.000010 0.070179 0.000010 0.000010 0.141357 0.000010 0.000010 0.000010 0.000010 0.000010 0.000010 0.592379 0.000010 0.000010 0.047754 0.000010 0.000010 0.000010 0.000010 0.000010 0.000010 0.000010 0.000010 0.000010 0.000010 0.000010 0.000010 0.000010 0.000010 0.004558 0.000010 0.000010 0.000010
0.000010 0.000010 0.000010 0.000010 0.000010 0.000010 0.138494 0.000010 0.000010 0.037370 0.000010 0.000010 0.141703 0.000010 0.000010 0.000010 0.000265 0.000010 0.000010 0.611340 0.000010 0.000010 0.059869 0.000010 0.000010 0.010443 0.000010 0.000010 0.000010 0.000010 0.000186 0.000010 0.000010 0.000010 0.000010 0.000010 0.000010 0.000010 0.000010 0.000010 0.000010
0.000010 0.000010 0.000010 0.000010 0.000010 0.000010 0.145030 0.000010 0.000010 0.048900 0.000010 0.000010 0.140745 0.002604 0.000012 0.000010 0.000010 0.003146 0.000010 0.498660 0.000010 0.011696 0.101908 0.000010 0.000010 0.007801 0.003318 0.000010 0.000010 0.000010 0.000010 0.000010 0.000010 0.000010 0.029209 0.000010 0.000010 0.000010 0.006692 0.000010 0.000010
0.000010 0.000010 0.000010 0.000010 0.000010 0.000010 0.000010 0.000010 0.000010 0.000010 0.000010 0.000010 0.999600 0.000010 0.000010 0.000010 0.000010 0.000010 0.000010 0.000010 0.000010 0.000010 0.000010 0.000010 0.000010 0.000010 0.000010 0.000010 0.000010 0.000010 0.000010 0.000010 0.000010 0.000010 0.000010 0.000010 0.000010 0.000010 0.000010 0.000010 0.000010
0.000010 0.000010 0.000010 0.002400 0.000010 0.000010 0.145830 0.000010 0.000010 0.083194 0.000010 0.000010 0.138817 0.000010 0.000010 0.005064 0.004291 0.005439 0.001159 0.438792 0.002414 0.000010 0.066367 0.012329 0.000010 0.006866 0.005440 0.000010 0.000010 0.000010 0.000010 0.013856 0.006766 0.000010 0.024355 0.030854 0.000122 0.003037 0.002408 0.000010 0.000010
0.000010 0.000010 0.000010 0.000010 0.000010 0.000010 0.000010 0.000010 0.000010 0.000010 0.000010 0.000010 0.999600 0.000010 0.000010 0.000010 0.000010 0.000010 0.000010 0.000010 0.000010 0.000010 0.000010 0.000010 0.000010 0.000010 0.000010 0.000010 0.000010 0.000010 0.000010 0.000010 0.000010 0.000010 0.000010 0.000010 0.000010 0.000010 0.000010 0.000010 0.000010
0.000010 0.000010 0.000010 0.000010 0.000010 0.000010 0.000010 0.000010 0.000010 0.000010 0.000010 0.000010 0.999600 0.000010 0.000010 0.000010 0.000010 0.000010 0.000010 0.000010 0.000010 0.000010 0.000010 0.000010 0.000010 0.000010 0.000010 0.000010 0.000010 0.000010 0.000010 0.000010 0.000010 0.000010 0.000010 0.000010 0.000010 0.000010 0.000010 0.000010 0.000010
0.002356 0.000010 0.000010 0.000010 0.000010 0.000010 0.157532 0.000010 0.000010 0.081190 0.000010 0.000010 0.145983 0.000010 0.000010 0.000010 0.000010 0.001841 0.000010 0.436933 0.000010 0.013999 0.083225 0.000010 0.000010 0.000010 0.000010 0.000010 0.000010 0.000010 0.000116 0.000530 0.000010 0.000010 0.060201 0.015804 0.000010 0.000010 0.000010 0.000010 0.000010
0.000010 0.000010 0.000010 0.000010 0.000010 0.000010 0.000010 0.000010 0.000010 0.000010 0.000010 0.000010 0.882668 0.000010 0.000010 0.000010 0.000010 0.000010 0.000010 0.116942 0.000010 0.000010 0.000010 0.000010 0.000010 0.000010 0.000010 0.000010 0.000010 0.000010 0.000010 0.000010 0.000010 0.000010 0.000010 0.000010 0.000010 0.000010 0.000010 0.000010 0.000010
0.001233 0.000010 0.000010 0.000564 0.000010 0.000010 0.182074 0.000010 0.000010 0.044882 0.000010 0.000010 0.130510 0.000010 0.000010 0.000010 0.016193 0.002278 0.000010 0.371744 0.000010 0.023211 0.078149 0.000010 0.003245 0.007599 0.000010 0.000010 0.000010 0.000010 0.000010 0.000625 0.002921 0.000010 0.126361 0.000010 0.000010 0.006145 0.000669 0.001367 0.000010
0.000010 0.000010 0.000010 0.000010 0.000010 0.000010 0.259983 0.000010 0.000010 0.064841 0.000840 0.000010 0.135729 0.000010 0.000010 0.000010 0.000010 0.000555 0.000010 0.288538 0.000010 0.000010 0.072710 0.000771 0.000010 0.005622 0.000010 0.000010 0.000010 0.000010 0.000010 0.000010 0.002454 0.004358 0.126036 0.037283 0.000010 0.000010 0.000010 0.000010 0.000010
0.000010 0.000010 0.000010 0.000010 0.001519 0.000010 0.260650 0.000010 0.000010 0.080674 0.000010 0.001154 0.126349 0.000010 0.000010 0.000010 0.000010 0.000010 0.004799 0.250684 0.000010 0.000010 0.063064 0.009431 0.000010 0.001461 0.000010 0.000010 0.000010 0.000010 0.000010 0.000010 0.000010 0.000010 0.121298 0.074313 0.000010 0.002936 0.000010 0.000010 0.001400
0.000010 0.000010 0.000010 0.000010 0.000010 0.000010 0.000010 0.000010 0.000010 0.000010 0.000010 0.000010 0.000010 0.000010 0.000010 0.000010 0.000010 0.000010 0.000010 0.000010 0.000010 0.000010 0.000010 0.000010 0.000010 0.999600 0.000010 0.000010 0.000010 0.000010 0.000010 0.000010 0.000010 0.000010 0.000010 0.000010 0.000010 0.000010 0.000010 0.000010 0.000010
0.000010 0.000010 0.000010 0.000010 0.000010 0.000010 0.000010 0.000010 0.000010 0.000010 0.000010 0.000010 0.000010 0.000010 0.000010 0.000010 0.000010 0.000010 0.000010 0.000010 0.000010 0.000010 0.000010 0.000010 0.000010 0.999600 0.000010 0.000010 0.000010 0.000010 0.000010 0.000010 0.000010 0.000010 0.000010 0.000010 0.000010 0.000010 0.000010 0.000010 0.000010
0.000010 0.000010 0.000010 0.000010 0.000010 0.000010 0.000010 0.000010 0.000010 0.000010 0.000010 0.000010 0.000010 0.000010 0.000010 0.000010 0.000010 0.000010 0.000010 0.000010 0.000010 0.000010 0.000010 0.000010 0.000010 0.999600 0.000010 0.000010 0.000010 0.000010 0.000010 0.000010 0.000010 0.000010 0.000010 0.000010 0.000010 0.000010 0.000010 0.000010 0.000010
0.000010 0.000010 0.000010 0.000010 0.000010 0.000010 0.000010 0.000010 0.000010 0.000010 0.000010 0.000010 0.000010 0.000010 0.000010 0.000010 0.000010 0.000010 0.000010 0.000010 0.000010 0.000010 0.000010 0.000010 0.000010 0.999600 0.000010 0.000010 0.000010 0.000010 0.000010 0.000010 0.000010 0.000010 0.000010 0.000010 0.000010 0.000010 0.000010 0.000010 0.000010
0.000010 0.000010 0.000010 0.000010 0.000010 0.000010 0.000010 0.000010 0.000010 0.000010 0.000010 0.000010 0.000010 0.000010 0.000010 0.000010 0.000010 0.000010 0.000010 0.000010 0.000010 0.000010 0.000010 0.000010 0.000010 0.999600 0.000010 0.000010 0.000010 0.000010 0.000010 0.000010 0.000010 0.000010 0.000010 0.000010 0.000010 0.000010 0.000010 0.000010 0.000010
0.000010 0.000010 0.000010 0.000010 0.000010 0.000010 0.000010 0.000010 0.000010 0.000010 0.000010 0.000010 0.000010 0.000010 0.000010 0.000010 0.000010 0.000010 0.000010 0.000010 0.000010 0.000010 0.000010 0.000010 0.000010 0.999600 0.000010 0.000010 0.000010 0.000010 0.000010 0.000010 0.000010 0.000010 0.000010 0.000010 0.000010 0.000010 0.000010 0.000010 0.000010
0.000010 0.000010 0.000010 0.000010 0.000010 0.000010 0.000010 0.000010 0.000010 0.000010 0.000010 0.000010 0.000010 0.000010 0.000010 0.000010 0.000010 0.000010 0.000010 0.000010 0.000010 0.000010 0.000010 0.000010 0.000010 0.999600 0.000010 0.000010 0.000010 0.000010 0.000010 0.000010 0.000010 0.000010 0.000010 0.000010 0.000010 0.000010 0.000010 0.000010 0.000010
0.000010 0.000010 0.000010 0.000010 0.000010 0.000010 0.000010 0.000010 0.000010 0.000010 0.000010 0.000010 0.000010 0.000010 0.000010 0.000010 0.000010 0.000010 0.000010 0.000010 0.000010 0.000010 0.000010 0.000010 0.000010 0.999600 0.000010 0.000010 0.000010 0.000010 0.000010 0.000010 0.000010 0.000010 0.000010 0.000010 0.000010 0.000010 0.000010 0.000010 0.000010
0.000010 0.000010 0.000010 0.000010 0.000010 0.000010 0.000744 0.000010 0.000010 0.000010 0.000010 0.000010 0.182565 0.000010 0.000010 0.000010 0.000010 0.000010 0.000010 0.619028 0.000010 0.000010 0.000010 0.000010 0.000010 0.197293 0.000010 0.000010 0.000010 0.000010 0.000010 0.000010 0.000010 0.000010 0.000010 0.000010 0.000010 0.000010 0.000010 0.000010 0.000010
0.000010 0.000010 0.000010 0.000010 0.000010 0.000010 0.000010 0.000010 0.000010 0.022139 0.000010 0.000010 0.174742 0.000010 0.000010 0.000010 0.000010 0.000010 0.000010 0.610463 0.000010 0.000010 0.000010 0.000010 0.000010 0.192286 0.000010 0.000010 0.000010 0.000010 0.000010 0.000010 0.000010 0.000010 0.000010 0.000010 0.000010 0.000010 0.000010 0.000010 0.000010
0.000010 0.000010 0.000010 0.000010 0.000010 0.000010 0.109372 0.000010 0.000010 0.080115 0.000010 0.000010 0.115543 0.000010 0.000010 0.000010 0.000010 0.000010 0.000010 0.590954 0.000010 0.000010 0.066792 0.000010 0.000010 0.034221 0.000010 0.000010 0.000010 0.000010 0.000010 0.000010 0.000010 0.000010 0.000010 0.000010 0.000010 0.002663 0.000010 0.000010 0.000010
0.000010 0.000010 0.000010 0.000010 0.000010 0.000010 0.112995 0.000010 0.000010 0.043629 0.000010 0.000010 0.174812 0.000010 0.000010 0.000010 0.000010 0.000010 0.000010 0.550648 0.000010 0.000010 0.073221 0.000010 0.000010 0.042463 0.000010 0.000010 0.000010 0.000010 0.000010 0.000010 0.000010 0.000010 0.000010 0.001891 0.000010 0.000010 0.000010 0.000010 0.000010
0.000010 0.000010 0.000010 0.000010 0.000010 0.000010 0.000010 0.000010 0.000010 0.000013 0.000010 0.000010 0.161336 0.000010 0.000010 0.000010 0.000010 0.000010 0.000010 0.829293 0.000010 0.000010 0.000010 0.000010 0.000010 0.008987 0.000010 0.000010 0.000010 0.000010 0.000010 0.000010 0.000010 0.000010 0.000010 0.000010 0.000010 0.000010 0.000010 0.000010 0.000010
0.000010 0.000010 0.000010 0.000010 0.000010 0.000010 0.020282 0.000010 0.000010 0.016828 0.000010 0.000010 0.146619 0.000010 0.000010 0.000010 0.000010 0.000010 0.000010 0.776872 0.000010 0.000010 0.007228 0.000010 0.000010 0.031821 0.000010 0.000010 0.000010 0.000010 0.000010 0.000010 0.000010 0.000010 0.000010 0.000010 0.000010 0.000010 0.000010 0.000010 0.000010
0.000010 0.000010 0.000010 0.000013 0.000010 0.000010 0.102669 0.000010 0.000010 0.092053 0.000010 0.000010 0.199712 0.000010 0.000010 0.000010 0.000010 0.000010 0.000010 0.512121 0.000010 0.000010 0.062700 0.000010 0.000010 0.030385 0.000010 0.000010 0.000010 0.000010 0.000010 0.000010 0.000018 0.000010 0.000010 0.000010 0.000010 0.000010 0.000010 0.000010 0.000010
0.000010 0.000010 0.000010 0.000010 0.000010 0.000010 0.000010 0.000010 0.000010 0.000010 0.000010 0.000010 0.160949 0.000010 0.000010 0.000010 0.000010 0.000010 0.000010 0.829590 0.000010 0.000010 0.000010 0.000010 0.000010 0.009081 0.000010 0.000010 0.000010 0.000010 0.000010 0.000010 0.000010 0.000010 0.000010 0.000010 0.000010 0.000010 0.000010 0.000010 0.000010
0.000010 0.000010 0.000010 0.000010 0.000010 0.000010 0.034660 0.000010 0.000010 0.018672 0.000010 0.000010 0.174308 0.000010 0.000010 0.000010 0.000010 0.000010 0.000010 0.757204 0.000010 0.000010 0.003334 0.000010 0.000010 0.011470 0.000010 0.000010 0.000010 0.000010 0.000010 0.000010 0.000010 0.000010 0.000010 0.000012 0.000010 0.000010 0.000010 0.000010 0.000010
0.000010 0.000010 0.000010 0.000010 0.000010 0.000010 0.067544 0.000010 0.000010 0.047027 0.000010 0.000010 0.152007 0.000010 0.000010 0.000010 0.000010 0.000010 0.000010 0.651820 0.000010 0.000010 0.038522 0.000010 0.000010 0.042731 0.000010 0.000010 0.000010 0.000010 0.000010 0.000010 0.000010 0.000010 0.000010 0.000010 0.000010 0.000010 0.000010 0.000010 0.000010
0.000010 0.000010 0.000010 0.000010 0.000010 0.000010 0.002525 0.000010 0.000010 0.002182 0.000010 0.000010 0.753039 0.000010 0.000010 0.000010 0.000010 0.000010 0.000010 0.228301 0.000010 0.000010 0.000010 0.000010 0.000010 0.013593 0.000010 0.000010 0.000010 0.000010 0.000010 0.000010 0.000010 0.000010 0.000010 0.000010 0.000010 0.000010 0.000010 0.000010 0.000010
0.000010 0.000010 0.000010 0.000010 0.000010 0.000010 0.000010 0.000010 0.000010 0.000010 0.000010 0.000010 0.084622 0.000010 0.000010 0.000010 0.000010 0.000010 0.000010 0.215666 0.000010 0.000010 0.000010 0.000010 0.000010 0.699332 0.000010 0.000010 0.000010 0.000010 0.000010 0.000010 0.000010 0.000010 0.000010 0.000010 0.000010 0.000010 0.000010 0.000010 0.000010
0.000010 0.000010 0.000010 0.000010 0.000010 0.000010 0.011702 0.000010 0.000010 0.054065 0.000010 0.000010 0.074536 0.000010 0.000010 0.000010 0.000010 0.000010 0.000010 0.841176 0.000010 0.000010 0.018161 0.000010 0.000010 0.000010 0.000010 0.000010 0.000010 0.000010 0.000010 0.000010 0.000010 0.000010 0.000010 0.000010 0.000010 0.000010 0.000010 0.000010 0.000010
0.000010 0.000010 0.000010 0.000010 0.000010 0.000010 0.000010 0.000010 0.000010 0.000010 0.000010 0.000010 0.000010 0.000010 0.000010 0.000010 0.000010 0.000010 0.000010 0.976039 0.000010 0.000010 0.000010 0.000010 0.000010 0.023571 0.000010 0.000010 0.000010 0.000010 0.000010 0.000010 0.000010 0.000010 0.000010 0.000010 0.000010 0.000010 0.000010 0.000010 0.000010
0.000010 0.000010 0.000010 0.000010 0.000010 0.000010 0.049989 0.000010 0.000010 0.079019 0.000010 0.000010 0.085305 0.000010 0.000010 0.000010 0.000010 0.000010 0.000010 0.736800 0.000010 0.000010 0.019258 0.000010 0.000010 0.029280 0.000010 0.000010 0.000010 0.000010 0.000010 0.000010 0.000010 0.000010 0.000010 0.000010 0.000010 0.000010 0.000010 0.000010 0.000010
0.000010 0.000010 0.000010 0.000010 0.000010 0.000010 0.000010 0.000010 0.000010 0.000010 0.000010 0.000010 0.000010 0.000010 0.000010 0.000010 0.000010 0.000010 0.000010 0.999600 0.000010 0.000010 0.000010 0.000010 0.000010 0.000010 0.000010 0.000010 0.000010 0.000010 0.000010 0.000010 0.000010 0.000010 0.000010 0.000010 0.000010 0.000010 0.000010 0.000010 0.000010
0.000010 0.000010 0.000010 0.000010 0.000010 0.000010 0.000010 0.000010 0.000010 0.000010 0.000010 0.000010 0.000010 0.000010 0.000010 0.000010 0.000010 0.000010 0.000010 0.998865 0.000010 0.000010 0.000010 0.000010 0.000010 0.000745 0.000010 0.000010 0.000010 0.000010 0.000010 0.000010 0.000010 0.000010 0.000010 0.000010 0.000010 0.000010 0.000010 0.000010 0.000010
0.000010 0.000010 0.000010 0.000010 0.000010 0.000010 0.000010 0.000010 0.000010 0.000010 0.000010 0.000010 0.000010 0.000010 0.000010 0.000010 0.000010 0.000010 0.000010 0.999600 0.000010 0.000010 0.000010 0.000010 0.000010 0.000010 0.000010 0.000010 0.000010 0.000010 0.000010 0.000010 0.000010 0.000010 0.000010 0.000010 0.000010 0.000010 0.000010 0.000010 0.000010
0.000010 0.000010 0.000010 0.000010 0.000010 0.000010 0.034790 0.000010 0.000010 0.035587 0.000010 0.000010 0.078960 0.000010 0.000010 0.000010 0.000010 0.000010 0.000010 0.811837 0.000010 0.000010 0.037744 0.000010 0.000010 0.000732 0.000010 0.000010 0.000010 0.000010 0.000010 0.000010 0.000010 0.000010 0.000010 0.000010 0.000010 0.000010 0.000010 0.000010 0.000010
0.000010 0.000010 0.000010 0.000010 0.000010 0.000010 0.000010 0.000010 0.000010 0.000010 0.000010 0.000010 0.000010 0.000010 0.000010 0.000010 0.000010 0.000010 0.000010 0.993429 0.000010 0.000010 0.000010 0.000010 0.000010 0.006181 0.000010 0.000010 0.000010 0.000010 0.000010 0.000010 0.000010 0.000010 0.000010 0.000010 0.000010 0.000010 0.000010 0.000010 0.000010
0.000010 0.000010 0.000010 0.000010 0.000010 0.000010 0.000010 0.000010 0.000010 0.000010 0.000010 0.000010 0.000010 0.000010 0.000010 0.000010 0.000010 0.000010 0.000010 0.999600 0.000010 0.000010 0.000010 0.000010 0.000010 0.000010 0.000010 0.000010 0.000010 0.000010 0.000010 0.000010 0.000010 0.000010 0.000010 0.000010 0.000010 0.000010 0.000010 0.000010 0.000010
0.000010 0.000010 0.000010 0.000010 0.000010 0.000010 0.096581 0.000010 0.000010 0.060873 0.000010 0.000010 0.119680 0.000010 0.000010 0.000010 0.000010 0.000010 0.000010 0.677925 0.000010 0.000010 0.028514 0.000010 0.000010 0.015435 0.000010 0.000010 0.000010 0.000010 0.000010 0.000010 0.000010 0.000010 0.000010 0.000651 0.000010 0.000010 0.000010 0.000010 0.000010
0.002146 0.000010 0.001284 0.006562 0.000010 0.000010 0.161407 0.000010 0.000010 0.057564 0.000010 0.002167 0.167649 0.000010 0.000010 0.007600 0.000010 0.000010 0.000010 0.543364 0.000010 0.012022 0.012041 0.000010 0.000010 0.012635 0.004754 0.000010 0.000010 0.000010 0.000010 0.000010 0.003184 0.005363 0.000010 0.000010 0.000010 0.000010 0.000010 0.000010 0.000010
0.000010 0.000010 0.000010 0.000010 0.000010 0.000010 0.112280 0.000010 0.000010 0.096116 0.000010 0.000010 0.184112 0.000010 0.000010 0.000010 0.000010 0.000010 0.000010 0.527417 0.000010 0.007104 0.024431 0.000010 0.000010 0.034639 0.000010 0.000010 0.000010 0.000010 0.001351 0.000010 0.000010 0.000010 0.000010 0.010085 0.000010 0.002156 0.000010 0.000010 0.000010
0.000010 0.000010 0.000010 0.000010 0.000010 0.000010 0.166839 0.000010 0.000010 0.050479 0.000010 0.000010 0.186367 0.000010 0.000010 0.000010 0.000010 0.000010 0.000010 0.504714 0.000010 0.000010 0.055702 0.000010 0.000010 0.023714 0.000010 0.000010 0.000010 0.000010 0.000010 0.000010 0.000010 0.000010 0.000014 0.011194 0.000010 0.000657 0.000010 0.000010 0.000010
0.000010 0.000010 0.000010 0.000010 0.000010 0.000010 0.110277 0.000010 0.000010 0.081826 0.000010 0.000010 0.179433 0.000010 0.000010 0.000010 0.000010 0.000010 0.000010 0.586273 0.000010 0.000010 0.039301 0.000010 0.000010 0.002539 0.000010 0.000010 0.000010 0.000010 0.000010 0.000010 0.000010 0.000010 0.000010 0.000010 0.000010 0.000010 0.000010 0.000010 0.000010
0.000010 0.000010 0.000010 0.000010 0.000010 0.000010 0.098534 0.000010 0.000010 0.070149 0.000010 0.000010 0.155600 0.000010 0.000010 0.000010 0.000010 0.000010 0.000010 0.647054 0.000010 0.000010 0.028303 0.000010 0.000010 0.000010 0.000010 0.000010 0.000010 0.000010 0.000010 0.000010 0.000010 0.000010 0.000010 0.000010 0.000010 0.000010 0.000010 0.000010 0.000010
0.000010 0.000010 0.000010 0.000010 0.000010 0.000010 0.081722 0.000010 0.000010 0.087094 0.000010 0.000010 0.206127 0.000010 0.000010 0.000010 0.002308 0.000010 0.000010 0.547981 0.000010 0.000010 0.060894 0.000010 0.000010 0.013534 0.000010 0.000010 0.000010 0.000010 0.000010 0.000010 0.000010 0.000010 0.000010 0.000010 0.000010 0.000010 0.000010 0.000010 0.000010
0.000010 0.000010 0.000010 0.000010 0.000010 0.000010 0.111731 0.000010 0.000010 0.097067 0.000010 0.000010 0.159932 0.000010 0.000010 0.000010 0.000010 0.000010 0.000010 0.558848 0.000010 0.000010 0.069807 0.000010 0.000010 0.000010 0.000010 0.000010 0.000010 0.000010 0.000010 0.000010 0.000010 0.000010 0.000010 0.000010 0.000010 0.000010 0.000010 0.000010 0.002265
0.000010 0.000010 0.000010 0.000010 0.000010 0.000010 0.105323 0.000010 0.000010 0.081186 0.000010 0.000010 0.184466 0.000010 0.000010 0.000010 0.000010 0.000010 0.000010 0.576923 0.000010 0.000010 0.039306 0.000010 0.000010 0.012441 0.000010 0.000010 0.000010 0.000010 0.000010 0.000014 0.000010 0.000010 0.000010 0.000010 0.000010 0.000010 0.000010 0.000010 0.000010
0.000010 0.000010 0.000010 0.000010 0.000010 0.000010 0.108921 0.000010 0.000010 0.067397 0.000010 0.000010 0.249323 0.000010 0.000010 0.000010 0.003369 0.000010 0.000010 0.517174 0.000010 0.000010 0.030335 0.000010 0.000010 0.012944 0.000010 0.000010 0.000010 0.000010 0.000010 0.000010 0.000010 0.004326 0.000010 0.005892 0.000010 0.000010 0.000010 0.000010 0.000010
0.000010 0.000010 0.000010 0.000010 0.000010 0.000010 0.168308 0.000010 0.000010 0.090925 0.000010 0.000010 0.167124 0.000010 0.000010 0.000010 0.002157 0.000010 0.000010 0.491393 0.000010 0.000010 0.035307 0.000010 0.000010 0.026107 0.000010 0.000010 0.000010 0.000010 0.000010 0.000010 0.000010 0.002883 0.000010 0.015475 0.000010 0.000010 0.000010 0.000010 0.000010
0.000010 0.000010 0.000010 0.000010 0.000010 0.000010 0.000010 0.000010 0.140687 0.000010 0.236647 0.000010 0.000010 0.000010 0.000010 0.000010 0.000010 0.000010 0.000010 0.000010 0.000010 0.053021 0.000010 0.000010 0.000010 0.000010 0.000010 0.000010 0.000010 0.553649 0.015636 0.000010 0.000010 0.000010 0.000010 0.000010 0.000010 0.000010 0.000010 0.000010 0.000010
0.000010 0.000010 0.000010 0.000010 0.000010 0.000010 0.000010 0.000010 0.141655 0.000010 0.243291 0.000010 0.000010 0.000010 0.000010 0.000010 0.000010 0.000010 0.000010 0.000010 0.000010 0.062736 0.000010 0.000010 0.000010 0.000010 0.000010 0.000010 0.000010 0.551940 0.000019 0.000010 0.000010 0.000010 0.000010 0.000010 0.000010 0.000010 0.000010 0.000010 0.000010
0.000010 0.000010 0.000010 0.000010 0.000010 0.000010 0.000010 0.000010 0.142548 0.000010 0.229228 0.000010 0.000010 0.000010 0.000010 0.000010 0.000010 0.000010 0.000010 0.000010 0.000010 0.035586 0.000010 0.000010 0.000010 0.000010 0.000010 0.000010 0.000010 0.589309 0.002968 0.000010 0.000010 0.000010 0.000010 0.000010 0.000010 0.000010 0.000010 0.000010 0.000010
0.000010 0.000010 0.000010 0.000010 0.000010 0.000010 0.000010 0.000010 0.139544 0.000010 0.205854 0.000010 0.000010 0.000010 0.000010 0.000010 0.000010 0.000010 0.000010 0.000010 0.000010 0.065226 0.000010 0.000010 0.000010 0.000010 0.000010 0.000010 0.000010 0.561806 0.027211 0.000010 0.000010 0.000010 0.000010 0.000010 0.000010 0.000010 0.000010 0.000010 0.000010
0.000010 0.000010 0.000010 0.000010 0.000010 0.000010 0.000010 0.000010 0.130232 0.000010 0.185283 0.000010 0.000010 0.000010 0.000010 0.000010 0.000010 0.000010 0.000010 0.000010 0.000010 0.023636 0.000010 0.000010 0.000010 0.000010 0.000010 0.000010 0.000010 0.651145 0.009344 0.000010 0.000010 0.000010 0.000010 0.000010 0.000010 0.000010 0.000010 0.000010 0.000010
0.000010 0.000010 0.000010 0.000010 0.000010 0.000010 0.000010 0.000010 0.129322 0.000010 0.221404 0.000010 0.000010 0.000010 0.000010 0.000010 0.000010 0.000010 0.000010 0.000010 0.000010 0.021871 0.000010 0.000010 0.000010 0.000010 0.000010 0.000010 0.000010 0.623120 0.003922 0.000010 0.000010 0.000010 0.000010 0.000010 0.000010 0.000010 0.000010 0.000010 0.000010
0.000010 0.000010 0.000010 0.000010 0.000010 0.000010 0.000010 0.000010 0.128390 0.000010 0.213131 0.000010 0.000010 0.000010 0.000010 0.000010 0.001528 0.000010 0.000010 0.000010 0.000010 0.014017 0.000010 0.000010 0.000010 0.004161 0.000010 0.000010 0.000010 0.631172 0.007261 0.000010 0.000010 0.000010 0.000010 0.000010 0.000010 0.000010 0.000010 0.000010 0.000010
0.000010 0.000010 0.000010 0.000010 0.000010 0.000010 0.000010 0.000010 0.126390 0.000010 0.227712 0.000010 0.000010 0.000010 0.000010 0.000010 0.006303 0.000010 0.000010 0.000010 0.000010 0.061763 0.000010 0.000010 0.000010 0.000010 0.000010 0.000010 0.000010 0.577472 0.000010 0.000010 0.000010 0.000010 0.000010 0.000010 0.000010 0.000010 0.000010 0.000010 0.000010
0.000010 0.000010 0.000010 0.000010 0.000010 0.000010 0.000010 0.000010 0.151900 0.000010 0.219042 0.000010 0.000010 0.000010 0.000010 0.000010 0.002501 0.000010 0.000010 0.000010 0.000010 0.082332 0.000010 0.000010 0.000010 0.000010 0.000010 0.000010 0.000010 0.543866 0.000010 0.000010 0.000010 0.000010 0.000010 0.000010 0.000010 0.000010 0.000010 0.000010 0.000010
0.000010 0.000010 0.000010 0.000010 0.000010 0.000010 0.000010 0.000010 0.136340 0.000010 0.233654 0.000010 0.000010 0.000010 0.000010 0.000010 0.000010 0.000010 0.000010 0.000010 0.000010 0.077729 0.000010 0.000010 0.000010 0.000010 0.000010 0.000010 0.000010 0.551907 0.000010 0.000010 0.000010 0.000010 0.000010 0.000010 0.000010 0.000010 0.000010 0.000010 0.000010
0.000010 0.000010 0.000010 0.000010 0.000010 0.000010 0.000010 0.000010 0.149246 0.000010 0.222759 0.000010 0.000010 0.000010 0.000010 0.000010 0.000010 0.000010 0.000010 0.000010 0.000010 0.035238 0.000010 0.000010 0.000010 0.000010 0.000010 0.000010 0.000010 0.570729 0.021668 0.000010 0.000010 0.000010 0.000010 0.000010 0.000010 0.000010 0.000010 0.000010 0.000010
0.000010 0.000010 0.000010 0.000010 0.000010 0.000010 0.000010 0.000010 0.123042 0.000010 0.238699 0.000010 0.000010 0.000010 0.000010 0.000010 0.005828 0.000010 0.000010 0.000010 0.000010 0.031928 0.000010 0.000010 0.000010 0.000530 0.000010 0.000010 0.000010 0.585838 0.013795 0.000010 0.000010 0.000010 0.000010 0.000010 0.000010 0.000010 0.000010 0.000010 0.000010
0.000010 0.000010 0.000010 0.000010 0.000010 0.000010 0.000010 0.000010 0.142904 0.000010 0.209943 0.000010 0.003490 0.000010 0.000010 0.000010 0.000767 0.000010 0.000010 0.000010 0.000010 0.043442 0.000010 0.000010 0.000010 0.001715 0.000010 0.000010 0.000010 0.576803 0.020607 0.000010 0.000010 0.000010 0.000010 0.000010 0.000010 0.000010 0.000010 0.000010 0.000010
0.000010 0.000010 0.000010 0.000010 0.000010 0.000010 0.000010 0.000010 0.120299 0.000010 0.233277 0.000010 0.000010 0.000010 0.000010 0.000010 0.000010 0.000010 0.000010 0.000010 0.000010 0.028002 0.000010 0.000010 0.000010 0.000010 0.000010 0.000010 0.000010 0.612092 0.005970 0.000010 0.000010 0.000010 0.000010 0.000010 0.000010 0.000010 0.000010 0.000010 0.000010
0.000010 0.000010 0.000010 0.000010 0.000010 0.000010 0.000010 0.000010 0.140706 0.000010 0.234369 0.000010 0.000010 0.000010 0.000010 0.000010 0.000010 0.000010 0.000010 0.000010 0.000010 0.077356 0.000010 0.000010 0.000010 0.000010 0.000010 0.000010 0.000010 0.533103 0.014105 0.000010 0.000010 0.000010 0.000010 0.000010 0.000010 0.000010 0.000010 0.000010 0.000010
0.000010 0.000010 0.000010 0.000010 0.000010 0.000010 0.000010 0.000010 0.144048 0.000010 0.220235 0.000010 0.000010 0.000010 0.000010 0.000010 0.000010 0.000010 0.000010 0.000010 0.000010 0.021850 0.000010 0.000010 0.000010 0.000010 0.000010 0.000010 0.000010 0.608449 0.000010 0.000010 0.000010 0.000010 0.000010 0.000010 0.000010 0.000010 0.000010 0.000010 0.005057
0.000010 0.000010 0.000010 0.000010 0.000010 0.000010 0.000010 0.000010 0.160869 0.000010 0.228281 0.000010 0.000010 0.000010 0.000010 0.000010 0.000010 0.000010 0.000010 0.000010 0.000010 0.032797 0.000010 0.000010 0.000010 0.000010 0.000010 0.000010 0.000010 0.565513 0.010394 0.000010 0.000010 0.001796 0.000010 0.000010 0.000010 0.000010 0.000010 0.000010 0.000010
0.000010 0.000010 0.000010 0.000010 0.000010 0.000010 0.000010 0.000010 0.129730 0.000010 0.222586 0.000010 0.000010 0.000010 0.000010 0.000010 0.000010 0.000017 0.000010 0.000010 0.000010 0.049571 0.000010 0.000010 0.000010 0.000010 0.000010 0.000010 0.000010 0.565162 0.023097 0.000010 0.000010 0.000010 0.000010 0.000010 0.000010 0.000011 0.000010 0.000010 0.009497
0.000010 0.000010 0.000010 0.000010 0.000010 0.000010 0.000010 0.000010 0.138109 0.000010 0.179320 0.000010 0.000010 0.000010 0.000010 0.000010 0.000010 0.000010 0.000010 0.000010 0.000010 0.020185 0.000010 0.000010 0.000010 0.000010 0.000010 0.000010 0.000010 0.643753 0.005539 0.000010 0.000010 0.000010 0.000010 0.000010 0.000010 0.000010 0.000010 0.000010 0.012744
0.000010 0.000010 0.000010 0.000010 0.000010 0.000010 0.000010 0.000010 0.154914 0.000010 0.214610 0.000010 0.000010 0.000010 0.000010 0.000010 0.000010 0.000010 0.000010 0.000010 0.000010 0.038376 0.000010 0.000010 0.000010 0.000010 0.000010 0.000010 0.000010 0.591730 0.000010 0.000010 0.000010 0.000010 0.000010 0.000010 0.000010 0.000010 0.000010 0.000010 0.000010
0.000010 0.000010 0.000010 0.000010 0.000010 0.000010 0.000010 0.000010 0.000010 0.000010 0.138021 0.000010 0.000010 0.000010 0.000010 0.000010 0.000010 0.000010 0.000010 0.000010 0.000010 0.000010 0.000010 0.000010 0.000010 0.000010 0.000010 0.000010 0.000010 0.036560 0.090036 0.000010 0.000010 0.000010 0.000010 0.000010 0.000010 0.000010 0.000010 0.000010 0.735012
0.000010 0.000010 0.000010 0.000010 0.000010 0.000010 0.000010 0.000010 0.000010 0.000010 0.000010 0.000010 0.000010 0.000010 0.000010 0.000010 0.000010 0.000010 0.000010 0.000010 0.000010 0.000010 0.000010 0.000010 0.000010 0.000010 0.000010 0.000010 0.000010 0.000010 0.999600 0.000010 0.000010 0.000010 0.000010 0.000010 0.000010 0.000010 0.000010 0.000010 0.000010
0.000010 0.000010 0.000010 0.000010 0.000010 0.000010 0.000010 0.000010 0.000010 0.000010 0.000010 0.000010 0.000010 0.000010 0.000010 0.000010 0.000010 0.000010 0.000010 0.000010 0.000010 0.000010 0.000010 0.000010 0.000010 0.000010 0.000010 0.000010 0.000010 0.000010 0.400333 0.000010 0.000010 0.000010 0.000010 0.000010 0.000010 0.000010 0.000010 0.000010 0.599277
0.000010 0.000010 0.000010 0.000010 0.000010 0.000010 0.000010 0.000010 0.000010 0.000010 0.000010 0.000010 0.000010 0.000010 0.000010 0.000010 0.000010 0.000010 0.000010 0.000010 0.000010 0.000010 0.000010 0.000010 0.000010 0.000010 0.000010 0.000010 0.000010 0.000010 0.999600 0.000010 0.000010 0.000010 0.000010 0.000010 0.000010 0.000010 0.000010 0.000010 0.000010
0.000010 0.000010 0.000010 0.000010 0.000010 0.000010 0.000010 0.000010 0.000010 0.000010 0.000010 0.000010 0.000010 0.000010 0.000010 0.000010 0.000010 0.000010 0.000010 0.000010 0.000010 0.000010 0.000010 0.000010 0.000010 0.000010 0.000010 0.000010 0.000010 0.000010 0.032012 0.000010 0.000010 0.000010 0.000010 0.000010 0.000010 0.000010 0.000010 0.000010 0.967598
0.000010 0.000010 0.000010 0.000010 0.000010 0.000010 0.000010 0.000010 0.000010 0.000010 0.000010 0.000010 0.000010 0.000010 0.000010 0.000010 0.000010 0.000010 0.000010 0.000010 0.000010 0.000010 0.000010 0.000010 0.000010 0.000010 0.000010 0.000010 0.000010 0.000010 0.000010 0.000010 0.000010 0.000010 0.000010 0.000010 0.000010 0.000010 0.000010 0.000010 0.999600
0.000010 0.000010 0.000010 0.000010 0.000010 0.000010 0.000010 0.000010 0.000010 0.000010 0.000010 0.000010 0.000010 0.000010 0.000010 0.000010 0.000010 0.000010 0.000010 0.000010 0.000010 0.000010 0.000010 0.000010 0.000010 0.000010 0.000010 0.000010 0.000010 0.000010 0.000010 0.000010 0.000010 0.000010 0.000010 0.000010 0.000010 0.000010 0.000010 0.000010 0.999600
0.000010 0.000010 0.000010 0.000010 0.000010 0.000010 0.000010 0.000010 0.000010 0.000010 0.000010 0.000010 0.000010 0.000010 0.000010 0.000010 0.000010 0.000010 0.000010 0.000010 0.000010 0.000010 0.000010 0.000010 0.000010 0.000010 0.000010 0.000010 0.000010 0.000010 0.389819 0.000010 0.000010 0.000010 0.000010 0.000010 0.000010 0.000010 0.000010 0.000010 0.609791
0.000010 0.000010 0.000010 0.000010 0.000010 0.000010 0.000010 0.000010 0.000010 0.000010 0.000010 0.000010 0.000010 0.000010 0.000010 0.000010 0.000010 0.000010 0.000010 0.000010 0.000010 0.000010 0.000010 0.000010 0.000010 0.000010 0.000010 0.000010 0.000010 0.000010 0.116364 0.000010 0.000010 0.000010 0.000010 0.000010 0.000010 0.000010 0.000010 0.000010 0.883246
0.000010 0.000010 0.000010 0.000010 0.000010 0.000010 0.000010 0.000010 0.000010 0.000010 0.000010 0.000010 0.000010 0.000010 0.000010 0.000010 0.000010 0.000010 0.000010 0.000010 0.000010 0.000010 0.000010 0.000010 0.000010 0.000010 0.000010 0.000010 0.000010 0.000010 0.999600 0.000010 0.000010 0.000010 0.000010 0.000010 0.000010 0.000010 0.000010 0.000010 0.000010
0.000010 0.000010 0.000010 0.000010 0.000010 0.000010 0.000010 0.000010 0.000010 0.000010 0.000010 0.000010 0.000010 0.000010 0.000010 0.000010 0.000010 0.000010 0.000010 0.000010 0.000010 0.000010 0.000010 0.000010 0.000010 0.000010 0.000010 0.000010 0.000010 0.000010 0.999600 0.000010 0.000010 0.000010 0.000010 0.000010 0.000010 0.000010 0.000010 0.000010 0.000010
0.000010 0.000010 0.000010 0.000010 0.000010 0.000010 0.000010 0.000010 0.000010 0.011178 0.000010 0.000010 0.000010 0.000010 0.000010 0.000010 0.000010 0.000010 0.000010 0.041107 0.000010 0.016963 0.000010 0.000010 0.000010 0.003937 0.000010 0.000010 0.000010 0.000010 0.462715 0.000010 0.000010 0.000010 0.000010 0.000010 0.000010 0.000010 0.000010 0.000010 0.463749
0.000010 0.000010 0.000010 0.000010 0.000010 0.000010 0.000010 0.000010 0.000010 0.000010 0.000010 0.000010 0.000010 0.000010 0.000010 0.000010 0.000010 0.000010 0.000010 0.000010 0.000010 0.000010 0.000010 0.000010 0.000010 0.000010 0.000010 0.000010 0.000010 0.000010 0.999600 0.000010 0.000010 0.000010 0.000010 0.000010 0.000010 0.000010 0.000010 0.000010 0.000010
0.000010 0.000010 0.000010 0.000010 0.000010 0.000010 0.000010 0.000010 0.000010 0.000010 0.079400 0.000010 0.003486 0.000010 0.000010 0.000010 0.024534 0.000010 0.000010 0.008015 0.000010 0.028936 0.000010 0.000010 0.000010 0.002173 0.000010 0.000010 0.000010 0.041442 0.772286 0.000010 0.000010 0.000010 0.000010 0.000010 0.000010 0.000010 0.000010 0.000010 0.039408
0.000010 0.000010 0.000010 0.000010 0.000010 0.000010 0.000010 0.000010 0.000010 0.000010 0.000010 0.000010 0.000010 0.000010 0.000010 0.000010 0.000010 0.000010 0.000010 0.000010 0.000010 0.000010 0.000010 0.000010 0.000010 0.000010 0.000010 0.000010 0.000010 0.000010 0.000010 0.000010 0.000010 0.000010 0.000010 0.000010 0.000010 0.000010 0.000010 0.000010 0.999600
0.000010 0.000010 0.000010 0.000010 0.000010 0.000010 0.000010 0.000010 0.000010 0.000010 0.000010 0.000010 0.000010 0.000010 0.000010 0.000010 0.000010 0.000010 0.000010 0.000010 0.000010 0.000010 0.000010 0.000010 0.000010 0.000010 0.000010 0.000010 0.000010 0.000010 0.050853 0.000010 0.000010 0.000010 0.000010 0.000010 0.000010 0.000010 0.000010 0.000010 0.948757
0.000010 0.000010 0.000010 0.000010 0.000010 0.000010 0.000010 0.000010 0.000010 0.000010 0.000010 0.000010 0.000010 0.000010 0.000010 0.000010 0.000010 0.000010 0.000010 0.000010 0.000010 0.000010 0.000010 0.000010 0.000010 0.000010 0.000010 0.000010 0.000010 0.000010 0.402437 0.000010 0.000010 0.000010 0.000010 0.000010 0.000010 0.000010 0.000010 0.000010 0.597173
0.000381 0.000010 0.019353 0.006999 0.006502 0.000010 0.000010 0.005859 0.023813 0.000010 0.068675 0.000010 0.000010 0.012096 0.000480 0.000010 0.000010 0.000010 0.000010 0.000010 0.007327 0.000010 0.000010 0.000010 0.000010 0.000010 0.698925 0.000010 0.021148 0.045553 0.010817 0.012088 0.000010 0.000010 0.050397 0.000010 0.000010 0.000010 0.000384 0.004908 0.004075
0.000010 0.007414 0.000010 0.000010 0.000010 0.000010 0.000010 0.000010 0.003333 0.000010 0.067053 0.000010 0.000010 0.000010 0.000010 0.000010 0.000010 0.006692 0.000010 0.000010 0.044118 0.000010 0.000010 0.000010 0.000010 0.000010 0.800661 0.000010 0.061716 0.004140 0.000010 0.000010 0.000010 0.000010 0.004553 0.000010 0.000010 0.000010 0.000010 0.000010 0.000010
0.000010 0.000010 0.000010 0.000010 0.000010 0.000010 0.000010 0.000010 0.000010 0.000010 0.000010 0.000010 0.000010 0.000010 0.000010 0.000010 0.000010 0.000010 0.000010 0.000010 0.000010 0.000010 0.000010 0.000010 0.000010 0.000010 0.999600 0.000010 0.000010 0.000010 0.000010 0.000010 0.000010 0.000010 0.000010 0.000010 0.000010 0.000010 0.000010 0.000010 0.000010
0.000010 0.000010 0.000010 0.000010 0.000010 0.000010 0.000010 0.000010 0.000010 0.000010 0.000010 0.000010 0.000010 0.000010 0.000010 0.000010 0.000010 0.000010 0.000010 0.000010 0.000010 0.000010 0.000010 0.000010 0.000010 0.000010 0.999600 0.000010 0.000010 0.000010 0.000010 0.000010 0.000010 0.000010 0.000010 0.000010 0.000010 0.000010 0.000010 0.000010 0.000010
0.000010 0.000010 0.019033 0.000010 0.001162 0.000010 0.000010 0.018273 0.028740 0.000010 0.036719 0.000010 0.000010 0.000010 0.000010 0.000010 0.000010 0.013047 0.000010 0.000010 0.022815 0.000010 0.000010 0.000010 0.000010 0.000010 0.821771 0.000010 0.000010 0.003892 0.014230 0.000010 0.000010 0.000010 0.010867 0.000010 0.000010 0.000010 0.009159 0.000010 0.000010
0.000010 0.006900 0.015445 0.000010 0.000010 0.000010 0.000010 0.034359 0.010747 0.000010 0.038366 0.000010 0.000010 0.000010 0.027941 0.035108 0.000010 0.000010 0.000010 0.000010 0.145188 0.000010 0.000010 0.000010 0.000010 0.000010 0.569206 0.000010 0.037994 0.038605 0.001900 0.000010 0.000010 0.000010 0.011134 0.000010 0.010269 0.000010 0.000010 0.001861 0.014725
0.012048 0.000010 0.000010 0.000010 0.002421 0.006208 0.000010 0.083316 0.003169 0.000010 0.010646 0.000010 0.000010 0.000010 0.000010 0.007561 0.000010 0.000010 0.000010 0.000010 0.121352 0.000010 0.000010 0.000010 0.000010 0.000010 0.638327 0.000010 0.058598 0.008004 0.000010 0.000010 0.013855 0.000010 0.000010 0.000010 0.016755 0.000010 0.000010 0.017470 0.000010
0.000010 0.000010 0.000010 0.000010 0.000010 0.000010 0.000010 0.000010 0.000010 0.000010 0.000010 0.000010 0.000010 0.000010 0.000010 0.000010 0.000010 0.000010 0.000010 0.000010 0.000010 0.000010 0.000010 0.000010 0.000010 0.000010 0.999600 0.000010 0.000010 0.000010 0.000010 0.000010 0.000010 0.000010 0.000010 0.000010 0.000010 0.000010 0.000010 0.000010 0.000010
0.000010 0.000010 0.000010 0.000010 0.000010 0.000010 0.000010 0.000010 0.000010 0.000010 0.000010 0.000010 0.000010 0.000010 0.000010 0.000010 0.000010 0.000010 0.000010 0.000010 0.000010 0.000010 0.000010 0.000010 0.000010 0.000010 0.999600 0.000010 0.000010 0.000010 0.000010 0.000010 0.000010 0.000010 0.000010 0.000010 0.000010 0.000010 0.000010 0.000010 0.000010
0.000010 0.000010 0.000010 0.000010 0.000010 0.000010 0.000010 0.000010 0.016334 0.000010 0.026148 0.000010 0.000010 0.000010 0.000010 0.000010 0.000010 0.000010 0.000010 0.000010 0.000010 0.000010 0.000010 0.000010 0.000010 0.000010 0.957138 0.000010 0.000010 0.000010 0.000010 0.000010 0.000010 0.000010 0.000010 0.000010 0.000010 0.000010 0.000010 0.000010 0.000010
0.000010 0.002245 0.020979 0.005419 0.031038 0.000010 0.000010 0.003579 0.040288 0.000010 0.063802 0.000010 0.000010 0.025087 0.000010 0.000010 0.000010 0.000010 0.002437 0.000010 0.004368 0.000010 0.000010 0.000010 0.000010 0.000010 0.716462 0.000010 0.002663 0.041860 0.000010 0.000010 0.000010 0.000010 0.036397 0.000010 0.003117 0.000010 0.000010 0.000010 0.000010
0.021082 0.017519 0.000010 0.000010 0.000010 0.000010 0.000010 0.025900 0.001943 0.000010 0.033747 0.000010 0.000010 0.000010 0.000010 0.023689 0.000010 0.000010 0.000010 0.000010 0.077514 0.000010 0.000010 0.000010 0.000010 0.000010 0.793127 0.000010 0.000010 0.000010 0.000010 0.000010 0.000010 0.000010 0.000010 0.000010 0.000010 0.000010 0.000010 0.005160 0.000010
0.000010 0.000010 0.000010 0.000010 0.000010 0.000010 0.000010 0.000010 0.000010 0.000010 0.000010 0.000010 0.000010 0.000010 0.000010 0.000010 0.000010 0.000010 0.000010 0.000010 0.000010 0.000010 0.000010 0.000010 0.000010 0.000010 0.999600 0.000010 0.000010 0.000010 0.000010 0.000010 0.000010 0.000010 0.000010 0.000010 0.000010 0.000010 0.000010 0.000010 0.000010
0.000010 0.000010 0.000010 0.000010 0.000010 0.000010 0.000010 0.000010 0.000010 0.000010 0.000010 0.000010 0.000010 0.000010 0.000010 0.000010 0.000010 0.000010 0.000010 0.000010 0.000010 0.000010 0.000010 0.000010 0.000010 0.000010 0.999600 0.000010 0.000010 0.000010 0.000010 0.000010 0.000010 0.000010 0.000010 0.000010 0.000010 0.000010 0.000010 0.000010 0.000010
0.000010 0.000010 0.000010 0.000010 0.000010 0.000010 0.000010 0.063497 0.000010 0.000010 0.025777 0.000010 0.000010 0.000010 0.005450 0.017290 0.000010 0.002188 0.007954 0.000010 0.133252 0.000010 0.000010 0.000010 0.000010 0.000010 0.653310 0.000010 0.020241 0.031011 0.000010 0.000010 0.000010 0.000010 0.012347 0.000010 0.000295 0.000010 0.000010 0.027109 0.000010
0.021348 0.001535 0.000010 0.002189 0.000010 0.000010 0.000010 0.078518 0.000010 0.000010 0.000189 0.000010 0.000010 0.000010 0.000010 0.000010 0.000010 0.000010 0.000010 0.000010 0.104861 0.000010 0.000010 0.000010 0.000010 0.000010 0.776414 0.000010 0.000010 0.002525 0.000010 0.000010 0.000010 0.000010 0.000010 0.000010 0.005840 0.000010 0.000010 0.000010 0.006271
0.000010 0.000010 0.000010 0.000010 0.000010 0.000010 0.000010 0.000010 0.000010 0.000010 0.000010 0.000010 0.000010 0.000010 0.000010 0.000010 0.000010 0.000010 0.000010 0.000010 0.000010 0.000010 0.000010 0.000010 0.000010 0.000010 0.999600 0.000010 0.000010 0.000010 0.000010 0.000010 0.000010 0.000010 0.000010 0.000010 0.000010 0.000010 0.000010 0.000010 0.000010
0.000010 0.000010 0.000010 0.000010 0.000010 0.000010 0.000010 0.000010 0.000010 0.000010 0.000010 0.000010 0.000010 0.000010 0.000010 0.000010 0.000010 0.000010 0.000010 0.000010 0.000010 0.000010 0.000010 0.000010 0.000010 0.000010 0.999600 0.000010 0.000010 0.000010 0.000010 0.000010 0.000010 0.000010 0.000010 0.000010 0.000010 0.000010 0.000010 0.000010 0.000010
0.000010 0.012237 0.051171 0.000654 0.000010 0.001332 0.000010 0.031261 0.024504 0.000010 0.120830 0.000010 0.000010 0.000010 0.025309 0.016370 0.000010 0.000010 0.000010 0.000010 0.081865 0.000010 0.000010 0.000010 0.000010 0.000010 0.514787 0.000010 0.006300 0.029694 0.012581 0.000010 0.015504 0.000010 0.034584 0.000010 0.001493 0.000010 0.000010 0.019294 0.000010
0.000010 0.018394 0.015216 0.000010 0.000010 0.022137 0.000010 0.039426 0.000010 0.000010 0.000010 0.000010 0.000010 0.000010 0.000010 0.000010 0.000010 0.000010 0.000010 0.000010 0.004707 0.000010 0.000010 0.000010 0.000010 0.000010 0.000010 0.000010 0.878391 0.000010 0.000010 0.000010 0.000010 0.000010 0.000010 0.000010 0.001302 0.000010 0.000010 0.020096 0.000010
0.000010 0.000010 0.000010 0.000010 0.000010 0.000010 0.000010 0.000010 0.000010 0.000010 0.004323 0.000010 0.000010 0.000010 0.000010 0.000010 0.000010 0.000010 0.000010 0.000010 0.000010 0.000010 0.000010 0.000010 0.000010 0.000010 0.000010 0.000010 0.995206 0.000010 0.000010 0.000010 0.000010 0.000010 0.000010 0.000010 0.000010 0.000010 0.000010 0.000010 0.000091
0.000010 0.000010 0.000010 0.000230 0.007337 0.006525 0.000010 0.000010 0.000010 0.000010 0.000010 0.000010 0.000010 0.000010 0.015979 0.000010 0.000010 0.000010 0.005357 0.000010 0.015910 0.000010 0.000010 0.000010 0.003599 0.000010 0.005931 0.000010 0.905298 0.000010 0.000010 0.006214 0.000010 0.000010 0.000010 0.000010 0.025638 0.000010 0.001692 0.000010 0.000010
0.012116 0.000010 0.000010 0.007777 0.000914 0.006506 0.000010 0.064224 0.010408 0.000010 0.000010 0.000010 0.000010 0.000010 0.037430 0.000010 0.000010 0.000010 0.000010 0.000010 0.012000 0.000010 0.000010 0.000010 0.000010 0.000010 0.000010 0.000010 0.810172 0.000010 0.000010 0.000010 0.000010 0.000010 0.000010 0.000010 0.038143 0.000010 0.000010 0.000010 0.000010
0.000010 0.000010 0.000010 0.000010 0.000010 0.000010 0.000010 0.000010 0.000010 0.000010 0.000010 0.000010 0.000010 0.000010 0.000010 0.000010 0.000010 0.000010 0.000010 0.000010 0.000010 0.000010 0.000010 0.000010 0.000010 0.000010 0.000010 0.000010 0.999600 0.000010 0.000010 0.000010 0.000010 0.000010 0.000010 0.000010 0.000010 0.000010 0.000010 0.000010 0.000010
0.000010 0.000010 0.000010 0.000010 0.000010 0.000010 0.000010 0.000010 0.000010 0.000010 0.000010 0.000010 0.000010 0.000010 0.000010 0.000010 0.000010 0.000010 0.000010 0.000010 0.000010 0.000010 0.000010 0.000010 0.000010 0.000010 0.000010 0.000010 0.999600 0.000010 0.000010 0.000010 0.000010 0.000010 0.000010 0.000010 0.000010 0.000010 0.000010 0.000010 0.000010
0.000010 0.000010 0.000010 0.000010 0.000010 0.000010 0.000010 0.000010 0.000010 0.000010 0.000010 0.000010 0.000010 0.000010 0.000010 0.000010 0.000010 0.000010 0.000010 0.000010 0.000010 0.000010 0.000010 0.000010 0.000010 0.000010 0.000010 0.000010 0.999600 0.000010 0.000010 0.000010 0.000010 0.000010 0.000010 0.000010 0.000010 0.000010 0.000010 0.000010 0.000010
0.000010 0.000010 0.000010 0.000010 0.000010 0.000010 0.000010 0.000010 0.000010 0.000010 0.000010 0.000010 0.000010 0.000010 0.000010 0.000010 0.000010 0.000010 0.000010 0.000010 0.000010 0.000010 0.000010 0.000010 0.000010 0.000010 0.000010 0.000010 0.999600 0.000010 0.000010 0.000010 0.000010 0.000010 0.000010 0.000010 0.000010 0.000010 0.000010 0.000010 0.000010
0.000010 0.000010 0.000010 0.000010 0.000010 0.000010 0.000010 0.000010 0.000010 0.000010 0.000010 0.000010 0.000010 0.000010 0.000010 0.000010 0.000010 0.000010 0.000010 0.000010 0.000010 0.000010 0.000010 0.000010 0.000010 0.000010 0.000010 0.000010 0.999600 0.000010 0.000010 0.000010 0.000010 0.000010 0.000010 0.000010 0.000010 0.000010 0.000010 0.000010 0.000010
0.000010 0.000010 0.000010 0.000010 0.000010 0.000010 0.000010 0.000010 0.000010 0.000010 0.000010 0.000010 0.000010 0.000010 0.000010 0.000010 0.000010 0.000010 0.000010 0.000010 0.000010 0.000010 0.000010 0.000010 0.000010 0.000010 0.000010 0.000010 0.999600 0.000010 0.000010 0.000010 0.000010 0.000010 0.000010 0.000010 0.000010 0.000010 0.000010 0.000010 0.000010
0.000010 0.000010 0.000010 0.000010 0.000010 0.000010 0.000010 0.084736 0.000010 0.000010 0.000010 0.000010 0.000010 0.000010 0.000010 0.000010 0.000010 0.000010 0.000010 0.000010 0.000010 0.000010 0.000010 0.000010 0.006391 0.000010 0.000010 0.000010 0.854292 0.000010 0.000010 0.000010 0.006548 0.000010 0.000010 0.000010 0.008491 0.000010 0.011040 0.028162 0.000010
0.011539 0.000010 0.000010 0.000010 0.000010 0.000010 0.000010 0.025232 0.010631 0.000010 0.000010 0.000010 0.000010 0.000010 0.000010 0.014646 0.000010 0.000010 0.000010 0.000010 0.013645 0.000010 0.000010 0.000010 0.000010 0.000010 0.000010 0.000010 0.923957 0.000010 0.000010 0.000010 0.000010 0.000010 0.000010 0.000010 0.000010 0.000010 0.000010 0.000010 0.000010
0.000010 0.000010 0.000010 0.000010 0.000010 0.000010 0.000010 0.000010 0.000010 0.000010 0.000010 0.000010 0.000010 0.000010 0.000010 0.000010 0.000010 0.000010 0.000010 0.000010 0.000010 0.000010 0.000010 0.000010 0.000010 0.000010 0.000010 0.000010 0.999600 0.000010 0.000010 0.000010 0.000010 0.000010 0.000010 0.000010 0.000010 0.000010 0.000010 0.000010 0.000010
0.000010 0.000010 0.000010 0.000010 0.000010 0.000010 0.000010 0.000010 0.000010 0.000010 0.000010 0.000010 0.000010 0.000010 0.000010 0.000010 0.000010 0.000010 0.000010 0.000010 0.000010 0.000010 0.000010 0.000010 0.000010 0.000010 0.000010 0.000010 0.999600 0.000010 0.000010 0.000010 0.000010 0.000010 0.000010 0.000010 0.000010 0.000010 0.000010 0.000010 0.000010
0.000010 0.000010 0.002029 0.000010 0.000010 0.010101 0.000010 0.000010 0.000010 0.000010 0.000010 0.000010 0.000010 0.000010 0.000010 0.000010 0.000010 0.000010 0.000010 0.000010 0.009661 0.000010 0.000010 0.000010 0.000010 0.000010 0.000010 0.000010 0.956821 0.000010 0.000010 0.000010 0.000010 0.000010 0.001047 0.000010 0.019371 0.000010 0.000010 0.000010 0.000630
0.000010 0.000010 0.008229 0.000010 0.000010 0.000010 0.000010 0.031294 0.000010 0.000010 0.000010 0.000010 0.000010 0.000010 0.014429 0.000010 0.000010 0.000010 0.000010 0.000010 0.000010 0.000010 0.000010 0.000010 0.000010 0.000010 0.000010 0.000010 0.945456 0.000010 0.000010 0.000010 0.000010 0.000010 0.000010 0.000010 0.000010 0.000232 0.000010 0.000010 0.000010
0.012866 0.000010 0.000010 0.000010 0.000010 0.000010 0.000010 0.000010 0.000010 0.000010 0.000010 0.000010 0.000010 0.000010 0.000010 0.000010 0.000010 0.000010 0.000010 0.000010 0.000010 0.000010 0.000010 0.000010 0.000010 0.000010 0.000010 0.000010 0.959628 0.000010 0.000010 0.000010 0.000010 0.000010 0.000010 0.000010 0.021616 0.000010 0.000010 0.000010 0.005521
0.000010 0.000010 0.000010 0.010002 0.000010 0.000010 0.000010 0.024401 0.000010 0.000010 0.000010 0.000010 0.000010 0.000010 0.000010 0.009126 0.000010 0.000010 0.000010 0.000010 0.000010 0.000010 0.000010 0.000010 0.000010 0.000010 0.000010 0.000010 0.901854 0.000010 0.000010 0.000010 0.000010 0.000010 0.000010 0.000010 0.054256 0.000010 0.000010 0.000010 0.000010
0.000010 0.000010 0.000010 0.000010 0.000010 0.009714 0.000010 0.014721 0.000010 0.000010 0.000010 0.000010 0.000010 0.019683 0.000010 0.003770 0.000010 0.010010 0.006149 0.000010 0.018644 0.000010 0.000010 0.000010 0.000010 0.000010 0.004448 0.000010 0.907504 0.002581 0.000010 0.000010 0.000010 0.000010 0.000010 0.000010 0.000010 0.000010 0.000010 0.002477 0.000010
0.000010 0.000010 0.000010 0.000010 0.000010 0.000010 0.000010 0.000010 0.000010 0.000010 0.000010 0.000010 0.000010 0.000010 0.000010 0.000010 0.000010 0.000010 0.000010 0.000010 0.000010 0.000010 0.000010 0.000010 0.000010 0.000010 0.000010 0.000010 0.999600 0.000010 0.000010 0.000010 0.000010 0.000010 0.000010 0.000010 0.000010 0.000010 0.000010 0.000010 0.000010
0.000010 0.000010 0.000010 0.000010 0.000010 0.000010 0.000012 0.000010 0.097133 0.000427 0.150654 0.000010 0.002120 0.000010 0.000010 0.000010 0.000010 0.000010 0.000010 0.008682 0.000010 0.023337 0.000765 0.000010 0.000010 0.007699 0.000010 0.000010 0.000010 0.674637 0.034235 0.000010 0.000010 0.000010 0.000010 0.000010 0.000010 0.000010 0.000010 0.000010 0.000010
0.000010 0.000010 0.000010 0.000010 0.000010 0.000010 0.000010 0.000010 0.000010 0.000010 0.000010 0.000010 0.000010 0.000010 0.000010 0.000010 0.000010 0.000010 0.000010 0.000010 0.000010 0.000010 0.000010 0.000010 0.000010 0.000010 0.000010 0.000010 0.000010 0.999600 0.000010 0.000010 0.000010 0.000010 0.000010 0.000010 0.000010 0.000010 0.000010 0.000010 0.000010
0.000010 0.000010 0.000010 0.000010 0.000010 0.000010 0.000010 0.000010 0.000010 0.000010 0.000010 0.000010 0.000010 0.000010 0.000010 0.000010 0.000010 0.000010 0.000010 0.000010 0.000010 0.000010 0.000010 0.000010 0.000010 0.000010 0.000010 0.000010 0.000010 0.999600 0.000010 0.000010 0.000010 0.000010 0.000010 0.000010 0.000010 0.000010 0.000010 0.000010 0.000010
0.000010 0.000010 0.000010 0.000010 0.000010 0.000010 0.000010 0.000010 0.068335 0.000010 0.146484 0.000010 0.000010 0.000010 0.000010 0.000010 0.000010 0.000010 0.000010 0.000010 0.000010 0.000010 0.000010 0.000010 0.000010 0.000010 0.000010 0.000010 0.000010 0.784801 0.000010 0.000010 0.000010 0.000010 0.000010 0.000010 0.000010 0.000010 0.000010 0.000010 0.000010
0.000010 0.000010 0.000010 0.000010 0.000010 0.000010 0.000010 0.000010 0.097213 0.000010 0.181699 0.000010 0.000010 0.000010 0.000010 0.000010 0.000010 0.000010 0.000010 0.000010 0.000010 0.000010 0.000010 0.000010 0.000010 0.000010 0.000010 0.000010 0.000010 0.683808 0.036910 0.000010 0.000010 0.000010 0.000010 0.000010 0.000010 0.000010 0.000010 0.000010 0.000010
0.000010 0.000010 0.000010 0.000010 0.000010 0.000010 0.000010 0.000010 0.077230 0.000010 0.122561 0.000010 0.000010 0.000010 0.000010 0.000010 0.000010 0.000010 0.000010 0.000010 0.000010 0.000010 0.000010 0.000010 0.000010 0.000010 0.000010 0.000010 0.000010 0.778359 0.021479 0.000010 0.000010 0.000010 0.000010 0.000010 0.000010 0.000010 0.000010 0.000010 0.000010
0.000010 0.000010 0.000010 0.000010 0.000010 0.000010 0.000010 0.000010 0.091747 0.000010 0.155961 0.000010 0.000010 0.000010 0.000010 0.000010 0.000010 0.000010 0.000010 0.000010 0.000010 0.000010 0.000010 0.000010 0.000010 0.000010 0.000010 0.000010 0.000010 0.746304 0.005618 0.000010 0.000010 0.000010 0.000010 0.000010 0.000010 0.000010 0.000010 0.000010 0.000010
0.000010 0.000010 0.000010 0.000010 0.000010 0.000010 0.014262 0.000010 0.000010 0.012059 0.000010 0.000010 0.007026 0.000010 0.000010 0.000010 0.000010 0.000010 0.000010 0.001922 0.000010 0.000010 0.000010 0.000010 0.000010 0.005554 0.000010 0.000010 0.000010 0.955587 0.000010 0.000010 0.000010 0.000010 0.000010 0.000010 0.000010 0.003250 0.000010 0.000010 0.000010
0.000010 0.000010 0.000010 0.000010 0.000010 0.000010 0.000010 0.000010 0.096729 0.000010 0.141920 0.000010 0.000010 0.000010 0.000010 0.000010 0.000010 0.000010 0.000010 0.000010 0.000010 0.000010 0.000010 0.000010 0.000010 0.000010 0.000010 0.000010 0.000010 0.760971 0.000010 0.000010 0.000010 0.000010 0.000010 0.000010 0.000010 0.000010 0.000010 0.000010 0.000010
0.000010 0.000010 0.000010 0.000010 0.000010 0.000010 0.000010 0.000010 0.093523 0.000010 0.139615 0.000010 0.000010 0.000010 0.000010 0.000010 0.000010 0.000010 0.000010 0.000010 0.000010 0.000010 0.000010 0.000010 0.000010 0.000010 0.000010 0.000010 0.000010 0.742993 0.023499 0.000010 0.000010 0.000010 0.000010 0.000010 0.000010 0.000010 0.000010 0.000010 0.000010
0.000010 0.000010 0.000010 0.000010 0.000010 0.000010 0.000010 0.000010 0.042591 0.000010 0.018473 0.000010 0.000010 0.000010 0.000010 0.000010 0.000010 0.000010 0.000010 0.000010 0.000010 0.000010 0.000010 0.000010 0.000010 0.000010 0.000010 0.000010 0.000010 0.918785 0.019781 0.000010 0.000010 0.000010 0.000010 0.000010 0.000010 0.000010 0.000010 0.000010 0.000010
0.000010 0.000010 0.000010 0.000010 0.000010 0.000010 0.000010 0.000010 0.060420 0.000010 0.081912 0.000010 0.000010 0.000010 0.000010 0.000010 0.000010 0.000010 0.000010 0.000010 0.000010 0.000010 0.000010 0.000010 0.000010 0.000010 0.000010 0.000010 0.000010 0.851664 0.000010 0.000010 0.000010 0.000010 0.000010 0.000010 0.000010 0.000010 0.000010 0.000010 0.005634
0.000010 0.000010 0.000010 0.000010 0.000010 0.000010 0.000010 0.000010 0.000010 0.000010 0.000010 0.000010 0.000010 0.000010 0.000010 0.000010 0.000010 0.000010 0.000010 0.000010 0.000010 0.000010 0.000010 0.000010 0.000010 0.000010 0.000010 0.000010 0.000010 0.999600 0.000010 0.000010 0.000010 0.000010 0.000010 0.000010 0.000010 0.000010 0.000010 0.000010 0.000010
0.000010 0.000010 0.000010 0.000010 0.000010 0.000010 0.000010 0.000010 0.081442 0.000010 0.190799 0.000010 0.000010 0.000010 0.000010 0.000010 0.000010 0.000010 0.000010 0.000010 0.000010 0.000010 0.000010 0.000010 0.000010 0.000010 0.000010 0.000010 0.000010 0.722336 0.005052 0.000010 0.000010 0.000010 0.000010 0.000010 0.000010 0.000010 0.000010 0.000010 0.000010
0.000010 0.000010 0.000010 0.000010 0.000010 0.000010 0.000010 0.000010 0.000010 0.000010 0.000010 0.000010 0.000010 0.000010 0.000010 0.000010 0.000010 0.000010 0.000010 0.000010 0.000010 0.000010 0.000010 0.000010 0.000010 0.000010 0.000010 0.000010 0.000010 0.999600 0.000010 0.000010 0.000010 0.000010 0.000010 0.000010 0.000010 0.000010 0.000010 0.000010 0.000010
0.000010 0.000010 0.000010 0.000010 0.000010 0.000010 0.000010 0.000010 0.000010 0.000010 0.000010 0.000010 0.000010 0.000010 0.000010 0.000010 0.000010 0.000010 0.000010 0.000010 0.000010 0.000010 0.000010 0.000010 0.000010 0.000010 0.000010 0.000010 0.000010 0.999600 0.000010 0.000010 0.000010 0.000010 0.000010 0.000010 0.000010 0.000010 0.000010 0.000010 0.000010
0.000010 0.000010 0.000010 0.000010 0.000010 0.000010 0.000010 0.000010 0.000010 0.000010 0.000010 0.000010 0.000010 0.000010 0.000010 0.000010 0.000010 0.000010 0.000010 0.000010 0.000010 0.000010 0.000010 0.000010 0.000010 0.000010 0.000010 0.000010 0.000010 0.999600 0.000010 0.000010 0.000010 0.000010 0.000010 0.000010 0.000010 0.000010 0.000010 0.000010 0.000010
0.000010 0.000010 0.000010 0.000010 0.000010 0.000010 0.000010 0.000010 0.000010 0.000010 0.000010 0.000010 0.000010 0.000010 0.000010 0.000010 0.000010 0.000010 0.000010 0.000010 0.000010 0.000010 0.000010 0.000010 0.000010 0.000010 0.000010 0.000010 0.000010 0.999600 0.000010 0.000010 0.000010 0.000010 0.000010 0.000010 0.000010 0.000010 0.000010 0.000010 0.000010
[truncated: 115,498 more chars]
