# Supplementary material for: Genetic analysis of Thai cattle reveals a Southeast Asian indicine ancestry
Source: PeerJ. 2015 Oct 27;3:e1318. doi: 10.7717/peerj.1318 (PMC4627918; doi:10.7717/peerj.1318)
Supplement: Dataset S2 — The Q values inferred by ADMIXTURE for each modeled K are shown for each individual, which are labeled according to breed information. The data are organized into three folders, each of which represents the ADMIXTURE experiments described in Fig. S5. [file peerj-03-1318-s007.zip › SupplementDataS7/1397breeds/42.Q]

0.000010 0.000010 0.000010 0.000010 0.011177 0.000010 0.000010 0.000010 0.000010 0.000010 0.000010 0.000010 0.000010 0.000010 0.000010 0.000010 0.002544 0.000010 0.000010 0.000010 0.013915 0.003687 0.000010 0.000010 0.000010 0.000010 0.000010 0.000010 0.000010 0.000010 0.000010 0.000010 0.000010 0.911951 0.000010 0.012796 0.000010 0.031046 0.000010 0.000010 0.000010 0.012545
0.004292 0.022002 0.000010 0.000010 0.000010 0.000010 0.000010 0.000010 0.000010 0.000010 0.000010 0.000010 0.000010 0.000010 0.000010 0.000010 0.000010 0.000010 0.000010 0.000010 0.000010 0.000010 0.000010 0.000010 0.000010 0.000010 0.018223 0.000010 0.000010 0.000010 0.000010 0.000010 0.003718 0.900724 0.000010 0.000010 0.000010 0.035824 0.000010 0.000010 0.000010 0.014867
0.000010 0.000010 0.000010 0.000010 0.000010 0.000010 0.000010 0.000010 0.000010 0.000010 0.009090 0.000010 0.000010 0.000010 0.000010 0.000010 0.000010 0.000010 0.000010 0.000010 0.000010 0.017288 0.000559 0.000010 0.000010 0.000010 0.000010 0.000010 0.000010 0.000010 0.000010 0.000010 0.015057 0.931049 0.000010 0.000010 0.000010 0.026597 0.000010 0.000010 0.000010 0.000010
0.000010 0.000010 0.000010 0.000010 0.000010 0.000010 0.000010 0.000010 0.000010 0.000010 0.000010 0.000010 0.000010 0.000010 0.000010 0.000010 0.000010 0.000010 0.000010 0.000010 0.000010 0.000010 0.000010 0.000010 0.000010 0.000010 0.000010 0.000010 0.005355 0.000010 0.000010 0.000010 0.000010 0.984124 0.000010 0.000010 0.000010 0.000010 0.010131 0.000010 0.000010 0.000010
0.000010 0.000010 0.000010 0.000010 0.000010 0.000010 0.000010 0.000010 0.000010 0.000010 0.000010 0.000010 0.000010 0.000010 0.000010 0.000010 0.000010 0.000010 0.000010 0.000010 0.009467 0.037854 0.000010 0.000010 0.000010 0.000010 0.011675 0.000010 0.012183 0.000010 0.002547 0.000010 0.000010 0.916188 0.000010 0.000010 0.000010 0.000010 0.000010 0.000010 0.000010 0.009736
0.000010 0.000010 0.000010 0.000010 0.000010 0.000010 0.000010 0.000010 0.000010 0.000010 0.000010 0.000010 0.000010 0.000010 0.000010 0.000010 0.000010 0.000010 0.000010 0.000010 0.000010 0.000010 0.000010 0.000010 0.000010 0.000010 0.000010 0.000010 0.009625 0.000010 0.000010 0.000010 0.000010 0.970138 0.000010 0.000010 0.000010 0.019847 0.000010 0.000010 0.000010 0.000010
0.000010 0.000010 0.000010 0.006816 0.000010 0.000010 0.000010 0.000010 0.000010 0.000010 0.000010 0.000010 0.000010 0.000010 0.000010 0.000010 0.000010 0.000010 0.000010 0.000010 0.000010 0.000010 0.000010 0.000010 0.000010 0.000010 0.000010 0.000010 0.000010 0.000010 0.000010 0.000010 0.000010 0.990389 0.000010 0.000010 0.000010 0.002405 0.000010 0.000010 0.000010 0.000010
0.000010 0.000010 0.000010 0.000010 0.000010 0.000010 0.000010 0.000010 0.000010 0.000010 0.000010 0.000010 0.000010 0.000010 0.000010 0.000010 0.000010 0.000010 0.000010 0.000010 0.000010 0.000010 0.000010 0.000010 0.000010 0.000010 0.000010 0.000010 0.000010 0.000010 0.000010 0.000010 0.000010 0.999590 0.000010 0.000010 0.000010 0.000010 0.000010 0.000010 0.000010 0.000010
0.007336 0.000010 0.000010 0.000010 0.000010 0.000010 0.000010 0.000010 0.000010 0.000010 0.000010 0.003822 0.013545 0.000010 0.000010 0.000010 0.000010 0.000010 0.000010 0.000010 0.000010 0.001256 0.000010 0.000010 0.000010 0.000010 0.000010 0.000010 0.012973 0.000010 0.002030 0.000010 0.008873 0.904562 0.000010 0.000010 0.000010 0.045274 0.000010 0.000010 0.000010 0.000010
0.000010 0.000010 0.000010 0.019536 0.012678 0.000010 0.003239 0.000010 0.000010 0.000010 0.000010 0.007334 0.000010 0.000010 0.000010 0.000010 0.000010 0.000010 0.000010 0.000010 0.000010 0.000010 0.000010 0.000010 0.000010 0.000010 0.000704 0.000010 0.003298 0.000010 0.013666 0.000010 0.000010 0.937257 0.000010 0.001958 0.000010 0.000010 0.000010 0.000010 0.000010 0.000010
0.000010 0.000010 0.000010 0.003493 0.000010 0.000010 0.000010 0.000010 0.000010 0.001425 0.000010 0.000010 0.000010 0.000010 0.000010 0.000010 0.000010 0.000010 0.000010 0.000010 0.000010 0.019386 0.017308 0.000010 0.000010 0.000010 0.002902 0.000010 0.000010 0.000010 0.000010 0.000010 0.018478 0.910468 0.000010 0.010918 0.000010 0.014608 0.000010 0.000010 0.000010 0.000695
0.000010 0.000010 0.000010 0.000010 0.000010 0.000010 0.000010 0.000010 0.000010 0.000010 0.000010 0.000010 0.000010 0.000010 0.000010 0.000010 0.000010 0.000010 0.000010 0.000010 0.000010 0.000010 0.000010 0.000010 0.000010 0.000010 0.000010 0.000010 0.000010 0.000010 0.000010 0.000010 0.000010 0.999590 0.000010 0.000010 0.000010 0.000010 0.000010 0.000010 0.000010 0.000010
0.000010 0.000010 0.000010 0.000010 0.001139 0.000010 0.000010 0.000010 0.000010 0.000010 0.000010 0.008082 0.000010 0.000010 0.000010 0.000133 0.000010 0.000010 0.000010 0.000010 0.000010 0.000010 0.000010 0.000010 0.000010 0.000010 0.000010 0.000010 0.008046 0.000010 0.000010 0.000010 0.000010 0.968084 0.008768 0.004772 0.000010 0.000637 0.000010 0.000010 0.000010 0.000010
0.000010 0.000010 0.000010 0.000010 0.000010 0.000010 0.000010 0.000010 0.000010 0.000010 0.016740 0.000010 0.000010 0.000010 0.000010 0.000010 0.001546 0.000010 0.000010 0.000010 0.000010 0.000010 0.000010 0.000010 0.000010 0.000010 0.020412 0.000010 0.000010 0.000010 0.000060 0.000010 0.000010 0.921734 0.000010 0.009876 0.000010 0.022660 0.000010 0.000010 0.000010 0.006631
0.007915 0.000010 0.000010 0.002525 0.000010 0.000010 0.000010 0.000010 0.000010 0.000010 0.022825 0.000010 0.000010 0.000010 0.000010 0.000010 0.012066 0.000010 0.000010 0.000010 0.000010 0.000010 0.040194 0.000010 0.000010 0.000010 0.013467 0.000010 0.000010 0.000010 0.009385 0.000010 0.004827 0.882053 0.000010 0.000010 0.000010 0.004424 0.000010 0.000010 0.000010 0.000010
0.000010 0.000010 0.000010 0.000010 0.000010 0.000010 0.000010 0.000010 0.000010 0.000010 0.000010 0.000010 0.000010 0.000010 0.000010 0.000010 0.000010 0.000010 0.000010 0.000010 0.000010 0.000010 0.000010 0.000010 0.000010 0.000010 0.000010 0.000010 0.000010 0.000010 0.000010 0.000010 0.000010 0.998988 0.000010 0.000010 0.000010 0.000010 0.000010 0.000010 0.000010 0.000612
0.000010 0.000010 0.000010 0.000010 0.000010 0.000010 0.000010 0.000010 0.000010 0.000010 0.000010 0.000010 0.000010 0.000010 0.000010 0.000010 0.000010 0.000010 0.000010 0.000010 0.000010 0.000010 0.000010 0.000010 0.000010 0.000010 0.000010 0.000010 0.000010 0.000010 0.000010 0.000010 0.000010 0.963204 0.000010 0.000010 0.000010 0.032224 0.000010 0.004182 0.000010 0.000010
0.000010 0.000010 0.000010 0.000010 0.000010 0.000010 0.000010 0.000010 0.000010 0.000010 0.022536 0.000010 0.000010 0.000010 0.000010 0.000010 0.000010 0.000010 0.000010 0.000010 0.000010 0.004315 0.000010 0.000010 0.000010 0.000010 0.000010 0.000010 0.000010 0.000010 0.000010 0.000010 0.000010 0.937988 0.000010 0.000010 0.000010 0.022815 0.000010 0.000010 0.000010 0.011977
0.000010 0.000010 0.000010 0.000010 0.006800 0.000010 0.000010 0.000010 0.000010 0.000010 0.000010 0.000010 0.000010 0.000010 0.000010 0.000010 0.000010 0.000010 0.000010 0.000010 0.000010 0.008956 0.004982 0.000010 0.000010 0.000010 0.000010 0.000010 0.000010 0.000010 0.000010 0.000010 0.000010 0.905231 0.000010 0.000010 0.000010 0.053337 0.000010 0.000010 0.000010 0.020334
0.000010 0.000010 0.000010 0.000010 0.013099 0.000010 0.000010 0.000010 0.000010 0.000010 0.010264 0.000010 0.000010 0.000010 0.000010 0.000010 0.000010 0.000010 0.000010 0.000010 0.000010 0.000010 0.000010 0.000010 0.000010 0.000010 0.000010 0.000010 0.000010 0.000010 0.000010 0.000010 0.000010 0.966676 0.000010 0.000010 0.000010 0.000010 0.009154 0.000010 0.000010 0.000436
0.000010 0.000010 0.000010 0.000010 0.000010 0.000010 0.999590 0.000010 0.000010 0.000010 0.000010 0.000010 0.000010 0.000010 0.000010 0.000010 0.000010 0.000010 0.000010 0.000010 0.000010 0.000010 0.000010 0.000010 0.000010 0.000010 0.000010 0.000010 0.000010 0.000010 0.000010 0.000010 0.000010 0.000010 0.000010 0.000010 0.000010 0.000010 0.000010 0.000010 0.000010 0.000010
0.000010 0.000010 0.000010 0.002635 0.000010 0.000010 0.927319 0.000010 0.000010 0.001275 0.000010 0.003677 0.000010 0.000010 0.000010 0.000010 0.000010 0.000010 0.000010 0.000010 0.000010 0.000010 0.000010 0.000010 0.000010 0.000010 0.000010 0.000010 0.000010 0.000010 0.002074 0.000010 0.007041 0.000010 0.000010 0.000010 0.000010 0.052694 0.000010 0.000010 0.000010 0.002944
0.000010 0.000010 0.000010 0.000010 0.000010 0.000010 0.999590 0.000010 0.000010 0.000010 0.000010 0.000010 0.000010 0.000010 0.000010 0.000010 0.000010 0.000010 0.000010 0.000010 0.000010 0.000010 0.000010 0.000010 0.000010 0.000010 0.000010 0.000010 0.000010 0.000010 0.000010 0.000010 0.000010 0.000010 0.000010 0.000010 0.000010 0.000010 0.000010 0.000010 0.000010 0.000010
0.000010 0.000010 0.000010 0.000010 0.000010 0.000010 0.982581 0.000010 0.000010 0.000010 0.000010 0.000010 0.000010 0.000010 0.000010 0.000010 0.000010 0.000010 0.000010 0.000010 0.000010 0.000010 0.000010 0.000010 0.000010 0.000010 0.000010 0.000010 0.000010 0.000010 0.000010 0.000010 0.000010 0.004882 0.000010 0.000010 0.000010 0.000010 0.009060 0.000010 0.000010 0.003097
0.000010 0.000010 0.000010 0.000010 0.000010 0.000010 0.993513 0.000010 0.000010 0.000010 0.000010 0.000010 0.000010 0.000010 0.000010 0.000010 0.000010 0.000010 0.000010 0.000010 0.000010 0.000010 0.000010 0.000010 0.000010 0.000010 0.000010 0.000010 0.000010 0.000010 0.000010 0.000010 0.000010 0.000010 0.000010 0.000010 0.000010 0.006087 0.000010 0.000010 0.000010 0.000010
0.000010 0.000010 0.000010 0.000010 0.000010 0.000010 0.984939 0.000010 0.000010 0.000010 0.000010 0.000010 0.000010 0.000010 0.000010 0.000010 0.000010 0.000010 0.000010 0.000010 0.000010 0.000010 0.000010 0.000010 0.000010 0.000010 0.011333 0.000010 0.000010 0.000010 0.000010 0.000010 0.000010 0.000010 0.000010 0.000010 0.000010 0.002831 0.000517 0.000010 0.000010 0.000010
0.000010 0.000010 0.000010 0.000010 0.000010 0.000010 0.999590 0.000010 0.000010 0.000010 0.000010 0.000010 0.000010 0.000010 0.000010 0.000010 0.000010 0.000010 0.000010 0.000010 0.000010 0.000010 0.000010 0.000010 0.000010 0.000010 0.000010 0.000010 0.000010 0.000010 0.000010 0.000010 0.000010 0.000010 0.000010 0.000010 0.000010 0.000010 0.000010 0.000010 0.000010 0.000010
0.000010 0.000010 0.000010 0.000010 0.000010 0.000010 0.999590 0.000010 0.000010 0.000010 0.000010 0.000010 0.000010 0.000010 0.000010 0.000010 0.000010 0.000010 0.000010 0.000010 0.000010 0.000010 0.000010 0.000010 0.000010 0.000010 0.000010 0.000010 0.000010 0.000010 0.000010 0.000010 0.000010 0.000010 0.000010 0.000010 0.000010 0.000010 0.000010 0.000010 0.000010 0.000010
0.000010 0.000010 0.000010 0.000010 0.000010 0.000010 0.999590 0.000010 0.000010 0.000010 0.000010 0.000010 0.000010 0.000010 0.000010 0.000010 0.000010 0.000010 0.000010 0.000010 0.000010 0.000010 0.000010 0.000010 0.000010 0.000010 0.000010 0.000010 0.000010 0.000010 0.000010 0.000010 0.000010 0.000010 0.000010 0.000010 0.000010 0.000010 0.000010 0.000010 0.000010 0.000010
0.000010 0.000010 0.000010 0.000010 0.000010 0.000010 0.999590 0.000010 0.000010 0.000010 0.000010 0.000010 0.000010 0.000010 0.000010 0.000010 0.000010 0.000010 0.000010 0.000010 0.000010 0.000010 0.000010 0.000010 0.000010 0.000010 0.000010 0.000010 0.000010 0.000010 0.000010 0.000010 0.000010 0.000010 0.000010 0.000010 0.000010 0.000010 0.000010 0.000010 0.000010 0.000010
0.000010 0.000010 0.000010 0.000010 0.000010 0.000010 0.974123 0.000010 0.000010 0.000010 0.003940 0.000010 0.003092 0.000010 0.000010 0.000010 0.000010 0.000010 0.000010 0.000010 0.000010 0.006465 0.000010 0.000010 0.000010 0.000010 0.012010 0.000010 0.000010 0.000010 0.000010 0.000010 0.000010 0.000010 0.000010 0.000010 0.000010 0.000010 0.000010 0.000010 0.000010 0.000010
0.002529 0.000010 0.000010 0.000010 0.029490 0.000010 0.833508 0.003306 0.000010 0.000010 0.000010 0.000010 0.000010 0.000010 0.000010 0.000378 0.000010 0.000010 0.005271 0.000010 0.000010 0.017367 0.000010 0.000010 0.000010 0.000010 0.002870 0.000010 0.000010 0.000010 0.000010 0.000010 0.000010 0.000010 0.000010 0.000010 0.000010 0.033751 0.065854 0.000010 0.000010 0.005367
0.000010 0.020057 0.000010 0.000010 0.009420 0.000010 0.885368 0.035665 0.000010 0.000010 0.000010 0.000010 0.000010 0.000010 0.000010 0.000010 0.000010 0.000010 0.000010 0.000010 0.004204 0.000010 0.000010 0.000010 0.000010 0.000010 0.000010 0.000010 0.003641 0.000010 0.000010 0.000010 0.013552 0.000010 0.000010 0.000390 0.002883 0.005472 0.000010 0.000010 0.000010 0.019038
0.000010 0.000010 0.000010 0.000010 0.007111 0.000010 0.899228 0.000062 0.000010 0.000010 0.000010 0.000010 0.000010 0.000010 0.000010 0.000010 0.000010 0.000010 0.000010 0.000010 0.017040 0.000010 0.011878 0.000010 0.000010 0.000010 0.009947 0.000010 0.000010 0.000010 0.000010 0.000010 0.005681 0.000010 0.000010 0.000010 0.000010 0.039850 0.000010 0.008871 0.000010 0.000010
0.000010 0.000010 0.000010 0.000010 0.000010 0.000010 0.999590 0.000010 0.000010 0.000010 0.000010 0.000010 0.000010 0.000010 0.000010 0.000010 0.000010 0.000010 0.000010 0.000010 0.000010 0.000010 0.000010 0.000010 0.000010 0.000010 0.000010 0.000010 0.000010 0.000010 0.000010 0.000010 0.000010 0.000010 0.000010 0.000010 0.000010 0.000010 0.000010 0.000010 0.000010 0.000010
0.000010 0.000010 0.000010 0.000010 0.000010 0.000010 0.999590 0.000010 0.000010 0.000010 0.000010 0.000010 0.000010 0.000010 0.000010 0.000010 0.000010 0.000010 0.000010 0.000010 0.000010 0.000010 0.000010 0.000010 0.000010 0.000010 0.000010 0.000010 0.000010 0.000010 0.000010 0.000010 0.000010 0.000010 0.000010 0.000010 0.000010 0.000010 0.000010 0.000010 0.000010 0.000010
0.030629 0.000010 0.000010 0.000010 0.000010 0.000010 0.899472 0.000010 0.000010 0.000010 0.000010 0.000010 0.000010 0.000010 0.000010 0.000010 0.000010 0.000010 0.000010 0.000010 0.000010 0.000010 0.000010 0.000010 0.000010 0.000010 0.000010 0.000010 0.000010 0.000010 0.000010 0.000010 0.000010 0.024396 0.000010 0.000010 0.000010 0.032133 0.000010 0.000010 0.000010 0.013000
0.000010 0.000010 0.000010 0.000010 0.000010 0.000010 0.983081 0.000010 0.000010 0.000010 0.000010 0.000010 0.000010 0.000010 0.000010 0.000010 0.000010 0.000010 0.000010 0.000010 0.000010 0.000010 0.000010 0.000010 0.000010 0.000010 0.000010 0.000010 0.000010 0.000010 0.014759 0.000010 0.000010 0.000010 0.000010 0.001769 0.000010 0.000010 0.000010 0.000010 0.000010 0.000010
0.000010 0.000010 0.000010 0.000010 0.000010 0.000010 0.999590 0.000010 0.000010 0.000010 0.000010 0.000010 0.000010 0.000010 0.000010 0.000010 0.000010 0.000010 0.000010 0.000010 0.000010 0.000010 0.000010 0.000010 0.000010 0.000010 0.000010 0.000010 0.000010 0.000010 0.000010 0.000010 0.000010 0.000010 0.000010 0.000010 0.000010 0.000010 0.000010 0.000010 0.000010 0.000010
0.000010 0.000010 0.000010 0.000010 0.000010 0.000010 0.999590 0.000010 0.000010 0.000010 0.000010 0.000010 0.000010 0.000010 0.000010 0.000010 0.000010 0.000010 0.000010 0.000010 0.000010 0.000010 0.000010 0.000010 0.000010 0.000010 0.000010 0.000010 0.000010 0.000010 0.000010 0.000010 0.000010 0.000010 0.000010 0.000010 0.000010 0.000010 0.000010 0.000010 0.000010 0.000010
0.790969 0.000010 0.000010 0.000010 0.000010 0.000010 0.000010 0.013852 0.000010 0.000119 0.002255 0.000010 0.000010 0.000010 0.000010 0.000010 0.006871 0.000010 0.000010 0.000010 0.015072 0.000010 0.000012 0.000010 0.000010 0.000010 0.028325 0.000010 0.014721 0.000010 0.001769 0.000010 0.078313 0.000010 0.004652 0.042780 0.000010 0.000010 0.000010 0.000010 0.000010 0.000010
0.678610 0.000010 0.000010 0.000010 0.018451 0.000010 0.000010 0.016639 0.000010 0.001097 0.002293 0.000010 0.000097 0.000010 0.000010 0.007341 0.008549 0.000010 0.000010 0.000010 0.002605 0.000010 0.000010 0.000010 0.000010 0.000010 0.038377 0.000010 0.047136 0.000010 0.045913 0.000010 0.063532 0.000010 0.000010 0.050111 0.000010 0.000011 0.018977 0.000010 0.000010 0.000010
0.736044 0.000010 0.000010 0.013028 0.023129 0.000010 0.000010 0.028364 0.000010 0.009243 0.000010 0.000010 0.000010 0.000010 0.000010 0.000010 0.000010 0.000010 0.000010 0.000010 0.003939 0.000666 0.004479 0.000010 0.000010 0.000010 0.016908 0.000010 0.002049 0.000010 0.019783 0.000010 0.084690 0.000010 0.000010 0.057388 0.000010 0.000010 0.000010 0.000010 0.000010 0.000010
0.727231 0.005646 0.000010 0.000010 0.001447 0.000010 0.000010 0.050482 0.000010 0.006577 0.000010 0.000010 0.000010 0.000010 0.000010 0.001974 0.000010 0.000010 0.000010 0.000010 0.008353 0.011848 0.000010 0.000010 0.000010 0.000010 0.008281 0.000010 0.002095 0.000010 0.000010 0.000010 0.086919 0.000010 0.000010 0.054121 0.000010 0.000010 0.034735 0.000010 0.000010 0.000010
0.702408 0.000010 0.000010 0.012536 0.015477 0.000010 0.000010 0.000071 0.000010 0.018544 0.000164 0.000010 0.002203 0.000010 0.000010 0.000010 0.002774 0.000010 0.000010 0.000010 0.000010 0.000010 0.000010 0.000010 0.000010 0.000010 0.016240 0.000010 0.022195 0.000010 0.041103 0.000010 0.064108 0.000010 0.001202 0.054661 0.000010 0.000010 0.043052 0.003001 0.000010 0.000010
0.750923 0.000010 0.000010 0.000010 0.019660 0.000010 0.000010 0.010995 0.000010 0.000101 0.000010 0.000010 0.000010 0.000010 0.000010 0.000010 0.000027 0.000010 0.000010 0.000010 0.004972 0.000010 0.004593 0.000010 0.000010 0.000010 0.015880 0.000010 0.002151 0.000010 0.026919 0.000010 0.073187 0.000010 0.000010 0.056200 0.000010 0.000010 0.014123 0.000010 0.000010 0.019987
0.733666 0.000010 0.000010 0.010831 0.025957 0.000010 0.000010 0.026895 0.000010 0.024493 0.000010 0.000010 0.000010 0.000010 0.000010 0.000010 0.012096 0.000010 0.000010 0.000010 0.022921 0.000010 0.000010 0.000010 0.000010 0.000010 0.033108 0.000010 0.005965 0.000010 0.000010 0.000010 0.061985 0.000010 0.002387 0.034069 0.000010 0.000010 0.005308 0.000037 0.000010 0.000010
0.705803 0.000010 0.000010 0.010359 0.000546 0.000010 0.000010 0.027370 0.000010 0.012420 0.000010 0.000010 0.000010 0.000010 0.000010 0.012293 0.000010 0.000010 0.000174 0.000010 0.005719 0.000010 0.000010 0.000010 0.000010 0.000010 0.037986 0.000010 0.014644 0.000010 0.029501 0.000010 0.066898 0.000010 0.007775 0.048460 0.000010 0.000010 0.015048 0.000010 0.000010 0.004745
0.704184 0.000010 0.000010 0.000010 0.042307 0.000010 0.000010 0.023568 0.000010 0.006764 0.000010 0.000010 0.000010 0.000010 0.000010 0.008056 0.000010 0.000010 0.000010 0.000010 0.000010 0.000010 0.000010 0.000010 0.000010 0.000010 0.019123 0.000010 0.023055 0.000010 0.001621 0.000010 0.074837 0.000010 0.000010 0.022449 0.000010 0.012695 0.061040 0.000010 0.000010 0.000010
0.758744 0.000044 0.000010 0.000010 0.029881 0.000010 0.000010 0.023625 0.000010 0.000010 0.000010 0.000010 0.000010 0.000010 0.000010 0.000010 0.000010 0.000010 0.000010 0.000010 0.000010 0.000010 0.000010 0.000010 0.000010 0.000010 0.016254 0.000010 0.015061 0.000010 0.020175 0.000010 0.051530 0.000010 0.003008 0.078965 0.000010 0.000010 0.002404 0.000010 0.000010 0.000010
0.709162 0.000010 0.000010 0.008682 0.008102 0.000010 0.000010 0.035750 0.000010 0.000010 0.000010 0.000010 0.000010 0.000010 0.000010 0.000010 0.010999 0.000010 0.000010 0.000010 0.000010 0.000010 0.000010 0.000010 0.000010 0.000010 0.011445 0.000010 0.020336 0.000010 0.030894 0.000010 0.084525 0.000010 0.000013 0.036436 0.000010 0.000010 0.033891 0.000010 0.000010 0.009475
0.716082 0.016885 0.000010 0.000010 0.031912 0.000010 0.000010 0.023820 0.000010 0.000010 0.001764 0.000010 0.000010 0.000010 0.000010 0.018425 0.009666 0.000010 0.000010 0.000010 0.000010 0.008793 0.005431 0.000010 0.000010 0.000010 0.001490 0.000010 0.022535 0.000010 0.019205 0.000010 0.024919 0.000010 0.000010 0.054889 0.000010 0.000010 0.041971 0.000010 0.000010 0.001953
0.779445 0.000010 0.000010 0.000010 0.000010 0.000010 0.000010 0.017081 0.000010 0.000010 0.000010 0.000010 0.000010 0.000010 0.000010 0.000010 0.008733 0.000010 0.000214 0.000010 0.020467 0.000010 0.000010 0.000010 0.000010 0.000010 0.038685 0.000010 0.014362 0.000010 0.012288 0.000010 0.061645 0.000010 0.004714 0.041045 0.000010 0.000010 0.001023 0.000010 0.000010 0.000010
0.697004 0.000010 0.000010 0.004697 0.050167 0.000010 0.000010 0.026853 0.000010 0.008884 0.000010 0.000010 0.000010 0.000010 0.000010 0.013570 0.000010 0.000010 0.000010 0.000010 0.010690 0.004233 0.006604 0.000010 0.000010 0.000010 0.006817 0.000010 0.014896 0.000010 0.005325 0.000010 0.056528 0.000010 0.012341 0.038566 0.000010 0.000010 0.042565 0.000010 0.000010 0.000010
0.726194 0.000010 0.000010 0.000010 0.039121 0.000010 0.000010 0.016118 0.000010 0.000010 0.004659 0.000010 0.000010 0.000010 0.000010 0.000010 0.000010 0.000010 0.000010 0.000010 0.005875 0.000010 0.000010 0.000010 0.000010 0.000010 0.000010 0.000010 0.027081 0.000010 0.021800 0.000010 0.087032 0.000010 0.000010 0.068139 0.000010 0.000010 0.000010 0.000010 0.000010 0.003661
0.695751 0.011029 0.000010 0.000010 0.034529 0.000010 0.000010 0.034023 0.000010 0.005516 0.000010 0.000010 0.000010 0.000010 0.000010 0.000010 0.000014 0.000010 0.006656 0.000010 0.003914 0.001617 0.000010 0.000010 0.000010 0.000010 0.011813 0.000010 0.014516 0.000010 0.007219 0.000010 0.095235 0.000010 0.004579 0.040581 0.000010 0.000010 0.026359 0.000010 0.000010 0.006400
0.756252 0.000010 0.000010 0.000010 0.010607 0.000010 0.000010 0.000010 0.000010 0.004277 0.000010 0.000010 0.000048 0.000010 0.000010 0.005862 0.003958 0.000010 0.000010 0.000010 0.017251 0.006280 0.000010 0.000010 0.000010 0.004198 0.009941 0.000010 0.022900 0.003072 0.000010 0.000010 0.074322 0.000010 0.000010 0.054438 0.000010 0.000010 0.026325 0.000010 0.000010 0.000010
0.800062 0.000010 0.000010 0.000052 0.034927 0.000010 0.000010 0.000010 0.000010 0.002751 0.000010 0.000010 0.000010 0.000010 0.000010 0.000010 0.019316 0.000010 0.000010 0.000010 0.012992 0.000010 0.019010 0.000010 0.000010 0.000010 0.000010 0.000010 0.003778 0.000010 0.008307 0.000010 0.040952 0.000010 0.000010 0.024879 0.000010 0.014322 0.000010 0.018363 0.000010 0.000010
0.799897 0.000010 0.000010 0.000010 0.020763 0.000010 0.000010 0.006210 0.000010 0.000010 0.000010 0.000010 0.000010 0.000010 0.000010 0.000010 0.008530 0.000010 0.000010 0.000010 0.000489 0.000010 0.000010 0.000010 0.000010 0.000010 0.014630 0.000010 0.000010 0.000010 0.019884 0.000010 0.055732 0.000010 0.000010 0.073535 0.000010 0.000010 0.000010 0.000010 0.000010 0.000010
0.765103 0.000010 0.000010 0.005120 0.016965 0.000010 0.000010 0.003038 0.000010 0.000010 0.000010 0.000010 0.002240 0.000010 0.000010 0.000010 0.000010 0.000010 0.016767 0.000010 0.014510 0.000010 0.006608 0.000010 0.000010 0.000010 0.039083 0.000010 0.000010 0.000010 0.023486 0.000010 0.068990 0.000010 0.000010 0.022864 0.000010 0.000010 0.014937 0.000010 0.000010 0.000010
0.217573 0.008314 0.000010 0.476505 0.017012 0.000010 0.000010 0.050093 0.000010 0.000010 0.002045 0.000010 0.009142 0.000010 0.000010 0.003360 0.000010 0.000010 0.000010 0.000010 0.000010 0.027139 0.000010 0.000010 0.000010 0.000010 0.000010 0.000010 0.048036 0.000010 0.014253 0.000010 0.013138 0.000010 0.003494 0.000010 0.000010 0.068510 0.041116 0.000010 0.000010 0.000010
0.063500 0.000010 0.000010 0.799545 0.010984 0.000010 0.000010 0.005558 0.000010 0.000010 0.000010 0.000010 0.008796 0.000010 0.000010 0.001854 0.000010 0.000010 0.000010 0.000010 0.009368 0.000010 0.027641 0.000010 0.000010 0.000010 0.033394 0.000010 0.000010 0.000010 0.000010 0.000010 0.016548 0.000010 0.000010 0.000010 0.000010 0.000010 0.022503 0.000010 0.000010 0.000010
0.000010 0.000010 0.000010 0.999590 0.000010 0.000010 0.000010 0.000010 0.000010 0.000010 0.000010 0.000010 0.000010 0.000010 0.000010 0.000010 0.000010 0.000010 0.000010 0.000010 0.000010 0.000010 0.000010 0.000010 0.000010 0.000010 0.000010 0.000010 0.000010 0.000010 0.000010 0.000010 0.000010 0.000010 0.000010 0.000010 0.000010 0.000010 0.000010 0.000010 0.000010 0.000010
0.000010 0.000010 0.000010 0.992558 0.000010 0.000010 0.000010 0.000010 0.000010 0.000010 0.000010 0.000010 0.001210 0.000010 0.000010 0.000010 0.000010 0.000010 0.000010 0.000010 0.000010 0.000010 0.000010 0.000010 0.000010 0.000010 0.000010 0.005842 0.000010 0.000010 0.000010 0.000010 0.000010 0.000010 0.000010 0.000010 0.000010 0.000010 0.000010 0.000010 0.000010 0.000010
0.183021 0.000010 0.000010 0.423373 0.050371 0.000010 0.018437 0.010527 0.000010 0.000010 0.012089 0.000010 0.000010 0.000010 0.000010 0.013634 0.016008 0.000010 0.001476 0.000010 0.000010 0.000010 0.033887 0.000010 0.000010 0.000010 0.005852 0.000010 0.033875 0.000010 0.008972 0.000010 0.018242 0.000010 0.000319 0.008773 0.020646 0.067714 0.066989 0.000010 0.000010 0.005577
0.000010 0.000010 0.000010 0.999590 0.000010 0.000010 0.000010 0.000010 0.000010 0.000010 0.000010 0.000010 0.000010 0.000010 0.000010 0.000010 0.000010 0.000010 0.000010 0.000010 0.000010 0.000010 0.000010 0.000010 0.000010 0.000010 0.000010 0.000010 0.000010 0.000010 0.000010 0.000010 0.000010 0.000010 0.000010 0.000010 0.000010 0.000010 0.000010 0.000010 0.000010 0.000010
0.000010 0.000010 0.000010 0.925497 0.000010 0.000010 0.000010 0.013197 0.000010 0.000010 0.000010 0.000010 0.000010 0.000010 0.000010 0.000010 0.000010 0.000010 0.001197 0.000010 0.018107 0.000010 0.000010 0.000010 0.000010 0.020699 0.000010 0.000010 0.000010 0.000010 0.000010 0.000010 0.000010 0.000010 0.000010 0.000010 0.000010 0.013056 0.000010 0.007897 0.000010 0.000010
0.160684 0.000010 0.000010 0.461944 0.037688 0.000010 0.043417 0.055224 0.000010 0.000010 0.022678 0.000010 0.000010 0.000010 0.000010 0.022386 0.000010 0.000010 0.009603 0.000010 0.011996 0.005660 0.012184 0.000010 0.000010 0.000010 0.002926 0.000010 0.000010 0.000010 0.017672 0.000010 0.023550 0.000010 0.000010 0.000010 0.008318 0.043670 0.058715 0.001446 0.000010 0.000010
0.000010 0.000010 0.000010 0.999590 0.000010 0.000010 0.000010 0.000010 0.000010 0.000010 0.000010 0.000010 0.000010 0.000010 0.000010 0.000010 0.000010 0.000010 0.000010 0.000010 0.000010 0.000010 0.000010 0.000010 0.000010 0.000010 0.000010 0.000010 0.000010 0.000010 0.000010 0.000010 0.000010 0.000010 0.000010 0.000010 0.000010 0.000010 0.000010 0.000010 0.000010 0.000010
0.036583 0.000010 0.000010 0.882556 0.008165 0.000010 0.000010 0.000010 0.000010 0.006549 0.000010 0.000010 0.000010 0.000010 0.000010 0.000010 0.000010 0.000010 0.000010 0.000010 0.006389 0.000018 0.000010 0.000010 0.000010 0.000010 0.000010 0.000010 0.000010 0.000010 0.000010 0.000010 0.000010 0.000010 0.000010 0.000010 0.000010 0.042907 0.016493 0.000010 0.000010 0.000010
0.000010 0.000010 0.000010 0.999590 0.000010 0.000010 0.000010 0.000010 0.000010 0.000010 0.000010 0.000010 0.000010 0.000010 0.000010 0.000010 0.000010 0.000010 0.000010 0.000010 0.000010 0.000010 0.000010 0.000010 0.000010 0.000010 0.000010 0.000010 0.000010 0.000010 0.000010 0.000010 0.000010 0.000010 0.000010 0.000010 0.000010 0.000010 0.000010 0.000010 0.000010 0.000010
0.025508 0.000010 0.000010 0.763490 0.019235 0.000010 0.000010 0.028366 0.000010 0.000010 0.000010 0.000010 0.001725 0.000010 0.000010 0.008798 0.000010 0.000010 0.000010 0.000010 0.000010 0.000010 0.016663 0.000010 0.000010 0.000010 0.002253 0.000010 0.000010 0.000010 0.000010 0.000010 0.017858 0.000010 0.004111 0.012228 0.000010 0.051224 0.040616 0.000010 0.000010 0.007646
0.210795 0.000010 0.000010 0.502348 0.027018 0.000010 0.005909 0.026038 0.000010 0.027516 0.021178 0.008223 0.005975 0.000010 0.000010 0.028181 0.000010 0.000010 0.000010 0.000010 0.004492 0.017256 0.003990 0.000010 0.000010 0.000010 0.000010 0.000010 0.025680 0.000010 0.000010 0.000010 0.000010 0.000010 0.000010 0.000010 0.000010 0.042610 0.015714 0.000010 0.000010 0.026827
0.022656 0.000010 0.000010 0.777688 0.019994 0.000010 0.016751 0.015299 0.011611 0.000010 0.000010 0.014633 0.000354 0.000010 0.007059 0.017795 0.000010 0.000010 0.000010 0.000010 0.000010 0.012636 0.000010 0.000010 0.014708 0.000010 0.003564 0.000010 0.000010 0.000244 0.003953 0.000010 0.000010 0.000010 0.000010 0.008150 0.000010 0.035751 0.016914 0.000010 0.000010 0.000010
0.142295 0.004639 0.009480 0.458494 0.040489 0.000010 0.000010 0.054167 0.000010 0.005683 0.011341 0.000010 0.003325 0.005164 0.000010 0.014740 0.000010 0.000010 0.001127 0.000010 0.000010 0.020853 0.018004 0.000010 0.004077 0.000010 0.000010 0.000010 0.000010 0.000010 0.000010 0.000010 0.031640 0.024935 0.006024 0.011147 0.000010 0.077021 0.018733 0.007322 0.013258 0.015863
0.175455 0.000010 0.000010 0.440767 0.020390 0.000010 0.007156 0.013091 0.023806 0.000010 0.000010 0.000010 0.004345 0.000010 0.000010 0.042273 0.002200 0.000010 0.001206 0.000010 0.007396 0.011674 0.033033 0.000010 0.000010 0.000010 0.028077 0.000010 0.010148 0.000010 0.000010 0.000010 0.016396 0.007763 0.000010 0.001900 0.034888 0.059997 0.057829 0.000010 0.000010 0.000010
0.200779 0.000010 0.000014 0.411425 0.036052 0.010720 0.039021 0.033251 0.002838 0.000010 0.000010 0.000010 0.000010 0.000010 0.008968 0.022880 0.009213 0.022532 0.000010 0.000010 0.000010 0.011293 0.000010 0.000010 0.000010 0.000010 0.010719 0.000010 0.017353 0.000010 0.030828 0.000010 0.000010 0.007688 0.003438 0.009977 0.002662 0.069744 0.037749 0.000010 0.000010 0.000667
0.091703 0.008244 0.000010 0.654524 0.031346 0.000054 0.017065 0.000010 0.000010 0.000010 0.000010 0.022936 0.000010 0.000010 0.000010 0.000010 0.000010 0.000010 0.000010 0.000010 0.000010 0.000010 0.000010 0.000010 0.000010 0.000010 0.000010 0.000010 0.005148 0.000010 0.000010 0.006598 0.033266 0.000010 0.000010 0.010343 0.040049 0.048467 0.021408 0.000010 0.000010 0.008579
0.217585 0.000010 0.000010 0.436271 0.003948 0.000010 0.029164 0.030926 0.000010 0.007680 0.000010 0.002387 0.000010 0.000010 0.000010 0.022695 0.003175 0.000010 0.000010 0.000010 0.002470 0.034621 0.000010 0.000010 0.000010 0.000010 0.037625 0.000010 0.016736 0.000010 0.000010 0.000010 0.000010 0.014680 0.000010 0.026846 0.000010 0.102549 0.010392 0.000010 0.000010 0.000010
0.000010 0.000010 0.000010 0.999590 0.000010 0.000010 0.000010 0.000010 0.000010 0.000010 0.000010 0.000010 0.000010 0.000010 0.000010 0.000010 0.000010 0.000010 0.000010 0.000010 0.000010 0.000010 0.000010 0.000010 0.000010 0.000010 0.000010 0.000010 0.000010 0.000010 0.000010 0.000010 0.000010 0.000010 0.000010 0.000010 0.000010 0.000010 0.000010 0.000010 0.000010 0.000010
0.082047 0.000010 0.000010 0.007397 0.042919 0.000010 0.000010 0.199614 0.000010 0.000010 0.006796 0.000010 0.000010 0.000010 0.000010 0.000010 0.000010 0.000010 0.000010 0.000010 0.003442 0.110393 0.000010 0.000010 0.000010 0.000010 0.000010 0.000010 0.000010 0.000010 0.000010 0.000010 0.000010 0.000010 0.000010 0.010584 0.000010 0.000010 0.535312 0.001176 0.000010 0.000010
0.018553 0.000010 0.000010 0.000010 0.065451 0.000010 0.000010 0.163999 0.000010 0.000010 0.000010 0.000010 0.003092 0.000010 0.000010 0.000010 0.000010 0.000010 0.000010 0.000010 0.000010 0.101238 0.000010 0.000010 0.000010 0.000010 0.000010 0.000010 0.000010 0.000010 0.004595 0.000010 0.000250 0.000010 0.001543 0.003801 0.000010 0.000010 0.637157 0.000010 0.000010 0.000010
0.050451 0.000010 0.000010 0.001163 0.048966 0.000010 0.000010 0.218387 0.000010 0.000010 0.000010 0.000010 0.000010 0.000010 0.000010 0.000010 0.000012 0.000010 0.000010 0.000010 0.000010 0.079806 0.000010 0.000010 0.000010 0.000010 0.000010 0.000010 0.000010 0.000010 0.000010 0.000010 0.000010 0.000010 0.000010 0.000010 0.000010 0.000010 0.592718 0.008158 0.000010 0.000010
0.055912 0.000010 0.000010 0.013639 0.080141 0.000010 0.014322 0.183945 0.000010 0.000010 0.000010 0.000010 0.000010 0.000010 0.000010 0.000010 0.000010 0.000010 0.000010 0.000010 0.000010 0.077486 0.000010 0.000010 0.000010 0.000010 0.000010 0.000010 0.000010 0.000010 0.000010 0.000010 0.000010 0.012505 0.004321 0.000010 0.000010 0.003029 0.554380 0.000010 0.000010 0.000010
0.040008 0.000010 0.000010 0.000010 0.071514 0.000010 0.000010 0.209712 0.000010 0.000010 0.000010 0.000010 0.005210 0.000010 0.000010 0.000010 0.003209 0.000010 0.000010 0.000010 0.000010 0.040205 0.000010 0.000010 0.000010 0.000010 0.014078 0.000010 0.000010 0.000010 0.000010 0.000010 0.000010 0.000010 0.000010 0.000010 0.000010 0.000010 0.615724 0.000010 0.000010 0.000010
0.082502 0.000010 0.000010 0.000882 0.063591 0.000010 0.011685 0.216363 0.000010 0.000010 0.000010 0.000010 0.000010 0.000010 0.000010 0.000010 0.000119 0.000010 0.000010 0.000010 0.000010 0.088954 0.000010 0.000010 0.000010 0.000010 0.005148 0.000010 0.000010 0.000010 0.000010 0.000010 0.000010 0.000010 0.000010 0.000010 0.000010 0.000148 0.525941 0.000010 0.000010 0.004356
0.009903 0.000010 0.000010 0.000010 0.045877 0.000010 0.000010 0.178755 0.000010 0.000010 0.000010 0.000010 0.000010 0.000010 0.000010 0.000010 0.000010 0.000010 0.000010 0.000010 0.000010 0.052555 0.000010 0.000010 0.000010 0.000010 0.007099 0.000010 0.000010 0.000010 0.000010 0.000010 0.000010 0.000010 0.005734 0.000010 0.000010 0.000010 0.699727 0.000010 0.000010 0.000010
0.032286 0.000010 0.000010 0.000010 0.061421 0.000010 0.000010 0.187274 0.000010 0.000010 0.000010 0.000010 0.012765 0.000010 0.000010 0.000010 0.000010 0.000010 0.000010 0.000010 0.000010 0.088762 0.000010 0.000010 0.000010 0.000010 0.000010 0.000010 0.000010 0.000010 0.007560 0.000010 0.000010 0.000010 0.000010 0.000010 0.000010 0.000010 0.609581 0.000010 0.000010 0.000010
0.019615 0.000010 0.000010 0.000010 0.025685 0.000010 0.000010 0.190101 0.000010 0.000010 0.000010 0.000010 0.000010 0.000010 0.000010 0.000010 0.011065 0.000010 0.013951 0.000010 0.000010 0.063592 0.000010 0.000010 0.000010 0.000010 0.000010 0.000010 0.000010 0.000010 0.000010 0.000010 0.000010 0.000010 0.000010 0.000010 0.000010 0.002554 0.671216 0.000010 0.000010 0.001890
0.000010 0.000010 0.000010 0.000010 0.108138 0.000010 0.000010 0.172037 0.000010 0.000010 0.000010 0.000010 0.005676 0.000010 0.000010 0.000010 0.004285 0.000010 0.000010 0.000010 0.000010 0.088381 0.000010 0.000010 0.000010 0.000010 0.000010 0.000010 0.004484 0.000010 0.000010 0.000010 0.016466 0.000010 0.000010 0.000010 0.000010 0.000010 0.600192 0.000010 0.000010 0.000010
0.000010 0.004377 0.000010 0.000010 0.058008 0.000010 0.000010 0.196751 0.000010 0.000010 0.000010 0.000010 0.001471 0.000010 0.000010 0.000010 0.000010 0.000010 0.000010 0.000010 0.000994 0.089016 0.000010 0.000010 0.000010 0.000020 0.008894 0.000010 0.000079 0.000010 0.000010 0.000010 0.000010 0.000010 0.000010 0.001312 0.000010 0.000010 0.633429 0.000010 0.000010 0.005350
0.000010 0.001029 0.000010 0.000010 0.048597 0.000010 0.000010 0.207720 0.000010 0.000010 0.000010 0.000010 0.007394 0.000010 0.000010 0.000010 0.014576 0.000010 0.000010 0.000010 0.000010 0.053282 0.000481 0.000010 0.000010 0.000010 0.009588 0.000010 0.002430 0.000010 0.000010 0.000010 0.000010 0.000010 0.000010 0.002475 0.000010 0.000010 0.646888 0.000010 0.000010 0.005239
0.000010 0.000010 0.000010 0.000010 0.042329 0.000010 0.000010 0.214547 0.000010 0.000010 0.000010 0.000010 0.000010 0.000010 0.000010 0.000010 0.000010 0.000010 0.000010 0.000010 0.000010 0.078374 0.000108 0.000010 0.000010 0.000010 0.000423 0.000010 0.000973 0.000010 0.000010 0.000010 0.000010 0.000010 0.001185 0.000010 0.000010 0.000010 0.654413 0.000010 0.000010 0.007317
0.044471 0.000010 0.000010 0.000010 0.042417 0.000010 0.000010 0.184293 0.000010 0.000010 0.000010 0.000010 0.000834 0.000010 0.000010 0.000010 0.000010 0.000010 0.000010 0.000010 0.004559 0.038318 0.000010 0.000010 0.000010 0.000010 0.014531 0.000010 0.000010 0.000010 0.000010 0.000010 0.000010 0.000010 0.000010 0.000010 0.000010 0.000010 0.662470 0.007777 0.000010 0.000010
0.023351 0.000010 0.000010 0.001782 0.078448 0.000010 0.000010 0.178169 0.000010 0.000010 0.000010 0.000010 0.006423 0.000010 0.000010 0.000010 0.014585 0.000010 0.000010 0.000010 0.006990 0.089559 0.000010 0.000010 0.000010 0.000010 0.000010 0.000010 0.000010 0.000010 0.000010 0.000010 0.007849 0.000010 0.001053 0.000010 0.000010 0.000079 0.584171 0.000010 0.000010 0.007253
0.030839 0.017168 0.000010 0.000010 0.073788 0.000010 0.000010 0.200475 0.000010 0.000010 0.000010 0.000010 0.000010 0.000010 0.000010 0.000010 0.000010 0.000010 0.000010 0.000010 0.000010 0.072522 0.000010 0.000010 0.000010 0.000010 0.000010 0.000010 0.000010 0.000010 0.005068 0.000010 0.000010 0.000010 0.006676 0.004350 0.000010 0.000010 0.588783 0.000010 0.000010 0.000010
0.056374 0.001690 0.000010 0.003660 0.044212 0.000010 0.000010 0.179756 0.000010 0.000010 0.000010 0.000010 0.000010 0.000010 0.000010 0.000010 0.000010 0.000010 0.000010 0.000010 0.000010 0.054889 0.000010 0.000010 0.000010 0.000010 0.000010 0.000010 0.008184 0.000010 0.000010 0.000010 0.000010 0.000010 0.000010 0.000010 0.000010 0.000010 0.650894 0.000010 0.000010 0.000010
0.051484 0.000010 0.000010 0.002948 0.079102 0.000010 0.000010 0.190248 0.000010 0.000010 0.000010 0.000010 0.000010 0.000010 0.000010 0.000010 0.003281 0.000010 0.000010 0.000010 0.000010 0.079310 0.000010 0.000010 0.000010 0.000010 0.006716 0.000010 0.000010 0.000010 0.000010 0.000010 0.000010 0.000010 0.014614 0.000010 0.000010 0.000010 0.571966 0.000010 0.000010 0.000010
0.044391 0.000010 0.000010 0.004205 0.049383 0.000010 0.000010 0.170801 0.000010 0.000010 0.000010 0.000010 0.000010 0.000010 0.000010 0.000010 0.014603 0.000010 0.008460 0.000010 0.000010 0.061984 0.000010 0.000010 0.000010 0.000010 0.000010 0.000010 0.000010 0.000010 0.000010 0.000010 0.000010 0.000010 0.000010 0.009698 0.000010 0.000010 0.624343 0.000010 0.000010 0.011812
0.000010 0.000010 0.000010 0.000010 0.062008 0.000010 0.046409 0.215194 0.000010 0.000010 0.000010 0.000010 0.000010 0.000010 0.000010 0.000010 0.002882 0.000010 0.015726 0.000010 0.000010 0.098439 0.000010 0.000010 0.000010 0.000010 0.000010 0.000010 0.000010 0.000010 0.000010 0.000010 0.000010 0.000010 0.000012 0.000010 0.000010 0.000010 0.558991 0.000010 0.000010 0.000010
0.000010 0.000010 0.000010 0.000010 0.000010 0.000010 0.000010 0.000010 0.000010 0.000010 0.000010 0.000010 0.000010 0.000010 0.000010 0.000010 0.999584 0.000010 0.000010 0.000010 0.000010 0.000010 0.000010 0.000010 0.000010 0.000010 0.000010 0.000010 0.000010 0.000015 0.000010 0.000010 0.000010 0.000010 0.000010 0.000010 0.000010 0.000010 0.000011 0.000010 0.000010 0.000010
0.000010 0.000010 0.000010 0.000010 0.000010 0.000010 0.000010 0.000010 0.000010 0.000010 0.000010 0.000010 0.000010 0.000010 0.000010 0.000010 0.999590 0.000010 0.000010 0.000010 0.000010 0.000010 0.000010 0.000010 0.000010 0.000010 0.000010 0.000010 0.000010 0.000010 0.000010 0.000010 0.000010 0.000010 0.000010 0.000010 0.000010 0.000010 0.000010 0.000010 0.000010 0.000010
0.000010 0.000010 0.000010 0.000010 0.000010 0.000010 0.000010 0.000010 0.000010 0.000010 0.000012 0.000010 0.000010 0.000010 0.000010 0.000010 0.999588 0.000010 0.000010 0.000010 0.000010 0.000010 0.000010 0.000010 0.000010 0.000010 0.000010 0.000010 0.000010 0.000010 0.000010 0.000010 0.000010 0.000010 0.000010 0.000010 0.000010 0.000010 0.000010 0.000010 0.000010 0.000010
0.000010 0.186807 0.000010 0.000010 0.001549 0.000010 0.000010 0.000010 0.000010 0.003293 0.012730 0.000898 0.000010 0.000010 0.000010 0.029584 0.553273 0.000010 0.000010 0.000010 0.000010 0.016359 0.038468 0.000010 0.000010 0.000010 0.026710 0.000010 0.011049 0.000010 0.000010 0.000010 0.031338 0.007676 0.000010 0.000010 0.000010 0.056955 0.023042 0.000010 0.000010 0.000010
0.000010 0.164761 0.000010 0.000010 0.003312 0.000010 0.000010 0.006861 0.000010 0.000010 0.000010 0.000010 0.000010 0.000010 0.000010 0.000010 0.690378 0.000010 0.000010 0.000010 0.000010 0.000010 0.035617 0.000010 0.000010 0.000010 0.004285 0.000010 0.000010 0.000010 0.006625 0.000010 0.000010 0.000010 0.000010 0.000010 0.000010 0.061956 0.000130 0.000010 0.000010 0.025755
0.000010 0.174023 0.000010 0.000010 0.011295 0.000010 0.000010 0.000010 0.000010 0.000010 0.000010 0.000010 0.000010 0.000010 0.000010 0.000010 0.773035 0.000010 0.000010 0.000010 0.000010 0.000010 0.000010 0.000010 0.000010 0.000010 0.000010 0.000010 0.000015 0.000010 0.000010 0.000010 0.000010 0.000010 0.000010 0.000010 0.000010 0.041261 0.000010 0.000010 0.000010 0.000010
0.000010 0.000010 0.000010 0.000010 0.000010 0.000010 0.000010 0.000010 0.000010 0.000010 0.000010 0.000010 0.000010 0.000010 0.000010 0.000010 0.999590 0.000010 0.000010 0.000010 0.000010 0.000010 0.000010 0.000010 0.000010 0.000010 0.000010 0.000010 0.000010 0.000010 0.000010 0.000010 0.000010 0.000010 0.000010 0.000010 0.000010 0.000010 0.000010 0.000010 0.000010 0.000010
0.000010 0.000010 0.000010 0.000010 0.000010 0.000010 0.000010 0.000010 0.000010 0.000010 0.000010 0.000010 0.000010 0.000010 0.000010 0.000010 0.999590 0.000010 0.000010 0.000010 0.000010 0.000010 0.000010 0.000010 0.000010 0.000010 0.000010 0.000010 0.000010 0.000010 0.000010 0.000010 0.000010 0.000010 0.000010 0.000010 0.000010 0.000010 0.000010 0.000010 0.000010 0.000010
0.000010 0.000010 0.000010 0.000010 0.000010 0.000010 0.000010 0.000010 0.000010 0.000010 0.000010 0.000010 0.000010 0.000010 0.000010 0.000010 0.999590 0.000010 0.000010 0.000010 0.000010 0.000010 0.000010 0.000010 0.000010 0.000010 0.000010 0.000010 0.000010 0.000010 0.000010 0.000010 0.000010 0.000010 0.000010 0.000010 0.000010 0.000010 0.000010 0.000010 0.000010 0.000010
0.000010 0.000010 0.000010 0.000010 0.000010 0.000010 0.000010 0.000010 0.000010 0.000010 0.000010 0.000010 0.000010 0.000010 0.000010 0.000010 0.999590 0.000010 0.000010 0.000010 0.000010 0.000010 0.000010 0.000010 0.000010 0.000010 0.000010 0.000010 0.000010 0.000010 0.000010 0.000010 0.000010 0.000010 0.000010 0.000010 0.000010 0.000010 0.000010 0.000010 0.000010 0.000010
0.000010 0.000010 0.000010 0.000010 0.000010 0.000010 0.000010 0.000010 0.000010 0.000010 0.000010 0.000010 0.000010 0.000010 0.000010 0.000010 0.999590 0.000010 0.000010 0.000010 0.000010 0.000010 0.000010 0.000010 0.000010 0.000010 0.000010 0.000010 0.000010 0.000010 0.000010 0.000010 0.000010 0.000010 0.000010 0.000010 0.000010 0.000010 0.000010 0.000010 0.000010 0.000010
0.000010 0.000010 0.000010 0.000010 0.000010 0.000010 0.000010 0.000010 0.000010 0.000010 0.000010 0.000010 0.000010 0.000010 0.000010 0.000010 0.999590 0.000010 0.000010 0.000010 0.000010 0.000010 0.000010 0.000010 0.000010 0.000010 0.000010 0.000010 0.000010 0.000010 0.000010 0.000010 0.000010 0.000010 0.000010 0.000010 0.000010 0.000010 0.000010 0.000010 0.000010 0.000010
0.000010 0.608885 0.000010 0.000010 0.000010 0.000010 0.000010 0.000010 0.000010 0.000010 0.000010 0.000097 0.000010 0.000010 0.000010 0.000010 0.357873 0.000010 0.006445 0.000010 0.000010 0.000010 0.000010 0.000010 0.000010 0.000010 0.000010 0.000010 0.000010 0.001323 0.000010 0.000010 0.000010 0.019298 0.005728 0.000010 0.000010 0.000010 0.000010 0.000010 0.000010 0.000010
0.000010 0.614497 0.000010 0.000010 0.000010 0.000010 0.000010 0.000010 0.000010 0.000010 0.000010 0.000010 0.000010 0.000010 0.000010 0.000010 0.367296 0.000010 0.012879 0.000010 0.000010 0.000010 0.000010 0.000010 0.000010 0.000010 0.000010 0.000010 0.000010 0.001883 0.000010 0.000010 0.000010 0.000010 0.003075 0.000010 0.000010 0.000010 0.000010 0.000010 0.000010 0.000010
0.000010 0.609396 0.000010 0.000010 0.000010 0.000010 0.000010 0.000010 0.000010 0.000010 0.000010 0.000010 0.000010 0.000010 0.000010 0.000010 0.378161 0.000010 0.000010 0.000010 0.000010 0.000010 0.000010 0.000010 0.000010 0.000010 0.000010 0.000010 0.000010 0.000010 0.000010 0.000010 0.000010 0.000010 0.000010 0.000010 0.000010 0.000010 0.000010 0.012052 0.000010 0.000010
0.000010 0.616882 0.000010 0.000010 0.000010 0.000010 0.000010 0.000010 0.000010 0.000010 0.000010 0.000010 0.000010 0.000010 0.000010 0.000010 0.376046 0.000010 0.005411 0.000010 0.000010 0.000010 0.000010 0.000010 0.000010 0.000010 0.000010 0.000010 0.000010 0.001282 0.000010 0.000010 0.000010 0.000010 0.000010 0.000010 0.000010 0.000010 0.000010 0.000010 0.000010 0.000010
0.000010 0.645913 0.000010 0.000010 0.000010 0.000010 0.000010 0.000010 0.000010 0.000010 0.000010 0.007398 0.003530 0.000010 0.000010 0.000010 0.342779 0.000010 0.000010 0.000010 0.000010 0.000010 0.000010 0.000010 0.000010 0.000010 0.000010 0.000010 0.000010 0.000010 0.000010 0.000010 0.000010 0.000010 0.000010 0.000010 0.000010 0.000010 0.000010 0.000010 0.000010 0.000010
0.000010 0.609766 0.000010 0.000010 0.000010 0.000010 0.000010 0.000010 0.000010 0.000010 0.000010 0.000010 0.005424 0.000010 0.000010 0.000010 0.373830 0.000010 0.000010 0.000010 0.000010 0.000010 0.000010 0.000010 0.000010 0.000010 0.000010 0.000010 0.000010 0.006878 0.000010 0.000010 0.000010 0.000010 0.000010 0.000010 0.000010 0.000010 0.000010 0.003732 0.000010 0.000010
0.000010 0.553851 0.000010 0.161687 0.000010 0.000010 0.000010 0.000010 0.000010 0.000010 0.000010 0.000010 0.000010 0.000010 0.000010 0.000010 0.280816 0.000010 0.000010 0.000010 0.003266 0.000010 0.000010 0.000010 0.000010 0.000010 0.000010 0.000010 0.000010 0.000010 0.000010 0.000010 0.000010 0.000010 0.000010 0.000010 0.000010 0.000010 0.000010 0.000010 0.000010 0.000010
0.000010 0.556564 0.000010 0.157859 0.000010 0.000010 0.000010 0.000010 0.000010 0.000010 0.000010 0.000010 0.000010 0.000010 0.000010 0.000010 0.280023 0.000010 0.000010 0.000010 0.005174 0.000010 0.000010 0.000010 0.000010 0.000010 0.000010 0.000010 0.000010 0.000010 0.000010 0.000010 0.000010 0.000010 0.000010 0.000010 0.000010 0.000010 0.000010 0.000010 0.000010 0.000010
0.000010 0.000010 0.000010 0.000010 0.859712 0.000010 0.000010 0.000010 0.000010 0.000010 0.000010 0.000010 0.000010 0.000010 0.000010 0.000010 0.000010 0.000010 0.004652 0.000010 0.000010 0.000010 0.000010 0.000010 0.000010 0.000010 0.000010 0.000010 0.000010 0.000010 0.000010 0.000010 0.000010 0.122234 0.000010 0.000010 0.000010 0.013022 0.000010 0.000010 0.000010 0.000010
0.000010 0.000010 0.000010 0.000010 0.946084 0.000010 0.000010 0.000010 0.000010 0.000010 0.000010 0.000010 0.000010 0.000010 0.000010 0.000010 0.000010 0.000010 0.000010 0.000010 0.000010 0.000010 0.010869 0.000010 0.000010 0.000010 0.001124 0.000010 0.000010 0.000010 0.000010 0.000010 0.000010 0.022132 0.000010 0.000010 0.000010 0.011009 0.000010 0.000010 0.000010 0.008422
0.000010 0.000010 0.000010 0.000010 0.905342 0.000010 0.000010 0.000010 0.000010 0.000010 0.000010 0.000010 0.000010 0.000010 0.000010 0.000010 0.000010 0.000010 0.000010 0.000010 0.000010 0.000010 0.000010 0.000010 0.000010 0.000010 0.003907 0.000010 0.000010 0.000010 0.000010 0.000010 0.000010 0.090361 0.000010 0.000010 0.000010 0.000010 0.000010 0.000010 0.000010 0.000010
0.000010 0.000010 0.000010 0.000010 0.807556 0.000010 0.000010 0.000010 0.000010 0.000010 0.000010 0.000010 0.002015 0.000010 0.000010 0.000010 0.000010 0.000010 0.000010 0.000010 0.000010 0.000010 0.000010 0.000010 0.000010 0.000010 0.089154 0.000010 0.000010 0.000010 0.000010 0.000010 0.000010 0.000010 0.000010 0.022268 0.000010 0.000010 0.078637 0.000010 0.000010 0.000010
0.000010 0.000010 0.000010 0.000010 0.850649 0.000010 0.000010 0.000010 0.000010 0.000010 0.000010 0.000010 0.010383 0.000010 0.000010 0.000010 0.000010 0.000010 0.000010 0.000010 0.003476 0.000010 0.000010 0.000010 0.000010 0.000010 0.069272 0.000010 0.000010 0.000010 0.000010 0.000010 0.013498 0.000010 0.000010 0.002108 0.000010 0.000010 0.049227 0.000010 0.000010 0.001046
0.022545 0.000010 0.000010 0.000010 0.837401 0.000010 0.000010 0.000010 0.000010 0.000010 0.000010 0.000010 0.000010 0.000010 0.000010 0.005170 0.000010 0.000010 0.005775 0.000010 0.000010 0.000010 0.000010 0.000010 0.000010 0.000010 0.063920 0.000010 0.000010 0.000010 0.000010 0.000010 0.000010 0.000010 0.000010 0.000010 0.000010 0.000010 0.064829 0.000010 0.000010 0.000010
0.000010 0.000010 0.000010 0.000010 0.999590 0.000010 0.000010 0.000010 0.000010 0.000010 0.000010 0.000010 0.000010 0.000010 0.000010 0.000010 0.000010 0.000010 0.000010 0.000010 0.000010 0.000010 0.000010 0.000010 0.000010 0.000010 0.000010 0.000010 0.000010 0.000010 0.000010 0.000010 0.000010 0.000010 0.000010 0.000010 0.000010 0.000010 0.000010 0.000010 0.000010 0.000010
0.000010 0.000010 0.000010 0.000010 0.999590 0.000010 0.000010 0.000010 0.000010 0.000010 0.000010 0.000010 0.000010 0.000010 0.000010 0.000010 0.000010 0.000010 0.000010 0.000010 0.000010 0.000010 0.000010 0.000010 0.000010 0.000010 0.000010 0.000010 0.000010 0.000010 0.000010 0.000010 0.000010 0.000010 0.000010 0.000010 0.000010 0.000010 0.000010 0.000010 0.000010 0.000010
0.000010 0.000010 0.000010 0.000010 0.981488 0.000010 0.000010 0.011296 0.000010 0.000010 0.000010 0.000010 0.000010 0.000010 0.000010 0.000010 0.000010 0.000010 0.000010 0.000010 0.000010 0.000010 0.000010 0.000010 0.000010 0.000010 0.006826 0.000010 0.000010 0.000010 0.000010 0.000010 0.000010 0.000010 0.000010 0.000010 0.000010 0.000010 0.000010 0.000010 0.000010 0.000010
0.000010 0.000010 0.000010 0.043573 0.835156 0.000010 0.000010 0.014767 0.000010 0.009547 0.032868 0.000010 0.000010 0.000010 0.000010 0.000069 0.000010 0.000010 0.012061 0.000010 0.001420 0.000010 0.000010 0.000010 0.000010 0.000010 0.019028 0.000010 0.010363 0.000010 0.002566 0.000010 0.009942 0.000010 0.000010 0.000010 0.000010 0.000010 0.008350 0.000010 0.000010 0.000010
0.000010 0.000010 0.000010 0.000010 0.904455 0.000010 0.000010 0.004797 0.000010 0.000010 0.000010 0.000010 0.000010 0.000010 0.000010 0.000010 0.011809 0.000010 0.004551 0.000010 0.000010 0.000010 0.000010 0.000010 0.000010 0.000010 0.014774 0.000010 0.000010 0.000010 0.000010 0.000010 0.000010 0.000010 0.000010 0.000010 0.000010 0.000010 0.041517 0.000010 0.000010 0.017747
0.000010 0.000010 0.000010 0.000010 0.999590 0.000010 0.000010 0.000010 0.000010 0.000010 0.000010 0.000010 0.000010 0.000010 0.000010 0.000010 0.000010 0.000010 0.000010 0.000010 0.000010 0.000010 0.000010 0.000010 0.000010 0.000010 0.000010 0.000010 0.000010 0.000010 0.000010 0.000010 0.000010 0.000010 0.000010 0.000010 0.000010 0.000010 0.000010 0.000010 0.000010 0.000010
0.000010 0.000010 0.000010 0.000010 0.999590 0.000010 0.000010 0.000010 0.000010 0.000010 0.000010 0.000010 0.000010 0.000010 0.000010 0.000010 0.000010 0.000010 0.000010 0.000010 0.000010 0.000010 0.000010 0.000010 0.000010 0.000010 0.000010 0.000010 0.000010 0.000010 0.000010 0.000010 0.000010 0.000010 0.000010 0.000010 0.000010 0.000010 0.000010 0.000010 0.000010 0.000010
0.004552 0.009236 0.000010 0.006764 0.662279 0.000010 0.000010 0.037871 0.000010 0.000010 0.000010 0.000010 0.001650 0.000010 0.000010 0.000010 0.000010 0.000010 0.000010 0.000010 0.006434 0.001294 0.000010 0.000010 0.000010 0.000010 0.092715 0.000010 0.006726 0.000010 0.015762 0.000010 0.023499 0.000010 0.000010 0.010827 0.000010 0.000010 0.098420 0.000010 0.000010 0.021703
0.000010 0.000010 0.000010 0.000010 0.892731 0.000010 0.000010 0.000010 0.000010 0.000010 0.000010 0.000010 0.000010 0.000010 0.000010 0.000010 0.000010 0.000010 0.000010 0.000010 0.000010 0.000010 0.000010 0.000010 0.000010 0.000010 0.054789 0.000010 0.000010 0.000010 0.000010 0.000010 0.000013 0.000010 0.000010 0.000010 0.000010 0.000010 0.052088 0.000010 0.000010 0.000010
0.000010 0.000010 0.000010 0.000010 0.855909 0.000010 0.000010 0.000010 0.000010 0.000010 0.000010 0.000010 0.009673 0.000010 0.000010 0.000010 0.008557 0.000010 0.000010 0.000010 0.007962 0.000010 0.000010 0.000010 0.000010 0.000010 0.068743 0.000010 0.000010 0.000010 0.005526 0.000010 0.000010 0.000010 0.000010 0.000010 0.000010 0.000010 0.043279 0.000010 0.000010 0.000010
0.000010 0.000010 0.000010 0.000010 0.999590 0.000010 0.000010 0.000010 0.000010 0.000010 0.000010 0.000010 0.000010 0.000010 0.000010 0.000010 0.000010 0.000010 0.000010 0.000010 0.000010 0.000010 0.000010 0.000010 0.000010 0.000010 0.000010 0.000010 0.000010 0.000010 0.000010 0.000010 0.000010 0.000010 0.000010 0.000010 0.000010 0.000010 0.000010 0.000010 0.000010 0.000010
0.000010 0.006882 0.000010 0.110876 0.699647 0.000010 0.000010 0.001111 0.000010 0.000010 0.000010 0.000010 0.000010 0.000010 0.000010 0.030350 0.000010 0.000010 0.000010 0.000010 0.006833 0.026884 0.000010 0.000010 0.000010 0.000010 0.049662 0.000010 0.000010 0.000010 0.024792 0.000010 0.000010 0.000010 0.007630 0.004434 0.000010 0.025441 0.000010 0.005167 0.000010 0.000010
0.000010 0.000010 0.000010 0.000010 0.868469 0.000010 0.000010 0.033127 0.000010 0.000010 0.000010 0.000010 0.000010 0.000010 0.000010 0.000010 0.000010 0.000010 0.000010 0.000010 0.000010 0.002139 0.000010 0.000010 0.000010 0.000010 0.001740 0.000010 0.000010 0.000010 0.000010 0.000010 0.000013 0.086324 0.007838 0.000010 0.000010 0.000010 0.000010 0.000010 0.000010 0.000010
0.057023 0.083333 0.000010 0.036464 0.144901 0.000010 0.002024 0.034237 0.000010 0.018823 0.068378 0.006674 0.021403 0.000010 0.000010 0.058079 0.000010 0.000010 0.000010 0.000010 0.009160 0.005359 0.055663 0.000010 0.000010 0.000010 0.047239 0.000010 0.043188 0.000010 0.023500 0.000010 0.074245 0.008638 0.005283 0.029444 0.000010 0.022960 0.104702 0.000010 0.000010 0.039101
0.001108 0.393138 0.000010 0.010557 0.017422 0.000010 0.000010 0.000277 0.000010 0.280248 0.000010 0.013978 0.000010 0.000010 0.000010 0.000136 0.000010 0.000010 0.000010 0.000010 0.000010 0.000010 0.000010 0.000010 0.000010 0.000010 0.005884 0.000010 0.000010 0.006394 0.028277 0.000010 0.059449 0.069976 0.000010 0.005340 0.001673 0.058785 0.025556 0.000010 0.003903 0.017670
0.031681 0.347978 0.000010 0.000010 0.064608 0.007824 0.000010 0.033944 0.000010 0.303462 0.000010 0.007942 0.003302 0.000010 0.000010 0.018862 0.014781 0.000010 0.000010 0.000010 0.006023 0.000010 0.000010 0.000010 0.012291 0.000010 0.015837 0.000010 0.026844 0.000010 0.000010 0.000010 0.083449 0.000010 0.000010 0.020913 0.000010 0.000010 0.000010 0.000010 0.000010 0.000010
0.020335 0.094394 0.000010 0.038257 0.007272 0.000010 0.008816 0.000010 0.000010 0.082269 0.017711 0.000010 0.004601 0.011292 0.000010 0.012299 0.001603 0.000964 0.000010 0.000010 0.001281 0.002939 0.000010 0.000010 0.000010 0.000010 0.000010 0.000010 0.029689 0.000010 0.000010 0.000010 0.122193 0.199285 0.000010 0.001674 0.002783 0.333574 0.000010 0.000010 0.000010 0.006560
0.028623 0.245747 0.000010 0.094557 0.000827 0.000010 0.008202 0.003196 0.000010 0.197145 0.005694 0.000010 0.003006 0.000010 0.000010 0.036180 0.000010 0.000010 0.009343 0.000010 0.000010 0.034315 0.000010 0.000010 0.000010 0.000604 0.020203 0.000010 0.009659 0.000010 0.015833 0.000010 0.055119 0.173861 0.000010 0.000010 0.018502 0.031238 0.000010 0.007933 0.000010 0.000010
0.002222 0.237005 0.000010 0.041270 0.000010 0.000217 0.000010 0.006974 0.000010 0.168850 0.007112 0.013699 0.000010 0.000010 0.000010 0.000010 0.000010 0.000010 0.011289 0.000010 0.000451 0.011226 0.000010 0.000010 0.000010 0.000010 0.006071 0.000010 0.022678 0.000010 0.012000 0.000010 0.059698 0.386041 0.000010 0.000010 0.012947 0.000010 0.000010 0.000010 0.000010 0.000010
0.040646 0.360210 0.000010 0.000010 0.015041 0.021353 0.000010 0.004193 0.000010 0.330641 0.001655 0.006206 0.006038 0.000010 0.000010 0.020539 0.001990 0.000010 0.000010 0.000010 0.000010 0.021026 0.000010 0.000010 0.001129 0.000010 0.011539 0.000010 0.009229 0.000010 0.021833 0.000010 0.088672 0.010858 0.000010 0.000010 0.004279 0.001333 0.020330 0.000010 0.000010 0.001060
0.060907 0.383013 0.000010 0.000010 0.015980 0.000010 0.000010 0.021756 0.000010 0.306425 0.000010 0.009659 0.000010 0.008533 0.000010 0.013159 0.000010 0.000010 0.000010 0.000010 0.009103 0.014632 0.000010 0.000010 0.005136 0.013967 0.000010 0.000010 0.018673 0.000010 0.029987 0.000010 0.080894 0.000010 0.007182 0.000745 0.000010 0.000010 0.000010 0.000010 0.000010 0.000010
0.017315 0.416071 0.000010 0.019743 0.024145 0.000010 0.000010 0.000010 0.000010 0.312734 0.000010 0.000010 0.000010 0.000010 0.000010 0.001552 0.000010 0.000010 0.000010 0.000010 0.000010 0.000010 0.000010 0.000010 0.007812 0.008070 0.017347 0.000010 0.013649 0.000010 0.018069 0.000010 0.099505 0.000010 0.000623 0.016902 0.000010 0.000010 0.000010 0.009240 0.000010 0.016962
0.019334 0.388592 0.003289 0.023082 0.000010 0.011662 0.000010 0.017901 0.000010 0.291481 0.036060 0.000010 0.000010 0.000010 0.000010 0.000010 0.000010 0.000010 0.000010 0.000010 0.000193 0.022589 0.000010 0.000010 0.000010 0.000010 0.028503 0.000010 0.022260 0.000010 0.015368 0.000010 0.083639 0.027818 0.000010 0.006595 0.000010 0.001386 0.000010 0.000010 0.000010 0.000010
0.078459 0.028991 0.000010 0.000010 0.072614 0.000010 0.000010 0.088394 0.000010 0.006541 0.000010 0.000010 0.000010 0.000010 0.000010 0.014017 0.004493 0.000010 0.000010 0.000010 0.006499 0.356310 0.000010 0.000010 0.000010 0.000010 0.003707 0.000010 0.000010 0.000010 0.000010 0.000010 0.016681 0.000010 0.008665 0.028054 0.000010 0.000010 0.286296 0.000010 0.000010 0.000010
0.062623 0.021070 0.000010 0.012144 0.066526 0.000010 0.000010 0.051023 0.000010 0.003855 0.002890 0.000010 0.001286 0.000010 0.000010 0.000010 0.000010 0.000010 0.000010 0.000010 0.009636 0.516362 0.003369 0.000010 0.000010 0.000010 0.017286 0.000010 0.005935 0.000010 0.000014 0.000010 0.024098 0.000010 0.012857 0.000010 0.000010 0.000010 0.188776 0.000010 0.000010 0.000010
0.040960 0.001679 0.000010 0.046979 0.069571 0.000010 0.000010 0.037636 0.000010 0.000010 0.000010 0.008830 0.000010 0.000010 0.000010 0.000010 0.006585 0.000010 0.026730 0.000010 0.000010 0.505530 0.000010 0.000010 0.000010 0.000010 0.000010 0.000010 0.000010 0.000010 0.012638 0.000010 0.034893 0.000010 0.000010 0.010863 0.000010 0.000010 0.170366 0.000010 0.000010 0.026459
0.039230 0.000010 0.000010 0.026330 0.034492 0.000010 0.000010 0.022263 0.000010 0.000010 0.000010 0.000010 0.012459 0.000010 0.000010 0.000010 0.000010 0.000010 0.000010 0.000010 0.010211 0.709731 0.000010 0.000010 0.000010 0.000010 0.017746 0.000010 0.000010 0.000010 0.000010 0.000010 0.000010 0.000010 0.000010 0.000010 0.000010 0.000010 0.127209 0.000010 0.000010 0.000010
0.053844 0.000010 0.000010 0.004805 0.035089 0.000010 0.010503 0.017216 0.000010 0.000010 0.016420 0.000010 0.000010 0.000010 0.000010 0.000010 0.000010 0.000010 0.000010 0.000010 0.000010 0.656905 0.002134 0.000010 0.000010 0.000010 0.021025 0.000010 0.000010 0.000010 0.008657 0.000010 0.000010 0.000010 0.000010 0.000010 0.000010 0.000010 0.173093 0.000010 0.000010 0.000010
0.035348 0.005500 0.000010 0.005267 0.026539 0.000010 0.000010 0.029664 0.000010 0.000010 0.000010 0.000010 0.000010 0.000010 0.000010 0.000010 0.009293 0.000010 0.000010 0.000010 0.012207 0.663442 0.000010 0.000010 0.000010 0.000010 0.000010 0.000010 0.000010 0.000010 0.012937 0.000010 0.000010 0.050085 0.000010 0.027174 0.000010 0.000010 0.104538 0.000010 0.000010 0.017715
0.000010 0.000010 0.000010 0.000010 0.000010 0.000010 0.000010 0.000010 0.000010 0.000010 0.000010 0.000010 0.000010 0.000010 0.000010 0.000010 0.000010 0.000010 0.000010 0.000010 0.000010 0.999590 0.000010 0.000010 0.000010 0.000010 0.000010 0.000010 0.000010 0.000010 0.000010 0.000010 0.000010 0.000010 0.000010 0.000010 0.000010 0.000010 0.000010 0.000010 0.000010 0.000010
0.000010 0.000010 0.000010 0.000010 0.022398 0.000010 0.000010 0.000010 0.000010 0.000010 0.000010 0.000010 0.000010 0.000010 0.000010 0.000010 0.000318 0.000010 0.005828 0.000010 0.000010 0.940648 0.000010 0.000010 0.000010 0.000010 0.006195 0.000010 0.000010 0.000010 0.000010 0.000010 0.000010 0.000010 0.000010 0.000010 0.000010 0.000010 0.024254 0.000010 0.000010 0.000010
0.000010 0.000010 0.000010 0.000010 0.000010 0.000010 0.000010 0.000010 0.000010 0.000010 0.000010 0.000010 0.000010 0.000010 0.000010 0.000010 0.000010 0.000010 0.000010 0.000010 0.000010 0.999590 0.000010 0.000010 0.000010 0.000010 0.000010 0.000010 0.000010 0.000010 0.000010 0.000010 0.000010 0.000010 0.000010 0.000010 0.000010 0.000010 0.000010 0.000010 0.000010 0.000010
0.000010 0.000010 0.000010 0.000010 0.000010 0.000010 0.000010 0.000010 0.000010 0.000010 0.000010 0.000010 0.000010 0.000010 0.000010 0.000010 0.000010 0.000010 0.000010 0.000010 0.000010 0.999590 0.000010 0.000010 0.000010 0.000010 0.000010 0.000010 0.000010 0.000010 0.000010 0.000010 0.000010 0.000010 0.000010 0.000010 0.000010 0.000010 0.000010 0.000010 0.000010 0.000010
0.020868 0.000010 0.000010 0.000010 0.059344 0.000010 0.000010 0.044084 0.000010 0.000010 0.000010 0.000010 0.000010 0.000010 0.000010 0.000010 0.000010 0.000010 0.000010 0.000010 0.000010 0.691268 0.000010 0.000010 0.000010 0.000010 0.000010 0.000010 0.015203 0.000010 0.000010 0.000010 0.000010 0.132543 0.000010 0.000010 0.000010 0.009357 0.014550 0.000010 0.000010 0.012454
0.000010 0.000010 0.000010 0.000010 0.035682 0.000010 0.000010 0.023075 0.000010 0.000010 0.000010 0.000010 0.000010 0.000010 0.000010 0.005128 0.000010 0.000010 0.000010 0.000010 0.002665 0.792158 0.000010 0.000010 0.000010 0.000010 0.000010 0.000010 0.000010 0.000010 0.000010 0.000010 0.000010 0.073879 0.000090 0.000010 0.000010 0.000010 0.066984 0.000010 0.000010 0.000010
0.039219 0.000010 0.000010 0.002663 0.033592 0.000010 0.000010 0.040034 0.000010 0.000010 0.000010 0.000010 0.000010 0.000010 0.000010 0.000010 0.006414 0.000010 0.000010 0.000010 0.000010 0.766323 0.000010 0.000010 0.000010 0.000010 0.000010 0.000010 0.002649 0.000010 0.000649 0.000010 0.026618 0.062562 0.000010 0.000010 0.000010 0.000010 0.018968 0.000010 0.000010 0.000010
0.004163 0.000010 0.000010 0.021865 0.034356 0.000010 0.000010 0.035713 0.000010 0.003965 0.000010 0.000010 0.000010 0.000010 0.000010 0.000010 0.004408 0.000010 0.000010 0.000010 0.000010 0.681133 0.000010 0.000010 0.000010 0.000010 0.000010 0.000010 0.000010 0.000010 0.000010 0.000010 0.059189 0.051578 0.000010 0.000010 0.000010 0.006801 0.095534 0.000010 0.000010 0.000995
0.000010 0.020926 0.000010 0.000010 0.044120 0.000010 0.000010 0.000010 0.000010 0.000819 0.000010 0.000010 0.000010 0.000010 0.000010 0.000010 0.000010 0.000010 0.001750 0.000010 0.000010 0.731517 0.000010 0.000010 0.000010 0.000010 0.012439 0.000010 0.005649 0.000010 0.000010 0.000010 0.012563 0.000010 0.004324 0.000010 0.000010 0.006786 0.158797 0.000010 0.000010 0.000010
0.039017 0.000010 0.000010 0.000010 0.020598 0.000010 0.004301 0.023665 0.000010 0.015172 0.015020 0.002444 0.000010 0.000010 0.000010 0.000010 0.000010 0.000010 0.000010 0.000010 0.005387 0.675898 0.000010 0.000010 0.000010 0.000010 0.000010 0.000010 0.002697 0.000010 0.015438 0.000010 0.025429 0.046571 0.000010 0.000010 0.000010 0.000010 0.105935 0.002159 0.000010 0.000010
0.000010 0.000010 0.000010 0.040714 0.001382 0.003592 0.000010 0.000010 0.001491 0.000010 0.000010 0.000010 0.004465 0.000010 0.000010 0.000010 0.000010 0.000010 0.000010 0.000010 0.000010 0.891244 0.000010 0.000010 0.000010 0.000010 0.008156 0.000010 0.000010 0.000010 0.000010 0.000010 0.000010 0.000010 0.000010 0.000010 0.000010 0.011423 0.037203 0.000010 0.000010 0.000010
0.021236 0.000010 0.000010 0.000010 0.032369 0.000010 0.002007 0.000010 0.000010 0.000010 0.000010 0.000010 0.000010 0.000010 0.000010 0.020844 0.017253 0.000010 0.000010 0.000010 0.000010 0.767816 0.000010 0.000010 0.000010 0.000010 0.012094 0.000010 0.000010 0.000010 0.000010 0.000010 0.000010 0.000010 0.000010 0.022168 0.000010 0.022383 0.073858 0.000010 0.000010 0.007661
0.000010 0.000010 0.000010 0.014347 0.000010 0.000010 0.000010 0.000010 0.000010 0.000010 0.000010 0.000010 0.000010 0.000010 0.000010 0.000010 0.000010 0.000010 0.000010 0.000010 0.000010 0.919581 0.000010 0.000010 0.000010 0.000010 0.007591 0.000010 0.000010 0.000010 0.000010 0.000010 0.000010 0.045451 0.000010 0.000010 0.000010 0.000010 0.012660 0.000010 0.000010 0.000010
0.000010 0.000010 0.000010 0.000010 0.000010 0.000010 0.000010 0.000010 0.000010 0.000010 0.000010 0.000010 0.000010 0.000010 0.000010 0.000010 0.000010 0.000010 0.008037 0.000010 0.000010 0.991563 0.000010 0.000010 0.000010 0.000010 0.000010 0.000010 0.000010 0.000010 0.000010 0.000010 0.000010 0.000010 0.000010 0.000010 0.000010 0.000010 0.000010 0.000010 0.000010 0.000010
0.014503 0.000010 0.000010 0.029706 0.012173 0.000010 0.000010 0.000010 0.000010 0.000010 0.000010 0.000010 0.000010 0.000010 0.000010 0.000010 0.000010 0.000010 0.003792 0.000010 0.000010 0.000010 0.000010 0.000010 0.000010 0.000010 0.020308 0.000010 0.044529 0.000010 0.000010 0.000010 0.211198 0.051523 0.000010 0.000010 0.000010 0.558040 0.053908 0.000010 0.000010 0.000010
0.043399 0.078623 0.000010 0.021947 0.019310 0.000010 0.008448 0.000010 0.000010 0.062117 0.000010 0.000010 0.000010 0.000010 0.000010 0.013286 0.000010 0.000010 0.000010 0.000010 0.000010 0.006412 0.000010 0.000010 0.000010 0.000010 0.000010 0.000010 0.036306 0.001595 0.000010 0.000010 0.072100 0.060241 0.003111 0.002713 0.000010 0.527326 0.042806 0.000010 0.000010 0.000010
0.000010 0.017152 0.000010 0.006475 0.026893 0.000010 0.000010 0.000010 0.000010 0.000010 0.000010 0.000010 0.000010 0.000010 0.000010 0.012926 0.005172 0.000010 0.010394 0.000010 0.000010 0.000010 0.027060 0.000010 0.000010 0.000010 0.002702 0.000010 0.029776 0.000010 0.000010 0.000010 0.225170 0.000010 0.000010 0.000010 0.000010 0.590875 0.045105 0.000010 0.000010 0.000010
0.030262 0.016062 0.000010 0.063146 0.000010 0.000010 0.055183 0.000010 0.000010 0.000017 0.012836 0.012162 0.000014 0.000010 0.000010 0.007463 0.000010 0.000010 0.000010 0.000010 0.011674 0.000010 0.018768 0.000010 0.000010 0.000010 0.004815 0.000010 0.037896 0.000010 0.000010 0.000010 0.121066 0.059482 0.000082 0.000010 0.000010 0.494439 0.044716 0.000010 0.000010 0.009686
0.000010 0.004604 0.000010 0.060169 0.006099 0.000010 0.000010 0.000010 0.000010 0.014918 0.016906 0.000010 0.000010 0.000010 0.000010 0.004787 0.000010 0.000010 0.000010 0.000010 0.011713 0.002230 0.004431 0.000010 0.000010 0.000010 0.012569 0.000010 0.031485 0.000010 0.012591 0.000010 0.146865 0.000010 0.015048 0.012389 0.000010 0.601028 0.041918 0.000010 0.000010 0.000010
0.060818 0.000010 0.000010 0.005813 0.005797 0.000010 0.000010 0.006506 0.000010 0.010878 0.006575 0.000010 0.000010 0.000010 0.000010 0.000010 0.002615 0.000010 0.000010 0.000010 0.014029 0.009137 0.037626 0.000010 0.000010 0.000010 0.000010 0.000010 0.038745 0.000010 0.000010 0.000010 0.131701 0.015021 0.007038 0.000010 0.000010 0.591275 0.048419 0.000010 0.000010 0.007758
0.064220 0.000010 0.000010 0.012426 0.022739 0.000010 0.000010 0.000010 0.000010 0.000010 0.011585 0.004793 0.016595 0.000010 0.000010 0.015694 0.000010 0.000010 0.000010 0.000010 0.000800 0.000010 0.021539 0.000010 0.000010 0.000010 0.011521 0.000010 0.080903 0.000010 0.000010 0.000010 0.119397 0.000010 0.002450 0.000010 0.000010 0.615057 0.000010 0.000010 0.000010 0.000010
0.028238 0.000010 0.000010 0.028182 0.001507 0.000010 0.000010 0.004512 0.000010 0.000010 0.016071 0.000254 0.009501 0.000010 0.000010 0.014836 0.002385 0.000010 0.000010 0.000010 0.000010 0.009323 0.032973 0.000010 0.000010 0.000010 0.000010 0.000010 0.096810 0.000010 0.000010 0.000010 0.162868 0.011139 0.001204 0.000010 0.000010 0.547488 0.016468 0.000010 0.000010 0.016000
0.023081 0.000010 0.000010 0.007885 0.000010 0.000010 0.000010 0.002073 0.000010 0.005024 0.029194 0.000010 0.003833 0.000010 0.000010 0.024259 0.013823 0.000010 0.010948 0.000010 0.004896 0.000010 0.007211 0.000010 0.000010 0.000010 0.022226 0.000010 0.044445 0.000010 0.008346 0.000010 0.130414 0.000010 0.000010 0.006385 0.000010 0.601766 0.048094 0.000010 0.000010 0.005867
0.020299 0.000847 0.000010 0.027616 0.000010 0.000010 0.000010 0.000010 0.000010 0.023041 0.012212 0.003730 0.000010 0.000010 0.000010 0.006385 0.010908 0.000010 0.000010 0.000010 0.011656 0.000010 0.018922 0.000010 0.000010 0.000010 0.016832 0.000010 0.061398 0.000010 0.012063 0.000010 0.119144 0.000010 0.000010 0.000010 0.000010 0.583778 0.044624 0.001777 0.000010 0.024529
0.028209 0.000010 0.000010 0.035933 0.000010 0.000010 0.000010 0.004578 0.000010 0.000010 0.035413 0.000010 0.000421 0.000010 0.000010 0.008033 0.005141 0.000010 0.000010 0.000010 0.000010 0.000010 0.011778 0.000010 0.000010 0.000010 0.017031 0.000010 0.084037 0.000010 0.000010 0.000010 0.114298 0.000010 0.000010 0.009882 0.000010 0.558570 0.049218 0.000010 0.000010 0.037186
0.032788 0.003927 0.000010 0.031463 0.000010 0.000010 0.000010 0.011489 0.000010 0.000010 0.006513 0.000010 0.000010 0.000010 0.000010 0.003994 0.000010 0.000010 0.000010 0.000010 0.001640 0.008789 0.049778 0.000010 0.000010 0.000010 0.006334 0.000010 0.034485 0.000010 0.018493 0.000010 0.136084 0.022339 0.008009 0.000010 0.000010 0.577617 0.046009 0.000010 0.000010 0.000010
0.012384 0.000010 0.000010 0.018816 0.000010 0.000010 0.000010 0.000010 0.000010 0.002653 0.002071 0.000010 0.000010 0.000010 0.000010 0.018807 0.001086 0.000010 0.006023 0.000010 0.000010 0.000010 0.033704 0.000010 0.000010 0.000010 0.002945 0.000010 0.037157 0.000010 0.000010 0.000010 0.159033 0.000010 0.000010 0.016409 0.000010 0.629690 0.050848 0.000010 0.000010 0.008106
0.045439 0.000010 0.000010 0.051912 0.030744 0.000010 0.000010 0.000010 0.000010 0.000010 0.007801 0.000010 0.000010 0.000010 0.000010 0.004026 0.015406 0.000010 0.000010 0.000010 0.007373 0.000010 0.044429 0.000010 0.000010 0.000010 0.000942 0.000010 0.025288 0.000010 0.011471 0.000010 0.143893 0.000010 0.000900 0.000010 0.000010 0.593364 0.003630 0.000010 0.000010 0.013121
0.047532 0.001234 0.000010 0.034029 0.000010 0.000010 0.012238 0.021769 0.000010 0.013693 0.007166 0.000010 0.000010 0.000010 0.000010 0.000010 0.000010 0.000010 0.000010 0.000010 0.005704 0.019032 0.005439 0.000010 0.000010 0.000010 0.015118 0.000010 0.049156 0.000010 0.002968 0.000010 0.149590 0.009530 0.003193 0.008554 0.000010 0.593814 0.000010 0.000010 0.000010 0.000010
0.035779 0.016943 0.000010 0.031962 0.018800 0.000010 0.000010 0.002258 0.000010 0.000010 0.000010 0.000010 0.003917 0.000010 0.000010 0.037043 0.000010 0.000010 0.000017 0.000010 0.003696 0.000010 0.046048 0.000010 0.000010 0.000010 0.000010 0.000010 0.021441 0.000010 0.000010 0.000010 0.161286 0.000010 0.000010 0.000010 0.000010 0.595859 0.024671 0.000010 0.000010 0.000010
0.009463 0.002182 0.000010 0.017969 0.020635 0.000010 0.000010 0.003724 0.000010 0.000010 0.023747 0.000010 0.009561 0.000010 0.000010 0.045673 0.012001 0.000010 0.000010 0.000010 0.000010 0.000010 0.033554 0.000010 0.000010 0.000010 0.000010 0.000010 0.057562 0.000010 0.000010 0.000010 0.144905 0.011949 0.000010 0.000010 0.000010 0.558663 0.044165 0.000010 0.000010 0.003986
0.027862 0.000010 0.000010 0.028625 0.019161 0.000010 0.011137 0.000010 0.000010 0.000010 0.015003 0.000010 0.000010 0.000010 0.000010 0.010561 0.012961 0.000010 0.000010 0.000010 0.000721 0.009531 0.018757 0.000010 0.000010 0.000010 0.000010 0.000010 0.039229 0.000010 0.000269 0.000010 0.150603 0.019927 0.003909 0.000010 0.000010 0.596341 0.016363 0.000010 0.000010 0.018800
0.014623 0.008855 0.000010 0.041222 0.020848 0.000010 0.000010 0.000010 0.000010 0.004992 0.005573 0.000010 0.000010 0.000010 0.000010 0.000010 0.014517 0.000010 0.003296 0.000010 0.010424 0.015652 0.031301 0.000010 0.000010 0.000010 0.006707 0.000010 0.033426 0.000010 0.000010 0.000010 0.168796 0.000010 0.003882 0.000010 0.000010 0.566780 0.042377 0.001389 0.000010 0.005110
0.041352 0.000010 0.000010 0.032298 0.018740 0.000010 0.000010 0.001876 0.000010 0.008904 0.000010 0.000010 0.000010 0.000010 0.000010 0.000010 0.006089 0.000010 0.002501 0.000010 0.008775 0.013583 0.044129 0.000010 0.000010 0.000010 0.020231 0.000010 0.040110 0.000010 0.000254 0.000010 0.156121 0.000010 0.005850 0.000010 0.000010 0.582126 0.016810 0.000010 0.000010 0.000010
0.043523 0.000010 0.000010 0.014650 0.000010 0.000010 0.000010 0.000010 0.000010 0.000010 0.032505 0.000010 0.000010 0.000010 0.000010 0.004854 0.007575 0.000010 0.000010 0.000010 0.025464 0.010709 0.019239 0.000010 0.000010 0.000010 0.000010 0.000010 0.702568 0.000010 0.029453 0.000010 0.059420 0.000010 0.014995 0.000010 0.000010 0.026638 0.000010 0.000010 0.000010 0.008128
0.008220 0.000010 0.000010 0.000010 0.000010 0.000010 0.000010 0.000010 0.000010 0.000010 0.000010 0.000010 0.000010 0.000010 0.000010 0.000010 0.000010 0.000010 0.000010 0.000010 0.000010 0.000010 0.000010 0.000010 0.000010 0.000010 0.000010 0.000010 0.991380 0.000010 0.000010 0.000010 0.000010 0.000010 0.000010 0.000010 0.000010 0.000010 0.000010 0.000010 0.000010 0.000010
0.000010 0.000010 0.000010 0.000010 0.000010 0.000010 0.000010 0.000071 0.000010 0.000010 0.000010 0.000010 0.000010 0.000010 0.000010 0.000010 0.002647 0.000010 0.000010 0.000010 0.000010 0.000010 0.000010 0.000010 0.000010 0.000010 0.000010 0.000010 0.996891 0.000010 0.000010 0.000010 0.000010 0.000010 0.000010 0.000010 0.000010 0.000010 0.000010 0.000010 0.000010 0.000010
0.014780 0.000010 0.000010 0.002463 0.000010 0.000010 0.000010 0.000010 0.000010 0.000010 0.000010 0.000010 0.000010 0.000010 0.000010 0.000010 0.000010 0.000010 0.000864 0.000010 0.000010 0.000010 0.000010 0.000010 0.000010 0.000010 0.000010 0.000010 0.970473 0.000010 0.000010 0.000010 0.000010 0.000010 0.000010 0.000010 0.000010 0.011050 0.000010 0.000010 0.000010 0.000010
0.000010 0.000010 0.000010 0.000010 0.000010 0.000010 0.000010 0.000010 0.000010 0.000010 0.000010 0.000010 0.000010 0.000010 0.000010 0.000010 0.000010 0.000010 0.000010 0.000010 0.010076 0.000010 0.000010 0.000010 0.000010 0.000010 0.011205 0.000010 0.946362 0.000010 0.027029 0.000010 0.000010 0.000010 0.000010 0.004570 0.000010 0.000010 0.000010 0.000010 0.000010 0.000399
0.000010 0.000010 0.000010 0.000010 0.000010 0.000010 0.000010 0.000010 0.000010 0.000010 0.000010 0.000010 0.000010 0.000010 0.000010 0.000010 0.000010 0.000010 0.000010 0.000010 0.000010 0.000010 0.000010 0.000010 0.000010 0.000010 0.000010 0.000010 0.999590 0.000010 0.000010 0.000010 0.000010 0.000010 0.000010 0.000010 0.000010 0.000010 0.000010 0.000010 0.000010 0.000010
0.000010 0.000010 0.000010 0.000010 0.000010 0.000010 0.000010 0.000010 0.000010 0.000010 0.000010 0.000010 0.000010 0.000010 0.000010 0.000010 0.000010 0.000010 0.000010 0.000010 0.000010 0.000010 0.000010 0.000010 0.000010 0.000010 0.000010 0.000010 0.999590 0.000010 0.000010 0.000010 0.000010 0.000010 0.000010 0.000010 0.000010 0.000010 0.000010 0.000010 0.000010 0.000010
0.000010 0.000010 0.000010 0.000010 0.000010 0.000010 0.000010 0.000010 0.000010 0.000010 0.000010 0.000010 0.000010 0.000010 0.000010 0.000010 0.000010 0.000010 0.000010 0.000010 0.000010 0.000010 0.000010 0.000010 0.000010 0.000010 0.000010 0.000010 0.999590 0.000010 0.000010 0.000010 0.000010 0.000010 0.000010 0.000010 0.000010 0.000010 0.000010 0.000010 0.000010 0.000010
0.000010 0.000010 0.000010 0.000010 0.000010 0.000010 0.000010 0.000010 0.000010 0.000010 0.000010 0.000010 0.000010 0.000010 0.000010 0.000010 0.000010 0.000010 0.000010 0.000010 0.000010 0.000010 0.000010 0.000010 0.000010 0.000010 0.000010 0.000010 0.999590 0.000010 0.000010 0.000010 0.000010 0.000010 0.000010 0.000010 0.000010 0.000010 0.000010 0.000010 0.000010 0.000010
0.000010 0.000010 0.000010 0.000010 0.000010 0.000010 0.000010 0.000010 0.000010 0.000010 0.000010 0.000010 0.000010 0.000010 0.000010 0.000010 0.000010 0.000010 0.000010 0.000010 0.000010 0.000010 0.000010 0.000010 0.000010 0.000010 0.000010 0.000010 0.978529 0.000010 0.013309 0.000010 0.000010 0.000010 0.000010 0.000010 0.000010 0.000010 0.000010 0.000010 0.000010 0.007772
0.000010 0.000010 0.000010 0.000010 0.000010 0.000010 0.000010 0.000010 0.000010 0.000010 0.000010 0.000010 0.000010 0.000010 0.000010 0.000010 0.000010 0.000010 0.000010 0.000010 0.000010 0.000010 0.000010 0.000010 0.000010 0.000010 0.000010 0.000010 0.999590 0.000010 0.000010 0.000010 0.000010 0.000010 0.000010 0.000010 0.000010 0.000010 0.000010 0.000010 0.000010 0.000010
0.000010 0.000981 0.000010 0.000010 0.027149 0.000010 0.000010 0.010106 0.000010 0.000010 0.020650 0.000010 0.000010 0.000010 0.000010 0.014796 0.000010 0.000010 0.002727 0.000010 0.024218 0.007484 0.045258 0.000010 0.000010 0.000010 0.000010 0.000010 0.781998 0.000010 0.000010 0.000010 0.055062 0.007798 0.000010 0.000159 0.000010 0.000010 0.001333 0.000010 0.000010 0.000010
0.000010 0.000010 0.000010 0.000010 0.000010 0.000010 0.000010 0.000010 0.000010 0.000010 0.000010 0.000010 0.000010 0.000010 0.000010 0.000010 0.000010 0.000010 0.000010 0.000010 0.000010 0.000010 0.000010 0.000010 0.000010 0.000010 0.000010 0.000010 0.999590 0.000010 0.000010 0.000010 0.000010 0.000010 0.000010 0.000010 0.000010 0.000010 0.000010 0.000010 0.000010 0.000010
0.000010 0.000010 0.000010 0.000010 0.000010 0.000010 0.000010 0.000010 0.000010 0.000010 0.000010 0.000010 0.000010 0.000010 0.000010 0.000010 0.000010 0.000010 0.000010 0.000010 0.000010 0.000010 0.000010 0.000010 0.000010 0.000010 0.000010 0.000010 0.999590 0.000010 0.000010 0.000010 0.000010 0.000010 0.000010 0.000010 0.000010 0.000010 0.000010 0.000010 0.000010 0.000010
0.000010 0.000010 0.000010 0.000010 0.000010 0.000010 0.000010 0.000010 0.000010 0.000010 0.000010 0.000010 0.000010 0.000010 0.000010 0.000010 0.000010 0.000010 0.000010 0.000010 0.000010 0.000010 0.000010 0.000010 0.000010 0.000010 0.000010 0.000010 0.999590 0.000010 0.000010 0.000010 0.000010 0.000010 0.000010 0.000010 0.000010 0.000010 0.000010 0.000010 0.000010 0.000010
0.000010 0.000010 0.000010 0.000010 0.000010 0.000010 0.000010 0.000010 0.000010 0.000010 0.000010 0.000010 0.000010 0.000010 0.000010 0.000010 0.000010 0.000010 0.000010 0.000010 0.000010 0.000010 0.000010 0.000010 0.000010 0.000010 0.000010 0.000010 0.999590 0.000010 0.000010 0.000010 0.000010 0.000010 0.000010 0.000010 0.000010 0.000010 0.000010 0.000010 0.000010 0.000010
0.000010 0.000010 0.000010 0.000010 0.000010 0.000010 0.000010 0.000010 0.000010 0.000010 0.000010 0.000010 0.000010 0.000010 0.000010 0.000010 0.000010 0.000010 0.000010 0.000010 0.000010 0.000010 0.000010 0.000010 0.000010 0.000010 0.000010 0.000010 0.999590 0.000010 0.000010 0.000010 0.000010 0.000010 0.000010 0.000010 0.000010 0.000010 0.000010 0.000010 0.000010 0.000010
0.000010 0.000010 0.000010 0.000010 0.000010 0.000010 0.000010 0.000010 0.000010 0.000010 0.000010 0.000010 0.000010 0.000010 0.000010 0.000010 0.000010 0.000010 0.000010 0.000010 0.000010 0.000010 0.000010 0.000010 0.000010 0.000010 0.000010 0.000010 0.999590 0.000010 0.000010 0.000010 0.000010 0.000010 0.000010 0.000010 0.000010 0.000010 0.000010 0.000010 0.000010 0.000010
0.000010 0.000010 0.000010 0.000010 0.000010 0.000010 0.000010 0.000010 0.000010 0.000010 0.000010 0.000010 0.000010 0.000010 0.000010 0.000010 0.000010 0.000010 0.000010 0.000010 0.000010 0.000010 0.000010 0.000010 0.000010 0.000010 0.000010 0.000010 0.999590 0.000010 0.000010 0.000010 0.000010 0.000010 0.000010 0.000010 0.000010 0.000010 0.000010 0.000010 0.000010 0.000010
0.000010 0.000010 0.000010 0.000010 0.000010 0.000010 0.000010 0.010219 0.000010 0.000010 0.000010 0.000010 0.000010 0.000010 0.000010 0.000010 0.000010 0.000010 0.000010 0.000010 0.019219 0.000010 0.000010 0.000010 0.000010 0.000010 0.000010 0.000010 0.939261 0.000010 0.015700 0.000010 0.015231 0.000010 0.000010 0.000010 0.000010 0.000011 0.000010 0.000010 0.000010 0.000010
0.125853 0.154229 0.000010 0.000010 0.103974 0.000010 0.000010 0.060063 0.000010 0.034712 0.004120 0.000010 0.000010 0.000010 0.000010 0.035179 0.000010 0.000010 0.000010 0.000010 0.029833 0.006739 0.000010 0.000010 0.000010 0.000010 0.005169 0.000010 0.060911 0.000010 0.026927 0.000010 0.193911 0.000010 0.000010 0.020906 0.000010 0.000010 0.127974 0.000010 0.000010 0.009240
0.151385 0.133322 0.000010 0.000010 0.085063 0.000010 0.000745 0.034482 0.000010 0.061630 0.036032 0.000010 0.000010 0.000010 0.000010 0.033448 0.000010 0.000010 0.000010 0.000010 0.010938 0.018019 0.012116 0.000010 0.000010 0.000010 0.031481 0.000010 0.032476 0.000010 0.033836 0.000010 0.179574 0.000010 0.000010 0.013030 0.000010 0.000010 0.109764 0.000010 0.000010 0.022417
0.117019 0.145661 0.000010 0.019890 0.098860 0.000010 0.007608 0.014845 0.000010 0.051319 0.005472 0.002399 0.000010 0.000010 0.000010 0.033360 0.015279 0.000010 0.000010 0.000010 0.023313 0.023054 0.016963 0.000010 0.000010 0.000010 0.014777 0.000010 0.026140 0.000010 0.042976 0.000010 0.144045 0.000010 0.002421 0.027927 0.000010 0.000010 0.139858 0.000010 0.000010 0.026614
0.174796 0.149928 0.000010 0.001199 0.093207 0.000010 0.000010 0.035584 0.000010 0.047857 0.010950 0.000010 0.000010 0.000010 0.000010 0.037430 0.000010 0.000010 0.000010 0.000010 0.026795 0.000010 0.000010 0.000010 0.000010 0.000010 0.015727 0.000010 0.023110 0.000010 0.036526 0.000010 0.200756 0.007543 0.003687 0.006579 0.000010 0.000010 0.110638 0.000010 0.000010 0.017447
0.158102 0.129686 0.000010 0.000010 0.060531 0.000010 0.000010 0.038492 0.000010 0.047715 0.000010 0.000010 0.001719 0.000010 0.000010 0.038946 0.000010 0.000010 0.000010 0.000010 0.002073 0.031334 0.009185 0.000010 0.000010 0.000010 0.021485 0.000010 0.030009 0.000010 0.019344 0.000010 0.201237 0.000010 0.000010 0.041096 0.000010 0.000010 0.146383 0.000010 0.000010 0.022414
0.142716 0.141592 0.000010 0.020991 0.109243 0.000010 0.000010 0.060583 0.000010 0.044088 0.010374 0.000010 0.000010 0.000010 0.000010 0.067427 0.000010 0.000010 0.000010 0.000010 0.031558 0.006842 0.000560 0.000010 0.000010 0.000010 0.014088 0.000010 0.016004 0.000010 0.021794 0.000010 0.170793 0.000010 0.000023 0.014478 0.000010 0.000010 0.115123 0.000010 0.000010 0.011492
0.155978 0.121063 0.000010 0.019124 0.069913 0.000010 0.000010 0.041133 0.000010 0.045858 0.025325 0.000010 0.001965 0.000010 0.000010 0.049594 0.011022 0.000010 0.000010 0.000010 0.024934 0.012349 0.000010 0.000010 0.000010 0.000010 0.025960 0.000010 0.019129 0.000010 0.030799 0.000010 0.176594 0.000010 0.012345 0.007575 0.000010 0.000010 0.133596 0.000010 0.000010 0.015524
0.146658 0.121989 0.000010 0.000010 0.099213 0.000010 0.000010 0.053292 0.000010 0.047780 0.001773 0.000010 0.000010 0.000010 0.000010 0.048341 0.003219 0.000010 0.000010 0.000010 0.023300 0.026438 0.016257 0.000010 0.000010 0.000010 0.000010 0.000010 0.042395 0.000010 0.034844 0.000010 0.186932 0.000010 0.000010 0.011593 0.000010 0.000010 0.135717 0.000010 0.000010 0.000010
0.138050 0.143301 0.000010 0.000010 0.120888 0.000010 0.000010 0.035474 0.000010 0.034111 0.000010 0.000010 0.000010 0.000010 0.000010 0.038979 0.000010 0.000010 0.000010 0.000010 0.017694 0.000696 0.018917 0.000010 0.000010 0.000010 0.010722 0.000010 0.009736 0.000010 0.042337 0.000010 0.183615 0.000010 0.000010 0.034765 0.000010 0.001546 0.139439 0.000010 0.000010 0.029480
0.151885 0.147663 0.000010 0.009472 0.084137 0.000010 0.000010 0.042823 0.000010 0.056536 0.000010 0.000010 0.000010 0.000010 0.000010 0.040998 0.000010 0.000010 0.000010 0.000010 0.000010 0.011008 0.015041 0.000010 0.000010 0.000010 0.031587 0.000010 0.040874 0.000010 0.026505 0.000010 0.185746 0.000010 0.003336 0.012645 0.000010 0.000010 0.123563 0.000010 0.000010 0.015931
0.159362 0.126215 0.000010 0.000010 0.077698 0.000010 0.000010 0.018449 0.000010 0.032045 0.000010 0.000010 0.004318 0.000010 0.000010 0.059778 0.001010 0.000010 0.000010 0.000010 0.021398 0.018739 0.011418 0.000010 0.000010 0.000010 0.016721 0.000010 0.034060 0.000010 0.026797 0.000010 0.180306 0.000010 0.000010 0.023931 0.000010 0.000010 0.161937 0.000010 0.000010 0.025578
0.116719 0.144212 0.000010 0.000010 0.103187 0.000010 0.000010 0.050772 0.000010 0.069790 0.016213 0.000010 0.000010 0.000010 0.000010 0.033763 0.013428 0.000010 0.000010 0.000010 0.015506 0.011496 0.001519 0.000010 0.000010 0.000010 0.014117 0.000010 0.033595 0.000010 0.022368 0.000010 0.202106 0.000010 0.000010 0.025039 0.000010 0.000010 0.104898 0.000010 0.000010 0.021032
0.140026 0.131711 0.000010 0.023469 0.087766 0.000010 0.000732 0.023580 0.000010 0.025281 0.022898 0.000010 0.000010 0.000010 0.000010 0.035238 0.010623 0.000010 0.000010 0.000010 0.017314 0.030714 0.002571 0.000010 0.000010 0.000010 0.050122 0.000010 0.012415 0.000010 0.028414 0.000010 0.184360 0.000010 0.004516 0.000085 0.000010 0.000010 0.164798 0.000010 0.000010 0.003156
0.126493 0.167039 0.000010 0.000010 0.088589 0.000010 0.000010 0.021513 0.000010 0.034766 0.011430 0.000010 0.000010 0.000010 0.000010 0.062701 0.000010 0.000010 0.000010 0.000010 0.021279 0.040625 0.023333 0.000010 0.000010 0.000010 0.026011 0.000010 0.007155 0.000010 0.039620 0.000010 0.170036 0.000010 0.000010 0.031081 0.000010 0.000010 0.116751 0.000010 0.000010 0.011328
0.136635 0.085758 0.000010 0.000010 0.113019 0.000010 0.009517 0.001193 0.000010 0.077266 0.000010 0.003945 0.003010 0.000010 0.000010 0.064787 0.014261 0.000010 0.004542 0.000010 0.028048 0.000010 0.000010 0.000010 0.000010 0.000010 0.021066 0.000010 0.030152 0.000010 0.020366 0.000010 0.215466 0.001977 0.000010 0.014308 0.000010 0.000010 0.134168 0.000010 0.000010 0.020297
0.142250 0.131694 0.000010 0.024008 0.138315 0.000010 0.000010 0.016291 0.000010 0.062341 0.000010 0.000010 0.000010 0.000010 0.000010 0.039212 0.000010 0.000010 0.000010 0.000010 0.020748 0.031442 0.018140 0.000010 0.000010 0.000010 0.000010 0.000010 0.020725 0.000010 0.024420 0.000010 0.207385 0.000010 0.000010 0.016950 0.000010 0.000010 0.094006 0.000010 0.000010 0.011812
0.157913 0.134398 0.000010 0.000010 0.077130 0.000010 0.000010 0.046694 0.000010 0.048059 0.000010 0.018027 0.008774 0.000010 0.000010 0.017438 0.005592 0.000010 0.000010 0.000010 0.015059 0.028238 0.013565 0.000010 0.000010 0.000010 0.036504 0.000010 0.061525 0.000010 0.035335 0.000010 0.166980 0.000010 0.000010 0.017390 0.000010 0.000010 0.092765 0.001737 0.000010 0.016656
0.140347 0.104750 0.000010 0.002364 0.113311 0.000010 0.000010 0.047249 0.000010 0.040579 0.003788 0.000010 0.009538 0.000010 0.000010 0.049136 0.000010 0.000010 0.000010 0.000010 0.026255 0.023210 0.000010 0.000010 0.000010 0.000010 0.003782 0.000010 0.016587 0.000010 0.028985 0.000010 0.235881 0.002201 0.000010 0.000014 0.000010 0.000010 0.151782 0.000010 0.000010 0.000010
0.136855 0.150437 0.000010 0.016800 0.069535 0.000010 0.000010 0.042414 0.000010 0.051943 0.000010 0.000010 0.000010 0.000010 0.000010 0.031760 0.000981 0.000010 0.000010 0.000010 0.016754 0.031560 0.000010 0.000010 0.000010 0.000010 0.007393 0.000010 0.041198 0.000010 0.031869 0.000010 0.188721 0.000010 0.009635 0.017534 0.000010 0.000010 0.133163 0.000010 0.000010 0.021209
0.171255 0.144057 0.000010 0.002565 0.110888 0.000010 0.000010 0.033828 0.000010 0.024772 0.000010 0.000010 0.000010 0.000010 0.000010 0.020534 0.009348 0.000010 0.000010 0.000010 0.032278 0.020062 0.000010 0.000010 0.000010 0.000010 0.013219 0.000010 0.041050 0.000010 0.031277 0.000010 0.188388 0.000010 0.001040 0.012822 0.000010 0.000010 0.131511 0.000010 0.000010 0.010864
0.000010 0.117883 0.000010 0.000010 0.000010 0.000010 0.000010 0.015724 0.000010 0.782393 0.000010 0.000010 0.000010 0.006118 0.000010 0.017411 0.000010 0.000010 0.004169 0.000010 0.000010 0.022163 0.001827 0.000010 0.000010 0.000010 0.000010 0.000010 0.000010 0.005339 0.004753 0.000010 0.016560 0.000010 0.000010 0.005361 0.000010 0.000010 0.000010 0.000010 0.000010 0.000010
0.000010 0.000010 0.000010 0.000010 0.000010 0.000010 0.000010 0.000010 0.000010 0.999590 0.000010 0.000010 0.000010 0.000010 0.000010 0.000010 0.000010 0.000010 0.000010 0.000010 0.000010 0.000010 0.000010 0.000010 0.000010 0.000010 0.000010 0.000010 0.000010 0.000010 0.000010 0.000010 0.000010 0.000010 0.000010 0.000010 0.000010 0.000010 0.000010 0.000010 0.000010 0.000010
0.000010 0.000010 0.000010 0.000010 0.000010 0.000010 0.000010 0.000010 0.000010 0.999590 0.000010 0.000010 0.000010 0.000010 0.000010 0.000010 0.000010 0.000010 0.000010 0.000010 0.000010 0.000010 0.000010 0.000010 0.000010 0.000010 0.000010 0.000010 0.000010 0.000010 0.000010 0.000010 0.000010 0.000010 0.000010 0.000010 0.000010 0.000010 0.000010 0.000010 0.000010 0.000010
0.019600 0.000010 0.000010 0.000010 0.000010 0.000010 0.000010 0.000010 0.000010 0.954094 0.000010 0.000010 0.000010 0.000010 0.000010 0.000010 0.000010 0.000010 0.018317 0.000010 0.000010 0.000010 0.000010 0.000010 0.000010 0.001707 0.000010 0.000010 0.000010 0.005912 0.000010 0.000010 0.000010 0.000010 0.000010 0.000010 0.000010 0.000010 0.000010 0.000010 0.000010 0.000010
0.000010 0.000010 0.000010 0.000010 0.000010 0.000010 0.000010 0.000010 0.000010 0.999590 0.000010 0.000010 0.000010 0.000010 0.000010 0.000010 0.000010 0.000010 0.000010 0.000010 0.000010 0.000010 0.000010 0.000010 0.000010 0.000010 0.000010 0.000010 0.000010 0.000010 0.000010 0.000010 0.000010 0.000010 0.000010 0.000010 0.000010 0.000010 0.000010 0.000010 0.000010 0.000010
0.000010 0.063385 0.001212 0.000010 0.017012 0.010096 0.000010 0.000010 0.000010 0.905507 0.000010 0.000010 0.000010 0.000010 0.000010 0.000010 0.000010 0.000010 0.000010 0.000010 0.000010 0.000010 0.000010 0.000010 0.000010 0.000010 0.000010 0.000010 0.000010 0.000010 0.000010 0.000010 0.000010 0.000010 0.002428 0.000010 0.000010 0.000010 0.000010 0.000010 0.000010 0.000010
0.000010 0.000010 0.000010 0.000010 0.000010 0.000010 0.000010 0.000010 0.000010 0.979339 0.000010 0.000010 0.010238 0.000010 0.000010 0.000010 0.000010 0.000010 0.000010 0.000010 0.000010 0.000010 0.000010 0.000010 0.000010 0.000010 0.001209 0.000010 0.008834 0.000010 0.000010 0.000010 0.000010 0.000010 0.000010 0.000010 0.000010 0.000010 0.000010 0.000010 0.000010 0.000010
0.000010 0.000010 0.000010 0.000010 0.000010 0.000010 0.000010 0.000010 0.000010 0.999590 0.000010 0.000010 0.000010 0.000010 0.000010 0.000010 0.000010 0.000010 0.000010 0.000010 0.000010 0.000010 0.000010 0.000010 0.000010 0.000010 0.000010 0.000010 0.000010 0.000010 0.000010 0.000010 0.000010 0.000010 0.000010 0.000010 0.000010 0.000010 0.000010 0.000010 0.000010 0.000010
0.028788 0.049482 0.005460 0.000010 0.009380 0.000010 0.000010 0.000010 0.000010 0.869605 0.000010 0.000010 0.000010 0.000010 0.000010 0.000010 0.000010 0.000010 0.000010 0.000010 0.007140 0.002255 0.000010 0.001069 0.002468 0.000010 0.000010 0.000010 0.000010 0.000010 0.012514 0.000010 0.000010 0.000010 0.000014 0.000010 0.000010 0.000010 0.000010 0.011525 0.000010 0.000010
0.000010 0.000010 0.000010 0.000010 0.000010 0.000010 0.000010 0.000010 0.000010 0.994772 0.000010 0.000746 0.000010 0.000010 0.004092 0.000010 0.000010 0.000010 0.000010 0.000010 0.000010 0.000010 0.000010 0.000010 0.000010 0.000010 0.000010 0.000010 0.000010 0.000010 0.000010 0.000010 0.000010 0.000010 0.000010 0.000010 0.000010 0.000010 0.000010 0.000010 0.000010 0.000010
0.000010 0.000010 0.000010 0.000010 0.000010 0.000010 0.000010 0.000010 0.000010 0.997438 0.000010 0.000010 0.000010 0.000010 0.000010 0.000010 0.000010 0.000010 0.000010 0.000010 0.000010 0.000010 0.000010 0.000010 0.000010 0.000010 0.000010 0.000010 0.000010 0.000010 0.000010 0.000010 0.000010 0.000010 0.000010 0.000010 0.000010 0.000010 0.000010 0.002162 0.000010 0.000010
0.000010 0.000010 0.000010 0.000010 0.000010 0.000010 0.000010 0.000010 0.000010 0.999590 0.000010 0.000010 0.000010 0.000010 0.000010 0.000010 0.000010 0.000010 0.000010 0.000010 0.000010 0.000010 0.000010 0.000010 0.000010 0.000010 0.000010 0.000010 0.000010 0.000010 0.000010 0.000010 0.000010 0.000010 0.000010 0.000010 0.000010 0.000010 0.000010 0.000010 0.000010 0.000010
0.000010 0.000010 0.000010 0.000010 0.000010 0.000010 0.000010 0.000010 0.000010 0.999590 0.000010 0.000010 0.000010 0.000010 0.000010 0.000010 0.000010 0.000010 0.000010 0.000010 0.000010 0.000010 0.000010 0.000010 0.000010 0.000010 0.000010 0.000010 0.000010 0.000010 0.000010 0.000010 0.000010 0.000010 0.000010 0.000010 0.000010 0.000010 0.000010 0.000010 0.000010 0.000010
0.000010 0.000010 0.000010 0.000010 0.000010 0.000010 0.000010 0.000010 0.000010 0.992410 0.000010 0.000010 0.000010 0.000010 0.000010 0.000010 0.000010 0.000010 0.000010 0.000010 0.002730 0.000010 0.000010 0.000010 0.000010 0.000010 0.000010 0.000010 0.000010 0.000010 0.000010 0.000010 0.000010 0.000010 0.001272 0.000010 0.000010 0.000010 0.000010 0.003207 0.000010 0.000010
0.000010 0.000010 0.000010 0.000010 0.000010 0.000010 0.000010 0.000010 0.000010 0.999590 0.000010 0.000010 0.000010 0.000010 0.000010 0.000010 0.000010 0.000010 0.000010 0.000010 0.000010 0.000010 0.000010 0.000010 0.000010 0.000010 0.000010 0.000010 0.000010 0.000010 0.000010 0.000010 0.000010 0.000010 0.000010 0.000010 0.000010 0.000010 0.000010 0.000010 0.000010 0.000010
0.000010 0.000010 0.000010 0.000010 0.000010 0.000010 0.000010 0.000010 0.000010 0.999590 0.000010 0.000010 0.000010 0.000010 0.000010 0.000010 0.000010 0.000010 0.000010 0.000010 0.000010 0.000010 0.000010 0.000010 0.000010 0.000010 0.000010 0.000010 0.000010 0.000010 0.000010 0.000010 0.000010 0.000010 0.000010 0.000010 0.000010 0.000010 0.000010 0.000010 0.000010 0.000010
0.000010 0.000010 0.000010 0.000010 0.000010 0.000010 0.000010 0.000010 0.000010 0.999590 0.000010 0.000010 0.000010 0.000010 0.000010 0.000010 0.000010 0.000010 0.000010 0.000010 0.000010 0.000010 0.000010 0.000010 0.000010 0.000010 0.000010 0.000010 0.000010 0.000010 0.000010 0.000010 0.000010 0.000010 0.000010 0.000010 0.000010 0.000010 0.000010 0.000010 0.000010 0.000010
0.000010 0.000010 0.000010 0.000010 0.000010 0.000010 0.000010 0.000010 0.000010 0.983817 0.000010 0.000010 0.007546 0.000010 0.000010 0.000010 0.000010 0.000010 0.000010 0.000010 0.000010 0.000010 0.000010 0.000010 0.000010 0.000010 0.000010 0.000010 0.000010 0.000010 0.000010 0.000010 0.000010 0.000010 0.008247 0.000010 0.000010 0.000010 0.000010 0.000010 0.000010 0.000010
0.000010 0.000010 0.000010 0.000010 0.000010 0.000010 0.000010 0.000010 0.000010 0.999590 0.000010 0.000010 0.000010 0.000010 0.000010 0.000010 0.000010 0.000010 0.000010 0.000010 0.000010 0.000010 0.000010 0.000010 0.000010 0.000010 0.000010 0.000010 0.000010 0.000010 0.000010 0.000010 0.000010 0.000010 0.000010 0.000010 0.000010 0.000010 0.000010 0.000010 0.000010 0.000010
0.000010 0.000010 0.000010 0.000010 0.000010 0.000010 0.000010 0.000010 0.000010 0.999590 0.000010 0.000010 0.000010 0.000010 0.000010 0.000010 0.000010 0.000010 0.000010 0.000010 0.000010 0.000010 0.000010 0.000010 0.000010 0.000010 0.000010 0.000010 0.000010 0.000010 0.000010 0.000010 0.000010 0.000010 0.000010 0.000010 0.000010 0.000010 0.000010 0.000010 0.000010 0.000010
0.991193 0.000010 0.000010 0.000010 0.000010 0.000010 0.000010 0.008407 0.000010 0.000010 0.000010 0.000010 0.000010 0.000010 0.000010 0.000010 0.000010 0.000010 0.000010 0.000010 0.000010 0.000010 0.000010 0.000010 0.000010 0.000010 0.000010 0.000010 0.000010 0.000010 0.000010 0.000010 0.000010 0.000010 0.000010 0.000010 0.000010 0.000010 0.000010 0.000010 0.000010 0.000010
0.781008 0.029793 0.000010 0.002400 0.038363 0.000010 0.057115 0.000010 0.000010 0.000010 0.000010 0.001167 0.000010 0.000010 0.000010 0.009731 0.000148 0.000010 0.000759 0.000010 0.000010 0.013191 0.000010 0.000010 0.000010 0.000010 0.000010 0.000010 0.000010 0.000010 0.000010 0.000010 0.000010 0.018978 0.000010 0.005952 0.000010 0.006626 0.034490 0.000010 0.000010 0.000010
0.783456 0.000010 0.000010 0.000010 0.000010 0.000010 0.025025 0.005624 0.000010 0.000068 0.000010 0.000010 0.009256 0.000010 0.000010 0.000010 0.001732 0.000010 0.000010 0.000010 0.000010 0.018250 0.000010 0.000010 0.000010 0.000010 0.000010 0.000010 0.000010 0.000010 0.013171 0.000010 0.000010 0.111867 0.000010 0.000010 0.000010 0.031230 0.000010 0.000010 0.000010 0.000010
0.980701 0.000010 0.000010 0.000010 0.000010 0.000010 0.000010 0.001647 0.000010 0.000010 0.000010 0.000010 0.001463 0.000010 0.000010 0.000010 0.003499 0.000010 0.000010 0.000010 0.000010 0.000010 0.000010 0.000010 0.000010 0.000010 0.000010 0.000010 0.002356 0.000010 0.000010 0.000010 0.000010 0.000010 0.005431 0.004553 0.000010 0.000010 0.000010 0.000010 0.000010 0.000010
0.736444 0.000010 0.000010 0.000010 0.000010 0.000010 0.061514 0.000010 0.000010 0.000010 0.000010 0.000010 0.000010 0.000010 0.000010 0.000010 0.000010 0.000010 0.007341 0.000010 0.000010 0.003629 0.000010 0.000010 0.000010 0.000010 0.000010 0.000010 0.000010 0.000010 0.000010 0.000010 0.000010 0.126990 0.000010 0.000010 0.000010 0.052735 0.000010 0.000010 0.000010 0.010997
0.842223 0.000010 0.000010 0.000010 0.000010 0.000010 0.012262 0.017642 0.000010 0.000010 0.005426 0.000010 0.003227 0.000010 0.000010 0.005768 0.000010 0.000010 0.000010 0.000010 0.012319 0.005641 0.000010 0.000010 0.000010 0.000010 0.000010 0.000010 0.000010 0.000010 0.000010 0.000010 0.000010 0.082907 0.000010 0.004419 0.000010 0.007787 0.000010 0.000010 0.000010 0.000077
0.788582 0.000010 0.000010 0.009740 0.000010 0.000010 0.000010 0.000010 0.000010 0.000010 0.000010 0.000010 0.002024 0.000010 0.000010 0.000010 0.000010 0.000010 0.000010 0.000010 0.000010 0.000010 0.000010 0.000010 0.000010 0.000010 0.000010 0.000010 0.000010 0.000010 0.000010 0.000010 0.000010 0.199270 0.000010 0.000010 0.000010 0.000013 0.000010 0.000010 0.000010 0.000010
0.936394 0.000010 0.000010 0.000010 0.000010 0.000010 0.032756 0.000010 0.000010 0.000010 0.000010 0.000010 0.000010 0.000010 0.000010 0.000010 0.000010 0.000010 0.000010 0.000010 0.000010 0.000010 0.000010 0.000010 0.000010 0.000010 0.000010 0.000010 0.000010 0.000010 0.000010 0.000010 0.000010 0.019188 0.000010 0.000010 0.000010 0.011282 0.000010 0.000010 0.000010 0.000010
0.815368 0.000010 0.000010 0.000010 0.000010 0.000010 0.049640 0.000010 0.000010 0.000010 0.000010 0.000010 0.000010 0.000010 0.000010 0.000010 0.000010 0.000010 0.000010 0.000010 0.000010 0.017722 0.000010 0.000010 0.000010 0.000010 0.000010 0.000010 0.000010 0.000010 0.000010 0.000010 0.000010 0.101363 0.001361 0.000010 0.000010 0.014186 0.000010 0.000010 0.000010 0.000010
0.920523 0.000010 0.000010 0.000010 0.000010 0.000010 0.016616 0.000010 0.000010 0.000010 0.000010 0.000010 0.000010 0.000010 0.000010 0.000010 0.000010 0.000010 0.000010 0.000010 0.000010 0.000010 0.000010 0.000010 0.000010 0.000010 0.000010 0.000010 0.000010 0.000010 0.000010 0.000010 0.000010 0.051360 0.000010 0.000010 0.000010 0.011121 0.000010 0.000010 0.000010 0.000010
0.803920 0.000010 0.000010 0.000010 0.000010 0.000010 0.000010 0.000010 0.000010 0.000010 0.000010 0.000010 0.000763 0.000010 0.000010 0.000010 0.002992 0.000010 0.000010 0.000010 0.000010 0.000010 0.000010 0.000010 0.000010 0.000010 0.001475 0.000010 0.000010 0.000010 0.000010 0.000010 0.000010 0.133839 0.000010 0.000010 0.000010 0.045271 0.000010 0.000010 0.000010 0.011390
0.667482 0.000010 0.000010 0.000010 0.000010 0.000010 0.007852 0.000010 0.000010 0.000010 0.000010 0.000010 0.003052 0.000010 0.000010 0.000010 0.000010 0.000010 0.000010 0.000010 0.000010 0.000010 0.017432 0.000010 0.000010 0.000010 0.000010 0.000010 0.000010 0.000010 0.000010 0.000010 0.000010 0.266601 0.007113 0.000010 0.000010 0.030118 0.000010 0.000010 0.000010 0.000010
0.771591 0.000010 0.000010 0.000010 0.000010 0.000010 0.000010 0.000010 0.000010 0.000010 0.000010 0.000010 0.000010 0.000010 0.000010 0.000010 0.000010 0.000010 0.000010 0.000010 0.000010 0.000010 0.000010 0.000010 0.000010 0.000010 0.000010 0.000010 0.000010 0.000010 0.000010 0.000010 0.000010 0.146135 0.000010 0.000010 0.000010 0.081885 0.000010 0.000010 0.000010 0.000010
0.780030 0.000010 0.000010 0.000010 0.000010 0.000010 0.031433 0.000010 0.000010 0.000010 0.000010 0.000010 0.004440 0.000010 0.000010 0.000010 0.000010 0.000010 0.000010 0.000010 0.000010 0.000010 0.000010 0.000010 0.000010 0.000010 0.000010 0.000010 0.000010 0.000010 0.000010 0.000010 0.000010 0.147952 0.000010 0.000010 0.000010 0.035775 0.000010 0.000010 0.000010 0.000010
0.664469 0.000010 0.000010 0.009830 0.000010 0.000010 0.000010 0.000010 0.000010 0.000010 0.002245 0.000010 0.000010 0.000010 0.000010 0.000010 0.000010 0.000010 0.000010 0.000010 0.000015 0.015566 0.016207 0.000010 0.000010 0.000010 0.000010 0.000010 0.000010 0.000010 0.000010 0.000010 0.000010 0.254468 0.000010 0.000010 0.000010 0.032528 0.000010 0.000010 0.000010 0.004342
0.917464 0.000010 0.000010 0.000010 0.002743 0.000010 0.000010 0.000010 0.000010 0.000010 0.000010 0.000010 0.009085 0.000010 0.000010 0.000010 0.000010 0.000010 0.000010 0.000010 0.000010 0.000010 0.000010 0.000010 0.000010 0.000010 0.000010 0.000010 0.014418 0.000010 0.000010 0.000010 0.000010 0.006555 0.000010 0.008202 0.000010 0.025773 0.014323 0.000010 0.000010 0.001108
0.907975 0.000010 0.000010 0.000010 0.000010 0.000010 0.000010 0.025855 0.000010 0.007470 0.000010 0.000010 0.012544 0.000010 0.000010 0.000010 0.000010 0.000010 0.000010 0.000010 0.000010 0.000010 0.000010 0.000010 0.000010 0.000010 0.000014 0.000010 0.000010 0.000010 0.006839 0.000010 0.013914 0.000010 0.000010 0.000010 0.000010 0.000010 0.019799 0.000010 0.000010 0.005262
0.517757 0.000010 0.000010 0.026006 0.000010 0.000010 0.000010 0.007787 0.000010 0.000010 0.000010 0.000010 0.000010 0.000010 0.000010 0.001489 0.000010 0.000010 0.006056 0.000010 0.000010 0.000010 0.000010 0.000010 0.000010 0.000010 0.000010 0.000010 0.000010 0.000010 0.000010 0.000010 0.000010 0.408662 0.010804 0.000010 0.000010 0.021099 0.000010 0.000010 0.000010 0.000010
0.914450 0.000010 0.000010 0.000010 0.005735 0.000010 0.000010 0.023137 0.000010 0.000010 0.000010 0.000010 0.010935 0.000010 0.000010 0.000010 0.000010 0.000010 0.000010 0.000010 0.000010 0.011422 0.000010 0.000010 0.000010 0.000010 0.000010 0.000010 0.000835 0.000010 0.000010 0.000010 0.000010 0.000010 0.000010 0.000010 0.000010 0.000010 0.033135 0.000010 0.000010 0.000010
0.865365 0.000010 0.000010 0.000010 0.000010 0.000010 0.066122 0.000010 0.000010 0.000010 0.000010 0.000010 0.005322 0.000010 0.000010 0.000010 0.000010 0.000010 0.000010 0.000010 0.000010 0.019772 0.003342 0.000010 0.000010 0.000010 0.000010 0.000010 0.000010 0.000010 0.000010 0.000010 0.000010 0.039717 0.000010 0.000010 0.000010 0.000010 0.000010 0.000010 0.000010 0.000010
0.011048 0.000010 0.054484 0.000010 0.000010 0.000010 0.045351 0.000010 0.000010 0.000010 0.000010 0.007344 0.000010 0.000010 0.030704 0.680456 0.009888 0.000010 0.000010 0.000010 0.000010 0.000010 0.019599 0.069271 0.008940 0.009808 0.000010 0.009578 0.000010 0.012127 0.017436 0.000010 0.000010 0.000010 0.000010 0.000010 0.000010 0.000010 0.000010 0.008700 0.000010 0.005006
0.002154 0.000010 0.025126 0.000010 0.027532 0.000010 0.000010 0.002654 0.004443 0.000010 0.000010 0.007762 0.017867 0.000010 0.000010 0.805895 0.000010 0.000010 0.003304 0.000010 0.000010 0.000010 0.000010 0.012856 0.004688 0.000010 0.000010 0.026196 0.005780 0.000010 0.000957 0.000010 0.000442 0.000010 0.000010 0.009419 0.000010 0.017512 0.000010 0.000106 0.025077 0.000010
0.000010 0.013316 0.025818 0.000010 0.010397 0.008482 0.036033 0.000010 0.001489 0.000010 0.000010 0.011856 0.000010 0.000010 0.000010 0.683641 0.000175 0.000010 0.006730 0.005970 0.012712 0.000010 0.000010 0.076333 0.000010 0.000010 0.005229 0.026072 0.020279 0.001600 0.000011 0.007897 0.000010 0.002494 0.000010 0.019123 0.000010 0.014081 0.002630 0.000010 0.006517 0.000946
0.000010 0.000010 0.000010 0.000010 0.000010 0.000010 0.000010 0.000010 0.000010 0.000010 0.000010 0.000010 0.001570 0.000010 0.000010 0.990260 0.000011 0.000010 0.007778 0.000010 0.000010 0.000010 0.000010 0.000010 0.000010 0.000010 0.000010 0.000010 0.000010 0.000010 0.000010 0.000010 0.000010 0.000010 0.000010 0.000010 0.000010 0.000010 0.000010 0.000010 0.000010 0.000010
0.000010 0.000010 0.000010 0.000010 0.000010 0.000010 0.000010 0.000010 0.000010 0.000010 0.000010 0.000010 0.000010 0.000010 0.000010 0.946175 0.000010 0.000010 0.002714 0.000010 0.000010 0.000010 0.000010 0.016989 0.007478 0.003403 0.000010 0.021386 0.000010 0.000010 0.000010 0.001506 0.000010 0.000010 0.000010 0.000010 0.000010 0.000010 0.000010 0.000010 0.000010 0.000010
0.000010 0.000010 0.024991 0.000010 0.000010 0.000010 0.000010 0.000010 0.000010 0.003538 0.000010 0.000010 0.012699 0.000010 0.000010 0.783766 0.007292 0.000010 0.000010 0.017038 0.000010 0.000010 0.000010 0.083040 0.003346 0.015705 0.000010 0.012507 0.003294 0.005626 0.000010 0.000010 0.000010 0.000010 0.012097 0.000010 0.014781 0.000010 0.000010 0.000010 0.000010 0.000010
0.000010 0.000010 0.037978 0.000010 0.000010 0.000010 0.065781 0.007773 0.000010 0.000010 0.000010 0.001362 0.000010 0.000010 0.000010 0.666496 0.009709 0.000010 0.006031 0.000010 0.000010 0.000010 0.011352 0.066040 0.001941 0.019369 0.010545 0.000010 0.022898 0.000010 0.000010 0.003172 0.019044 0.000010 0.000010 0.000010 0.002448 0.003935 0.000010 0.032348 0.000010 0.011546
0.000010 0.000010 0.000010 0.000010 0.000010 0.000010 0.000010 0.000010 0.000010 0.000010 0.000010 0.000010 0.000010 0.000010 0.000010 0.999590 0.000010 0.000010 0.000010 0.000010 0.000010 0.000010 0.000010 0.000010 0.000010 0.000010 0.000010 0.000010 0.000010 0.000010 0.000010 0.000010 0.000010 0.000010 0.000010 0.000010 0.000010 0.000010 0.000010 0.000010 0.000010 0.000010
0.007217 0.020547 0.000010 0.000010 0.000010 0.004937 0.012637 0.015924 0.000010 0.000010 0.000010 0.007094 0.003097 0.000010 0.000010 0.766791 0.002449 0.000010 0.014702 0.006545 0.005495 0.000010 0.000010 0.057619 0.000010 0.000010 0.000010 0.000010 0.000010 0.000010 0.009976 0.005444 0.014877 0.000010 0.012243 0.023910 0.000293 0.000010 0.000010 0.003272 0.000010 0.004723
0.000010 0.000010 0.000010 0.000010 0.000010 0.000010 0.000010 0.000010 0.000010 0.000010 0.000010 0.000010 0.000010 0.000010 0.000010 0.985058 0.000010 0.000010 0.014542 0.000010 0.000010 0.000010 0.000010 0.000010 0.000010 0.000010 0.000010 0.000010 0.000010 0.000010 0.000010 0.000010 0.000010 0.000010 0.000010 0.000010 0.000010 0.000010 0.000010 0.000010 0.000010 0.000010
0.000010 0.000010 0.000010 0.000010 0.000010 0.000010 0.000010 0.000010 0.000010 0.000010 0.000010 0.000010 0.000010 0.000010 0.000010 0.972747 0.000010 0.000010 0.002805 0.000010 0.000010 0.000010 0.000010 0.000010 0.001853 0.000010 0.000010 0.000010 0.000010 0.000010 0.000010 0.000010 0.000010 0.000010 0.000010 0.000010 0.000010 0.000010 0.000010 0.022214 0.000010 0.000010
0.001338 0.000010 0.000010 0.000010 0.001277 0.003709 0.000010 0.000010 0.000010 0.000010 0.000010 0.000010 0.000010 0.000010 0.000010 0.960992 0.000010 0.000010 0.012370 0.000010 0.000010 0.000010 0.000010 0.000010 0.000010 0.000010 0.000010 0.005368 0.000010 0.001681 0.000010 0.000010 0.000010 0.000010 0.000010 0.012926 0.000010 0.000010 0.000010 0.000010 0.000010 0.000010
0.000010 0.000010 0.000010 0.000010 0.000010 0.000010 0.000010 0.000010 0.000010 0.000010 0.000010 0.000010 0.000010 0.000010 0.000010 0.985683 0.000010 0.000010 0.000010 0.000010 0.000010 0.000010 0.000010 0.000010 0.000010 0.000010 0.000010 0.000010 0.000010 0.000010 0.000010 0.000010 0.000010 0.000010 0.000010 0.000010 0.000010 0.000010 0.000010 0.013917 0.000010 0.000010
0.000010 0.000010 0.000010 0.000010 0.000010 0.010703 0.000010 0.025579 0.000010 0.006464 0.000010 0.000018 0.000010 0.000010 0.000010 0.896324 0.000010 0.000010 0.008901 0.000010 0.014259 0.000010 0.002998 0.000010 0.014455 0.000010 0.002933 0.000010 0.000010 0.000010 0.000010 0.000010 0.000010 0.002298 0.000010 0.000010 0.000010 0.008046 0.000010 0.000010 0.000010 0.006730
0.000010 0.000010 0.011850 0.000010 0.000010 0.000010 0.000010 0.000010 0.000010 0.000010 0.000010 0.000010 0.000010 0.000010 0.000010 0.980938 0.000010 0.000010 0.000010 0.000010 0.000010 0.000010 0.000010 0.000010 0.006823 0.000010 0.000010 0.000010 0.000010 0.000010 0.000010 0.000010 0.000010 0.000010 0.000010 0.000010 0.000010 0.000010 0.000010 0.000010 0.000010 0.000010
0.000010 0.000010 0.000010 0.000010 0.000010 0.000010 0.000010 0.000010 0.000010 0.012370 0.000010 0.010395 0.021641 0.000010 0.000010 0.923437 0.000010 0.000010 0.000010 0.000010 0.000010 0.000010 0.000010 0.000010 0.000010 0.000010 0.016027 0.000010 0.000010 0.006636 0.000010 0.000010 0.000010 0.000010 0.000010 0.009142 0.000010 0.000010 0.000010 0.000010 0.000010 0.000010
0.000010 0.000010 0.000010 0.000010 0.000010 0.000010 0.000010 0.000010 0.000010 0.000010 0.000010 0.000010 0.000010 0.000010 0.000010 0.988834 0.000010 0.000010 0.000010 0.000010 0.000010 0.000010 0.000010 0.010766 0.000010 0.000010 0.000010 0.000010 0.000010 0.000010 0.000010 0.000010 0.000010 0.000010 0.000010 0.000010 0.000010 0.000010 0.000010 0.000010 0.000010 0.000010
0.000010 0.000010 0.000010 0.000010 0.000010 0.000010 0.000010 0.000010 0.010112 0.000010 0.000010 0.000010 0.000010 0.000010 0.025581 0.927523 0.000010 0.000010 0.000010 0.000010 0.000010 0.000010 0.000010 0.000010 0.009526 0.000010 0.000010 0.000010 0.000010 0.000010 0.000010 0.000010 0.000010 0.000010 0.000010 0.000010 0.000010 0.000010 0.000010 0.003775 0.023123 0.000010
0.000010 0.004519 0.006114 0.000010 0.034538 0.006673 0.000010 0.000010 0.001041 0.012732 0.000010 0.003318 0.000010 0.003738 0.000010 0.834646 0.009356 0.000010 0.028258 0.011509 0.000010 0.000010 0.000010 0.000010 0.000010 0.000010 0.000010 0.000010 0.000010 0.000010 0.000010 0.006148 0.000010 0.000010 0.000010 0.000010 0.000164 0.017320 0.018109 0.000010 0.000010 0.001566
0.000010 0.000010 0.000010 0.000010 0.000010 0.000010 0.000010 0.000010 0.000010 0.000010 0.000010 0.000010 0.000010 0.000010 0.000010 0.999590 0.000010 0.000010 0.000010 0.000010 0.000010 0.000010 0.000010 0.000010 0.000010 0.000010 0.000010 0.000010 0.000010 0.000010 0.000010 0.000010 0.000010 0.000010 0.000010 0.000010 0.000010 0.000010 0.000010 0.000010 0.000010 0.000010
0.000010 0.000010 0.000010 0.000010 0.000010 0.000010 0.000010 0.000010 0.000010 0.000010 0.000010 0.000010 0.000010 0.000010 0.000010 0.000010 0.000010 0.000010 0.000010 0.000010 0.000010 0.000010 0.000010 0.000010 0.000010 0.000010 0.000010 0.000010 0.000010 0.000010 0.000010 0.000010 0.000010 0.000010 0.000010 0.000010 0.000010 0.000010 0.000010 0.000010 0.000010 0.999590
0.000010 0.000010 0.000010 0.000010 0.000010 0.000010 0.000010 0.000010 0.000010 0.000010 0.000010 0.000010 0.000010 0.000010 0.000010 0.000010 0.000010 0.000010 0.000010 0.000010 0.000010 0.000010 0.000010 0.000010 0.000010 0.000010 0.000010 0.000010 0.000010 0.000010 0.000010 0.000010 0.000010 0.000010 0.000010 0.000010 0.000010 0.000010 0.000010 0.000010 0.000010 0.999590
0.000010 0.000010 0.000010 0.000010 0.000010 0.000010 0.000010 0.000010 0.000010 0.000010 0.000010 0.000010 0.000010 0.000010 0.000010 0.000010 0.000010 0.000010 0.000010 0.000010 0.000010 0.000010 0.000010 0.000010 0.000010 0.000010 0.000010 0.000010 0.000010 0.000010 0.000010 0.000010 0.000010 0.000010 0.000010 0.000010 0.000010 0.000010 0.000010 0.000010 0.000010 0.999590
0.000010 0.000010 0.000010 0.000010 0.000010 0.000010 0.000010 0.000010 0.000010 0.000010 0.000010 0.000010 0.000010 0.000010 0.000010 0.000010 0.000010 0.000010 0.000010 0.000010 0.000010 0.000010 0.000010 0.000010 0.000010 0.000010 0.000010 0.000010 0.000010 0.000010 0.000010 0.000010 0.000010 0.000010 0.000010 0.000010 0.000010 0.000010 0.000010 0.000010 0.000010 0.999590
0.000010 0.000010 0.000010 0.000010 0.000010 0.000010 0.000010 0.000010 0.000010 0.000010 0.000010 0.000010 0.000010 0.000010 0.000010 0.000010 0.000010 0.000010 0.000010 0.000010 0.000010 0.000010 0.000010 0.000010 0.000010 0.000010 0.000010 0.000010 0.000010 0.000010 0.000010 0.000010 0.000010 0.000010 0.000010 0.000010 0.000010 0.000010 0.000010 0.000010 0.000010 0.999590
0.000010 0.000010 0.000010 0.000010 0.000010 0.000010 0.000010 0.000010 0.000010 0.000010 0.000010 0.000010 0.000010 0.000010 0.000010 0.000010 0.000010 0.000010 0.000010 0.000010 0.000010 0.000010 0.000010 0.000010 0.000010 0.000010 0.000010 0.000010 0.000010 0.000010 0.000010 0.000010 0.000010 0.000010 0.000010 0.000010 0.000010 0.000010 0.000010 0.000010 0.000010 0.999590
0.000010 0.000010 0.000010 0.000010 0.000010 0.000010 0.000010 0.000010 0.000010 0.000010 0.000010 0.000010 0.000010 0.000010 0.000010 0.000010 0.000010 0.000010 0.000010 0.000010 0.000010 0.000010 0.000010 0.000010 0.000010 0.000010 0.000010 0.000010 0.000010 0.000010 0.000010 0.000010 0.000010 0.000010 0.000010 0.000010 0.000010 0.000010 0.000010 0.000010 0.000010 0.999590
0.000010 0.000010 0.000010 0.000010 0.000010 0.000010 0.000010 0.000010 0.000010 0.000010 0.000010 0.000010 0.000010 0.000010 0.000010 0.000010 0.000010 0.000010 0.000010 0.000010 0.000010 0.000010 0.000010 0.000010 0.000010 0.000010 0.000010 0.000010 0.000010 0.000010 0.000010 0.000010 0.000010 0.000010 0.000010 0.000010 0.000010 0.000010 0.000010 0.000010 0.000010 0.999590
0.000010 0.000010 0.000010 0.000010 0.000010 0.000399 0.000010 0.000010 0.000010 0.000010 0.833627 0.144420 0.000010 0.000010 0.000010 0.000010 0.000010 0.000010 0.000010 0.000010 0.005142 0.000010 0.000010 0.000010 0.000010 0.000010 0.000010 0.000010 0.006955 0.000010 0.001141 0.000010 0.002252 0.000010 0.000010 0.000010 0.000010 0.005725 0.000010 0.000010 0.000010 0.000010
0.000010 0.000010 0.000010 0.003798 0.020266 0.000010 0.000010 0.007177 0.000010 0.000010 0.745068 0.199076 0.000010 0.000010 0.000010 0.000010 0.000010 0.000010 0.000010 0.000010 0.000010 0.000010 0.000010 0.000010 0.000010 0.000010 0.000843 0.000010 0.000010 0.000010 0.000010 0.000010 0.000010 0.000010 0.000010 0.000010 0.000010 0.006745 0.000010 0.000010 0.000010 0.016688
0.000010 0.000010 0.000010 0.000010 0.010574 0.000010 0.000010 0.000010 0.000010 0.000010 0.785231 0.184129 0.000010 0.000010 0.000010 0.000010 0.000010 0.000010 0.000010 0.000010 0.004420 0.000010 0.000010 0.000010 0.000010 0.000010 0.005921 0.000010 0.000010 0.000010 0.000010 0.000010 0.000010 0.000010 0.000010 0.000010 0.000010 0.009364 0.000010 0.000010 0.000010 0.000010
0.000010 0.000010 0.000010 0.000010 0.000010 0.000010 0.000010 0.000010 0.000010 0.000010 0.859220 0.131428 0.000010 0.000010 0.000010 0.000010 0.000010 0.000010 0.000010 0.000010 0.000010 0.000010 0.000010 0.001686 0.000010 0.000010 0.000010 0.000010 0.000010 0.001283 0.000933 0.005089 0.000010 0.000010 0.000010 0.000010 0.000010 0.000010 0.000010 0.000010 0.000010 0.000010
0.000582 0.000010 0.000010 0.020359 0.000010 0.000010 0.000010 0.000010 0.000010 0.000010 0.801008 0.111678 0.000010 0.000010 0.000010 0.000010 0.014314 0.000010 0.000016 0.000010 0.019155 0.000010 0.000010 0.026487 0.000010 0.000268 0.000010 0.000010 0.000010 0.000010 0.000010 0.000010 0.000010 0.000010 0.000010 0.000010 0.000010 0.005813 0.000010 0.000010 0.000010 0.000010
0.000010 0.000010 0.000010 0.000010 0.000010 0.000010 0.000010 0.013725 0.000010 0.001131 0.000010 0.793890 0.000010 0.000010 0.005809 0.018112 0.021260 0.000588 0.000010 0.019067 0.028805 0.030911 0.000010 0.009851 0.003771 0.000010 0.001931 0.010887 0.003050 0.000010 0.000010 0.000825 0.000010 0.002174 0.004890 0.000010 0.003471 0.012396 0.000010 0.000010 0.013243 0.000010
0.000010 0.019954 0.007732 0.010911 0.000010 0.011385 0.000010 0.000010 0.000010 0.000010 0.000010 0.851872 0.000010 0.000010 0.000010 0.004446 0.000010 0.026577 0.000010 0.000010 0.005197 0.007957 0.000010 0.017798 0.000010 0.000010 0.000010 0.000010 0.000010 0.000010 0.000010 0.000010 0.000010 0.000010 0.000010 0.000010 0.000010 0.013601 0.000010 0.000010 0.000010 0.022270
0.000010 0.000010 0.000010 0.000010 0.000010 0.000010 0.000010 0.000010 0.000010 0.000010 0.000010 0.996085 0.003515 0.000010 0.000010 0.000010 0.000010 0.000010 0.000010 0.000010 0.000010 0.000010 0.000010 0.000010 0.000010 0.000010 0.000010 0.000010 0.000010 0.000010 0.000010 0.000010 0.000010 0.000010 0.000010 0.000010 0.000010 0.000010 0.000010 0.000010 0.000010 0.000010
0.000010 0.000010 0.000010 0.000010 0.000010 0.000010 0.000010 0.000010 0.000010 0.000010 0.000010 0.888804 0.000010 0.000010 0.004401 0.011954 0.000010 0.000010 0.000010 0.037768 0.000010 0.019630 0.000010 0.000010 0.000010 0.000010 0.000010 0.012663 0.000010 0.000010 0.000010 0.000010 0.000010 0.000010 0.000010 0.000757 0.006592 0.013457 0.001214 0.000010 0.002449 0.000010
0.000010 0.000010 0.000010 0.000010 0.000010 0.000010 0.000010 0.000010 0.000010 0.000010 0.000010 0.999590 0.000010 0.000010 0.000010 0.000010 0.000010 0.000010 0.000010 0.000010 0.000010 0.000010 0.000010 0.000010 0.000010 0.000010 0.000010 0.000010 0.000010 0.000010 0.000010 0.000010 0.000010 0.000010 0.000010 0.000010 0.000010 0.000010 0.000010 0.000010 0.000010 0.000010
0.000010 0.000010 0.000010 0.000010 0.000010 0.000010 0.000010 0.000010 0.000010 0.000010 0.000010 0.999590 0.000010 0.000010 0.000010 0.000010 0.000010 0.000010 0.000010 0.000010 0.000010 0.000010 0.000010 0.000010 0.000010 0.000010 0.000010 0.000010 0.000010 0.000010 0.000010 0.000010 0.000010 0.000010 0.000010 0.000010 0.000010 0.000010 0.000010 0.000010 0.000010 0.000010
0.000010 0.000010 0.000010 0.000010 0.000010 0.000010 0.000010 0.000010 0.000010 0.000010 0.000010 0.999590 0.000010 0.000010 0.000010 0.000010 0.000010 0.000010 0.000010 0.000010 0.000010 0.000010 0.000010 0.000010 0.000010 0.000010 0.000010 0.000010 0.000010 0.000010 0.000010 0.000010 0.000010 0.000010 0.000010 0.000010 0.000010 0.000010 0.000010 0.000010 0.000010 0.000010
0.000010 0.000010 0.000010 0.000010 0.000010 0.000010 0.000010 0.000010 0.000010 0.000010 0.000010 0.989005 0.000010 0.000010 0.000010 0.000010 0.000010 0.000010 0.000010 0.010595 0.000010 0.000010 0.000010 0.000010 0.000010 0.000010 0.000010 0.000010 0.000010 0.000010 0.000010 0.000010 0.000010 0.000010 0.000010 0.000010 0.000010 0.000010 0.000010 0.000010 0.000010 0.000010
0.000010 0.000010 0.000010 0.000010 0.000010 0.000010 0.000010 0.000010 0.000010 0.000010 0.000010 0.983738 0.000010 0.000010 0.000010 0.000010 0.000010 0.000010 0.000010 0.000010 0.000010 0.000010 0.000010 0.000010 0.000010 0.005717 0.000010 0.000010 0.000010 0.000010 0.000010 0.000010 0.000010 0.000010 0.000010 0.000010 0.000010 0.000010 0.000010 0.000010 0.010155 0.000010
0.000010 0.000010 0.000010 0.000010 0.000010 0.000010 0.000010 0.000010 0.000010 0.000010 0.000010 0.999590 0.000010 0.000010 0.000010 0.000010 0.000010 0.000010 0.000010 0.000010 0.000010 0.000010 0.000010 0.000010 0.000010 0.000010 0.000010 0.000010 0.000010 0.000010 0.000010 0.000010 0.000010 0.000010 0.000010 0.000010 0.000010 0.000010 0.000010 0.000010 0.000010 0.000010
0.000010 0.000010 0.000010 0.000010 0.000010 0.012167 0.000010 0.000010 0.000010 0.000010 0.000010 0.976535 0.000010 0.000010 0.000010 0.000010 0.000010 0.000010 0.000010 0.010908 0.000010 0.000010 0.000010 0.000010 0.000010 0.000010 0.000010 0.000010 0.000010 0.000010 0.000010 0.000010 0.000010 0.000010 0.000010 0.000010 0.000010 0.000010 0.000010 0.000010 0.000010 0.000010
0.000010 0.000010 0.012241 0.000010 0.000010 0.009726 0.000010 0.000010 0.000010 0.000010 0.000010 0.930990 0.000010 0.000010 0.000010 0.000010 0.000010 0.000010 0.005139 0.000010 0.000010 0.000010 0.000010 0.026684 0.000010 0.000010 0.000010 0.014860 0.000010 0.000010 0.000010 0.000010 0.000010 0.000010 0.000010 0.000010 0.000010 0.000010 0.000010 0.000010 0.000010 0.000010
0.000010 0.000010 0.000010 0.000010 0.000010 0.000010 0.000010 0.000010 0.000010 0.000010 0.000010 0.999590 0.000010 0.000010 0.000010 0.000010 0.000010 0.000010 0.000010 0.000010 0.000010 0.000010 0.000010 0.000010 0.000010 0.000010 0.000010 0.000010 0.000010 0.000010 0.000010 0.000010 0.000010 0.000010 0.000010 0.000010 0.000010 0.000010 0.000010 0.000010 0.000010 0.000010
0.000010 0.000010 0.000010 0.000010 0.000010 0.000010 0.000010 0.000010 0.000010 0.000010 0.000010 0.999590 0.000010 0.000010 0.000010 0.000010 0.000010 0.000010 0.000010 0.000010 0.000010 0.000010 0.000010 0.000010 0.000010 0.000010 0.000010 0.000010 0.000010 0.000010 0.000010 0.000010 0.000010 0.000010 0.000010 0.000010 0.000010 0.000010 0.000010 0.000010 0.000010 0.000010
0.000010 0.000010 0.000010 0.000010 0.000010 0.000010 0.000010 0.000010 0.000010 0.000010 0.000010 0.000010 0.000010 0.000010 0.000010 0.000010 0.000010 0.000010 0.000010 0.000010 0.000010 0.000010 0.000010 0.000010 0.000010 0.000010 0.000010 0.000010 0.000010 0.000010 0.000010 0.000010 0.000010 0.000010 0.000010 0.000010 0.000010 0.999590 0.000010 0.000010 0.000010 0.000010
0.010031 0.000010 0.000010 0.013741 0.000010 0.000010 0.000010 0.004065 0.000010 0.012424 0.032719 0.000010 0.000010 0.000010 0.000010 0.027814 0.000010 0.000010 0.000010 0.000010 0.000010 0.008617 0.015134 0.000010 0.000010 0.000010 0.002234 0.000010 0.000010 0.000010 0.005201 0.000010 0.001197 0.000010 0.000010 0.000010 0.000010 0.846802 0.019731 0.000010 0.000010 0.000010
0.000010 0.000010 0.000010 0.000010 0.000010 0.000010 0.000010 0.000010 0.000010 0.000010 0.000010 0.000010 0.000010 0.000010 0.000010 0.000010 0.000010 0.000010 0.000010 0.000010 0.000010 0.000010 0.000010 0.000010 0.000010 0.000010 0.000010 0.000010 0.000010 0.000010 0.000010 0.000010 0.000010 0.000010 0.000010 0.000010 0.000010 0.999590 0.000010 0.000010 0.000010 0.000010
0.000010 0.000010 0.000010 0.000010 0.000010 0.000010 0.000010 0.000010 0.000010 0.000010 0.000010 0.000010 0.000010 0.000010 0.000010 0.000010 0.000010 0.000010 0.000010 0.000010 0.000010 0.000010 0.000010 0.000010 0.000010 0.000010 0.000010 0.000010 0.000010 0.000010 0.000010 0.000010 0.000010 0.000010 0.000010 0.000010 0.000010 0.999590 0.000010 0.000010 0.000010 0.000010
0.000010 0.000010 0.000010 0.000010 0.000010 0.000010 0.000010 0.000010 0.000010 0.000010 0.000010 0.000010 0.000010 0.000010 0.000010 0.000010 0.000010 0.000010 0.000010 0.000010 0.000010 0.000010 0.000010 0.000010 0.000010 0.000010 0.000010 0.000010 0.000010 0.000010 0.000010 0.000010 0.000010 0.000010 0.000010 0.000010 0.000010 0.999590 0.000010 0.000010 0.000010 0.000010
0.000010 0.000010 0.000010 0.019004 0.000010 0.000010 0.000010 0.000010 0.000010 0.000010 0.004218 0.000010 0.000010 0.000010 0.000010 0.000010 0.000010 0.000010 0.000010 0.000010 0.000010 0.000010 0.019229 0.000010 0.000010 0.000010 0.000010 0.000010 0.002595 0.000010 0.000010 0.000010 0.008664 0.000010 0.000010 0.000010 0.000010 0.915395 0.012499 0.000010 0.000010 0.018057
0.003296 0.000010 0.000010 0.000010 0.007725 0.000010 0.009504 0.000010 0.000010 0.017386 0.032480 0.000010 0.000552 0.000010 0.000010 0.019286 0.001981 0.000010 0.002353 0.000010 0.003815 0.015736 0.085774 0.000010 0.000010 0.000010 0.000010 0.000010 0.015232 0.000010 0.013936 0.000010 0.026647 0.036304 0.000010 0.000010 0.000010 0.658654 0.010443 0.004763 0.000010 0.033911
0.012196 0.020768 0.000010 0.000015 0.000010 0.000010 0.005985 0.000010 0.000010 0.009012 0.000994 0.000016 0.000010 0.000010 0.000010 0.000010 0.009803 0.000010 0.000010 0.000010 0.006427 0.015172 0.000010 0.000010 0.000010 0.000010 0.000010 0.000010 0.017959 0.000010 0.008244 0.000010 0.003173 0.033666 0.000010 0.005611 0.009532 0.834644 0.000010 0.000010 0.000010 0.006543
0.000010 0.000010 0.000010 0.000010 0.000010 0.000010 0.015648 0.000010 0.000010 0.000010 0.000010 0.000010 0.000010 0.000010 0.000010 0.000010 0.000010 0.000010 0.000010 0.000010 0.000010 0.048888 0.000010 0.000010 0.000010 0.000010 0.000010 0.000010 0.000010 0.000010 0.000010 0.000010 0.000010 0.000010 0.000010 0.000010 0.000010 0.935073 0.000010 0.000010 0.000010 0.000010
0.000010 0.000010 0.000010 0.000010 0.000010 0.000010 0.000010 0.000010 0.000010 0.000010 0.000010 0.000010 0.000010 0.000010 0.000010 0.000010 0.000010 0.000010 0.000010 0.000010 0.000010 0.000010 0.000010 0.000010 0.000010 0.000010 0.000010 0.000010 0.000010 0.000010 0.000010 0.000010 0.000010 0.000010 0.000010 0.000010 0.000010 0.999590 0.000010 0.000010 0.000010 0.000010
0.000010 0.000010 0.000010 0.000010 0.000010 0.000010 0.000010 0.000010 0.000010 0.000010 0.000010 0.000010 0.000010 0.000010 0.000010 0.000010 0.000010 0.000010 0.000010 0.000010 0.000010 0.000010 0.000010 0.000010 0.000010 0.000010 0.000010 0.000010 0.000010 0.000010 0.000010 0.000010 0.000010 0.000010 0.000010 0.000010 0.000010 0.999590 0.000010 0.000010 0.000010 0.000010
0.000010 0.000010 0.000010 0.000010 0.000010 0.000010 0.000010 0.000010 0.000010 0.000010 0.000010 0.000010 0.000010 0.000010 0.000010 0.000010 0.000010 0.000010 0.000010 0.000010 0.000010 0.000010 0.000010 0.000010 0.000010 0.000010 0.000010 0.000010 0.000010 0.000010 0.000010 0.000010 0.000010 0.000010 0.000010 0.000010 0.000010 0.999590 0.000010 0.000010 0.000010 0.000010
0.000010 0.000010 0.000010 0.000010 0.000010 0.000010 0.000010 0.000010 0.000010 0.000010 0.000010 0.000010 0.000879 0.000010 0.000010 0.000010 0.000010 0.000010 0.000010 0.000010 0.000010 0.000010 0.029742 0.000010 0.000010 0.000010 0.000010 0.000010 0.009784 0.000010 0.000010 0.000010 0.000010 0.000010 0.000010 0.004451 0.000010 0.953128 0.001656 0.000010 0.000010 0.000010
0.000010 0.000010 0.000010 0.000010 0.000010 0.000010 0.000010 0.000010 0.000010 0.000010 0.000010 0.000010 0.000010 0.000010 0.000010 0.000010 0.000010 0.000010 0.000010 0.000010 0.000010 0.000010 0.000010 0.000010 0.000010 0.000010 0.000010 0.000010 0.000010 0.000010 0.000010 0.000010 0.000010 0.000010 0.000010 0.000010 0.000010 0.999590 0.000010 0.000010 0.000010 0.000010
0.000010 0.000010 0.000010 0.000010 0.000010 0.000010 0.000010 0.000010 0.000010 0.000010 0.000010 0.000010 0.000010 0.000010 0.000010 0.000010 0.000010 0.000010 0.000010 0.000010 0.000010 0.000010 0.000010 0.000010 0.000010 0.000010 0.000010 0.000010 0.000010 0.000010 0.000010 0.000010 0.000010 0.000010 0.000010 0.000010 0.000010 0.999590 0.000010 0.000010 0.000010 0.000010
0.000010 0.000010 0.000010 0.000010 0.000010 0.000010 0.000010 0.000010 0.000010 0.000010 0.000010 0.000010 0.000010 0.000010 0.000010 0.000010 0.000010 0.000010 0.000010 0.000010 0.000010 0.000010 0.000010 0.000010 0.000010 0.000010 0.000010 0.000010 0.000010 0.000010 0.000010 0.000010 0.000010 0.000010 0.000010 0.000010 0.000010 0.999590 0.000010 0.000010 0.000010 0.000010
0.000010 0.000010 0.000010 0.000010 0.000010 0.000010 0.000010 0.000010 0.000010 0.000010 0.000010 0.000010 0.000010 0.000010 0.000010 0.000010 0.000010 0.000010 0.000010 0.000010 0.000010 0.000010 0.000010 0.000010 0.000010 0.000010 0.000010 0.000010 0.000010 0.000010 0.000010 0.000010 0.000010 0.000010 0.000010 0.000010 0.000010 0.999590 0.000010 0.000010 0.000010 0.000010
0.000010 0.000010 0.000010 0.003355 0.000010 0.000010 0.000010 0.003719 0.000010 0.000010 0.000010 0.000010 0.000010 0.000010 0.000010 0.004595 0.000010 0.000010 0.006409 0.000010 0.000724 0.000010 0.021760 0.000010 0.000010 0.000010 0.000010 0.000010 0.012470 0.000010 0.008194 0.000010 0.012357 0.000010 0.000010 0.000010 0.000010 0.903974 0.008707 0.000010 0.000010 0.013436
0.000010 0.000010 0.000010 0.003788 0.007175 0.000010 0.000010 0.000010 0.000010 0.000010 0.000010 0.000010 0.000010 0.000010 0.000010 0.000010 0.000010 0.000010 0.001794 0.000010 0.002882 0.001089 0.000010 0.000010 0.000010 0.000010 0.000010 0.000010 0.000010 0.000010 0.000010 0.000010 0.000010 0.016329 0.000010 0.000010 0.000774 0.965829 0.000010 0.000010 0.000010 0.000010
0.000010 0.000010 0.000010 0.000010 0.000010 0.000010 0.000010 0.000010 0.000010 0.000010 0.000010 0.000010 0.000010 0.000010 0.000010 0.000010 0.000010 0.000010 0.000010 0.000010 0.009739 0.000010 0.000010 0.000010 0.000010 0.000010 0.000010 0.000010 0.000010 0.000010 0.000010 0.000010 0.000010 0.000010 0.000010 0.000010 0.000010 0.989861 0.000010 0.000010 0.000010 0.000010
0.000010 0.000010 0.000010 0.000010 0.000010 0.000010 0.000010 0.000010 0.000010 0.000010 0.000010 0.000010 0.000010 0.000010 0.000010 0.000010 0.000010 0.000010 0.000010 0.000010 0.000010 0.000010 0.000010 0.000010 0.000010 0.000010 0.000010 0.000010 0.000010 0.000010 0.002056 0.000010 0.000010 0.000010 0.000010 0.000010 0.000010 0.997544 0.000010 0.000010 0.000010 0.000010
0.000010 0.000010 0.000010 0.020010 0.000010 0.000010 0.000010 0.000010 0.000010 0.000010 0.000010 0.000010 0.004027 0.000010 0.000010 0.000010 0.004945 0.000010 0.000010 0.000010 0.000010 0.000010 0.018166 0.000010 0.000010 0.000010 0.000010 0.000010 0.014579 0.000010 0.000010 0.000010 0.015388 0.020009 0.000010 0.000010 0.000010 0.902537 0.000010 0.000010 0.000010 0.000010
0.000010 0.000010 0.000010 0.000010 0.000010 0.000010 0.000010 0.000010 0.000010 0.000010 0.000010 0.000010 0.000010 0.000010 0.000010 0.000010 0.000010 0.000010 0.000010 0.000010 0.000010 0.000010 0.000010 0.000010 0.000010 0.000010 0.000010 0.000010 0.000010 0.000010 0.000010 0.000010 0.000010 0.000010 0.000010 0.000010 0.000010 0.999590 0.000010 0.000010 0.000010 0.000010
0.000010 0.000010 0.000010 0.000010 0.000010 0.000010 0.000871 0.006516 0.000010 0.000010 0.043352 0.008230 0.000010 0.000010 0.000010 0.000010 0.006041 0.000010 0.008516 0.000010 0.019514 0.000010 0.019017 0.000010 0.000010 0.000010 0.000010 0.000010 0.000010 0.000010 0.000010 0.000010 0.000010 0.000010 0.001372 0.000010 0.000010 0.886251 0.000010 0.000010 0.000010 0.000010
0.000010 0.000010 0.000010 0.004539 0.014487 0.000010 0.000010 0.000010 0.000010 0.011893 0.000010 0.000010 0.000010 0.000010 0.000010 0.000010 0.000010 0.000010 0.000010 0.000010 0.004673 0.000010 0.009509 0.000010 0.000010 0.000010 0.000010 0.000010 0.010508 0.000010 0.013836 0.000010 0.007002 0.003106 0.000722 0.002586 0.000010 0.904687 0.010855 0.000010 0.000010 0.001318
0.000010 0.000010 0.000010 0.000010 0.007208 0.000010 0.000010 0.000010 0.000010 0.000010 0.000010 0.004360 0.000010 0.000010 0.000010 0.000010 0.000010 0.000010 0.000010 0.000010 0.000010 0.007069 0.050715 0.000010 0.000010 0.000010 0.000010 0.000010 0.000010 0.000010 0.000010 0.000010 0.028246 0.000010 0.000010 0.000010 0.000010 0.902042 0.000010 0.000010 0.000010 0.000010
0.000010 0.000010 0.000010 0.000010 0.000010 0.000010 0.000010 0.000010 0.000010 0.000010 0.000010 0.000010 0.000010 0.000010 0.000010 0.000010 0.000010 0.000010 0.000010 0.000010 0.000010 0.000010 0.000010 0.000010 0.000010 0.000010 0.000010 0.000010 0.000010 0.000010 0.000010 0.000010 0.000010 0.000010 0.000010 0.000010 0.000010 0.999590 0.000010 0.000010 0.000010 0.000010
0.000010 0.000010 0.000010 0.000010 0.000010 0.000010 0.000010 0.000010 0.000010 0.000010 0.000010 0.000010 0.000010 0.000010 0.000010 0.000010 0.007021 0.000010 0.000010 0.000010 0.000010 0.000010 0.000010 0.000010 0.000010 0.000010 0.000010 0.000010 0.002141 0.000010 0.000010 0.000010 0.000010 0.006357 0.000010 0.003830 0.000010 0.959119 0.004313 0.000010 0.000010 0.016869
0.283074 0.004823 0.000010 0.000010 0.000010 0.000010 0.037418 0.000010 0.000010 0.000010 0.005064 0.000010 0.000010 0.000010 0.000010 0.000010 0.000165 0.000010 0.000010 0.000010 0.000010 0.000010 0.016107 0.000010 0.000010 0.000010 0.000010 0.000010 0.019756 0.000010 0.000010 0.000010 0.000010 0.001971 0.004167 0.000010 0.000010 0.608955 0.000010 0.000010 0.000010 0.018191
0.000010 0.000010 0.000010 0.000010 0.000010 0.000010 0.000010 0.000010 0.000010 0.000010 0.000010 0.000010 0.000010 0.000010 0.000010 0.000010 0.004394 0.000010 0.000010 0.000010 0.000010 0.000010 0.010512 0.000010 0.000010 0.000010 0.019113 0.000010 0.003208 0.000010 0.003503 0.000010 0.000010 0.000010 0.000010 0.000010 0.000010 0.958286 0.000635 0.000010 0.000010 0.000010
0.000010 0.000010 0.000010 0.000010 0.000010 0.000010 0.000010 0.000010 0.000010 0.000010 0.000010 0.000010 0.000508 0.000010 0.000010 0.000010 0.000010 0.000010 0.000010 0.000010 0.000010 0.000010 0.000010 0.000010 0.000010 0.000010 0.000010 0.000010 0.003225 0.000010 0.000010 0.000010 0.000010 0.010319 0.000010 0.001844 0.000010 0.955423 0.000010 0.000010 0.000010 0.028321
0.016221 0.000010 0.000010 0.000010 0.010333 0.000010 0.000010 0.000010 0.000010 0.000010 0.002242 0.000010 0.005839 0.000010 0.000010 0.000010 0.000010 0.000010 0.000010 0.000010 0.000010 0.000010 0.006891 0.000010 0.000010 0.000010 0.000010 0.000010 0.013589 0.000010 0.002960 0.000010 0.000010 0.050986 0.008371 0.000010 0.000010 0.861359 0.000010 0.000010 0.000010 0.020898
0.000010 0.000010 0.000010 0.006082 0.003205 0.000010 0.000010 0.000010 0.000010 0.000010 0.018259 0.000010 0.000010 0.000010 0.000010 0.000010 0.000010 0.000010 0.000010 0.000010 0.000010 0.000010 0.001673 0.000010 0.000010 0.000010 0.018494 0.000010 0.010226 0.000010 0.000010 0.000010 0.006758 0.077994 0.000010 0.004200 0.000010 0.836110 0.000010 0.000010 0.000010 0.016688
0.100627 0.000010 0.000010 0.000010 0.000010 0.000010 0.000010 0.000010 0.000010 0.000010 0.000895 0.000010 0.000010 0.000010 0.000010 0.000010 0.000010 0.000010 0.000010 0.000010 0.000010 0.003881 0.000010 0.000010 0.000010 0.000010 0.000010 0.000010 0.000010 0.000010 0.000010 0.000010 0.000010 0.000010 0.000010 0.000010 0.000010 0.876939 0.000010 0.000010 0.000010 0.017288
0.094677 0.000010 0.000010 0.000010 0.000010 0.000010 0.038420 0.000010 0.000010 0.000337 0.000010 0.000010 0.000010 0.000010 0.000010 0.000010 0.000010 0.000010 0.001764 0.000010 0.000010 0.000010 0.000010 0.000010 0.000010 0.000010 0.000010 0.000010 0.000553 0.000010 0.000010 0.000010 0.001205 0.000010 0.000010 0.000010 0.000010 0.844773 0.000010 0.000010 0.000010 0.017930
0.000010 0.054360 0.000010 0.000010 0.000010 0.000010 0.000010 0.000010 0.000010 0.003416 0.000010 0.184091 0.004748 0.000010 0.009105 0.640386 0.000010 0.040804 0.000010 0.000010 0.000010 0.037022 0.000010 0.001253 0.002625 0.008040 0.000010 0.000010 0.000010 0.000010 0.000010 0.000010 0.000010 0.000010 0.007055 0.000010 0.000010 0.000010 0.000010 0.006806 0.000010 0.000010
0.000010 0.026870 0.000010 0.000010 0.015645 0.000010 0.000010 0.000759 0.003302 0.000010 0.000010 0.155707 0.000010 0.000010 0.000010 0.597062 0.000010 0.044329 0.000010 0.004435 0.000010 0.041020 0.035268 0.000010 0.009404 0.000010 0.000010 0.000010 0.000010 0.000010 0.018308 0.000010 0.000010 0.008243 0.011951 0.017088 0.010350 0.000010 0.000010 0.000010 0.000010 0.000010
0.000012 0.020689 0.000010 0.000010 0.000010 0.000707 0.021840 0.008135 0.000010 0.000010 0.016464 0.146787 0.018722 0.000513 0.000010 0.597519 0.000010 0.012125 0.000010 0.000010 0.000010 0.041474 0.000010 0.000010 0.002043 0.000010 0.014142 0.000010 0.032513 0.000010 0.000010 0.000010 0.013533 0.000010 0.004850 0.007053 0.040650 0.000010 0.000010 0.000010 0.000010 0.000010
0.000010 0.000010 0.000010 0.024023 0.000010 0.000010 0.000010 0.000010 0.000010 0.011006 0.000010 0.155418 0.031960 0.000010 0.000010 0.556293 0.000010 0.071252 0.000010 0.000010 0.000010 0.056928 0.023911 0.000010 0.000010 0.000010 0.000010 0.000010 0.000010 0.000010 0.008967 0.000010 0.033965 0.008952 0.006314 0.002988 0.000010 0.007388 0.000010 0.000366 0.000010 0.000010
0.000010 0.040792 0.000010 0.000010 0.000010 0.000010 0.000010 0.000010 0.000010 0.000010 0.003195 0.146266 0.000010 0.000010 0.000010 0.583051 0.000010 0.038641 0.000010 0.019958 0.002241 0.037946 0.020425 0.000010 0.000010 0.000010 0.012941 0.000010 0.012999 0.000591 0.000010 0.000010 0.024003 0.000010 0.015307 0.013633 0.005501 0.000010 0.022261 0.000010 0.000010 0.000010
0.000010 0.073866 0.000010 0.040034 0.000010 0.006346 0.039859 0.000949 0.016702 0.005893 0.000010 0.123765 0.000010 0.019205 0.012122 0.479418 0.000010 0.041615 0.001920 0.000010 0.004013 0.038592 0.019825 0.000010 0.000010 0.000010 0.001674 0.000010 0.007102 0.000010 0.000010 0.000010 0.036510 0.006324 0.000010 0.016796 0.006646 0.000636 0.000010 0.000010 0.000010 0.000010
0.000010 0.000010 0.000010 0.014561 0.000010 0.000010 0.000010 0.010529 0.000010 0.000010 0.006659 0.198892 0.030653 0.000010 0.000010 0.608389 0.000010 0.043336 0.000010 0.000010 0.000010 0.034084 0.000010 0.000010 0.000010 0.000010 0.000010 0.000010 0.000010 0.000010 0.000010 0.000010 0.000010 0.019747 0.000653 0.000010 0.000010 0.012842 0.012536 0.006829 0.000010 0.000010
0.000010 0.039050 0.000010 0.013731 0.000010 0.000010 0.000010 0.000010 0.000010 0.000010 0.000010 0.191050 0.014888 0.000010 0.000010 0.607122 0.000010 0.032870 0.000010 0.000010 0.000010 0.065393 0.007256 0.000010 0.000010 0.000010 0.014863 0.000010 0.000010 0.003071 0.000010 0.000010 0.005200 0.000010 0.005207 0.000010 0.000010 0.000010 0.000010 0.000010 0.000010 0.000010
0.000010 0.000010 0.000010 0.000010 0.000010 0.000010 0.006065 0.000010 0.000010 0.000010 0.000010 0.000010 0.000010 0.000010 0.000010 0.000010 0.000010 0.000010 0.000010 0.000010 0.000010 0.000010 0.000010 0.000010 0.000010 0.000010 0.000010 0.000010 0.000010 0.000010 0.007085 0.000010 0.000010 0.898198 0.000010 0.000010 0.000010 0.088271 0.000010 0.000010 0.000010 0.000010
0.000010 0.000010 0.000010 0.000010 0.000010 0.000010 0.000010 0.000010 0.000010 0.000010 0.000010 0.000010 0.000010 0.000010 0.000010 0.000010 0.000010 0.000010 0.000010 0.000010 0.000010 0.000010 0.000010 0.000010 0.000010 0.000010 0.000010 0.000010 0.000010 0.000010 0.000010 0.000010 0.000010 0.999590 0.000010 0.000010 0.000010 0.000010 0.000010 0.000010 0.000010 0.000010
0.000010 0.000010 0.000010 0.000010 0.000010 0.000010 0.000010 0.000010 0.000010 0.000010 0.000010 0.000010 0.000010 0.000010 0.000010 0.000010 0.000010 0.000010 0.002021 0.000010 0.000010 0.000010 0.016774 0.000010 0.000010 0.000010 0.000010 0.000010 0.004997 0.000010 0.000010 0.000010 0.000010 0.975827 0.000010 0.000010 0.000010 0.000010 0.000010 0.000010 0.000010 0.000010
0.000010 0.000010 0.000010 0.000010 0.000010 0.000010 0.000010 0.000010 0.000010 0.000010 0.000010 0.000010 0.000010 0.000010 0.000010 0.000010 0.001397 0.000010 0.009121 0.000010 0.000010 0.000010 0.000010 0.000010 0.000010 0.000010 0.000010 0.000010 0.000010 0.000010 0.000010 0.000010 0.000010 0.974668 0.000010 0.000010 0.000010 0.014434 0.000010 0.000010 0.000010 0.000010
0.000010 0.000010 0.000010 0.000010 0.000010 0.000010 0.000010 0.006881 0.000010 0.000010 0.003542 0.000010 0.000010 0.000010 0.000010 0.018002 0.008223 0.000010 0.000010 0.000010 0.000010 0.000010 0.000010 0.000010 0.000010 0.000010 0.000010 0.000010 0.000010 0.000010 0.000010 0.000010 0.000010 0.957828 0.000010 0.000010 0.000010 0.005164 0.000010 0.000010 0.000010 0.000010
0.000010 0.005349 0.000010 0.000010 0.000010 0.000010 0.000010 0.000010 0.000010 0.008334 0.000010 0.000010 0.000010 0.000010 0.000010 0.000010 0.000010 0.000010 0.000010 0.000010 0.018134 0.000010 0.001396 0.000010 0.000010 0.000010 0.005872 0.000010 0.006161 0.000010 0.015607 0.000010 0.005742 0.925988 0.000010 0.000010 0.000010 0.000010 0.000010 0.000010 0.000010 0.007095
0.000010 0.000010 0.000010 0.000010 0.000010 0.000010 0.000010 0.000010 0.000010 0.000010 0.000010 0.000010 0.000010 0.000010 0.000010 0.002952 0.000010 0.000010 0.000010 0.000010 0.000010 0.000010 0.000010 0.000010 0.000010 0.000010 0.006911 0.000010 0.000010 0.000010 0.005556 0.000010 0.000010 0.972174 0.000010 0.000010 0.000010 0.000010 0.000010 0.000010 0.000010 0.012037
0.000010 0.000010 0.000010 0.000010 0.000010 0.000010 0.016458 0.002598 0.000010 0.000010 0.000010 0.000010 0.000010 0.000010 0.000010 0.000010 0.000010 0.000010 0.000010 0.000010 0.000010 0.000010 0.000010 0.000010 0.000010 0.000010 0.000010 0.000010 0.000010 0.000010 0.000010 0.000010 0.000010 0.919890 0.000010 0.000010 0.000010 0.060674 0.000010 0.000010 0.000010 0.000010
0.000010 0.000010 0.000010 0.000010 0.000010 0.000010 0.000010 0.000010 0.000010 0.000010 0.000010 0.000010 0.000010 0.000010 0.000010 0.000010 0.000010 0.000010 0.000010 0.000010 0.000010 0.010209 0.000010 0.000010 0.000010 0.000010 0.000010 0.000010 0.000010 0.000010 0.000010 0.000010 0.000051 0.961573 0.000010 0.000010 0.000010 0.026827 0.000010 0.000010 0.000010 0.000970
0.000010 0.000010 0.000010 0.000010 0.000010 0.000010 0.000010 0.000010 0.000010 0.000010 0.000010 0.000010 0.000010 0.000010 0.000010 0.000010 0.000010 0.000010 0.000010 0.000010 0.000010 0.000010 0.000010 0.000010 0.000010 0.000010 0.000010 0.000010 0.000010 0.000010 0.004517 0.000010 0.000010 0.995083 0.000010 0.000010 0.000010 0.000010 0.000010 0.000010 0.000010 0.000010
0.000010 0.000010 0.000010 0.000010 0.000010 0.000010 0.000010 0.000010 0.000010 0.000010 0.000010 0.000010 0.000010 0.000010 0.000010 0.000010 0.000010 0.000010 0.000010 0.000010 0.000010 0.000010 0.000010 0.000010 0.000010 0.000010 0.000010 0.000010 0.000010 0.000010 0.000010 0.000010 0.000010 0.999590 0.000010 0.000010 0.000010 0.000010 0.000010 0.000010 0.000010 0.000010
0.000010 0.000010 0.000010 0.000010 0.000010 0.000010 0.000010 0.000010 0.000010 0.000010 0.000010 0.000010 0.000010 0.000010 0.000010 0.000010 0.000010 0.000010 0.000010 0.000010 0.000010 0.000010 0.000010 0.000010 0.000010 0.000010 0.000010 0.000010 0.000010 0.000010 0.000010 0.000010 0.000010 0.999590 0.000010 0.000010 0.000010 0.000010 0.000010 0.000010 0.000010 0.000010
0.000010 0.000010 0.000010 0.000010 0.000010 0.000010 0.000010 0.000010 0.000010 0.000010 0.000010 0.000010 0.000010 0.000010 0.000010 0.000010 0.002652 0.000010 0.000010 0.000010 0.024058 0.000010 0.010531 0.000010 0.000010 0.000010 0.000010 0.000010 0.000070 0.000010 0.011165 0.000010 0.006875 0.919923 0.000010 0.000010 0.000010 0.024386 0.000010 0.000010 0.000010 0.000010
0.000010 0.000010 0.000010 0.000010 0.000010 0.000010 0.022306 0.000011 0.000010 0.000010 0.000010 0.000010 0.000010 0.000010 0.000010 0.000010 0.000010 0.000010 0.000010 0.000010 0.000010 0.000010 0.000010 0.000010 0.000010 0.000010 0.000010 0.000010 0.000010 0.000010 0.000010 0.000010 0.000010 0.932601 0.000010 0.000010 0.000010 0.044701 0.000010 0.000010 0.000010 0.000010
0.000010 0.000010 0.000010 0.000010 0.000010 0.000010 0.000010 0.000010 0.000010 0.000010 0.000010 0.000010 0.000010 0.000010 0.000010 0.000010 0.000010 0.000010 0.000010 0.000010 0.000010 0.000010 0.000010 0.000010 0.000010 0.000010 0.000010 0.000010 0.000010 0.000010 0.000010 0.000010 0.000010 0.999590 0.000010 0.000010 0.000010 0.000010 0.000010 0.000010 0.000010 0.000010
0.000010 0.000010 0.000010 0.000010 0.000010 0.000010 0.008175 0.000010 0.000010 0.000010 0.000010 0.000010 0.000010 0.000010 0.000010 0.000010 0.000010 0.000010 0.000010 0.000010 0.008239 0.000010 0.000010 0.000010 0.000010 0.000010 0.000010 0.000010 0.000010 0.000010 0.000010 0.000010 0.000010 0.983197 0.000010 0.000010 0.000010 0.000010 0.000010 0.000010 0.000010 0.000010
0.000010 0.000010 0.000010 0.000010 0.000010 0.000010 0.000010 0.000010 0.000010 0.000010 0.000010 0.000010 0.000010 0.000010 0.000010 0.000010 0.000010 0.000010 0.000010 0.000010 0.000010 0.000010 0.000010 0.000010 0.000010 0.000010 0.000010 0.000010 0.000010 0.000010 0.000010 0.000010 0.000010 0.999590 0.000010 0.000010 0.000010 0.000010 0.000010 0.000010 0.000010 0.000010
0.000010 0.000010 0.000010 0.000010 0.000010 0.000010 0.000010 0.000010 0.000010 0.000010 0.000010 0.000010 0.000010 0.000010 0.000010 0.000010 0.000010 0.000010 0.000010 0.000010 0.000010 0.000010 0.000010 0.000010 0.000010 0.000010 0.000010 0.000010 0.000010 0.000010 0.000010 0.000010 0.000010 0.999590 0.000010 0.000010 0.000010 0.000010 0.000010 0.000010 0.000010 0.000010
0.000010 0.000010 0.000010 0.000010 0.000010 0.000010 0.000010 0.000010 0.000010 0.000010 0.000010 0.000010 0.000010 0.000010 0.000010 0.000010 0.000010 0.000010 0.000010 0.000010 0.000010 0.014378 0.000010 0.000010 0.000010 0.000010 0.000010 0.000010 0.000010 0.000010 0.000010 0.000010 0.000010 0.985222 0.000010 0.000010 0.000010 0.000010 0.000010 0.000010 0.000010 0.000010
0.047731 0.041413 0.000646 0.014185 0.000598 0.000010 0.040058 0.007356 0.000010 0.000010 0.000010 0.017035 0.001608 0.001661 0.008514 0.475774 0.009118 0.000362 0.000010 0.006365 0.052958 0.000010 0.018737 0.000010 0.000010 0.016924 0.014379 0.000010 0.009251 0.000010 0.025318 0.000010 0.024060 0.041380 0.000010 0.003911 0.022551 0.044083 0.000010 0.000599 0.000010 0.053286
0.000010 0.000010 0.000010 0.000010 0.000010 0.000010 0.000010 0.000010 0.000010 0.000010 0.000010 0.000010 0.000010 0.000010 0.000010 0.805761 0.000010 0.000010 0.000010 0.000010 0.034661 0.000010 0.000010 0.000010 0.000010 0.000010 0.000010 0.000010 0.000010 0.000010 0.003483 0.000010 0.000010 0.054083 0.000010 0.000010 0.000010 0.000010 0.000010 0.000010 0.000010 0.101641
0.000010 0.000010 0.000010 0.000010 0.000976 0.000010 0.093623 0.000010 0.000010 0.000010 0.000010 0.000010 0.000010 0.000010 0.000010 0.578750 0.000010 0.000010 0.000010 0.000010 0.085927 0.000010 0.000010 0.000010 0.000010 0.000010 0.000010 0.000010 0.000010 0.000010 0.009012 0.000010 0.026850 0.037031 0.000010 0.000010 0.000010 0.052835 0.000010 0.000010 0.000010 0.114666
0.000010 0.000010 0.000010 0.000010 0.001658 0.000010 0.077614 0.000010 0.000010 0.000010 0.000010 0.000010 0.000010 0.000010 0.000010 0.664290 0.000010 0.000010 0.000010 0.000010 0.073788 0.000010 0.000010 0.000010 0.000010 0.000010 0.000010 0.000010 0.000010 0.000010 0.011480 0.000010 0.010430 0.016659 0.000010 0.000010 0.000010 0.023915 0.000010 0.000010 0.000010 0.119835
0.000010 0.000010 0.000010 0.001347 0.000010 0.000010 0.038304 0.000010 0.000010 0.000010 0.000010 0.000010 0.000010 0.000010 0.000010 0.647913 0.002396 0.000010 0.000010 0.000010 0.082428 0.012719 0.015068 0.000010 0.000010 0.000010 0.000010 0.000010 0.000010 0.000010 0.000010 0.000010 0.000010 0.051959 0.000010 0.000010 0.000010 0.021994 0.000010 0.000010 0.000010 0.125551
0.000010 0.000010 0.000010 0.013171 0.011682 0.000010 0.000010 0.000010 0.000010 0.000010 0.004294 0.000010 0.000010 0.000010 0.000010 0.645838 0.000857 0.000010 0.000010 0.000010 0.052044 0.000010 0.025558 0.000010 0.000010 0.000010 0.007242 0.000010 0.031840 0.000010 0.010420 0.000010 0.000010 0.048040 0.000010 0.000010 0.000010 0.034079 0.000010 0.000010 0.000010 0.114644
0.000010 0.000010 0.000010 0.008193 0.000010 0.000010 0.000010 0.000010 0.000010 0.000010 0.000010 0.000010 0.000010 0.000010 0.000010 0.671001 0.000010 0.000010 0.000010 0.000010 0.071608 0.004585 0.017092 0.000010 0.000010 0.000010 0.000010 0.000010 0.017115 0.000010 0.008288 0.000010 0.000010 0.056368 0.000010 0.000010 0.000010 0.019738 0.007949 0.000010 0.000010 0.117752
0.000010 0.000010 0.000010 0.000010 0.000010 0.000010 0.000010 0.000010 0.000010 0.000010 0.000010 0.000010 0.000010 0.000010 0.000010 0.809125 0.000010 0.000010 0.000010 0.000010 0.028239 0.000010 0.000010 0.000010 0.000010 0.000010 0.000010 0.000010 0.000010 0.000010 0.000010 0.000010 0.000010 0.065460 0.000010 0.000010 0.000010 0.000010 0.000010 0.000010 0.000010 0.096796
0.000010 0.000010 0.000010 0.011098 0.000010 0.000010 0.006291 0.000010 0.000010 0.000010 0.000010 0.000010 0.000010 0.000010 0.000010 0.618926 0.000010 0.000010 0.000010 0.000010 0.081563 0.027475 0.023855 0.000010 0.000010 0.000010 0.000010 0.000010 0.010000 0.000010 0.013236 0.000010 0.000010 0.073385 0.000010 0.000010 0.000010 0.010919 0.014612 0.000010 0.000010 0.108341
0.000010 0.007949 0.000010 0.009251 0.000010 0.000010 0.005304 0.007703 0.000010 0.000010 0.685828 0.000010 0.000010 0.000010 0.000010 0.032497 0.010241 0.000010 0.000288 0.000010 0.000010 0.005299 0.065526 0.000010 0.000010 0.000010 0.000010 0.000010 0.021994 0.000010 0.000010 0.000010 0.089759 0.026144 0.004183 0.007548 0.000010 0.020226 0.000010 0.000010 0.000010 0.000010
0.000010 0.000010 0.000010 0.000010 0.000010 0.000010 0.000010 0.000010 0.000010 0.000010 0.987010 0.000010 0.000010 0.000010 0.000010 0.000010 0.000010 0.000010 0.000010 0.000010 0.000010 0.000010 0.000010 0.000010 0.000010 0.000010 0.000010 0.000010 0.000010 0.000010 0.008388 0.000010 0.000010 0.000010 0.000010 0.000010 0.000010 0.004211 0.000010 0.000010 0.000010 0.000010
0.010360 0.000010 0.000010 0.000010 0.014174 0.000010 0.000010 0.008326 0.000010 0.000010 0.754134 0.000010 0.000010 0.000010 0.000010 0.000010 0.016321 0.000010 0.000010 0.000010 0.019028 0.000010 0.067501 0.000010 0.000010 0.000010 0.011742 0.000010 0.019258 0.000010 0.000010 0.000010 0.015957 0.000501 0.000010 0.017438 0.000010 0.022794 0.004770 0.000010 0.000010 0.017428
0.000010 0.000010 0.000010 0.000010 0.000010 0.000010 0.000010 0.000010 0.000010 0.000010 0.999590 0.000010 0.000010 0.000010 0.000010 0.000010 0.000010 0.000010 0.000010 0.000010 0.000010 0.000010 0.000010 0.000010 0.000010 0.000010 0.000010 0.000010 0.000010 0.000010 0.000010 0.000010 0.000010 0.000010 0.000010 0.000010 0.000010 0.000010 0.000010 0.000010 0.000010 0.000010
0.022982 0.000010 0.000010 0.000010 0.000010 0.000010 0.000010 0.000010 0.000010 0.000010 0.941389 0.006339 0.000010 0.000010 0.000010 0.000010 0.000010 0.000010 0.000010 0.000010 0.000010 0.000010 0.015607 0.000010 0.000010 0.000010 0.004188 0.000010 0.008665 0.000010 0.000010 0.000010 0.000010 0.000010 0.000479 0.000010 0.000010 0.000010 0.000010 0.000010 0.000010 0.000010
0.000010 0.000010 0.000010 0.000010 0.000010 0.000010 0.000010 0.000010 0.000010 0.000010 0.999590 0.000010 0.000010 0.000010 0.000010 0.000010 0.000010 0.000010 0.000010 0.000010 0.000010 0.000010 0.000010 0.000010 0.000010 0.000010 0.000010 0.000010 0.000010 0.000010 0.000010 0.000010 0.000010 0.000010 0.000010 0.000010 0.000010 0.000010 0.000010 0.000010 0.000010 0.000010
0.000010 0.000010 0.000010 0.000010 0.010934 0.000010 0.000010 0.030615 0.000010 0.000010 0.708193 0.005798 0.000010 0.000010 0.000010 0.017790 0.002111 0.000010 0.000010 0.000010 0.004752 0.000010 0.067362 0.000010 0.000010 0.000010 0.000311 0.000010 0.029980 0.000010 0.008902 0.000010 0.084883 0.000618 0.000010 0.000010 0.000010 0.023754 0.000010 0.000010 0.000010 0.003726
0.000010 0.000010 0.000010 0.000010 0.000010 0.000010 0.000010 0.000010 0.000010 0.000010 0.999590 0.000010 0.000010 0.000010 0.000010 0.000010 0.000010 0.000010 0.000010 0.000010 0.000010 0.000010 0.000010 0.000010 0.000010 0.000010 0.000010 0.000010 0.000010 0.000010 0.000010 0.000010 0.000010 0.000010 0.000010 0.000010 0.000010 0.000010 0.000010 0.000010 0.000010 0.000010
0.000010 0.000010 0.000010 0.000010 0.000010 0.000010 0.000010 0.000010 0.000010 0.000010 0.999590 0.000010 0.000010 0.000010 0.000010 0.000010 0.000010 0.000010 0.000010 0.000010 0.000010 0.000010 0.000010 0.000010 0.000010 0.000010 0.000010 0.000010 0.000010 0.000010 0.000010 0.000010 0.000010 0.000010 0.000010 0.000010 0.000010 0.000010 0.000010 0.000010 0.000010 0.000010
0.000010 0.000010 0.000010 0.000010 0.000010 0.000010 0.000010 0.000010 0.000010 0.000010 0.999590 0.000010 0.000010 0.000010 0.000010 0.000010 0.000010 0.000010 0.000010 0.000010 0.000010 0.000010 0.000010 0.000010 0.000010 0.000010 0.000010 0.000010 0.000010 0.000010 0.000010 0.000010 0.000010 0.000010 0.000010 0.000010 0.000010 0.000010 0.000010 0.000010 0.000010 0.000010
0.000010 0.000010 0.000010 0.000010 0.000010 0.000010 0.000010 0.000010 0.000010 0.000010 0.973387 0.000010 0.000010 0.000010 0.000010 0.000010 0.000010 0.000010 0.000010 0.000010 0.000010 0.000010 0.000010 0.000010 0.000010 0.000010 0.000010 0.000010 0.000010 0.000010 0.000010 0.000010 0.000010 0.000010 0.000010 0.010170 0.000010 0.016053 0.000010 0.000010 0.000010 0.000010
0.000010 0.000010 0.000010 0.000010 0.000010 0.000010 0.000010 0.000010 0.000010 0.000010 0.995442 0.000010 0.000010 0.000010 0.000010 0.000010 0.000010 0.000010 0.000010 0.000010 0.000010 0.000010 0.000010 0.000010 0.000010 0.000010 0.000010 0.000010 0.000010 0.000010 0.000010 0.000010 0.000010 0.000010 0.000010 0.000010 0.000010 0.000010 0.000010 0.000010 0.000010 0.004158
0.000010 0.000010 0.000010 0.000010 0.000010 0.000010 0.000010 0.000010 0.000010 0.000010 0.999590 0.000010 0.000010 0.000010 0.000010 0.000010 0.000010 0.000010 0.000010 0.000010 0.000010 0.000010 0.000010 0.000010 0.000010 0.000010 0.000010 0.000010 0.000010 0.000010 0.000010 0.000010 0.000010 0.000010 0.000010 0.000010 0.000010 0.000010 0.000010 0.000010 0.000010 0.000010
0.000010 0.000010 0.000010 0.000010 0.000010 0.000010 0.000010 0.000010 0.000010 0.000010 0.999590 0.000010 0.000010 0.000010 0.000010 0.000010 0.000010 0.000010 0.000010 0.000010 0.000010 0.000010 0.000010 0.000010 0.000010 0.000010 0.000010 0.000010 0.000010 0.000010 0.000010 0.000010 0.000010 0.000010 0.000010 0.000010 0.000010 0.000010 0.000010 0.000010 0.000010 0.000010
0.000137 0.016051 0.000010 0.000010 0.018898 0.000010 0.005243 0.012608 0.000010 0.000010 0.423998 0.000010 0.000010 0.000010 0.000010 0.046255 0.002063 0.000010 0.000012 0.000010 0.028948 0.042393 0.118885 0.000010 0.000010 0.000010 0.018280 0.000010 0.034467 0.000010 0.051548 0.000010 0.083987 0.019046 0.009309 0.000010 0.000010 0.061700 0.000010 0.000010 0.000010 0.005953
0.005883 0.002646 0.000010 0.000010 0.035558 0.000010 0.000010 0.005249 0.000010 0.000010 0.609337 0.003808 0.000010 0.000010 0.000010 0.011072 0.005411 0.000010 0.005621 0.000010 0.012223 0.009694 0.076805 0.000010 0.000010 0.000010 0.000092 0.000010 0.031220 0.000010 0.024081 0.000010 0.096692 0.007692 0.000010 0.022452 0.000010 0.031349 0.000010 0.000010 0.000010 0.002894
0.000010 0.000010 0.000010 0.000010 0.000010 0.000010 0.000010 0.000010 0.000010 0.000010 0.983003 0.000010 0.000010 0.000010 0.000010 0.000010 0.000010 0.000010 0.000010 0.000010 0.000010 0.000010 0.000010 0.000010 0.000010 0.000010 0.000010 0.000010 0.011372 0.000010 0.000010 0.000010 0.000010 0.000010 0.000010 0.003401 0.000010 0.001844 0.000010 0.000010 0.000010 0.000010
0.000010 0.000010 0.000010 0.000010 0.000010 0.000010 0.000010 0.000010 0.000010 0.000010 0.999590 0.000010 0.000010 0.000010 0.000010 0.000010 0.000010 0.000010 0.000010 0.000010 0.000010 0.000010 0.000010 0.000010 0.000010 0.000010 0.000010 0.000010 0.000010 0.000010 0.000010 0.000010 0.000010 0.000010 0.000010 0.000010 0.000010 0.000010 0.000010 0.000010 0.000010 0.000010
0.000010 0.000010 0.000010 0.000010 0.000010 0.000010 0.000010 0.000010 0.000010 0.000010 0.999590 0.000010 0.000010 0.000010 0.000010 0.000010 0.000010 0.000010 0.000010 0.000010 0.000010 0.000010 0.000010 0.000010 0.000010 0.000010 0.000010 0.000010 0.000010 0.000010 0.000010 0.000010 0.000010 0.000010 0.000010 0.000010 0.000010 0.000010 0.000010 0.000010 0.000010 0.000010
0.000010 0.000010 0.000010 0.000010 0.000010 0.000010 0.000010 0.000010 0.000010 0.000010 0.995465 0.000010 0.000010 0.000010 0.000010 0.000010 0.000010 0.000010 0.000010 0.000010 0.000010 0.000010 0.000010 0.000010 0.000010 0.000010 0.000010 0.000010 0.000010 0.000010 0.000010 0.000010 0.000010 0.000010 0.004135 0.000010 0.000010 0.000010 0.000010 0.000010 0.000010 0.000010
0.000010 0.000010 0.000010 0.000010 0.000010 0.000010 0.000010 0.000010 0.000010 0.000010 0.000010 0.000010 0.000010 0.000010 0.000010 0.000010 0.000010 0.000010 0.000010 0.000010 0.000010 0.000010 0.999590 0.000010 0.000010 0.000010 0.000010 0.000010 0.000010 0.000010 0.000010 0.000010 0.000010 0.000010 0.000010 0.000010 0.000010 0.000010 0.000010 0.000010 0.000010 0.000010
0.000010 0.000010 0.000010 0.000010 0.000010 0.000010 0.000010 0.000010 0.000010 0.000010 0.000010 0.000010 0.000010 0.000010 0.000010 0.000010 0.000010 0.000010 0.000010 0.000010 0.000010 0.000010 0.999590 0.000010 0.000010 0.000010 0.000010 0.000010 0.000010 0.000010 0.000010 0.000010 0.000010 0.000010 0.000010 0.000010 0.000010 0.000010 0.000010 0.000010 0.000010 0.000010
0.000010 0.000010 0.000010 0.000010 0.013574 0.000010 0.000010 0.000014 0.000010 0.000010 0.000010 0.000010 0.000010 0.000010 0.000010 0.000010 0.000010 0.000010 0.000010 0.000010 0.000010 0.000010 0.957692 0.000010 0.000010 0.000010 0.000010 0.000010 0.000010 0.000010 0.000010 0.000010 0.028340 0.000010 0.000010 0.000010 0.000010 0.000010 0.000010 0.000010 0.000010 0.000010
0.000010 0.000010 0.000010 0.000010 0.010932 0.000010 0.000010 0.000010 0.000010 0.000010 0.000010 0.003761 0.000852 0.000010 0.000010 0.000010 0.000010 0.000010 0.000010 0.000010 0.000010 0.003661 0.936381 0.000010 0.000010 0.000010 0.000010 0.000010 0.000010 0.000010 0.018396 0.000010 0.000010 0.000010 0.000010 0.007727 0.000010 0.013604 0.000010 0.000010 0.000010 0.004357
0.000010 0.000010 0.000010 0.000010 0.000010 0.000010 0.000010 0.000010 0.000010 0.000010 0.000010 0.000010 0.000010 0.000010 0.000010 0.000010 0.000010 0.000010 0.000010 0.000010 0.000010 0.000010 0.996612 0.000010 0.000010 0.000010 0.000010 0.000010 0.000010 0.000010 0.000010 0.000010 0.000010 0.000010 0.000010 0.000010 0.000010 0.000010 0.000010 0.000010 0.000010 0.002988
0.000010 0.000010 0.000010 0.000010 0.000010 0.000010 0.000010 0.000010 0.000010 0.000010 0.000010 0.000010 0.000010 0.000010 0.000010 0.000010 0.000010 0.000010 0.000010 0.000010 0.000010 0.000010 0.988420 0.000010 0.000010 0.000010 0.000010 0.000010 0.000010 0.000010 0.000010 0.000010 0.000010 0.000010 0.000010 0.000010 0.000010 0.000010 0.000010 0.000010 0.000010 0.011180
0.000010 0.000010 0.000010 0.000010 0.000010 0.000010 0.000010 0.000010 0.000010 0.000010 0.000010 0.000010 0.000010 0.000010 0.000010 0.000010 0.000010 0.000010 0.000010 0.000010 0.000010 0.000010 0.999590 0.000010 0.000010 0.000010 0.000010 0.000010 0.000010 0.000010 0.000010 0.000010 0.000010 0.000010 0.000010 0.000010 0.000010 0.000010 0.000010 0.000010 0.000010 0.000010
0.000010 0.000010 0.000010 0.000010 0.000010 0.000010 0.000010 0.000010 0.000010 0.000010 0.000010 0.000010 0.000010 0.000010 0.000010 0.000010 0.000010 0.000010 0.000010 0.000010 0.000010 0.000010 0.999590 0.000010 0.000010 0.000010 0.000010 0.000010 0.000010 0.000010 0.000010 0.000010 0.000010 0.000010 0.000010 0.000010 0.000010 0.000010 0.000010 0.000010 0.000010 0.000010
0.000010 0.000010 0.000010 0.000010 0.000010 0.000010 0.000010 0.000010 0.000010 0.000010 0.000010 0.000010 0.000010 0.000010 0.000010 0.000010 0.000010 0.000010 0.000010 0.000010 0.000010 0.000010 0.999590 0.000010 0.000010 0.000010 0.000010 0.000010 0.000010 0.000010 0.000010 0.000010 0.000010 0.000010 0.000010 0.000010 0.000010 0.000010 0.000010 0.000010 0.000010 0.000010
0.000010 0.000010 0.000010 0.000010 0.000010 0.000010 0.000010 0.000010 0.000010 0.000010 0.000010 0.000010 0.000010 0.000010 0.000010 0.000010 0.000010 0.000010 0.000010 0.000010 0.000010 0.000010 0.999590 0.000010 0.000010 0.000010 0.000010 0.000010 0.000010 0.000010 0.000010 0.000010 0.000010 0.000010 0.000010 0.000010 0.000010 0.000010 0.000010 0.000010 0.000010 0.000010
0.000010 0.000010 0.000010 0.000010 0.000010 0.000010 0.000010 0.000010 0.000010 0.000010 0.000010 0.000010 0.000010 0.000010 0.000010 0.000010 0.000010 0.000010 0.000010 0.000010 0.000010 0.000010 0.999589 0.000010 0.000010 0.000010 0.000010 0.000010 0.000010 0.000010 0.000010 0.000010 0.000010 0.000010 0.000010 0.000010 0.000010 0.000011 0.000010 0.000010 0.000010 0.000010
0.000010 0.000010 0.000010 0.000010 0.000010 0.000010 0.000010 0.000010 0.000010 0.000010 0.000010 0.000010 0.000010 0.000010 0.000010 0.000010 0.000010 0.000010 0.000010 0.000010 0.000010 0.000010 0.999590 0.000010 0.000010 0.000010 0.000010 0.000010 0.000010 0.000010 0.000010 0.000010 0.000010 0.000010 0.000010 0.000010 0.000010 0.000010 0.000010 0.000010 0.000010 0.000010
0.000010 0.000010 0.000010 0.000010 0.000010 0.000010 0.000010 0.000010 0.000010 0.000010 0.000010 0.000010 0.000010 0.000010 0.000010 0.000010 0.000010 0.000010 0.000010 0.000010 0.000010 0.000010 0.959741 0.000010 0.000010 0.000010 0.000010 0.000010 0.000010 0.000010 0.000010 0.000010 0.008321 0.000010 0.000010 0.000010 0.000010 0.031548 0.000010 0.000010 0.000010 0.000010
0.000010 0.000010 0.000010 0.000010 0.000010 0.000010 0.000010 0.000010 0.000010 0.000010 0.000010 0.000010 0.000010 0.000010 0.000010 0.000010 0.000010 0.000010 0.000010 0.000010 0.000010 0.000010 0.999590 0.000010 0.000010 0.000010 0.000010 0.000010 0.000010 0.000010 0.000010 0.000010 0.000010 0.000010 0.000010 0.000010 0.000010 0.000010 0.000010 0.000010 0.000010 0.000010
0.000010 0.000010 0.000010 0.000010 0.000010 0.000010 0.000010 0.000010 0.000010 0.000010 0.000010 0.000010 0.000010 0.000010 0.000010 0.000010 0.000010 0.000010 0.000010 0.000010 0.000010 0.000010 0.970766 0.000010 0.000010 0.000010 0.000010 0.000010 0.005291 0.000010 0.000010 0.000010 0.000010 0.000010 0.000010 0.000010 0.000010 0.000010 0.000010 0.000010 0.000010 0.023553
0.020384 0.182807 0.000010 0.018681 0.017452 0.000010 0.018229 0.014942 0.000010 0.002621 0.108032 0.009402 0.012130 0.000010 0.000010 0.069455 0.022745 0.000010 0.000010 0.000010 0.012305 0.067774 0.202077 0.000010 0.000010 0.000010 0.009489 0.000010 0.031600 0.000010 0.023159 0.000010 0.068410 0.033760 0.000010 0.000010 0.000010 0.012639 0.000010 0.000010 0.000010 0.041708
0.000010 0.000010 0.000010 0.000010 0.000010 0.000010 0.000010 0.000010 0.000010 0.000010 0.000010 0.000010 0.000010 0.000010 0.000010 0.000010 0.000010 0.000010 0.000010 0.000010 0.000010 0.000010 0.999590 0.000010 0.000010 0.000010 0.000010 0.000010 0.000010 0.000010 0.000010 0.000010 0.000010 0.000010 0.000010 0.000010 0.000010 0.000010 0.000010 0.000010 0.000010 0.000010
0.000010 0.000010 0.000010 0.000010 0.000010 0.000010 0.000010 0.000010 0.000010 0.000010 0.000010 0.000010 0.000010 0.000010 0.000010 0.000010 0.000010 0.000010 0.000010 0.000010 0.000010 0.000010 0.999590 0.000010 0.000010 0.000010 0.000010 0.000010 0.000010 0.000010 0.000010 0.000010 0.000010 0.000010 0.000010 0.000010 0.000010 0.000010 0.000010 0.000010 0.000010 0.000010
0.000010 0.008330 0.000010 0.000010 0.031465 0.000010 0.000010 0.000010 0.000010 0.000010 0.470871 0.000010 0.000010 0.000010 0.000010 0.000010 0.000010 0.000010 0.000010 0.000010 0.442953 0.000010 0.018914 0.000010 0.000010 0.000010 0.005545 0.000010 0.007332 0.000010 0.009093 0.000010 0.000010 0.000010 0.000010 0.000010 0.000010 0.000010 0.000010 0.000010 0.000010 0.005167
0.000010 0.000010 0.000010 0.000010 0.000010 0.000010 0.000010 0.000010 0.000010 0.000010 0.000010 0.000010 0.000010 0.000010 0.000010 0.000010 0.000010 0.000010 0.000010 0.000010 0.999588 0.000010 0.000010 0.000010 0.000010 0.000010 0.000010 0.000010 0.000010 0.000010 0.000012 0.000010 0.000010 0.000010 0.000010 0.000010 0.000010 0.000010 0.000010 0.000010 0.000010 0.000010
0.000010 0.000010 0.000010 0.000010 0.000010 0.000010 0.000010 0.000010 0.000010 0.000010 0.000010 0.000010 0.000010 0.000010 0.000010 0.000010 0.000010 0.000010 0.000010 0.000011 0.999589 0.000010 0.000010 0.000010 0.000010 0.000010 0.000010 0.000010 0.000010 0.000010 0.000010 0.000010 0.000010 0.000010 0.000010 0.000010 0.000010 0.000010 0.000010 0.000010 0.000010 0.000010
0.000010 0.000010 0.000010 0.000010 0.000010 0.000010 0.000010 0.000010 0.000010 0.000010 0.000010 0.000010 0.000010 0.000010 0.000010 0.000010 0.000010 0.000010 0.000010 0.000010 0.999590 0.000010 0.000010 0.000010 0.000010 0.000010 0.000010 0.000010 0.000010 0.000010 0.000010 0.000010 0.000010 0.000010 0.000010 0.000010 0.000010 0.000010 0.000010 0.000010 0.000010 0.000010
0.000010 0.000010 0.000010 0.000010 0.000010 0.000010 0.000010 0.000010 0.000010 0.000010 0.000010 0.000010 0.000010 0.000010 0.000010 0.000010 0.000010 0.000010 0.000010 0.000010 0.999590 0.000010 0.000010 0.000010 0.000010 0.000010 0.000010 0.000010 0.000010 0.000010 0.000010 0.000010 0.000010 0.000010 0.000010 0.000010 0.000010 0.000010 0.000010 0.000010 0.000010 0.000010
0.000010 0.000010 0.000010 0.000010 0.000010 0.000010 0.000010 0.000010 0.000010 0.000010 0.000010 0.000010 0.000010 0.000010 0.000010 0.000010 0.000010 0.000010 0.000010 0.000010 0.999590 0.000010 0.000010 0.000010 0.000010 0.000010 0.000010 0.000010 0.000010 0.000010 0.000010 0.000010 0.000010 0.000010 0.000010 0.000010 0.000010 0.000010 0.000010 0.000010 0.000010 0.000010
0.030509 0.000010 0.000010 0.001395 0.005056 0.000010 0.000010 0.009570 0.000010 0.000010 0.000010 0.000010 0.000010 0.000010 0.000010 0.016560 0.000010 0.000010 0.000010 0.000010 0.827804 0.000010 0.000010 0.000010 0.000010 0.000010 0.013504 0.000010 0.002792 0.000010 0.049039 0.000010 0.043450 0.000010 0.000010 0.000010 0.000010 0.000010 0.000010 0.000010 0.000010 0.000010
0.024365 0.000010 0.000010 0.000010 0.025955 0.000010 0.000010 0.005953 0.000010 0.000010 0.000010 0.000010 0.000010 0.000010 0.000010 0.000010 0.002096 0.000010 0.000010 0.000010 0.803890 0.000010 0.000010 0.000010 0.000010 0.000010 0.000010 0.000010 0.000010 0.000010 0.059395 0.000010 0.049672 0.000010 0.000010 0.019924 0.000010 0.000010 0.000010 0.000010 0.000010 0.008419
0.000010 0.000010 0.000010 0.000010 0.000010 0.000010 0.000010 0.000010 0.000010 0.000010 0.000010 0.000010 0.000010 0.000010 0.000010 0.000010 0.000010 0.000010 0.000010 0.000010 0.999590 0.000010 0.000010 0.000010 0.000010 0.000010 0.000010 0.000010 0.000010 0.000010 0.000010 0.000010 0.000010 0.000010 0.000010 0.000010 0.000010 0.000010 0.000010 0.000010 0.000010 0.000010
0.000010 0.000010 0.000010 0.000010 0.006146 0.000010 0.000010 0.000010 0.000010 0.000010 0.000010 0.000010 0.000010 0.000010 0.000010 0.003083 0.000010 0.000010 0.000010 0.000010 0.938339 0.000010 0.000010 0.000010 0.000010 0.000010 0.020292 0.000010 0.000010 0.000010 0.000010 0.000010 0.031769 0.000010 0.000010 0.000010 0.000010 0.000010 0.000010 0.000010 0.000010 0.000010
0.000010 0.000010 0.000010 0.000010 0.000010 0.000010 0.000010 0.000010 0.000010 0.000010 0.000010 0.000010 0.000010 0.000010 0.000010 0.000010 0.000010 0.000010 0.000010 0.000010 0.999590 0.000010 0.000010 0.000010 0.000010 0.000010 0.000010 0.000010 0.000010 0.000010 0.000010 0.000010 0.000010 0.000010 0.000010 0.000010 0.000010 0.000010 0.000010 0.000010 0.000010 0.000010
0.000010 0.000010 0.000010 0.000010 0.000010 0.000010 0.000010 0.000010 0.000010 0.000010 0.000010 0.000010 0.000010 0.000010 0.000010 0.000010 0.000010 0.000010 0.000010 0.000010 0.999590 0.000010 0.000010 0.000010 0.000010 0.000010 0.000010 0.000010 0.000010 0.000010 0.000010 0.000010 0.000010 0.000010 0.000010 0.000010 0.000010 0.000010 0.000010 0.000010 0.000010 0.000010
0.000010 0.000010 0.000010 0.000010 0.000010 0.000010 0.000010 0.000010 0.000010 0.000010 0.000010 0.000010 0.000010 0.000010 0.000010 0.000010 0.000010 0.000010 0.000010 0.000010 0.986606 0.000010 0.000010 0.000010 0.000010 0.000010 0.000010 0.000010 0.000010 0.000010 0.009833 0.000010 0.000010 0.000010 0.000010 0.000010 0.000010 0.000010 0.003171 0.000010 0.000010 0.000010
0.000010 0.000010 0.000010 0.000010 0.016767 0.000010 0.000010 0.000010 0.000010 0.000010 0.000010 0.000010 0.003989 0.000010 0.000010 0.025166 0.000010 0.000010 0.000010 0.000010 0.944629 0.000010 0.000010 0.000010 0.000010 0.000010 0.000010 0.000010 0.000010 0.000010 0.004293 0.000010 0.000010 0.000010 0.004796 0.000010 0.000010 0.000010 0.000010 0.000010 0.000010 0.000010
0.000010 0.000010 0.000010 0.000010 0.000010 0.000010 0.000010 0.000010 0.000010 0.000010 0.000010 0.000010 0.000010 0.000010 0.000010 0.000010 0.000010 0.000010 0.000010 0.000010 0.999590 0.000010 0.000010 0.000010 0.000010 0.000010 0.000010 0.000010 0.000010 0.000010 0.000010 0.000010 0.000010 0.000010 0.000010 0.000010 0.000010 0.000010 0.000010 0.000010 0.000010 0.000010
0.000010 0.000010 0.000010 0.000010 0.000010 0.000010 0.000010 0.000010 0.000010 0.000010 0.000010 0.000010 0.000010 0.000010 0.000010 0.000010 0.000010 0.000010 0.000010 0.000010 0.999590 0.000010 0.000010 0.000010 0.000010 0.000010 0.000010 0.000010 0.000010 0.000010 0.000010 0.000010 0.000010 0.000010 0.000010 0.000010 0.000010 0.000010 0.000010 0.000010 0.000010 0.000010
0.000010 0.000010 0.000010 0.000010 0.000010 0.000010 0.000010 0.000010 0.000010 0.000010 0.000010 0.000010 0.000010 0.000010 0.000010 0.000010 0.000010 0.000010 0.000010 0.000010 0.999590 0.000010 0.000010 0.000010 0.000010 0.000010 0.000010 0.000010 0.000010 0.000010 0.000010 0.000010 0.000010 0.000010 0.000010 0.000010 0.000010 0.000010 0.000010 0.000010 0.000010 0.000010
0.036823 0.002886 0.000010 0.000010 0.009942 0.000010 0.000010 0.000010 0.000010 0.007042 0.000010 0.000010 0.000010 0.000010 0.000010 0.029391 0.000010 0.000010 0.000010 0.000010 0.740435 0.000010 0.000010 0.000010 0.000010 0.000010 0.018893 0.000010 0.000010 0.000010 0.080412 0.000010 0.066373 0.000010 0.000010 0.007351 0.000010 0.000010 0.000141 0.000010 0.000010 0.000010
0.000010 0.000010 0.000010 0.000017 0.000010 0.000010 0.000010 0.000010 0.000010 0.000010 0.000010 0.000010 0.000010 0.000010 0.000010 0.000010 0.000010 0.000010 0.000010 0.000010 0.999583 0.000010 0.000010 0.000010 0.000010 0.000010 0.000010 0.000010 0.000010 0.000010 0.000010 0.000010 0.000010 0.000010 0.000010 0.000010 0.000010 0.000010 0.000010 0.000010 0.000010 0.000010
0.030187 0.000010 0.000010 0.001567 0.011656 0.000010 0.000010 0.000010 0.000010 0.007048 0.000010 0.002404 0.000010 0.000010 0.000010 0.032304 0.000010 0.000010 0.000010 0.000010 0.744873 0.000010 0.000010 0.000010 0.000010 0.000010 0.028094 0.000010 0.006330 0.000010 0.059070 0.000010 0.061050 0.000010 0.000828 0.000010 0.000010 0.000010 0.000010 0.000010 0.000010 0.014300
0.000010 0.000010 0.000010 0.000010 0.000010 0.000010 0.000010 0.000010 0.000010 0.000010 0.000010 0.000010 0.000010 0.000010 0.000010 0.000010 0.000010 0.000010 0.000010 0.000010 0.000010 0.000010 0.000010 0.000010 0.000010 0.000010 0.999590 0.000010 0.000010 0.000010 0.000010 0.000010 0.000010 0.000010 0.000010 0.000010 0.000010 0.000010 0.000010 0.000010 0.000010 0.000010
0.000010 0.000010 0.000010 0.000010 0.000010 0.000010 0.000010 0.000010 0.000010 0.000010 0.000010 0.000010 0.000010 0.000010 0.000010 0.000010 0.000010 0.000010 0.000010 0.000010 0.000010 0.000010 0.000010 0.000010 0.000010 0.000010 0.999590 0.000010 0.000010 0.000010 0.000010 0.000010 0.000010 0.000010 0.000010 0.000010 0.000010 0.000010 0.000010 0.000010 0.000010 0.000010
0.000010 0.000010 0.000010 0.000010 0.000010 0.000010 0.000010 0.000010 0.000010 0.000010 0.000010 0.000010 0.000010 0.000010 0.000010 0.000010 0.000010 0.000010 0.000010 0.000010 0.000010 0.000010 0.000010 0.000010 0.000010 0.000010 0.999590 0.000010 0.000010 0.000010 0.000010 0.000010 0.000010 0.000010 0.000010 0.000010 0.000010 0.000010 0.000010 0.000010 0.000010 0.000010
0.000010 0.000010 0.000010 0.000010 0.000010 0.000010 0.000010 0.000010 0.000010 0.000010 0.000010 0.000010 0.000010 0.000010 0.000010 0.000010 0.000010 0.000010 0.000010 0.000010 0.000010 0.000010 0.000010 0.000010 0.000010 0.000010 0.999590 0.000010 0.000010 0.000010 0.000010 0.000010 0.000010 0.000010 0.000010 0.000010 0.000010 0.000010 0.000010 0.000010 0.000010 0.000010
0.000010 0.000010 0.000010 0.000010 0.000010 0.000010 0.000010 0.000010 0.000010 0.000010 0.000010 0.000010 0.000010 0.000010 0.000010 0.000010 0.000010 0.000010 0.000010 0.000010 0.000010 0.000010 0.000010 0.000010 0.000010 0.000010 0.999590 0.000010 0.000010 0.000010 0.000010 0.000010 0.000010 0.000010 0.000010 0.000010 0.000010 0.000010 0.000010 0.000010 0.000010 0.000010
0.000010 0.000010 0.000010 0.000010 0.000010 0.000010 0.000010 0.000010 0.000010 0.000010 0.000010 0.000010 0.000010 0.000010 0.000010 0.000010 0.000010 0.000010 0.000010 0.000010 0.000010 0.000010 0.000010 0.000010 0.000010 0.000010 0.999590 0.000010 0.000010 0.000010 0.000010 0.000010 0.000010 0.000010 0.000010 0.000010 0.000010 0.000010 0.000010 0.000010 0.000010 0.000010
0.000010 0.010867 0.000010 0.000010 0.134087 0.000010 0.000010 0.012941 0.000010 0.006924 0.000010 0.000010 0.000010 0.000010 0.000010 0.000010 0.002775 0.000010 0.001742 0.000010 0.005918 0.000010 0.003153 0.000010 0.000010 0.000010 0.716089 0.000010 0.000012 0.000010 0.000010 0.000010 0.024915 0.000010 0.000010 0.000010 0.000010 0.000010 0.063834 0.006969 0.000010 0.009495
0.003516 0.000010 0.000010 0.000010 0.069319 0.000010 0.000010 0.023600 0.000010 0.000010 0.000010 0.000010 0.000010 0.000010 0.000010 0.000010 0.000010 0.000010 0.000010 0.000010 0.000010 0.004611 0.000010 0.000010 0.000010 0.000010 0.884298 0.000010 0.000010 0.000010 0.000010 0.000010 0.000010 0.000010 0.014296 0.000010 0.000010 0.000010 0.000010 0.000010 0.000010 0.000010
0.000010 0.000010 0.000010 0.000010 0.009920 0.000010 0.000010 0.000010 0.000010 0.000010 0.000010 0.000010 0.000010 0.000010 0.000010 0.000010 0.000010 0.000010 0.000010 0.000010 0.003452 0.000010 0.000010 0.000010 0.000010 0.000010 0.984345 0.000010 0.000010 0.000010 0.000010 0.000010 0.000010 0.000010 0.000010 0.000010 0.000010 0.000010 0.001903 0.000010 0.000010 0.000010
0.000010 0.000010 0.000010 0.000010 0.000010 0.000010 0.000010 0.000010 0.000010 0.000010 0.000010 0.000010 0.000010 0.000010 0.000010 0.000010 0.000010 0.000010 0.000010 0.000010 0.000010 0.000010 0.000010 0.000010 0.000010 0.000010 0.999590 0.000010 0.000010 0.000010 0.000010 0.000010 0.000010 0.000010 0.000010 0.000010 0.000010 0.000010 0.000010 0.000010 0.000010 0.000010
0.011346 0.004694 0.000010 0.009852 0.137725 0.000010 0.000010 0.000010 0.000010 0.000010 0.000010 0.000010 0.000011 0.000010 0.000010 0.000010 0.003276 0.000010 0.000010 0.000010 0.000010 0.018177 0.000010 0.000010 0.000010 0.000010 0.760744 0.000010 0.000010 0.000010 0.000010 0.000010 0.000010 0.000010 0.000010 0.000010 0.000010 0.014980 0.024896 0.000010 0.000010 0.013989
0.000010 0.000010 0.000010 0.002575 0.027426 0.000010 0.000010 0.000010 0.000010 0.000010 0.000010 0.000010 0.000010 0.000010 0.000010 0.000010 0.000010 0.000010 0.000010 0.000010 0.000010 0.000010 0.000010 0.000010 0.000010 0.000010 0.930233 0.000010 0.000010 0.000010 0.000010 0.000010 0.000010 0.000010 0.000010 0.000010 0.000010 0.000010 0.039386 0.000010 0.000010 0.000010
0.007558 0.000010 0.000010 0.000010 0.101839 0.000010 0.000010 0.011694 0.000010 0.000010 0.000010 0.000010 0.000010 0.000010 0.000010 0.000010 0.001848 0.000010 0.000010 0.000010 0.002986 0.000010 0.000016 0.000010 0.000010 0.000010 0.829266 0.000010 0.000010 0.000010 0.016924 0.000010 0.002751 0.000010 0.008940 0.000010 0.000010 0.000010 0.015868 0.000010 0.000010 0.000010
0.000010 0.000010 0.000010 0.000010 0.000010 0.000010 0.000010 0.000010 0.000010 0.000010 0.000010 0.000010 0.000010 0.000010 0.000010 0.000010 0.000010 0.000010 0.000010 0.000010 0.000010 0.000010 0.000010 0.000010 0.000010 0.000010 0.999590 0.000010 0.000010 0.000010 0.000010 0.000010 0.000010 0.000010 0.000010 0.000010 0.000010 0.000010 0.000010 0.000010 0.000010 0.000010
0.000010 0.000010 0.000010 0.000010 0.000010 0.000010 0.000010 0.000010 0.000010 0.000010 0.000010 0.000010 0.000010 0.000010 0.000010 0.000010 0.000010 0.000010 0.000010 0.000010 0.000010 0.000010 0.000010 0.000010 0.000010 0.000010 0.999590 0.000010 0.000010 0.000010 0.000010 0.000010 0.000010 0.000010 0.000010 0.000010 0.000010 0.000010 0.000010 0.000010 0.000010 0.000010
0.000010 0.000010 0.000010 0.000010 0.047855 0.000010 0.000010 0.000010 0.000010 0.000010 0.000010 0.000010 0.000010 0.000010 0.000010 0.000010 0.000010 0.000010 0.000010 0.000010 0.000010 0.000010 0.000010 0.000010 0.000010 0.000010 0.951745 0.000010 0.000010 0.000010 0.000010 0.000010 0.000010 0.000010 0.000010 0.000010 0.000010 0.000010 0.000010 0.000010 0.000010 0.000010
0.000010 0.000010 0.000010 0.000010 0.000010 0.000010 0.000010 0.000010 0.000010 0.000010 0.000010 0.000010 0.000010 0.000010 0.000010 0.000010 0.000010 0.000010 0.000010 0.000010 0.000010 0.000010 0.000010 0.000010 0.000010 0.000010 0.999590 0.000010 0.000010 0.000010 0.000010 0.000010 0.000010 0.000010 0.000010 0.000010 0.000010 0.000010 0.000010 0.000010 0.000010 0.000010
0.022859 0.000010 0.000010 0.000010 0.067990 0.000010 0.000010 0.020879 0.000010 0.000010 0.000010 0.000010 0.000010 0.000010 0.000010 0.000010 0.000010 0.000010 0.000010 0.000010 0.000010 0.000010 0.000010 0.000010 0.000010 0.000010 0.887892 0.000010 0.000010 0.000010 0.000010 0.000010 0.000010 0.000010 0.000010 0.000010 0.000010 0.000010 0.000010 0.000010 0.000010 0.000010
0.000010 0.000010 0.000010 0.000010 0.037419 0.000010 0.000010 0.006647 0.000010 0.000010 0.000010 0.000010 0.000010 0.000010 0.000010 0.000010 0.000010 0.000010 0.000010 0.000010 0.000010 0.000010 0.000010 0.000010 0.000010 0.000010 0.933496 0.000010 0.000010 0.000010 0.004444 0.000010 0.014597 0.000010 0.000010 0.003038 0.000010 0.000010 0.000010 0.000010 0.000010 0.000010
0.000010 0.000010 0.000010 0.000010 0.000010 0.000010 0.000010 0.000010 0.000010 0.000010 0.000010 0.000010 0.000010 0.000010 0.000010 0.000010 0.000010 0.000010 0.000010 0.000010 0.000010 0.000010 0.000010 0.000010 0.000010 0.000010 0.999590 0.000010 0.000010 0.000010 0.000010 0.000010 0.000010 0.000010 0.000010 0.000010 0.000010 0.000010 0.000010 0.000010 0.000010 0.000010
0.000010 0.000010 0.000010 0.000010 0.000010 0.000010 0.000010 0.000020 0.000010 0.000010 0.000010 0.000010 0.000010 0.000010 0.000010 0.021729 0.000010 0.000010 0.000022 0.000010 0.030088 0.015773 0.000010 0.000010 0.000010 0.000010 0.000010 0.000010 0.000010 0.000010 0.915229 0.000010 0.007558 0.000010 0.006123 0.003128 0.000010 0.000010 0.000010 0.000010 0.000010 0.000010
0.000010 0.000010 0.000010 0.000010 0.000010 0.000010 0.000010 0.000010 0.000010 0.000010 0.000010 0.000010 0.000010 0.000010 0.000010 0.000010 0.001427 0.000010 0.000010 0.000010 0.004957 0.000010 0.000010 0.000010 0.000010 0.000010 0.000010 0.000010 0.000010 0.000010 0.993226 0.000010 0.000010 0.000010 0.000010 0.000010 0.000010 0.000010 0.000010 0.000010 0.000010 0.000010
0.000010 0.000010 0.000010 0.000010 0.000010 0.000010 0.000010 0.000010 0.000010 0.000010 0.000010 0.000010 0.000010 0.000010 0.000010 0.000010 0.000010 0.000010 0.000010 0.000010 0.000010 0.000010 0.000010 0.000010 0.000010 0.000010 0.000010 0.000010 0.000010 0.000010 0.999590 0.000010 0.000010 0.000010 0.000010 0.000010 0.000010 0.000010 0.000010 0.000010 0.000010 0.000010
0.000010 0.000010 0.000010 0.000010 0.000010 0.000010 0.000010 0.000010 0.000010 0.000010 0.000010 0.000010 0.000010 0.000010 0.000010 0.000010 0.000010 0.000010 0.000010 0.000010 0.000010 0.000010 0.000010 0.000010 0.000010 0.000010 0.000010 0.000010 0.000010 0.000010 0.999590 0.000010 0.000010 0.000010 0.000010 0.000010 0.000010 0.000010 0.000010 0.000010 0.000010 0.000010
0.000010 0.000010 0.000010 0.000010 0.002672 0.000010 0.000010 0.000010 0.000010 0.000010 0.000010 0.000010 0.000010 0.000010 0.000010 0.000010 0.000010 0.000010 0.000010 0.000010 0.021982 0.000010 0.000010 0.000010 0.000010 0.000010 0.000010 0.000010 0.000010 0.000010 0.974956 0.000010 0.000010 0.000010 0.000010 0.000010 0.000010 0.000010 0.000010 0.000010 0.000010 0.000010
0.000010 0.000010 0.000010 0.000010 0.000010 0.000010 0.000010 0.000010 0.000010 0.000010 0.000010 0.000010 0.000010 0.000010 0.000010 0.000010 0.000010 0.000010 0.000010 0.000010 0.000010 0.000010 0.000010 0.000010 0.000010 0.000010 0.000010 0.000010 0.000010 0.000010 0.999590 0.000010 0.000010 0.000010 0.000010 0.000010 0.000010 0.000010 0.000010 0.000010 0.000010 0.000010
0.000010 0.000010 0.000010 0.000010 0.000010 0.000010 0.000010 0.000010 0.000010 0.000010 0.000010 0.000010 0.000010 0.000010 0.000010 0.000010 0.000010 0.000010 0.000010 0.000010 0.000010 0.000010 0.000010 0.000010 0.000010 0.000010 0.000010 0.000010 0.000010 0.000010 0.999590 0.000010 0.000010 0.000010 0.000010 0.000010 0.000010 0.000010 0.000010 0.000010 0.000010 0.000010
0.000010 0.000010 0.000010 0.000010 0.000010 0.000010 0.000010 0.000010 0.000010 0.000010 0.000010 0.000010 0.000010 0.000010 0.000010 0.000010 0.000010 0.000010 0.000010 0.000010 0.000010 0.000010 0.000010 0.000010 0.000010 0.000010 0.000010 0.000010 0.000010 0.000010 0.999590 0.000010 0.000010 0.000010 0.000010 0.000010 0.000010 0.000010 0.000010 0.000010 0.000010 0.000010
0.000010 0.000010 0.000010 0.000010 0.000010 0.000010 0.000010 0.000010 0.000010 0.000010 0.000010 0.000010 0.000010 0.000010 0.000010 0.000010 0.000010 0.000010 0.000010 0.000010 0.000010 0.000010 0.000010 0.000010 0.000010 0.000010 0.000010 0.000010 0.000010 0.000010 0.999590 0.000010 0.000010 0.000010 0.000010 0.000010 0.000010 0.000010 0.000010 0.000010 0.000010 0.000010
0.000010 0.000010 0.000010 0.000010 0.000010 0.000010 0.000010 0.000010 0.000010 0.000010 0.000010 0.000010 0.000010 0.000010 0.000010 0.000010 0.000010 0.000010 0.000010 0.000010 0.000010 0.000010 0.000010 0.000010 0.000010 0.000010 0.000010 0.000010 0.000010 0.000010 0.999590 0.000010 0.000010 0.000010 0.000010 0.000010 0.000010 0.000010 0.000010 0.000010 0.000010 0.000010
0.015599 0.000010 0.000010 0.000010 0.003361 0.000010 0.000010 0.000010 0.000010 0.000010 0.000010 0.000010 0.000010 0.000010 0.000010 0.007536 0.000010 0.000010 0.000010 0.000010 0.013435 0.001399 0.000010 0.000010 0.000010 0.000010 0.000010 0.000010 0.000010 0.000010 0.928813 0.000010 0.029507 0.000010 0.000010 0.000010 0.000010 0.000010 0.000010 0.000010 0.000010 0.000010
0.000010 0.000010 0.000010 0.000010 0.000010 0.000010 0.000010 0.000010 0.000010 0.000010 0.010243 0.000010 0.000010 0.000010 0.000010 0.000010 0.000010 0.000010 0.000010 0.000010 0.004467 0.000707 0.000010 0.000010 0.000010 0.000010 0.000010 0.000010 0.000010 0.000010 0.984203 0.000010 0.000010 0.000010 0.000010 0.000010 0.000010 0.000010 0.000010 0.000010 0.000010 0.000010
0.016087 0.000010 0.000010 0.000010 0.000010 0.000010 0.000010 0.000010 0.000010 0.000010 0.000010 0.000010 0.000010 0.000010 0.000010 0.000010 0.004119 0.000010 0.004433 0.000010 0.016425 0.000010 0.000010 0.000010 0.000010 0.000010 0.000010 0.000010 0.000010 0.000010 0.926084 0.000010 0.000017 0.000010 0.000010 0.006657 0.000010 0.000010 0.000010 0.000010 0.000010 0.025839
0.000010 0.000010 0.000010 0.000010 0.000010 0.000010 0.000010 0.000010 0.000010 0.000010 0.005141 0.000010 0.000010 0.000010 0.000010 0.000010 0.000010 0.000010 0.000010 0.000010 0.000010 0.000010 0.000010 0.000010 0.000010 0.000010 0.000010 0.000010 0.000010 0.000010 0.994459 0.000010 0.000010 0.000010 0.000010 0.000010 0.000010 0.000010 0.000010 0.000010 0.000010 0.000010
0.000010 0.000010 0.000010 0.000010 0.000010 0.000010 0.000010 0.000010 0.000010 0.000010 0.000010 0.000010 0.000010 0.000010 0.000010 0.000010 0.000010 0.000010 0.000010 0.000010 0.000010 0.000010 0.000010 0.000010 0.000010 0.000010 0.000010 0.000010 0.000010 0.000010 0.999590 0.000010 0.000010 0.000010 0.000010 0.000010 0.000010 0.000010 0.000010 0.000010 0.000010 0.000010
0.000010 0.000010 0.000010 0.000010 0.000010 0.000010 0.000010 0.000010 0.000010 0.000010 0.000010 0.000010 0.000010 0.000012 0.000010 0.000010 0.000010 0.000010 0.000010 0.000010 0.000010 0.000010 0.000010 0.000010 0.000010 0.000010 0.000010 0.000010 0.000010 0.000010 0.999588 0.000010 0.000010 0.000010 0.000010 0.000010 0.000010 0.000010 0.000010 0.000010 0.000010 0.000010
0.000010 0.000010 0.000010 0.000010 0.000010 0.000010 0.000010 0.000010 0.000010 0.000010 0.059095 0.000010 0.000010 0.000010 0.000010 0.000010 0.000010 0.000010 0.000010 0.000010 0.000010 0.000010 0.000010 0.000010 0.000010 0.000010 0.000010 0.000010 0.000010 0.000010 0.939127 0.000010 0.000010 0.001387 0.000010 0.000010 0.000010 0.000010 0.000010 0.000010 0.000010 0.000010
0.000010 0.000010 0.000010 0.000010 0.000010 0.000010 0.000010 0.000010 0.000010 0.000010 0.000010 0.000010 0.000010 0.000010 0.000010 0.000010 0.000010 0.000010 0.000010 0.000010 0.000010 0.000010 0.000010 0.000010 0.000010 0.000010 0.000010 0.000010 0.000010 0.000010 0.999590 0.000010 0.000010 0.000010 0.000010 0.000010 0.000010 0.000010 0.000010 0.000010 0.000010 0.000010
0.000010 0.000010 0.000010 0.000010 0.008734 0.000010 0.000010 0.000010 0.000010 0.000010 0.000010 0.000010 0.000010 0.000010 0.000010 0.001350 0.000010 0.000010 0.000010 0.000010 0.051805 0.000010 0.000010 0.000010 0.000010 0.000010 0.000010 0.000010 0.000010 0.000010 0.937730 0.000010 0.000010 0.000010 0.000010 0.000010 0.000010 0.000010 0.000010 0.000010 0.000010 0.000010
0.000010 0.000010 0.000010 0.000010 0.000010 0.000010 0.000010 0.000010 0.000010 0.000010 0.000010 0.000010 0.000010 0.000010 0.000010 0.000010 0.000010 0.000010 0.000010 0.000010 0.000010 0.000010 0.000010 0.000010 0.000010 0.000010 0.000010 0.000010 0.000010 0.000010 0.999590 0.000010 0.000010 0.000010 0.000010 0.000010 0.000010 0.000010 0.000010 0.000010 0.000010 0.000010
0.000010 0.000010 0.000010 0.003902 0.000010 0.000010 0.000010 0.951483 0.000010 0.000010 0.000010 0.000010 0.000010 0.000010 0.000010 0.000010 0.000010 0.000010 0.000010 0.000010 0.000010 0.021437 0.000010 0.000010 0.000010 0.000010 0.005278 0.000010 0.000010 0.000010 0.000010 0.000010 0.000010 0.000010 0.000010 0.000010 0.000010 0.000010 0.017530 0.000010 0.000010 0.000010
0.000010 0.000010 0.000010 0.000010 0.000010 0.000010 0.000010 0.999590 0.000010 0.000010 0.000010 0.000010 0.000010 0.000010 0.000010 0.000010 0.000010 0.000010 0.000010 0.000010 0.000010 0.000010 0.000010 0.000010 0.000010 0.000010 0.000010 0.000010 0.000010 0.000010 0.000010 0.000010 0.000010 0.000010 0.000010 0.000010 0.000010 0.000010 0.000010 0.000010 0.000010 0.000010
0.000010 0.000010 0.000010 0.000010 0.000010 0.000010 0.000010 0.999590 0.000010 0.000010 0.000010 0.000010 0.000010 0.000010 0.000010 0.000010 0.000010 0.000010 0.000010 0.000010 0.000010 0.000010 0.000010 0.000010 0.000010 0.000010 0.000010 0.000010 0.000010 0.000010 0.000010 0.000010 0.000010 0.000010 0.000010 0.000010 0.000010 0.000010 0.000010 0.000010 0.000010 0.000010
0.000010 0.000010 0.000010 0.000010 0.000010 0.000010 0.000010 0.999590 0.000010 0.000010 0.000010 0.000010 0.000010 0.000010 0.000010 0.000010 0.000010 0.000010 0.000010 0.000010 0.000010 0.000010 0.000010 0.000010 0.000010 0.000010 0.000010 0.000010 0.000010 0.000010 0.000010 0.000010 0.000010 0.000010 0.000010 0.000010 0.000010 0.000010 0.000010 0.000010 0.000010 0.000010
0.000010 0.000010 0.000010 0.000010 0.000010 0.000010 0.000010 0.999590 0.000010 0.000010 0.000010 0.000010 0.000010 0.000010 0.000010 0.000010 0.000010 0.000010 0.000010 0.000010 0.000010 0.000010 0.000010 0.000010 0.000010 0.000010 0.000010 0.000010 0.000010 0.000010 0.000010 0.000010 0.000010 0.000010 0.000010 0.000010 0.000010 0.000010 0.000010 0.000010 0.000010 0.000010
0.022473 0.000010 0.000010 0.000010 0.000010 0.000010 0.000010 0.934671 0.000010 0.000010 0.007230 0.000010 0.000010 0.000010 0.000010 0.000010 0.000012 0.000010 0.008169 0.000010 0.000775 0.000010 0.000010 0.000010 0.000010 0.000010 0.005364 0.000010 0.000010 0.000010 0.000010 0.000010 0.000010 0.000010 0.000010 0.000010 0.000010 0.000010 0.000010 0.000010 0.000010 0.020967
0.000010 0.000010 0.000010 0.000010 0.000010 0.000010 0.000010 0.999590 0.000010 0.000010 0.000010 0.000010 0.000010 0.000010 0.000010 0.000010 0.000010 0.000010 0.000010 0.000010 0.000010 0.000010 0.000010 0.000010 0.000010 0.000010 0.000010 0.000010 0.000010 0.000010 0.000010 0.000010 0.000010 0.000010 0.000010 0.000010 0.000010 0.000010 0.000010 0.000010 0.000010 0.000010
0.000010 0.000010 0.000010 0.000010 0.000010 0.000010 0.000010 0.999590 0.000010 0.000010 0.000010 0.000010 0.000010 0.000010 0.000010 0.000010 0.000010 0.000010 0.000010 0.000010 0.000010 0.000010 0.000010 0.000010 0.000010 0.000010 0.000010 0.000010 0.000010 0.000010 0.000010 0.000010 0.000010 0.000010 0.000010 0.000010 0.000010 0.000010 0.000010 0.000010 0.000010 0.000010
0.000010 0.000010 0.000010 0.000010 0.013799 0.000010 0.000010 0.940825 0.000010 0.000010 0.000010 0.000010 0.000010 0.000010 0.000010 0.000010 0.000010 0.000010 0.000010 0.000010 0.000010 0.000010 0.000010 0.000010 0.000010 0.000010 0.000010 0.000010 0.000010 0.000010 0.000010 0.000010 0.000010 0.000010 0.000010 0.001340 0.000010 0.000010 0.043656 0.000010 0.000010 0.000010
0.000010 0.000010 0.000010 0.000010 0.000010 0.000010 0.000010 0.994211 0.000010 0.000010 0.001359 0.000010 0.000010 0.000010 0.000010 0.000010 0.000010 0.000010 0.000010 0.000010 0.001310 0.002740 0.000010 0.000010 0.000010 0.000010 0.000010 0.000010 0.000010 0.000010 0.000010 0.000010 0.000010 0.000010 0.000010 0.000010 0.000010 0.000010 0.000010 0.000010 0.000010 0.000010
0.000010 0.000010 0.000010 0.000010 0.000010 0.000010 0.000010 0.962497 0.000010 0.000010 0.000010 0.000010 0.000010 0.000010 0.000010 0.000010 0.000859 0.000010 0.000010 0.000010 0.000010 0.023813 0.000010 0.000010 0.000010 0.000010 0.000010 0.000010 0.000010 0.000010 0.000010 0.000010 0.000010 0.000010 0.000010 0.000010 0.000010 0.000010 0.012452 0.000010 0.000010 0.000010
0.000010 0.000010 0.000010 0.000010 0.000010 0.000010 0.000010 0.999590 0.000010 0.000010 0.000010 0.000010 0.000010 0.000010 0.000010 0.000010 0.000010 0.000010 0.000010 0.000010 0.000010 0.000010 0.000010 0.000010 0.000010 0.000010 0.000010 0.000010 0.000010 0.000010 0.000010 0.000010 0.000010 0.000010 0.000010 0.000010 0.000010 0.000010 0.000010 0.000010 0.000010 0.000010
0.000010 0.000010 0.000010 0.000010 0.000010 0.000010 0.000010 0.999586 0.000010 0.000010 0.000010 0.000010 0.000010 0.000010 0.000010 0.000010 0.000010 0.000010 0.000010 0.000010 0.000010 0.000010 0.000010 0.000010 0.000010 0.000010 0.000010 0.000010 0.000010 0.000010 0.000010 0.000010 0.000010 0.000010 0.000010 0.000010 0.000010 0.000010 0.000014 0.000010 0.000010 0.000010
0.036643 0.000010 0.000010 0.000010 0.000010 0.000010 0.000010 0.712890 0.000010 0.005697 0.005512 0.007547 0.001184 0.000010 0.000010 0.000010 0.000137 0.000010 0.000010 0.000010 0.000010 0.023524 0.000010 0.000010 0.000010 0.000010 0.012780 0.000010 0.000010 0.000010 0.000010 0.000010 0.019800 0.000010 0.000010 0.000010 0.000010 0.009998 0.163987 0.000010 0.000010 0.000010
0.000010 0.000010 0.000010 0.000010 0.013715 0.000010 0.000010 0.921216 0.000010 0.000010 0.000010 0.000010 0.000010 0.000010 0.000010 0.000010 0.000010 0.000010 0.000010 0.000010 0.000010 0.000010 0.000010 0.000010 0.000010 0.000010 0.000010 0.000010 0.000010 0.000010 0.000010 0.000010 0.000010 0.000010 0.000010 0.000010 0.000010 0.000010 0.051851 0.000010 0.000010 0.012839
0.000010 0.000010 0.000010 0.000010 0.026840 0.000010 0.000010 0.850230 0.000010 0.000010 0.000010 0.000010 0.000010 0.000010 0.000010 0.000010 0.000010 0.000010 0.000010 0.000010 0.000010 0.000010 0.000010 0.000010 0.000010 0.000010 0.000010 0.000010 0.000010 0.000010 0.000010 0.000010 0.010543 0.000010 0.012451 0.000010 0.000010 0.000010 0.099565 0.000010 0.000010 0.000010
0.000010 0.000010 0.000010 0.000010 0.001433 0.000010 0.000010 0.873645 0.000010 0.000010 0.008585 0.000010 0.002268 0.000010 0.000010 0.000010 0.000010 0.000010 0.000010 0.000010 0.000010 0.000010 0.000010 0.000010 0.000010 0.000010 0.009787 0.000010 0.000925 0.000010 0.008113 0.000010 0.000010 0.000010 0.000010 0.000010 0.000010 0.000010 0.091973 0.000010 0.000010 0.002941
0.047211 0.000010 0.000010 0.000010 0.000010 0.000010 0.000010 0.922406 0.000010 0.000010 0.000010 0.000010 0.000010 0.000010 0.000010 0.000010 0.000010 0.000010 0.000010 0.000010 0.000010 0.000010 0.000010 0.000010 0.000010 0.000010 0.000010 0.000010 0.000010 0.000010 0.005734 0.000010 0.000010 0.000010 0.000010 0.000010 0.000010 0.000925 0.023354 0.000010 0.000010 0.000010
0.066173 0.000010 0.000010 0.000010 0.000010 0.000010 0.000010 0.652132 0.000010 0.000010 0.000010 0.000010 0.000010 0.000010 0.000010 0.000010 0.000010 0.000010 0.000010 0.000010 0.000010 0.033847 0.000010 0.000010 0.000010 0.000010 0.000010 0.000010 0.000010 0.000010 0.000010 0.000010 0.019832 0.000010 0.000010 0.000010 0.000010 0.002350 0.225306 0.000010 0.000010 0.000010
0.000010 0.000010 0.000010 0.000010 0.000010 0.000010 0.000010 0.999590 0.000010 0.000010 0.000010 0.000010 0.000010 0.000010 0.000010 0.000010 0.000010 0.000010 0.000010 0.000010 0.000010 0.000010 0.000010 0.000010 0.000010 0.000010 0.000010 0.000010 0.000010 0.000010 0.000010 0.000010 0.000010 0.000010 0.000010 0.000010 0.000010 0.000010 0.000010 0.000010 0.000010 0.000010
0.000010 0.000010 0.000010 0.000010 0.000010 0.000010 0.000010 0.007376 0.000010 0.000010 0.065040 0.000010 0.000010 0.000010 0.000010 0.004769 0.000010 0.000010 0.008471 0.000010 0.005629 0.000010 0.706049 0.000010 0.000010 0.000010 0.014872 0.000010 0.002530 0.000010 0.015891 0.000010 0.040215 0.000010 0.000010 0.000010 0.000010 0.102061 0.026796 0.000010 0.000010 0.000010
0.000010 0.009364 0.000010 0.000010 0.000010 0.000010 0.000010 0.000010 0.000010 0.000010 0.039292 0.000010 0.000010 0.000010 0.000010 0.000010 0.003587 0.000010 0.000010 0.000010 0.000010 0.000010 0.742038 0.000010 0.000010 0.000010 0.003432 0.000010 0.000011 0.000010 0.000010 0.000010 0.032109 0.005469 0.009070 0.000010 0.000010 0.123215 0.024097 0.000010 0.000010 0.008016
0.000010 0.013451 0.000010 0.000010 0.013925 0.000010 0.000010 0.000010 0.000010 0.000010 0.032729 0.000010 0.000010 0.000010 0.000010 0.001275 0.000010 0.000010 0.000010 0.000010 0.000010 0.000010 0.837140 0.000010 0.000010 0.000010 0.000010 0.000010 0.000010 0.000010 0.000010 0.000010 0.026584 0.000010 0.000097 0.010735 0.000010 0.063733 0.000010 0.000010 0.000010 0.000010
0.000010 0.000010 0.000010 0.000010 0.000010 0.000010 0.000010 0.000010 0.000010 0.000010 0.015271 0.000010 0.000010 0.000010 0.000010 0.000010 0.000010 0.000010 0.000010 0.000010 0.000010 0.000010 0.870789 0.000010 0.000010 0.000010 0.000010 0.000010 0.000010 0.000010 0.000010 0.000010 0.000010 0.000010 0.000010 0.000010 0.000010 0.113550 0.000010 0.000010 0.000010 0.000010
0.000010 0.000010 0.000010 0.004187 0.000010 0.000010 0.000010 0.000010 0.000010 0.000010 0.072757 0.000010 0.000010 0.000010 0.000010 0.000010 0.000010 0.000010 0.024130 0.000010 0.000010 0.000010 0.810394 0.000010 0.000010 0.000010 0.000010 0.000010 0.000010 0.000010 0.000010 0.000010 0.000011 0.000010 0.000010 0.000010 0.000010 0.088160 0.000010 0.000010 0.000010 0.000010
0.000010 0.000010 0.000010 0.000010 0.000010 0.000010 0.000010 0.000010 0.000010 0.000010 0.107704 0.000010 0.000010 0.000010 0.000010 0.000010 0.000010 0.000010 0.003730 0.000010 0.000010 0.000010 0.701280 0.000010 0.000010 0.000010 0.000010 0.000010 0.000010 0.000010 0.009271 0.000010 0.021822 0.000010 0.002676 0.008758 0.000010 0.114447 0.029984 0.000010 0.000010 0.000010
0.000010 0.004228 0.000010 0.000010 0.022000 0.000010 0.000010 0.000010 0.000010 0.006403 0.130816 0.000010 0.000010 0.000010 0.000010 0.000010 0.005442 0.000010 0.000010 0.000010 0.009432 0.000010 0.655034 0.000010 0.000010 0.000010 0.000010 0.000010 0.033363 0.000010 0.004482 0.000010 0.000083 0.002587 0.008794 0.000010 0.007251 0.109803 0.000010 0.000010 0.000010 0.000010
0.000010 0.000010 0.000010 0.000010 0.000010 0.000010 0.000010 0.000010 0.000010 0.000010 0.164234 0.000010 0.000640 0.000010 0.000010 0.000010 0.000010 0.000010 0.000010 0.000010 0.000010 0.000010 0.731520 0.000010 0.000010 0.000010 0.000010 0.000010 0.000010 0.000010 0.000010 0.000010 0.000010 0.000010 0.010821 0.000010 0.000010 0.090415 0.000010 0.002009 0.000010 0.000010
0.000010 0.000010 0.000010 0.000010 0.000010 0.000010 0.000010 0.000010 0.000010 0.000010 0.055263 0.000010 0.010705 0.000010 0.000010 0.000010 0.000010 0.000010 0.009939 0.000010 0.000010 0.001869 0.800398 0.000010 0.000010 0.000010 0.000160 0.000010 0.000010 0.000010 0.000010 0.000010 0.000010 0.000010 0.000010 0.000010 0.000010 0.115636 0.005690 0.000010 0.000010 0.000010
0.010514 0.000010 0.000010 0.008329 0.030557 0.000010 0.000010 0.000010 0.000010 0.000010 0.058022 0.000010 0.004379 0.000010 0.000010 0.000010 0.000010 0.000010 0.006139 0.000010 0.007526 0.000010 0.715162 0.000010 0.000010 0.000010 0.001378 0.000010 0.005237 0.000010 0.011555 0.000010 0.000010 0.000010 0.000010 0.000010 0.000010 0.139084 0.000010 0.000010 0.000010 0.001828
0.000546 0.000010 0.000010 0.011818 0.006295 0.000010 0.000010 0.000010 0.000010 0.000010 0.091525 0.000010 0.000010 0.000010 0.000010 0.000010 0.000010 0.000010 0.014936 0.000010 0.000010 0.000010 0.778084 0.000010 0.000010 0.000010 0.000010 0.000010 0.000010 0.000010 0.006234 0.000010 0.000010 0.000010 0.000010 0.000010 0.000010 0.090222 0.000010 0.000010 0.000010 0.000010
0.000010 0.027398 0.000010 0.000010 0.001544 0.000010 0.000010 0.000010 0.000010 0.000010 0.130213 0.000010 0.015579 0.000010 0.000010 0.001956 0.000010 0.000010 0.002040 0.000010 0.000010 0.000010 0.678982 0.000010 0.000010 0.000010 0.006106 0.000010 0.000010 0.000010 0.000010 0.000010 0.029918 0.000010 0.000295 0.000010 0.000010 0.100315 0.005353 0.000010 0.000010 0.000010
0.000010 0.000010 0.000010 0.000010 0.000010 0.000010 0.000010 0.000010 0.000010 0.000010 0.092104 0.000010 0.000010 0.000010 0.000010 0.000010 0.000010 0.000010 0.001197 0.000010 0.000010 0.000010 0.797742 0.000010 0.000010 0.000010 0.004678 0.000010 0.000010 0.000010 0.000010 0.000010 0.000010 0.000010 0.000010 0.000010 0.000010 0.103909 0.000010 0.000010 0.000010 0.000010
0.000010 0.000010 0.000010 0.000010 0.000010 0.000010 0.000010 0.000010 0.000010 0.000010 0.092581 0.000010 0.000010 0.000010 0.000010 0.000010 0.000010 0.000010 0.004475 0.000010 0.000010 0.029579 0.718061 0.000010 0.000010 0.000010 0.000010 0.000010 0.018732 0.000010 0.000010 0.000010 0.000010 0.000010 0.005957 0.000010 0.000010 0.130265 0.000010 0.000010 0.000010 0.000010
0.007635 0.000010 0.000010 0.000010 0.000010 0.000010 0.000010 0.001876 0.000010 0.004756 0.110472 0.000010 0.000010 0.000010 0.000010 0.000010 0.017980 0.000010 0.006900 0.000010 0.000010 0.000010 0.692313 0.000010 0.000010 0.000010 0.002098 0.000010 0.000010 0.000010 0.000010 0.000010 0.010083 0.000010 0.000010 0.002994 0.000010 0.135065 0.007528 0.000010 0.000010 0.000010
0.000010 0.000010 0.000010 0.000010 0.000010 0.000010 0.000010 0.000010 0.000010 0.000010 0.067146 0.000010 0.000010 0.000010 0.000010 0.000010 0.000010 0.000010 0.000446 0.000010 0.000034 0.000010 0.761751 0.000010 0.000010 0.000010 0.001993 0.000010 0.000010 0.000010 0.000010 0.000010 0.021781 0.000010 0.007643 0.000010 0.000010 0.138866 0.000010 0.000010 0.000010 0.000010
0.000010 0.032574 0.000010 0.000010 0.008462 0.000010 0.000010 0.000010 0.000010 0.000010 0.129689 0.000010 0.001477 0.000010 0.000010 0.000010 0.000010 0.000010 0.000010 0.000010 0.000010 0.000010 0.636225 0.000010 0.000010 0.000010 0.000010 0.000010 0.009448 0.000010 0.009437 0.000010 0.005649 0.012986 0.000010 0.000010 0.000010 0.134722 0.019021 0.000010 0.000010 0.000010
0.000010 0.001327 0.000010 0.000010 0.000010 0.000010 0.000010 0.000010 0.000010 0.000010 0.046402 0.000010 0.007656 0.000010 0.000010 0.000010 0.012170 0.000010 0.000010 0.000010 0.000010 0.000010 0.795418 0.000010 0.000010 0.000010 0.000010 0.000010 0.007252 0.000010 0.002096 0.000010 0.000010 0.000010 0.000010 0.000010 0.000010 0.110882 0.016467 0.000010 0.000010 0.000010
0.000010 0.000010 0.000010 0.000010 0.000010 0.000010 0.000010 0.034052 0.000010 0.000010 0.081535 0.000010 0.000010 0.000010 0.000010 0.000010 0.009757 0.000010 0.000010 0.000010 0.000010 0.000010 0.752738 0.000010 0.000010 0.000010 0.000010 0.000010 0.013486 0.000010 0.019618 0.000010 0.015897 0.000010 0.000010 0.000010 0.000010 0.072577 0.000010 0.000010 0.000010 0.000010
0.000010 0.008836 0.000010 0.000010 0.000010 0.000010 0.000010 0.000010 0.000010 0.000010 0.092979 0.000010 0.000010 0.000010 0.000010 0.000010 0.000010 0.000010 0.000010 0.000010 0.000010 0.000010 0.752910 0.000010 0.000010 0.000010 0.000010 0.000010 0.000010 0.000010 0.000010 0.000010 0.000010 0.000010 0.000010 0.000010 0.000010 0.144895 0.000010 0.000010 0.000010 0.000010
0.000010 0.600200 0.040177 0.012813 0.007695 0.018438 0.000010 0.000010 0.000010 0.007610 0.011502 0.006611 0.031053 0.010973 0.044394 0.000010 0.002224 0.000010 0.000010 0.019131 0.016687 0.024880 0.014883 0.000255 0.020701 0.015599 0.002507 0.015891 0.005504 0.000010 0.000017 0.000010 0.008937 0.000010 0.000010 0.000010 0.000010 0.000010 0.000010 0.000010 0.053317 0.007841
0.000010 0.680819 0.032889 0.000010 0.022766 0.007363 0.000010 0.000010 0.018538 0.000010 0.000010 0.007457 0.000010 0.004646 0.029982 0.016267 0.000010 0.000010 0.000010 0.002047 0.009966 0.022539 0.005804 0.034364 0.000010 0.026653 0.000010 0.000010 0.000010 0.000010 0.000010 0.015911 0.000010 0.000010 0.000010 0.015871 0.000010 0.000010 0.000010 0.014764 0.031125 0.000010
0.000010 0.673094 0.016588 0.000010 0.030595 0.018573 0.000010 0.000010 0.018761 0.000010 0.000010 0.003097 0.000010 0.002951 0.056273 0.005752 0.000010 0.034458 0.000010 0.023899 0.003636 0.000010 0.000010 0.000010 0.000010 0.028901 0.000010 0.000010 0.000010 0.000010 0.000010 0.017896 0.000010 0.000010 0.007103 0.005704 0.000010 0.000010 0.000010 0.003782 0.048696 0.000010
0.002421 0.539506 0.023314 0.000010 0.062780 0.007047 0.000010 0.041727 0.014202 0.031755 0.023412 0.004740 0.000577 0.000010 0.052189 0.014567 0.000010 0.000010 0.000010 0.008011 0.006810 0.011091 0.008089 0.012542 0.002620 0.004017 0.000010 0.000010 0.000010 0.000010 0.007494 0.000010 0.045301 0.005025 0.000010 0.012475 0.000010 0.000010 0.000010 0.009691 0.046094 0.002353
0.000010 0.518051 0.000397 0.030328 0.068266 0.004696 0.000010 0.011183 0.003464 0.058625 0.000010 0.000010 0.010028 0.000010 0.051872 0.010362 0.005887 0.000010 0.012718 0.005218 0.007913 0.014936 0.029413 0.000010 0.000010 0.005326 0.018902 0.000010 0.000010 0.007609 0.010476 0.000010 0.038204 0.000010 0.000010 0.000010 0.004219 0.000010 0.000010 0.000010 0.066236 0.005501
0.010087 0.562072 0.035111 0.008624 0.000010 0.000164 0.000222 0.004753 0.000010 0.035837 0.016900 0.002835 0.000010 0.016662 0.052281 0.000010 0.009821 0.016855 0.017940 0.022163 0.002468 0.008719 0.000010 0.070403 0.006587 0.000010 0.005370 0.000010 0.000010 0.000010 0.009230 0.027927 0.010341 0.000010 0.000010 0.000010 0.000010 0.000010 0.000010 0.000010 0.046459 0.000010
0.009386 0.528753 0.004013 0.000010 0.082746 0.012912 0.000010 0.013526 0.000010 0.044669 0.000010 0.024408 0.000010 0.000010 0.026288 0.000010 0.002216 0.002324 0.034397 0.001508 0.004336 0.015478 0.005409 0.031253 0.000010 0.006555 0.017500 0.000010 0.032528 0.000010 0.013656 0.000010 0.011722 0.000010 0.000010 0.000010 0.000010 0.000010 0.021389 0.000010 0.050637 0.002219
0.000010 0.538222 0.025761 0.006958 0.090114 0.001758 0.000010 0.004876 0.002046 0.027366 0.000010 0.000010 0.010862 0.000010 0.040154 0.029321 0.000010 0.000010 0.018146 0.000010 0.008210 0.019192 0.000010 0.000010 0.011132 0.004349 0.011699 0.000010 0.000010 0.000010 0.000591 0.009968 0.063581 0.000010 0.000010 0.000010 0.000010 0.000010 0.004673 0.000832 0.061986 0.008024
0.000010 0.504527 0.006964 0.000010 0.002424 0.003429 0.000010 0.000010 0.000010 0.015496 0.082652 0.000010 0.000635 0.000010 0.061417 0.000010 0.000590 0.011240 0.016561 0.032487 0.000010 0.005324 0.023703 0.076512 0.018994 0.000296 0.013301 0.021226 0.014104 0.002845 0.000010 0.000010 0.000010 0.000010 0.016534 0.006928 0.010940 0.009313 0.000010 0.000010 0.036392 0.005019
0.000010 0.677793 0.000010 0.000010 0.011839 0.021199 0.000010 0.000010 0.021890 0.000010 0.000010 0.000010 0.006193 0.000010 0.045975 0.000010 0.000010 0.000988 0.000010 0.034115 0.000010 0.000010 0.000010 0.057358 0.019219 0.014084 0.000010 0.000010 0.000010 0.000010 0.000666 0.039249 0.000010 0.000010 0.001770 0.000010 0.000010 0.000010 0.000010 0.000010 0.047391 0.000010
0.000010 0.581260 0.000010 0.000010 0.018073 0.026985 0.000010 0.000010 0.000010 0.008045 0.000010 0.000010 0.000010 0.000010 0.052588 0.000010 0.000010 0.000010 0.010820 0.060098 0.000010 0.009503 0.000010 0.062684 0.018733 0.002813 0.000010 0.004209 0.006623 0.000010 0.000010 0.000010 0.006767 0.000010 0.000383 0.009321 0.000010 0.002386 0.000010 0.020051 0.089261 0.009177
0.000010 0.589193 0.037502 0.000010 0.022523 0.000780 0.000010 0.000010 0.028973 0.023812 0.000010 0.000010 0.010709 0.000010 0.058844 0.000010 0.012107 0.000010 0.000010 0.015778 0.000010 0.000010 0.000010 0.099427 0.000010 0.002087 0.000010 0.000023 0.000010 0.000010 0.000702 0.016739 0.003033 0.000010 0.019558 0.000010 0.000010 0.006278 0.000010 0.001497 0.050216 0.000010
0.000010 0.620198 0.017136 0.000010 0.021453 0.000010 0.000010 0.000010 0.000010 0.000010 0.000010 0.000010 0.000010 0.000010 0.099905 0.000010 0.000010 0.000010 0.000010 0.036645 0.000010 0.000010 0.000010 0.054573 0.002727 0.036215 0.001792 0.000010 0.000010 0.000010 0.000010 0.000010 0.009035 0.000010 0.002275 0.000010 0.000010 0.000010 0.011803 0.000010 0.077734 0.008229
0.000010 0.572792 0.000010 0.005033 0.014031 0.018754 0.000010 0.003029 0.000781 0.000010 0.000010 0.000010 0.026178 0.000010 0.104902 0.000010 0.015406 0.001958 0.008120 0.053104 0.000010 0.000010 0.000010 0.003064 0.012552 0.024351 0.000010 0.002799 0.000010 0.000010 0.000010 0.017820 0.024640 0.000010 0.001076 0.000010 0.000010 0.000010 0.000010 0.000010 0.081048 0.008351
0.000010 0.582449 0.021158 0.000010 0.032965 0.013459 0.000010 0.000010 0.000010 0.000010 0.000010 0.000010 0.000010 0.005311 0.042630 0.000010 0.000010 0.000010 0.015480 0.063821 0.008873 0.000414 0.000010 0.094672 0.017445 0.000010 0.008635 0.033158 0.000146 0.000010 0.015840 0.000010 0.002263 0.000010 0.005215 0.001313 0.000010 0.000010 0.002656 0.023924 0.007972 0.000010
0.000010 0.595020 0.028273 0.011151 0.000010 0.010702 0.000010 0.000010 0.000010 0.020006 0.000010 0.000010 0.000010 0.005607 0.070326 0.000010 0.013832 0.000010 0.034530 0.048627 0.000010 0.000010 0.000010 0.060153 0.007903 0.006663 0.003411 0.000010 0.000010 0.000010 0.000010 0.000010 0.000010 0.000010 0.006285 0.007466 0.000010 0.000010 0.000010 0.000010 0.059635 0.010169
0.005332 0.463939 0.008042 0.000010 0.034096 0.010947 0.000010 0.026368 0.017762 0.018730 0.000010 0.005730 0.007971 0.000010 0.075491 0.010938 0.000010 0.010931 0.017322 0.038004 0.001941 0.000010 0.000968 0.062944 0.004029 0.011086 0.027165 0.003591 0.013096 0.000010 0.000010 0.000010 0.000010 0.000010 0.007414 0.000010 0.003609 0.000010 0.070180 0.007601 0.034630 0.000010
0.000010 0.616229 0.012660 0.000010 0.000010 0.011771 0.000010 0.000010 0.025540 0.000010 0.000010 0.000010 0.027207 0.000010 0.069802 0.000010 0.000010 0.000010 0.005607 0.035744 0.000010 0.000010 0.000010 0.120562 0.000010 0.006131 0.007643 0.000010 0.000010 0.000010 0.000010 0.000010 0.000010 0.000010 0.000010 0.000010 0.000010 0.000010 0.000010 0.000010 0.060803 0.000010
0.000010 0.569604 0.000010 0.000010 0.000010 0.006633 0.000010 0.000010 0.007011 0.031234 0.000010 0.000010 0.004969 0.000010 0.092922 0.000010 0.006616 0.000010 0.013149 0.060404 0.000010 0.000010 0.000010 0.096451 0.013497 0.004840 0.000010 0.000010 0.000010 0.000010 0.000010 0.021356 0.000010 0.000018 0.018253 0.005067 0.000010 0.000010 0.000010 0.000010 0.047725 0.000010
0.000010 0.571573 0.038341 0.000010 0.000010 0.006803 0.000010 0.000010 0.000010 0.021363 0.000010 0.000010 0.013186 0.020544 0.113520 0.000258 0.000010 0.000010 0.000010 0.028843 0.000010 0.000010 0.000010 0.014995 0.015384 0.000010 0.000010 0.036906 0.000010 0.000010 0.004510 0.019233 0.006379 0.000010 0.002081 0.000875 0.000010 0.000010 0.000010 0.013545 0.071430 0.000010
0.000010 0.577335 0.023215 0.000010 0.005192 0.003242 0.000010 0.000010 0.000010 0.009876 0.000010 0.000010 0.003330 0.000010 0.092223 0.000010 0.007696 0.003502 0.013648 0.069472 0.000010 0.000010 0.000010 0.066355 0.000010 0.000010 0.000010 0.026517 0.000010 0.000010 0.000010 0.000010 0.000010 0.000010 0.017523 0.000010 0.000010 0.000010 0.000010 0.024720 0.055893 0.000010
0.000010 0.544604 0.000010 0.000010 0.022026 0.000010 0.000010 0.000010 0.000010 0.015305 0.021556 0.000010 0.010523 0.007590 0.089710 0.000010 0.000010 0.011530 0.015775 0.025001 0.000010 0.000010 0.018390 0.045458 0.013149 0.000010 0.002602 0.019764 0.000010 0.004088 0.000010 0.019079 0.001887 0.000010 0.008034 0.000010 0.000010 0.000010 0.000010 0.000010 0.103710 0.000010
0.000010 0.593321 0.014997 0.000010 0.000010 0.002464 0.000010 0.000010 0.000010 0.026720 0.000010 0.000010 0.000010 0.013993 0.091403 0.000010 0.000010 0.031932 0.034166 0.062849 0.000010 0.000010 0.000010 0.107136 0.000010 0.003286 0.000010 0.000010 0.000010 0.000010 0.000010 0.000010 0.000010 0.000010 0.010066 0.000010 0.000010 0.000010 0.000010 0.000010 0.007377 0.000010
0.000010 0.569085 0.040505 0.000010 0.000010 0.014112 0.000010 0.000010 0.010892 0.016369 0.000010 0.000010 0.010837 0.009588 0.095054 0.000010 0.003815 0.018702 0.000010 0.046180 0.000010 0.000010 0.000010 0.060750 0.000010 0.005969 0.004849 0.010148 0.000010 0.000010 0.000010 0.012765 0.008050 0.000010 0.011919 0.000010 0.000010 0.000027 0.000017 0.000010 0.043139 0.007026
0.004205 0.526627 0.019261 0.000010 0.010014 0.000010 0.000010 0.011960 0.000010 0.000010 0.024818 0.000010 0.037487 0.010911 0.126325 0.000010 0.000010 0.000010 0.052024 0.072875 0.000010 0.000010 0.000010 0.000727 0.020842 0.000010 0.000423 0.005355 0.000010 0.000753 0.000010 0.012505 0.000010 0.000010 0.018393 0.006761 0.000010 0.000010 0.000010 0.001305 0.036218 0.000010
0.000010 0.517222 0.006282 0.000010 0.008234 0.001792 0.000010 0.001744 0.000010 0.000010 0.000010 0.000010 0.016978 0.000010 0.170114 0.000010 0.000010 0.016728 0.051142 0.043443 0.000010 0.000010 0.000010 0.013972 0.021638 0.000010 0.000010 0.019712 0.000010 0.003245 0.000010 0.008187 0.000010 0.000010 0.000126 0.023977 0.000010 0.000010 0.000010 0.014609 0.060624 0.000010
0.000010 0.521786 0.010405 0.000010 0.000010 0.000010 0.000010 0.001179 0.000010 0.000010 0.033362 0.012210 0.027339 0.017771 0.156061 0.000010 0.000010 0.017853 0.046492 0.029310 0.000010 0.011099 0.000010 0.000010 0.013577 0.008096 0.000010 0.009635 0.000010 0.000010 0.000010 0.008259 0.000010 0.000010 0.000010 0.000010 0.000010 0.001840 0.000010 0.010908 0.062591 0.000010
0.000661 0.537131 0.000010 0.012782 0.000010 0.014192 0.000010 0.000010 0.000010 0.000010 0.000010 0.009842 0.018604 0.022979 0.107498 0.000010 0.000010 0.013930 0.015678 0.056402 0.000010 0.000010 0.000010 0.000010 0.040226 0.024182 0.004310 0.000010 0.000010 0.000010 0.000010 0.018112 0.000010 0.000010 0.035654 0.000010 0.000010 0.002927 0.000010 0.002377 0.062283 0.000010
0.000010 0.552156 0.009795 0.000010 0.000010 0.000010 0.000010 0.000010 0.043870 0.000010 0.000010 0.000010 0.053006 0.005707 0.118316 0.000010 0.000010 0.000010 0.042738 0.045922 0.000010 0.000010 0.000010 0.006234 0.015764 0.022828 0.000010 0.014865 0.000010 0.000010 0.000010 0.000010 0.000010 0.000010 0.009047 0.000010 0.000010 0.000010 0.000010 0.000010 0.059471 0.000010
0.000010 0.550795 0.000010 0.000010 0.000010 0.000010 0.000010 0.000010 0.000010 0.000010 0.000010 0.000010 0.030477 0.022699 0.178016 0.000010 0.000010 0.000010 0.043852 0.014949 0.000010 0.000010 0.000010 0.065553 0.031911 0.000010 0.000010 0.000010 0.000010 0.000010 0.000010 0.012726 0.000010 0.000010 0.005516 0.000010 0.000010 0.000010 0.000010 0.003213 0.039993 0.000010
0.000010 0.543847 0.000010 0.000010 0.000010 0.015600 0.000010 0.000010 0.044168 0.000010 0.000010 0.000010 0.009687 0.012660 0.147083 0.000010 0.000010 0.000010 0.047679 0.030339 0.000010 0.000010 0.000010 0.022848 0.007550 0.004513 0.000010 0.032566 0.000010 0.004762 0.000010 0.000010 0.000010 0.000010 0.015824 0.009213 0.000010 0.000010 0.000010 0.011613 0.039797 0.000010
0.000010 0.578938 0.000010 0.000010 0.000010 0.000010 0.000010 0.000010 0.037848 0.000010 0.000010 0.000010 0.000010 0.005490 0.177920 0.000010 0.000010 0.000010 0.080206 0.027933 0.000010 0.000010 0.000010 0.000010 0.001061 0.011205 0.000010 0.000010 0.000010 0.000010 0.000010 0.000010 0.000010 0.000010 0.010675 0.000010 0.000010 0.000010 0.000010 0.000010 0.068403 0.000010
0.000010 0.663364 0.000010 0.000010 0.011590 0.000010 0.000010 0.000010 0.035104 0.001921 0.000010 0.000010 0.000010 0.000010 0.048227 0.000010 0.000010 0.013869 0.000010 0.057436 0.000463 0.000010 0.000010 0.081909 0.001672 0.000010 0.000010 0.021566 0.000010 0.000010 0.000010 0.000010 0.000010 0.000010 0.001063 0.007072 0.000010 0.000010 0.000010 0.010120 0.044355 0.000010
0.000448 0.616237 0.009393 0.000010 0.027284 0.010526 0.000010 0.011215 0.000010 0.000010 0.000010 0.000010 0.002090 0.002571 0.056846 0.000010 0.000010 0.008134 0.021829 0.021791 0.002242 0.000010 0.000010 0.083644 0.000010 0.002096 0.000014 0.000010 0.004661 0.000010 0.007741 0.006457 0.000010 0.000010 0.000010 0.000010 0.000010 0.005588 0.021106 0.001227 0.076670 0.000010
0.000010 0.706903 0.027266 0.000010 0.000010 0.000010 0.000010 0.000010 0.015781 0.000010 0.000010 0.000010 0.000010 0.000010 0.065739 0.000010 0.000115 0.000010 0.000010 0.035740 0.000532 0.000010 0.000010 0.060766 0.000010 0.012673 0.002815 0.000010 0.000010 0.000010 0.000010 0.000010 0.000010 0.000010 0.000010 0.000010 0.000010 0.000010 0.000010 0.005228 0.066142 0.000010
0.000010 0.707222 0.035039 0.000010 0.000010 0.000010 0.000010 0.000010 0.000010 0.000010 0.000010 0.000010 0.000010 0.000010 0.044401 0.000010 0.000010 0.000010 0.000010 0.001550 0.000010 0.000010 0.000010 0.101207 0.000010 0.021812 0.000010 0.009440 0.000010 0.000010 0.000010 0.022429 0.000010 0.000010 0.000010 0.000010 0.000010 0.000010 0.000010 0.011422 0.045157 0.000010
0.027186 0.519682 0.033884 0.007481 0.058864 0.000010 0.000010 0.000010 0.009362 0.018980 0.000010 0.000010 0.013734 0.000010 0.037499 0.018973 0.017097 0.016003 0.011655 0.065479 0.020330 0.000010 0.005915 0.027816 0.010391 0.000010 0.043411 0.000010 0.000010 0.000010 0.011807 0.000010 0.000010 0.003884 0.000010 0.000010 0.000010 0.000010 0.000736 0.000010 0.010270 0.009381
0.000010 0.692287 0.034548 0.000010 0.000010 0.000010 0.000010 0.000010 0.011663 0.000010 0.000010 0.000010 0.010053 0.000010 0.069387 0.000010 0.000010 0.010873 0.000010 0.007815 0.000010 0.000010 0.000010 0.080620 0.031444 0.000010 0.000010 0.025220 0.000010 0.000010 0.000010 0.001159 0.000010 0.000010 0.000010 0.000010 0.000010 0.000010 0.000010 0.000010 0.024631 0.000010
0.000010 0.646725 0.015698 0.000010 0.042732 0.007081 0.000010 0.000010 0.000010 0.000010 0.000010 0.000010 0.004323 0.000010 0.057298 0.007354 0.011896 0.001737 0.008151 0.022199 0.000010 0.000010 0.000010 0.100826 0.008541 0.018745 0.015875 0.000010 0.000010 0.000010 0.000010 0.000010 0.000010 0.000010 0.000010 0.000010 0.000010 0.000010 0.000010 0.000010 0.030558 0.000010
0.003021 0.521752 0.020267 0.000010 0.057221 0.009051 0.000010 0.018480 0.016327 0.000010 0.000010 0.000010 0.000010 0.000010 0.059816 0.000010 0.017472 0.000010 0.000010 0.065636 0.000010 0.012785 0.000010 0.000010 0.009747 0.000010 0.032369 0.000010 0.015207 0.000010 0.000010 0.032527 0.002781 0.000010 0.005688 0.008531 0.000010 0.000010 0.001823 0.024226 0.058486 0.006589
0.000010 0.000010 0.002955 0.000010 0.000010 0.000010 0.000010 0.000010 0.000010 0.000010 0.000010 0.000010 0.055565 0.000010 0.114530 0.000010 0.000010 0.000010 0.780074 0.003312 0.000010 0.000010 0.000010 0.000010 0.016483 0.000010 0.000010 0.000010 0.000010 0.000010 0.000010 0.000010 0.000010 0.000010 0.026731 0.000010 0.000010 0.000010 0.000010 0.000010 0.000010 0.000010
0.000010 0.000010 0.009792 0.000010 0.000010 0.010887 0.000010 0.000010 0.000010 0.000010 0.000010 0.000010 0.071799 0.000010 0.142740 0.000010 0.000010 0.000010 0.753117 0.000010 0.000010 0.000010 0.000010 0.000010 0.000010 0.000010 0.000010 0.000010 0.000010 0.001574 0.000010 0.000010 0.000010 0.000010 0.009741 0.000010 0.000010 0.000010 0.000010 0.000010 0.000010 0.000010
0.000010 0.000010 0.000010 0.000010 0.000010 0.002976 0.000010 0.000010 0.019978 0.000010 0.000010 0.000010 0.061376 0.016582 0.127793 0.000010 0.000010 0.003871 0.733555 0.000010 0.000010 0.000010 0.000010 0.002925 0.000010 0.000010 0.000010 0.006049 0.000010 0.000010 0.000010 0.000010 0.000010 0.000010 0.024401 0.000010 0.000010 0.000010 0.000010 0.000010 0.000184 0.000010
0.000010 0.000010 0.000010 0.000010 0.000010 0.000010 0.000010 0.000010 0.031405 0.000010 0.000010 0.000010 0.022029 0.000010 0.197224 0.000010 0.000010 0.000010 0.649788 0.000010 0.000010 0.000010 0.000010 0.000010 0.002061 0.000010 0.000010 0.004379 0.000010 0.000010 0.000010 0.000010 0.000010 0.000010 0.038206 0.000010 0.000010 0.000010 0.000010 0.054567 0.000010 0.000010
0.000010 0.000010 0.000010 0.000010 0.000010 0.007271 0.000010 0.000010 0.000010 0.000010 0.000010 0.000010 0.058484 0.000010 0.105418 0.000010 0.000010 0.000010 0.759718 0.000010 0.000010 0.000010 0.000010 0.012943 0.012798 0.000010 0.000010 0.000010 0.000010 0.000240 0.000010 0.000010 0.000010 0.000010 0.024850 0.000010 0.000010 0.000010 0.000010 0.003810 0.014147 0.000010
0.000010 0.000010 0.000010 0.000010 0.000010 0.014558 0.000010 0.000010 0.000010 0.000010 0.000010 0.000010 0.056732 0.000010 0.228790 0.000010 0.000010 0.000010 0.611235 0.000010 0.000010 0.000010 0.000010 0.000010 0.028803 0.007742 0.000010 0.000010 0.000010 0.000010 0.000010 0.000010 0.000010 0.000010 0.030920 0.000010 0.000010 0.000010 0.000010 0.004938 0.015952 0.000010
0.000010 0.000010 0.000010 0.000010 0.000010 0.000010 0.000010 0.000010 0.000010 0.000010 0.000010 0.000010 0.000010 0.000010 0.000010 0.000010 0.000010 0.000010 0.999590 0.000010 0.000010 0.000010 0.000010 0.000010 0.000010 0.000010 0.000010 0.000010 0.000010 0.000010 0.000010 0.000010 0.000010 0.000010 0.000010 0.000010 0.000010 0.000010 0.000010 0.000010 0.000010 0.000010
0.000010 0.000010 0.000010 0.000010 0.000010 0.000010 0.000010 0.000010 0.000010 0.000010 0.000010 0.000010 0.000010 0.000010 0.000010 0.000010 0.000010 0.000010 0.999590 0.000010 0.000010 0.000010 0.000010 0.000010 0.000010 0.000010 0.000010 0.000010 0.000010 0.000010 0.000010 0.000010 0.000010 0.000010 0.000010 0.000010 0.000010 0.000010 0.000010 0.000010 0.000010 0.000010
0.000010 0.000010 0.000010 0.000010 0.000010 0.000010 0.000010 0.000010 0.000010 0.000010 0.000010 0.000010 0.000010 0.000010 0.000010 0.000010 0.000010 0.000010 0.999590 0.000010 0.000010 0.000010 0.000010 0.000010 0.000010 0.000010 0.000010 0.000010 0.000010 0.000010 0.000010 0.000010 0.000010 0.000010 0.000010 0.000010 0.000010 0.000010 0.000010 0.000010 0.000010 0.000010
0.000010 0.000010 0.000010 0.000010 0.000010 0.000010 0.000010 0.000010 0.000010 0.000010 0.000010 0.000010 0.000010 0.000010 0.000010 0.000010 0.000010 0.000010 0.999590 0.000010 0.000010 0.000010 0.000010 0.000010 0.000010 0.000010 0.000010 0.000010 0.000010 0.000010 0.000010 0.000010 0.000010 0.000010 0.000010 0.000010 0.000010 0.000010 0.000010 0.000010 0.000010 0.000010
0.000010 0.000010 0.000010 0.000010 0.000010 0.000010 0.000010 0.000010 0.000010 0.000010 0.000010 0.000010 0.000010 0.000010 0.000010 0.000010 0.000010 0.000010 0.999590 0.000010 0.000010 0.000010 0.000010 0.000010 0.000010 0.000010 0.000010 0.000010 0.000010 0.000010 0.000010 0.000010 0.000010 0.000010 0.000010 0.000010 0.000010 0.000010 0.000010 0.000010 0.000010 0.000010
0.000010 0.000010 0.000010 0.000010 0.000010 0.000010 0.000010 0.000010 0.000010 0.000010 0.000010 0.000010 0.000010 0.000010 0.000010 0.000010 0.000010 0.000010 0.999590 0.000010 0.000010 0.000010 0.000010 0.000010 0.000010 0.000010 0.000010 0.000010 0.000010 0.000010 0.000010 0.000010 0.000010 0.000010 0.000010 0.000010 0.000010 0.000010 0.000010 0.000010 0.000010 0.000010
0.000010 0.000010 0.000010 0.000010 0.000010 0.000010 0.000010 0.000010 0.000010 0.000010 0.000010 0.000010 0.000010 0.000010 0.000010 0.000010 0.000010 0.000010 0.999590 0.000010 0.000010 0.000010 0.000010 0.000010 0.000010 0.000010 0.000010 0.000010 0.000010 0.000010 0.000010 0.000010 0.000010 0.000010 0.000010 0.000010 0.000010 0.000010 0.000010 0.000010 0.000010 0.000010
0.000010 0.000010 0.000010 0.000010 0.000010 0.000010 0.000010 0.000010 0.000010 0.000010 0.000010 0.000010 0.000010 0.000010 0.000010 0.000010 0.000010 0.000010 0.999590 0.000010 0.000010 0.000010 0.000010 0.000010 0.000010 0.000010 0.000010 0.000010 0.000010 0.000010 0.000010 0.000010 0.000010 0.000010 0.000010 0.000010 0.000010 0.000010 0.000010 0.000010 0.000010 0.000010
0.000010 0.000010 0.000010 0.000010 0.000010 0.000010 0.000010 0.000010 0.000010 0.000010 0.000010 0.000010 0.000010 0.000010 0.000010 0.000010 0.000010 0.000010 0.999590 0.000010 0.000010 0.000010 0.000010 0.000010 0.000010 0.000010 0.000010 0.000010 0.000010 0.000010 0.000010 0.000010 0.000010 0.000010 0.000010 0.000010 0.000010 0.000010 0.000010 0.000010 0.000010 0.000010
0.000010 0.000010 0.000010 0.000010 0.000010 0.000010 0.000010 0.000010 0.000010 0.000010 0.000010 0.000010 0.000010 0.000010 0.000010 0.000010 0.000010 0.000010 0.984231 0.000010 0.000010 0.000010 0.000010 0.000010 0.000010 0.000010 0.000010 0.000010 0.000010 0.000010 0.000010 0.000010 0.000010 0.000010 0.015369 0.000010 0.000010 0.000010 0.000010 0.000010 0.000010 0.000010
0.000010 0.000010 0.000010 0.000010 0.000010 0.000010 0.000010 0.000010 0.000010 0.000010 0.000010 0.000010 0.000010 0.000010 0.000010 0.000010 0.000010 0.000010 0.999590 0.000010 0.000010 0.000010 0.000010 0.000010 0.000010 0.000010 0.000010 0.000010 0.000010 0.000010 0.000010 0.000010 0.000010 0.000010 0.000010 0.000010 0.000010 0.000010 0.000010 0.000010 0.000010 0.000010
0.000010 0.000010 0.000010 0.000010 0.000010 0.000010 0.000010 0.000010 0.000010 0.000010 0.000010 0.000010 0.000010 0.000010 0.000010 0.000010 0.000010 0.000010 0.999590 0.000010 0.000010 0.000010 0.000010 0.000010 0.000010 0.000010 0.000010 0.000010 0.000010 0.000010 0.000010 0.000010 0.000010 0.000010 0.000010 0.000010 0.000010 0.000010 0.000010 0.000010 0.000010 0.000010
0.000010 0.000010 0.000010 0.000010 0.000010 0.000010 0.000010 0.000010 0.000010 0.000010 0.000010 0.000010 0.000010 0.000010 0.000010 0.000010 0.000010 0.000010 0.997866 0.000010 0.000010 0.000010 0.000010 0.000010 0.000010 0.000010 0.000010 0.000010 0.000010 0.000010 0.000010 0.000010 0.000010 0.000010 0.000010 0.000010 0.000010 0.000010 0.000010 0.001734 0.000010 0.000010
0.000010 0.000010 0.000010 0.000010 0.000010 0.000010 0.000010 0.000010 0.000010 0.000010 0.000010 0.000010 0.000010 0.000010 0.000010 0.000010 0.000010 0.000010 0.999590 0.000010 0.000010 0.000010 0.000010 0.000010 0.000010 0.000010 0.000010 0.000010 0.000010 0.000010 0.000010 0.000010 0.000010 0.000010 0.000010 0.000010 0.000010 0.000010 0.000010 0.000010 0.000010 0.000010
0.000010 0.000010 0.000010 0.000010 0.000010 0.000010 0.000010 0.000010 0.999590 0.000010 0.000010 0.000010 0.000010 0.000010 0.000010 0.000010 0.000010 0.000010 0.000010 0.000010 0.000010 0.000010 0.000010 0.000010 0.000010 0.000010 0.000010 0.000010 0.000010 0.000010 0.000010 0.000010 0.000010 0.000010 0.000010 0.000010 0.000010 0.000010 0.000010 0.000010 0.000010 0.000010
0.000010 0.000010 0.000010 0.000010 0.000010 0.031061 0.000010 0.000010 0.923939 0.000010 0.000010 0.000010 0.000192 0.000010 0.027089 0.000010 0.000010 0.000010 0.000010 0.000010 0.000010 0.000010 0.000010 0.000010 0.000010 0.002434 0.000010 0.008874 0.000010 0.000010 0.000010 0.000010 0.000010 0.000010 0.006061 0.000010 0.000010 0.000010 0.000010 0.000010 0.000010 0.000010
0.000010 0.000010 0.000010 0.000010 0.000010 0.000010 0.000010 0.000010 0.999590 0.000010 0.000010 0.000010 0.000010 0.000010 0.000010 0.000010 0.000010 0.000010 0.000010 0.000010 0.000010 0.000010 0.000010 0.000010 0.000010 0.000010 0.000010 0.000010 0.000010 0.000010 0.000010 0.000010 0.000010 0.000010 0.000010 0.000010 0.000010 0.000010 0.000010 0.000010 0.000010 0.000010
0.000010 0.000010 0.000010 0.000010 0.000010 0.005381 0.000010 0.000010 0.994219 0.000010 0.000010 0.000010 0.000010 0.000010 0.000010 0.000010 0.000010 0.000010 0.000010 0.000010 0.000010 0.000010 0.000010 0.000010 0.000010 0.000010 0.000010 0.000010 0.000010 0.000010 0.000010 0.000010 0.000010 0.000010 0.000010 0.000010 0.000010 0.000010 0.000010 0.000010 0.000010 0.000010
0.000010 0.000010 0.000010 0.000010 0.000010 0.000010 0.000010 0.000010 0.999590 0.000010 0.000010 0.000010 0.000010 0.000010 0.000010 0.000010 0.000010 0.000010 0.000010 0.000010 0.000010 0.000010 0.000010 0.000010 0.000010 0.000010 0.000010 0.000010 0.000010 0.000010 0.000010 0.000010 0.000010 0.000010 0.000010 0.000010 0.000010 0.000010 0.000010 0.000010 0.000010 0.000010
0.000010 0.000010 0.000010 0.000010 0.000010 0.000010 0.000010 0.000010 0.963922 0.000010 0.000010 0.000010 0.000010 0.000010 0.000010 0.000010 0.000010 0.000010 0.000010 0.000010 0.000010 0.000010 0.000010 0.000010 0.035678 0.000010 0.000010 0.000010 0.000010 0.000010 0.000010 0.000010 0.000010 0.000010 0.000010 0.000010 0.000010 0.000010 0.000010 0.000010 0.000010 0.000010
0.000010 0.000010 0.000010 0.000010 0.000010 0.000010 0.000010 0.000010 0.967196 0.000010 0.000010 0.000010 0.000010 0.000010 0.000010 0.000010 0.000010 0.000010 0.000010 0.000010 0.000010 0.000010 0.000010 0.027779 0.004635 0.000010 0.000010 0.000010 0.000010 0.000010 0.000010 0.000010 0.000010 0.000010 0.000010 0.000010 0.000010 0.000010 0.000010 0.000010 0.000010 0.000010
0.000010 0.000010 0.000010 0.000010 0.000010 0.000010 0.000010 0.000010 0.858799 0.000010 0.000010 0.000010 0.012532 0.000010 0.000010 0.000010 0.000010 0.000010 0.000010 0.000010 0.000010 0.000010 0.001819 0.000010 0.034866 0.000010 0.000010 0.000010 0.000010 0.000010 0.000010 0.000010 0.000010 0.000010 0.013381 0.011479 0.000010 0.000010 0.000010 0.009535 0.057251 0.000010
0.000010 0.000010 0.001851 0.000010 0.000010 0.000010 0.000010 0.000010 0.997749 0.000010 0.000010 0.000010 0.000010 0.000010 0.000010 0.000010 0.000010 0.000010 0.000010 0.000010 0.000010 0.000010 0.000010 0.000010 0.000010 0.000010 0.000010 0.000010 0.000010 0.000010 0.000010 0.000010 0.000010 0.000010 0.000010 0.000010 0.000010 0.000010 0.000010 0.000010 0.000010 0.000010
0.000010 0.000010 0.000010 0.000010 0.000010 0.000010 0.000010 0.000010 0.999590 0.000010 0.000010 0.000010 0.000010 0.000010 0.000010 0.000010 0.000010 0.000010 0.000010 0.000010 0.000010 0.000010 0.000010 0.000010 0.000010 0.000010 0.000010 0.000010 0.000010 0.000010 0.000010 0.000010 0.000010 0.000010 0.000010 0.000010 0.000010 0.000010 0.000010 0.000010 0.000010 0.000010
0.000010 0.000010 0.000010 0.000010 0.000010 0.002119 0.000010 0.000010 0.976713 0.000010 0.000010 0.000010 0.000010 0.000010 0.000010 0.000010 0.000010 0.000010 0.002464 0.000010 0.000010 0.000010 0.000010 0.018325 0.000010 0.000010 0.000010 0.000010 0.000010 0.000010 0.000010 0.000010 0.000010 0.000010 0.000010 0.000010 0.000010 0.000010 0.000010 0.000010 0.000010 0.000010
0.000010 0.000010 0.000010 0.000010 0.000010 0.000010 0.000010 0.000010 0.999590 0.000010 0.000010 0.000010 0.000010 0.000010 0.000010 0.000010 0.000010 0.000010 0.000010 0.000010 0.000010 0.000010 0.000010 0.000010 0.000010 0.000010 0.000010 0.000010 0.000010 0.000010 0.000010 0.000010 0.000010 0.000010 0.000010 0.000010 0.000010 0.000010 0.000010 0.000010 0.000010 0.000010
0.000010 0.000010 0.000010 0.000010 0.000010 0.000010 0.000010 0.000010 0.999590 0.000010 0.000010 0.000010 0.000010 0.000010 0.000010 0.000010 0.000010 0.000010 0.000010 0.000010 0.000010 0.000010 0.000010 0.000010 0.000010 0.000010 0.000010 0.000010 0.000010 0.000010 0.000010 0.000010 0.000010 0.000010 0.000010 0.000010 0.000010 0.000010 0.000010 0.000010 0.000010 0.000010
0.000010 0.000010 0.000010 0.000010 0.000010 0.000010 0.000010 0.000010 0.985340 0.000010 0.000010 0.000010 0.000010 0.000010 0.000010 0.000010 0.000010 0.000010 0.000010 0.000010 0.000010 0.000010 0.000010 0.000010 0.000010 0.000010 0.000010 0.000010 0.000010 0.000010 0.000010 0.000010 0.000010 0.000010 0.000010 0.000010 0.000010 0.000010 0.000010 0.000010 0.014260 0.000010
0.000010 0.000010 0.000010 0.000010 0.000010 0.000010 0.000010 0.000010 0.916668 0.000010 0.000010 0.000010 0.003890 0.000010 0.018739 0.000010 0.000010 0.000010 0.000010 0.000010 0.000010 0.000010 0.000010 0.000010 0.044625 0.000010 0.000010 0.000010 0.000010 0.000010 0.000010 0.000010 0.000010 0.000010 0.000010 0.000010 0.000010 0.000010 0.000010 0.015708 0.000010 0.000010
0.000010 0.000010 0.000010 0.000010 0.000010 0.000010 0.000010 0.000010 0.999590 0.000010 0.000010 0.000010 0.000010 0.000010 0.000010 0.000010 0.000010 0.000010 0.000010 0.000010 0.000010 0.000010 0.000010 0.000010 0.000010 0.000010 0.000010 0.000010 0.000010 0.000010 0.000010 0.000010 0.000010 0.000010 0.000010 0.000010 0.000010 0.000010 0.000010 0.000010 0.000010 0.000010
0.000010 0.000010 0.000010 0.000010 0.000010 0.000010 0.000010 0.000010 0.724146 0.000010 0.000010 0.000010 0.000010 0.007064 0.075738 0.000010 0.000010 0.000010 0.000010 0.000010 0.000010 0.000010 0.000010 0.055655 0.090402 0.000010 0.000010 0.000010 0.000010 0.000010 0.000010 0.000010 0.000010 0.000010 0.000010 0.000010 0.000010 0.000010 0.000010 0.000010 0.046635 0.000010
0.000010 0.000010 0.000010 0.000010 0.000010 0.000010 0.000010 0.000010 0.999590 0.000010 0.000010 0.000010 0.000010 0.000010 0.000010 0.000010 0.000010 0.000010 0.000010 0.000010 0.000010 0.000010 0.000010 0.000010 0.000010 0.000010 0.000010 0.000010 0.000010 0.000010 0.000010 0.000010 0.000010 0.000010 0.000010 0.000010 0.000010 0.000010 0.000010 0.000010 0.000010 0.000010
0.000010 0.000010 0.000010 0.000010 0.000010 0.000010 0.000010 0.000010 0.999590 0.000010 0.000010 0.000010 0.000010 0.000010 0.000010 0.000010 0.000010 0.000010 0.000010 0.000010 0.000010 0.000010 0.000010 0.000010 0.000010 0.000010 0.000010 0.000010 0.000010 0.000010 0.000010 0.000010 0.000010 0.000010 0.000010 0.000010 0.000010 0.000010 0.000010 0.000010 0.000010 0.000010
0.000010 0.000010 0.000010 0.000010 0.000010 0.000366 0.000010 0.000010 0.969940 0.000010 0.000010 0.000010 0.000010 0.000010 0.012647 0.000010 0.000010 0.000010 0.000010 0.008180 0.000010 0.000010 0.000010 0.000010 0.000010 0.008497 0.000010 0.000010 0.000010 0.000010 0.000010 0.000010 0.000010 0.000010 0.000010 0.000010 0.000010 0.000010 0.000010 0.000010 0.000010 0.000010
0.000010 0.000010 0.057164 0.000010 0.013851 0.004410 0.000010 0.000010 0.004384 0.004705 0.000010 0.002443 0.000010 0.000010 0.003273 0.001945 0.000010 0.070270 0.000010 0.028027 0.001482 0.000010 0.000010 0.643585 0.014892 0.017597 0.000010 0.023946 0.000010 0.000010 0.000010 0.001319 0.000010 0.000010 0.000010 0.000010 0.000010 0.000010 0.000010 0.000010 0.106457 0.000010
0.000010 0.000010 0.089378 0.000010 0.002491 0.015281 0.000010 0.000010 0.017381 0.000261 0.000010 0.003736 0.000010 0.000010 0.000010 0.012718 0.000010 0.127941 0.000010 0.011887 0.001042 0.000010 0.000010 0.636329 0.000010 0.000010 0.000010 0.019038 0.000014 0.000010 0.000010 0.000010 0.011713 0.000010 0.000010 0.000010 0.000010 0.000010 0.000010 0.000010 0.050520 0.000010
0.000010 0.000010 0.057234 0.000010 0.000010 0.006001 0.000010 0.000010 0.000010 0.000010 0.000010 0.000010 0.000010 0.000010 0.002162 0.000010 0.000010 0.618410 0.000010 0.049640 0.000010 0.000010 0.000010 0.242013 0.000010 0.000010 0.000010 0.024190 0.000010 0.000010 0.000010 0.000010 0.000010 0.000010 0.000010 0.000010 0.000010 0.000010 0.000010 0.000010 0.000010 0.000010
0.000010 0.000010 0.000010 0.000010 0.000010 0.000010 0.000010 0.000010 0.000010 0.000010 0.000010 0.000010 0.000010 0.000010 0.000010 0.000010 0.000010 0.999586 0.000010 0.000010 0.000010 0.000010 0.000010 0.000010 0.000010 0.000010 0.000010 0.000010 0.000010 0.000010 0.000010 0.000010 0.000010 0.000010 0.000010 0.000010 0.000014 0.000010 0.000010 0.000010 0.000010 0.000010
0.000010 0.000010 0.000010 0.000010 0.000010 0.000010 0.000010 0.000010 0.000010 0.000010 0.000010 0.000010 0.000010 0.000010 0.000010 0.000010 0.000010 0.999590 0.000010 0.000010 0.000010 0.000010 0.000010 0.000010 0.000010 0.000010 0.000010 0.000010 0.000010 0.000010 0.000010 0.000010 0.000010 0.000010 0.000010 0.000010 0.000010 0.000010 0.000010 0.000010 0.000010 0.000010
0.000010 0.000010 0.033575 0.000010 0.000010 0.009820 0.000010 0.000010 0.000010 0.000010 0.000010 0.000010 0.000010 0.000010 0.000010 0.000010 0.000010 0.671248 0.000010 0.000010 0.000010 0.000010 0.000010 0.266927 0.000010 0.000010 0.000010 0.018061 0.000010 0.000010 0.000010 0.000010 0.000010 0.000010 0.000010 0.000010 0.000010 0.000010 0.000010 0.000010 0.000010 0.000010
0.000010 0.000010 0.075895 0.000010 0.000010 0.025620 0.000010 0.000010 0.004695 0.000010 0.000010 0.000010 0.000010 0.000010 0.000010 0.000010 0.000010 0.308706 0.000010 0.034022 0.000010 0.000010 0.000010 0.523594 0.003517 0.015623 0.000010 0.004002 0.000010 0.000010 0.000010 0.000010 0.000010 0.000010 0.000010 0.000010 0.000010 0.000010 0.000010 0.000010 0.004006 0.000010
0.000010 0.000010 0.000010 0.000010 0.000010 0.000010 0.000010 0.000010 0.000010 0.000010 0.000010 0.000010 0.000010 0.000010 0.000010 0.000010 0.000010 0.999590 0.000010 0.000010 0.000010 0.000010 0.000010 0.000010 0.000010 0.000010 0.000010 0.000010 0.000010 0.000010 0.000010 0.000010 0.000010 0.000010 0.000010 0.000010 0.000010 0.000010 0.000010 0.000010 0.000010 0.000010
0.000010 0.000010 0.060089 0.009312 0.009751 0.018582 0.000010 0.000010 0.030662 0.000010 0.000010 0.004817 0.000010 0.000010 0.000010 0.000010 0.000010 0.636401 0.000010 0.019500 0.000010 0.000010 0.000010 0.138802 0.000010 0.030465 0.000010 0.000010 0.000010 0.000010 0.009893 0.002193 0.000010 0.000010 0.000010 0.009889 0.000010 0.002188 0.000010 0.000010 0.017185 0.000010
0.004045 0.000010 0.029076 0.000010 0.011187 0.008585 0.000010 0.000010 0.000010 0.000010 0.000010 0.000010 0.000010 0.000010 0.000010 0.024442 0.000010 0.513367 0.000010 0.069345 0.000010 0.008991 0.000010 0.214474 0.004880 0.003589 0.000010 0.047441 0.011239 0.000010 0.000010 0.000010 0.021567 0.000010 0.000010 0.000010 0.000010 0.024682 0.000010 0.000010 0.000010 0.002828
0.000010 0.000010 0.043771 0.000010 0.000010 0.000010 0.000010 0.003554 0.000010 0.008084 0.000010 0.000010 0.000010 0.000010 0.000010 0.008489 0.000010 0.476516 0.000010 0.000010 0.000010 0.011796 0.000010 0.349939 0.000010 0.003402 0.003800 0.000010 0.000010 0.000931 0.000010 0.000010 0.000010 0.000010 0.000010 0.000010 0.024067 0.010970 0.000010 0.005329 0.033761 0.015320
0.000010 0.000010 0.000010 0.000010 0.000010 0.000010 0.000010 0.000010 0.000010 0.000010 0.000010 0.000010 0.000010 0.000010 0.000010 0.000010 0.000010 0.999590 0.000010 0.000010 0.000010 0.000010 0.000010 0.000010 0.000010 0.000010 0.000010 0.000010 0.000010 0.000010 0.000010 0.000010 0.000010 0.000010 0.000010 0.000010 0.000010 0.000010 0.000010 0.000010 0.000010 0.000010
0.000010 0.000010 0.079825 0.000010 0.000010 0.019681 0.000010 0.000010 0.016351 0.000010 0.000010 0.000010 0.000010 0.000010 0.000010 0.008958 0.000010 0.171204 0.000010 0.031437 0.002217 0.000010 0.000010 0.598110 0.000010 0.000010 0.000010 0.008084 0.000255 0.000010 0.000010 0.000010 0.000010 0.000010 0.000010 0.000010 0.000010 0.000900 0.001123 0.000010 0.060788 0.000787
0.000010 0.000010 0.061062 0.000010 0.000010 0.000010 0.000010 0.000010 0.000010 0.000010 0.000010 0.000010 0.000010 0.000010 0.000010 0.000010 0.000010 0.872161 0.000010 0.000010 0.000010 0.000010 0.000010 0.066387 0.000010 0.000010 0.000010 0.000010 0.000010 0.000010 0.000010 0.000010 0.000010 0.000010 0.000010 0.000010 0.000010 0.000010 0.000010 0.000010 0.000010 0.000010
0.000010 0.000010 0.026621 0.000010 0.021720 0.007398 0.000010 0.000010 0.000010 0.000010 0.000010 0.000010 0.000010 0.000010 0.000010 0.000010 0.000010 0.279438 0.000010 0.000010 0.000799 0.000010 0.000010 0.577952 0.006961 0.000010 0.000010 0.030014 0.000010 0.000010 0.002339 0.000010 0.000010 0.000010 0.000010 0.002586 0.011945 0.000010 0.000010 0.000010 0.031927 0.000010
0.000010 0.000010 0.031731 0.000010 0.000010 0.000010 0.000010 0.000010 0.022387 0.000010 0.000010 0.000010 0.000010 0.004419 0.010827 0.000010 0.005390 0.393650 0.000010 0.031596 0.000010 0.000010 0.007012 0.425873 0.000010 0.000010 0.000010 0.006022 0.000010 0.000010 0.000010 0.000010 0.000010 0.000010 0.000010 0.000010 0.006274 0.028784 0.000010 0.000010 0.025745 0.000010
0.000010 0.000010 0.000010 0.000010 0.000010 0.006640 0.000010 0.000010 0.000010 0.002710 0.000010 0.010983 0.000802 0.000010 0.000010 0.000010 0.000010 0.435801 0.000010 0.015656 0.000010 0.000010 0.000010 0.473924 0.007638 0.002989 0.000010 0.000010 0.000010 0.000010 0.000010 0.000010 0.000010 0.000010 0.000010 0.000010 0.031171 0.007334 0.000010 0.004051 0.000010 0.000010
0.000010 0.000010 0.000010 0.000010 0.000010 0.000010 0.000010 0.000010 0.000010 0.000010 0.000010 0.000010 0.000010 0.000010 0.000010 0.000010 0.000010 0.967872 0.000010 0.000010 0.000010 0.000010 0.000010 0.031728 0.000010 0.000010 0.000010 0.000010 0.000010 0.000010 0.000010 0.000010 0.000010 0.000010 0.000010 0.000010 0.000010 0.000010 0.000010 0.000010 0.000010 0.000010
0.000010 0.000010 0.000010 0.000010 0.000010 0.000010 0.000010 0.000010 0.000010 0.000010 0.000010 0.000010 0.000010 0.000010 0.000010 0.000010 0.000010 0.999590 0.000010 0.000010 0.000010 0.000010 0.000010 0.000010 0.000010 0.000010 0.000010 0.000010 0.000010 0.000010 0.000010 0.000010 0.000010 0.000010 0.000010 0.000010 0.000010 0.000010 0.000010 0.000010 0.000010 0.000010
0.000010 0.000010 0.000010 0.000010 0.000010 0.000010 0.000010 0.000010 0.000010 0.000010 0.000010 0.000010 0.000010 0.000010 0.000010 0.000010 0.000010 0.999590 0.000010 0.000010 0.000010 0.000010 0.000010 0.000010 0.000010 0.000010 0.000010 0.000010 0.000010 0.000010 0.000010 0.000010 0.000010 0.000010 0.000010 0.000010 0.000010 0.000010 0.000010 0.000010 0.000010 0.000010
0.000010 0.000010 0.708110 0.000010 0.000010 0.000010 0.000010 0.000010 0.000010 0.000010 0.000010 0.000010 0.000010 0.000010 0.000010 0.000010 0.000010 0.000010 0.000010 0.000010 0.000010 0.000010 0.000010 0.232336 0.000010 0.000010 0.000010 0.004507 0.000010 0.000010 0.000010 0.000010 0.000010 0.000010 0.000010 0.000010 0.000010 0.000010 0.000010 0.000010 0.054667 0.000010
0.000010 0.000010 0.999590 0.000010 0.000010 0.000010 0.000010 0.000010 0.000010 0.000010 0.000010 0.000010 0.000010 0.000010 0.000010 0.000010 0.000010 0.000010 0.000010 0.000010 0.000010 0.000010 0.000010 0.000010 0.000010 0.000010 0.000010 0.000010 0.000010 0.000010 0.000010 0.000010 0.000010 0.000010 0.000010 0.000010 0.000010 0.000010 0.000010 0.000010 0.000010 0.000010
0.000010 0.000010 0.999590 0.000010 0.000010 0.000010 0.000010 0.000010 0.000010 0.000010 0.000010 0.000010 0.000010 0.000010 0.000010 0.000010 0.000010 0.000010 0.000010 0.000010 0.000010 0.000010 0.000010 0.000010 0.000010 0.000010 0.000010 0.000010 0.000010 0.000010 0.000010 0.000010 0.000010 0.000010 0.000010 0.000010 0.000010 0.000010 0.000010 0.000010 0.000010 0.000010
0.000010 0.000010 0.999590 0.000010 0.000010 0.000010 0.000010 0.000010 0.000010 0.000010 0.000010 0.000010 0.000010 0.000010 0.000010 0.000010 0.000010 0.000010 0.000010 0.000010 0.000010 0.000010 0.000010 0.000010 0.000010 0.000010 0.000010 0.000010 0.000010 0.000010 0.000010 0.000010 0.000010 0.000010 0.000010 0.000010 0.000010 0.000010 0.000010 0.000010 0.000010 0.000010
0.000010 0.000010 0.999590 0.000010 0.000010 0.000010 0.000010 0.000010 0.000010 0.000010 0.000010 0.000010 0.000010 0.000010 0.000010 0.000010 0.000010 0.000010 0.000010 0.000010 0.000010 0.000010 0.000010 0.000010 0.000010 0.000010 0.000010 0.000010 0.000010 0.000010 0.000010 0.000010 0.000010 0.000010 0.000010 0.000010 0.000010 0.000010 0.000010 0.000010 0.000010 0.000010
0.000010 0.000010 0.885337 0.000010 0.000010 0.000010 0.000010 0.000010 0.000010 0.000010 0.000010 0.000010 0.000010 0.000010 0.000010 0.000010 0.000010 0.000010 0.000010 0.000010 0.000010 0.000010 0.000010 0.090826 0.000010 0.000010 0.000010 0.000010 0.000010 0.000010 0.000010 0.000010 0.000010 0.000010 0.000010 0.000010 0.000010 0.000010 0.000010 0.000010 0.023447 0.000010
0.000010 0.000010 0.999590 0.000010 0.000010 0.000010 0.000010 0.000010 0.000010 0.000010 0.000010 0.000010 0.000010 0.000010 0.000010 0.000010 0.000010 0.000010 0.000010 0.000010 0.000010 0.000010 0.000010 0.000010 0.000010 0.000010 0.000010 0.000010 0.000010 0.000010 0.000010 0.000010 0.000010 0.000010 0.000010 0.000010 0.000010 0.000010 0.000010 0.000010 0.000010 0.000010
0.000010 0.000010 0.923929 0.000010 0.000010 0.011306 0.000010 0.000010 0.000010 0.000010 0.000010 0.000010 0.000010 0.000010 0.000010 0.000010 0.000010 0.064375 0.000010 0.000010 0.000010 0.000010 0.000010 0.000010 0.000010 0.000010 0.000010 0.000010 0.000010 0.000010 0.000010 0.000010 0.000010 0.000010 0.000010 0.000010 0.000010 0.000010 0.000010 0.000010 0.000010 0.000010
0.000010 0.000010 0.999590 0.000010 0.000010 0.000010 0.000010 0.000010 0.000010 0.000010 0.000010 0.000010 0.000010 0.000010 0.000010 0.000010 0.000010 0.000010 0.000010 0.000010 0.000010 0.000010 0.000010 0.000010 0.000010 0.000010 0.000010 0.000010 0.000010 0.000010 0.000010 0.000010 0.000010 0.000010 0.000010 0.000010 0.000010 0.000010 0.000010 0.000010 0.000010 0.000010
0.000010 0.000010 0.999590 0.000010 0.000010 0.000010 0.000010 0.000010 0.000010 0.000010 0.000010 0.000010 0.000010 0.000010 0.000010 0.000010 0.000010 0.000010 0.000010 0.000010 0.000010 0.000010 0.000010 0.000010 0.000010 0.000010 0.000010 0.000010 0.000010 0.000010 0.000010 0.000010 0.000010 0.000010 0.000010 0.000010 0.000010 0.000010 0.000010 0.000010 0.000010 0.000010
0.000010 0.000010 0.999590 0.000010 0.000010 0.000010 0.000010 0.000010 0.000010 0.000010 0.000010 0.000010 0.000010 0.000010 0.000010 0.000010 0.000010 0.000010 0.000010 0.000010 0.000010 0.000010 0.000010 0.000010 0.000010 0.000010 0.000010 0.000010 0.000010 0.000010 0.000010 0.000010 0.000010 0.000010 0.000010 0.000010 0.000010 0.000010 0.000010 0.000010 0.000010 0.000010
0.000010 0.000010 0.999590 0.000010 0.000010 0.000010 0.000010 0.000010 0.000010 0.000010 0.000010 0.000010 0.000010 0.000010 0.000010 0.000010 0.000010 0.000010 0.000010 0.000010 0.000010 0.000010 0.000010 0.000010 0.000010 0.000010 0.000010 0.000010 0.000010 0.000010 0.000010 0.000010 0.000010 0.000010 0.000010 0.000010 0.000010 0.000010 0.000010 0.000010 0.000010 0.000010
0.000010 0.000010 0.999590 0.000010 0.000010 0.000010 0.000010 0.000010 0.000010 0.000010 0.000010 0.000010 0.000010 0.000010 0.000010 0.000010 0.000010 0.000010 0.000010 0.000010 0.000010 0.000010 0.000010 0.000010 0.000010 0.000010 0.000010 0.000010 0.000010 0.000010 0.000010 0.000010 0.000010 0.000010 0.000010 0.000010 0.000010 0.000010 0.000010 0.000010 0.000010 0.000010
0.000010 0.000010 0.999590 0.000010 0.000010 0.000010 0.000010 0.000010 0.000010 0.000010 0.000010 0.000010 0.000010 0.000010 0.000010 0.000010 0.000010 0.000010 0.000010 0.000010 0.000010 0.000010 0.000010 0.000010 0.000010 0.000010 0.000010 0.000010 0.000010 0.000010 0.000010 0.000010 0.000010 0.000010 0.000010 0.000010 0.000010 0.000010 0.000010 0.000010 0.000010 0.000010
0.000010 0.000010 0.740562 0.000010 0.000010 0.000010 0.000010 0.000010 0.003258 0.000010 0.000010 0.000010 0.000010 0.000010 0.000010 0.000010 0.000010 0.027432 0.000010 0.004752 0.000010 0.000010 0.000010 0.198843 0.000010 0.010934 0.000010 0.000010 0.000010 0.000010 0.000010 0.006299 0.000010 0.000010 0.000010 0.000010 0.000010 0.000010 0.000010 0.000010 0.007579 0.000010
0.000010 0.000010 0.999590 0.000010 0.000010 0.000010 0.000010 0.000010 0.000010 0.000010 0.000010 0.000010 0.000010 0.000010 0.000010 0.000010 0.000010 0.000010 0.000010 0.000010 0.000010 0.000010 0.000010 0.000010 0.000010 0.000010 0.000010 0.000010 0.000010 0.000010 0.000010 0.000010 0.000010 0.000010 0.000010 0.000010 0.000010 0.000010 0.000010 0.000010 0.000010 0.000010
0.000010 0.000010 0.999590 0.000010 0.000010 0.000010 0.000010 0.000010 0.000010 0.000010 0.000010 0.000010 0.000010 0.000010 0.000010 0.000010 0.000010 0.000010 0.000010 0.000010 0.000010 0.000010 0.000010 0.000010 0.000010 0.000010 0.000010 0.000010 0.000010 0.000010 0.000010 0.000010 0.000010 0.000010 0.000010 0.000010 0.000010 0.000010 0.000010 0.000010 0.000010 0.000010
0.000010 0.000010 0.999590 0.000010 0.000010 0.000010 0.000010 0.000010 0.000010 0.000010 0.000010 0.000010 0.000010 0.000010 0.000010 0.000010 0.000010 0.000010 0.000010 0.000010 0.000010 0.000010 0.000010 0.000010 0.000010 0.000010 0.000010 0.000010 0.000010 0.000010 0.000010 0.000010 0.000010 0.000010 0.000010 0.000010 0.000010 0.000010 0.000010 0.000010 0.000010 0.000010
0.000010 0.000010 0.999590 0.000010 0.000010 0.000010 0.000010 0.000010 0.000010 0.000010 0.000010 0.000010 0.000010 0.000010 0.000010 0.000010 0.000010 0.000010 0.000010 0.000010 0.000010 0.000010 0.000010 0.000010 0.000010 0.000010 0.000010 0.000010 0.000010 0.000010 0.000010 0.000010 0.000010 0.000010 0.000010 0.000010 0.000010 0.000010 0.000010 0.000010 0.000010 0.000010
0.000010 0.000010 0.999590 0.000010 0.000010 0.000010 0.000010 0.000010 0.000010 0.000010 0.000010 0.000010 0.000010 0.000010 0.000010 0.000010 0.000010 0.000010 0.000010 0.000010 0.000010 0.000010 0.000010 0.000010 0.000010 0.000010 0.000010 0.000010 0.000010 0.000010 0.000010 0.000010 0.000010 0.000010 0.000010 0.000010 0.000010 0.000010 0.000010 0.000010 0.000010 0.000010
0.000010 0.000010 0.000010 0.000010 0.000010 0.000530 0.000010 0.000010 0.000010 0.000010 0.000010 0.000010 0.000010 0.000010 0.000010 0.000010 0.000010 0.000010 0.000010 0.000010 0.000010 0.000010 0.000010 0.103219 0.000010 0.000010 0.000010 0.000010 0.000010 0.000010 0.000010 0.000010 0.000010 0.000010 0.000010 0.000010 0.000010 0.000010 0.000010 0.000010 0.895861 0.000010
0.000010 0.000010 0.000010 0.000010 0.000010 0.000010 0.000010 0.000010 0.000010 0.000010 0.000010 0.000010 0.000010 0.000010 0.000010 0.000010 0.000010 0.000010 0.000010 0.000010 0.000010 0.000010 0.000010 0.000010 0.000010 0.000010 0.000010 0.000010 0.000010 0.000010 0.000010 0.000010 0.000010 0.000010 0.000010 0.000010 0.000010 0.000010 0.000010 0.000010 0.999590 0.000010
0.000010 0.000010 0.000010 0.000010 0.000010 0.000010 0.000010 0.000010 0.000010 0.000010 0.000010 0.000010 0.000010 0.000010 0.000010 0.000010 0.000010 0.000010 0.000010 0.000010 0.000010 0.000010 0.000010 0.000010 0.000010 0.000010 0.000010 0.000010 0.000010 0.000010 0.000010 0.000010 0.000010 0.000010 0.000010 0.000010 0.000010 0.000010 0.000010 0.000010 0.999590 0.000010
0.000010 0.000010 0.000010 0.000010 0.000010 0.000010 0.000010 0.000010 0.000010 0.000010 0.000010 0.000010 0.000010 0.000010 0.000010 0.000010 0.000010 0.000010 0.000010 0.000010 0.000010 0.000010 0.000010 0.000010 0.000010 0.000010 0.000010 0.000010 0.000010 0.000010 0.000010 0.000010 0.000010 0.000010 0.000010 0.000010 0.000010 0.000010 0.000010 0.000010 0.999590 0.000010
0.000010 0.000010 0.000010 0.000010 0.000010 0.000010 0.000010 0.000010 0.000010 0.000010 0.000010 0.000010 0.000010 0.000010 0.000010 0.000010 0.000010 0.000010 0.000010 0.028440 0.000010 0.000010 0.000010 0.135793 0.000010 0.000010 0.000010 0.000010 0.000010 0.000010 0.000010 0.000010 0.000010 0.000010 0.000010 0.000010 0.000010 0.000010 0.000010 0.000010 0.835377 0.000010
0.000010 0.000010 0.000010 0.000010 0.000010 0.000010 0.000010 0.000010 0.000010 0.000010 0.000010 0.000010 0.000010 0.000010 0.000010 0.000010 0.000010 0.000010 0.000010 0.000010 0.000010 0.000010 0.000010 0.000010 0.000010 0.000010 0.000010 0.000010 0.000010 0.000010 0.000010 0.000010 0.000010 0.000010 0.000010 0.000010 0.000010 0.000010 0.000010 0.000010 0.999590 0.000010
0.000010 0.000010 0.000010 0.000010 0.000010 0.010391 0.000010 0.000010 0.000010 0.000010 0.000010 0.000010 0.000010 0.000010 0.000010 0.000010 0.000010 0.000010 0.000010 0.025220 0.000010 0.000010 0.000010 0.144404 0.000010 0.000010 0.000010 0.000010 0.000010 0.000010 0.000010 0.000010 0.000010 0.000010 0.000010 0.000010 0.000010 0.000010 0.000010 0.000010 0.819604 0.000010
0.000010 0.000010 0.000010 0.000010 0.000010 0.014793 0.000010 0.000010 0.000010 0.000010 0.000010 0.000010 0.000010 0.000010 0.000010 0.000010 0.000010 0.000010 0.000010 0.000010 0.000010 0.000010 0.000010 0.088991 0.000010 0.000010 0.000010 0.008856 0.000010 0.000010 0.000010 0.000010 0.000010 0.000010 0.000010 0.000010 0.000010 0.000010 0.000010 0.000010 0.886980 0.000010
0.000010 0.000010 0.000010 0.000010 0.000010 0.000010 0.000010 0.000010 0.000010 0.000010 0.000010 0.000010 0.000010 0.000010 0.000010 0.000010 0.000010 0.000010 0.000010 0.000010 0.000010 0.000010 0.000010 0.105939 0.000010 0.000010 0.000010 0.000010 0.000010 0.000010 0.000010 0.000010 0.000010 0.000010 0.000010 0.000010 0.000010 0.000010 0.000010 0.000010 0.893661 0.000010
0.000010 0.000010 0.000014 0.000010 0.000010 0.000010 0.000010 0.000010 0.000010 0.000010 0.000010 0.000010 0.000010 0.000010 0.000010 0.000010 0.000010 0.000010 0.000010 0.000010 0.000010 0.000010 0.000010 0.149379 0.000010 0.000010 0.000010 0.000010 0.000010 0.000010 0.000010 0.000010 0.000010 0.000010 0.000010 0.000010 0.000010 0.000010 0.000010 0.000010 0.850217 0.000010
0.000010 0.000010 0.000010 0.000010 0.000010 0.000010 0.000010 0.000010 0.000010 0.000010 0.000010 0.000010 0.000010 0.000010 0.000010 0.000010 0.000010 0.000010 0.000010 0.000010 0.000010 0.000010 0.000010 0.000010 0.000010 0.000010 0.000010 0.000010 0.000010 0.000010 0.000010 0.000010 0.000010 0.000010 0.000010 0.000010 0.000010 0.000010 0.000010 0.000010 0.999590 0.000010
0.000010 0.000010 0.000010 0.000010 0.000010 0.000010 0.000010 0.000010 0.000010 0.000010 0.000010 0.000010 0.000010 0.000010 0.000010 0.000010 0.000010 0.000010 0.000010 0.000010 0.000010 0.000010 0.000010 0.000010 0.000010 0.000010 0.000010 0.000010 0.000010 0.000010 0.000010 0.000010 0.000010 0.000010 0.000010 0.000010 0.000010 0.000010 0.000010 0.000010 0.999590 0.000010
0.000010 0.000010 0.000010 0.000010 0.000010 0.000010 0.000010 0.000010 0.000010 0.000010 0.000010 0.000010 0.000010 0.000010 0.000010 0.000010 0.000010 0.000010 0.000010 0.000010 0.000010 0.000010 0.000010 0.000010 0.000010 0.000010 0.000010 0.000010 0.000010 0.000010 0.000010 0.000010 0.000010 0.000010 0.000010 0.000010 0.000010 0.000010 0.000010 0.000010 0.999590 0.000010
0.000010 0.000010 0.000010 0.000010 0.000010 0.000010 0.000010 0.000010 0.000010 0.000010 0.000010 0.000010 0.000010 0.000010 0.000010 0.000010 0.000010 0.000010 0.000010 0.000010 0.000010 0.000010 0.000010 0.000010 0.000010 0.000010 0.000010 0.000010 0.000010 0.000010 0.000010 0.000010 0.000010 0.000010 0.000010 0.000010 0.000010 0.000010 0.000010 0.000010 0.999590 0.000010
0.000010 0.000010 0.010302 0.000010 0.000010 0.000010 0.000010 0.000010 0.000010 0.000010 0.000010 0.000010 0.000010 0.000010 0.000010 0.000010 0.000010 0.000010 0.000010 0.056820 0.000010 0.000010 0.000010 0.197332 0.000010 0.000010 0.000010 0.015524 0.000010 0.000010 0.000010 0.000010 0.000010 0.000010 0.000010 0.000010 0.000010 0.000010 0.000010 0.000010 0.719653 0.000010
0.000010 0.000010 0.000010 0.000010 0.000010 0.000010 0.000010 0.000010 0.000010 0.000010 0.000010 0.000010 0.000010 0.000010 0.000010 0.000010 0.000010 0.000010 0.000010 0.000010 0.000010 0.000010 0.000010 0.000010 0.000010 0.000010 0.000010 0.000010 0.000010 0.000010 0.000010 0.000010 0.000010 0.000010 0.000010 0.000010 0.000010 0.000010 0.000010 0.000010 0.999590 0.000010
0.000010 0.000010 0.000010 0.000010 0.000010 0.000010 0.000010 0.000010 0.000010 0.000010 0.000010 0.000010 0.000010 0.000010 0.000010 0.000010 0.000010 0.000010 0.000010 0.000010 0.000010 0.000010 0.000010 0.000010 0.000010 0.000010 0.000010 0.000010 0.000010 0.000010 0.000010 0.000010 0.000010 0.000010 0.000010 0.000010 0.000010 0.000010 0.000010 0.000010 0.999590 0.000010
0.000010 0.000010 0.000010 0.000010 0.000010 0.000010 0.000010 0.000010 0.000010 0.000010 0.000010 0.000010 0.000010 0.000010 0.000010 0.000010 0.000010 0.000010 0.000010 0.000010 0.000010 0.000010 0.000010 0.999590 0.000010 0.000010 0.000010 0.000010 0.000010 0.000010 0.000010 0.000010 0.000010 0.000010 0.000010 0.000010 0.000010 0.000010 0.000010 0.000010 0.000010 0.000010
0.000010 0.000010 0.000010 0.000010 0.000010 0.000010 0.000010 0.000010 0.000010 0.000010 0.000010 0.000010 0.000010 0.000010 0.000010 0.000010 0.000010 0.000010 0.000010 0.000010 0.000010 0.000010 0.000010 0.999590 0.000010 0.000010 0.000010 0.000010 0.000010 0.000010 0.000010 0.000010 0.000010 0.000010 0.000010 0.000010 0.000010 0.000010 0.000010 0.000010 0.000010 0.000010
0.000010 0.000010 0.000010 0.000010 0.000010 0.010763 0.000010 0.000010 0.000010 0.000010 0.000010 0.000010 0.000010 0.000010 0.000010 0.000010 0.000010 0.000010 0.000010 0.000010 0.000010 0.000010 0.000010 0.988837 0.000010 0.000010 0.000010 0.000010 0.000010 0.000010 0.000010 0.000010 0.000010 0.000010 0.000010 0.000010 0.000010 0.000010 0.000010 0.000010 0.000010 0.000010
0.000010 0.000010 0.000010 0.000010 0.000010 0.000010 0.000010 0.000010 0.000010 0.000010 0.000010 0.000010 0.000010 0.000010 0.000010 0.000010 0.000010 0.000010 0.000010 0.000010 0.000010 0.000010 0.000010 0.999590 0.000010 0.000010 0.000010 0.000010 0.000010 0.000010 0.000010 0.000010 0.000010 0.000010 0.000010 0.000010 0.000010 0.000010 0.000010 0.000010 0.000010 0.000010
0.000010 0.000010 0.000010 0.000010 0.000010 0.000010 0.000010 0.000010 0.000010 0.000010 0.000010 0.000010 0.000010 0.000010 0.000010 0.000010 0.000010 0.000010 0.000010 0.000010 0.000010 0.000010 0.000010 0.999590 0.000010 0.000010 0.000010 0.000010 0.000010 0.000010 0.000010 0.000010 0.000010 0.000010 0.000010 0.000010 0.000010 0.000010 0.000010 0.000010 0.000010 0.000010
0.000010 0.000010 0.000010 0.000010 0.000010 0.000010 0.000010 0.000010 0.000010 0.000010 0.000010 0.000010 0.000010 0.000010 0.000010 0.000010 0.000010 0.000010 0.000010 0.000010 0.000010 0.000010 0.000010 0.999590 0.000010 0.000010 0.000010 0.000010 0.000010 0.000010 0.000010 0.000010 0.000010 0.000010 0.000010 0.000010 0.000010 0.000010 0.000010 0.000010 0.000010 0.000010
0.000010 0.000010 0.000010 0.000010 0.000010 0.000010 0.000010 0.000010 0.000010 0.000010 0.000010 0.000010 0.000010 0.000010 0.000010 0.000010 0.000010 0.000010 0.000010 0.000010 0.000010 0.000010 0.000010 0.999590 0.000010 0.000010 0.000010 0.000010 0.000010 0.000010 0.000010 0.000010 0.000010 0.000010 0.000010 0.000010 0.000010 0.000010 0.000010 0.000010 0.000010 0.000010
0.000010 0.000010 0.000010 0.000010 0.000010 0.000012 0.000010 0.000010 0.000010 0.000010 0.000010 0.000010 0.000010 0.000010 0.000010 0.000010 0.000010 0.000010 0.000010 0.000010 0.000010 0.000010 0.000010 0.999588 0.000010 0.000010 0.000010 0.000010 0.000010 0.000010 0.000010 0.000010 0.000010 0.000010 0.000010 0.000010 0.000010 0.000010 0.000010 0.000010 0.000010 0.000010
0.000010 0.000010 0.040985 0.000010 0.000010 0.000010 0.000010 0.000010 0.000010 0.000010 0.000010 0.000010 0.000010 0.000010 0.000010 0.000010 0.000010 0.000010 0.000010 0.000010 0.000010 0.000010 0.000010 0.958615 0.000010 0.000010 0.000010 0.000010 0.000010 0.000010 0.000010 0.000010 0.000010 0.000010 0.000010 0.000010 0.000010 0.000010 0.000010 0.000010 0.000010 0.000010
0.000010 0.000010 0.000010 0.000010 0.000010 0.000010 0.000010 0.000010 0.000010 0.000010 0.000010 0.000010 0.000010 0.000010 0.000010 0.000010 0.000010 0.000010 0.000010 0.000010 0.000010 0.000010 0.000010 0.999590 0.000010 0.000010 0.000010 0.000010 0.000010 0.000010 0.000010 0.000010 0.000010 0.000010 0.000010 0.000010 0.000010 0.000010 0.000010 0.000010 0.000010 0.000010
0.000010 0.000010 0.000010 0.000010 0.000010 0.000010 0.000010 0.000010 0.000010 0.000010 0.000010 0.000010 0.000010 0.000010 0.000010 0.000010 0.000010 0.000010 0.000010 0.000010 0.000010 0.000010 0.000010 0.999590 0.000010 0.000010 0.000010 0.000010 0.000010 0.000010 0.000010 0.000010 0.000010 0.000010 0.000010 0.000010 0.000010 0.000010 0.000010 0.000010 0.000010 0.000010
0.000010 0.000010 0.000010 0.000010 0.000010 0.000010 0.000010 0.000010 0.000010 0.000010 0.000010 0.000010 0.000010 0.000010 0.000010 0.000010 0.000010 0.000010 0.000010 0.000010 0.000010 0.000010 0.000010 0.999590 0.000010 0.000010 0.000010 0.000010 0.000010 0.000010 0.000010 0.000010 0.000010 0.000010 0.000010 0.000010 0.000010 0.000010 0.000010 0.000010 0.000010 0.000010
0.000010 0.000010 0.000010 0.000010 0.000010 0.000010 0.000010 0.000010 0.000010 0.000010 0.000010 0.002110 0.000010 0.000010 0.000010 0.000010 0.000010 0.000010 0.000010 0.000010 0.000010 0.000010 0.000010 0.987049 0.008170 0.000010 0.000010 0.000010 0.000010 0.000010 0.000010 0.000010 0.000010 0.000010 0.000010 0.000010 0.000010 0.002291 0.000010 0.000010 0.000010 0.000010
0.000010 0.000010 0.000010 0.000010 0.000010 0.000010 0.000010 0.000010 0.000010 0.000010 0.000010 0.000010 0.000010 0.000010 0.000010 0.000010 0.000010 0.000010 0.000010 0.000010 0.000010 0.000010 0.000010 0.999590 0.000010 0.000010 0.000010 0.000010 0.000010 0.000010 0.000010 0.000010 0.000010 0.000010 0.000010 0.000010 0.000010 0.000010 0.000010 0.000010 0.000010 0.000010
0.000010 0.000010 0.000010 0.000010 0.000010 0.000010 0.000010 0.000010 0.000010 0.000010 0.000010 0.000010 0.000010 0.000010 0.000010 0.000010 0.000010 0.000010 0.000010 0.000010 0.000010 0.000010 0.000010 0.999590 0.000010 0.000010 0.000010 0.000010 0.000010 0.000010 0.000010 0.000010 0.000010 0.000010 0.000010 0.000010 0.000010 0.000010 0.000010 0.000010 0.000010 0.000010
0.000010 0.000010 0.000010 0.000010 0.000010 0.005455 0.000010 0.000010 0.000010 0.000010 0.000010 0.000010 0.000010 0.000010 0.000010 0.000010 0.000010 0.000010 0.000010 0.000010 0.000010 0.000010 0.000010 0.982419 0.000010 0.000010 0.000010 0.000010 0.000010 0.000010 0.000010 0.000010 0.000010 0.000010 0.000010 0.000010 0.000010 0.000010 0.000010 0.000010 0.011736 0.000010
0.000010 0.000010 0.000010 0.000010 0.000010 0.000010 0.000010 0.000010 0.000010 0.000010 0.000010 0.000010 0.000010 0.000010 0.000010 0.000010 0.000010 0.000010 0.000010 0.000010 0.000010 0.000010 0.000010 0.999590 0.000010 0.000010 0.000010 0.000010 0.000010 0.000010 0.000010 0.000010 0.000010 0.000010 0.000010 0.000010 0.000010 0.000010 0.000010 0.000010 0.000010 0.000010
0.000010 0.000010 0.006199 0.000010 0.000010 0.000010 0.000010 0.000010 0.000010 0.000010 0.000010 0.000010 0.000010 0.000010 0.000010 0.000010 0.000010 0.000010 0.000010 0.000010 0.000010 0.000010 0.000010 0.990463 0.000010 0.000010 0.000010 0.000010 0.000010 0.001832 0.000010 0.000010 0.000010 0.000010 0.000602 0.000010 0.000010 0.000010 0.000010 0.000533 0.000010 0.000010
0.000010 0.000010 0.000010 0.000010 0.000010 0.000010 0.000010 0.000010 0.000010 0.000010 0.000010 0.000010 0.000010 0.000010 0.000010 0.000010 0.000010 0.000010 0.000010 0.000010 0.000010 0.000010 0.000010 0.999590 0.000010 0.000010 0.000010 0.000010 0.000010 0.000010 0.000010 0.000010 0.000010 0.000010 0.000010 0.000010 0.000010 0.000010 0.000010 0.000010 0.000010 0.000010
0.000010 0.000010 0.000010 0.000010 0.000010 0.000010 0.000010 0.000010 0.000010 0.000010 0.000010 0.000010 0.000010 0.000010 0.000010 0.000010 0.000010 0.000010 0.000010 0.000010 0.000010 0.000010 0.000010 0.999590 0.000010 0.000010 0.000010 0.000010 0.000010 0.000010 0.000010 0.000010 0.000010 0.000010 0.000010 0.000010 0.000010 0.000010 0.000010 0.000010 0.000010 0.000010
0.000010 0.000010 0.000010 0.000010 0.000010 0.000010 0.000010 0.000010 0.000010 0.000010 0.000010 0.000010 0.000010 0.000010 0.000010 0.000010 0.000010 0.000010 0.000010 0.999590 0.000010 0.000010 0.000010 0.000010 0.000010 0.000010 0.000010 0.000010 0.000010 0.000010 0.000010 0.000010 0.000010 0.000010 0.000010 0.000010 0.000010 0.000010 0.000010 0.000010 0.000010 0.000010
0.000010 0.000010 0.000010 0.000010 0.000010 0.000010 0.000010 0.000010 0.000010 0.000010 0.000010 0.000010 0.000010 0.000010 0.000010 0.000010 0.000010 0.000010 0.000010 0.999590 0.000010 0.000010 0.000010 0.000010 0.000010 0.000010 0.000010 0.000010 0.000010 0.000010 0.000010 0.000010 0.000010 0.000010 0.000010 0.000010 0.000010 0.000010 0.000010 0.000010 0.000010 0.000010
0.000010 0.000010 0.000010 0.000010 0.000010 0.000010 0.000010 0.000010 0.000010 0.000010 0.000010 0.000010 0.000010 0.000010 0.000010 0.000010 0.000010 0.000010 0.000010 0.999590 0.000010 0.000010 0.000010 0.000010 0.000010 0.000010 0.000010 0.000010 0.000010 0.000010 0.000010 0.000010 0.000010 0.000010 0.000010 0.000010 0.000010 0.000010 0.000010 0.000010 0.000010 0.000010
0.000010 0.000010 0.000010 0.000010 0.000010 0.000010 0.000010 0.000010 0.000010 0.000010 0.000010 0.000010 0.000010 0.000010 0.000010 0.000010 0.000010 0.000010 0.000010 0.913688 0.000010 0.000010 0.000010 0.085912 0.000010 0.000010 0.000010 0.000010 0.000010 0.000010 0.000010 0.000010 0.000010 0.000010 0.000010 0.000010 0.000010 0.000010 0.000010 0.000010 0.000010 0.000010
0.000010 0.000010 0.000010 0.000010 0.000010 0.000010 0.000010 0.000010 0.000010 0.000010 0.000010 0.000010 0.000010 0.000010 0.000010 0.000010 0.000010 0.000010 0.000010 0.999590 0.000010 0.000010 0.000010 0.000010 0.000010 0.000010 0.000010 0.000010 0.000010 0.000010 0.000010 0.000010 0.000010 0.000010 0.000010 0.000010 0.000010 0.000010 0.000010 0.000010 0.000010 0.000010
0.000010 0.000010 0.000010 0.000010 0.000010 0.000010 0.000010 0.000010 0.000010 0.000010 0.000010 0.000010 0.000010 0.000010 0.000010 0.000010 0.000010 0.000010 0.000010 0.880962 0.000010 0.000010 0.000010 0.116443 0.000010 0.000010 0.000010 0.000010 0.000010 0.000010 0.000010 0.000010 0.000010 0.000010 0.000010 0.000010 0.000010 0.000010 0.000010 0.000010 0.002206 0.000010
0.000010 0.000010 0.020252 0.000010 0.000010 0.006530 0.000010 0.000010 0.000010 0.000010 0.000010 0.000010 0.000010 0.000010 0.000010 0.000010 0.000010 0.000010 0.000010 0.779115 0.000010 0.000010 0.000010 0.187584 0.000010 0.000010 0.000010 0.000010 0.000010 0.000010 0.000010 0.000010 0.000010 0.000010 0.000010 0.000010 0.000010 0.000010 0.000010 0.000010 0.006149 0.000010
0.000010 0.000010 0.000010 0.000010 0.000010 0.000010 0.000010 0.000010 0.000010 0.000010 0.000010 0.000010 0.000010 0.000010 0.000010 0.000010 0.000010 0.000010 0.000010 0.999590 0.000010 0.000010 0.000010 0.000010 0.000010 0.000010 0.000010 0.000010 0.000010 0.000010 0.000010 0.000010 0.000010 0.000010 0.000010 0.000010 0.000010 0.000010 0.000010 0.000010 0.000010 0.000010
0.000010 0.000010 0.000010 0.000010 0.000010 0.000010 0.000010 0.000010 0.000010 0.000010 0.000010 0.000010 0.000010 0.000010 0.000010 0.000010 0.000010 0.000010 0.000010 0.999590 0.000010 0.000010 0.000010 0.000010 0.000010 0.000010 0.000010 0.000010 0.000010 0.000010 0.000010 0.000010 0.000010 0.000010 0.000010 0.000010 0.000010 0.000010 0.000010 0.000010 0.000010 0.000010
0.000010 0.000010 0.000010 0.000010 0.000010 0.000010 0.000010 0.000010 0.000010 0.000010 0.000010 0.000010 0.000010 0.000010 0.000010 0.000010 0.000010 0.000010 0.000010 0.999590 0.000010 0.000010 0.000010 0.000010 0.000010 0.000010 0.000010 0.000010 0.000010 0.000010 0.000010 0.000010 0.000010 0.000010 0.000010 0.000010 0.000010 0.000010 0.000010 0.000010 0.000010 0.000010
0.000010 0.000010 0.071907 0.000010 0.000010 0.030463 0.000010 0.000010 0.000010 0.000010 0.000010 0.000010 0.000010 0.000010 0.000010 0.000010 0.000010 0.000668 0.000010 0.140290 0.000010 0.000010 0.000010 0.449131 0.005483 0.000797 0.000010 0.058713 0.000010 0.000010 0.000010 0.006851 0.000010 0.000010 0.000010 0.000010 0.000010 0.000010 0.000010 0.000010 0.235376 0.000010
0.000010 0.000010 0.095488 0.000010 0.000010 0.017904 0.000010 0.000010 0.000010 0.000010 0.000010 0.000010 0.000010 0.000010 0.000010 0.000010 0.000010 0.000010 0.000010 0.134509 0.000010 0.000010 0.000010 0.522366 0.000010 0.000010 0.000010 0.078768 0.000010 0.000010 0.000010 0.000010 0.000010 0.000010 0.000010 0.000010 0.000010 0.000010 0.000010 0.000010 0.150605 0.000010
0.000010 0.000010 0.076069 0.000010 0.000010 0.000010 0.000010 0.000010 0.000010 0.000010 0.000010 0.000010 0.000010 0.000010 0.002006 0.000010 0.000010 0.000010 0.000010 0.097117 0.000010 0.000010 0.000010 0.575410 0.000010 0.000010 0.000010 0.059660 0.000010 0.000010 0.000010 0.011713 0.000010 0.000010 0.000010 0.000010 0.000010 0.000010 0.000010 0.000010 0.177676 0.000010
0.000010 0.000010 0.086590 0.000010 0.000010 0.005065 0.000010 0.000010 0.000834 0.000010 0.000010 0.000010 0.000010 0.000010 0.013410 0.000010 0.000010 0.000010 0.000010 0.097597 0.000010 0.000010 0.000010 0.530957 0.000668 0.000018 0.000010 0.044447 0.000010 0.000010 0.000010 0.022982 0.000010 0.000010 0.000010 0.000010 0.000010 0.000010 0.000010 0.000010 0.197122 0.000010
0.000010 0.000010 0.111037 0.000010 0.000010 0.004121 0.000010 0.000010 0.000010 0.000010 0.000010 0.000010 0.000010 0.000010 0.000010 0.000010 0.000010 0.000010 0.000010 0.136977 0.000010 0.000010 0.000010 0.519969 0.005725 0.003564 0.000010 0.087274 0.000010 0.000010 0.000010 0.000010 0.000010 0.000010 0.000010 0.000010 0.000010 0.000010 0.000010 0.000010 0.130993 0.000010
0.000010 0.000010 0.075192 0.000010 0.000010 0.009559 0.000010 0.000010 0.000010 0.000010 0.000010 0.000010 0.000010 0.000010 0.000010 0.000010 0.000010 0.000010 0.000010 0.110143 0.000010 0.000010 0.000010 0.541455 0.000010 0.000259 0.000010 0.058893 0.000010 0.000010 0.000010 0.002430 0.000010 0.000010 0.000010 0.000010 0.000010 0.000010 0.000010 0.000010 0.201729 0.000010
0.000010 0.000010 0.087280 0.000010 0.000010 0.007326 0.000010 0.000010 0.000010 0.000010 0.000010 0.000010 0.000010 0.000010 0.000010 0.000010 0.000010 0.000010 0.000010 0.101381 0.000010 0.000010 0.000010 0.548900 0.000010 0.000010 0.000010 0.051528 0.000010 0.000010 0.000010 0.000010 0.000010 0.000010 0.000010 0.000010 0.000010 0.000010 0.000010 0.000010 0.203224 0.000010
0.000010 0.000010 0.076503 0.000010 0.000010 0.013083 0.000010 0.000010 0.000010 0.000010 0.000010 0.000010 0.000010 0.000010 0.001541 0.000010 0.000010 0.000010 0.000010 0.113822 0.000010 0.000010 0.000010 0.540064 0.011879 0.004316 0.000010 0.066024 0.000010 0.000010 0.000010 0.000010 0.000010 0.000010 0.000010 0.000010 0.000010 0.000010 0.000010 0.000010 0.172437 0.000010
0.000010 0.000010 0.125521 0.000010 0.000010 0.033341 0.000010 0.000010 0.000010 0.000010 0.000010 0.000010 0.000010 0.000010 0.000010 0.000010 0.000010 0.000010 0.000010 0.112035 0.000010 0.000010 0.000010 0.518531 0.000010 0.000010 0.000010 0.064349 0.000010 0.000010 0.000010 0.015731 0.000010 0.000010 0.000010 0.000010 0.000010 0.000010 0.000010 0.000010 0.130141 0.000010
0.000010 0.000010 0.109764 0.000010 0.000010 0.004310 0.000010 0.000010 0.010560 0.000010 0.000010 0.000010 0.000010 0.000010 0.009410 0.000010 0.000010 0.002261 0.002428 0.106556 0.000010 0.000010 0.000010 0.525673 0.000622 0.008206 0.000010 0.070872 0.000010 0.000010 0.000010 0.008617 0.000010 0.000010 0.000010 0.000010 0.000010 0.000010 0.000010 0.000010 0.140432 0.000010
0.000010 0.000010 0.116442 0.000010 0.000010 0.009000 0.000010 0.000010 0.000010 0.000010 0.000010 0.000010 0.000010 0.000010 0.000010 0.000010 0.000010 0.000010 0.000010 0.110043 0.000010 0.000010 0.000010 0.504369 0.010098 0.017989 0.000010 0.083532 0.000010 0.000010 0.000010 0.000010 0.000010 0.000010 0.000597 0.000010 0.000010 0.000010 0.000010 0.000020 0.147591 0.000010
0.000010 0.000281 0.088222 0.000010 0.000010 0.010831 0.000010 0.000010 0.000010 0.000010 0.000010 0.000010 0.000010 0.000010 0.000010 0.000010 0.000010 0.000010 0.000010 0.112190 0.000010 0.000010 0.000010 0.533909 0.000010 0.008686 0.000010 0.082223 0.000010 0.000010 0.000010 0.000010 0.000010 0.000010 0.000010 0.000010 0.000010 0.000010 0.000010 0.000010 0.163317 0.000010
0.000010 0.000010 0.059622 0.000010 0.000010 0.000010 0.000010 0.000010 0.000857 0.000010 0.000010 0.000010 0.000010 0.000010 0.000010 0.000010 0.000010 0.000010 0.000010 0.169608 0.000010 0.000010 0.000010 0.502732 0.004437 0.002208 0.000010 0.102303 0.000010 0.000010 0.000010 0.000010 0.000010 0.000010 0.000010 0.000010 0.000010 0.000010 0.000010 0.000010 0.157892 0.000010
0.000010 0.000010 0.089651 0.000010 0.000010 0.029372 0.000010 0.000010 0.005914 0.002486 0.000010 0.000010 0.000010 0.001756 0.000010 0.000010 0.000010 0.000010 0.000010 0.134838 0.000010 0.000010 0.000010 0.485581 0.000010 0.032844 0.000010 0.024110 0.000010 0.000010 0.000010 0.017972 0.000010 0.000010 0.000010 0.000010 0.000010 0.000010 0.000010 0.000010 0.175166 0.000010
0.000010 0.001258 0.118431 0.000010 0.000010 0.000964 0.000010 0.000010 0.002730 0.000010 0.000010 0.000010 0.000010 0.000010 0.000010 0.000010 0.000010 0.000010 0.001198 0.111239 0.000010 0.000010 0.000010 0.520698 0.004526 0.027421 0.000010 0.042365 0.000010 0.000010 0.000010 0.004825 0.000010 0.000010 0.000014 0.000010 0.000010 0.000010 0.000010 0.000010 0.164042 0.000010
0.000010 0.037265 0.066972 0.000010 0.000010 0.015680 0.000010 0.000010 0.002499 0.000010 0.000010 0.000010 0.000010 0.000010 0.000010 0.000010 0.000896 0.000010 0.000010 0.159116 0.000010 0.000671 0.000010 0.420313 0.019295 0.024171 0.000010 0.085974 0.000010 0.000010 0.000010 0.000010 0.000010 0.000010 0.000010 0.000010 0.000010 0.000010 0.000010 0.000010 0.166848 0.000010
0.000010 0.000010 0.064558 0.000010 0.000010 0.008487 0.000010 0.000010 0.000010 0.000010 0.000010 0.000010 0.000010 0.000010 0.000010 0.000010 0.000010 0.000010 0.001402 0.169882 0.000010 0.000010 0.000010 0.522259 0.005711 0.000010 0.000010 0.075089 0.000010 0.000010 0.000010 0.000010 0.000010 0.000010 0.000010 0.000010 0.000010 0.000010 0.000010 0.000010 0.152271 0.000010
0.000010 0.000010 0.063276 0.000010 0.000010 0.002011 0.000010 0.000010 0.000010 0.000010 0.000010 0.000010 0.000010 0.000010 0.000807 0.000010 0.000010 0.000010 0.000010 0.176382 0.000010 0.000010 0.000010 0.527974 0.003758 0.000010 0.000010 0.064033 0.000010 0.000010 0.000010 0.003165 0.000010 0.000010 0.000010 0.000010 0.000010 0.000010 0.000010 0.000010 0.158264 0.000010
0.000010 0.000010 0.096834 0.000010 0.000010 0.015822 0.000010 0.000010 0.000010 0.000010 0.000010 0.000010 0.000010 0.000010 0.000010 0.000010 0.000010 0.000010 0.002293 0.146138 0.000010 0.000010 0.000010 0.453096 0.002205 0.000010 0.000010 0.124089 0.000010 0.000010 0.000010 0.000010 0.000010 0.000010 0.002361 0.000010 0.000010 0.000010 0.000010 0.000010 0.156831 0.000010
0.000010 0.000010 0.084781 0.000010 0.000010 0.015327 0.000010 0.000010 0.006699 0.000010 0.000010 0.000010 0.000010 0.000010 0.000010 0.000010 0.000010 0.000010 0.000010 0.107067 0.000010 0.000010 0.000010 0.546834 0.000010 0.000010 0.000010 0.078392 0.000010 0.000010 0.000010 0.000010 0.000010 0.000010 0.000010 0.000010 0.000010 0.000010 0.000010 0.000010 0.160550 0.000010
0.000010 0.000010 0.080782 0.000010 0.000010 0.002997 0.000010 0.000010 0.000010 0.000010 0.000010 0.000010 0.000010 0.000010 0.000010 0.000010 0.000010 0.000010 0.000010 0.131895 0.000010 0.000010 0.000010 0.556507 0.004018 0.000010 0.000010 0.061311 0.000010 0.000010 0.000010 0.000010 0.000010 0.000010 0.000010 0.000010 0.000010 0.000010 0.000010 0.000010 0.162140 0.000010
0.000010 0.002210 0.095170 0.000010 0.000010 0.020572 0.000010 0.000010 0.000010 0.000010 0.000010 0.000010 0.000010 0.000010 0.017355 0.000010 0.000010 0.000010 0.000010 0.109867 0.000010 0.000010 0.000010 0.527161 0.000010 0.004808 0.000010 0.076932 0.000010 0.000010 0.000010 0.000010 0.000010 0.000010 0.000010 0.000010 0.000010 0.000010 0.000010 0.000010 0.145596 0.000010
0.000010 0.003038 0.094376 0.000010 0.000010 0.021749 0.000010 0.000010 0.000010 0.000010 0.000010 0.000010 0.000010 0.000010 0.001066 0.000010 0.000010 0.000010 0.000010 0.137146 0.000010 0.000010 0.000010 0.469764 0.002937 0.000010 0.000010 0.083486 0.000010 0.000010 0.000010 0.000010 0.000010 0.000010 0.001423 0.001040 0.000010 0.000010 0.000010 0.000010 0.183664 0.000010
0.000010 0.000010 0.022277 0.000010 0.000010 0.000010 0.000010 0.000010 0.000010 0.000010 0.000010 0.000010 0.000010 0.000010 0.000010 0.000010 0.000010 0.000010 0.000010 0.045604 0.000010 0.000010 0.000010 0.783683 0.000010 0.000010 0.000010 0.050530 0.000010 0.000010 0.000010 0.000010 0.000010 0.000010 0.000010 0.000010 0.000010 0.000010 0.000010 0.000010 0.097535 0.000010
0.000010 0.000015 0.002982 0.000010 0.000010 0.007328 0.000010 0.000010 0.000010 0.000010 0.000010 0.000010 0.000010 0.000010 0.000010 0.000010 0.000010 0.000010 0.000010 0.054787 0.000010 0.000010 0.000010 0.751740 0.000010 0.000010 0.000010 0.063966 0.000010 0.000010 0.000010 0.000010 0.000010 0.000010 0.000010 0.000010 0.000010 0.000010 0.000010 0.000010 0.118833 0.000010
0.000010 0.000010 0.057481 0.000010 0.000010 0.011755 0.000010 0.000010 0.000010 0.000010 0.000010 0.000010 0.000010 0.000010 0.000010 0.000010 0.000010 0.000010 0.000010 0.055114 0.000010 0.000010 0.000010 0.748644 0.000010 0.004811 0.000010 0.000010 0.000010 0.000010 0.000010 0.000010 0.000010 0.000010 0.000010 0.000010 0.000010 0.000010 0.000010 0.000010 0.121835 0.000010
0.000010 0.000010 0.061737 0.000010 0.000010 0.012242 0.000010 0.000010 0.000010 0.000010 0.000010 0.000010 0.000010 0.000010 0.000010 0.000010 0.000010 0.000010 0.000010 0.061807 0.000010 0.000010 0.000010 0.727934 0.000010 0.007301 0.000010 0.026127 0.000010 0.000168 0.000010 0.000010 0.000010 0.000010 0.000010 0.000010 0.000010 0.000010 0.000010 0.000010 0.102343 0.000010
0.000010 0.000010 0.059350 0.000010 0.000010 0.014613 0.000010 0.000010 0.000010 0.000010 0.000010 0.000010 0.001459 0.000507 0.000010 0.000010 0.003057 0.000010 0.000010 0.080981 0.080155 0.000010 0.000010 0.653976 0.000010 0.000010 0.000010 0.028184 0.000010 0.000010 0.000010 0.000010 0.000010 0.000010 0.001045 0.009953 0.000010 0.000010 0.000010 0.000010 0.066420 0.000010
0.000010 0.000010 0.021268 0.000010 0.000010 0.017167 0.000010 0.000010 0.000010 0.000010 0.000010 0.000010 0.000010 0.000010 0.000010 0.000010 0.000010 0.000010 0.000010 0.090776 0.000010 0.000010 0.000010 0.806823 0.000010 0.000010 0.000010 0.000010 0.000010 0.000010 0.000010 0.000010 0.000010 0.000010 0.000010 0.000010 0.000010 0.000010 0.000010 0.000010 0.063596 0.000010
0.000010 0.000010 0.066944 0.001492 0.004744 0.029145 0.000010 0.000010 0.000010 0.003561 0.000010 0.000352 0.000010 0.000010 0.002082 0.000010 0.000010 0.022264 0.000010 0.121716 0.047276 0.000010 0.000010 0.493791 0.004218 0.000010 0.000010 0.032835 0.000010 0.003084 0.000010 0.004417 0.008188 0.000010 0.003209 0.000010 0.000010 0.000010 0.000010 0.000010 0.150443 0.000010
0.000010 0.000010 0.066057 0.000010 0.000010 0.019326 0.000010 0.000010 0.000010 0.000010 0.000010 0.000010 0.000010 0.000010 0.005053 0.000010 0.000010 0.000010 0.000010 0.100455 0.000010 0.000010 0.000010 0.596938 0.000010 0.020609 0.000010 0.057296 0.000010 0.000010 0.000010 0.000010 0.000010 0.000010 0.000010 0.000010 0.000010 0.000010 0.000010 0.000010 0.133926 0.000010
0.000010 0.000010 0.048495 0.000010 0.000010 0.026779 0.000010 0.000010 0.000010 0.000010 0.000010 0.000010 0.000010 0.000010 0.000010 0.000010 0.000010 0.000010 0.000010 0.064310 0.000010 0.000010 0.000010 0.682110 0.000010 0.000010 0.000010 0.053352 0.000010 0.000010 0.000010 0.000010 0.000010 0.000010 0.000010 0.000010 0.000010 0.000010 0.000010 0.000010 0.124593 0.000010
0.000010 0.000010 0.108000 0.000010 0.000010 0.020309 0.000010 0.000010 0.000010 0.000010 0.000010 0.000010 0.000010 0.000010 0.015696 0.000010 0.000010 0.000010 0.000010 0.097420 0.000010 0.000010 0.000010 0.593291 0.006036 0.005283 0.000010 0.052823 0.000010 0.000010 0.000010 0.011918 0.000010 0.000010 0.000010 0.000010 0.000010 0.000010 0.000010 0.000010 0.088905 0.000010
0.000010 0.000010 0.046573 0.000010 0.000010 0.023778 0.000010 0.000010 0.000010 0.000010 0.000010 0.000010 0.000010 0.000010 0.000010 0.000010 0.000010 0.000010 0.000010 0.088669 0.000010 0.000010 0.000010 0.720248 0.001248 0.000010 0.000010 0.000010 0.000010 0.000010 0.000010 0.000010 0.000010 0.000010 0.000010 0.000010 0.000010 0.000010 0.000010 0.000010 0.119123 0.000010
0.000010 0.000010 0.034915 0.000010 0.000010 0.027269 0.000010 0.000010 0.000010 0.000010 0.000010 0.000010 0.000010 0.000010 0.000010 0.000010 0.000010 0.001900 0.000010 0.119650 0.000010 0.000010 0.000010 0.703806 0.000010 0.009604 0.000010 0.033825 0.000010 0.000010 0.000010 0.000010 0.000010 0.000010 0.000010 0.000010 0.000010 0.000010 0.000010 0.000010 0.068692 0.000010
0.000010 0.000010 0.082848 0.000010 0.000010 0.000010 0.000010 0.000010 0.000010 0.000010 0.000010 0.000010 0.000010 0.000010 0.000010 0.000010 0.000010 0.000010 0.000010 0.073347 0.000010 0.000010 0.000010 0.599056 0.000010 0.013178 0.000010 0.049710 0.000010 0.000010 0.000010 0.008773 0.000010 0.000010 0.000010 0.000010 0.000010 0.000010 0.000010 0.000010 0.172739 0.000010
0.000010 0.000010 0.081086 0.000010 0.000010 0.004061 0.000010 0.000010 0.000010 0.000010 0.000010 0.000010 0.000010 0.000010 0.000010 0.000010 0.000010 0.000010 0.000010 0.073259 0.000010 0.000010 0.000010 0.592546 0.000010 0.000010 0.000010 0.059641 0.000010 0.000010 0.000010 0.000010 0.000010 0.000010 0.000010 0.000010 0.000010 0.000010 0.000010 0.000010 0.189046 0.000010
0.000010 0.000010 0.056190 0.000010 0.000010 0.013895 0.000010 0.000010 0.000010 0.000010 0.000010 0.000010 0.000010 0.000010 0.000010 0.000010 0.000010 0.000010 0.000010 0.090976 0.000010 0.000010 0.000010 0.581944 0.000010 0.023362 0.000010 0.053930 0.000010 0.000010 0.000010 0.000010 0.000010 0.000010 0.000010 0.000010 0.000010 0.000010 0.000010 0.000010 0.179352 0.000010
0.000010 0.000010 0.038732 0.000010 0.000010 0.000010 0.000010 0.000010 0.000010 0.000010 0.000010 0.000010 0.000010 0.000010 0.000010 0.000010 0.000010 0.000010 0.000010 0.120527 0.000010 0.000010 0.000010 0.614120 0.000010 0.013544 0.000010 0.041892 0.000010 0.001311 0.000010 0.000010 0.000010 0.000010 0.000010 0.000010 0.000010 0.000010 0.000010 0.000010 0.169523 0.000010
0.000010 0.000010 0.103885 0.000010 0.000010 0.015005 0.000010 0.000010 0.000010 0.000010 0.000010 0.000010 0.000010 0.000010 0.000010 0.000010 0.000010 0.000010 0.000010 0.078890 0.000010 0.000010 0.000010 0.545161 0.000010 0.004766 0.000010 0.051126 0.000010 0.000010 0.000010 0.000010 0.000010 0.000010 0.000010 0.000010 0.000010 0.000010 0.000010 0.000010 0.200817 0.000010
0.000010 0.000010 0.000010 0.000010 0.000010 0.021388 0.000010 0.000010 0.000010 0.000010 0.000010 0.000010 0.000010 0.000010 0.000010 0.000010 0.000010 0.000010 0.000010 0.026472 0.000010 0.000010 0.000010 0.200401 0.000010 0.006303 0.000010 0.009241 0.000010 0.000010 0.000010 0.000010 0.000010 0.000010 0.000010 0.000010 0.000010 0.000010 0.000010 0.000010 0.735835 0.000010
0.000010 0.000010 0.000010 0.000010 0.000010 0.008664 0.000010 0.000010 0.000010 0.000010 0.000010 0.000010 0.000010 0.000010 0.000010 0.000010 0.000010 0.000010 0.000010 0.000010 0.000010 0.000010 0.000010 0.082160 0.000010 0.000010 0.000010 0.000010 0.000010 0.000010 0.000010 0.000010 0.000010 0.000010 0.000010 0.000010 0.000010 0.000010 0.000010 0.000010 0.908787 0.000010
0.000010 0.000010 0.115933 0.000010 0.000010 0.022804 0.000010 0.000010 0.000010 0.000010 0.000010 0.000010 0.000010 0.000010 0.014178 0.000010 0.000010 0.000010 0.000010 0.091262 0.000010 0.000010 0.000010 0.562426 0.006749 0.008067 0.000010 0.024192 0.000010 0.002827 0.000010 0.000010 0.000010 0.000010 0.000010 0.000010 0.000010 0.000010 0.000010 0.000010 0.151243 0.000010
0.006296 0.001432 0.016882 0.000010 0.000010 0.020946 0.000010 0.000010 0.000010 0.000010 0.000010 0.000010 0.000010 0.006624 0.000010 0.000010 0.001913 0.000010 0.000010 0.062295 0.000010 0.000010 0.000010 0.431102 0.000010 0.000010 0.000010 0.018997 0.000010 0.000010 0.002499 0.000010 0.000011 0.000010 0.000010 0.000010 0.000010 0.000010 0.000010 0.002067 0.428646 0.000010
0.000010 0.000010 0.017596 0.000010 0.000010 0.424148 0.000010 0.000010 0.000010 0.000010 0.000010 0.000010 0.000010 0.000010 0.000010 0.000010 0.000010 0.000010 0.000010 0.024083 0.000010 0.000010 0.000010 0.368092 0.000010 0.011563 0.000010 0.022681 0.000010 0.000010 0.000010 0.000010 0.000010 0.000010 0.000010 0.000010 0.000010 0.000010 0.000010 0.000010 0.131488 0.000010
0.000010 0.040829 0.000784 0.000010 0.000010 0.000010 0.000010 0.000010 0.000010 0.000010 0.000010 0.000010 0.007792 0.000010 0.000010 0.000010 0.000010 0.000010 0.000010 0.774386 0.000010 0.000010 0.000010 0.042050 0.000010 0.005552 0.000010 0.068744 0.000010 0.000010 0.000010 0.000010 0.000010 0.000010 0.000484 0.000010 0.000010 0.000010 0.000010 0.000010 0.059050 0.000010
0.000010 0.000010 0.000010 0.000010 0.000010 0.000010 0.000010 0.000010 0.000010 0.000010 0.000010 0.000010 0.000010 0.000010 0.000010 0.000010 0.000010 0.000010 0.000010 0.999590 0.000010 0.000010 0.000010 0.000010 0.000010 0.000010 0.000010 0.000010 0.000010 0.000010 0.000010 0.000010 0.000010 0.000010 0.000010 0.000010 0.000010 0.000010 0.000010 0.000010 0.000010 0.000010
0.000010 0.020415 0.000010 0.000010 0.000010 0.006416 0.000010 0.000010 0.000010 0.000010 0.000010 0.000010 0.000010 0.000010 0.000010 0.000010 0.000010 0.000010 0.000010 0.398202 0.000010 0.000010 0.000010 0.152486 0.017900 0.007218 0.000010 0.000010 0.000010 0.000010 0.000010 0.000010 0.000010 0.000010 0.004245 0.000010 0.000010 0.000010 0.000010 0.000010 0.392778 0.000010
0.000010 0.000011 0.000010 0.000010 0.000010 0.000010 0.000010 0.000010 0.000010 0.000010 0.000010 0.000010 0.000010 0.000010 0.000010 0.000010 0.000010 0.000010 0.000010 0.999589 0.000010 0.000010 0.000010 0.000010 0.000010 0.000010 0.000010 0.000010 0.000010 0.000010 0.000010 0.000010 0.000010 0.000010 0.000010 0.000010 0.000010 0.000010 0.000010 0.000010 0.000010 0.000010
0.000010 0.031760 0.071511 0.000010 0.000010 0.004649 0.000011 0.000010 0.000010 0.000010 0.000010 0.000010 0.000010 0.002384 0.000010 0.000010 0.000010 0.007640 0.000010 0.212873 0.000010 0.000010 0.000010 0.431975 0.000010 0.014034 0.000010 0.076632 0.000010 0.000010 0.000010 0.000010 0.000010 0.000010 0.000010 0.000010 0.000010 0.000010 0.000010 0.000010 0.146222 0.000010
0.005038 0.086062 0.066647 0.000010 0.000010 0.005023 0.002595 0.000010 0.016729 0.000010 0.000010 0.000010 0.000010 0.000896 0.005595 0.000010 0.012565 0.004085 0.000010 0.195295 0.000010 0.000010 0.000010 0.366135 0.007783 0.029252 0.000010 0.073055 0.000010 0.000010 0.000010 0.000010 0.000010 0.000010 0.000010 0.000010 0.000010 0.000010 0.009467 0.000010 0.113528 0.000010
0.000010 0.031919 0.037828 0.003738 0.000010 0.004519 0.000010 0.000010 0.010123 0.000010 0.000010 0.000010 0.000010 0.002217 0.001377 0.000010 0.000010 0.041357 0.000010 0.190128 0.000437 0.000010 0.000353 0.375589 0.021069 0.011559 0.000010 0.097803 0.015656 0.000010 0.000010 0.003079 0.000010 0.000010 0.000010 0.002751 0.000010 0.000010 0.000010 0.000010 0.148269 0.000010
0.000010 0.047223 0.000010 0.000010 0.000010 0.000010 0.000010 0.000010 0.000010 0.000010 0.000010 0.000010 0.000010 0.000010 0.021464 0.000010 0.002822 0.000010 0.000010 0.869337 0.000010 0.000010 0.000010 0.000012 0.000010 0.012315 0.000010 0.006853 0.000010 0.000010 0.000010 0.000010 0.000010 0.000010 0.000010 0.000010 0.000010 0.000010 0.000010 0.000010 0.039634 0.000010
0.000010 0.050614 0.044568 0.000010 0.000010 0.003172 0.000010 0.000010 0.010317 0.000010 0.000010 0.000010 0.004087 0.000010 0.000010 0.000010 0.000010 0.020948 0.003191 0.700440 0.000010 0.000010 0.000010 0.058550 0.000010 0.000010 0.000010 0.064387 0.000010 0.000010 0.000010 0.000010 0.000010 0.000010 0.000010 0.004592 0.000010 0.000010 0.000010 0.002519 0.032327 0.000010
0.000010 0.000012 0.000010 0.000010 0.000010 0.000010 0.000010 0.000010 0.000010 0.000010 0.000010 0.000010 0.000010 0.000010 0.000010 0.000010 0.000010 0.000010 0.000010 0.999588 0.000010 0.000010 0.000010 0.000010 0.000010 0.000010 0.000010 0.000010 0.000010 0.000010 0.000010 0.000010 0.000010 0.000010 0.000010 0.000010 0.000010 0.000010 0.000010 0.000010 0.000010 0.000010
0.000010 0.067628 0.055330 0.000010 0.000010 0.002254 0.000010 0.000010 0.025024 0.000010 0.000010 0.000012 0.003901 0.000010 0.000010 0.000010 0.001130 0.000010 0.000010 0.239549 0.000010 0.000010 0.000010 0.335557 0.000010 0.021929 0.000010 0.091953 0.000010 0.000010 0.000010 0.000010 0.000010 0.000010 0.000010 0.000010 0.000010 0.000010 0.000010 0.000010 0.155433 0.000010
0.000010 0.101622 0.026401 0.000010 0.000010 0.002749 0.000010 0.000010 0.019932 0.000010 0.000010 0.000010 0.000010 0.004165 0.000010 0.000010 0.008481 0.000010 0.000010 0.200297 0.000010 0.000010 0.000010 0.434488 0.000010 0.000010 0.000010 0.063840 0.000010 0.000010 0.000010 0.000010 0.000010 0.000010 0.003866 0.000010 0.000010 0.000010 0.000010 0.000095 0.133765 0.000010
0.000010 0.000010 0.000010 0.000010 0.000010 0.000010 0.000010 0.000010 0.000010 0.000010 0.000010 0.000010 0.000010 0.999590 0.000010 0.000010 0.000010 0.000010 0.000010 0.000010 0.000010 0.000010 0.000010 0.000010 0.000010 0.000010 0.000010 0.000010 0.000010 0.000010 0.000010 0.000010 0.000010 0.000010 0.000010 0.000010 0.000010 0.000010 0.000010 0.000010 0.000010 0.000010
0.000010 0.000010 0.000010 0.000010 0.000010 0.000010 0.000010 0.000010 0.000010 0.000010 0.000010 0.000010 0.000010 0.999590 0.000010 0.000010 0.000010 0.000010 0.000010 0.000010 0.000010 0.000010 0.000010 0.000010 0.000010 0.000010 0.000010 0.000010 0.000010 0.000010 0.000010 0.000010 0.000010 0.000010 0.000010 0.000010 0.000010 0.000010 0.000010 0.000010 0.000010 0.000010
0.000010 0.000010 0.000010 0.000010 0.000010 0.000010 0.000010 0.000010 0.000010 0.000010 0.000010 0.000010 0.000010 0.999590 0.000010 0.000010 0.000010 0.000010 0.000010 0.000010 0.000010 0.000010 0.000010 0.000010 0.000010 0.000010 0.000010 0.000010 0.000010 0.000010 0.000010 0.000010 0.000010 0.000010 0.000010 0.000010 0.000010 0.000010 0.000010 0.000010 0.000010 0.000010
0.000010 0.000010 0.000010 0.000010 0.000010 0.000010 0.000010 0.000010 0.000010 0.000010 0.000010 0.000010 0.000010 0.999590 0.000010 0.000010 0.000010 0.000010 0.000010 0.000010 0.000010 0.000010 0.000010 0.000010 0.000010 0.000010 0.000010 0.000010 0.000010 0.000010 0.000010 0.000010 0.000010 0.000010 0.000010 0.000010 0.000010 0.000010 0.000010 0.000010 0.000010 0.000010
0.000010 0.000010 0.000010 0.000010 0.000010 0.000010 0.000010 0.000010 0.000010 0.000010 0.000010 0.000010 0.000010 0.999590 0.000010 0.000010 0.000010 0.000010 0.000010 0.000010 0.000010 0.000010 0.000010 0.000010 0.000010 0.000010 0.000010 0.000010 0.000010 0.000010 0.000010 0.000010 0.000010 0.000010 0.000010 0.000010 0.000010 0.000010 0.000010 0.000010 0.000010 0.000010
0.000010 0.000010 0.000010 0.000010 0.000010 0.000010 0.000010 0.000010 0.000010 0.000010 0.000010 0.000010 0.000010 0.999590 0.000010 0.000010 0.000010 0.000010 0.000010 0.000010 0.000010 0.000010 0.000010 0.000010 0.000010 0.000010 0.000010 0.000010 0.000010 0.000010 0.000010 0.000010 0.000010 0.000010 0.000010 0.000010 0.000010 0.000010 0.000010 0.000010 0.000010 0.000010
0.000010 0.000010 0.000010 0.000010 0.000010 0.000010 0.000010 0.000010 0.000010 0.000010 0.000010 0.000010 0.000010 0.999590 0.000010 0.000010 0.000010 0.000010 0.000010 0.000010 0.000010 0.000010 0.000010 0.000010 0.000010 0.000010 0.000010 0.000010 0.000010 0.000010 0.000010 0.000010 0.000010 0.000010 0.000010 0.000010 0.000010 0.000010 0.000010 0.000010 0.000010 0.000010
0.000010 0.000010 0.000010 0.000010 0.000010 0.000010 0.000010 0.000010 0.000010 0.000010 0.000010 0.000010 0.000010 0.991171 0.000010 0.000010 0.000010 0.000010 0.000010 0.000010 0.000010 0.000010 0.000010 0.000010 0.000010 0.000010 0.000010 0.000010 0.000010 0.000010 0.000010 0.000010 0.000010 0.000010 0.008422 0.000010 0.000010 0.000010 0.000010 0.000017 0.000010 0.000010
0.000010 0.000010 0.000010 0.000010 0.000010 0.000010 0.000010 0.000010 0.000010 0.000010 0.000010 0.000010 0.000010 0.988797 0.000010 0.000010 0.000010 0.000010 0.000010 0.000010 0.000010 0.000010 0.000010 0.000010 0.000010 0.010803 0.000010 0.000010 0.000010 0.000010 0.000010 0.000010 0.000010 0.000010 0.000010 0.000010 0.000010 0.000010 0.000010 0.000010 0.000010 0.000010
0.000010 0.000010 0.000010 0.000010 0.000010 0.000010 0.000010 0.000010 0.000010 0.000010 0.000010 0.000010 0.000010 0.999590 0.000010 0.000010 0.000010 0.000010 0.000010 0.000010 0.000010 0.000010 0.000010 0.000010 0.000010 0.000010 0.000010 0.000010 0.000010 0.000010 0.000010 0.000010 0.000010 0.000010 0.000010 0.000010 0.000010 0.000010 0.000010 0.000010 0.000010 0.000010
0.000010 0.000010 0.000010 0.000010 0.000010 0.000010 0.000010 0.000010 0.000010 0.000010 0.000010 0.000010 0.001906 0.993224 0.000010 0.000010 0.000010 0.000010 0.000010 0.000010 0.000010 0.000010 0.000010 0.000010 0.000010 0.000010 0.000010 0.000010 0.000010 0.000010 0.000010 0.000010 0.000010 0.000010 0.004480 0.000010 0.000010 0.000010 0.000010 0.000010 0.000010 0.000010
0.000010 0.000010 0.000010 0.000010 0.000010 0.000010 0.000010 0.000010 0.000010 0.000010 0.000010 0.000010 0.000010 0.999590 0.000010 0.000010 0.000010 0.000010 0.000010 0.000010 0.000010 0.000010 0.000010 0.000010 0.000010 0.000010 0.000010 0.000010 0.000010 0.000010 0.000010 0.000010 0.000010 0.000010 0.000010 0.000010 0.000010 0.000010 0.000010 0.000010 0.000010 0.000010
0.000010 0.000010 0.000010 0.000010 0.000010 0.000010 0.000010 0.000010 0.000010 0.000010 0.000010 0.000010 0.000010 0.999590 0.000010 0.000010 0.000010 0.000010 0.000010 0.000010 0.000010 0.000010 0.000010 0.000010 0.000010 0.000010 0.000010 0.000010 0.000010 0.000010 0.000010 0.000010 0.000010 0.000010 0.000010 0.000010 0.000010 0.000010 0.000010 0.000010 0.000010 0.000010
0.000010 0.000010 0.000010 0.000010 0.000010 0.000010 0.000010 0.000010 0.000010 0.000010 0.000010 0.000010 0.000010 0.999590 0.000010 0.000010 0.000010 0.000010 0.000010 0.000010 0.000010 0.000010 0.000010 0.000010 0.000010 0.000010 0.000010 0.000010 0.000010 0.000010 0.000010 0.000010 0.000010 0.000010 0.000010 0.000010 0.000010 0.000010 0.000010 0.000010 0.000010 0.000010
0.000010 0.000010 0.000010 0.000010 0.000010 0.000010 0.000010 0.000010 0.000010 0.000010 0.000010 0.000010 0.000010 0.999590 0.000010 0.000010 0.000010 0.000010 0.000010 0.000010 0.000010 0.000010 0.000010 0.000010 0.000010 0.000010 0.000010 0.000010 0.000010 0.000010 0.000010 0.000010 0.000010 0.000010 0.000010 0.000010 0.000010 0.000010 0.000010 0.000010 0.000010 0.000010
0.000010 0.000010 0.000010 0.000010 0.000010 0.000010 0.000010 0.000010 0.000010 0.000010 0.000010 0.000010 0.000010 0.999590 0.000010 0.000010 0.000010 0.000010 0.000010 0.000010 0.000010 0.000010 0.000010 0.000010 0.000010 0.000010 0.000010 0.000010 0.000010 0.000010 0.000010 0.000010 0.000010 0.000010 0.000010 0.000010 0.000010 0.000010 0.000010 0.000010 0.000010 0.000010
0.000010 0.000010 0.000010 0.000010 0.000010 0.000010 0.000010 0.000010 0.000010 0.000010 0.000010 0.000010 0.000010 0.999590 0.000010 0.000010 0.000010 0.000010 0.000010 0.000010 0.000010 0.000010 0.000010 0.000010 0.000010 0.000010 0.000010 0.000010 0.000010 0.000010 0.000010 0.000010 0.000010 0.000010 0.000010 0.000010 0.000010 0.000010 0.000010 0.000010 0.000010 0.000010
0.000010 0.000010 0.000010 0.000010 0.000010 0.000010 0.000010 0.000010 0.000010 0.000010 0.000010 0.000010 0.000010 0.999590 0.000010 0.000010 0.000010 0.000010 0.000010 0.000010 0.000010 0.000010 0.000010 0.000010 0.000010 0.000010 0.000010 0.000010 0.000010 0.000010 0.000010 0.000010 0.000010 0.000010 0.000010 0.000010 0.000010 0.000010 0.000010 0.000010 0.000010 0.000010
0.000010 0.000010 0.010000 0.000010 0.000010 0.000010 0.000010 0.000010 0.000010 0.000010 0.000010 0.000010 0.000010 0.987044 0.000010 0.000010 0.000010 0.000010 0.000010 0.000010 0.000010 0.000010 0.000010 0.000010 0.000010 0.000010 0.000010 0.000010 0.000010 0.000010 0.000010 0.000010 0.000010 0.000010 0.000010 0.000010 0.000010 0.000010 0.000010 0.000010 0.002566 0.000010
0.000010 0.000010 0.000010 0.000010 0.000010 0.000010 0.000010 0.000010 0.000010 0.000010 0.000010 0.000010 0.000010 0.999590 0.000010 0.000010 0.000010 0.000010 0.000010 0.000010 0.000010 0.000010 0.000010 0.000010 0.000010 0.000010 0.000010 0.000010 0.000010 0.000010 0.000010 0.000010 0.000010 0.000010 0.000010 0.000010 0.000010 0.000010 0.000010 0.000010 0.000010 0.000010
0.000010 0.000010 0.000010 0.000010 0.000010 0.000010 0.068117 0.000010 0.001806 0.000010 0.000010 0.000010 0.000010 0.000010 0.000010 0.000010 0.000010 0.017640 0.000010 0.003321 0.000010 0.000010 0.000010 0.093552 0.000010 0.000010 0.000010 0.021415 0.000010 0.000010 0.000010 0.000010 0.000010 0.000010 0.000010 0.000010 0.721402 0.072409 0.000010 0.000010 0.000010 0.000010
0.000010 0.000015 0.002309 0.000010 0.000010 0.000010 0.178403 0.000010 0.008158 0.000010 0.000010 0.000010 0.000010 0.000010 0.000010 0.019085 0.000010 0.000010 0.000010 0.059055 0.000010 0.000010 0.000010 0.048732 0.018901 0.006011 0.000010 0.000010 0.008490 0.000010 0.000010 0.000010 0.000010 0.008609 0.000010 0.000010 0.575151 0.066790 0.000010 0.000010 0.000010 0.000010
0.000010 0.000010 0.036991 0.018663 0.000010 0.012972 0.204751 0.000010 0.007051 0.000010 0.000010 0.016885 0.000010 0.000010 0.000010 0.000010 0.013138 0.045577 0.000010 0.007054 0.000010 0.000010 0.000010 0.024873 0.011805 0.000010 0.029179 0.006291 0.000010 0.000010 0.000010 0.010453 0.000010 0.000010 0.000010 0.002581 0.327103 0.163689 0.000010 0.000010 0.047818 0.012895
0.000010 0.000010 0.000010 0.000010 0.000010 0.000010 0.000010 0.000010 0.000010 0.000010 0.000010 0.000010 0.000010 0.000010 0.000010 0.000010 0.000010 0.000010 0.000010 0.000010 0.000010 0.000010 0.000010 0.000010 0.000010 0.000010 0.000010 0.000010 0.000010 0.000010 0.000010 0.000010 0.000010 0.000010 0.000010 0.000010 0.999590 0.000010 0.000010 0.000010 0.000010 0.000010
0.000010 0.000010 0.000010 0.000010 0.000010 0.000010 0.000010 0.000010 0.000010 0.000010 0.000010 0.000010 0.000010 0.000010 0.000010 0.000010 0.000010 0.000010 0.000010 0.000010 0.000010 0.000010 0.000010 0.000010 0.000010 0.004079 0.000010 0.000010 0.000010 0.000010 0.000010 0.000010 0.000010 0.000010 0.000010 0.000010 0.995521 0.000010 0.000010 0.000010 0.000010 0.000010
0.000010 0.000010 0.000010 0.000010 0.000010 0.000010 0.000010 0.000010 0.000010 0.000010 0.000010 0.000010 0.000010 0.000010 0.000010 0.000010 0.000010 0.000010 0.000010 0.000010 0.000010 0.000010 0.000010 0.000010 0.000010 0.000010 0.000010 0.000010 0.000010 0.000010 0.000010 0.000010 0.000010 0.000010 0.000010 0.000010 0.999590 0.000010 0.000010 0.000010 0.000010 0.000010
0.000010 0.000010 0.003094 0.020100 0.000010 0.000010 0.221920 0.000010 0.019596 0.000010 0.000010 0.001772 0.000010 0.000010 0.000010 0.034389 0.000476 0.067838 0.001792 0.000010 0.000010 0.010998 0.000010 0.021326 0.000010 0.017788 0.000010 0.000010 0.000016 0.000010 0.000010 0.000625 0.000010 0.000010 0.000010 0.000010 0.500678 0.073260 0.000010 0.004081 0.000010 0.000010
0.000010 0.013539 0.006454 0.000010 0.001303 0.010979 0.044253 0.000010 0.000010 0.000010 0.000010 0.000010 0.000010 0.000010 0.000010 0.002076 0.000010 0.000010 0.000010 0.013150 0.004065 0.008745 0.000010 0.010598 0.000010 0.000010 0.000010 0.015993 0.000010 0.000010 0.000010 0.000010 0.018427 0.056829 0.000010 0.000010 0.721178 0.024499 0.042499 0.005162 0.000010 0.000010
0.000010 0.012632 0.019543 0.047684 0.000010 0.000010 0.221761 0.000010 0.000010 0.000010 0.000010 0.019985 0.000010 0.006033 0.000010 0.038369 0.003270 0.048216 0.000010 0.000010 0.000010 0.000010 0.007892 0.070225 0.004055 0.005243 0.012245 0.000010 0.000010 0.000010 0.003960 0.011325 0.048408 0.003542 0.000010 0.005231 0.290889 0.091057 0.012513 0.000010 0.000010 0.015734
0.000010 0.000010 0.000010 0.000010 0.000010 0.006180 0.251832 0.000010 0.000010 0.000010 0.000010 0.026659 0.000010 0.000010 0.000010 0.000010 0.000010 0.071196 0.000010 0.007687 0.000010 0.000010 0.000010 0.105879 0.003243 0.000010 0.016398 0.000010 0.000010 0.000010 0.000010 0.000010 0.000010 0.000010 0.000010 0.011373 0.288877 0.152001 0.000010 0.000010 0.058374 0.000010
0.000010 0.000010 0.000010 0.000010 0.000010 0.000010 0.003838 0.000010 0.000010 0.000010 0.000010 0.000010 0.000010 0.000010 0.000010 0.000010 0.002204 0.000010 0.000010 0.000010 0.000010 0.011437 0.000010 0.000010 0.000010 0.000010 0.000010 0.000010 0.000010 0.000010 0.000010 0.000010 0.000010 0.000010 0.000010 0.011536 0.918612 0.024936 0.000010 0.000010 0.027087 0.000010
0.000010 0.000010 0.000010 0.000010 0.000010 0.000010 0.000010 0.000010 0.000010 0.000010 0.000010 0.000010 0.000010 0.000010 0.000010 0.000010 0.000010 0.000010 0.000010 0.000010 0.000010 0.000010 0.000010 0.000010 0.000010 0.000010 0.000010 0.000010 0.000010 0.000010 0.000010 0.000010 0.000010 0.000010 0.000010 0.000010 0.999590 0.000010 0.000010 0.000010 0.000010 0.000010
0.000010 0.000010 0.034162 0.000010 0.000010 0.021588 0.163985 0.000010 0.000010 0.000010 0.000010 0.000010 0.000010 0.000010 0.000010 0.000010 0.000010 0.051850 0.006488 0.015744 0.000010 0.000010 0.000010 0.071833 0.005393 0.010025 0.000012 0.000010 0.000010 0.002830 0.000826 0.003709 0.000010 0.000010 0.000010 0.000010 0.513460 0.075296 0.000010 0.000010 0.000010 0.022540
0.000010 0.000010 0.005941 0.000010 0.000010 0.000010 0.000010 0.000010 0.000010 0.000010 0.000010 0.000010 0.000010 0.000010 0.000010 0.000010 0.000010 0.000010 0.000010 0.016342 0.000010 0.000010 0.000010 0.000010 0.000010 0.000010 0.000010 0.000010 0.000010 0.000010 0.000010 0.000010 0.000010 0.000010 0.000010 0.000010 0.977327 0.000010 0.000010 0.000010 0.000010 0.000010
0.000010 0.000010 0.000010 0.000010 0.000010 0.000010 0.000010 0.000010 0.000010 0.000010 0.000010 0.000010 0.000010 0.000010 0.000010 0.000010 0.000010 0.008798 0.000010 0.004470 0.000010 0.000010 0.000010 0.037332 0.000010 0.000010 0.000010 0.000010 0.000010 0.000010 0.000010 0.000010 0.000010 0.000010 0.000010 0.000010 0.949019 0.000010 0.000010 0.000010 0.000010 0.000010
0.000010 0.000010 0.000010 0.000010 0.000010 0.000010 0.000010 0.000010 0.000010 0.000010 0.000010 0.000010 0.000010 0.000010 0.000010 0.000010 0.000010 0.000010 0.000010 0.000010 0.000010 0.000010 0.000010 0.000010 0.000010 0.000010 0.000010 0.000010 0.000010 0.000010 0.000010 0.000010 0.000010 0.000010 0.000010 0.000010 0.999590 0.000010 0.000010 0.000010 0.000010 0.000010
0.000010 0.000010 0.000010 0.000010 0.000010 0.000230 0.000010 0.000010 0.000010 0.000010 0.000010 0.000010 0.000010 0.000010 0.000010 0.000010 0.000010 0.000010 0.000010 0.000010 0.000010 0.000010 0.000010 0.000010 0.000010 0.000010 0.000010 0.000010 0.000010 0.000010 0.000010 0.000010 0.000010 0.000010 0.000010 0.000010 0.999370 0.000010 0.000010 0.000010 0.000010 0.000010
0.000010 0.000288 0.000010 0.000010 0.000010 0.000010 0.076038 0.010818 0.000010 0.000010 0.000010 0.015585 0.005833 0.000010 0.000010 0.002231 0.000010 0.022799 0.000010 0.000010 0.000010 0.000010 0.000010 0.040873 0.000010 0.004186 0.001567 0.000010 0.000010 0.000010 0.015020 0.000010 0.037934 0.000010 0.000010 0.000010 0.699571 0.066977 0.000010 0.000010 0.000010 0.000010
0.000010 0.000010 0.000010 0.000010 0.000010 0.005141 0.000010 0.000010 0.000010 0.000010 0.000010 0.000010 0.000010 0.000010 0.000010 0.000010 0.000010 0.000010 0.000010 0.000010 0.000010 0.000010 0.000010 0.000010 0.000010 0.000010 0.000010 0.000010 0.000010 0.000486 0.000010 0.021585 0.000010 0.000010 0.000010 0.000010 0.952211 0.020208 0.000010 0.000010 0.000010 0.000010
0.000010 0.000010 0.043030 0.000010 0.000010 0.000010 0.142276 0.000010 0.000010 0.000010 0.000010 0.000010 0.000010 0.000010 0.000010 0.000010 0.000010 0.044287 0.000010 0.040906 0.002461 0.000010 0.022663 0.047973 0.000010 0.000010 0.005853 0.015932 0.010772 0.000010 0.000010 0.000010 0.000010 0.000010 0.000010 0.000010 0.536986 0.084650 0.000010 0.000010 0.000010 0.001920
0.000010 0.000010 0.020896 0.000010 0.000683 0.018461 0.020874 0.012385 0.000010 0.011191 0.007717 0.049009 0.000010 0.000010 0.003322 0.006609 0.003852 0.157115 0.000167 0.000010 0.003935 0.002955 0.023131 0.036957 0.000010 0.000010 0.000010 0.004340 0.000010 0.003924 0.003492 0.000010 0.002062 0.000939 0.004816 0.000010 0.182214 0.355726 0.011513 0.002273 0.049302 0.000010
0.000010 0.000010 0.050832 0.019184 0.000010 0.000010 0.000010 0.000010 0.005445 0.000010 0.009278 0.055211 0.000010 0.000010 0.000210 0.024916 0.000010 0.146587 0.000010 0.000010 0.000040 0.001807 0.000010 0.046208 0.000010 0.000010 0.000010 0.000137 0.003527 0.000010 0.000010 0.000010 0.017644 0.000010 0.000010 0.005016 0.153564 0.395696 0.000010 0.000010 0.052199 0.012268
0.009330 0.000010 0.002270 0.018951 0.005975 0.011873 0.047865 0.010272 0.027694 0.013216 0.000010 0.051706 0.000010 0.000010 0.000010 0.006050 0.002697 0.219931 0.002826 0.000010 0.000010 0.002833 0.015581 0.029865 0.008435 0.000010 0.000010 0.000010 0.003821 0.000010 0.018059 0.000010 0.000010 0.000010 0.002705 0.001911 0.131425 0.340904 0.000010 0.000010 0.000010 0.013633
0.009968 0.000010 0.013151 0.010774 0.000010 0.013688 0.024608 0.015541 0.010525 0.000010 0.000010 0.035835 0.003330 0.006352 0.000010 0.028266 0.000010 0.109030 0.000010 0.000010 0.000010 0.000010 0.007629 0.077387 0.002890 0.000850 0.000010 0.013308 0.000010 0.008209 0.000010 0.000010 0.000010 0.266243 0.000010 0.000010 0.045623 0.296580 0.000010 0.000010 0.000010 0.000010
0.006540 0.000010 0.035441 0.017686 0.000010 0.000010 0.000010 0.012574 0.038831 0.000010 0.000010 0.074819 0.000010 0.000010 0.000010 0.015579 0.000010 0.185606 0.005851 0.005973 0.010457 0.000010 0.000010 0.000010 0.005233 0.000010 0.000010 0.000010 0.000010 0.004897 0.000010 0.000010 0.003006 0.000010 0.000010 0.000010 0.177623 0.379208 0.000010 0.000010 0.020426 0.000010
0.011716 0.000010 0.075475 0.000010 0.000010 0.000010 0.040053 0.000010 0.000010 0.000010 0.000010 0.028295 0.000010 0.005340 0.007063 0.019900 0.006117 0.199249 0.000010 0.000010 0.000010 0.000010 0.000010 0.006027 0.027471 0.000010 0.014454 0.000010 0.014636 0.006402 0.000010 0.000010 0.030867 0.002803 0.000010 0.000010 0.125267 0.357082 0.000010 0.004955 0.000010 0.016610
0.000010 0.004901 0.037372 0.000010 0.000010 0.000010 0.034389 0.014723 0.000010 0.004875 0.007551 0.043958 0.000010 0.000010 0.000010 0.000010 0.001177 0.198558 0.000010 0.012341 0.000010 0.000010 0.010649 0.042511 0.000010 0.000010 0.014165 0.000010 0.000010 0.000010 0.000040 0.000010 0.001179 0.014089 0.000010 0.005369 0.147311 0.377298 0.000010 0.000010 0.005971 0.021364
0.000010 0.000010 0.026518 0.018309 0.000010 0.021446 0.031262 0.000010 0.002037 0.000010 0.000010 0.072000 0.000010 0.000010 0.000010 0.024771 0.000010 0.155938 0.000010 0.000010 0.004243 0.000010 0.026801 0.000010 0.000010 0.002820 0.000010 0.000010 0.000010 0.000616 0.000010 0.000010 0.002386 0.000010 0.000010 0.005028 0.163772 0.412286 0.000010 0.000010 0.024778 0.004750
0.000010 0.000010 0.072793 0.005591 0.000010 0.000010 0.000010 0.000010 0.000010 0.000010 0.000010 0.042486 0.000010 0.000010 0.007391 0.036240 0.000010 0.182033 0.000010 0.000010 0.009761 0.000010 0.000010 0.000010 0.000010 0.000012 0.000010 0.000010 0.000010 0.000010 0.004584 0.000010 0.015674 0.014276 0.000010 0.005115 0.132532 0.428682 0.000010 0.000010 0.042561 0.000010
0.000010 0.000010 0.031269 0.000010 0.000010 0.011834 0.000010 0.000010 0.000010 0.000010 0.000010 0.064085 0.005963 0.000010 0.000010 0.102214 0.006721 0.111126 0.000010 0.000010 0.000010 0.000010 0.000010 0.085669 0.000010 0.000010 0.000010 0.000010 0.000010 0.000010 0.001592 0.000010 0.021143 0.000010 0.000010 0.000010 0.132732 0.425352 0.000010 0.000010 0.000010 0.000010
0.000995 0.000010 0.000010 0.001583 0.000010 0.012515 0.026741 0.002980 0.000010 0.000010 0.000010 0.091201 0.000010 0.000010 0.000010 0.000010 0.000010 0.220230 0.000010 0.000010 0.008847 0.016594 0.000010 0.000010 0.000010 0.000010 0.000010 0.000010 0.000010 0.000010 0.005475 0.018311 0.000010 0.000228 0.000010 0.005617 0.174463 0.376577 0.019208 0.000010 0.018185 0.000010
0.000010 0.000010 0.040533 0.000010 0.000010 0.004789 0.044591 0.004769 0.000010 0.000010 0.000010 0.045589 0.000010 0.000010 0.000010 0.033931 0.000306 0.173532 0.000010 0.000010 0.000010 0.000010 0.000010 0.072118 0.000010 0.000010 0.000010 0.000010 0.005379 0.000277 0.016679 0.000010 0.030587 0.000010 0.000010 0.000010 0.146259 0.352818 0.000010 0.000010 0.009831 0.017763
0.000010 0.000010 0.000010 0.000010 0.000010 0.003930 0.000010 0.000010 0.040025 0.000010 0.000010 0.103192 0.000010 0.000010 0.000010 0.037400 0.000887 0.242440 0.000010 0.000010 0.000010 0.000010 0.003756 0.013986 0.000010 0.000010 0.000010 0.000010 0.008807 0.003525 0.000010 0.000010 0.000010 0.002405 0.000010 0.000010 0.156478 0.378390 0.000010 0.000010 0.000231 0.004279
0.000010 0.000010 0.000010 0.000010 0.000010 0.000010 0.000010 0.000010 0.034340 0.000010 0.000010 0.100920 0.000010 0.002074 0.000010 0.032187 0.000010 0.264188 0.000010 0.000010 0.000010 0.000010 0.000010 0.000010 0.000010 0.000010 0.002113 0.000010 0.000010 0.000010 0.003099 0.000010 0.000010 0.000010 0.000010 0.000010 0.195859 0.364890 0.000010 0.000010 0.000010 0.000010
0.003373 0.000010 0.050179 0.000010 0.000010 0.000010 0.000010 0.015131 0.036837 0.000010 0.006990 0.055408 0.000010 0.000010 0.000010 0.029487 0.000010 0.179185 0.000010 0.000010 0.010246 0.000010 0.004165 0.002471 0.000010 0.000010 0.000010 0.000010 0.000010 0.000011 0.006737 0.000010 0.000010 0.000010 0.000010 0.000010 0.171307 0.395174 0.033040 0.000010 0.000010 0.000010
0.000010 0.000010 0.000010 0.000010 0.000010 0.001058 0.005525 0.000010 0.030998 0.000010 0.000010 0.071472 0.000010 0.000010 0.000010 0.006785 0.000010 0.218166 0.000010 0.018455 0.000010 0.000010 0.000010 0.050512 0.013405 0.000010 0.002856 0.000010 0.000010 0.000010 0.001125 0.000010 0.000010 0.000010 0.000010 0.000010 0.192222 0.372992 0.000010 0.000010 0.014149 0.000010
0.005115 0.000010 0.000010 0.026980 0.000010 0.013194 0.015480 0.010289 0.000010 0.000010 0.000010 0.040015 0.000010 0.000010 0.005982 0.042821 0.000010 0.188672 0.000010 0.039983 0.010045 0.000010 0.000010 0.000010 0.000010 0.000010 0.000010 0.000010 0.007726 0.000010 0.000010 0.000010 0.008531 0.000010 0.000010 0.010504 0.115925 0.404224 0.000010 0.000010 0.054264 0.000010
0.000010 0.000010 0.037818 0.000010 0.000010 0.003236 0.000010 0.010503 0.000010 0.000010 0.000010 0.045462 0.000010 0.000010 0.000010 0.030349 0.000010 0.205220 0.000010 0.000010 0.013338 0.003784 0.000010 0.000010 0.000010 0.000010 0.000010 0.000010 0.000010 0.002503 0.008422 0.000010 0.000010 0.000010 0.000010 0.000010 0.183530 0.385851 0.060748 0.005024 0.003944 0.000010
0.006938 0.000010 0.046200 0.024582 0.007145 0.000010 0.000010 0.000010 0.000010 0.005424 0.000010 0.053967 0.000010 0.000010 0.000010 0.013066 0.001596 0.147812 0.000010 0.000010 0.001252 0.062720 0.023215 0.000010 0.002021 0.000010 0.000010 0.000010 0.015358 0.000386 0.007696 0.020606 0.000010 0.108621 0.000010 0.022098 0.104940 0.285618 0.038537 0.000010 0.000010 0.000010
0.005332 0.000010 0.017068 0.024105 0.000010 0.009605 0.056672 0.000010 0.000010 0.000010 0.000010 0.025109 0.000010 0.000010 0.000010 0.081976 0.000010 0.177424 0.000010 0.000010 0.000010 0.000010 0.000010 0.058213 0.020355 0.000010 0.000010 0.000010 0.000010 0.000010 0.000010 0.011292 0.007830 0.000010 0.000010 0.019194 0.107855 0.369534 0.000010 0.000010 0.000010 0.008176
0.096805 0.000010 0.208028 0.364829 0.000010 0.002189 0.013730 0.031610 0.010257 0.000010 0.000010 0.000010 0.000010 0.014175 0.000010 0.000010 0.000010 0.000010 0.000010 0.033883 0.006465 0.014259 0.000010 0.058634 0.020716 0.000010 0.000010 0.000586 0.000010 0.001978 0.003318 0.006416 0.019582 0.015907 0.000010 0.004064 0.000010 0.063204 0.002037 0.000010 0.000010 0.007136
0.109834 0.000010 0.047601 0.374912 0.000010 0.014074 0.000010 0.011772 0.000010 0.000012 0.000010 0.028821 0.000010 0.034277 0.012662 0.000010 0.000010 0.000012 0.000010 0.026918 0.000010 0.000010 0.000010 0.095021 0.000010 0.000010 0.000010 0.035761 0.000010 0.000010 0.004606 0.000088 0.030026 0.018688 0.000010 0.000010 0.000010 0.074785 0.014247 0.000010 0.064733 0.000938
0.141087 0.002397 0.158966 0.186268 0.026524 0.003796 0.000010 0.000190 0.000010 0.008037 0.000010 0.003010 0.000010 0.000010 0.024974 0.002132 0.000010 0.003788 0.000010 0.038805 0.000010 0.016081 0.000010 0.194699 0.006208 0.000010 0.000010 0.000010 0.000010 0.000010 0.002102 0.000010 0.024446 0.000010 0.000010 0.014689 0.000010 0.040878 0.068485 0.002381 0.023622 0.006254
0.124387 0.000010 0.228277 0.195084 0.000010 0.010396 0.000010 0.015825 0.000010 0.014486 0.008691 0.007634 0.000010 0.001203 0.000010 0.005187 0.011272 0.035900 0.003971 0.000010 0.000796 0.000010 0.016872 0.102720 0.000010 0.000010 0.004940 0.000010 0.024557 0.000010 0.000010 0.000010 0.056248 0.002580 0.000010 0.008598 0.000010 0.084586 0.035599 0.000010 0.000010 0.000010
0.177011 0.000010 0.144589 0.211243 0.000010 0.011617 0.000010 0.024280 0.042571 0.018418 0.000562 0.006211 0.000156 0.005198 0.000010 0.000010 0.000010 0.029622 0.000010 0.000010 0.000010 0.025107 0.006573 0.119784 0.005145 0.023844 0.000010 0.000010 0.007967 0.000010 0.022054 0.000010 0.000010 0.000010 0.000942 0.000010 0.000010 0.042382 0.074525 0.000010 0.000010 0.000010
0.155764 0.000010 0.183539 0.297432 0.000010 0.009360 0.000010 0.020312 0.000010 0.000010 0.012097 0.018216 0.000010 0.000483 0.000010 0.000010 0.001572 0.061097 0.000010 0.000010 0.000010 0.000010 0.000010 0.000010 0.000010 0.000010 0.011094 0.000010 0.000010 0.000010 0.000010 0.000010 0.044590 0.000010 0.003415 0.021210 0.022724 0.061860 0.057596 0.000010 0.017399 0.000010
0.036779 0.000010 0.199158 0.543848 0.000010 0.000010 0.000010 0.000010 0.008519 0.014192 0.000010 0.005457 0.000010 0.000010 0.008461 0.000010 0.000010 0.000010 0.000010 0.000887 0.000010 0.000010 0.000010 0.066632 0.000010 0.000010 0.044303 0.010009 0.000010 0.000010 0.000010 0.000010 0.007269 0.000010 0.000010 0.000010 0.000010 0.000010 0.035578 0.011673 0.006965 0.000010
0.166270 0.000010 0.152941 0.202356 0.010119 0.007028 0.000010 0.012963 0.000010 0.003760 0.018012 0.000010 0.000010 0.006806 0.000010 0.000010 0.006021 0.000010 0.007771 0.029439 0.000010 0.000010 0.000010 0.139028 0.000010 0.000010 0.008026 0.017101 0.011108 0.000010 0.000010 0.000010 0.023765 0.000010 0.000010 0.006401 0.000010 0.076623 0.094241 0.000010 0.000010 0.000010
0.000010 0.000010 0.145749 0.511147 0.000010 0.011928 0.000010 0.000010 0.018018 0.000010 0.000010 0.006833 0.000010 0.000010 0.000010 0.000010 0.000010 0.010127 0.000010 0.000270 0.000010 0.000010 0.000010 0.159628 0.004183 0.000010 0.012831 0.016501 0.000010 0.003519 0.014196 0.014942 0.000010 0.000010 0.000010 0.000010 0.000010 0.026312 0.026246 0.006159 0.011171 0.000010
0.123522 0.025735 0.235591 0.230348 0.051547 0.016369 0.030774 0.000010 0.000010 0.005208 0.000010 0.001073 0.000010 0.000010 0.000010 0.000010 0.009359 0.049217 0.000010 0.000010 0.000010 0.021671 0.000010 0.069859 0.000010 0.000010 0.000480 0.011443 0.000010 0.000010 0.001965 0.000010 0.001834 0.000010 0.000010 0.000010 0.007448 0.055974 0.014452 0.000010 0.017479 0.018452
0.120231 0.000010 0.288183 0.278480 0.010225 0.004449 0.000010 0.000010 0.000010 0.015011 0.000010 0.004892 0.000010 0.000010 0.000593 0.004937 0.006287 0.019769 0.005645 0.024110 0.006479 0.019490 0.000010 0.000010 0.000010 0.006516 0.003148 0.000010 0.027969 0.000010 0.000010 0.000010 0.004470 0.012092 0.000010 0.013291 0.007348 0.055572 0.047212 0.000010 0.000010 0.013430
0.107191 0.002827 0.197622 0.338125 0.024943 0.008512 0.000010 0.023924 0.007545 0.003951 0.000010 0.000010 0.000010 0.000010 0.004452 0.000010 0.014666 0.000010 0.000010 0.000010 0.010848 0.000010 0.000010 0.072387 0.000010 0.000010 0.000010 0.022952 0.000010 0.000010 0.014226 0.020572 0.010295 0.000010 0.001536 0.001233 0.004423 0.056177 0.031797 0.000010 0.000010 0.019605
0.135510 0.004040 0.058034 0.182256 0.011669 0.000010 0.000010 0.022151 0.000010 0.000010 0.000010 0.004048 0.000010 0.000010 0.000010 0.000010 0.000010 0.057577 0.000010 0.002629 0.016145 0.038034 0.014458 0.176252 0.010997 0.000010 0.027339 0.023047 0.011363 0.000010 0.011728 0.013882 0.028843 0.000010 0.000010 0.008383 0.000010 0.062001 0.049671 0.027635 0.000177 0.001972
0.140080 0.000010 0.071366 0.233357 0.045777 0.000010 0.001696 0.010932 0.007658 0.009220 0.000010 0.011192 0.002311 0.000010 0.000010 0.000010 0.006230 0.050409 0.000010 0.029634 0.000010 0.000470 0.003934 0.122504 0.000010 0.028980 0.007698 0.000010 0.009827 0.002784 0.014520 0.000010 0.010193 0.000010 0.000010 0.009544 0.029338 0.060085 0.046111 0.000010 0.012701 0.021309
0.162623 0.024019 0.144358 0.191262 0.000622 0.000010 0.000010 0.001136 0.064598 0.018717 0.004482 0.000010 0.000010 0.000010 0.000010 0.000717 0.000010 0.087109 0.000010 0.030531 0.010646 0.000010 0.010683 0.032679 0.000010 0.008916 0.002674 0.000010 0.025702 0.002996 0.000010 0.000010 0.020857 0.000010 0.000010 0.004853 0.015709 0.072028 0.029295 0.000010 0.004569 0.028059
0.137098 0.008316 0.174171 0.154289 0.022269 0.003475 0.000010 0.021980 0.000010 0.000010 0.000010 0.042925 0.000010 0.005373 0.000010 0.000010 0.000010 0.000010 0.000010 0.037399 0.000010 0.041724 0.000010 0.062399 0.006734 0.001989 0.000010 0.030097 0.020554 0.000010 0.015310 0.000010 0.061223 0.007198 0.000010 0.000010 0.000010 0.072037 0.028787 0.009099 0.017749 0.017625
0.108395 0.019490 0.153548 0.222745 0.000010 0.004940 0.000010 0.019568 0.000010 0.011978 0.000010 0.017718 0.000010 0.000010 0.037165 0.000010 0.000588 0.033764 0.000010 0.000010 0.007525 0.030739 0.000010 0.097324 0.000010 0.011599 0.022874 0.036368 0.022831 0.000010 0.000010 0.000010 0.000024 0.000010 0.000010 0.003243 0.000010 0.040274 0.069610 0.000010 0.015782 0.011729
0.210387 0.000010 0.260786 0.229036 0.031671 0.000010 0.000010 0.000010 0.000010 0.005793 0.017312 0.001379 0.006308 0.000010 0.000010 0.002600 0.008079 0.014727 0.001541 0.000010 0.006353 0.014633 0.000010 0.031404 0.004290 0.015067 0.000010 0.000010 0.009576 0.000010 0.000010 0.000010 0.012331 0.000010 0.000010 0.000010 0.000010 0.047147 0.064161 0.005219 0.000010 0.000010
0.184198 0.000010 0.202730 0.191334 0.003078 0.000010 0.000010 0.030179 0.000010 0.000636 0.012549 0.019699 0.000010 0.000010 0.000010 0.002203 0.006796 0.002939 0.000010 0.000010 0.000010 0.008672 0.004930 0.100901 0.000010 0.000017 0.004958 0.002646 0.013974 0.000010 0.000010 0.000010 0.040217 0.000010 0.000010 0.000010 0.000010 0.056808 0.056170 0.000010 0.050010 0.004165
0.091341 0.002012 0.160614 0.348642 0.000910 0.000010 0.000010 0.016877 0.000010 0.012630 0.000010 0.021350 0.000010 0.000010 0.022938 0.000010 0.000010 0.008860 0.000010 0.000010 0.000010 0.030943 0.022760 0.084468 0.000010 0.005824 0.026195 0.000010 0.031262 0.000010 0.004948 0.007376 0.015115 0.012533 0.000010 0.007792 0.008227 0.031321 0.010514 0.000010 0.003767 0.010623
0.000010 0.006645 0.011480 0.000010 0.000010 0.001830 0.000010 0.000010 0.155390 0.000010 0.000010 0.000010 0.029767 0.241328 0.347156 0.000010 0.000010 0.000010 0.075583 0.017222 0.000010 0.000010 0.000010 0.000010 0.091375 0.000010 0.000010 0.000010 0.000010 0.000010 0.000010 0.000010 0.000010 0.000010 0.021912 0.000010 0.000010 0.000010 0.000010 0.000010 0.000010 0.000010
0.000010 0.000010 0.000010 0.000010 0.000010 0.000010 0.000010 0.000010 0.210098 0.000010 0.000010 0.000010 0.023777 0.263255 0.333088 0.000010 0.000010 0.000010 0.109757 0.000010 0.000010 0.000010 0.000010 0.000010 0.050157 0.000010 0.000010 0.000010 0.000010 0.000010 0.000010 0.000010 0.000010 0.000010 0.000511 0.000010 0.000010 0.000010 0.000010 0.009016 0.000010 0.000010
0.000010 0.000018 0.000010 0.000010 0.000010 0.000010 0.000010 0.000010 0.152416 0.000010 0.000010 0.000010 0.010521 0.300884 0.336086 0.000010 0.000010 0.000010 0.104520 0.000010 0.000010 0.000010 0.000010 0.000010 0.072393 0.000010 0.000010 0.000010 0.000010 0.000010 0.000010 0.000010 0.000010 0.000010 0.022822 0.000010 0.000010 0.000010 0.000010 0.000010 0.000010 0.000010
0.000010 0.000010 0.000010 0.000010 0.000010 0.000010 0.000010 0.000010 0.161578 0.000010 0.000010 0.000010 0.021795 0.332394 0.329085 0.000010 0.000010 0.000010 0.083695 0.000010 0.000010 0.000010 0.000010 0.000010 0.046741 0.000010 0.000010 0.000010 0.000010 0.000010 0.000010 0.000010 0.000010 0.000010 0.024362 0.000010 0.000010 0.000010 0.000010 0.000010 0.000010 0.000010
0.000010 0.000010 0.000010 0.000010 0.000010 0.000010 0.000010 0.000010 0.160286 0.000010 0.000010 0.000010 0.033868 0.318633 0.311754 0.000010 0.000010 0.000010 0.108308 0.000010 0.000010 0.000010 0.000010 0.000010 0.055682 0.000010 0.000010 0.000010 0.000010 0.000010 0.000010 0.000010 0.000010 0.000010 0.011118 0.000010 0.000010 0.000010 0.000010 0.000010 0.000010 0.000010
0.000010 0.000010 0.000010 0.000010 0.000010 0.000010 0.000010 0.000010 0.146434 0.000010 0.000010 0.000010 0.032676 0.311668 0.292949 0.000010 0.000010 0.000010 0.118017 0.000010 0.000010 0.000010 0.000010 0.000010 0.071113 0.004538 0.000010 0.000010 0.000010 0.000010 0.000010 0.000010 0.000010 0.000010 0.022265 0.000010 0.000010 0.000010 0.000010 0.000010 0.000010 0.000010
0.000010 0.000010 0.000010 0.000010 0.000010 0.000010 0.000010 0.000010 0.178771 0.000010 0.000010 0.000010 0.033716 0.309020 0.302387 0.000010 0.000010 0.000010 0.098624 0.000010 0.000010 0.000010 0.000010 0.000010 0.052167 0.000010 0.000010 0.000010 0.000010 0.000010 0.000010 0.000010 0.000010 0.000010 0.024965 0.000010 0.000010 0.000010 0.000010 0.000010 0.000010 0.000010
0.000010 0.000010 0.000010 0.000010 0.000010 0.000010 0.000010 0.000010 0.181375 0.000010 0.000010 0.000010 0.007754 0.291886 0.329660 0.000010 0.000010 0.000010 0.072306 0.007933 0.000010 0.000010 0.000010 0.000010 0.067885 0.000010 0.000010 0.000010 0.000010 0.000010 0.000010 0.000010 0.000010 0.000010 0.040862 0.000010 0.000010 0.000010 0.000010 0.000010 0.000010 0.000010
0.000010 0.000010 0.000010 0.000010 0.000010 0.000010 0.000010 0.000010 0.165782 0.000010 0.000010 0.000010 0.010188 0.264418 0.371963 0.000010 0.000010 0.000010 0.061205 0.000010 0.000010 0.000010 0.000010 0.000010 0.089688 0.000010 0.000010 0.000010 0.000010 0.000010 0.000010 0.000010 0.000010 0.000010 0.025204 0.000010 0.000010 0.000010 0.000010 0.011213 0.000010 0.000010
0.000010 0.001296 0.000010 0.000010 0.000010 0.000010 0.000010 0.000010 0.130672 0.000010 0.000010 0.000010 0.054123 0.283882 0.347255 0.000010 0.000010 0.000010 0.080407 0.000010 0.000010 0.000010 0.000010 0.000010 0.069105 0.000010 0.000010 0.000010 0.000010 0.000010 0.000010 0.000010 0.000010 0.000010 0.019680 0.000010 0.000010 0.000010 0.000010 0.013250 0.000010 0.000010
0.000010 0.000010 0.000010 0.000010 0.000010 0.000010 0.000010 0.000010 0.177178 0.000010 0.000010 0.000010 0.034325 0.267435 0.342161 0.000010 0.000010 0.000010 0.089742 0.000010 0.000010 0.000010 0.000010 0.000010 0.050517 0.000010 0.000010 0.000010 0.000010 0.000010 0.000010 0.000010 0.000010 0.000010 0.038292 0.000010 0.000010 0.000010 0.000010 0.000010 0.000010 0.000010
0.000010 0.000012 0.000010 0.000010 0.000010 0.000010 0.000010 0.000010 0.168771 0.000010 0.000010 0.000010 0.057568 0.303384 0.301137 0.000010 0.000010 0.000010 0.095164 0.000010 0.000010 0.000010 0.000010 0.000010 0.059495 0.000010 0.000010 0.000010 0.000010 0.000010 0.000010 0.000010 0.000010 0.000010 0.014129 0.000010 0.000010 0.000010 0.000010 0.000010 0.000010 0.000010
0.000010 0.000621 0.000010 0.000010 0.000010 0.000010 0.000010 0.000010 0.138407 0.000010 0.000010 0.000010 0.000010 0.265963 0.362457 0.000010 0.000010 0.000010 0.096663 0.000010 0.000010 0.000010 0.000010 0.006526 0.098689 0.000010 0.000010 0.000010 0.000010 0.000010 0.000010 0.000010 0.000010 0.000010 0.021784 0.000010 0.000010 0.000010 0.000010 0.008559 0.000010 0.000010
0.000010 0.000010 0.000010 0.000010 0.000010 0.000011 0.000010 0.000010 0.160275 0.000010 0.000010 0.000010 0.027157 0.255749 0.394419 0.000010 0.000010 0.000010 0.089629 0.000010 0.000010 0.000010 0.000010 0.000010 0.072410 0.000010 0.000010 0.000010 0.000010 0.000010 0.000010 0.000010 0.000010 0.000010 0.000010 0.000010 0.000010 0.000010 0.000010 0.000010 0.000010 0.000010
0.000010 0.000010 0.000010 0.000010 0.000010 0.000010 0.000010 0.000010 0.170933 0.000010 0.000010 0.000010 0.057336 0.262239 0.341729 0.000010 0.000010 0.000010 0.086514 0.000010 0.000010 0.000010 0.000010 0.000010 0.069675 0.000672 0.000010 0.000010 0.000010 0.000010 0.000010 0.000010 0.000010 0.000010 0.010563 0.000010 0.000010 0.000010 0.000010 0.000010 0.000010 0.000010
0.000010 0.000010 0.001451 0.000010 0.000010 0.000010 0.000010 0.000010 0.147602 0.000010 0.000010 0.000010 0.020920 0.363533 0.291633 0.000010 0.000010 0.000010 0.077987 0.000010 0.000010 0.000010 0.000010 0.000010 0.054448 0.000010 0.000010 0.000010 0.000010 0.000010 0.000010 0.000010 0.000010 0.000010 0.031877 0.000010 0.000010 0.000010 0.000010 0.010218 0.000010 0.000010
0.000010 0.000010 0.000010 0.000010 0.000010 0.000010 0.000010 0.000010 0.113661 0.000010 0.000010 0.000010 0.006896 0.380311 0.345292 0.000010 0.000010 0.000010 0.088415 0.000010 0.000010 0.000010 0.000010 0.000010 0.041052 0.000010 0.000010 0.000010 0.000010 0.000010 0.000010 0.000010 0.000010 0.000010 0.024023 0.000010 0.000010 0.000010 0.000010 0.000010 0.000010 0.000010
0.000010 0.000010 0.424863 0.000010 0.000010 0.000844 0.000010 0.000010 0.000010 0.000010 0.000010 0.000010 0.000010 0.000010 0.000010 0.000010 0.000010 0.000010 0.000010 0.056608 0.000010 0.000010 0.000010 0.291391 0.000010 0.000010 0.000010 0.021270 0.000010 0.003142 0.000010 0.175651 0.000010 0.000010 0.000010 0.000010 0.000010 0.000010 0.000010 0.000010 0.025890 0.000010
0.000010 0.000010 0.427923 0.000010 0.000010 0.000010 0.000010 0.000010 0.007509 0.000010 0.000010 0.000010 0.000010 0.000010 0.000010 0.000010 0.000010 0.052568 0.000010 0.037310 0.000010 0.000010 0.000010 0.215173 0.000010 0.028300 0.000010 0.000010 0.000010 0.011146 0.000010 0.186462 0.000010 0.000010 0.000010 0.000010 0.000010 0.000010 0.000010 0.000010 0.033280 0.000010
0.000010 0.000010 0.399325 0.000010 0.000010 0.017602 0.000010 0.000010 0.000010 0.000010 0.000010 0.000010 0.000010 0.000010 0.000010 0.000010 0.000010 0.000010 0.000010 0.057726 0.000010 0.000010 0.000010 0.241826 0.000010 0.028887 0.000010 0.013259 0.000010 0.012576 0.000010 0.150525 0.000010 0.000010 0.000010 0.000010 0.000010 0.000010 0.000010 0.000010 0.077943 0.000010
0.000010 0.000010 0.401107 0.000010 0.000010 0.000010 0.000010 0.000010 0.000010 0.000010 0.000010 0.000010 0.000010 0.000010 0.000010 0.000010 0.000010 0.000010 0.000010 0.041726 0.000010 0.000010 0.000010 0.231937 0.000010 0.017063 0.000010 0.011120 0.000010 0.023762 0.000010 0.177213 0.000010 0.000010 0.000010 0.000010 0.000010 0.000010 0.000010 0.000010 0.095732 0.000010
0.012687 0.000010 0.360595 0.001850 0.000010 0.000820 0.000174 0.008802 0.000010 0.000010 0.000010 0.000010 0.000010 0.000010 0.000010 0.000010 0.000543 0.022516 0.001370 0.018472 0.000010 0.000010 0.000010 0.266285 0.000715 0.012411 0.000010 0.035928 0.000010 0.025012 0.000010 0.162971 0.000010 0.000010 0.000010 0.000010 0.000010 0.000010 0.000014 0.000010 0.068596 0.000010
0.000010 0.000010 0.190063 0.000010 0.000010 0.000010 0.000010 0.000010 0.000010 0.000010 0.000010 0.000010 0.000010 0.000010 0.000010 0.000010 0.000010 0.000010 0.000010 0.000010 0.000010 0.000010 0.000010 0.000010 0.000010 0.000010 0.000010 0.000010 0.000010 0.000010 0.000010 0.788098 0.000010 0.000010 0.000010 0.000010 0.000010 0.000010 0.000010 0.000010 0.021449 0.000010
0.000010 0.000010 0.000010 0.000010 0.000010 0.000010 0.000010 0.091626 0.000010 0.000010 0.000010 0.000010 0.000010 0.000010 0.000010 0.000010 0.000010 0.000010 0.000010 0.000010 0.000010 0.000010 0.000010 0.000010 0.000010 0.000010 0.000010 0.000010 0.000010 0.000010 0.000010 0.539067 0.000010 0.000010 0.000010 0.000010 0.000010 0.000010 0.368917 0.000010 0.000010 0.000010
0.000010 0.000010 0.000010 0.000010 0.000010 0.000010 0.000010 0.092207 0.000010 0.000010 0.000010 0.000010 0.000010 0.000010 0.000010 0.000010 0.000010 0.000010 0.000010 0.000010 0.000010 0.000010 0.000010 0.000010 0.000010 0.000010 0.000010 0.000010 0.000010 0.000010 0.000010 0.538752 0.000010 0.000010 0.000010 0.000010 0.000010 0.000010 0.368651 0.000010 0.000010 0.000010
0.000010 0.000010 0.000010 0.000010 0.000010 0.000010 0.000010 0.093154 0.000010 0.000010 0.000010 0.000010 0.000010 0.000010 0.000010 0.000010 0.000010 0.000010 0.000010 0.000010 0.000010 0.000010 0.000010 0.000010 0.000010 0.000010 0.000010 0.000010 0.000010 0.000010 0.000010 0.540004 0.000010 0.000010 0.000010 0.000010 0.000010 0.000010 0.366451 0.000010 0.000010 0.000010
0.390162 0.000010 0.146076 0.000010 0.000010 0.000010 0.000010 0.000010 0.000010 0.000010 0.000010 0.000010 0.000010 0.000010 0.000145 0.000010 0.000015 0.000010 0.000010 0.016804 0.000010 0.000010 0.000010 0.147405 0.000010 0.010935 0.000010 0.000010 0.023554 0.000010 0.000010 0.188116 0.000010 0.005740 0.000010 0.032912 0.000010 0.023233 0.000010 0.000010 0.000010 0.014614
0.390340 0.000010 0.144910 0.000010 0.000010 0.000010 0.000010 0.000010 0.000010 0.000010 0.000010 0.000010 0.000010 0.000010 0.001654 0.000010 0.000010 0.000010 0.000010 0.016537 0.000010 0.000010 0.000010 0.149705 0.000010 0.009623 0.000010 0.000010 0.023264 0.000010 0.000010 0.186800 0.000010 0.004981 0.000010 0.033951 0.000010 0.023052 0.000010 0.000010 0.000010 0.014882
0.000010 0.000010 0.304537 0.000010 0.000010 0.000402 0.000010 0.000010 0.000010 0.000010 0.000010 0.000010 0.000010 0.000010 0.000010 0.000010 0.000010 0.000010 0.000010 0.028314 0.000010 0.000010 0.000010 0.221716 0.000010 0.012740 0.000010 0.046515 0.000010 0.000010 0.000010 0.285805 0.000010 0.000010 0.000010 0.000010 0.000010 0.000010 0.000010 0.000010 0.099630 0.000010
0.248629 0.000010 0.095716 0.000010 0.010730 0.009165 0.000010 0.017738 0.000010 0.000010 0.001719 0.016125 0.000010 0.000010 0.000010 0.000010 0.000010 0.018328 0.000010 0.023154 0.000368 0.000010 0.014320 0.156527 0.000010 0.040444 0.010054 0.019047 0.020928 0.033298 0.012625 0.171434 0.000010 0.000010 0.000010 0.012246 0.008860 0.000010 0.002800 0.000010 0.055556 0.000010
0.009592 0.000010 0.136817 0.005693 0.000010 0.009906 0.000010 0.000010 0.016635 0.002421 0.000010 0.000010 0.000010 0.000010 0.018791 0.000010 0.000010 0.029083 0.000010 0.019796 0.000419 0.000010 0.000010 0.126931 0.014939 0.019233 0.000010 0.059702 0.003474 0.009118 0.000010 0.401605 0.000010 0.000010 0.003998 0.000010 0.016865 0.040945 0.000010 0.000010 0.053830 0.000010
0.000010 0.000010 0.396096 0.000010 0.000010 0.001431 0.000010 0.000010 0.000010 0.000010 0.000010 0.000010 0.000010 0.000010 0.000010 0.000010 0.000010 0.000010 0.000010 0.008859 0.000010 0.000010 0.000010 0.184670 0.000010 0.032933 0.000010 0.000010 0.000010 0.000010 0.000010 0.278220 0.000010 0.000010 0.000010 0.000010 0.000010 0.000010 0.000010 0.000010 0.097442 0.000010
0.000010 0.000010 0.360441 0.000010 0.000010 0.000010 0.000010 0.000010 0.000010 0.000010 0.000010 0.000010 0.000010 0.000010 0.000010 0.000010 0.000010 0.004811 0.000010 0.000010 0.000010 0.000010 0.000010 0.242047 0.000010 0.024202 0.000010 0.001561 0.000010 0.004956 0.000010 0.275374 0.000010 0.000010 0.000010 0.000010 0.000010 0.000010 0.000010 0.000010 0.086269 0.000010
0.000010 0.000010 0.390045 0.000010 0.000010 0.002517 0.000010 0.000010 0.000010 0.000010 0.000010 0.000010 0.000010 0.000010 0.000010 0.000010 0.000010 0.000010 0.000010 0.000010 0.000010 0.000010 0.000010 0.331623 0.000010 0.035643 0.000010 0.000010 0.000010 0.003332 0.000010 0.153005 0.000010 0.000010 0.000010 0.000010 0.000010 0.000010 0.000010 0.000010 0.083483 0.000010
0.000010 0.000010 0.394904 0.000010 0.000010 0.006031 0.000010 0.000010 0.000010 0.000010 0.000010 0.000010 0.000010 0.000010 0.000010 0.000010 0.000010 0.000010 0.000010 0.000010 0.000010 0.000010 0.000010 0.367357 0.000010 0.035341 0.000010 0.000010 0.000010 0.000010 0.000010 0.137126 0.000010 0.000010 0.000010 0.000010 0.000010 0.000010 0.000010 0.000010 0.058883 0.000010
0.000010 0.000010 0.362651 0.000010 0.000010 0.013633 0.000010 0.000010 0.000010 0.000010 0.000010 0.000010 0.000010 0.000010 0.000010 0.000010 0.000010 0.000010 0.000010 0.013439 0.000010 0.000010 0.000010 0.256101 0.000010 0.020783 0.000010 0.000010 0.000010 0.000010 0.000010 0.255653 0.000010 0.000010 0.000010 0.000010 0.000010 0.000010 0.000010 0.000010 0.077391 0.000010
0.000010 0.000010 0.349970 0.000010 0.000010 0.000779 0.000010 0.000010 0.000010 0.000010 0.000010 0.000010 0.000010 0.000010 0.000010 0.000010 0.000010 0.000010 0.000010 0.010775 0.000010 0.000010 0.000010 0.221015 0.000010 0.031729 0.000010 0.000010 0.000010 0.000010 0.000010 0.315102 0.000010 0.000010 0.000010 0.000010 0.000010 0.000010 0.000010 0.000010 0.070279 0.000010
0.000010 0.000010 0.000012 0.000010 0.000010 0.000010 0.000010 0.000010 0.000010 0.000010 0.000010 0.000010 0.000010 0.000010 0.000010 0.000010 0.000010 0.000010 0.000010 0.000010 0.000010 0.000010 0.000010 0.000010 0.000010 0.000010 0.000010 0.000010 0.000010 0.999586 0.000010 0.000010 0.000010 0.000010 0.000010 0.000010 0.000012 0.000010 0.000010 0.000010 0.000010 0.000010
0.000010 0.000010 0.000010 0.000010 0.000010 0.000010 0.000010 0.000010 0.000010 0.000010 0.000010 0.000010 0.000010 0.000010 0.000010 0.000010 0.000010 0.000010 0.000010 0.000010 0.000010 0.000010 0.000010 0.000010 0.000010 0.000010 0.000010 0.000010 0.000010 0.999590 0.000010 0.000010 0.000010 0.000010 0.000010 0.000010 0.000010 0.000010 0.000010 0.000010 0.000010 0.000010
0.000010 0.000010 0.000010 0.000010 0.000010 0.000010 0.000018 0.000010 0.000010 0.000010 0.000010 0.000010 0.000010 0.000010 0.000010 0.000010 0.000010 0.000015 0.000010 0.000010 0.000010 0.000013 0.000010 0.000010 0.000010 0.000010 0.000010 0.000010 0.000010 0.999573 0.000010 0.000010 0.000010 0.000010 0.000010 0.000010 0.000010 0.000010 0.000010 0.000010 0.000010 0.000010
0.000010 0.000010 0.000010 0.000010 0.000010 0.000010 0.000010 0.000010 0.000010 0.000010 0.000010 0.000010 0.000010 0.000010 0.000010 0.000010 0.000010 0.000010 0.000010 0.000010 0.000010 0.000010 0.000010 0.000010 0.000010 0.000010 0.000010 0.000010 0.000010 0.999590 0.000010 0.000010 0.000010 0.000010 0.000010 0.000010 0.000010 0.000010 0.000010 0.000010 0.000010 0.000010
0.000010 0.000010 0.000010 0.000010 0.000010 0.000010 0.000010 0.000017 0.000010 0.000010 0.000010 0.000010 0.000010 0.000010 0.000010 0.000010 0.000010 0.000010 0.000010 0.000010 0.000010 0.000010 0.000010 0.000010 0.000010 0.000010 0.000010 0.000010 0.000010 0.999583 0.000010 0.000010 0.000010 0.000010 0.000010 0.000010 0.000010 0.000010 0.000010 0.000010 0.000010 0.000010
0.000010 0.000010 0.000010 0.000010 0.000010 0.000010 0.000010 0.000010 0.000010 0.000010 0.000010 0.000010 0.000010 0.000010 0.000010 0.000010 0.000010 0.000010 0.000010 0.000010 0.000010 0.000010 0.000010 0.000010 0.000010 0.000010 0.000010 0.000010 0.000010 0.999590 0.000010 0.000010 0.000010 0.000010 0.000010 0.000010 0.000010 0.000010 0.000010 0.000010 0.000010 0.000010
0.000010 0.000010 0.000010 0.000010 0.000010 0.000010 0.000010 0.000010 0.000010 0.000010 0.000010 0.000010 0.000010 0.000010 0.000010 0.000010 0.000010 0.000010 0.000010 0.000010 0.000010 0.000010 0.000010 0.000010 0.000010 0.000010 0.000010 0.000010 0.000010 0.999590 0.000010 0.000010 0.000010 0.000010 0.000010 0.000010 0.000010 0.000010 0.000010 0.000010 0.000010 0.000010
0.000010 0.000010 0.000010 0.000010 0.000010 0.000010 0.000010 0.000010 0.000010 0.000010 0.000010 0.000010 0.000010 0.000010 0.000010 0.000010 0.000010 0.000010 0.000010 0.000010 0.000010 0.000010 0.000010 0.000010 0.000010 0.000010 0.000010 0.000010 0.000010 0.999590 0.000010 0.000010 0.000010 0.000010 0.000010 0.000010 0.000010 0.000010 0.000010 0.000010 0.000010 0.000010
0.000010 0.000010 0.000010 0.000010 0.000010 0.000010 0.000010 0.000010 0.000010 0.000010 0.000010 0.000010 0.000010 0.000010 0.000010 0.000010 0.000010 0.000010 0.000010 0.000010 0.000010 0.000010 0.000010 0.000010 0.000010 0.000010 0.000010 0.000010 0.000010 0.999590 0.000010 0.000010 0.000010 0.000010 0.000010 0.000010 0.000010 0.000010 0.000010 0.000010 0.000010 0.000010
0.000010 0.000010 0.000010 0.000010 0.000010 0.000010 0.000010 0.000010 0.000010 0.000010 0.000010 0.000010 0.000010 0.000010 0.000010 0.000010 0.000010 0.000010 0.000010 0.000010 0.000010 0.000010 0.000010 0.000010 0.000010 0.000010 0.000010 0.000010 0.000010 0.999590 0.000010 0.000010 0.000010 0.000010 0.000010 0.000010 0.000010 0.000010 0.000010 0.000010 0.000010 0.000010
0.000010 0.000010 0.000010 0.000010 0.000010 0.000010 0.000010 0.000010 0.000010 0.000010 0.000010 0.000010 0.000010 0.000010 0.000010 0.000010 0.000010 0.000010 0.000010 0.000010 0.000010 0.000010 0.000010 0.000010 0.000010 0.000010 0.000010 0.000010 0.000010 0.999590 0.000010 0.000010 0.000010 0.000010 0.000010 0.000010 0.000010 0.000010 0.000010 0.000010 0.000010 0.000010
0.000010 0.000010 0.000010 0.000010 0.000010 0.000010 0.000010 0.000010 0.000010 0.000010 0.000010 0.000010 0.000010 0.000010 0.000010 0.000010 0.000010 0.000010 0.000010 0.000010 0.000010 0.000010 0.000010 0.000010 0.000010 0.000010 0.000010 0.000010 0.000010 0.999590 0.000010 0.000010 0.000010 0.000010 0.000010 0.000010 0.000010 0.000010 0.000010 0.000010 0.000010 0.000010
0.000010 0.000010 0.000010 0.000010 0.000010 0.000010 0.000010 0.000010 0.000010 0.000010 0.000010 0.000010 0.000010 0.000010 0.000010 0.000010 0.000010 0.000010 0.000010 0.000010 0.000010 0.000010 0.000010 0.000010 0.000010 0.000010 0.000010 0.000010 0.000010 0.999590 0.000010 0.000010 0.000010 0.000010 0.000010 0.000010 0.000010 0.000010 0.000010 0.000010 0.000010 0.000010
0.000010 0.000010 0.000010 0.000010 0.000010 0.000010 0.000010 0.000010 0.000010 0.000010 0.000010 0.000010 0.000010 0.000010 0.000010 0.000010 0.000010 0.000010 0.000010 0.000010 0.000010 0.000010 0.000010 0.000010 0.000010 0.000010 0.000010 0.000010 0.000010 0.999590 0.000010 0.000010 0.000010 0.000010 0.000010 0.000010 0.000010 0.000010 0.000010 0.000010 0.000010 0.000010
0.000010 0.000010 0.000010 0.000010 0.000010 0.000010 0.000010 0.000010 0.000010 0.000010 0.000010 0.000010 0.000010 0.000010 0.000010 0.000010 0.000010 0.000010 0.000010 0.000010 0.000010 0.000010 0.000010 0.000010 0.000010 0.000010 0.000010 0.000010 0.000010 0.999590 0.000010 0.000010 0.000010 0.000010 0.000010 0.000010 0.000010 0.000010 0.000010 0.000010 0.000010 0.000010
0.357403 0.000010 0.000010 0.000010 0.009356 0.000010 0.000010 0.008234 0.000010 0.001956 0.000010 0.000010 0.000010 0.000010 0.000010 0.000010 0.000869 0.000010 0.000010 0.000010 0.008871 0.000010 0.000010 0.000010 0.000010 0.000010 0.000010 0.000010 0.009976 0.513160 0.020405 0.000010 0.018146 0.000010 0.000010 0.034616 0.000010 0.000010 0.016709 0.000010 0.000010 0.000010
0.000010 0.000010 0.000010 0.000010 0.000010 0.000010 0.000010 0.000010 0.000010 0.000010 0.000010 0.000010 0.000010 0.000010 0.000010 0.000010 0.000010 0.000010 0.000010 0.000010 0.000010 0.000010 0.000010 0.000010 0.000010 0.000010 0.000010 0.000010 0.000010 0.492879 0.000010 0.506721 0.000010 0.000010 0.000010 0.000010 0.000010 0.000010 0.000010 0.000010 0.000010 0.000010
0.000010 0.000010 0.111380 0.000010 0.000010 0.000010 0.000010 0.000010 0.000010 0.000010 0.000010 0.000010 0.000010 0.000010 0.000010 0.000010 0.000010 0.000010 0.000010 0.007717 0.000010 0.000010 0.000010 0.029486 0.000010 0.000010 0.000010 0.000010 0.000010 0.328011 0.000010 0.463663 0.000010 0.000010 0.000010 0.000010 0.000010 0.000010 0.000010 0.000010 0.059382 0.000010
0.000010 0.000010 0.000010 0.000010 0.000010 0.000010 0.000010 0.000010 0.000010 0.000010 0.000010 0.000010 0.000010 0.000010 0.000010 0.000010 0.000010 0.000010 0.000010 0.000010 0.000010 0.000010 0.000010 0.000010 0.000010 0.000010 0.000010 0.000010 0.000010 0.999590 0.000010 0.000010 0.000010 0.000010 0.000010 0.000010 0.000010 0.000010 0.000010 0.000010 0.000010 0.000010
0.000010 0.000010 0.000010 0.000010 0.000010 0.000010 0.000010 0.000010 0.000010 0.000010 0.000010 0.000010 0.000010 0.000010 0.000010 0.000010 0.000010 0.000010 0.000010 0.000010 0.000010 0.000010 0.000010 0.000010 0.000010 0.000010 0.000010 0.000010 0.000010 0.999590 0.000010 0.000010 0.000010 0.000010 0.000010 0.000010 0.000010 0.000010 0.000010 0.000010 0.000010 0.000010
0.000010 0.000010 0.000010 0.000010 0.000010 0.007512 0.000010 0.000010 0.000010 0.000010 0.000010 0.000010 0.001555 0.000010 0.000010 0.000010 0.000010 0.000010 0.000010 0.014188 0.034503 0.000010 0.000010 0.042890 0.000010 0.231812 0.000010 0.628792 0.000010 0.000010 0.000010 0.018992 0.000010 0.000010 0.000010 0.000010 0.000010 0.000010 0.000010 0.000010 0.019427 0.000010
0.000010 0.000010 0.000010 0.000010 0.000010 0.000010 0.000010 0.000010 0.000010 0.000010 0.000010 0.000010 0.000010 0.000010 0.000010 0.000010 0.000010 0.000010 0.000010 0.000010 0.000010 0.000010 0.000010 0.000010 0.000010 0.133751 0.000010 0.865849 0.000010 0.000010 0.000010 0.000010 0.000010 0.000010 0.000010 0.000010 0.000010 0.000010 0.000010 0.000010 0.000010 0.000010
0.000010 0.000010 0.033662 0.000010 0.000010 0.010077 0.000010 0.000010 0.000010 0.000010 0.000010 0.000010 0.000010 0.000010 0.000010 0.000010 0.000010 0.032776 0.000010 0.026246 0.000010 0.000010 0.000010 0.017103 0.000010 0.235358 0.000010 0.632748 0.000010 0.000010 0.000010 0.000010 0.000010 0.000010 0.000010 0.000010 0.000010 0.000010 0.000010 0.000010 0.011689 0.000010
0.000010 0.000010 0.000010 0.000010 0.000010 0.000010 0.000010 0.000010 0.000010 0.000010 0.000010 0.000010 0.000010 0.000010 0.000010 0.000010 0.000010 0.000010 0.000010 0.000010 0.000010 0.000010 0.000010 0.000010 0.000010 0.278868 0.000010 0.720732 0.000010 0.000010 0.000010 0.000010 0.000010 0.000010 0.000010 0.000010 0.000010 0.000010 0.000010 0.000010 0.000010 0.000010
0.000010 0.000010 0.043243 0.000010 0.000010 0.001837 0.000010 0.000010 0.000010 0.000010 0.000010 0.000010 0.000010 0.000010 0.000010 0.000010 0.000010 0.000010 0.000010 0.000010 0.000010 0.000010 0.000010 0.023663 0.000010 0.230847 0.000010 0.700040 0.000010 0.000010 0.000010 0.000010 0.000010 0.000010 0.000010 0.000010 0.000010 0.000010 0.000010 0.000010 0.000010 0.000010
0.000010 0.000010 0.000010 0.000010 0.000010 0.000010 0.000010 0.000010 0.000010 0.000010 0.000010 0.000010 0.000010 0.000010 0.000010 0.000010 0.000010 0.000010 0.000010 0.000010 0.000010 0.000010 0.000010 0.000010 0.000010 0.082869 0.000010 0.916731 0.000010 0.000010 0.000010 0.000010 0.000010 0.000010 0.000010 0.000010 0.000010 0.000010 0.000010 0.000010 0.000010 0.000010
0.000010 0.000010 0.000010 0.000010 0.000010 0.000010 0.000010 0.000010 0.000010 0.000010 0.000010 0.000010 0.000010 0.000010 0.000010 0.000010 0.000010 0.000010 0.000010 0.000010 0.000010 0.000010 0.000010 0.000010 0.000010 0.284220 0.000010 0.715380 0.000010 0.000010 0.000010 0.000010 0.000010 0.000010 0.000010 0.000010 0.000010 0.000010 0.000010 0.000010 0.000010 0.000010
0.000010 0.000010 0.032222 0.000010 0.000010 0.020889 0.000010 0.000010 0.000010 0.000010 0.000010 0.000010 0.000010 0.000010 0.000010 0.000010 0.000010 0.000010 0.000010 0.002612 0.000010 0.000010 0.000010 0.000010 0.000010 0.268069 0.000010 0.675838 0.000010 0.000010 0.000010 0.000010 0.000010 0.000010 0.000010 0.000010 0.000010 0.000010 0.000010 0.000010 0.000010 0.000010
0.000010 0.000010 0.000010 0.000010 0.000010 0.000010 0.000010 0.000010 0.000010 0.000010 0.000010 0.000010 0.000010 0.000010 0.000010 0.000010 0.000010 0.000010 0.000010 0.000010 0.000010 0.000010 0.000010 0.000010 0.000010 0.273646 0.000010 0.725954 0.000010 0.000010 0.000010 0.000010 0.000010 0.000010 0.000010 0.000010 0.000010 0.000010 0.000010 0.000010 0.000010 0.000010
0.000010 0.000010 0.039369 0.000010 0.000010 0.002958 0.000010 0.000010 0.000010 0.000010 0.000010 0.000010 0.000010 0.000010 0.000010 0.000010 0.000010 0.000010 0.000010 0.000010 0.000010 0.000010 0.000010 0.000010 0.000010 0.271637 0.000010 0.668156 0.000010 0.000010 0.000010 0.000010 0.000010 0.000010 0.000010 0.000010 0.000010 0.000010 0.000010 0.000010 0.017510 0.000010
0.000010 0.000010 0.048782 0.000010 0.000010 0.000010 0.000010 0.000010 0.000010 0.000010 0.000010 0.000010 0.000010 0.000010 0.000010 0.000010 0.000010 0.000010 0.000010 0.000010 0.000010 0.000010 0.000010 0.068362 0.000010 0.287508 0.000010 0.576508 0.000010 0.000010 0.000010 0.000010 0.000010 0.000010 0.000010 0.000010 0.000010 0.000010 0.000010 0.000010 0.018471 0.000010
0.000010 0.000010 0.000010 0.000010 0.000010 0.000010 0.000010 0.000010 0.000010 0.000010 0.000010 0.000010 0.000010 0.000010 0.000010 0.000010 0.000010 0.000010 0.000010 0.000010 0.000010 0.000010 0.000010 0.000010 0.000010 0.081619 0.000010 0.917981 0.000010 0.000010 0.000010 0.000010 0.000010 0.000010 0.000010 0.000010 0.000010 0.000010 0.000010 0.000010 0.000010 0.000010
0.000010 0.000010 0.000010 0.000010 0.000010 0.000010 0.000010 0.000010 0.000010 0.000010 0.000010 0.000010 0.000010 0.000010 0.000010 0.000010 0.000010 0.000010 0.000010 0.000010 0.000010 0.000010 0.000010 0.000010 0.000010 0.827155 0.000010 0.172445 0.000010 0.000010 0.000010 0.000010 0.000010 0.000010 0.000010 0.000010 0.000010 0.000010 0.000010 0.000010 0.000010 0.000010
0.000010 0.000010 0.000010 0.000010 0.000010 0.000010 0.000010 0.000010 0.000010 0.000010 0.000010 0.000010 0.000010 0.000010 0.000010 0.000010 0.000010 0.000010 0.000010 0.000010 0.000010 0.000010 0.000010 0.000010 0.000010 0.999590 0.000010 0.000010 0.000010 0.000010 0.000010 0.000010 0.000010 0.000010 0.000010 0.000010 0.000010 0.000010 0.000010 0.000010 0.000010 0.000010
0.000010 0.000010 0.000010 0.000010 0.000010 0.000010 0.000010 0.000010 0.000010 0.000010 0.000010 0.000010 0.000010 0.000010 0.000010 0.000010 0.000010 0.000010 0.000010 0.000010 0.000010 0.000010 0.000018 0.000010 0.000010 0.999582 0.000010 0.000010 0.000010 0.000010 0.000010 0.000010 0.000010 0.000010 0.000010 0.000010 0.000010 0.000010 0.000010 0.000010 0.000010 0.000010
0.000010 0.000010 0.000010 0.000010 0.000010 0.000010 0.000010 0.000010 0.000010 0.000010 0.000010 0.000010 0.000010 0.000010 0.000010 0.000010 0.000010 0.000010 0.000010 0.000010 0.000010 0.000010 0.000010 0.000010 0.000010 0.999590 0.000010 0.000010 0.000010 0.000010 0.000010 0.000010 0.000010 0.000010 0.000010 0.000010 0.000010 0.000010 0.000010 0.000010 0.000010 0.000010
0.000010 0.000010 0.000010 0.000010 0.000010 0.000010 0.000010 0.000010 0.000010 0.000010 0.000010 0.000010 0.000010 0.000010 0.000010 0.000010 0.000010 0.000010 0.000010 0.000010 0.000010 0.000010 0.000010 0.000010 0.000010 0.999590 0.000010 0.000010 0.000010 0.000010 0.000010 0.000010 0.000010 0.000010 0.000010 0.000010 0.000010 0.000010 0.000010 0.000010 0.000010 0.000010
0.000010 0.000010 0.000010 0.000010 0.000010 0.000010 0.000010 0.000010 0.000010 0.000010 0.000010 0.000010 0.000010 0.000010 0.000010 0.000010 0.000010 0.000010 0.000010 0.000010 0.000010 0.000010 0.000010 0.000010 0.000010 0.999583 0.000010 0.000010 0.000010 0.000010 0.000010 0.000010 0.000010 0.000010 0.000010 0.000010 0.000010 0.000010 0.000010 0.000010 0.000017 0.000010
0.000010 0.000010 0.000010 0.000010 0.000010 0.000010 0.000010 0.000010 0.000010 0.000010 0.000010 0.000010 0.000010 0.000010 0.000010 0.000010 0.000010 0.000010 0.000010 0.000010 0.000010 0.000010 0.000010 0.000010 0.000010 0.000010 0.000010 0.000010 0.000010 0.101940 0.000010 0.897660 0.000010 0.000010 0.000010 0.000010 0.000010 0.000010 0.000010 0.000010 0.000010 0.000010
0.000010 0.000010 0.000010 0.000010 0.000010 0.000010 0.000010 0.000010 0.000010 0.000010 0.000010 0.000010 0.000010 0.000010 0.000010 0.000010 0.000010 0.000010 0.000010 0.000010 0.000010 0.000010 0.000010 0.000010 0.000010 0.000010 0.000010 0.000010 0.000010 0.085549 0.000010 0.914051 0.000010 0.000010 0.000010 0.000010 0.000010 0.000010 0.000010 0.000010 0.000010 0.000010
0.000010 0.000010 0.000010 0.000010 0.000010 0.000010 0.000010 0.000010 0.000010 0.000010 0.000010 0.000010 0.000010 0.000010 0.000010 0.000010 0.000010 0.000010 0.000010 0.000010 0.000010 0.000010 0.000010 0.000010 0.000010 0.000010 0.000010 0.000010 0.000010 0.071448 0.000010 0.928152 0.000010 0.000010 0.000010 0.000010 0.000010 0.000010 0.000010 0.000010 0.000010 0.000010
0.000010 0.000010 0.000010 0.000010 0.000010 0.000010 0.000010 0.000010 0.000010 0.000010 0.000010 0.000010 0.000010 0.000010 0.000010 0.000010 0.000010 0.000010 0.000010 0.000010 0.000010 0.000010 0.000010 0.000010 0.000010 0.000010 0.000010 0.000010 0.000010 0.076766 0.000010 0.922834 0.000010 0.000010 0.000010 0.000010 0.000010 0.000010 0.000010 0.000010 0.000010 0.000010
0.000010 0.000010 0.000010 0.000010 0.000010 0.000010 0.000010 0.000010 0.000010 0.000010 0.000010 0.000010 0.000010 0.000010 0.000010 0.000010 0.000010 0.000010 0.000010 0.000010 0.000010 0.000010 0.000010 0.000010 0.000010 0.000010 0.000010 0.000010 0.000010 0.114649 0.000010 0.884951 0.000010 0.000010 0.000010 0.000010 0.000010 0.000010 0.000010 0.000010 0.000010 0.000010
0.000010 0.000010 0.000010 0.000010 0.000010 0.000010 0.000010 0.000010 0.000010 0.000010 0.000010 0.000010 0.000010 0.000010 0.000010 0.000010 0.000010 0.000010 0.000010 0.000010 0.000010 0.000010 0.000010 0.000010 0.000010 0.000010 0.000010 0.000010 0.000010 0.094018 0.000010 0.905582 0.000010 0.000010 0.000010 0.000010 0.000010 0.000010 0.000010 0.000010 0.000010 0.000010
0.000010 0.000010 0.000010 0.000010 0.000010 0.000010 0.000010 0.000010 0.000010 0.000010 0.000010 0.000010 0.000010 0.000010 0.000010 0.000010 0.000010 0.000010 0.000010 0.000010 0.000010 0.000010 0.000010 0.000010 0.000010 0.000010 0.000010 0.000010 0.000010 0.064977 0.000010 0.934623 0.000010 0.000010 0.000010 0.000010 0.000010 0.000010 0.000010 0.000010 0.000010 0.000010
0.000010 0.000010 0.059960 0.000010 0.000010 0.000010 0.000010 0.000010 0.000010 0.000010 0.000010 0.000010 0.000010 0.000010 0.000010 0.000010 0.000010 0.000010 0.000010 0.000010 0.000010 0.000010 0.000010 0.066559 0.000010 0.000010 0.000010 0.074930 0.000010 0.077514 0.000010 0.665447 0.000010 0.000010 0.000010 0.000010 0.000010 0.000010 0.000010 0.000010 0.055230 0.000010
0.000010 0.000010 0.141536 0.000010 0.000010 0.013655 0.000010 0.000010 0.000010 0.000010 0.000010 0.000010 0.000010 0.000010 0.000010 0.000010 0.000010 0.000010 0.000010 0.043582 0.000010 0.000010 0.000010 0.193178 0.000010 0.011108 0.000010 0.052605 0.000010 0.034047 0.000010 0.488655 0.000010 0.000010 0.000010 0.000010 0.000010 0.000010 0.000010 0.000010 0.021304 0.000010
0.000010 0.000010 0.030035 0.000010 0.000010 0.001503 0.000010 0.000010 0.000010 0.000010 0.000010 0.000010 0.000010 0.000010 0.000010 0.000010 0.000010 0.000010 0.000010 0.000010 0.000010 0.000010 0.000010 0.101265 0.000010 0.037211 0.000010 0.020355 0.000010 0.050588 0.000010 0.735401 0.000010 0.000010 0.000010 0.000010 0.000010 0.000010 0.000010 0.000010 0.023302 0.000010
0.000010 0.000010 0.103600 0.000010 0.000010 0.004191 0.000010 0.000010 0.000010 0.000010 0.000010 0.000010 0.000010 0.000010 0.000010 0.000010 0.000010 0.000010 0.000010 0.000010 0.000010 0.000010 0.000010 0.101227 0.000010 0.025078 0.000010 0.018840 0.000010 0.056145 0.000010 0.662311 0.000010 0.000010 0.000010 0.000010 0.000010 0.000010 0.000010 0.000010 0.028268 0.000010
0.000010 0.000010 0.000010 0.000010 0.000010 0.000010 0.000010 0.000010 0.000010 0.000010 0.000010 0.000010 0.000010 0.000010 0.000010 0.000010 0.000010 0.000010 0.000010 0.000010 0.000010 0.000010 0.000010 0.000010 0.000010 0.000010 0.000010 0.000010 0.000010 0.000010 0.000010 0.999590 0.000010 0.000010 0.000010 0.000010 0.000010 0.000010 0.000010 0.000010 0.000010 0.000010
0.000010 0.000010 0.000010 0.000010 0.000010 0.000010 0.000010 0.000010 0.000010 0.000010 0.000010 0.000010 0.000010 0.000010 0.000010 0.000010 0.000010 0.000010 0.000010 0.000010 0.000010 0.000010 0.000010 0.000010 0.000010 0.000010 0.000010 0.000010 0.000010 0.000010 0.000010 0.999590 0.000010 0.000010 0.000010 0.000010 0.000010 0.000010 0.000010 0.000010 0.000010 0.000010
0.000010 0.000010 0.006228 0.000010 0.000010 0.000010 0.000010 0.000010 0.000010 0.000010 0.000010 0.000010 0.000010 0.000010 0.000010 0.000010 0.000010 0.000010 0.000010 0.000010 0.000010 0.000010 0.000010 0.111958 0.000010 0.000010 0.000010 0.048990 0.000010 0.036181 0.000010 0.724288 0.000010 0.000010 0.000010 0.000010 0.000010 0.000010 0.000010 0.000010 0.071996 0.000010
0.000010 0.000010 0.016457 0.000010 0.000010 0.018197 0.000010 0.000010 0.000010 0.000010 0.000010 0.000010 0.000010 0.000010 0.000010 0.000010 0.000010 0.000010 0.000010 0.000010 0.000010 0.000010 0.000010 0.084939 0.000010 0.002468 0.000010 0.056191 0.000010 0.066121 0.000010 0.755277 0.000010 0.000010 0.000010 0.000010 0.000010 0.000010 0.000010 0.000010 0.000010 0.000010
0.000010 0.000010 0.068121 0.000010 0.000010 0.000010 0.000010 0.000010 0.000010 0.000010 0.000010 0.000010 0.000010 0.000010 0.000010 0.000010 0.000010 0.000010 0.000010 0.000010 0.000010 0.000010 0.000010 0.078960 0.000010 0.040497 0.000010 0.045199 0.000010 0.051324 0.000010 0.687357 0.000010 0.000010 0.000010 0.000010 0.000010 0.000010 0.000010 0.000010 0.028191 0.000010
0.000010 0.000010 0.000010 0.000010 0.000010 0.017151 0.000010 0.000010 0.000010 0.000010 0.000010 0.000010 0.000010 0.000010 0.000010 0.000010 0.000010 0.000010 0.000010 0.000010 0.000010 0.000010 0.000010 0.871473 0.000010 0.000010 0.000010 0.030647 0.000010 0.000010 0.000010 0.000010 0.000010 0.000010 0.000010 0.000010 0.000010 0.000010 0.000010 0.000010 0.080349 0.000010
0.000010 0.000010 0.010332 0.000010 0.000010 0.012632 0.000010 0.000010 0.000010 0.000010 0.000010 0.000010 0.000010 0.000010 0.000010 0.000010 0.000010 0.000010 0.000010 0.110449 0.000010 0.000010 0.000010 0.642482 0.000010 0.000010 0.000010 0.032056 0.000010 0.000010 0.000010 0.000010 0.000010 0.000010 0.000010 0.000010 0.000010 0.000010 0.000010 0.000010 0.191689 0.000010
0.000010 0.000010 0.044057 0.000010 0.000010 0.024164 0.000010 0.000010 0.000010 0.000010 0.000010 0.000010 0.000010 0.000010 0.000010 0.000010 0.000010 0.000010 0.000010 0.066532 0.000010 0.000010 0.000010 0.646141 0.003916 0.015723 0.000010 0.053690 0.000010 0.000010 0.000010 0.000010 0.000010 0.000010 0.000010 0.000010 0.000010 0.000010 0.000010 0.000010 0.145437 0.000010
0.002320 0.000010 0.000010 0.000022 0.000010 0.000010 0.000010 0.000010 0.000010 0.000010 0.044396 0.000010 0.000010 0.000010 0.000010 0.000010 0.006782 0.002140 0.000010 0.000010 0.004192 0.000010 0.025079 0.767511 0.000010 0.000010 0.000010 0.039905 0.023858 0.001745 0.000666 0.000010 0.013802 0.000010 0.000010 0.000010 0.000010 0.000965 0.000010 0.000010 0.058437 0.007919
0.000010 0.000010 0.006908 0.000010 0.000010 0.000010 0.000010 0.000010 0.000010 0.000010 0.000010 0.000010 0.000010 0.000010 0.000010 0.000010 0.000010 0.000010 0.000010 0.049168 0.000010 0.000010 0.000010 0.876356 0.000010 0.000010 0.000010 0.000010 0.000010 0.000010 0.000010 0.000010 0.000010 0.000010 0.000010 0.000010 0.000010 0.000010 0.000010 0.000010 0.067188 0.000010
0.000010 0.000010 0.065300 0.000010 0.000010 0.012503 0.000010 0.000010 0.000010 0.000010 0.000010 0.000010 0.000010 0.000010 0.000010 0.000010 0.000010 0.000010 0.000010 0.064006 0.000010 0.000010 0.000010 0.685747 0.003598 0.015138 0.000010 0.022756 0.000010 0.000010 0.000010 0.009014 0.000010 0.000010 0.000010 0.000010 0.000010 0.000010 0.000010 0.000010 0.121609 0.000010
0.000010 0.008863 0.000010 0.000010 0.000010 0.000010 0.000010 0.001594 0.000010 0.000010 0.069174 0.000010 0.000010 0.000267 0.000010 0.000010 0.000010 0.000010 0.000010 0.040367 0.000010 0.000010 0.000010 0.732374 0.012846 0.000010 0.000011 0.012740 0.000010 0.000010 0.000010 0.013003 0.024444 0.000010 0.000010 0.000010 0.000010 0.002996 0.000010 0.000010 0.081028 0.000010
0.002552 0.000010 0.000010 0.000010 0.000010 0.000010 0.000010 0.000010 0.000010 0.000010 0.042546 0.000010 0.000010 0.000010 0.000010 0.000010 0.006752 0.002290 0.000010 0.000010 0.003493 0.000010 0.026889 0.768438 0.000010 0.000010 0.000010 0.039485 0.024537 0.001223 0.001153 0.000010 0.013300 0.000010 0.000010 0.000010 0.000010 0.000825 0.000010 0.000010 0.058096 0.008151
0.000010 0.000010 0.000010 0.000010 0.000010 0.000010 0.000010 0.000010 0.000010 0.000010 0.000010 0.000010 0.000010 0.000010 0.000010 0.000010 0.000010 0.000010 0.000010 0.029653 0.000010 0.000010 0.000010 0.899833 0.000010 0.000010 0.000010 0.000010 0.000010 0.000010 0.000010 0.000010 0.000010 0.000010 0.000010 0.000010 0.000010 0.000010 0.000010 0.000010 0.070123 0.000010
0.000010 0.000017 0.016018 0.000010 0.000010 0.000010 0.000010 0.000010 0.000010 0.000010 0.000010 0.000010 0.000010 0.000010 0.000010 0.000010 0.000010 0.000010 0.000010 0.050989 0.000010 0.000010 0.000010 0.810284 0.000010 0.000010 0.000010 0.039019 0.000010 0.000786 0.000010 0.000010 0.000010 0.000010 0.000010 0.000010 0.000010 0.000010 0.000010 0.000010 0.082536 0.000010
0.000010 0.000010 0.066192 0.000010 0.000010 0.000270 0.000010 0.000010 0.000405 0.000010 0.000010 0.000010 0.000010 0.000010 0.000010 0.000010 0.000010 0.001227 0.000010 0.143001 0.000010 0.000010 0.000010 0.553700 0.000010 0.014355 0.000010 0.013678 0.000010 0.000010 0.000010 0.013095 0.000010 0.000010 0.000010 0.000010 0.000010 0.000010 0.000010 0.000010 0.193756 0.000010
0.000010 0.000010 0.055983 0.000010 0.000010 0.016374 0.000010 0.000010 0.003338 0.000010 0.000010 0.000010 0.000010 0.002624 0.000010 0.000010 0.000010 0.000010 0.000010 0.145999 0.000010 0.000010 0.000010 0.538877 0.000010 0.000010 0.000010 0.039672 0.000010 0.000010 0.000010 0.013083 0.000010 0.000010 0.000010 0.000010 0.000010 0.000010 0.000010 0.000010 0.183721 0.000010
0.000010 0.000010 0.047821 0.000010 0.000010 0.019318 0.000010 0.000010 0.000010 0.000010 0.000010 0.000010 0.000010 0.000010 0.000010 0.000010 0.000010 0.000010 0.000010 0.153425 0.000010 0.000010 0.000010 0.512274 0.009192 0.002129 0.000010 0.037098 0.000010 0.000010 0.000010 0.000010 0.000010 0.000010 0.000010 0.000010 0.000010 0.000010 0.000010 0.000010 0.218403 0.000010
0.000010 0.000010 0.069676 0.000010 0.000010 0.023311 0.000010 0.000010 0.000010 0.000010 0.000010 0.000010 0.000010 0.000010 0.000010 0.000010 0.000010 0.012491 0.000010 0.108753 0.000010 0.000010 0.000010 0.527062 0.003204 0.005615 0.000010 0.051259 0.000010 0.000010 0.000010 0.002116 0.000010 0.000010 0.000010 0.000010 0.000010 0.000010 0.000010 0.000010 0.196195 0.000010
0.000010 0.000010 0.075917 0.000010 0.000010 0.019026 0.000010 0.000010 0.005200 0.000010 0.000010 0.000010 0.000010 0.000010 0.009554 0.000010 0.000010 0.000010 0.000010 0.123521 0.000019 0.000010 0.000010 0.519654 0.000010 0.004009 0.000010 0.036801 0.000010 0.000010 0.000010 0.000010 0.000010 0.000010 0.000010 0.000010 0.000010 0.000010 0.000010 0.000010 0.205979 0.000010
0.000010 0.000010 0.066190 0.000010 0.000010 0.019075 0.000010 0.000010 0.000010 0.000010 0.000010 0.000010 0.000010 0.000010 0.000010 0.000010 0.000010 0.000010 0.000010 0.172256 0.000010 0.000010 0.000010 0.525705 0.000010 0.021231 0.000010 0.031864 0.000010 0.000010 0.000010 0.000010 0.000010 0.000010 0.000010 0.000010 0.000010 0.000010 0.000010 0.000010 0.163328 0.000010
0.000010 0.000010 0.066209 0.000010 0.000010 0.020511 0.000010 0.000010 0.000010 0.000010 0.000010 0.000010 0.000010 0.000010 0.000010 0.000010 0.000010 0.000010 0.000010 0.171422 0.000010 0.000010 0.000010 0.526301 0.000010 0.021173 0.000010 0.030358 0.000010 0.000010 0.000010 0.000010 0.000010 0.000010 0.000010 0.000010 0.000010 0.000010 0.000010 0.000010 0.163676 0.000010
0.000010 0.000816 0.073028 0.000010 0.000013 0.016965 0.000010 0.000010 0.000010 0.000010 0.004319 0.000010 0.000010 0.000010 0.000010 0.000010 0.000010 0.008668 0.000010 0.115620 0.000934 0.000010 0.001549 0.520033 0.012146 0.005477 0.003887 0.086549 0.000010 0.000010 0.000010 0.002239 0.001647 0.000010 0.000010 0.000010 0.000834 0.000010 0.000010 0.000010 0.145036 0.000010
0.000010 0.000010 0.071128 0.000010 0.000010 0.000010 0.000010 0.000010 0.000010 0.000010 0.000010 0.000010 0.000010 0.000010 0.000010 0.000010 0.000010 0.000010 0.000010 0.142527 0.000010 0.000010 0.000010 0.578146 0.000010 0.000010 0.000010 0.063210 0.000010 0.003683 0.000010 0.000010 0.000010 0.000010 0.000010 0.000010 0.000010 0.000010 0.000010 0.000010 0.140947 0.000010
0.000010 0.000010 0.034877 0.000010 0.000010 0.009574 0.000010 0.000010 0.000010 0.000010 0.000010 0.000010 0.000010 0.000010 0.000010 0.000010 0.000010 0.000010 0.000010 0.137291 0.000010 0.000010 0.000010 0.602578 0.000851 0.000010 0.000010 0.072736 0.000010 0.000010 0.000010 0.000010 0.000010 0.000010 0.000010 0.000010 0.000010 0.000010 0.000010 0.000010 0.141743 0.000010
0.000010 0.030468 0.050213 0.000010 0.000067 0.007438 0.000010 0.000010 0.000010 0.002852 0.000010 0.000010 0.000010 0.000010 0.011773 0.000010 0.006587 0.000010 0.000010 0.147394 0.000010 0.001747 0.000010 0.480503 0.000010 0.013549 0.000010 0.106073 0.000010 0.000010 0.000010 0.000010 0.000010 0.000010 0.000010 0.003470 0.000010 0.000010 0.000010 0.000010 0.137585 0.000010
0.000010 0.000010 0.000010 0.000010 0.000010 0.000010 0.000010 0.000010 0.000010 0.000010 0.000010 0.000010 0.000010 0.000010 0.000010 0.000010 0.000010 0.000010 0.000010 0.000010 0.000010 0.000010 0.000010 0.000010 0.000010 0.000010 0.000010 0.000010 0.000010 0.000010 0.000010 0.000010 0.000010 0.000010 0.000010 0.000010 0.000010 0.000010 0.000010 0.000010 0.999590 0.000010
0.002695 0.024266 0.084551 0.000010 0.000010 0.006867 0.000010 0.000300 0.004150 0.005199 0.013080 0.006141 0.000010 0.007734 0.000010 0.000010 0.002012 0.023046 0.000010 0.143816 0.002532 0.000010 0.000010 0.422083 0.004543 0.000010 0.000010 0.086749 0.000010 0.000010 0.000010 0.007565 0.004914 0.000010 0.000010 0.005740 0.002996 0.001449 0.000010 0.000010 0.137268 0.000124
0.000010 0.000010 0.000010 0.000010 0.000010 0.000010 0.000010 0.000010 0.000010 0.000010 0.000010 0.000010 0.000010 0.000010 0.000010 0.000010 0.000010 0.000010 0.000010 0.000010 0.000010 0.000010 0.000010 0.000010 0.000010 0.000010 0.000010 0.000010 0.000010 0.000010 0.000010 0.000010 0.000010 0.000010 0.000010 0.000010 0.000010 0.000010 0.000010 0.000010 0.999590 0.000010
0.000010 0.000010 0.000010 0.000010 0.000010 0.000010 0.000010 0.000010 0.000010 0.000010 0.000010 0.000010 0.000010 0.000010 0.000010 0.000010 0.000010 0.000010 0.000010 0.000010 0.000010 0.000010 0.000010 0.000010 0.000010 0.000010 0.000010 0.000010 0.000010 0.000010 0.000010 0.000010 0.000010 0.000010 0.000010 0.000010 0.000010 0.000010 0.000010 0.000010 0.999590 0.000010
0.000010 0.061205 0.082032 0.000010 0.000010 0.000010 0.000010 0.000010 0.000010 0.001818 0.000175 0.000010 0.000010 0.000010 0.013995 0.000010 0.000010 0.027025 0.000010 0.159090 0.000010 0.000010 0.000010 0.422961 0.000010 0.004622 0.000010 0.073638 0.000010 0.000010 0.001365 0.007551 0.000010 0.000010 0.000010 0.000010 0.000010 0.000010 0.000010 0.000010 0.144234 0.000010
0.000010 0.000010 0.000010 0.000010 0.000010 0.000010 0.000010 0.000010 0.000010 0.000010 0.000010 0.000010 0.000010 0.000010 0.000010 0.000010 0.000010 0.000010 0.000010 0.000010 0.000010 0.000010 0.000010 0.115907 0.000010 0.000010 0.000010 0.000010 0.000010 0.000010 0.000010 0.000010 0.000010 0.000010 0.000010 0.000010 0.000010 0.000010 0.000010 0.000010 0.883693 0.000010
0.000010 0.126489 0.044556 0.000010 0.000010 0.007130 0.000010 0.000010 0.000010 0.002399 0.000017 0.001881 0.000010 0.000010 0.021465 0.000010 0.000434 0.000010 0.000010 0.177488 0.000293 0.000010 0.002638 0.358889 0.016803 0.002104 0.001753 0.071074 0.000010 0.000010 0.000027 0.031535 0.000010 0.000010 0.000010 0.000010 0.003753 0.000010 0.000010 0.000010 0.129053 0.000010
0.000010 0.123248 0.068413 0.000010 0.000010 0.004815 0.000010 0.000010 0.017713 0.000547 0.000010 0.003292 0.000010 0.000010 0.000010 0.000010 0.000010 0.027501 0.000010 0.254767 0.000010 0.000010 0.000010 0.272754 0.000010 0.000010 0.000010 0.093636 0.000010 0.000555 0.000010 0.000010 0.000010 0.000010 0.000010 0.000010 0.000010 0.000010 0.000010 0.000010 0.132459 0.000010
0.000010 0.118612 0.084097 0.000010 0.000010 0.001213 0.000010 0.000010 0.030559 0.000010 0.000010 0.000010 0.000010 0.000010 0.000010 0.000010 0.000010 0.053732 0.000010 0.255615 0.000010 0.000010 0.000010 0.236683 0.000010 0.000010 0.000010 0.082336 0.000328 0.002402 0.000010 0.000010 0.000010 0.001217 0.000010 0.000010 0.007648 0.001570 0.000010 0.000010 0.123707 0.000010
0.000010 0.000010 0.000010 0.000010 0.000010 0.999582 0.000010 0.000010 0.000010 0.000010 0.000010 0.000010 0.000018 0.000010 0.000010 0.000010 0.000010 0.000010 0.000010 0.000010 0.000010 0.000010 0.000010 0.000010 0.000010 0.000010 0.000010 0.000010 0.000010 0.000010 0.000010 0.000010 0.000010 0.000010 0.000010 0.000010 0.000010 0.000010 0.000010 0.000010 0.000010 0.000010
0.000010 0.000010 0.000010 0.000010 0.000010 0.999588 0.000010 0.000010 0.000010 0.000010 0.000010 0.000010 0.000010 0.000010 0.000010 0.000010 0.000010 0.000010 0.000010 0.000010 0.000010 0.000010 0.000010 0.000010 0.000010 0.000010 0.000010 0.000010 0.000010 0.000010 0.000010 0.000010 0.000010 0.000010 0.000010 0.000010 0.000010 0.000010 0.000010 0.000010 0.000012 0.000010
0.000010 0.000010 0.000010 0.000010 0.000010 0.999590 0.000010 0.000010 0.000010 0.000010 0.000010 0.000010 0.000010 0.000010 0.000010 0.000010 0.000010 0.000010 0.000010 0.000010 0.000010 0.000010 0.000010 0.000010 0.000010 0.000010 0.000010 0.000010 0.000010 0.000010 0.000010 0.000010 0.000010 0.000010 0.000010 0.000010 0.000010 0.000010 0.000010 0.000010 0.000010 0.000010
0.000010 0.000010 0.000010 0.000010 0.000010 0.999590 0.000010 0.000010 0.000010 0.000010 0.000010 0.000010 0.000010 0.000010 0.000010 0.000010 0.000010 0.000010 0.000010 0.000010 0.000010 0.000010 0.000010 0.000010 0.000010 0.000010 0.000010 0.000010 0.000010 0.000010 0.000010 0.000010 0.000010 0.000010 0.000010 0.000010 0.000010 0.000010 0.000010 0.000010 0.000010 0.000010
0.000010 0.000010 0.000010 0.000010 0.000010 0.999582 0.000010 0.000010 0.000010 0.000018 0.000010 0.000010 0.000010 0.000010 0.000010 0.000010 0.000010 0.000010 0.000010 0.000010 0.000010 0.000010 0.000010 0.000010 0.000010 0.000010 0.000010 0.000010 0.000010 0.000010 0.000010 0.000010 0.000010 0.000010 0.000010 0.000010 0.000010 0.000010 0.000010 0.000010 0.000010 0.000010
0.000010 0.000010 0.000010 0.000010 0.000010 0.999590 0.000010 0.000010 0.000010 0.000010 0.000010 0.000010 0.000010 0.000010 0.000010 0.000010 0.000010 0.000010 0.000010 0.000010 0.000010 0.000010 0.000010 0.000010 0.000010 0.000010 0.000010 0.000010 0.000010 0.000010 0.000010 0.000010 0.000010 0.000010 0.000010 0.000010 0.000010 0.000010 0.000010 0.000010 0.000010 0.000010
0.000010 0.000010 0.000010 0.000010 0.000010 0.999590 0.000010 0.000010 0.000010 0.000010 0.000010 0.000010 0.000010 0.000010 0.000010 0.000010 0.000010 0.000010 0.000010 0.000010 0.000010 0.000010 0.000010 0.000010 0.000010 0.000010 0.000010 0.000010 0.000010 0.000010 0.000010 0.000010 0.000010 0.000010 0.000010 0.000010 0.000010 0.000010 0.000010 0.000010 0.000010 0.000010
0.000010 0.000010 0.000010 0.000010 0.000010 0.999590 0.000010 0.000010 0.000010 0.000010 0.000010 0.000010 0.000010 0.000010 0.000010 0.000010 0.000010 0.000010 0.000010 0.000010 0.000010 0.000010 0.000010 0.000010 0.000010 0.000010 0.000010 0.000010 0.000010 0.000010 0.000010 0.000010 0.000010 0.000010 0.000010 0.000010 0.000010 0.000010 0.000010 0.000010 0.000010 0.000010
0.000010 0.000010 0.000010 0.000010 0.000010 0.197409 0.000010 0.000010 0.000010 0.000010 0.000010 0.000010 0.000010 0.000010 0.000010 0.000010 0.000010 0.000010 0.000010 0.001099 0.000010 0.000010 0.000010 0.617547 0.000010 0.000010 0.000010 0.000010 0.000010 0.000010 0.000010 0.000010 0.000010 0.000010 0.000010 0.000010 0.000010 0.000010 0.000010 0.000010 0.183565 0.000010
0.000010 0.000010 0.025326 0.000010 0.000010 0.191452 0.000010 0.000010 0.000010 0.000010 0.000010 0.000010 0.000010 0.000010 0.000010 0.000010 0.000010 0.000010 0.000010 0.000010 0.000010 0.000010 0.000010 0.598339 0.000010 0.000010 0.000010 0.012126 0.000010 0.000010 0.000010 0.000010 0.000010 0.000010 0.000010 0.000010 0.000010 0.000010 0.000010 0.000010 0.172387 0.000010
0.000010 0.000010 0.084708 0.000010 0.000010 0.034063 0.000010 0.000010 0.000010 0.000010 0.000010 0.000010 0.000010 0.000010 0.000010 0.000010 0.000010 0.000901 0.000010 0.108442 0.000010 0.000010 0.000010 0.573485 0.000010 0.018190 0.000010 0.065154 0.000010 0.002282 0.000010 0.000010 0.000010 0.000010 0.000010 0.000010 0.000010 0.000010 0.000010 0.000010 0.112445 0.000010
0.000010 0.000010 0.045858 0.000010 0.000010 0.042006 0.000010 0.000010 0.000010 0.000010 0.000010 0.000010 0.000010 0.000010 0.000010 0.000010 0.000010 0.007381 0.000010 0.109329 0.000010 0.000010 0.000010 0.533808 0.000010 0.031062 0.000010 0.056565 0.000010 0.000010 0.000010 0.000010 0.000010 0.000010 0.000010 0.000010 0.000010 0.000010 0.000010 0.000010 0.173651 0.000010
0.000010 0.000010 0.003432 0.000010 0.000010 0.008985 0.000010 0.000010 0.000010 0.000010 0.000010 0.000010 0.000010 0.000010 0.000010 0.000010 0.000010 0.000010 0.000010 0.000010 0.000010 0.000010 0.000010 0.823438 0.000010 0.000010 0.000010 0.000010 0.000010 0.000010 0.000010 0.000010 0.000010 0.000010 0.000010 0.000010 0.000010 0.000010 0.000010 0.000010 0.163766 0.000010
0.000010 0.000010 0.019713 0.000010 0.000010 0.031743 0.000010 0.000010 0.000010 0.000010 0.000010 0.000010 0.000010 0.000010 0.000010 0.000010 0.000010 0.000010 0.000010 0.019164 0.000010 0.000010 0.000010 0.757178 0.000010 0.000010 0.000010 0.026018 0.000010 0.000010 0.000010 0.000010 0.000010 0.000010 0.000010 0.000010 0.000010 0.000010 0.000010 0.000010 0.145824 0.000010
0.000010 0.000010 0.093974 0.000010 0.000010 0.029572 0.000010 0.000010 0.000010 0.000010 0.000010 0.000015 0.000010 0.000010 0.000010 0.000010 0.000010 0.000010 0.000010 0.103731 0.000010 0.000010 0.000010 0.500863 0.000010 0.019512 0.000010 0.051646 0.000010 0.000010 0.000010 0.000010 0.000010 0.000010 0.000010 0.000010 0.000010 0.000010 0.000010 0.000010 0.200346 0.000010
0.000010 0.000010 0.002865 0.000010 0.000010 0.009100 0.000010 0.000010 0.000010 0.000010 0.000010 0.000010 0.000010 0.000010 0.000010 0.000010 0.000010 0.000010 0.000010 0.000010 0.000010 0.000010 0.000010 0.824128 0.000010 0.000010 0.000010 0.000010 0.000010 0.000010 0.000010 0.000010 0.000010 0.000010 0.000010 0.000010 0.000010 0.000010 0.000010 0.000010 0.163527 0.000010
0.000010 0.000010 0.018424 0.000010 0.000010 0.011297 0.000010 0.000010 0.000010 0.000010 0.000010 0.000010 0.000010 0.000010 0.000010 0.000010 0.000010 0.000010 0.000010 0.033473 0.000010 0.000010 0.000010 0.743018 0.000010 0.000010 0.000010 0.020469 0.000010 0.000010 0.000010 0.000010 0.000010 0.000010 0.000010 0.000010 0.000010 0.000010 0.000010 0.000010 0.172958 0.000010
0.000010 0.000010 0.050214 0.000010 0.000010 0.042885 0.000010 0.000010 0.000010 0.000010 0.000010 0.000010 0.000010 0.000010 0.000010 0.000010 0.000010 0.000010 0.000010 0.066321 0.000010 0.000010 0.000010 0.637470 0.000010 0.020183 0.000010 0.031613 0.000010 0.000010 0.000010 0.000010 0.000010 0.000010 0.000010 0.000010 0.000010 0.000010 0.000010 0.000010 0.150965 0.000010
0.000010 0.000010 0.001400 0.000010 0.000010 0.013242 0.000010 0.000010 0.000010 0.000010 0.000010 0.000010 0.000010 0.000010 0.000010 0.000010 0.000010 0.000010 0.000010 0.002767 0.000010 0.000010 0.000010 0.227400 0.000010 0.000010 0.000010 0.000010 0.000010 0.000010 0.000010 0.000010 0.000010 0.000010 0.000010 0.000010 0.000010 0.000010 0.000010 0.000010 0.754822 0.000010
0.000010 0.000010 0.000010 0.000010 0.000010 0.699363 0.000010 0.000010 0.000010 0.000010 0.000010 0.000010 0.000010 0.000010 0.000010 0.000010 0.000010 0.000010 0.000010 0.000010 0.000010 0.000010 0.000010 0.215858 0.000010 0.000010 0.000010 0.000010 0.000010 0.000010 0.000010 0.000010 0.000010 0.000010 0.000010 0.000010 0.000010 0.000010 0.000010 0.000010 0.084389 0.000010
0.000010 0.000010 0.054450 0.000010 0.000010 0.000010 0.000010 0.000010 0.000010 0.000010 0.000010 0.000010 0.000010 0.000010 0.000010 0.000010 0.000010 0.000010 0.000010 0.012363 0.000010 0.000010 0.000010 0.832932 0.000010 0.000010 0.000010 0.028416 0.000010 0.000010 0.000010 0.000010 0.000010 0.000010 0.000010 0.000010 0.000010 0.000010 0.000010 0.000010 0.071469 0.000010
0.000010 0.000010 0.000010 0.000010 0.000010 0.023279 0.000010 0.000010 0.000010 0.000010 0.000010 0.000010 0.000010 0.000010 0.000010 0.000010 0.000010 0.000010 0.000010 0.000010 0.000010 0.000010 0.000010 0.976321 0.000010 0.000010 0.000010 0.000010 0.000010 0.000010 0.000010 0.000010 0.000010 0.000010 0.000010 0.000010 0.000010 0.000010 0.000010 0.000010 0.000010 0.000010
0.000010 0.000010 0.078693 0.000010 0.000010 0.028819 0.000010 0.000010 0.000010 0.000010 0.000010 0.000010 0.000010 0.000010 0.000010 0.000010 0.000010 0.000010 0.000010 0.050226 0.000010 0.000010 0.000010 0.721705 0.000010 0.000010 0.000010 0.036821 0.000010 0.000010 0.000010 0.000010 0.000010 0.000010 0.000010 0.000010 0.000010 0.000010 0.000010 0.000010 0.083376 0.000010
0.000010 0.000010 0.000010 0.000010 0.000010 0.000010 0.000010 0.000010 0.000010 0.000010 0.000010 0.000010 0.000010 0.000010 0.000010 0.000010 0.000010 0.000010 0.000010 0.000010 0.000010 0.000010 0.000010 0.999590 0.000010 0.000010 0.000010 0.000010 0.000010 0.000010 0.000010 0.000010 0.000010 0.000010 0.000010 0.000010 0.000010 0.000010 0.000010 0.000010 0.000010 0.000010
0.000010 0.000010 0.000010 0.000010 0.000010 0.000332 0.000010 0.000010 0.000010 0.000010 0.000010 0.000010 0.000010 0.000010 0.000010 0.000010 0.000010 0.000010 0.000010 0.000010 0.000010 0.000010 0.000010 0.999268 0.000010 0.000010 0.000010 0.000010 0.000010 0.000010 0.000010 0.000010 0.000010 0.000010 0.000010 0.000010 0.000010 0.000010 0.000010 0.000010 0.000010 0.000010
0.000010 0.000010 0.000010 0.000010 0.000010 0.000010 0.000010 0.000010 0.000010 0.000010 0.000010 0.000010 0.000010 0.000010 0.000010 0.000010 0.000010 0.000010 0.000010 0.000010 0.000010 0.000010 0.000010 0.999590 0.000010 0.000010 0.000010 0.000010 0.000010 0.000010 0.000010 0.000010 0.000010 0.000010 0.000010 0.000010 0.000010 0.000010 0.000010 0.000010 0.000010 0.000010
0.000010 0.000010 0.037713 0.000010 0.000010 0.000460 0.000010 0.000010 0.000010 0.000010 0.000010 0.000010 0.000010 0.000010 0.000010 0.000010 0.000010 0.000015 0.000010 0.035700 0.000010 0.000010 0.000010 0.806839 0.000010 0.000010 0.000010 0.042700 0.000010 0.000010 0.000010 0.000010 0.000010 0.000010 0.000010 0.000010 0.000010 0.000010 0.000010 0.000010 0.076223 0.000010
0.000010 0.000010 0.000010 0.000010 0.000010 0.004751 0.000010 0.000010 0.000010 0.000010 0.000010 0.000010 0.000010 0.000010 0.000010 0.000010 0.000010 0.000010 0.000010 0.000010 0.000010 0.000010 0.000010 0.994849 0.000010 0.000010 0.000010 0.000010 0.000010 0.000010 0.000010 0.000010 0.000010 0.000010 0.000010 0.000010 0.000010 0.000010 0.000010 0.000010 0.000010 0.000010
0.000010 0.000010 0.000010 0.000010 0.000010 0.000010 0.000010 0.000010 0.000010 0.000010 0.000010 0.000010 0.000010 0.000010 0.000010 0.000010 0.000010 0.000010 0.000010 0.000010 0.000010 0.000010 0.000010 0.999590 0.000010 0.000010 0.000010 0.000010 0.000010 0.000010 0.000010 0.000010 0.000010 0.000010 0.000010 0.000010 0.000010 0.000010 0.000010 0.000010 0.000010 0.000010
0.000010 0.000010 0.060034 0.000010 0.000010 0.015424 0.000010 0.000010 0.000010 0.000010 0.000010 0.000010 0.000010 0.000010 0.000010 0.000010 0.000010 0.000877 0.000010 0.099251 0.000013 0.000010 0.000010 0.681235 0.000010 0.023531 0.000010 0.000010 0.000010 0.000010 0.000010 0.000010 0.000010 0.000010 0.000010 0.000010 0.000010 0.000010 0.000010 0.000010 0.119296 0.000010
0.000010 0.000010 0.059611 0.000010 0.000010 0.012813 0.000010 0.000010 0.000010 0.000010 0.000010 0.003475 0.000010 0.000010 0.012622 0.002013 0.000010 0.000010 0.000010 0.159595 0.006073 0.000010 0.000010 0.529661 0.000010 0.006549 0.000010 0.022187 0.000038 0.002022 0.002082 0.000010 0.007884 0.001984 0.000010 0.004569 0.000010 0.000010 0.000010 0.000010 0.166574 0.000010
0.000010 0.000010 0.094641 0.000010 0.000010 0.033989 0.000010 0.000010 0.007080 0.000010 0.000010 0.000010 0.000010 0.000010 0.005039 0.000010 0.000010 0.008462 0.000010 0.109108 0.000010 0.000010 0.000010 0.512922 0.000010 0.002094 0.000010 0.045157 0.000010 0.000130 0.000010 0.000010 0.000010 0.000010 0.000010 0.000010 0.000010 0.000010 0.000010 0.000010 0.181067 0.000010
0.000010 0.000010 0.052478 0.000010 0.000010 0.023633 0.000010 0.000010 0.000010 0.000010 0.000010 0.000010 0.000010 0.000010 0.000010 0.000010 0.000010 0.007598 0.000010 0.165627 0.000010 0.000010 0.000010 0.486599 0.000010 0.000010 0.000010 0.080990 0.000010 0.000010 0.000010 0.000010 0.000010 0.000010 0.000010 0.000010 0.000010 0.000010 0.000010 0.000010 0.182725 0.000010
0.000010 0.000010 0.084513 0.000010 0.000010 0.002436 0.000010 0.000010 0.000010 0.000010 0.000010 0.000010 0.000010 0.000010 0.000010 0.000010 0.000010 0.000010 0.000010 0.110527 0.000010 0.000010 0.000010 0.576564 0.000010 0.022912 0.000010 0.022474 0.000010 0.000010 0.000010 0.000010 0.000010 0.000010 0.000010 0.000010 0.000010 0.000010 0.000010 0.000010 0.180224 0.000010
0.000010 0.000010 0.070620 0.000010 0.000010 0.000010 0.000010 0.000010 0.000010 0.000010 0.000010 0.000010 0.000010 0.000010 0.000010 0.000010 0.000010 0.000010 0.000010 0.100855 0.000010 0.000010 0.000010 0.637641 0.000010 0.000010 0.000010 0.026393 0.000010 0.000010 0.000010 0.007870 0.000010 0.000010 0.000010 0.000010 0.000010 0.000010 0.000010 0.000010 0.156260 0.000010
0.000010 0.000010 0.084051 0.000010 0.000010 0.013600 0.000010 0.000010 0.000010 0.000010 0.000010 0.000010 0.000010 0.001569 0.000010 0.000010 0.000010 0.000010 0.000010 0.080619 0.000010 0.000010 0.000010 0.531603 0.001772 0.000010 0.000010 0.080874 0.000010 0.000010 0.000010 0.000010 0.000010 0.000010 0.000010 0.000010 0.000010 0.000010 0.000010 0.000010 0.205571 0.000010
0.000010 0.000010 0.099372 0.000010 0.000010 0.000010 0.000010 0.000010 0.000010 0.000010 0.000010 0.000010 0.000010 0.000010 0.000010 0.000010 0.000010 0.000010 0.000010 0.112316 0.000010 0.000010 0.000010 0.550799 0.000010 0.021085 0.000010 0.053196 0.000010 0.000010 0.000010 0.000010 0.000010 0.000010 0.000010 0.000010 0.000010 0.000010 0.000010 0.002110 0.160771 0.000010
0.000010 0.000010 0.081008 0.000010 0.000010 0.012612 0.000010 0.000010 0.000010 0.000010 0.000010 0.000010 0.000010 0.000010 0.000010 0.000010 0.000010 0.000010 0.000010 0.103876 0.000010 0.000010 0.000010 0.571111 0.000010 0.010119 0.000010 0.033448 0.000010 0.000010 0.000010 0.001917 0.000010 0.000010 0.000010 0.000010 0.000010 0.000010 0.000010 0.000010 0.185569 0.000010
0.000010 0.000010 0.068058 0.000010 0.000010 0.012543 0.000010 0.000010 0.000010 0.000010 0.000010 0.000010 0.000010 0.000010 0.000010 0.000010 0.000010 0.006727 0.000010 0.106505 0.000010 0.000010 0.000010 0.503306 0.004274 0.000010 0.000010 0.048253 0.000010 0.000010 0.000010 0.000010 0.000010 0.000010 0.000010 0.000010 0.000010 0.000010 0.000010 0.000010 0.249995 0.000010
0.000010 0.000010 0.089585 0.000010 0.000010 0.025380 0.000010 0.000010 0.000010 0.000010 0.000010 0.000010 0.000010 0.000010 0.000010 0.000010 0.000010 0.014045 0.000010 0.172296 0.000010 0.000010 0.000010 0.477166 0.003250 0.000010 0.000010 0.051889 0.000010 0.000010 0.000010 0.000010 0.000010 0.000010 0.000010 0.000010 0.000010 0.000010 0.000010 0.000010 0.166049 0.000010
0.000010 0.000010 0.000010 0.000010 0.000010 0.000010 0.000010 0.000010 0.000010 0.000010 0.000010 0.000010 0.561224 0.000010 0.055871 0.000010 0.000010 0.000010 0.241923 0.000010 0.000010 0.000010 0.000010 0.000010 0.000010 0.000010 0.000010 0.000010 0.000010 0.000010 0.000010 0.000010 0.000010 0.000010 0.140602 0.000010 0.000010 0.000010 0.000010 0.000010 0.000010 0.000010
0.000010 0.000010 0.000010 0.000010 0.000010 0.000010 0.000010 0.000010 0.000010 0.000010 0.000010 0.000010 0.554226 0.000010 0.062742 0.000010 0.000010 0.000010 0.242346 0.000010 0.000010 0.000010 0.000010 0.000010 0.000010 0.000010 0.000010 0.000010 0.000010 0.000010 0.000010 0.000010 0.000010 0.000010 0.140306 0.000010 0.000010 0.000010 0.000010 0.000010 0.000010 0.000010
0.000010 0.000010 0.000010 0.000010 0.000010 0.000010 0.000010 0.000010 0.000010 0.000010 0.000010 0.000010 0.592732 0.000010 0.036069 0.000010 0.000010 0.000010 0.229529 0.000010 0.000010 0.000010 0.000010 0.000010 0.000010 0.000010 0.000010 0.000010 0.000010 0.000010 0.000010 0.000010 0.000010 0.000010 0.141290 0.000010 0.000010 0.000010 0.000010 0.000010 0.000010 0.000010
0.000010 0.000010 0.000010 0.000010 0.000010 0.000010 0.000010 0.000010 0.000010 0.000010 0.000010 0.000010 0.571278 0.000010 0.067194 0.000010 0.000010 0.000010 0.208833 0.000010 0.000010 0.000010 0.000010 0.000010 0.000010 0.000010 0.000010 0.000010 0.000010 0.000010 0.000010 0.000010 0.000010 0.000010 0.139326 0.000010 0.000010 0.000010 0.000010 0.012998 0.000010 0.000010
0.000010 0.000010 0.000010 0.000010 0.000010 0.000010 0.000010 0.000010 0.000010 0.000010 0.000010 0.000010 0.656497 0.000010 0.025608 0.000010 0.000010 0.000010 0.188108 0.000010 0.000010 0.000010 0.000010 0.000010 0.000010 0.000010 0.000010 0.000010 0.000010 0.000010 0.000010 0.000010 0.000010 0.000010 0.129408 0.000010 0.000010 0.000010 0.000010 0.000010 0.000010 0.000010
0.000010 0.000010 0.000010 0.000010 0.000010 0.000010 0.000010 0.000010 0.000010 0.000010 0.000010 0.000010 0.627507 0.000010 0.022429 0.000010 0.000010 0.000010 0.221800 0.000010 0.000010 0.000010 0.000010 0.000010 0.000010 0.000010 0.000010 0.000010 0.000010 0.000010 0.000010 0.000010 0.000010 0.000010 0.127884 0.000010 0.000010 0.000010 0.000010 0.000010 0.000010 0.000010
0.000010 0.000010 0.000010 0.000010 0.000010 0.004030 0.000010 0.000010 0.000010 0.000010 0.000010 0.000010 0.635891 0.000010 0.015708 0.000010 0.000010 0.000010 0.215392 0.000010 0.000010 0.000010 0.000010 0.000010 0.001308 0.000010 0.000010 0.000010 0.000010 0.000010 0.000010 0.000010 0.000010 0.000010 0.127310 0.000010 0.000010 0.000010 0.000010 0.000010 0.000010 0.000010
0.000010 0.000010 0.000010 0.000010 0.000010 0.000010 0.000010 0.000010 0.000010 0.000010 0.000010 0.000010 0.579065 0.000010 0.061338 0.000010 0.000010 0.000010 0.227004 0.000010 0.000010 0.000010 0.000010 0.000010 0.006836 0.000010 0.000010 0.000010 0.000010 0.000010 0.000010 0.000010 0.000010 0.000010 0.125386 0.000010 0.000010 0.000010 0.000010 0.000010 0.000010 0.000010
0.000010 0.000010 0.000010 0.000010 0.000010 0.000010 0.000010 0.000010 0.000010 0.000010 0.000010 0.000010 0.545979 0.000010 0.082308 0.000010 0.000010 0.000010 0.218103 0.000010 0.000010 0.000010 0.000010 0.000010 0.002598 0.000010 0.000010 0.000010 0.000010 0.000010 0.000010 0.000010 0.000010 0.000010 0.150642 0.000010 0.000010 0.000010 0.000010 0.000010 0.000010 0.000010
0.000010 0.000010 0.000010 0.000010 0.000010 0.000010 0.000010 0.000010 0.000010 0.000010 0.000010 0.000010 0.553999 0.000010 0.077949 0.000010 0.000010 0.000010 0.232244 0.000010 0.000010 0.000010 0.000010 0.000010 0.000010 0.000010 0.000010 0.000010 0.000010 0.000010 0.000010 0.000010 0.000010 0.000010 0.135427 0.000010 0.000010 0.000010 0.000010 0.000010 0.000010 0.000010
0.000010 0.000010 0.000010 0.000010 0.000010 0.000010 0.000010 0.000010 0.000010 0.000010 0.000010 0.000010 0.578263 0.000010 0.037021 0.000010 0.000010 0.000010 0.225235 0.000010 0.000010 0.000010 0.000010 0.000010 0.000010 0.000010 0.000010 0.000010 0.000010 0.000010 0.000010 0.000010 0.000010 0.000010 0.148880 0.000010 0.000010 0.000010 0.000010 0.010231 0.000010 0.000010
0.000010 0.000010 0.000010 0.000010 0.000010 0.000778 0.000010 0.000010 0.000010 0.000010 0.000010 0.000010 0.593889 0.000010 0.033359 0.000010 0.000010 0.000010 0.243396 0.000010 0.000010 0.000010 0.000010 0.000010 0.005843 0.000010 0.000010 0.000010 0.000010 0.000010 0.000010 0.000010 0.000010 0.000010 0.122375 0.000010 0.000010 0.000010 0.000010 0.000010 0.000010 0.000010
0.000010 0.000010 0.000010 0.000010 0.000010 0.001728 0.000010 0.000010 0.000010 0.000010 0.000010 0.000010 0.583185 0.000010 0.044153 0.000010 0.000010 0.000010 0.210370 0.000010 0.000010 0.000010 0.000010 0.000010 0.000742 0.000010 0.000010 0.000010 0.000010 0.000010 0.000010 0.000010 0.000010 0.000010 0.142418 0.000010 0.000010 0.000010 0.000010 0.013162 0.003902 0.000010
0.000010 0.000010 0.000010 0.000010 0.000010 0.000010 0.000010 0.000010 0.000010 0.000010 0.000010 0.000010 0.617531 0.000010 0.028826 0.000010 0.000010 0.000010 0.234454 0.000010 0.000010 0.000010 0.000010 0.000010 0.000010 0.000010 0.000010 0.000010 0.000010 0.000010 0.000010 0.000010 0.000010 0.000010 0.118809 0.000010 0.000010 0.000010 0.000010 0.000010 0.000010 0.000010
0.000010 0.000010 0.000010 0.000010 0.000010 0.000010 0.000010 0.000010 0.000010 0.000010 0.000010 0.000010 0.540534 0.000010 0.079788 0.000010 0.000010 0.000010 0.239130 0.000010 0.000010 0.000010 0.000010 0.000010 0.000010 0.000010 0.000010 0.000010 0.000010 0.000010 0.000010 0.000010 0.000010 0.000010 0.140167 0.000010 0.000010 0.000010 0.000010 0.000010 0.000010 0.000010
0.000010 0.000010 0.000010 0.000010 0.000010 0.000010 0.000010 0.000010 0.000010 0.000010 0.000010 0.000010 0.611176 0.000010 0.023078 0.000010 0.000010 0.000010 0.222714 0.000010 0.000010 0.000010 0.000010 0.000010 0.000010 0.000010 0.000010 0.000010 0.000010 0.000010 0.000010 0.000010 0.000010 0.000010 0.142652 0.000010 0.000010 0.000010 0.000010 0.000010 0.000010 0.000010
0.000010 0.000010 0.000010 0.000010 0.000010 0.000010 0.000010 0.000010 0.000010 0.000010 0.000010 0.000010 0.571949 0.000010 0.032873 0.000010 0.000010 0.000010 0.232056 0.000010 0.000010 0.000010 0.000010 0.000010 0.000010 0.002703 0.000010 0.000010 0.000010 0.000010 0.000010 0.000010 0.000010 0.000010 0.160049 0.000010 0.000010 0.000010 0.000010 0.000010 0.000010 0.000010
0.000010 0.000010 0.000010 0.000010 0.000010 0.000010 0.000010 0.000010 0.000010 0.000010 0.000010 0.000010 0.571073 0.000010 0.050467 0.000010 0.000010 0.000010 0.222475 0.000010 0.000010 0.000010 0.000010 0.000010 0.000010 0.000010 0.000010 0.000010 0.000010 0.000010 0.000010 0.000010 0.000010 0.000010 0.129051 0.000010 0.000010 0.000010 0.000010 0.026565 0.000010 0.000010
0.000010 0.000010 0.000010 0.000010 0.000010 0.000010 0.000010 0.000010 0.000010 0.000010 0.000010 0.000010 0.647241 0.000010 0.021681 0.000010 0.000010 0.000010 0.182193 0.000010 0.000010 0.000010 0.000010 0.000010 0.000010 0.000010 0.000010 0.000010 0.000010 0.000010 0.000010 0.000010 0.000010 0.000010 0.136632 0.000010 0.000010 0.000010 0.000010 0.011884 0.000010 0.000010
0.000010 0.000010 0.000010 0.000010 0.000010 0.000010 0.000010 0.000010 0.000010 0.000010 0.000010 0.000010 0.593512 0.000010 0.038503 0.000010 0.000010 0.000010 0.213929 0.000010 0.000010 0.000010 0.000010 0.000010 0.000010 0.000010 0.000010 0.000010 0.000010 0.000010 0.000010 0.000010 0.000010 0.000010 0.153675 0.000010 0.000010 0.000010 0.000010 0.000010 0.000010 0.000010
0.000010 0.000010 0.000010 0.000010 0.000010 0.000010 0.000010 0.000010 0.000010 0.000010 0.000010 0.000010 0.015987 0.000010 0.000010 0.000010 0.000010 0.000010 0.176566 0.000010 0.000010 0.000010 0.000010 0.000010 0.000010 0.000010 0.000010 0.000010 0.000010 0.000010 0.000010 0.000010 0.000010 0.000010 0.000010 0.000010 0.000010 0.000010 0.000010 0.807057 0.000010 0.000010
0.000010 0.000010 0.000010 0.000010 0.000010 0.000010 0.000010 0.000010 0.000010 0.000010 0.000010 0.000010 0.000010 0.000010 0.000010 0.000010 0.000010 0.000010 0.000010 0.000010 0.000010 0.000010 0.000010 0.000010 0.000010 0.000010 0.000010 0.000010 0.000010 0.000010 0.000010 0.000010 0.000010 0.000010 0.000010 0.000010 0.000010 0.000010 0.000010 0.999590 0.000010 0.000010
0.000010 0.000010 0.000010 0.000010 0.000010 0.000010 0.000010 0.000010 0.000010 0.000010 0.000010 0.000010 0.000010 0.000010 0.000010 0.000010 0.000010 0.000010 0.000010 0.000010 0.000010 0.000010 0.000010 0.000010 0.000010 0.000010 0.000010 0.000010 0.000010 0.000010 0.000010 0.000010 0.000010 0.000010 0.000010 0.000010 0.000010 0.000010 0.000010 0.999590 0.000010 0.000010
0.000010 0.000010 0.000010 0.000010 0.000010 0.000010 0.000010 0.000010 0.000010 0.000010 0.000010 0.000010 0.171401 0.000010 0.000010 0.000010 0.000010 0.000010 0.025860 0.000010 0.000010 0.000010 0.000010 0.000010 0.000010 0.000010 0.000010 0.000010 0.000010 0.000010 0.000010 0.000010 0.000010 0.000010 0.010757 0.000010 0.000010 0.000010 0.000010 0.791602 0.000010 0.000010
0.000010 0.000010 0.000010 0.000010 0.000010 0.000010 0.000010 0.000010 0.000010 0.000010 0.000010 0.000010 0.000010 0.000010 0.000010 0.000010 0.000010 0.000010 0.004884 0.000010 0.000010 0.000010 0.000010 0.000010 0.000010 0.000010 0.000010 0.000010 0.000010 0.000010 0.000010 0.000010 0.000010 0.000010 0.000010 0.000010 0.000010 0.000010 0.000010 0.994716 0.000010 0.000010
0.000010 0.000010 0.000010 0.000010 0.000010 0.000010 0.000010 0.000010 0.000010 0.000010 0.000010 0.000010 0.000010 0.000010 0.000010 0.000010 0.000010 0.000010 0.000010 0.000010 0.000010 0.000010 0.000010 0.000010 0.000010 0.000010 0.000010 0.000010 0.000010 0.000010 0.000010 0.000010 0.000010 0.000010 0.000010 0.000010 0.000010 0.000010 0.000010 0.999590 0.000010 0.000010
0.000010 0.000010 0.000010 0.000010 0.000010 0.000010 0.000010 0.000010 0.000010 0.000010 0.000010 0.000010 0.000010 0.000010 0.000010 0.000010 0.000010 0.000010 0.000010 0.000010 0.000010 0.000010 0.000010 0.000010 0.000010 0.000010 0.000010 0.000010 0.000010 0.000010 0.000010 0.000010 0.000010 0.000010 0.000010 0.000010 0.000010 0.000010 0.000010 0.999590 0.000010 0.000010
0.000010 0.000010 0.000010 0.000010 0.000010 0.000010 0.000010 0.000010 0.000010 0.000010 0.000010 0.000010 0.000010 0.000010 0.000010 0.000010 0.000010 0.000010 0.000010 0.000010 0.000010 0.000010 0.000010 0.000010 0.000010 0.000010 0.000010 0.000010 0.000010 0.000010 0.000010 0.000010 0.000010 0.000010 0.000010 0.000010 0.000010 0.000010 0.000010 0.999590 0.000010 0.000010
0.000010 0.000010 0.000010 0.000010 0.000010 0.000010 0.000010 0.000010 0.000010 0.000010 0.000010 0.000010 0.000010 0.000010 0.000010 0.000010 0.000010 0.000010 0.000010 0.000010 0.000010 0.000010 0.000010 0.000010 0.000010 0.000010 0.000010 0.000010 0.000010 0.000010 0.000010 0.000010 0.000010 0.000010 0.000010 0.000010 0.000010 0.000010 0.000010 0.999590 0.000010 0.000010
0.000010 0.000010 0.000010 0.000010 0.000010 0.000010 0.000010 0.000010 0.000010 0.000010 0.000010 0.000010 0.121763 0.000010 0.000010 0.000010 0.000010 0.000010 0.000010 0.000010 0.000010 0.000010 0.000010 0.000010 0.000010 0.000010 0.000010 0.000010 0.000010 0.000010 0.000010 0.000010 0.000010 0.000010 0.005522 0.000010 0.000010 0.000010 0.000010 0.872325 0.000010 0.000010
0.000010 0.000010 0.000010 0.000010 0.000010 0.000010 0.000010 0.000010 0.000010 0.000010 0.000010 0.000010 0.140218 0.000010 0.000010 0.000010 0.000010 0.000019 0.000010 0.000010 0.000010 0.000010 0.000010 0.000010 0.000010 0.000010 0.000010 0.000010 0.000010 0.000010 0.000010 0.000010 0.000010 0.000010 0.000010 0.000018 0.000010 0.000010 0.000010 0.859365 0.000010 0.000010
0.000010 0.000010 0.013926 0.000010 0.000010 0.002636 0.000010 0.000010 0.000010 0.000010 0.000010 0.000010 0.000010 0.000010 0.026049 0.000010 0.000010 0.000010 0.000010 0.000010 0.000010 0.000010 0.000010 0.031555 0.000010 0.000010 0.000010 0.000800 0.000010 0.000010 0.000010 0.000010 0.000010 0.000010 0.000010 0.000010 0.000010 0.000010 0.000010 0.924675 0.000010 0.000010
0.000010 0.000010 0.000010 0.000010 0.000010 0.000010 0.000010 0.000010 0.000010 0.000010 0.000010 0.000010 0.000010 0.000010 0.000010 0.000010 0.000010 0.000010 0.000010 0.000010 0.000010 0.000010 0.000010 0.000010 0.000010 0.000010 0.000010 0.000010 0.000010 0.000010 0.000010 0.000010 0.000010 0.000010 0.000010 0.000010 0.000010 0.000010 0.000010 0.999590 0.000010 0.000010
0.000010 0.000010 0.000010 0.000010 0.000010 0.005538 0.000010 0.000010 0.000010 0.000010 0.000010 0.000010 0.155092 0.000010 0.045838 0.000010 0.000010 0.000010 0.016398 0.000010 0.000010 0.000010 0.000010 0.012724 0.013709 0.000010 0.000010 0.000010 0.000010 0.000010 0.000010 0.000010 0.000010 0.000010 0.006129 0.000010 0.000010 0.000010 0.000010 0.744232 0.000010 0.000010
0.000010 0.000010 0.000010 0.000010 0.000010 0.000010 0.000010 0.000010 0.000010 0.000010 0.000010 0.000010 0.000010 0.000010 0.000010 0.000010 0.000010 0.000010 0.000010 0.000010 0.000010 0.000010 0.000010 0.000010 0.000010 0.000010 0.000010 0.000010 0.000010 0.000010 0.000010 0.000010 0.000010 0.000010 0.000010 0.000010 0.000010 0.000010 0.000010 0.999590 0.000010 0.000010
0.000010 0.000010 0.000010 0.000010 0.000010 0.000010 0.000010 0.000010 0.000010 0.000010 0.000010 0.000010 0.000010 0.000010 0.000010 0.000010 0.000010 0.000010 0.000010 0.000010 0.000010 0.000010 0.000010 0.000010 0.000010 0.000010 0.000010 0.000010 0.000010 0.000010 0.000010 0.000010 0.000010 0.000010 0.000010 0.000010 0.000010 0.000010 0.000010 0.999590 0.000010 0.000010
0.000010 0.000010 0.000010 0.000010 0.000010 0.000010 0.000010 0.000010 0.000010 0.000010 0.000010 0.000010 0.000010 0.000010 0.000010 0.000010 0.000010 0.000010 0.000010 0.000010 0.000010 0.000010 0.000010 0.000010 0.000010 0.000010 0.000010 0.000010 0.000010 0.000010 0.000010 0.000010 0.000010 0.000010 0.000010 0.000010 0.000010 0.000010 0.000010 0.999590 0.000010 0.000010
0.007381 0.051326 0.000010 0.000010 0.000010 0.000010 0.000010 0.000010 0.000010 0.000010 0.011810 0.000010 0.048186 0.000010 0.000010 0.019656 0.000153 0.000010 0.068123 0.000010 0.007257 0.012742 0.000010 0.000010 0.000010 0.000010 0.005202 0.000010 0.006690 0.000010 0.000268 0.000010 0.000010 0.000010 0.023981 0.699087 0.000010 0.000010 0.025437 0.012439 0.000010 0.000010
0.044940 0.005217 0.000010 0.000010 0.000010 0.000010 0.000010 0.000010 0.000010 0.005896 0.000010 0.000010 0.003534 0.000010 0.000010 0.000010 0.000010 0.000010 0.067571 0.000010 0.000010 0.000010 0.000010 0.000010 0.000010 0.000010 0.000010 0.000010 0.000010 0.000010 0.000010 0.000010 0.000010 0.000010 0.003858 0.799590 0.000010 0.000010 0.062093 0.000010 0.000010 0.006971
0.000010 0.000010 0.000010 0.000010 0.000010 0.000010 0.000010 0.000010 0.000010 0.000010 0.000010 0.000010 0.000010 0.000010 0.000010 0.000010 0.000010 0.000010 0.000010 0.000010 0.000010 0.000010 0.000010 0.000010 0.000010 0.000010 0.000010 0.000010 0.000010 0.000010 0.000010 0.000010 0.000010 0.000010 0.000010 0.999590 0.000010 0.000010 0.000010 0.000010 0.000010 0.000010
0.000010 0.000010 0.000010 0.000010 0.000010 0.000010 0.000010 0.000010 0.000010 0.000010 0.000010 0.000010 0.000010 0.000010 0.000010 0.000010 0.000010 0.000010 0.000010 0.000010 0.000010 0.000010 0.000010 0.000010 0.000010 0.000010 0.000010 0.000010 0.000010 0.000010 0.000010 0.000010 0.000010 0.000010 0.000010 0.999590 0.000010 0.000010 0.000010 0.000010 0.000010 0.000010
0.028654 0.013911 0.000010 0.000010 0.000010 0.000010 0.000010 0.000010 0.000010 0.013477 0.000010 0.000010 0.009094 0.000010 0.000010 0.020231 0.009614 0.000010 0.042838 0.000010 0.000010 0.000010 0.000010 0.000010 0.000010 0.000010 0.000010 0.000010 0.002369 0.000010 0.000010 0.000010 0.000010 0.000010 0.030304 0.821967 0.000010 0.000010 0.007230 0.000010 0.000010 0.000010
0.147666 0.012585 0.000010 0.000010 0.027694 0.000010 0.000010 0.010847 0.000010 0.000010 0.000010 0.000010 0.038526 0.000010 0.000010 0.015210 0.000010 0.000010 0.040746 0.000010 0.000010 0.000010 0.000010 0.000010 0.000010 0.000010 0.002258 0.000010 0.000010 0.000010 0.000010 0.000010 0.042845 0.000010 0.010773 0.569135 0.000010 0.000010 0.060550 0.014161 0.000010 0.006724
0.125967 0.000010 0.000010 0.006337 0.000010 0.000010 0.000010 0.016618 0.000010 0.000010 0.000010 0.014653 0.009258 0.000010 0.000010 0.000010 0.000010 0.000010 0.010067 0.000010 0.000010 0.000010 0.000010 0.000010 0.000010 0.000010 0.018287 0.000010 0.002765 0.000010 0.012643 0.000010 0.020704 0.000010 0.002880 0.639004 0.000010 0.000010 0.120526 0.000010 0.000010 0.000010
0.000010 0.000010 0.000010 0.000010 0.000010 0.000010 0.000010 0.000010 0.000010 0.000010 0.000010 0.000010 0.000010 0.000010 0.000010 0.000010 0.000010 0.000010 0.000010 0.000010 0.000010 0.000010 0.000010 0.000010 0.000010 0.000010 0.000010 0.000010 0.000010 0.000010 0.000010 0.000010 0.000010 0.000010 0.000010 0.999590 0.000010 0.000010 0.000010 0.000010 0.000010 0.000010
0.000010 0.000010 0.000010 0.000010 0.000010 0.000010 0.000010 0.000010 0.000010 0.000010 0.000010 0.000010 0.000010 0.000010 0.000010 0.000010 0.000010 0.000010 0.000010 0.000010 0.000010 0.000010 0.000010 0.000010 0.000010 0.000010 0.000010 0.000010 0.000010 0.000010 0.000010 0.000010 0.000010 0.000010 0.000010 0.999590 0.000010 0.000010 0.000010 0.000010 0.000010 0.000010
0.000010 0.000010 0.000010 0.000010 0.000010 0.000010 0.000010 0.000010 0.000010 0.000010 0.000010 0.000010 0.000010 0.000010 0.000010 0.000010 0.000010 0.000010 0.026026 0.000010 0.000010 0.000010 0.000010 0.000010 0.000010 0.000010 0.000010 0.000010 0.000010 0.000010 0.000010 0.000010 0.000010 0.000010 0.016598 0.956986 0.000010 0.000010 0.000010 0.000010 0.000010 0.000010
0.004469 0.037644 0.000010 0.000010 0.000010 0.000010 0.000010 0.002195 0.000010 0.000010 0.000010 0.000010 0.042138 0.000010 0.000010 0.021364 0.000010 0.000010 0.063301 0.000010 0.005496 0.025082 0.000010 0.000010 0.000010 0.000010 0.000010 0.000010 0.031340 0.000010 0.000010 0.000010 0.000010 0.000010 0.040251 0.716528 0.000010 0.002003 0.005791 0.000010 0.000010 0.002118
0.084325 0.000010 0.000010 0.000010 0.000010 0.000010 0.000010 0.000010 0.000010 0.000010 0.000010 0.000010 0.000010 0.000010 0.000010 0.000010 0.000010 0.000010 0.034145 0.000010 0.000010 0.000010 0.000010 0.000010 0.000010 0.000010 0.006795 0.000010 0.000010 0.000010 0.021062 0.000010 0.033078 0.000010 0.002156 0.793801 0.000010 0.000010 0.006844 0.000010 0.000010 0.017464
0.000010 0.000010 0.000010 0.000010 0.000010 0.000010 0.000010 0.000010 0.000010 0.000010 0.000010 0.000010 0.000010 0.000010 0.000010 0.000010 0.000010 0.000010 0.000010 0.000010 0.000010 0.000010 0.000010 0.000010 0.000010 0.000010 0.000010 0.000010 0.000010 0.000010 0.000010 0.000010 0.000010 0.000010 0.000010 0.999590 0.000010 0.000010 0.000010 0.000010 0.000010 0.000010
0.000010 0.000010 0.000010 0.000010 0.000010 0.000010 0.000010 0.000010 0.000010 0.000010 0.000010 0.000010 0.000010 0.000010 0.000010 0.000010 0.000010 0.000010 0.000010 0.000010 0.000010 0.000010 0.000010 0.000010 0.000010 0.000010 0.000010 0.000010 0.000010 0.000010 0.000010 0.000010 0.000010 0.000010 0.000010 0.999590 0.000010 0.000010 0.000010 0.000010 0.000010 0.000010
0.136153 0.013504 0.000010 0.000010 0.003915 0.000010 0.000010 0.000949 0.000010 0.002039 0.000010 0.000010 0.030722 0.000010 0.000010 0.000010 0.000010 0.000010 0.025909 0.000010 0.000010 0.000010 0.000010 0.000010 0.000010 0.000010 0.027516 0.000010 0.000010 0.000010 0.000010 0.000010 0.031585 0.000010 0.000010 0.654064 0.000010 0.006979 0.066367 0.000010 0.000010 0.000010
0.115792 0.000010 0.000010 0.000010 0.000010 0.000010 0.000010 0.009403 0.000010 0.000010 0.000010 0.000010 0.003221 0.000010 0.000010 0.000010 0.000010 0.000010 0.003454 0.000010 0.003566 0.000010 0.000010 0.000010 0.000010 0.000010 0.002263 0.000010 0.000010 0.000010 0.022721 0.000010 0.009697 0.000010 0.000010 0.778607 0.000010 0.000010 0.046792 0.002709 0.000010 0.001475
0.000010 0.000010 0.000010 0.000010 0.000010 0.000010 0.000010 0.000010 0.000010 0.000010 0.000010 0.000010 0.000010 0.000010 0.000010 0.000010 0.000010 0.000010 0.000010 0.000010 0.000010 0.000010 0.000010 0.000010 0.000010 0.000010 0.000010 0.000010 0.000010 0.000010 0.000010 0.000010 0.000010 0.000010 0.000010 0.999590 0.000010 0.000010 0.000010 0.000010 0.000010 0.000010
0.000010 0.000010 0.000010 0.000010 0.000010 0.000010 0.000010 0.000010 0.000010 0.000010 0.000010 0.000010 0.000010 0.000010 0.000010 0.000010 0.000010 0.000010 0.000010 0.000010 0.000010 0.000010 0.000010 0.000010 0.000010 0.000010 0.000010 0.000010 0.000010 0.000010 0.000010 0.000010 0.000010 0.000010 0.000010 0.999590 0.000010 0.000010 0.000010 0.000010 0.000010 0.000010
0.083837 0.035335 0.000010 0.001172 0.024427 0.000010 0.000010 0.000700 0.000010 0.000010 0.000010 0.015969 0.032482 0.000010 0.000010 0.050281 0.000010 0.000010 0.121056 0.000010 0.000694 0.000010 0.000010 0.000010 0.000010 0.000010 0.019040 0.000010 0.000010 0.000010 0.000010 0.000010 0.023916 0.000010 0.024812 0.514591 0.000010 0.000010 0.030327 0.009081 0.000010 0.012031
0.000010 0.000010 0.000010 0.023693 0.000013 0.000010 0.000010 0.000010 0.000010 0.000010 0.010547 0.000010 0.000010 0.000010 0.000010 0.019808 0.000010 0.000010 0.002084 0.000010 0.000010 0.000010 0.000010 0.000010 0.000010 0.000010 0.013714 0.000010 0.000010 0.000010 0.000010 0.000010 0.000010 0.000010 0.000010 0.000010 0.000010 0.002585 0.912986 0.000010 0.000010 0.014241
0.000010 0.000010 0.000010 0.000010 0.000010 0.000010 0.000010 0.000010 0.000010 0.000010 0.000010 0.000010 0.000010 0.000010 0.000010 0.000010 0.000010 0.000010 0.014944 0.000010 0.000010 0.000010 0.000010 0.000010 0.000010 0.000010 0.000010 0.000010 0.000010 0.000010 0.000010 0.000010 0.000010 0.000010 0.000010 0.000010 0.000010 0.000010 0.984656 0.000010 0.000010 0.000010
0.012676 0.000010 0.000010 0.011119 0.008879 0.000010 0.000010 0.026780 0.000010 0.000010 0.017303 0.000010 0.004605 0.000010 0.000010 0.000010 0.002798 0.000010 0.000010 0.000010 0.003029 0.000010 0.003744 0.000010 0.000010 0.000010 0.000010 0.000010 0.000010 0.000010 0.000010 0.000010 0.000010 0.000010 0.000010 0.002617 0.000010 0.018532 0.887619 0.000010 0.000010 0.000010
0.001699 0.000010 0.000010 0.016571 0.038123 0.000010 0.000010 0.032212 0.000010 0.000010 0.000010 0.000010 0.000010 0.000010 0.000010 0.000010 0.000010 0.000010 0.001367 0.000010 0.010022 0.000010 0.000010 0.000010 0.000010 0.000010 0.000010 0.000010 0.000010 0.000010 0.019961 0.000010 0.000010 0.000010 0.012875 0.000010 0.000010 0.000010 0.866840 0.000010 0.000010 0.000010
0.000010 0.000010 0.000010 0.000010 0.000010 0.000010 0.000010 0.000010 0.000010 0.000010 0.000010 0.000010 0.000010 0.000010 0.000010 0.000010 0.000010 0.000010 0.000010 0.000010 0.000010 0.000010 0.000010 0.000010 0.000010 0.000010 0.000010 0.000010 0.000010 0.000010 0.000010 0.000010 0.000010 0.000010 0.001579 0.000010 0.000010 0.000010 0.998021 0.000010 0.000010 0.000010
0.000010 0.000010 0.000010 0.000010 0.000010 0.000010 0.000010 0.000010 0.000010 0.000010 0.000010 0.000010 0.000010 0.000010 0.000010 0.000010 0.000010 0.000010 0.000010 0.000010 0.000010 0.000010 0.000010 0.000010 0.000010 0.000010 0.000010 0.000010 0.000010 0.000010 0.000010 0.000010 0.000010 0.000010 0.000010 0.000010 0.000010 0.000010 0.999590 0.000010 0.000010 0.000010
0.000010 0.000010 0.000010 0.000010 0.000010 0.000010 0.000010 0.000010 0.000010 0.000010 0.000010 0.000010 0.000010 0.000010 0.000010 0.000010 0.000010 0.000010 0.000010 0.000010 0.000010 0.000010 0.000010 0.000010 0.000010 0.000010 0.000010 0.000010 0.000010 0.000010 0.000010 0.000010 0.000010 0.000010 0.000010 0.000010 0.000010 0.000010 0.999590 0.000010 0.000010 0.000010
0.000010 0.000010 0.000010 0.000010 0.000010 0.000010 0.000010 0.000010 0.000010 0.000010 0.000010 0.000010 0.000010 0.000010 0.000010 0.000010 0.000010 0.000010 0.000010 0.000010 0.000010 0.000010 0.000010 0.000010 0.000010 0.000010 0.000010 0.000010 0.000010 0.000010 0.000010 0.000010 0.000010 0.000010 0.000010 0.000010 0.000010 0.000010 0.999590 0.000010 0.000010 0.000010
0.000010 0.000010 0.000010 0.000010 0.000010 0.000010 0.000010 0.001243 0.000010 0.000010 0.000010 0.000010 0.000010 0.000010 0.000010 0.000010 0.000010 0.000010 0.000010 0.000010 0.006035 0.000010 0.000010 0.000010 0.000010 0.000010 0.005206 0.000010 0.000010 0.000010 0.000010 0.000010 0.000010 0.000010 0.000010 0.000010 0.000010 0.000010 0.987136 0.000010 0.000010 0.000010
0.000010 0.000010 0.000010 0.000010 0.000010 0.000010 0.000010 0.000010 0.000010 0.000010 0.000010 0.000010 0.000010 0.000010 0.000010 0.000010 0.000010 0.000010 0.000010 0.000010 0.000010 0.000010 0.000010 0.000010 0.000010 0.000010 0.000010 0.000010 0.000010 0.000010 0.000010 0.000010 0.000010 0.000010 0.000010 0.000010 0.000010 0.000010 0.999590 0.000010 0.000010 0.000010
0.000010 0.000010 0.000010 0.006406 0.000010 0.000010 0.000010 0.000024 0.000010 0.000010 0.000010 0.007076 0.000010 0.000010 0.000010 0.001888 0.011662 0.000010 0.000010 0.000010 0.001092 0.005519 0.008602 0.000010 0.000010 0.000010 0.025274 0.000010 0.000010 0.000010 0.003512 0.000010 0.000010 0.000010 0.000010 0.000010 0.000010 0.000010 0.928349 0.000010 0.000010 0.000296
0.001654 0.000010 0.000010 0.000010 0.000010 0.000010 0.000010 0.000010 0.000010 0.000010 0.000010 0.000010 0.000010 0.000010 0.000010 0.000010 0.000010 0.000010 0.000010 0.000010 0.000010 0.000719 0.000010 0.000010 0.000010 0.000010 0.000010 0.000010 0.000010 0.000010 0.012027 0.000010 0.011400 0.000010 0.013629 0.000010 0.000010 0.007103 0.953119 0.000010 0.000010 0.000010
[truncated: 128,143 more chars]
