# Supplementary material for: Genetic analysis of Thai cattle reveals a Southeast Asian indicine ancestry
Source: PeerJ. 2015 Oct 27;3:e1318. doi: 10.7717/peerj.1318 (PMC4627918; doi:10.7717/peerj.1318)
Supplement: Dataset S2 — The Q values inferred by ADMIXTURE for each modeled K are shown for each individual, which are labeled according to breed information. The data are organized into three folders, each of which represents the ADMIXTURE experiments described in Fig. S5. [file peerj-03-1318-s007.zip › SupplementDataS7/1397breeds/43.Q]

0.000010 0.012557 0.000010 0.000010 0.000010 0.000010 0.000010 0.013014 0.000010 0.000010 0.000010 0.000010 0.000010 0.000010 0.000010 0.000010 0.000010 0.000010 0.000010 0.000010 0.011638 0.000010 0.013958 0.000010 0.000010 0.002629 0.000010 0.000010 0.000010 0.000010 0.000010 0.000010 0.030477 0.911696 0.000171 0.000010 0.000010 0.000010 0.000010 0.003520 0.000010 0.000010 0.000010
0.000010 0.014430 0.000010 0.000010 0.000010 0.000010 0.000010 0.000010 0.000010 0.000010 0.004680 0.000010 0.000010 0.000010 0.000010 0.017982 0.000010 0.000010 0.000010 0.000010 0.000010 0.000010 0.000010 0.000010 0.000010 0.000010 0.000010 0.000010 0.000010 0.000010 0.000010 0.000010 0.036504 0.899645 0.003893 0.000010 0.000010 0.000010 0.000010 0.000010 0.000010 0.000010 0.022505
0.000010 0.000010 0.000010 0.000010 0.000010 0.000010 0.000010 0.000010 0.000010 0.000010 0.000010 0.000010 0.000010 0.000010 0.000010 0.000010 0.000010 0.000010 0.000010 0.000010 0.000010 0.000010 0.000010 0.008967 0.000010 0.000010 0.000010 0.000010 0.000010 0.000010 0.000010 0.000010 0.025895 0.930656 0.016730 0.000010 0.000010 0.000010 0.000010 0.016832 0.000551 0.000010 0.000010
0.000010 0.000010 0.000010 0.000010 0.018733 0.000010 0.000010 0.000010 0.000010 0.000963 0.000010 0.000010 0.000010 0.000010 0.000010 0.000010 0.000010 0.000010 0.000010 0.000010 0.000010 0.000010 0.000010 0.000010 0.000010 0.000010 0.000010 0.000010 0.000010 0.000010 0.000010 0.000010 0.000010 0.979904 0.000010 0.000010 0.000010 0.000010 0.000010 0.000010 0.000010 0.000010 0.000010
0.000010 0.009770 0.000010 0.000010 0.000010 0.000010 0.000010 0.000010 0.000010 0.012191 0.000010 0.000010 0.000010 0.000010 0.000010 0.011669 0.000010 0.000010 0.000010 0.000010 0.000010 0.000010 0.009398 0.000010 0.000010 0.000010 0.000010 0.000010 0.000010 0.000010 0.000010 0.000010 0.000010 0.915682 0.000010 0.002711 0.000010 0.000010 0.000010 0.038219 0.000010 0.000010 0.000010
0.000010 0.000010 0.000010 0.000010 0.000010 0.000010 0.000010 0.000010 0.000010 0.009725 0.000010 0.000010 0.000010 0.000010 0.000010 0.000010 0.000010 0.000010 0.000010 0.000010 0.000010 0.000010 0.000010 0.000010 0.000010 0.000010 0.000010 0.000010 0.000010 0.000010 0.000010 0.000010 0.020183 0.969693 0.000010 0.000010 0.000010 0.000010 0.000010 0.000010 0.000010 0.000010 0.000010
0.000010 0.000010 0.000010 0.000010 0.000010 0.000010 0.000010 0.000010 0.002167 0.000010 0.000010 0.000010 0.000010 0.000010 0.000010 0.000010 0.005951 0.000010 0.000010 0.000010 0.000010 0.000010 0.000010 0.000010 0.000010 0.000010 0.000010 0.000010 0.000010 0.000010 0.000010 0.000010 0.002087 0.989405 0.000010 0.000010 0.000010 0.000010 0.000010 0.000010 0.000010 0.000010 0.000010
0.000010 0.000010 0.000010 0.000010 0.000010 0.000010 0.000010 0.000010 0.000010 0.000010 0.000010 0.000010 0.000010 0.000010 0.000010 0.000010 0.000010 0.000010 0.000010 0.000010 0.000010 0.000010 0.000010 0.000010 0.000010 0.000010 0.000010 0.000010 0.000010 0.000010 0.000010 0.000010 0.000010 0.999580 0.000010 0.000010 0.000010 0.000010 0.000010 0.000010 0.000010 0.000010 0.000010
0.000010 0.000010 0.003994 0.000010 0.000010 0.000010 0.000010 0.000010 0.000010 0.012929 0.006952 0.000010 0.000010 0.000010 0.000010 0.000010 0.000010 0.000010 0.000010 0.000010 0.000010 0.000010 0.000010 0.000010 0.000010 0.000010 0.000010 0.013804 0.000010 0.000010 0.000010 0.000010 0.045446 0.904110 0.008620 0.002103 0.000010 0.000010 0.000010 0.001701 0.000010 0.000010 0.000010
0.000010 0.000010 0.007158 0.000010 0.000010 0.000010 0.000010 0.002115 0.000010 0.003233 0.000010 0.000010 0.000010 0.000010 0.000010 0.000707 0.019876 0.000010 0.000010 0.000010 0.013406 0.000010 0.000010 0.000010 0.000010 0.000010 0.000010 0.000010 0.000010 0.000010 0.000010 0.000010 0.000010 0.936986 0.000010 0.013922 0.000010 0.000010 0.002256 0.000010 0.000010 0.000010 0.000010
0.000010 0.001072 0.000010 0.000010 0.000010 0.000010 0.000010 0.011252 0.000010 0.000010 0.000010 0.000010 0.000010 0.000010 0.000010 0.003193 0.003737 0.000010 0.000010 0.000010 0.000010 0.000010 0.000010 0.000010 0.000010 0.000010 0.000010 0.000010 0.000010 0.000010 0.000010 0.000010 0.014083 0.910415 0.016768 0.000010 0.000010 0.001771 0.000010 0.019451 0.017929 0.000010 0.000010
0.000010 0.000010 0.000010 0.000010 0.000010 0.000010 0.000010 0.000010 0.000010 0.000010 0.000010 0.000010 0.000010 0.000010 0.000010 0.000010 0.000010 0.000010 0.000010 0.000010 0.000010 0.000010 0.000010 0.000010 0.000010 0.000010 0.000010 0.000010 0.000010 0.000010 0.000010 0.000010 0.000010 0.999580 0.000010 0.000010 0.000010 0.000010 0.000010 0.000010 0.000010 0.000010 0.000010
0.000010 0.000010 0.007933 0.000010 0.000010 0.000010 0.000010 0.004639 0.000010 0.007832 0.000010 0.000010 0.000010 0.000010 0.000010 0.000010 0.000010 0.000010 0.000010 0.000010 0.001109 0.000010 0.000010 0.000010 0.000010 0.000010 0.000010 0.000010 0.000181 0.000010 0.000010 0.008945 0.002202 0.966810 0.000010 0.000010 0.000010 0.000010 0.000010 0.000010 0.000010 0.000010 0.000010
0.000010 0.006615 0.000010 0.000010 0.000010 0.000010 0.000010 0.009829 0.000010 0.000010 0.000010 0.000010 0.000010 0.000010 0.000010 0.020560 0.000010 0.000010 0.000010 0.000010 0.000010 0.000010 0.000010 0.016783 0.000010 0.001561 0.000010 0.000010 0.000010 0.000010 0.000010 0.000010 0.022724 0.921345 0.000010 0.000234 0.000010 0.000010 0.000010 0.000010 0.000010 0.000010 0.000010
0.000010 0.000010 0.000010 0.000010 0.000010 0.000010 0.000010 0.000010 0.000010 0.000010 0.008687 0.000010 0.000010 0.000010 0.000010 0.013570 0.002481 0.000010 0.000010 0.000010 0.000010 0.000010 0.000010 0.022839 0.000010 0.012182 0.000010 0.000010 0.000010 0.000010 0.000010 0.000010 0.004387 0.881677 0.003738 0.009618 0.000010 0.000010 0.000010 0.000010 0.040490 0.000010 0.000010
0.000010 0.000876 0.000010 0.000010 0.000010 0.000010 0.000010 0.000010 0.000010 0.000010 0.000010 0.000010 0.000010 0.000010 0.000010 0.000010 0.000010 0.000010 0.000010 0.000010 0.000010 0.000010 0.000010 0.000010 0.000010 0.000010 0.000010 0.000010 0.000010 0.000010 0.000010 0.000010 0.000010 0.998714 0.000010 0.000010 0.000010 0.000010 0.000010 0.000010 0.000010 0.000010 0.000010
0.000010 0.000010 0.000010 0.000010 0.000010 0.000010 0.000010 0.000010 0.000010 0.000010 0.000010 0.000010 0.000010 0.000010 0.000010 0.000010 0.000010 0.000010 0.000010 0.000010 0.000010 0.000010 0.000010 0.000010 0.000010 0.000010 0.000010 0.000010 0.000010 0.000010 0.005871 0.000010 0.033006 0.960723 0.000010 0.000010 0.000010 0.000010 0.000010 0.000010 0.000010 0.000010 0.000010
0.000010 0.012003 0.000010 0.000010 0.000010 0.000010 0.000010 0.000010 0.000010 0.000010 0.000010 0.000010 0.000010 0.000010 0.000010 0.000010 0.000010 0.000010 0.000010 0.000010 0.000010 0.000010 0.000010 0.022374 0.000010 0.000010 0.000010 0.000010 0.000010 0.000010 0.000010 0.000010 0.023351 0.937202 0.000010 0.000010 0.000010 0.000010 0.000010 0.004691 0.000010 0.000010 0.000010
0.000010 0.020361 0.000010 0.000010 0.000010 0.000010 0.000010 0.000010 0.000010 0.000010 0.000010 0.000010 0.000010 0.000010 0.000010 0.000010 0.000010 0.000010 0.000010 0.000010 0.007125 0.000010 0.000010 0.000010 0.000010 0.000010 0.000010 0.000010 0.000010 0.000010 0.000010 0.000010 0.053508 0.904666 0.000010 0.000010 0.000010 0.000010 0.000010 0.008750 0.005220 0.000010 0.000010
0.000010 0.000355 0.000010 0.000010 0.002383 0.000010 0.000010 0.000010 0.000010 0.000010 0.000010 0.000010 0.000010 0.000010 0.006992 0.000010 0.000010 0.000010 0.000010 0.000010 0.013253 0.000010 0.000010 0.010583 0.000010 0.000010 0.000010 0.000010 0.000010 0.000010 0.000010 0.000010 0.000010 0.966063 0.000010 0.000010 0.000010 0.000010 0.000010 0.000010 0.000010 0.000010 0.000010
0.000010 0.000010 0.000010 0.000010 0.000010 0.000010 0.000010 0.000010 0.000010 0.000010 0.000010 0.000010 0.000010 0.000010 0.000010 0.000010 0.000010 0.000010 0.000010 0.000010 0.000010 0.000010 0.000010 0.000010 0.000010 0.000010 0.000010 0.000010 0.000010 0.000010 0.000010 0.000010 0.000010 0.000010 0.000010 0.000010 0.000010 0.000010 0.999580 0.000010 0.000010 0.000010 0.000010
0.000010 0.011770 0.002027 0.000010 0.000010 0.000010 0.000010 0.000010 0.000010 0.000010 0.002158 0.000010 0.000010 0.000010 0.000010 0.000010 0.001309 0.000010 0.000010 0.000010 0.000010 0.000010 0.000780 0.000010 0.000010 0.000010 0.000010 0.000010 0.000010 0.000010 0.000010 0.000010 0.048737 0.000010 0.017675 0.000208 0.000010 0.000010 0.914996 0.000010 0.000010 0.000010 0.000010
0.000010 0.000010 0.000010 0.000010 0.000010 0.000010 0.000010 0.000010 0.000010 0.000010 0.000010 0.000010 0.000010 0.000010 0.000010 0.000010 0.000010 0.000010 0.000010 0.000010 0.000010 0.000010 0.000010 0.000010 0.000010 0.000010 0.000010 0.000010 0.000010 0.000010 0.000010 0.000010 0.000010 0.000010 0.000010 0.000010 0.000010 0.000010 0.999580 0.000010 0.000010 0.000010 0.000010
0.000010 0.006239 0.000010 0.000010 0.010755 0.000010 0.000010 0.000010 0.000010 0.000010 0.000010 0.000010 0.000010 0.000010 0.000010 0.000010 0.000010 0.000010 0.000010 0.000010 0.000010 0.000010 0.000010 0.000010 0.000010 0.000010 0.000010 0.000010 0.000010 0.000010 0.000010 0.000010 0.000010 0.008687 0.000010 0.000010 0.000010 0.000010 0.973929 0.000010 0.000010 0.000010 0.000010
0.000010 0.000010 0.000010 0.000010 0.001318 0.000010 0.000010 0.000010 0.000010 0.000010 0.000010 0.000010 0.000010 0.000010 0.000010 0.000010 0.000010 0.000010 0.000010 0.000010 0.000010 0.000010 0.000010 0.000010 0.000010 0.000010 0.000010 0.000010 0.000010 0.000010 0.000010 0.000010 0.008735 0.000010 0.000010 0.000079 0.000010 0.000010 0.989479 0.000010 0.000010 0.000010 0.000010
0.000010 0.000010 0.000010 0.000010 0.004617 0.000010 0.000010 0.000010 0.000010 0.003047 0.000010 0.000010 0.000010 0.000010 0.000010 0.013993 0.000010 0.000010 0.000010 0.000010 0.000010 0.000010 0.000010 0.000010 0.000010 0.000010 0.000010 0.000010 0.000010 0.000010 0.000010 0.000010 0.002554 0.000010 0.000010 0.002043 0.000010 0.000010 0.973376 0.000010 0.000010 0.000010 0.000010
0.000010 0.000010 0.000010 0.000010 0.000010 0.000010 0.000010 0.000010 0.000010 0.000010 0.000010 0.000010 0.000010 0.000010 0.000010 0.000010 0.000010 0.000010 0.000010 0.000010 0.000010 0.000010 0.000010 0.000010 0.000010 0.000010 0.000010 0.000010 0.000010 0.000010 0.000010 0.000010 0.000010 0.000010 0.000010 0.000010 0.000010 0.000010 0.999580 0.000010 0.000010 0.000010 0.000010
0.000010 0.000010 0.000010 0.000010 0.000010 0.000010 0.000010 0.000010 0.000010 0.000010 0.000010 0.000010 0.000010 0.000010 0.000010 0.000010 0.000010 0.000010 0.000010 0.000010 0.000010 0.000010 0.000010 0.000010 0.000010 0.000010 0.000010 0.000010 0.000010 0.000010 0.000010 0.000010 0.000010 0.000010 0.000010 0.000010 0.000010 0.000010 0.999580 0.000010 0.000010 0.000010 0.000010
0.000010 0.000010 0.000010 0.000010 0.000010 0.000010 0.000010 0.000010 0.000010 0.000010 0.000010 0.000010 0.000010 0.000010 0.000010 0.000010 0.000010 0.000010 0.000010 0.000010 0.000010 0.000010 0.000010 0.000010 0.000010 0.000010 0.000010 0.000010 0.000010 0.000010 0.000010 0.000010 0.000010 0.000010 0.000010 0.000010 0.000010 0.000010 0.999580 0.000010 0.000010 0.000010 0.000010
0.000010 0.000010 0.000010 0.000010 0.000010 0.000010 0.000010 0.000010 0.000010 0.000010 0.000010 0.000010 0.000010 0.000010 0.000010 0.000010 0.000010 0.000010 0.000010 0.000010 0.000010 0.000010 0.000010 0.000010 0.000010 0.000010 0.000010 0.000010 0.000010 0.000010 0.000010 0.000010 0.000010 0.000010 0.000010 0.000010 0.000010 0.000010 0.999580 0.000010 0.000010 0.000010 0.000010
0.000010 0.000010 0.000010 0.000010 0.000010 0.000010 0.000010 0.000010 0.000010 0.000010 0.000010 0.000010 0.000010 0.000010 0.000010 0.016315 0.000010 0.000010 0.000010 0.000010 0.000010 0.000010 0.000010 0.012594 0.000010 0.000010 0.000010 0.001324 0.000010 0.000010 0.000010 0.000010 0.000010 0.000010 0.000010 0.000010 0.000010 0.000541 0.951975 0.016881 0.000010 0.000010 0.000010
0.000010 0.010607 0.000010 0.000010 0.025342 0.000010 0.000010 0.000010 0.000010 0.000010 0.000563 0.000010 0.000010 0.000010 0.040475 0.004973 0.000010 0.005853 0.000010 0.000010 0.031537 0.000010 0.000010 0.000010 0.000010 0.000010 0.000010 0.000010 0.000010 0.004377 0.000010 0.000010 0.030670 0.000010 0.000010 0.000010 0.000010 0.000010 0.824317 0.020966 0.000010 0.000010 0.000010
0.000010 0.022027 0.000010 0.000010 0.000010 0.000010 0.000010 0.000302 0.000010 0.004858 0.000010 0.000010 0.000010 0.000010 0.006977 0.000010 0.000010 0.033150 0.000010 0.000010 0.007830 0.000010 0.002709 0.000010 0.000010 0.000010 0.000010 0.000010 0.000010 0.000010 0.000010 0.000010 0.004371 0.000010 0.010745 0.000010 0.000010 0.000010 0.888609 0.000010 0.000010 0.000010 0.018101
0.000010 0.000010 0.000010 0.000010 0.000010 0.000010 0.000010 0.000010 0.000010 0.000010 0.000010 0.000010 0.000010 0.000010 0.000010 0.011216 0.000010 0.001311 0.000010 0.000010 0.008781 0.000010 0.014020 0.000010 0.000010 0.000010 0.000010 0.000010 0.000010 0.000010 0.010102 0.000010 0.036971 0.000010 0.006134 0.000010 0.000010 0.000010 0.897694 0.000010 0.013431 0.000010 0.000010
0.000010 0.000010 0.000010 0.000010 0.000010 0.000010 0.000010 0.000010 0.000010 0.000010 0.000010 0.000010 0.000010 0.000010 0.000010 0.000010 0.000010 0.000010 0.000010 0.000010 0.000010 0.000010 0.000010 0.000010 0.000010 0.000010 0.000010 0.000010 0.000010 0.000010 0.000010 0.000010 0.000010 0.000010 0.000010 0.000010 0.000010 0.000010 0.999580 0.000010 0.000010 0.000010 0.000010
0.000010 0.000010 0.000010 0.000010 0.000010 0.000010 0.000010 0.000010 0.000010 0.000010 0.000010 0.000010 0.000010 0.000010 0.000010 0.000010 0.000010 0.000010 0.000010 0.000010 0.000010 0.000010 0.000010 0.000010 0.000010 0.000010 0.000010 0.000010 0.000010 0.000010 0.000010 0.000010 0.000010 0.000010 0.000010 0.000010 0.000010 0.000010 0.999580 0.000010 0.000010 0.000010 0.000010
0.000010 0.015669 0.000010 0.000010 0.000010 0.000010 0.000010 0.000010 0.000010 0.000010 0.034036 0.000010 0.000010 0.000010 0.000010 0.000010 0.000010 0.000010 0.000010 0.000010 0.000010 0.000010 0.000010 0.000010 0.000010 0.000010 0.000010 0.000010 0.000010 0.000010 0.000010 0.000010 0.028801 0.030295 0.000908 0.000010 0.000010 0.000010 0.889921 0.000010 0.000010 0.000010 0.000010
0.000010 0.000010 0.000010 0.000010 0.000010 0.000010 0.000010 0.005176 0.000010 0.000010 0.000010 0.000010 0.000010 0.000010 0.000010 0.000010 0.000010 0.000010 0.000010 0.000010 0.000010 0.000010 0.000010 0.000010 0.000010 0.000010 0.000010 0.000010 0.000010 0.000010 0.000010 0.000010 0.000010 0.000010 0.000010 0.019637 0.000010 0.000010 0.974787 0.000010 0.000010 0.000010 0.000010
0.000010 0.000010 0.000010 0.000010 0.000010 0.000010 0.000010 0.000010 0.000010 0.000010 0.000010 0.000010 0.000010 0.000010 0.000010 0.000010 0.000010 0.000010 0.000010 0.000010 0.000010 0.000010 0.000010 0.000010 0.000010 0.000010 0.000010 0.000010 0.000010 0.000010 0.000010 0.000010 0.000010 0.000010 0.000010 0.000010 0.000010 0.000010 0.999580 0.000010 0.000010 0.000010 0.000010
0.000010 0.000010 0.000010 0.000010 0.000010 0.000010 0.000010 0.000010 0.000010 0.000010 0.000010 0.000010 0.000010 0.000010 0.000010 0.000010 0.000010 0.000010 0.000010 0.000010 0.000010 0.000010 0.000010 0.000010 0.000010 0.000010 0.000010 0.000010 0.000010 0.000010 0.000010 0.000010 0.000010 0.000010 0.000010 0.000010 0.000010 0.000010 0.999580 0.000010 0.000010 0.000010 0.000010
0.000010 0.000010 0.000010 0.000010 0.000010 0.000010 0.000010 0.044272 0.000010 0.015605 0.792058 0.000010 0.000010 0.000010 0.000010 0.029005 0.000010 0.013878 0.000010 0.000010 0.000010 0.000010 0.015536 0.002018 0.000010 0.007061 0.000010 0.000010 0.000010 0.000010 0.000010 0.004496 0.000010 0.000010 0.071359 0.002845 0.000010 0.001555 0.000010 0.000010 0.000010 0.000010 0.000010
0.000010 0.000010 0.000010 0.000010 0.019428 0.000010 0.000010 0.051167 0.000010 0.047516 0.674734 0.000010 0.000010 0.000010 0.012480 0.038137 0.000010 0.014908 0.000010 0.000010 0.017599 0.000010 0.003204 0.002166 0.000010 0.008941 0.000010 0.000015 0.006638 0.000010 0.000010 0.000010 0.000010 0.000010 0.054792 0.046134 0.000010 0.001871 0.000010 0.000010 0.000010 0.000010 0.000010
0.000010 0.000010 0.000010 0.000010 0.000010 0.000010 0.000010 0.058103 0.000010 0.002346 0.733923 0.000010 0.000010 0.000010 0.008363 0.016395 0.012481 0.028295 0.000010 0.000010 0.023744 0.000010 0.003854 0.000010 0.000010 0.000010 0.000010 0.000010 0.000010 0.000010 0.000010 0.000010 0.000010 0.000010 0.077940 0.019866 0.000010 0.009786 0.000010 0.000010 0.004382 0.000010 0.000231
0.000010 0.000010 0.000010 0.000010 0.000014 0.000010 0.000010 0.053949 0.000010 0.002204 0.722797 0.000010 0.000010 0.000175 0.056273 0.008181 0.000010 0.048874 0.000010 0.000010 0.000721 0.000010 0.008629 0.000010 0.000010 0.000010 0.000010 0.000010 0.001903 0.000010 0.000010 0.000010 0.000010 0.000010 0.071947 0.000010 0.000010 0.006455 0.000010 0.011669 0.000010 0.000010 0.005927
0.000010 0.000010 0.000010 0.000010 0.007699 0.000010 0.000010 0.054554 0.003454 0.022870 0.699088 0.000010 0.000010 0.000010 0.053772 0.016572 0.010391 0.000010 0.000010 0.000010 0.014524 0.000010 0.000010 0.000813 0.000010 0.002879 0.000010 0.001797 0.000010 0.000010 0.000824 0.000638 0.000010 0.000010 0.048894 0.042099 0.000010 0.018872 0.000010 0.000010 0.000010 0.000010 0.000010
0.000010 0.019991 0.000010 0.000010 0.006029 0.000010 0.000010 0.056748 0.000010 0.002150 0.748103 0.000010 0.000010 0.000010 0.019808 0.015924 0.000010 0.010155 0.000010 0.000010 0.019586 0.000010 0.005162 0.000010 0.000010 0.000290 0.000010 0.000010 0.000010 0.000010 0.000010 0.000010 0.000010 0.000010 0.063882 0.027244 0.000010 0.000306 0.000010 0.000010 0.004341 0.000010 0.000010
0.000010 0.000010 0.000010 0.000010 0.000010 0.000010 0.000010 0.032443 0.000010 0.006159 0.726143 0.000010 0.000010 0.000010 0.030695 0.032540 0.009913 0.023913 0.000010 0.000010 0.024614 0.000010 0.022852 0.000010 0.000010 0.011730 0.000010 0.000010 0.000010 0.000010 0.006110 0.000010 0.000010 0.000010 0.049086 0.000010 0.000010 0.023502 0.000010 0.000010 0.000010 0.000010 0.000010
0.000010 0.005076 0.000010 0.000010 0.000010 0.000010 0.000010 0.048304 0.000010 0.015280 0.699279 0.000010 0.000010 0.000010 0.038695 0.037838 0.010067 0.024971 0.000010 0.000010 0.000010 0.000010 0.005880 0.000010 0.000010 0.000010 0.000010 0.000010 0.012561 0.000052 0.000010 0.007959 0.000144 0.000010 0.052006 0.029306 0.000010 0.012312 0.000010 0.000010 0.000010 0.000010 0.000010
0.000010 0.000010 0.000010 0.000010 0.010866 0.000010 0.000010 0.021897 0.000010 0.023185 0.699309 0.000010 0.000010 0.000010 0.071970 0.018523 0.000010 0.023625 0.000010 0.000010 0.042071 0.000010 0.000010 0.000010 0.000010 0.000010 0.000010 0.000010 0.008429 0.000010 0.000010 0.000010 0.013912 0.000010 0.056727 0.002526 0.000010 0.006661 0.000010 0.000010 0.000010 0.000010 0.000010
0.000010 0.000010 0.000010 0.000010 0.000010 0.000010 0.000010 0.079419 0.000010 0.015217 0.751710 0.000010 0.000010 0.000010 0.024127 0.015239 0.000010 0.021130 0.000010 0.000010 0.029036 0.000010 0.000010 0.000010 0.000010 0.000010 0.000010 0.000010 0.000010 0.000010 0.000010 0.002927 0.000010 0.000010 0.040341 0.020523 0.000010 0.000010 0.000010 0.000010 0.000010 0.000010 0.000010
0.000010 0.010254 0.000010 0.000010 0.007134 0.000010 0.000010 0.035355 0.000010 0.020806 0.705136 0.000010 0.000010 0.000010 0.045856 0.011199 0.007864 0.034323 0.000010 0.000010 0.007805 0.000010 0.000010 0.000010 0.000010 0.010865 0.000010 0.000010 0.000010 0.000010 0.002442 0.000010 0.000010 0.000010 0.068883 0.031788 0.000010 0.000010 0.000010 0.000010 0.000010 0.000010 0.000010
0.000010 0.001829 0.000010 0.000010 0.043343 0.000010 0.000010 0.055977 0.000010 0.023531 0.715075 0.000010 0.000010 0.000010 0.003403 0.001202 0.000010 0.024136 0.000010 0.000010 0.033134 0.000010 0.000010 0.001784 0.000010 0.010426 0.000010 0.000010 0.019095 0.000010 0.000010 0.000010 0.000010 0.000010 0.017001 0.020116 0.000010 0.000010 0.000010 0.007982 0.005464 0.000010 0.016242
0.000010 0.000010 0.000010 0.000010 0.000010 0.000010 0.000010 0.040530 0.000010 0.013369 0.766880 0.000010 0.000010 0.000010 0.036513 0.036417 0.000010 0.012125 0.000010 0.000010 0.000010 0.000010 0.020167 0.000010 0.000010 0.008338 0.000010 0.000010 0.000010 0.000155 0.000010 0.004622 0.000010 0.000010 0.048282 0.012291 0.000010 0.000010 0.000010 0.000010 0.000010 0.000010 0.000010
0.000010 0.000010 0.000010 0.000010 0.019839 0.000010 0.000010 0.039083 0.000010 0.015081 0.694602 0.000010 0.000010 0.000010 0.035166 0.006772 0.004569 0.026320 0.000010 0.000010 0.050453 0.000010 0.011017 0.000010 0.000010 0.000010 0.000010 0.000010 0.013219 0.000010 0.000010 0.012401 0.000010 0.000010 0.046699 0.005253 0.000010 0.009081 0.000010 0.003717 0.006468 0.000010 0.000010
0.000010 0.003985 0.000010 0.000010 0.000010 0.000010 0.000010 0.069032 0.000010 0.027732 0.722097 0.000010 0.000010 0.000010 0.014629 0.000010 0.000010 0.014270 0.000010 0.000010 0.038953 0.000010 0.005910 0.004656 0.000010 0.000010 0.000010 0.000010 0.000010 0.000010 0.000010 0.000010 0.000010 0.000010 0.076033 0.022384 0.000010 0.000010 0.000010 0.000010 0.000010 0.000010 0.000010
0.000010 0.006634 0.000010 0.000010 0.000010 0.000010 0.000010 0.040655 0.000010 0.014997 0.690917 0.000010 0.000010 0.000010 0.046819 0.011545 0.000010 0.033380 0.000010 0.000010 0.034082 0.000010 0.003989 0.000010 0.000010 0.000318 0.000010 0.000010 0.000010 0.007148 0.000010 0.004596 0.000010 0.000010 0.080531 0.007524 0.000010 0.006032 0.000010 0.001930 0.000010 0.000010 0.008643
0.000010 0.000010 0.000010 0.000010 0.009091 0.005625 0.000010 0.054518 0.000010 0.023354 0.752166 0.000010 0.000010 0.000010 0.032269 0.009600 0.000010 0.000010 0.000010 0.000010 0.010776 0.000010 0.017527 0.000010 0.000492 0.004030 0.000010 0.000444 0.006983 0.000010 0.000010 0.000010 0.000010 0.000010 0.061381 0.000010 0.000010 0.005696 0.000010 0.005778 0.000010 0.000010 0.000010
0.000010 0.000010 0.000010 0.000010 0.000010 0.000010 0.000010 0.026474 0.014082 0.004358 0.801712 0.000010 0.000010 0.000010 0.000010 0.000010 0.000010 0.000010 0.000010 0.000010 0.037090 0.000010 0.013450 0.000010 0.000010 0.019344 0.000010 0.000010 0.000010 0.000010 0.004405 0.000010 0.014027 0.000010 0.031994 0.009095 0.000010 0.003666 0.000010 0.000010 0.020003 0.000010 0.000010
0.000010 0.000010 0.000010 0.000010 0.000457 0.000010 0.000010 0.074856 0.000010 0.000010 0.800883 0.000010 0.000010 0.000010 0.000010 0.015050 0.000010 0.006387 0.000010 0.000010 0.022822 0.000010 0.001259 0.000010 0.000010 0.008910 0.000010 0.000010 0.000010 0.000010 0.000010 0.000010 0.000010 0.000010 0.048425 0.020622 0.000010 0.000010 0.000010 0.000010 0.000010 0.000010 0.000010
0.000010 0.000010 0.000010 0.000010 0.016163 0.000010 0.000010 0.024458 0.000010 0.000010 0.762480 0.000010 0.000010 0.000010 0.007592 0.038921 0.004042 0.002732 0.000010 0.000010 0.016628 0.000010 0.015008 0.000010 0.000010 0.000010 0.000010 0.002061 0.000010 0.016943 0.000010 0.000010 0.000010 0.000010 0.062761 0.023657 0.000010 0.000010 0.000010 0.000010 0.006266 0.000010 0.000010
0.000010 0.000010 0.000010 0.000010 0.004580 0.000010 0.000010 0.000010 0.000010 0.047341 0.214559 0.000010 0.000010 0.000010 0.051517 0.000010 0.476784 0.049077 0.000010 0.000010 0.016360 0.000010 0.000010 0.002126 0.000010 0.000010 0.000010 0.009945 0.003929 0.000010 0.000010 0.002619 0.069525 0.000010 0.001993 0.014177 0.000010 0.000010 0.000010 0.027561 0.000010 0.000010 0.007637
0.000010 0.000010 0.000010 0.000010 0.008322 0.000010 0.000010 0.000010 0.000010 0.000010 0.062433 0.000010 0.000010 0.000010 0.020123 0.033604 0.799616 0.005637 0.000010 0.000010 0.010546 0.000010 0.009828 0.000010 0.000010 0.000010 0.000010 0.008705 0.002319 0.000010 0.000010 0.000010 0.000010 0.000010 0.010213 0.000010 0.000010 0.000010 0.000010 0.000010 0.028344 0.000010 0.000010
0.000010 0.000010 0.000010 0.000010 0.000010 0.000010 0.000010 0.000010 0.000010 0.000010 0.000010 0.000010 0.000010 0.000010 0.000010 0.000010 0.999580 0.000010 0.000010 0.000010 0.000010 0.000010 0.000010 0.000010 0.000010 0.000010 0.000010 0.000010 0.000010 0.000010 0.000010 0.000010 0.000010 0.000010 0.000010 0.000010 0.000010 0.000010 0.000010 0.000010 0.000010 0.000010 0.000010
0.000010 0.000010 0.000010 0.000948 0.000010 0.000010 0.000010 0.000010 0.000010 0.000010 0.000010 0.000010 0.000010 0.000010 0.000010 0.000010 0.993374 0.000010 0.000010 0.004220 0.000010 0.000010 0.000010 0.000010 0.000010 0.000010 0.000010 0.001068 0.000010 0.000010 0.000010 0.000010 0.000010 0.000010 0.000010 0.000010 0.000010 0.000010 0.000010 0.000010 0.000010 0.000010 0.000010
0.000010 0.005056 0.000010 0.000010 0.046000 0.000010 0.000010 0.009502 0.000010 0.033216 0.181123 0.000010 0.000010 0.000010 0.027615 0.005708 0.425097 0.011106 0.000010 0.000010 0.050049 0.000010 0.000010 0.012173 0.000010 0.016752 0.000010 0.000010 0.014315 0.002156 0.000010 0.000613 0.071109 0.000010 0.013074 0.008801 0.000010 0.000010 0.028685 0.000010 0.034010 0.000010 0.003618
0.000010 0.000010 0.000010 0.000010 0.000010 0.000010 0.000010 0.000010 0.000010 0.000010 0.000010 0.000010 0.000010 0.000010 0.000010 0.000010 0.999580 0.000010 0.000010 0.000010 0.000010 0.000010 0.000010 0.000010 0.000010 0.000010 0.000010 0.000010 0.000010 0.000010 0.000010 0.000010 0.000010 0.000010 0.000010 0.000010 0.000010 0.000010 0.000010 0.000010 0.000010 0.000010 0.000010
0.000010 0.000010 0.000010 0.007244 0.000010 0.000010 0.010334 0.000010 0.001784 0.000010 0.000010 0.000010 0.000010 0.000010 0.000010 0.000010 0.926181 0.013210 0.000010 0.000010 0.000010 0.000010 0.018030 0.000010 0.000010 0.000010 0.000010 0.000010 0.000010 0.000012 0.008546 0.000010 0.014318 0.000010 0.000010 0.000010 0.000010 0.000010 0.000010 0.000010 0.000010 0.000010 0.000010
0.000010 0.000010 0.000010 0.000010 0.034294 0.000010 0.000010 0.000010 0.006723 0.000010 0.157632 0.000010 0.000010 0.000010 0.036469 0.002529 0.461718 0.054473 0.000010 0.000010 0.037111 0.000010 0.012122 0.022797 0.000010 0.000010 0.000010 0.000010 0.023100 0.005627 0.000010 0.000010 0.045239 0.000010 0.013607 0.017624 0.000010 0.000010 0.050678 0.005457 0.012552 0.000010 0.000010
0.000010 0.000010 0.000010 0.000010 0.000010 0.000010 0.000010 0.000010 0.000010 0.000010 0.000010 0.000010 0.000010 0.000010 0.000010 0.000010 0.999580 0.000010 0.000010 0.000010 0.000010 0.000010 0.000010 0.000010 0.000010 0.000010 0.000010 0.000010 0.000010 0.000010 0.000010 0.000010 0.000010 0.000010 0.000010 0.000010 0.000010 0.000010 0.000010 0.000010 0.000010 0.000010 0.000010
0.000010 0.000010 0.000010 0.000010 0.007137 0.000010 0.000010 0.000010 0.000010 0.000010 0.035801 0.000010 0.000010 0.000010 0.011436 0.000010 0.881720 0.000010 0.000010 0.000010 0.008579 0.000010 0.006260 0.000010 0.000010 0.000010 0.000010 0.000010 0.000010 0.000010 0.000010 0.000010 0.042647 0.000010 0.000010 0.000010 0.000010 0.006070 0.000010 0.000010 0.000010 0.000010 0.000010
0.000010 0.000010 0.000010 0.000010 0.000010 0.000010 0.000010 0.000010 0.000010 0.000010 0.000010 0.000010 0.000010 0.000010 0.000010 0.000010 0.999580 0.000010 0.000010 0.000010 0.000010 0.000010 0.000010 0.000010 0.000010 0.000010 0.000010 0.000010 0.000010 0.000010 0.000010 0.000010 0.000010 0.000010 0.000010 0.000010 0.000010 0.000010 0.000010 0.000010 0.000010 0.000010 0.000010
0.000010 0.008492 0.000010 0.000010 0.000010 0.000010 0.000010 0.011161 0.000010 0.000010 0.022166 0.000010 0.000010 0.000010 0.056462 0.001909 0.762965 0.028417 0.000010 0.000010 0.018081 0.000010 0.000010 0.000010 0.000010 0.000010 0.000010 0.002396 0.008032 0.000010 0.000010 0.003963 0.053225 0.000010 0.005702 0.000010 0.000010 0.000010 0.000010 0.000010 0.016740 0.000010 0.000010
0.000010 0.026639 0.008003 0.000010 0.016111 0.000010 0.000010 0.000010 0.000010 0.025738 0.210722 0.000010 0.000010 0.000010 0.000010 0.000010 0.502307 0.026542 0.000010 0.000010 0.026623 0.000010 0.004408 0.020963 0.000010 0.000010 0.000010 0.006053 0.028250 0.000010 0.000010 0.000010 0.042073 0.000010 0.000010 0.000010 0.000010 0.027658 0.006226 0.017813 0.003610 0.000010 0.000010
0.000145 0.000010 0.015803 0.000010 0.007470 0.000010 0.001089 0.007857 0.000010 0.000010 0.022022 0.000010 0.000010 0.000010 0.011907 0.003567 0.777270 0.015251 0.012749 0.000010 0.020172 0.000010 0.000010 0.000010 0.018188 0.000010 0.000010 0.000010 0.017660 0.000010 0.000010 0.000010 0.035906 0.000010 0.000010 0.003600 0.000010 0.000010 0.015955 0.013139 0.000010 0.000010 0.000010
0.000010 0.015911 0.000010 0.000010 0.008410 0.000010 0.006501 0.010677 0.005886 0.000010 0.140971 0.014421 0.000010 0.005114 0.017082 0.000010 0.457952 0.053965 0.000010 0.000010 0.041123 0.000010 0.000010 0.011809 0.004749 0.000010 0.000010 0.002709 0.014886 0.002542 0.002016 0.005854 0.077559 0.024546 0.027204 0.000010 0.000010 0.006133 0.000010 0.020414 0.018007 0.000010 0.003390
0.000010 0.000010 0.000010 0.000010 0.023427 0.000010 0.000010 0.002368 0.000010 0.010044 0.172073 0.000010 0.000010 0.000010 0.047070 0.028000 0.441251 0.012379 0.000010 0.000010 0.019413 0.000010 0.007424 0.000010 0.000010 0.002657 0.001166 0.002402 0.042858 0.001853 0.000010 0.000010 0.067432 0.007916 0.009016 0.000010 0.033215 0.000010 0.024778 0.011383 0.031664 0.000010 0.000010
0.000010 0.000020 0.000010 0.000010 0.049657 0.000010 0.001258 0.010458 0.000010 0.016005 0.198767 0.000010 0.000010 0.000014 0.000010 0.009380 0.410204 0.030236 0.010206 0.000010 0.035280 0.000010 0.000010 0.000010 0.000010 0.009053 0.010568 0.000010 0.022016 0.000010 0.000010 0.003471 0.070347 0.007633 0.000010 0.030548 0.000010 0.000010 0.040945 0.010219 0.000010 0.023504 0.000010
0.014279 0.008557 0.023868 0.000010 0.005831 0.000010 0.000010 0.010220 0.000010 0.004887 0.088684 0.000010 0.000010 0.000010 0.024384 0.000010 0.654147 0.000010 0.000010 0.000010 0.031227 0.000010 0.000010 0.000010 0.000010 0.000010 0.004694 0.000010 0.000010 0.000010 0.000010 0.000010 0.056775 0.000010 0.027294 0.000010 0.000010 0.000010 0.035381 0.000010 0.000010 0.000010 0.009493
0.000010 0.000010 0.001640 0.000010 0.003606 0.000010 0.000010 0.026641 0.000010 0.016690 0.214943 0.000010 0.000010 0.000010 0.012078 0.037231 0.436835 0.030271 0.000010 0.000010 0.003539 0.000010 0.002425 0.000010 0.000010 0.003079 0.000010 0.000010 0.023201 0.000010 0.000010 0.000010 0.102725 0.014218 0.000010 0.000010 0.000010 0.007282 0.028391 0.034954 0.000010 0.000010 0.000010
0.000010 0.000010 0.000010 0.000010 0.000010 0.000010 0.000010 0.000010 0.000010 0.000010 0.000010 0.000010 0.000010 0.000010 0.000010 0.000010 0.999578 0.000010 0.000010 0.000010 0.000010 0.000010 0.000010 0.000010 0.000010 0.000010 0.000010 0.000010 0.000012 0.000010 0.000010 0.000010 0.000010 0.000010 0.000010 0.000010 0.000010 0.000010 0.000010 0.000010 0.000010 0.000010 0.000010
0.000010 0.000010 0.000010 0.000010 0.408561 0.000010 0.000010 0.008703 0.000010 0.000010 0.084976 0.000010 0.000010 0.000010 0.126964 0.000010 0.002467 0.208770 0.000010 0.000010 0.043721 0.000010 0.001909 0.002636 0.000010 0.000010 0.000010 0.000010 0.000010 0.000010 0.002594 0.000010 0.000010 0.000010 0.000010 0.000010 0.000010 0.000010 0.000010 0.108378 0.000010 0.000010 0.000010
0.000010 0.000010 0.000010 0.000010 0.510020 0.000010 0.000010 0.003401 0.003767 0.000010 0.024229 0.000010 0.000010 0.000010 0.113864 0.000010 0.000010 0.177742 0.000010 0.000010 0.067402 0.000010 0.000010 0.000010 0.000010 0.000010 0.000010 0.000010 0.000010 0.000010 0.000010 0.000010 0.000010 0.000010 0.000010 0.001033 0.000010 0.000010 0.000010 0.098202 0.000010 0.000010 0.000010
0.000010 0.000010 0.000010 0.000010 0.432063 0.000010 0.000010 0.000010 0.000010 0.000010 0.051247 0.000010 0.000010 0.000010 0.155378 0.000010 0.000010 0.228407 0.000010 0.000010 0.048506 0.000010 0.000010 0.000010 0.000010 0.000018 0.000010 0.000010 0.000010 0.000010 0.006127 0.000010 0.000010 0.000010 0.000010 0.000010 0.000010 0.000010 0.000010 0.077904 0.000010 0.000010 0.000010
0.000010 0.000010 0.000010 0.000010 0.450748 0.000010 0.000010 0.000010 0.000010 0.000010 0.061588 0.000010 0.000010 0.000010 0.098877 0.000010 0.012371 0.193790 0.000010 0.000010 0.083328 0.000010 0.000010 0.000010 0.000010 0.000010 0.000010 0.000010 0.000010 0.000010 0.000010 0.002949 0.000010 0.008856 0.000010 0.000010 0.000010 0.000010 0.013124 0.074039 0.000010 0.000010 0.000010
0.000010 0.000010 0.000010 0.000010 0.469115 0.000010 0.000010 0.000010 0.000010 0.000010 0.042237 0.000010 0.000010 0.000010 0.144608 0.011919 0.000010 0.219530 0.000010 0.000010 0.072390 0.000010 0.000010 0.000010 0.000010 0.001654 0.000010 0.003407 0.000010 0.000010 0.000010 0.000010 0.000010 0.000010 0.000010 0.000010 0.000010 0.000010 0.000010 0.034799 0.000010 0.000010 0.000010
0.000010 0.003433 0.000010 0.000010 0.392313 0.000010 0.000010 0.000010 0.000010 0.000010 0.085404 0.000010 0.000010 0.000010 0.135643 0.002072 0.000010 0.222933 0.000010 0.000010 0.064897 0.000010 0.000010 0.000010 0.000010 0.000010 0.000010 0.000010 0.000010 0.000010 0.000010 0.000010 0.000010 0.000010 0.000010 0.000010 0.000010 0.000010 0.005592 0.087373 0.000010 0.000010 0.000010
0.000010 0.000010 0.000010 0.000010 0.550339 0.000010 0.000010 0.000010 0.000010 0.000010 0.018882 0.000010 0.000010 0.000010 0.126569 0.006019 0.000010 0.196877 0.000010 0.000010 0.046711 0.000010 0.000010 0.000010 0.000010 0.000010 0.000010 0.000010 0.000010 0.000010 0.000010 0.004549 0.000010 0.000010 0.000010 0.000010 0.000010 0.000010 0.000010 0.049703 0.000010 0.000010 0.000010
0.000010 0.000010 0.000010 0.000010 0.483267 0.000010 0.000010 0.000010 0.000010 0.000010 0.036652 0.000010 0.000010 0.000010 0.115857 0.000010 0.000010 0.199298 0.000010 0.000010 0.063559 0.000010 0.000010 0.000010 0.000010 0.000010 0.000010 0.010170 0.000010 0.000010 0.000010 0.000010 0.000010 0.000010 0.000010 0.005772 0.000010 0.000010 0.000010 0.085074 0.000010 0.000010 0.000010
0.000010 0.000010 0.000010 0.000010 0.524801 0.000010 0.000010 0.000010 0.000010 0.000010 0.026983 0.000010 0.000010 0.000010 0.135927 0.000010 0.000010 0.203554 0.000010 0.000010 0.029190 0.000010 0.000010 0.000010 0.000010 0.009492 0.000010 0.000010 0.000010 0.012232 0.000010 0.000010 0.000010 0.000010 0.000010 0.000010 0.000010 0.000010 0.000010 0.057471 0.000010 0.000010 0.000010
0.000010 0.000010 0.000010 0.000010 0.438200 0.000010 0.000010 0.000010 0.003447 0.001261 0.000010 0.000010 0.000010 0.000010 0.163712 0.000010 0.000010 0.184029 0.000010 0.000010 0.111553 0.000010 0.000010 0.000010 0.000010 0.003648 0.000010 0.001251 0.000010 0.000010 0.000010 0.000010 0.000010 0.000010 0.005737 0.000010 0.000010 0.000010 0.000010 0.086832 0.000010 0.000010 0.000010
0.000010 0.000010 0.000010 0.000010 0.452083 0.000010 0.000010 0.000010 0.000010 0.000010 0.000010 0.000010 0.000010 0.000010 0.189811 0.007033 0.000010 0.206120 0.000010 0.000010 0.055689 0.000010 0.000010 0.000010 0.000010 0.000010 0.000010 0.000598 0.000010 0.000010 0.000010 0.000010 0.000010 0.000010 0.000010 0.000010 0.000010 0.000010 0.000010 0.086848 0.000010 0.000010 0.001469
0.000010 0.001487 0.000010 0.000010 0.520467 0.000010 0.000010 0.003037 0.000010 0.003653 0.010257 0.000010 0.000010 0.000010 0.111530 0.009597 0.000010 0.220734 0.000010 0.000010 0.048082 0.000010 0.000010 0.000010 0.000010 0.012997 0.000010 0.004929 0.000010 0.000010 0.000010 0.000010 0.000010 0.000010 0.000010 0.000010 0.000010 0.000010 0.000010 0.047255 0.000010 0.000010 0.005674
0.000010 0.002188 0.000010 0.000010 0.493136 0.000010 0.000010 0.000010 0.000010 0.000010 0.000010 0.000010 0.000010 0.000010 0.156107 0.000010 0.000010 0.228074 0.000010 0.000010 0.044421 0.000010 0.000010 0.000010 0.000010 0.000010 0.000010 0.000010 0.000010 0.000010 0.000010 0.000010 0.000010 0.000010 0.000010 0.000010 0.000010 0.000010 0.000010 0.075704 0.000010 0.000010 0.000010
0.000010 0.000010 0.000010 0.000010 0.519417 0.000010 0.000010 0.000010 0.001340 0.000010 0.052765 0.000010 0.000010 0.000010 0.123724 0.012212 0.000010 0.201110 0.000010 0.000010 0.044620 0.000010 0.001394 0.000010 0.000010 0.000010 0.000010 0.001730 0.000010 0.000010 0.004594 0.000010 0.000010 0.000010 0.000010 0.000010 0.000010 0.000010 0.000010 0.036774 0.000010 0.000010 0.000010
0.000010 0.005014 0.000010 0.000010 0.450546 0.000010 0.000010 0.000010 0.000010 0.000010 0.032346 0.000010 0.000010 0.000010 0.128271 0.000010 0.000255 0.189030 0.000010 0.000010 0.082671 0.000010 0.004842 0.000010 0.000010 0.013772 0.000010 0.004758 0.000010 0.000010 0.000010 0.000610 0.000010 0.000010 0.001207 0.000010 0.000010 0.000010 0.000010 0.086378 0.000010 0.000010 0.000010
0.000010 0.000010 0.000010 0.000010 0.437653 0.000010 0.000010 0.002074 0.000010 0.000010 0.034148 0.000010 0.000010 0.000010 0.146060 0.000010 0.000010 0.211005 0.000010 0.000010 0.075942 0.000010 0.000010 0.000010 0.000010 0.000010 0.000010 0.000010 0.000010 0.000010 0.000010 0.006425 0.000010 0.000010 0.000010 0.001245 0.000010 0.000010 0.000010 0.068987 0.000010 0.000010 0.016130
0.000010 0.000010 0.000010 0.000010 0.483790 0.000010 0.000010 0.000010 0.000010 0.003527 0.062013 0.000010 0.000010 0.000010 0.160672 0.000010 0.000010 0.193277 0.000010 0.000010 0.043370 0.000010 0.000010 0.000010 0.000010 0.000010 0.000010 0.000010 0.000010 0.000010 0.000010 0.000010 0.000010 0.000010 0.000010 0.000010 0.000010 0.000010 0.000010 0.052992 0.000010 0.000010 0.000010
0.000010 0.000010 0.000010 0.000010 0.434687 0.000010 0.000010 0.000010 0.000010 0.000010 0.056416 0.000010 0.000010 0.000010 0.129281 0.004272 0.000010 0.201251 0.000010 0.000010 0.081545 0.000010 0.000010 0.000010 0.000010 0.001179 0.000010 0.000010 0.000010 0.000010 0.000010 0.013342 0.000010 0.000010 0.000010 0.000010 0.000010 0.000010 0.000010 0.077687 0.000010 0.000010 0.000010
0.000010 0.008207 0.000010 0.000010 0.476358 0.000010 0.000010 0.010010 0.000010 0.000010 0.051176 0.000010 0.000010 0.000010 0.140006 0.000010 0.000010 0.183713 0.000010 0.000010 0.051508 0.000010 0.000010 0.000010 0.000010 0.013235 0.000010 0.000010 0.000010 0.006782 0.000010 0.000010 0.000010 0.000010 0.000010 0.000010 0.000010 0.000010 0.000010 0.058675 0.000010 0.000010 0.000010
0.000010 0.000010 0.000010 0.000010 0.434339 0.000010 0.000010 0.000010 0.000010 0.000010 0.000010 0.000010 0.000010 0.000010 0.109962 0.000010 0.000010 0.229826 0.000010 0.000010 0.065373 0.000010 0.000010 0.000010 0.000010 0.002532 0.000010 0.000010 0.000010 0.014550 0.000010 0.000010 0.000010 0.000010 0.000010 0.000010 0.000010 0.000010 0.045101 0.097966 0.000010 0.000010 0.000010
0.000010 0.000010 0.000010 0.000010 0.000010 0.000010 0.000010 0.000010 0.000010 0.000010 0.000010 0.000010 0.000010 0.000010 0.000010 0.000010 0.000010 0.000010 0.000010 0.000010 0.000010 0.000010 0.000010 0.000010 0.000010 0.999580 0.000010 0.000010 0.000010 0.000010 0.000010 0.000010 0.000010 0.000010 0.000010 0.000010 0.000010 0.000010 0.000010 0.000010 0.000010 0.000010 0.000010
0.000010 0.000010 0.000010 0.000010 0.000010 0.000010 0.000010 0.000010 0.000010 0.000010 0.000010 0.000010 0.000010 0.000010 0.000010 0.000010 0.000010 0.000010 0.000010 0.000010 0.000010 0.000010 0.000010 0.000010 0.000010 0.999580 0.000010 0.000010 0.000010 0.000010 0.000010 0.000010 0.000010 0.000010 0.000010 0.000010 0.000010 0.000010 0.000010 0.000010 0.000010 0.000010 0.000010
0.000010 0.000010 0.000010 0.000010 0.000010 0.000010 0.000010 0.000010 0.000010 0.000010 0.000010 0.000010 0.000010 0.000010 0.000010 0.000010 0.000010 0.000010 0.000010 0.000010 0.000010 0.000010 0.000010 0.000010 0.000010 0.999580 0.000010 0.000010 0.000010 0.000010 0.000010 0.000010 0.000010 0.000010 0.000010 0.000010 0.000010 0.000010 0.000010 0.000010 0.000010 0.000010 0.000010
0.000010 0.000010 0.000995 0.000010 0.034362 0.000010 0.000010 0.000010 0.001692 0.011052 0.000010 0.000010 0.000010 0.000010 0.000010 0.025391 0.000010 0.000010 0.000010 0.000010 0.000010 0.000010 0.000010 0.011865 0.000010 0.553437 0.000010 0.000010 0.028751 0.000010 0.000010 0.000010 0.055829 0.007203 0.033876 0.000010 0.000010 0.002718 0.000010 0.012960 0.038266 0.000010 0.181321
0.000010 0.024924 0.000010 0.000010 0.014827 0.000010 0.000010 0.000010 0.000010 0.000010 0.000010 0.000010 0.000010 0.000010 0.000010 0.002719 0.000010 0.002682 0.000010 0.000010 0.001053 0.000010 0.000010 0.000010 0.000010 0.690698 0.000010 0.000010 0.000010 0.000010 0.000010 0.000010 0.061474 0.000010 0.000010 0.006069 0.000010 0.000010 0.000010 0.000010 0.034845 0.000010 0.160379
0.000010 0.000010 0.000010 0.000010 0.000010 0.000010 0.000010 0.000010 0.000010 0.000260 0.000010 0.000010 0.000010 0.000010 0.000010 0.000010 0.000010 0.000010 0.000010 0.000010 0.011657 0.000010 0.000010 0.000010 0.000010 0.773800 0.000010 0.000010 0.000010 0.000010 0.000010 0.000010 0.041888 0.000010 0.000010 0.000010 0.000010 0.000010 0.000010 0.000010 0.000010 0.000010 0.172015
0.000010 0.000010 0.000010 0.000010 0.000010 0.000010 0.000010 0.000010 0.000010 0.000010 0.000010 0.000010 0.000010 0.000010 0.000010 0.000010 0.000010 0.000010 0.000010 0.000010 0.000010 0.000010 0.000010 0.000010 0.000010 0.999580 0.000010 0.000010 0.000010 0.000010 0.000010 0.000010 0.000010 0.000010 0.000010 0.000010 0.000010 0.000010 0.000010 0.000010 0.000010 0.000010 0.000010
0.000010 0.000010 0.000010 0.000010 0.000010 0.000010 0.000010 0.000010 0.000010 0.000010 0.000010 0.000010 0.000010 0.000010 0.000010 0.000010 0.000010 0.000010 0.000010 0.000010 0.000010 0.000010 0.000010 0.000010 0.000010 0.999580 0.000010 0.000010 0.000010 0.000010 0.000010 0.000010 0.000010 0.000010 0.000010 0.000010 0.000010 0.000010 0.000010 0.000010 0.000010 0.000010 0.000010
0.000010 0.000010 0.000010 0.000010 0.000010 0.000010 0.000010 0.000010 0.000010 0.000010 0.000010 0.000010 0.000010 0.000010 0.000010 0.000010 0.000010 0.000010 0.000010 0.000010 0.000010 0.000010 0.000010 0.000010 0.000010 0.999580 0.000010 0.000010 0.000010 0.000010 0.000010 0.000010 0.000010 0.000010 0.000010 0.000010 0.000010 0.000010 0.000010 0.000010 0.000010 0.000010 0.000010
0.000010 0.000010 0.000010 0.000010 0.000010 0.000010 0.000010 0.000010 0.000010 0.000010 0.000010 0.000010 0.000010 0.000010 0.000010 0.000010 0.000010 0.000010 0.000010 0.000010 0.000010 0.000010 0.000010 0.000010 0.000010 0.999580 0.000010 0.000010 0.000010 0.000010 0.000010 0.000010 0.000010 0.000010 0.000010 0.000010 0.000010 0.000010 0.000010 0.000010 0.000010 0.000010 0.000010
0.000010 0.000010 0.000010 0.000010 0.000010 0.000010 0.000010 0.000010 0.000010 0.000010 0.000010 0.000010 0.000010 0.000010 0.000010 0.000010 0.000010 0.000010 0.000010 0.000010 0.000010 0.000010 0.000010 0.000010 0.000010 0.999580 0.000010 0.000010 0.000010 0.000010 0.000010 0.000010 0.000010 0.000010 0.000010 0.000010 0.000010 0.000010 0.000010 0.000010 0.000010 0.000010 0.000010
0.000010 0.000010 0.000010 0.000010 0.000010 0.000010 0.000010 0.000010 0.000010 0.000010 0.000010 0.000010 0.000010 0.000010 0.000010 0.000010 0.000010 0.000010 0.000010 0.000010 0.000010 0.000010 0.000010 0.000010 0.000010 0.999580 0.000010 0.000010 0.000010 0.000010 0.000010 0.000010 0.000010 0.000010 0.000010 0.000010 0.000010 0.000010 0.000010 0.000010 0.000010 0.000010 0.000010
0.000010 0.000010 0.001609 0.000010 0.000010 0.000010 0.000010 0.000010 0.000010 0.000010 0.000010 0.000010 0.000010 0.000927 0.001908 0.000010 0.000010 0.000010 0.000010 0.000010 0.000010 0.000010 0.000010 0.000010 0.000010 0.357675 0.000010 0.000010 0.000010 0.010229 0.000010 0.006262 0.000010 0.020271 0.000010 0.000010 0.000010 0.000010 0.000010 0.000010 0.000010 0.000010 0.600769
0.000010 0.000010 0.000010 0.000010 0.000010 0.000010 0.000010 0.000010 0.004510 0.000010 0.000010 0.000010 0.000010 0.002759 0.000010 0.000010 0.000010 0.000010 0.000010 0.000010 0.000010 0.000010 0.000010 0.000010 0.000010 0.367825 0.000010 0.000010 0.000010 0.014274 0.000010 0.002816 0.000010 0.000010 0.000010 0.000010 0.000010 0.000010 0.000010 0.000010 0.000010 0.000010 0.607447
0.000010 0.000010 0.000010 0.000010 0.000010 0.000010 0.000010 0.000010 0.017468 0.000010 0.000010 0.000010 0.000010 0.001164 0.000010 0.000010 0.000010 0.000010 0.000010 0.000010 0.000010 0.000010 0.000010 0.000010 0.000010 0.378582 0.000010 0.000010 0.000010 0.000010 0.000010 0.000010 0.000010 0.000010 0.000010 0.000010 0.000010 0.000010 0.000010 0.000010 0.000010 0.000010 0.602395
0.000010 0.000010 0.000010 0.000010 0.000010 0.002252 0.000010 0.000010 0.000010 0.000010 0.000010 0.000010 0.000010 0.000010 0.000010 0.000010 0.000010 0.000010 0.000010 0.000010 0.000010 0.000010 0.000010 0.000010 0.000010 0.375980 0.000010 0.000010 0.000010 0.009599 0.000010 0.000010 0.000010 0.000010 0.000010 0.000010 0.000010 0.000010 0.000010 0.000010 0.000010 0.000010 0.611780
0.000010 0.000010 0.010631 0.000010 0.000010 0.000010 0.000010 0.000010 0.000014 0.000010 0.000010 0.000010 0.000010 0.001577 0.000010 0.000010 0.000010 0.000010 0.000010 0.000010 0.000010 0.000010 0.000010 0.000010 0.000010 0.343470 0.000010 0.007965 0.000010 0.000010 0.000010 0.000010 0.000010 0.000010 0.000010 0.000010 0.000010 0.000010 0.000010 0.000010 0.000010 0.000010 0.635972
0.000010 0.000010 0.000010 0.000010 0.000010 0.005690 0.000010 0.000010 0.000010 0.000010 0.000010 0.000010 0.000010 0.000010 0.000010 0.000010 0.000010 0.000010 0.000010 0.000010 0.000010 0.000010 0.000010 0.000010 0.000010 0.373980 0.000010 0.002822 0.000010 0.000010 0.012823 0.000010 0.000010 0.000010 0.000010 0.000010 0.000010 0.000010 0.000010 0.000010 0.000010 0.000010 0.604305
0.000010 0.000010 0.000010 0.000010 0.000010 0.000010 0.000010 0.000010 0.000010 0.000010 0.000010 0.000010 0.000010 0.000010 0.000010 0.000010 0.163933 0.000010 0.000010 0.000010 0.000010 0.000010 0.003964 0.000010 0.000010 0.281696 0.000010 0.000010 0.000010 0.000010 0.000010 0.000010 0.000010 0.000010 0.000010 0.000010 0.000010 0.000010 0.000010 0.000010 0.000010 0.000010 0.550018
0.000010 0.000010 0.000010 0.000010 0.000010 0.000010 0.000010 0.000010 0.000010 0.000010 0.000010 0.000010 0.000010 0.000785 0.000010 0.000010 0.160079 0.000010 0.000010 0.000010 0.000010 0.000010 0.005683 0.000010 0.000010 0.280779 0.000010 0.000010 0.000010 0.000010 0.000010 0.000010 0.000010 0.000010 0.000010 0.000010 0.000010 0.000010 0.000010 0.000010 0.000010 0.000010 0.552295
0.000010 0.000010 0.000010 0.000010 0.000010 0.000010 0.000010 0.000010 0.000010 0.000010 0.000010 0.000010 0.000010 0.000010 0.000010 0.000010 0.000010 0.000010 0.000010 0.000010 0.859090 0.000010 0.000010 0.000010 0.000010 0.000010 0.000010 0.000010 0.000010 0.004705 0.000010 0.000010 0.013772 0.122043 0.000010 0.000010 0.000010 0.000010 0.000010 0.000010 0.000010 0.000010 0.000010
0.000010 0.008618 0.000010 0.000010 0.000010 0.000010 0.000010 0.000010 0.000010 0.000010 0.000010 0.000010 0.000010 0.000010 0.000010 0.001136 0.000010 0.000010 0.000010 0.000010 0.945244 0.000010 0.000010 0.000010 0.000010 0.000010 0.000010 0.000010 0.000010 0.000010 0.000010 0.000010 0.010842 0.022773 0.000010 0.000010 0.000010 0.000010 0.000010 0.000010 0.011016 0.000010 0.000010
0.000010 0.000010 0.000010 0.000010 0.000010 0.000010 0.000010 0.000010 0.000010 0.000010 0.000010 0.000010 0.000010 0.000010 0.000010 0.003741 0.000010 0.000010 0.000010 0.000010 0.905250 0.000010 0.000010 0.000010 0.000010 0.000010 0.000010 0.000010 0.000010 0.000010 0.000010 0.000010 0.000010 0.090609 0.000010 0.000010 0.000010 0.000010 0.000010 0.000010 0.000010 0.000010 0.000010
0.000010 0.000010 0.000010 0.000010 0.043175 0.000010 0.000010 0.022012 0.000010 0.000010 0.000010 0.000010 0.000010 0.000010 0.036631 0.088974 0.000010 0.000010 0.000010 0.000010 0.806951 0.000010 0.000010 0.000010 0.000010 0.000010 0.000010 0.001886 0.000010 0.000010 0.000010 0.000010 0.000010 0.000010 0.000010 0.000010 0.000010 0.000010 0.000010 0.000010 0.000010 0.000010 0.000010
0.000010 0.001220 0.000010 0.000010 0.029796 0.000010 0.000010 0.001571 0.000010 0.000010 0.000010 0.000010 0.000010 0.000010 0.024133 0.069332 0.000010 0.000010 0.000010 0.000010 0.850141 0.000010 0.003618 0.000010 0.000010 0.000010 0.000010 0.010563 0.000010 0.000010 0.000010 0.000010 0.000010 0.000010 0.009287 0.000010 0.000010 0.000010 0.000010 0.000010 0.000010 0.000010 0.000010
0.000010 0.000010 0.000010 0.000010 0.054854 0.000010 0.000010 0.000010 0.000010 0.000010 0.023009 0.000010 0.000010 0.000010 0.010009 0.063938 0.000010 0.000010 0.000010 0.000010 0.836780 0.000010 0.000010 0.000010 0.000010 0.000010 0.000010 0.000010 0.004894 0.002701 0.003466 0.000010 0.000010 0.000010 0.000010 0.000010 0.000010 0.000010 0.000010 0.000010 0.000010 0.000010 0.000010
0.000010 0.000010 0.000010 0.000010 0.000010 0.000010 0.000010 0.000010 0.000010 0.000010 0.000010 0.000010 0.000010 0.000010 0.000010 0.000010 0.000010 0.000010 0.000010 0.000010 0.999580 0.000010 0.000010 0.000010 0.000010 0.000010 0.000010 0.000010 0.000010 0.000010 0.000010 0.000010 0.000010 0.000010 0.000010 0.000010 0.000010 0.000010 0.000010 0.000010 0.000010 0.000010 0.000010
0.000010 0.000010 0.000010 0.000010 0.000010 0.000010 0.000010 0.000010 0.000010 0.000010 0.000010 0.000010 0.000010 0.000010 0.000010 0.000010 0.000010 0.000010 0.000010 0.000010 0.999580 0.000010 0.000010 0.000010 0.000010 0.000010 0.000010 0.000010 0.000010 0.000010 0.000010 0.000010 0.000010 0.000010 0.000010 0.000010 0.000010 0.000010 0.000010 0.000010 0.000010 0.000010 0.000010
0.000010 0.000010 0.000010 0.000010 0.000010 0.000010 0.000010 0.000010 0.000010 0.000010 0.000010 0.000010 0.000010 0.000010 0.000010 0.006788 0.000010 0.011253 0.000010 0.000010 0.981558 0.000010 0.000010 0.000010 0.000010 0.000010 0.000010 0.000010 0.000010 0.000010 0.000010 0.000010 0.000010 0.000010 0.000010 0.000010 0.000010 0.000010 0.000010 0.000010 0.000010 0.000010 0.000010
0.000010 0.000010 0.000010 0.000010 0.000010 0.000010 0.000010 0.000010 0.000010 0.010661 0.000010 0.000010 0.000010 0.000010 0.021456 0.017595 0.043059 0.011757 0.000010 0.000010 0.833072 0.000010 0.001024 0.033496 0.000010 0.000010 0.000010 0.000010 0.000010 0.011596 0.000010 0.000010 0.000010 0.000010 0.003875 0.002832 0.000010 0.009267 0.000010 0.000010 0.000010 0.000010 0.000010
0.000010 0.016996 0.000010 0.000010 0.046290 0.000010 0.000010 0.000010 0.000010 0.000010 0.000010 0.000010 0.000010 0.000010 0.000010 0.014616 0.000010 0.003393 0.000010 0.000010 0.903354 0.000010 0.000010 0.000010 0.000010 0.010735 0.000010 0.000010 0.000010 0.004257 0.000010 0.000010 0.000010 0.000010 0.000010 0.000010 0.000010 0.000010 0.000010 0.000010 0.000010 0.000010 0.000010
0.000010 0.000010 0.000010 0.000010 0.000010 0.000010 0.000010 0.000010 0.000010 0.000010 0.000010 0.000010 0.000010 0.000010 0.000010 0.000010 0.000010 0.000010 0.000010 0.000010 0.999580 0.000010 0.000010 0.000010 0.000010 0.000010 0.000010 0.000010 0.000010 0.000010 0.000010 0.000010 0.000010 0.000010 0.000010 0.000010 0.000010 0.000010 0.000010 0.000010 0.000010 0.000010 0.000010
0.000010 0.000010 0.000010 0.000010 0.000010 0.000010 0.000010 0.000010 0.000010 0.000010 0.000010 0.000010 0.000010 0.000010 0.000010 0.000010 0.000010 0.000010 0.000010 0.000010 0.999580 0.000010 0.000010 0.000010 0.000010 0.000010 0.000010 0.000010 0.000010 0.000010 0.000010 0.000010 0.000010 0.000010 0.000010 0.000010 0.000010 0.000010 0.000010 0.000010 0.000010 0.000010 0.000010
0.000010 0.021986 0.000010 0.000010 0.051102 0.000010 0.000010 0.010181 0.000010 0.006778 0.001355 0.000010 0.000010 0.000010 0.056932 0.092811 0.006922 0.039353 0.000010 0.000010 0.662095 0.000010 0.006098 0.000010 0.000010 0.000010 0.000010 0.002043 0.000010 0.000010 0.000010 0.000010 0.000010 0.000010 0.017834 0.015395 0.000010 0.000010 0.000010 0.001918 0.000010 0.000010 0.006926
0.000010 0.000010 0.000010 0.000010 0.049661 0.000010 0.000010 0.000010 0.000010 0.000010 0.000010 0.000010 0.000010 0.000010 0.001921 0.054930 0.000010 0.000010 0.000010 0.000010 0.893098 0.000010 0.000010 0.000010 0.000010 0.000010 0.000010 0.000010 0.000010 0.000010 0.000010 0.000010 0.000010 0.000010 0.000010 0.000010 0.000010 0.000010 0.000010 0.000010 0.000010 0.000010 0.000010
0.000010 0.000010 0.000010 0.000010 0.000680 0.000010 0.000010 0.000010 0.000010 0.000010 0.000010 0.000010 0.000010 0.000010 0.046115 0.068510 0.000010 0.000010 0.000010 0.000010 0.855216 0.000010 0.007035 0.000010 0.000010 0.007415 0.000010 0.010253 0.000010 0.000010 0.000010 0.000010 0.000010 0.000010 0.000010 0.004425 0.000010 0.000010 0.000010 0.000010 0.000010 0.000010 0.000010
0.000010 0.000010 0.000010 0.000010 0.000010 0.000010 0.000010 0.000010 0.000010 0.000010 0.000010 0.000010 0.000010 0.000010 0.000010 0.000010 0.000010 0.000010 0.000010 0.000010 0.999580 0.000010 0.000010 0.000010 0.000010 0.000010 0.000010 0.000010 0.000010 0.000010 0.000010 0.000010 0.000010 0.000010 0.000010 0.000010 0.000010 0.000010 0.000010 0.000010 0.000010 0.000010 0.000010
0.000010 0.000010 0.000010 0.000010 0.000010 0.000010 0.000010 0.004247 0.006500 0.000010 0.000010 0.000010 0.000010 0.000010 0.002433 0.049581 0.111002 0.000506 0.000010 0.000010 0.698905 0.000010 0.006876 0.000010 0.000010 0.000010 0.000010 0.000010 0.029944 0.000010 0.000010 0.007083 0.024932 0.000010 0.000010 0.024756 0.000010 0.000010 0.000010 0.026904 0.000010 0.000010 0.006042
0.000010 0.000010 0.000010 0.000010 0.000010 0.000010 0.000010 0.000010 0.000010 0.000010 0.000010 0.000010 0.000010 0.000010 0.000010 0.001508 0.000010 0.033273 0.000010 0.000010 0.868366 0.000010 0.000010 0.000010 0.000010 0.000010 0.000010 0.000010 0.000010 0.000010 0.000010 0.007892 0.000010 0.086640 0.000010 0.000010 0.000010 0.000010 0.000010 0.001951 0.000010 0.000010 0.000010
0.000010 0.039339 0.006237 0.000010 0.058695 0.000010 0.000010 0.028253 0.000010 0.043092 0.055951 0.000010 0.000010 0.000010 0.058308 0.047463 0.036499 0.034696 0.000010 0.000010 0.145139 0.000010 0.009056 0.068508 0.000010 0.000010 0.000010 0.016195 0.057130 0.000010 0.011180 0.002968 0.022424 0.009069 0.066119 0.023593 0.000010 0.018347 0.002358 0.005498 0.055831 0.000010 0.077883
0.000010 0.018331 0.012977 0.000010 0.000010 0.009282 0.000010 0.006087 0.000010 0.000010 0.000010 0.001234 0.000010 0.000010 0.041125 0.005647 0.010033 0.000010 0.000010 0.000010 0.018069 0.000010 0.000010 0.000010 0.000010 0.000010 0.000010 0.000010 0.001599 0.000010 0.001810 0.000010 0.059890 0.070511 0.049452 0.028162 0.000010 0.281319 0.000010 0.000010 0.000010 0.000010 0.384212
0.000010 0.000010 0.008572 0.000010 0.000010 0.000010 0.000010 0.021088 0.002409 0.027174 0.031436 0.000010 0.000010 0.000010 0.005796 0.015868 0.000010 0.034187 0.000010 0.000010 0.065589 0.000010 0.006011 0.000010 0.012474 0.015042 0.007372 0.003482 0.019519 0.000010 0.000010 0.000010 0.000010 0.000010 0.079170 0.000010 0.000010 0.304522 0.000010 0.000010 0.000010 0.000010 0.340038
0.000010 0.007042 0.000010 0.000010 0.000010 0.000010 0.000010 0.001406 0.005990 0.030627 0.021145 0.000010 0.000010 0.001208 0.000010 0.000010 0.037276 0.000010 0.000010 0.000399 0.008724 0.000010 0.001402 0.017742 0.000010 0.001379 0.000010 0.001253 0.011616 0.000010 0.000010 0.000010 0.332706 0.198873 0.121210 0.000010 0.010651 0.083014 0.011118 0.002803 0.000010 0.000010 0.092205
0.000010 0.000010 0.001119 0.000852 0.006190 0.000713 0.001208 0.000010 0.018958 0.009644 0.028365 0.000010 0.000010 0.000010 0.000010 0.019657 0.095029 0.001524 0.000010 0.000010 0.001285 0.000010 0.000010 0.005830 0.001710 0.000010 0.000010 0.000010 0.036454 0.004902 0.000010 0.000010 0.034147 0.173685 0.054466 0.015724 0.000010 0.198173 0.016055 0.032359 0.000010 0.000010 0.241762
0.000010 0.000010 0.016221 0.000010 0.000010 0.000010 0.000013 0.000010 0.000010 0.023506 0.003447 0.000010 0.000010 0.000010 0.000010 0.006342 0.042772 0.007808 0.000010 0.000010 0.000010 0.000010 0.000509 0.007138 0.000010 0.000010 0.003115 0.000010 0.001208 0.013145 0.000010 0.000010 0.001631 0.387074 0.058658 0.012693 0.000010 0.170180 0.000010 0.011495 0.000010 0.000010 0.232804
0.000010 0.001456 0.007049 0.000010 0.008702 0.000010 0.000010 0.000010 0.000010 0.009506 0.040014 0.000010 0.000010 0.000010 0.020050 0.011691 0.000010 0.003293 0.000010 0.000010 0.015765 0.000010 0.000010 0.001406 0.001629 0.002392 0.022012 0.008230 0.021934 0.000010 0.000010 0.000010 0.002666 0.011611 0.083951 0.022054 0.000010 0.331931 0.000010 0.020485 0.000010 0.000010 0.351963
0.000010 0.000010 0.011264 0.000010 0.000010 0.002994 0.000010 0.001394 0.000010 0.019071 0.062845 0.000010 0.000010 0.000010 0.000010 0.000010 0.000010 0.022856 0.000010 0.000010 0.017509 0.000010 0.009446 0.000010 0.009834 0.000010 0.000010 0.000010 0.015148 0.000010 0.000010 0.007761 0.000010 0.000010 0.074719 0.030493 0.015151 0.309275 0.000010 0.014228 0.000010 0.000233 0.375530
0.000010 0.017077 0.000010 0.006347 0.001632 0.000010 0.000010 0.017520 0.006276 0.013945 0.018777 0.000010 0.000010 0.000010 0.000010 0.017593 0.019354 0.000010 0.000010 0.000010 0.025660 0.000010 0.000010 0.000010 0.009287 0.000010 0.000010 0.000010 0.002407 0.000010 0.005968 0.000480 0.000010 0.000010 0.096861 0.018544 0.000010 0.313749 0.000010 0.000010 0.000010 0.000010 0.408272
0.000010 0.000010 0.000010 0.000010 0.000010 0.000010 0.002802 0.005973 0.006890 0.023460 0.020197 0.000010 0.000010 0.000010 0.002809 0.029128 0.023752 0.018467 0.000010 0.000010 0.000010 0.000010 0.001102 0.036599 0.000010 0.000010 0.011445 0.000010 0.000010 0.000010 0.000010 0.000010 0.000896 0.028572 0.077746 0.016177 0.000010 0.293243 0.000010 0.023180 0.000010 0.000010 0.377321
0.000010 0.000010 0.000010 0.000010 0.206866 0.000010 0.000010 0.027725 0.000010 0.000010 0.078495 0.000010 0.000010 0.000010 0.087132 0.003761 0.000010 0.091591 0.000010 0.000010 0.073029 0.000010 0.006128 0.000010 0.000010 0.004160 0.000010 0.000010 0.013326 0.000010 0.000010 0.008357 0.000010 0.000010 0.007815 0.000010 0.000010 0.005441 0.000010 0.356548 0.000010 0.000010 0.029346
0.000010 0.000010 0.000010 0.000010 0.113181 0.000010 0.000010 0.000010 0.000010 0.005516 0.061484 0.000010 0.000010 0.000010 0.085428 0.017315 0.012230 0.053242 0.000010 0.000010 0.066861 0.000010 0.009080 0.002613 0.000010 0.000010 0.000010 0.001010 0.000010 0.000010 0.000010 0.012709 0.000010 0.000010 0.014398 0.000010 0.000010 0.003077 0.000010 0.516700 0.003302 0.000010 0.021592
0.000010 0.025756 0.009046 0.000010 0.120440 0.000010 0.000010 0.010437 0.000010 0.000010 0.041181 0.000010 0.000010 0.000010 0.054122 0.000010 0.046100 0.039708 0.000010 0.000010 0.069725 0.000010 0.000010 0.000010 0.000010 0.005997 0.000010 0.000010 0.000010 0.026064 0.000010 0.000010 0.000010 0.000010 0.027292 0.012137 0.000010 0.000010 0.002471 0.504987 0.000010 0.000010 0.004268
0.000010 0.000010 0.000010 0.000010 0.075426 0.000010 0.000010 0.000010 0.000010 0.000010 0.036101 0.000010 0.000010 0.000010 0.060059 0.016803 0.024802 0.022832 0.000010 0.000010 0.033507 0.000010 0.009106 0.000010 0.000010 0.000010 0.000010 0.012054 0.000010 0.000010 0.000010 0.000010 0.000010 0.000010 0.000010 0.000010 0.000010 0.000010 0.000010 0.708980 0.000010 0.000010 0.000010
0.000010 0.000010 0.000010 0.000010 0.116087 0.000010 0.000010 0.000010 0.000010 0.000010 0.052621 0.000010 0.000010 0.000010 0.061454 0.020820 0.004846 0.019113 0.000010 0.000010 0.035066 0.000010 0.000010 0.016212 0.000010 0.000010 0.000010 0.000010 0.000010 0.000010 0.000010 0.000010 0.000010 0.000010 0.000010 0.008071 0.000010 0.000010 0.004959 0.658036 0.002407 0.000010 0.000010
0.000010 0.017357 0.000010 0.000010 0.076510 0.000010 0.000010 0.027084 0.000010 0.000010 0.034534 0.000010 0.000010 0.000010 0.029981 0.000010 0.004720 0.030532 0.000010 0.000010 0.026330 0.000010 0.011794 0.000010 0.000010 0.008874 0.000010 0.000010 0.000010 0.000010 0.000010 0.000010 0.000010 0.049985 0.000010 0.012134 0.000010 0.000010 0.000010 0.662554 0.000010 0.000010 0.007323
0.000010 0.000010 0.000010 0.000010 0.000010 0.000010 0.000010 0.000010 0.000010 0.000010 0.000010 0.000010 0.000010 0.000010 0.000010 0.000010 0.000010 0.000010 0.000010 0.000010 0.000010 0.000010 0.000010 0.000010 0.000010 0.000010 0.000010 0.000010 0.000010 0.000010 0.000010 0.000010 0.000010 0.000010 0.000010 0.000010 0.000010 0.000010 0.000010 0.999580 0.000010 0.000010 0.000010
0.000010 0.000010 0.000010 0.000010 0.016378 0.000010 0.000010 0.000010 0.007648 0.000010 0.000010 0.000010 0.000010 0.000010 0.001263 0.006147 0.000010 0.000010 0.000010 0.000010 0.024648 0.000010 0.000010 0.000010 0.000010 0.000694 0.000010 0.000010 0.000010 0.000115 0.000010 0.000010 0.000010 0.000010 0.000010 0.000010 0.000010 0.000010 0.000010 0.942756 0.000010 0.000010 0.000010
0.000010 0.000010 0.000010 0.000010 0.000010 0.000010 0.000010 0.000010 0.000010 0.000010 0.000010 0.000010 0.000010 0.000010 0.000010 0.000010 0.000010 0.000010 0.000010 0.000010 0.000010 0.000010 0.000010 0.000010 0.000010 0.000010 0.000010 0.000010 0.000010 0.000010 0.000010 0.000010 0.000010 0.000010 0.000010 0.000010 0.000010 0.000010 0.000010 0.999580 0.000010 0.000010 0.000010
0.000010 0.000010 0.000010 0.000010 0.000010 0.000010 0.000010 0.000010 0.000010 0.000010 0.000010 0.000010 0.000010 0.000010 0.000010 0.000010 0.000010 0.000010 0.000010 0.000010 0.000010 0.000010 0.000010 0.000010 0.000010 0.000010 0.000010 0.000010 0.000010 0.000010 0.000010 0.000010 0.000010 0.000010 0.000010 0.000010 0.000010 0.000010 0.000010 0.999580 0.000010 0.000010 0.000010
0.000010 0.012489 0.000010 0.000010 0.018882 0.000010 0.000010 0.000010 0.000010 0.014986 0.019334 0.000010 0.000010 0.000010 0.000010 0.000010 0.000010 0.042994 0.000010 0.000010 0.058283 0.000010 0.000010 0.000010 0.000010 0.000010 0.000010 0.000010 0.000010 0.000010 0.000010 0.000010 0.009549 0.132889 0.000010 0.000010 0.000010 0.000010 0.000010 0.690255 0.000010 0.000010 0.000010
0.000010 0.000010 0.000010 0.000010 0.061563 0.000010 0.000010 0.000010 0.000010 0.000010 0.000010 0.000010 0.000010 0.000010 0.004781 0.000010 0.000010 0.023575 0.000010 0.000010 0.035160 0.000010 0.002602 0.000010 0.000010 0.000010 0.000010 0.000010 0.005566 0.000010 0.000010 0.000409 0.000010 0.074375 0.000010 0.000010 0.000010 0.000010 0.000010 0.791629 0.000010 0.000010 0.000010
0.000010 0.000010 0.000010 0.000010 0.007444 0.000010 0.000010 0.000010 0.000010 0.002805 0.038483 0.000010 0.000010 0.000010 0.012491 0.000010 0.002888 0.040204 0.000010 0.000010 0.032902 0.000010 0.000010 0.000010 0.000010 0.006558 0.000010 0.000010 0.000010 0.000010 0.000010 0.000010 0.000010 0.063183 0.025702 0.000399 0.000010 0.000010 0.000010 0.766631 0.000010 0.000010 0.000010
0.000010 0.000892 0.000010 0.000010 0.061096 0.000010 0.000010 0.000010 0.000010 0.000010 0.003687 0.000010 0.000010 0.000010 0.037358 0.000010 0.021401 0.037607 0.000010 0.000010 0.034398 0.000010 0.000010 0.000010 0.000010 0.004392 0.000010 0.000010 0.000010 0.000010 0.000010 0.000010 0.006333 0.052068 0.055322 0.000010 0.000010 0.003950 0.000010 0.681196 0.000010 0.000010 0.000010
0.000010 0.000010 0.000010 0.000010 0.097398 0.000010 0.000010 0.000010 0.000010 0.005729 0.000010 0.000010 0.000010 0.000010 0.069758 0.012301 0.000010 0.000454 0.000010 0.000010 0.043858 0.000010 0.000010 0.000010 0.000010 0.000010 0.000010 0.000010 0.000010 0.002162 0.000010 0.003926 0.007375 0.000010 0.004954 0.000010 0.000010 0.000010 0.000010 0.731834 0.000010 0.000010 0.019940
0.000010 0.000010 0.002274 0.000010 0.074186 0.000010 0.000010 0.000010 0.002760 0.002893 0.038589 0.000010 0.000010 0.000010 0.035863 0.000010 0.000010 0.024803 0.000010 0.000010 0.020367 0.000010 0.005198 0.014776 0.000010 0.000010 0.000010 0.000010 0.000010 0.000010 0.000010 0.000010 0.000010 0.047273 0.022108 0.015237 0.000010 0.014982 0.003196 0.675225 0.000010 0.000010 0.000010
0.000010 0.000010 0.000010 0.000010 0.028731 0.000010 0.000010 0.000010 0.000010 0.000010 0.000010 0.000010 0.000010 0.000010 0.006856 0.008231 0.040517 0.000010 0.000010 0.000010 0.002135 0.000010 0.000010 0.000010 0.000010 0.000010 0.004603 0.005496 0.000010 0.000010 0.000010 0.000010 0.013403 0.000010 0.000010 0.000010 0.000010 0.000010 0.000010 0.889688 0.000010 0.000010 0.000010
0.000010 0.007935 0.000010 0.000010 0.062832 0.000010 0.000010 0.023272 0.000010 0.000010 0.023135 0.000010 0.000010 0.000010 0.006004 0.012267 0.000010 0.000010 0.000010 0.000010 0.033911 0.000010 0.000010 0.000010 0.000010 0.017557 0.000010 0.000010 0.020438 0.000010 0.000010 0.000010 0.021901 0.000010 0.000010 0.000010 0.000010 0.000010 0.002290 0.768147 0.000010 0.000010 0.000010
0.000010 0.000010 0.000010 0.000010 0.030372 0.000010 0.000010 0.000010 0.000010 0.000010 0.000010 0.000010 0.000010 0.000010 0.000010 0.002777 0.009886 0.000010 0.000010 0.000010 0.000010 0.000010 0.000010 0.000010 0.000010 0.000010 0.000010 0.000010 0.000010 0.000010 0.000010 0.000010 0.000010 0.045764 0.000010 0.000010 0.000010 0.000010 0.000010 0.910821 0.000010 0.000010 0.000010
0.000010 0.000010 0.000010 0.000010 0.000010 0.000010 0.000010 0.000010 0.000010 0.000010 0.000010 0.000010 0.000010 0.000010 0.000010 0.000010 0.000010 0.000010 0.000010 0.000010 0.000010 0.000010 0.000010 0.000010 0.000010 0.000010 0.000010 0.000010 0.000010 0.000974 0.008493 0.000010 0.000010 0.000010 0.000010 0.000010 0.000010 0.000010 0.000010 0.990133 0.000010 0.000010 0.000010
0.000010 0.000010 0.000010 0.000010 0.000010 0.000010 0.000010 0.000010 0.000010 0.041983 0.009596 0.000010 0.000010 0.000010 0.078662 0.018676 0.028566 0.000010 0.000010 0.000010 0.010510 0.000010 0.000010 0.000010 0.000010 0.000010 0.000010 0.000010 0.000010 0.003109 0.000010 0.000010 0.556617 0.051365 0.200587 0.000010 0.000010 0.000010 0.000010 0.000010 0.000010 0.000010 0.000010
0.000010 0.000010 0.000010 0.000010 0.021053 0.003138 0.000010 0.002314 0.000010 0.035996 0.042456 0.000010 0.000010 0.000010 0.030436 0.000010 0.022369 0.000010 0.000010 0.000010 0.019881 0.000010 0.000010 0.000010 0.000010 0.000010 0.000010 0.000010 0.013363 0.000010 0.000337 0.002893 0.525705 0.060871 0.066812 0.000010 0.000010 0.061025 0.007378 0.006470 0.000010 0.000010 0.077252
0.000010 0.000010 0.000010 0.000010 0.000010 0.000010 0.000010 0.000010 0.000010 0.027818 0.000010 0.000010 0.000010 0.000010 0.064342 0.001675 0.005106 0.000010 0.000010 0.000010 0.025300 0.000010 0.000010 0.000010 0.000010 0.004983 0.000010 0.000010 0.011853 0.010313 0.000010 0.000010 0.589744 0.000010 0.218404 0.000010 0.000010 0.000010 0.000010 0.000010 0.026006 0.000010 0.014147
0.000010 0.009761 0.012504 0.000010 0.010982 0.000010 0.000010 0.000010 0.000010 0.037514 0.029147 0.000010 0.000010 0.000010 0.042713 0.004611 0.064415 0.000010 0.000010 0.000010 0.000010 0.000010 0.011296 0.012840 0.000010 0.000010 0.000010 0.000010 0.008273 0.000010 0.000010 0.000010 0.491783 0.059734 0.116372 0.000010 0.000010 0.000460 0.053017 0.000011 0.020784 0.000010 0.013541
0.000010 0.000010 0.000010 0.000010 0.000567 0.000010 0.000010 0.012635 0.000010 0.030117 0.000010 0.000010 0.000010 0.000010 0.050481 0.012351 0.060740 0.000010 0.000010 0.000010 0.006520 0.000010 0.011700 0.015842 0.000010 0.000010 0.000010 0.000010 0.003279 0.000010 0.000010 0.015067 0.600297 0.000010 0.143236 0.013030 0.000010 0.014567 0.000010 0.002671 0.004836 0.000010 0.001815
0.000010 0.007027 0.000010 0.000010 0.037800 0.000010 0.000010 0.000010 0.000010 0.037963 0.061162 0.000010 0.000010 0.000010 0.013031 0.000010 0.006220 0.006696 0.000010 0.000010 0.006434 0.000010 0.013953 0.006165 0.000010 0.003008 0.000010 0.000010 0.000010 0.000010 0.000010 0.007103 0.588783 0.015541 0.129721 0.000010 0.000010 0.010843 0.000010 0.010210 0.038090 0.000010 0.000010
0.000010 0.000010 0.004482 0.000010 0.000010 0.000010 0.000010 0.000010 0.000010 0.080745 0.065069 0.000010 0.000010 0.000010 0.000010 0.012046 0.013185 0.000010 0.000010 0.000010 0.023324 0.000010 0.000780 0.011947 0.000010 0.000010 0.000010 0.017010 0.015945 0.000010 0.000010 0.002502 0.613998 0.000010 0.118500 0.000010 0.000010 0.000010 0.000010 0.000010 0.020176 0.000010 0.000010
0.000010 0.016470 0.000504 0.000010 0.009002 0.000010 0.000010 0.000010 0.000010 0.097078 0.028105 0.000010 0.000010 0.000010 0.009777 0.000010 0.028032 0.003960 0.000010 0.000010 0.002384 0.000010 0.000010 0.015913 0.000010 0.002480 0.000010 0.009776 0.013944 0.000010 0.000010 0.000881 0.545365 0.011232 0.161640 0.000010 0.000010 0.000010 0.000010 0.010680 0.032535 0.000010 0.000010
0.000010 0.006040 0.000010 0.000010 0.000010 0.000010 0.000010 0.004559 0.000010 0.043421 0.018657 0.000010 0.000010 0.000010 0.068490 0.022847 0.008002 0.002649 0.000010 0.000010 0.000010 0.000010 0.005103 0.030160 0.000010 0.012655 0.000010 0.004079 0.023379 0.010831 0.000010 0.000010 0.600568 0.000010 0.119872 0.007858 0.000010 0.003902 0.000010 0.000010 0.006688 0.000010 0.000010
0.000010 0.024322 0.002117 0.000010 0.008729 0.000010 0.000010 0.000010 0.000010 0.060463 0.018552 0.000010 0.000010 0.000010 0.046688 0.017347 0.027211 0.000010 0.000010 0.000010 0.000010 0.000010 0.011345 0.011559 0.000010 0.010936 0.000010 0.000010 0.004163 0.000010 0.008211 0.000010 0.582661 0.000010 0.112985 0.012910 0.000010 0.019547 0.000010 0.000010 0.020002 0.000010 0.000010
0.000010 0.037291 0.000010 0.000010 0.027154 0.000010 0.000010 0.009648 0.000010 0.083482 0.026599 0.000010 0.000010 0.000010 0.030926 0.017214 0.036047 0.004438 0.000010 0.000010 0.000010 0.000010 0.000010 0.034913 0.000010 0.005080 0.000010 0.000375 0.008075 0.000010 0.000010 0.000010 0.558455 0.000010 0.108296 0.000010 0.000010 0.000010 0.000010 0.000010 0.011736 0.000010 0.000010
0.000010 0.000010 0.000010 0.000010 0.013753 0.000010 0.000010 0.000010 0.000010 0.033783 0.031541 0.000010 0.000010 0.000010 0.038572 0.006591 0.032438 0.012073 0.000010 0.000010 0.000010 0.000010 0.002086 0.007061 0.000010 0.000010 0.000010 0.000010 0.003931 0.000010 0.000010 0.007537 0.574538 0.022518 0.130840 0.018085 0.000010 0.000010 0.000010 0.010323 0.050617 0.000010 0.003463
0.000010 0.008254 0.000010 0.000010 0.016214 0.000010 0.000010 0.015769 0.000010 0.036592 0.011397 0.000010 0.000010 0.000010 0.042563 0.004112 0.019333 0.000010 0.000010 0.000010 0.000010 0.000010 0.000010 0.002494 0.000010 0.000796 0.000010 0.000010 0.018884 0.005648 0.000010 0.000010 0.627137 0.000010 0.153365 0.000010 0.000010 0.002375 0.000010 0.001104 0.033703 0.000010 0.000010
0.000010 0.013300 0.000010 0.000010 0.000010 0.000010 0.000010 0.000010 0.000010 0.024840 0.043309 0.000010 0.000010 0.000010 0.011602 0.000901 0.051842 0.000010 0.000010 0.000010 0.030951 0.000010 0.006911 0.008390 0.000010 0.015597 0.000010 0.000010 0.003706 0.000010 0.000010 0.000749 0.590305 0.000010 0.140420 0.011619 0.000010 0.000183 0.000010 0.000010 0.045115 0.000010 0.000010
0.000010 0.000010 0.000010 0.000010 0.000010 0.000010 0.000010 0.007741 0.000010 0.048876 0.044278 0.000010 0.000010 0.000010 0.015281 0.014820 0.034541 0.019211 0.000010 0.000010 0.000010 0.000010 0.006085 0.008680 0.000010 0.000010 0.000010 0.000010 0.000010 0.000010 0.000010 0.003020 0.590426 0.010343 0.149346 0.003437 0.000010 0.012886 0.005764 0.018877 0.006137 0.000010 0.000010
0.000010 0.000010 0.000010 0.000010 0.000010 0.000010 0.000010 0.000010 0.000010 0.020065 0.031652 0.000010 0.000010 0.000010 0.042524 0.000010 0.032342 0.001243 0.000010 0.000010 0.018627 0.000010 0.003171 0.000010 0.000010 0.000010 0.000010 0.003191 0.035940 0.000010 0.000630 0.000010 0.593376 0.000010 0.156408 0.000010 0.000010 0.000010 0.000010 0.000010 0.045732 0.000010 0.014810
0.000010 0.004025 0.000010 0.000010 0.023970 0.000010 0.000010 0.000010 0.000010 0.057286 0.008351 0.000010 0.000010 0.000010 0.027838 0.000010 0.018148 0.003181 0.000010 0.000010 0.021143 0.000010 0.000012 0.023017 0.000010 0.011922 0.000010 0.009488 0.045387 0.000010 0.000010 0.000010 0.556935 0.011609 0.141305 0.000010 0.000010 0.000010 0.000010 0.000010 0.033730 0.000010 0.002404
0.000010 0.019143 0.000010 0.000010 0.000010 0.000010 0.000010 0.000010 0.000010 0.038473 0.026411 0.000010 0.000010 0.000010 0.023453 0.000010 0.029285 0.000010 0.000010 0.000010 0.019581 0.000010 0.000708 0.015242 0.000010 0.012922 0.000010 0.000010 0.010936 0.000010 0.000010 0.003526 0.594851 0.019513 0.146571 0.000387 0.000010 0.000010 0.009326 0.010391 0.019031 0.000010 0.000010
0.000010 0.004704 0.000010 0.000010 0.026802 0.000010 0.000010 0.000010 0.005977 0.033171 0.015272 0.000010 0.000010 0.000010 0.017730 0.007102 0.041821 0.000010 0.000010 0.000010 0.021565 0.000010 0.009886 0.004384 0.000010 0.013964 0.000010 0.000010 0.000010 0.000540 0.000010 0.002691 0.564018 0.000010 0.168971 0.000010 0.000010 0.005230 0.000010 0.017060 0.031410 0.000010 0.007471
0.000010 0.000010 0.000010 0.000010 0.000010 0.000010 0.000010 0.000010 0.000010 0.039869 0.037726 0.000010 0.000010 0.000010 0.032602 0.020300 0.032040 0.000010 0.000010 0.000010 0.018520 0.000010 0.008718 0.000010 0.000010 0.005893 0.000010 0.000010 0.000010 0.002443 0.000010 0.005703 0.580409 0.000010 0.150346 0.000579 0.000010 0.007844 0.000010 0.013170 0.043570 0.000010 0.000010
0.000010 0.007405 0.000010 0.000010 0.011877 0.000010 0.000010 0.000010 0.000010 0.702151 0.039490 0.000010 0.000010 0.000010 0.000010 0.000010 0.013239 0.000010 0.000010 0.000010 0.000010 0.000010 0.025064 0.031861 0.000010 0.007273 0.000010 0.000010 0.004396 0.000010 0.000010 0.014695 0.025774 0.000010 0.060657 0.029144 0.000010 0.000010 0.000010 0.007513 0.019180 0.000010 0.000010
0.000010 0.000010 0.000010 0.000010 0.000010 0.000010 0.000010 0.000010 0.000010 0.990986 0.008604 0.000010 0.000010 0.000010 0.000010 0.000010 0.000010 0.000010 0.000010 0.000010 0.000010 0.000010 0.000010 0.000010 0.000010 0.000010 0.000010 0.000010 0.000010 0.000010 0.000010 0.000010 0.000010 0.000010 0.000010 0.000010 0.000010 0.000010 0.000010 0.000010 0.000010 0.000010 0.000010
0.000010 0.000010 0.000010 0.000010 0.000010 0.000010 0.000010 0.000010 0.000010 0.996418 0.000010 0.000010 0.000010 0.000010 0.000010 0.000010 0.000010 0.000468 0.000010 0.000010 0.000010 0.000010 0.000010 0.000010 0.000010 0.002714 0.000010 0.000010 0.000010 0.000010 0.000010 0.000010 0.000010 0.000010 0.000010 0.000010 0.000010 0.000010 0.000010 0.000010 0.000010 0.000010 0.000010
0.000010 0.000010 0.000010 0.000010 0.007305 0.000010 0.000010 0.000010 0.000996 0.968274 0.011286 0.000010 0.000010 0.000010 0.000010 0.000010 0.000863 0.000010 0.000010 0.000010 0.000010 0.000010 0.000010 0.000010 0.000010 0.000010 0.000010 0.000010 0.000010 0.000010 0.000010 0.000010 0.010906 0.000010 0.000010 0.000010 0.000010 0.000010 0.000010 0.000010 0.000010 0.000010 0.000010
0.000010 0.000368 0.000010 0.000010 0.000010 0.000010 0.000010 0.004638 0.000010 0.946051 0.000010 0.000010 0.000010 0.000010 0.000010 0.011396 0.000010 0.000010 0.000010 0.000010 0.000010 0.000010 0.010101 0.000010 0.000010 0.000010 0.000010 0.000010 0.000010 0.000010 0.000010 0.000010 0.000010 0.000010 0.000010 0.027076 0.000010 0.000010 0.000010 0.000010 0.000010 0.000010 0.000010
0.000010 0.000010 0.000010 0.000010 0.000010 0.000010 0.000010 0.000010 0.000010 0.999580 0.000010 0.000010 0.000010 0.000010 0.000010 0.000010 0.000010 0.000010 0.000010 0.000010 0.000010 0.000010 0.000010 0.000010 0.000010 0.000010 0.000010 0.000010 0.000010 0.000010 0.000010 0.000010 0.000010 0.000010 0.000010 0.000010 0.000010 0.000010 0.000010 0.000010 0.000010 0.000010 0.000010
0.000010 0.000010 0.000010 0.000010 0.000010 0.000010 0.000010 0.000010 0.000010 0.999580 0.000010 0.000010 0.000010 0.000010 0.000010 0.000010 0.000010 0.000010 0.000010 0.000010 0.000010 0.000010 0.000010 0.000010 0.000010 0.000010 0.000010 0.000010 0.000010 0.000010 0.000010 0.000010 0.000010 0.000010 0.000010 0.000010 0.000010 0.000010 0.000010 0.000010 0.000010 0.000010 0.000010
0.000010 0.000010 0.000010 0.000010 0.000010 0.000010 0.000010 0.000010 0.000010 0.999580 0.000010 0.000010 0.000010 0.000010 0.000010 0.000010 0.000010 0.000010 0.000010 0.000010 0.000010 0.000010 0.000010 0.000010 0.000010 0.000010 0.000010 0.000010 0.000010 0.000010 0.000010 0.000010 0.000010 0.000010 0.000010 0.000010 0.000010 0.000010 0.000010 0.000010 0.000010 0.000010 0.000010
0.000010 0.000010 0.000010 0.000010 0.000010 0.000010 0.000010 0.000010 0.000010 0.999580 0.000010 0.000010 0.000010 0.000010 0.000010 0.000010 0.000010 0.000010 0.000010 0.000010 0.000010 0.000010 0.000010 0.000010 0.000010 0.000010 0.000010 0.000010 0.000010 0.000010 0.000010 0.000010 0.000010 0.000010 0.000010 0.000010 0.000010 0.000010 0.000010 0.000010 0.000010 0.000010 0.000010
0.000010 0.007876 0.000010 0.000010 0.000010 0.000010 0.000010 0.000010 0.000010 0.978289 0.000010 0.000010 0.000010 0.000010 0.000010 0.000010 0.000010 0.000010 0.000010 0.000010 0.000010 0.000010 0.000010 0.000010 0.000010 0.000010 0.000010 0.000010 0.000010 0.000010 0.000010 0.000010 0.000010 0.000010 0.000010 0.013435 0.000010 0.000010 0.000010 0.000010 0.000010 0.000010 0.000010
0.000010 0.000010 0.000010 0.000010 0.000010 0.000010 0.000010 0.000010 0.000010 0.999580 0.000010 0.000010 0.000010 0.000010 0.000010 0.000010 0.000010 0.000010 0.000010 0.000010 0.000010 0.000010 0.000010 0.000010 0.000010 0.000010 0.000010 0.000010 0.000010 0.000010 0.000010 0.000010 0.000010 0.000010 0.000010 0.000010 0.000010 0.000010 0.000010 0.000010 0.000010 0.000010 0.000010
0.000010 0.000010 0.000010 0.000010 0.000010 0.000010 0.000010 0.000010 0.000010 0.780530 0.000010 0.000010 0.000010 0.000010 0.019078 0.000010 0.000010 0.006270 0.000010 0.000010 0.023923 0.000010 0.023712 0.020032 0.000010 0.000010 0.000010 0.000010 0.013771 0.002527 0.000010 0.000010 0.000010 0.008321 0.051382 0.000010 0.000010 0.000010 0.000010 0.005103 0.045040 0.000010 0.000010
0.000010 0.000010 0.000010 0.000010 0.000010 0.000010 0.000010 0.000010 0.000010 0.999571 0.000010 0.000010 0.000010 0.000010 0.000010 0.000010 0.000010 0.000010 0.000010 0.000010 0.000010 0.000010 0.000010 0.000010 0.000010 0.000010 0.000010 0.000010 0.000010 0.000010 0.000010 0.000010 0.000010 0.000010 0.000019 0.000010 0.000010 0.000010 0.000010 0.000010 0.000010 0.000010 0.000010
0.000010 0.000010 0.000010 0.000010 0.000010 0.000010 0.000010 0.000010 0.000010 0.999580 0.000010 0.000010 0.000010 0.000010 0.000010 0.000010 0.000010 0.000010 0.000010 0.000010 0.000010 0.000010 0.000010 0.000010 0.000010 0.000010 0.000010 0.000010 0.000010 0.000010 0.000010 0.000010 0.000010 0.000010 0.000010 0.000010 0.000010 0.000010 0.000010 0.000010 0.000010 0.000010 0.000010
0.000010 0.000010 0.000010 0.000010 0.000010 0.000010 0.000010 0.000010 0.000010 0.999580 0.000010 0.000010 0.000010 0.000010 0.000010 0.000010 0.000010 0.000010 0.000010 0.000010 0.000010 0.000010 0.000010 0.000010 0.000010 0.000010 0.000010 0.000010 0.000010 0.000010 0.000010 0.000010 0.000010 0.000010 0.000010 0.000010 0.000010 0.000010 0.000010 0.000010 0.000010 0.000010 0.000010
0.000010 0.000010 0.000010 0.000010 0.000010 0.000010 0.000010 0.000010 0.000010 0.999580 0.000010 0.000010 0.000010 0.000010 0.000010 0.000010 0.000010 0.000010 0.000010 0.000010 0.000010 0.000010 0.000010 0.000010 0.000010 0.000010 0.000010 0.000010 0.000010 0.000010 0.000010 0.000010 0.000010 0.000010 0.000010 0.000010 0.000010 0.000010 0.000010 0.000010 0.000010 0.000010 0.000010
0.000010 0.000010 0.000010 0.000010 0.000010 0.000010 0.000010 0.000010 0.000010 0.999580 0.000010 0.000010 0.000010 0.000010 0.000010 0.000010 0.000010 0.000010 0.000010 0.000010 0.000010 0.000010 0.000010 0.000010 0.000010 0.000010 0.000010 0.000010 0.000010 0.000010 0.000010 0.000010 0.000010 0.000010 0.000010 0.000010 0.000010 0.000010 0.000010 0.000010 0.000010 0.000010 0.000010
0.000010 0.000010 0.000010 0.000010 0.000010 0.000010 0.000010 0.000010 0.000010 0.999580 0.000010 0.000010 0.000010 0.000010 0.000010 0.000010 0.000010 0.000010 0.000010 0.000010 0.000010 0.000010 0.000010 0.000010 0.000010 0.000010 0.000010 0.000010 0.000010 0.000010 0.000010 0.000010 0.000010 0.000010 0.000010 0.000010 0.000010 0.000010 0.000010 0.000010 0.000010 0.000010 0.000010
0.000010 0.000010 0.000010 0.000010 0.000010 0.000010 0.000010 0.000010 0.000010 0.999580 0.000010 0.000010 0.000010 0.000010 0.000010 0.000010 0.000010 0.000010 0.000010 0.000010 0.000010 0.000010 0.000010 0.000010 0.000010 0.000010 0.000010 0.000010 0.000010 0.000010 0.000010 0.000010 0.000010 0.000010 0.000010 0.000010 0.000010 0.000010 0.000010 0.000010 0.000010 0.000010 0.000010
0.000010 0.000010 0.000010 0.000010 0.000010 0.000010 0.000010 0.000010 0.000010 0.939165 0.000010 0.000010 0.000010 0.000010 0.000010 0.000010 0.000010 0.011297 0.000010 0.000010 0.000010 0.000010 0.019291 0.000010 0.000010 0.000010 0.000010 0.000010 0.000010 0.000010 0.000010 0.000010 0.000010 0.000010 0.013910 0.015958 0.000010 0.000010 0.000010 0.000010 0.000010 0.000010 0.000010
0.000010 0.009200 0.000010 0.000010 0.058096 0.000010 0.000010 0.020740 0.000010 0.060862 0.125884 0.000010 0.000010 0.000010 0.080955 0.005401 0.000010 0.063247 0.000010 0.000010 0.105371 0.000010 0.029654 0.003971 0.000010 0.000010 0.000010 0.000010 0.035644 0.000010 0.000010 0.000010 0.000010 0.000010 0.179134 0.027110 0.000010 0.034231 0.000010 0.007862 0.000010 0.000010 0.152378
0.000010 0.023018 0.000010 0.000010 0.046965 0.000010 0.000010 0.012894 0.000010 0.032654 0.148928 0.000010 0.000010 0.000010 0.082227 0.031298 0.000010 0.035627 0.000010 0.000010 0.085402 0.000010 0.010471 0.036198 0.000010 0.000010 0.000010 0.000010 0.034973 0.000010 0.000010 0.000010 0.000010 0.000010 0.162721 0.034540 0.000010 0.061624 0.000813 0.018134 0.012440 0.000010 0.128833
0.000010 0.027263 0.001570 0.000010 0.056942 0.000010 0.000010 0.027416 0.000010 0.026210 0.113695 0.000010 0.000010 0.000011 0.105697 0.014638 0.020982 0.015553 0.000010 0.000010 0.099724 0.000010 0.023086 0.006473 0.000010 0.015152 0.000010 0.000010 0.034790 0.000010 0.000010 0.002956 0.000010 0.000010 0.124982 0.042707 0.000010 0.051045 0.006503 0.024634 0.017068 0.000010 0.140713
0.000010 0.018353 0.000010 0.000010 0.008347 0.000010 0.000010 0.006479 0.000010 0.023752 0.172053 0.000010 0.000010 0.000010 0.128755 0.015583 0.001655 0.037057 0.000010 0.000010 0.094122 0.000010 0.026180 0.010528 0.000010 0.000010 0.000010 0.000010 0.037590 0.000010 0.000010 0.004328 0.000010 0.008199 0.176632 0.037282 0.000010 0.048023 0.000010 0.000010 0.000010 0.000010 0.144841
0.000010 0.023424 0.000010 0.000010 0.055619 0.000010 0.000010 0.040549 0.001494 0.029964 0.154447 0.000010 0.000010 0.000010 0.115624 0.021447 0.000010 0.039526 0.000010 0.000010 0.061581 0.000010 0.002075 0.000060 0.000010 0.000010 0.000010 0.001362 0.040246 0.000010 0.000010 0.000010 0.000010 0.000010 0.179611 0.019850 0.000010 0.046881 0.000010 0.032068 0.009382 0.000010 0.124560
0.000010 0.012019 0.000010 0.000010 0.052303 0.000010 0.000010 0.013955 0.000010 0.016368 0.139867 0.000010 0.000010 0.000010 0.084793 0.014090 0.021152 0.060452 0.000010 0.000010 0.109662 0.000010 0.031030 0.010726 0.000010 0.000010 0.000010 0.000010 0.068740 0.000010 0.000010 0.000488 0.000010 0.000010 0.151747 0.022388 0.000010 0.043631 0.000010 0.006793 0.000915 0.000010 0.138650
0.000010 0.016675 0.000010 0.000010 0.048606 0.000010 0.000010 0.007153 0.000010 0.018700 0.153506 0.000010 0.000010 0.000010 0.106997 0.026003 0.020205 0.041855 0.000010 0.000010 0.070567 0.000010 0.024412 0.025865 0.000010 0.010957 0.000010 0.002966 0.050769 0.000010 0.000010 0.012181 0.000010 0.000010 0.156265 0.030706 0.000010 0.044858 0.000010 0.013208 0.000010 0.000010 0.117325
0.000010 0.000010 0.000010 0.000010 0.039144 0.000010 0.000010 0.010669 0.000010 0.042014 0.142783 0.000010 0.000010 0.000010 0.120818 0.000010 0.000010 0.055199 0.000010 0.000010 0.100481 0.000010 0.023722 0.002191 0.000010 0.002886 0.000010 0.000010 0.049271 0.000010 0.000010 0.000010 0.000010 0.000010 0.163200 0.035468 0.000010 0.046558 0.000010 0.028214 0.016958 0.000010 0.120165
0.000010 0.030172 0.000010 0.000010 0.069666 0.000010 0.000010 0.034453 0.000010 0.009194 0.136105 0.000010 0.000010 0.000010 0.089718 0.010450 0.000010 0.036235 0.000010 0.000010 0.121406 0.000010 0.017244 0.000010 0.000010 0.000010 0.000010 0.000010 0.040373 0.000010 0.000010 0.000010 0.002329 0.000010 0.165170 0.042810 0.000010 0.033372 0.000010 0.000800 0.018505 0.000010 0.141747
0.000010 0.016644 0.000010 0.000010 0.051361 0.000010 0.000010 0.012486 0.000010 0.040944 0.151061 0.000010 0.000010 0.000010 0.086886 0.031643 0.009358 0.045083 0.000010 0.000010 0.085784 0.000010 0.000010 0.000010 0.000010 0.000010 0.000010 0.000010 0.041954 0.000010 0.000010 0.003656 0.000010 0.000010 0.169183 0.026690 0.000010 0.056644 0.000010 0.012267 0.014987 0.000010 0.143118
0.000010 0.026554 0.000010 0.000010 0.073911 0.000010 0.000010 0.023316 0.000010 0.034088 0.156524 0.000010 0.000010 0.000010 0.111109 0.016887 0.000010 0.019436 0.000010 0.000010 0.078102 0.000010 0.021288 0.000010 0.000010 0.000931 0.000010 0.005384 0.060257 0.000010 0.000010 0.000010 0.000010 0.000010 0.160350 0.026882 0.000016 0.031412 0.000010 0.019084 0.011644 0.000010 0.122595
0.000010 0.021645 0.000010 0.000010 0.030907 0.000010 0.000010 0.024457 0.000010 0.033146 0.114208 0.000010 0.000010 0.000010 0.095112 0.013775 0.000010 0.051941 0.000010 0.000010 0.104042 0.000010 0.015337 0.016136 0.000010 0.013485 0.000010 0.000010 0.034339 0.000010 0.000010 0.000010 0.000010 0.000010 0.182893 0.022394 0.000010 0.069879 0.000010 0.012416 0.002307 0.000010 0.141338
0.000010 0.003479 0.000010 0.000010 0.083923 0.000010 0.000010 0.000010 0.000010 0.012121 0.137767 0.000010 0.000010 0.000010 0.103478 0.049759 0.023311 0.023767 0.000010 0.000010 0.088039 0.000010 0.017131 0.022627 0.000010 0.010107 0.000010 0.000010 0.035283 0.000010 0.000010 0.004744 0.000010 0.000010 0.166732 0.028517 0.000010 0.024556 0.001317 0.031066 0.002174 0.000010 0.129883
0.000010 0.011592 0.000010 0.000010 0.026139 0.000010 0.000010 0.031036 0.000010 0.007690 0.121185 0.000010 0.000010 0.000010 0.117942 0.025692 0.000010 0.022457 0.000010 0.000010 0.089251 0.000010 0.021048 0.011443 0.000010 0.000010 0.000010 0.000010 0.064539 0.000010 0.000010 0.000010 0.000010 0.000010 0.148665 0.040277 0.000010 0.034247 0.000010 0.042140 0.023856 0.000010 0.160551
0.000010 0.020628 0.003980 0.000010 0.055886 0.000010 0.000010 0.013900 0.001897 0.030350 0.133555 0.000010 0.000010 0.000010 0.100967 0.020953 0.000010 0.001946 0.000010 0.000010 0.114300 0.000010 0.027932 0.000010 0.000010 0.013916 0.000010 0.001855 0.065570 0.004054 0.000010 0.000010 0.000010 0.002300 0.193870 0.020857 0.000010 0.076867 0.010569 0.000010 0.000010 0.000010 0.083640
0.000010 0.012235 0.000010 0.000010 0.025070 0.000010 0.000010 0.016742 0.000010 0.021042 0.140841 0.000010 0.000010 0.000010 0.085934 0.000010 0.024578 0.017689 0.000010 0.000010 0.139788 0.000010 0.020810 0.000010 0.000010 0.000010 0.000010 0.000010 0.040525 0.000010 0.000010 0.000010 0.000010 0.000010 0.186906 0.025179 0.000010 0.062550 0.000010 0.032767 0.018836 0.000010 0.128249
0.000010 0.017265 0.016554 0.000010 0.020504 0.000010 0.000010 0.016180 0.008319 0.060989 0.155687 0.000010 0.000010 0.000010 0.090496 0.036523 0.000010 0.048582 0.000010 0.000010 0.078051 0.000010 0.014967 0.000010 0.000010 0.005139 0.000010 0.004761 0.018839 0.000010 0.000010 0.000010 0.000010 0.000010 0.151476 0.035850 0.000010 0.047582 0.000010 0.028207 0.013752 0.000010 0.130057
0.000010 0.000010 0.000010 0.000010 0.071673 0.000010 0.000010 0.000010 0.000010 0.017173 0.138345 0.000010 0.000010 0.000010 0.099483 0.003439 0.002064 0.048777 0.000010 0.000010 0.114062 0.000010 0.026040 0.003810 0.000010 0.000010 0.000010 0.009861 0.050267 0.000010 0.000010 0.000010 0.000010 0.002458 0.217680 0.029328 0.000010 0.040397 0.000010 0.024298 0.000010 0.000010 0.100596
0.000010 0.022076 0.000010 0.000010 0.047104 0.000010 0.000010 0.017585 0.000010 0.040989 0.133086 0.000010 0.000010 0.000010 0.106286 0.007536 0.017862 0.043641 0.000010 0.000010 0.070897 0.000010 0.016929 0.000010 0.000010 0.001192 0.000010 0.000010 0.032429 0.000647 0.000010 0.009448 0.000010 0.000010 0.170560 0.031554 0.000010 0.051397 0.000010 0.032135 0.000010 0.000010 0.146418
0.000010 0.011971 0.000010 0.000010 0.027993 0.000010 0.000010 0.011976 0.000010 0.040168 0.167454 0.000010 0.000010 0.000010 0.127530 0.012834 0.003886 0.036406 0.000010 0.000010 0.111733 0.000010 0.031431 0.000010 0.000010 0.009784 0.000010 0.000010 0.021511 0.000010 0.000010 0.001748 0.000010 0.000010 0.166831 0.032047 0.000010 0.024315 0.000010 0.020251 0.000010 0.000010 0.139892
0.000010 0.000010 0.000010 0.000010 0.000010 0.000010 0.000010 0.004816 0.000010 0.000010 0.000010 0.000010 0.000010 0.009924 0.000010 0.000010 0.000010 0.014917 0.000010 0.000010 0.000010 0.000010 0.000010 0.000010 0.000010 0.000010 0.000010 0.000010 0.017390 0.005506 0.000010 0.000010 0.000010 0.000010 0.016436 0.005044 0.000010 0.782503 0.000010 0.021484 0.001239 0.000010 0.120421
0.000010 0.000010 0.000010 0.000010 0.000010 0.000010 0.000010 0.000010 0.000010 0.000010 0.000010 0.000010 0.000010 0.000010 0.000010 0.000010 0.000010 0.000010 0.000010 0.000010 0.000010 0.000010 0.000010 0.000010 0.000010 0.000010 0.000010 0.000010 0.000010 0.000010 0.000010 0.000010 0.000010 0.000010 0.000010 0.000010 0.000010 0.999580 0.000010 0.000010 0.000010 0.000010 0.000010
0.000010 0.000010 0.000010 0.000010 0.000010 0.000010 0.000010 0.000010 0.000010 0.000010 0.000010 0.000010 0.000010 0.000010 0.000010 0.000010 0.000010 0.000010 0.000010 0.000010 0.000010 0.000010 0.000010 0.000010 0.000010 0.000010 0.000010 0.000010 0.000010 0.000010 0.000010 0.000010 0.000010 0.000010 0.000010 0.000010 0.000010 0.999580 0.000010 0.000010 0.000010 0.000010 0.000010
0.000010 0.000010 0.000010 0.000010 0.000010 0.003093 0.000010 0.000010 0.001362 0.000010 0.018829 0.000010 0.000010 0.004649 0.000010 0.000010 0.000010 0.000010 0.000010 0.000010 0.000010 0.000010 0.000010 0.000010 0.000010 0.000010 0.000010 0.000010 0.000010 0.017609 0.000010 0.000010 0.000010 0.000010 0.000010 0.000010 0.000010 0.954088 0.000010 0.000010 0.000010 0.000010 0.000010
0.000010 0.000010 0.000010 0.000010 0.000010 0.000010 0.000010 0.000010 0.000010 0.000010 0.000010 0.000010 0.000010 0.000010 0.000010 0.000010 0.000010 0.000010 0.000010 0.000010 0.000010 0.000010 0.000010 0.000010 0.000010 0.000010 0.000010 0.000010 0.000010 0.000010 0.000010 0.000010 0.000010 0.000010 0.000010 0.000010 0.000010 0.999580 0.000010 0.000010 0.000010 0.000010 0.000010
0.000010 0.000010 0.000010 0.000010 0.000010 0.000010 0.000919 0.000010 0.000010 0.000010 0.000010 0.000010 0.000010 0.000010 0.000010 0.000010 0.000010 0.000010 0.000010 0.000010 0.016998 0.000010 0.000010 0.000010 0.000010 0.000010 0.010068 0.000010 0.000010 0.000010 0.000010 0.002905 0.000010 0.000010 0.000010 0.000010 0.000010 0.905183 0.000010 0.000010 0.000010 0.000010 0.063557
0.000010 0.000010 0.000010 0.000010 0.000010 0.000010 0.000010 0.000010 0.000010 0.008908 0.000010 0.000010 0.000010 0.000010 0.000010 0.001107 0.000010 0.000010 0.000010 0.000010 0.000010 0.000010 0.000010 0.000010 0.000010 0.000010 0.000010 0.010748 0.000010 0.000010 0.000010 0.000010 0.000010 0.000010 0.000010 0.000010 0.000010 0.978847 0.000010 0.000010 0.000010 0.000010 0.000010
0.000010 0.000010 0.000010 0.000010 0.000010 0.000010 0.000010 0.000010 0.000010 0.000010 0.000010 0.000010 0.000010 0.000010 0.000010 0.000010 0.000010 0.000010 0.000010 0.000010 0.000010 0.000010 0.000010 0.000010 0.000010 0.000010 0.000010 0.000010 0.000010 0.000010 0.000010 0.000010 0.000010 0.000010 0.000010 0.000010 0.000010 0.999580 0.000010 0.000010 0.000010 0.000010 0.000010
0.000010 0.000010 0.000010 0.000010 0.000814 0.000010 0.005389 0.000010 0.000010 0.000010 0.029173 0.000010 0.000010 0.000010 0.000010 0.000010 0.000010 0.000010 0.000010 0.000010 0.009519 0.000483 0.007282 0.000010 0.003291 0.000010 0.000010 0.000010 0.000010 0.000010 0.011803 0.000437 0.000010 0.000010 0.000010 0.012507 0.000010 0.869662 0.000010 0.001785 0.000010 0.000010 0.047554
0.000010 0.000010 0.001016 0.000010 0.000010 0.000010 0.000010 0.000010 0.000010 0.000010 0.000010 0.000010 0.000010 0.000010 0.000010 0.000010 0.000010 0.000010 0.004199 0.000010 0.000010 0.000010 0.000010 0.000010 0.000010 0.000010 0.000010 0.000010 0.000010 0.000010 0.000010 0.000010 0.000010 0.000010 0.000010 0.000010 0.000010 0.994385 0.000010 0.000010 0.000010 0.000010 0.000010
0.000010 0.000010 0.000010 0.000010 0.000010 0.000010 0.000010 0.000010 0.000010 0.000010 0.000010 0.000010 0.000010 0.000010 0.000010 0.000010 0.000010 0.000010 0.000010 0.000010 0.000010 0.000010 0.000010 0.000010 0.000010 0.000010 0.000010 0.000010 0.000010 0.000010 0.010723 0.000010 0.000010 0.000010 0.000010 0.000010 0.000010 0.988867 0.000010 0.000010 0.000010 0.000010 0.000010
0.000010 0.000010 0.000010 0.000010 0.000010 0.000010 0.000010 0.000010 0.000010 0.000010 0.000010 0.000010 0.000010 0.000010 0.000010 0.000010 0.000010 0.000010 0.000010 0.000010 0.000010 0.000010 0.000010 0.000010 0.000010 0.000010 0.000010 0.000010 0.000010 0.000010 0.000010 0.000010 0.000010 0.000010 0.000010 0.000010 0.000010 0.999580 0.000010 0.000010 0.000010 0.000010 0.000010
0.000010 0.000010 0.000010 0.000010 0.000010 0.000010 0.000010 0.000010 0.000010 0.000010 0.000010 0.000010 0.000010 0.000010 0.000010 0.000010 0.000010 0.000010 0.000010 0.000010 0.000010 0.000010 0.000010 0.000010 0.000010 0.000010 0.000010 0.000010 0.000010 0.000010 0.000010 0.000010 0.000010 0.000010 0.000010 0.000010 0.000010 0.999580 0.000010 0.000010 0.000010 0.000010 0.000010
0.000010 0.000010 0.000010 0.000010 0.000010 0.000010 0.000010 0.000010 0.000010 0.000010 0.000010 0.000010 0.000010 0.000010 0.000010 0.000010 0.000010 0.000010 0.000010 0.000010 0.000010 0.000010 0.002561 0.000010 0.000010 0.000010 0.000010 0.000010 0.000010 0.000010 0.005023 0.000373 0.000010 0.000010 0.000010 0.000010 0.000010 0.991652 0.000010 0.000010 0.000010 0.000010 0.000010
0.000010 0.000010 0.000010 0.000010 0.000010 0.000010 0.000010 0.000010 0.000010 0.000010 0.000010 0.000010 0.000010 0.000010 0.000010 0.000010 0.000010 0.000010 0.000010 0.000010 0.000010 0.000010 0.000010 0.000010 0.000010 0.000010 0.000010 0.000010 0.000010 0.000010 0.000010 0.000010 0.000010 0.000010 0.000010 0.000010 0.000010 0.999580 0.000010 0.000010 0.000010 0.000010 0.000010
0.000010 0.000010 0.000010 0.000010 0.000010 0.000010 0.000010 0.000010 0.000010 0.000010 0.000010 0.000010 0.000010 0.000010 0.000010 0.000010 0.000010 0.000010 0.000010 0.000010 0.000010 0.000010 0.000010 0.000010 0.000010 0.000010 0.000010 0.000010 0.000010 0.000010 0.000010 0.000010 0.000010 0.000010 0.000010 0.000010 0.000010 0.999580 0.000010 0.000010 0.000010 0.000010 0.000010
0.000010 0.000010 0.000010 0.000010 0.000010 0.000010 0.000010 0.000010 0.000010 0.000010 0.000010 0.000010 0.000010 0.000010 0.000010 0.000010 0.000010 0.000010 0.000010 0.000010 0.000010 0.000010 0.000010 0.000010 0.000010 0.000010 0.000010 0.000010 0.000010 0.000010 0.000010 0.000010 0.000010 0.000010 0.000010 0.000010 0.000010 0.999580 0.000010 0.000010 0.000010 0.000010 0.000010
0.000010 0.000010 0.000010 0.000010 0.000010 0.000010 0.000010 0.000010 0.000010 0.000010 0.000010 0.000010 0.000010 0.000010 0.000010 0.000010 0.000010 0.000010 0.000010 0.000010 0.000010 0.000010 0.000010 0.000010 0.000010 0.000010 0.000010 0.007604 0.000010 0.000010 0.000010 0.008552 0.000010 0.000010 0.000010 0.000010 0.000010 0.983445 0.000010 0.000010 0.000010 0.000010 0.000010
0.000010 0.000010 0.000010 0.000010 0.000010 0.000010 0.000010 0.000010 0.000010 0.000010 0.000010 0.000010 0.000010 0.000010 0.000010 0.000010 0.000010 0.000010 0.000010 0.000010 0.000010 0.000010 0.000010 0.000010 0.000010 0.000010 0.000010 0.000010 0.000010 0.000010 0.000010 0.000010 0.000010 0.000010 0.000010 0.000010 0.000010 0.999580 0.000010 0.000010 0.000010 0.000010 0.000010
0.000010 0.000010 0.000010 0.000010 0.000010 0.000010 0.000010 0.000010 0.000010 0.000010 0.000010 0.000010 0.000010 0.000010 0.000010 0.000010 0.000010 0.000010 0.000010 0.000010 0.000010 0.000010 0.000010 0.000010 0.000010 0.000010 0.000010 0.000010 0.000010 0.000010 0.000010 0.000010 0.000010 0.000010 0.000010 0.000010 0.000010 0.999580 0.000010 0.000010 0.000010 0.000010 0.000010
0.000010 0.000010 0.000010 0.000010 0.000010 0.000010 0.000010 0.000010 0.000010 0.000010 0.989663 0.000010 0.000010 0.000010 0.000010 0.000010 0.000010 0.009927 0.000010 0.000010 0.000010 0.000010 0.000010 0.000010 0.000010 0.000010 0.000010 0.000010 0.000010 0.000010 0.000010 0.000010 0.000010 0.000010 0.000010 0.000010 0.000010 0.000010 0.000010 0.000010 0.000010 0.000010 0.000010
0.000010 0.000010 0.000738 0.000010 0.038636 0.000010 0.000010 0.006023 0.000010 0.000010 0.779087 0.000010 0.000010 0.000010 0.000011 0.000010 0.003166 0.000010 0.000010 0.000010 0.037639 0.000010 0.000010 0.000010 0.000010 0.000363 0.000010 0.000010 0.010191 0.000867 0.000010 0.000010 0.004911 0.020218 0.000010 0.000622 0.000010 0.000010 0.055203 0.011533 0.000010 0.000010 0.030522
0.000010 0.000010 0.000010 0.000010 0.002341 0.000010 0.000010 0.000010 0.000010 0.000010 0.782782 0.000010 0.000010 0.000010 0.000010 0.000010 0.000010 0.005818 0.000010 0.000010 0.000010 0.000010 0.000010 0.000010 0.000010 0.001591 0.000010 0.009619 0.000010 0.000010 0.000010 0.000010 0.030266 0.111218 0.000010 0.012881 0.000010 0.000254 0.025148 0.017762 0.000010 0.000010 0.000010
0.000010 0.000010 0.000010 0.000010 0.003503 0.000010 0.000010 0.004973 0.000010 0.000796 0.979175 0.000010 0.000010 0.000010 0.000010 0.000010 0.000010 0.000607 0.000010 0.000010 0.000010 0.000010 0.000010 0.000010 0.000010 0.003744 0.000010 0.001081 0.000010 0.000010 0.000010 0.005771 0.000010 0.000010 0.000010 0.000010 0.000010 0.000010 0.000010 0.000010 0.000010 0.000010 0.000010
0.000010 0.011077 0.000010 0.000010 0.000010 0.000010 0.000010 0.000010 0.000010 0.000010 0.736193 0.000010 0.000010 0.000010 0.000010 0.000010 0.000010 0.000010 0.000010 0.000010 0.000010 0.000010 0.000010 0.000010 0.000010 0.000010 0.000010 0.000010 0.000010 0.007396 0.000010 0.000011 0.051908 0.126123 0.000010 0.000010 0.000010 0.000010 0.063299 0.003642 0.000010 0.000010 0.000010
0.000010 0.000010 0.000010 0.000010 0.009146 0.000010 0.000010 0.004767 0.000010 0.000010 0.837644 0.000010 0.000010 0.000010 0.000010 0.000010 0.000010 0.016817 0.000010 0.000010 0.000010 0.000010 0.012154 0.004159 0.000010 0.000010 0.000010 0.003056 0.006195 0.000010 0.000010 0.000010 0.006522 0.082720 0.000010 0.000010 0.000010 0.000010 0.011538 0.003970 0.001012 0.000010 0.000010
0.000010 0.000010 0.000010 0.000010 0.000010 0.000010 0.000010 0.000010 0.000010 0.000010 0.788653 0.000010 0.000010 0.000010 0.000010 0.000010 0.009564 0.000014 0.000010 0.000010 0.000010 0.000010 0.000010 0.000010 0.000010 0.000011 0.000010 0.002881 0.000010 0.000010 0.000010 0.000010 0.000010 0.198507 0.000010 0.000010 0.000010 0.000010 0.000010 0.000010 0.000010 0.000010 0.000010
0.000010 0.000010 0.000010 0.000010 0.000010 0.000010 0.000010 0.000010 0.000010 0.000010 0.939114 0.000010 0.000010 0.000010 0.000010 0.000010 0.000010 0.000010 0.000010 0.000010 0.000010 0.000010 0.000010 0.000010 0.000010 0.000010 0.000010 0.000010 0.000010 0.000010 0.000010 0.000010 0.010455 0.019803 0.000010 0.000010 0.000010 0.000010 0.030239 0.000010 0.000010 0.000010 0.000010
0.000010 0.000010 0.000010 0.000010 0.000010 0.000010 0.000010 0.000010 0.000010 0.000010 0.815393 0.000010 0.000010 0.000010 0.000010 0.000010 0.000010 0.000010 0.000010 0.000010 0.000010 0.000010 0.000010 0.000010 0.000010 0.000012 0.000010 0.000010 0.000010 0.000010 0.000010 0.001963 0.012932 0.101710 0.000010 0.000010 0.000010 0.000010 0.047933 0.019698 0.000010 0.000010 0.000010
0.000010 0.000010 0.000010 0.000010 0.000010 0.000010 0.000010 0.000010 0.000010 0.000010 0.921142 0.000010 0.000010 0.000010 0.000010 0.000010 0.000010 0.000010 0.000010 0.000010 0.000010 0.000010 0.000010 0.000010 0.000010 0.000010 0.000010 0.000010 0.000010 0.000010 0.000010 0.000010 0.010126 0.050839 0.000010 0.000010 0.000010 0.000010 0.017502 0.000010 0.000010 0.000010 0.000010
0.000010 0.010744 0.000010 0.000010 0.000010 0.000010 0.000010 0.000010 0.000010 0.000010 0.805735 0.000010 0.000010 0.000010 0.000010 0.001261 0.000010 0.000010 0.000010 0.000010 0.000010 0.000010 0.000010 0.000010 0.000010 0.003335 0.000010 0.001283 0.000010 0.000010 0.000010 0.000010 0.044138 0.133143 0.000010 0.000010 0.000010 0.000010 0.000010 0.000010 0.000010 0.000010 0.000010
0.000010 0.000010 0.000010 0.000010 0.000010 0.000010 0.000010 0.000010 0.000010 0.000010 0.669592 0.000010 0.000010 0.000010 0.000010 0.000010 0.000010 0.000010 0.000010 0.000010 0.000010 0.000010 0.000010 0.000010 0.000010 0.000010 0.000010 0.003370 0.000010 0.000010 0.000010 0.007404 0.029384 0.266925 0.000010 0.000010 0.000010 0.000010 0.003984 0.000010 0.018982 0.000010 0.000010
0.000010 0.000010 0.000010 0.000010 0.000010 0.000010 0.000010 0.000010 0.000010 0.000010 0.772353 0.000010 0.000010 0.000010 0.000010 0.000010 0.000010 0.000010 0.000010 0.000010 0.000010 0.000010 0.000010 0.000010 0.000010 0.000010 0.000010 0.000010 0.000010 0.000010 0.000010 0.000010 0.081794 0.145453 0.000010 0.000010 0.000010 0.000010 0.000010 0.000010 0.000010 0.000010 0.000010
0.000010 0.000010 0.000010 0.000010 0.000010 0.000010 0.000010 0.000010 0.000010 0.000010 0.781819 0.000010 0.000010 0.000010 0.000010 0.000010 0.000010 0.000010 0.000010 0.000010 0.000010 0.000010 0.000010 0.000010 0.000010 0.000010 0.000010 0.004987 0.000010 0.000010 0.000010 0.000010 0.034397 0.148278 0.000010 0.000010 0.000010 0.000010 0.030139 0.000010 0.000010 0.000010 0.000010
0.000010 0.004113 0.000010 0.000010 0.000010 0.000010 0.000010 0.000010 0.000010 0.000010 0.665074 0.000010 0.000010 0.000010 0.000010 0.000010 0.008966 0.000010 0.000010 0.000010 0.000010 0.000010 0.000010 0.002739 0.000010 0.000010 0.000010 0.000010 0.000010 0.000010 0.000010 0.000676 0.032136 0.254047 0.000010 0.000010 0.000010 0.000010 0.000010 0.015306 0.016603 0.000010 0.000010
0.000010 0.000130 0.000010 0.000010 0.003165 0.000010 0.000010 0.008817 0.000010 0.014120 0.914611 0.000010 0.000010 0.000010 0.015813 0.000010 0.000010 0.000010 0.000010 0.000010 0.003080 0.000010 0.000010 0.000010 0.000010 0.000010 0.000010 0.009369 0.000010 0.000010 0.000010 0.000010 0.024702 0.005861 0.000010 0.000010 0.000010 0.000010 0.000010 0.000010 0.000010 0.000010 0.000010
0.000010 0.005108 0.000010 0.000010 0.011111 0.000010 0.000010 0.000010 0.000010 0.000010 0.905783 0.000010 0.000010 0.000010 0.015380 0.000010 0.000010 0.027083 0.000010 0.000010 0.000010 0.000010 0.000010 0.000010 0.000010 0.000010 0.000010 0.012787 0.000010 0.000010 0.000010 0.000010 0.000010 0.000010 0.006793 0.007409 0.000010 0.008208 0.000010 0.000010 0.000010 0.000010 0.000010
0.000010 0.000010 0.000010 0.000010 0.000010 0.000010 0.000010 0.000010 0.000150 0.000010 0.518543 0.000010 0.000010 0.000010 0.000010 0.000010 0.025893 0.007791 0.000010 0.000010 0.000010 0.000010 0.000010 0.000010 0.000010 0.000010 0.000010 0.000010 0.001352 0.006543 0.000010 0.010648 0.020758 0.407981 0.000010 0.000010 0.000010 0.000010 0.000010 0.000010 0.000010 0.000010 0.000010
0.000010 0.000010 0.000010 0.000010 0.012250 0.000010 0.000010 0.000010 0.002602 0.000014 0.911065 0.000010 0.000010 0.000010 0.023904 0.000010 0.000010 0.024316 0.000010 0.000010 0.006111 0.000010 0.000010 0.000010 0.000010 0.000010 0.000010 0.008393 0.000010 0.000010 0.000010 0.000010 0.000010 0.000010 0.000010 0.000010 0.000010 0.000010 0.000010 0.011005 0.000010 0.000010 0.000010
0.000010 0.000010 0.000010 0.000010 0.000010 0.000010 0.000010 0.000010 0.000010 0.000010 0.865137 0.000010 0.000010 0.000010 0.000010 0.000010 0.000010 0.000010 0.000010 0.000010 0.000010 0.000010 0.000010 0.000010 0.000010 0.000010 0.000010 0.005970 0.000010 0.000010 0.000010 0.000010 0.000010 0.039169 0.000010 0.000010 0.000010 0.000010 0.065822 0.020214 0.003318 0.000010 0.000010
0.000010 0.004998 0.007252 0.018780 0.000010 0.012517 0.051393 0.000010 0.012183 0.000010 0.012653 0.000010 0.026275 0.000010 0.000010 0.000010 0.000010 0.000010 0.027790 0.000010 0.000010 0.047865 0.000010 0.000010 0.008368 0.009696 0.000010 0.000010 0.679173 0.000010 0.000010 0.000010 0.000010 0.000010 0.000010 0.017096 0.000010 0.000010 0.044374 0.000010 0.019316 0.000010 0.000010
0.000010 0.000010 0.007336 0.008796 0.000010 0.000010 0.028091 0.009228 0.000010 0.005467 0.002948 0.026396 0.000010 0.000010 0.000014 0.000010 0.000010 0.003579 0.000010 0.000010 0.028179 0.028539 0.000010 0.000010 0.004593 0.000010 0.000010 0.017035 0.805335 0.000011 0.006728 0.000010 0.016803 0.000010 0.000010 0.000672 0.000010 0.000010 0.000010 0.000010 0.000010 0.000010 0.000010
0.008111 0.002384 0.012478 0.013753 0.004955 0.000010 0.024566 0.019021 0.000010 0.021740 0.000010 0.002973 0.054642 0.005459 0.000010 0.005118 0.000010 0.000010 0.000010 0.002373 0.011494 0.039651 0.012608 0.000010 0.000010 0.000295 0.008724 0.000010 0.683539 0.007411 0.000010 0.000010 0.013254 0.002936 0.000010 0.000010 0.000010 0.000010 0.029900 0.000010 0.000010 0.000010 0.012428
0.000010 0.000010 0.000010 0.000010 0.000010 0.000010 0.000010 0.000010 0.000010 0.000010 0.000010 0.000010 0.000010 0.000010 0.000010 0.000010 0.000010 0.000010 0.000010 0.000010 0.000010 0.000010 0.000010 0.000010 0.000010 0.000010 0.000010 0.002254 0.989109 0.008237 0.000010 0.000010 0.000010 0.000010 0.000010 0.000010 0.000010 0.000010 0.000010 0.000010 0.000010 0.000010 0.000010
0.002967 0.000010 0.000010 0.017090 0.000010 0.000010 0.000010 0.000010 0.000010 0.000010 0.000010 0.000010 0.024055 0.000010 0.000010 0.000010 0.000010 0.000010 0.000010 0.000010 0.000010 0.000010 0.000010 0.000010 0.004696 0.000010 0.000010 0.000010 0.942783 0.000010 0.008039 0.000010 0.000010 0.000010 0.000010 0.000010 0.000010 0.000010 0.000010 0.000010 0.000010 0.000010 0.000010
0.000010 0.000010 0.000010 0.023882 0.001153 0.004165 0.026099 0.000010 0.003844 0.006138 0.000010 0.000010 0.026092 0.002003 0.000010 0.000010 0.000010 0.000010 0.000010 0.013488 0.000010 0.067653 0.000010 0.000010 0.002574 0.008058 0.000010 0.011503 0.786963 0.000010 0.000010 0.011396 0.000010 0.000010 0.000010 0.000010 0.000010 0.004720 0.000010 0.000010 0.000010 0.000010 0.000010
0.010824 0.012077 0.000990 0.008812 0.000460 0.000010 0.041761 0.000010 0.012321 0.022204 0.000010 0.000010 0.009561 0.000010 0.000010 0.010688 0.000010 0.007727 0.000010 0.000010 0.000010 0.055262 0.000010 0.000010 0.002826 0.009372 0.000010 0.000010 0.666286 0.002751 0.024461 0.000010 0.003760 0.000010 0.019972 0.000010 0.000010 0.000010 0.066530 0.000010 0.011133 0.000010 0.000010
0.000010 0.000010 0.000010 0.000010 0.000010 0.000010 0.000010 0.000010 0.000010 0.000010 0.000010 0.000010 0.000010 0.000010 0.000010 0.000010 0.000010 0.000010 0.000010 0.000010 0.000010 0.000010 0.000010 0.000010 0.000010 0.000010 0.000010 0.000010 0.999580 0.000010 0.000010 0.000010 0.000010 0.000010 0.000010 0.000010 0.000010 0.000010 0.000010 0.000010 0.000010 0.000010 0.000010
0.006584 0.004507 0.007046 0.000010 0.000010 0.000010 0.000010 0.023284 0.000010 0.000010 0.002633 0.000010 0.018587 0.000291 0.015073 0.000010 0.000010 0.013320 0.000010 0.000010 0.000010 0.041549 0.004889 0.000010 0.000010 0.001574 0.005522 0.002683 0.766040 0.000926 0.021399 0.011152 0.000010 0.000010 0.010155 0.009548 0.000010 0.000010 0.011665 0.000010 0.000010 0.000010 0.021360
0.000010 0.000010 0.000010 0.000010 0.000010 0.000010 0.000010 0.000010 0.000010 0.000010 0.000010 0.000010 0.000010 0.000010 0.000010 0.000010 0.000010 0.000010 0.000010 0.000010 0.000010 0.000010 0.000010 0.000010 0.000010 0.000010 0.000010 0.000010 0.983940 0.015555 0.000105 0.000010 0.000010 0.000010 0.000010 0.000010 0.000010 0.000010 0.000010 0.000010 0.000010 0.000010 0.000010
0.000010 0.000010 0.000010 0.000010 0.000010 0.000010 0.000010 0.000010 0.000010 0.000010 0.000010 0.000010 0.000010 0.000010 0.000010 0.000010 0.000010 0.000010 0.000010 0.000508 0.000010 0.000010 0.000010 0.000010 0.001046 0.000010 0.000010 0.000010 0.971415 0.000010 0.026640 0.000010 0.000010 0.000010 0.000010 0.000010 0.000010 0.000010 0.000010 0.000010 0.000010 0.000010 0.000010
0.000010 0.000010 0.000010 0.000010 0.000010 0.004202 0.000010 0.013007 0.000010 0.000010 0.002156 0.000010 0.000010 0.000010 0.000010 0.000010 0.000010 0.000010 0.000010 0.000010 0.001068 0.000010 0.000010 0.000010 0.000010 0.000010 0.006083 0.000010 0.959527 0.013596 0.000010 0.000010 0.000010 0.000010 0.000010 0.000010 0.000010 0.000010 0.000010 0.000010 0.000010 0.000010 0.000010
0.000010 0.000010 0.000010 0.000010 0.000010 0.000010 0.000010 0.000010 0.001383 0.000010 0.000010 0.000010 0.000010 0.000010 0.000010 0.000010 0.000010 0.000010 0.000010 0.000010 0.000010 0.000010 0.000010 0.000010 0.000010 0.000010 0.000010 0.000010 0.984221 0.000010 0.013996 0.000010 0.000010 0.000010 0.000010 0.000010 0.000010 0.000010 0.000010 0.000010 0.000010 0.000010 0.000010
0.000010 0.006583 0.000010 0.000010 0.000010 0.000010 0.000010 0.000010 0.000010 0.000010 0.000010 0.000010 0.000010 0.000010 0.000010 0.003256 0.000010 0.026736 0.000010 0.000010 0.000010 0.000010 0.014163 0.000010 0.014086 0.000010 0.011081 0.000010 0.895254 0.009821 0.000010 0.000010 0.007967 0.001593 0.000010 0.000010 0.000010 0.006449 0.000010 0.000010 0.002700 0.000010 0.000010
0.000010 0.000010 0.000010 0.000010 0.000010 0.000010 0.011677 0.000010 0.000010 0.000010 0.000010 0.000010 0.000010 0.000010 0.000010 0.000010 0.000010 0.000010 0.000010 0.000010 0.000010 0.000010 0.000010 0.000010 0.007371 0.000010 0.000010 0.000010 0.979899 0.000663 0.000010 0.000010 0.000010 0.000010 0.000010 0.000010 0.000010 0.000010 0.000010 0.000010 0.000010 0.000010 0.000010
0.000010 0.000010 0.009780 0.000010 0.000010 0.004851 0.000010 0.008983 0.000010 0.000010 0.000010 0.000010 0.000010 0.002244 0.002322 0.015728 0.000010 0.000010 0.000010 0.000010 0.000010 0.000010 0.000010 0.000010 0.000010 0.000010 0.000010 0.022047 0.922280 0.000010 0.000010 0.000010 0.000010 0.000010 0.000010 0.000010 0.000010 0.011425 0.000010 0.000010 0.000010 0.000010 0.000010
0.002090 0.000010 0.000010 0.000010 0.000010 0.000010 0.000010 0.000010 0.000010 0.000010 0.000010 0.000010 0.004415 0.000010 0.000010 0.000010 0.000010 0.000010 0.000010 0.000010 0.000010 0.003413 0.000010 0.000010 0.001308 0.000010 0.000010 0.000010 0.988393 0.000011 0.000010 0.000010 0.000010 0.000010 0.000010 0.000010 0.000010 0.000010 0.000010 0.000010 0.000010 0.000010 0.000010
0.000010 0.000010 0.000010 0.000010 0.000010 0.000010 0.000010 0.000010 0.000010 0.000010 0.000010 0.027918 0.000010 0.000010 0.000010 0.000010 0.000010 0.000010 0.026903 0.000010 0.000010 0.000010 0.000010 0.000010 0.010856 0.000010 0.000010 0.000010 0.925946 0.000010 0.007997 0.000010 0.000010 0.000010 0.000010 0.000010 0.000010 0.000010 0.000010 0.000010 0.000010 0.000010 0.000010
0.004105 0.000322 0.002038 0.000010 0.000010 0.002230 0.004383 0.000010 0.004953 0.000010 0.000010 0.000010 0.007365 0.000010 0.031562 0.000010 0.000010 0.000010 0.000010 0.004621 0.030723 0.000010 0.000010 0.000010 0.000010 0.008641 0.006281 0.000010 0.830343 0.024544 0.000010 0.000010 0.017208 0.000010 0.000010 0.000010 0.005742 0.010803 0.000010 0.000010 0.000010 0.000010 0.003885
0.000010 0.000010 0.000010 0.000010 0.000010 0.000010 0.000010 0.000010 0.000010 0.000010 0.000010 0.000010 0.000010 0.000010 0.000010 0.000010 0.000010 0.000010 0.000010 0.000010 0.000010 0.000010 0.000010 0.000010 0.000010 0.000010 0.000010 0.000010 0.999580 0.000010 0.000010 0.000010 0.000010 0.000010 0.000010 0.000010 0.000010 0.000010 0.000010 0.000010 0.000010 0.000010 0.000010
0.000010 0.999580 0.000010 0.000010 0.000010 0.000010 0.000010 0.000010 0.000010 0.000010 0.000010 0.000010 0.000010 0.000010 0.000010 0.000010 0.000010 0.000010 0.000010 0.000010 0.000010 0.000010 0.000010 0.000010 0.000010 0.000010 0.000010 0.000010 0.000010 0.000010 0.000010 0.000010 0.000010 0.000010 0.000010 0.000010 0.000010 0.000010 0.000010 0.000010 0.000010 0.000010 0.000010
0.000010 0.999580 0.000010 0.000010 0.000010 0.000010 0.000010 0.000010 0.000010 0.000010 0.000010 0.000010 0.000010 0.000010 0.000010 0.000010 0.000010 0.000010 0.000010 0.000010 0.000010 0.000010 0.000010 0.000010 0.000010 0.000010 0.000010 0.000010 0.000010 0.000010 0.000010 0.000010 0.000010 0.000010 0.000010 0.000010 0.000010 0.000010 0.000010 0.000010 0.000010 0.000010 0.000010
0.000010 0.999580 0.000010 0.000010 0.000010 0.000010 0.000010 0.000010 0.000010 0.000010 0.000010 0.000010 0.000010 0.000010 0.000010 0.000010 0.000010 0.000010 0.000010 0.000010 0.000010 0.000010 0.000010 0.000010 0.000010 0.000010 0.000010 0.000010 0.000010 0.000010 0.000010 0.000010 0.000010 0.000010 0.000010 0.000010 0.000010 0.000010 0.000010 0.000010 0.000010 0.000010 0.000010
0.000010 0.999580 0.000010 0.000010 0.000010 0.000010 0.000010 0.000010 0.000010 0.000010 0.000010 0.000010 0.000010 0.000010 0.000010 0.000010 0.000010 0.000010 0.000010 0.000010 0.000010 0.000010 0.000010 0.000010 0.000010 0.000010 0.000010 0.000010 0.000010 0.000010 0.000010 0.000010 0.000010 0.000010 0.000010 0.000010 0.000010 0.000010 0.000010 0.000010 0.000010 0.000010 0.000010
0.000010 0.999580 0.000010 0.000010 0.000010 0.000010 0.000010 0.000010 0.000010 0.000010 0.000010 0.000010 0.000010 0.000010 0.000010 0.000010 0.000010 0.000010 0.000010 0.000010 0.000010 0.000010 0.000010 0.000010 0.000010 0.000010 0.000010 0.000010 0.000010 0.000010 0.000010 0.000010 0.000010 0.000010 0.000010 0.000010 0.000010 0.000010 0.000010 0.000010 0.000010 0.000010 0.000010
0.000010 0.999580 0.000010 0.000010 0.000010 0.000010 0.000010 0.000010 0.000010 0.000010 0.000010 0.000010 0.000010 0.000010 0.000010 0.000010 0.000010 0.000010 0.000010 0.000010 0.000010 0.000010 0.000010 0.000010 0.000010 0.000010 0.000010 0.000010 0.000010 0.000010 0.000010 0.000010 0.000010 0.000010 0.000010 0.000010 0.000010 0.000010 0.000010 0.000010 0.000010 0.000010 0.000010
0.000010 0.999580 0.000010 0.000010 0.000010 0.000010 0.000010 0.000010 0.000010 0.000010 0.000010 0.000010 0.000010 0.000010 0.000010 0.000010 0.000010 0.000010 0.000010 0.000010 0.000010 0.000010 0.000010 0.000010 0.000010 0.000010 0.000010 0.000010 0.000010 0.000010 0.000010 0.000010 0.000010 0.000010 0.000010 0.000010 0.000010 0.000010 0.000010 0.000010 0.000010 0.000010 0.000010
0.000010 0.999580 0.000010 0.000010 0.000010 0.000010 0.000010 0.000010 0.000010 0.000010 0.000010 0.000010 0.000010 0.000010 0.000010 0.000010 0.000010 0.000010 0.000010 0.000010 0.000010 0.000010 0.000010 0.000010 0.000010 0.000010 0.000010 0.000010 0.000010 0.000010 0.000010 0.000010 0.000010 0.000010 0.000010 0.000010 0.000010 0.000010 0.000010 0.000010 0.000010 0.000010 0.000010
0.000010 0.000010 0.144062 0.000010 0.000010 0.000010 0.000010 0.000010 0.000010 0.006745 0.000010 0.000010 0.000010 0.000010 0.000010 0.000010 0.000010 0.000010 0.000010 0.000010 0.000010 0.000010 0.005068 0.833317 0.000010 0.000010 0.000422 0.000010 0.000010 0.000010 0.000010 0.000010 0.005334 0.000010 0.003987 0.000715 0.000010 0.000010 0.000010 0.000010 0.000010 0.000010 0.000010
0.000010 0.016648 0.199064 0.000010 0.000010 0.000010 0.000010 0.000010 0.000010 0.000010 0.000010 0.000010 0.000010 0.000010 0.001274 0.000449 0.003390 0.007320 0.000010 0.000010 0.019973 0.000010 0.000010 0.744776 0.000010 0.000010 0.000010 0.000010 0.000010 0.000010 0.000010 0.000010 0.006767 0.000010 0.000010 0.000010 0.000010 0.000010 0.000010 0.000010 0.000010 0.000010 0.000010
0.000010 0.000010 0.184059 0.000010 0.000010 0.000010 0.000010 0.000010 0.000010 0.000010 0.000010 0.000010 0.000010 0.000010 0.000010 0.006012 0.000010 0.000010 0.000010 0.000010 0.010415 0.000010 0.004282 0.785048 0.000010 0.000010 0.000010 0.000010 0.000010 0.000010 0.000010 0.000010 0.009815 0.000010 0.000010 0.000010 0.000010 0.000010 0.000010 0.000010 0.000010 0.000010 0.000010
0.000010 0.000010 0.130457 0.000010 0.000010 0.000010 0.000010 0.000010 0.000010 0.000010 0.000010 0.000010 0.000010 0.002959 0.000010 0.000010 0.000010 0.000010 0.000010 0.000010 0.000010 0.006269 0.000010 0.859063 0.000010 0.000010 0.000010 0.000010 0.000010 0.000010 0.000010 0.000010 0.000010 0.000010 0.000010 0.000872 0.000010 0.000010 0.000010 0.000010 0.000010 0.000010 0.000010
0.000010 0.000010 0.111467 0.000010 0.000010 0.000010 0.000010 0.000010 0.000010 0.000010 0.000115 0.000010 0.008963 0.000997 0.000010 0.000010 0.020429 0.000010 0.000010 0.000010 0.000010 0.017143 0.019181 0.800827 0.000010 0.014318 0.000010 0.000010 0.000010 0.000010 0.000010 0.000010 0.006230 0.000010 0.000010 0.000010 0.000010 0.000010 0.000010 0.000010 0.000010 0.000010 0.000010
0.002844 0.000010 0.793564 0.004901 0.007737 0.000010 0.000010 0.000010 0.000010 0.002683 0.000010 0.010746 0.000010 0.000010 0.000010 0.000887 0.000010 0.010792 0.005816 0.025766 0.000010 0.005610 0.028956 0.000010 0.003738 0.021168 0.000010 0.000010 0.017791 0.000010 0.000010 0.004546 0.013778 0.001752 0.000010 0.000010 0.000010 0.000734 0.000010 0.029557 0.000010 0.006417 0.000010
0.000010 0.022904 0.850908 0.000010 0.000010 0.000010 0.001246 0.000010 0.000010 0.000010 0.000010 0.000010 0.032264 0.000010 0.000010 0.000010 0.010945 0.000010 0.000010 0.000010 0.000010 0.000010 0.005158 0.000010 0.000010 0.000010 0.011208 0.000010 0.006054 0.000010 0.000010 0.000010 0.013373 0.000010 0.000010 0.000010 0.000010 0.000010 0.000010 0.008655 0.000010 0.019410 0.017565
0.000010 0.000010 0.995963 0.000010 0.000010 0.000010 0.000010 0.000010 0.000010 0.000010 0.000010 0.000010 0.000010 0.000010 0.000010 0.000010 0.000010 0.000010 0.000010 0.000010 0.000010 0.000010 0.000010 0.000010 0.000010 0.000010 0.000010 0.003627 0.000010 0.000010 0.000010 0.000010 0.000010 0.000010 0.000010 0.000010 0.000010 0.000010 0.000010 0.000010 0.000010 0.000010 0.000010
0.000010 0.000010 0.887917 0.000151 0.002838 0.000010 0.000010 0.001221 0.000010 0.000010 0.000010 0.000623 0.000010 0.000010 0.000010 0.000010 0.000010 0.000010 0.005739 0.037235 0.000010 0.000010 0.000010 0.000010 0.000010 0.000010 0.000010 0.000010 0.011257 0.000010 0.000010 0.000010 0.016551 0.000010 0.000010 0.000010 0.000010 0.000010 0.000010 0.019555 0.000010 0.016592 0.000010
0.000010 0.000010 0.999580 0.000010 0.000010 0.000010 0.000010 0.000010 0.000010 0.000010 0.000010 0.000010 0.000010 0.000010 0.000010 0.000010 0.000010 0.000010 0.000010 0.000010 0.000010 0.000010 0.000010 0.000010 0.000010 0.000010 0.000010 0.000010 0.000010 0.000010 0.000010 0.000010 0.000010 0.000010 0.000010 0.000010 0.000010 0.000010 0.000010 0.000010 0.000010 0.000010 0.000010
0.000010 0.000010 0.999580 0.000010 0.000010 0.000010 0.000010 0.000010 0.000010 0.000010 0.000010 0.000010 0.000010 0.000010 0.000010 0.000010 0.000010 0.000010 0.000010 0.000010 0.000010 0.000010 0.000010 0.000010 0.000010 0.000010 0.000010 0.000010 0.000010 0.000010 0.000010 0.000010 0.000010 0.000010 0.000010 0.000010 0.000010 0.000010 0.000010 0.000010 0.000010 0.000010 0.000010
0.000010 0.000010 0.999580 0.000010 0.000010 0.000010 0.000010 0.000010 0.000010 0.000010 0.000010 0.000010 0.000010 0.000010 0.000010 0.000010 0.000010 0.000010 0.000010 0.000010 0.000010 0.000010 0.000010 0.000010 0.000010 0.000010 0.000010 0.000010 0.000010 0.000010 0.000010 0.000010 0.000010 0.000010 0.000010 0.000010 0.000010 0.000010 0.000010 0.000010 0.000010 0.000010 0.000010
0.000010 0.000010 0.986110 0.000010 0.000010 0.000010 0.000010 0.000010 0.000010 0.000010 0.000010 0.000010 0.000010 0.000010 0.000010 0.000010 0.000010 0.000010 0.000010 0.013480 0.000010 0.000010 0.000010 0.000010 0.000010 0.000010 0.000010 0.000010 0.000010 0.000010 0.000010 0.000010 0.000010 0.000010 0.000010 0.000010 0.000010 0.000010 0.000010 0.000010 0.000010 0.000010 0.000010
0.000010 0.000010 0.984070 0.000652 0.000010 0.000010 0.000010 0.000010 0.000010 0.000010 0.000010 0.014878 0.000010 0.000010 0.000010 0.000010 0.000010 0.000010 0.000010 0.000010 0.000010 0.000010 0.000010 0.000010 0.000010 0.000010 0.000010 0.000010 0.000010 0.000010 0.000010 0.000010 0.000010 0.000010 0.000010 0.000010 0.000010 0.000010 0.000010 0.000010 0.000010 0.000010 0.000010
0.000010 0.000010 0.999580 0.000010 0.000010 0.000010 0.000010 0.000010 0.000010 0.000010 0.000010 0.000010 0.000010 0.000010 0.000010 0.000010 0.000010 0.000010 0.000010 0.000010 0.000010 0.000010 0.000010 0.000010 0.000010 0.000010 0.000010 0.000010 0.000010 0.000010 0.000010 0.000010 0.000010 0.000010 0.000010 0.000010 0.000010 0.000010 0.000010 0.000010 0.000010 0.000010 0.000010
0.000010 0.000010 0.976517 0.000010 0.000010 0.000010 0.000010 0.000010 0.000010 0.000010 0.000010 0.000010 0.000010 0.000010 0.000010 0.000010 0.000010 0.000010 0.000010 0.010564 0.000010 0.000010 0.000010 0.000010 0.000010 0.000010 0.012520 0.000010 0.000010 0.000010 0.000010 0.000010 0.000010 0.000010 0.000010 0.000010 0.000010 0.000010 0.000010 0.000010 0.000010 0.000010 0.000010
0.000010 0.000010 0.930492 0.000010 0.000010 0.000010 0.005486 0.000010 0.000010 0.000010 0.000010 0.000010 0.036463 0.005332 0.000010 0.000010 0.000010 0.000010 0.000010 0.009047 0.000010 0.000010 0.000010 0.000010 0.000010 0.000010 0.008460 0.000010 0.000010 0.004359 0.000010 0.000010 0.000010 0.000010 0.000010 0.000010 0.000010 0.000010 0.000010 0.000010 0.000010 0.000010 0.000010
0.000010 0.000010 0.999580 0.000010 0.000010 0.000010 0.000010 0.000010 0.000010 0.000010 0.000010 0.000010 0.000010 0.000010 0.000010 0.000010 0.000010 0.000010 0.000010 0.000010 0.000010 0.000010 0.000010 0.000010 0.000010 0.000010 0.000010 0.000010 0.000010 0.000010 0.000010 0.000010 0.000010 0.000010 0.000010 0.000010 0.000010 0.000010 0.000010 0.000010 0.000010 0.000010 0.000010
0.000010 0.000010 0.999580 0.000010 0.000010 0.000010 0.000010 0.000010 0.000010 0.000010 0.000010 0.000010 0.000010 0.000010 0.000010 0.000010 0.000010 0.000010 0.000010 0.000010 0.000010 0.000010 0.000010 0.000010 0.000010 0.000010 0.000010 0.000010 0.000010 0.000010 0.000010 0.000010 0.000010 0.000010 0.000010 0.000010 0.000010 0.000010 0.000010 0.000010 0.000010 0.000010 0.000010
0.000010 0.000010 0.000010 0.000010 0.000010 0.000010 0.000010 0.000010 0.000010 0.000010 0.000010 0.000010 0.000010 0.000010 0.000010 0.000010 0.000010 0.000010 0.000010 0.000010 0.000010 0.000010 0.000010 0.000010 0.000010 0.000010 0.000010 0.000010 0.000010 0.000010 0.000010 0.000010 0.999580 0.000010 0.000010 0.000010 0.000010 0.000010 0.000010 0.000010 0.000010 0.000010 0.000010
0.000010 0.000010 0.000010 0.000010 0.016275 0.000010 0.000010 0.000010 0.000010 0.000010 0.009250 0.000010 0.000010 0.000010 0.002937 0.003151 0.015091 0.004422 0.000010 0.000010 0.000010 0.000010 0.000010 0.032762 0.000010 0.000010 0.000010 0.000010 0.027544 0.000010 0.000010 0.000010 0.845366 0.000010 0.001392 0.005473 0.000010 0.012000 0.000010 0.009426 0.014620 0.000010 0.000010
0.000010 0.000010 0.000010 0.000010 0.000010 0.000010 0.000010 0.000010 0.000010 0.000010 0.000010 0.000010 0.000010 0.000010 0.000010 0.000010 0.000010 0.000010 0.000010 0.000010 0.000010 0.000010 0.000010 0.000010 0.000010 0.000010 0.000010 0.000010 0.000010 0.000010 0.000010 0.000010 0.999580 0.000010 0.000010 0.000010 0.000010 0.000010 0.000010 0.000010 0.000010 0.000010 0.000010
0.000010 0.000010 0.000010 0.000010 0.000010 0.000010 0.000010 0.000010 0.000010 0.000010 0.000010 0.000010 0.000010 0.000010 0.000010 0.000010 0.000010 0.000010 0.000010 0.000010 0.000010 0.000010 0.000010 0.000010 0.000010 0.000010 0.000010 0.000010 0.000010 0.000010 0.000010 0.000010 0.999580 0.000010 0.000010 0.000010 0.000010 0.000010 0.000010 0.000010 0.000010 0.000010 0.000010
0.000010 0.000010 0.000010 0.000010 0.000010 0.000010 0.000010 0.000010 0.000010 0.000010 0.000010 0.000010 0.000010 0.000010 0.000010 0.000010 0.000010 0.000010 0.000010 0.000010 0.000010 0.000010 0.000010 0.000010 0.000010 0.000010 0.000010 0.000010 0.000010 0.000010 0.000010 0.000010 0.999580 0.000010 0.000010 0.000010 0.000010 0.000010 0.000010 0.000010 0.000010 0.000010 0.000010
0.000010 0.018033 0.000010 0.000010 0.018040 0.000010 0.000010 0.000010 0.000010 0.001474 0.000010 0.000010 0.000010 0.000010 0.000010 0.000010 0.017616 0.000010 0.000010 0.000010 0.000010 0.000010 0.000010 0.003761 0.000010 0.000010 0.000010 0.000010 0.000010 0.000010 0.000010 0.000010 0.914902 0.000010 0.009088 0.000010 0.000010 0.000010 0.000010 0.000010 0.016735 0.000010 0.000010
0.000010 0.033738 0.000010 0.000010 0.011631 0.000010 0.000010 0.000010 0.010141 0.014840 0.003207 0.000010 0.000010 0.000010 0.000010 0.000010 0.000010 0.000010 0.000010 0.000010 0.008351 0.000010 0.003796 0.032506 0.000010 0.001268 0.000010 0.000010 0.018555 0.000010 0.000010 0.000010 0.657320 0.035719 0.028219 0.014169 0.000010 0.015016 0.009506 0.016050 0.085716 0.000010 0.000010
0.000010 0.005967 0.000548 0.000010 0.000010 0.000010 0.000010 0.003166 0.000010 0.017116 0.012216 0.000010 0.000010 0.000010 0.000010 0.000010 0.000010 0.000010 0.000010 0.000010 0.000010 0.000010 0.006589 0.000668 0.000010 0.009547 0.000010 0.000010 0.000010 0.000010 0.004918 0.000010 0.836472 0.033204 0.003936 0.008230 0.000010 0.009004 0.011023 0.014588 0.000010 0.000010 0.022549
0.000010 0.002418 0.000010 0.000010 0.000010 0.000010 0.000010 0.000010 0.000010 0.000010 0.000010 0.000010 0.000010 0.000010 0.000010 0.000010 0.000010 0.000010 0.000010 0.000010 0.000010 0.000010 0.000010 0.000010 0.000010 0.000174 0.000010 0.000010 0.000010 0.000010 0.000010 0.000010 0.934821 0.000010 0.000010 0.000010 0.000010 0.000010 0.010395 0.051812 0.000010 0.000010 0.000010
0.000010 0.000010 0.000010 0.000010 0.000010 0.000010 0.000010 0.000010 0.000010 0.000010 0.000010 0.000010 0.000010 0.000010 0.000010 0.000010 0.000010 0.000010 0.000010 0.000010 0.000010 0.000010 0.000010 0.000010 0.000010 0.000010 0.000010 0.000010 0.000010 0.000010 0.000010 0.000010 0.999580 0.000010 0.000010 0.000010 0.000010 0.000010 0.000010 0.000010 0.000010 0.000010 0.000010
0.000010 0.000010 0.000010 0.000010 0.000010 0.000010 0.000010 0.000010 0.000010 0.000010 0.000010 0.000010 0.000010 0.000010 0.000010 0.000010 0.000010 0.000010 0.000010 0.000010 0.000010 0.000010 0.000010 0.000010 0.000010 0.000010 0.000010 0.000010 0.000010 0.000010 0.000010 0.000010 0.999580 0.000010 0.000010 0.000010 0.000010 0.000010 0.000010 0.000010 0.000010 0.000010 0.000010
0.000010 0.000010 0.000010 0.000010 0.000010 0.000010 0.000010 0.000010 0.000010 0.000010 0.000010 0.000010 0.000010 0.000010 0.000010 0.000010 0.000010 0.000010 0.000010 0.000010 0.000010 0.000010 0.000010 0.000010 0.000010 0.000010 0.000010 0.000010 0.000010 0.000010 0.000010 0.000010 0.999580 0.000010 0.000010 0.000010 0.000010 0.000010 0.000010 0.000010 0.000010 0.000010 0.000010
0.000010 0.000010 0.000010 0.000010 0.000010 0.000010 0.000010 0.003010 0.000010 0.009192 0.000010 0.000010 0.000010 0.000010 0.008250 0.000010 0.000010 0.000010 0.000010 0.000010 0.000010 0.000010 0.000010 0.000010 0.000010 0.000010 0.000010 0.000010 0.000010 0.000010 0.000010 0.000010 0.951494 0.000010 0.000010 0.000010 0.000010 0.000010 0.000010 0.000010 0.027674 0.000010 0.000010
0.000010 0.000010 0.000010 0.000010 0.000010 0.000010 0.000010 0.000010 0.000010 0.000010 0.000010 0.000010 0.000010 0.000010 0.000010 0.000010 0.000010 0.000010 0.000010 0.000010 0.000010 0.000010 0.000010 0.000010 0.000010 0.000010 0.000010 0.000010 0.000010 0.000010 0.000010 0.000010 0.999580 0.000010 0.000010 0.000010 0.000010 0.000010 0.000010 0.000010 0.000010 0.000010 0.000010
0.000010 0.000010 0.000010 0.000010 0.000010 0.000010 0.000010 0.000010 0.000010 0.000010 0.000010 0.000010 0.000010 0.000010 0.000010 0.000010 0.000010 0.000010 0.000010 0.000010 0.000010 0.000010 0.000010 0.000010 0.000010 0.000010 0.000010 0.000010 0.000010 0.000010 0.000010 0.000010 0.999580 0.000010 0.000010 0.000010 0.000010 0.000010 0.000010 0.000010 0.000010 0.000010 0.000010
0.000010 0.000010 0.000010 0.000010 0.000010 0.000010 0.000010 0.000010 0.000010 0.000010 0.000010 0.000010 0.000010 0.000010 0.000010 0.000010 0.000010 0.000010 0.000010 0.000010 0.000010 0.000010 0.000010 0.000010 0.000010 0.000010 0.000010 0.000010 0.000010 0.000010 0.000010 0.000010 0.999580 0.000010 0.000010 0.000010 0.000010 0.000010 0.000010 0.000010 0.000010 0.000010 0.000010
0.000010 0.000010 0.000010 0.000010 0.000010 0.000010 0.000010 0.000010 0.000010 0.000010 0.000010 0.000010 0.000010 0.000010 0.000010 0.000010 0.000010 0.000010 0.000010 0.000010 0.000010 0.000010 0.000010 0.000010 0.000010 0.000010 0.000010 0.000010 0.000010 0.000010 0.000010 0.000010 0.999580 0.000010 0.000010 0.000010 0.000010 0.000010 0.000010 0.000010 0.000010 0.000010 0.000010
0.000010 0.012967 0.000010 0.000010 0.000010 0.000010 0.000010 0.000010 0.000010 0.012032 0.000010 0.000010 0.000010 0.000010 0.017076 0.000010 0.002571 0.003170 0.000010 0.000010 0.000010 0.000010 0.000010 0.000010 0.000010 0.000010 0.000010 0.000010 0.003792 0.005932 0.000010 0.000010 0.904191 0.000010 0.007903 0.008439 0.000010 0.000010 0.000010 0.000010 0.021608 0.000010 0.000010
0.000010 0.000010 0.000010 0.000010 0.006735 0.000010 0.000010 0.000010 0.000010 0.000010 0.000010 0.000010 0.000010 0.000010 0.000010 0.000010 0.002028 0.000010 0.000010 0.000010 0.005578 0.000010 0.001755 0.000010 0.000010 0.000010 0.000010 0.000010 0.000010 0.001635 0.000010 0.000010 0.966918 0.014991 0.000010 0.000010 0.000010 0.000010 0.000010 0.000010 0.000010 0.000010 0.000010
0.000010 0.000010 0.000010 0.000010 0.000010 0.000010 0.000010 0.000010 0.000010 0.000010 0.000010 0.000010 0.000010 0.000010 0.000010 0.000010 0.000010 0.000010 0.000010 0.000010 0.000010 0.000010 0.010006 0.000010 0.000010 0.000010 0.000010 0.000010 0.000010 0.000010 0.000010 0.000010 0.989584 0.000010 0.000010 0.000010 0.000010 0.000010 0.000010 0.000010 0.000010 0.000010 0.000010
0.000010 0.000010 0.000010 0.000010 0.000010 0.000010 0.000010 0.000010 0.000010 0.000010 0.000010 0.000010 0.000010 0.000010 0.000010 0.000010 0.000010 0.000010 0.000010 0.000010 0.000010 0.000010 0.000010 0.000010 0.000010 0.000010 0.000010 0.000010 0.000010 0.000010 0.000010 0.000010 0.996001 0.000010 0.000010 0.003589 0.000010 0.000010 0.000010 0.000010 0.000010 0.000010 0.000010
0.000010 0.000010 0.000010 0.000010 0.000010 0.000010 0.000010 0.000010 0.000010 0.014877 0.000010 0.000010 0.000010 0.000010 0.000010 0.000010 0.019719 0.000010 0.000010 0.000010 0.000010 0.000010 0.000010 0.000010 0.000010 0.004684 0.000010 0.003723 0.000010 0.000010 0.000010 0.000019 0.902789 0.019514 0.016046 0.000010 0.000010 0.000010 0.000010 0.001241 0.017057 0.000010 0.000010
0.000010 0.000010 0.000010 0.000010 0.000010 0.000010 0.000010 0.000010 0.000010 0.000010 0.000010 0.000010 0.000010 0.000010 0.000010 0.000010 0.000010 0.000010 0.000010 0.000010 0.000010 0.000010 0.000010 0.000010 0.000010 0.000010 0.000010 0.000010 0.000010 0.000010 0.000010 0.000010 0.999580 0.000010 0.000010 0.000010 0.000010 0.000010 0.000010 0.000010 0.000010 0.000010 0.000010
0.000010 0.000010 0.008196 0.000010 0.000010 0.000010 0.000010 0.000010 0.000010 0.000010 0.000010 0.000010 0.000010 0.000010 0.000010 0.000010 0.000010 0.007743 0.000010 0.000010 0.000010 0.000010 0.018872 0.042913 0.000010 0.006137 0.000010 0.000010 0.000010 0.008553 0.000010 0.001169 0.885946 0.000010 0.000010 0.000010 0.000010 0.000010 0.001401 0.000010 0.018740 0.000010 0.000010
0.000010 0.000185 0.000010 0.000010 0.013121 0.000010 0.000010 0.001596 0.000010 0.010253 0.000010 0.000010 0.000010 0.000010 0.000010 0.000010 0.004139 0.000010 0.000010 0.000010 0.015191 0.000010 0.004227 0.000010 0.000010 0.000010 0.000010 0.000010 0.000010 0.000010 0.000010 0.001059 0.905229 0.001554 0.008171 0.013771 0.000010 0.012398 0.000010 0.000010 0.008816 0.000010 0.000010
0.000010 0.000010 0.004472 0.000010 0.000010 0.000010 0.000010 0.000010 0.000010 0.000010 0.000010 0.000010 0.000010 0.000010 0.000010 0.000334 0.000010 0.000010 0.000010 0.000010 0.008118 0.000010 0.000010 0.000010 0.000010 0.000010 0.000010 0.000010 0.000010 0.000010 0.000010 0.000010 0.900290 0.000010 0.028542 0.000010 0.000010 0.000010 0.000010 0.007118 0.050766 0.000010 0.000010
0.000010 0.000010 0.000010 0.000010 0.000010 0.000010 0.000010 0.000010 0.000010 0.000010 0.000010 0.000010 0.000010 0.000010 0.000010 0.000010 0.000010 0.000010 0.000010 0.000010 0.000010 0.000010 0.000010 0.000010 0.000010 0.000010 0.000010 0.000010 0.000010 0.000010 0.000010 0.000010 0.999580 0.000010 0.000010 0.000010 0.000010 0.000010 0.000010 0.000010 0.000010 0.000010 0.000010
0.000010 0.016049 0.000010 0.000010 0.000010 0.000010 0.000010 0.001380 0.000010 0.000668 0.000010 0.000010 0.000010 0.000010 0.015208 0.000010 0.000010 0.000010 0.000010 0.000010 0.000010 0.000010 0.000010 0.000010 0.000010 0.005123 0.000010 0.000010 0.000010 0.000010 0.000010 0.000010 0.956693 0.004519 0.000010 0.000010 0.000010 0.000010 0.000010 0.000010 0.000010 0.000010 0.000010
0.000010 0.019506 0.000010 0.000010 0.000010 0.000010 0.000010 0.000010 0.000010 0.020620 0.282989 0.000010 0.000010 0.000010 0.000010 0.000010 0.000010 0.000010 0.000010 0.000010 0.000010 0.000010 0.000010 0.007562 0.000010 0.000573 0.000010 0.000010 0.000010 0.000010 0.000010 0.004557 0.605949 0.003021 0.000010 0.000010 0.000010 0.000010 0.033982 0.000010 0.016586 0.000010 0.004336
0.000010 0.000010 0.000010 0.000010 0.006581 0.000010 0.000010 0.000010 0.000010 0.003859 0.000010 0.000010 0.000010 0.000010 0.000010 0.017990 0.000010 0.000010 0.000010 0.000010 0.000010 0.000010 0.000010 0.000010 0.000010 0.003898 0.000010 0.000010 0.000010 0.000010 0.000010 0.000010 0.954267 0.000010 0.000010 0.002316 0.000010 0.000010 0.000010 0.000010 0.010730 0.000010 0.000010
0.000010 0.029248 0.000010 0.000010 0.000010 0.000010 0.000010 0.002333 0.000010 0.005031 0.000010 0.000010 0.000010 0.000010 0.000010 0.000010 0.000010 0.000010 0.000010 0.000010 0.000010 0.000010 0.000010 0.000010 0.000010 0.000010 0.000010 0.000018 0.000010 0.000010 0.000010 0.000010 0.953833 0.009167 0.000010 0.000010 0.000010 0.000010 0.000010 0.000010 0.000010 0.000010 0.000010
0.000010 0.021985 0.000010 0.000010 0.000010 0.000010 0.000010 0.000010 0.000010 0.014073 0.014498 0.000010 0.000010 0.000010 0.000010 0.000010 0.000010 0.000010 0.000010 0.000010 0.011554 0.000010 0.000010 0.002862 0.000010 0.000010 0.000010 0.006826 0.000010 0.000010 0.000010 0.007913 0.860235 0.050620 0.000010 0.002701 0.000010 0.000010 0.000010 0.000010 0.006412 0.000010 0.000010
0.000010 0.017584 0.000010 0.000010 0.000010 0.000010 0.000010 0.003634 0.000010 0.010638 0.000010 0.000010 0.000010 0.000010 0.003138 0.018513 0.005867 0.000010 0.000010 0.000010 0.003515 0.000010 0.000010 0.019532 0.000010 0.000010 0.000010 0.000010 0.000010 0.000010 0.000010 0.000010 0.833741 0.077991 0.004560 0.000010 0.000010 0.000010 0.000010 0.000010 0.000978 0.000010 0.000010
0.000010 0.018562 0.000010 0.000010 0.000010 0.000010 0.000010 0.000010 0.000010 0.000010 0.100663 0.000010 0.000010 0.000010 0.000010 0.000010 0.000010 0.000010 0.000010 0.000010 0.000010 0.000010 0.000010 0.003830 0.000010 0.000010 0.000010 0.000010 0.000010 0.000010 0.000010 0.000010 0.872484 0.000010 0.000010 0.000010 0.000010 0.000010 0.000010 0.004083 0.000010 0.000010 0.000010
0.000010 0.020256 0.000010 0.000010 0.000010 0.000010 0.000010 0.000010 0.000010 0.000486 0.096113 0.000010 0.000010 0.000010 0.000010 0.000010 0.000010 0.000010 0.000010 0.000010 0.000010 0.000010 0.000010 0.000010 0.000010 0.000010 0.000010 0.000010 0.000010 0.001968 0.000010 0.000010 0.840986 0.000010 0.006254 0.000010 0.000010 0.000431 0.033156 0.000010 0.000010 0.000010 0.000010
0.000010 0.000010 0.183670 0.000010 0.000010 0.000010 0.000010 0.000010 0.000010 0.000010 0.000010 0.000010 0.000010 0.000010 0.000010 0.000010 0.000010 0.000010 0.000010 0.004630 0.000010 0.033349 0.000010 0.000010 0.000152 0.000010 0.000010 0.001584 0.641977 0.000010 0.018401 0.005362 0.000010 0.000010 0.000010 0.000010 0.000010 0.002901 0.000010 0.037118 0.000010 0.017968 0.052577
0.000010 0.000010 0.155421 0.000010 0.000010 0.000010 0.000010 0.017873 0.000010 0.000010 0.000010 0.000010 0.000010 0.000010 0.000010 0.000010 0.000010 0.001867 0.000010 0.007500 0.016499 0.007560 0.000010 0.000010 0.007012 0.000010 0.000010 0.000815 0.597387 0.000010 0.000010 0.012000 0.000010 0.009474 0.000010 0.018470 0.000010 0.000010 0.000706 0.040386 0.036892 0.041973 0.027905
0.000010 0.000010 0.147865 0.000010 0.000010 0.000010 0.000010 0.006827 0.000010 0.032541 0.000010 0.000010 0.000010 0.000010 0.005182 0.013591 0.000010 0.008627 0.000010 0.000010 0.000010 0.000010 0.000010 0.016979 0.002734 0.000010 0.003068 0.018828 0.597695 0.000010 0.002578 0.003604 0.004432 0.000010 0.013240 0.000010 0.000010 0.000010 0.039222 0.040314 0.000010 0.023700 0.018732
0.000010 0.000010 0.154405 0.000010 0.000010 0.000010 0.000010 0.000010 0.006909 0.000010 0.000010 0.000010 0.000010 0.005080 0.031293 0.000010 0.018665 0.000010 0.000010 0.000010 0.000010 0.000010 0.000010 0.000010 0.000010 0.000010 0.000010 0.028240 0.553534 0.000010 0.000010 0.004415 0.008861 0.008515 0.022421 0.007433 0.000010 0.007997 0.000010 0.051327 0.022822 0.067812 0.000010
0.000010 0.000010 0.146786 0.000010 0.016649 0.002446 0.000010 0.012892 0.003841 0.013593 0.000010 0.000010 0.000420 0.000010 0.010302 0.013034 0.000010 0.000010 0.000010 0.008065 0.000010 0.000010 0.002340 0.003280 0.000010 0.000010 0.000010 0.000010 0.582394 0.000010 0.000010 0.013423 0.000010 0.000010 0.020786 0.000010 0.000010 0.000010 0.000010 0.037223 0.021108 0.049271 0.041907
0.000010 0.000010 0.123522 0.000010 0.000010 0.000010 0.000010 0.016745 0.000010 0.007367 0.000010 0.000010 0.000010 0.000010 0.000010 0.002054 0.040336 0.002034 0.010797 0.006994 0.000010 0.000010 0.003975 0.000010 0.000010 0.000010 0.006669 0.000010 0.479331 0.000010 0.005117 0.000010 0.000497 0.006590 0.035950 0.000010 0.034279 0.006581 0.044025 0.037737 0.020723 0.038017 0.070451
0.000010 0.000010 0.197504 0.000010 0.000441 0.000010 0.000010 0.000010 0.000036 0.000010 0.000010 0.000010 0.000010 0.000010 0.020651 0.000010 0.012246 0.009188 0.000010 0.000010 0.000010 0.000010 0.000010 0.006400 0.000010 0.000010 0.000010 0.029320 0.606028 0.000010 0.008751 0.000594 0.012569 0.019376 0.000010 0.000010 0.000010 0.000010 0.000010 0.032079 0.000010 0.044537 0.000010
0.000010 0.000010 0.190346 0.000010 0.000010 0.004461 0.000010 0.000010 0.000010 0.000010 0.000010 0.000010 0.000010 0.000010 0.018472 0.013087 0.011158 0.000010 0.000010 0.000010 0.000010 0.000010 0.000010 0.000010 0.000010 0.000010 0.000010 0.015092 0.606372 0.000010 0.000010 0.005583 0.000010 0.000010 0.000010 0.000010 0.000010 0.000010 0.000010 0.062128 0.007388 0.033238 0.032365
0.000010 0.000010 0.000010 0.000010 0.000010 0.000010 0.000010 0.000010 0.000010 0.000010 0.000010 0.000010 0.000010 0.000010 0.000010 0.000010 0.000010 0.000010 0.000010 0.000010 0.000010 0.000010 0.000010 0.000010 0.000010 0.000010 0.000010 0.000010 0.000010 0.000010 0.000010 0.000010 0.088557 0.896320 0.000010 0.006267 0.000010 0.000010 0.008466 0.000010 0.000010 0.000010 0.000010
0.000010 0.000010 0.000010 0.000010 0.000010 0.000010 0.000010 0.000010 0.000010 0.000010 0.000010 0.000010 0.000010 0.000010 0.000010 0.000010 0.000010 0.000010 0.000010 0.000010 0.000010 0.000010 0.000010 0.000010 0.000010 0.000010 0.000010 0.000010 0.000010 0.000010 0.000010 0.000010 0.000010 0.999580 0.000010 0.000010 0.000010 0.000010 0.000010 0.000010 0.000010 0.000010 0.000010
0.000010 0.000010 0.000010 0.000010 0.000010 0.000010 0.000010 0.000010 0.000010 0.004923 0.000010 0.000010 0.000010 0.000010 0.000010 0.000010 0.000010 0.000010 0.000010 0.000010 0.000010 0.000010 0.000010 0.000010 0.000010 0.000010 0.000010 0.000010 0.000010 0.002315 0.000010 0.000010 0.000010 0.975632 0.000010 0.000010 0.000010 0.000010 0.000010 0.000010 0.016739 0.000010 0.000010
0.000010 0.000010 0.000010 0.000010 0.000010 0.000010 0.000010 0.000010 0.000010 0.000010 0.000010 0.000010 0.000010 0.000010 0.000010 0.000010 0.000010 0.000010 0.000010 0.000010 0.000010 0.000010 0.000010 0.000010 0.000010 0.001504 0.000010 0.000010 0.000010 0.009327 0.000010 0.000010 0.014899 0.973880 0.000010 0.000010 0.000010 0.000010 0.000010 0.000010 0.000010 0.000010 0.000010
0.000010 0.000010 0.000010 0.000010 0.000010 0.000010 0.000010 0.000010 0.000010 0.000010 0.000010 0.000010 0.000010 0.000010 0.000010 0.000010 0.000010 0.007049 0.000010 0.000010 0.000010 0.000010 0.000010 0.003530 0.000010 0.008204 0.000010 0.000010 0.018095 0.000010 0.000010 0.000010 0.005616 0.957136 0.000010 0.000010 0.000010 0.000010 0.000010 0.000010 0.000010 0.000010 0.000010
0.000010 0.006842 0.000010 0.000010 0.000010 0.000010 0.000010 0.000010 0.000010 0.005951 0.000010 0.000010 0.000010 0.000010 0.000010 0.005770 0.000010 0.000010 0.000010 0.000010 0.000010 0.000010 0.017835 0.000010 0.000010 0.000010 0.000010 0.000010 0.000010 0.000010 0.003887 0.000010 0.000010 0.926386 0.004485 0.015811 0.000010 0.007826 0.000010 0.000010 0.000847 0.000010 0.004040
0.000010 0.011935 0.000010 0.000010 0.000010 0.000010 0.000010 0.000010 0.000010 0.000010 0.000010 0.000010 0.000010 0.000010 0.000010 0.007047 0.000010 0.000010 0.000010 0.000010 0.000010 0.000010 0.000010 0.000010 0.000010 0.000010 0.000010 0.000010 0.003245 0.000010 0.000010 0.000010 0.000010 0.971751 0.000010 0.005643 0.000010 0.000010 0.000010 0.000010 0.000010 0.000010 0.000010
0.000010 0.000010 0.000010 0.000010 0.000010 0.000010 0.000010 0.000010 0.000010 0.000010 0.000010 0.000010 0.000010 0.000010 0.000010 0.000010 0.000010 0.004783 0.000010 0.000010 0.000010 0.000010 0.000010 0.000010 0.000010 0.000010 0.000010 0.000010 0.000010 0.000010 0.000010 0.000234 0.060848 0.921865 0.000010 0.000010 0.000010 0.000010 0.011891 0.000010 0.000010 0.000010 0.000010
0.000010 0.000249 0.000010 0.000010 0.000010 0.000010 0.000010 0.000010 0.000010 0.000010 0.000010 0.000010 0.000010 0.000010 0.000010 0.000010 0.000010 0.000010 0.000010 0.000010 0.000010 0.000010 0.000010 0.000010 0.000010 0.000010 0.000010 0.000010 0.000010 0.000010 0.000010 0.000010 0.027724 0.960092 0.002067 0.000010 0.000010 0.000010 0.000010 0.009487 0.000010 0.000010 0.000010
0.000010 0.000010 0.000010 0.000010 0.000010 0.000010 0.000010 0.000010 0.000010 0.000010 0.000010 0.000010 0.000010 0.000010 0.000010 0.000010 0.000010 0.000010 0.000010 0.000010 0.000010 0.000010 0.000010 0.000010 0.000010 0.000010 0.000010 0.000010 0.000010 0.000010 0.000010 0.000010 0.000010 0.994860 0.000010 0.004730 0.000010 0.000010 0.000010 0.000010 0.000010 0.000010 0.000010
0.000010 0.000010 0.000010 0.000010 0.000010 0.000010 0.000010 0.000010 0.000010 0.000010 0.000010 0.000010 0.000010 0.000010 0.000010 0.000010 0.000010 0.000010 0.000010 0.000010 0.000010 0.000010 0.000010 0.000010 0.000010 0.000010 0.000010 0.000010 0.000010 0.000010 0.000010 0.000011 0.000010 0.999579 0.000010 0.000010 0.000010 0.000010 0.000010 0.000010 0.000010 0.000010 0.000010
0.000010 0.000010 0.000010 0.000010 0.000010 0.000010 0.000010 0.000010 0.000010 0.000010 0.000010 0.000010 0.000010 0.000010 0.000010 0.000010 0.000010 0.000010 0.000010 0.000010 0.000010 0.000010 0.000010 0.000010 0.000010 0.000010 0.000010 0.000010 0.000010 0.000010 0.000010 0.000010 0.000010 0.999580 0.000010 0.000010 0.000010 0.000010 0.000010 0.000010 0.000010 0.000010 0.000010
0.000010 0.000010 0.000010 0.000010 0.000010 0.000010 0.000010 0.000010 0.000010 0.000517 0.000010 0.000010 0.000010 0.000010 0.000010 0.000010 0.000010 0.000010 0.000010 0.000010 0.000010 0.000010 0.024466 0.000010 0.000010 0.002680 0.000010 0.000010 0.000010 0.000010 0.000010 0.000010 0.024907 0.919709 0.004763 0.011655 0.000010 0.000010 0.000010 0.000010 0.010953 0.000010 0.000010
0.000010 0.000010 0.000010 0.000010 0.000010 0.000010 0.000010 0.000010 0.000010 0.000010 0.000010 0.000010 0.000010 0.000010 0.000010 0.000010 0.000010 0.000677 0.000010 0.000010 0.000010 0.000010 0.000010 0.000010 0.000010 0.000010 0.000010 0.000010 0.000010 0.000010 0.000010 0.000010 0.044878 0.931935 0.000010 0.000010 0.000010 0.000010 0.022120 0.000010 0.000010 0.000010 0.000010
0.000010 0.000010 0.000010 0.000010 0.000010 0.000010 0.000010 0.000010 0.000010 0.000010 0.000010 0.000010 0.000010 0.000010 0.000010 0.000010 0.000010 0.000010 0.000010 0.000010 0.000010 0.000010 0.000010 0.000010 0.000010 0.000010 0.000010 0.000010 0.000010 0.000010 0.000010 0.000010 0.000010 0.999580 0.000010 0.000010 0.000010 0.000010 0.000010 0.000010 0.000010 0.000010 0.000010
0.000010 0.000010 0.000010 0.000010 0.000010 0.000010 0.000010 0.000010 0.000010 0.000010 0.000010 0.000010 0.000010 0.000010 0.000016 0.000010 0.000010 0.000010 0.000010 0.000010 0.000010 0.000010 0.009282 0.000010 0.000010 0.000010 0.000010 0.000010 0.000010 0.000010 0.000010 0.000010 0.000010 0.984755 0.000010 0.000010 0.000010 0.000010 0.005556 0.000010 0.000010 0.000010 0.000010
0.000010 0.000010 0.000010 0.000010 0.000010 0.000010 0.000010 0.000010 0.000010 0.000010 0.000010 0.000010 0.000010 0.000010 0.000010 0.000010 0.000010 0.000010 0.000010 0.000010 0.000010 0.000010 0.000010 0.000010 0.000010 0.000010 0.000010 0.000010 0.000010 0.000010 0.000010 0.000010 0.000010 0.999580 0.000010 0.000010 0.000010 0.000010 0.000010 0.000010 0.000010 0.000010 0.000010
0.000010 0.000010 0.000010 0.000010 0.000010 0.000010 0.000010 0.000010 0.000010 0.000010 0.000010 0.000010 0.000010 0.000010 0.000010 0.000010 0.000010 0.000010 0.000010 0.000010 0.000010 0.000010 0.000010 0.000010 0.000010 0.000010 0.000010 0.000010 0.000010 0.000010 0.000010 0.000010 0.000010 0.999580 0.000010 0.000010 0.000010 0.000010 0.000010 0.000010 0.000010 0.000010 0.000010
0.000010 0.000010 0.000010 0.000010 0.000243 0.000010 0.000010 0.000010 0.000010 0.000010 0.000010 0.000010 0.000010 0.000010 0.000010 0.000010 0.000010 0.000010 0.000010 0.000010 0.000010 0.000010 0.000010 0.000010 0.000010 0.000010 0.000010 0.000010 0.000010 0.000010 0.000010 0.000010 0.000010 0.984949 0.000010 0.000010 0.000010 0.000010 0.000010 0.014407 0.000010 0.000010 0.000010
0.001987 0.053411 0.016191 0.007636 0.000010 0.000010 0.000013 0.003181 0.000014 0.008318 0.043896 0.000010 0.016667 0.000010 0.018941 0.012690 0.013124 0.004323 0.010627 0.000010 0.000010 0.000010 0.052741 0.000010 0.000010 0.008691 0.000010 0.000760 0.475603 0.000010 0.002670 0.000010 0.048512 0.041414 0.018618 0.025290 0.000010 0.000010 0.049951 0.000010 0.018516 0.004826 0.041238
0.000010 0.101661 0.000010 0.000010 0.000010 0.000010 0.000010 0.000010 0.000010 0.000010 0.000010 0.000010 0.000010 0.000010 0.000010 0.000010 0.000010 0.000010 0.000010 0.000010 0.000010 0.000010 0.034692 0.000010 0.000010 0.000010 0.000010 0.000010 0.806180 0.000010 0.000010 0.000010 0.000010 0.053567 0.000010 0.003519 0.000010 0.000010 0.000010 0.000010 0.000010 0.000010 0.000010
0.000010 0.115650 0.000010 0.000010 0.000010 0.000010 0.000010 0.000010 0.000010 0.000010 0.000010 0.000010 0.000010 0.000010 0.000010 0.000010 0.000010 0.000010 0.000010 0.000010 0.002870 0.000010 0.086023 0.000010 0.000010 0.000010 0.000010 0.000010 0.580648 0.000010 0.000010 0.000010 0.052400 0.037823 0.023010 0.009494 0.000010 0.000010 0.090988 0.000010 0.000765 0.000010 0.000010
0.000010 0.120868 0.000010 0.000010 0.000010 0.000010 0.000010 0.000010 0.000010 0.000010 0.000010 0.000010 0.000010 0.000010 0.000010 0.000010 0.000010 0.000010 0.000010 0.000010 0.003721 0.000010 0.073824 0.000010 0.000010 0.000010 0.000010 0.000010 0.666344 0.000010 0.000010 0.000010 0.023613 0.017480 0.007115 0.012141 0.000010 0.000010 0.074554 0.000010 0.000010 0.000010 0.000010
0.000010 0.126083 0.000010 0.000010 0.004482 0.000010 0.000010 0.000010 0.000010 0.000010 0.000010 0.000010 0.000010 0.000010 0.000010 0.000010 0.000886 0.000010 0.000010 0.000010 0.000010 0.000010 0.082345 0.000010 0.000010 0.002378 0.000010 0.000010 0.648222 0.000010 0.000010 0.000010 0.021379 0.052465 0.000010 0.000010 0.000010 0.000010 0.035088 0.011048 0.015304 0.000010 0.000010
0.000010 0.114435 0.000010 0.000010 0.006611 0.000010 0.000010 0.000010 0.000010 0.031094 0.000010 0.000010 0.000010 0.000010 0.000010 0.006578 0.010866 0.000010 0.000010 0.000010 0.010929 0.000010 0.051757 0.004455 0.000010 0.000658 0.000010 0.000010 0.645098 0.000010 0.000010 0.000010 0.034439 0.047828 0.000010 0.010296 0.000010 0.000010 0.000010 0.000010 0.024667 0.000010 0.000010
0.000010 0.117584 0.000010 0.000010 0.017054 0.000010 0.000010 0.000010 0.000010 0.016243 0.000010 0.000010 0.000010 0.000010 0.000010 0.000010 0.005378 0.000010 0.000010 0.000010 0.000010 0.000010 0.071264 0.000010 0.000010 0.000010 0.000010 0.000010 0.669858 0.000010 0.000010 0.000010 0.019998 0.055726 0.000010 0.008030 0.000010 0.000010 0.000010 0.001763 0.016782 0.000010 0.000010
0.000010 0.096788 0.000010 0.000010 0.000010 0.000010 0.000010 0.000010 0.000010 0.000010 0.000010 0.000010 0.000010 0.000010 0.000010 0.000010 0.000010 0.000010 0.000010 0.000010 0.000010 0.000010 0.028254 0.000010 0.000010 0.000010 0.000010 0.000010 0.809462 0.000010 0.000010 0.000010 0.000010 0.065106 0.000010 0.000010 0.000010 0.000010 0.000010 0.000010 0.000010 0.000010 0.000010
0.000010 0.107584 0.000010 0.000010 0.034215 0.000010 0.000010 0.000010 0.000010 0.008193 0.000010 0.000010 0.000010 0.000010 0.000010 0.000010 0.006615 0.000010 0.000010 0.000010 0.000010 0.000010 0.080367 0.000010 0.000010 0.000010 0.000010 0.000010 0.615680 0.000010 0.000010 0.000010 0.011155 0.073166 0.000010 0.012665 0.000010 0.000010 0.006533 0.021561 0.021956 0.000010 0.000010
0.000010 0.000010 0.000010 0.000010 0.000010 0.000010 0.000010 0.007707 0.000010 0.021961 0.000010 0.000010 0.000010 0.000010 0.000010 0.000010 0.009236 0.007859 0.000010 0.000010 0.000010 0.000010 0.000010 0.685729 0.000010 0.010474 0.000010 0.000010 0.032421 0.000331 0.000010 0.004373 0.019244 0.025835 0.091149 0.000010 0.000010 0.000010 0.006178 0.005552 0.065392 0.000010 0.006288
0.000010 0.000010 0.000010 0.000010 0.000010 0.000010 0.000010 0.000010 0.000010 0.000010 0.000010 0.000010 0.000010 0.000010 0.000010 0.000010 0.000010 0.000010 0.000010 0.000010 0.000010 0.000010 0.000010 0.986544 0.000010 0.000010 0.000010 0.000010 0.000010 0.000010 0.000010 0.000010 0.004826 0.000010 0.000010 0.008230 0.000010 0.000010 0.000010 0.000010 0.000010 0.000010 0.000010
0.000010 0.017230 0.000010 0.000010 0.000010 0.000010 0.000010 0.017159 0.000010 0.019315 0.008266 0.000010 0.000010 0.000010 0.012880 0.011479 0.000010 0.007688 0.000010 0.000010 0.013604 0.000010 0.018986 0.754077 0.000010 0.016133 0.000010 0.000010 0.000010 0.000010 0.000010 0.000010 0.023395 0.000571 0.011503 0.000010 0.000010 0.000010 0.000010 0.000010 0.067434 0.000010 0.000010
0.000010 0.000010 0.000010 0.000010 0.000010 0.000010 0.000010 0.000010 0.000010 0.000010 0.000010 0.000010 0.000010 0.000010 0.000010 0.000010 0.000010 0.000010 0.000010 0.000010 0.000010 0.000010 0.000010 0.999580 0.000010 0.000010 0.000010 0.000010 0.000010 0.000010 0.000010 0.000010 0.000010 0.000010 0.000010 0.000010 0.000010 0.000010 0.000010 0.000010 0.000010 0.000010 0.000010
0.000010 0.000010 0.006244 0.000010 0.000010 0.000010 0.000010 0.000010 0.000010 0.008440 0.023977 0.000010 0.000010 0.000010 0.000010 0.003837 0.000010 0.000010 0.000010 0.000010 0.000010 0.000010 0.000010 0.941169 0.000010 0.000010 0.000010 0.000010 0.000010 0.000010 0.000010 0.000608 0.000010 0.000010 0.000010 0.000010 0.000010 0.000010 0.000010 0.000010 0.015365 0.000010 0.000010
0.000010 0.000010 0.000010 0.000010 0.000010 0.000010 0.000010 0.000010 0.000010 0.000010 0.000010 0.000010 0.000010 0.000010 0.000010 0.000010 0.000010 0.000010 0.000010 0.000010 0.000010 0.000010 0.000010 0.999580 0.000010 0.000010 0.000010 0.000010 0.000010 0.000010 0.000010 0.000010 0.000010 0.000010 0.000010 0.000010 0.000010 0.000010 0.000010 0.000010 0.000010 0.000010 0.000010
0.000010 0.003797 0.005949 0.000010 0.000010 0.000010 0.000010 0.000010 0.000010 0.030195 0.000010 0.000010 0.000010 0.000010 0.000010 0.000590 0.000010 0.030792 0.000010 0.000010 0.011150 0.000010 0.005018 0.708313 0.000010 0.002051 0.000010 0.000010 0.018360 0.000010 0.000010 0.000010 0.023531 0.000464 0.082742 0.009216 0.000010 0.000010 0.000010 0.000010 0.067550 0.000010 0.000010
0.000010 0.000010 0.000010 0.000010 0.000010 0.000010 0.000010 0.000010 0.000010 0.000010 0.000010 0.000010 0.000010 0.000010 0.000010 0.000010 0.000010 0.000010 0.000010 0.000010 0.000010 0.000010 0.000010 0.999580 0.000010 0.000010 0.000010 0.000010 0.000010 0.000010 0.000010 0.000010 0.000010 0.000010 0.000010 0.000010 0.000010 0.000010 0.000010 0.000010 0.000010 0.000010 0.000010
0.000010 0.000010 0.000010 0.000010 0.000010 0.000010 0.000010 0.000010 0.000010 0.000010 0.000010 0.000010 0.000010 0.000010 0.000010 0.000010 0.000010 0.000010 0.000010 0.000010 0.000010 0.000010 0.000010 0.999580 0.000010 0.000010 0.000010 0.000010 0.000010 0.000010 0.000010 0.000010 0.000010 0.000010 0.000010 0.000010 0.000010 0.000010 0.000010 0.000010 0.000010 0.000010 0.000010
0.000010 0.000010 0.000010 0.000010 0.000010 0.000010 0.000010 0.000010 0.000010 0.000010 0.000010 0.000010 0.000010 0.000010 0.000010 0.000010 0.000010 0.000010 0.000010 0.000010 0.000010 0.000010 0.000010 0.999580 0.000010 0.000010 0.000010 0.000010 0.000010 0.000010 0.000010 0.000010 0.000010 0.000010 0.000010 0.000010 0.000010 0.000010 0.000010 0.000010 0.000010 0.000010 0.000010
0.000010 0.000010 0.000010 0.000010 0.000010 0.000010 0.000010 0.010158 0.000010 0.000010 0.000010 0.000010 0.000010 0.000010 0.000010 0.000010 0.000010 0.000010 0.000010 0.000010 0.000010 0.000010 0.000010 0.973532 0.000010 0.000010 0.000010 0.000010 0.000010 0.000010 0.000010 0.000010 0.015910 0.000010 0.000010 0.000010 0.000010 0.000010 0.000010 0.000010 0.000010 0.000010 0.000010
0.000010 0.004096 0.000010 0.000010 0.000010 0.000010 0.000010 0.000010 0.000010 0.000010 0.000010 0.000010 0.000010 0.000010 0.000010 0.000010 0.000010 0.000010 0.000010 0.000010 0.000010 0.000010 0.000010 0.995494 0.000010 0.000010 0.000010 0.000010 0.000010 0.000010 0.000010 0.000010 0.000010 0.000010 0.000010 0.000010 0.000010 0.000010 0.000010 0.000010 0.000010 0.000010 0.000010
0.000010 0.000010 0.000010 0.000010 0.000010 0.000010 0.000010 0.000010 0.000010 0.000010 0.000010 0.000010 0.000010 0.000010 0.000010 0.000010 0.000010 0.000010 0.000010 0.000010 0.000010 0.000010 0.000010 0.999580 0.000010 0.000010 0.000010 0.000010 0.000010 0.000010 0.000010 0.000010 0.000010 0.000010 0.000010 0.000010 0.000010 0.000010 0.000010 0.000010 0.000010 0.000010 0.000010
0.000010 0.000010 0.000010 0.000010 0.000010 0.000010 0.000010 0.000010 0.000010 0.000010 0.000010 0.000010 0.000010 0.000010 0.000010 0.000010 0.000010 0.000010 0.000010 0.000010 0.000010 0.000010 0.000010 0.999580 0.000010 0.000010 0.000010 0.000010 0.000010 0.000010 0.000010 0.000010 0.000010 0.000010 0.000010 0.000010 0.000010 0.000010 0.000010 0.000010 0.000010 0.000010 0.000010
0.000010 0.005267 0.000010 0.000010 0.000010 0.000010 0.000010 0.000010 0.000010 0.034256 0.000616 0.000010 0.000010 0.000010 0.000010 0.018638 0.000010 0.013384 0.000010 0.000010 0.019034 0.000010 0.028909 0.423664 0.000010 0.002386 0.000010 0.000010 0.045785 0.000010 0.000881 0.009161 0.062020 0.017724 0.084025 0.051566 0.000010 0.000010 0.009738 0.041768 0.118005 0.000010 0.012944
0.000010 0.002687 0.003801 0.000010 0.000010 0.000010 0.000010 0.021780 0.000010 0.030932 0.000010 0.000010 0.000010 0.000010 0.021140 0.000010 0.000010 0.002309 0.000010 0.000010 0.033288 0.000010 0.011697 0.609145 0.000010 0.005250 0.000010 0.000010 0.011104 0.005652 0.000010 0.000010 0.030838 0.008187 0.091338 0.023998 0.000010 0.000010 0.000010 0.008540 0.076720 0.000010 0.001355
0.000010 0.000010 0.000010 0.000010 0.000010 0.000010 0.000010 0.003443 0.000010 0.011480 0.000010 0.000010 0.000010 0.000010 0.000010 0.000010 0.000010 0.000010 0.000010 0.000010 0.000010 0.000010 0.000010 0.983185 0.000010 0.000010 0.000010 0.000010 0.000010 0.000010 0.000010 0.000010 0.001502 0.000010 0.000010 0.000010 0.000010 0.000010 0.000010 0.000010 0.000010 0.000010 0.000010
0.000010 0.000010 0.000010 0.000010 0.000010 0.000010 0.000010 0.000010 0.000010 0.000010 0.000010 0.000010 0.000010 0.000010 0.000010 0.000010 0.000010 0.000010 0.000010 0.000010 0.000010 0.000010 0.000010 0.999580 0.000010 0.000010 0.000010 0.000010 0.000010 0.000010 0.000010 0.000010 0.000010 0.000010 0.000010 0.000010 0.000010 0.000010 0.000010 0.000010 0.000010 0.000010 0.000010
0.000010 0.000010 0.000010 0.000010 0.000010 0.000010 0.000010 0.000010 0.000010 0.000010 0.000010 0.000010 0.000010 0.000010 0.000010 0.000010 0.000010 0.000010 0.000010 0.000010 0.000010 0.000010 0.000010 0.999580 0.000010 0.000010 0.000010 0.000010 0.000010 0.000010 0.000010 0.000010 0.000010 0.000010 0.000010 0.000010 0.000010 0.000010 0.000010 0.000010 0.000010 0.000010 0.000010
0.000010 0.000010 0.000010 0.000010 0.000010 0.000010 0.000010 0.000010 0.000010 0.000010 0.000010 0.000010 0.000010 0.000010 0.000010 0.000010 0.000010 0.000010 0.000010 0.000010 0.000010 0.000010 0.000010 0.995369 0.000010 0.000010 0.000010 0.000010 0.000010 0.000010 0.000010 0.004221 0.000010 0.000010 0.000010 0.000010 0.000010 0.000010 0.000010 0.000010 0.000010 0.000010 0.000010
0.000010 0.000010 0.000010 0.000010 0.000010 0.000010 0.000010 0.000010 0.000010 0.000010 0.000010 0.000010 0.000010 0.000010 0.000010 0.000010 0.000010 0.000010 0.000010 0.000010 0.000010 0.000010 0.000010 0.000010 0.000010 0.000010 0.000010 0.000010 0.000010 0.000010 0.000010 0.000010 0.000010 0.000010 0.000010 0.000010 0.000010 0.000010 0.000010 0.000010 0.999580 0.000010 0.000010
0.000010 0.000010 0.000010 0.000010 0.000010 0.000010 0.000010 0.000010 0.000010 0.000010 0.000010 0.000010 0.000010 0.000010 0.000010 0.000010 0.000010 0.000010 0.000010 0.000010 0.000010 0.000010 0.000010 0.000010 0.000010 0.000010 0.000010 0.000010 0.000010 0.000010 0.000010 0.000010 0.000010 0.000010 0.000010 0.000010 0.000010 0.000010 0.000010 0.000010 0.999580 0.000010 0.000010
0.000010 0.000010 0.000010 0.000010 0.000010 0.000010 0.000010 0.000010 0.000010 0.000010 0.000010 0.000010 0.000010 0.000010 0.000010 0.000010 0.000010 0.000010 0.000010 0.000010 0.014126 0.000010 0.000010 0.000010 0.000010 0.000010 0.000010 0.000010 0.000010 0.000010 0.000010 0.000010 0.000010 0.000010 0.028149 0.000010 0.000010 0.000010 0.000010 0.000010 0.957325 0.000010 0.000010
0.000010 0.003843 0.003140 0.000010 0.008546 0.000010 0.000010 0.007047 0.000010 0.000010 0.000010 0.000010 0.000010 0.000010 0.000010 0.000010 0.000010 0.000010 0.000010 0.000010 0.008736 0.000010 0.000010 0.000010 0.000010 0.000010 0.000010 0.000568 0.000010 0.000010 0.000010 0.000010 0.013133 0.000010 0.000010 0.018110 0.000010 0.000010 0.000010 0.001301 0.935246 0.000010 0.000010
0.000010 0.003111 0.000010 0.000010 0.000010 0.000010 0.000010 0.000010 0.000010 0.000010 0.000010 0.000010 0.000010 0.000010 0.000010 0.000010 0.000010 0.000010 0.000010 0.000010 0.000010 0.000010 0.000010 0.000010 0.000010 0.000010 0.000010 0.000010 0.000010 0.000010 0.000010 0.000010 0.000010 0.000010 0.000010 0.000010 0.000010 0.000010 0.000010 0.000010 0.996479 0.000010 0.000010
0.000010 0.011320 0.000010 0.000010 0.000010 0.000010 0.000010 0.000010 0.000010 0.000010 0.000010 0.000010 0.000010 0.000010 0.000010 0.000010 0.000010 0.000010 0.000010 0.000010 0.000010 0.000010 0.000010 0.000010 0.000010 0.000010 0.000010 0.000010 0.000010 0.000010 0.000010 0.000010 0.000010 0.000010 0.000010 0.000010 0.000010 0.000010 0.000010 0.000010 0.988270 0.000010 0.000010
0.000010 0.000010 0.000010 0.000010 0.000010 0.000010 0.000010 0.000010 0.000010 0.000010 0.000010 0.000010 0.000010 0.000010 0.000010 0.000010 0.000010 0.000010 0.000010 0.000010 0.000010 0.000010 0.000010 0.000010 0.000010 0.000010 0.000010 0.000010 0.000010 0.000010 0.000010 0.000010 0.000010 0.000010 0.000010 0.000010 0.000010 0.000010 0.000010 0.000010 0.999580 0.000010 0.000010
0.000010 0.000010 0.000010 0.000010 0.000010 0.000010 0.000010 0.000010 0.000010 0.000010 0.000010 0.000010 0.000010 0.000010 0.000010 0.000010 0.000010 0.000010 0.000010 0.000010 0.000010 0.000010 0.000010 0.000010 0.000010 0.000010 0.000010 0.000010 0.000010 0.000010 0.000010 0.000010 0.000010 0.000010 0.000010 0.000010 0.000010 0.000010 0.000010 0.000010 0.999580 0.000010 0.000010
0.000010 0.000010 0.000010 0.000010 0.000010 0.000010 0.000010 0.000010 0.000010 0.000010 0.000010 0.000010 0.000010 0.000010 0.000010 0.000010 0.000010 0.000010 0.000010 0.000010 0.000010 0.000010 0.000010 0.000010 0.000010 0.000010 0.000010 0.000010 0.000010 0.000010 0.000010 0.000010 0.000010 0.000010 0.000010 0.000010 0.000010 0.000010 0.000010 0.000010 0.999580 0.000010 0.000010
0.000010 0.000010 0.000010 0.000010 0.000010 0.000010 0.000010 0.000010 0.000010 0.000010 0.000010 0.000010 0.000010 0.000010 0.000010 0.000010 0.000010 0.000010 0.000010 0.000010 0.000010 0.000010 0.000010 0.000010 0.000010 0.000010 0.000010 0.000010 0.000010 0.000010 0.000010 0.000010 0.000010 0.000010 0.000010 0.000010 0.000010 0.000010 0.000010 0.000010 0.999580 0.000010 0.000010
0.000010 0.000010 0.000010 0.000010 0.000010 0.000010 0.000010 0.000010 0.000010 0.000010 0.000010 0.000010 0.000010 0.000010 0.000010 0.000010 0.000010 0.000010 0.000010 0.000010 0.000010 0.000010 0.000010 0.000010 0.000010 0.000010 0.000010 0.000010 0.000010 0.000010 0.000010 0.000010 0.000010 0.000010 0.000010 0.000010 0.000010 0.000010 0.000010 0.000010 0.999580 0.000010 0.000010
0.000010 0.000010 0.000010 0.000010 0.000010 0.000010 0.000010 0.000010 0.000010 0.000010 0.000010 0.000010 0.000010 0.000010 0.000010 0.000010 0.000010 0.000010 0.000010 0.000010 0.000010 0.000010 0.000010 0.000010 0.000010 0.000010 0.000010 0.000010 0.000010 0.000010 0.000010 0.000010 0.000010 0.000010 0.000010 0.000010 0.000010 0.000010 0.000010 0.000010 0.999580 0.000010 0.000010
0.000010 0.000010 0.000010 0.000010 0.000010 0.000010 0.000010 0.000010 0.000010 0.000010 0.000010 0.000010 0.000010 0.000010 0.000010 0.000010 0.000010 0.000010 0.000010 0.000010 0.000010 0.000010 0.000010 0.000010 0.000010 0.000010 0.000010 0.000010 0.000010 0.000010 0.000010 0.000010 0.032304 0.000010 0.008062 0.000010 0.000010 0.000010 0.000010 0.000010 0.959234 0.000010 0.000010
0.000010 0.000010 0.000010 0.000010 0.000010 0.000010 0.000010 0.000010 0.000010 0.000010 0.000010 0.000010 0.000010 0.000010 0.000010 0.000010 0.000010 0.000010 0.000010 0.000010 0.000010 0.000010 0.000010 0.000010 0.000010 0.000010 0.000010 0.000010 0.000010 0.000010 0.000010 0.000010 0.000010 0.000010 0.000010 0.000010 0.000010 0.000010 0.000010 0.000010 0.999580 0.000010 0.000010
0.000010 0.023699 0.000010 0.000010 0.000010 0.000010 0.000010 0.000010 0.000010 0.005713 0.000010 0.000010 0.000010 0.000010 0.000010 0.000010 0.000010 0.000010 0.000010 0.000010 0.000010 0.000010 0.000010 0.000010 0.000010 0.000010 0.000010 0.000010 0.000010 0.000010 0.000010 0.000010 0.000010 0.000010 0.000010 0.000010 0.000010 0.000010 0.000010 0.000010 0.970188 0.000010 0.000010
0.000010 0.041590 0.009289 0.000010 0.013983 0.000010 0.000010 0.000010 0.000010 0.031300 0.018381 0.000010 0.000010 0.000010 0.000010 0.008680 0.017826 0.012406 0.000010 0.000010 0.016814 0.000010 0.012047 0.107532 0.000010 0.022743 0.000010 0.013788 0.069525 0.000010 0.000010 0.000010 0.011800 0.033584 0.070722 0.022630 0.000010 0.003013 0.018059 0.065121 0.201837 0.000010 0.177128
0.000010 0.000010 0.000010 0.000010 0.000010 0.000010 0.000010 0.000010 0.000010 0.000010 0.000010 0.000010 0.000010 0.000010 0.000010 0.000010 0.000010 0.000010 0.000010 0.000010 0.000010 0.000010 0.000010 0.000010 0.000010 0.000010 0.000010 0.000010 0.000010 0.000010 0.000010 0.000010 0.000010 0.000010 0.000010 0.000010 0.000010 0.000010 0.000010 0.000010 0.999580 0.000010 0.000010
0.000010 0.000010 0.000010 0.000010 0.000010 0.000010 0.000010 0.000010 0.000010 0.000010 0.000010 0.000010 0.000010 0.000010 0.000010 0.000010 0.000010 0.000010 0.000010 0.000010 0.000010 0.000010 0.000010 0.000010 0.000010 0.000010 0.000010 0.000010 0.000010 0.000010 0.000010 0.000010 0.000010 0.000010 0.000010 0.000010 0.000010 0.000010 0.000010 0.000010 0.999580 0.000010 0.000010
0.000010 0.004962 0.000010 0.000010 0.000010 0.000010 0.000010 0.000010 0.000010 0.007092 0.000010 0.000010 0.000010 0.000010 0.004114 0.004875 0.000010 0.000010 0.000010 0.000010 0.030827 0.000010 0.442801 0.470916 0.000010 0.000010 0.000010 0.000010 0.000010 0.000010 0.000010 0.000010 0.000010 0.000010 0.000010 0.008709 0.000010 0.000010 0.000010 0.000010 0.018803 0.000010 0.006571
0.000010 0.000010 0.000011 0.000010 0.000010 0.000010 0.000010 0.000010 0.000010 0.000010 0.000010 0.000010 0.000010 0.000010 0.000010 0.000010 0.000010 0.000010 0.000010 0.000010 0.000010 0.000010 0.999579 0.000010 0.000010 0.000010 0.000010 0.000010 0.000010 0.000010 0.000010 0.000010 0.000010 0.000010 0.000010 0.000010 0.000010 0.000010 0.000010 0.000010 0.000010 0.000010 0.000010
0.000010 0.000010 0.000010 0.000010 0.000010 0.000010 0.000010 0.000010 0.000010 0.000010 0.000010 0.000010 0.000010 0.000010 0.000010 0.000010 0.000010 0.000010 0.000010 0.000010 0.000010 0.000010 0.999580 0.000010 0.000010 0.000010 0.000010 0.000010 0.000010 0.000010 0.000010 0.000010 0.000010 0.000010 0.000010 0.000010 0.000010 0.000010 0.000010 0.000010 0.000010 0.000010 0.000010
0.000010 0.000010 0.000010 0.000010 0.000010 0.000010 0.000010 0.000010 0.000010 0.000010 0.000010 0.000010 0.000010 0.000010 0.000010 0.000010 0.000010 0.000010 0.000011 0.000010 0.000010 0.000010 0.999579 0.000010 0.000010 0.000010 0.000010 0.000010 0.000010 0.000010 0.000010 0.000010 0.000010 0.000010 0.000010 0.000010 0.000010 0.000010 0.000010 0.000010 0.000010 0.000010 0.000010
0.000010 0.000010 0.000010 0.000010 0.000010 0.000010 0.000010 0.000010 0.000010 0.000010 0.000010 0.000010 0.000010 0.000010 0.000010 0.000010 0.000010 0.000010 0.000010 0.000010 0.000010 0.000010 0.999580 0.000010 0.000010 0.000010 0.000010 0.000010 0.000010 0.000010 0.000010 0.000010 0.000010 0.000010 0.000010 0.000010 0.000010 0.000010 0.000010 0.000010 0.000010 0.000010 0.000010
0.000010 0.000010 0.000010 0.000010 0.000010 0.000010 0.000010 0.000010 0.000010 0.000010 0.000010 0.000010 0.000010 0.000010 0.000010 0.000010 0.000010 0.000010 0.000010 0.000010 0.000010 0.000010 0.999580 0.000010 0.000010 0.000010 0.000010 0.000010 0.000010 0.000010 0.000010 0.000010 0.000010 0.000010 0.000010 0.000010 0.000010 0.000010 0.000010 0.000010 0.000010 0.000010 0.000010
0.000010 0.000010 0.000010 0.000010 0.006289 0.000010 0.000010 0.000010 0.000010 0.002928 0.030158 0.000010 0.000010 0.000010 0.000010 0.013209 0.001265 0.008392 0.000010 0.000010 0.003431 0.000010 0.827449 0.000010 0.000010 0.000010 0.000010 0.000010 0.016383 0.000010 0.000010 0.000010 0.000010 0.000010 0.041067 0.049108 0.000010 0.000010 0.000010 0.000010 0.000010 0.000010 0.000010
0.000010 0.007491 0.000010 0.000010 0.017720 0.000010 0.000010 0.018909 0.000010 0.000010 0.019329 0.000010 0.000010 0.000010 0.000010 0.000010 0.000010 0.002070 0.000010 0.000010 0.021571 0.000010 0.803489 0.000010 0.000010 0.001557 0.000010 0.000010 0.000010 0.000010 0.000010 0.000010 0.000010 0.000010 0.047847 0.059686 0.000010 0.000010 0.000010 0.000010 0.000010 0.000010 0.000010
0.000010 0.000010 0.000010 0.000010 0.000010 0.000010 0.000010 0.000010 0.000010 0.000010 0.000010 0.000010 0.000010 0.000010 0.000010 0.000010 0.000010 0.000010 0.000010 0.000010 0.000010 0.000010 0.999573 0.000010 0.000010 0.000010 0.000011 0.000010 0.000010 0.000010 0.000010 0.000010 0.000010 0.000010 0.000010 0.000010 0.000010 0.000010 0.000010 0.000010 0.000016 0.000010 0.000010
0.000010 0.000010 0.000010 0.000010 0.000010 0.000010 0.000010 0.000010 0.000010 0.000010 0.000010 0.000010 0.000010 0.000010 0.030584 0.017756 0.000010 0.000010 0.000010 0.000010 0.000010 0.000010 0.938933 0.000010 0.000010 0.000010 0.000010 0.000010 0.000810 0.000010 0.000010 0.000010 0.000010 0.000010 0.011536 0.000010 0.000010 0.000010 0.000010 0.000010 0.000010 0.000010 0.000010
0.000010 0.000010 0.000010 0.000010 0.000010 0.000010 0.000010 0.000010 0.000010 0.000010 0.000010 0.000010 0.000010 0.000010 0.000010 0.000010 0.000010 0.000010 0.000010 0.000010 0.000010 0.000010 0.999580 0.000010 0.000010 0.000010 0.000010 0.000010 0.000010 0.000010 0.000010 0.000010 0.000010 0.000010 0.000010 0.000010 0.000010 0.000010 0.000010 0.000010 0.000010 0.000010 0.000010
0.000010 0.000010 0.000010 0.000010 0.000010 0.000010 0.000010 0.000010 0.000010 0.000010 0.000010 0.000010 0.000010 0.000010 0.000010 0.000010 0.000010 0.000010 0.000010 0.000010 0.000010 0.000010 0.999580 0.000010 0.000010 0.000010 0.000010 0.000010 0.000010 0.000010 0.000010 0.000010 0.000010 0.000010 0.000010 0.000010 0.000010 0.000010 0.000010 0.000010 0.000010 0.000010 0.000010
0.000010 0.000010 0.000010 0.000010 0.003868 0.000010 0.000010 0.000010 0.000010 0.000010 0.000010 0.000010 0.000010 0.000010 0.000812 0.000010 0.000010 0.000010 0.000010 0.000010 0.000010 0.000010 0.985767 0.000010 0.000010 0.000010 0.000010 0.000010 0.000010 0.000010 0.000010 0.000010 0.000010 0.000010 0.000010 0.009163 0.000010 0.000010 0.000010 0.000010 0.000010 0.000010 0.000010
0.000010 0.000010 0.000010 0.000010 0.000010 0.000010 0.000010 0.000010 0.000010 0.000010 0.000010 0.000010 0.000010 0.000010 0.000010 0.000010 0.000010 0.000010 0.000010 0.000010 0.016805 0.000010 0.944576 0.000010 0.000010 0.000010 0.000010 0.003421 0.025266 0.000010 0.000010 0.005392 0.000010 0.000010 0.000010 0.004171 0.000010 0.000010 0.000010 0.000010 0.000010 0.000010 0.000010
0.000010 0.000010 0.000010 0.000010 0.000010 0.000010 0.000010 0.000010 0.000010 0.000010 0.000010 0.000010 0.000010 0.000010 0.000010 0.000010 0.000010 0.000010 0.000010 0.000010 0.000010 0.000010 0.999580 0.000010 0.000010 0.000010 0.000010 0.000010 0.000010 0.000010 0.000010 0.000010 0.000010 0.000010 0.000010 0.000010 0.000010 0.000010 0.000010 0.000010 0.000010 0.000010 0.000010
0.000010 0.000010 0.000010 0.000010 0.000010 0.000010 0.000010 0.000010 0.000010 0.000010 0.000010 0.000010 0.000010 0.000010 0.000010 0.000010 0.000010 0.000010 0.000010 0.000010 0.000010 0.000010 0.999580 0.000010 0.000010 0.000010 0.000010 0.000010 0.000010 0.000010 0.000010 0.000010 0.000010 0.000010 0.000010 0.000010 0.000010 0.000010 0.000010 0.000010 0.000010 0.000010 0.000010
0.000010 0.000010 0.000010 0.000010 0.000010 0.000010 0.000010 0.000010 0.000010 0.000010 0.000010 0.000010 0.000010 0.000010 0.000010 0.000010 0.000010 0.000010 0.000010 0.000010 0.000010 0.000010 0.999580 0.000010 0.000010 0.000010 0.000010 0.000010 0.000010 0.000010 0.000010 0.000010 0.000010 0.000010 0.000010 0.000010 0.000010 0.000010 0.000010 0.000010 0.000010 0.000010 0.000010
0.000010 0.000010 0.000010 0.000010 0.017440 0.000010 0.000010 0.007145 0.000010 0.000010 0.030262 0.000010 0.000010 0.000010 0.000010 0.016831 0.000010 0.000010 0.000010 0.000010 0.006115 0.000010 0.739578 0.000010 0.000010 0.000010 0.000010 0.000010 0.027702 0.000010 0.000010 0.000010 0.000010 0.000010 0.063971 0.079919 0.000010 0.006079 0.000010 0.000010 0.000010 0.000010 0.004639
0.000010 0.000010 0.000010 0.000010 0.000010 0.000010 0.000010 0.000010 0.000010 0.000010 0.000010 0.000010 0.000010 0.000010 0.000011 0.000013 0.000010 0.000010 0.000010 0.000010 0.000010 0.000010 0.999577 0.000010 0.000010 0.000010 0.000010 0.000010 0.000010 0.000010 0.000010 0.000010 0.000010 0.000010 0.000010 0.000010 0.000010 0.000010 0.000010 0.000010 0.000010 0.000010 0.000010
0.000010 0.014735 0.002676 0.000010 0.000010 0.000010 0.000010 0.000010 0.000010 0.006782 0.029141 0.000010 0.000010 0.000010 0.008290 0.027692 0.001484 0.000010 0.000010 0.000010 0.010556 0.000010 0.744740 0.000010 0.000010 0.000010 0.000010 0.000010 0.032050 0.000010 0.000010 0.000758 0.000010 0.000010 0.054277 0.059326 0.000010 0.007201 0.000010 0.000010 0.000010 0.000010 0.000010
0.000010 0.000010 0.000010 0.000010 0.000010 0.000010 0.000010 0.000010 0.000010 0.000017 0.000010 0.000010 0.000010 0.000010 0.000010 0.999573 0.000010 0.000010 0.000010 0.000010 0.000010 0.000010 0.000010 0.000010 0.000010 0.000010 0.000010 0.000010 0.000010 0.000010 0.000010 0.000010 0.000010 0.000010 0.000010 0.000010 0.000010 0.000010 0.000010 0.000010 0.000010 0.000010 0.000010
0.000010 0.000010 0.000010 0.000010 0.000010 0.000010 0.000010 0.000010 0.000010 0.000010 0.000010 0.000010 0.000010 0.000010 0.000010 0.999580 0.000010 0.000010 0.000010 0.000010 0.000010 0.000010 0.000010 0.000010 0.000010 0.000010 0.000010 0.000010 0.000010 0.000010 0.000010 0.000010 0.000010 0.000010 0.000010 0.000010 0.000010 0.000010 0.000010 0.000010 0.000010 0.000010 0.000010
0.000010 0.000010 0.000010 0.000010 0.000010 0.000010 0.000010 0.000010 0.000010 0.000010 0.000010 0.000010 0.000010 0.000010 0.000010 0.999580 0.000010 0.000010 0.000010 0.000010 0.000010 0.000010 0.000010 0.000010 0.000010 0.000010 0.000010 0.000010 0.000010 0.000010 0.000010 0.000010 0.000010 0.000010 0.000010 0.000010 0.000010 0.000010 0.000010 0.000010 0.000010 0.000010 0.000010
0.000010 0.000010 0.000010 0.000010 0.000010 0.000010 0.000010 0.000018 0.000010 0.000010 0.000010 0.000010 0.000010 0.000010 0.000010 0.999564 0.000010 0.000010 0.000010 0.000010 0.000010 0.000010 0.000010 0.000010 0.000010 0.000010 0.000010 0.000010 0.000010 0.000010 0.000010 0.000010 0.000017 0.000010 0.000010 0.000010 0.000010 0.000010 0.000010 0.000010 0.000010 0.000010 0.000010
0.000010 0.000010 0.000010 0.000010 0.000010 0.000010 0.000010 0.000010 0.000010 0.000010 0.000010 0.000010 0.000010 0.000010 0.000010 0.999580 0.000010 0.000010 0.000010 0.000010 0.000010 0.000010 0.000010 0.000010 0.000010 0.000010 0.000010 0.000010 0.000010 0.000010 0.000010 0.000010 0.000010 0.000010 0.000010 0.000010 0.000010 0.000010 0.000010 0.000010 0.000010 0.000010 0.000010
0.000010 0.000010 0.000010 0.000010 0.000010 0.000010 0.000010 0.000010 0.000010 0.000010 0.000010 0.000010 0.000010 0.000010 0.000010 0.999580 0.000010 0.000010 0.000010 0.000010 0.000010 0.000010 0.000010 0.000010 0.000010 0.000010 0.000010 0.000010 0.000010 0.000010 0.000010 0.000010 0.000010 0.000010 0.000010 0.000010 0.000010 0.000010 0.000010 0.000010 0.000010 0.000010 0.000010
0.000010 0.009923 0.000010 0.000010 0.032481 0.000010 0.000010 0.000010 0.009424 0.000010 0.000010 0.000010 0.000010 0.000010 0.040902 0.715831 0.000010 0.013027 0.000010 0.000010 0.133432 0.000010 0.005646 0.000010 0.000010 0.002465 0.000010 0.000010 0.000010 0.000010 0.000010 0.000010 0.000010 0.000010 0.017142 0.000010 0.000010 0.006526 0.000010 0.000010 0.003483 0.000010 0.009420
0.000010 0.000010 0.000010 0.000010 0.000010 0.000010 0.000010 0.000010 0.000010 0.000010 0.003262 0.000010 0.000010 0.000010 0.000010 0.883668 0.000010 0.024887 0.000010 0.000010 0.069439 0.000010 0.000010 0.000010 0.000010 0.000010 0.000010 0.000010 0.000010 0.000010 0.000010 0.014176 0.000010 0.000010 0.000010 0.000010 0.000010 0.000010 0.000010 0.004198 0.000010 0.000010 0.000010
0.000010 0.000010 0.000010 0.000010 0.011963 0.000010 0.000010 0.000010 0.000010 0.000010 0.000010 0.000010 0.000010 0.000010 0.000010 0.981226 0.000010 0.000010 0.000010 0.000010 0.004656 0.000010 0.001765 0.000010 0.000010 0.000010 0.000010 0.000010 0.000010 0.000010 0.000010 0.000010 0.000010 0.000010 0.000010 0.000010 0.000010 0.000010 0.000010 0.000010 0.000010 0.000010 0.000010
0.000010 0.000010 0.000010 0.000010 0.000010 0.000010 0.000010 0.000010 0.000010 0.000010 0.000010 0.000010 0.000010 0.000010 0.000010 0.999580 0.000010 0.000010 0.000010 0.000010 0.000010 0.000010 0.000010 0.000010 0.000010 0.000010 0.000010 0.000010 0.000010 0.000010 0.000010 0.000010 0.000010 0.000010 0.000010 0.000010 0.000010 0.000010 0.000010 0.000010 0.000010 0.000010 0.000010
0.000010 0.013309 0.000010 0.000010 0.028465 0.000010 0.000010 0.000010 0.000010 0.000010 0.010930 0.000010 0.000010 0.000010 0.000010 0.760486 0.009748 0.000010 0.000010 0.000010 0.137081 0.000010 0.000010 0.000010 0.000010 0.003603 0.000010 0.000222 0.000010 0.000010 0.000010 0.000010 0.015121 0.000010 0.000010 0.000010 0.000010 0.000010 0.000010 0.018468 0.000010 0.000010 0.002248
0.000010 0.000010 0.000010 0.000010 0.042670 0.000010 0.000010 0.000010 0.000010 0.000010 0.000010 0.000010 0.000010 0.000010 0.000010 0.930078 0.000932 0.000010 0.000010 0.000010 0.025930 0.000010 0.000010 0.000010 0.000010 0.000010 0.000010 0.000010 0.000010 0.000010 0.000010 0.000010 0.000010 0.000010 0.000010 0.000010 0.000010 0.000010 0.000010 0.000010 0.000010 0.000010 0.000010
0.000010 0.000010 0.000010 0.000010 0.007466 0.000010 0.000010 0.000010 0.000010 0.000010 0.007541 0.000010 0.000010 0.000010 0.010342 0.829180 0.000010 0.012943 0.000010 0.000010 0.101360 0.000010 0.002930 0.000010 0.000010 0.001900 0.000010 0.000010 0.000010 0.000010 0.000010 0.008974 0.000010 0.000010 0.000010 0.016938 0.000010 0.000010 0.000010 0.000010 0.000106 0.000010 0.000010
0.000010 0.000010 0.000010 0.000010 0.000010 0.000010 0.000010 0.000010 0.000010 0.000010 0.000020 0.000010 0.000010 0.000010 0.000010 0.999570 0.000010 0.000010 0.000010 0.000010 0.000010 0.000010 0.000010 0.000010 0.000010 0.000010 0.000010 0.000010 0.000010 0.000010 0.000010 0.000010 0.000010 0.000010 0.000010 0.000010 0.000010 0.000010 0.000010 0.000010 0.000010 0.000010 0.000010
0.000010 0.000010 0.000010 0.000010 0.000010 0.000010 0.000010 0.000010 0.000010 0.000010 0.000010 0.000010 0.000010 0.000010 0.000010 0.999580 0.000010 0.000010 0.000010 0.000010 0.000010 0.000010 0.000010 0.000010 0.000010 0.000010 0.000010 0.000010 0.000010 0.000010 0.000010 0.000010 0.000010 0.000010 0.000010 0.000010 0.000010 0.000010 0.000010 0.000010 0.000010 0.000010 0.000010
0.000010 0.000010 0.000010 0.000010 0.000010 0.000010 0.000010 0.000010 0.000010 0.000010 0.000010 0.000010 0.000010 0.000010 0.000010 0.951418 0.000010 0.000010 0.000010 0.000010 0.048172 0.000010 0.000010 0.000010 0.000010 0.000010 0.000010 0.000010 0.000010 0.000010 0.000010 0.000010 0.000010 0.000010 0.000010 0.000010 0.000010 0.000010 0.000010 0.000010 0.000010 0.000010 0.000010
0.000010 0.000010 0.000010 0.000010 0.000010 0.000010 0.000010 0.000010 0.000010 0.000010 0.000010 0.000010 0.000010 0.000010 0.000010 0.999580 0.000010 0.000010 0.000010 0.000010 0.000010 0.000010 0.000010 0.000010 0.000010 0.000010 0.000010 0.000010 0.000010 0.000010 0.000010 0.000010 0.000010 0.000010 0.000010 0.000010 0.000010 0.000010 0.000010 0.000010 0.000010 0.000010 0.000010
0.000010 0.000010 0.000010 0.000010 0.000010 0.000010 0.000010 0.000010 0.000010 0.000010 0.020790 0.000010 0.000010 0.000010 0.002836 0.887256 0.000010 0.021509 0.000010 0.000010 0.067229 0.000010 0.000010 0.000010 0.000010 0.000010 0.000010 0.000010 0.000010 0.000010 0.000010 0.000010 0.000010 0.000010 0.000010 0.000010 0.000010 0.000010 0.000010 0.000010 0.000010 0.000010 0.000010
0.000010 0.000010 0.000010 0.000010 0.000010 0.000010 0.000010 0.004065 0.000010 0.000010 0.000010 0.000010 0.000010 0.000010 0.000010 0.934887 0.000010 0.008774 0.000010 0.000010 0.038864 0.000010 0.000010 0.000010 0.000010 0.000010 0.000010 0.000010 0.000010 0.000010 0.000010 0.000010 0.000010 0.000010 0.006537 0.006503 0.000010 0.000010 0.000010 0.000010 0.000010 0.000010 0.000010
0.000010 0.000010 0.000010 0.000010 0.000010 0.000010 0.000010 0.000010 0.000010 0.000010 0.000010 0.000010 0.000010 0.000010 0.000010 0.999580 0.000010 0.000010 0.000010 0.000010 0.000010 0.000010 0.000010 0.000010 0.000010 0.000010 0.000010 0.000010 0.000010 0.000010 0.000010 0.000010 0.000010 0.000010 0.000010 0.000010 0.000010 0.000010 0.000010 0.000010 0.000010 0.000010 0.000010
0.000010 0.000010 0.000010 0.000010 0.000010 0.000010 0.000010 0.003257 0.000010 0.000010 0.000010 0.000010 0.000010 0.000010 0.000010 0.000010 0.000010 0.000153 0.000010 0.000010 0.000010 0.000010 0.029972 0.000010 0.000010 0.000010 0.000010 0.000010 0.021702 0.000010 0.000010 0.006084 0.000010 0.000010 0.007758 0.915070 0.000010 0.000010 0.000010 0.015655 0.000010 0.000010 0.000010
0.000010 0.000010 0.000010 0.000010 0.000010 0.000010 0.000010 0.000010 0.000010 0.000010 0.000010 0.000010 0.000010 0.000010 0.000010 0.000010 0.000010 0.000010 0.000010 0.000010 0.000010 0.000010 0.004917 0.000010 0.000010 0.001431 0.000010 0.000010 0.000010 0.000010 0.000010 0.000010 0.000010 0.000010 0.000010 0.993252 0.000010 0.000010 0.000010 0.000010 0.000010 0.000010 0.000010
0.000010 0.000010 0.000010 0.000010 0.000010 0.000010 0.000010 0.000010 0.000010 0.000010 0.000010 0.000010 0.000010 0.000010 0.000010 0.000010 0.000010 0.000010 0.000010 0.000010 0.000010 0.000010 0.000010 0.000010 0.000010 0.000010 0.000010 0.000010 0.000010 0.000010 0.000010 0.000010 0.000010 0.000010 0.000010 0.999580 0.000010 0.000010 0.000010 0.000010 0.000010 0.000010 0.000010
0.000010 0.000010 0.000010 0.000010 0.000010 0.000010 0.000010 0.000010 0.000010 0.000010 0.000010 0.000010 0.000010 0.000010 0.000010 0.000010 0.000010 0.000010 0.000010 0.000010 0.000010 0.000010 0.000010 0.000010 0.000010 0.000010 0.000010 0.000010 0.000010 0.000010 0.000010 0.000010 0.000010 0.000010 0.000010 0.999580 0.000010 0.000010 0.000010 0.000010 0.000010 0.000010 0.000010
0.000010 0.000010 0.000010 0.000010 0.000010 0.000010 0.000010 0.000010 0.000010 0.000010 0.000010 0.000010 0.000010 0.000010 0.000010 0.000010 0.000010 0.000010 0.000010 0.000010 0.002761 0.000010 0.022055 0.000010 0.000010 0.000010 0.000010 0.000010 0.000010 0.000010 0.000010 0.000010 0.000010 0.000010 0.000010 0.974784 0.000010 0.000010 0.000010 0.000010 0.000010 0.000010 0.000010
0.000010 0.000010 0.000010 0.000010 0.000010 0.000010 0.000010 0.000010 0.000010 0.000010 0.000010 0.000010 0.000010 0.000010 0.000010 0.000010 0.000010 0.000010 0.000010 0.000010 0.000010 0.000010 0.000010 0.000010 0.000010 0.000010 0.000010 0.000010 0.000010 0.000010 0.000010 0.000010 0.000010 0.000010 0.000010 0.999580 0.000010 0.000010 0.000010 0.000010 0.000010 0.000010 0.000010
0.000010 0.000010 0.000010 0.000010 0.000010 0.000010 0.000010 0.000010 0.000010 0.000010 0.000010 0.000010 0.000010 0.000010 0.000010 0.000010 0.000010 0.000010 0.000010 0.000010 0.000010 0.000010 0.000010 0.000010 0.000010 0.000010 0.000010 0.000010 0.000010 0.000010 0.000010 0.000010 0.000010 0.000010 0.000010 0.999580 0.000010 0.000010 0.000010 0.000010 0.000010 0.000010 0.000010
0.000010 0.000010 0.000010 0.000010 0.000010 0.000010 0.000010 0.000010 0.000010 0.000010 0.000010 0.000010 0.000010 0.000010 0.000010 0.000010 0.000010 0.000010 0.000010 0.000010 0.000010 0.000010 0.000010 0.000010 0.000010 0.000010 0.000010 0.000010 0.000010 0.000010 0.000010 0.000010 0.000010 0.000010 0.000010 0.999580 0.000010 0.000010 0.000010 0.000010 0.000010 0.000010 0.000010
0.000010 0.000010 0.000010 0.000010 0.000010 0.000010 0.000010 0.000010 0.000010 0.000010 0.000010 0.000010 0.000010 0.000010 0.000010 0.000010 0.000010 0.000010 0.000010 0.000010 0.000010 0.000010 0.000010 0.000010 0.000010 0.000010 0.000010 0.000010 0.000010 0.000010 0.000010 0.000010 0.000010 0.000010 0.000010 0.999580 0.000010 0.000010 0.000010 0.000010 0.000010 0.000010 0.000010
0.000010 0.000010 0.000010 0.000010 0.000010 0.000010 0.000010 0.000010 0.000010 0.000010 0.000010 0.000010 0.000010 0.000010 0.000010 0.000010 0.000010 0.000010 0.000010 0.000010 0.000010 0.000010 0.000010 0.000010 0.000010 0.000010 0.000010 0.000010 0.000010 0.000010 0.000010 0.000010 0.000010 0.000010 0.000010 0.999580 0.000010 0.000010 0.000010 0.000010 0.000010 0.000010 0.000010
0.000010 0.000010 0.000010 0.000010 0.000010 0.000010 0.000010 0.000010 0.000010 0.000010 0.014090 0.000010 0.000010 0.000010 0.005912 0.000010 0.000010 0.000010 0.000010 0.000010 0.003505 0.000010 0.013662 0.000010 0.000010 0.000010 0.000010 0.000010 0.008246 0.000010 0.000010 0.000010 0.000010 0.000010 0.024312 0.928979 0.000010 0.000010 0.000010 0.000943 0.000010 0.000010 0.000010
0.000010 0.000010 0.000010 0.000010 0.000010 0.000010 0.000010 0.000010 0.000010 0.000010 0.000010 0.000010 0.000010 0.000010 0.000010 0.000010 0.000010 0.000010 0.000010 0.000010 0.000010 0.000010 0.004472 0.010167 0.000010 0.000010 0.000010 0.000010 0.000010 0.000010 0.000010 0.000010 0.000010 0.000010 0.000010 0.984058 0.000010 0.000010 0.000010 0.000913 0.000010 0.000010 0.000010
0.000010 0.025421 0.000010 0.000010 0.000010 0.000010 0.000010 0.006504 0.000010 0.000010 0.016926 0.000010 0.000010 0.000010 0.000010 0.000010 0.000010 0.000010 0.000010 0.000010 0.000010 0.000010 0.016148 0.000010 0.000010 0.003915 0.000010 0.000010 0.000010 0.004355 0.000010 0.000010 0.000010 0.000010 0.000865 0.925515 0.000010 0.000010 0.000010 0.000010 0.000010 0.000010 0.000010
0.000010 0.000010 0.000010 0.000010 0.000393 0.000010 0.000010 0.000010 0.000010 0.000010 0.000010 0.000010 0.000010 0.000010 0.000010 0.000010 0.000010 0.000010 0.000010 0.000010 0.000010 0.000010 0.000010 0.005115 0.000010 0.000010 0.000010 0.000010 0.000010 0.000010 0.000010 0.000010 0.000010 0.000010 0.000010 0.994092 0.000010 0.000010 0.000010 0.000010 0.000010 0.000010 0.000010
0.000010 0.000010 0.000010 0.000010 0.000010 0.000010 0.000010 0.000010 0.000010 0.000010 0.000010 0.000010 0.000010 0.000010 0.000010 0.000010 0.000010 0.000010 0.000010 0.000010 0.000010 0.000010 0.000010 0.000010 0.000010 0.000010 0.000010 0.000010 0.000010 0.000010 0.000010 0.000010 0.000010 0.000010 0.000010 0.999580 0.000010 0.000010 0.000010 0.000010 0.000010 0.000010 0.000010
0.000010 0.000010 0.000010 0.000010 0.000010 0.000010 0.000010 0.000010 0.000010 0.000010 0.000010 0.000010 0.000010 0.000010 0.000010 0.000010 0.000010 0.000010 0.000010 0.000010 0.000010 0.000010 0.000010 0.000010 0.000010 0.000010 0.000010 0.000010 0.000010 0.000010 0.000010 0.000010 0.000010 0.000010 0.000010 0.999580 0.000010 0.000010 0.000010 0.000010 0.000010 0.000010 0.000010
0.000010 0.000010 0.000010 0.000010 0.000010 0.000010 0.000010 0.000010 0.000010 0.000010 0.000010 0.000010 0.000010 0.000010 0.000010 0.000010 0.000010 0.000010 0.000010 0.000010 0.000010 0.000010 0.000010 0.059031 0.000010 0.000010 0.000010 0.000010 0.000010 0.000010 0.000010 0.000010 0.000010 0.001386 0.000010 0.939183 0.000010 0.000010 0.000010 0.000010 0.000010 0.000010 0.000010
0.000010 0.000010 0.000010 0.000010 0.000010 0.000010 0.000010 0.000010 0.000010 0.000010 0.000010 0.000010 0.000010 0.000010 0.000010 0.000010 0.000010 0.000010 0.000010 0.000010 0.000010 0.000010 0.000010 0.000010 0.000010 0.000010 0.000010 0.000010 0.000010 0.000010 0.000010 0.000010 0.000010 0.000010 0.000010 0.999580 0.000010 0.000010 0.000010 0.000010 0.000010 0.000010 0.000010
0.000010 0.000010 0.000010 0.000010 0.000010 0.000010 0.000010 0.000010 0.000010 0.000010 0.000010 0.000010 0.000010 0.000010 0.000010 0.000010 0.000010 0.000010 0.000010 0.000010 0.008787 0.000010 0.051632 0.000010 0.000010 0.000010 0.000010 0.000010 0.001591 0.000010 0.000010 0.000010 0.000010 0.000010 0.000010 0.937600 0.000010 0.000010 0.000010 0.000010 0.000010 0.000010 0.000010
0.000010 0.000010 0.000010 0.000010 0.000010 0.000010 0.000010 0.000010 0.000010 0.000010 0.000010 0.000010 0.000010 0.000010 0.000010 0.000010 0.000010 0.000010 0.000010 0.000010 0.000010 0.000010 0.000010 0.000010 0.000010 0.000010 0.000010 0.000010 0.000010 0.000010 0.000010 0.000010 0.000010 0.000010 0.000010 0.999580 0.000010 0.000010 0.000010 0.000010 0.000010 0.000010 0.000010
0.000010 0.000010 0.000010 0.000010 0.019386 0.000010 0.000010 0.000010 0.000010 0.000010 0.000010 0.000010 0.000010 0.000010 0.000010 0.005395 0.003696 0.951366 0.000010 0.000010 0.000010 0.000010 0.000010 0.000010 0.000010 0.000010 0.000010 0.000010 0.000010 0.000010 0.000010 0.000010 0.000010 0.000010 0.000010 0.000010 0.000010 0.000010 0.000010 0.019777 0.000010 0.000010 0.000010
0.000010 0.000010 0.000010 0.000010 0.000010 0.000010 0.000010 0.000010 0.000010 0.000010 0.000010 0.000010 0.000010 0.000010 0.000010 0.000010 0.000010 0.999580 0.000010 0.000010 0.000010 0.000010 0.000010 0.000010 0.000010 0.000010 0.000010 0.000010 0.000010 0.000010 0.000010 0.000010 0.000010 0.000010 0.000010 0.000010 0.000010 0.000010 0.000010 0.000010 0.000010 0.000010 0.000010
0.000010 0.000010 0.000010 0.000010 0.000010 0.000010 0.000010 0.000010 0.000010 0.000010 0.000010 0.000010 0.000010 0.000010 0.000010 0.000010 0.000010 0.999580 0.000010 0.000010 0.000010 0.000010 0.000010 0.000010 0.000010 0.000010 0.000010 0.000010 0.000010 0.000010 0.000010 0.000010 0.000010 0.000010 0.000010 0.000010 0.000010 0.000010 0.000010 0.000010 0.000010 0.000010 0.000010
0.000010 0.000010 0.000010 0.000010 0.000010 0.000010 0.000010 0.000010 0.000010 0.000010 0.000010 0.000010 0.000010 0.000010 0.000010 0.000010 0.000010 0.999580 0.000010 0.000010 0.000010 0.000010 0.000010 0.000010 0.000010 0.000010 0.000010 0.000010 0.000010 0.000010 0.000010 0.000010 0.000010 0.000010 0.000010 0.000010 0.000010 0.000010 0.000010 0.000010 0.000010 0.000010 0.000010
0.000010 0.000010 0.000010 0.000010 0.000010 0.000010 0.000010 0.000010 0.000010 0.000010 0.000010 0.000010 0.000010 0.000010 0.000010 0.000010 0.000010 0.999580 0.000010 0.000010 0.000010 0.000010 0.000010 0.000010 0.000010 0.000010 0.000010 0.000010 0.000010 0.000010 0.000010 0.000010 0.000010 0.000010 0.000010 0.000010 0.000010 0.000010 0.000010 0.000010 0.000010 0.000010 0.000010
0.000010 0.020992 0.000010 0.000010 0.000010 0.000010 0.000010 0.000010 0.000010 0.000010 0.020778 0.000010 0.000010 0.000010 0.000010 0.005954 0.000010 0.933621 0.000010 0.000010 0.000010 0.000010 0.000646 0.009183 0.000010 0.000011 0.000010 0.000010 0.000010 0.008465 0.000010 0.000010 0.000010 0.000010 0.000010 0.000010 0.000010 0.000010 0.000010 0.000010 0.000010 0.000010 0.000010
0.000010 0.000010 0.000010 0.000010 0.000010 0.000010 0.000010 0.000010 0.000010 0.000010 0.000010 0.000010 0.000010 0.000010 0.000010 0.000010 0.000010 0.999580 0.000010 0.000010 0.000010 0.000010 0.000010 0.000010 0.000010 0.000010 0.000010 0.000010 0.000010 0.000010 0.000010 0.000010 0.000010 0.000010 0.000010 0.000010 0.000010 0.000010 0.000010 0.000010 0.000010 0.000010 0.000010
0.000010 0.000010 0.000010 0.000010 0.000010 0.000010 0.000010 0.000010 0.000010 0.000010 0.000010 0.000010 0.000010 0.000010 0.000010 0.000010 0.000010 0.999580 0.000010 0.000010 0.000010 0.000010 0.000010 0.000010 0.000010 0.000010 0.000010 0.000010 0.000010 0.000010 0.000010 0.000010 0.000010 0.000010 0.000010 0.000010 0.000010 0.000010 0.000010 0.000010 0.000010 0.000010 0.000010
0.000010 0.000010 0.000010 0.000010 0.034809 0.000010 0.000010 0.002134 0.000010 0.000010 0.000010 0.000010 0.000010 0.000010 0.008609 0.000010 0.000010 0.939857 0.000010 0.000010 0.014210 0.000010 0.000010 0.000010 0.000010 0.000010 0.000010 0.000010 0.000010 0.000010 0.000010 0.000010 0.000010 0.000010 0.000010 0.000010 0.000010 0.000010 0.000010 0.000010 0.000010 0.000010 0.000010
0.000010 0.000010 0.000010 0.000010 0.000010 0.000010 0.000010 0.000010 0.000010 0.000010 0.000010 0.000010 0.000010 0.000010 0.000010 0.000010 0.000010 0.993464 0.000010 0.000010 0.000010 0.000010 0.001832 0.002672 0.000010 0.000010 0.000010 0.000010 0.000010 0.000010 0.000010 0.000010 0.000010 0.000010 0.000010 0.000010 0.000010 0.000010 0.000010 0.001641 0.000010 0.000010 0.000010
0.000010 0.000010 0.000010 0.000010 0.023235 0.000010 0.000010 0.000010 0.000010 0.000010 0.000010 0.000010 0.000010 0.000010 0.000010 0.000010 0.000010 0.957027 0.000010 0.000010 0.000010 0.000010 0.000010 0.000010 0.000010 0.000382 0.000010 0.000010 0.000010 0.000010 0.000010 0.000010 0.000010 0.000010 0.000010 0.000010 0.000010 0.000010 0.000010 0.018967 0.000010 0.000010 0.000010
0.000010 0.000010 0.000010 0.000010 0.000010 0.000010 0.000010 0.000010 0.000010 0.000010 0.000010 0.000010 0.000010 0.000010 0.000010 0.000010 0.000010 0.999580 0.000010 0.000010 0.000010 0.000010 0.000010 0.000010 0.000010 0.000010 0.000010 0.000010 0.000010 0.000010 0.000010 0.000010 0.000010 0.000010 0.000010 0.000010 0.000010 0.000010 0.000010 0.000010 0.000010 0.000010 0.000010
0.000010 0.000010 0.000010 0.000010 0.000010 0.000010 0.000010 0.000010 0.000010 0.000010 0.000010 0.000010 0.000010 0.000010 0.000010 0.000010 0.000010 0.999580 0.000010 0.000010 0.000010 0.000010 0.000010 0.000010 0.000010 0.000010 0.000010 0.000010 0.000010 0.000010 0.000010 0.000010 0.000010 0.000010 0.000010 0.000010 0.000010 0.000010 0.000010 0.000010 0.000010 0.000010 0.000010
0.000010 0.000010 0.008195 0.000010 0.117069 0.000010 0.000010 0.000010 0.000010 0.000010 0.035770 0.000010 0.000010 0.000010 0.054812 0.012462 0.000010 0.713441 0.000010 0.000010 0.000010 0.000010 0.000010 0.005500 0.000010 0.000190 0.000010 0.000926 0.000010 0.000010 0.000010 0.000010 0.009465 0.000010 0.013622 0.000010 0.000010 0.005350 0.000010 0.022898 0.000010 0.000010 0.000010
0.000010 0.010341 0.000010 0.000010 0.066985 0.000010 0.000010 0.000010 0.000010 0.000010 0.000010 0.000010 0.000010 0.000010 0.000010 0.000010 0.000010 0.915110 0.000010 0.000010 0.007174 0.000010 0.000010 0.000010 0.000010 0.000010 0.000010 0.000010 0.000010 0.000010 0.000010 0.000010 0.000010 0.000010 0.000010 0.000010 0.000010 0.000010 0.000010 0.000010 0.000010 0.000010 0.000010
0.000010 0.000010 0.000010 0.000010 0.081221 0.000010 0.000010 0.000010 0.000010 0.000010 0.000010 0.000010 0.000010 0.000010 0.019719 0.000010 0.000010 0.850755 0.000010 0.000010 0.027268 0.000010 0.000010 0.000010 0.000010 0.000010 0.000010 0.000010 0.000010 0.000010 0.000010 0.012477 0.000010 0.000010 0.008190 0.000010 0.000010 0.000010 0.000010 0.000010 0.000010 0.000010 0.000010
0.000010 0.001927 0.000010 0.000010 0.051034 0.000010 0.000010 0.000010 0.000010 0.000010 0.000010 0.000010 0.000010 0.000010 0.046171 0.009087 0.000010 0.873703 0.000010 0.000010 0.000164 0.000010 0.000010 0.008389 0.000010 0.000010 0.000010 0.002021 0.000010 0.000010 0.000010 0.000010 0.000010 0.000010 0.000010 0.007165 0.000010 0.000010 0.000010 0.000010 0.000010 0.000010 0.000010
0.000010 0.000010 0.000010 0.000010 0.036616 0.000010 0.000010 0.000010 0.000010 0.000010 0.040264 0.000010 0.000010 0.000010 0.000010 0.000010 0.000010 0.916783 0.000010 0.000010 0.000010 0.000010 0.000010 0.000010 0.000010 0.000010 0.000010 0.000010 0.000010 0.000010 0.000010 0.000010 0.000010 0.000010 0.000010 0.005947 0.000010 0.000010 0.000010 0.000010 0.000010 0.000010 0.000010
0.000010 0.000010 0.000010 0.000010 0.159138 0.000010 0.000010 0.000010 0.000010 0.000010 0.066052 0.000010 0.000010 0.000010 0.071529 0.000010 0.000010 0.654237 0.000010 0.000010 0.000010 0.000010 0.000010 0.000010 0.000010 0.000010 0.000010 0.000010 0.000010 0.000010 0.000010 0.000010 0.001197 0.000010 0.014475 0.000010 0.000010 0.000010 0.000010 0.033012 0.000010 0.000010 0.000010
0.000010 0.000010 0.000010 0.000010 0.000010 0.000010 0.000010 0.000010 0.000010 0.000010 0.000010 0.000010 0.000010 0.000010 0.000010 0.000010 0.000010 0.999580 0.000010 0.000010 0.000010 0.000010 0.000010 0.000010 0.000010 0.000010 0.000010 0.000010 0.000010 0.000010 0.000010 0.000010 0.000010 0.000010 0.000010 0.000010 0.000010 0.000010 0.000010 0.000010 0.000010 0.000010 0.000010
0.000010 0.000010 0.000010 0.000010 0.022553 0.000010 0.000010 0.000010 0.000010 0.002751 0.000010 0.000010 0.000010 0.000010 0.005185 0.014859 0.000010 0.007983 0.000010 0.000010 0.000010 0.000010 0.005363 0.064813 0.000010 0.000010 0.000010 0.000010 0.004391 0.008469 0.000010 0.000010 0.101302 0.000010 0.040631 0.016099 0.000010 0.000010 0.000010 0.000010 0.705301 0.000010 0.000010
0.000010 0.006703 0.000010 0.000010 0.030743 0.000010 0.000010 0.000010 0.003238 0.000010 0.000010 0.000010 0.000010 0.000010 0.000010 0.001676 0.000010 0.000010 0.000010 0.000010 0.000010 0.000010 0.000010 0.038989 0.000010 0.003207 0.000010 0.000010 0.000010 0.000010 0.000010 0.006974 0.122012 0.005651 0.034249 0.000010 0.000010 0.000010 0.000010 0.000010 0.740435 0.000010 0.005814
0.000010 0.000010 0.000010 0.000010 0.000010 0.000010 0.000010 0.010807 0.000010 0.000010 0.000010 0.000010 0.000010 0.000010 0.000010 0.000010 0.000010 0.000010 0.000010 0.000010 0.014901 0.000010 0.000010 0.032751 0.000010 0.000010 0.000010 0.000010 0.001776 0.000010 0.000016 0.000037 0.064008 0.000010 0.024819 0.000010 0.000010 0.000010 0.000010 0.000010 0.836526 0.000010 0.014028
0.000010 0.000010 0.000010 0.000010 0.000010 0.000010 0.000010 0.000010 0.000010 0.000010 0.000010 0.000010 0.000010 0.000010 0.006452 0.000010 0.000010 0.000010 0.000010 0.000010 0.000010 0.000010 0.000010 0.013074 0.000010 0.000010 0.000010 0.000010 0.000010 0.000010 0.000010 0.000010 0.113198 0.000010 0.000010 0.000010 0.000010 0.000010 0.000010 0.000010 0.866886 0.000010 0.000010
0.000010 0.000010 0.000010 0.000010 0.001997 0.000010 0.000010 0.000010 0.000010 0.000010 0.000010 0.000010 0.000010 0.000010 0.000010 0.000010 0.003869 0.000010 0.000010 0.000010 0.000010 0.000010 0.000010 0.072421 0.000010 0.000010 0.000010 0.000010 0.000010 0.024049 0.000010 0.000010 0.088028 0.000010 0.000010 0.000010 0.000010 0.000010 0.000010 0.000010 0.809265 0.000010 0.000010
0.000010 0.000010 0.000010 0.000010 0.023885 0.000010 0.000010 0.008663 0.000010 0.000010 0.000010 0.000010 0.000010 0.000010 0.009614 0.000010 0.000010 0.000010 0.000010 0.000010 0.000010 0.000010 0.000010 0.107440 0.000010 0.000010 0.000010 0.000010 0.000010 0.003762 0.000010 0.002566 0.114672 0.000010 0.019428 0.009480 0.000010 0.000010 0.000010 0.000010 0.700160 0.000010 0.000010
0.000010 0.000010 0.000010 0.000010 0.000010 0.000010 0.000010 0.000010 0.000010 0.033105 0.000010 0.000010 0.000010 0.000010 0.000010 0.000010 0.000010 0.000010 0.000010 0.000010 0.021870 0.000010 0.009834 0.130863 0.000010 0.005325 0.000010 0.000010 0.000010 0.000010 0.000010 0.008652 0.112448 0.002631 0.000010 0.004477 0.000010 0.006881 0.000579 0.000010 0.653903 0.000010 0.009131
0.000010 0.000010 0.000010 0.000010 0.000010 0.000010 0.000010 0.000010 0.006476 0.000010 0.000010 0.000010 0.000010 0.000010 0.003604 0.000010 0.000010 0.000010 0.000010 0.000010 0.000010 0.000010 0.000010 0.162307 0.000010 0.000010 0.000010 0.000010 0.000010 0.000010 0.000010 0.007828 0.090823 0.000010 0.000010 0.000010 0.000010 0.000010 0.000010 0.000010 0.728591 0.000010 0.000010
0.000010 0.000010 0.000010 0.000010 0.000010 0.000010 0.000010 0.000010 0.000010 0.000010 0.000010 0.000010 0.000010 0.000010 0.011770 0.000010 0.000010 0.000010 0.000010 0.000010 0.000010 0.000010 0.000010 0.054110 0.000010 0.000010 0.000010 0.010193 0.000010 0.010048 0.000010 0.000010 0.115790 0.000010 0.000010 0.000010 0.000010 0.000010 0.000010 0.000010 0.797718 0.000010 0.000010
0.000010 0.001934 0.000010 0.000010 0.000010 0.000010 0.000010 0.000010 0.000010 0.005363 0.010607 0.000010 0.000010 0.000010 0.000010 0.001509 0.008738 0.000010 0.000010 0.000010 0.030432 0.000010 0.007578 0.058140 0.000010 0.000010 0.000010 0.005128 0.000010 0.005539 0.000010 0.000010 0.138583 0.000010 0.000010 0.011652 0.000010 0.000010 0.000010 0.000010 0.714497 0.000010 0.000010
0.000010 0.000010 0.000010 0.000010 0.000010 0.000010 0.000010 0.000010 0.000010 0.000010 0.001407 0.000010 0.000010 0.000010 0.000010 0.000010 0.011878 0.000010 0.000010 0.000010 0.006571 0.000010 0.000010 0.091285 0.000010 0.000010 0.000010 0.000010 0.000010 0.014951 0.000010 0.000010 0.090261 0.000010 0.000010 0.006315 0.000010 0.000010 0.000010 0.000010 0.776982 0.000010 0.000010
0.000010 0.000010 0.000010 0.000010 0.010920 0.000010 0.000010 0.000010 0.000010 0.000010 0.000010 0.000010 0.000010 0.000010 0.000010 0.005604 0.000010 0.000010 0.000010 0.000010 0.000181 0.000010 0.000010 0.129823 0.000010 0.000010 0.000010 0.015275 0.000797 0.002316 0.000010 0.000244 0.099360 0.000010 0.031155 0.000010 0.000010 0.000010 0.000010 0.000010 0.677817 0.000010 0.026199
0.000010 0.000010 0.000010 0.000010 0.000010 0.000010 0.000010 0.000010 0.000010 0.000010 0.000010 0.000010 0.000010 0.000010 0.000010 0.004763 0.000010 0.000010 0.000010 0.000010 0.000010 0.000010 0.000010 0.092077 0.000010 0.000010 0.000010 0.000010 0.000010 0.001450 0.000010 0.000010 0.104438 0.000010 0.000010 0.000010 0.000010 0.000010 0.000010 0.000010 0.796892 0.000010 0.000010
0.000010 0.000010 0.000010 0.000010 0.000010 0.000010 0.000010 0.000010 0.000010 0.018974 0.000010 0.000010 0.000010 0.000010 0.000010 0.000010 0.000010 0.000010 0.000010 0.000010 0.000010 0.000010 0.000010 0.092405 0.000010 0.000010 0.000010 0.000010 0.000010 0.004668 0.000010 0.005893 0.130443 0.000010 0.000010 0.000010 0.000010 0.000010 0.000010 0.030061 0.717196 0.000010 0.000010
0.000010 0.000010 0.000010 0.000010 0.000010 0.000010 0.000010 0.002734 0.000010 0.000010 0.006675 0.000010 0.000010 0.000010 0.013566 0.001628 0.000010 0.001231 0.000010 0.000010 0.000010 0.000010 0.000010 0.110470 0.000010 0.017883 0.000010 0.000010 0.000010 0.006833 0.000010 0.000010 0.134139 0.000010 0.009003 0.000010 0.000010 0.004336 0.000010 0.000010 0.691193 0.000010 0.000010
0.000010 0.000010 0.000010 0.000010 0.000010 0.000010 0.000010 0.000010 0.000010 0.000010 0.000010 0.000010 0.000010 0.000010 0.000010 0.001910 0.000010 0.000010 0.000010 0.000010 0.000010 0.000010 0.000010 0.066835 0.000010 0.000010 0.000010 0.000010 0.000010 0.000666 0.000010 0.007218 0.137276 0.000010 0.025094 0.000010 0.000010 0.000010 0.000010 0.000010 0.760640 0.000010 0.000010
0.000010 0.000010 0.000010 0.000010 0.003629 0.000010 0.000010 0.000010 0.003607 0.009537 0.000010 0.000010 0.000010 0.000010 0.020993 0.000010 0.000010 0.000010 0.000010 0.000010 0.008468 0.000010 0.000010 0.130029 0.000010 0.000010 0.000010 0.000010 0.000010 0.000010 0.000010 0.000010 0.134176 0.013039 0.001038 0.009355 0.000010 0.000010 0.000010 0.000010 0.636055 0.000010 0.029764
0.000010 0.000010 0.000010 0.000010 0.018131 0.000010 0.000010 0.000010 0.000010 0.007286 0.000010 0.000010 0.000010 0.000010 0.000010 0.000010 0.000010 0.000010 0.000010 0.000010 0.000010 0.000010 0.000010 0.046080 0.000010 0.012165 0.000010 0.007527 0.000010 0.000010 0.000010 0.000010 0.110543 0.000010 0.000010 0.001851 0.000010 0.000010 0.000010 0.000010 0.794463 0.000010 0.001614
0.000010 0.000010 0.000010 0.000010 0.000010 0.000010 0.000010 0.000010 0.000010 0.013279 0.000010 0.000010 0.000010 0.000010 0.000010 0.000010 0.000010 0.034576 0.000010 0.000010 0.000010 0.000010 0.000010 0.081423 0.000010 0.009746 0.000010 0.000010 0.000010 0.000010 0.000010 0.000010 0.072715 0.000010 0.016786 0.019583 0.000010 0.000010 0.000010 0.000010 0.751542 0.000010 0.000010
0.000010 0.000010 0.000010 0.000010 0.001978 0.000010 0.000010 0.000010 0.000010 0.000010 0.000010 0.000010 0.000010 0.000010 0.000010 0.000010 0.000010 0.000010 0.000010 0.000010 0.000010 0.000010 0.000010 0.092267 0.000010 0.000010 0.000010 0.000010 0.000010 0.000010 0.000010 0.000010 0.144751 0.000010 0.000010 0.000010 0.000010 0.000010 0.000010 0.000010 0.751375 0.000010 0.009250
0.003170 0.009198 0.007660 0.019780 0.000010 0.000010 0.036051 0.000010 0.007598 0.005200 0.000010 0.040837 0.035861 0.000010 0.019922 0.001953 0.011544 0.000010 0.042452 0.012115 0.005240 0.000010 0.017121 0.011837 0.020483 0.002692 0.016587 0.030266 0.000010 0.000174 0.000010 0.000010 0.000010 0.000010 0.002472 0.000010 0.008402 0.008438 0.000010 0.023064 0.014050 0.000010 0.585683
0.024326 0.000010 0.009194 0.006293 0.000010 0.000010 0.033150 0.017270 0.003136 0.000010 0.000010 0.012592 0.048352 0.000010 0.000010 0.000010 0.000010 0.000010 0.032070 0.015976 0.024533 0.000655 0.010394 0.000010 0.001429 0.000010 0.006637 0.000010 0.018161 0.000013 0.017203 0.000010 0.000010 0.000010 0.000010 0.001169 0.014931 0.000010 0.000010 0.023082 0.006216 0.006023 0.667006
0.027125 0.000010 0.004446 0.000010 0.000010 0.000010 0.013017 0.007034 0.010073 0.000010 0.002357 0.028623 0.039879 0.003557 0.000010 0.000010 0.000010 0.000010 0.059199 0.018948 0.033139 0.000010 0.003395 0.000010 0.000010 0.000010 0.017171 0.000010 0.007799 0.000010 0.000010 0.006803 0.000010 0.000010 0.000010 0.000010 0.009473 0.000010 0.000010 0.000010 0.000010 0.047562 0.660159
0.001244 0.003098 0.005275 0.000010 0.000010 0.000010 0.023835 0.012970 0.000010 0.000010 0.002171 0.037591 0.030700 0.000010 0.007891 0.000010 0.000010 0.041354 0.055409 0.006516 0.063327 0.000010 0.007166 0.023730 0.005158 0.000010 0.006529 0.001303 0.015120 0.000010 0.014148 0.000010 0.000010 0.005896 0.040953 0.008095 0.000010 0.032743 0.000010 0.009852 0.007715 0.000010 0.530052
0.000010 0.006518 0.000010 0.000010 0.000010 0.009445 0.000013 0.000010 0.000010 0.000010 0.000010 0.058823 0.000010 0.000010 0.000010 0.019394 0.030632 0.012066 0.051757 0.021699 0.070079 0.000010 0.008514 0.000010 0.000010 0.005789 0.002917 0.012196 0.012129 0.014934 0.000010 0.000010 0.000010 0.000010 0.037383 0.010346 0.000010 0.059357 0.000558 0.014494 0.029238 0.000010 0.511520
0.029424 0.000010 0.003017 0.000010 0.000010 0.000010 0.036345 0.000010 0.000010 0.000010 0.010497 0.044479 0.019300 0.000010 0.000010 0.006168 0.009867 0.005357 0.054802 0.012575 0.000010 0.064145 0.002627 0.016226 0.006531 0.010050 0.000010 0.000010 0.000010 0.021524 0.000010 0.000010 0.000010 0.000010 0.011740 0.008775 0.017043 0.035637 0.000010 0.008695 0.000010 0.009038 0.555950
0.000010 0.002832 0.024552 0.000010 0.006071 0.000010 0.006223 0.000010 0.000010 0.031931 0.008298 0.046558 0.023406 0.003226 0.023096 0.017353 0.000010 0.013933 0.027638 0.001902 0.083631 0.006545 0.004295 0.000010 0.000010 0.002625 0.012641 0.000010 0.000010 0.037610 0.000010 0.000010 0.000010 0.000010 0.008143 0.013694 0.000010 0.044738 0.000010 0.015430 0.004859 0.008295 0.520317
0.013127 0.008162 0.000010 0.000010 0.012149 0.000010 0.028728 0.000010 0.002012 0.000010 0.000010 0.056303 0.002340 0.000010 0.000010 0.011415 0.006923 0.003997 0.040868 0.000010 0.091155 0.000010 0.008371 0.000010 0.012432 0.000010 0.002424 0.010107 0.030279 0.018290 0.003561 0.000010 0.000010 0.000010 0.062210 0.000386 0.000010 0.027885 0.000010 0.016991 0.000010 0.000010 0.529695
0.000010 0.005310 0.000010 0.012347 0.000010 0.003827 0.003207 0.007011 0.002417 0.014960 0.000010 0.020410 0.106532 0.000010 0.002030 0.014005 0.000010 0.000010 0.059709 0.014715 0.002996 0.006784 0.000010 0.082814 0.018501 0.000912 0.003010 0.000944 0.000010 0.017923 0.000525 0.016656 0.012478 0.000010 0.000010 0.000010 0.000010 0.016843 0.000010 0.005950 0.023761 0.025298 0.497986
0.043232 0.000010 0.000010 0.000010 0.000010 0.000010 0.000010 0.000010 0.010318 0.000010 0.000010 0.025007 0.123442 0.000010 0.000010 0.000010 0.000010 0.000010 0.045734 0.006114 0.015656 0.000010 0.000010 0.000010 0.021385 0.000010 0.021050 0.002973 0.000010 0.000010 0.000010 0.002063 0.000010 0.000010 0.000010 0.003148 0.010317 0.000010 0.000010 0.000010 0.000010 0.000010 0.669270
0.000010 0.009715 0.000683 0.000010 0.000010 0.000010 0.000010 0.010282 0.015994 0.006122 0.000010 0.071687 0.116723 0.001228 0.002563 0.000010 0.000010 0.000010 0.049307 0.030939 0.019246 0.000010 0.000010 0.000010 0.017507 0.000010 0.026037 0.000010 0.000010 0.011317 0.009766 0.000010 0.003123 0.000010 0.005123 0.000010 0.000010 0.008258 0.000010 0.010192 0.000010 0.000010 0.573969
0.015201 0.000010 0.000010 0.000010 0.000010 0.000010 0.037177 0.000010 0.014807 0.000010 0.000010 0.036893 0.106264 0.000010 0.001122 0.000010 0.000010 0.000010 0.068007 0.016993 0.024367 0.020301 0.000272 0.000010 0.001980 0.013240 0.000994 0.006352 0.000010 0.000010 0.000010 0.019181 0.008037 0.000010 0.004864 0.000866 0.000010 0.023860 0.000010 0.000010 0.000010 0.000010 0.579003
0.007164 0.007674 0.000010 0.000010 0.024260 0.000010 0.014255 0.000010 0.000010 0.000010 0.000010 0.065111 0.125979 0.000010 0.000010 0.002845 0.000010 0.000010 0.098013 0.008799 0.020050 0.000010 0.000010 0.000010 0.002017 0.000010 0.000010 0.000010 0.000010 0.000010 0.009001 0.000403 0.000010 0.000010 0.007030 0.000010 0.000010 0.000010 0.000010 0.000010 0.000010 0.000010 0.607118
0.025708 0.009007 0.000010 0.017238 0.000010 0.000010 0.000010 0.000010 0.000010 0.000010 0.000010 0.068072 0.041187 0.000010 0.011241 0.000010 0.004642 0.001165 0.103180 0.026567 0.014492 0.001230 0.000010 0.000010 0.012135 0.015751 0.018154 0.026723 0.000010 0.008111 0.005585 0.000805 0.000010 0.000010 0.018808 0.000010 0.000010 0.000010 0.000010 0.000010 0.000010 0.004044 0.565945
0.002529 0.000010 0.000010 0.013662 0.000010 0.000010 0.016491 0.000010 0.003111 0.000010 0.000010 0.000010 0.136758 0.000010 0.025394 0.007713 0.000010 0.000010 0.043312 0.043913 0.026839 0.007428 0.008551 0.000010 0.018414 0.000010 0.013863 0.000010 0.000010 0.014382 0.026084 0.005809 0.000010 0.000010 0.000010 0.014646 0.000015 0.000010 0.000010 0.000010 0.000010 0.000010 0.570859
0.000010 0.010937 0.000010 0.000010 0.000010 0.000010 0.026223 0.007797 0.004624 0.000010 0.000010 0.048752 0.094591 0.000010 0.000010 0.006053 0.012093 0.000010 0.072266 0.015948 0.000010 0.016284 0.000010 0.000010 0.008455 0.014258 0.011146 0.000010 0.000010 0.035796 0.000010 0.006011 0.000010 0.000010 0.000010 0.000010 0.000867 0.021173 0.000010 0.000010 0.000010 0.000010 0.586484
0.000010 0.000010 0.007344 0.005938 0.055595 0.000010 0.006004 0.000010 0.000381 0.013074 0.006890 0.026795 0.104846 0.000010 0.016113 0.027689 0.000010 0.027316 0.078936 0.006982 0.035456 0.013517 0.001971 0.000010 0.007601 0.000010 0.010380 0.008605 0.012306 0.016022 0.012784 0.007637 0.000010 0.000010 0.000010 0.000010 0.000010 0.018856 0.000010 0.000010 0.001781 0.012806 0.456224
0.001820 0.000010 0.000010 0.000010 0.000010 0.000010 0.013842 0.000010 0.000010 0.000010 0.000010 0.050320 0.064247 0.000010 0.000010 0.010349 0.000010 0.000010 0.071997 0.019348 0.000010 0.088193 0.000010 0.000010 0.000010 0.000010 0.011765 0.028204 0.000010 0.002407 0.008753 0.000010 0.000010 0.000010 0.000010 0.000010 0.018252 0.000010 0.000010 0.000010 0.000010 0.000010 0.610213
0.026028 0.000010 0.000010 0.000010 0.000010 0.000010 0.000010 0.003257 0.000010 0.000010 0.000010 0.041128 0.084760 0.000010 0.012770 0.000010 0.000010 0.000010 0.095025 0.035121 0.000010 0.045195 0.000010 0.000010 0.015136 0.005332 0.005907 0.006401 0.000010 0.015110 0.002030 0.018005 0.000010 0.000010 0.000010 0.000010 0.000010 0.029252 0.000010 0.000010 0.000010 0.000010 0.559284
0.023475 0.000010 0.000010 0.019619 0.000010 0.000010 0.031553 0.000841 0.004382 0.000010 0.000010 0.055083 0.084693 0.000010 0.010353 0.000010 0.000010 0.000010 0.113649 0.000010 0.000010 0.000010 0.000010 0.000010 0.015641 0.000010 0.005823 0.012714 0.001074 0.000010 0.014979 0.002291 0.000010 0.000010 0.003270 0.005268 0.012634 0.020451 0.000010 0.000010 0.000010 0.000010 0.561975
0.000010 0.000010 0.000010 0.010255 0.000010 0.000010 0.021337 0.000010 0.017556 0.000010 0.000010 0.047061 0.107007 0.000010 0.000010 0.000010 0.000010 0.000010 0.091391 0.024906 0.008008 0.030191 0.000010 0.000010 0.000010 0.007551 0.004040 0.002025 0.000010 0.013401 0.014348 0.016915 0.000010 0.000010 0.000010 0.000010 0.000010 0.010952 0.000010 0.000010 0.000010 0.000010 0.572795
0.017344 0.000010 0.000010 0.000584 0.000010 0.006731 0.000010 0.000010 0.008086 0.000010 0.000010 0.089896 0.112029 0.000010 0.004274 0.003046 0.000010 0.000010 0.085717 0.000786 0.021719 0.000010 0.000010 0.023669 0.012302 0.000010 0.000010 0.007758 0.000010 0.016838 0.000010 0.007743 0.000010 0.000010 0.002514 0.000010 0.010508 0.017100 0.000010 0.000010 0.017874 0.000010 0.533262
0.000010 0.000010 0.000010 0.000010 0.000986 0.000010 0.011083 0.000010 0.000010 0.000010 0.001414 0.000010 0.108397 0.000010 0.000010 0.000010 0.000010 0.000010 0.096042 0.025246 0.000010 0.048478 0.000010 0.000010 0.000010 0.000010 0.002648 0.000010 0.000010 0.033261 0.007787 0.010823 0.000010 0.000010 0.000010 0.000010 0.000010 0.028608 0.000010 0.000010 0.000010 0.037914 0.587024
0.017101 0.007826 0.000010 0.006196 0.000010 0.000010 0.038037 0.000010 0.000010 0.000010 0.000010 0.033947 0.105981 0.000010 0.005575 0.004859 0.000010 0.000010 0.094274 0.000010 0.000010 0.024764 0.000010 0.000010 0.000010 0.003594 0.014867 0.010302 0.000010 0.000010 0.007279 0.011118 0.000010 0.000010 0.008071 0.000010 0.016235 0.015787 0.000010 0.000010 0.000010 0.012419 0.561538
0.012498 0.000010 0.000010 0.000010 0.000010 0.001222 0.011849 0.007266 0.010897 0.000010 0.005554 0.020312 0.056774 0.000010 0.000010 0.001111 0.000010 0.013972 0.125650 0.046656 0.010282 0.000010 0.000010 0.026927 0.021372 0.000010 0.000010 0.034692 0.000010 0.052630 0.000010 0.018013 0.000010 0.000010 0.000010 0.000010 0.003660 0.000010 0.000010 0.000010 0.000010 0.000010 0.518432
0.012950 0.000010 0.000010 0.006723 0.000010 0.000010 0.003761 0.023773 0.000010 0.000010 0.000010 0.050247 0.041853 0.002877 0.007479 0.000010 0.000010 0.001280 0.168639 0.046114 0.008021 0.000010 0.000010 0.000010 0.020927 0.000010 0.001041 0.017649 0.000010 0.043226 0.028103 0.000010 0.000010 0.000010 0.000010 0.000010 0.000010 0.000010 0.000010 0.000010 0.000010 0.006843 0.508256
0.012287 0.000010 0.012300 0.011854 0.000010 0.000010 0.006734 0.000010 0.000010 0.000010 0.000010 0.051994 0.032684 0.000010 0.000010 0.000010 0.000010 0.003105 0.155641 0.021591 0.000010 0.000010 0.000010 0.034787 0.013532 0.000010 0.000010 0.028019 0.000010 0.040062 0.023664 0.000010 0.001849 0.000010 0.000010 0.000010 0.015606 0.000010 0.000010 0.012268 0.000010 0.007250 0.514532
0.032287 0.000010 0.010916 0.000010 0.000010 0.000010 0.000010 0.000010 0.008502 0.000010 0.002558 0.051659 0.051678 0.000010 0.000010 0.005870 0.011873 0.000010 0.109440 0.022767 0.000010 0.000010 0.000010 0.000010 0.041310 0.000010 0.013177 0.017374 0.000010 0.014298 0.001800 0.036000 0.002030 0.000010 0.000010 0.000010 0.018669 0.000010 0.000010 0.000010 0.000010 0.014856 0.532704
0.000010 0.000010 0.000010 0.034605 0.000010 0.000010 0.009376 0.000010 0.000010 0.000010 0.000010 0.050704 0.036524 0.000010 0.000010 0.000010 0.000010 0.000010 0.120012 0.031689 0.000010 0.000010 0.000010 0.000010 0.016164 0.000010 0.000010 0.054115 0.000010 0.042734 0.003742 0.009536 0.000010 0.000010 0.000010 0.000010 0.040159 0.000010 0.000010 0.000010 0.000010 0.000010 0.550339
0.011167 0.000010 0.000010 0.000010 0.000010 0.000010 0.000010 0.000010 0.012854 0.000010 0.000010 0.026990 0.092717 0.000010 0.000010 0.000010 0.000010 0.000010 0.174823 0.001666 0.000010 0.000010 0.000010 0.000010 0.030540 0.000010 0.000010 0.028226 0.000010 0.043350 0.000010 0.005655 0.000010 0.000010 0.000010 0.000010 0.024765 0.000010 0.000010 0.000010 0.000010 0.000010 0.546938
0.000010 0.000010 0.000010 0.025800 0.004143 0.003102 0.000010 0.010653 0.020935 0.000010 0.000010 0.027050 0.053116 0.003266 0.000010 0.000010 0.000010 0.000010 0.148490 0.029007 0.000010 0.000010 0.000010 0.000010 0.009602 0.000010 0.015194 0.005162 0.000010 0.049346 0.000010 0.015017 0.000010 0.000010 0.000010 0.000010 0.043228 0.000010 0.000010 0.000010 0.000010 0.000010 0.536629
0.004802 0.000010 0.000010 0.000010 0.000010 0.000010 0.000010 0.000010 0.000010 0.000010 0.000010 0.074190 0.001784 0.000010 0.000010 0.000010 0.000010 0.000010 0.187203 0.023039 0.000010 0.000010 0.000010 0.000010 0.004767 0.000010 0.000010 0.000010 0.000010 0.077941 0.005776 0.010167 0.000010 0.000010 0.000010 0.000010 0.032996 0.000010 0.000010 0.000010 0.000010 0.000010 0.577015
0.006213 0.000010 0.000010 0.000010 0.000010 0.000010 0.000010 0.008507 0.020552 0.000010 0.000010 0.036984 0.092966 0.000010 0.000010 0.000010 0.000010 0.000010 0.057002 0.035053 0.014865 0.052278 0.001873 0.000010 0.008173 0.000010 0.000010 0.000010 0.000010 0.000010 0.000010 0.000010 0.000010 0.000010 0.000010 0.000010 0.000010 0.002896 0.000010 0.000010 0.000010 0.006470 0.655878
0.006205 0.000010 0.000010 0.000010 0.006416 0.000010 0.005161 0.000010 0.000010 0.003903 0.000572 0.062271 0.090334 0.000134 0.018039 0.000449 0.000010 0.012276 0.058007 0.000010 0.028466 0.036091 0.002752 0.000010 0.000010 0.000010 0.009810 0.002445 0.000010 0.018888 0.009116 0.000010 0.005927 0.000010 0.000010 0.007623 0.000010 0.000010 0.000010 0.000010 0.000010 0.008414 0.606503
0.003929 0.000010 0.000010 0.000010 0.000010 0.000010 0.025342 0.000010 0.005741 0.000010 0.000010 0.052577 0.087278 0.000010 0.000010 0.005075 0.000010 0.000010 0.071047 0.012034 0.000010 0.026782 0.001297 0.000010 0.000010 0.000983 0.000010 0.000010 0.000010 0.000010 0.006968 0.000010 0.000010 0.000010 0.000010 0.000010 0.000010 0.000010 0.000010 0.000010 0.000010 0.000010 0.700647
0.024843 0.000010 0.000010 0.024437 0.000010 0.000010 0.035390 0.000010 0.010655 0.000010 0.000010 0.034448 0.063834 0.000010 0.000010 0.000010 0.000010 0.000010 0.044483 0.013831 0.000010 0.038742 0.000010 0.000010 0.000010 0.000010 0.000010 0.000010 0.000010 0.000010 0.008304 0.000010 0.000010 0.000010 0.000010 0.000010 0.000010 0.000010 0.000010 0.000010 0.000010 0.000010 0.700713
0.000010 0.009416 0.000010 0.000010 0.000010 0.000010 0.032623 0.000010 0.006860 0.000010 0.022624 0.002089 0.080459 0.000010 0.014014 0.042672 0.007534 0.000010 0.039191 0.027912 0.057989 0.005521 0.020005 0.000010 0.011451 0.016813 0.000010 0.012363 0.019267 0.011988 0.000010 0.000010 0.000010 0.003937 0.000010 0.011255 0.000010 0.019394 0.000010 0.000010 0.006421 0.005832 0.512192
0.005165 0.000010 0.000010 0.016662 0.000010 0.000010 0.035126 0.000010 0.011236 0.000010 0.000010 0.013455 0.041222 0.000010 0.000010 0.000010 0.000010 0.000010 0.071692 0.014947 0.000010 0.047128 0.000010 0.000010 0.034493 0.000010 0.000010 0.007007 0.000010 0.000010 0.000010 0.000010 0.000010 0.000010 0.000010 0.000010 0.000010 0.000010 0.000010 0.000010 0.000010 0.014507 0.687061
0.000010 0.000010 0.000010 0.000010 0.000010 0.000010 0.016488 0.000010 0.001800 0.000010 0.000010 0.023065 0.062647 0.000010 0.000010 0.017256 0.000010 0.000010 0.058240 0.010368 0.044837 0.074816 0.000010 0.000010 0.008869 0.011997 0.006845 0.006052 0.009265 0.009963 0.000010 0.000010 0.000010 0.000010 0.000010 0.000010 0.000010 0.000010 0.000010 0.000010 0.000010 0.000010 0.637223
0.027476 0.006269 0.000010 0.000010 0.005200 0.003862 0.020574 0.008504 0.000013 0.014808 0.003023 0.055105 0.040148 0.000010 0.000010 0.032507 0.000010 0.018982 0.064605 0.032830 0.057091 0.000010 0.000010 0.000010 0.012009 0.017415 0.009363 0.000010 0.000010 0.000010 0.031688 0.004646 0.000010 0.000010 0.003250 0.000010 0.000010 0.000010 0.000010 0.012397 0.000010 0.000010 0.518042
0.000010 0.000010 0.000010 0.000010 0.000010 0.000010 0.000313 0.000010 0.000010 0.000010 0.000010 0.000010 0.000010 0.000010 0.000010 0.000010 0.000010 0.000010 0.112250 0.005085 0.000010 0.002081 0.000010 0.000010 0.016509 0.000010 0.000010 0.055365 0.000010 0.779779 0.001298 0.026981 0.000010 0.000010 0.000010 0.000010 0.000010 0.000010 0.000010 0.000010 0.000010 0.000010 0.000010
0.000010 0.000010 0.000010 0.000010 0.000010 0.002334 0.009343 0.000010 0.000010 0.000010 0.000010 0.000010 0.000010 0.000010 0.000010 0.000010 0.000010 0.000010 0.138723 0.000010 0.000010 0.000010 0.000010 0.000010 0.000010 0.000010 0.010330 0.069751 0.000010 0.737576 0.023199 0.008394 0.000010 0.000010 0.000010 0.000010 0.000010 0.000010 0.000010 0.000010 0.000010 0.000010 0.000010
0.000010 0.000010 0.000010 0.003410 0.000010 0.000010 0.000010 0.000010 0.013307 0.000010 0.000010 0.000010 0.000010 0.000010 0.000010 0.000010 0.000010 0.000010 0.126769 0.000010 0.000010 0.012258 0.000010 0.000010 0.000010 0.000010 0.001997 0.055709 0.000010 0.728748 0.000010 0.024221 0.000010 0.000010 0.000010 0.000010 0.033240 0.000010 0.000010 0.000010 0.000010 0.000010 0.000010
0.000010 0.000010 0.000010 0.007868 0.000010 0.000010 0.000010 0.000010 0.024832 0.000010 0.000010 0.000010 0.000174 0.000010 0.000010 0.000010 0.000010 0.000010 0.207279 0.000010 0.000010 0.000010 0.000010 0.000010 0.006720 0.000010 0.000010 0.018866 0.000010 0.648332 0.035245 0.038099 0.000010 0.000010 0.000010 0.000010 0.012253 0.000010 0.000010 0.000010 0.000010 0.000010 0.000010
0.000010 0.000010 0.000010 0.000010 0.000010 0.000010 0.000010 0.000010 0.000010 0.000010 0.000010 0.001516 0.030361 0.000010 0.000010 0.000010 0.000010 0.000010 0.101098 0.000010 0.000010 0.000010 0.000010 0.000010 0.012136 0.000010 0.005688 0.057579 0.000010 0.757625 0.008909 0.024748 0.000010 0.000010 0.000010 0.000010 0.000010 0.000010 0.000010 0.000010 0.000010 0.000010 0.000010
0.004104 0.000010 0.000010 0.000010 0.000010 0.000010 0.000010 0.000010 0.000010 0.000010 0.000010 0.017068 0.000010 0.000333 0.000010 0.000010 0.000010 0.000010 0.227680 0.000010 0.000010 0.002090 0.000010 0.000010 0.028875 0.000010 0.013979 0.055279 0.000010 0.604024 0.015612 0.030636 0.000010 0.000010 0.000010 0.000010 0.000010 0.000010 0.000010 0.000010 0.000010 0.000010 0.000010
0.000010 0.000010 0.000010 0.000010 0.000010 0.000010 0.000010 0.000010 0.000010 0.000010 0.000010 0.000010 0.000010 0.000010 0.000010 0.000010 0.000010 0.000010 0.000010 0.000010 0.000010 0.000010 0.000010 0.000010 0.000010 0.000010 0.000010 0.000010 0.000010 0.999580 0.000010 0.000010 0.000010 0.000010 0.000010 0.000010 0.000010 0.000010 0.000010 0.000010 0.000010 0.000010 0.000010
0.000010 0.000010 0.000010 0.000010 0.000010 0.000010 0.000010 0.000010 0.000010 0.000010 0.000010 0.000010 0.000010 0.000010 0.000010 0.000010 0.000010 0.000010 0.000010 0.000010 0.000010 0.000010 0.000010 0.000010 0.000010 0.000010 0.000010 0.000010 0.000010 0.999580 0.000010 0.000010 0.000010 0.000010 0.000010 0.000010 0.000010 0.000010 0.000010 0.000010 0.000010 0.000010 0.000010
0.000010 0.000010 0.000010 0.000010 0.000010 0.000010 0.000010 0.000010 0.000010 0.000010 0.000010 0.000010 0.000010 0.000010 0.000010 0.000010 0.000010 0.000010 0.000010 0.000010 0.000010 0.000010 0.000010 0.000010 0.000010 0.000010 0.000010 0.000010 0.000010 0.999580 0.000010 0.000010 0.000010 0.000010 0.000010 0.000010 0.000010 0.000010 0.000010 0.000010 0.000010 0.000010 0.000010
0.000010 0.000010 0.000010 0.000010 0.000010 0.000010 0.000010 0.000010 0.000010 0.000010 0.000010 0.000010 0.000010 0.000010 0.000010 0.000010 0.000010 0.000010 0.000010 0.000010 0.000010 0.000010 0.000010 0.000010 0.000010 0.000010 0.000010 0.000010 0.000010 0.999580 0.000010 0.000010 0.000010 0.000010 0.000010 0.000010 0.000010 0.000010 0.000010 0.000010 0.000010 0.000010 0.000010
0.000010 0.000010 0.000010 0.000010 0.000010 0.000010 0.000010 0.000010 0.000010 0.000010 0.000010 0.000010 0.000010 0.000010 0.000010 0.000010 0.000010 0.000010 0.000010 0.000010 0.000010 0.000010 0.000010 0.000010 0.000010 0.000010 0.000010 0.000010 0.000010 0.999580 0.000010 0.000010 0.000010 0.000010 0.000010 0.000010 0.000010 0.000010 0.000010 0.000010 0.000010 0.000010 0.000010
0.000010 0.000010 0.000010 0.000010 0.000010 0.000010 0.000010 0.000010 0.000010 0.000010 0.000010 0.000010 0.000010 0.000010 0.000010 0.000010 0.000010 0.000010 0.000010 0.000010 0.000010 0.000010 0.000010 0.000010 0.000010 0.000010 0.000010 0.000010 0.000010 0.999580 0.000010 0.000010 0.000010 0.000010 0.000010 0.000010 0.000010 0.000010 0.000010 0.000010 0.000010 0.000010 0.000010
0.000010 0.000010 0.000010 0.000010 0.000010 0.000010 0.000010 0.000010 0.000010 0.000010 0.000010 0.000010 0.000010 0.000010 0.000010 0.000010 0.000010 0.000010 0.000010 0.000010 0.000010 0.000010 0.000010 0.000010 0.000010 0.000010 0.000010 0.000010 0.000010 0.999580 0.000010 0.000010 0.000010 0.000010 0.000010 0.000010 0.000010 0.000010 0.000010 0.000010 0.000010 0.000010 0.000010
0.000010 0.000010 0.000010 0.000010 0.000010 0.000010 0.000010 0.000010 0.000010 0.000010 0.000010 0.000010 0.000010 0.000010 0.000010 0.000010 0.000010 0.000010 0.000010 0.000010 0.000010 0.000010 0.000010 0.000010 0.000010 0.000010 0.000010 0.000010 0.000010 0.999580 0.000010 0.000010 0.000010 0.000010 0.000010 0.000010 0.000010 0.000010 0.000010 0.000010 0.000010 0.000010 0.000010
0.000010 0.000010 0.000010 0.000010 0.000010 0.000010 0.000010 0.000010 0.000010 0.000010 0.000010 0.000010 0.000010 0.000010 0.000010 0.000010 0.000010 0.000010 0.000010 0.000010 0.000010 0.000010 0.000010 0.000010 0.000010 0.000010 0.000010 0.000010 0.000010 0.999580 0.000010 0.000010 0.000010 0.000010 0.000010 0.000010 0.000010 0.000010 0.000010 0.000010 0.000010 0.000010 0.000010
0.000010 0.000010 0.000010 0.000010 0.000010 0.000010 0.000010 0.000010 0.000010 0.000010 0.000010 0.000010 0.000010 0.000010 0.000010 0.000010 0.000010 0.000010 0.000010 0.000010 0.000010 0.000010 0.000010 0.000010 0.000010 0.000010 0.000010 0.000010 0.000010 0.984484 0.000010 0.015106 0.000010 0.000010 0.000010 0.000010 0.000010 0.000010 0.000010 0.000010 0.000010 0.000010 0.000010
0.000010 0.000010 0.000010 0.000010 0.000010 0.000010 0.000010 0.000010 0.000010 0.000010 0.000010 0.000010 0.000010 0.000010 0.000010 0.000010 0.000010 0.000010 0.000010 0.000010 0.000010 0.000010 0.000010 0.000010 0.000010 0.000010 0.000010 0.000010 0.000010 0.999580 0.000010 0.000010 0.000010 0.000010 0.000010 0.000010 0.000010 0.000010 0.000010 0.000010 0.000010 0.000010 0.000010
0.000010 0.000010 0.000010 0.000010 0.000010 0.000010 0.000010 0.000010 0.000010 0.000010 0.000010 0.000010 0.000010 0.000010 0.000010 0.000010 0.000010 0.000010 0.000010 0.000010 0.000010 0.000010 0.000010 0.000010 0.000010 0.000010 0.000010 0.000010 0.000010 0.999580 0.000010 0.000010 0.000010 0.000010 0.000010 0.000010 0.000010 0.000010 0.000010 0.000010 0.000010 0.000010 0.000010
0.000010 0.000010 0.000010 0.000010 0.000010 0.000010 0.000010 0.000010 0.000010 0.000010 0.000010 0.000010 0.000010 0.000010 0.000010 0.000010 0.000010 0.000010 0.000010 0.000010 0.000010 0.000010 0.000010 0.000010 0.000010 0.000010 0.000010 0.000010 0.000010 0.988651 0.010939 0.000010 0.000010 0.000010 0.000010 0.000010 0.000010 0.000010 0.000010 0.000010 0.000010 0.000010 0.000010
0.000010 0.000010 0.000010 0.000010 0.000010 0.000010 0.000010 0.000010 0.000010 0.000010 0.000010 0.000010 0.000010 0.000010 0.000010 0.000010 0.000010 0.000010 0.000010 0.000010 0.000010 0.000010 0.000010 0.000010 0.000010 0.000010 0.000010 0.000010 0.000010 0.999580 0.000010 0.000010 0.000010 0.000010 0.000010 0.000010 0.000010 0.000010 0.000010 0.000010 0.000010 0.000010 0.000010
0.000010 0.000010 0.000010 0.000010 0.000010 0.000010 0.000010 0.000010 0.000010 0.000010 0.000010 0.000010 0.026820 0.000010 0.000010 0.000010 0.000010 0.000010 0.000010 0.017036 0.000010 0.005281 0.000010 0.000010 0.000010 0.000010 0.015374 0.000010 0.000010 0.000010 0.000010 0.000010 0.000010 0.000010 0.000010 0.000010 0.898131 0.000010 0.000010 0.000010 0.000010 0.036989 0.000010
0.000010 0.000010 0.000010 0.020236 0.000010 0.000010 0.000010 0.000010 0.000010 0.000010 0.000010 0.000010 0.005821 0.000010 0.000010 0.000010 0.000010 0.000010 0.011937 0.025365 0.000010 0.012791 0.000010 0.000010 0.000010 0.000010 0.031974 0.004704 0.000010 0.000010 0.000010 0.000010 0.000010 0.000010 0.000010 0.000010 0.840255 0.000010 0.000010 0.000010 0.000010 0.046577 0.000010
0.000010 0.000010 0.000010 0.000010 0.000010 0.000010 0.008081 0.000010 0.000010 0.000010 0.000010 0.000010 0.000010 0.000010 0.000010 0.000010 0.000010 0.000010 0.000010 0.004113 0.000010 0.025280 0.000010 0.000010 0.000010 0.000010 0.000010 0.000010 0.000010 0.000010 0.000010 0.000010 0.000010 0.000010 0.000010 0.000010 0.932002 0.000010 0.000010 0.000010 0.000010 0.030144 0.000010
0.000010 0.000010 0.000010 0.000010 0.000010 0.000010 0.000010 0.000010 0.000010 0.000010 0.000010 0.000010 0.049991 0.000010 0.000010 0.000010 0.000010 0.000010 0.000010 0.023434 0.000010 0.000010 0.000010 0.000010 0.016693 0.000010 0.007910 0.000010 0.000010 0.000010 0.000010 0.000010 0.000010 0.000010 0.000010 0.000010 0.844932 0.000010 0.000010 0.000010 0.000010 0.056671 0.000010
0.000245 0.000010 0.000010 0.000010 0.000010 0.000412 0.000010 0.000010 0.002784 0.000010 0.000010 0.025516 0.034932 0.000010 0.000010 0.000010 0.000010 0.000010 0.000010 0.005349 0.000010 0.007224 0.000010 0.000010 0.000010 0.000010 0.000010 0.000010 0.000010 0.000010 0.000010 0.000010 0.006572 0.000010 0.000010 0.000010 0.884415 0.000010 0.000010 0.000010 0.000010 0.032222 0.000010
0.000010 0.005593 0.000010 0.000010 0.004843 0.000010 0.026859 0.000010 0.000010 0.000010 0.000010 0.013827 0.014895 0.000010 0.000010 0.000010 0.000010 0.000010 0.020230 0.020597 0.000010 0.000010 0.000010 0.000010 0.043519 0.000010 0.000010 0.000010 0.000010 0.000010 0.000010 0.000010 0.001138 0.000010 0.000010 0.000010 0.836872 0.000010 0.000010 0.000010 0.000010 0.011305 0.000010
0.000010 0.000010 0.000010 0.000010 0.000010 0.000010 0.000010 0.000010 0.002570 0.000010 0.000010 0.000010 0.010219 0.000010 0.000010 0.000010 0.000010 0.000010 0.000010 0.015285 0.000010 0.093496 0.000010 0.000010 0.031012 0.000010 0.000010 0.000010 0.000010 0.000010 0.000010 0.000010 0.000010 0.000010 0.000010 0.000010 0.829777 0.000010 0.000010 0.000010 0.000010 0.017282 0.000010
0.000010 0.000010 0.000010 0.000010 0.000010 0.000010 0.001779 0.006499 0.014955 0.005611 0.000010 0.056869 0.025518 0.000010 0.000010 0.000010 0.000010 0.000010 0.000010 0.034143 0.000010 0.001470 0.000010 0.000010 0.037676 0.000010 0.000010 0.000010 0.000010 0.000010 0.000010 0.002241 0.012380 0.000010 0.000010 0.000010 0.755202 0.000010 0.000010 0.000010 0.012805 0.032561 0.000010
0.000010 0.000010 0.000010 0.000010 0.000010 0.000010 0.053535 0.000010 0.000010 0.000010 0.000010 0.005645 0.001005 0.000010 0.000010 0.000010 0.000010 0.000010 0.000010 0.011495 0.000010 0.078971 0.000010 0.000010 0.000010 0.000010 0.000010 0.000010 0.000010 0.000010 0.000010 0.000010 0.000010 0.000010 0.000010 0.000010 0.848979 0.000010 0.000010 0.000010 0.000010 0.000010 0.000010
0.000010 0.000010 0.000010 0.000010 0.000010 0.000010 0.000010 0.000010 0.000010 0.000010 0.000010 0.032681 0.000010 0.000010 0.000010 0.000010 0.000010 0.000010 0.000010 0.000010 0.000010 0.078158 0.000010 0.000010 0.000010 0.000010 0.000010 0.000010 0.000010 0.000010 0.000010 0.000010 0.000010 0.000010 0.000010 0.000010 0.888761 0.000010 0.000010 0.000010 0.000010 0.000010 0.000010
0.000010 0.000010 0.000010 0.000010 0.000010 0.000010 0.005199 0.000010 0.000616 0.000010 0.000010 0.000010 0.006092 0.000010 0.000010 0.000010 0.000010 0.000010 0.001933 0.000010 0.000010 0.076385 0.000010 0.000010 0.007505 0.000010 0.000010 0.003757 0.000010 0.000579 0.000010 0.000010 0.000010 0.000010 0.000010 0.000010 0.845764 0.000010 0.000010 0.000010 0.000010 0.051839 0.000010
0.000010 0.000010 0.000010 0.000010 0.000010 0.000010 0.000010 0.000010 0.000010 0.000010 0.000010 0.001981 0.000010 0.005629 0.000010 0.000010 0.000010 0.000010 0.000010 0.030239 0.000010 0.000010 0.000010 0.000010 0.005730 0.000010 0.007998 0.000010 0.000010 0.000010 0.000010 0.000010 0.000010 0.000010 0.000010 0.000010 0.928593 0.000010 0.000010 0.000010 0.000010 0.019471 0.000010
0.000010 0.000010 0.000010 0.000010 0.000010 0.000010 0.000016 0.000010 0.000010 0.000010 0.000010 0.000010 0.003126 0.000010 0.000010 0.000010 0.000010 0.000010 0.000010 0.019385 0.000010 0.088366 0.000010 0.000010 0.000010 0.000010 0.001516 0.000010 0.000010 0.000010 0.000010 0.000010 0.000010 0.000010 0.000010 0.000010 0.887223 0.000010 0.000010 0.000010 0.000010 0.000010 0.000010
0.000010 0.000010 0.000010 0.000010 0.000010 0.000010 0.023497 0.000010 0.000010 0.000010 0.000010 0.053141 0.040806 0.000010 0.000010 0.000010 0.000010 0.000010 0.004497 0.022781 0.000010 0.000010 0.000010 0.000010 0.009270 0.000010 0.000010 0.000010 0.000010 0.000010 0.000010 0.000010 0.000010 0.000010 0.000010 0.000010 0.845648 0.000010 0.000010 0.000010 0.000010 0.000010 0.000010
0.000010 0.000010 0.000010 0.000010 0.000010 0.000010 0.029419 0.000010 0.012946 0.000010 0.000010 0.000010 0.000010 0.000268 0.000010 0.000010 0.000010 0.000010 0.000010 0.033512 0.000010 0.030534 0.000010 0.000010 0.047480 0.000010 0.000010 0.000010 0.000010 0.000010 0.000010 0.000010 0.008902 0.000010 0.000010 0.000010 0.836589 0.000010 0.000010 0.000010 0.000010 0.000010 0.000010
0.000010 0.000010 0.000010 0.000010 0.000010 0.003428 0.030346 0.000010 0.000010 0.000010 0.000010 0.000010 0.000010 0.000010 0.000010 0.000010 0.000010 0.000010 0.000010 0.011751 0.000010 0.061519 0.000010 0.000010 0.000010 0.000010 0.000010 0.000010 0.000010 0.000010 0.000010 0.000010 0.000010 0.000010 0.000010 0.000010 0.892576 0.000010 0.000010 0.000010 0.000010 0.000010 0.000010
0.000010 0.000010 0.000010 0.000010 0.000010 0.000010 0.000010 0.000010 0.000010 0.000010 0.000010 0.047844 0.032648 0.000010 0.000010 0.000010 0.000010 0.000010 0.028449 0.016486 0.000010 0.064721 0.000010 0.000010 0.083582 0.000010 0.000010 0.000010 0.000010 0.000010 0.000010 0.000010 0.000010 0.000010 0.000010 0.000010 0.709895 0.000010 0.000010 0.000010 0.000010 0.016025 0.000010
0.000010 0.000010 0.000010 0.009584 0.000010 0.003293 0.016289 0.000010 0.000010 0.000010 0.000010 0.017646 0.031437 0.000010 0.000010 0.000010 0.000010 0.000010 0.000010 0.002160 0.000010 0.045501 0.000010 0.000010 0.000010 0.000010 0.000010 0.000010 0.000010 0.000010 0.000010 0.000010 0.000010 0.000010 0.000010 0.000010 0.873740 0.000010 0.000010 0.000010 0.000010 0.000010 0.000010
0.000010 0.000010 0.000010 0.017264 0.000010 0.000010 0.033727 0.000010 0.000010 0.000010 0.000010 0.007911 0.000010 0.000010 0.000010 0.000010 0.000010 0.000010 0.000010 0.008228 0.000010 0.000010 0.000010 0.000010 0.000010 0.000010 0.000010 0.000010 0.000010 0.000010 0.000010 0.000010 0.000010 0.000010 0.000010 0.000010 0.926171 0.000010 0.000010 0.000010 0.000010 0.006330 0.000010
0.000010 0.000010 0.000010 0.012920 0.000010 0.000010 0.000018 0.000010 0.000010 0.000010 0.000010 0.000010 0.073882 0.000010 0.000010 0.000010 0.000010 0.000010 0.002352 0.026346 0.000010 0.000010 0.000010 0.000010 0.002873 0.000010 0.000199 0.000010 0.000010 0.000010 0.000010 0.000010 0.000010 0.000010 0.000010 0.000010 0.869715 0.000010 0.000010 0.000010 0.000010 0.011355 0.000010
0.005973 0.000010 0.002782 0.020724 0.000010 0.000010 0.048966 0.000010 0.000010 0.000010 0.000010 0.078375 0.354242 0.000010 0.000772 0.000010 0.000010 0.000010 0.005922 0.029505 0.014818 0.338332 0.001101 0.000010 0.015375 0.000010 0.003682 0.000010 0.000155 0.000010 0.000010 0.000010 0.000010 0.000010 0.000010 0.000010 0.000010 0.003338 0.000010 0.000010 0.000010 0.075679 0.000010
0.000010 0.000010 0.004553 0.000708 0.000010 0.000010 0.080373 0.000010 0.000010 0.000010 0.000010 0.033437 0.240487 0.000010 0.000010 0.000010 0.000010 0.000010 0.000010 0.034122 0.002116 0.430102 0.002488 0.000010 0.000010 0.000010 0.015965 0.000010 0.013690 0.000010 0.003233 0.000010 0.000010 0.000010 0.007015 0.000010 0.000010 0.003178 0.000010 0.000010 0.000010 0.128253 0.000010
0.000010 0.000010 0.000010 0.010543 0.000010 0.000010 0.047226 0.000010 0.000010 0.000010 0.000010 0.000010 0.118163 0.000010 0.000010 0.000010 0.000010 0.000010 0.000010 0.055029 0.000010 0.113644 0.000010 0.000010 0.000010 0.000010 0.004074 0.000010 0.000010 0.000010 0.000010 0.000010 0.000010 0.000010 0.000010 0.000010 0.000010 0.000010 0.000010 0.000010 0.000010 0.650961 0.000010
0.000010 0.000010 0.000010 0.000010 0.000010 0.000016 0.000010 0.000010 0.000010 0.000010 0.000010 0.000010 0.000010 0.000010 0.000010 0.000010 0.000010 0.000010 0.000019 0.000010 0.000010 0.000010 0.000010 0.000010 0.000010 0.000010 0.000010 0.000010 0.000010 0.000010 0.000010 0.000010 0.000010 0.000010 0.000010 0.000010 0.000010 0.000010 0.000010 0.000010 0.000010 0.999565 0.000010
0.000010 0.000010 0.000010 0.000010 0.000010 0.000010 0.000010 0.000010 0.000010 0.000010 0.000010 0.000010 0.000010 0.000010 0.000010 0.000010 0.000010 0.000010 0.000010 0.000010 0.000010 0.000010 0.000010 0.000010 0.000010 0.000010 0.000010 0.000010 0.000010 0.000010 0.000010 0.000010 0.000010 0.000010 0.000010 0.000010 0.000010 0.000010 0.000010 0.000010 0.000010 0.999580 0.000010
0.000010 0.000010 0.000010 0.007979 0.000010 0.000010 0.020578 0.000010 0.000010 0.000010 0.000010 0.000010 0.099998 0.000010 0.000010 0.000010 0.000010 0.000010 0.000010 0.007679 0.000010 0.155662 0.000010 0.000010 0.000010 0.000010 0.009169 0.000010 0.000010 0.000010 0.000010 0.000010 0.000010 0.000010 0.000010 0.000010 0.000010 0.000010 0.000010 0.000010 0.000010 0.698576 0.000010
0.000010 0.000010 0.000010 0.016766 0.000010 0.000010 0.068431 0.000010 0.000010 0.000010 0.000010 0.000010 0.152549 0.000010 0.000010 0.000010 0.000010 0.000010 0.000010 0.035207 0.000010 0.375436 0.000010 0.000010 0.002210 0.000010 0.023490 0.000010 0.000010 0.000010 0.000010 0.000010 0.000010 0.000010 0.000010 0.000010 0.000010 0.000010 0.000010 0.000010 0.000010 0.325562 0.000010
0.000010 0.000010 0.000010 0.000010 0.000010 0.000010 0.000010 0.000010 0.000010 0.000010 0.000010 0.000010 0.000010 0.000010 0.000010 0.000010 0.000010 0.000010 0.000010 0.000010 0.000010 0.000010 0.000010 0.000010 0.000010 0.000010 0.000010 0.000010 0.000010 0.000010 0.000010 0.000010 0.000010 0.000010 0.000010 0.000010 0.000010 0.000010 0.000010 0.000010 0.000010 0.999580 0.000010
0.020283 0.000010 0.003465 0.003603 0.000010 0.000010 0.051519 0.008113 0.000010 0.000010 0.000010 0.019914 0.050129 0.000010 0.000010 0.000010 0.009274 0.000010 0.005793 0.020929 0.011451 0.091953 0.000010 0.000010 0.006864 0.000010 0.018153 0.000010 0.000010 0.000010 0.000010 0.000010 0.000523 0.000010 0.000010 0.015923 0.000010 0.000010 0.000010 0.000010 0.000010 0.661851 0.000010
0.000010 0.003181 0.000010 0.042431 0.000010 0.000010 0.014218 0.000010 0.000010 0.012742 0.003003 0.000010 0.161950 0.000010 0.000010 0.000010 0.000010 0.000010 0.000010 0.049431 0.014506 0.081117 0.000010 0.000010 0.004672 0.000010 0.007246 0.000010 0.021530 0.000010 0.000010 0.000010 0.021572 0.000010 0.023520 0.000010 0.000010 0.000010 0.000010 0.007787 0.000010 0.530824 0.000010
0.000010 0.017446 0.000019 0.000010 0.000010 0.003095 0.032285 0.000010 0.000010 0.000010 0.000010 0.029305 0.079925 0.000010 0.000010 0.005064 0.000010 0.005174 0.000010 0.009905 0.000010 0.257932 0.000010 0.000010 0.000010 0.000010 0.000010 0.000010 0.005403 0.000010 0.008280 0.000010 0.015116 0.000010 0.000010 0.000010 0.000010 0.011016 0.000010 0.011795 0.000010 0.507969 0.000010
0.000010 0.000010 0.000010 0.000010 0.000010 0.000010 0.000010 0.000010 0.000010 0.000010 0.000010 0.000010 0.000010 0.000010 0.000010 0.000010 0.000010 0.000010 0.000010 0.000010 0.000010 0.000010 0.000010 0.000010 0.000010 0.000010 0.000010 0.000010 0.000010 0.000010 0.000010 0.000010 0.000010 0.000010 0.000010 0.000010 0.000010 0.000010 0.000010 0.000010 0.000010 0.999580 0.000010
0.000010 0.000010 0.000010 0.002888 0.005822 0.000010 0.073331 0.000010 0.000010 0.000347 0.000010 0.047464 0.234656 0.000010 0.000010 0.000010 0.000010 0.000010 0.000010 0.019685 0.000797 0.408292 0.000393 0.000010 0.000010 0.000010 0.018426 0.000010 0.007049 0.000010 0.002978 0.000010 0.000010 0.000010 0.000010 0.000010 0.002661 0.000010 0.000010 0.000010 0.000010 0.174930 0.000010
0.000010 0.000010 0.000010 0.000010 0.000010 0.000010 0.038278 0.000010 0.000010 0.000010 0.000010 0.000010 0.000010 0.000010 0.000010 0.000010 0.000010 0.000010 0.000010 0.000010 0.000010 0.068026 0.000010 0.000010 0.000010 0.000010 0.000010 0.000010 0.000010 0.000010 0.000010 0.000010 0.000010 0.000010 0.000010 0.000010 0.000010 0.000010 0.000010 0.000010 0.000010 0.893296 0.000010
0.001958 0.000010 0.000010 0.006744 0.000010 0.000010 0.022698 0.001501 0.000010 0.000010 0.000010 0.017744 0.145192 0.000010 0.000010 0.000010 0.000010 0.000010 0.000010 0.034258 0.023981 0.408197 0.000010 0.000010 0.010878 0.000010 0.007617 0.000010 0.000010 0.000010 0.000010 0.000010 0.000010 0.000010 0.000010 0.003155 0.000010 0.000010 0.000010 0.000010 0.000010 0.315776 0.000010
0.000010 0.000010 0.000010 0.000010 0.000010 0.000010 0.021522 0.000010 0.000010 0.000010 0.000010 0.013487 0.203974 0.002478 0.000010 0.000010 0.000010 0.000010 0.009843 0.006039 0.000010 0.265679 0.000010 0.000010 0.000010 0.003563 0.000010 0.000010 0.000010 0.000010 0.000010 0.000010 0.029591 0.000010 0.000010 0.000010 0.020618 0.000010 0.000010 0.000010 0.009739 0.413157 0.000010
0.000010 0.003515 0.015142 0.002258 0.000010 0.000010 0.000010 0.000010 0.002822 0.000010 0.000010 0.000010 0.111265 0.000010 0.000010 0.001198 0.000010 0.000097 0.000010 0.029655 0.000010 0.331034 0.000010 0.000010 0.010600 0.000010 0.006712 0.002794 0.000010 0.000010 0.000010 0.000010 0.012069 0.000010 0.000010 0.002331 0.000010 0.001978 0.000010 0.000010 0.000010 0.466259 0.000010
0.000010 0.000010 0.000015 0.000010 0.000010 0.000010 0.000010 0.000010 0.000010 0.000010 0.000010 0.000010 0.000010 0.000010 0.000010 0.000010 0.000010 0.000010 0.000010 0.000010 0.000010 0.013289 0.000010 0.000010 0.000010 0.000010 0.000010 0.000010 0.000010 0.000010 0.000010 0.000010 0.000010 0.000010 0.000010 0.000010 0.000010 0.000010 0.000010 0.000010 0.000010 0.986295 0.000010
0.000010 0.000010 0.000010 0.000010 0.000010 0.000010 0.000010 0.000010 0.000010 0.000010 0.000010 0.000010 0.000010 0.000010 0.000012 0.000010 0.000010 0.000010 0.000010 0.000010 0.000010 0.000010 0.000010 0.000010 0.000010 0.000010 0.000012 0.000010 0.000010 0.000010 0.000010 0.000010 0.000010 0.000010 0.000010 0.000010 0.000010 0.000010 0.000010 0.000010 0.000010 0.999576 0.000010
0.000010 0.000010 0.000010 0.000010 0.000010 0.000010 0.000010 0.000010 0.000010 0.000010 0.000010 0.000010 0.000010 0.000010 0.000010 0.000010 0.000010 0.000010 0.000010 0.000010 0.000010 0.000010 0.000010 0.000010 0.000010 0.000010 0.000010 0.000010 0.000010 0.000010 0.000010 0.000010 0.000010 0.000010 0.000010 0.000010 0.000010 0.000010 0.000010 0.000010 0.000010 0.999580 0.000010
0.000010 0.000010 0.000010 0.000010 0.000010 0.000010 0.703991 0.000010 0.000010 0.000010 0.000010 0.043159 0.146965 0.000010 0.000010 0.000010 0.000010 0.000010 0.000010 0.000010 0.000010 0.105495 0.000010 0.000010 0.000010 0.000010 0.000010 0.000010 0.000010 0.000010 0.000010 0.000010 0.000010 0.000010 0.000010 0.000010 0.000010 0.000010 0.000010 0.000010 0.000010 0.000010 0.000010
0.000010 0.000010 0.000010 0.000010 0.000010 0.000010 0.999580 0.000010 0.000010 0.000010 0.000010 0.000010 0.000010 0.000010 0.000010 0.000010 0.000010 0.000010 0.000010 0.000010 0.000010 0.000010 0.000010 0.000010 0.000010 0.000010 0.000010 0.000010 0.000010 0.000010 0.000010 0.000010 0.000010 0.000010 0.000010 0.000010 0.000010 0.000010 0.000010 0.000010 0.000010 0.000010 0.000010
0.000010 0.000010 0.000010 0.000010 0.000010 0.000010 0.999580 0.000010 0.000010 0.000010 0.000010 0.000010 0.000010 0.000010 0.000010 0.000010 0.000010 0.000010 0.000010 0.000010 0.000010 0.000010 0.000010 0.000010 0.000010 0.000010 0.000010 0.000010 0.000010 0.000010 0.000010 0.000010 0.000010 0.000010 0.000010 0.000010 0.000010 0.000010 0.000010 0.000010 0.000010 0.000010 0.000010
0.000010 0.000010 0.000010 0.000010 0.000010 0.000010 0.999580 0.000010 0.000010 0.000010 0.000010 0.000010 0.000010 0.000010 0.000010 0.000010 0.000010 0.000010 0.000010 0.000010 0.000010 0.000010 0.000010 0.000010 0.000010 0.000010 0.000010 0.000010 0.000010 0.000010 0.000010 0.000010 0.000010 0.000010 0.000010 0.000010 0.000010 0.000010 0.000010 0.000010 0.000010 0.000010 0.000010
0.000010 0.000010 0.000010 0.000010 0.000010 0.000010 0.999580 0.000010 0.000010 0.000010 0.000010 0.000010 0.000010 0.000010 0.000010 0.000010 0.000010 0.000010 0.000010 0.000010 0.000010 0.000010 0.000010 0.000010 0.000010 0.000010 0.000010 0.000010 0.000010 0.000010 0.000010 0.000010 0.000010 0.000010 0.000010 0.000010 0.000010 0.000010 0.000010 0.000010 0.000010 0.000010 0.000010
0.000010 0.000010 0.000010 0.000010 0.000010 0.000010 0.894894 0.000010 0.000010 0.000010 0.000010 0.024329 0.000010 0.000010 0.000010 0.000010 0.000010 0.000010 0.000010 0.000010 0.000010 0.080377 0.000010 0.000010 0.000010 0.000010 0.000010 0.000010 0.000010 0.000010 0.000010 0.000010 0.000010 0.000010 0.000010 0.000010 0.000010 0.000010 0.000010 0.000010 0.000010 0.000010 0.000010
0.000010 0.000010 0.000010 0.000010 0.000010 0.000010 0.999580 0.000010 0.000010 0.000010 0.000010 0.000010 0.000010 0.000010 0.000010 0.000010 0.000010 0.000010 0.000010 0.000010 0.000010 0.000010 0.000010 0.000010 0.000010 0.000010 0.000010 0.000010 0.000010 0.000010 0.000010 0.000010 0.000010 0.000010 0.000010 0.000010 0.000010 0.000010 0.000010 0.000010 0.000010 0.000010 0.000010
0.000010 0.000010 0.000010 0.000010 0.000010 0.000010 0.918035 0.000010 0.000010 0.000010 0.000010 0.000010 0.000010 0.000010 0.000010 0.000010 0.000010 0.000010 0.000010 0.000010 0.000010 0.000010 0.000010 0.000010 0.000010 0.000010 0.010945 0.000010 0.000010 0.000010 0.000010 0.000010 0.000010 0.000010 0.000010 0.000010 0.000010 0.000010 0.000010 0.000010 0.000010 0.070619 0.000010
0.000010 0.000010 0.000010 0.000010 0.000010 0.000010 0.999580 0.000010 0.000010 0.000010 0.000010 0.000010 0.000010 0.000010 0.000010 0.000010 0.000010 0.000010 0.000010 0.000010 0.000010 0.000010 0.000010 0.000010 0.000010 0.000010 0.000010 0.000010 0.000010 0.000010 0.000010 0.000010 0.000010 0.000010 0.000010 0.000010 0.000010 0.000010 0.000010 0.000010 0.000010 0.000010 0.000010
0.000010 0.000010 0.000010 0.000010 0.000010 0.000010 0.999580 0.000010 0.000010 0.000010 0.000010 0.000010 0.000010 0.000010 0.000010 0.000010 0.000010 0.000010 0.000010 0.000010 0.000010 0.000010 0.000010 0.000010 0.000010 0.000010 0.000010 0.000010 0.000010 0.000010 0.000010 0.000010 0.000010 0.000010 0.000010 0.000010 0.000010 0.000010 0.000010 0.000010 0.000010 0.000010 0.000010
0.000010 0.000010 0.000010 0.000010 0.000010 0.000010 0.999580 0.000010 0.000010 0.000010 0.000010 0.000010 0.000010 0.000010 0.000010 0.000010 0.000010 0.000010 0.000010 0.000010 0.000010 0.000010 0.000010 0.000010 0.000010 0.000010 0.000010 0.000010 0.000010 0.000010 0.000010 0.000010 0.000010 0.000010 0.000010 0.000010 0.000010 0.000010 0.000010 0.000010 0.000010 0.000010 0.000010
0.000010 0.000010 0.000010 0.000010 0.000010 0.000010 0.999580 0.000010 0.000010 0.000010 0.000010 0.000010 0.000010 0.000010 0.000010 0.000010 0.000010 0.000010 0.000010 0.000010 0.000010 0.000010 0.000010 0.000010 0.000010 0.000010 0.000010 0.000010 0.000010 0.000010 0.000010 0.000010 0.000010 0.000010 0.000010 0.000010 0.000010 0.000010 0.000010 0.000010 0.000010 0.000010 0.000010
0.000010 0.000010 0.000010 0.000010 0.000010 0.000010 0.999580 0.000010 0.000010 0.000010 0.000010 0.000010 0.000010 0.000010 0.000010 0.000010 0.000010 0.000010 0.000010 0.000010 0.000010 0.000010 0.000010 0.000010 0.000010 0.000010 0.000010 0.000010 0.000010 0.000010 0.000010 0.000010 0.000010 0.000010 0.000010 0.000010 0.000010 0.000010 0.000010 0.000010 0.000010 0.000010 0.000010
0.000010 0.000010 0.000010 0.000010 0.000010 0.000010 0.999580 0.000010 0.000010 0.000010 0.000010 0.000010 0.000010 0.000010 0.000010 0.000010 0.000010 0.000010 0.000010 0.000010 0.000010 0.000010 0.000010 0.000010 0.000010 0.000010 0.000010 0.000010 0.000010 0.000010 0.000010 0.000010 0.000010 0.000010 0.000010 0.000010 0.000010 0.000010 0.000010 0.000010 0.000010 0.000010 0.000010
0.006540 0.000010 0.000010 0.000010 0.000010 0.000010 0.726984 0.000010 0.000010 0.000010 0.000010 0.000010 0.190331 0.000010 0.000010 0.000010 0.000010 0.000010 0.000010 0.006979 0.000010 0.030087 0.000010 0.000010 0.000010 0.000010 0.000190 0.000010 0.000010 0.000010 0.000010 0.000010 0.000010 0.000010 0.000010 0.000010 0.000010 0.000010 0.000010 0.000010 0.000010 0.038530 0.000010
0.000010 0.000010 0.000010 0.000010 0.000010 0.000010 0.999580 0.000010 0.000010 0.000010 0.000010 0.000010 0.000010 0.000010 0.000010 0.000010 0.000010 0.000010 0.000010 0.000010 0.000010 0.000010 0.000010 0.000010 0.000010 0.000010 0.000010 0.000010 0.000010 0.000010 0.000010 0.000010 0.000010 0.000010 0.000010 0.000010 0.000010 0.000010 0.000010 0.000010 0.000010 0.000010 0.000010
0.000010 0.000010 0.000010 0.000010 0.000010 0.000010 0.999580 0.000010 0.000010 0.000010 0.000010 0.000010 0.000010 0.000010 0.000010 0.000010 0.000010 0.000010 0.000010 0.000010 0.000010 0.000010 0.000010 0.000010 0.000010 0.000010 0.000010 0.000010 0.000010 0.000010 0.000010 0.000010 0.000010 0.000010 0.000010 0.000010 0.000010 0.000010 0.000010 0.000010 0.000010 0.000010 0.000010
0.000010 0.000010 0.000010 0.000010 0.000010 0.000010 0.999580 0.000010 0.000010 0.000010 0.000010 0.000010 0.000010 0.000010 0.000010 0.000010 0.000010 0.000010 0.000010 0.000010 0.000010 0.000010 0.000010 0.000010 0.000010 0.000010 0.000010 0.000010 0.000010 0.000010 0.000010 0.000010 0.000010 0.000010 0.000010 0.000010 0.000010 0.000010 0.000010 0.000010 0.000010 0.000010 0.000010
0.000010 0.000010 0.000010 0.000010 0.000010 0.000010 0.999580 0.000010 0.000010 0.000010 0.000010 0.000010 0.000010 0.000010 0.000010 0.000010 0.000010 0.000010 0.000010 0.000010 0.000010 0.000010 0.000010 0.000010 0.000010 0.000010 0.000010 0.000010 0.000010 0.000010 0.000010 0.000010 0.000010 0.000010 0.000010 0.000010 0.000010 0.000010 0.000010 0.000010 0.000010 0.000010 0.000010
0.000010 0.000010 0.000010 0.000010 0.000010 0.000010 0.999580 0.000010 0.000010 0.000010 0.000010 0.000010 0.000010 0.000010 0.000010 0.000010 0.000010 0.000010 0.000010 0.000010 0.000010 0.000010 0.000010 0.000010 0.000010 0.000010 0.000010 0.000010 0.000010 0.000010 0.000010 0.000010 0.000010 0.000010 0.000010 0.000010 0.000010 0.000010 0.000010 0.000010 0.000010 0.000010 0.000010
0.000010 0.000010 0.000010 0.000010 0.000010 0.000010 0.000010 0.000010 0.000010 0.000010 0.000010 0.871580 0.109561 0.000010 0.000010 0.000010 0.000010 0.000010 0.000010 0.018459 0.000010 0.000010 0.000010 0.000010 0.000010 0.000010 0.000010 0.000010 0.000010 0.000010 0.000010 0.000010 0.000010 0.000010 0.000010 0.000010 0.000010 0.000010 0.000010 0.000010 0.000010 0.000010 0.000010
0.000010 0.000010 0.000010 0.000010 0.000010 0.000010 0.000010 0.000010 0.000010 0.000010 0.000010 0.999580 0.000010 0.000010 0.000010 0.000010 0.000010 0.000010 0.000010 0.000010 0.000010 0.000010 0.000010 0.000010 0.000010 0.000010 0.000010 0.000010 0.000010 0.000010 0.000010 0.000010 0.000010 0.000010 0.000010 0.000010 0.000010 0.000010 0.000010 0.000010 0.000010 0.000010 0.000010
0.000010 0.000010 0.000010 0.000010 0.000010 0.000010 0.000010 0.000010 0.000010 0.000010 0.000010 0.999580 0.000010 0.000010 0.000010 0.000010 0.000010 0.000010 0.000010 0.000010 0.000010 0.000010 0.000010 0.000010 0.000010 0.000010 0.000010 0.000010 0.000010 0.000010 0.000010 0.000010 0.000010 0.000010 0.000010 0.000010 0.000010 0.000010 0.000010 0.000010 0.000010 0.000010 0.000010
0.000010 0.000010 0.000010 0.000010 0.000010 0.000010 0.000010 0.000010 0.000010 0.000010 0.000010 0.999580 0.000010 0.000010 0.000010 0.000010 0.000010 0.000010 0.000010 0.000010 0.000010 0.000010 0.000010 0.000010 0.000010 0.000010 0.000010 0.000010 0.000010 0.000010 0.000010 0.000010 0.000010 0.000010 0.000010 0.000010 0.000010 0.000010 0.000010 0.000010 0.000010 0.000010 0.000010
0.000010 0.000010 0.000010 0.000010 0.000010 0.000010 0.000010 0.000010 0.000010 0.000010 0.000010 0.811870 0.103061 0.000010 0.000010 0.000010 0.000010 0.000010 0.000010 0.031893 0.000010 0.052786 0.000010 0.000010 0.000010 0.000010 0.000010 0.000010 0.000010 0.000010 0.000010 0.000010 0.000010 0.000010 0.000010 0.000010 0.000010 0.000010 0.000010 0.000010 0.000010 0.000010 0.000010
0.000010 0.000010 0.000010 0.000010 0.000010 0.000010 0.000010 0.000010 0.000010 0.000010 0.000010 0.999580 0.000010 0.000010 0.000010 0.000010 0.000010 0.000010 0.000010 0.000010 0.000010 0.000010 0.000010 0.000010 0.000010 0.000010 0.000010 0.000010 0.000010 0.000010 0.000010 0.000010 0.000010 0.000010 0.000010 0.000010 0.000010 0.000010 0.000010 0.000010 0.000010 0.000010 0.000010
0.000010 0.000010 0.000010 0.000010 0.000010 0.000010 0.000010 0.000010 0.000010 0.000010 0.000010 0.801514 0.076603 0.000010 0.000010 0.000010 0.000010 0.000010 0.000010 0.056127 0.000010 0.057116 0.000010 0.000010 0.000010 0.000010 0.008260 0.000010 0.000010 0.000010 0.000010 0.000010 0.000010 0.000010 0.000010 0.000010 0.000010 0.000010 0.000010 0.000010 0.000010 0.000010 0.000010
0.000010 0.000010 0.000010 0.008212 0.000010 0.000010 0.000010 0.000010 0.000010 0.000010 0.000010 0.865546 0.071101 0.000010 0.000010 0.000010 0.000010 0.000010 0.000010 0.006081 0.000010 0.034948 0.000010 0.000010 0.000010 0.000010 0.013740 0.000010 0.000010 0.000010 0.000010 0.000010 0.000010 0.000010 0.000010 0.000012 0.000010 0.000010 0.000010 0.000010 0.000010 0.000010 0.000010
0.000010 0.000010 0.000010 0.000010 0.000010 0.000010 0.000010 0.000010 0.000010 0.000010 0.000010 0.872176 0.077157 0.000010 0.000010 0.000010 0.000010 0.000010 0.000010 0.000010 0.000010 0.050268 0.000010 0.000010 0.000010 0.000010 0.000010 0.000010 0.000010 0.000010 0.000010 0.000010 0.000010 0.000010 0.000010 0.000010 0.000010 0.000010 0.000010 0.000010 0.000010 0.000010 0.000010
0.000010 0.000010 0.000010 0.000010 0.000010 0.000010 0.002331 0.000010 0.000010 0.000010 0.000010 0.843550 0.079417 0.000010 0.000010 0.000010 0.000010 0.000010 0.000010 0.000010 0.000010 0.074312 0.000010 0.000010 0.000010 0.000010 0.000010 0.000010 0.000010 0.000010 0.000010 0.000010 0.000010 0.000010 0.000010 0.000010 0.000010 0.000010 0.000010 0.000010 0.000010 0.000010 0.000010
0.000010 0.000010 0.000010 0.000010 0.000010 0.000010 0.000010 0.000010 0.000010 0.000010 0.000010 0.999580 0.000010 0.000010 0.000010 0.000010 0.000010 0.000010 0.000010 0.000010 0.000010 0.000010 0.000010 0.000010 0.000010 0.000010 0.000010 0.000010 0.000010 0.000010 0.000010 0.000010 0.000010 0.000010 0.000010 0.000010 0.000010 0.000010 0.000010 0.000010 0.000010 0.000010 0.000010
0.000010 0.000010 0.000010 0.000010 0.000010 0.000010 0.000010 0.000010 0.000010 0.000010 0.000010 0.999580 0.000010 0.000010 0.000010 0.000010 0.000010 0.000010 0.000010 0.000010 0.000010 0.000010 0.000010 0.000010 0.000010 0.000010 0.000010 0.000010 0.000010 0.000010 0.000010 0.000010 0.000010 0.000010 0.000010 0.000010 0.000010 0.000010 0.000010 0.000010 0.000010 0.000010 0.000010
0.000010 0.000010 0.000010 0.000010 0.000010 0.000010 0.000010 0.000010 0.000010 0.000010 0.000010 0.999580 0.000010 0.000010 0.000010 0.000010 0.000010 0.000010 0.000010 0.000010 0.000010 0.000010 0.000010 0.000010 0.000010 0.000010 0.000010 0.000010 0.000010 0.000010 0.000010 0.000010 0.000010 0.000010 0.000010 0.000010 0.000010 0.000010 0.000010 0.000010 0.000010 0.000010 0.000010
0.000010 0.000010 0.000010 0.000010 0.000010 0.000010 0.000010 0.000010 0.000010 0.000010 0.000010 0.999580 0.000010 0.000010 0.000010 0.000010 0.000010 0.000010 0.000010 0.000010 0.000010 0.000010 0.000010 0.000010 0.000010 0.000010 0.000010 0.000010 0.000010 0.000010 0.000010 0.000010 0.000010 0.000010 0.000010 0.000010 0.000010 0.000010 0.000010 0.000010 0.000010 0.000010 0.000010
0.000010 0.000010 0.000010 0.000010 0.000010 0.000010 0.001855 0.000010 0.000010 0.000010 0.000010 0.686503 0.242776 0.000010 0.000010 0.000010 0.000010 0.000010 0.000010 0.041873 0.000010 0.026613 0.000010 0.000010 0.000010 0.000010 0.000010 0.000010 0.000010 0.000010 0.000010 0.000010 0.000010 0.000010 0.000010 0.000010 0.000010 0.000010 0.000010 0.000010 0.000010 0.000010 0.000010
0.000010 0.000010 0.000010 0.000010 0.000010 0.000010 0.000010 0.000010 0.000010 0.000010 0.000010 0.999580 0.000010 0.000010 0.000010 0.000010 0.000010 0.000010 0.000010 0.000010 0.000010 0.000010 0.000010 0.000010 0.000010 0.000010 0.000010 0.000010 0.000010 0.000010 0.000010 0.000010 0.000010 0.000010 0.000010 0.000010 0.000010 0.000010 0.000010 0.000010 0.000010 0.000010 0.000010
0.000010 0.000010 0.000010 0.000010 0.000010 0.000010 0.000010 0.000010 0.000010 0.000010 0.000010 0.999580 0.000010 0.000010 0.000010 0.000010 0.000010 0.000010 0.000010 0.000010 0.000010 0.000010 0.000010 0.000010 0.000010 0.000010 0.000010 0.000010 0.000010 0.000010 0.000010 0.000010 0.000010 0.000010 0.000010 0.000010 0.000010 0.000010 0.000010 0.000010 0.000010 0.000010 0.000010
0.000010 0.000010 0.000010 0.000010 0.000010 0.000010 0.000010 0.000010 0.000010 0.000010 0.000010 0.000010 0.000010 0.000010 0.000010 0.000010 0.000010 0.000010 0.000010 0.000010 0.000010 0.999580 0.000010 0.000010 0.000010 0.000010 0.000010 0.000010 0.000010 0.000010 0.000010 0.000010 0.000010 0.000010 0.000010 0.000010 0.000010 0.000010 0.000010 0.000010 0.000010 0.000010 0.000010
0.000010 0.000010 0.000010 0.000010 0.000010 0.000010 0.000010 0.000010 0.000010 0.000010 0.000010 0.000010 0.000010 0.000010 0.000010 0.000010 0.000010 0.000010 0.000010 0.000010 0.000010 0.999580 0.000010 0.000010 0.000010 0.000010 0.000010 0.000010 0.000010 0.000010 0.000010 0.000010 0.000010 0.000010 0.000010 0.000010 0.000010 0.000010 0.000010 0.000010 0.000010 0.000010 0.000010
0.000010 0.000010 0.000010 0.000010 0.000010 0.000010 0.000010 0.000010 0.000010 0.000010 0.000010 0.000010 0.000010 0.000010 0.000010 0.000010 0.000010 0.000010 0.000010 0.000010 0.000010 0.999580 0.000010 0.000010 0.000010 0.000010 0.000010 0.000010 0.000010 0.000010 0.000010 0.000010 0.000010 0.000010 0.000010 0.000010 0.000010 0.000010 0.000010 0.000010 0.000010 0.000010 0.000010
0.000010 0.000010 0.000010 0.000010 0.000010 0.000010 0.000010 0.000010 0.000010 0.000010 0.000010 0.000010 0.000010 0.000010 0.000010 0.000010 0.000010 0.000010 0.000010 0.000010 0.000010 0.999580 0.000010 0.000010 0.000010 0.000010 0.000010 0.000010 0.000010 0.000010 0.000010 0.000010 0.000010 0.000010 0.000010 0.000010 0.000010 0.000010 0.000010 0.000010 0.000010 0.000010 0.000010
0.000010 0.000010 0.000010 0.000010 0.000010 0.000010 0.000010 0.000010 0.000010 0.000010 0.000010 0.000010 0.000010 0.000010 0.000010 0.000010 0.000010 0.000010 0.000010 0.000010 0.000010 0.999580 0.000010 0.000010 0.000010 0.000010 0.000010 0.000010 0.000010 0.000010 0.000010 0.000010 0.000010 0.000010 0.000010 0.000010 0.000010 0.000010 0.000010 0.000010 0.000010 0.000010 0.000010
0.000010 0.000010 0.000010 0.000010 0.000010 0.000010 0.000010 0.000010 0.000010 0.000010 0.000010 0.000010 0.000010 0.000010 0.000010 0.000010 0.000010 0.000010 0.000010 0.000010 0.000010 0.999580 0.000010 0.000010 0.000010 0.000010 0.000010 0.000010 0.000010 0.000010 0.000010 0.000010 0.000010 0.000010 0.000010 0.000010 0.000010 0.000010 0.000010 0.000010 0.000010 0.000010 0.000010
0.000010 0.000010 0.000010 0.000010 0.000010 0.000010 0.000010 0.000010 0.000010 0.000010 0.000010 0.000010 0.000010 0.000010 0.000010 0.000010 0.000010 0.000010 0.000010 0.000010 0.000010 0.999580 0.000010 0.000010 0.000010 0.000010 0.000010 0.000010 0.000010 0.000010 0.000010 0.000010 0.000010 0.000010 0.000010 0.000010 0.000010 0.000010 0.000010 0.000010 0.000010 0.000010 0.000010
0.000010 0.000010 0.000010 0.000010 0.000010 0.000010 0.000010 0.000010 0.000010 0.000010 0.000010 0.000010 0.000010 0.000010 0.000010 0.000010 0.000010 0.000010 0.000010 0.000010 0.000010 0.999580 0.000010 0.000010 0.000010 0.000010 0.000010 0.000010 0.000010 0.000010 0.000010 0.000010 0.000010 0.000010 0.000010 0.000010 0.000010 0.000010 0.000010 0.000010 0.000010 0.000010 0.000010
0.000010 0.000010 0.000010 0.000010 0.000010 0.000010 0.021268 0.000010 0.000010 0.000010 0.000010 0.000010 0.000010 0.000010 0.000010 0.000010 0.000010 0.000010 0.000010 0.000010 0.000010 0.977587 0.000010 0.000010 0.000010 0.000010 0.000745 0.000010 0.000010 0.000010 0.000010 0.000010 0.000010 0.000010 0.000010 0.000010 0.000010 0.000010 0.000010 0.000010 0.000010 0.000010 0.000010
0.000010 0.000010 0.000010 0.000010 0.000010 0.000010 0.000010 0.000010 0.000010 0.000010 0.000010 0.000010 0.000010 0.000010 0.000010 0.000010 0.000010 0.000010 0.000010 0.000010 0.000010 0.999580 0.000010 0.000010 0.000010 0.000010 0.000010 0.000010 0.000010 0.000010 0.000010 0.000010 0.000010 0.000010 0.000010 0.000010 0.000010 0.000010 0.000010 0.000010 0.000010 0.000010 0.000010
0.000010 0.000010 0.000010 0.000010 0.000010 0.000010 0.000010 0.000010 0.000010 0.000010 0.000010 0.000010 0.000010 0.000010 0.000010 0.000010 0.000010 0.000010 0.000010 0.000010 0.000010 0.999580 0.000010 0.000010 0.000010 0.000010 0.000010 0.000010 0.000010 0.000010 0.000010 0.000010 0.000010 0.000010 0.000010 0.000010 0.000010 0.000010 0.000010 0.000010 0.000010 0.000010 0.000010
0.000010 0.000010 0.000010 0.000010 0.000010 0.000010 0.000010 0.000010 0.000010 0.000010 0.000010 0.000010 0.000010 0.000010 0.000010 0.000010 0.000010 0.000010 0.000010 0.000010 0.000010 0.999580 0.000010 0.000010 0.000010 0.000010 0.000010 0.000010 0.000010 0.000010 0.000010 0.000010 0.000010 0.000010 0.000010 0.000010 0.000010 0.000010 0.000010 0.000010 0.000010 0.000010 0.000010
0.000010 0.000010 0.000010 0.000010 0.000010 0.000010 0.000010 0.000010 0.000010 0.000010 0.000010 0.000010 0.000010 0.000010 0.000010 0.000010 0.000010 0.000010 0.000010 0.000010 0.000010 0.999580 0.000010 0.000010 0.000010 0.000010 0.000010 0.000010 0.000010 0.000010 0.000010 0.000010 0.000010 0.000010 0.000010 0.000010 0.000010 0.000010 0.000010 0.000010 0.000010 0.000010 0.000010
0.000010 0.000010 0.000010 0.000010 0.000010 0.000010 0.000010 0.000010 0.000010 0.000010 0.000010 0.000010 0.000010 0.000010 0.000010 0.000010 0.000010 0.000010 0.000010 0.000010 0.000010 0.999580 0.000010 0.000010 0.000010 0.000010 0.000010 0.000010 0.000010 0.000010 0.000010 0.000010 0.000010 0.000010 0.000010 0.000010 0.000010 0.000010 0.000010 0.000010 0.000010 0.000010 0.000010
0.000010 0.000010 0.000010 0.000010 0.000010 0.000010 0.000010 0.000010 0.000010 0.000010 0.000010 0.000010 0.000010 0.000010 0.000010 0.000010 0.000010 0.000010 0.000010 0.000010 0.000010 0.999580 0.000010 0.000010 0.000010 0.000010 0.000010 0.000010 0.000010 0.000010 0.000010 0.000010 0.000010 0.000010 0.000010 0.000010 0.000010 0.000010 0.000010 0.000010 0.000010 0.000010 0.000010
0.000010 0.000010 0.000010 0.000010 0.000010 0.000010 0.000010 0.000010 0.000010 0.000010 0.000010 0.000010 0.000010 0.000010 0.000010 0.000010 0.000010 0.000010 0.000010 0.000816 0.000010 0.998774 0.000010 0.000010 0.000010 0.000010 0.000010 0.000010 0.000010 0.000010 0.000010 0.000010 0.000010 0.000010 0.000010 0.000010 0.000010 0.000010 0.000010 0.000010 0.000010 0.000010 0.000010
0.000010 0.000010 0.000010 0.000010 0.000010 0.000010 0.000010 0.000010 0.000010 0.000010 0.000010 0.000010 0.000010 0.000010 0.000010 0.000010 0.000010 0.000010 0.000010 0.000010 0.000010 0.999580 0.000010 0.000010 0.000010 0.000010 0.000010 0.000010 0.000010 0.000010 0.000010 0.000010 0.000010 0.000010 0.000010 0.000010 0.000010 0.000010 0.000010 0.000010 0.000010 0.000010 0.000010
0.000010 0.000010 0.000010 0.000010 0.000010 0.000010 0.000010 0.000010 0.000010 0.000010 0.000010 0.000010 0.000010 0.000010 0.000010 0.000010 0.000010 0.000010 0.000010 0.000010 0.000010 0.999580 0.000010 0.000010 0.000010 0.000010 0.000010 0.000010 0.000010 0.000010 0.000010 0.000010 0.000010 0.000010 0.000010 0.000010 0.000010 0.000010 0.000010 0.000010 0.000010 0.000010 0.000010
0.000010 0.000010 0.000010 0.000010 0.000010 0.000010 0.000010 0.000010 0.000010 0.000010 0.000010 0.000010 0.000010 0.000010 0.000010 0.000010 0.000010 0.000010 0.000010 0.000010 0.000010 0.999580 0.000010 0.000010 0.000010 0.000010 0.000010 0.000010 0.000010 0.000010 0.000010 0.000010 0.000010 0.000010 0.000010 0.000010 0.000010 0.000010 0.000010 0.000010 0.000010 0.000010 0.000010
0.000010 0.000010 0.000010 0.000010 0.000010 0.000010 0.000010 0.000010 0.000010 0.000010 0.000010 0.000010 0.000010 0.000010 0.000010 0.000010 0.000010 0.000010 0.000010 0.000010 0.000010 0.999580 0.000010 0.000010 0.000010 0.000010 0.000010 0.000010 0.000010 0.000010 0.000010 0.000010 0.000010 0.000010 0.000010 0.000010 0.000010 0.000010 0.000010 0.000010 0.000010 0.000010 0.000010
0.000010 0.000010 0.000010 0.000010 0.000010 0.000010 0.000010 0.000010 0.000010 0.000010 0.000010 0.000010 0.000010 0.000010 0.000010 0.000010 0.000010 0.000010 0.000010 0.999580 0.000010 0.000010 0.000010 0.000010 0.000010 0.000010 0.000010 0.000010 0.000010 0.000010 0.000010 0.000010 0.000010 0.000010 0.000010 0.000010 0.000010 0.000010 0.000010 0.000010 0.000010 0.000010 0.000010
0.000010 0.000010 0.000010 0.000011 0.000010 0.000010 0.000010 0.000010 0.000010 0.000010 0.000010 0.000010 0.000010 0.000010 0.000010 0.000010 0.000010 0.000010 0.000010 0.999579 0.000010 0.000010 0.000010 0.000010 0.000010 0.000010 0.000010 0.000010 0.000010 0.000010 0.000010 0.000010 0.000010 0.000010 0.000010 0.000010 0.000010 0.000010 0.000010 0.000010 0.000010 0.000010 0.000010
0.000010 0.000010 0.000010 0.000010 0.000010 0.000010 0.000010 0.000010 0.000010 0.000010 0.000010 0.000010 0.000010 0.000010 0.000010 0.000010 0.000010 0.000010 0.000010 0.999580 0.000010 0.000010 0.000010 0.000010 0.000010 0.000010 0.000010 0.000010 0.000010 0.000010 0.000010 0.000010 0.000010 0.000010 0.000010 0.000010 0.000010 0.000010 0.000010 0.000010 0.000010 0.000010 0.000010
0.000010 0.000010 0.000010 0.000010 0.000010 0.000010 0.000010 0.000010 0.000010 0.000010 0.000010 0.000010 0.000010 0.000010 0.000010 0.000010 0.000010 0.000010 0.000010 0.999580 0.000010 0.000010 0.000010 0.000010 0.000010 0.000010 0.000010 0.000010 0.000010 0.000010 0.000010 0.000010 0.000010 0.000010 0.000010 0.000010 0.000010 0.000010 0.000010 0.000010 0.000010 0.000010 0.000010
0.000010 0.000010 0.000010 0.000010 0.000010 0.000010 0.000010 0.000010 0.000010 0.000010 0.000010 0.000010 0.000010 0.000010 0.000010 0.000010 0.000010 0.000010 0.000010 0.999580 0.000010 0.000010 0.000010 0.000010 0.000010 0.000010 0.000010 0.000010 0.000010 0.000010 0.000010 0.000010 0.000010 0.000010 0.000010 0.000010 0.000010 0.000010 0.000010 0.000010 0.000010 0.000010 0.000010
0.000010 0.000010 0.000010 0.000010 0.000010 0.000010 0.000010 0.000010 0.000010 0.000010 0.000010 0.000010 0.000010 0.000010 0.000010 0.000010 0.000010 0.000010 0.000010 0.999580 0.000010 0.000010 0.000010 0.000010 0.000010 0.000010 0.000010 0.000010 0.000010 0.000010 0.000010 0.000010 0.000010 0.000010 0.000010 0.000010 0.000010 0.000010 0.000010 0.000010 0.000010 0.000010 0.000010
0.000010 0.000010 0.000010 0.000010 0.000010 0.000010 0.010784 0.000010 0.000010 0.000010 0.000010 0.000010 0.000616 0.000010 0.000010 0.000010 0.000010 0.000010 0.000010 0.944044 0.000010 0.044167 0.000010 0.000010 0.000010 0.000010 0.000010 0.000010 0.000010 0.000010 0.000010 0.000010 0.000010 0.000010 0.000010 0.000010 0.000010 0.000010 0.000010 0.000010 0.000010 0.000010 0.000010
0.000010 0.000010 0.000010 0.000010 0.000010 0.000010 0.000010 0.000010 0.000010 0.000010 0.000010 0.000010 0.000010 0.000010 0.000010 0.000010 0.000010 0.000010 0.000010 0.999580 0.000010 0.000010 0.000010 0.000010 0.000010 0.000010 0.000010 0.000010 0.000010 0.000010 0.000010 0.000010 0.000010 0.000010 0.000010 0.000010 0.000010 0.000010 0.000010 0.000010 0.000010 0.000010 0.000010
0.000010 0.000010 0.000010 0.000010 0.000010 0.000010 0.000010 0.000010 0.000010 0.000010 0.000010 0.000010 0.000010 0.000010 0.000010 0.000010 0.000010 0.000010 0.000010 0.999580 0.000010 0.000010 0.000010 0.000010 0.000010 0.000010 0.000010 0.000010 0.000010 0.000010 0.000010 0.000010 0.000010 0.000010 0.000010 0.000010 0.000010 0.000010 0.000010 0.000010 0.000010 0.000010 0.000010
0.000010 0.000010 0.000010 0.000010 0.000010 0.000010 0.000010 0.000010 0.000010 0.000010 0.000010 0.000010 0.000010 0.000010 0.000010 0.000010 0.000010 0.000010 0.000010 0.999580 0.000010 0.000010 0.000010 0.000010 0.000010 0.000010 0.000010 0.000010 0.000010 0.000010 0.000010 0.000010 0.000010 0.000010 0.000010 0.000010 0.000010 0.000010 0.000010 0.000010 0.000010 0.000010 0.000010
0.002580 0.000010 0.000010 0.036529 0.000010 0.000010 0.054304 0.000010 0.000010 0.000010 0.000010 0.181129 0.499252 0.002224 0.000010 0.000010 0.000010 0.000010 0.000010 0.086530 0.000010 0.100136 0.000010 0.000010 0.007884 0.000010 0.029101 0.000010 0.000010 0.000010 0.000010 0.000010 0.000010 0.000010 0.000010 0.000010 0.000010 0.000010 0.000010 0.000010 0.000010 0.000010 0.000010
0.000010 0.000010 0.000010 0.030625 0.000010 0.000010 0.067154 0.000010 0.000010 0.000010 0.000010 0.092744 0.650826 0.000010 0.000010 0.000010 0.000010 0.000010 0.000010 0.068110 0.000010 0.071267 0.000010 0.000010 0.000010 0.000010 0.018913 0.000010 0.000010 0.000010 0.000010 0.000010 0.000010 0.000010 0.000010 0.000010 0.000010 0.000010 0.000010 0.000010 0.000010 0.000010 0.000010
0.012974 0.000010 0.000010 0.007302 0.000010 0.000472 0.047622 0.000010 0.000010 0.000010 0.000010 0.116897 0.654482 0.000010 0.000010 0.000010 0.000010 0.000010 0.000010 0.051872 0.000010 0.108029 0.000010 0.000010 0.000010 0.000010 0.000010 0.000010 0.000010 0.000010 0.000010 0.000010 0.000010 0.000010 0.000010 0.000010 0.000010 0.000010 0.000010 0.000010 0.000010 0.000010 0.000010
0.024399 0.000010 0.000010 0.006554 0.000010 0.000010 0.064954 0.000010 0.000010 0.000010 0.000010 0.130999 0.672196 0.000010 0.000010 0.000010 0.000010 0.000010 0.004268 0.052384 0.000010 0.041931 0.000010 0.000010 0.000010 0.000010 0.001974 0.000010 0.000010 0.000010 0.000010 0.000010 0.000010 0.000010 0.000010 0.000010 0.000010 0.000010 0.000010 0.000010 0.000010 0.000010 0.000010
0.000010 0.000010 0.000010 0.062817 0.000010 0.000010 0.092169 0.000010 0.000010 0.000010 0.000010 0.081744 0.552832 0.000010 0.000010 0.000010 0.000010 0.000010 0.000010 0.088938 0.000010 0.111934 0.000010 0.000010 0.006198 0.000010 0.003018 0.000010 0.000010 0.000010 0.000010 0.000010 0.000010 0.000010 0.000010 0.000010 0.000010 0.000010 0.000010 0.000010 0.000010 0.000010 0.000010
0.000010 0.000010 0.000010 0.016951 0.000010 0.000010 0.066653 0.000010 0.000010 0.000010 0.000010 0.131400 0.727162 0.000010 0.000010 0.000010 0.000010 0.000010 0.000010 0.024732 0.000010 0.017772 0.000010 0.000010 0.000010 0.000010 0.014971 0.000010 0.000010 0.000010 0.000010 0.000010 0.000010 0.000010 0.000010 0.000010 0.000010 0.000010 0.000010 0.000010 0.000010 0.000010 0.000010
0.000010 0.000010 0.000010 0.008320 0.000010 0.000010 0.077852 0.000010 0.000010 0.000010 0.000010 0.133395 0.668833 0.000010 0.000010 0.000010 0.000010 0.000010 0.000010 0.037026 0.000010 0.068247 0.000010 0.000010 0.000010 0.000010 0.005967 0.000010 0.000010 0.000010 0.000010 0.000010 0.000010 0.000010 0.000010 0.000010 0.000010 0.000010 0.000010 0.000010 0.000010 0.000010 0.000010
0.000010 0.000010 0.000010 0.031949 0.000010 0.000010 0.052082 0.000010 0.000010 0.000010 0.000010 0.094526 0.667045 0.000010 0.000010 0.000010 0.000010 0.000010 0.000010 0.070753 0.000010 0.064081 0.000010 0.000010 0.006968 0.000010 0.012245 0.000010 0.000010 0.000010 0.000010 0.000010 0.000010 0.000010 0.000010 0.000010 0.000010 0.000010 0.000010 0.000010 0.000010 0.000010 0.000010
0.015449 0.000010 0.000010 0.026590 0.000010 0.000010 0.109804 0.000010 0.000010 0.000010 0.000010 0.073108 0.598143 0.000010 0.000010 0.000010 0.000010 0.000010 0.000010 0.059248 0.000010 0.084374 0.000010 0.000010 0.000010 0.000010 0.032934 0.000010 0.000010 0.000010 0.000010 0.000010 0.000010 0.000010 0.000010 0.000010 0.000010 0.000010 0.000010 0.000010 0.000010 0.000010 0.000010
0.008349 0.000010 0.000010 0.045933 0.000010 0.000010 0.096986 0.000010 0.002345 0.000010 0.000010 0.091583 0.552897 0.000010 0.000010 0.000010 0.000010 0.000010 0.011556 0.050276 0.000010 0.126544 0.000010 0.000010 0.002186 0.000010 0.004750 0.000010 0.000010 0.000541 0.000010 0.000609 0.000010 0.000010 0.000010 0.000010 0.001545 0.000010 0.000010 0.000010 0.000010 0.003621 0.000010
0.000010 0.000010 0.000010 0.075484 0.000010 0.000010 0.099535 0.000010 0.000010 0.000010 0.000010 0.097782 0.562044 0.002229 0.000010 0.000010 0.000010 0.000010 0.000010 0.048588 0.000010 0.095231 0.000010 0.000010 0.007487 0.000010 0.011281 0.000010 0.000010 0.000010 0.000010 0.000010 0.000010 0.000010 0.000010 0.000010 0.000010 0.000010 0.000010 0.000010 0.000010 0.000010 0.000010
0.000010 0.000010 0.000010 0.052380 0.000010 0.000010 0.068426 0.000010 0.000010 0.000010 0.000010 0.113979 0.607045 0.000010 0.000010 0.000010 0.000010 0.000010 0.000010 0.076486 0.000010 0.071019 0.000010 0.000010 0.000010 0.000010 0.010305 0.000010 0.000010 0.000010 0.000010 0.000010 0.000010 0.000010 0.000010 0.000010 0.000010 0.000010 0.000010 0.000010 0.000010 0.000010 0.000010
0.000010 0.000010 0.000010 0.070878 0.000010 0.000010 0.036234 0.000010 0.000010 0.000010 0.000010 0.103146 0.636673 0.000010 0.000010 0.000010 0.000010 0.000010 0.000010 0.080377 0.000010 0.067895 0.000010 0.000010 0.004438 0.000010 0.000010 0.000010 0.000010 0.000010 0.000010 0.000010 0.000010 0.000010 0.000010 0.000010 0.000010 0.000010 0.000010 0.000010 0.000010 0.000010 0.000010
0.021128 0.000010 0.000010 0.038670 0.000010 0.000010 0.071090 0.000010 0.000010 0.000010 0.000010 0.122342 0.524173 0.000010 0.000010 0.000010 0.000010 0.000010 0.000010 0.060536 0.000010 0.124504 0.000010 0.000010 0.000010 0.000010 0.028205 0.000010 0.000010 0.000010 0.000010 0.000010 0.000010 0.000010 0.000010 0.000010 0.006751 0.002270 0.000010 0.000010 0.000010 0.000010 0.000010
0.006310 0.000010 0.000010 0.041638 0.000010 0.000010 0.105511 0.000010 0.000010 0.000010 0.000010 0.114333 0.555967 0.000010 0.000010 0.000010 0.000010 0.000010 0.000010 0.048986 0.000010 0.120900 0.000010 0.000010 0.003186 0.000010 0.000010 0.000010 0.000010 0.000010 0.002830 0.000010 0.000010 0.000010 0.000010 0.000010 0.000010 0.000010 0.000010 0.000010 0.000010 0.000010 0.000010
0.000010 0.000010 0.000010 0.077275 0.000010 0.000010 0.045498 0.000010 0.000010 0.000010 0.000010 0.113930 0.591145 0.000010 0.000010 0.000010 0.000010 0.000010 0.000010 0.049581 0.000010 0.046852 0.000010 0.000010 0.018792 0.000590 0.014071 0.000010 0.000010 0.000010 0.000010 0.000010 0.000010 0.000010 0.000010 0.000010 0.001848 0.000010 0.000010 0.000576 0.000010 0.000010 0.039532
0.000010 0.000010 0.000010 0.027649 0.000010 0.000010 0.040949 0.000010 0.000010 0.000010 0.000010 0.108331 0.652529 0.000010 0.000010 0.000010 0.000010 0.000010 0.000010 0.045035 0.000010 0.112143 0.000010 0.000010 0.000010 0.000010 0.009106 0.000010 0.000010 0.000010 0.003907 0.000010 0.000010 0.000010 0.000010 0.000010 0.000010 0.000010 0.000010 0.000010 0.000010 0.000010 0.000010
0.002693 0.000010 0.000010 0.025510 0.000010 0.000010 0.041596 0.000010 0.000010 0.000010 0.000010 0.108569 0.630949 0.000144 0.000010 0.000010 0.000010 0.000010 0.002636 0.060948 0.000010 0.125450 0.000010 0.000010 0.000010 0.000010 0.001176 0.000010 0.000010 0.000010 0.000010 0.000010 0.000010 0.000010 0.000010 0.000010 0.000010 0.000010 0.000010 0.000010 0.000010 0.000010 0.000010
0.000010 0.000010 0.000010 0.080580 0.000010 0.000010 0.078500 0.000010 0.000010 0.000010 0.000010 0.100683 0.636826 0.000010 0.000010 0.000010 0.000010 0.000010 0.000010 0.053116 0.000010 0.028758 0.000010 0.000010 0.000010 0.000010 0.017817 0.000010 0.000010 0.000238 0.000010 0.003143 0.000010 0.000010 0.000010 0.000010 0.000010 0.000010 0.000010 0.000010 0.000010 0.000010 0.000010
0.000010 0.000010 0.000010 0.029976 0.000010 0.000010 0.070424 0.000010 0.000010 0.000010 0.000010 0.096434 0.640168 0.000010 0.000010 0.000010 0.000010 0.000010 0.000010 0.052297 0.000010 0.090032 0.000010 0.000010 0.000010 0.000010 0.020309 0.000010 0.000010 0.000010 0.000010 0.000010 0.000010 0.000010 0.000010 0.000010 0.000010 0.000010 0.000010 0.000010 0.000010 0.000010 0.000010
0.000010 0.000010 0.000010 0.028449 0.000010 0.000010 0.062444 0.000010 0.000010 0.000010 0.000010 0.111264 0.641171 0.000010 0.000010 0.000010 0.000010 0.000010 0.000010 0.040193 0.000010 0.113750 0.000010 0.000010 0.002366 0.000010 0.000013 0.000010 0.000010 0.000010 0.000010 0.000010 0.000010 0.000010 0.000010 0.000010 0.000010 0.000010 0.000010 0.000010 0.000010 0.000010 0.000010
0.004807 0.000010 0.000010 0.045074 0.000010 0.000010 0.086487 0.000010 0.000010 0.000010 0.000010 0.102569 0.520906 0.000010 0.000010 0.000010 0.000010 0.000010 0.018640 0.064418 0.000010 0.137143 0.000010 0.000010 0.000010 0.000010 0.018705 0.000010 0.000010 0.000010 0.000010 0.000010 0.000010 0.000010 0.000010 0.000010 0.000010 0.000010 0.000010 0.000010 0.000010 0.000010 0.000920
0.000010 0.000010 0.000010 0.046121 0.000010 0.000010 0.084421 0.000010 0.000549 0.000010 0.000010 0.132038 0.527471 0.000010 0.000010 0.000010 0.000010 0.000010 0.001098 0.076589 0.000010 0.103066 0.000010 0.000010 0.002159 0.000010 0.020444 0.000010 0.000010 0.000010 0.000010 0.001186 0.000010 0.000010 0.000010 0.000010 0.000010 0.000010 0.000010 0.000010 0.000010 0.000010 0.004549
0.000010 0.000010 0.000010 0.004638 0.000010 0.000010 0.000160 0.000010 0.000010 0.000010 0.000010 0.032177 0.676127 0.000010 0.000010 0.000010 0.000010 0.000010 0.000010 0.047616 0.000010 0.238913 0.000010 0.000010 0.000010 0.000010 0.000010 0.000010 0.000010 0.000010 0.000010 0.000010 0.000010 0.000010 0.000010 0.000010 0.000010 0.000010 0.000010 0.000010 0.000010 0.000010 0.000010
0.000010 0.000010 0.000010 0.020873 0.000010 0.000010 0.000010 0.000010 0.000010 0.000010 0.000010 0.064877 0.648526 0.000010 0.000010 0.000010 0.000010 0.000010 0.000010 0.031610 0.000010 0.229521 0.000010 0.000010 0.000010 0.000010 0.004224 0.000010 0.000010 0.000010 0.000010 0.000010 0.000010 0.000010 0.000010 0.000010 0.000010 0.000010 0.000010 0.000010 0.000010 0.000010 0.000010
0.000010 0.000010 0.000010 0.000010 0.000010 0.000010 0.040959 0.000010 0.000010 0.000010 0.000010 0.064782 0.601104 0.000010 0.000010 0.000010 0.000010 0.000010 0.000010 0.034008 0.000010 0.245148 0.000010 0.000010 0.000010 0.000010 0.013628 0.000010 0.000010 0.000010 0.000010 0.000010 0.000010 0.000010 0.000010 0.000010 0.000010 0.000010 0.000010 0.000010 0.000010 0.000010 0.000010
0.000010 0.000010 0.000010 0.000010 0.000010 0.002021 0.046275 0.000010 0.000010 0.000010 0.000010 0.049658 0.593635 0.000010 0.000010 0.000010 0.000010 0.000010 0.000010 0.042876 0.000010 0.252429 0.000010 0.000010 0.000010 0.000010 0.012745 0.000010 0.000010 0.000010 0.000010 0.000010 0.000010 0.000010 0.000010 0.000010 0.000010 0.000010 0.000010 0.000010 0.000010 0.000010 0.000010
0.000010 0.000010 0.000010 0.000010 0.000010 0.000010 0.047626 0.008947 0.005660 0.000010 0.000010 0.014810 0.594347 0.000010 0.000010 0.000010 0.000010 0.000010 0.000010 0.038777 0.000010 0.192330 0.079593 0.000010 0.000010 0.002791 0.014785 0.000010 0.000010 0.000010 0.000010 0.000010 0.000010 0.000010 0.000010 0.000010 0.000010 0.000010 0.000014 0.000010 0.000010 0.000010 0.000010
0.000010 0.000010 0.000010 0.000010 0.000010 0.000010 0.000010 0.000010 0.000010 0.000010 0.000010 0.000010 0.693909 0.000010 0.000010 0.000010 0.000010 0.000010 0.000010 0.072976 0.000010 0.216626 0.000010 0.000010 0.000010 0.000010 0.016099 0.000010 0.000010 0.000010 0.000010 0.000010 0.000010 0.000010 0.000010 0.000010 0.000010 0.000010 0.000010 0.000010 0.000010 0.000010 0.000010
0.007049 0.000010 0.000010 0.010581 0.000010 0.000011 0.054763 0.000010 0.000010 0.000010 0.000010 0.110852 0.447675 0.002867 0.006669 0.000010 0.002109 0.000010 0.001423 0.079309 0.002697 0.162401 0.046795 0.000010 0.004348 0.000010 0.028677 0.000010 0.000010 0.000010 0.000010 0.003122 0.000010 0.000010 0.005083 0.000010 0.000010 0.003889 0.000010 0.000010 0.000010 0.019451 0.000010
0.000010 0.000010 0.000010 0.052691 0.000010 0.000010 0.052942 0.000010 0.002328 0.000010 0.000010 0.090244 0.510536 0.000010 0.000010 0.000010 0.000010 0.000010 0.000015 0.076228 0.000010 0.195612 0.000010 0.000010 0.000010 0.000010 0.019063 0.000010 0.000010 0.000010 0.000010 0.000010 0.000010 0.000010 0.000010 0.000010 0.000010 0.000010 0.000010 0.000010 0.000010 0.000010 0.000010
0.000010 0.000010 0.000010 0.015743 0.000010 0.000010 0.034526 0.000010 0.000010 0.000010 0.000010 0.082424 0.580570 0.000010 0.000010 0.000010 0.000010 0.000010 0.000010 0.043106 0.000010 0.215300 0.000010 0.000010 0.000010 0.000010 0.027971 0.000010 0.000010 0.000010 0.000010 0.000010 0.000010 0.000010 0.000010 0.000010 0.000010 0.000010 0.000010 0.000010 0.000010 0.000010 0.000010
0.012426 0.000010 0.000010 0.031412 0.000010 0.000010 0.097077 0.000010 0.000010 0.000010 0.000010 0.048729 0.465409 0.000010 0.000010 0.000010 0.000010 0.000010 0.016426 0.051975 0.000010 0.249729 0.000010 0.000010 0.006144 0.000010 0.020342 0.000010 0.000010 0.000010 0.000010 0.000010 0.000010 0.000010 0.000010 0.000010 0.000010 0.000010 0.000010 0.000010 0.000010 0.000010 0.000010
0.000010 0.000010 0.000010 0.000010 0.000010 0.000010 0.027788 0.000010 0.000010 0.000010 0.000010 0.062491 0.640395 0.000010 0.000010 0.000010 0.000010 0.000010 0.000010 0.048528 0.000010 0.196355 0.000010 0.000010 0.000010 0.000010 0.024074 0.000010 0.000010 0.000010 0.000010 0.000010 0.000010 0.000010 0.000010 0.000010 0.000010 0.000010 0.000010 0.000010 0.000010 0.000010 0.000010
0.000010 0.000010 0.000010 0.010585 0.000010 0.000010 0.024966 0.000010 0.000010 0.000010 0.000010 0.018142 0.608328 0.000010 0.000010 0.000010 0.000010 0.000010 0.000010 0.094698 0.000010 0.216041 0.000010 0.000010 0.000010 0.000010 0.026880 0.000010 0.000010 0.000010 0.000010 0.000010 0.000010 0.000010 0.000010 0.000010 0.000010 0.000010 0.000010 0.000010 0.000010 0.000010 0.000010
0.011707 0.000010 0.000010 0.033338 0.000010 0.000010 0.063917 0.000010 0.000010 0.000010 0.000010 0.119445 0.550405 0.000010 0.000010 0.000010 0.000010 0.000010 0.000010 0.036218 0.000010 0.184610 0.000010 0.000010 0.000010 0.000010 0.000010 0.000010 0.000010 0.000010 0.000010 0.000010 0.000010 0.000010 0.000010 0.000010 0.000010 0.000010 0.000010 0.000010 0.000010 0.000010 0.000010
0.000010 0.000010 0.000010 0.031275 0.000010 0.000621 0.065201 0.000010 0.000010 0.000010 0.000010 0.135785 0.525367 0.000010 0.000010 0.000010 0.000010 0.000010 0.000010 0.055295 0.000010 0.184133 0.000010 0.000010 0.000010 0.000010 0.001973 0.000010 0.000010 0.000010 0.000010 0.000010 0.000010 0.000010 0.000010 0.000010 0.000010 0.000010 0.000010 0.000010 0.000010 0.000010 0.000010
0.000010 0.000010 0.000010 0.052070 0.000010 0.000010 0.041560 0.000010 0.000010 0.000010 0.000010 0.128637 0.543736 0.000010 0.000010 0.000010 0.000010 0.000010 0.000010 0.050903 0.000010 0.169323 0.000010 0.000010 0.000010 0.000010 0.013412 0.000010 0.000010 0.000010 0.000010 0.000010 0.000010 0.000010 0.000010 0.000010 0.000010 0.000010 0.000010 0.000010 0.000010 0.000010 0.000010
0.000010 0.000010 0.000010 0.031345 0.000010 0.002662 0.024270 0.000010 0.000010 0.000010 0.000010 0.117763 0.557322 0.000010 0.000010 0.000010 0.000010 0.000010 0.000010 0.062587 0.000010 0.203691 0.000010 0.000010 0.000010 0.000010 0.000010 0.000010 0.000010 0.000010 0.000010 0.000010 0.000010 0.000010 0.000010 0.000010 0.000010 0.000010 0.000010 0.000010 0.000010 0.000010 0.000010
0.000010 0.000010 0.000010 0.026634 0.000010 0.000010 0.089900 0.000010 0.000010 0.000010 0.000010 0.150040 0.471051 0.000010 0.000010 0.000010 0.000010 0.000010 0.000010 0.053272 0.000010 0.193527 0.000010 0.000010 0.000010 0.000010 0.015217 0.000010 0.000010 0.000010 0.000010 0.000010 0.000010 0.000010 0.000010 0.000010 0.000010 0.000010 0.000010 0.000010 0.000010 0.000010 0.000010
0.000010 0.000010 0.000010 0.013683 0.000010 0.000010 0.000010 0.000010 0.000010 0.000010 0.000010 0.712571 0.122758 0.000010 0.000010 0.000010 0.000010 0.000010 0.000010 0.019037 0.000010 0.110193 0.000010 0.000010 0.000010 0.000010 0.021388 0.000010 0.000010 0.000010 0.000010 0.000010 0.000010 0.000010 0.000010 0.000010 0.000010 0.000010 0.000010 0.000010 0.000010 0.000010 0.000010
0.000010 0.000010 0.000010 0.000010 0.000010 0.000010 0.000010 0.000010 0.000010 0.000010 0.000010 0.896579 0.042915 0.000010 0.000010 0.000010 0.000010 0.000010 0.000010 0.023638 0.000010 0.027568 0.000010 0.000010 0.000010 0.000010 0.008921 0.000010 0.000010 0.000010 0.000010 0.000010 0.000010 0.000010 0.000010 0.000010 0.000010 0.000010 0.000010 0.000010 0.000010 0.000010 0.000010
0.000010 0.000010 0.000010 0.008857 0.000010 0.003630 0.102663 0.000010 0.000010 0.000010 0.000010 0.114757 0.476717 0.000010 0.000010 0.000010 0.000010 0.000010 0.014333 0.058334 0.000010 0.192514 0.000010 0.000010 0.005524 0.000010 0.022341 0.000010 0.000010 0.000010 0.000010 0.000010 0.000010 0.000010 0.000010 0.000010 0.000010 0.000010 0.000010 0.000010 0.000010 0.000010 0.000010
0.000010 0.000010 0.000010 0.000010 0.000010 0.000010 0.006477 0.000010 0.000010 0.000010 0.006078 0.381619 0.357649 0.003325 0.000010 0.000010 0.000010 0.000010 0.000010 0.040991 0.000010 0.172001 0.000010 0.000010 0.000131 0.000948 0.020637 0.000010 0.000010 0.000010 0.002007 0.000010 0.000010 0.000010 0.000010 0.002257 0.000010 0.000010 0.000010 0.000010 0.000010 0.000010 0.005580
0.000010 0.000010 0.000010 0.019441 0.000010 0.000010 0.013314 0.000010 0.000010 0.000010 0.000010 0.101318 0.311448 0.000010 0.000010 0.000010 0.000010 0.000010 0.000010 0.030363 0.000010 0.099592 0.000010 0.000010 0.000010 0.000010 0.424163 0.000010 0.000010 0.000010 0.000010 0.000010 0.000010 0.000010 0.000010 0.000010 0.000010 0.000010 0.000010 0.000010 0.000010 0.000010 0.000010
0.000010 0.000010 0.000010 0.023252 0.000010 0.000010 0.000010 0.000010 0.000010 0.000010 0.000010 0.040707 0.790742 0.005772 0.000010 0.000010 0.000010 0.000010 0.000010 0.045638 0.000010 0.000010 0.000010 0.000010 0.000010 0.000010 0.001640 0.000010 0.000010 0.000010 0.000010 0.000010 0.000010 0.000010 0.000010 0.000010 0.000010 0.000010 0.000010 0.000010 0.000010 0.000010 0.091889
0.000010 0.000010 0.000010 0.000010 0.000010 0.000010 0.000010 0.000010 0.000010 0.000010 0.000010 0.000010 0.901212 0.000010 0.000010 0.000010 0.000010 0.000010 0.000010 0.000010 0.000010 0.000010 0.000010 0.000010 0.000010 0.000010 0.000010 0.000010 0.000010 0.000010 0.000010 0.000010 0.000010 0.000010 0.000010 0.000010 0.000010 0.000010 0.000010 0.000010 0.000010 0.000010 0.098378
0.000010 0.000010 0.000010 0.000010 0.000010 0.000010 0.000010 0.000010 0.000010 0.000010 0.000010 0.374940 0.520373 0.004514 0.000010 0.000010 0.000010 0.000010 0.000010 0.036242 0.000010 0.000010 0.000010 0.000010 0.003193 0.000010 0.009292 0.000010 0.000010 0.000010 0.000010 0.000454 0.000010 0.000010 0.000010 0.000010 0.000010 0.000010 0.000010 0.000010 0.000010 0.000010 0.050642
0.000010 0.000010 0.000010 0.000010 0.000010 0.000010 0.000010 0.000010 0.000010 0.000010 0.000010 0.000010 0.898993 0.000010 0.000010 0.000010 0.000010 0.000010 0.000010 0.000010 0.000010 0.000010 0.000010 0.000010 0.000010 0.000010 0.000010 0.000010 0.000010 0.000010 0.000010 0.000010 0.000010 0.000010 0.000010 0.000010 0.000010 0.000010 0.000010 0.000010 0.000010 0.000010 0.100597
0.000010 0.000010 0.000010 0.060351 0.000010 0.000010 0.054616 0.000010 0.000010 0.000010 0.000010 0.100653 0.561641 0.000010 0.000010 0.000010 0.000010 0.000010 0.000010 0.079461 0.000010 0.095392 0.000010 0.000010 0.000010 0.000010 0.006240 0.000010 0.000010 0.000010 0.000010 0.000010 0.000010 0.000010 0.000010 0.000010 0.003893 0.000010 0.000010 0.000010 0.000010 0.000809 0.036615
0.000010 0.000010 0.000010 0.071376 0.011966 0.000010 0.053894 0.000010 0.000010 0.000010 0.002021 0.072503 0.569527 0.000010 0.000010 0.000010 0.000010 0.000010 0.007988 0.039935 0.000010 0.041031 0.000010 0.000010 0.007220 0.013322 0.005485 0.000010 0.000010 0.000010 0.000010 0.000010 0.000010 0.000010 0.000010 0.000010 0.003641 0.000010 0.002577 0.000010 0.000010 0.003916 0.093329
0.005072 0.000010 0.000010 0.073132 0.000010 0.000010 0.029809 0.002554 0.000010 0.015722 0.000010 0.115537 0.522000 0.000010 0.000010 0.000010 0.002873 0.000010 0.000010 0.075569 0.000010 0.041714 0.000230 0.000010 0.019740 0.000010 0.004683 0.000010 0.000010 0.000010 0.000010 0.000010 0.000010 0.000010 0.000010 0.000010 0.008651 0.000010 0.000010 0.000010 0.001005 0.044380 0.037068
0.000010 0.000010 0.000010 0.000010 0.000010 0.000010 0.000010 0.000010 0.000010 0.000010 0.000010 0.001509 0.864292 0.009281 0.000010 0.000010 0.000010 0.000010 0.000010 0.005977 0.000010 0.000010 0.000010 0.000010 0.000010 0.000010 0.000010 0.000010 0.000010 0.000010 0.000010 0.000010 0.000010 0.000010 0.000010 0.000010 0.000010 0.000010 0.000010 0.000010 0.000010 0.000010 0.118561
0.003182 0.000010 0.000010 0.027920 0.000010 0.000010 0.021581 0.003309 0.000010 0.000010 0.000010 0.043366 0.779183 0.004054 0.000010 0.000010 0.000010 0.000010 0.000010 0.010981 0.000010 0.000010 0.002582 0.000010 0.000010 0.000010 0.000010 0.000010 0.000010 0.000010 0.006105 0.000010 0.003022 0.000010 0.000010 0.000010 0.002363 0.000010 0.000010 0.000010 0.000010 0.002396 0.089667
0.000010 0.000010 0.000010 0.000010 0.000010 0.000453 0.000010 0.000010 0.000010 0.000010 0.000010 0.000010 0.908778 0.000010 0.000010 0.000010 0.000010 0.000010 0.000010 0.000010 0.000010 0.000010 0.000010 0.000010 0.000010 0.000010 0.000010 0.000010 0.000010 0.000010 0.000010 0.000010 0.000010 0.000010 0.000010 0.000010 0.000010 0.000010 0.000010 0.000010 0.000010 0.000010 0.090369
0.000010 0.000010 0.003677 0.084602 0.000010 0.000010 0.043228 0.000010 0.000010 0.000010 0.000010 0.118639 0.590651 0.000010 0.000010 0.000010 0.000010 0.000010 0.000010 0.055377 0.000010 0.019905 0.000010 0.000010 0.000010 0.000642 0.000598 0.008064 0.000010 0.000010 0.000010 0.000010 0.000010 0.000010 0.000010 0.000010 0.000010 0.000010 0.000010 0.000010 0.000010 0.000010 0.074296
0.000010 0.000010 0.000010 0.030244 0.000471 0.000010 0.014177 0.000010 0.005562 0.000010 0.000010 0.093668 0.565249 0.002371 0.000010 0.000010 0.000010 0.000010 0.000010 0.050837 0.000010 0.107163 0.000010 0.000010 0.000010 0.009613 0.002162 0.000010 0.000010 0.000010 0.000010 0.002521 0.000010 0.000010 0.000010 0.000010 0.011468 0.000010 0.000010 0.000010 0.000010 0.000287 0.103927
0.000010 0.000010 0.000010 0.006433 0.000010 0.000010 0.000010 0.000010 0.004155 0.000010 0.000010 0.000010 0.000010 0.000010 0.000010 0.000010 0.000010 0.000010 0.000010 0.000010 0.000010 0.000010 0.000010 0.000010 0.000010 0.000010 0.012906 0.000010 0.000010 0.020479 0.009837 0.014178 0.000010 0.000010 0.000010 0.000010 0.931653 0.000010 0.000010 0.000010 0.000010 0.000010 0.000010
0.000010 0.000010 0.000010 0.000010 0.000010 0.000010 0.000010 0.000010 0.000010 0.000010 0.000010 0.000010 0.000010 0.000010 0.000010 0.000010 0.000010 0.000010 0.027455 0.000019 0.000010 0.000010 0.000010 0.000010 0.000010 0.000010 0.007099 0.007953 0.000010 0.004471 0.000010 0.000311 0.000010 0.000010 0.000010 0.000010 0.952333 0.000010 0.000010 0.000010 0.000010 0.000010 0.000010
0.000010 0.000010 0.000010 0.000010 0.000010 0.000010 0.000010 0.000010 0.000010 0.000010 0.000010 0.000010 0.000010 0.000016 0.000010 0.000010 0.000010 0.000010 0.027028 0.000010 0.000010 0.000010 0.000010 0.000010 0.000010 0.000010 0.000010 0.005740 0.000010 0.005935 0.000010 0.006004 0.000010 0.000010 0.000010 0.000010 0.954908 0.000010 0.000010 0.000010 0.000010 0.000010 0.000010
0.000010 0.000010 0.000010 0.000010 0.000010 0.000010 0.000010 0.000010 0.000010 0.000010 0.000010 0.000010 0.000010 0.000010 0.000010 0.000010 0.000010 0.000010 0.041554 0.000010 0.000010 0.000010 0.000010 0.000010 0.000010 0.000010 0.009954 0.000010 0.000010 0.004344 0.006113 0.015571 0.000010 0.000010 0.000010 0.000010 0.922094 0.000010 0.000010 0.000010 0.000010 0.000010 0.000010
0.000010 0.000010 0.000010 0.000010 0.000010 0.000010 0.000010 0.000010 0.002982 0.000010 0.000010 0.003392 0.000010 0.000010 0.000010 0.000010 0.000010 0.000010 0.027041 0.000010 0.000010 0.000010 0.000010 0.000010 0.000010 0.000010 0.000010 0.000010 0.000010 0.000010 0.014107 0.002783 0.000010 0.000010 0.000010 0.000010 0.949326 0.000010 0.000010 0.000010 0.000010 0.000010 0.000010
0.000010 0.000010 0.000010 0.000010 0.000010 0.000010 0.000010 0.000010 0.013815 0.000010 0.000010 0.000010 0.001601 0.000010 0.000010 0.000010 0.000010 0.000010 0.048651 0.000010 0.000010 0.000010 0.000010 0.000010 0.000010 0.000010 0.008696 0.000010 0.000010 0.000010 0.000010 0.008971 0.000010 0.000010 0.000010 0.000010 0.917896 0.000010 0.000010 0.000010 0.000010 0.000010 0.000010
0.000010 0.000010 0.000010 0.000010 0.000010 0.000010 0.000010 0.000010 0.000010 0.000010 0.000010 0.000010 0.000010 0.000010 0.000010 0.000010 0.000010 0.000010 0.000010 0.031606 0.000010 0.000010 0.000010 0.000010 0.010815 0.000010 0.005130 0.017558 0.000010 0.008410 0.000010 0.005941 0.000010 0.000010 0.000010 0.000010 0.920181 0.000010 0.000010 0.000010 0.000010 0.000010 0.000010
0.000010 0.000010 0.000010 0.000010 0.000010 0.000010 0.000010 0.000010 0.000271 0.000010 0.000010 0.001485 0.014012 0.000010 0.000010 0.000010 0.000010 0.000010 0.036791 0.000010 0.000010 0.000010 0.000010 0.000010 0.018636 0.000010 0.000010 0.000010 0.000010 0.016323 0.014354 0.022020 0.000010 0.000010 0.000010 0.000010 0.875768 0.000010 0.000010 0.000010 0.000010 0.000010 0.000010
0.000010 0.000010 0.000010 0.015233 0.000010 0.000010 0.000010 0.000010 0.023705 0.000010 0.000010 0.000010 0.000010 0.000010 0.000010 0.000010 0.000010 0.000010 0.047665 0.000419 0.000010 0.000010 0.000010 0.000010 0.000010 0.000010 0.000010 0.000010 0.000010 0.000010 0.000010 0.000010 0.000010 0.000010 0.000010 0.000010 0.912598 0.000010 0.000010 0.000010 0.000010 0.000010 0.000010
0.000010 0.000010 0.000010 0.000010 0.000010 0.000010 0.000010 0.000010 0.000010 0.000010 0.000010 0.000010 0.000010 0.000010 0.000010 0.000010 0.000010 0.000010 0.006906 0.000010 0.000010 0.000010 0.000010 0.000010 0.011113 0.000010 0.000010 0.010488 0.000010 0.016753 0.001500 0.009571 0.000010 0.000010 0.000010 0.000010 0.943309 0.000010 0.000010 0.000010 0.000010 0.000010 0.000010
0.000010 0.000010 0.000010 0.000010 0.000010 0.000010 0.003524 0.000010 0.000010 0.000010 0.000010 0.018775 0.000010 0.000010 0.000010 0.000010 0.000010 0.000010 0.020828 0.000010 0.000010 0.000010 0.000010 0.000010 0.007107 0.000010 0.006179 0.007957 0.000010 0.023184 0.007065 0.015016 0.000010 0.000010 0.000010 0.002364 0.887681 0.000010 0.000010 0.000010 0.000010 0.000010 0.000010
0.000010 0.000010 0.000010 0.000010 0.000010 0.000010 0.000010 0.000010 0.013780 0.000010 0.000010 0.000010 0.000010 0.000010 0.000010 0.000010 0.000010 0.000010 0.000010 0.005458 0.000010 0.000010 0.000010 0.000010 0.000010 0.000010 0.000010 0.000010 0.000010 0.000010 0.000010 0.017945 0.000010 0.000010 0.000010 0.000010 0.962427 0.000010 0.000010 0.000010 0.000010 0.000010 0.000010
0.000010 0.000010 0.000010 0.000010 0.000010 0.000010 0.000010 0.000010 0.000010 0.000010 0.000010 0.000010 0.000010 0.000010 0.000010 0.000010 0.000010 0.000010 0.005532 0.000010 0.000010 0.000010 0.000010 0.000010 0.029533 0.000010 0.017178 0.018113 0.000010 0.000010 0.005737 0.000136 0.000010 0.000010 0.000010 0.000010 0.923412 0.000010 0.000010 0.000010 0.000010 0.000010 0.000010
0.000010 0.000010 0.000010 0.000010 0.000010 0.000010 0.000010 0.000010 0.000010 0.000010 0.000010 0.000010 0.000010 0.000010 0.000010 0.000010 0.000010 0.000010 0.026442 0.000010 0.000010 0.000010 0.000010 0.000010 0.000010 0.000010 0.000010 0.000010 0.000010 0.016912 0.000010 0.000010 0.000010 0.000010 0.000010 0.000010 0.956246 0.000010 0.000010 0.000010 0.000010 0.000010 0.000010
0.000010 0.000010 0.000010 0.000010 0.000010 0.000010 0.000010 0.000010 0.000010 0.000010 0.000010 0.000010 0.000010 0.000010 0.000010 0.000010 0.000010 0.000010 0.000010 0.000010 0.000010 0.000010 0.000010 0.000010 0.000010 0.000010 0.000010 0.004015 0.000010 0.005070 0.015488 0.000010 0.000010 0.000010 0.000010 0.000010 0.975037 0.000010 0.000010 0.000010 0.000010 0.000010 0.000010
0.000010 0.000010 0.000010 0.000010 0.000010 0.000010 0.000010 0.000010 0.000010 0.000010 0.000010 0.000010 0.000010 0.000010 0.000010 0.000010 0.000010 0.000010 0.000010 0.000010 0.000010 0.000010 0.000010 0.000010 0.000010 0.000010 0.000010 0.000010 0.000010 0.016166 0.000010 0.014720 0.000010 0.000010 0.000010 0.000010 0.968714 0.000010 0.000010 0.000010 0.000010 0.000010 0.000010
0.000010 0.000010 0.000010 0.000010 0.000010 0.000010 0.000010 0.000010 0.001346 0.000010 0.000010 0.000010 0.000010 0.000010 0.000010 0.000010 0.000010 0.000010 0.000010 0.000010 0.000010 0.000010 0.000010 0.000010 0.000010 0.000010 0.000010 0.011500 0.000010 0.008796 0.000010 0.014925 0.000010 0.000010 0.000010 0.000010 0.963053 0.000010 0.000010 0.000010 0.000010 0.000010 0.000010
0.000010 0.000010 0.000010 0.000010 0.000010 0.000010 0.000010 0.000010 0.000010 0.000010 0.000010 0.000010 0.000010 0.000010 0.000010 0.000010 0.000010 0.000010 0.000010 0.000010 0.000010 0.002192 0.000010 0.000010 0.013120 0.000010 0.011013 0.020714 0.000010 0.018487 0.000010 0.000010 0.000010 0.000010 0.000010 0.000010 0.934104 0.000010 0.000010 0.000010 0.000010 0.000010 0.000010
0.000010 0.000010 0.000010 0.000010 0.000010 0.000010 0.029327 0.000010 0.005968 0.000010 0.000010 0.015345 0.000010 0.000010 0.000010 0.000010 0.000010 0.000010 0.015367 0.000010 0.000010 0.003572 0.000010 0.000010 0.000010 0.000010 0.008164 0.000010 0.000010 0.032093 0.000010 0.000010 0.000010 0.000010 0.000010 0.000010 0.889814 0.000010 0.000010 0.000010 0.000010 0.000010 0.000010
0.000010 0.000010 0.000010 0.000010 0.000010 0.000010 0.000010 0.000010 0.010306 0.000010 0.000010 0.000010 0.000010 0.000010 0.000010 0.000010 0.000010 0.000010 0.027136 0.010684 0.000010 0.000010 0.000010 0.000010 0.014005 0.000010 0.000010 0.001181 0.000010 0.016603 0.003159 0.003420 0.000010 0.000010 0.000010 0.000010 0.913167 0.000010 0.000010 0.000010 0.000010 0.000010 0.000010
0.000010 0.000010 0.000010 0.007059 0.000010 0.000010 0.000010 0.002831 0.000010 0.000010 0.000010 0.000010 0.019863 0.000010 0.000010 0.000010 0.000010 0.000010 0.000010 0.035261 0.000010 0.068028 0.000010 0.000010 0.000010 0.000010 0.000010 0.000010 0.000010 0.000010 0.007306 0.000010 0.214198 0.010802 0.000010 0.000010 0.000010 0.000010 0.374819 0.000010 0.000010 0.259503 0.000010
0.000010 0.000010 0.002079 0.000010 0.008714 0.000010 0.014517 0.000010 0.000010 0.003732 0.000010 0.000010 0.007962 0.000010 0.000010 0.000010 0.000010 0.000010 0.000010 0.056025 0.000010 0.083790 0.000010 0.000010 0.022510 0.000010 0.002987 0.000010 0.023117 0.000010 0.000010 0.000010 0.179003 0.008155 0.000010 0.000010 0.001476 0.000010 0.435805 0.000010 0.000010 0.149848 0.000010
0.005544 0.011867 0.018250 0.000010 0.000283 0.000010 0.033130 0.007777 0.000010 0.000010 0.000010 0.037595 0.065056 0.005896 0.000010 0.029981 0.016693 0.000010 0.000010 0.000010 0.000010 0.000010 0.000010 0.000010 0.009561 0.013739 0.013157 0.000050 0.000010 0.000010 0.000010 0.000010 0.228816 0.000010 0.000010 0.000010 0.000010 0.000010 0.347856 0.000010 0.000010 0.154499 0.000010
0.000010 0.000010 0.000010 0.000010 0.000010 0.000010 0.000010 0.000010 0.000010 0.000010 0.000010 0.013149 0.000010 0.000010 0.000010 0.000010 0.000010 0.000010 0.000010 0.017545 0.000010 0.021119 0.000010 0.000010 0.000010 0.000010 0.007220 0.003500 0.014633 0.000010 0.000010 0.000010 0.191086 0.000010 0.000010 0.001722 0.000010 0.000010 0.448635 0.000010 0.000010 0.281059 0.000010
0.000010 0.000010 0.000010 0.017368 0.000010 0.000010 0.055979 0.000010 0.000010 0.000010 0.000010 0.000010 0.000010 0.000010 0.000010 0.000010 0.000010 0.000010 0.000010 0.033814 0.000010 0.045826 0.000010 0.000010 0.000010 0.000010 0.000010 0.000010 0.000010 0.003119 0.003961 0.000010 0.195620 0.000010 0.000010 0.000010 0.000010 0.000010 0.447245 0.000010 0.000010 0.196728 0.000010
0.000010 0.000010 0.000010 0.000010 0.000010 0.000010 0.000010 0.000010 0.000010 0.000010 0.000010 0.000010 0.000010 0.000010 0.000010 0.000010 0.000010 0.001277 0.000010 0.009826 0.000010 0.000010 0.000010 0.000010 0.000010 0.000010 0.008350 0.000010 0.000010 0.000010 0.000013 0.002158 0.206455 0.017554 0.000010 0.000010 0.000010 0.000010 0.410096 0.000010 0.000010 0.343932 0.000010
0.000010 0.000010 0.002986 0.002482 0.000010 0.000010 0.006275 0.000010 0.000010 0.000827 0.000010 0.000010 0.000010 0.000874 0.000010 0.000010 0.015089 0.000010 0.000010 0.000010 0.000010 0.052195 0.000010 0.000010 0.000010 0.000010 0.000010 0.000010 0.044203 0.000010 0.014899 0.000010 0.168085 0.000010 0.000010 0.000010 0.000010 0.000611 0.441780 0.011482 0.000010 0.237922 0.000010
0.000010 0.000010 0.004475 0.000771 0.026347 0.000010 0.005440 0.000010 0.002495 0.000010 0.000010 0.000010 0.000010 0.000010 0.042009 0.000010 0.000010 0.000010 0.000010 0.016697 0.003584 0.039975 0.004696 0.000010 0.000010 0.000010 0.013575 0.001884 0.003189 0.000015 0.000010 0.000010 0.170643 0.061110 0.000010 0.000010 0.000010 0.000010 0.345930 0.000010 0.000010 0.236621 0.020305
0.008462 0.013154 0.022283 0.000010 0.000010 0.000010 0.018940 0.008590 0.000010 0.000010 0.000010 0.000010 0.000010 0.000088 0.016823 0.012747 0.043816 0.000010 0.000010 0.000010 0.000010 0.109495 0.000010 0.000010 0.001911 0.002442 0.000010 0.000010 0.042080 0.000010 0.000010 0.000010 0.146554 0.006134 0.044500 0.003384 0.000010 0.000010 0.352272 0.000010 0.005592 0.122404 0.018110
0.000010 0.000010 0.029775 0.000010 0.000010 0.000010 0.000010 0.013558 0.000010 0.000010 0.000010 0.056995 0.035359 0.000010 0.000010 0.016920 0.000010 0.000010 0.000010 0.001337 0.000010 0.081471 0.000010 0.000010 0.000822 0.000010 0.008294 0.000010 0.000010 0.000010 0.000010 0.000010 0.209284 0.000010 0.000010 0.000010 0.000010 0.000010 0.376163 0.000010 0.000010 0.169710 0.000010
0.000010 0.000010 0.000010 0.000010 0.008007 0.000010 0.000010 0.017290 0.000010 0.000010 0.000010 0.024410 0.000010 0.000010 0.000010 0.000010 0.000010 0.000010 0.000010 0.000010 0.000010 0.070428 0.003733 0.000010 0.000010 0.006140 0.003114 0.000010 0.000010 0.000010 0.000010 0.004499 0.192994 0.020710 0.000010 0.002159 0.000010 0.000010 0.399562 0.000010 0.002358 0.244306 0.000010
0.000010 0.000010 0.012830 0.000010 0.000010 0.000010 0.012066 0.000010 0.000010 0.000010 0.000010 0.000010 0.000010 0.000010 0.000010 0.000010 0.000010 0.000010 0.000010 0.013317 0.000010 0.006457 0.000010 0.000010 0.000010 0.000010 0.003549 0.000010 0.000010 0.000010 0.011187 0.000010 0.175813 0.026264 0.000010 0.000010 0.000010 0.000010 0.434036 0.000010 0.000010 0.304151 0.000010
0.000010 0.013756 0.000010 0.000010 0.000010 0.003660 0.040265 0.000010 0.000010 0.000010 0.000010 0.000010 0.000010 0.000010 0.000010 0.002537 0.000010 0.000010 0.000010 0.025816 0.000010 0.083406 0.000010 0.000010 0.000035 0.000010 0.024410 0.000485 0.000010 0.008950 0.003353 0.000010 0.173070 0.000010 0.000010 0.003654 0.000010 0.000010 0.397269 0.000010 0.000010 0.219054 0.000010
0.000010 0.000010 0.000010 0.000010 0.000010 0.000010 0.000010 0.000010 0.000010 0.000010 0.000010 0.000010 0.000010 0.000010 0.000010 0.000010 0.000010 0.000010 0.000010 0.012670 0.000010 0.073616 0.000010 0.000010 0.000010 0.000010 0.000010 0.000010 0.016632 0.003419 0.000010 0.000010 0.159877 0.000010 0.000010 0.000010 0.000010 0.000010 0.456474 0.000010 0.000010 0.276952 0.000010
0.000010 0.000010 0.000010 0.000010 0.000010 0.000010 0.000010 0.000010 0.000010 0.000010 0.000010 0.000010 0.000010 0.000010 0.000010 0.000010 0.000010 0.000010 0.000010 0.006407 0.000010 0.106139 0.000013 0.000010 0.000010 0.000010 0.000010 0.005105 0.000010 0.000010 0.000010 0.000010 0.207191 0.000010 0.000010 0.000010 0.000010 0.000010 0.410801 0.000010 0.000010 0.263985 0.000010
0.000010 0.000010 0.000010 0.000010 0.000010 0.000010 0.002066 0.007413 0.000010 0.000010 0.000010 0.000010 0.000010 0.000010 0.000010 0.000010 0.000010 0.000010 0.000010 0.009034 0.000010 0.013418 0.000010 0.000010 0.000010 0.000010 0.008778 0.009241 0.000010 0.000010 0.000010 0.000010 0.185952 0.000010 0.000010 0.000010 0.000010 0.000010 0.452992 0.000010 0.000010 0.310766 0.000010
0.000010 0.000010 0.000010 0.000010 0.000010 0.000010 0.000010 0.000010 0.000010 0.001537 0.000010 0.000010 0.000010 0.000010 0.000010 0.000010 0.017229 0.000010 0.000010 0.000010 0.000010 0.000010 0.000010 0.000010 0.000010 0.000010 0.008373 0.000010 0.000010 0.000010 0.014022 0.000010 0.186850 0.000010 0.000010 0.000010 0.000010 0.000010 0.398143 0.000010 0.000010 0.373486 0.000010
0.000010 0.000010 0.020999 0.000010 0.010264 0.000010 0.000010 0.000010 0.000010 0.000010 0.000010 0.000010 0.000010 0.000010 0.000010 0.000010 0.000010 0.004274 0.000010 0.000010 0.000010 0.078318 0.000010 0.000010 0.000010 0.000010 0.000010 0.010195 0.005628 0.000010 0.000010 0.000010 0.204847 0.000010 0.034431 0.016546 0.000010 0.000010 0.380303 0.000010 0.000010 0.233875 0.000010
0.007368 0.000010 0.020463 0.000010 0.000010 0.000010 0.010550 0.000010 0.000010 0.000010 0.000010 0.000010 0.009380 0.000010 0.001804 0.000010 0.000010 0.000010 0.004525 0.000010 0.000010 0.023142 0.003844 0.000010 0.000010 0.000525 0.013513 0.000010 0.000010 0.000010 0.000010 0.000010 0.202945 0.000010 0.022250 0.000010 0.000010 0.006615 0.376429 0.000010 0.000010 0.292767 0.003610
0.000010 0.000010 0.000010 0.006196 0.005182 0.000010 0.043915 0.000010 0.000966 0.006118 0.000010 0.000010 0.000010 0.000010 0.000010 0.002508 0.000010 0.000010 0.000010 0.045438 0.000010 0.078673 0.007946 0.000010 0.000010 0.000010 0.000010 0.001012 0.000010 0.000010 0.000010 0.000010 0.191805 0.000010 0.000010 0.000010 0.000010 0.000010 0.377755 0.000010 0.024213 0.207984 0.000010
0.000010 0.000010 0.049587 0.000010 0.004047 0.002793 0.005728 0.000010 0.000010 0.000010 0.000010 0.032484 0.035182 0.000010 0.016250 0.000010 0.000010 0.009051 0.000010 0.000010 0.002050 0.000010 0.003666 0.007138 0.000010 0.003327 0.017171 0.000010 0.010086 0.000010 0.012589 0.000010 0.395967 0.001490 0.003059 0.003482 0.000010 0.006535 0.086698 0.000260 0.021801 0.269371 0.000010
0.000010 0.010559 0.056622 0.000010 0.000010 0.000010 0.037514 0.006628 0.000010 0.005737 0.000010 0.034705 0.040031 0.000462 0.000010 0.000010 0.020380 0.000010 0.000010 0.000010 0.000010 0.000010 0.000010 0.006977 0.000010 0.000010 0.000010 0.000010 0.025281 0.000010 0.000010 0.000010 0.428404 0.000010 0.026215 0.000010 0.000010 0.000010 0.052542 0.000010 0.000010 0.247662 0.000010
0.000010 0.013784 0.053070 0.000010 0.000010 0.000010 0.000010 0.002441 0.000389 0.005157 0.010170 0.000010 0.003461 0.000010 0.000010 0.000010 0.018687 0.010586 0.000633 0.000010 0.007957 0.000010 0.000010 0.000010 0.008893 0.000992 0.008730 0.000010 0.007771 0.005759 0.000010 0.003387 0.369005 0.000010 0.000010 0.019175 0.005691 0.013073 0.093972 0.001194 0.015294 0.320551 0.000010
0.000010 0.000010 0.035580 0.011081 0.000010 0.004200 0.006910 0.000010 0.000010 0.000010 0.011486 0.000010 0.047869 0.004371 0.000010 0.000010 0.010791 0.015321 0.000010 0.000010 0.000010 0.000010 0.000010 0.000010 0.003113 0.000010 0.014336 0.002441 0.027970 0.000010 0.000010 0.000290 0.306386 0.266999 0.000010 0.000010 0.014926 0.000010 0.039251 0.000010 0.007045 0.169406 0.000010
0.000010 0.000010 0.075015 0.000010 0.000010 0.003068 0.021960 0.000010 0.000010 0.000010 0.011451 0.011936 0.000010 0.000010 0.001638 0.000010 0.020450 0.013768 0.000010 0.010718 0.000474 0.000010 0.010849 0.000010 0.008277 0.000010 0.000010 0.000010 0.018634 0.008408 0.006446 0.000010 0.417539 0.000010 0.003598 0.000010 0.002050 0.000010 0.057259 0.000010 0.000010 0.296233 0.000010
0.000010 0.014677 0.028204 0.000010 0.000010 0.003808 0.051853 0.000010 0.000010 0.015045 0.014345 0.000010 0.000010 0.001981 0.000010 0.015597 0.000010 0.000010 0.002907 0.000010 0.000010 0.000010 0.000010 0.000010 0.024671 0.005367 0.000010 0.000010 0.020728 0.000010 0.008737 0.000010 0.381152 0.003475 0.033295 0.000010 0.000010 0.000010 0.086527 0.000010 0.000010 0.287382 0.000010
0.000010 0.019883 0.044557 0.000010 0.000010 0.000010 0.030833 0.007657 0.000010 0.000010 0.000010 0.005694 0.000017 0.000010 0.003193 0.015286 0.000010 0.013058 0.000010 0.004169 0.000010 0.018321 0.000010 0.008626 0.000010 0.001013 0.000010 0.000010 0.000010 0.000010 0.000010 0.000010 0.407511 0.014293 0.001111 0.000654 0.000010 0.003722 0.089356 0.000010 0.010032 0.294636 0.006168
0.000010 0.002547 0.072725 0.000010 0.000010 0.000010 0.011274 0.007697 0.000010 0.000010 0.000394 0.014511 0.000010 0.008658 0.000010 0.000010 0.018290 0.000010 0.000010 0.000010 0.000010 0.000010 0.004010 0.000010 0.000010 0.000010 0.020053 0.000010 0.026369 0.000010 0.000010 0.000010 0.445602 0.000010 0.005319 0.000010 0.000010 0.000010 0.091799 0.000010 0.028685 0.241798 0.000010
0.000010 0.000010 0.044096 0.000010 0.000010 0.000010 0.053918 0.007758 0.000010 0.000010 0.000010 0.027681 0.000010 0.000010 0.000010 0.000010 0.007093 0.000010 0.001868 0.004619 0.000010 0.000010 0.010607 0.000010 0.000010 0.000010 0.000010 0.000010 0.038799 0.000010 0.000010 0.000010 0.456119 0.013833 0.020106 0.005400 0.000010 0.000010 0.040479 0.000010 0.000010 0.267342 0.000010
0.000010 0.000010 0.064606 0.000010 0.000010 0.000010 0.023493 0.001684 0.000010 0.000010 0.000010 0.000010 0.037853 0.000010 0.000010 0.001139 0.000010 0.000010 0.000010 0.000010 0.000010 0.009960 0.000010 0.000010 0.000010 0.007348 0.012084 0.005603 0.103736 0.000010 0.000010 0.000010 0.451627 0.000010 0.028200 0.001790 0.000010 0.000010 0.041551 0.000010 0.000010 0.209046 0.000010
0.001500 0.000010 0.091753 0.000010 0.031408 0.001871 0.000010 0.008153 0.001260 0.000010 0.000010 0.000010 0.000010 0.000010 0.000010 0.000010 0.000010 0.000093 0.000010 0.000010 0.000010 0.000010 0.007340 0.000010 0.000010 0.000010 0.007668 0.000010 0.000010 0.000010 0.000010 0.000010 0.414840 0.000525 0.000010 0.005814 0.000010 0.000010 0.085091 0.016589 0.000010 0.325817 0.000010
0.000010 0.017937 0.047056 0.000010 0.000010 0.000010 0.029232 0.000010 0.000010 0.007174 0.000010 0.000010 0.036383 0.001326 0.000703 0.000010 0.000010 0.005200 0.000010 0.000010 0.000010 0.016306 0.000010 0.000010 0.000010 0.000702 0.004225 0.000010 0.035093 0.000010 0.000010 0.000010 0.382562 0.000010 0.030537 0.017343 0.000010 0.000944 0.095468 0.000010 0.000010 0.271559 0.000010
0.000010 0.010042 0.106192 0.000010 0.000010 0.002525 0.000010 0.000010 0.000010 0.012616 0.000010 0.000010 0.000010 0.000010 0.000010 0.000010 0.000010 0.000010 0.000010 0.000010 0.000010 0.000010 0.000010 0.000010 0.000010 0.002558 0.000010 0.000010 0.047572 0.000010 0.000010 0.000010 0.412939 0.005570 0.000010 0.000210 0.013077 0.000010 0.034103 0.000010 0.006674 0.345622 0.000010
0.000010 0.000010 0.103130 0.000010 0.000010 0.000010 0.000010 0.000010 0.000010 0.000010 0.000010 0.000010 0.000010 0.000010 0.000010 0.005844 0.000010 0.000010 0.000010 0.000010 0.000010 0.000010 0.000010 0.000010 0.000010 0.000010 0.000010 0.000010 0.040571 0.000010 0.000010 0.000010 0.406948 0.000010 0.000010 0.008457 0.000010 0.000010 0.060930 0.000010 0.000010 0.373760 0.000010
0.000010 0.000010 0.058997 0.000010 0.028950 0.000011 0.032105 0.000010 0.000010 0.000010 0.002808 0.000010 0.000010 0.000217 0.011531 0.000010 0.000010 0.016853 0.001080 0.000010 0.000010 0.000010 0.010427 0.008148 0.000010 0.000010 0.000010 0.000010 0.036386 0.000010 0.000010 0.000010 0.429323 0.000010 0.000010 0.009333 0.001088 0.000010 0.056497 0.000010 0.005010 0.290984 0.000010
0.000010 0.000010 0.073508 0.000010 0.000010 0.000010 0.000010 0.000010 0.000010 0.000010 0.000403 0.000010 0.025939 0.000010 0.000010 0.004414 0.000010 0.000010 0.005594 0.002152 0.000010 0.000010 0.000010 0.000010 0.015883 0.000010 0.000010 0.000010 0.011161 0.000010 0.000010 0.000010 0.414185 0.000010 0.000010 0.001563 0.005048 0.000010 0.074308 0.000010 0.000010 0.365541 0.000010
0.000010 0.000010 0.041332 0.000010 0.005527 0.000010 0.000010 0.012227 0.000010 0.007483 0.003550 0.035718 0.016094 0.000010 0.000010 0.000664 0.028983 0.008670 0.003400 0.008544 0.000010 0.000010 0.009517 0.000010 0.000010 0.000010 0.010546 0.000010 0.046036 0.000010 0.000010 0.000010 0.426854 0.000010 0.011596 0.000010 0.000010 0.000010 0.050977 0.000010 0.000010 0.272044 0.000010
0.000010 0.000010 0.049167 0.000010 0.046626 0.001781 0.005333 0.000010 0.000010 0.000010 0.000010 0.000010 0.000010 0.000010 0.020521 0.000010 0.000010 0.012696 0.000010 0.000010 0.000010 0.000010 0.014556 0.000010 0.000010 0.000010 0.000010 0.000010 0.038827 0.000010 0.005814 0.000010 0.425845 0.000010 0.000010 0.012007 0.000010 0.000010 0.042437 0.007791 0.000010 0.316309 0.000010
0.008061 0.000010 0.054605 0.000010 0.036467 0.000010 0.030087 0.023866 0.000010 0.012956 0.007847 0.000010 0.000010 0.005841 0.007719 0.000010 0.023393 0.000010 0.000010 0.000010 0.007281 0.000010 0.002273 0.000010 0.000010 0.000807 0.000010 0.000010 0.013874 0.000010 0.000010 0.000010 0.306564 0.110525 0.000010 0.006764 0.000010 0.005121 0.036859 0.061103 0.023970 0.213807 0.000010
0.001219 0.006673 0.025030 0.000010 0.000010 0.000010 0.009140 0.019831 0.000010 0.000010 0.005914 0.000010 0.000010 0.008453 0.000010 0.000010 0.023925 0.000010 0.000010 0.010830 0.000010 0.011730 0.000010 0.000010 0.020303 0.000010 0.009093 0.000010 0.081088 0.000010 0.000010 0.000010 0.390683 0.000010 0.012301 0.000010 0.000010 0.000010 0.096391 0.000010 0.000010 0.267136 0.000010
0.004111 0.007320 0.000010 0.001151 0.000010 0.003994 0.208734 0.003484 0.000078 0.000010 0.090386 0.000010 0.000010 0.000010 0.018807 0.000010 0.364891 0.030581 0.000010 0.050192 0.000010 0.038898 0.006127 0.000010 0.020540 0.000010 0.001787 0.000010 0.000010 0.000010 0.000010 0.000010 0.062641 0.016865 0.016264 0.003273 0.026587 0.000010 0.010305 0.012783 0.000010 0.000010 0.000010
0.001359 0.000780 0.029373 0.027666 0.012722 0.000010 0.048046 0.000010 0.000010 0.000010 0.109080 0.061211 0.075240 0.000010 0.002208 0.000010 0.374009 0.012516 0.015273 0.022635 0.000010 0.032503 0.000010 0.000010 0.000010 0.000010 0.014024 0.000010 0.000010 0.000010 0.000010 0.000010 0.074370 0.018895 0.030295 0.004586 0.032097 0.000903 0.000010 0.000010 0.000010 0.000010 0.000010
0.000010 0.006451 0.002889 0.000010 0.034616 0.000010 0.157674 0.012916 0.000010 0.000010 0.139605 0.021273 0.102404 0.000010 0.041144 0.000010 0.186236 0.001425 0.022215 0.034440 0.026296 0.104488 0.000010 0.000010 0.005088 0.000010 0.003876 0.000010 0.001123 0.000010 0.007040 0.000010 0.040459 0.000010 0.018395 0.002295 0.000010 0.007729 0.000010 0.016103 0.000010 0.000010 0.003640
0.000010 0.000010 0.007754 0.000010 0.009261 0.000010 0.225715 0.008317 0.000010 0.024177 0.122442 0.000010 0.078146 0.000010 0.034246 0.005607 0.195414 0.016127 0.000010 0.000010 0.000010 0.015153 0.000926 0.008805 0.000267 0.011220 0.011406 0.000010 0.004769 0.003762 0.000010 0.000010 0.084185 0.001972 0.050832 0.000010 0.000010 0.013628 0.000010 0.000010 0.016807 0.048881 0.000010
0.000010 0.000010 0.005579 0.000010 0.042761 0.000010 0.150225 0.000010 0.000514 0.006625 0.175224 0.000822 0.038742 0.000010 0.038419 0.000010 0.211549 0.025387 0.000010 0.000010 0.000010 0.089522 0.000010 0.000010 0.009701 0.000010 0.012635 0.000966 0.000010 0.000010 0.000010 0.000568 0.042496 0.000010 0.000010 0.020691 0.035265 0.017138 0.000010 0.024423 0.006166 0.044381 0.000010
0.000010 0.000593 0.019590 0.000010 0.044612 0.000010 0.177442 0.021372 0.000010 0.000010 0.155013 0.013567 0.000010 0.000010 0.018543 0.011364 0.298485 0.020158 0.000010 0.000010 0.000010 0.000010 0.000010 0.013216 0.000010 0.001318 0.008787 0.000010 0.000010 0.000010 0.000010 0.003273 0.065260 0.000010 0.046241 0.000010 0.000010 0.000010 0.000126 0.000010 0.000010 0.080800 0.000010
0.000010 0.000010 0.005719 0.000010 0.019235 0.000010 0.197429 0.000010 0.006128 0.000010 0.037576 0.005926 0.030111 0.000010 0.017495 0.044708 0.543959 0.000010 0.012724 0.012579 0.000751 0.039816 0.000010 0.000010 0.001053 0.000010 0.000010 0.000010 0.000010 0.000010 0.005515 0.000010 0.000010 0.000010 0.004679 0.000010 0.000010 0.014348 0.000010 0.000010 0.000010 0.000010 0.000010
0.000010 0.000010 0.000010 0.011867 0.050136 0.000010 0.150959 0.005975 0.000010 0.010684 0.164147 0.000010 0.115786 0.000010 0.056002 0.007692 0.202553 0.013463 0.000010 0.020386 0.010218 0.042513 0.000010 0.019108 0.000010 0.005774 0.007092 0.000010 0.000010 0.003673 0.006748 0.000010 0.076703 0.000010 0.014589 0.000010 0.000010 0.003723 0.000010 0.000010 0.000010 0.000010 0.000010
0.017294 0.000010 0.005584 0.010577 0.000010 0.003182 0.144174 0.000010 0.002787 0.000010 0.000010 0.008076 0.075782 0.000010 0.029001 0.013463 0.510807 0.000010 0.000010 0.007274 0.000010 0.093563 0.000010 0.000010 0.008787 0.000010 0.012009 0.000010 0.000010 0.000010 0.005264 0.000010 0.027401 0.000010 0.000010 0.013179 0.000010 0.000010 0.000010 0.000010 0.000010 0.011557 0.000010
0.000010 0.018741 0.001315 0.003720 0.006096 0.000010 0.232369 0.000010 0.000010 0.000010 0.122136 0.012227 0.054273 0.000010 0.013842 0.000587 0.230760 0.000010 0.000010 0.008824 0.051331 0.010939 0.000010 0.000192 0.000010 0.009647 0.015847 0.000010 0.000010 0.000010 0.000010 0.000010 0.057086 0.000010 0.000010 0.002070 0.000010 0.005652 0.032014 0.021148 0.000010 0.065853 0.023142
0.000010 0.013817 0.004236 0.000010 0.017966 0.000010 0.282344 0.012255 0.002390 0.027271 0.118685 0.000010 0.000010 0.000010 0.038001 0.003337 0.278933 0.000010 0.000010 0.032012 0.010571 0.001511 0.006807 0.000010 0.000010 0.006256 0.003467 0.000010 0.005925 0.004188 0.000010 0.000010 0.057137 0.012093 0.000010 0.000010 0.000010 0.014678 0.000554 0.019610 0.000010 0.025775 0.000010
0.025869 0.020372 0.000010 0.000010 0.009267 0.000010 0.195192 0.000828 0.000010 0.000010 0.104696 0.000010 0.094743 0.000010 0.034407 0.000010 0.338978 0.023080 0.006768 0.003839 0.024767 0.000010 0.011176 0.000010 0.000010 0.014806 0.008364 0.000010 0.000010 0.000010 0.000010 0.002121 0.057921 0.000010 0.003564 0.014348 0.000010 0.003857 0.000010 0.000010 0.000010 0.000010 0.000827
0.019552 0.002724 0.003508 0.010641 0.034986 0.000010 0.057182 0.008251 0.006699 0.010406 0.134250 0.007196 0.013199 0.000010 0.016399 0.027130 0.182459 0.024266 0.000010 0.026554 0.011992 0.145505 0.015970 0.000010 0.011889 0.000010 0.000010 0.000010 0.000010 0.000010 0.021070 0.000010 0.060916 0.000010 0.025691 0.012061 0.000010 0.000010 0.000010 0.037938 0.014833 0.051390 0.005205
0.017013 0.021948 0.011757 0.000010 0.033039 0.000010 0.072619 0.009908 0.000010 0.009564 0.140707 0.009829 0.033788 0.002740 0.013318 0.008256 0.233020 0.011972 0.000010 0.024472 0.046282 0.109347 0.000010 0.000010 0.000010 0.006008 0.000557 0.004119 0.000010 0.000010 0.000010 0.000010 0.066738 0.000010 0.008231 0.014191 0.000010 0.011183 0.012010 0.000529 0.003088 0.063626 0.000010
0.000010 0.029500 0.000010 0.008086 0.009834 0.000829 0.144187 0.005599 0.000010 0.026128 0.161320 0.006284 0.025337 0.003075 0.025063 0.002520 0.193720 0.001786 0.000010 0.026146 0.002226 0.024641 0.011289 0.004539 0.000010 0.000010 0.000010 0.000010 0.002661 0.000010 0.000010 0.000010 0.076191 0.000010 0.013327 0.000010 0.038314 0.019459 0.000010 0.000010 0.011462 0.097168 0.029161
0.000010 0.017377 0.042342 0.029475 0.021890 0.000010 0.172908 0.000010 0.006306 0.020654 0.137470 0.012239 0.070963 0.000010 0.005918 0.000010 0.154870 0.023066 0.000010 0.038287 0.023362 0.001483 0.000010 0.000010 0.008030 0.000010 0.003483 0.000010 0.000010 0.000010 0.003823 0.000010 0.069670 0.007738 0.060855 0.015899 0.000010 0.000010 0.000010 0.042296 0.000010 0.000010 0.009421
0.000010 0.011196 0.016371 0.042130 0.041468 0.000010 0.148997 0.003108 0.000010 0.022037 0.105987 0.011827 0.052497 0.000010 0.036115 0.022819 0.222245 0.019631 0.037781 0.000010 0.000010 0.042810 0.006958 0.000010 0.000010 0.000628 0.004725 0.000010 0.000010 0.000010 0.000585 0.000010 0.039863 0.000010 0.000010 0.000010 0.000010 0.011610 0.000010 0.030527 0.000010 0.052095 0.015811
0.000010 0.000010 0.001685 0.006413 0.057682 0.000010 0.261100 0.000010 0.000010 0.009294 0.211411 0.000010 0.028242 0.000010 0.006416 0.000010 0.228679 0.000010 0.000010 0.000010 0.031779 0.000010 0.007152 0.017118 0.005108 0.008394 0.000010 0.005786 0.002001 0.000010 0.007549 0.000010 0.046288 0.000010 0.011241 0.000010 0.000010 0.006363 0.000010 0.014510 0.000010 0.025578 0.000010
0.000010 0.004169 0.019848 0.000010 0.037513 0.000010 0.199079 0.000010 0.002187 0.013986 0.183261 0.040439 0.089932 0.000010 0.023989 0.005039 0.191434 0.030774 0.000010 0.000010 0.003454 0.021013 0.000010 0.011909 0.000010 0.006406 0.000010 0.000010 0.001485 0.000010 0.000010 0.000010 0.056859 0.000010 0.033834 0.000010 0.000010 0.000410 0.000010 0.008672 0.005248 0.008867 0.000010
0.009734 0.011039 0.021339 0.003340 0.000463 0.000010 0.162104 0.007444 0.000010 0.031028 0.090022 0.007028 0.011226 0.000010 0.014349 0.026149 0.349193 0.017060 0.025216 0.004657 0.001980 0.057130 0.000010 0.000010 0.000010 0.000010 0.000010 0.000010 0.000010 0.000010 0.000010 0.000010 0.034139 0.012450 0.013512 0.004728 0.000010 0.012432 0.000010 0.030681 0.023262 0.017518 0.000624
0.000010 0.000010 0.000010 0.000010 0.000010 0.000010 0.008703 0.000010 0.002267 0.000010 0.000010 0.000010 0.000010 0.000010 0.000010 0.000010 0.000010 0.000010 0.341929 0.026970 0.000010 0.000010 0.000010 0.000010 0.086760 0.000010 0.003621 0.028519 0.000010 0.078763 0.000010 0.023799 0.000010 0.000010 0.000010 0.000010 0.391605 0.000010 0.000010 0.000010 0.000010 0.000010 0.006744
0.000010 0.000010 0.000010 0.000010 0.000010 0.000010 0.000010 0.000010 0.000010 0.000010 0.000010 0.000010 0.000010 0.000010 0.000010 0.000010 0.000010 0.000010 0.329265 0.000010 0.000010 0.000010 0.000010 0.000010 0.046941 0.000010 0.002526 0.023036 0.000010 0.105916 0.016959 0.001168 0.000010 0.000010 0.000010 0.000010 0.473838 0.000010 0.000010 0.000010 0.000010 0.000010 0.000010
0.000010 0.000010 0.000010 0.000010 0.000010 0.000010 0.000010 0.000010 0.000010 0.000010 0.000010 0.000010 0.000010 0.000010 0.000010 0.000010 0.000010 0.000010 0.330594 0.000010 0.000010 0.000010 0.000010 0.000010 0.066450 0.000010 0.000010 0.009339 0.000010 0.095867 0.017130 0.022896 0.000010 0.000010 0.000010 0.000010 0.457364 0.000010 0.000010 0.000010 0.000010 0.000010 0.000010
0.000010 0.000010 0.000010 0.000010 0.000010 0.000010 0.000010 0.000010 0.006154 0.000010 0.000010 0.000010 0.000010 0.000010 0.000010 0.000010 0.000010 0.000010 0.327751 0.000010 0.000010 0.000010 0.000010 0.000010 0.041675 0.000010 0.000010 0.017438 0.000010 0.086572 0.000010 0.026317 0.000010 0.000010 0.000010 0.000010 0.493732 0.000010 0.000010 0.000010 0.000010 0.000010 0.000010
0.000010 0.000010 0.000010 0.000010 0.000010 0.000010 0.000010 0.000010 0.000010 0.000010 0.000010 0.000010 0.000010 0.000010 0.000010 0.000010 0.000010 0.000010 0.310791 0.000010 0.000010 0.000010 0.000010 0.000010 0.050325 0.000010 0.000010 0.031877 0.000010 0.112897 0.000010 0.012942 0.000010 0.000010 0.000010 0.000010 0.480797 0.000010 0.000010 0.000010 0.000010 0.000010 0.000010
0.000010 0.000010 0.000010 0.001459 0.000010 0.000010 0.000010 0.000010 0.000010 0.000010 0.000010 0.000010 0.000010 0.000010 0.000010 0.000010 0.000010 0.000010 0.293513 0.000010 0.000010 0.000010 0.000010 0.000010 0.066352 0.000163 0.000146 0.032292 0.000010 0.120409 0.000678 0.024236 0.000010 0.000010 0.000010 0.000010 0.460421 0.000010 0.000010 0.000010 0.000010 0.000010 0.000010
0.000010 0.000010 0.000010 0.000010 0.000010 0.000010 0.000010 0.000010 0.000010 0.000010 0.000010 0.000010 0.000010 0.000010 0.000010 0.000010 0.000010 0.000010 0.300925 0.000010 0.000010 0.000010 0.000010 0.000010 0.048529 0.000010 0.000010 0.032545 0.000010 0.102034 0.000010 0.026646 0.000010 0.000010 0.000010 0.000010 0.488951 0.000010 0.000010 0.000010 0.000010 0.000010 0.000010
0.000010 0.000010 0.000010 0.000010 0.000010 0.000010 0.000010 0.000010 0.000010 0.000010 0.000010 0.000010 0.000010 0.000010 0.000010 0.000010 0.000010 0.000010 0.320488 0.015124 0.000010 0.000010 0.000010 0.000010 0.061767 0.000010 0.000010 0.006445 0.000010 0.070979 0.009090 0.041787 0.000010 0.000010 0.000010 0.000010 0.473971 0.000010 0.000010 0.000010 0.000010 0.000010 0.000010
0.000010 0.000010 0.000010 0.000010 0.000010 0.000010 0.000010 0.000010 0.000010 0.000010 0.000010 0.000010 0.000010 0.000010 0.000010 0.000010 0.000010 0.000010 0.367369 0.000010 0.000010 0.000010 0.000010 0.000010 0.085087 0.000010 0.000010 0.009638 0.000010 0.057841 0.017613 0.026839 0.000010 0.000010 0.000010 0.000010 0.435253 0.000010 0.000010 0.000010 0.000010 0.000010 0.000010
0.000010 0.000010 0.000010 0.000010 0.000010 0.000010 0.000010 0.000010 0.019393 0.000010 0.000010 0.000010 0.000010 0.000010 0.000010 0.000010 0.000010 0.000010 0.336993 0.009624 0.000010 0.000010 0.000010 0.000010 0.062985 0.000010 0.000010 0.050987 0.000010 0.083455 0.000010 0.020811 0.000010 0.000010 0.000010 0.000010 0.412293 0.000010 0.000010 0.000010 0.000010 0.000010 0.003117
0.000010 0.000010 0.000010 0.000010 0.000010 0.000010 0.000010 0.000010 0.000010 0.000010 0.000010 0.000010 0.000010 0.000010 0.000010 0.000010 0.000010 0.000010 0.335591 0.000010 0.000010 0.000010 0.000010 0.000010 0.045835 0.000010 0.000010 0.033051 0.000010 0.088420 0.006253 0.038780 0.000010 0.000010 0.000010 0.000010 0.451710 0.000010 0.000010 0.000010 0.000010 0.000010 0.000010
0.000010 0.000010 0.000010 0.000010 0.000010 0.000010 0.000010 0.000010 0.001156 0.000010 0.000010 0.000010 0.000010 0.000010 0.000010 0.000010 0.000010 0.000010 0.296726 0.000782 0.000010 0.000010 0.000010 0.000010 0.053970 0.000010 0.000010 0.056908 0.000010 0.097884 0.000010 0.015972 0.000010 0.000010 0.000010 0.000010 0.476253 0.000010 0.000010 0.000010 0.000010 0.000010 0.000010
0.000010 0.000010 0.000010 0.000010 0.000010 0.000010 0.000010 0.000010 0.002820 0.000010 0.000010 0.000010 0.013471 0.000010 0.000010 0.000010 0.000010 0.000010 0.359817 0.000010 0.000010 0.000010 0.000010 0.000010 0.093887 0.000010 0.000010 0.000010 0.000010 0.095850 0.010769 0.023272 0.000010 0.000010 0.000010 0.000010 0.398292 0.000010 0.000010 0.000010 0.000010 0.000010 0.001481
0.000010 0.000010 0.000010 0.000010 0.000010 0.000010 0.000010 0.000010 0.000010 0.000010 0.000010 0.000010 0.000010 0.003957 0.000010 0.000010 0.000010 0.000010 0.389430 0.000010 0.000010 0.000010 0.000010 0.000010 0.067007 0.000010 0.000934 0.027250 0.000010 0.091270 0.001637 0.001197 0.000010 0.000010 0.000010 0.000010 0.416977 0.000010 0.000010 0.000010 0.000010 0.000010 0.000010
0.002420 0.000010 0.000010 0.000010 0.000010 0.000010 0.000010 0.000010 0.002541 0.000010 0.000010 0.000010 0.000010 0.000010 0.000010 0.000010 0.000010 0.000010 0.336504 0.000010 0.000010 0.000010 0.000010 0.000010 0.066039 0.000010 0.000010 0.055207 0.000010 0.088793 0.000010 0.011433 0.000010 0.000010 0.000010 0.000010 0.436712 0.000010 0.000010 0.000010 0.000010 0.000010 0.000010
0.000010 0.000010 0.000010 0.000010 0.000010 0.000206 0.002048 0.000010 0.000010 0.000010 0.000010 0.000010 0.000010 0.000010 0.000010 0.000010 0.000010 0.000010 0.289510 0.000010 0.000010 0.000010 0.000010 0.000010 0.049741 0.000010 0.000010 0.018386 0.000010 0.074294 0.023059 0.034848 0.000010 0.000010 0.000010 0.000010 0.507568 0.000010 0.000010 0.000010 0.000010 0.000010 0.000010
0.000010 0.000010 0.000010 0.000010 0.000010 0.000010 0.000010 0.000010 0.000010 0.000010 0.000010 0.000010 0.000010 0.000010 0.000010 0.000010 0.000010 0.000010 0.341944 0.000010 0.000010 0.000010 0.000010 0.000010 0.033983 0.000010 0.000010 0.006893 0.000010 0.094992 0.000010 0.026562 0.000010 0.000010 0.000010 0.000010 0.495256 0.000010 0.000010 0.000010 0.000010 0.000010 0.000010
0.173261 0.000010 0.000010 0.003748 0.000010 0.007109 0.404454 0.000010 0.000010 0.000010 0.000010 0.000010 0.290243 0.000010 0.000010 0.000010 0.000010 0.000010 0.000010 0.049668 0.000010 0.069186 0.000010 0.000010 0.000010 0.000010 0.000108 0.000010 0.000010 0.000010 0.000010 0.000010 0.000010 0.000010 0.000010 0.000010 0.000010 0.000010 0.000010 0.000010 0.000010 0.001882 0.000010
0.188009 0.000010 0.000010 0.012094 0.000010 0.015277 0.410403 0.000010 0.000010 0.000010 0.000010 0.008951 0.230885 0.000010 0.000010 0.000010 0.000010 0.000010 0.000010 0.022517 0.000010 0.043743 0.000010 0.000010 0.000010 0.000010 0.000010 0.000010 0.000010 0.000010 0.000010 0.000010 0.000010 0.000010 0.000010 0.000010 0.000010 0.000010 0.000010 0.000010 0.000010 0.067779 0.000010
0.157025 0.000010 0.000010 0.027983 0.000010 0.013002 0.384918 0.000010 0.000010 0.000010 0.000010 0.055655 0.208648 0.000010 0.000010 0.000010 0.000010 0.000010 0.000010 0.042709 0.000010 0.091941 0.000010 0.000010 0.000010 0.000010 0.017777 0.000010 0.000010 0.000010 0.000010 0.000010 0.000010 0.000010 0.000010 0.000010 0.000010 0.000010 0.000010 0.000010 0.000010 0.000010 0.000010
0.172478 0.000010 0.000010 0.018917 0.000010 0.026242 0.386698 0.000010 0.000010 0.000010 0.000010 0.067785 0.247129 0.000010 0.000010 0.000010 0.000010 0.000010 0.000010 0.044125 0.000010 0.036277 0.000010 0.000010 0.000010 0.000010 0.000010 0.000010 0.000010 0.000010 0.000010 0.000010 0.000010 0.000010 0.000010 0.000010 0.000010 0.000010 0.000010 0.000010 0.000010 0.000010 0.000010
0.157458 0.000010 0.000010 0.033783 0.000010 0.028204 0.350802 0.000010 0.000010 0.000010 0.009229 0.039409 0.256571 0.000010 0.002117 0.000010 0.002151 0.009937 0.000010 0.024483 0.000010 0.062875 0.000010 0.000010 0.000010 0.000846 0.000190 0.000010 0.000010 0.000010 0.000948 0.000010 0.000010 0.000010 0.000010 0.000010 0.000010 0.000010 0.000010 0.000010 0.000010 0.020728 0.000010
0.796999 0.000010 0.000010 0.000010 0.000010 0.000010 0.185394 0.000010 0.000010 0.000010 0.000010 0.010874 0.000743 0.000010 0.000010 0.000010 0.000010 0.000010 0.000010 0.005610 0.000010 0.000010 0.000010 0.000010 0.000010 0.000010 0.000010 0.000010 0.000010 0.000010 0.000010 0.000010 0.000010 0.000010 0.000010 0.000010 0.000010 0.000010 0.000010 0.000010 0.000010 0.000010 0.000010
0.542365 0.000010 0.000010 0.000010 0.343450 0.000010 0.000010 0.000010 0.000010 0.000010 0.000010 0.000010 0.000010 0.000010 0.001699 0.000010 0.000010 0.112097 0.000010 0.000010 0.000010 0.000010 0.000010 0.000010 0.000010 0.000010 0.000010 0.000010 0.000010 0.000010 0.000010 0.000010 0.000010 0.000010 0.000010 0.000010 0.000010 0.000010 0.000010 0.000010 0.000010 0.000010 0.000010
0.541875 0.000010 0.000010 0.000010 0.340717 0.000010 0.000010 0.000010 0.000010 0.000010 0.000010 0.000010 0.000010 0.000010 0.004222 0.000010 0.000010 0.112796 0.000010 0.000010 0.000010 0.000010 0.000010 0.000010 0.000010 0.000010 0.000010 0.000010 0.000010 0.000010 0.000010 0.000010 0.000010 0.000010 0.000010 0.000010 0.000010 0.000010 0.000010 0.000010 0.000010 0.000010 0.000010
0.543089 0.000010 0.000010 0.000010 0.341659 0.000010 0.000010 0.000010 0.000010 0.000010 0.000010 0.000010 0.000010 0.000010 0.000010 0.000848 0.000010 0.114014 0.000010 0.000010 0.000010 0.000010 0.000010 0.000010 0.000010 0.000010 0.000010 0.000010 0.000010 0.000010 0.000010 0.000010 0.000010 0.000010 0.000010 0.000010 0.000010 0.000010 0.000010 0.000010 0.000010 0.000010 0.000010
0.189760 0.014419 0.000010 0.000010 0.000010 0.000010 0.139586 0.032925 0.000010 0.023998 0.390469 0.000010 0.180475 0.000010 0.000010 0.000010 0.000010 0.000010 0.000010 0.000010 0.000010 0.000010 0.000010 0.000010 0.000010 0.000010 0.000010 0.000010 0.000010 0.000010 0.000010 0.000010 0.022761 0.005268 0.000010 0.000010 0.000010 0.000010 0.000010 0.000010 0.000010 0.000010 0.000010
0.188164 0.014621 0.000010 0.000010 0.000010 0.000010 0.138901 0.034347 0.000010 0.023967 0.390670 0.000010 0.179215 0.000010 0.000010 0.000010 0.000010 0.000010 0.000010 0.000261 0.000010 0.002477 0.000010 0.000010 0.000010 0.000010 0.000010 0.000010 0.000010 0.000010 0.000010 0.000010 0.022426 0.004589 0.000010 0.000010 0.000010 0.000010 0.000010 0.000010 0.000010 0.000052 0.000010
0.290265 0.000010 0.000010 0.043904 0.000010 0.000010 0.293333 0.000010 0.000010 0.000010 0.000010 0.072857 0.197245 0.000010 0.000010 0.000010 0.000010 0.000010 0.000010 0.023101 0.000010 0.078649 0.000010 0.000010 0.000010 0.000010 0.000298 0.000010 0.000010 0.000010 0.000010 0.000010 0.000010 0.000010 0.000010 0.000010 0.000010 0.000010 0.000010 0.000010 0.000010 0.000010 0.000010
0.169617 0.000010 0.017052 0.048807 0.002604 0.036419 0.090450 0.013540 0.000010 0.021679 0.248716 0.037160 0.131719 0.000010 0.000010 0.010645 0.000010 0.017804 0.000010 0.013306 0.011352 0.060966 0.000843 0.001862 0.000010 0.000010 0.008481 0.000010 0.000010 0.000010 0.000010 0.000010 0.000010 0.000010 0.000010 0.013008 0.000010 0.000010 0.000010 0.000010 0.015093 0.028667 0.000010
0.392644 0.000010 0.000010 0.072092 0.005519 0.019493 0.133483 0.000010 0.000010 0.004471 0.007820 0.045083 0.096248 0.000010 0.000010 0.000010 0.007425 0.000010 0.022618 0.028906 0.000010 0.043622 0.001401 0.000010 0.019577 0.000010 0.009647 0.000010 0.000010 0.000010 0.000010 0.004533 0.045222 0.000010 0.000010 0.000010 0.000010 0.003611 0.000010 0.000010 0.000010 0.036355 0.000010
0.291932 0.000010 0.000010 0.007804 0.000010 0.000010 0.384241 0.000010 0.000010 0.000010 0.000010 0.069212 0.186728 0.001693 0.000010 0.000010 0.000010 0.000010 0.000010 0.026541 0.000010 0.031500 0.000010 0.000010 0.000010 0.000010 0.000010 0.000010 0.000010 0.000010 0.000010 0.000010 0.000010 0.000010 0.000010 0.000010 0.000010 0.000010 0.000010 0.000010 0.000010 0.000010 0.000010
0.278138 0.000010 0.000010 0.014936 0.000010 0.008625 0.351096 0.000010 0.000010 0.000010 0.000010 0.057901 0.219082 0.000010 0.000010 0.000010 0.000010 0.000010 0.000010 0.000010 0.000010 0.068108 0.000010 0.000010 0.000010 0.000010 0.000010 0.000010 0.000010 0.000010 0.000010 0.000010 0.000010 0.000010 0.000010 0.000010 0.000010 0.000010 0.000010 0.000010 0.000010 0.001763 0.000010
0.158259 0.000010 0.000010 0.000010 0.000010 0.008663 0.389022 0.000010 0.000010 0.000010 0.000010 0.041167 0.388098 0.000010 0.000010 0.000010 0.000010 0.000010 0.000010 0.000010 0.000010 0.009283 0.000010 0.000010 0.000010 0.000010 0.005148 0.000010 0.000010 0.000010 0.000010 0.000010 0.000010 0.000010 0.000010 0.000010 0.000010 0.000010 0.000010 0.000010 0.000010 0.000010 0.000010
0.144276 0.000010 0.000010 0.005228 0.000010 0.000010 0.389107 0.000010 0.000010 0.000010 0.000010 0.016722 0.391002 0.000010 0.000010 0.000010 0.000010 0.000010 0.000010 0.000010 0.000010 0.042924 0.000010 0.000010 0.000010 0.000010 0.010381 0.000010 0.000010 0.000010 0.000010 0.000010 0.000010 0.000010 0.000010 0.000010 0.000010 0.000010 0.000010 0.000010 0.000010 0.000010 0.000010
0.263534 0.000010 0.000010 0.000010 0.000010 0.000010 0.350928 0.000010 0.000010 0.000010 0.000010 0.050499 0.259839 0.000010 0.000010 0.000010 0.000010 0.000010 0.000010 0.037132 0.000010 0.024903 0.000010 0.000010 0.000010 0.000010 0.012805 0.000010 0.000010 0.000010 0.000010 0.000010 0.000010 0.000010 0.000010 0.000010 0.000010 0.000010 0.000010 0.000010 0.000010 0.000010 0.000010
0.320331 0.000010 0.000010 0.000010 0.000010 0.005791 0.341838 0.000010 0.000010 0.000010 0.000010 0.044195 0.236311 0.000010 0.000010 0.000010 0.000010 0.000010 0.000010 0.028507 0.000010 0.022666 0.000010 0.000010 0.000010 0.000010 0.000010 0.000010 0.000010 0.000010 0.000010 0.000010 0.000010 0.000010 0.000010 0.000010 0.000010 0.000010 0.000010 0.000010 0.000010 0.000010 0.000010
0.000010 0.000010 0.000010 0.000010 0.000010 0.999580 0.000010 0.000010 0.000010 0.000010 0.000010 0.000010 0.000010 0.000010 0.000010 0.000010 0.000010 0.000010 0.000010 0.000010 0.000010 0.000010 0.000010 0.000010 0.000010 0.000010 0.000010 0.000010 0.000010 0.000010 0.000010 0.000010 0.000010 0.000010 0.000010 0.000010 0.000010 0.000010 0.000010 0.000010 0.000010 0.000010 0.000010
0.000010 0.000010 0.000010 0.000010 0.000010 0.999580 0.000010 0.000010 0.000010 0.000010 0.000010 0.000010 0.000010 0.000010 0.000010 0.000010 0.000010 0.000010 0.000010 0.000010 0.000010 0.000010 0.000010 0.000010 0.000010 0.000010 0.000010 0.000010 0.000010 0.000010 0.000010 0.000010 0.000010 0.000010 0.000010 0.000010 0.000010 0.000010 0.000010 0.000010 0.000010 0.000010 0.000010
0.000010 0.000010 0.000010 0.000010 0.000010 0.999580 0.000010 0.000010 0.000010 0.000010 0.000010 0.000010 0.000010 0.000010 0.000010 0.000010 0.000010 0.000010 0.000010 0.000010 0.000010 0.000010 0.000010 0.000010 0.000010 0.000010 0.000010 0.000010 0.000010 0.000010 0.000010 0.000010 0.000010 0.000010 0.000010 0.000010 0.000010 0.000010 0.000010 0.000010 0.000010 0.000010 0.000010
0.000010 0.000010 0.000010 0.000010 0.000010 0.999580 0.000010 0.000010 0.000010 0.000010 0.000010 0.000010 0.000010 0.000010 0.000010 0.000010 0.000010 0.000010 0.000010 0.000010 0.000010 0.000010 0.000010 0.000010 0.000010 0.000010 0.000010 0.000010 0.000010 0.000010 0.000010 0.000010 0.000010 0.000010 0.000010 0.000010 0.000010 0.000010 0.000010 0.000010 0.000010 0.000010 0.000010
0.000010 0.000010 0.000010 0.000010 0.000010 0.999580 0.000010 0.000010 0.000010 0.000010 0.000010 0.000010 0.000010 0.000010 0.000010 0.000010 0.000010 0.000010 0.000010 0.000010 0.000010 0.000010 0.000010 0.000010 0.000010 0.000010 0.000010 0.000010 0.000010 0.000010 0.000010 0.000010 0.000010 0.000010 0.000010 0.000010 0.000010 0.000010 0.000010 0.000010 0.000010 0.000010 0.000010
0.000010 0.000010 0.000010 0.000010 0.000010 0.999580 0.000010 0.000010 0.000010 0.000010 0.000010 0.000010 0.000010 0.000010 0.000010 0.000010 0.000010 0.000010 0.000010 0.000010 0.000010 0.000010 0.000010 0.000010 0.000010 0.000010 0.000010 0.000010 0.000010 0.000010 0.000010 0.000010 0.000010 0.000010 0.000010 0.000010 0.000010 0.000010 0.000010 0.000010 0.000010 0.000010 0.000010
0.000010 0.000010 0.000010 0.000010 0.000010 0.999580 0.000010 0.000010 0.000010 0.000010 0.000010 0.000010 0.000010 0.000010 0.000010 0.000010 0.000010 0.000010 0.000010 0.000010 0.000010 0.000010 0.000010 0.000010 0.000010 0.000010 0.000010 0.000010 0.000010 0.000010 0.000010 0.000010 0.000010 0.000010 0.000010 0.000010 0.000010 0.000010 0.000010 0.000010 0.000010 0.000010 0.000010
0.000010 0.000010 0.000010 0.000010 0.000010 0.999580 0.000010 0.000010 0.000010 0.000010 0.000010 0.000010 0.000010 0.000010 0.000010 0.000010 0.000010 0.000010 0.000010 0.000010 0.000010 0.000010 0.000010 0.000010 0.000010 0.000010 0.000010 0.000010 0.000010 0.000010 0.000010 0.000010 0.000010 0.000010 0.000010 0.000010 0.000010 0.000010 0.000010 0.000010 0.000010 0.000010 0.000010
0.000010 0.000010 0.000010 0.000010 0.000010 0.999580 0.000010 0.000010 0.000010 0.000010 0.000010 0.000010 0.000010 0.000010 0.000010 0.000010 0.000010 0.000010 0.000010 0.000010 0.000010 0.000010 0.000010 0.000010 0.000010 0.000010 0.000010 0.000010 0.000010 0.000010 0.000010 0.000010 0.000010 0.000010 0.000010 0.000010 0.000010 0.000010 0.000010 0.000010 0.000010 0.000010 0.000010
0.000010 0.000010 0.000010 0.000010 0.000010 0.999580 0.000010 0.000010 0.000010 0.000010 0.000010 0.000010 0.000010 0.000010 0.000010 0.000010 0.000010 0.000010 0.000010 0.000010 0.000010 0.000010 0.000010 0.000010 0.000010 0.000010 0.000010 0.000010 0.000010 0.000010 0.000010 0.000010 0.000010 0.000010 0.000010 0.000010 0.000010 0.000010 0.000010 0.000010 0.000010 0.000010 0.000010
0.000010 0.000010 0.000010 0.000010 0.000010 0.999580 0.000010 0.000010 0.000010 0.000010 0.000010 0.000010 0.000010 0.000010 0.000010 0.000010 0.000010 0.000010 0.000010 0.000010 0.000010 0.000010 0.000010 0.000010 0.000010 0.000010 0.000010 0.000010 0.000010 0.000010 0.000010 0.000010 0.000010 0.000010 0.000010 0.000010 0.000010 0.000010 0.000010 0.000010 0.000010 0.000010 0.000010
0.000010 0.000010 0.000010 0.000010 0.000010 0.999580 0.000010 0.000010 0.000010 0.000010 0.000010 0.000010 0.000010 0.000010 0.000010 0.000010 0.000010 0.000010 0.000010 0.000010 0.000010 0.000010 0.000010 0.000010 0.000010 0.000010 0.000010 0.000010 0.000010 0.000010 0.000010 0.000010 0.000010 0.000010 0.000010 0.000010 0.000010 0.000010 0.000010 0.000010 0.000010 0.000010 0.000010
0.000010 0.000010 0.000010 0.000010 0.000010 0.999580 0.000010 0.000010 0.000010 0.000010 0.000010 0.000010 0.000010 0.000010 0.000010 0.000010 0.000010 0.000010 0.000010 0.000010 0.000010 0.000010 0.000010 0.000010 0.000010 0.000010 0.000010 0.000010 0.000010 0.000010 0.000010 0.000010 0.000010 0.000010 0.000010 0.000010 0.000010 0.000010 0.000010 0.000010 0.000010 0.000010 0.000010
0.000010 0.000010 0.000010 0.000010 0.000010 0.999580 0.000010 0.000010 0.000010 0.000010 0.000010 0.000010 0.000010 0.000010 0.000010 0.000010 0.000010 0.000010 0.000010 0.000010 0.000010 0.000010 0.000010 0.000010 0.000010 0.000010 0.000010 0.000010 0.000010 0.000010 0.000010 0.000010 0.000010 0.000010 0.000010 0.000010 0.000010 0.000010 0.000010 0.000010 0.000010 0.000010 0.000010
0.000010 0.000010 0.000010 0.000010 0.000010 0.999580 0.000010 0.000010 0.000010 0.000010 0.000010 0.000010 0.000010 0.000010 0.000010 0.000010 0.000010 0.000010 0.000010 0.000010 0.000010 0.000010 0.000010 0.000010 0.000010 0.000010 0.000010 0.000010 0.000010 0.000010 0.000010 0.000010 0.000010 0.000010 0.000010 0.000010 0.000010 0.000010 0.000010 0.000010 0.000010 0.000010 0.000010
0.000010 0.000010 0.000010 0.000010 0.017357 0.511249 0.000010 0.036826 0.000010 0.010200 0.357798 0.000010 0.000010 0.000010 0.005644 0.000010 0.000010 0.005734 0.000010 0.000010 0.008328 0.000010 0.009745 0.000010 0.000010 0.001466 0.000010 0.000010 0.000010 0.000010 0.000010 0.000010 0.000010 0.000010 0.008732 0.022769 0.000010 0.001979 0.000010 0.000010 0.000010 0.000010 0.001884
0.500375 0.000010 0.000010 0.000010 0.000010 0.499215 0.000010 0.000010 0.000010 0.000010 0.000010 0.000010 0.000010 0.000010 0.000010 0.000010 0.000010 0.000010 0.000010 0.000010 0.000010 0.000010 0.000010 0.000010 0.000010 0.000010 0.000010 0.000010 0.000010 0.000010 0.000010 0.000010 0.000010 0.000010 0.000010 0.000010 0.000010 0.000010 0.000010 0.000010 0.000010 0.000010 0.000010
0.444926 0.000010 0.000010 0.000010 0.000010 0.334237 0.110851 0.000010 0.000010 0.000010 0.000010 0.061248 0.001977 0.000010 0.000010 0.000010 0.000010 0.000010 0.000010 0.026236 0.000010 0.018963 0.000010 0.000010 0.001211 0.000010 0.000010 0.000010 0.000010 0.000010 0.000010 0.000010 0.000010 0.000010 0.000010 0.000010 0.000010 0.000010 0.000010 0.000010 0.000010 0.000010 0.000010
0.000010 0.000010 0.000010 0.000010 0.000010 0.999580 0.000010 0.000010 0.000010 0.000010 0.000010 0.000010 0.000010 0.000010 0.000010 0.000010 0.000010 0.000010 0.000010 0.000010 0.000010 0.000010 0.000010 0.000010 0.000010 0.000010 0.000010 0.000010 0.000010 0.000010 0.000010 0.000010 0.000010 0.000010 0.000010 0.000010 0.000010 0.000010 0.000010 0.000010 0.000010 0.000010 0.000010
0.000010 0.000010 0.000010 0.000010 0.000011 0.999577 0.000010 0.000010 0.000010 0.000010 0.000010 0.000010 0.000010 0.000010 0.000010 0.000010 0.000010 0.000010 0.000010 0.000010 0.000010 0.000010 0.000010 0.000010 0.000012 0.000010 0.000010 0.000010 0.000010 0.000010 0.000010 0.000010 0.000010 0.000010 0.000010 0.000010 0.000010 0.000010 0.000010 0.000010 0.000010 0.000010 0.000010
0.028344 0.000010 0.000010 0.829981 0.000010 0.000010 0.000010 0.001066 0.000010 0.000010 0.000010 0.015884 0.032035 0.000010 0.000010 0.000010 0.000010 0.000010 0.000010 0.024697 0.000010 0.024185 0.034215 0.000010 0.000010 0.000010 0.007221 0.001994 0.000010 0.000010 0.000010 0.000059 0.000010 0.000010 0.000010 0.000010 0.000010 0.000010 0.000010 0.000010 0.000010 0.000010 0.000010
0.000010 0.000010 0.000010 0.999580 0.000010 0.000010 0.000010 0.000010 0.000010 0.000010 0.000010 0.000010 0.000010 0.000010 0.000010 0.000010 0.000010 0.000010 0.000010 0.000010 0.000010 0.000010 0.000010 0.000010 0.000010 0.000010 0.000010 0.000010 0.000010 0.000010 0.000010 0.000010 0.000010 0.000010 0.000010 0.000010 0.000010 0.000010 0.000010 0.000010 0.000010 0.000010 0.000010
0.001616 0.000010 0.000010 0.833410 0.000010 0.000010 0.033633 0.000010 0.000010 0.000010 0.000010 0.004880 0.065749 0.000010 0.000010 0.000010 0.000010 0.000010 0.000010 0.022496 0.000010 0.001973 0.000010 0.000010 0.000010 0.000010 0.008764 0.000010 0.000010 0.000010 0.000010 0.000010 0.000010 0.000010 0.000010 0.000010 0.000010 0.000010 0.000010 0.000010 0.000010 0.027138 0.000010
0.000010 0.000010 0.000010 0.999580 0.000010 0.000010 0.000010 0.000010 0.000010 0.000010 0.000010 0.000010 0.000010 0.000010 0.000010 0.000010 0.000010 0.000010 0.000010 0.000010 0.000010 0.000010 0.000010 0.000010 0.000010 0.000010 0.000010 0.000010 0.000010 0.000010 0.000010 0.000010 0.000010 0.000010 0.000010 0.000010 0.000010 0.000010 0.000010 0.000010 0.000010 0.000010 0.000010
0.000010 0.000010 0.000010 0.910538 0.000010 0.000010 0.052180 0.000010 0.000010 0.000010 0.000010 0.000010 0.000010 0.000010 0.000010 0.000010 0.000010 0.000010 0.000010 0.001573 0.000010 0.032547 0.000010 0.000010 0.000010 0.000010 0.002783 0.000010 0.000010 0.000010 0.000010 0.000010 0.000010 0.000010 0.000010 0.000010 0.000010 0.000010 0.000010 0.000010 0.000010 0.000010 0.000010
0.000010 0.000010 0.000010 0.998749 0.000010 0.000010 0.000010 0.000010 0.000010 0.000010 0.000010 0.000010 0.000010 0.000010 0.000010 0.000010 0.000010 0.000010 0.000010 0.000841 0.000010 0.000010 0.000010 0.000010 0.000010 0.000010 0.000010 0.000010 0.000010 0.000010 0.000010 0.000010 0.000010 0.000010 0.000010 0.000010 0.000010 0.000010 0.000010 0.000010 0.000010 0.000010 0.000010
0.000010 0.000010 0.000010 0.999580 0.000010 0.000010 0.000010 0.000010 0.000010 0.000010 0.000010 0.000010 0.000010 0.000010 0.000010 0.000010 0.000010 0.000010 0.000010 0.000010 0.000010 0.000010 0.000010 0.000010 0.000010 0.000010 0.000010 0.000010 0.000010 0.000010 0.000010 0.000010 0.000010 0.000010 0.000010 0.000010 0.000010 0.000010 0.000010 0.000010 0.000010 0.000010 0.000010
0.000010 0.000010 0.000010 0.912915 0.000010 0.000010 0.027682 0.000010 0.000010 0.000010 0.000010 0.000010 0.000010 0.000010 0.000010 0.000010 0.000010 0.000010 0.000010 0.038094 0.000010 0.001101 0.000010 0.000010 0.000010 0.000010 0.019828 0.000010 0.000010 0.000010 0.000010 0.000010 0.000010 0.000010 0.000010 0.000010 0.000010 0.000010 0.000010 0.000010 0.000010 0.000010 0.000010
0.000010 0.000010 0.000010 0.995149 0.000010 0.000010 0.000010 0.000010 0.000010 0.000010 0.000010 0.000010 0.000010 0.000010 0.000010 0.000010 0.000010 0.000010 0.000010 0.000010 0.000010 0.000010 0.000010 0.000010 0.000010 0.000010 0.004441 0.000010 0.000010 0.000010 0.000010 0.000010 0.000010 0.000010 0.000010 0.000010 0.000010 0.000010 0.000010 0.000010 0.000010 0.000010 0.000010
0.000010 0.000010 0.000010 0.899699 0.000010 0.000010 0.027627 0.000010 0.000010 0.000010 0.000010 0.000014 0.058053 0.000010 0.000010 0.000010 0.000010 0.000010 0.000010 0.013577 0.000010 0.000010 0.000010 0.000010 0.000010 0.000010 0.000660 0.000010 0.000010 0.000010 0.000010 0.000010 0.000010 0.000010 0.000010 0.000010 0.000010 0.000010 0.000010 0.000010 0.000010 0.000010 0.000010
0.000010 0.000010 0.000010 0.842322 0.000010 0.000010 0.052096 0.000010 0.000010 0.000010 0.000010 0.025598 0.028061 0.000010 0.000010 0.000010 0.000010 0.000010 0.000010 0.004778 0.000010 0.046777 0.000010 0.000010 0.000010 0.000010 0.000010 0.000010 0.000010 0.000010 0.000010 0.000010 0.000010 0.000010 0.000010 0.000010 0.000010 0.000010 0.000010 0.000010 0.000010 0.000010 0.000010
0.000010 0.000010 0.000010 0.999580 0.000010 0.000010 0.000010 0.000010 0.000010 0.000010 0.000010 0.000010 0.000010 0.000010 0.000010 0.000010 0.000010 0.000010 0.000010 0.000010 0.000010 0.000010 0.000010 0.000010 0.000010 0.000010 0.000010 0.000010 0.000010 0.000010 0.000010 0.000010 0.000010 0.000010 0.000010 0.000010 0.000010 0.000010 0.000010 0.000010 0.000010 0.000010 0.000010
0.000010 0.000010 0.000010 0.979943 0.000010 0.019163 0.000010 0.000010 0.000010 0.000010 0.000010 0.000010 0.000010 0.000010 0.000010 0.000010 0.000010 0.000010 0.000010 0.000010 0.000010 0.000010 0.000010 0.000010 0.000010 0.000010 0.000494 0.000010 0.000010 0.000010 0.000010 0.000010 0.000010 0.000010 0.000010 0.000010 0.000010 0.000010 0.000010 0.000010 0.000010 0.000010 0.000010
0.072881 0.000010 0.000010 0.896322 0.000010 0.030397 0.000010 0.000010 0.000010 0.000010 0.000010 0.000010 0.000010 0.000010 0.000010 0.000010 0.000010 0.000010 0.000010 0.000010 0.000010 0.000010 0.000010 0.000010 0.000010 0.000010 0.000010 0.000010 0.000010 0.000010 0.000010 0.000010 0.000010 0.000010 0.000010 0.000010 0.000010 0.000010 0.000010 0.000010 0.000010 0.000010 0.000010
0.000010 0.000010 0.000010 0.978709 0.000010 0.020881 0.000010 0.000010 0.000010 0.000010 0.000010 0.000010 0.000010 0.000010 0.000010 0.000010 0.000010 0.000010 0.000010 0.000010 0.000010 0.000010 0.000010 0.000010 0.000010 0.000010 0.000010 0.000010 0.000010 0.000010 0.000010 0.000010 0.000010 0.000010 0.000010 0.000010 0.000010 0.000010 0.000010 0.000010 0.000010 0.000010 0.000010
0.000010 0.000010 0.000010 0.976893 0.000010 0.022697 0.000010 0.000010 0.000010 0.000010 0.000010 0.000010 0.000010 0.000010 0.000010 0.000010 0.000010 0.000010 0.000010 0.000010 0.000010 0.000010 0.000010 0.000010 0.000010 0.000010 0.000010 0.000010 0.000010 0.000010 0.000010 0.000010 0.000010 0.000010 0.000010 0.000010 0.000010 0.000010 0.000010 0.000010 0.000010 0.000010 0.000010
0.000010 0.000010 0.000010 0.989488 0.000010 0.010102 0.000010 0.000010 0.000010 0.000010 0.000010 0.000010 0.000010 0.000010 0.000010 0.000010 0.000010 0.000010 0.000010 0.000010 0.000010 0.000010 0.000010 0.000010 0.000010 0.000010 0.000010 0.000010 0.000010 0.000010 0.000010 0.000010 0.000010 0.000010 0.000010 0.000010 0.000010 0.000010 0.000010 0.000010 0.000010 0.000010 0.000010
0.000010 0.000010 0.000010 0.993853 0.000010 0.005737 0.000010 0.000010 0.000010 0.000010 0.000010 0.000010 0.000010 0.000010 0.000010 0.000010 0.000010 0.000010 0.000010 0.000010 0.000010 0.000010 0.000010 0.000010 0.000010 0.000010 0.000010 0.000010 0.000010 0.000010 0.000010 0.000010 0.000010 0.000010 0.000010 0.000010 0.000010 0.000010 0.000010 0.000010 0.000010 0.000010 0.000010
0.877095 0.000010 0.000010 0.000010 0.000010 0.122488 0.000010 0.000010 0.000010 0.000010 0.000013 0.000010 0.000010 0.000010 0.000010 0.000010 0.000010 0.000010 0.000013 0.000010 0.000010 0.000010 0.000010 0.000010 0.000010 0.000010 0.000010 0.000010 0.000010 0.000010 0.000010 0.000010 0.000010 0.000010 0.000010 0.000010 0.000010 0.000010 0.000010 0.000010 0.000010 0.000010 0.000010
0.893067 0.000010 0.000010 0.000010 0.000010 0.106520 0.000010 0.000010 0.000010 0.000010 0.000010 0.000010 0.000010 0.000010 0.000010 0.000010 0.000010 0.000010 0.000010 0.000010 0.000010 0.000010 0.000010 0.000010 0.000010 0.000010 0.000010 0.000010 0.000010 0.000010 0.000010 0.000010 0.000010 0.000010 0.000010 0.000012 0.000010 0.000010 0.000010 0.000010 0.000010 0.000010 0.000010
0.906767 0.000010 0.000010 0.000010 0.000010 0.092816 0.000010 0.000010 0.000010 0.000010 0.000010 0.000010 0.000010 0.000010 0.000010 0.000010 0.000010 0.000010 0.000010 0.000010 0.000010 0.000010 0.000010 0.000010 0.000015 0.000010 0.000010 0.000010 0.000010 0.000010 0.000010 0.000010 0.000010 0.000010 0.000010 0.000010 0.000010 0.000010 0.000010 0.000010 0.000010 0.000012 0.000010
0.903575 0.000010 0.000010 0.000010 0.000010 0.096015 0.000010 0.000010 0.000010 0.000010 0.000010 0.000010 0.000010 0.000010 0.000010 0.000010 0.000010 0.000010 0.000010 0.000010 0.000010 0.000010 0.000010 0.000010 0.000010 0.000010 0.000010 0.000010 0.000010 0.000010 0.000010 0.000010 0.000010 0.000010 0.000010 0.000010 0.000010 0.000010 0.000010 0.000010 0.000010 0.000010 0.000010
0.866856 0.000010 0.000010 0.000010 0.000010 0.132734 0.000010 0.000010 0.000010 0.000010 0.000010 0.000010 0.000010 0.000010 0.000010 0.000010 0.000010 0.000010 0.000010 0.000010 0.000010 0.000010 0.000010 0.000010 0.000010 0.000010 0.000010 0.000010 0.000010 0.000010 0.000010 0.000010 0.000010 0.000010 0.000010 0.000010 0.000010 0.000010 0.000010 0.000010 0.000010 0.000010 0.000010
0.884316 0.000010 0.000010 0.000010 0.000010 0.115274 0.000010 0.000010 0.000010 0.000010 0.000010 0.000010 0.000010 0.000010 0.000010 0.000010 0.000010 0.000010 0.000010 0.000010 0.000010 0.000010 0.000010 0.000010 0.000010 0.000010 0.000010 0.000010 0.000010 0.000010 0.000010 0.000010 0.000010 0.000010 0.000010 0.000010 0.000010 0.000010 0.000010 0.000010 0.000010 0.000010 0.000010
0.913478 0.000010 0.000010 0.000010 0.000010 0.086112 0.000010 0.000010 0.000010 0.000010 0.000010 0.000010 0.000010 0.000010 0.000010 0.000010 0.000010 0.000010 0.000010 0.000010 0.000010 0.000010 0.000010 0.000010 0.000010 0.000010 0.000010 0.000010 0.000010 0.000010 0.000010 0.000010 0.000010 0.000010 0.000010 0.000010 0.000010 0.000010 0.000010 0.000010 0.000010 0.000010 0.000010
0.644806 0.000010 0.000010 0.069102 0.000010 0.090614 0.055928 0.000010 0.000010 0.000010 0.000010 0.053584 0.085596 0.000010 0.000010 0.000010 0.000010 0.000010 0.000010 0.000010 0.000010 0.000010 0.000010 0.000010 0.000010 0.000010 0.000010 0.000010 0.000010 0.000010 0.000010 0.000010 0.000010 0.000010 0.000010 0.000010 0.000010 0.000010 0.000010 0.000010 0.000010 0.000010 0.000010
0.482574 0.000010 0.000010 0.052087 0.000010 0.041912 0.139836 0.000010 0.000010 0.000010 0.000010 0.009695 0.151527 0.000010 0.000010 0.000010 0.000010 0.000010 0.000010 0.045235 0.000010 0.062939 0.000010 0.000010 0.000010 0.000010 0.013854 0.000010 0.000010 0.000010 0.000010 0.000010 0.000010 0.000010 0.000010 0.000010 0.000010 0.000010 0.000010 0.000010 0.000010 0.000010 0.000010
0.713979 0.000010 0.000010 0.059806 0.000010 0.068487 0.028272 0.000010 0.000010 0.000010 0.000010 0.018372 0.026716 0.000010 0.000010 0.000010 0.000010 0.000010 0.000010 0.015798 0.000010 0.068217 0.000010 0.000010 0.000010 0.000010 0.000013 0.000010 0.000010 0.000010 0.000010 0.000010 0.000010 0.000010 0.000010 0.000010 0.000010 0.000010 0.000010 0.000010 0.000010 0.000010 0.000010
0.636118 0.000010 0.000010 0.051325 0.000010 0.071880 0.101187 0.000010 0.000010 0.000010 0.000010 0.016924 0.097500 0.000010 0.000010 0.000010 0.000010 0.000010 0.000010 0.000547 0.000010 0.019300 0.000010 0.000010 0.000010 0.000010 0.004880 0.000010 0.000010 0.000010 0.000010 0.000010 0.000010 0.000010 0.000010 0.000010 0.000010 0.000010 0.000010 0.000010 0.000010 0.000010 0.000010
0.999580 0.000010 0.000010 0.000010 0.000010 0.000010 0.000010 0.000010 0.000010 0.000010 0.000010 0.000010 0.000010 0.000010 0.000010 0.000010 0.000010 0.000010 0.000010 0.000010 0.000010 0.000010 0.000010 0.000010 0.000010 0.000010 0.000010 0.000010 0.000010 0.000010 0.000010 0.000010 0.000010 0.000010 0.000010 0.000010 0.000010 0.000010 0.000010 0.000010 0.000010 0.000010 0.000010
0.999580 0.000010 0.000010 0.000010 0.000010 0.000010 0.000010 0.000010 0.000010 0.000010 0.000010 0.000010 0.000010 0.000010 0.000010 0.000010 0.000010 0.000010 0.000010 0.000010 0.000010 0.000010 0.000010 0.000010 0.000010 0.000010 0.000010 0.000010 0.000010 0.000010 0.000010 0.000010 0.000010 0.000010 0.000010 0.000010 0.000010 0.000010 0.000010 0.000010 0.000010 0.000010 0.000010
0.703833 0.000010 0.000010 0.040220 0.000010 0.052392 0.002476 0.000010 0.000010 0.000010 0.000010 0.057958 0.111881 0.000010 0.000010 0.000010 0.000010 0.000010 0.000010 0.012542 0.000010 0.018347 0.000010 0.000010 0.000010 0.000010 0.000010 0.000010 0.000010 0.000010 0.000010 0.000010 0.000010 0.000010 0.000010 0.000010 0.000010 0.000010 0.000010 0.000010 0.000010 0.000010 0.000010
0.733161 0.000010 0.000010 0.052438 0.000010 0.081114 0.008394 0.000010 0.000010 0.000010 0.000010 0.000010 0.066317 0.000010 0.000010 0.000010 0.000010 0.000010 0.000010 0.042426 0.000010 0.000010 0.000010 0.000010 0.000010 0.000010 0.015791 0.000010 0.000010 0.000010 0.000010 0.000010 0.000010 0.000010 0.000010 0.000010 0.000010 0.000010 0.000010 0.000010 0.000010 0.000010 0.000010
0.667814 0.000010 0.000010 0.089419 0.000010 0.066579 0.069578 0.000010 0.000010 0.000010 0.000010 0.023622 0.034092 0.000010 0.000010 0.000010 0.000010 0.000010 0.000010 0.024607 0.000010 0.023939 0.000010 0.000010 0.000010 0.000010 0.000010 0.000010 0.000010 0.000010 0.000010 0.000010 0.000010 0.000010 0.000010 0.000010 0.000010 0.000010 0.000010 0.000010 0.000010 0.000010 0.000010
0.000010 0.000010 0.000010 0.000010 0.000010 0.000010 0.000010 0.000010 0.000010 0.000010 0.000010 0.000010 0.996387 0.000010 0.000010 0.000010 0.000010 0.000010 0.000010 0.000010 0.000010 0.000010 0.000010 0.000010 0.000010 0.000010 0.003203 0.000010 0.000010 0.000010 0.000010 0.000010 0.000010 0.000010 0.000010 0.000010 0.000010 0.000010 0.000010 0.000010 0.000010 0.000010 0.000010
0.000010 0.000010 0.000010 0.000010 0.000010 0.000010 0.000010 0.000010 0.000010 0.000010 0.000010 0.113814 0.693562 0.000010 0.000010 0.000010 0.000010 0.000010 0.000010 0.079378 0.000010 0.102702 0.000010 0.000010 0.000010 0.000010 0.010164 0.000010 0.000010 0.000010 0.000010 0.000010 0.000010 0.000010 0.000010 0.000010 0.000010 0.000010 0.000010 0.000010 0.000010 0.000010 0.000010
0.000010 0.000010 0.000010 0.028454 0.000010 0.000010 0.030087 0.000010 0.000010 0.000010 0.000010 0.071334 0.761612 0.000010 0.000010 0.000010 0.000010 0.000010 0.000010 0.013559 0.000010 0.070025 0.000010 0.000010 0.000010 0.000010 0.024569 0.000010 0.000010 0.000010 0.000010 0.000010 0.000010 0.000010 0.000010 0.000010 0.000010 0.000010 0.000010 0.000010 0.000010 0.000010 0.000010
0.000010 0.008632 0.000010 0.000010 0.000010 0.000010 0.000010 0.000010 0.000010 0.027429 0.000010 0.000010 0.880122 0.000010 0.000010 0.000010 0.001017 0.000010 0.000010 0.000010 0.000010 0.000010 0.006060 0.047700 0.000010 0.003169 0.000010 0.000010 0.000010 0.000010 0.000010 0.000010 0.000736 0.000010 0.002183 0.000010 0.000010 0.000010 0.000010 0.000010 0.022621 0.000010 0.000010
0.000010 0.000010 0.000010 0.000010 0.000010 0.000010 0.000010 0.000010 0.000010 0.000010 0.000010 0.000010 0.999580 0.000010 0.000010 0.000010 0.000010 0.000010 0.000010 0.000010 0.000010 0.000010 0.000010 0.000010 0.000010 0.000010 0.000010 0.000010 0.000010 0.000010 0.000010 0.000010 0.000010 0.000010 0.000010 0.000010 0.000010 0.000010 0.000010 0.000010 0.000010 0.000010 0.000010
0.000010 0.000010 0.000010 0.000214 0.000010 0.000010 0.053002 0.000010 0.000010 0.000010 0.000010 0.059127 0.783896 0.000010 0.000010 0.000010 0.000010 0.000010 0.000010 0.015232 0.000010 0.076630 0.000010 0.000010 0.000010 0.000010 0.011539 0.000010 0.000010 0.000010 0.000010 0.000010 0.000010 0.000010 0.000010 0.000010 0.000010 0.000010 0.000010 0.000010 0.000010 0.000010 0.000010
0.001133 0.000010 0.000010 0.000010 0.000010 0.000010 0.000010 0.000010 0.000010 0.000010 0.000010 0.000010 0.860743 0.000010 0.000010 0.001224 0.000010 0.000849 0.000010 0.014319 0.000010 0.010935 0.000010 0.072004 0.008490 0.000010 0.000010 0.000010 0.000010 0.000010 0.000010 0.000010 0.002741 0.000010 0.027231 0.000010 0.000010 0.000010 0.000010 0.000010 0.000010 0.000010 0.000010
0.000010 0.009168 0.000010 0.000010 0.000010 0.000010 0.000010 0.000010 0.000010 0.028068 0.000010 0.000010 0.879999 0.000010 0.000010 0.000010 0.001114 0.000010 0.000010 0.000010 0.000010 0.000010 0.005186 0.046158 0.000010 0.003106 0.000010 0.000010 0.000010 0.000010 0.000010 0.000010 0.000763 0.000010 0.001795 0.000010 0.000010 0.000010 0.000010 0.000010 0.024313 0.000010 0.000010
0.000010 0.000010 0.000010 0.000010 0.000010 0.000010 0.000010 0.000010 0.000010 0.000010 0.000010 0.000010 0.999580 0.000010 0.000010 0.000010 0.000010 0.000010 0.000010 0.000010 0.000010 0.000010 0.000010 0.000010 0.000010 0.000010 0.000010 0.000010 0.000010 0.000010 0.000010 0.000010 0.000010 0.000010 0.000010 0.000010 0.000010 0.000010 0.000010 0.000010 0.000010 0.000010 0.000010
0.000010 0.000010 0.000010 0.000010 0.000010 0.000010 0.000010 0.000010 0.000010 0.000010 0.000010 0.000010 0.979016 0.000010 0.000010 0.000010 0.000010 0.000010 0.000010 0.020574 0.000010 0.000010 0.000010 0.000010 0.000010 0.000010 0.000010 0.000010 0.000010 0.000010 0.000010 0.000010 0.000010 0.000010 0.000010 0.000010 0.000010 0.000010 0.000010 0.000010 0.000010 0.000010 0.000010
0.018566 0.000010 0.000010 0.000010 0.000010 0.000010 0.037854 0.000010 0.000010 0.000010 0.000010 0.137744 0.618190 0.000010 0.000010 0.000010 0.000010 0.000010 0.000010 0.080539 0.000010 0.106738 0.000010 0.000010 0.000010 0.000010 0.000010 0.000010 0.000010 0.000010 0.000010 0.000010 0.000010 0.000010 0.000010 0.000010 0.000010 0.000010 0.000010 0.000010 0.000010 0.000010 0.000010
0.017283 0.000010 0.000010 0.000010 0.000010 0.000010 0.039692 0.000010 0.000010 0.000010 0.000010 0.130898 0.643696 0.000010 0.000010 0.000010 0.000010 0.000010 0.000010 0.070692 0.000010 0.080327 0.000010 0.000010 0.000010 0.000010 0.017052 0.000010 0.000010 0.000010 0.000010 0.000010 0.000010 0.000010 0.000010 0.000010 0.000010 0.000010 0.000010 0.000010 0.000010 0.000010 0.000010
0.000010 0.000010 0.000010 0.007576 0.000010 0.000010 0.029993 0.000010 0.000010 0.000010 0.000010 0.158379 0.580694 0.000010 0.000010 0.000010 0.000010 0.000010 0.000010 0.100976 0.000010 0.093668 0.000010 0.000010 0.008842 0.000010 0.019522 0.000010 0.000010 0.000010 0.000010 0.000010 0.000010 0.000010 0.000010 0.000010 0.000010 0.000010 0.000010 0.000010 0.000010 0.000010 0.000010
0.000010 0.000010 0.000010 0.034609 0.000010 0.000010 0.054620 0.000010 0.000010 0.000010 0.000010 0.146331 0.515778 0.000010 0.000010 0.000010 0.000010 0.000010 0.000010 0.079728 0.000010 0.139131 0.000010 0.000010 0.003884 0.000010 0.021691 0.000010 0.000010 0.000010 0.000010 0.000010 0.000010 0.000010 0.000010 0.000010 0.000010 0.000010 0.000010 0.000010 0.000010 0.003889 0.000010
0.000010 0.000010 0.000010 0.016499 0.000010 0.000010 0.059105 0.000010 0.000010 0.000010 0.000010 0.145579 0.569559 0.000010 0.000010 0.000010 0.000010 0.000010 0.010590 0.075237 0.000010 0.106087 0.000010 0.000010 0.000010 0.000010 0.016995 0.000010 0.000010 0.000010 0.000010 0.000010 0.000010 0.000010 0.000010 0.000010 0.000010 0.000010 0.000010 0.000010 0.000010 0.000010 0.000010
0.000010 0.000010 0.000010 0.000828 0.000010 0.000010 0.007601 0.000010 0.000010 0.000010 0.000010 0.059259 0.845816 0.000010 0.000010 0.000010 0.000010 0.000010 0.000010 0.060870 0.000010 0.009200 0.000010 0.000010 0.000010 0.000010 0.016066 0.000010 0.000010 0.000010 0.000010 0.000010 0.000010 0.000010 0.000010 0.000010 0.000010 0.000010 0.000010 0.000010 0.000010 0.000010 0.000010
0.000010 0.000010 0.000010 0.000010 0.000010 0.000010 0.007184 0.000010 0.000010 0.000010 0.000010 0.059720 0.845894 0.000010 0.000010 0.000010 0.000010 0.000010 0.000010 0.060255 0.000010 0.008359 0.000010 0.000010 0.000010 0.000010 0.018217 0.000010 0.000010 0.000010 0.000010 0.000010 0.000010 0.000010 0.000010 0.000010 0.000010 0.000010 0.000010 0.000010 0.000010 0.000010 0.000010
0.002938 0.000010 0.000010 0.064918 0.000010 0.000010 0.060153 0.000010 0.000010 0.000010 0.000010 0.100807 0.494973 0.000015 0.000010 0.005041 0.000010 0.000010 0.000010 0.066962 0.000395 0.157419 0.001637 0.004664 0.011847 0.000010 0.017544 0.000010 0.000010 0.000010 0.000010 0.000010 0.000010 0.000010 0.001089 0.000010 0.000010 0.000010 0.000453 0.000010 0.000656 0.008092 0.000156
0.000010 0.000010 0.000010 0.025133 0.000010 0.004303 0.045189 0.000010 0.000010 0.000010 0.000010 0.077513 0.683736 0.000010 0.000010 0.000010 0.000010 0.000010 0.000010 0.085335 0.000010 0.078432 0.000010 0.000010 0.000010 0.000010 0.000010 0.000010 0.000010 0.000010 0.000010 0.000010 0.000010 0.000010 0.000010 0.000010 0.000010 0.000010 0.000010 0.000010 0.000010 0.000010 0.000010
0.000010 0.000010 0.000010 0.040285 0.000010 0.000010 0.008225 0.000010 0.000010 0.000010 0.000010 0.078326 0.668437 0.000010 0.000010 0.000010 0.000010 0.000010 0.000010 0.085977 0.000010 0.109675 0.000010 0.000010 0.000010 0.000010 0.008715 0.000010 0.000010 0.000010 0.000010 0.000010 0.000010 0.000010 0.000010 0.000010 0.000010 0.000010 0.000010 0.000010 0.000010 0.000010 0.000010
0.000010 0.000010 0.000010 0.083505 0.000010 0.000010 0.034621 0.001396 0.000010 0.000010 0.000010 0.096985 0.578897 0.000010 0.000010 0.000010 0.000010 0.000010 0.012343 0.050014 0.000011 0.089714 0.000010 0.000010 0.000010 0.006577 0.007063 0.000010 0.000010 0.000010 0.000010 0.000010 0.000010 0.000010 0.000010 0.000010 0.000010 0.003610 0.000010 0.000287 0.000010 0.000010 0.034687
0.000010 0.000010 0.000010 0.000010 0.000010 0.000010 0.000010 0.000010 0.000010 0.000010 0.000010 0.999580 0.000010 0.000010 0.000010 0.000010 0.000010 0.000010 0.000010 0.000010 0.000010 0.000010 0.000010 0.000010 0.000010 0.000010 0.000010 0.000010 0.000010 0.000010 0.000010 0.000010 0.000010 0.000010 0.000010 0.000010 0.000010 0.000010 0.000010 0.000010 0.000010 0.000010 0.000010
0.005274 0.000012 0.006478 0.054093 0.000010 0.002110 0.073639 0.005016 0.000010 0.000010 0.003391 0.104251 0.478457 0.000010 0.000010 0.000010 0.000010 0.000010 0.000010 0.049873 0.000010 0.109238 0.002803 0.013867 0.003438 0.002121 0.006294 0.000010 0.000010 0.000010 0.000010 0.000010 0.001367 0.000010 0.003666 0.000010 0.011916 0.005684 0.000010 0.000010 0.000010 0.028573 0.028240
0.000010 0.000010 0.000010 0.000010 0.000010 0.000010 0.000010 0.000010 0.000010 0.000010 0.000010 0.999580 0.000010 0.000010 0.000010 0.000010 0.000010 0.000010 0.000010 0.000010 0.000010 0.000010 0.000010 0.000010 0.000010 0.000010 0.000010 0.000010 0.000010 0.000010 0.000010 0.000010 0.000010 0.000010 0.000010 0.000010 0.000010 0.000010 0.000010 0.000010 0.000010 0.000010 0.000010
0.000010 0.000010 0.000010 0.000010 0.000010 0.000010 0.000010 0.000010 0.000010 0.000010 0.000010 0.999580 0.000010 0.000010 0.000010 0.000010 0.000010 0.000010 0.000010 0.000010 0.000010 0.000010 0.000010 0.000010 0.000010 0.000010 0.000010 0.000010 0.000010 0.000010 0.000010 0.000010 0.000010 0.000010 0.000010 0.000010 0.000010 0.000010 0.000010 0.000010 0.000010 0.000010 0.000010
0.004488 0.000010 0.000010 0.050671 0.000010 0.000010 0.066440 0.000010 0.000265 0.000010 0.000010 0.104728 0.535971 0.000010 0.000010 0.000010 0.000010 0.000010 0.012460 0.038623 0.000010 0.104481 0.000010 0.000010 0.000010 0.000010 0.000010 0.000010 0.000010 0.000010 0.000362 0.000010 0.000010 0.000010 0.000010 0.001775 0.000010 0.002926 0.000010 0.000010 0.000010 0.013435 0.063083
0.000010 0.000010 0.000010 0.000010 0.000010 0.000010 0.000010 0.000010 0.000010 0.000010 0.000010 0.857583 0.120718 0.000010 0.000010 0.000010 0.000010 0.000010 0.000010 0.009628 0.000010 0.011681 0.000010 0.000010 0.000010 0.000010 0.000010 0.000010 0.000010 0.000010 0.000010 0.000010 0.000010 0.000010 0.000010 0.000010 0.000010 0.000010 0.000010 0.000010 0.000010 0.000010 0.000010
0.024517 0.000010 0.003507 0.036672 0.000010 0.003527 0.033571 0.000010 0.000010 0.000010 0.000010 0.078633 0.582228 0.000015 0.000010 0.001550 0.000010 0.000010 0.020824 0.030078 0.000010 0.025323 0.000010 0.001843 0.014190 0.000010 0.007556 0.000010 0.000010 0.000010 0.000010 0.000010 0.000010 0.000010 0.000010 0.001043 0.000010 0.002342 0.000010 0.000010 0.002054 0.000010 0.130286
0.000010 0.000010 0.003745 0.054935 0.000010 0.000010 0.048600 0.000010 0.000010 0.000010 0.000010 0.085458 0.572839 0.003808 0.000010 0.000010 0.000010 0.000010 0.000010 0.043956 0.000010 0.014861 0.000010 0.000010 0.000010 0.000010 0.007185 0.000010 0.000010 0.000010 0.000010 0.000010 0.000010 0.000010 0.000010 0.000010 0.000010 0.001467 0.000010 0.000010 0.000010 0.030153 0.132682
0.000010 0.000010 0.000010 0.040635 0.000010 0.003546 0.062782 0.000010 0.000010 0.002601 0.000010 0.081512 0.551720 0.000010 0.000010 0.000010 0.000010 0.000010 0.000010 0.046710 0.000010 0.000010 0.000010 0.000010 0.000010 0.000010 0.002964 0.000010 0.000010 0.000010 0.001017 0.000010 0.004303 0.000936 0.000010 0.000010 0.004319 0.000010 0.000010 0.000010 0.000010 0.065436 0.131228
0.000010 0.000010 0.000010 0.000010 0.000010 0.000010 0.000010 0.000010 0.000010 0.000010 0.000010 0.000010 0.000010 0.000010 0.000010 0.000010 0.000010 0.000010 0.000010 0.000010 0.000010 0.000010 0.000010 0.000010 0.000010 0.000010 0.999580 0.000010 0.000010 0.000010 0.000010 0.000010 0.000010 0.000010 0.000010 0.000010 0.000010 0.000010 0.000010 0.000010 0.000010 0.000010 0.000010
0.000010 0.000010 0.000010 0.000010 0.000010 0.000010 0.000010 0.000010 0.000010 0.000010 0.000010 0.000010 0.000010 0.000010 0.000010 0.000010 0.000010 0.000010 0.000010 0.000010 0.000010 0.000010 0.000010 0.000010 0.000010 0.000010 0.999580 0.000010 0.000010 0.000010 0.000010 0.000010 0.000010 0.000010 0.000010 0.000010 0.000010 0.000010 0.000010 0.000010 0.000010 0.000010 0.000010
0.000010 0.000010 0.000010 0.000010 0.000010 0.000010 0.000010 0.000010 0.000010 0.000010 0.000010 0.000010 0.000010 0.000010 0.000010 0.000010 0.000010 0.000010 0.000010 0.000010 0.000010 0.000010 0.000010 0.000010 0.000010 0.000010 0.999578 0.000012 0.000010 0.000010 0.000010 0.000010 0.000010 0.000010 0.000010 0.000010 0.000010 0.000010 0.000010 0.000010 0.000010 0.000010 0.000010
0.000010 0.000010 0.000010 0.000010 0.000010 0.000010 0.000010 0.000010 0.000010 0.000010 0.000010 0.000010 0.000010 0.000010 0.000010 0.000010 0.000010 0.000010 0.000010 0.000010 0.000010 0.000010 0.000010 0.000010 0.000010 0.000010 0.999580 0.000010 0.000010 0.000010 0.000010 0.000010 0.000010 0.000010 0.000010 0.000010 0.000010 0.000010 0.000010 0.000010 0.000010 0.000010 0.000010
0.000010 0.000010 0.000010 0.000010 0.000010 0.000010 0.000010 0.000010 0.000010 0.000010 0.000010 0.000010 0.000010 0.000010 0.000010 0.000010 0.000010 0.000010 0.000010 0.000010 0.000010 0.000010 0.000010 0.000010 0.000010 0.000010 0.999580 0.000010 0.000010 0.000010 0.000010 0.000010 0.000010 0.000010 0.000010 0.000010 0.000010 0.000010 0.000010 0.000010 0.000010 0.000010 0.000010
0.000010 0.000010 0.000010 0.000010 0.000010 0.000010 0.000010 0.000010 0.000010 0.000010 0.000010 0.000010 0.000010 0.000010 0.000010 0.000010 0.000010 0.000010 0.000010 0.000010 0.000010 0.000010 0.000010 0.000010 0.000010 0.000010 0.999580 0.000010 0.000010 0.000010 0.000010 0.000010 0.000010 0.000010 0.000010 0.000010 0.000010 0.000010 0.000010 0.000010 0.000010 0.000010 0.000010
0.000010 0.000010 0.000010 0.000010 0.000010 0.000010 0.000010 0.000010 0.000010 0.000010 0.000010 0.000010 0.000010 0.000010 0.000010 0.000010 0.000010 0.000010 0.000010 0.000010 0.000010 0.000010 0.000010 0.000010 0.000010 0.000010 0.999580 0.000010 0.000010 0.000010 0.000010 0.000010 0.000010 0.000010 0.000010 0.000010 0.000010 0.000010 0.000010 0.000010 0.000010 0.000010 0.000010
0.000010 0.000010 0.000010 0.000010 0.000010 0.000010 0.000010 0.000010 0.000010 0.000010 0.000010 0.000010 0.000010 0.000010 0.000010 0.000010 0.000010 0.000010 0.000010 0.000010 0.000010 0.000010 0.000010 0.000010 0.000010 0.000010 0.999575 0.000010 0.000010 0.000010 0.000010 0.000010 0.000010 0.000010 0.000010 0.000010 0.000010 0.000015 0.000010 0.000010 0.000010 0.000010 0.000010
0.000010 0.000010 0.000010 0.000010 0.000010 0.000010 0.000010 0.000010 0.000010 0.000010 0.000010 0.128539 0.490024 0.000010 0.000010 0.000010 0.000010 0.000010 0.000010 0.005439 0.000010 0.179845 0.000010 0.000010 0.000010 0.000010 0.195772 0.000010 0.000010 0.000010 0.000010 0.000010 0.000010 0.000010 0.000010 0.000010 0.000010 0.000010 0.000010 0.000010 0.000010 0.000010 0.000010
0.000010 0.000010 0.000010 0.000010 0.000010 0.000010 0.003291 0.000010 0.000010 0.000010 0.000010 0.122803 0.504295 0.000010 0.000010 0.000010 0.000010 0.000010 0.000010 0.000010 0.000010 0.179875 0.000010 0.000010 0.000010 0.000010 0.189356 0.000010 0.000010 0.000010 0.000010 0.000010 0.000010 0.000010 0.000010 0.000010 0.000010 0.000010 0.000010 0.000010 0.000010 0.000010 0.000010
0.000010 0.000010 0.000010 0.053197 0.000010 0.004116 0.069029 0.000010 0.000010 0.000010 0.000010 0.070465 0.545512 0.000010 0.000010 0.000010 0.000010 0.000010 0.000010 0.064070 0.000010 0.158975 0.000010 0.000010 0.000010 0.000010 0.034286 0.000010 0.000010 0.000010 0.000010 0.000010 0.000010 0.000010 0.000010 0.000010 0.000010 0.000010 0.000010 0.000010 0.000010 0.000010 0.000010
0.000010 0.000010 0.000010 0.071347 0.000010 0.000010 0.035402 0.000010 0.000010 0.000010 0.000010 0.129988 0.469288 0.000010 0.000010 0.000010 0.000010 0.000010 0.000010 0.080600 0.000010 0.167109 0.000010 0.000010 0.000010 0.000010 0.041670 0.000010 0.000010 0.000010 0.000010 0.000010 0.000010 0.000010 0.000010 0.000010 0.000010 0.000010 0.000010 0.000010 0.000010 0.004246 0.000010
0.000010 0.000010 0.000010 0.000010 0.000010 0.000010 0.000010 0.000010 0.000010 0.000010 0.000010 0.000010 0.995687 0.000010 0.000010 0.000010 0.000010 0.000010 0.000010 0.000010 0.000010 0.000010 0.000010 0.000010 0.000010 0.000010 0.003903 0.000010 0.000010 0.000010 0.000010 0.000010 0.000010 0.000010 0.000010 0.000010 0.000010 0.000010 0.000010 0.000010 0.000010 0.000010 0.000010
0.000010 0.000010 0.000010 0.000010 0.000010 0.000010 0.000010 0.000010 0.000010 0.000010 0.000010 0.017047 0.895376 0.000010 0.000010 0.000010 0.000010 0.000010 0.000010 0.032896 0.000010 0.018347 0.000010 0.000010 0.000010 0.000010 0.035954 0.000010 0.000010 0.000010 0.000010 0.000010 0.000010 0.000010 0.000010 0.000010 0.000010 0.000010 0.000010 0.000010 0.000010 0.000010 0.000010
0.000010 0.000010 0.000010 0.042644 0.000010 0.000010 0.077776 0.000010 0.000010 0.000010 0.000010 0.152866 0.512953 0.000578 0.000010 0.000010 0.000010 0.000010 0.000010 0.059601 0.000010 0.123455 0.000010 0.000010 0.000010 0.000010 0.029776 0.000010 0.000010 0.000010 0.000010 0.000010 0.000010 0.000010 0.000010 0.000010 0.000010 0.000010 0.000010 0.000010 0.000010 0.000010 0.000010
0.000010 0.000010 0.000010 0.000010 0.000010 0.000010 0.000010 0.000010 0.000010 0.000010 0.000010 0.000010 0.995667 0.000010 0.000010 0.000010 0.000010 0.000010 0.000010 0.000010 0.000010 0.000010 0.000010 0.000010 0.000010 0.000010 0.003923 0.000010 0.000010 0.000010 0.000010 0.000010 0.000010 0.000010 0.000010 0.000010 0.000010 0.000010 0.000010 0.000010 0.000010 0.000010 0.000010
0.000010 0.000010 0.000010 0.000010 0.000010 0.000010 0.006086 0.000010 0.000010 0.000010 0.000010 0.081706 0.770850 0.000010 0.000010 0.000010 0.000010 0.000010 0.000010 0.039450 0.000010 0.089847 0.000010 0.000010 0.000010 0.000010 0.011692 0.000010 0.000010 0.000010 0.000010 0.000010 0.000010 0.000010 0.000010 0.000010 0.000010 0.000010 0.000010 0.000010 0.000010 0.000010 0.000010
0.000010 0.000010 0.000010 0.022625 0.000010 0.000010 0.043335 0.000010 0.000010 0.000010 0.000010 0.084144 0.622056 0.000010 0.000010 0.000010 0.000010 0.000010 0.000010 0.030506 0.000010 0.153507 0.000010 0.000010 0.000010 0.000010 0.043467 0.000010 0.000010 0.000010 0.000010 0.000010 0.000010 0.000010 0.000010 0.000010 0.000010 0.000010 0.000010 0.000010 0.000010 0.000010 0.000010
0.000010 0.000010 0.000010 0.000010 0.000010 0.000010 0.000010 0.000010 0.000010 0.000010 0.000010 0.719574 0.180254 0.000010 0.000010 0.000010 0.000010 0.000010 0.000010 0.001207 0.000010 0.086715 0.000010 0.000010 0.000010 0.000010 0.011870 0.000010 0.000010 0.000010 0.000010 0.000010 0.000010 0.000010 0.000010 0.000010 0.000010 0.000010 0.000010 0.000010 0.000010 0.000010 0.000010
0.000010 0.000010 0.000010 0.000010 0.000010 0.000010 0.000010 0.000010 0.000010 0.000010 0.000010 0.067075 0.198243 0.000010 0.000010 0.000010 0.000010 0.000010 0.000010 0.001771 0.000010 0.031713 0.000010 0.000010 0.000010 0.000010 0.700818 0.000010 0.000010 0.000010 0.000010 0.000010 0.000010 0.000010 0.000010 0.000010 0.000010 0.000010 0.000010 0.000010 0.000010 0.000010 0.000010
0.000010 0.000010 0.000010 0.000010 0.000010 0.000010 0.035101 0.000010 0.000010 0.000010 0.000010 0.024047 0.756351 0.000010 0.000010 0.000010 0.000010 0.000010 0.000010 0.026902 0.000010 0.157219 0.000010 0.000010 0.000010 0.000010 0.000010 0.000010 0.000010 0.000010 0.000010 0.000010 0.000010 0.000010 0.000010 0.000010 0.000010 0.000010 0.000010 0.000010 0.000010 0.000010 0.000010
0.000010 0.000010 0.000010 0.000010 0.000010 0.000010 0.000010 0.000010 0.000010 0.000010 0.000010 0.000010 0.957778 0.000010 0.000010 0.000010 0.000010 0.000010 0.000010 0.000010 0.000010 0.009540 0.000010 0.000010 0.000010 0.000010 0.032282 0.000010 0.000010 0.000010 0.000010 0.000010 0.000010 0.000010 0.000010 0.000010 0.000010 0.000010 0.000010 0.000010 0.000010 0.000010 0.000010
0.000010 0.000010 0.000010 0.000010 0.000010 0.000010 0.068781 0.000010 0.000010 0.000010 0.000010 0.044142 0.641098 0.000010 0.000010 0.000010 0.000010 0.000010 0.000010 0.039675 0.000010 0.176000 0.000010 0.000010 0.000010 0.000010 0.029935 0.000010 0.000010 0.000010 0.000010 0.000010 0.000010 0.000010 0.000010 0.000010 0.000010 0.000010 0.000010 0.000010 0.000010 0.000010 0.000010
0.000010 0.000010 0.000010 0.000010 0.000010 0.000010 0.000010 0.000010 0.000010 0.000010 0.000010 0.000010 0.999580 0.000010 0.000010 0.000010 0.000010 0.000010 0.000010 0.000010 0.000010 0.000010 0.000010 0.000010 0.000010 0.000010 0.000010 0.000010 0.000010 0.000010 0.000010 0.000010 0.000010 0.000010 0.000010 0.000010 0.000010 0.000010 0.000010 0.000010 0.000010 0.000010 0.000010
0.000010 0.000010 0.000010 0.000010 0.000010 0.000010 0.000010 0.000010 0.000010 0.000010 0.000010 0.000010 0.996866 0.000010 0.000010 0.000010 0.000010 0.000010 0.000010 0.000010 0.000010 0.000010 0.000010 0.000010 0.000010 0.000010 0.002724 0.000010 0.000010 0.000010 0.000010 0.000010 0.000010 0.000010 0.000010 0.000010 0.000010 0.000010 0.000010 0.000010 0.000010 0.000010 0.000010
0.000010 0.000010 0.000010 0.000010 0.000010 0.000010 0.000010 0.000010 0.000010 0.000010 0.000010 0.000010 0.955823 0.000010 0.000010 0.000010 0.000010 0.000010 0.000010 0.000010 0.000010 0.035427 0.000010 0.000010 0.000010 0.000010 0.008351 0.000010 0.000010 0.000010 0.000010 0.000010 0.000010 0.000010 0.000010 0.000010 0.000010 0.000010 0.000010 0.000010 0.000010 0.000010 0.000010
0.000010 0.000010 0.000010 0.008843 0.000010 0.000010 0.026269 0.000010 0.000010 0.000010 0.000010 0.033234 0.711620 0.000010 0.000010 0.000010 0.000010 0.000010 0.000010 0.050182 0.000010 0.169482 0.000010 0.000010 0.000010 0.000010 0.000010 0.000010 0.000010 0.000010 0.000010 0.000010 0.000010 0.000010 0.000010 0.000010 0.000010 0.000010 0.000010 0.000010 0.000010 0.000010 0.000010
0.000010 0.000010 0.000010 0.000010 0.000010 0.000010 0.000010 0.000010 0.000010 0.000010 0.000010 0.000010 0.988695 0.000010 0.000010 0.000010 0.000010 0.000010 0.000010 0.000010 0.000010 0.000010 0.000010 0.000010 0.000010 0.000010 0.010895 0.000010 0.000010 0.000010 0.000010 0.000010 0.000010 0.000010 0.000010 0.000010 0.000010 0.000010 0.000010 0.000010 0.000010 0.000010 0.000010
0.000010 0.000010 0.000010 0.000010 0.000010 0.000010 0.000010 0.000010 0.000010 0.000010 0.000010 0.000010 0.971543 0.000010 0.000010 0.000010 0.000010 0.000010 0.000010 0.000010 0.000010 0.028047 0.000010 0.000010 0.000010 0.000010 0.000010 0.000010 0.000010 0.000010 0.000010 0.000010 0.000010 0.000010 0.000010 0.000010 0.000010 0.000010 0.000010 0.000010 0.000010 0.000010 0.000010
0.000010 0.000010 0.000010 0.001538 0.000010 0.000010 0.050701 0.000010 0.000010 0.000010 0.000010 0.074976 0.615440 0.000010 0.000010 0.000010 0.000010 0.000010 0.000010 0.067640 0.000010 0.167700 0.000010 0.000010 0.000010 0.000010 0.014532 0.000010 0.000010 0.000010 0.000010 0.000010 0.000010 0.000010 0.000010 0.000010 0.000010 0.000010 0.000010 0.000010 0.000010 0.007125 0.000010
0.000010 0.000010 0.005248 0.000010 0.000010 0.000010 0.038575 0.005674 0.000010 0.000010 0.000010 0.106171 0.654572 0.006497 0.000010 0.000010 0.000010 0.000010 0.013389 0.074786 0.000010 0.067100 0.007352 0.000010 0.000010 0.000010 0.010705 0.000010 0.000010 0.000010 0.000010 0.000010 0.000010 0.000394 0.006706 0.002542 0.000010 0.000010 0.000010 0.000010 0.000010 0.000010 0.000010
0.000010 0.000010 0.000010 0.012837 0.000010 0.000849 0.075548 0.000010 0.002283 0.000010 0.000010 0.136409 0.553295 0.000010 0.000010 0.000010 0.000010 0.000010 0.003593 0.065447 0.000010 0.116104 0.000010 0.000010 0.000010 0.000010 0.033305 0.000010 0.000010 0.000010 0.000010 0.000010 0.000010 0.000010 0.000010 0.000010 0.000010 0.000010 0.000010 0.000010 0.000010 0.000010 0.000010
0.000010 0.000010 0.000010 0.039560 0.000010 0.000010 0.032481 0.000010 0.000010 0.000010 0.000010 0.138332 0.589563 0.000010 0.000010 0.000010 0.000010 0.000010 0.000010 0.071157 0.000010 0.098539 0.000010 0.000010 0.000010 0.000010 0.022912 0.000010 0.000010 0.000010 0.000010 0.000010 0.000010 0.000010 0.000010 0.000010 0.000010 0.000010 0.000010 0.000010 0.000010 0.007105 0.000010
0.000010 0.000010 0.000010 0.003836 0.000010 0.000010 0.058907 0.000010 0.000010 0.000010 0.000010 0.113846 0.694018 0.000010 0.000010 0.000010 0.000010 0.000010 0.000010 0.069204 0.000010 0.059818 0.000010 0.000010 0.000010 0.000010 0.000010 0.000010 0.000010 0.000010 0.000010 0.000010 0.000010 0.000010 0.000010 0.000010 0.000010 0.000010 0.000010 0.000010 0.000010 0.000010 0.000010
0.000010 0.000010 0.000010 0.000010 0.000010 0.000010 0.047913 0.000010 0.000010 0.000010 0.000010 0.098098 0.730245 0.000010 0.000010 0.000010 0.000010 0.000010 0.000010 0.053026 0.000010 0.070339 0.000010 0.000010 0.000010 0.000010 0.000010 0.000010 0.000010 0.000010 0.000010 0.000010 0.000010 0.000010 0.000010 0.000010 0.000010 0.000010 0.000010 0.000010 0.000010 0.000010 0.000010
0.000010 0.000010 0.000010 0.038237 0.000010 0.000010 0.063950 0.000010 0.000010 0.000010 0.000010 0.153924 0.551549 0.000010 0.000010 0.000010 0.000010 0.000010 0.000010 0.037080 0.000010 0.142328 0.000010 0.000010 0.000010 0.000010 0.012572 0.000010 0.000010 0.000010 0.000010 0.000010 0.000010 0.000010 0.000010 0.000010 0.000010 0.000010 0.000010 0.000010 0.000010 0.000010 0.000010
0.000010 0.000010 0.000010 0.044604 0.000010 0.000010 0.079052 0.000010 0.000010 0.000010 0.000010 0.110347 0.553794 0.000010 0.000010 0.000010 0.000010 0.000010 0.000010 0.077094 0.000010 0.132248 0.000010 0.000010 0.000010 0.000010 0.000010 0.000010 0.000010 0.000010 0.002501 0.000010 0.000010 0.000010 0.000010 0.000010 0.000010 0.000010 0.000010 0.000010 0.000010 0.000010 0.000010
0.008044 0.000010 0.000010 0.011712 0.000010 0.000010 0.065650 0.000010 0.000010 0.000010 0.000010 0.136470 0.523902 0.000010 0.000010 0.000010 0.000010 0.000010 0.000010 0.054623 0.000010 0.189944 0.000010 0.000010 0.000010 0.000010 0.009305 0.000010 0.000010 0.000010 0.000010 0.000010 0.000010 0.000010 0.000010 0.000010 0.000010 0.000010 0.000010 0.000010 0.000010 0.000010 0.000010
0.000010 0.000010 0.000010 0.002653 0.000010 0.000010 0.056798 0.000010 0.000010 0.000010 0.000010 0.182378 0.577230 0.005834 0.000010 0.000010 0.000010 0.000010 0.000010 0.053192 0.000010 0.105376 0.000010 0.000010 0.001416 0.000010 0.014781 0.000010 0.000010 0.000010 0.000010 0.000010 0.000010 0.000010 0.000010 0.000010 0.000010 0.000010 0.000010 0.000010 0.000010 0.000010 0.000010
0.000010 0.000010 0.000010 0.019396 0.000010 0.000010 0.074508 0.000010 0.000010 0.000010 0.000010 0.112028 0.563031 0.002131 0.000010 0.000010 0.000010 0.000010 0.000010 0.081105 0.000010 0.102092 0.000010 0.000010 0.002702 0.000010 0.025977 0.000010 0.000010 0.000010 0.000010 0.000010 0.000010 0.000010 0.000010 0.000010 0.000010 0.000010 0.000010 0.000010 0.000010 0.016700 0.000010
0.000010 0.000010 0.000010 0.000010 0.000010 0.000010 0.000010 0.000010 0.015632 0.000010 0.000010 0.000010 0.000010 0.000010 0.000010 0.000010 0.000010 0.000010 0.053110 0.000010 0.000010 0.000010 0.000010 0.000010 0.000010 0.000010 0.000010 0.553356 0.000010 0.236825 0.000010 0.140698 0.000010 0.000010 0.000010 0.000010 0.000010 0.000010 0.000010 0.000010 0.000010 0.000010 0.000010
0.000010 0.000010 0.000010 0.000010 0.000010 0.000010 0.000010 0.000010 0.000010 0.000010 0.000010 0.000010 0.000010 0.000010 0.000010 0.000010 0.000010 0.000010 0.062889 0.000010 0.000010 0.000010 0.000010 0.000010 0.000010 0.000010 0.000010 0.551695 0.000010 0.243364 0.000010 0.141662 0.000010 0.000010 0.000010 0.000010 0.000010 0.000010 0.000010 0.000010 0.000010 0.000010 0.000010
0.000010 0.000010 0.000010 0.000010 0.000010 0.000010 0.000010 0.000010 0.002916 0.000010 0.000010 0.000010 0.000010 0.000010 0.000010 0.000010 0.000010 0.000010 0.035704 0.000010 0.000010 0.000010 0.000010 0.000010 0.000010 0.000010 0.000010 0.589000 0.000010 0.229465 0.000010 0.142535 0.000010 0.000010 0.000010 0.000010 0.000010 0.000010 0.000010 0.000010 0.000010 0.000010 0.000010
0.000010 0.000010 0.000010 0.000010 0.000010 0.000010 0.000010 0.000010 0.027116 0.000010 0.000010 0.000010 0.000010 0.000010 0.000010 0.000010 0.000010 0.000010 0.065384 0.000010 0.000010 0.000010 0.000010 0.000010 0.000010 0.000010 0.000010 0.561639 0.000010 0.205907 0.000010 0.139574 0.000010 0.000010 0.000010 0.000010 0.000010 0.000010 0.000010 0.000010 0.000010 0.000010 0.000010
0.000010 0.000010 0.000010 0.000010 0.000010 0.000010 0.000010 0.000010 0.009276 0.000010 0.000010 0.000010 0.000010 0.000010 0.000010 0.000010 0.000010 0.000010 0.023733 0.000010 0.000010 0.000010 0.000010 0.000010 0.000010 0.000010 0.000010 0.650901 0.000010 0.185487 0.000010 0.130223 0.000010 0.000010 0.000010 0.000010 0.000010 0.000010 0.000010 0.000010 0.000010 0.000010 0.000010
0.000010 0.000010 0.000010 0.000010 0.000010 0.000010 0.000010 0.000010 0.003909 0.000010 0.000010 0.000010 0.000010 0.000010 0.000010 0.000010 0.000010 0.000010 0.021961 0.000010 0.000010 0.000010 0.000010 0.000010 0.000010 0.000010 0.000010 0.622825 0.000010 0.221571 0.000010 0.129354 0.000010 0.000010 0.000010 0.000010 0.000010 0.000010 0.000010 0.000010 0.000010 0.000010 0.000010
0.000010 0.000010 0.000010 0.000010 0.000010 0.000010 0.000010 0.000010 0.007127 0.000010 0.000010 0.000010 0.000010 0.000010 0.000010 0.000010 0.000010 0.000010 0.014108 0.000010 0.000010 0.000010 0.000010 0.000010 0.001378 0.000010 0.004230 0.631029 0.000010 0.213392 0.000010 0.128375 0.000010 0.000010 0.000010 0.000010 0.000010 0.000010 0.000010 0.000010 0.000010 0.000010 0.000010
0.000010 0.000010 0.000010 0.000010 0.000010 0.000010 0.000010 0.000010 0.000010 0.000010 0.000010 0.000010 0.000010 0.000010 0.000010 0.000010 0.000010 0.000010 0.061863 0.000010 0.000010 0.000010 0.000010 0.000010 0.006262 0.000010 0.000010 0.577232 0.000010 0.227851 0.000010 0.126412 0.000010 0.000010 0.000010 0.000010 0.000010 0.000010 0.000010 0.000010 0.000010 0.000010 0.000010
0.000010 0.000010 0.000010 0.000010 0.000010 0.000010 0.000010 0.000010 0.000010 0.000010 0.000010 0.000010 0.000010 0.000010 0.000010 0.000010 0.000010 0.000010 0.082415 0.000010 0.000010 0.000010 0.000010 0.000010 0.002555 0.000010 0.000010 0.543610 0.000010 0.219118 0.000010 0.151922 0.000010 0.000010 0.000010 0.000010 0.000010 0.000010 0.000010 0.000010 0.000010 0.000010 0.000010
0.000010 0.000010 0.000010 0.000010 0.000010 0.000010 0.000010 0.000010 0.000010 0.000010 0.000010 0.000010 0.000010 0.000010 0.000010 0.000010 0.000010 0.000010 0.077886 0.000010 0.000010 0.000010 0.000010 0.000010 0.000010 0.000010 0.000010 0.551552 0.000010 0.233836 0.000010 0.136336 0.000010 0.000010 0.000010 0.000010 0.000010 0.000010 0.000010 0.000010 0.000010 0.000010 0.000010
0.000010 0.000010 0.000010 0.000010 0.000010 0.000010 0.000010 0.000010 0.021692 0.000010 0.000010 0.000010 0.000010 0.000010 0.000010 0.000010 0.000010 0.000010 0.035239 0.000010 0.000010 0.000010 0.000010 0.000010 0.000010 0.000010 0.000010 0.570565 0.000010 0.222868 0.000010 0.149256 0.000010 0.000010 0.000010 0.000010 0.000010 0.000010 0.000010 0.000010 0.000010 0.000010 0.000010
0.000010 0.000010 0.000010 0.000010 0.000010 0.000010 0.000010 0.000010 0.013817 0.000010 0.000010 0.000010 0.000010 0.000010 0.000010 0.000010 0.000010 0.000010 0.032674 0.000010 0.000010 0.000010 0.000010 0.000010 0.005726 0.000010 0.000133 0.585533 0.000010 0.238713 0.000010 0.123044 0.000010 0.000010 0.000010 0.000010 0.000010 0.000010 0.000010 0.000010 0.000010 0.000010 0.000010
0.000010 0.000010 0.000010 0.000010 0.000010 0.000010 0.000010 0.000010 0.020611 0.000010 0.000010 0.002232 0.000010 0.000010 0.000010 0.000010 0.000010 0.000010 0.041368 0.004415 0.000010 0.000010 0.000010 0.000010 0.000010 0.000010 0.000582 0.577045 0.000010 0.210284 0.000010 0.143112 0.000010 0.000010 0.000010 0.000010 0.000010 0.000010 0.000010 0.000010 0.000010 0.000010 0.000010
0.000010 0.000010 0.000010 0.000010 0.000010 0.000010 0.000010 0.000010 0.006011 0.000010 0.000010 0.000010 0.000010 0.000010 0.000010 0.000010 0.000010 0.000010 0.028121 0.000010 0.000010 0.000010 0.000010 0.000010 0.000010 0.000010 0.000010 0.611968 0.000010 0.233222 0.000010 0.120297 0.000010 0.000010 0.000010 0.000010 0.000010 0.000010 0.000010 0.000010 0.000010 0.000010 0.000010
0.000010 0.000010 0.000010 0.000010 0.000010 0.000010 0.000010 0.000010 0.014065 0.000010 0.000010 0.000010 0.000010 0.000010 0.000010 0.000010 0.000010 0.000010 0.077479 0.000010 0.000010 0.000010 0.000010 0.000010 0.000010 0.000010 0.000010 0.532774 0.000010 0.234571 0.000010 0.140731 0.000010 0.000010 0.000010 0.000010 0.000010 0.000010 0.000010 0.000010 0.000010 0.000010 0.000010
0.000010 0.000010 0.000010 0.000010 0.000010 0.000010 0.000010 0.000010 0.000010 0.000010 0.000010 0.000010 0.000010 0.000010 0.000010 0.000010 0.000010 0.000010 0.021974 0.000010 0.000010 0.000010 0.000010 0.000010 0.000010 0.000010 0.000010 0.608218 0.000010 0.220268 0.005072 0.144088 0.000010 0.000010 0.000010 0.000010 0.000010 0.000010 0.000010 0.000010 0.000010 0.000010 0.000010
0.000010 0.000010 0.000010 0.000010 0.000010 0.000010 0.000010 0.000010 0.010392 0.000010 0.000010 0.000010 0.000010 0.001748 0.000010 0.000010 0.000010 0.000010 0.032927 0.000010 0.000010 0.000010 0.000010 0.000010 0.000010 0.000010 0.000010 0.565205 0.000010 0.228502 0.000010 0.160856 0.000010 0.000010 0.000010 0.000010 0.000010 0.000010 0.000010 0.000010 0.000010 0.000010 0.000010
0.000010 0.000010 0.000010 0.000010 0.000010 0.000010 0.000010 0.000010 0.023122 0.000010 0.000010 0.000010 0.000010 0.000010 0.000010 0.000010 0.000010 0.000010 0.049646 0.000010 0.000010 0.000010 0.000010 0.000010 0.000010 0.000010 0.000010 0.564882 0.000010 0.222779 0.009478 0.129723 0.000010 0.000010 0.000010 0.000010 0.000010 0.000010 0.000010 0.000010 0.000010 0.000010 0.000010
0.000012 0.000010 0.000010 0.000010 0.000010 0.000010 0.000010 0.000010 0.005535 0.000010 0.000010 0.000010 0.000010 0.000010 0.000010 0.000010 0.000010 0.000010 0.020349 0.000010 0.000010 0.000010 0.000010 0.000010 0.000010 0.000010 0.000010 0.643501 0.000010 0.179499 0.012629 0.138115 0.000010 0.000010 0.000010 0.000010 0.000010 0.000010 0.000010 0.000010 0.000010 0.000010 0.000010
0.000010 0.000010 0.000010 0.000010 0.000010 0.000010 0.000010 0.000010 0.000010 0.000010 0.000010 0.000010 0.000010 0.000010 0.000010 0.000010 0.000010 0.000010 0.038473 0.000010 0.000010 0.000010 0.000010 0.000010 0.000010 0.000010 0.000010 0.591484 0.000010 0.214774 0.000010 0.154878 0.000010 0.000010 0.000010 0.000010 0.000010 0.000010 0.000010 0.000010 0.000010 0.000010 0.000010
0.000010 0.000010 0.000010 0.000010 0.000010 0.000010 0.000011 0.000010 0.089999 0.000010 0.000010 0.000010 0.000010 0.000010 0.000010 0.000010 0.000010 0.000010 0.000010 0.000010 0.000010 0.000010 0.000010 0.000010 0.000010 0.000010 0.000012 0.036339 0.000010 0.138399 0.734870 0.000010 0.000010 0.000010 0.000010 0.000010 0.000010 0.000010 0.000010 0.000010 0.000010 0.000010 0.000010
0.000010 0.000011 0.000011 0.000010 0.000010 0.000012 0.000010 0.000010 0.999559 0.000010 0.000010 0.000011 0.000010 0.000011 0.000010 0.000010 0.000011 0.000012 0.000011 0.000010 0.000011 0.000010 0.000010 0.000010 0.000010 0.000011 0.000010 0.000018 0.000010 0.000010 0.000010 0.000010 0.000010 0.000010 0.000010 0.000010 0.000010 0.000010 0.000010 0.000010 0.000011 0.000010 0.000010
0.000010 0.000010 0.000010 0.000010 0.000010 0.000010 0.000010 0.000010 0.400325 0.000010 0.000010 0.000010 0.000010 0.000010 0.000010 0.000010 0.000010 0.000010 0.000010 0.000010 0.000010 0.000010 0.000010 0.000010 0.000010 0.000010 0.000010 0.000010 0.000010 0.000010 0.599265 0.000010 0.000010 0.000010 0.000010 0.000010 0.000010 0.000010 0.000010 0.000010 0.000010 0.000010 0.000010
0.000010 0.000010 0.000010 0.000010 0.000010 0.000010 0.000010 0.000010 0.999580 0.000010 0.000010 0.000010 0.000010 0.000010 0.000010 0.000010 0.000010 0.000010 0.000010 0.000010 0.000010 0.000010 0.000010 0.000010 0.000010 0.000010 0.000010 0.000010 0.000010 0.000010 0.000010 0.000010 0.000010 0.000010 0.000010 0.000010 0.000010 0.000010 0.000010 0.000010 0.000010 0.000010 0.000010
0.000010 0.000010 0.000010 0.000010 0.000010 0.000010 0.000010 0.000010 0.032023 0.000010 0.000010 0.000010 0.000010 0.000010 0.000010 0.000010 0.000010 0.000010 0.000010 0.000010 0.000010 0.000010 0.000010 0.000010 0.000010 0.000010 0.000010 0.000010 0.000010 0.000010 0.967567 0.000010 0.000010 0.000010 0.000010 0.000010 0.000010 0.000010 0.000010 0.000010 0.000010 0.000010 0.000010
0.000010 0.000010 0.000010 0.000010 0.000010 0.000010 0.000010 0.000010 0.000010 0.000010 0.000010 0.000010 0.000010 0.000010 0.000010 0.000010 0.000010 0.000010 0.000017 0.000010 0.000010 0.000010 0.000010 0.000010 0.000010 0.000010 0.000010 0.000010 0.000010 0.000010 0.999573 0.000010 0.000010 0.000010 0.000010 0.000010 0.000010 0.000010 0.000010 0.000010 0.000010 0.000010 0.000010
0.000010 0.000010 0.000010 0.000010 0.000010 0.000010 0.000010 0.000010 0.000010 0.000010 0.000010 0.000010 0.000010 0.000010 0.000010 0.000010 0.000010 0.000010 0.000010 0.000010 0.000010 0.000010 0.000010 0.000010 0.000010 0.000010 0.000010 0.000010 0.000010 0.000010 0.999580 0.000010 0.000010 0.000010 0.000010 0.000010 0.000010 0.000010 0.000010 0.000010 0.000010 0.000010 0.000010
0.000010 0.000010 0.000010 0.000010 0.000010 0.000010 0.000010 0.000010 0.389789 0.000010 0.000010 0.000010 0.000010 0.000010 0.000010 0.000010 0.000010 0.000010 0.000010 0.000010 0.000010 0.000010 0.000010 0.000010 0.000010 0.000010 0.000010 0.000010 0.000010 0.000010 0.609801 0.000010 0.000010 0.000010 0.000010 0.000010 0.000010 0.000010 0.000010 0.000010 0.000010 0.000010 0.000010
0.000010 0.000010 0.000010 0.000010 0.000010 0.000010 0.000010 0.000010 0.116289 0.000010 0.000010 0.000010 0.000010 0.000010 0.000010 0.000010 0.000010 0.000010 0.000010 0.000010 0.000010 0.000010 0.000010 0.000010 0.000010 0.000010 0.000010 0.000010 0.000010 0.000010 0.883301 0.000010 0.000010 0.000010 0.000010 0.000010 0.000010 0.000010 0.000010 0.000010 0.000010 0.000010 0.000010
0.000010 0.000010 0.000010 0.000010 0.000010 0.000010 0.000010 0.000010 0.999580 0.000010 0.000010 0.000010 0.000010 0.000010 0.000010 0.000010 0.000010 0.000010 0.000010 0.000010 0.000010 0.000010 0.000010 0.000010 0.000010 0.000010 0.000010 0.000010 0.000010 0.000010 0.000010 0.000010 0.000010 0.000010 0.000010 0.000010 0.000010 0.000010 0.000010 0.000010 0.000010 0.000010 0.000010
0.000010 0.000010 0.000010 0.000010 0.000010 0.000010 0.000010 0.000010 0.999580 0.000010 0.000010 0.000010 0.000010 0.000010 0.000010 0.000010 0.000010 0.000010 0.000010 0.000010 0.000010 0.000010 0.000010 0.000010 0.000010 0.000010 0.000010 0.000010 0.000010 0.000010 0.000010 0.000010 0.000010 0.000010 0.000010 0.000010 0.000010 0.000010 0.000010 0.000010 0.000010 0.000010 0.000010
0.000010 0.000010 0.000010 0.000010 0.000010 0.000010 0.018655 0.000010 0.462240 0.000010 0.000010 0.000010 0.019665 0.000010 0.000010 0.000010 0.000010 0.000010 0.019186 0.000010 0.000010 0.011616 0.000010 0.000010 0.000013 0.000010 0.004840 0.000010 0.000010 0.000010 0.463435 0.000010 0.000010 0.000010 0.000010 0.000010 0.000010 0.000010 0.000010 0.000010 0.000010 0.000010 0.000010
0.000010 0.000010 0.000010 0.000010 0.000010 0.000010 0.000010 0.000010 0.999580 0.000010 0.000010 0.000010 0.000010 0.000010 0.000010 0.000010 0.000010 0.000010 0.000010 0.000010 0.000010 0.000010 0.000010 0.000010 0.000010 0.000010 0.000010 0.000010 0.000010 0.000010 0.000010 0.000010 0.000010 0.000010 0.000010 0.000010 0.000010 0.000010 0.000010 0.000010 0.000010 0.000010 0.000010
0.000010 0.000010 0.000010 0.000010 0.000010 0.000010 0.000010 0.000010 0.772225 0.000010 0.000010 0.004971 0.000010 0.000010 0.000010 0.000010 0.000010 0.000010 0.030941 0.000010 0.000010 0.003120 0.000010 0.000010 0.025126 0.000010 0.003655 0.041199 0.000010 0.078917 0.039505 0.000010 0.000010 0.000010 0.000010 0.000010 0.000010 0.000010 0.000010 0.000010 0.000010 0.000010 0.000010
0.000010 0.000010 0.000010 0.000010 0.000010 0.000010 0.000010 0.000010 0.000010 0.000010 0.000010 0.000010 0.000010 0.000010 0.000010 0.000010 0.000010 0.000010 0.000010 0.000010 0.000010 0.000010 0.000010 0.000010 0.000010 0.000010 0.000010 0.000010 0.000010 0.000010 0.999580 0.000010 0.000010 0.000010 0.000010 0.000010 0.000010 0.000010 0.000010 0.000010 0.000010 0.000010 0.000010
0.000010 0.000010 0.000010 0.000010 0.000010 0.000010 0.000010 0.000010 0.050753 0.000010 0.000010 0.000010 0.000010 0.000010 0.000010 0.000010 0.000010 0.000010 0.000010 0.000010 0.000010 0.000010 0.000010 0.000010 0.000010 0.000010 0.000010 0.000010 0.000010 0.000010 0.948837 0.000010 0.000010 0.000010 0.000010 0.000010 0.000010 0.000010 0.000010 0.000010 0.000010 0.000010 0.000010
0.000010 0.000010 0.000010 0.000010 0.000010 0.000010 0.000010 0.000010 0.402379 0.000010 0.000010 0.000010 0.000010 0.000010 0.000010 0.000010 0.000010 0.000010 0.000010 0.000010 0.000010 0.000010 0.000010 0.000010 0.000010 0.000010 0.000010 0.000010 0.000010 0.000010 0.597211 0.000010 0.000010 0.000010 0.000010 0.000010 0.000010 0.000010 0.000010 0.000010 0.000010 0.000010 0.000010
0.000010 0.000010 0.000010 0.000010 0.022697 0.000010 0.000010 0.698940 0.010766 0.006578 0.007108 0.000010 0.000010 0.000010 0.004915 0.004858 0.000010 0.000010 0.000010 0.000010 0.000142 0.000010 0.007058 0.012051 0.000010 0.000157 0.000010 0.045404 0.019059 0.068802 0.004015 0.023860 0.000010 0.000010 0.000010 0.000482 0.000010 0.000010 0.000010 0.011814 0.000010 0.000010 0.051054
0.000010 0.007675 0.000010 0.000010 0.062568 0.000010 0.000010 0.801032 0.000010 0.000010 0.044336 0.000010 0.000010 0.000010 0.000010 0.000010 0.000010 0.000010 0.000010 0.000010 0.000010 0.000010 0.000010 0.000010 0.000010 0.000010 0.000010 0.004436 0.000010 0.067319 0.000010 0.003299 0.000010 0.000010 0.000010 0.000010 0.000010 0.007910 0.000010 0.000010 0.000010 0.000010 0.001085
0.000010 0.000010 0.000010 0.000010 0.000010 0.000010 0.000010 0.999580 0.000010 0.000010 0.000010 0.000010 0.000010 0.000010 0.000010 0.000010 0.000010 0.000010 0.000010 0.000010 0.000010 0.000010 0.000010 0.000010 0.000010 0.000010 0.000010 0.000010 0.000010 0.000010 0.000010 0.000010 0.000010 0.000010 0.000010 0.000010 0.000010 0.000010 0.000010 0.000010 0.000010 0.000010 0.000010
0.000010 0.000010 0.000010 0.000010 0.000010 0.000010 0.000010 0.999580 0.000010 0.000010 0.000010 0.000010 0.000010 0.000010 0.000010 0.000010 0.000010 0.000010 0.000010 0.000010 0.000010 0.000010 0.000010 0.000010 0.000010 0.000010 0.000010 0.000010 0.000010 0.000010 0.000010 0.000010 0.000010 0.000010 0.000010 0.000010 0.000010 0.000010 0.000010 0.000010 0.000010 0.000010 0.000010
0.000010 0.000010 0.000010 0.000010 0.000010 0.000010 0.000010 0.821790 0.014311 0.001283 0.022956 0.000010 0.000010 0.000010 0.018419 0.000010 0.000010 0.000010 0.000010 0.000010 0.000010 0.000010 0.000010 0.000010 0.000010 0.009238 0.000010 0.003814 0.019334 0.036904 0.000010 0.028731 0.000010 0.000010 0.000010 0.000010 0.000010 0.013306 0.000010 0.000010 0.000010 0.000010 0.009604
0.000010 0.006888 0.000010 0.000010 0.038374 0.000010 0.000010 0.569131 0.001894 0.000010 0.145214 0.000010 0.000010 0.000010 0.033943 0.001829 0.000010 0.010260 0.000010 0.000010 0.027741 0.000010 0.000010 0.000010 0.000010 0.000010 0.000010 0.038449 0.015375 0.038368 0.014743 0.010802 0.000010 0.000010 0.035054 0.000010 0.000010 0.000010 0.000010 0.000010 0.000010 0.000010 0.011667
[truncated: 140,869 more chars]
