# Supplementary material for: Genetic analysis of Thai cattle reveals a Southeast Asian indicine ancestry
Source: PeerJ. 2015 Oct 27;3:e1318. doi: 10.7717/peerj.1318 (PMC4627918; doi:10.7717/peerj.1318)
Supplement: Dataset S2 — The Q values inferred by ADMIXTURE for each modeled K are shown for each individual, which are labeled according to breed information. The data are organized into three folders, each of which represents the ADMIXTURE experiments described in Fig. S5. [file peerj-03-1318-s007.zip › SupplementDataS7/1397breeds/44.Q]

0.000010 0.000010 0.000010 0.000010 0.000010 0.000010 0.000010 0.910764 0.000010 0.000010 0.000010 0.013767 0.000010 0.001827 0.000010 0.000010 0.000010 0.000010 0.000010 0.010377 0.012120 0.000010 0.000010 0.000010 0.000010 0.030639 0.000010 0.002583 0.000010 0.000010 0.000010 0.000010 0.000010 0.000010 0.011639 0.000010 0.000010 0.000010 0.000010 0.000010 0.000010 0.005934 0.000010 0.000010
0.000010 0.000010 0.000010 0.000010 0.000010 0.000010 0.000010 0.898891 0.000010 0.000010 0.014816 0.000010 0.025743 0.000010 0.000010 0.000010 0.000010 0.000010 0.000010 0.010916 0.014050 0.000010 0.000010 0.000010 0.000010 0.035060 0.000010 0.000010 0.000010 0.000155 0.000010 0.000010 0.000010 0.000010 0.000010 0.000010 0.000010 0.000010 0.000010 0.000010 0.000010 0.000010 0.000010 0.000010
0.000010 0.002023 0.012236 0.000010 0.000010 0.000010 0.000010 0.931828 0.000010 0.000010 0.000010 0.000010 0.000010 0.000010 0.000010 0.000010 0.000010 0.000010 0.000010 0.000010 0.000010 0.000010 0.000010 0.000010 0.000010 0.028295 0.000010 0.021075 0.000010 0.000010 0.000010 0.000010 0.000010 0.000010 0.000010 0.000010 0.000010 0.000010 0.000010 0.000010 0.004163 0.000010 0.000010 0.000010
0.000010 0.000010 0.000010 0.000010 0.000011 0.000010 0.000010 0.979752 0.000010 0.019827 0.000010 0.000010 0.000010 0.000010 0.000010 0.000010 0.000010 0.000010 0.000010 0.000010 0.000010 0.000010 0.000010 0.000010 0.000010 0.000010 0.000010 0.000010 0.000010 0.000010 0.000010 0.000010 0.000010 0.000010 0.000010 0.000010 0.000010 0.000010 0.000010 0.000010 0.000010 0.000010 0.000010 0.000010
0.000010 0.000010 0.000010 0.000010 0.011924 0.001803 0.000010 0.915358 0.000010 0.000010 0.011715 0.009274 0.000010 0.000010 0.000010 0.000010 0.000010 0.000010 0.000010 0.000010 0.009476 0.000010 0.000010 0.000010 0.000010 0.000010 0.000010 0.040080 0.000010 0.000010 0.000010 0.000010 0.000010 0.000010 0.000010 0.000010 0.000010 0.000010 0.000010 0.000010 0.000010 0.000010 0.000010 0.000010
0.000010 0.000010 0.000010 0.000010 0.009671 0.000010 0.000010 0.969164 0.000010 0.000010 0.000010 0.000010 0.000010 0.000010 0.000010 0.000010 0.000010 0.000010 0.000010 0.000010 0.000010 0.000010 0.000010 0.000010 0.000010 0.020756 0.000010 0.000010 0.000010 0.000010 0.000010 0.000010 0.000010 0.000010 0.000010 0.000010 0.000010 0.000010 0.000010 0.000010 0.000010 0.000010 0.000010 0.000010
0.000010 0.000010 0.000010 0.000010 0.000010 0.000010 0.000010 0.989328 0.000010 0.000010 0.000010 0.000010 0.000010 0.000010 0.007568 0.000010 0.000010 0.000010 0.000010 0.000010 0.000010 0.000010 0.000010 0.000010 0.000010 0.002694 0.000010 0.000010 0.000010 0.000010 0.000010 0.000010 0.000010 0.000010 0.000010 0.000010 0.000010 0.000010 0.000010 0.000010 0.000010 0.000010 0.000010 0.000010
0.000010 0.000010 0.000010 0.000010 0.000010 0.000010 0.000010 0.999570 0.000010 0.000010 0.000010 0.000010 0.000010 0.000010 0.000010 0.000010 0.000010 0.000010 0.000010 0.000010 0.000010 0.000010 0.000010 0.000010 0.000010 0.000010 0.000010 0.000010 0.000010 0.000010 0.000010 0.000010 0.000010 0.000010 0.000010 0.000010 0.000010 0.000010 0.000010 0.000010 0.000010 0.000010 0.000010 0.000010
0.000010 0.011536 0.000010 0.000010 0.015166 0.001620 0.008245 0.904248 0.000010 0.000010 0.000010 0.000010 0.000010 0.000010 0.000010 0.000010 0.000010 0.003791 0.000010 0.000010 0.000010 0.000010 0.000010 0.000010 0.000010 0.046510 0.000010 0.001773 0.000010 0.006761 0.000010 0.000010 0.000010 0.000010 0.000010 0.000010 0.000010 0.000010 0.000010 0.000010 0.000010 0.000010 0.000010 0.000010
0.000010 0.000010 0.000010 0.000010 0.001858 0.013431 0.000010 0.937196 0.000010 0.000010 0.000635 0.000010 0.000010 0.000010 0.020139 0.000010 0.003412 0.007609 0.000010 0.000010 0.000010 0.000010 0.000010 0.000010 0.000010 0.000010 0.000010 0.000010 0.000010 0.000010 0.000010 0.000010 0.000010 0.000010 0.002619 0.000010 0.000010 0.000010 0.000010 0.000010 0.000010 0.012751 0.000010 0.000010
0.000010 0.014182 0.000010 0.000010 0.000010 0.000010 0.000010 0.910090 0.000010 0.000010 0.002311 0.000010 0.003886 0.000010 0.000595 0.000010 0.000010 0.000010 0.000010 0.000010 0.003317 0.000010 0.000010 0.000010 0.000010 0.016794 0.000010 0.017704 0.000010 0.000010 0.000010 0.000010 0.000010 0.000010 0.010855 0.000010 0.000010 0.000143 0.000010 0.000010 0.019792 0.000010 0.000010 0.000010
0.000010 0.000243 0.000010 0.000010 0.000010 0.000010 0.000010 0.999337 0.000010 0.000010 0.000010 0.000010 0.000010 0.000010 0.000010 0.000010 0.000010 0.000010 0.000010 0.000010 0.000010 0.000010 0.000010 0.000010 0.000010 0.000010 0.000010 0.000010 0.000010 0.000010 0.000010 0.000010 0.000010 0.000010 0.000010 0.000010 0.000010 0.000010 0.000010 0.000010 0.000010 0.000010 0.000010 0.000010
0.000010 0.009963 0.000010 0.000010 0.008043 0.000010 0.000010 0.963943 0.000010 0.000010 0.000010 0.000010 0.000010 0.000010 0.000010 0.008851 0.000010 0.005718 0.000010 0.000010 0.000010 0.000010 0.000010 0.000010 0.000010 0.000599 0.000010 0.000010 0.000010 0.000010 0.000010 0.000010 0.000010 0.000010 0.002513 0.000010 0.000010 0.000010 0.000010 0.000010 0.000010 0.000010 0.000010 0.000010
0.000010 0.000010 0.016103 0.000010 0.000010 0.000010 0.000010 0.922244 0.000010 0.000010 0.020740 0.000010 0.000010 0.002215 0.000010 0.000010 0.000010 0.000010 0.000010 0.000010 0.006221 0.000010 0.000010 0.000010 0.000010 0.021825 0.000010 0.000010 0.000010 0.000010 0.000010 0.000010 0.000010 0.000010 0.010282 0.000010 0.000010 0.000010 0.000010 0.000010 0.000010 0.000010 0.000010 0.000010
0.000010 0.000010 0.022411 0.000010 0.000010 0.009717 0.000010 0.882046 0.000010 0.000010 0.013006 0.000010 0.000010 0.011922 0.002344 0.000010 0.000010 0.000010 0.000010 0.012745 0.000010 0.000010 0.000010 0.000010 0.000010 0.004449 0.000010 0.000010 0.000010 0.000010 0.000010 0.000010 0.000010 0.000010 0.000010 0.000010 0.000010 0.000010 0.000010 0.000010 0.041009 0.000010 0.000010 0.000010
0.000010 0.000010 0.000010 0.000010 0.000010 0.000010 0.000010 0.999570 0.000010 0.000010 0.000010 0.000010 0.000010 0.000010 0.000010 0.000010 0.000010 0.000010 0.000010 0.000010 0.000010 0.000010 0.000010 0.000010 0.000010 0.000010 0.000010 0.000010 0.000010 0.000010 0.000010 0.000010 0.000010 0.000010 0.000010 0.000010 0.000010 0.000010 0.000010 0.000010 0.000010 0.000010 0.000010 0.000010
0.000010 0.000010 0.000010 0.000010 0.000010 0.000010 0.000010 0.962645 0.000010 0.000010 0.000010 0.000010 0.000010 0.000010 0.000010 0.000010 0.000010 0.000010 0.000010 0.000010 0.000010 0.000010 0.000010 0.000010 0.000010 0.032439 0.000010 0.000010 0.000010 0.000010 0.000010 0.000010 0.000010 0.000010 0.000010 0.000010 0.000010 0.000010 0.004506 0.000010 0.000010 0.000010 0.000010 0.000010
0.000010 0.000010 0.023776 0.000010 0.000010 0.000010 0.000010 0.938201 0.000010 0.000010 0.000010 0.000010 0.000010 0.000010 0.000010 0.000010 0.000010 0.000010 0.000010 0.000010 0.009212 0.000010 0.000010 0.000010 0.000010 0.022426 0.000010 0.005995 0.000010 0.000010 0.000010 0.000010 0.000010 0.000010 0.000010 0.000010 0.000010 0.000010 0.000010 0.000010 0.000010 0.000010 0.000010 0.000010
0.000010 0.000010 0.000010 0.000010 0.000010 0.000010 0.000010 0.903903 0.000010 0.000010 0.000010 0.000010 0.000010 0.000010 0.000010 0.000010 0.000010 0.000010 0.000010 0.000010 0.022602 0.000010 0.000010 0.000010 0.000010 0.053522 0.000010 0.010210 0.000010 0.000010 0.000010 0.000010 0.000010 0.000010 0.000010 0.000010 0.000010 0.000010 0.000010 0.000010 0.004709 0.004674 0.000010 0.000010
0.000010 0.000010 0.009151 0.000010 0.000464 0.000010 0.000010 0.964872 0.000010 0.002119 0.000010 0.000010 0.000010 0.000010 0.000010 0.000010 0.000010 0.000010 0.000010 0.000010 0.000587 0.000010 0.000010 0.000010 0.000010 0.000010 0.000010 0.000010 0.000010 0.000010 0.000010 0.000010 0.000010 0.000010 0.000010 0.000010 0.008146 0.000010 0.000010 0.000010 0.000010 0.014290 0.000010 0.000010
0.000010 0.000010 0.000010 0.000010 0.000010 0.000010 0.000010 0.000010 0.000010 0.000010 0.000010 0.000010 0.000010 0.000010 0.000010 0.000010 0.999570 0.000010 0.000010 0.000010 0.000010 0.000010 0.000010 0.000010 0.000010 0.000010 0.000010 0.000010 0.000010 0.000010 0.000010 0.000010 0.000010 0.000010 0.000010 0.000010 0.000010 0.000010 0.000010 0.000010 0.000010 0.000010 0.000010 0.000010
0.000010 0.000010 0.000010 0.000010 0.000010 0.001709 0.000010 0.000010 0.000010 0.000010 0.000010 0.000010 0.000010 0.000010 0.000608 0.000010 0.926229 0.003062 0.000010 0.007661 0.006598 0.000010 0.000010 0.000010 0.000010 0.053535 0.000010 0.000010 0.000010 0.000010 0.000010 0.000010 0.000010 0.000010 0.000010 0.000010 0.000010 0.000239 0.000010 0.000010 0.000010 0.000010 0.000010 0.000010
0.000010 0.000010 0.000010 0.000010 0.000010 0.000010 0.000010 0.000010 0.000010 0.000010 0.000010 0.000010 0.000010 0.000010 0.000010 0.000010 0.999570 0.000010 0.000010 0.000010 0.000010 0.000010 0.000010 0.000010 0.000010 0.000010 0.000010 0.000010 0.000010 0.000010 0.000010 0.000010 0.000010 0.000010 0.000010 0.000010 0.000010 0.000010 0.000010 0.000010 0.000010 0.000010 0.000010 0.000010
0.000010 0.000010 0.000010 0.000010 0.000010 0.000010 0.000010 0.004568 0.000010 0.011338 0.000010 0.000010 0.000010 0.000010 0.000010 0.000010 0.981100 0.000010 0.000010 0.000010 0.002595 0.000010 0.000010 0.000010 0.000010 0.000010 0.000010 0.000010 0.000010 0.000010 0.000010 0.000010 0.000010 0.000010 0.000010 0.000010 0.000010 0.000010 0.000010 0.000010 0.000010 0.000010 0.000010 0.000010
0.000010 0.000010 0.000010 0.000010 0.000010 0.000010 0.000010 0.000010 0.000010 0.000010 0.000010 0.000010 0.000010 0.000010 0.000010 0.000010 0.993399 0.000010 0.000010 0.000010 0.000010 0.000010 0.000010 0.000010 0.000010 0.006181 0.000010 0.000010 0.000010 0.000010 0.000010 0.000010 0.000010 0.000010 0.000010 0.000010 0.000010 0.000010 0.000010 0.000010 0.000010 0.000010 0.000010 0.000010
0.000010 0.000010 0.000010 0.000010 0.000010 0.000010 0.000010 0.000010 0.000010 0.003393 0.009526 0.000010 0.000010 0.000010 0.000010 0.000010 0.984338 0.000010 0.000010 0.000010 0.000010 0.000010 0.000010 0.000010 0.000010 0.002343 0.000010 0.000010 0.000010 0.000010 0.000010 0.000010 0.000010 0.000010 0.000010 0.000010 0.000010 0.000010 0.000010 0.000010 0.000010 0.000010 0.000010 0.000010
0.000010 0.000010 0.000010 0.000010 0.000010 0.000010 0.000010 0.000010 0.000010 0.000010 0.000010 0.000010 0.000010 0.000010 0.000010 0.000010 0.999570 0.000010 0.000010 0.000010 0.000010 0.000010 0.000010 0.000010 0.000010 0.000010 0.000010 0.000010 0.000010 0.000010 0.000010 0.000010 0.000010 0.000010 0.000010 0.000010 0.000010 0.000010 0.000010 0.000010 0.000010 0.000010 0.000010 0.000010
0.000010 0.000011 0.000010 0.000010 0.000010 0.000010 0.000010 0.000010 0.000010 0.000010 0.000010 0.000010 0.000010 0.000010 0.000010 0.000010 0.999569 0.000010 0.000010 0.000010 0.000010 0.000010 0.000010 0.000010 0.000010 0.000010 0.000010 0.000010 0.000010 0.000010 0.000010 0.000010 0.000010 0.000010 0.000010 0.000010 0.000010 0.000010 0.000010 0.000010 0.000010 0.000010 0.000010 0.000010
0.000010 0.000010 0.000010 0.000010 0.000010 0.000010 0.000010 0.000010 0.000010 0.000010 0.000010 0.000010 0.000010 0.000010 0.000010 0.000010 0.999570 0.000010 0.000010 0.000010 0.000010 0.000010 0.000010 0.000010 0.000010 0.000010 0.000010 0.000010 0.000010 0.000010 0.000010 0.000010 0.000010 0.000010 0.000010 0.000010 0.000010 0.000010 0.000010 0.000010 0.000010 0.000010 0.000010 0.000010
0.000010 0.000010 0.000010 0.000010 0.000010 0.000010 0.000010 0.000010 0.000010 0.000010 0.000010 0.000010 0.000010 0.000010 0.000010 0.000010 0.999570 0.000010 0.000010 0.000010 0.000010 0.000010 0.000010 0.000010 0.000010 0.000010 0.000010 0.000010 0.000010 0.000010 0.000010 0.000010 0.000010 0.000010 0.000010 0.000010 0.000010 0.000010 0.000010 0.000010 0.000010 0.000010 0.000010 0.000010
0.000010 0.000010 0.004354 0.000010 0.000010 0.000010 0.003334 0.000010 0.000010 0.000010 0.012012 0.000010 0.000010 0.000010 0.000010 0.000010 0.974104 0.000010 0.000010 0.000010 0.000010 0.000010 0.000010 0.000010 0.000010 0.000010 0.000010 0.005806 0.000010 0.000010 0.000010 0.000010 0.000010 0.000010 0.000010 0.000010 0.000010 0.000010 0.000010 0.000010 0.000010 0.000010 0.000010 0.000010
0.000010 0.007401 0.000010 0.000010 0.000010 0.000010 0.000010 0.000010 0.000010 0.023420 0.003015 0.000010 0.000010 0.000010 0.000010 0.000010 0.833305 0.000010 0.000010 0.000010 0.001005 0.000010 0.000010 0.000010 0.000010 0.032878 0.000010 0.017820 0.000010 0.003996 0.000010 0.000010 0.004855 0.000010 0.000010 0.000010 0.041802 0.000010 0.000010 0.000010 0.000010 0.029240 0.000945 0.000010
0.002653 0.000010 0.000010 0.000010 0.003286 0.000010 0.000010 0.000010 0.000010 0.000010 0.000010 0.004675 0.026783 0.000010 0.000010 0.000010 0.885429 0.000010 0.000010 0.004002 0.017554 0.000010 0.000010 0.000010 0.000010 0.007207 0.000010 0.000010 0.000010 0.000010 0.000010 0.000010 0.033985 0.000010 0.000010 0.000010 0.009719 0.000010 0.000010 0.000010 0.000010 0.004377 0.000010 0.000010
0.000010 0.000010 0.000010 0.000010 0.000010 0.000010 0.000010 0.000010 0.000010 0.000010 0.011429 0.017883 0.000010 0.000010 0.000010 0.000010 0.899612 0.000010 0.000010 0.000010 0.000010 0.000010 0.000010 0.000010 0.000010 0.041021 0.000010 0.000010 0.000010 0.000010 0.000010 0.000010 0.001095 0.000010 0.000010 0.000010 0.000010 0.000010 0.009121 0.000010 0.013238 0.006242 0.000010 0.000010
0.000010 0.000010 0.000010 0.000010 0.000010 0.000010 0.000010 0.000010 0.000010 0.000010 0.000010 0.000010 0.000010 0.000010 0.000010 0.000010 0.999570 0.000010 0.000010 0.000010 0.000010 0.000010 0.000010 0.000010 0.000010 0.000010 0.000010 0.000010 0.000010 0.000010 0.000010 0.000010 0.000010 0.000010 0.000010 0.000010 0.000010 0.000010 0.000010 0.000010 0.000010 0.000010 0.000010 0.000010
0.000010 0.000010 0.000010 0.000010 0.000010 0.000010 0.000010 0.000010 0.000010 0.000010 0.000010 0.000010 0.000010 0.000010 0.000010 0.000010 0.999570 0.000010 0.000010 0.000010 0.000010 0.000010 0.000010 0.000010 0.000010 0.000010 0.000010 0.000010 0.000010 0.000010 0.000010 0.000010 0.000010 0.000010 0.000010 0.000010 0.000010 0.000010 0.000010 0.000010 0.000010 0.000010 0.000010 0.000010
0.000010 0.004013 0.000010 0.000010 0.000010 0.000010 0.000010 0.024147 0.000010 0.000010 0.000010 0.000010 0.000010 0.000010 0.000010 0.000010 0.898645 0.000010 0.000010 0.028719 0.012251 0.000010 0.000010 0.000010 0.000010 0.031844 0.000010 0.000010 0.000010 0.000010 0.000010 0.000010 0.000010 0.000010 0.000010 0.000010 0.000010 0.000010 0.000010 0.000010 0.000010 0.000010 0.000010 0.000010
0.000010 0.000010 0.000010 0.000010 0.000010 0.015712 0.000010 0.000010 0.000010 0.000010 0.000010 0.000010 0.000010 0.000010 0.000010 0.000010 0.983016 0.000010 0.000010 0.000010 0.000010 0.000010 0.000010 0.000010 0.000010 0.000010 0.000010 0.000010 0.000010 0.000010 0.000010 0.000010 0.000010 0.000010 0.000862 0.000010 0.000010 0.000010 0.000010 0.000010 0.000010 0.000010 0.000010 0.000010
0.000010 0.000010 0.000010 0.000010 0.000010 0.000010 0.000010 0.000010 0.000010 0.000010 0.000010 0.000010 0.000010 0.000010 0.000010 0.000010 0.999570 0.000010 0.000010 0.000010 0.000010 0.000010 0.000010 0.000010 0.000010 0.000010 0.000010 0.000010 0.000010 0.000010 0.000010 0.000010 0.000010 0.000010 0.000010 0.000010 0.000010 0.000010 0.000010 0.000010 0.000010 0.000010 0.000010 0.000010
0.000010 0.000010 0.000010 0.000010 0.000010 0.000010 0.000010 0.000010 0.000010 0.000010 0.000010 0.000010 0.000010 0.000010 0.000010 0.000010 0.999570 0.000010 0.000010 0.000010 0.000010 0.000010 0.000010 0.000010 0.000010 0.000010 0.000010 0.000010 0.000010 0.000010 0.000010 0.000010 0.000010 0.000010 0.000010 0.000010 0.000010 0.000010 0.000010 0.000010 0.000010 0.000010 0.000010 0.000010
0.000010 0.276441 0.000010 0.000010 0.005494 0.000010 0.000010 0.000010 0.000010 0.000010 0.015251 0.011621 0.000010 0.002736 0.000010 0.005881 0.000010 0.000010 0.000010 0.648569 0.000010 0.000010 0.000010 0.000010 0.000010 0.000010 0.000010 0.000010 0.000010 0.000010 0.000010 0.000010 0.001048 0.000010 0.032609 0.000010 0.000010 0.000010 0.000010 0.000010 0.000010 0.000010 0.000010 0.000010
0.000010 0.235919 0.000010 0.000010 0.041181 0.040329 0.000010 0.000010 0.000010 0.019160 0.030408 0.000010 0.000010 0.008048 0.000010 0.000010 0.000010 0.000010 0.000010 0.570437 0.000010 0.000010 0.000010 0.000010 0.000010 0.000010 0.000010 0.000010 0.000010 0.003928 0.000010 0.000010 0.009066 0.000010 0.041184 0.000010 0.000010 0.000010 0.000010 0.000010 0.000010 0.000010 0.000010 0.000010
0.000010 0.234054 0.000010 0.000010 0.000010 0.015953 0.000010 0.000010 0.000010 0.000010 0.013254 0.000289 0.000177 0.000010 0.010902 0.000010 0.000010 0.000010 0.000010 0.650101 0.000013 0.000010 0.000010 0.000010 0.000010 0.000010 0.000010 0.000959 0.000010 0.000010 0.000010 0.000010 0.020212 0.000010 0.050293 0.000010 0.000010 0.001006 0.000010 0.000010 0.002477 0.000010 0.000010 0.000010
0.000010 0.256337 0.000010 0.000010 0.000010 0.000010 0.000010 0.000010 0.000010 0.000010 0.000010 0.006410 0.003386 0.000010 0.000010 0.000010 0.000010 0.000010 0.000010 0.597223 0.000010 0.000010 0.000010 0.000010 0.000010 0.000010 0.000010 0.007737 0.000233 0.000010 0.000010 0.000010 0.039646 0.000010 0.045545 0.000010 0.043132 0.000010 0.000010 0.000010 0.000010 0.000010 0.000010 0.000010
0.000010 0.277965 0.000010 0.000010 0.013824 0.036231 0.001700 0.000010 0.000010 0.008745 0.009361 0.000010 0.000010 0.001160 0.008714 0.002439 0.000010 0.000010 0.000010 0.537603 0.000010 0.000010 0.000010 0.000010 0.000010 0.000010 0.000010 0.000010 0.000010 0.000010 0.000010 0.000010 0.000010 0.000010 0.045334 0.000010 0.042510 0.010377 0.003736 0.000010 0.000010 0.000010 0.000010 0.000010
0.000010 0.244059 0.000010 0.000010 0.000010 0.018047 0.000010 0.000010 0.000010 0.005854 0.006297 0.000010 0.000010 0.000010 0.000010 0.000010 0.000010 0.000010 0.000010 0.646857 0.019507 0.000010 0.000010 0.000010 0.000010 0.000012 0.000010 0.000010 0.000010 0.000010 0.000010 0.000010 0.007414 0.000010 0.046225 0.000010 0.005389 0.000010 0.000010 0.000010 0.000010 0.000010 0.000010 0.000010
0.000010 0.289775 0.000010 0.000010 0.000010 0.000010 0.000010 0.000010 0.000010 0.000010 0.026375 0.019183 0.000010 0.011304 0.008688 0.002283 0.000010 0.000010 0.000010 0.561283 0.000010 0.000010 0.000010 0.000010 0.000010 0.000010 0.000010 0.000010 0.000010 0.000010 0.000010 0.000010 0.019883 0.000010 0.027651 0.000010 0.015538 0.013654 0.000407 0.000010 0.000010 0.003666 0.000010 0.000010
0.000010 0.267070 0.000010 0.000010 0.008774 0.024875 0.000010 0.000010 0.000010 0.000010 0.029087 0.003428 0.000010 0.000010 0.009827 0.006211 0.000010 0.000010 0.000010 0.560657 0.003475 0.000010 0.000010 0.000010 0.000010 0.000010 0.000010 0.000010 0.000010 0.004843 0.000010 0.000010 0.017169 0.000010 0.040886 0.000010 0.022698 0.000700 0.000010 0.000010 0.000010 0.000010 0.000010 0.000010
0.000010 0.251069 0.000010 0.000010 0.017681 0.000010 0.000010 0.000010 0.000010 0.012597 0.014905 0.000010 0.000010 0.000010 0.000010 0.000010 0.000010 0.000010 0.000010 0.584185 0.000010 0.000010 0.000010 0.000010 0.000010 0.014141 0.000010 0.000010 0.000010 0.000010 0.000010 0.000010 0.018422 0.000010 0.015150 0.000010 0.056282 0.000010 0.000010 0.000010 0.000010 0.015228 0.000010 0.000010
0.000010 0.262036 0.000010 0.000010 0.001978 0.009938 0.000010 0.000010 0.000010 0.000010 0.007311 0.000010 0.000010 0.000010 0.000010 0.004195 0.000010 0.000010 0.000010 0.620336 0.000010 0.000010 0.000010 0.000010 0.000010 0.000010 0.000010 0.000010 0.000010 0.000010 0.000010 0.000010 0.016503 0.000010 0.066956 0.000010 0.010398 0.000010 0.000010 0.000010 0.000010 0.000010 0.000010 0.000010
0.000010 0.264597 0.000010 0.000010 0.016351 0.025879 0.000010 0.000010 0.000010 0.007033 0.002626 0.000010 0.000010 0.009556 0.006272 0.000010 0.000010 0.000010 0.000010 0.568426 0.011930 0.000010 0.000010 0.000010 0.000010 0.000010 0.000010 0.000010 0.000010 0.000010 0.000010 0.000010 0.029894 0.000010 0.028409 0.000010 0.028708 0.000010 0.000010 0.000010 0.000010 0.000010 0.000010 0.000010
0.000010 0.252012 0.000010 0.000010 0.011206 0.013885 0.000010 0.000010 0.000010 0.046251 0.000010 0.000010 0.000010 0.008157 0.000010 0.000010 0.000010 0.000010 0.000010 0.579166 0.000010 0.000010 0.000010 0.000010 0.000010 0.000010 0.000010 0.004424 0.000010 0.010092 0.000010 0.000010 0.021915 0.000010 0.045270 0.000010 0.000010 0.000010 0.000010 0.000010 0.000010 0.007291 0.000010 0.000010
0.000010 0.293145 0.000010 0.000010 0.002360 0.003127 0.000010 0.000010 0.000010 0.000010 0.023684 0.016062 0.000010 0.003886 0.000010 0.002480 0.000010 0.000010 0.000010 0.599446 0.000010 0.000010 0.000010 0.000010 0.000010 0.000010 0.000010 0.000010 0.000010 0.000010 0.000010 0.000010 0.003152 0.000010 0.030617 0.000010 0.017855 0.000010 0.000010 0.000010 0.000010 0.000010 0.003868 0.000010
0.000010 0.272177 0.000010 0.000010 0.010026 0.001873 0.000010 0.000010 0.000010 0.023424 0.001985 0.010253 0.000010 0.000010 0.005691 0.013325 0.000010 0.000010 0.000010 0.545760 0.000010 0.000010 0.000010 0.000010 0.000010 0.000010 0.000010 0.002620 0.000010 0.000010 0.000010 0.000010 0.021001 0.000010 0.032089 0.000010 0.025620 0.003695 0.000010 0.000010 0.002924 0.027257 0.000010 0.000010
0.000010 0.253290 0.000010 0.000010 0.021865 0.020613 0.000010 0.000010 0.000010 0.000010 0.000010 0.002763 0.000010 0.000010 0.000010 0.000010 0.000010 0.000010 0.000010 0.609714 0.007753 0.000010 0.000010 0.000010 0.000010 0.000010 0.000010 0.000010 0.000010 0.000010 0.000010 0.000010 0.010541 0.000010 0.061557 0.000010 0.000010 0.000010 0.000010 0.000010 0.000010 0.011554 0.000010 0.000010
0.000010 0.272185 0.000010 0.000010 0.014073 0.004749 0.000010 0.000010 0.000010 0.000010 0.008203 0.002972 0.018119 0.000010 0.000010 0.005316 0.000010 0.000010 0.000010 0.544860 0.011111 0.000010 0.000010 0.000010 0.000010 0.000010 0.000010 0.000222 0.000010 0.000010 0.000010 0.000010 0.028949 0.000010 0.035289 0.000010 0.035540 0.000010 0.000010 0.000010 0.000010 0.012569 0.005552 0.000010
0.000010 0.297859 0.000010 0.000010 0.017387 0.000010 0.001632 0.000010 0.000010 0.008857 0.002685 0.015480 0.000010 0.001937 0.000010 0.000010 0.000010 0.000010 0.000010 0.583020 0.000018 0.000010 0.000010 0.000010 0.000010 0.000010 0.001409 0.004221 0.000010 0.000010 0.004932 0.000010 0.000010 0.000010 0.045988 0.000010 0.014276 0.000010 0.000010 0.000010 0.000010 0.000010 0.000010 0.000010
0.000010 0.272951 0.000010 0.000010 0.000010 0.000010 0.000010 0.000010 0.000010 0.000010 0.000010 0.005444 0.000010 0.015978 0.000010 0.000010 0.000010 0.000010 0.000010 0.653805 0.000010 0.000010 0.000010 0.000010 0.000010 0.010202 0.000199 0.000010 0.000010 0.000010 0.000010 0.000010 0.000010 0.000010 0.014075 0.000010 0.000010 0.000010 0.018570 0.000010 0.008209 0.000227 0.000010 0.000010
0.000010 0.262409 0.000010 0.000010 0.000010 0.005274 0.000010 0.000010 0.000010 0.000010 0.000010 0.000010 0.000010 0.002770 0.000010 0.000010 0.000010 0.000010 0.000010 0.667800 0.000010 0.000010 0.000010 0.000010 0.000010 0.000010 0.000010 0.000010 0.000010 0.001820 0.000010 0.000010 0.000010 0.000010 0.059546 0.000010 0.000010 0.000010 0.000010 0.000010 0.000010 0.000010 0.000010 0.000010
0.000010 0.302757 0.000010 0.000010 0.000010 0.016766 0.004043 0.000010 0.000010 0.014244 0.030897 0.012154 0.000010 0.000010 0.000010 0.000010 0.000010 0.000010 0.000010 0.590091 0.000010 0.000010 0.000010 0.000010 0.000010 0.000010 0.000010 0.000010 0.000010 0.014032 0.000010 0.000010 0.000010 0.000010 0.011951 0.000010 0.000010 0.000010 0.000010 0.000010 0.001308 0.000010 0.001428 0.000010
0.000010 0.094015 0.000010 0.000010 0.044023 0.011671 0.009338 0.000010 0.000010 0.006355 0.000010 0.000010 0.005115 0.000010 0.475368 0.003712 0.000010 0.000010 0.000010 0.156720 0.000010 0.000010 0.000010 0.000010 0.000010 0.067506 0.000010 0.026245 0.000010 0.000010 0.000010 0.000010 0.047550 0.000010 0.000010 0.000010 0.045531 0.000010 0.000010 0.000010 0.000010 0.006551 0.000010 0.000010
0.000010 0.000010 0.000010 0.000010 0.000010 0.000010 0.009350 0.000010 0.000010 0.005512 0.032032 0.009234 0.000010 0.000010 0.795995 0.000010 0.000010 0.000010 0.000010 0.102626 0.000010 0.000010 0.000010 0.000010 0.000010 0.000010 0.000010 0.000010 0.000010 0.000010 0.000010 0.000010 0.003834 0.000010 0.000010 0.000010 0.010320 0.000010 0.000010 0.000010 0.028324 0.002433 0.000010 0.000010
0.000010 0.000010 0.000010 0.000010 0.000010 0.000010 0.000010 0.000010 0.000010 0.000010 0.000010 0.000010 0.000010 0.000010 0.999570 0.000010 0.000010 0.000010 0.000010 0.000010 0.000010 0.000010 0.000010 0.000010 0.000010 0.000010 0.000010 0.000010 0.000010 0.000010 0.000010 0.000010 0.000010 0.000010 0.000010 0.000010 0.000010 0.000010 0.000010 0.000010 0.000010 0.000010 0.000010 0.000010
0.000010 0.000010 0.000010 0.004766 0.000010 0.000010 0.001770 0.000010 0.000010 0.000010 0.000010 0.000010 0.000010 0.000010 0.993054 0.000010 0.000010 0.000010 0.000010 0.000010 0.000010 0.000010 0.000010 0.000010 0.000010 0.000010 0.000010 0.000010 0.000010 0.000010 0.000010 0.000010 0.000010 0.000010 0.000010 0.000010 0.000010 0.000010 0.000010 0.000010 0.000010 0.000010 0.000010 0.000010
0.018599 0.070395 0.010517 0.000010 0.032726 0.007537 0.000010 0.000010 0.000010 0.046448 0.005724 0.000010 0.002129 0.015633 0.422160 0.000010 0.018963 0.000010 0.000010 0.150215 0.005523 0.000010 0.000010 0.008146 0.000010 0.067748 0.000010 0.000010 0.000010 0.004690 0.000010 0.000010 0.010088 0.000010 0.005596 0.000010 0.023690 0.000010 0.000010 0.000010 0.033490 0.039754 0.000010 0.000010
0.000010 0.000010 0.000010 0.000010 0.000010 0.000010 0.000010 0.000010 0.000010 0.000010 0.000010 0.000010 0.000010 0.000010 0.999570 0.000010 0.000010 0.000010 0.000010 0.000010 0.000010 0.000010 0.000010 0.000010 0.000010 0.000010 0.000010 0.000010 0.000010 0.000010 0.000010 0.000010 0.000010 0.000010 0.000010 0.000010 0.000010 0.000010 0.000010 0.000010 0.000010 0.000010 0.000010 0.000010
0.000010 0.004055 0.000010 0.007106 0.000010 0.000010 0.000010 0.000010 0.010870 0.000010 0.000010 0.018250 0.000010 0.000010 0.923790 0.000010 0.000010 0.000010 0.000010 0.000010 0.000010 0.000010 0.000010 0.000010 0.000010 0.012740 0.000010 0.000010 0.000010 0.000010 0.000010 0.000010 0.011663 0.000010 0.000010 0.000010 0.000010 0.000010 0.005503 0.000010 0.000010 0.000010 0.005673 0.000010
0.005857 0.056495 0.021997 0.000010 0.000010 0.017715 0.000010 0.000010 0.000010 0.035208 0.002210 0.011623 0.000010 0.000010 0.461666 0.000010 0.044006 0.000010 0.000010 0.137508 0.000010 0.000010 0.000010 0.017188 0.000010 0.044513 0.000010 0.004212 0.000010 0.012590 0.000010 0.000010 0.053316 0.000010 0.000010 0.000010 0.032234 0.000010 0.000010 0.000010 0.012435 0.028966 0.000010 0.000010
0.000010 0.000010 0.000010 0.000010 0.000010 0.000010 0.000010 0.000010 0.000010 0.000010 0.000010 0.000010 0.000010 0.000010 0.999570 0.000010 0.000010 0.000010 0.000010 0.000010 0.000010 0.000010 0.000010 0.000010 0.000010 0.000010 0.000010 0.000010 0.000010 0.000010 0.000010 0.000010 0.000010 0.000010 0.000010 0.000010 0.000010 0.000010 0.000010 0.000010 0.000010 0.000010 0.000010 0.000010
0.000010 0.000010 0.000010 0.000010 0.000010 0.000010 0.000010 0.000010 0.000010 0.006759 0.000010 0.004941 0.000010 0.000010 0.880086 0.000010 0.000010 0.000010 0.000010 0.049010 0.000010 0.000010 0.000010 0.000010 0.000010 0.041656 0.000010 0.000010 0.000010 0.000010 0.000010 0.000010 0.000010 0.000010 0.000010 0.000010 0.008359 0.004755 0.000010 0.000010 0.000010 0.004073 0.000010 0.000010
0.000010 0.000010 0.000010 0.000010 0.000010 0.000010 0.000010 0.000010 0.000010 0.000010 0.000010 0.000010 0.000010 0.000010 0.999570 0.000010 0.000010 0.000010 0.000010 0.000010 0.000010 0.000010 0.000010 0.000010 0.000010 0.000010 0.000010 0.000010 0.000010 0.000010 0.000010 0.000010 0.000010 0.000010 0.000010 0.000010 0.000010 0.000010 0.000010 0.000010 0.000010 0.000010 0.000010 0.000010
0.000010 0.000010 0.000010 0.000010 0.000010 0.000010 0.001823 0.000010 0.000010 0.000010 0.001477 0.000010 0.000010 0.000010 0.760836 0.002413 0.000010 0.000010 0.000010 0.039447 0.007911 0.000010 0.000010 0.005961 0.000010 0.052567 0.000010 0.000010 0.000010 0.003699 0.000010 0.000010 0.027744 0.000010 0.009824 0.000010 0.053012 0.000010 0.000010 0.000010 0.017947 0.015040 0.000010 0.000010
0.000010 0.102215 0.020189 0.000010 0.023255 0.000010 0.006111 0.000010 0.000010 0.016178 0.000010 0.003358 0.000010 0.000010 0.501849 0.000010 0.004314 0.007596 0.000010 0.137892 0.025578 0.000010 0.000010 0.023205 0.000010 0.039875 0.000010 0.016083 0.000010 0.000010 0.000010 0.000010 0.025024 0.000010 0.000010 0.000010 0.000010 0.025611 0.000010 0.000010 0.002095 0.019314 0.000010 0.000010
0.000010 0.000010 0.000010 0.000010 0.000010 0.003053 0.000684 0.000010 0.000010 0.007608 0.003004 0.000010 0.000010 0.000010 0.775853 0.000010 0.016457 0.014116 0.013311 0.032506 0.000010 0.009857 0.000010 0.016049 0.000010 0.035455 0.000010 0.011750 0.000010 0.000010 0.000010 0.000010 0.014709 0.000010 0.006974 0.010297 0.010959 0.000010 0.000010 0.000010 0.000010 0.017099 0.000010 0.000010
0.000010 0.039364 0.011294 0.000010 0.000010 0.000010 0.001329 0.025076 0.007597 0.009259 0.000010 0.000010 0.005599 0.000010 0.457928 0.005006 0.000010 0.000010 0.004143 0.140931 0.020480 0.000010 0.000010 0.009970 0.006065 0.078057 0.000010 0.019231 0.003470 0.000010 0.000010 0.000010 0.053102 0.012102 0.008265 0.000010 0.013221 0.003665 0.005168 0.000010 0.018985 0.032713 0.007801 0.000010
0.034584 0.097926 0.000010 0.000010 0.009563 0.000010 0.001097 0.005765 0.000010 0.021784 0.027149 0.006991 0.000010 0.002326 0.439169 0.000010 0.005516 0.000010 0.000010 0.102821 0.000010 0.023217 0.000010 0.040523 0.000010 0.059780 0.000010 0.011666 0.000010 0.000010 0.000010 0.000010 0.012089 0.000010 0.000012 0.000010 0.044075 0.000010 0.000010 0.000010 0.032927 0.015245 0.005556 0.000010
0.001635 0.103475 0.000010 0.000010 0.013907 0.029301 0.000010 0.005213 0.000823 0.050436 0.007944 0.000010 0.000010 0.008720 0.410498 0.000534 0.038188 0.000010 0.000010 0.116710 0.002243 0.001967 0.014756 0.017518 0.000010 0.067484 0.000010 0.008513 0.000010 0.000010 0.000010 0.021413 0.029888 0.000010 0.008509 0.000010 0.000010 0.000010 0.000010 0.000010 0.000010 0.029431 0.000010 0.010692
0.038717 0.052002 0.000010 0.000010 0.008437 0.000010 0.000010 0.000010 0.000010 0.003541 0.000010 0.000010 0.012932 0.000010 0.652551 0.000010 0.017855 0.021415 0.000010 0.057752 0.013025 0.000010 0.000010 0.000010 0.000010 0.049997 0.004070 0.000010 0.000010 0.013255 0.000010 0.000010 0.000010 0.000010 0.003238 0.000010 0.021655 0.000010 0.000010 0.000010 0.000010 0.029278 0.000010 0.000010
0.000010 0.103790 0.000010 0.000010 0.012990 0.000010 0.000010 0.012206 0.000010 0.004401 0.035606 0.001117 0.000010 0.003162 0.436348 0.000010 0.027463 0.001061 0.000010 0.140452 0.000010 0.000010 0.000010 0.018505 0.000010 0.100401 0.000010 0.033109 0.000010 0.000010 0.000010 0.000010 0.029845 0.000010 0.025290 0.000010 0.008429 0.005564 0.000010 0.000010 0.000010 0.000010 0.000010 0.000010
0.000010 0.000010 0.000010 0.000010 0.000010 0.000010 0.000010 0.000010 0.000010 0.000010 0.000010 0.000010 0.000010 0.000010 0.999570 0.000010 0.000010 0.000010 0.000010 0.000010 0.000010 0.000010 0.000010 0.000010 0.000010 0.000010 0.000010 0.000010 0.000010 0.000010 0.000010 0.000010 0.000010 0.000010 0.000010 0.000010 0.000010 0.000010 0.000010 0.000010 0.000010 0.000010 0.000010 0.000010
0.000010 0.082377 0.003952 0.000010 0.000010 0.000010 0.000010 0.000010 0.000010 0.409441 0.000010 0.001157 0.000010 0.000010 0.002390 0.000010 0.000010 0.000010 0.000010 0.000010 0.000010 0.000010 0.000010 0.000010 0.000010 0.000010 0.000010 0.107478 0.000010 0.000010 0.000010 0.000010 0.208382 0.000010 0.011321 0.000010 0.128005 0.000010 0.000010 0.000010 0.000010 0.045157 0.000010 0.000010
0.000010 0.035064 0.000010 0.000010 0.000010 0.000262 0.000010 0.000010 0.000010 0.507559 0.000010 0.000010 0.003377 0.000010 0.000010 0.000814 0.000010 0.000010 0.000010 0.000010 0.000010 0.000010 0.000010 0.000010 0.000010 0.000010 0.000010 0.095105 0.000010 0.000010 0.000010 0.000010 0.176465 0.000010 0.003058 0.000010 0.112507 0.000010 0.000010 0.000010 0.000010 0.065448 0.000010 0.000010
0.000010 0.048941 0.000010 0.000010 0.000010 0.000010 0.000010 0.000010 0.000010 0.433334 0.000010 0.000010 0.000010 0.000010 0.000010 0.000010 0.000010 0.000010 0.000010 0.000010 0.000010 0.000010 0.000010 0.000010 0.000010 0.000010 0.000010 0.077624 0.000010 0.000010 0.000010 0.000010 0.228884 0.000010 0.000010 0.000010 0.156846 0.000010 0.005202 0.000010 0.000010 0.048798 0.000010 0.000010
0.000010 0.027141 0.000010 0.000010 0.000010 0.000010 0.000010 0.007368 0.000010 0.450943 0.000010 0.000010 0.000010 0.000010 0.011714 0.002636 0.011764 0.000010 0.000010 0.044405 0.000010 0.000010 0.000010 0.000010 0.000010 0.000010 0.000010 0.072925 0.000010 0.000010 0.000010 0.000010 0.193081 0.000010 0.000010 0.000010 0.098395 0.000010 0.000010 0.000010 0.000010 0.079297 0.000010 0.000010
0.000010 0.013357 0.000010 0.000010 0.000010 0.000010 0.003264 0.000010 0.000010 0.469876 0.011445 0.000010 0.000010 0.001142 0.000010 0.000010 0.000010 0.000010 0.000010 0.031941 0.000010 0.000010 0.000010 0.000010 0.000010 0.000010 0.000010 0.033553 0.000010 0.000010 0.000010 0.000010 0.219212 0.000010 0.000010 0.000010 0.144555 0.000010 0.000010 0.000010 0.000010 0.071315 0.000010 0.000010
0.000010 0.033872 0.000010 0.000010 0.000010 0.000010 0.000010 0.000010 0.000010 0.393945 0.001294 0.000010 0.000010 0.000010 0.000010 0.000010 0.008046 0.000010 0.000010 0.059285 0.000010 0.000010 0.000010 0.000010 0.000010 0.000010 0.000010 0.085383 0.000010 0.000010 0.000010 0.000010 0.222934 0.000010 0.000010 0.000010 0.134828 0.000010 0.000010 0.000010 0.000010 0.060064 0.000010 0.000010
0.000010 0.016833 0.000010 0.000010 0.000010 0.000010 0.000010 0.000010 0.000010 0.551658 0.005967 0.000010 0.000010 0.000010 0.000010 0.004768 0.000010 0.000010 0.000010 0.000010 0.000010 0.000010 0.000010 0.000010 0.000010 0.000010 0.000010 0.048982 0.000010 0.000010 0.000010 0.000010 0.197052 0.000010 0.000010 0.000010 0.127801 0.000010 0.000010 0.000010 0.000010 0.046578 0.000010 0.000010
0.000010 0.035673 0.000010 0.000010 0.000010 0.006804 0.009502 0.000010 0.000010 0.483810 0.000010 0.000010 0.000010 0.000010 0.000010 0.000010 0.000010 0.000010 0.000010 0.000010 0.000010 0.000010 0.000010 0.000010 0.000010 0.000010 0.000010 0.083731 0.000010 0.000010 0.000010 0.000010 0.199706 0.000010 0.000010 0.000010 0.116715 0.000010 0.000010 0.000010 0.000010 0.063698 0.000010 0.000010
0.000010 0.000010 0.000010 0.000010 0.000010 0.000010 0.000010 0.000010 0.000010 0.526215 0.000010 0.000010 0.000010 0.009230 0.000010 0.000010 0.000010 0.000010 0.000010 0.030019 0.000010 0.000010 0.000010 0.000010 0.000010 0.000010 0.000010 0.056946 0.000010 0.000010 0.000010 0.000010 0.203007 0.000010 0.000010 0.000010 0.136689 0.000010 0.000010 0.000010 0.000010 0.025287 0.012247 0.000010
0.000010 0.000289 0.000010 0.000010 0.004734 0.000010 0.004163 0.000010 0.000010 0.438640 0.000010 0.000010 0.000010 0.003605 0.000010 0.000010 0.000010 0.000010 0.000010 0.000010 0.000010 0.000010 0.000010 0.000010 0.000010 0.000010 0.000010 0.086991 0.000010 0.000010 0.000010 0.000010 0.184180 0.000010 0.000010 0.000010 0.164681 0.000010 0.000010 0.000010 0.000010 0.112366 0.000010 0.000010
0.000010 0.009988 0.000010 0.000010 0.000010 0.000010 0.000010 0.000010 0.000010 0.450691 0.005758 0.000010 0.003210 0.000010 0.000010 0.000010 0.000010 0.000010 0.000010 0.000010 0.000010 0.000010 0.000010 0.000010 0.000010 0.000010 0.000010 0.084021 0.000010 0.000010 0.000010 0.000010 0.204447 0.000010 0.000010 0.000010 0.186781 0.000010 0.000010 0.000010 0.000010 0.054327 0.000426 0.000010
0.000010 0.002110 0.000010 0.000010 0.004043 0.000010 0.004932 0.000010 0.000010 0.523462 0.010253 0.000010 0.007515 0.013119 0.000010 0.000010 0.000010 0.000010 0.000010 0.002892 0.000010 0.000010 0.000010 0.000010 0.000010 0.000010 0.000010 0.046948 0.000010 0.000010 0.000010 0.000010 0.221084 0.000010 0.003974 0.000010 0.112561 0.000010 0.000010 0.000010 0.000010 0.046798 0.000010 0.000010
0.000010 0.007833 0.000010 0.000010 0.000010 0.000010 0.000010 0.000010 0.000010 0.492066 0.000010 0.000010 0.000010 0.000010 0.000010 0.000010 0.000010 0.000010 0.000010 0.000010 0.000010 0.000010 0.000010 0.000010 0.000010 0.000010 0.000010 0.074125 0.000010 0.000010 0.000010 0.000010 0.226959 0.000010 0.000010 0.000010 0.155199 0.000010 0.000010 0.000010 0.000010 0.043438 0.000010 0.000010
0.000010 0.037409 0.000010 0.000010 0.000010 0.000010 0.002665 0.000010 0.000010 0.524530 0.013293 0.001391 0.000010 0.000010 0.000010 0.000010 0.000010 0.000010 0.000010 0.000671 0.000010 0.000010 0.000010 0.000010 0.000010 0.000010 0.000010 0.037528 0.000010 0.000010 0.000010 0.000010 0.203824 0.000010 0.000010 0.000010 0.127084 0.000010 0.006199 0.000010 0.000010 0.045077 0.000010 0.000010
0.000010 0.035575 0.000010 0.000010 0.000010 0.000010 0.003899 0.000010 0.000010 0.449279 0.000010 0.005399 0.000681 0.013155 0.000010 0.000670 0.000010 0.000010 0.000010 0.000010 0.006083 0.000010 0.000010 0.000010 0.000010 0.000010 0.000010 0.085396 0.000010 0.000014 0.000010 0.000010 0.188599 0.000010 0.000010 0.000010 0.128589 0.000010 0.000010 0.000010 0.000010 0.082353 0.000010 0.000010
0.000010 0.015631 0.000010 0.000010 0.000010 0.001177 0.000010 0.000010 0.000010 0.439239 0.000010 0.000010 0.016344 0.000010 0.000010 0.006797 0.000010 0.000010 0.000010 0.016210 0.000010 0.000010 0.000010 0.000010 0.000010 0.000010 0.000010 0.068241 0.000010 0.000010 0.000010 0.000010 0.211862 0.000010 0.002665 0.000010 0.147216 0.000010 0.000010 0.000010 0.000010 0.074287 0.000010 0.000010
0.000010 0.029898 0.000010 0.000010 0.004780 0.000010 0.000010 0.000010 0.000010 0.486642 0.000010 0.000010 0.000010 0.000010 0.000126 0.000012 0.000010 0.000010 0.000010 0.031488 0.000010 0.000010 0.000010 0.000010 0.000010 0.000010 0.000010 0.052093 0.000010 0.000010 0.000010 0.000010 0.193791 0.000010 0.000010 0.000010 0.160841 0.000010 0.000010 0.000010 0.000010 0.039990 0.000010 0.000010
0.000010 0.028746 0.000010 0.000010 0.000010 0.000010 0.000010 0.000010 0.000010 0.435507 0.003873 0.000010 0.000010 0.000919 0.000019 0.013228 0.000010 0.000010 0.000010 0.032382 0.000010 0.000010 0.000010 0.000010 0.000010 0.000010 0.000010 0.076241 0.000010 0.000010 0.000010 0.000010 0.201303 0.000010 0.000010 0.000010 0.128765 0.000010 0.000010 0.000010 0.000010 0.078686 0.000010 0.000010
0.000010 0.026054 0.000010 0.000010 0.000010 0.000010 0.000010 0.000010 0.000010 0.477618 0.000010 0.000010 0.000010 0.013171 0.000010 0.000010 0.000010 0.000010 0.000010 0.028794 0.006377 0.000010 0.000010 0.000010 0.000010 0.000010 0.000010 0.058137 0.000010 0.000010 0.000010 0.000010 0.183473 0.000010 0.010107 0.000010 0.140636 0.000010 0.000010 0.000010 0.000010 0.048115 0.007187 0.000010
0.000010 0.021334 0.000010 0.000010 0.000010 0.000010 0.000010 0.000010 0.000010 0.428767 0.000010 0.000010 0.000010 0.001765 0.000010 0.000010 0.042894 0.000010 0.000010 0.000010 0.000010 0.000010 0.000010 0.000010 0.000010 0.000010 0.000010 0.094323 0.000010 0.000010 0.000016 0.000010 0.226788 0.000010 0.000010 0.000010 0.107292 0.000010 0.000010 0.000010 0.000010 0.062428 0.014052 0.000010
0.000010 0.000010 0.000010 0.000010 0.000010 0.000010 0.000010 0.000010 0.000010 0.000010 0.000010 0.000010 0.000010 0.999570 0.000010 0.000010 0.000010 0.000010 0.000010 0.000010 0.000010 0.000010 0.000010 0.000010 0.000010 0.000010 0.000010 0.000010 0.000010 0.000010 0.000010 0.000010 0.000010 0.000010 0.000010 0.000010 0.000010 0.000010 0.000010 0.000010 0.000010 0.000010 0.000010 0.000010
0.000010 0.000010 0.000010 0.000010 0.000010 0.000010 0.000010 0.000010 0.000010 0.000010 0.000010 0.000010 0.000010 0.999570 0.000010 0.000010 0.000010 0.000010 0.000010 0.000010 0.000010 0.000010 0.000010 0.000010 0.000010 0.000010 0.000010 0.000010 0.000010 0.000010 0.000010 0.000010 0.000010 0.000010 0.000010 0.000010 0.000010 0.000010 0.000010 0.000010 0.000010 0.000010 0.000010 0.000010
0.000010 0.000010 0.000010 0.000010 0.000010 0.000010 0.000010 0.000010 0.000010 0.000010 0.000010 0.000010 0.000010 0.999570 0.000010 0.000010 0.000010 0.000010 0.000010 0.000010 0.000010 0.000010 0.000010 0.000010 0.000010 0.000010 0.000010 0.000010 0.000010 0.000010 0.000010 0.000010 0.000010 0.000010 0.000010 0.000010 0.000010 0.000010 0.000010 0.000010 0.000010 0.000010 0.000010 0.000010
0.000010 0.004426 0.011734 0.000010 0.014749 0.000010 0.000010 0.008661 0.000010 0.035209 0.025934 0.001360 0.193162 0.553076 0.000010 0.003355 0.000010 0.002493 0.000010 0.000010 0.000312 0.000010 0.000010 0.031921 0.000010 0.057322 0.000010 0.013677 0.000010 0.000010 0.000010 0.000010 0.000010 0.000010 0.000010 0.000010 0.000010 0.001679 0.000010 0.000010 0.040660 0.000010 0.000010 0.000010
0.000010 0.000010 0.000010 0.000010 0.000010 0.006055 0.000010 0.000010 0.000010 0.017026 0.002806 0.000010 0.156700 0.693125 0.000010 0.000010 0.000010 0.000010 0.000010 0.000010 0.019966 0.000010 0.000010 0.000010 0.000010 0.061150 0.000010 0.000010 0.000010 0.000010 0.000010 0.000010 0.003937 0.000010 0.000010 0.000010 0.000010 0.000010 0.000010 0.000010 0.035986 0.002909 0.000010 0.000010
0.000010 0.000010 0.000010 0.000010 0.000010 0.000010 0.000010 0.000010 0.000010 0.000010 0.000010 0.000010 0.177255 0.773533 0.000010 0.000010 0.000010 0.000010 0.000010 0.000010 0.000010 0.000010 0.000010 0.000010 0.000010 0.039947 0.000010 0.000010 0.000010 0.000010 0.000010 0.000010 0.000010 0.000010 0.000010 0.000010 0.000010 0.000010 0.000010 0.000010 0.000010 0.008865 0.000010 0.000010
0.000010 0.000010 0.000010 0.000010 0.000010 0.000010 0.000010 0.000010 0.000010 0.000010 0.000010 0.000010 0.000010 0.999570 0.000010 0.000010 0.000010 0.000010 0.000010 0.000010 0.000010 0.000010 0.000010 0.000010 0.000010 0.000010 0.000010 0.000010 0.000010 0.000010 0.000010 0.000010 0.000010 0.000010 0.000010 0.000010 0.000010 0.000010 0.000010 0.000010 0.000010 0.000010 0.000010 0.000010
0.000010 0.000010 0.000010 0.000010 0.000010 0.000010 0.000010 0.000010 0.000010 0.000010 0.000010 0.000010 0.000010 0.999570 0.000010 0.000010 0.000010 0.000010 0.000010 0.000010 0.000010 0.000010 0.000010 0.000010 0.000010 0.000010 0.000010 0.000010 0.000010 0.000010 0.000010 0.000010 0.000010 0.000010 0.000010 0.000010 0.000010 0.000010 0.000010 0.000010 0.000010 0.000010 0.000010 0.000010
0.000010 0.000010 0.000010 0.000010 0.000010 0.000010 0.000010 0.000010 0.000010 0.000010 0.000010 0.000010 0.000010 0.999567 0.000010 0.000010 0.000010 0.000010 0.000010 0.000010 0.000010 0.000010 0.000010 0.000010 0.000010 0.000010 0.000010 0.000010 0.000010 0.000010 0.000010 0.000010 0.000010 0.000013 0.000010 0.000010 0.000010 0.000010 0.000010 0.000010 0.000010 0.000010 0.000010 0.000010
0.000010 0.000010 0.000010 0.000010 0.000010 0.000010 0.000010 0.000010 0.000010 0.000010 0.000010 0.000010 0.000010 0.999562 0.000010 0.000010 0.000010 0.000010 0.000010 0.000010 0.000010 0.000010 0.000010 0.000010 0.000010 0.000010 0.000010 0.000010 0.000010 0.000010 0.000010 0.000010 0.000010 0.000010 0.000010 0.000010 0.000010 0.000010 0.000010 0.000010 0.000010 0.000018 0.000010 0.000010
0.000010 0.000010 0.000010 0.000010 0.000010 0.000010 0.000010 0.000010 0.000010 0.000010 0.000010 0.000010 0.000010 0.999570 0.000010 0.000010 0.000010 0.000010 0.000010 0.000010 0.000010 0.000010 0.000010 0.000010 0.000010 0.000010 0.000010 0.000010 0.000010 0.000010 0.000010 0.000010 0.000010 0.000010 0.000010 0.000010 0.000010 0.000010 0.000010 0.000010 0.000010 0.000010 0.000010 0.000010
0.000010 0.000010 0.000010 0.000010 0.000010 0.000010 0.000010 0.000010 0.000010 0.000010 0.000010 0.000010 0.000010 0.999570 0.000010 0.000010 0.000010 0.000010 0.000010 0.000010 0.000010 0.000010 0.000010 0.000010 0.000010 0.000010 0.000010 0.000010 0.000010 0.000010 0.000010 0.000010 0.000010 0.000010 0.000010 0.000010 0.000010 0.000010 0.000010 0.000010 0.000010 0.000010 0.000010 0.000010
0.000010 0.004999 0.000010 0.000010 0.000010 0.000010 0.003608 0.012882 0.000010 0.000010 0.000010 0.000010 0.571457 0.360633 0.000010 0.010420 0.000010 0.000010 0.000010 0.000010 0.000010 0.000010 0.000010 0.000010 0.000010 0.000010 0.000010 0.000010 0.009976 0.024865 0.000010 0.000010 0.000010 0.000010 0.000355 0.000010 0.000010 0.000010 0.000010 0.000010 0.000010 0.000010 0.000463 0.000010
0.000010 0.000010 0.000010 0.000010 0.000010 0.000010 0.005453 0.000010 0.000010 0.000010 0.000010 0.000010 0.570821 0.372314 0.000010 0.002181 0.000010 0.000010 0.000010 0.000010 0.000010 0.000010 0.000010 0.000010 0.000010 0.000010 0.000010 0.000010 0.013909 0.000010 0.000010 0.000010 0.000010 0.000010 0.000010 0.000010 0.000010 0.000010 0.000010 0.000010 0.000010 0.000010 0.034943 0.000010
0.000010 0.000010 0.000010 0.000010 0.000010 0.000010 0.000679 0.000010 0.000010 0.000010 0.000010 0.000010 0.563007 0.385068 0.000010 0.000010 0.000010 0.000010 0.000010 0.000010 0.000010 0.000010 0.000010 0.000010 0.000010 0.000010 0.000010 0.000010 0.011777 0.000545 0.000010 0.000010 0.000010 0.000010 0.000010 0.000010 0.000010 0.000010 0.019888 0.000010 0.000010 0.000010 0.018666 0.000010
0.000010 0.000010 0.000010 0.000010 0.000010 0.000010 0.000010 0.000010 0.000010 0.000010 0.000010 0.000010 0.572693 0.381381 0.000010 0.000010 0.000010 0.000010 0.000010 0.000010 0.000010 0.000010 0.000010 0.000010 0.000010 0.000010 0.000010 0.000010 0.006817 0.000010 0.005759 0.000010 0.000010 0.000010 0.000010 0.000010 0.000010 0.000010 0.000346 0.000010 0.000010 0.000010 0.032624 0.000010
0.000010 0.000010 0.000010 0.000010 0.000010 0.000010 0.025276 0.000010 0.000010 0.000010 0.000010 0.000010 0.601041 0.348641 0.000010 0.000010 0.000010 0.009354 0.000010 0.000010 0.000010 0.000010 0.000010 0.000010 0.000010 0.000010 0.000010 0.000010 0.012031 0.003276 0.000010 0.000010 0.000010 0.000010 0.000010 0.000010 0.000010 0.000010 0.000010 0.000010 0.000010 0.000010 0.000010 0.000010
0.000010 0.000010 0.000010 0.000010 0.000010 0.000010 0.005813 0.000010 0.000010 0.000010 0.000010 0.000010 0.569860 0.378973 0.000010 0.000010 0.000010 0.000010 0.000010 0.000010 0.000010 0.000010 0.000010 0.000010 0.000010 0.000010 0.000010 0.000010 0.005547 0.023604 0.007572 0.000010 0.000010 0.000010 0.000010 0.000010 0.000010 0.000010 0.008261 0.000010 0.000010 0.000010 0.000010 0.000010
0.000010 0.000010 0.000010 0.000010 0.000010 0.000010 0.000010 0.000010 0.000010 0.000010 0.000010 0.000010 0.539346 0.287699 0.163477 0.000010 0.000010 0.000010 0.000010 0.000010 0.000010 0.000010 0.000010 0.000010 0.000010 0.000010 0.000010 0.000010 0.003429 0.005658 0.000010 0.000010 0.000010 0.000010 0.000010 0.000010 0.000010 0.000010 0.000010 0.000010 0.000010 0.000010 0.000010 0.000010
0.000010 0.000010 0.000010 0.000010 0.000010 0.000010 0.000010 0.000010 0.000010 0.000010 0.000010 0.001515 0.539580 0.286832 0.159031 0.000010 0.000010 0.000010 0.000010 0.000010 0.000010 0.000010 0.000010 0.000010 0.000010 0.000010 0.000010 0.000010 0.009617 0.003045 0.000010 0.000010 0.000010 0.000010 0.000010 0.000010 0.000010 0.000010 0.000010 0.000010 0.000010 0.000010 0.000010 0.000010
0.000010 0.000010 0.000010 0.000010 0.000010 0.000010 0.000010 0.121981 0.000010 0.000010 0.000010 0.000010 0.000010 0.000010 0.000010 0.000010 0.000010 0.000010 0.000010 0.000010 0.000010 0.000010 0.000010 0.000010 0.000010 0.011344 0.000010 0.000010 0.000010 0.000010 0.000010 0.000010 0.000010 0.000010 0.000010 0.000010 0.000010 0.000010 0.000010 0.000010 0.000010 0.859871 0.006404 0.000010
0.000010 0.000010 0.000010 0.000010 0.000010 0.000010 0.000010 0.022745 0.000010 0.000010 0.000465 0.000010 0.000010 0.000010 0.000010 0.000010 0.000010 0.000010 0.000010 0.000010 0.005794 0.000010 0.000010 0.000010 0.000010 0.008785 0.000010 0.000010 0.000010 0.000010 0.000010 0.000010 0.000010 0.000010 0.000010 0.000010 0.000010 0.000010 0.000010 0.000010 0.012792 0.949039 0.000010 0.000010
0.000010 0.000010 0.000010 0.000010 0.000010 0.000010 0.000010 0.089816 0.000010 0.000010 0.003433 0.000010 0.000010 0.000010 0.000010 0.000010 0.000010 0.000010 0.000010 0.000010 0.000010 0.000010 0.000010 0.000010 0.000010 0.000010 0.000010 0.000010 0.000010 0.000010 0.000010 0.000010 0.000010 0.000010 0.000010 0.000010 0.000010 0.000010 0.000010 0.000010 0.000010 0.906342 0.000010 0.000010
0.000010 0.000010 0.000010 0.000010 0.000010 0.000010 0.002483 0.000010 0.000010 0.040879 0.086668 0.000010 0.000010 0.000010 0.000010 0.000010 0.000010 0.000010 0.000010 0.012899 0.000010 0.000010 0.000010 0.000010 0.000010 0.000010 0.000010 0.000010 0.000010 0.000010 0.000010 0.000010 0.000010 0.000010 0.020518 0.000010 0.032523 0.000010 0.000010 0.000010 0.000010 0.803661 0.000010 0.000010
0.000010 0.000010 0.000010 0.000010 0.000010 0.000010 0.010328 0.000010 0.000010 0.030888 0.067772 0.004250 0.006026 0.000010 0.000010 0.000010 0.000010 0.000010 0.000010 0.000010 0.003558 0.000010 0.000010 0.000010 0.000010 0.000010 0.000010 0.000010 0.000010 0.000010 0.000010 0.000010 0.000010 0.000010 0.001118 0.000010 0.025443 0.000010 0.000010 0.000010 0.000010 0.850266 0.000010 0.000010
0.000010 0.014185 0.000010 0.000010 0.000010 0.000010 0.000010 0.000010 0.000010 0.055531 0.061518 0.000010 0.000010 0.000010 0.000010 0.000010 0.000010 0.000010 0.000010 0.009263 0.000010 0.000010 0.000010 0.005765 0.000010 0.000010 0.000010 0.000010 0.000010 0.000010 0.000010 0.000010 0.000010 0.000010 0.000010 0.000010 0.010882 0.000020 0.000010 0.000010 0.000010 0.836024 0.006463 0.000010
0.000010 0.000011 0.000010 0.000010 0.000010 0.000010 0.000010 0.000010 0.000010 0.000010 0.000010 0.000010 0.000010 0.000010 0.000010 0.000010 0.000010 0.000010 0.000010 0.000010 0.000010 0.000010 0.000010 0.000010 0.000010 0.000010 0.000010 0.000010 0.000010 0.000010 0.000010 0.000010 0.000010 0.000010 0.000010 0.000010 0.000010 0.000010 0.000010 0.000010 0.000010 0.999569 0.000010 0.000010
0.000010 0.000010 0.000010 0.000010 0.000010 0.000010 0.000010 0.000010 0.000010 0.000010 0.000010 0.000010 0.000010 0.000010 0.000010 0.000010 0.000010 0.000010 0.000010 0.000010 0.000010 0.000010 0.000010 0.000010 0.000010 0.000010 0.000010 0.000010 0.000010 0.000010 0.000010 0.000010 0.000010 0.000010 0.000010 0.000010 0.000010 0.000010 0.000010 0.000010 0.000010 0.999569 0.000010 0.000010
0.000010 0.000010 0.000010 0.000010 0.000010 0.000010 0.000010 0.000010 0.000010 0.000010 0.004965 0.000010 0.000010 0.000010 0.000010 0.000010 0.000010 0.000010 0.000010 0.000010 0.000010 0.000010 0.000010 0.000010 0.000010 0.000010 0.000010 0.000010 0.000010 0.000010 0.000010 0.000010 0.012320 0.000010 0.000010 0.000010 0.000010 0.000010 0.000010 0.000010 0.000010 0.982305 0.000010 0.000010
0.000010 0.000010 0.033686 0.000010 0.012097 0.003638 0.000010 0.000010 0.000010 0.000010 0.016327 0.001949 0.000010 0.000010 0.042975 0.000010 0.000010 0.000010 0.000010 0.000010 0.000010 0.000010 0.000010 0.000010 0.000010 0.000010 0.000010 0.000010 0.000010 0.000010 0.000010 0.000010 0.012324 0.000010 0.000010 0.000010 0.020846 0.009118 0.000010 0.000010 0.000010 0.834101 0.012608 0.000010
0.000010 0.000010 0.000010 0.000010 0.000010 0.000010 0.000010 0.000010 0.000010 0.046737 0.012221 0.000010 0.000010 0.010290 0.000010 0.000010 0.000010 0.000010 0.000010 0.000010 0.017501 0.000010 0.000010 0.000010 0.000010 0.000010 0.000010 0.000010 0.000010 0.000010 0.000010 0.000010 0.002373 0.000010 0.000010 0.000010 0.000010 0.000010 0.000010 0.000010 0.000010 0.904060 0.006449 0.000010
0.000010 0.000010 0.000010 0.000010 0.000010 0.000010 0.000010 0.000010 0.000010 0.000010 0.000016 0.000010 0.000010 0.000010 0.000010 0.000010 0.000010 0.000010 0.000010 0.000010 0.000010 0.000010 0.000010 0.000010 0.000010 0.000010 0.000010 0.000010 0.000010 0.000010 0.000010 0.000010 0.000010 0.000010 0.000010 0.000010 0.000010 0.000010 0.000010 0.000010 0.000010 0.999564 0.000010 0.000010
0.000010 0.000010 0.000011 0.000010 0.000010 0.000010 0.000010 0.000011 0.000010 0.000010 0.000010 0.000011 0.000010 0.000010 0.000010 0.000010 0.000010 0.000010 0.000010 0.000010 0.000010 0.000010 0.000010 0.000010 0.000010 0.000011 0.000010 0.000010 0.000010 0.000010 0.000010 0.000010 0.000011 0.000010 0.000010 0.000010 0.000010 0.000010 0.000010 0.000010 0.000010 0.999565 0.000010 0.000010
0.000010 0.000010 0.000010 0.000010 0.007503 0.016825 0.000043 0.000010 0.000010 0.049787 0.090615 0.006228 0.020428 0.000010 0.005613 0.000010 0.000010 0.000010 0.000010 0.013134 0.024697 0.000010 0.000010 0.000010 0.000010 0.000010 0.000010 0.000927 0.000010 0.000010 0.000010 0.000010 0.038766 0.000010 0.009336 0.000010 0.054562 0.000010 0.000010 0.000010 0.000010 0.661246 0.000010 0.000010
0.000010 0.000010 0.000010 0.000010 0.000010 0.000010 0.000010 0.000010 0.000010 0.048982 0.053057 0.000010 0.000010 0.000010 0.000010 0.000010 0.000010 0.000010 0.000010 0.000010 0.000010 0.000010 0.000010 0.000010 0.000010 0.000010 0.000010 0.000010 0.000010 0.000010 0.000010 0.000010 0.000010 0.000010 0.000010 0.000010 0.003778 0.000010 0.000010 0.000010 0.000010 0.893783 0.000010 0.000010
0.000010 0.000010 0.000010 0.000010 0.000010 0.003684 0.010112 0.000010 0.000010 0.002596 0.067218 0.005756 0.000010 0.008779 0.000010 0.000010 0.000010 0.000010 0.000010 0.000010 0.000010 0.000010 0.000010 0.000010 0.000010 0.000010 0.000010 0.000010 0.000010 0.000010 0.000010 0.000010 0.000010 0.000010 0.000010 0.000010 0.046492 0.000010 0.000010 0.000010 0.000010 0.855003 0.000010 0.000010
0.000010 0.000010 0.000010 0.000010 0.000010 0.000010 0.000010 0.000010 0.000010 0.000010 0.000010 0.000010 0.000010 0.000010 0.000010 0.000010 0.000010 0.000010 0.000010 0.000010 0.000010 0.000010 0.000010 0.000010 0.000010 0.000010 0.000010 0.000010 0.000010 0.000010 0.000010 0.000010 0.000010 0.000010 0.000010 0.000010 0.000010 0.000010 0.000010 0.000010 0.000010 0.999570 0.000010 0.000010
0.000010 0.000010 0.000010 0.000010 0.000010 0.025173 0.000010 0.000010 0.000010 0.000010 0.048951 0.005961 0.004206 0.000010 0.111597 0.007970 0.000010 0.000010 0.000010 0.000010 0.000010 0.000010 0.000010 0.031271 0.000010 0.023543 0.000010 0.027431 0.000010 0.000010 0.000010 0.000010 0.001087 0.000010 0.004949 0.000010 0.003532 0.000010 0.006388 0.000010 0.000010 0.697640 0.000010 0.000010
0.000010 0.000010 0.000010 0.000010 0.000010 0.000010 0.000011 0.085313 0.000010 0.000010 0.000745 0.000010 0.000010 0.000010 0.000010 0.008214 0.000010 0.000010 0.000010 0.000010 0.000010 0.000010 0.000010 0.000010 0.000010 0.000010 0.000010 0.002368 0.000010 0.000010 0.000010 0.000010 0.033424 0.000010 0.000010 0.000010 0.000010 0.000010 0.000010 0.000010 0.000010 0.869555 0.000010 0.000010
0.000010 0.000010 0.069189 0.000010 0.046995 0.025520 0.021279 0.010512 0.000010 0.056317 0.046732 0.010412 0.090950 0.000011 0.034744 0.004648 0.002353 0.007380 0.000010 0.106103 0.047636 0.000010 0.000010 0.053329 0.000010 0.026683 0.000010 0.005396 0.000010 0.000010 0.000010 0.000010 0.033143 0.000010 0.027329 0.000010 0.053292 0.016239 0.000010 0.000010 0.059643 0.139204 0.004781 0.000010
0.003206 0.000010 0.000010 0.000010 0.000010 0.030575 0.000010 0.071680 0.000010 0.000010 0.005995 0.000010 0.387527 0.000010 0.007466 0.000010 0.000010 0.013233 0.000010 0.034058 0.019540 0.000010 0.010236 0.000415 0.000010 0.062132 0.000010 0.000010 0.000010 0.000010 0.009399 0.000010 0.000010 0.004213 0.007417 0.000010 0.036900 0.278054 0.005289 0.000010 0.000010 0.012416 0.000010 0.000010
0.000010 0.000010 0.000010 0.000010 0.036033 0.000015 0.012505 0.000010 0.000010 0.000010 0.016994 0.009533 0.346638 0.015703 0.000316 0.000010 0.000010 0.010744 0.017991 0.082375 0.000010 0.000010 0.000010 0.020197 0.000010 0.000010 0.000010 0.000010 0.000010 0.000010 0.000010 0.000010 0.033151 0.000010 0.021101 0.000010 0.003151 0.302311 0.000010 0.000010 0.000010 0.060202 0.000010 0.010781
0.001480 0.000010 0.021246 0.000010 0.041336 0.001456 0.001895 0.203799 0.000010 0.000010 0.000010 0.005626 0.114262 0.000010 0.033386 0.000010 0.011311 0.000010 0.000010 0.080522 0.015937 0.000010 0.000010 0.010637 0.011838 0.344142 0.000010 0.002006 0.000477 0.006509 0.000010 0.001447 0.000010 0.000010 0.000010 0.000010 0.000010 0.081404 0.000010 0.000010 0.005729 0.003338 0.000010 0.000010
0.020158 0.005244 0.006290 0.000230 0.012321 0.019402 0.001490 0.175728 0.000010 0.004439 0.019809 0.000010 0.248115 0.000010 0.093781 0.000010 0.007963 0.000649 0.000673 0.053141 0.000010 0.000010 0.000010 0.034695 0.000010 0.034747 0.000010 0.033414 0.000010 0.020934 0.001612 0.000010 0.001018 0.000010 0.000010 0.000010 0.000010 0.194523 0.009425 0.000010 0.000010 0.000010 0.000010 0.000010
0.016215 0.003229 0.007447 0.000010 0.027419 0.015970 0.000010 0.388819 0.000010 0.000010 0.006134 0.002527 0.241472 0.000010 0.041609 0.000010 0.000010 0.015571 0.000010 0.022151 0.000010 0.000010 0.000010 0.001011 0.000010 0.001681 0.000010 0.011370 0.000010 0.018770 0.000010 0.000010 0.007192 0.000010 0.000010 0.000010 0.000010 0.167427 0.000010 0.000010 0.000010 0.000010 0.001472 0.002275
0.004875 0.000010 0.003051 0.000010 0.013549 0.025923 0.011173 0.012727 0.000010 0.003829 0.011291 0.000010 0.354431 0.002797 0.000010 0.000010 0.000010 0.006018 0.003098 0.106320 0.007152 0.000010 0.014240 0.017931 0.000010 0.007070 0.000010 0.020095 0.000010 0.000010 0.000010 0.000010 0.001690 0.000010 0.000010 0.000010 0.014911 0.328059 0.000010 0.000010 0.000010 0.007516 0.000010 0.022043
0.000010 0.014194 0.000010 0.000010 0.023133 0.034622 0.003679 0.001078 0.000010 0.000010 0.000010 0.011168 0.379969 0.000010 0.000010 0.011595 0.000010 0.013347 0.013988 0.095661 0.000883 0.000659 0.000010 0.014903 0.012485 0.000010 0.000010 0.015999 0.000010 0.000010 0.003461 0.007869 0.020911 0.000010 0.003061 0.000010 0.000010 0.304795 0.000010 0.000010 0.000010 0.012321 0.000010 0.000010
0.000010 0.000010 0.000010 0.011570 0.019296 0.023626 0.000010 0.000010 0.000010 0.000010 0.016964 0.000667 0.421278 0.000010 0.016515 0.002449 0.000010 0.000030 0.011699 0.089388 0.024011 0.000010 0.000010 0.000010 0.000010 0.005050 0.000010 0.000010 0.000010 0.008946 0.000010 0.000010 0.000010 0.000010 0.013661 0.000010 0.000010 0.307461 0.013418 0.000010 0.000010 0.013713 0.000010 0.000010
0.000010 0.000010 0.038531 0.000010 0.028298 0.019957 0.005844 0.031009 0.000010 0.000010 0.028368 0.002686 0.386132 0.000010 0.021261 0.000010 0.000010 0.000010 0.000010 0.065296 0.000838 0.000010 0.000010 0.000010 0.000010 0.006448 0.000010 0.022184 0.000010 0.000010 0.000010 0.000010 0.016374 0.000010 0.006515 0.023594 0.000010 0.287593 0.000010 0.000010 0.000010 0.000010 0.000010 0.008813
0.000010 0.015476 0.000010 0.000010 0.000010 0.000010 0.000010 0.000010 0.000010 0.207117 0.002874 0.005116 0.036694 0.003853 0.000010 0.009465 0.000010 0.000010 0.000010 0.091275 0.000010 0.000010 0.000010 0.007464 0.000010 0.000010 0.000010 0.355199 0.000010 0.000010 0.000010 0.000010 0.090346 0.000010 0.026087 0.000010 0.081726 0.003256 0.000010 0.000010 0.000010 0.063764 0.000010 0.000010
0.000010 0.014997 0.001838 0.000010 0.005033 0.000010 0.002300 0.000010 0.000010 0.112838 0.016669 0.008602 0.028990 0.000010 0.010937 0.011937 0.000010 0.000010 0.000010 0.072788 0.000370 0.000010 0.000010 0.000010 0.000010 0.000010 0.000010 0.515260 0.000010 0.000010 0.000010 0.000010 0.052517 0.000010 0.000010 0.000010 0.081244 0.000437 0.000010 0.000010 0.003757 0.059226 0.000010 0.000010
0.000010 0.001778 0.000010 0.000010 0.000010 0.013964 0.000010 0.000010 0.000010 0.119630 0.000010 0.000010 0.015475 0.005034 0.046346 0.000010 0.000487 0.008894 0.000010 0.063349 0.028273 0.000010 0.000010 0.000010 0.000010 0.000010 0.000010 0.504856 0.000010 0.014869 0.000010 0.000010 0.039277 0.000010 0.009668 0.000010 0.051171 0.000010 0.000010 0.000010 0.000010 0.064910 0.011750 0.000010
0.000010 0.000010 0.000010 0.000010 0.000010 0.000010 0.012552 0.000010 0.000010 0.075885 0.015305 0.007189 0.000010 0.000010 0.021885 0.000010 0.000010 0.000010 0.000010 0.056290 0.000010 0.000010 0.000010 0.000010 0.000010 0.000010 0.000010 0.706513 0.000010 0.000010 0.000010 0.000010 0.021538 0.000010 0.000010 0.000010 0.055497 0.000010 0.000010 0.000010 0.000010 0.027007 0.000010 0.000010
0.000010 0.039152 0.015545 0.000010 0.000010 0.007626 0.000010 0.000010 0.000010 0.116528 0.020489 0.000010 0.000010 0.000010 0.003713 0.000010 0.009088 0.000010 0.000010 0.019536 0.000010 0.000010 0.000010 0.000010 0.000010 0.000010 0.000010 0.655890 0.000010 0.000010 0.000010 0.000010 0.019934 0.000010 0.000010 0.000010 0.060419 0.000010 0.000010 0.000010 0.000010 0.031761 0.000010 0.000010
0.000010 0.004485 0.000010 0.000010 0.000010 0.011164 0.000010 0.049343 0.000010 0.078910 0.000010 0.010766 0.008877 0.008643 0.005274 0.000010 0.000010 0.000010 0.000010 0.038968 0.015653 0.000010 0.000010 0.000010 0.000010 0.000010 0.000010 0.661200 0.000010 0.002426 0.000010 0.000010 0.030483 0.000010 0.026058 0.000010 0.026580 0.000010 0.000010 0.000010 0.000010 0.020889 0.000010 0.000010
0.000010 0.000010 0.000010 0.000010 0.000010 0.000010 0.000010 0.000010 0.000010 0.000010 0.000010 0.000010 0.000010 0.000010 0.000010 0.000010 0.000010 0.000010 0.000010 0.000010 0.000010 0.000010 0.000010 0.000010 0.000010 0.000010 0.000010 0.999570 0.000010 0.000010 0.000010 0.000010 0.000010 0.000010 0.000010 0.000010 0.000010 0.000010 0.000010 0.000010 0.000010 0.000010 0.000010 0.000010
0.000010 0.000010 0.000010 0.000010 0.000010 0.000010 0.000010 0.000010 0.000010 0.018645 0.006458 0.000010 0.000010 0.001630 0.000010 0.000010 0.000010 0.000010 0.000010 0.000010 0.000010 0.000010 0.000010 0.000010 0.000010 0.000010 0.000010 0.940619 0.000010 0.000010 0.000010 0.000010 0.000010 0.000010 0.000010 0.000010 0.000883 0.000010 0.000010 0.000010 0.000010 0.021893 0.009502 0.000010
0.000010 0.000010 0.000010 0.000010 0.000010 0.000010 0.000010 0.000010 0.000010 0.000010 0.000010 0.000010 0.000010 0.000010 0.000010 0.000010 0.000010 0.000010 0.000010 0.000010 0.000010 0.000010 0.000010 0.000010 0.000010 0.000010 0.000010 0.999570 0.000010 0.000010 0.000010 0.000010 0.000010 0.000010 0.000010 0.000010 0.000010 0.000010 0.000010 0.000010 0.000010 0.000010 0.000010 0.000010
0.000010 0.000010 0.000010 0.000010 0.000010 0.000010 0.000010 0.000010 0.000010 0.000010 0.000010 0.000010 0.000010 0.000010 0.000010 0.000010 0.000010 0.000010 0.000010 0.000010 0.000010 0.000010 0.000010 0.000010 0.000010 0.000010 0.000010 0.999570 0.000010 0.000010 0.000010 0.000010 0.000010 0.000010 0.000010 0.000010 0.000010 0.000010 0.000010 0.000010 0.000010 0.000010 0.000010 0.000010
0.000010 0.006254 0.000010 0.000010 0.014156 0.000010 0.000010 0.132899 0.000010 0.020210 0.000010 0.000010 0.000010 0.000010 0.000010 0.000010 0.000010 0.000010 0.000010 0.020429 0.010440 0.000010 0.000010 0.000010 0.000010 0.009043 0.000010 0.689252 0.000010 0.000010 0.000010 0.000010 0.042894 0.000010 0.000010 0.000010 0.000010 0.000010 0.000010 0.000010 0.000010 0.054082 0.000010 0.000010
0.000010 0.000010 0.000010 0.000010 0.000010 0.000010 0.000010 0.073552 0.000010 0.058091 0.000010 0.001284 0.000010 0.000010 0.000010 0.000702 0.000010 0.000010 0.000010 0.023673 0.000010 0.000010 0.000010 0.002939 0.000010 0.000010 0.000010 0.788550 0.000010 0.000010 0.000010 0.000010 0.021576 0.000010 0.000010 0.000010 0.000010 0.000010 0.000010 0.000010 0.000010 0.029282 0.000010 0.000010
0.000010 0.000010 0.000010 0.000010 0.002872 0.001255 0.000010 0.064766 0.000010 0.005270 0.000010 0.000010 0.000010 0.006570 0.000010 0.000010 0.000010 0.000010 0.000010 0.083534 0.000010 0.000010 0.000010 0.000010 0.000010 0.000010 0.000010 0.765929 0.000010 0.000010 0.000010 0.000010 0.039017 0.000010 0.000010 0.000010 0.005771 0.000010 0.000010 0.000010 0.000010 0.024677 0.000010 0.000010
0.000010 0.008549 0.000010 0.000010 0.000010 0.002977 0.000010 0.054578 0.000010 0.060256 0.000010 0.002310 0.000010 0.005306 0.020373 0.000010 0.000010 0.000010 0.000010 0.017535 0.010783 0.000010 0.000010 0.000010 0.000010 0.012402 0.000010 0.682552 0.000010 0.000010 0.000010 0.000010 0.038312 0.000010 0.000010 0.000010 0.038454 0.008853 0.000010 0.000010 0.000010 0.036469 0.000010 0.000010
0.000010 0.000010 0.000010 0.000010 0.004518 0.000010 0.000010 0.000010 0.000010 0.092760 0.011555 0.000010 0.018747 0.000010 0.000010 0.000541 0.000010 0.000010 0.000010 0.030245 0.000010 0.000010 0.000010 0.000010 0.000010 0.006624 0.000010 0.728002 0.000010 0.000010 0.000010 0.000010 0.000010 0.000010 0.000010 0.000010 0.063328 0.000010 0.000010 0.000010 0.000010 0.035071 0.008278 0.000010
0.000010 0.037723 0.016102 0.000010 0.006532 0.017182 0.000010 0.046770 0.000010 0.072975 0.000010 0.006074 0.000010 0.000010 0.000010 0.000010 0.004524 0.001644 0.000010 0.015004 0.000010 0.000010 0.000010 0.000010 0.000010 0.000010 0.000010 0.675336 0.000010 0.005890 0.000010 0.000010 0.024171 0.000010 0.000010 0.000010 0.034248 0.015553 0.000010 0.000010 0.000010 0.019994 0.000010 0.000010
0.000010 0.000010 0.000010 0.000010 0.000010 0.000010 0.000010 0.000010 0.000010 0.029931 0.008126 0.000010 0.000010 0.000010 0.041556 0.000010 0.000010 0.000010 0.000010 0.000010 0.000010 0.000660 0.000010 0.000010 0.000010 0.011423 0.000010 0.887999 0.000010 0.010771 0.000010 0.000010 0.000010 0.000010 0.000010 0.000010 0.006095 0.000010 0.000010 0.000010 0.000010 0.000010 0.000010 0.003090
0.000010 0.027452 0.000010 0.000010 0.000010 0.000010 0.000010 0.000010 0.000010 0.062218 0.011875 0.000010 0.000010 0.017098 0.000010 0.000010 0.001234 0.000010 0.000010 0.000010 0.006177 0.000010 0.000010 0.022203 0.000010 0.021652 0.000010 0.767161 0.000010 0.000010 0.000010 0.000010 0.000010 0.000010 0.024719 0.000010 0.005587 0.000010 0.000010 0.000010 0.000010 0.032304 0.000010 0.000010
0.000010 0.000010 0.000010 0.000010 0.000010 0.000010 0.000010 0.044786 0.000010 0.031998 0.002685 0.000010 0.000010 0.000010 0.010764 0.000010 0.000010 0.000010 0.000010 0.000010 0.000010 0.000010 0.000010 0.000010 0.000010 0.000010 0.000010 0.909378 0.000010 0.000010 0.000010 0.000010 0.000010 0.000010 0.000010 0.000010 0.000010 0.000010 0.000010 0.000010 0.000010 0.000010 0.000010 0.000010
0.000010 0.000010 0.000010 0.000010 0.000010 0.000010 0.000010 0.000010 0.000010 0.000010 0.000010 0.000010 0.000010 0.000010 0.000010 0.000010 0.000010 0.000010 0.000010 0.000010 0.000010 0.000010 0.000010 0.000010 0.000010 0.000010 0.000010 0.989073 0.000010 0.007638 0.000010 0.000010 0.000010 0.000010 0.000010 0.000010 0.000010 0.000010 0.000010 0.000010 0.000010 0.000010 0.002879 0.000010
0.000010 0.000010 0.000010 0.000010 0.065303 0.000010 0.000010 0.061294 0.000010 0.000010 0.019659 0.000010 0.049281 0.000010 0.024376 0.000010 0.000010 0.000010 0.000010 0.081003 0.015579 0.000010 0.000010 0.003578 0.000010 0.578080 0.000010 0.000010 0.000010 0.000010 0.000010 0.000010 0.000010 0.000010 0.000010 0.000010 0.075710 0.000010 0.000010 0.000010 0.011906 0.013910 0.000010 0.000010
0.000010 0.004326 0.000010 0.000010 0.041525 0.000010 0.000010 0.063877 0.000010 0.018881 0.000010 0.000010 0.096150 0.000010 0.018611 0.003889 0.009547 0.000010 0.000010 0.078415 0.000919 0.000010 0.000010 0.012342 0.000010 0.533802 0.000010 0.006339 0.000010 0.000010 0.004390 0.000010 0.000010 0.000010 0.001790 0.000010 0.027713 0.059496 0.000010 0.000010 0.001904 0.015832 0.000010 0.000010
0.000010 0.000010 0.000010 0.000010 0.055879 0.002335 0.000010 0.002609 0.000010 0.000010 0.001719 0.001337 0.067334 0.000010 0.000057 0.000010 0.000408 0.000010 0.000010 0.074969 0.007958 0.000010 0.000010 0.019550 0.000010 0.614927 0.000010 0.000010 0.000010 0.005902 0.000010 0.000010 0.000010 0.000010 0.000010 0.000010 0.061879 0.000010 0.000010 0.000010 0.052011 0.030847 0.000010 0.000010
0.000010 0.010687 0.014237 0.000010 0.047507 0.000010 0.000010 0.061808 0.000010 0.008783 0.004105 0.016587 0.042950 0.000010 0.059952 0.000010 0.057371 0.012385 0.000010 0.055936 0.020920 0.000010 0.000010 0.008497 0.000010 0.505314 0.000010 0.000594 0.000010 0.002691 0.000010 0.000010 0.000010 0.000010 0.000010 0.000010 0.041100 0.000010 0.000010 0.000010 0.028326 0.000010 0.000010 0.000010
0.000010 0.000010 0.018104 0.000010 0.043918 0.019015 0.000010 0.000010 0.000010 0.000010 0.011737 0.016924 0.045540 0.000010 0.054498 0.012122 0.000010 0.000010 0.000010 0.047255 0.010664 0.000010 0.000010 0.009987 0.000010 0.614814 0.000010 0.000274 0.000010 0.000010 0.000010 0.000010 0.000010 0.000010 0.010491 0.000010 0.044457 0.011193 0.000010 0.000010 0.019481 0.009266 0.000010 0.000010
0.000010 0.000010 0.007825 0.000010 0.051401 0.000010 0.000010 0.019500 0.000010 0.035345 0.000010 0.019803 0.020014 0.001534 0.003246 0.005812 0.000010 0.000010 0.000010 0.116357 0.018917 0.000010 0.000010 0.000010 0.000010 0.601630 0.000010 0.013164 0.000010 0.000010 0.000010 0.000010 0.007170 0.000010 0.000010 0.000010 0.011820 0.011463 0.000010 0.000010 0.050113 0.004627 0.000010 0.000010
0.000010 0.016516 0.013194 0.000010 0.094976 0.000010 0.015466 0.000010 0.000010 0.000010 0.011593 0.006204 0.020758 0.000010 0.008324 0.001577 0.000010 0.006446 0.000010 0.102060 0.003720 0.000010 0.000010 0.019930 0.000010 0.626334 0.000010 0.000010 0.000010 0.000010 0.000010 0.000010 0.000010 0.000010 0.000010 0.000010 0.000010 0.000010 0.000010 0.000010 0.032038 0.020584 0.000010 0.000010
0.000010 0.004170 0.017737 0.000010 0.113493 0.000010 0.007087 0.018177 0.000010 0.002783 0.000010 0.002152 0.045670 0.000010 0.021667 0.000010 0.000010 0.001532 0.000010 0.081977 0.032404 0.000010 0.000010 0.016478 0.000010 0.560109 0.000010 0.009342 0.000010 0.000010 0.000010 0.000010 0.007694 0.000010 0.000010 0.000010 0.007762 0.000010 0.000010 0.000010 0.046686 0.002831 0.000010 0.000010
0.000010 0.000010 0.033731 0.000010 0.053698 0.013022 0.004665 0.000010 0.000010 0.000010 0.022588 0.010379 0.015080 0.011737 0.001195 0.000010 0.000010 0.000010 0.000010 0.074686 0.016376 0.000010 0.000010 0.025942 0.000010 0.614978 0.000010 0.000010 0.000010 0.000010 0.000010 0.000010 0.000503 0.000010 0.004009 0.000010 0.066498 0.004668 0.000010 0.000010 0.016222 0.000010 0.009773 0.000010
0.000010 0.007918 0.012913 0.000010 0.073369 0.018250 0.000010 0.000090 0.000010 0.007451 0.017143 0.016503 0.031832 0.007537 0.023717 0.000010 0.000010 0.005467 0.000010 0.050080 0.035033 0.000010 0.000010 0.005493 0.000010 0.593902 0.000010 0.000010 0.000010 0.000010 0.000010 0.000010 0.000010 0.000010 0.000010 0.000010 0.042734 0.021457 0.000010 0.000010 0.028862 0.000010 0.000010 0.000010
0.000010 0.006610 0.039313 0.000010 0.095087 0.004045 0.000010 0.000010 0.000010 0.024791 0.016603 0.000984 0.020657 0.004111 0.033667 0.000010 0.000010 0.000010 0.000010 0.057344 0.047582 0.000010 0.000010 0.012967 0.000010 0.567532 0.000010 0.000010 0.000010 0.000010 0.000010 0.000010 0.004835 0.000010 0.009291 0.000010 0.031871 0.000010 0.000010 0.000010 0.022451 0.000010 0.000010 0.000010
0.000010 0.000010 0.011049 0.000010 0.045722 0.024712 0.000010 0.026010 0.000010 0.011099 0.006043 0.005154 0.032996 0.000010 0.026217 0.002102 0.000010 0.000010 0.000010 0.080811 0.009430 0.000010 0.000010 0.002888 0.000010 0.589704 0.000010 0.010513 0.000010 0.006446 0.000010 0.000010 0.011892 0.000010 0.000010 0.000010 0.037749 0.000010 0.000010 0.000010 0.059214 0.000010 0.000010 0.000010
0.000010 0.000010 0.008841 0.000010 0.051306 0.005282 0.000010 0.004649 0.000010 0.012594 0.004599 0.000010 0.010129 0.001507 0.010837 0.000010 0.000010 0.000010 0.000010 0.079803 0.022860 0.000010 0.000010 0.021225 0.000010 0.642405 0.000010 0.003620 0.000010 0.000010 0.000010 0.000010 0.000010 0.000010 0.015900 0.000010 0.040359 0.008463 0.000010 0.000010 0.049464 0.000010 0.005906 0.000010
0.000010 0.000010 0.010717 0.000010 0.036927 0.018178 0.000010 0.000010 0.000010 0.000010 0.002036 0.012064 0.037162 0.012063 0.045431 0.000010 0.000010 0.000010 0.000010 0.104492 0.023976 0.000010 0.000010 0.000336 0.000010 0.605237 0.000010 0.000010 0.000010 0.000010 0.000010 0.000010 0.000010 0.000010 0.000010 0.000010 0.005417 0.000010 0.000010 0.000010 0.057151 0.028522 0.000010 0.000010
0.000010 0.006180 0.008925 0.000010 0.063394 0.010545 0.000010 0.014967 0.000010 0.000010 0.014053 0.010183 0.031505 0.000010 0.028159 0.000693 0.015729 0.000010 0.000010 0.089879 0.013055 0.000010 0.000010 0.000010 0.000010 0.608095 0.000010 0.018797 0.000010 0.000010 0.000010 0.000010 0.019307 0.000010 0.006050 0.000010 0.011942 0.011276 0.000010 0.000010 0.017026 0.000010 0.000010 0.000010
0.000010 0.002419 0.000010 0.000010 0.036757 0.000314 0.000010 0.000010 0.000010 0.000010 0.001787 0.010970 0.049075 0.000010 0.029006 0.000010 0.000010 0.000010 0.000010 0.088073 0.005912 0.000010 0.000010 0.038516 0.000010 0.612218 0.000010 0.000010 0.000010 0.000010 0.000010 0.000010 0.001628 0.000010 0.000010 0.000010 0.039647 0.000010 0.000010 0.000010 0.062572 0.018888 0.001939 0.000010
0.000010 0.000010 0.025057 0.000010 0.068145 0.002693 0.005790 0.014344 0.000010 0.015598 0.000010 0.006280 0.038500 0.008958 0.008359 0.000010 0.000010 0.000010 0.000010 0.090159 0.015671 0.000010 0.000010 0.044498 0.000010 0.573408 0.000010 0.000010 0.000010 0.000010 0.000010 0.000010 0.002138 0.000010 0.000010 0.000010 0.020384 0.000010 0.000010 0.000010 0.043223 0.015888 0.000657 0.000010
0.000010 0.000010 0.017593 0.000010 0.051221 0.009412 0.000010 0.024059 0.000010 0.000010 0.000010 0.006546 0.024796 0.010954 0.025221 0.000010 0.011680 0.000010 0.000010 0.079479 0.033379 0.000010 0.000010 0.015179 0.000010 0.608201 0.000010 0.008141 0.000010 0.004481 0.000010 0.000010 0.000010 0.000010 0.000010 0.000010 0.023210 0.000010 0.000010 0.000010 0.029746 0.016442 0.000010 0.000010
0.000010 0.000520 0.013386 0.000010 0.050368 0.000260 0.000010 0.001588 0.000010 0.020268 0.006647 0.018029 0.053158 0.009483 0.040574 0.000432 0.000010 0.000010 0.000010 0.074696 0.018981 0.000010 0.000010 0.000010 0.000010 0.579867 0.000010 0.018786 0.000010 0.000010 0.000010 0.000010 0.000753 0.000010 0.000010 0.000010 0.016975 0.004074 0.000010 0.000010 0.043511 0.020387 0.007037 0.000010
0.000010 0.003178 0.002146 0.000010 0.055701 0.008987 0.000010 0.000010 0.000010 0.000010 0.020935 0.015852 0.030402 0.002863 0.028837 0.003100 0.000512 0.000010 0.000010 0.093175 0.000014 0.000010 0.000010 0.000010 0.000010 0.596814 0.000010 0.014086 0.000010 0.000010 0.000010 0.000010 0.000684 0.000010 0.000010 0.000010 0.032036 0.005668 0.000010 0.000010 0.061051 0.020459 0.003271 0.000010
0.000010 0.015676 0.033810 0.000010 0.709589 0.032278 0.000018 0.000010 0.000010 0.011288 0.000010 0.027660 0.009219 0.007384 0.013127 0.014278 0.000010 0.000010 0.000010 0.047542 0.012028 0.000010 0.000010 0.003354 0.000010 0.030517 0.000010 0.008740 0.000010 0.000010 0.000010 0.000010 0.000010 0.000010 0.000010 0.000010 0.000010 0.000010 0.000010 0.000010 0.023222 0.000010 0.000010 0.000010
0.000010 0.017552 0.000010 0.000010 0.982028 0.000010 0.000010 0.000010 0.000010 0.000010 0.000010 0.000010 0.000010 0.000010 0.000010 0.000010 0.000010 0.000010 0.000010 0.000010 0.000010 0.000010 0.000010 0.000010 0.000010 0.000010 0.000010 0.000010 0.000010 0.000010 0.000010 0.000010 0.000010 0.000010 0.000010 0.000010 0.000010 0.000010 0.000010 0.000010 0.000010 0.000010 0.000010 0.000010
0.000010 0.000010 0.000010 0.000010 0.994940 0.000010 0.000010 0.000010 0.000010 0.000010 0.000010 0.000010 0.000010 0.004271 0.000010 0.000010 0.000010 0.000010 0.000010 0.000010 0.000010 0.000010 0.000010 0.000010 0.000010 0.000010 0.000010 0.000010 0.000010 0.000010 0.000010 0.000010 0.000379 0.000010 0.000010 0.000010 0.000010 0.000010 0.000010 0.000010 0.000010 0.000010 0.000010 0.000010
0.000010 0.000010 0.000010 0.000010 0.963195 0.000010 0.000010 0.000010 0.000010 0.010574 0.000010 0.000010 0.000010 0.000010 0.000010 0.000010 0.000010 0.000010 0.000010 0.013038 0.000010 0.000010 0.000010 0.000010 0.000010 0.009720 0.000010 0.000010 0.000010 0.000010 0.000010 0.000010 0.000010 0.000010 0.000010 0.000010 0.000010 0.000010 0.000010 0.000010 0.000010 0.000010 0.003083 0.000010
0.000010 0.009395 0.000010 0.000010 0.943323 0.024058 0.000010 0.000010 0.000010 0.000010 0.009558 0.008707 0.000010 0.000010 0.000010 0.000010 0.000010 0.000010 0.000010 0.000010 0.000010 0.000010 0.000010 0.000010 0.000010 0.000010 0.000010 0.000010 0.000010 0.000010 0.000010 0.000010 0.000010 0.000010 0.004579 0.000010 0.000010 0.000010 0.000010 0.000010 0.000010 0.000010 0.000010 0.000010
0.000010 0.000010 0.000010 0.000010 0.999570 0.000010 0.000010 0.000010 0.000010 0.000010 0.000010 0.000010 0.000010 0.000010 0.000010 0.000010 0.000010 0.000010 0.000010 0.000010 0.000010 0.000010 0.000010 0.000010 0.000010 0.000010 0.000010 0.000010 0.000010 0.000010 0.000010 0.000010 0.000010 0.000010 0.000010 0.000010 0.000010 0.000010 0.000010 0.000010 0.000010 0.000010 0.000010 0.000010
0.000010 0.000010 0.000010 0.000010 0.999570 0.000010 0.000010 0.000010 0.000010 0.000010 0.000010 0.000010 0.000010 0.000010 0.000010 0.000010 0.000010 0.000010 0.000010 0.000010 0.000010 0.000010 0.000010 0.000010 0.000010 0.000010 0.000010 0.000010 0.000010 0.000010 0.000010 0.000010 0.000010 0.000010 0.000010 0.000010 0.000010 0.000010 0.000010 0.000010 0.000010 0.000010 0.000010 0.000010
0.000010 0.000010 0.000010 0.000010 0.999561 0.000010 0.000010 0.000010 0.000010 0.000010 0.000010 0.000010 0.000010 0.000010 0.000010 0.000019 0.000010 0.000010 0.000010 0.000010 0.000010 0.000010 0.000010 0.000010 0.000010 0.000010 0.000010 0.000010 0.000010 0.000010 0.000010 0.000010 0.000010 0.000010 0.000010 0.000010 0.000010 0.000010 0.000010 0.000010 0.000010 0.000010 0.000010 0.000010
0.000010 0.000010 0.000010 0.000010 0.999570 0.000010 0.000010 0.000010 0.000010 0.000010 0.000010 0.000010 0.000010 0.000010 0.000010 0.000010 0.000010 0.000010 0.000010 0.000010 0.000010 0.000010 0.000010 0.000010 0.000010 0.000010 0.000010 0.000010 0.000010 0.000010 0.000010 0.000010 0.000010 0.000010 0.000010 0.000010 0.000010 0.000010 0.000010 0.000010 0.000010 0.000010 0.000010 0.000010
0.000010 0.000010 0.000010 0.000010 0.978702 0.013531 0.000010 0.000010 0.000010 0.000010 0.000010 0.000010 0.000010 0.000010 0.000010 0.000010 0.000010 0.000010 0.000010 0.000010 0.007357 0.000010 0.000010 0.000010 0.000010 0.000010 0.000010 0.000010 0.000010 0.000010 0.000010 0.000010 0.000010 0.000010 0.000010 0.000010 0.000010 0.000010 0.000010 0.000010 0.000010 0.000010 0.000010 0.000010
0.000010 0.000010 0.000010 0.000010 0.999570 0.000010 0.000010 0.000010 0.000010 0.000010 0.000010 0.000010 0.000010 0.000010 0.000010 0.000010 0.000010 0.000010 0.000010 0.000010 0.000010 0.000010 0.000010 0.000010 0.000010 0.000010 0.000010 0.000010 0.000010 0.000010 0.000010 0.000010 0.000010 0.000010 0.000010 0.000010 0.000010 0.000010 0.000010 0.000010 0.000010 0.000010 0.000010 0.000010
0.000010 0.000010 0.021832 0.000010 0.786748 0.000010 0.000010 0.012723 0.000010 0.000010 0.000010 0.026034 0.015095 0.000010 0.000010 0.000010 0.000010 0.000010 0.000010 0.013062 0.000010 0.000010 0.000010 0.014258 0.000010 0.000010 0.000010 0.004428 0.000010 0.002702 0.000010 0.000010 0.006899 0.000010 0.000011 0.000010 0.020397 0.000010 0.000010 0.000010 0.050342 0.025168 0.000010 0.000010
0.000010 0.000010 0.000010 0.000010 0.999570 0.000010 0.000010 0.000010 0.000010 0.000010 0.000010 0.000010 0.000010 0.000010 0.000010 0.000010 0.000010 0.000010 0.000010 0.000010 0.000010 0.000010 0.000010 0.000010 0.000010 0.000010 0.000010 0.000010 0.000010 0.000010 0.000010 0.000010 0.000010 0.000010 0.000010 0.000010 0.000010 0.000010 0.000010 0.000010 0.000010 0.000010 0.000010 0.000010
0.000010 0.000010 0.000010 0.000010 0.999570 0.000010 0.000010 0.000010 0.000010 0.000010 0.000010 0.000010 0.000010 0.000010 0.000010 0.000010 0.000010 0.000010 0.000010 0.000010 0.000010 0.000010 0.000010 0.000010 0.000010 0.000010 0.000010 0.000010 0.000010 0.000010 0.000010 0.000010 0.000010 0.000010 0.000010 0.000010 0.000010 0.000010 0.000010 0.000010 0.000010 0.000010 0.000010 0.000010
0.000010 0.000010 0.000010 0.000010 0.999570 0.000010 0.000010 0.000010 0.000010 0.000010 0.000010 0.000010 0.000010 0.000010 0.000010 0.000010 0.000010 0.000010 0.000010 0.000010 0.000010 0.000010 0.000010 0.000010 0.000010 0.000010 0.000010 0.000010 0.000010 0.000010 0.000010 0.000010 0.000010 0.000010 0.000010 0.000010 0.000010 0.000010 0.000010 0.000010 0.000010 0.000010 0.000010 0.000010
0.000010 0.000010 0.000010 0.000010 0.999570 0.000010 0.000010 0.000010 0.000010 0.000010 0.000010 0.000010 0.000010 0.000010 0.000010 0.000010 0.000010 0.000010 0.000010 0.000010 0.000010 0.000010 0.000010 0.000010 0.000010 0.000010 0.000010 0.000010 0.000010 0.000010 0.000010 0.000010 0.000010 0.000010 0.000010 0.000010 0.000010 0.000010 0.000010 0.000010 0.000010 0.000010 0.000010 0.000010
0.000010 0.000010 0.000010 0.000010 0.999570 0.000010 0.000010 0.000010 0.000010 0.000010 0.000010 0.000010 0.000010 0.000010 0.000010 0.000010 0.000010 0.000010 0.000010 0.000010 0.000010 0.000010 0.000010 0.000010 0.000010 0.000010 0.000010 0.000010 0.000010 0.000010 0.000010 0.000010 0.000010 0.000010 0.000010 0.000010 0.000010 0.000010 0.000010 0.000010 0.000010 0.000010 0.000010 0.000010
0.000010 0.000010 0.000010 0.000010 0.999570 0.000010 0.000010 0.000010 0.000010 0.000010 0.000010 0.000010 0.000010 0.000010 0.000010 0.000010 0.000010 0.000010 0.000010 0.000010 0.000010 0.000010 0.000010 0.000010 0.000010 0.000010 0.000010 0.000010 0.000010 0.000010 0.000010 0.000010 0.000010 0.000010 0.000010 0.000010 0.000010 0.000010 0.000010 0.000010 0.000010 0.000010 0.000010 0.000010
0.000010 0.000010 0.000010 0.000010 0.999570 0.000010 0.000010 0.000010 0.000010 0.000010 0.000010 0.000010 0.000010 0.000010 0.000010 0.000010 0.000010 0.000010 0.000010 0.000010 0.000010 0.000010 0.000010 0.000010 0.000010 0.000010 0.000010 0.000010 0.000010 0.000010 0.000010 0.000010 0.000010 0.000010 0.000010 0.000010 0.000010 0.000010 0.000010 0.000010 0.000010 0.000010 0.000010 0.000010
0.000010 0.000010 0.000010 0.000010 0.945226 0.017352 0.000010 0.000010 0.000010 0.000010 0.000745 0.020130 0.000010 0.000010 0.000010 0.000010 0.000010 0.000010 0.000010 0.000010 0.000010 0.000010 0.000010 0.000010 0.000010 0.000010 0.000010 0.000010 0.000010 0.000010 0.000010 0.000010 0.012583 0.000010 0.000010 0.000010 0.003584 0.000010 0.000010 0.000010 0.000010 0.000010 0.000010 0.000010
0.000010 0.000010 0.010822 0.000010 0.077980 0.036192 0.000010 0.000010 0.000010 0.048389 0.006354 0.035642 0.189184 0.000010 0.000865 0.000010 0.000010 0.000010 0.000010 0.246668 0.031866 0.000010 0.000010 0.029382 0.000010 0.000010 0.000010 0.010458 0.000010 0.000010 0.000010 0.000010 0.062419 0.000010 0.017718 0.000010 0.072383 0.030318 0.000010 0.000010 0.000010 0.091434 0.001666 0.000010
0.000010 0.000010 0.041377 0.000010 0.044356 0.041219 0.002978 0.000010 0.000010 0.041883 0.032349 0.014235 0.162953 0.000010 0.000010 0.000010 0.004404 0.000895 0.000010 0.267064 0.040907 0.000010 0.000010 0.027326 0.000010 0.000010 0.000010 0.019142 0.000010 0.000161 0.000010 0.000010 0.033884 0.000010 0.009035 0.000010 0.072159 0.054647 0.000010 0.000010 0.023444 0.065350 0.000010 0.000010
0.000010 0.000010 0.008883 0.000010 0.035157 0.047008 0.000010 0.002906 0.000010 0.050899 0.014115 0.026037 0.168159 0.014411 0.018828 0.005597 0.007501 0.005953 0.000010 0.207187 0.042510 0.000010 0.000010 0.025822 0.000010 0.000010 0.000010 0.025191 0.000010 0.000010 0.000010 0.000010 0.014668 0.000010 0.023866 0.000010 0.097520 0.046077 0.000010 0.000010 0.025125 0.086373 0.000010 0.000010
0.000010 0.016539 0.013603 0.000010 0.035780 0.044620 0.000010 0.016267 0.000010 0.001765 0.016369 0.031638 0.192747 0.000010 0.001543 0.005329 0.000010 0.000010 0.000010 0.268982 0.035985 0.000010 0.000010 0.030809 0.000010 0.002192 0.000010 0.000010 0.000010 0.000010 0.000010 0.000010 0.036049 0.000010 0.001797 0.000010 0.120036 0.039218 0.000010 0.000010 0.008687 0.079815 0.000010 0.000010
0.000010 0.008681 0.007324 0.000010 0.044164 0.030779 0.003968 0.000010 0.000010 0.049681 0.021425 0.007669 0.161983 0.000010 0.000010 0.000010 0.000010 0.000010 0.000010 0.249028 0.048145 0.000010 0.000010 0.031224 0.000010 0.000010 0.000010 0.036879 0.000010 0.000010 0.000010 0.000010 0.039141 0.000010 0.037513 0.000010 0.105660 0.040274 0.000010 0.000010 0.025195 0.049424 0.001603 0.000010
0.000010 0.000010 0.015750 0.000010 0.028071 0.029052 0.001908 0.000010 0.000010 0.045342 0.015556 0.034205 0.177023 0.000013 0.025535 0.000401 0.000010 0.000010 0.000010 0.248744 0.029270 0.000010 0.000010 0.060032 0.000010 0.000010 0.000010 0.007892 0.000010 0.000318 0.000010 0.000010 0.057667 0.000010 0.010626 0.000010 0.073736 0.036090 0.000010 0.000010 0.011341 0.091207 0.000010 0.000010
0.000010 0.000010 0.031632 0.000010 0.031809 0.037217 0.006814 0.005297 0.000010 0.042825 0.026232 0.027529 0.148821 0.009384 0.021708 0.011489 0.000010 0.000010 0.000010 0.272300 0.038218 0.000010 0.000010 0.044345 0.000010 0.000010 0.000010 0.012973 0.000010 0.000010 0.000010 0.000010 0.040519 0.000010 0.004245 0.000010 0.096114 0.039078 0.000010 0.000010 0.000010 0.051220 0.000010 0.000010
0.000010 0.000010 0.009604 0.000010 0.053759 0.042015 0.000010 0.000010 0.000010 0.030138 0.000010 0.028307 0.157092 0.001146 0.000010 0.000010 0.000010 0.002651 0.000010 0.271906 0.011716 0.000010 0.000010 0.040108 0.000010 0.000369 0.000010 0.028767 0.000010 0.000010 0.000010 0.000010 0.053049 0.000010 0.004910 0.000010 0.108451 0.041102 0.000010 0.000010 0.029048 0.082786 0.002833 0.000010
0.000010 0.000010 0.000010 0.000010 0.021342 0.051836 0.000010 0.000843 0.000010 0.065354 0.009224 0.021669 0.181983 0.000010 0.000010 0.000010 0.000010 0.001026 0.000010 0.252942 0.049139 0.000010 0.000010 0.029823 0.000010 0.011615 0.000010 0.000018 0.000010 0.000010 0.000010 0.000010 0.034575 0.000010 0.031824 0.000010 0.076699 0.025280 0.000010 0.000010 0.028021 0.106536 0.000010 0.000010
0.000010 0.001489 0.000010 0.000010 0.055239 0.033562 0.000010 0.000010 0.000010 0.046683 0.032244 0.001864 0.190559 0.000010 0.012187 0.004589 0.000010 0.000010 0.000010 0.250726 0.039014 0.000010 0.000010 0.038348 0.000010 0.000010 0.000010 0.015234 0.000010 0.000010 0.000010 0.000010 0.043504 0.000010 0.008875 0.000010 0.076196 0.049369 0.000010 0.000010 0.029821 0.070246 0.000010 0.000010
0.000010 0.000010 0.000010 0.000010 0.044848 0.033136 0.007604 0.000010 0.000010 0.067718 0.017188 0.025934 0.158016 0.000010 0.000010 0.000010 0.000010 0.000010 0.000010 0.265093 0.049398 0.000010 0.000010 0.052949 0.000010 0.000010 0.000010 0.021973 0.000010 0.000010 0.000010 0.000010 0.018403 0.000010 0.020694 0.000010 0.102715 0.026461 0.000010 0.000010 0.024811 0.062790 0.000010 0.000010
0.000010 0.000010 0.020976 0.000010 0.046926 0.029851 0.000010 0.000010 0.000010 0.023960 0.016313 0.020379 0.190552 0.009346 0.000010 0.000010 0.000010 0.000010 0.000010 0.236726 0.041572 0.000010 0.000010 0.027907 0.000010 0.000010 0.000010 0.012945 0.000010 0.000010 0.000010 0.000010 0.048985 0.000010 0.021247 0.000010 0.083273 0.060878 0.000010 0.000010 0.020462 0.087444 0.000010 0.000010
0.000010 0.019707 0.027023 0.000010 0.025462 0.037853 0.000010 0.000010 0.000010 0.079214 0.050059 0.022357 0.169712 0.007410 0.025571 0.004853 0.003595 0.000010 0.000010 0.207803 0.019098 0.000010 0.000010 0.031454 0.000010 0.000010 0.000010 0.032945 0.000010 0.000010 0.000010 0.000010 0.022339 0.000010 0.000010 0.000010 0.098578 0.020139 0.000010 0.000010 0.015264 0.078961 0.000384 0.000010
0.000010 0.000010 0.016464 0.000010 0.018196 0.047329 0.000010 0.000010 0.000010 0.020541 0.025962 0.024190 0.199529 0.000010 0.000010 0.000010 0.000010 0.000010 0.000010 0.228097 0.022601 0.000010 0.000010 0.058172 0.000010 0.000010 0.000010 0.044458 0.000010 0.000010 0.000010 0.000010 0.019611 0.000010 0.030257 0.000010 0.106957 0.027773 0.000010 0.000010 0.035252 0.074339 0.000010 0.000010
0.000010 0.000010 0.000010 0.000010 0.044511 0.030874 0.002952 0.010358 0.000010 0.045571 0.020286 0.033050 0.131474 0.009724 0.002040 0.000010 0.012462 0.007725 0.000010 0.274352 0.039649 0.000010 0.000010 0.054633 0.000010 0.000010 0.000010 0.000010 0.000010 0.006328 0.000010 0.000010 0.000010 0.000010 0.007968 0.000010 0.089133 0.068038 0.000010 0.000010 0.010457 0.098077 0.000116 0.000010
0.000010 0.004912 0.000236 0.000010 0.037818 0.034383 0.000010 0.003944 0.000010 0.016460 0.000010 0.026508 0.170180 0.000010 0.028356 0.000010 0.000010 0.000010 0.000010 0.241385 0.035048 0.000010 0.000010 0.035627 0.000010 0.000010 0.000010 0.034949 0.000010 0.000010 0.000010 0.000010 0.016069 0.000010 0.015479 0.000010 0.077756 0.057678 0.000010 0.000010 0.034884 0.128076 0.000010 0.000010
0.000010 0.000010 0.000010 0.000010 0.071272 0.043892 0.005541 0.006761 0.000010 0.017079 0.036962 0.019422 0.170216 0.002029 0.000010 0.000010 0.000010 0.020301 0.000010 0.260233 0.030676 0.000010 0.000010 0.010962 0.000010 0.000010 0.000010 0.026319 0.000010 0.008723 0.000010 0.000010 0.046812 0.000010 0.011301 0.000010 0.080792 0.039881 0.000756 0.000010 0.026831 0.063022 0.000010 0.000010
0.000010 0.000010 0.011568 0.000010 0.031327 0.040615 0.009115 0.011794 0.000010 0.060499 0.003607 0.032528 0.151532 0.000010 0.001229 0.000010 0.000208 0.001941 0.000010 0.270242 0.019704 0.000010 0.000010 0.043108 0.000010 0.010558 0.000010 0.025324 0.000010 0.000010 0.000010 0.000010 0.044362 0.000010 0.000010 0.000010 0.090638 0.033048 0.000010 0.000010 0.009166 0.097670 0.000010 0.000010
0.000010 0.000010 0.006066 0.000010 0.056885 0.040443 0.000010 0.000010 0.000010 0.042130 0.006858 0.023280 0.189255 0.000010 0.021413 0.010687 0.000010 0.000010 0.000010 0.237873 0.043115 0.000010 0.000010 0.027578 0.000010 0.000010 0.000010 0.036186 0.000010 0.003324 0.000010 0.000010 0.041822 0.000010 0.013667 0.000010 0.096398 0.043928 0.000010 0.000010 0.000010 0.058842 0.000010 0.000010
0.000010 0.000010 0.000010 0.000010 0.052780 0.036617 0.000441 0.006965 0.000010 0.023057 0.014653 0.036294 0.183007 0.007834 0.007636 0.004589 0.000010 0.000010 0.000010 0.285896 0.030622 0.000010 0.000010 0.014378 0.000010 0.000010 0.000010 0.020196 0.000010 0.000010 0.000010 0.000010 0.033938 0.000010 0.005939 0.000010 0.116049 0.016596 0.000010 0.000010 0.009132 0.093151 0.000010 0.000010
0.000010 0.000010 0.000010 0.000010 0.000010 0.006304 0.000010 0.000010 0.000010 0.000010 0.000010 0.000010 0.126961 0.000010 0.000010 0.000010 0.000010 0.000010 0.000010 0.000010 0.000010 0.000010 0.000010 0.018175 0.001632 0.000010 0.000010 0.022780 0.010792 0.000010 0.000010 0.000010 0.015446 0.000010 0.004600 0.000010 0.000010 0.781807 0.000010 0.000010 0.002027 0.000010 0.009147 0.000010
0.000010 0.000010 0.000010 0.000010 0.000010 0.000010 0.000010 0.000010 0.000010 0.000010 0.000010 0.000010 0.000010 0.000010 0.000010 0.000010 0.000010 0.000010 0.000010 0.000010 0.000010 0.000010 0.000010 0.000010 0.000010 0.000010 0.000010 0.000010 0.000010 0.000010 0.000010 0.000010 0.000010 0.000010 0.000010 0.000010 0.000010 0.999570 0.000010 0.000010 0.000010 0.000010 0.000010 0.000010
0.000010 0.000010 0.000010 0.000010 0.000010 0.000010 0.000010 0.000010 0.000010 0.000010 0.000010 0.000010 0.000010 0.000010 0.000010 0.000010 0.000010 0.000010 0.000010 0.000010 0.000010 0.000010 0.000010 0.000010 0.000010 0.000010 0.000010 0.000010 0.000010 0.000010 0.000010 0.000010 0.000010 0.000010 0.000010 0.000010 0.000010 0.999570 0.000010 0.000010 0.000010 0.000010 0.000010 0.000010
0.000010 0.003316 0.000010 0.000010 0.000010 0.000010 0.000010 0.000010 0.000010 0.000010 0.000010 0.000010 0.000010 0.000010 0.000010 0.000010 0.000010 0.000010 0.000010 0.015057 0.000010 0.000010 0.000010 0.000010 0.000010 0.000010 0.000010 0.000010 0.003908 0.000010 0.003383 0.000010 0.000010 0.000010 0.000010 0.000010 0.000010 0.955004 0.000010 0.000010 0.000010 0.000010 0.018951 0.000010
0.000010 0.000010 0.000010 0.000010 0.000010 0.000010 0.000010 0.000010 0.000010 0.000010 0.000010 0.000010 0.000010 0.000010 0.000010 0.000010 0.000010 0.000010 0.000010 0.000010 0.000010 0.000010 0.000010 0.000010 0.000010 0.000010 0.000010 0.000010 0.000010 0.000010 0.000010 0.000010 0.000010 0.000010 0.000010 0.000010 0.000010 0.999570 0.000010 0.000010 0.000010 0.000010 0.000010 0.000010
0.000010 0.000010 0.000010 0.000010 0.000010 0.000010 0.000010 0.000010 0.001792 0.000248 0.000010 0.000010 0.062267 0.000010 0.000010 0.004860 0.000010 0.000010 0.000010 0.000010 0.000010 0.000010 0.000010 0.000010 0.000010 0.000010 0.000010 0.000010 0.000010 0.000010 0.000010 0.000010 0.000010 0.000010 0.000010 0.000010 0.000010 0.905366 0.000010 0.000010 0.000010 0.015228 0.000010 0.009868
0.000010 0.000010 0.000010 0.000010 0.008391 0.000010 0.000010 0.000010 0.000010 0.000010 0.000641 0.000010 0.000010 0.000010 0.000010 0.000010 0.000010 0.000010 0.000010 0.000010 0.000010 0.000010 0.000010 0.000010 0.000010 0.000010 0.000010 0.000010 0.000010 0.013079 0.000010 0.000010 0.000010 0.000010 0.000010 0.000010 0.000010 0.977490 0.000010 0.000010 0.000010 0.000010 0.000010 0.000010
0.000010 0.000010 0.000010 0.000010 0.000010 0.000010 0.000010 0.000010 0.000010 0.000010 0.000010 0.000010 0.000010 0.000010 0.000010 0.000010 0.000010 0.000010 0.000010 0.000010 0.000010 0.000010 0.000010 0.000010 0.000010 0.000010 0.000010 0.000010 0.000010 0.000010 0.000010 0.000010 0.000010 0.000010 0.000010 0.000010 0.000010 0.999570 0.000010 0.000010 0.000010 0.000010 0.000010 0.000010
0.000010 0.000010 0.000010 0.000010 0.000010 0.010252 0.000010 0.000010 0.006550 0.000010 0.000010 0.005197 0.050254 0.000010 0.000010 0.000148 0.000010 0.000010 0.003156 0.044170 0.000010 0.000010 0.000010 0.000010 0.000010 0.000010 0.000010 0.000010 0.000010 0.000010 0.000010 0.000010 0.000010 0.000010 0.000010 0.000010 0.000010 0.864793 0.012087 0.000010 0.000010 0.002657 0.000407 0.000010
0.000010 0.000010 0.000010 0.000010 0.000010 0.000010 0.000010 0.000010 0.000010 0.000010 0.000010 0.000010 0.000010 0.000010 0.000010 0.000010 0.000010 0.000010 0.000010 0.000010 0.000010 0.000010 0.000010 0.000010 0.000010 0.000010 0.000010 0.000010 0.000010 0.000010 0.000010 0.000010 0.000010 0.000010 0.000010 0.008708 0.000010 0.990872 0.000010 0.000010 0.000010 0.000010 0.000010 0.000010
0.000010 0.000010 0.000010 0.000010 0.000010 0.000010 0.000010 0.000010 0.000010 0.000010 0.000010 0.000010 0.000010 0.000010 0.000010 0.000010 0.000010 0.000010 0.000010 0.000010 0.000010 0.000010 0.000010 0.000010 0.000010 0.000010 0.000010 0.000010 0.000010 0.000010 0.000010 0.000010 0.000010 0.000010 0.000010 0.000010 0.000010 0.997576 0.002004 0.000010 0.000010 0.000010 0.000010 0.000010
0.000010 0.000010 0.000010 0.000010 0.000010 0.000010 0.000010 0.000010 0.000010 0.000010 0.000010 0.000010 0.000010 0.000010 0.000010 0.000010 0.000010 0.000010 0.000010 0.000010 0.000010 0.000010 0.000010 0.000010 0.000010 0.000010 0.000010 0.000010 0.000010 0.000010 0.000010 0.000010 0.000010 0.000010 0.000010 0.000010 0.000010 0.999570 0.000010 0.000010 0.000010 0.000010 0.000010 0.000010
0.000010 0.000010 0.000010 0.000010 0.000010 0.000010 0.000010 0.000010 0.000010 0.000010 0.000010 0.000010 0.000010 0.000010 0.000010 0.000010 0.000010 0.000010 0.000010 0.000010 0.000010 0.000010 0.000010 0.000010 0.000010 0.000010 0.000010 0.000010 0.000010 0.000010 0.000010 0.000010 0.000010 0.000010 0.000010 0.000010 0.000010 0.999570 0.000010 0.000010 0.000010 0.000010 0.000010 0.000010
0.000010 0.000010 0.000010 0.000010 0.000010 0.000010 0.000010 0.000010 0.000010 0.000010 0.000010 0.002939 0.000010 0.000010 0.000010 0.001649 0.000010 0.000010 0.000010 0.000010 0.000010 0.000010 0.000010 0.000010 0.000010 0.000010 0.000010 0.000010 0.000010 0.000010 0.000010 0.000010 0.000010 0.000010 0.000010 0.000010 0.000010 0.992168 0.002844 0.000010 0.000010 0.000010 0.000010 0.000010
0.000010 0.000010 0.000010 0.000010 0.000010 0.000010 0.000010 0.000010 0.000010 0.000010 0.000010 0.000010 0.000010 0.000010 0.000010 0.000010 0.000010 0.000010 0.000010 0.000010 0.000010 0.000010 0.000010 0.000010 0.000010 0.000010 0.000010 0.000010 0.000010 0.000010 0.000010 0.000010 0.000010 0.000010 0.000010 0.000010 0.000010 0.999570 0.000010 0.000010 0.000010 0.000010 0.000010 0.000010
0.000010 0.000010 0.000010 0.000010 0.000010 0.000010 0.000010 0.000010 0.000010 0.000010 0.000010 0.000010 0.000010 0.000010 0.000010 0.000010 0.000010 0.000010 0.000010 0.000010 0.000010 0.000010 0.000010 0.000010 0.000010 0.000010 0.000010 0.000010 0.000010 0.000010 0.000010 0.000010 0.000010 0.000010 0.000010 0.000010 0.000010 0.999570 0.000010 0.000010 0.000010 0.000010 0.000010 0.000010
0.000010 0.000010 0.000010 0.000010 0.000010 0.000010 0.000010 0.000010 0.000010 0.000010 0.000010 0.000010 0.000010 0.000010 0.000010 0.000010 0.000010 0.000010 0.000010 0.000010 0.000010 0.000010 0.000010 0.000010 0.000010 0.000010 0.000010 0.000010 0.000010 0.000010 0.000010 0.000010 0.000010 0.000010 0.000010 0.000010 0.000010 0.999570 0.000010 0.000010 0.000010 0.000010 0.000010 0.000010
0.000010 0.000010 0.000010 0.000010 0.000010 0.000010 0.006066 0.000010 0.000010 0.000010 0.000010 0.000010 0.000010 0.000010 0.000010 0.009103 0.000010 0.000010 0.000010 0.000010 0.000010 0.000010 0.000010 0.000010 0.000010 0.000010 0.000010 0.000010 0.000010 0.000010 0.000010 0.000010 0.000010 0.000010 0.000010 0.000010 0.000010 0.984421 0.000010 0.000010 0.000010 0.000010 0.000010 0.000010
0.000010 0.000010 0.000010 0.000010 0.000010 0.000010 0.000010 0.000010 0.000010 0.000010 0.000010 0.000010 0.000010 0.000010 0.000010 0.000010 0.000010 0.000010 0.000010 0.000010 0.000010 0.000010 0.000010 0.000010 0.000010 0.000010 0.000010 0.000010 0.000010 0.000010 0.000010 0.000010 0.000010 0.000010 0.000010 0.000010 0.000010 0.999570 0.000010 0.000010 0.000010 0.000010 0.000010 0.000010
0.000010 0.000010 0.000010 0.000010 0.000010 0.000010 0.000010 0.000010 0.000010 0.000010 0.000010 0.000010 0.000010 0.000010 0.000010 0.000010 0.000010 0.000010 0.000010 0.000010 0.000010 0.000010 0.000010 0.000010 0.000010 0.000010 0.000010 0.000010 0.000010 0.000010 0.000010 0.000010 0.000010 0.000010 0.000010 0.000010 0.000010 0.999570 0.000010 0.000010 0.000010 0.000010 0.000010 0.000010
0.000010 0.944211 0.000010 0.000010 0.000010 0.000010 0.000010 0.000010 0.000010 0.000010 0.000010 0.000010 0.000010 0.000010 0.000010 0.000010 0.000010 0.000010 0.000010 0.055369 0.000010 0.000010 0.000010 0.000010 0.000010 0.000010 0.000010 0.000010 0.000010 0.000010 0.000010 0.000010 0.000010 0.000010 0.000010 0.000010 0.000010 0.000010 0.000010 0.000010 0.000010 0.000010 0.000010 0.000010
0.000010 0.710921 0.000010 0.000010 0.000010 0.000010 0.000010 0.000010 0.000010 0.034834 0.000010 0.000010 0.028205 0.000010 0.001080 0.000010 0.046865 0.000418 0.000010 0.093635 0.000010 0.000010 0.000010 0.026186 0.000010 0.000010 0.000010 0.006856 0.000010 0.000010 0.000010 0.000010 0.000010 0.000010 0.004271 0.000010 0.000010 0.000010 0.000010 0.000010 0.000010 0.046399 0.000010 0.000010
0.000010 0.800372 0.000010 0.000010 0.012527 0.024810 0.000010 0.094247 0.000010 0.004982 0.000010 0.000010 0.000010 0.002389 0.000010 0.000010 0.003319 0.000010 0.000010 0.000010 0.000010 0.000010 0.000010 0.000010 0.000010 0.023368 0.000010 0.014324 0.000010 0.000010 0.000010 0.000010 0.003176 0.000010 0.000010 0.000010 0.000010 0.014302 0.000010 0.000010 0.000010 0.001864 0.000010 0.000010
0.000010 0.806141 0.000010 0.000010 0.000010 0.000010 0.000010 0.000010 0.000010 0.000010 0.000010 0.000010 0.000010 0.000010 0.000010 0.000010 0.000010 0.000010 0.000010 0.192032 0.000010 0.000010 0.000010 0.000010 0.000010 0.000010 0.000010 0.000010 0.000010 0.000010 0.000010 0.000010 0.000010 0.000010 0.001417 0.000010 0.000010 0.000010 0.000010 0.000010 0.000010 0.000010 0.000010 0.000010
0.000010 0.761681 0.000010 0.000010 0.000010 0.000575 0.000010 0.114060 0.000010 0.000010 0.000010 0.000010 0.000010 0.000010 0.000010 0.000010 0.055785 0.000941 0.000010 0.000010 0.007632 0.000010 0.000010 0.000010 0.000010 0.041861 0.000010 0.001060 0.000010 0.000010 0.000010 0.000010 0.000010 0.000010 0.000010 0.000010 0.000010 0.000010 0.000010 0.000010 0.000010 0.013673 0.002391 0.000010
0.000010 0.759043 0.000010 0.000010 0.000010 0.000010 0.000010 0.062065 0.000010 0.000010 0.000010 0.015295 0.000010 0.000010 0.000010 0.000010 0.000010 0.000010 0.000010 0.119415 0.000040 0.000010 0.000010 0.012011 0.000010 0.000010 0.000010 0.007026 0.000010 0.000010 0.000010 0.000010 0.015899 0.000010 0.007105 0.000010 0.001761 0.000010 0.000010 0.000010 0.000010 0.000010 0.000010 0.000010
0.000010 0.844984 0.000010 0.000010 0.000010 0.000010 0.000010 0.154596 0.000010 0.000010 0.000010 0.000010 0.000010 0.000010 0.000010 0.000010 0.000010 0.000010 0.000010 0.000010 0.000010 0.000010 0.000010 0.000010 0.000010 0.000010 0.000010 0.000010 0.000010 0.000010 0.000010 0.000010 0.000010 0.000010 0.000010 0.000010 0.000010 0.000010 0.000010 0.000010 0.000010 0.000010 0.000010 0.000010
0.000010 0.999568 0.000010 0.000010 0.000010 0.000010 0.000010 0.000010 0.000010 0.000010 0.000010 0.000010 0.000010 0.000010 0.000010 0.000010 0.000010 0.000010 0.000010 0.000010 0.000010 0.000010 0.000010 0.000010 0.000010 0.000010 0.000010 0.000010 0.000010 0.000010 0.000010 0.000010 0.000010 0.000010 0.000010 0.000010 0.000010 0.000010 0.000010 0.000010 0.000010 0.000010 0.000010 0.000010
0.000010 0.856314 0.000010 0.000010 0.000010 0.002165 0.000010 0.080221 0.000010 0.000010 0.000010 0.000010 0.000010 0.000010 0.000010 0.000010 0.038027 0.000010 0.000010 0.000010 0.000010 0.000010 0.000010 0.000010 0.000010 0.005506 0.000010 0.014940 0.000010 0.000010 0.000010 0.000010 0.000010 0.000010 0.000010 0.000010 0.002457 0.000010 0.000010 0.000010 0.000010 0.000010 0.000010 0.000010
0.000010 0.999570 0.000010 0.000010 0.000010 0.000010 0.000010 0.000010 0.000010 0.000010 0.000010 0.000010 0.000010 0.000010 0.000010 0.000010 0.000010 0.000010 0.000010 0.000010 0.000010 0.000010 0.000010 0.000010 0.000010 0.000010 0.000010 0.000010 0.000010 0.000010 0.000010 0.000010 0.000010 0.000010 0.000010 0.000010 0.000010 0.000010 0.000010 0.000010 0.000010 0.000010 0.000010 0.000010
0.000010 0.856342 0.000010 0.000010 0.000010 0.000010 0.000010 0.117630 0.000010 0.000010 0.000010 0.000010 0.000010 0.000010 0.000010 0.000010 0.000010 0.000010 0.000010 0.000010 0.003659 0.000010 0.000010 0.000010 0.000010 0.021970 0.000010 0.000010 0.000010 0.000010 0.000010 0.000010 0.000010 0.000010 0.000010 0.000010 0.000010 0.000010 0.000010 0.000010 0.000010 0.000010 0.000010 0.000010
0.000010 0.712904 0.000010 0.000010 0.000010 0.000010 0.000010 0.248398 0.000010 0.000010 0.000010 0.000010 0.000010 0.000010 0.000010 0.003213 0.000010 0.000010 0.000010 0.000010 0.000010 0.000010 0.000010 0.000010 0.000010 0.018211 0.000010 0.000010 0.000010 0.000010 0.000010 0.000010 0.000010 0.000010 0.000010 0.000010 0.000010 0.000010 0.000010 0.000010 0.016883 0.000010 0.000010 0.000010
0.000010 0.821357 0.000010 0.000010 0.000010 0.000010 0.000010 0.109616 0.000010 0.000010 0.000010 0.000010 0.000010 0.000010 0.000010 0.000010 0.000010 0.000010 0.000010 0.000010 0.000010 0.000010 0.000010 0.000010 0.000010 0.068617 0.000010 0.000010 0.000010 0.000010 0.000010 0.000010 0.000010 0.000010 0.000010 0.000010 0.000010 0.000010 0.000010 0.000010 0.000010 0.000010 0.000010 0.000010
0.000010 0.816579 0.000010 0.000010 0.000010 0.000010 0.000012 0.135078 0.000010 0.000011 0.000010 0.000010 0.000010 0.000010 0.000010 0.000010 0.014759 0.000010 0.000010 0.000010 0.000010 0.000010 0.000010 0.000336 0.000010 0.029954 0.000010 0.000010 0.000010 0.000252 0.000010 0.000010 0.000010 0.000010 0.000010 0.000010 0.000010 0.000010 0.000010 0.000010 0.002669 0.000010 0.000010 0.000010
0.000010 0.708099 0.006667 0.000010 0.000010 0.000010 0.000010 0.240066 0.000010 0.000010 0.000010 0.000010 0.000010 0.000010 0.000010 0.000010 0.000010 0.000010 0.000010 0.000010 0.003466 0.000010 0.000010 0.000010 0.000010 0.021644 0.000010 0.008000 0.000010 0.000010 0.000010 0.000010 0.000010 0.000010 0.000010 0.000010 0.000010 0.000010 0.000010 0.000010 0.011689 0.000010 0.000010 0.000010
0.000010 0.812870 0.000010 0.000010 0.008280 0.000010 0.000010 0.000010 0.000010 0.000010 0.000010 0.000010 0.000010 0.000010 0.000010 0.000010 0.000010 0.000010 0.000010 0.136607 0.000010 0.000010 0.000010 0.000010 0.000010 0.003990 0.000010 0.000010 0.000010 0.000010 0.000010 0.000010 0.000010 0.000010 0.012182 0.000010 0.016632 0.000010 0.000010 0.000010 0.000010 0.009069 0.000010 0.000010
0.000010 0.768333 0.000010 0.000010 0.000010 0.002090 0.002096 0.000010 0.000010 0.000053 0.000010 0.000010 0.000010 0.000010 0.000010 0.000010 0.000010 0.000010 0.000010 0.200850 0.000010 0.000010 0.000010 0.000010 0.000010 0.000010 0.000010 0.000010 0.000010 0.000010 0.000010 0.000010 0.012584 0.000010 0.000010 0.000010 0.011606 0.002028 0.000010 0.000010 0.000010 0.000010 0.000010 0.000010
0.000010 0.529125 0.000010 0.000010 0.000010 0.000010 0.000010 0.394492 0.000010 0.000010 0.000010 0.000010 0.000010 0.000010 0.025824 0.008386 0.000010 0.000010 0.000010 0.000010 0.000010 0.000010 0.000010 0.014310 0.000010 0.012625 0.000010 0.000010 0.000010 0.005854 0.000010 0.000010 0.008352 0.000010 0.000010 0.000010 0.000010 0.000010 0.000010 0.000010 0.000010 0.000683 0.000010 0.000010
0.000010 0.896669 0.000010 0.000010 0.000010 0.000010 0.000010 0.000010 0.000010 0.000010 0.000010 0.000010 0.000010 0.000010 0.000010 0.000010 0.000010 0.000010 0.000010 0.062770 0.000010 0.000010 0.000010 0.000010 0.000010 0.000010 0.000010 0.000010 0.000010 0.000010 0.000010 0.000010 0.005441 0.000010 0.000010 0.000010 0.030628 0.000010 0.000010 0.000010 0.000010 0.004102 0.000010 0.000010
0.000010 0.920551 0.000010 0.000010 0.000010 0.000010 0.000010 0.000010 0.000010 0.000010 0.000010 0.000010 0.000010 0.000010 0.000010 0.000010 0.056349 0.000010 0.000010 0.000010 0.000010 0.000010 0.000010 0.000010 0.000010 0.000010 0.000010 0.022690 0.000010 0.000011 0.000010 0.000010 0.000010 0.000010 0.000010 0.000010 0.000010 0.000010 0.000010 0.000010 0.000010 0.000010 0.000010 0.000010
0.000010 0.000010 0.000010 0.019313 0.000010 0.016670 0.000089 0.000010 0.054418 0.000010 0.000010 0.000010 0.000010 0.009783 0.000010 0.000010 0.044168 0.006449 0.009349 0.023696 0.002482 0.000402 0.000010 0.674520 0.000010 0.000010 0.000010 0.000010 0.000010 0.000010 0.012554 0.000010 0.000010 0.000010 0.000010 0.033470 0.000010 0.000010 0.008957 0.065544 0.017866 0.000010 0.000010 0.000010
0.000010 0.002996 0.000010 0.012028 0.006059 0.000696 0.015290 0.000010 0.032668 0.000010 0.000010 0.000010 0.000010 0.000010 0.000010 0.000010 0.000010 0.006676 0.004333 0.000010 0.000010 0.005805 0.007182 0.804866 0.000010 0.016629 0.000010 0.000010 0.000010 0.000010 0.000010 0.000010 0.002861 0.030211 0.009140 0.000010 0.000387 0.000010 0.000010 0.009057 0.000010 0.026719 0.005327 0.000832
0.000010 0.000010 0.000010 0.015621 0.020239 0.000010 0.000010 0.001067 0.027608 0.005106 0.005289 0.012489 0.012240 0.000726 0.000010 0.000010 0.035334 0.011969 0.000010 0.003945 0.000010 0.001113 0.000010 0.681241 0.000010 0.013598 0.008168 0.000010 0.004835 0.000010 0.000010 0.000010 0.000010 0.005155 0.019182 0.000010 0.000010 0.000010 0.000010 0.088173 0.000010 0.007742 0.009483 0.009466
0.000010 0.000010 0.000010 0.000010 0.000010 0.000010 0.002508 0.000010 0.000010 0.000010 0.000010 0.000010 0.000010 0.000010 0.000010 0.000010 0.000010 0.000010 0.000010 0.000010 0.000010 0.000010 0.000010 0.986996 0.000010 0.000010 0.000010 0.000010 0.000010 0.000010 0.000010 0.000010 0.000010 0.000010 0.000010 0.000010 0.000010 0.000010 0.000010 0.000010 0.000010 0.000010 0.010086 0.000010
0.000010 0.000010 0.000010 0.022861 0.000010 0.000010 0.000010 0.000010 0.000010 0.000010 0.000010 0.000010 0.000010 0.000010 0.000010 0.000010 0.000010 0.000010 0.007567 0.000010 0.000010 0.000010 0.000010 0.943103 0.000010 0.000010 0.003546 0.000010 0.000010 0.000010 0.000010 0.000010 0.000010 0.000010 0.000010 0.000010 0.000010 0.000010 0.000010 0.015895 0.000010 0.000010 0.006649 0.000010
0.014586 0.000010 0.000010 0.025881 0.003599 0.000010 0.014416 0.000010 0.028256 0.000010 0.000010 0.000010 0.000010 0.008048 0.000010 0.012300 0.000010 0.000010 0.003897 0.000010 0.000010 0.000010 0.000010 0.781732 0.000010 0.000010 0.000010 0.000010 0.002050 0.000010 0.004048 0.000010 0.000010 0.000010 0.000010 0.000428 0.000010 0.003737 0.000010 0.096722 0.000010 0.000010 0.000010 0.000010
0.004837 0.000010 0.000010 0.010047 0.023978 0.000010 0.000010 0.000010 0.044912 0.000010 0.009862 0.000010 0.000010 0.010738 0.000010 0.000010 0.064284 0.001353 0.003085 0.017660 0.012667 0.000010 0.000010 0.662766 0.000010 0.004470 0.009572 0.000010 0.000010 0.000010 0.000010 0.003703 0.005515 0.000010 0.000010 0.000010 0.000010 0.000010 0.030836 0.056377 0.013476 0.000010 0.009624 0.000010
0.000010 0.000010 0.000010 0.000010 0.000010 0.000010 0.000010 0.000010 0.000010 0.000010 0.000010 0.000010 0.000010 0.000010 0.000010 0.000010 0.000010 0.000010 0.000010 0.000010 0.000010 0.000010 0.000010 0.999570 0.000010 0.000010 0.000010 0.000010 0.000010 0.000010 0.000010 0.000010 0.000010 0.000010 0.000010 0.000010 0.000010 0.000010 0.000010 0.000010 0.000010 0.000010 0.000010 0.000010
0.001669 0.004761 0.000010 0.000010 0.000010 0.011072 0.001648 0.000010 0.000010 0.000010 0.000010 0.005650 0.024687 0.001539 0.000010 0.010761 0.011849 0.007287 0.000010 0.000012 0.004650 0.000010 0.003336 0.764673 0.001958 0.000010 0.005726 0.000010 0.000597 0.000010 0.000010 0.000010 0.014008 0.000010 0.023283 0.000010 0.014822 0.000010 0.002136 0.058919 0.000010 0.000010 0.018861 0.005895
0.000010 0.000010 0.000010 0.000010 0.000010 0.000010 0.000010 0.000010 0.000010 0.000010 0.000010 0.000010 0.000010 0.000010 0.000010 0.000010 0.000010 0.000010 0.000010 0.000010 0.000010 0.000010 0.000010 0.980991 0.000010 0.000010 0.000010 0.000010 0.000010 0.000010 0.000010 0.000010 0.000010 0.000010 0.000010 0.000010 0.000010 0.000010 0.000010 0.000010 0.000010 0.000010 0.018589 0.000010
0.000010 0.000010 0.000010 0.000010 0.000010 0.000010 0.000010 0.000010 0.000010 0.000010 0.000010 0.000010 0.000010 0.000010 0.000010 0.000010 0.000010 0.000010 0.001033 0.000010 0.000010 0.000010 0.000010 0.969595 0.000010 0.000010 0.000010 0.000010 0.000010 0.000010 0.000010 0.000010 0.000010 0.000010 0.000010 0.000010 0.000010 0.000010 0.017412 0.000010 0.000010 0.000010 0.011559 0.000010
0.000010 0.000010 0.000010 0.000010 0.000010 0.000010 0.000010 0.000010 0.000010 0.000010 0.000010 0.000010 0.000010 0.000010 0.000010 0.000010 0.000010 0.000010 0.000010 0.000010 0.000010 0.000010 0.000010 0.959057 0.000010 0.000010 0.000010 0.000010 0.000010 0.018952 0.003617 0.000010 0.000010 0.000010 0.012904 0.000010 0.000010 0.000010 0.000010 0.000010 0.000010 0.001861 0.000010 0.003228
0.000010 0.000010 0.000010 0.000010 0.000010 0.000010 0.000010 0.000010 0.000010 0.000010 0.000010 0.000010 0.000010 0.000010 0.000010 0.000010 0.000010 0.000010 0.000010 0.000010 0.000010 0.000010 0.000010 0.983206 0.000010 0.000010 0.000010 0.000010 0.000010 0.000010 0.000010 0.000010 0.000010 0.000010 0.000010 0.000010 0.000010 0.000010 0.016374 0.000010 0.000010 0.000010 0.000010 0.000010
0.000010 0.000010 0.000010 0.000010 0.000010 0.000010 0.000010 0.001881 0.000010 0.000010 0.003068 0.014458 0.000010 0.000010 0.000010 0.000010 0.000010 0.000010 0.014380 0.000010 0.006108 0.000010 0.000010 0.892484 0.000010 0.007088 0.000010 0.000010 0.000010 0.000010 0.000010 0.000010 0.027407 0.000010 0.000010 0.000010 0.000010 0.006839 0.000010 0.000010 0.003808 0.000010 0.012011 0.010149
0.000010 0.000010 0.000010 0.000010 0.000010 0.000010 0.000010 0.000010 0.011078 0.000010 0.000010 0.000010 0.000010 0.000010 0.000010 0.000010 0.000010 0.000010 0.006943 0.000010 0.000010 0.000010 0.000010 0.977756 0.000010 0.000010 0.000010 0.000010 0.000010 0.000010 0.000010 0.000010 0.000010 0.000010 0.000010 0.000010 0.000010 0.000010 0.000010 0.000010 0.000010 0.000010 0.003823 0.000010
0.000010 0.000010 0.000010 0.000010 0.000010 0.000010 0.022782 0.000010 0.000010 0.000010 0.015548 0.000010 0.000010 0.000010 0.000010 0.000010 0.000010 0.009778 0.000010 0.000010 0.000010 0.000010 0.000010 0.920253 0.000010 0.000010 0.000010 0.000010 0.004839 0.000010 0.001772 0.000010 0.000010 0.000010 0.009643 0.000010 0.002174 0.012539 0.000010 0.000010 0.000010 0.000010 0.000332 0.000010
0.000010 0.000010 0.000010 0.000010 0.000010 0.000010 0.000010 0.000010 0.000010 0.000010 0.000010 0.000010 0.000010 0.000010 0.000010 0.000010 0.000010 0.000010 0.000010 0.000010 0.000010 0.000010 0.000010 0.982931 0.000010 0.000010 0.001888 0.000010 0.000010 0.008650 0.000010 0.000010 0.000010 0.000010 0.000010 0.000010 0.000010 0.000010 0.000010 0.006131 0.000010 0.000010 0.000010 0.000010
0.000010 0.000010 0.000010 0.000010 0.000010 0.000010 0.000010 0.000010 0.000010 0.000010 0.000010 0.000010 0.000010 0.000010 0.000010 0.000010 0.000010 0.000010 0.009264 0.000010 0.000010 0.009760 0.000010 0.926232 0.000010 0.000010 0.000010 0.000010 0.000010 0.000010 0.000010 0.000010 0.000010 0.021269 0.000010 0.027044 0.000010 0.000010 0.006050 0.000010 0.000010 0.000010 0.000010 0.000010
0.000056 0.000010 0.000010 0.000010 0.000010 0.000010 0.000010 0.000010 0.009516 0.000010 0.000010 0.000010 0.009680 0.008484 0.000010 0.000010 0.000010 0.002178 0.000010 0.000010 0.000010 0.002662 0.006036 0.828260 0.003543 0.015883 0.005999 0.000010 0.000010 0.003346 0.002089 0.000010 0.000010 0.000010 0.000010 0.000010 0.030930 0.010626 0.000010 0.000010 0.000010 0.029747 0.022865 0.007840
0.000010 0.000010 0.000010 0.000010 0.000010 0.000010 0.000010 0.000010 0.000010 0.000010 0.000010 0.000010 0.000010 0.000010 0.000010 0.000116 0.000010 0.000010 0.000010 0.000010 0.000010 0.000010 0.000010 0.999464 0.000010 0.000010 0.000010 0.000010 0.000010 0.000010 0.000010 0.000010 0.000010 0.000010 0.000010 0.000010 0.000010 0.000010 0.000010 0.000010 0.000010 0.000010 0.000010 0.000010
0.000010 0.000010 0.000010 0.000010 0.000010 0.000010 0.000010 0.000010 0.000010 0.000010 0.000010 0.000010 0.000010 0.000010 0.000010 0.000010 0.000010 0.000010 0.000010 0.000010 0.999570 0.000010 0.000010 0.000010 0.000010 0.000010 0.000010 0.000010 0.000010 0.000010 0.000010 0.000010 0.000010 0.000010 0.000010 0.000010 0.000010 0.000010 0.000010 0.000010 0.000010 0.000010 0.000010 0.000010
0.000010 0.000010 0.000010 0.000010 0.000010 0.000010 0.000010 0.000010 0.000010 0.000010 0.000010 0.000010 0.000010 0.000010 0.000010 0.000010 0.000010 0.000010 0.000010 0.000010 0.999570 0.000010 0.000010 0.000010 0.000010 0.000010 0.000010 0.000010 0.000010 0.000010 0.000010 0.000010 0.000010 0.000010 0.000010 0.000010 0.000010 0.000010 0.000010 0.000010 0.000010 0.000010 0.000010 0.000010
0.000010 0.000010 0.000010 0.000010 0.000010 0.000010 0.000010 0.000010 0.000010 0.000010 0.000010 0.000010 0.000010 0.000010 0.000010 0.000010 0.000010 0.000010 0.000010 0.000010 0.999570 0.000010 0.000010 0.000010 0.000010 0.000010 0.000010 0.000010 0.000010 0.000010 0.000010 0.000010 0.000010 0.000010 0.000010 0.000010 0.000010 0.000010 0.000010 0.000010 0.000010 0.000010 0.000010 0.000010
0.000010 0.000010 0.000010 0.000010 0.000010 0.000010 0.000010 0.000010 0.000010 0.000010 0.000010 0.000010 0.000010 0.000010 0.000010 0.000010 0.000010 0.000010 0.000010 0.000010 0.999570 0.000010 0.000010 0.000010 0.000010 0.000010 0.000010 0.000010 0.000010 0.000010 0.000010 0.000010 0.000010 0.000010 0.000010 0.000010 0.000010 0.000010 0.000010 0.000010 0.000010 0.000010 0.000010 0.000010
0.000010 0.000010 0.000010 0.000010 0.000010 0.000010 0.000010 0.000010 0.000010 0.000010 0.000010 0.000010 0.000010 0.000010 0.000010 0.000010 0.000010 0.000010 0.000010 0.000010 0.999570 0.000010 0.000010 0.000010 0.000010 0.000010 0.000010 0.000010 0.000010 0.000010 0.000010 0.000010 0.000010 0.000010 0.000010 0.000010 0.000010 0.000010 0.000010 0.000010 0.000010 0.000010 0.000010 0.000010
0.000010 0.000010 0.000010 0.000010 0.000010 0.000010 0.000010 0.000010 0.000010 0.000010 0.000010 0.000010 0.000010 0.000010 0.000010 0.000010 0.000010 0.000010 0.000010 0.000010 0.999570 0.000010 0.000010 0.000010 0.000010 0.000010 0.000010 0.000010 0.000010 0.000010 0.000010 0.000010 0.000010 0.000010 0.000010 0.000010 0.000010 0.000010 0.000010 0.000010 0.000010 0.000010 0.000010 0.000010
0.000010 0.000010 0.000010 0.000010 0.000010 0.000010 0.000010 0.000010 0.000010 0.000010 0.000010 0.000010 0.000010 0.000010 0.000010 0.000010 0.000010 0.000010 0.000010 0.000010 0.999570 0.000010 0.000010 0.000010 0.000010 0.000010 0.000010 0.000010 0.000010 0.000010 0.000010 0.000010 0.000010 0.000010 0.000010 0.000010 0.000010 0.000010 0.000010 0.000010 0.000010 0.000010 0.000010 0.000010
0.000010 0.000010 0.000010 0.000010 0.000010 0.000010 0.000010 0.000010 0.000010 0.000010 0.000010 0.000010 0.000010 0.000010 0.000010 0.000010 0.000010 0.000010 0.000010 0.000010 0.999570 0.000010 0.000010 0.000010 0.000010 0.000010 0.000010 0.000010 0.000010 0.000010 0.000010 0.000010 0.000010 0.000010 0.000010 0.000010 0.000010 0.000010 0.000010 0.000010 0.000010 0.000010 0.000010 0.000010
0.000010 0.000010 0.834247 0.000010 0.007927 0.001750 0.000010 0.000010 0.000010 0.000010 0.000010 0.004572 0.000010 0.000010 0.000010 0.000010 0.000010 0.143727 0.000010 0.000010 0.000010 0.000010 0.000010 0.000010 0.000010 0.006074 0.000010 0.000010 0.000010 0.000010 0.000010 0.000010 0.000010 0.000010 0.000010 0.000010 0.000010 0.000010 0.000010 0.000010 0.000010 0.000010 0.000010 0.001333
0.000010 0.000010 0.745168 0.000010 0.000010 0.000010 0.000010 0.000010 0.000010 0.000010 0.001373 0.000010 0.000010 0.000010 0.003935 0.000010 0.000010 0.199169 0.000010 0.000010 0.014476 0.000010 0.000010 0.000010 0.000010 0.006546 0.000010 0.000010 0.000010 0.000010 0.000010 0.000010 0.008088 0.000010 0.000010 0.000010 0.001249 0.000010 0.000010 0.000010 0.000010 0.019647 0.000010 0.000010
0.000010 0.000010 0.784990 0.000010 0.000010 0.000010 0.000010 0.000010 0.000010 0.000010 0.006406 0.003456 0.000010 0.000010 0.000010 0.000010 0.000010 0.183135 0.000010 0.000010 0.000010 0.000010 0.000010 0.000010 0.000010 0.009468 0.000010 0.000010 0.000010 0.000010 0.000010 0.000010 0.000010 0.000010 0.000010 0.000010 0.000010 0.000010 0.000010 0.000010 0.000010 0.009074 0.003101 0.000010
0.000010 0.000010 0.858913 0.000010 0.000010 0.001586 0.000010 0.000010 0.000010 0.000010 0.000010 0.000010 0.000010 0.000010 0.000010 0.000010 0.000010 0.129685 0.000010 0.000010 0.000010 0.000010 0.000010 0.000010 0.000010 0.000010 0.005901 0.000010 0.003525 0.000010 0.000010 0.000010 0.000010 0.000010 0.000010 0.000010 0.000010 0.000010 0.000010 0.000010 0.000010 0.000010 0.000010 0.000010
0.000010 0.010186 0.798823 0.000010 0.000010 0.000010 0.000010 0.000010 0.000010 0.000010 0.000010 0.017035 0.000010 0.013348 0.015886 0.000010 0.000010 0.108343 0.000010 0.000010 0.000010 0.000010 0.000010 0.000010 0.000010 0.004894 0.000010 0.000010 0.001044 0.000011 0.000010 0.000010 0.000010 0.000010 0.000010 0.011976 0.000010 0.000010 0.000010 0.018125 0.000010 0.000010 0.000010 0.000010
0.002624 0.000010 0.000010 0.004172 0.002035 0.000010 0.000010 0.002730 0.000010 0.008581 0.001657 0.028064 0.000010 0.020974 0.000010 0.000018 0.000010 0.793260 0.000522 0.000010 0.000010 0.000010 0.000010 0.016528 0.000010 0.012542 0.003206 0.028574 0.000010 0.003446 0.000010 0.001408 0.010636 0.012054 0.000010 0.023087 0.000010 0.000010 0.000010 0.023655 0.000010 0.000010 0.000010 0.000010
0.000010 0.000010 0.000010 0.000010 0.000010 0.000010 0.000010 0.000010 0.011087 0.000010 0.000010 0.005401 0.020344 0.000010 0.011437 0.000010 0.000010 0.851168 0.000010 0.000010 0.021710 0.000010 0.000010 0.004407 0.000010 0.013472 0.000010 0.007780 0.000010 0.000010 0.000010 0.031589 0.000010 0.000010 0.000010 0.000010 0.000010 0.000010 0.000010 0.008597 0.000010 0.000010 0.000010 0.012688
0.000010 0.000010 0.000010 0.000010 0.000010 0.000010 0.003991 0.000010 0.000010 0.000010 0.000010 0.000010 0.000010 0.000010 0.000010 0.000010 0.000010 0.995589 0.000010 0.000010 0.000010 0.000010 0.000010 0.000010 0.000010 0.000010 0.000010 0.000010 0.000010 0.000010 0.000010 0.000010 0.000010 0.000010 0.000010 0.000010 0.000010 0.000010 0.000010 0.000010 0.000010 0.000010 0.000010 0.000010
0.009123 0.000010 0.000010 0.007926 0.000010 0.000010 0.000010 0.000010 0.002362 0.001463 0.000010 0.000010 0.000010 0.000010 0.000010 0.000010 0.000010 0.886894 0.000010 0.000010 0.000010 0.000010 0.000010 0.008111 0.000010 0.012314 0.000010 0.017920 0.000010 0.002153 0.000010 0.007937 0.000010 0.016025 0.000010 0.027451 0.000010 0.000010 0.000010 0.000010 0.000010 0.000010 0.000010 0.000010
0.000010 0.000010 0.000010 0.000010 0.000010 0.000010 0.000010 0.000010 0.000010 0.000010 0.000010 0.000010 0.000010 0.000010 0.000010 0.000010 0.000010 0.999570 0.000010 0.000010 0.000010 0.000010 0.000010 0.000010 0.000010 0.000010 0.000010 0.000010 0.000010 0.000010 0.000010 0.000010 0.000010 0.000010 0.000010 0.000010 0.000010 0.000010 0.000010 0.000010 0.000010 0.000010 0.000010 0.000010
0.000010 0.000010 0.000010 0.000010 0.000010 0.000010 0.000010 0.000010 0.000010 0.000010 0.000010 0.000010 0.000010 0.000010 0.000010 0.000010 0.000010 0.999570 0.000010 0.000010 0.000010 0.000010 0.000010 0.000010 0.000010 0.000010 0.000010 0.000010 0.000010 0.000010 0.000010 0.000010 0.000010 0.000010 0.000010 0.000010 0.000010 0.000010 0.000010 0.000010 0.000010 0.000010 0.000010 0.000010
0.000010 0.000010 0.000010 0.000010 0.000010 0.000010 0.000010 0.000010 0.000010 0.000010 0.000010 0.000010 0.000010 0.000010 0.000010 0.000010 0.000010 0.999570 0.000010 0.000010 0.000010 0.000010 0.000010 0.000010 0.000010 0.000010 0.000010 0.000010 0.000010 0.000010 0.000010 0.000010 0.000010 0.000010 0.000010 0.000010 0.000010 0.000010 0.000010 0.000010 0.000010 0.000010 0.000010 0.000010
0.000010 0.000010 0.000010 0.000010 0.000010 0.000010 0.000010 0.000010 0.000010 0.000010 0.000010 0.000010 0.000010 0.000010 0.000010 0.000010 0.000010 0.992483 0.000010 0.000010 0.000010 0.000010 0.000010 0.000010 0.000010 0.000010 0.000010 0.000010 0.000010 0.000010 0.000010 0.000010 0.000010 0.000010 0.000010 0.000010 0.000010 0.000010 0.000010 0.007097 0.000010 0.000010 0.000010 0.000010
0.000010 0.000010 0.000010 0.000010 0.000010 0.000010 0.000010 0.000010 0.000010 0.000010 0.000010 0.000010 0.000010 0.000010 0.000010 0.000010 0.000010 0.984468 0.000010 0.000010 0.000010 0.000010 0.000010 0.000010 0.000010 0.000010 0.000010 0.000010 0.000010 0.000010 0.000010 0.000010 0.000010 0.015112 0.000010 0.000010 0.000010 0.000010 0.000010 0.000010 0.000010 0.000010 0.000010 0.000010
0.000010 0.000010 0.000010 0.000010 0.000010 0.000010 0.000010 0.000010 0.000010 0.000010 0.000010 0.000010 0.000010 0.000010 0.000010 0.000010 0.000010 0.999570 0.000010 0.000010 0.000010 0.000010 0.000010 0.000010 0.000010 0.000010 0.000010 0.000010 0.000010 0.000010 0.000010 0.000010 0.000010 0.000010 0.000010 0.000010 0.000010 0.000010 0.000010 0.000010 0.000010 0.000010 0.000010 0.000010
0.000010 0.000010 0.000010 0.000010 0.000010 0.000010 0.000010 0.000010 0.000803 0.000010 0.000010 0.000010 0.000010 0.000010 0.000010 0.000010 0.000010 0.976614 0.002298 0.000010 0.000010 0.004185 0.000010 0.000010 0.000010 0.000010 0.000010 0.000010 0.000010 0.000010 0.000010 0.000010 0.000010 0.000010 0.000010 0.000010 0.000010 0.000010 0.000010 0.000010 0.000010 0.000010 0.000010 0.015710
0.000010 0.000010 0.000010 0.001065 0.000010 0.000010 0.000010 0.000010 0.010131 0.000010 0.000010 0.000010 0.000010 0.000010 0.000010 0.000010 0.000010 0.930379 0.000010 0.000010 0.000010 0.000010 0.000010 0.000010 0.000010 0.000010 0.000010 0.000010 0.002909 0.000010 0.000010 0.000010 0.000010 0.000010 0.000010 0.000010 0.000010 0.000010 0.000010 0.039399 0.000010 0.000010 0.006182 0.009566
0.000010 0.000010 0.000010 0.000010 0.000010 0.000010 0.000010 0.000010 0.000010 0.000010 0.000010 0.000010 0.000010 0.000010 0.000010 0.000010 0.000010 0.999570 0.000010 0.000010 0.000010 0.000010 0.000010 0.000010 0.000010 0.000010 0.000010 0.000010 0.000010 0.000010 0.000010 0.000010 0.000010 0.000010 0.000010 0.000010 0.000010 0.000010 0.000010 0.000010 0.000010 0.000010 0.000010 0.000010
0.000010 0.000010 0.000010 0.000010 0.000010 0.000010 0.000010 0.000010 0.000010 0.000010 0.000010 0.000010 0.000010 0.000010 0.000010 0.000010 0.000010 0.999570 0.000010 0.000010 0.000010 0.000010 0.000010 0.000010 0.000010 0.000010 0.000010 0.000010 0.000010 0.000010 0.000010 0.000010 0.000010 0.000010 0.000010 0.000010 0.000010 0.000010 0.000010 0.000010 0.000010 0.000010 0.000010 0.000010
0.000010 0.000010 0.000010 0.000010 0.000010 0.000010 0.000010 0.000010 0.000010 0.000010 0.000010 0.000010 0.000010 0.000010 0.000010 0.000010 0.000010 0.000010 0.000010 0.000010 0.000010 0.000010 0.000010 0.000010 0.000010 0.999570 0.000010 0.000010 0.000010 0.000010 0.000010 0.000010 0.000010 0.000010 0.000010 0.000010 0.000010 0.000010 0.000010 0.000010 0.000010 0.000010 0.000010 0.000010
0.000010 0.000010 0.032320 0.000010 0.000010 0.003242 0.000010 0.000010 0.000010 0.014409 0.001548 0.000010 0.000010 0.000010 0.012945 0.000010 0.000010 0.000010 0.000010 0.023222 0.000010 0.000010 0.000010 0.023833 0.000010 0.846913 0.000010 0.008041 0.000010 0.000010 0.000010 0.000010 0.005489 0.000010 0.000010 0.000010 0.001812 0.011568 0.000010 0.000010 0.014347 0.000010 0.000010 0.000010
0.000010 0.000010 0.000010 0.000010 0.000010 0.000010 0.000010 0.000010 0.000010 0.000010 0.000010 0.000010 0.000010 0.000010 0.000010 0.000010 0.000010 0.000010 0.000010 0.000010 0.000010 0.000010 0.000010 0.000010 0.000010 0.999570 0.000010 0.000010 0.000010 0.000010 0.000010 0.000010 0.000010 0.000010 0.000010 0.000010 0.000010 0.000010 0.000010 0.000010 0.000010 0.000010 0.000010 0.000010
0.000010 0.000010 0.000010 0.000010 0.000010 0.000010 0.000010 0.000010 0.000010 0.000010 0.000010 0.000010 0.000010 0.000010 0.000010 0.000010 0.000010 0.000010 0.000010 0.000010 0.000010 0.000010 0.000010 0.000010 0.000010 0.999570 0.000010 0.000010 0.000010 0.000010 0.000010 0.000010 0.000010 0.000010 0.000010 0.000010 0.000010 0.000010 0.000010 0.000010 0.000010 0.000010 0.000010 0.000010
0.000010 0.000010 0.000010 0.000010 0.000010 0.000010 0.000010 0.000010 0.000010 0.000010 0.000010 0.000010 0.000010 0.000010 0.000010 0.000010 0.000010 0.000010 0.000010 0.000010 0.000010 0.000010 0.000010 0.000010 0.000010 0.999570 0.000010 0.000010 0.000010 0.000010 0.000010 0.000010 0.000010 0.000010 0.000010 0.000010 0.000010 0.000010 0.000010 0.000010 0.000010 0.000010 0.000010 0.000010
0.000010 0.000010 0.002721 0.000010 0.002441 0.000010 0.000010 0.000010 0.000010 0.020242 0.000010 0.000010 0.000010 0.000010 0.017715 0.000010 0.000010 0.000010 0.000010 0.000010 0.018237 0.000010 0.000010 0.000010 0.000010 0.917658 0.000010 0.000010 0.000010 0.000010 0.000010 0.000010 0.000010 0.000010 0.000010 0.000010 0.000010 0.000010 0.000010 0.000010 0.020616 0.000010 0.000010 0.000010
0.000010 0.011326 0.032899 0.000010 0.017140 0.015437 0.000010 0.035929 0.000010 0.012503 0.000010 0.004271 0.000010 0.002357 0.000010 0.000010 0.010035 0.000010 0.000010 0.004095 0.032973 0.000010 0.000010 0.019580 0.000010 0.660566 0.000010 0.015504 0.000010 0.000010 0.000010 0.000010 0.000010 0.000010 0.000174 0.000010 0.000010 0.018743 0.003558 0.000010 0.089235 0.008469 0.004966 0.000010
0.010361 0.019713 0.000319 0.000010 0.018752 0.006559 0.000010 0.031605 0.000010 0.000010 0.000010 0.005736 0.024607 0.010517 0.000010 0.000010 0.004895 0.000010 0.000010 0.000010 0.005254 0.000010 0.000010 0.000010 0.000010 0.835116 0.000010 0.013234 0.000010 0.000010 0.000010 0.000010 0.000010 0.000010 0.004636 0.000010 0.000010 0.007941 0.000474 0.000010 0.000010 0.000010 0.000010 0.000010
0.000010 0.000010 0.000010 0.000010 0.000010 0.000010 0.000010 0.000010 0.000010 0.000010 0.000010 0.000010 0.000010 0.000171 0.000010 0.000010 0.013954 0.000010 0.000010 0.000010 0.000011 0.000010 0.000010 0.000010 0.000010 0.936234 0.000010 0.049240 0.000010 0.000010 0.000010 0.000010 0.000010 0.000010 0.000010 0.000010 0.000010 0.000010 0.000010 0.000010 0.000010 0.000010 0.000010 0.000010
0.000010 0.000010 0.000010 0.000010 0.000010 0.000010 0.000010 0.000010 0.000010 0.000010 0.000010 0.000010 0.000010 0.000010 0.000010 0.000010 0.000010 0.000010 0.000010 0.000010 0.000010 0.000010 0.000010 0.000010 0.000010 0.999570 0.000010 0.000010 0.000010 0.000010 0.000010 0.000010 0.000010 0.000010 0.000010 0.000010 0.000010 0.000010 0.000010 0.000010 0.000010 0.000010 0.000010 0.000010
0.000010 0.000010 0.000010 0.000010 0.000010 0.000010 0.000010 0.000010 0.000010 0.000010 0.000010 0.000010 0.000010 0.000010 0.000010 0.000010 0.000010 0.000010 0.000010 0.000010 0.000010 0.000010 0.000010 0.000010 0.000010 0.999570 0.000010 0.000010 0.000010 0.000010 0.000010 0.000010 0.000010 0.000010 0.000010 0.000010 0.000010 0.000010 0.000010 0.000010 0.000010 0.000010 0.000010 0.000010
0.000010 0.000010 0.000010 0.000010 0.000010 0.000010 0.000010 0.000010 0.000010 0.000010 0.000010 0.000010 0.000010 0.000010 0.000010 0.000010 0.000010 0.000010 0.000010 0.000010 0.000010 0.000010 0.000010 0.000010 0.000010 0.999570 0.000010 0.000010 0.000010 0.000010 0.000010 0.000010 0.000010 0.000010 0.000010 0.000010 0.000010 0.000010 0.000010 0.000010 0.000010 0.000010 0.000010 0.000010
0.000010 0.000010 0.000010 0.000010 0.006395 0.000010 0.001038 0.000010 0.000010 0.000010 0.000010 0.000010 0.000010 0.000010 0.000010 0.000913 0.000010 0.000010 0.000010 0.000010 0.000010 0.000010 0.000010 0.000010 0.000010 0.952580 0.000010 0.000010 0.000010 0.000010 0.000010 0.000010 0.000010 0.000010 0.002806 0.000010 0.007975 0.000010 0.000010 0.000010 0.027924 0.000010 0.000010 0.000010
0.000010 0.000010 0.000010 0.000010 0.000010 0.000010 0.000010 0.000010 0.000010 0.000010 0.000010 0.000010 0.000010 0.000010 0.000010 0.000010 0.000010 0.000010 0.000010 0.000010 0.000010 0.000010 0.000010 0.000010 0.000010 0.999570 0.000010 0.000010 0.000010 0.000010 0.000010 0.000010 0.000010 0.000010 0.000010 0.000010 0.000010 0.000010 0.000010 0.000010 0.000010 0.000010 0.000010 0.000010
0.000010 0.000010 0.000010 0.000010 0.000010 0.000010 0.000010 0.000010 0.000010 0.000010 0.000010 0.000010 0.000010 0.000010 0.000010 0.000010 0.000010 0.000010 0.000010 0.000010 0.000010 0.000010 0.000010 0.000010 0.000010 0.999570 0.000010 0.000010 0.000010 0.000010 0.000010 0.000010 0.000010 0.000010 0.000010 0.000010 0.000010 0.000010 0.000010 0.000010 0.000010 0.000010 0.000010 0.000010
0.000010 0.000010 0.000010 0.000010 0.000010 0.000010 0.000010 0.000010 0.000010 0.000010 0.000010 0.000010 0.000010 0.000010 0.000010 0.000010 0.000010 0.000010 0.000010 0.000010 0.000010 0.000010 0.000010 0.000010 0.000010 0.999570 0.000010 0.000010 0.000010 0.000010 0.000010 0.000010 0.000010 0.000010 0.000010 0.000010 0.000010 0.000010 0.000010 0.000010 0.000010 0.000010 0.000010 0.000010
0.000010 0.000010 0.000010 0.000010 0.000010 0.000010 0.000010 0.000010 0.000010 0.000010 0.000010 0.000010 0.000010 0.000010 0.000010 0.000010 0.000010 0.000010 0.000010 0.000010 0.000010 0.000010 0.000010 0.000010 0.000010 0.999570 0.000010 0.000010 0.000010 0.000010 0.000010 0.000010 0.000010 0.000010 0.000010 0.000010 0.000010 0.000010 0.000010 0.000010 0.000010 0.000010 0.000010 0.000010
0.000010 0.000010 0.000010 0.000010 0.013292 0.007801 0.000010 0.000010 0.000010 0.000010 0.000010 0.000823 0.000010 0.000010 0.000010 0.000010 0.000010 0.000010 0.000010 0.000010 0.012053 0.000010 0.000010 0.002592 0.000010 0.907027 0.000010 0.000010 0.000010 0.011030 0.000010 0.000010 0.003851 0.000010 0.000010 0.000010 0.018112 0.000010 0.000010 0.000010 0.023078 0.000010 0.000010 0.000010
0.000010 0.000010 0.000010 0.000010 0.000010 0.000010 0.000010 0.013442 0.000010 0.009441 0.000010 0.000022 0.000010 0.000010 0.000689 0.000010 0.000010 0.000010 0.000010 0.000010 0.000335 0.000010 0.000010 0.000010 0.000010 0.967121 0.000010 0.000010 0.000010 0.007732 0.000010 0.000010 0.000010 0.000010 0.000010 0.000010 0.000010 0.000010 0.000010 0.000010 0.000010 0.000857 0.000010 0.000010
0.000010 0.000010 0.000010 0.000010 0.000010 0.000010 0.000010 0.000010 0.000010 0.000010 0.000010 0.008954 0.000010 0.000010 0.000010 0.000010 0.000010 0.000010 0.000010 0.000010 0.000010 0.000010 0.000010 0.000010 0.000010 0.990626 0.000010 0.000010 0.000010 0.000010 0.000010 0.000010 0.000010 0.000010 0.000010 0.000010 0.000010 0.000010 0.000010 0.000010 0.000010 0.000010 0.000010 0.000010
0.000010 0.000010 0.000010 0.000010 0.000010 0.002573 0.000010 0.000010 0.000010 0.000010 0.000010 0.000020 0.000010 0.000010 0.000010 0.000010 0.000010 0.000010 0.000010 0.000010 0.000010 0.000010 0.000010 0.000010 0.000010 0.996997 0.000010 0.000010 0.000010 0.000010 0.000010 0.000010 0.000010 0.000010 0.000010 0.000010 0.000010 0.000010 0.000010 0.000010 0.000010 0.000010 0.000010 0.000010
0.000010 0.000010 0.000010 0.000010 0.018980 0.000010 0.005428 0.021019 0.000010 0.000010 0.000010 0.000010 0.000010 0.006760 0.020394 0.000185 0.000010 0.000010 0.000010 0.000010 0.000010 0.000010 0.000010 0.000010 0.000010 0.904339 0.000010 0.001393 0.000010 0.000010 0.000010 0.000010 0.000010 0.000010 0.000010 0.000010 0.000010 0.000010 0.000010 0.000010 0.021152 0.000010 0.000010 0.000010
0.000010 0.000010 0.000010 0.000010 0.000010 0.000010 0.000010 0.000010 0.000010 0.000010 0.000010 0.000010 0.000010 0.000010 0.000010 0.000010 0.000010 0.000010 0.000010 0.000010 0.000010 0.000010 0.000010 0.000010 0.000010 0.999570 0.000010 0.000010 0.000010 0.000010 0.000010 0.000010 0.000010 0.000010 0.000010 0.000010 0.000010 0.000010 0.000010 0.000010 0.000010 0.000010 0.000010 0.000010
0.000010 0.000010 0.042778 0.000010 0.000010 0.000010 0.000010 0.000010 0.000010 0.000010 0.000010 0.019229 0.000010 0.006992 0.000010 0.001750 0.000010 0.007832 0.000010 0.000010 0.000010 0.000010 0.000010 0.000010 0.000010 0.887143 0.000010 0.000010 0.000010 0.000263 0.000010 0.000010 0.006005 0.000010 0.000010 0.000010 0.000010 0.000010 0.000010 0.000010 0.018870 0.000010 0.008797 0.000010
0.000010 0.000010 0.000010 0.000010 0.011224 0.013563 0.000010 0.000984 0.000010 0.014994 0.000010 0.004221 0.000010 0.001205 0.004060 0.001538 0.000010 0.000010 0.000010 0.000010 0.002080 0.000010 0.000010 0.000020 0.000010 0.907164 0.000010 0.000010 0.000010 0.000010 0.000010 0.000010 0.000010 0.000010 0.002430 0.000010 0.000010 0.013374 0.000010 0.000010 0.009109 0.013746 0.000010 0.000010
0.000010 0.000010 0.000010 0.000010 0.000976 0.001370 0.000010 0.000010 0.000010 0.000010 0.001033 0.000010 0.000010 0.000010 0.000010 0.000010 0.000010 0.005713 0.000010 0.005940 0.000010 0.000010 0.000010 0.003085 0.000010 0.904446 0.000010 0.008978 0.000010 0.000010 0.000010 0.000010 0.000010 0.000010 0.000010 0.000010 0.000010 0.000010 0.000010 0.000010 0.057314 0.010805 0.000010 0.000010
0.000010 0.000010 0.000010 0.000010 0.000010 0.000010 0.000010 0.000010 0.000010 0.000010 0.000010 0.000010 0.000010 0.000010 0.000010 0.000010 0.000010 0.000010 0.000010 0.000010 0.000010 0.000010 0.000010 0.000010 0.000010 0.999570 0.000010 0.000010 0.000010 0.000010 0.000010 0.000010 0.000010 0.000010 0.000010 0.000010 0.000010 0.000010 0.000010 0.000010 0.000010 0.000010 0.000010 0.000010
0.000010 0.000010 0.000010 0.000010 0.000010 0.000010 0.000010 0.003439 0.000010 0.000010 0.000010 0.000010 0.000010 0.006795 0.000010 0.000010 0.000010 0.000010 0.000010 0.000010 0.012161 0.000010 0.000010 0.000010 0.000010 0.959912 0.000010 0.000010 0.000010 0.000010 0.000010 0.000010 0.000010 0.000010 0.001799 0.000010 0.014068 0.000010 0.000010 0.000010 0.000010 0.000010 0.001456 0.000010
0.000010 0.274721 0.005284 0.000010 0.020818 0.000010 0.000010 0.000010 0.000010 0.000010 0.000010 0.000010 0.014716 0.000010 0.000010 0.002364 0.033219 0.000010 0.000010 0.011283 0.014388 0.000010 0.000010 0.000010 0.000010 0.605552 0.000010 0.000010 0.000010 0.000010 0.000010 0.000010 0.000010 0.000010 0.000010 0.000010 0.000010 0.000010 0.000010 0.000010 0.017314 0.000010 0.000010 0.000010
0.000010 0.019240 0.000010 0.000010 0.000010 0.000010 0.000010 0.000010 0.000010 0.001188 0.015281 0.000010 0.000010 0.003550 0.000010 0.000010 0.000010 0.000010 0.000010 0.000010 0.000010 0.000010 0.000010 0.000010 0.000010 0.956035 0.000010 0.000010 0.000010 0.000010 0.000010 0.000010 0.000010 0.000010 0.000010 0.000010 0.000010 0.000010 0.000010 0.000010 0.004326 0.000010 0.000010 0.000010
0.000010 0.000010 0.000010 0.000010 0.003980 0.000010 0.002408 0.009780 0.000010 0.000010 0.000010 0.000010 0.000010 0.000010 0.000010 0.000010 0.000010 0.000010 0.000010 0.000010 0.026226 0.000010 0.000010 0.000010 0.000010 0.955510 0.000010 0.000010 0.000010 0.000010 0.000010 0.000010 0.000010 0.000010 0.001716 0.000010 0.000010 0.000010 0.000010 0.000010 0.000010 0.000010 0.000010 0.000010
0.000010 0.024206 0.002296 0.000010 0.013136 0.000982 0.006272 0.050648 0.000010 0.000010 0.000010 0.000010 0.000010 0.000010 0.000010 0.008619 0.000010 0.000010 0.000010 0.000010 0.017395 0.000010 0.000010 0.000010 0.000010 0.860805 0.000010 0.000010 0.000010 0.000010 0.000010 0.000010 0.000010 0.000010 0.000010 0.000010 0.000010 0.000010 0.000010 0.000010 0.005547 0.009765 0.000010 0.000010
0.000010 0.008021 0.017971 0.000010 0.011729 0.000010 0.000010 0.076945 0.000010 0.000010 0.018326 0.000010 0.000010 0.000010 0.004579 0.000010 0.000010 0.000010 0.000010 0.000010 0.014531 0.000010 0.000010 0.000010 0.000010 0.837000 0.000010 0.000010 0.000010 0.000010 0.000010 0.000010 0.000010 0.000010 0.003874 0.000010 0.001638 0.000010 0.000010 0.000010 0.002951 0.002115 0.000010 0.000010
0.000010 0.125571 0.000010 0.000010 0.000010 0.000010 0.000010 0.000010 0.000010 0.000010 0.000010 0.000010 0.000010 0.000010 0.000010 0.000010 0.000010 0.000010 0.000010 0.000010 0.004649 0.000010 0.000010 0.000010 0.000010 0.869370 0.000010 0.000010 0.000010 0.000010 0.000010 0.000010 0.000010 0.000010 0.000010 0.000010 0.000010 0.000010 0.000010 0.000010 0.000010 0.000010 0.000010 0.000010
0.000010 0.100887 0.000010 0.000010 0.001340 0.000010 0.000010 0.000010 0.000010 0.000010 0.000010 0.000010 0.000010 0.000010 0.000010 0.000010 0.037026 0.000010 0.000010 0.000010 0.012348 0.000010 0.000010 0.000010 0.000010 0.842818 0.000010 0.000010 0.000010 0.000010 0.000010 0.000010 0.000010 0.000010 0.000010 0.000010 0.000010 0.001964 0.000010 0.000010 0.000010 0.000010 0.003247 0.000010
0.000010 0.000010 0.000010 0.000010 0.000010 0.000010 0.003232 0.000010 0.000010 0.000010 0.000010 0.000010 0.052813 0.000010 0.000010 0.004949 0.000010 0.182614 0.001971 0.000010 0.000010 0.000010 0.025193 0.637681 0.000010 0.000010 0.000010 0.036209 0.000010 0.000010 0.000010 0.041953 0.000010 0.000010 0.000010 0.000010 0.000010 0.003334 0.005913 0.003818 0.000010 0.000010 0.000010 0.000010
0.010452 0.000010 0.000010 0.000010 0.000010 0.017674 0.001011 0.007146 0.000010 0.000010 0.000010 0.000010 0.030109 0.000010 0.000010 0.012561 0.000010 0.155090 0.010306 0.000010 0.000010 0.003266 0.000010 0.595955 0.000010 0.000010 0.000010 0.040120 0.002432 0.000010 0.000010 0.045384 0.001643 0.000010 0.017223 0.000010 0.000010 0.000010 0.000010 0.000010 0.034610 0.014746 0.000010 0.000010
0.041382 0.000010 0.017096 0.000010 0.034134 0.000010 0.018128 0.000010 0.000010 0.000010 0.013347 0.000140 0.018718 0.000010 0.000010 0.003968 0.021574 0.146354 0.000453 0.012016 0.000010 0.000010 0.009671 0.596154 0.000474 0.000010 0.000010 0.039975 0.000010 0.000010 0.000010 0.009816 0.008607 0.000010 0.005747 0.000010 0.002007 0.000010 0.000010 0.000010 0.000010 0.000010 0.000010 0.000010
0.000010 0.000010 0.000010 0.000010 0.000010 0.010017 0.031568 0.010405 0.000010 0.000010 0.000010 0.000010 0.000010 0.000010 0.020256 0.006848 0.000010 0.156092 0.000010 0.000010 0.000010 0.000010 0.000010 0.557843 0.000010 0.010575 0.000010 0.052715 0.005151 0.000010 0.000010 0.066532 0.000010 0.000010 0.000010 0.000010 0.034310 0.010356 0.000969 0.000010 0.026075 0.000010 0.000010 0.000010
0.008108 0.000010 0.003648 0.000010 0.015811 0.000010 0.000010 0.000010 0.000010 0.018234 0.012522 0.003744 0.046429 0.000010 0.000010 0.007900 0.000010 0.146474 0.000010 0.000010 0.000010 0.000010 0.027614 0.582093 0.000010 0.000010 0.000010 0.037772 0.000010 0.000010 0.002636 0.042614 0.000010 0.000373 0.010813 0.000010 0.010500 0.000010 0.000010 0.000010 0.022455 0.000010 0.000010 0.000010
0.007360 0.000010 0.000010 0.000010 0.011796 0.000010 0.000010 0.007269 0.000010 0.000010 0.001962 0.006203 0.077351 0.000010 0.041059 0.000010 0.040426 0.124908 0.000010 0.006621 0.000010 0.016188 0.019031 0.481143 0.017596 0.001921 0.000010 0.039036 0.000010 0.000010 0.000010 0.042444 0.002491 0.000010 0.015610 0.000010 0.000010 0.007127 0.000010 0.000010 0.022609 0.000010 0.003056 0.006581
0.000010 0.000010 0.006328 0.000010 0.000010 0.000010 0.030356 0.018302 0.000010 0.000010 0.000010 0.000010 0.000010 0.000010 0.010291 0.001502 0.000010 0.197759 0.000010 0.013372 0.000010 0.000010 0.000010 0.603167 0.000010 0.013072 0.000010 0.030653 0.000010 0.000010 0.000010 0.042795 0.007373 0.000010 0.000010 0.000010 0.017272 0.000010 0.007458 0.000010 0.000010 0.000010 0.000010 0.000010
0.000010 0.000010 0.000010 0.000010 0.000010 0.000010 0.015768 0.000010 0.000010 0.000010 0.012743 0.000010 0.035920 0.000010 0.010024 0.006651 0.000010 0.190303 0.000010 0.000010 0.000010 0.000010 0.000010 0.605239 0.000010 0.000010 0.000010 0.061467 0.000010 0.000010 0.005242 0.031278 0.000010 0.000010 0.000010 0.000010 0.017849 0.000010 0.000010 0.000010 0.007196 0.000010 0.000010 0.000010
0.000010 0.000010 0.000010 0.000010 0.000010 0.007102 0.000010 0.897661 0.000010 0.000010 0.000010 0.000010 0.000010 0.000010 0.000010 0.000010 0.006611 0.000010 0.000010 0.000010 0.000010 0.000010 0.000010 0.000010 0.000010 0.088227 0.000010 0.000010 0.000010 0.000010 0.000010 0.000010 0.000010 0.000010 0.000010 0.000010 0.000010 0.000010 0.000010 0.000010 0.000010 0.000010 0.000010 0.000010
0.000010 0.000010 0.000010 0.000010 0.000010 0.000010 0.000010 0.999570 0.000010 0.000010 0.000010 0.000010 0.000010 0.000010 0.000010 0.000010 0.000010 0.000010 0.000010 0.000010 0.000010 0.000010 0.000010 0.000010 0.000010 0.000010 0.000010 0.000010 0.000010 0.000010 0.000010 0.000010 0.000010 0.000010 0.000010 0.000010 0.000010 0.000010 0.000010 0.000010 0.000010 0.000010 0.000010 0.000010
0.000010 0.009688 0.000010 0.000010 0.002511 0.000010 0.000010 0.973137 0.000010 0.000010 0.000010 0.000010 0.000010 0.000010 0.000010 0.000010 0.000010 0.000010 0.000010 0.000010 0.000010 0.000010 0.000010 0.000010 0.000010 0.000010 0.000010 0.000010 0.000010 0.000010 0.000010 0.000010 0.000010 0.000010 0.000010 0.000010 0.000010 0.000010 0.000010 0.000010 0.013628 0.000010 0.000646 0.000010
0.000010 0.000010 0.000010 0.000010 0.000010 0.000010 0.000010 0.974111 0.000010 0.000010 0.000010 0.000010 0.000010 0.001172 0.000010 0.000010 0.000010 0.000010 0.000010 0.000010 0.000010 0.000010 0.000010 0.000010 0.000010 0.013948 0.000010 0.000010 0.000010 0.010369 0.000010 0.000010 0.000010 0.000010 0.000010 0.000010 0.000010 0.000010 0.000010 0.000010 0.000010 0.000010 0.000010 0.000010
0.000010 0.000010 0.004702 0.000010 0.000010 0.000010 0.000010 0.956520 0.000010 0.000010 0.000010 0.000010 0.000010 0.007345 0.000010 0.000010 0.000010 0.000010 0.000010 0.000010 0.000010 0.000010 0.000010 0.017150 0.000010 0.005121 0.000010 0.000010 0.000010 0.001628 0.000010 0.000010 0.007164 0.000010 0.000010 0.000010 0.000010 0.000010 0.000010 0.000010 0.000010 0.000010 0.000010 0.000010
0.000010 0.000010 0.000010 0.000010 0.006122 0.016058 0.000010 0.926533 0.000010 0.000010 0.005618 0.017726 0.012844 0.000010 0.000010 0.000010 0.000010 0.000010 0.000010 0.000010 0.007134 0.000010 0.000010 0.000010 0.000010 0.000010 0.000010 0.000010 0.000010 0.000010 0.000010 0.000010 0.000010 0.000010 0.000010 0.000010 0.000010 0.005680 0.000010 0.000010 0.001935 0.000010 0.000010 0.000010
0.000010 0.000010 0.000010 0.000010 0.000010 0.005637 0.000010 0.973836 0.000010 0.000010 0.007029 0.000010 0.000010 0.000010 0.000010 0.000010 0.000010 0.000010 0.000010 0.000353 0.009680 0.000010 0.000010 0.003085 0.000010 0.000010 0.000010 0.000010 0.000010 0.000010 0.000010 0.000010 0.000010 0.000010 0.000010 0.000010 0.000010 0.000010 0.000010 0.000010 0.000010 0.000010 0.000010 0.000010
0.000010 0.000010 0.000010 0.000010 0.000010 0.000010 0.000010 0.919969 0.000010 0.000010 0.000010 0.000010 0.000010 0.000010 0.000010 0.000010 0.016952 0.000010 0.000010 0.000010 0.000010 0.000010 0.000010 0.000010 0.000010 0.059325 0.000010 0.000010 0.000010 0.000073 0.000010 0.000010 0.003292 0.000010 0.000010 0.000010 0.000010 0.000010 0.000010 0.000010 0.000010 0.000010 0.000010 0.000010
0.000010 0.000010 0.000010 0.000010 0.000010 0.000010 0.000010 0.959112 0.000010 0.000010 0.000010 0.000010 0.000010 0.000010 0.000010 0.000010 0.000010 0.000010 0.000010 0.000010 0.003683 0.000010 0.000010 0.000010 0.000010 0.027317 0.000010 0.009489 0.000010 0.000010 0.000010 0.000010 0.000010 0.000010 0.000010 0.000010 0.000010 0.000010 0.000010 0.000010 0.000010 0.000010 0.000010 0.000010
0.000010 0.000010 0.000010 0.000010 0.000010 0.004542 0.000010 0.995038 0.000010 0.000010 0.000010 0.000010 0.000010 0.000010 0.000010 0.000010 0.000010 0.000010 0.000010 0.000010 0.000010 0.000010 0.000010 0.000010 0.000010 0.000010 0.000010 0.000010 0.000010 0.000010 0.000010 0.000010 0.000010 0.000010 0.000010 0.000010 0.000010 0.000010 0.000010 0.000010 0.000010 0.000010 0.000010 0.000010
0.000010 0.000010 0.000010 0.000010 0.000010 0.000010 0.000010 0.999570 0.000010 0.000010 0.000010 0.000010 0.000010 0.000010 0.000010 0.000010 0.000010 0.000010 0.000010 0.000010 0.000010 0.000010 0.000010 0.000010 0.000010 0.000010 0.000010 0.000010 0.000010 0.000010 0.000010 0.000010 0.000010 0.000010 0.000010 0.000010 0.000010 0.000010 0.000010 0.000010 0.000010 0.000010 0.000010 0.000010
0.000010 0.000010 0.000010 0.000010 0.000010 0.000010 0.000010 0.999570 0.000010 0.000010 0.000010 0.000010 0.000010 0.000010 0.000010 0.000010 0.000010 0.000010 0.000010 0.000010 0.000010 0.000010 0.000010 0.000010 0.000010 0.000010 0.000010 0.000010 0.000010 0.000010 0.000010 0.000010 0.000010 0.000010 0.000010 0.000010 0.000010 0.000010 0.000010 0.000010 0.000010 0.000010 0.000010 0.000010
0.000010 0.000010 0.000010 0.000010 0.001997 0.012768 0.000010 0.920100 0.000010 0.000010 0.000010 0.024704 0.000010 0.002572 0.000010 0.000010 0.000010 0.000010 0.000010 0.000010 0.000010 0.000010 0.000010 0.000010 0.000010 0.025058 0.000010 0.000010 0.000010 0.000010 0.000010 0.000010 0.000010 0.000010 0.000010 0.000010 0.000010 0.000010 0.000010 0.000010 0.012430 0.000010 0.000010 0.000010
0.000010 0.000010 0.000010 0.000010 0.000010 0.000010 0.000010 0.932086 0.000010 0.000010 0.000010 0.000010 0.000010 0.000010 0.000010 0.000010 0.022106 0.000010 0.000010 0.000010 0.000010 0.000010 0.000010 0.000010 0.000010 0.044700 0.000010 0.000010 0.000010 0.000010 0.000010 0.000010 0.000707 0.000010 0.000010 0.000010 0.000010 0.000010 0.000010 0.000010 0.000010 0.000010 0.000010 0.000010
0.000010 0.000010 0.000010 0.000010 0.000010 0.000010 0.000010 0.999570 0.000010 0.000010 0.000010 0.000010 0.000010 0.000010 0.000010 0.000010 0.000010 0.000010 0.000010 0.000010 0.000010 0.000010 0.000010 0.000010 0.000010 0.000010 0.000010 0.000010 0.000010 0.000010 0.000010 0.000010 0.000010 0.000010 0.000010 0.000010 0.000010 0.000010 0.000010 0.000010 0.000010 0.000010 0.000010 0.000010
0.000010 0.000010 0.000010 0.000010 0.000010 0.000010 0.000010 0.982739 0.000010 0.000010 0.000010 0.008195 0.000010 0.000010 0.000010 0.000010 0.008656 0.000010 0.000010 0.000010 0.000010 0.000010 0.000010 0.000010 0.000010 0.000010 0.000010 0.000010 0.000010 0.000010 0.000010 0.000010 0.000010 0.000010 0.000010 0.000010 0.000010 0.000010 0.000010 0.000010 0.000010 0.000010 0.000010 0.000010
0.000010 0.000010 0.000010 0.000010 0.000010 0.000010 0.000010 0.999570 0.000010 0.000010 0.000010 0.000010 0.000010 0.000010 0.000010 0.000010 0.000010 0.000010 0.000010 0.000010 0.000010 0.000010 0.000010 0.000010 0.000010 0.000010 0.000010 0.000010 0.000010 0.000010 0.000010 0.000010 0.000010 0.000010 0.000010 0.000010 0.000010 0.000010 0.000010 0.000010 0.000010 0.000010 0.000010 0.000010
0.000010 0.000010 0.000010 0.000010 0.000010 0.000010 0.000010 0.999570 0.000010 0.000010 0.000010 0.000010 0.000010 0.000010 0.000010 0.000010 0.000010 0.000010 0.000010 0.000010 0.000010 0.000010 0.000010 0.000010 0.000010 0.000010 0.000010 0.000010 0.000010 0.000010 0.000010 0.000010 0.000010 0.000010 0.000010 0.000010 0.000010 0.000010 0.000010 0.000010 0.000010 0.000010 0.000010 0.000010
0.000010 0.000010 0.000010 0.000010 0.000010 0.000010 0.000010 0.985185 0.000010 0.000734 0.000010 0.000010 0.000010 0.000010 0.000010 0.000010 0.000010 0.000010 0.000010 0.000010 0.000010 0.000010 0.000010 0.000010 0.000010 0.000010 0.000010 0.013671 0.000010 0.000010 0.000010 0.000010 0.000010 0.000010 0.000010 0.000010 0.000010 0.000010 0.000010 0.000010 0.000010 0.000010 0.000010 0.000010
0.022908 0.033444 0.000010 0.011047 0.009490 0.026508 0.001750 0.040226 0.001253 0.000010 0.012964 0.053210 0.043485 0.008889 0.013322 0.000010 0.038921 0.015979 0.000010 0.018429 0.056290 0.000010 0.000010 0.476304 0.003403 0.044650 0.001943 0.000010 0.000010 0.000010 0.000010 0.002836 0.004906 0.000010 0.003677 0.017495 0.017297 0.000010 0.000010 0.000010 0.019205 0.000010 0.000010 0.000010
0.000010 0.000010 0.000010 0.000010 0.000010 0.003151 0.000010 0.046754 0.000010 0.000010 0.000010 0.033981 0.000010 0.000010 0.000010 0.000010 0.000010 0.000010 0.000010 0.000010 0.109072 0.000010 0.000010 0.806651 0.000010 0.000010 0.000010 0.000010 0.000010 0.000010 0.000010 0.000010 0.000010 0.000010 0.000010 0.000010 0.000010 0.000010 0.000010 0.000010 0.000010 0.000010 0.000010 0.000010
0.000010 0.000010 0.000010 0.000010 0.000010 0.012679 0.000010 0.036237 0.000010 0.000010 0.000010 0.087011 0.000010 0.000010 0.000010 0.000010 0.092069 0.000010 0.000010 0.000010 0.126852 0.000010 0.000010 0.583266 0.000010 0.054429 0.000010 0.000010 0.000010 0.000010 0.000010 0.000010 0.000010 0.000010 0.000010 0.000010 0.000010 0.000010 0.000010 0.000010 0.002018 0.005089 0.000010 0.000010
0.000010 0.000010 0.000010 0.000010 0.000010 0.012838 0.000010 0.013062 0.000010 0.000010 0.000010 0.073406 0.000010 0.000010 0.000010 0.000010 0.074563 0.000010 0.000010 0.000010 0.129936 0.000010 0.000010 0.667925 0.000010 0.024398 0.000010 0.000010 0.000010 0.000010 0.000010 0.000010 0.000010 0.000010 0.000010 0.000010 0.000010 0.000010 0.000010 0.000010 0.000010 0.003512 0.000010 0.000010
0.000010 0.000013 0.000010 0.000010 0.000010 0.000010 0.000010 0.048395 0.000010 0.005637 0.000010 0.081254 0.000010 0.002440 0.000010 0.000010 0.034528 0.000010 0.000010 0.000010 0.132895 0.000010 0.000010 0.649095 0.000010 0.021420 0.000010 0.010059 0.000010 0.000010 0.000010 0.000010 0.000010 0.000010 0.000010 0.000010 0.000010 0.000010 0.000010 0.000010 0.013934 0.000010 0.000010 0.000010
0.000010 0.000010 0.003242 0.000010 0.031331 0.009578 0.000010 0.043930 0.000010 0.007149 0.005793 0.050776 0.000010 0.001190 0.011844 0.000010 0.000010 0.000010 0.000010 0.000010 0.119049 0.000010 0.000010 0.645627 0.000010 0.033206 0.000010 0.000010 0.000010 0.000010 0.000010 0.000010 0.000010 0.000010 0.000010 0.000010 0.000010 0.000010 0.000010 0.000010 0.025608 0.011376 0.000010 0.000010
0.000010 0.000010 0.000010 0.000010 0.016883 0.007271 0.000010 0.052519 0.000010 0.017072 0.000010 0.069814 0.004508 0.000010 0.005757 0.000010 0.000010 0.000010 0.000010 0.000010 0.122385 0.000010 0.000010 0.668312 0.000010 0.018573 0.000010 0.000859 0.000010 0.000010 0.000010 0.000010 0.000010 0.000010 0.000010 0.000010 0.000010 0.000010 0.000010 0.000010 0.015724 0.000010 0.000010 0.000010
0.000010 0.000010 0.000010 0.000010 0.000010 0.000010 0.000010 0.058551 0.000010 0.000010 0.000010 0.027059 0.000010 0.000010 0.000010 0.000010 0.000010 0.000010 0.000010 0.000010 0.102388 0.000010 0.000010 0.811602 0.000010 0.000010 0.000010 0.000010 0.000010 0.000010 0.000010 0.000010 0.000010 0.000010 0.000010 0.000010 0.000010 0.000010 0.000010 0.000010 0.000010 0.000010 0.000010 0.000010
0.000010 0.000010 0.000010 0.000010 0.009142 0.012322 0.000010 0.068953 0.000010 0.034545 0.000010 0.079406 0.000010 0.000010 0.006551 0.000010 0.003312 0.000010 0.000010 0.000010 0.114001 0.000010 0.000010 0.617071 0.000010 0.010624 0.000010 0.021084 0.000010 0.000010 0.000010 0.000010 0.000010 0.000010 0.000010 0.000010 0.000010 0.000010 0.000010 0.000010 0.022668 0.000010 0.000010 0.000010
0.000010 0.000010 0.688373 0.000010 0.031584 0.000010 0.000010 0.030300 0.000010 0.000010 0.000010 0.002382 0.028551 0.008180 0.009157 0.001715 0.006575 0.000010 0.000010 0.034355 0.000824 0.000010 0.000010 0.036211 0.000010 0.025403 0.000010 0.006132 0.000010 0.000010 0.000010 0.000010 0.005144 0.000010 0.006780 0.000010 0.000010 0.000010 0.000010 0.000010 0.075131 0.000020 0.002934 0.000010
0.000010 0.000010 0.987632 0.000010 0.000010 0.008708 0.000010 0.000010 0.000010 0.000010 0.000010 0.000010 0.000010 0.000010 0.000010 0.000010 0.000010 0.000010 0.000010 0.000010 0.000010 0.000010 0.000010 0.000010 0.000010 0.003251 0.000010 0.000010 0.000010 0.000010 0.000010 0.000010 0.000010 0.000010 0.000010 0.000010 0.000010 0.000010 0.000010 0.000010 0.000010 0.000010 0.000010 0.000010
0.000010 0.012169 0.755926 0.000010 0.021109 0.000010 0.000010 0.000126 0.000010 0.000010 0.010747 0.019451 0.000010 0.016984 0.000010 0.000010 0.000010 0.000010 0.000010 0.002439 0.016475 0.000010 0.000010 0.000010 0.000010 0.023503 0.000010 0.000010 0.000010 0.000010 0.000010 0.000010 0.007248 0.000010 0.018154 0.000010 0.012988 0.000010 0.000010 0.000010 0.069461 0.012928 0.000010 0.000010
0.000010 0.000010 0.999570 0.000010 0.000010 0.000010 0.000010 0.000010 0.000010 0.000010 0.000010 0.000010 0.000010 0.000010 0.000010 0.000010 0.000010 0.000010 0.000010 0.000010 0.000010 0.000010 0.000010 0.000010 0.000010 0.000010 0.000010 0.000010 0.000010 0.000010 0.000010 0.000010 0.000010 0.000010 0.000010 0.000010 0.000010 0.000010 0.000010 0.000010 0.000010 0.000010 0.000010 0.000010
0.000010 0.000010 0.938973 0.000010 0.007010 0.000010 0.000010 0.000010 0.000010 0.000010 0.003751 0.000010 0.000010 0.000010 0.000010 0.001539 0.000010 0.004067 0.000010 0.028704 0.000010 0.000010 0.000010 0.000010 0.000010 0.000010 0.000010 0.000010 0.000010 0.000010 0.000010 0.000010 0.000010 0.000010 0.000010 0.000010 0.000010 0.000010 0.000010 0.000010 0.015586 0.000010 0.000010 0.000010
0.000010 0.000010 0.999570 0.000010 0.000010 0.000010 0.000010 0.000010 0.000010 0.000010 0.000010 0.000010 0.000010 0.000010 0.000010 0.000010 0.000010 0.000010 0.000010 0.000010 0.000010 0.000010 0.000010 0.000010 0.000010 0.000010 0.000010 0.000010 0.000010 0.000010 0.000010 0.000010 0.000010 0.000010 0.000010 0.000010 0.000010 0.000010 0.000010 0.000010 0.000010 0.000010 0.000010 0.000010
0.000010 0.000010 0.713358 0.000010 0.037847 0.016322 0.000010 0.003159 0.000010 0.000010 0.000033 0.007819 0.017262 0.000012 0.000010 0.000010 0.000010 0.006503 0.000010 0.015982 0.011625 0.000010 0.000010 0.020671 0.000010 0.029432 0.000010 0.000010 0.000010 0.000010 0.000010 0.000010 0.031703 0.000010 0.000010 0.000010 0.000010 0.000010 0.000010 0.000010 0.075048 0.012944 0.000010 0.000010
0.000010 0.000010 0.999570 0.000010 0.000010 0.000010 0.000010 0.000010 0.000010 0.000010 0.000010 0.000010 0.000010 0.000010 0.000010 0.000010 0.000010 0.000010 0.000010 0.000010 0.000010 0.000010 0.000010 0.000010 0.000010 0.000010 0.000010 0.000010 0.000010 0.000010 0.000010 0.000010 0.000010 0.000010 0.000010 0.000010 0.000010 0.000010 0.000010 0.000010 0.000010 0.000010 0.000010 0.000010
0.000010 0.000010 0.999570 0.000010 0.000010 0.000010 0.000010 0.000010 0.000010 0.000010 0.000010 0.000010 0.000010 0.000010 0.000010 0.000010 0.000010 0.000010 0.000010 0.000010 0.000010 0.000010 0.000010 0.000010 0.000010 0.000010 0.000010 0.000010 0.000010 0.000010 0.000010 0.000010 0.000010 0.000010 0.000010 0.000010 0.000010 0.000010 0.000010 0.000010 0.000010 0.000010 0.000010 0.000010
0.000010 0.000010 0.999570 0.000010 0.000010 0.000010 0.000010 0.000010 0.000010 0.000010 0.000010 0.000010 0.000010 0.000010 0.000010 0.000010 0.000010 0.000010 0.000010 0.000010 0.000010 0.000010 0.000010 0.000010 0.000010 0.000010 0.000010 0.000010 0.000010 0.000010 0.000010 0.000010 0.000010 0.000010 0.000010 0.000010 0.000010 0.000010 0.000010 0.000010 0.000010 0.000010 0.000010 0.000010
0.000010 0.000010 0.972440 0.000010 0.000010 0.000010 0.000010 0.000010 0.000010 0.000010 0.000010 0.000010 0.000010 0.000010 0.000010 0.000010 0.000010 0.000010 0.000010 0.000245 0.000010 0.000010 0.000010 0.000010 0.000010 0.015180 0.000010 0.000010 0.000010 0.000010 0.000010 0.000010 0.000010 0.000010 0.011735 0.000010 0.000010 0.000010 0.000010 0.000010 0.000010 0.000010 0.000010 0.000010
0.000010 0.000010 0.994755 0.000010 0.000010 0.000010 0.000010 0.000010 0.000010 0.000010 0.000010 0.000010 0.000010 0.000010 0.000010 0.000010 0.000010 0.000010 0.000010 0.000010 0.004825 0.000010 0.000010 0.000010 0.000010 0.000010 0.000010 0.000010 0.000010 0.000010 0.000010 0.000010 0.000010 0.000010 0.000010 0.000010 0.000010 0.000010 0.000010 0.000010 0.000010 0.000010 0.000010 0.000010
0.000010 0.000010 0.999570 0.000010 0.000010 0.000010 0.000010 0.000010 0.000010 0.000010 0.000010 0.000010 0.000010 0.000010 0.000010 0.000010 0.000010 0.000010 0.000010 0.000010 0.000010 0.000010 0.000010 0.000010 0.000010 0.000010 0.000010 0.000010 0.000010 0.000010 0.000010 0.000010 0.000010 0.000010 0.000010 0.000010 0.000010 0.000010 0.000010 0.000010 0.000010 0.000010 0.000010 0.000010
0.000010 0.000010 0.999570 0.000010 0.000010 0.000010 0.000010 0.000010 0.000010 0.000010 0.000010 0.000010 0.000010 0.000010 0.000010 0.000010 0.000010 0.000010 0.000010 0.000010 0.000010 0.000010 0.000010 0.000010 0.000010 0.000010 0.000010 0.000010 0.000010 0.000010 0.000010 0.000010 0.000010 0.000010 0.000010 0.000010 0.000010 0.000010 0.000010 0.000010 0.000010 0.000010 0.000010 0.000010
0.000010 0.000010 0.426812 0.000010 0.039923 0.056247 0.000010 0.020914 0.000010 0.000010 0.017742 0.030701 0.036336 0.000043 0.000010 0.007112 0.006176 0.000010 0.000010 0.033810 0.014188 0.000010 0.000010 0.045166 0.000010 0.067615 0.000010 0.040831 0.000010 0.002015 0.000010 0.000010 0.011874 0.000010 0.000010 0.000010 0.000010 0.000010 0.000010 0.000010 0.124729 0.017517 0.000010 0.000010
0.000010 0.000010 0.613174 0.000010 0.038493 0.029655 0.000010 0.008287 0.000010 0.000010 0.000010 0.014107 0.024828 0.002764 0.000010 0.000010 0.000010 0.002550 0.000010 0.026168 0.011004 0.000010 0.000010 0.014724 0.000010 0.037355 0.000010 0.009306 0.000010 0.000010 0.000010 0.000010 0.000067 0.000010 0.019423 0.000010 0.021694 0.000010 0.000010 0.000010 0.085762 0.033970 0.006418 0.000010
0.000010 0.005763 0.980188 0.000010 0.008939 0.000010 0.000010 0.000010 0.000010 0.000010 0.000010 0.000010 0.000010 0.000010 0.000010 0.000294 0.000010 0.000010 0.000010 0.000010 0.000010 0.000010 0.000010 0.000010 0.000010 0.001144 0.000010 0.000010 0.000010 0.000010 0.000010 0.000010 0.000010 0.000010 0.003293 0.000010 0.000010 0.000010 0.000010 0.000010 0.000010 0.000010 0.000010 0.000010
0.000010 0.000010 0.999570 0.000010 0.000010 0.000010 0.000010 0.000010 0.000010 0.000010 0.000010 0.000010 0.000010 0.000010 0.000010 0.000010 0.000010 0.000010 0.000010 0.000010 0.000010 0.000010 0.000010 0.000010 0.000010 0.000010 0.000010 0.000010 0.000010 0.000010 0.000010 0.000010 0.000010 0.000010 0.000010 0.000010 0.000010 0.000010 0.000010 0.000010 0.000010 0.000010 0.000010 0.000010
0.000010 0.000010 0.999570 0.000010 0.000010 0.000010 0.000010 0.000010 0.000010 0.000010 0.000010 0.000010 0.000010 0.000010 0.000010 0.000010 0.000010 0.000010 0.000010 0.000010 0.000010 0.000010 0.000010 0.000010 0.000010 0.000010 0.000010 0.000010 0.000010 0.000010 0.000010 0.000010 0.000010 0.000010 0.000010 0.000010 0.000010 0.000010 0.000010 0.000010 0.000010 0.000010 0.000010 0.000010
0.000010 0.000010 0.993819 0.000010 0.000010 0.000010 0.000010 0.000010 0.000010 0.000010 0.000010 0.000010 0.000010 0.000010 0.000010 0.005761 0.000010 0.000010 0.000010 0.000010 0.000010 0.000010 0.000010 0.000010 0.000010 0.000010 0.000010 0.000010 0.000010 0.000010 0.000010 0.000010 0.000010 0.000010 0.000010 0.000010 0.000010 0.000010 0.000010 0.000010 0.000010 0.000010 0.000010 0.000010
0.000010 0.000010 0.000010 0.000010 0.000010 0.000010 0.000010 0.000010 0.000010 0.000010 0.000010 0.000010 0.000010 0.000010 0.000010 0.000010 0.000010 0.000010 0.000010 0.000010 0.000010 0.000010 0.000010 0.000010 0.000010 0.000010 0.000010 0.000010 0.000010 0.000010 0.000010 0.000010 0.000010 0.000010 0.000010 0.000010 0.000010 0.000010 0.000010 0.000010 0.999570 0.000010 0.000010 0.000010
0.000010 0.000010 0.000010 0.000010 0.000010 0.000010 0.000010 0.000010 0.000010 0.000010 0.000010 0.000010 0.000010 0.000010 0.000010 0.000010 0.000010 0.000010 0.000010 0.000010 0.000010 0.000010 0.000010 0.000010 0.000010 0.000010 0.000010 0.000010 0.000010 0.000010 0.000010 0.000010 0.000010 0.000010 0.000010 0.000010 0.000010 0.000010 0.000010 0.000010 0.999570 0.000010 0.000010 0.000010
0.000010 0.000010 0.000010 0.000010 0.000010 0.000010 0.000010 0.000010 0.000010 0.000010 0.000010 0.000010 0.000010 0.000010 0.000010 0.000010 0.000010 0.000010 0.000010 0.020750 0.001785 0.000010 0.000010 0.000010 0.000010 0.000010 0.000010 0.000010 0.000010 0.000010 0.000010 0.000010 0.000010 0.000010 0.000010 0.000010 0.000010 0.000010 0.000010 0.000010 0.965559 0.011506 0.000010 0.000010
0.000010 0.000010 0.000010 0.000010 0.000010 0.017002 0.001911 0.000010 0.000010 0.010793 0.000010 0.000010 0.000010 0.000010 0.000010 0.000010 0.000010 0.003151 0.000010 0.000010 0.003418 0.000010 0.000010 0.000010 0.000010 0.012899 0.000010 0.001069 0.000010 0.000010 0.000010 0.000010 0.000010 0.000010 0.006074 0.000010 0.000010 0.000010 0.000010 0.000010 0.937042 0.006302 0.000010 0.000010
0.000010 0.000010 0.000010 0.000010 0.000010 0.000010 0.000010 0.000010 0.000010 0.000010 0.000010 0.000010 0.000010 0.000010 0.000010 0.000010 0.000010 0.000010 0.000010 0.000010 0.001425 0.000010 0.000010 0.000010 0.000010 0.000010 0.000010 0.000010 0.000010 0.000010 0.000010 0.000010 0.000010 0.000010 0.000010 0.000010 0.000010 0.000010 0.000010 0.000010 0.998155 0.000010 0.000010 0.000010
0.000010 0.000010 0.000010 0.000010 0.000010 0.000010 0.000010 0.000010 0.000010 0.000010 0.000010 0.000010 0.000010 0.000010 0.000010 0.000010 0.000010 0.000010 0.000010 0.000010 0.008058 0.000010 0.000010 0.000010 0.000010 0.000010 0.000010 0.000010 0.000010 0.000010 0.000010 0.000010 0.000010 0.000010 0.000010 0.000010 0.000010 0.000010 0.000010 0.000010 0.991522 0.000010 0.000010 0.000010
0.000010 0.000010 0.000010 0.000010 0.000010 0.000010 0.000010 0.000010 0.000010 0.000010 0.000010 0.000010 0.000010 0.000010 0.000010 0.000010 0.000010 0.000010 0.000010 0.000010 0.000010 0.000010 0.000010 0.000010 0.000010 0.000010 0.000010 0.000010 0.000010 0.000010 0.000010 0.000010 0.000010 0.000010 0.000010 0.000010 0.000010 0.000010 0.000010 0.000010 0.999570 0.000010 0.000010 0.000010
0.000010 0.000010 0.000010 0.000010 0.000010 0.000010 0.000010 0.000010 0.000010 0.000010 0.000010 0.000010 0.000010 0.000010 0.000010 0.000010 0.000010 0.000010 0.000010 0.000010 0.000010 0.000010 0.000010 0.000010 0.000010 0.000010 0.000010 0.000010 0.000010 0.000010 0.000010 0.000010 0.000010 0.000010 0.000010 0.000010 0.000010 0.000010 0.000010 0.000010 0.999570 0.000010 0.000010 0.000010
0.000010 0.000010 0.000010 0.000010 0.000010 0.000010 0.000010 0.000010 0.000010 0.000010 0.000010 0.000010 0.000010 0.000010 0.000010 0.000010 0.000010 0.000010 0.000010 0.000010 0.000010 0.000010 0.000010 0.000010 0.000010 0.000010 0.000010 0.000010 0.000010 0.000010 0.000010 0.000010 0.000010 0.000010 0.000010 0.000010 0.000010 0.000010 0.000010 0.000010 0.999570 0.000010 0.000010 0.000010
0.000010 0.000010 0.000010 0.000010 0.000010 0.000010 0.000010 0.000010 0.000010 0.000010 0.000010 0.000010 0.000010 0.000010 0.000010 0.000010 0.000010 0.000010 0.000010 0.000010 0.000010 0.000010 0.000010 0.000010 0.000010 0.000010 0.000010 0.000010 0.000010 0.000010 0.000010 0.000010 0.000010 0.000010 0.000010 0.000010 0.000010 0.000010 0.000010 0.000010 0.999570 0.000010 0.000010 0.000010
0.000010 0.000010 0.000010 0.000010 0.000010 0.000010 0.000010 0.000010 0.000010 0.000010 0.000010 0.000010 0.000010 0.000010 0.000010 0.000010 0.000010 0.000010 0.000010 0.000010 0.000010 0.000010 0.000010 0.000010 0.000010 0.000010 0.000010 0.000010 0.000010 0.000010 0.000010 0.000010 0.000010 0.000010 0.000010 0.000010 0.000010 0.000010 0.000010 0.000010 0.999570 0.000010 0.000010 0.000010
0.000010 0.000010 0.000010 0.000010 0.000010 0.000010 0.000010 0.000010 0.000010 0.000010 0.000010 0.000010 0.000010 0.000010 0.000010 0.000010 0.000010 0.000010 0.000010 0.000010 0.000010 0.000010 0.000010 0.000010 0.000010 0.000010 0.000010 0.000010 0.000010 0.000010 0.000010 0.000010 0.000010 0.000010 0.000010 0.000010 0.000010 0.000010 0.000010 0.000010 0.999570 0.000010 0.000010 0.000010
0.000010 0.000010 0.000010 0.000010 0.000010 0.000010 0.000010 0.000010 0.000010 0.000010 0.000010 0.000010 0.000010 0.000010 0.000010 0.000010 0.000010 0.000010 0.000010 0.000010 0.000010 0.000010 0.000010 0.000010 0.000010 0.033395 0.000010 0.000010 0.000010 0.000010 0.000010 0.000010 0.000010 0.000010 0.000010 0.000010 0.000010 0.000010 0.000010 0.000010 0.966185 0.000010 0.000010 0.000010
0.000010 0.000010 0.000010 0.000010 0.000010 0.000010 0.000010 0.000010 0.000010 0.000010 0.000010 0.000010 0.000010 0.000010 0.000010 0.000010 0.000010 0.000010 0.000010 0.000010 0.000010 0.000010 0.000010 0.000010 0.000010 0.000010 0.000010 0.000010 0.000010 0.000010 0.000010 0.000010 0.000010 0.000010 0.000010 0.000010 0.000010 0.000010 0.000010 0.000010 0.999570 0.000010 0.000010 0.000010
0.000010 0.000010 0.000010 0.000010 0.005359 0.000010 0.000010 0.000010 0.000010 0.000010 0.000010 0.000010 0.000010 0.000010 0.000010 0.000010 0.000010 0.000010 0.000010 0.000010 0.021928 0.000010 0.000010 0.000010 0.000010 0.000010 0.000010 0.000010 0.000010 0.000010 0.000010 0.000010 0.000010 0.000010 0.000010 0.000010 0.000010 0.000010 0.000010 0.000010 0.972303 0.000010 0.000010 0.000010
0.000010 0.000010 0.107877 0.000010 0.034520 0.025165 0.017909 0.034866 0.000010 0.011051 0.008333 0.013724 0.193537 0.022070 0.017514 0.000627 0.018045 0.011297 0.000010 0.057043 0.049260 0.000010 0.000010 0.066643 0.000010 0.016622 0.000010 0.064144 0.000010 0.000010 0.000010 0.000010 0.011311 0.000010 0.000010 0.000010 0.000010 0.001394 0.000010 0.000010 0.205142 0.011695 0.000010 0.000010
0.000010 0.000010 0.000010 0.000010 0.000010 0.000010 0.000010 0.000010 0.000010 0.000010 0.000010 0.000010 0.000010 0.000010 0.000010 0.000010 0.000010 0.000010 0.000010 0.000010 0.000010 0.000010 0.000010 0.000010 0.000010 0.000010 0.000010 0.000010 0.000010 0.000010 0.000010 0.000010 0.000010 0.000010 0.000010 0.000010 0.000010 0.000010 0.000010 0.000010 0.999570 0.000010 0.000010 0.000010
0.000010 0.000010 0.000010 0.000010 0.000010 0.000010 0.000010 0.000010 0.000010 0.000010 0.000010 0.000010 0.000010 0.000010 0.000010 0.000010 0.000010 0.000010 0.000010 0.000010 0.000010 0.000010 0.000010 0.000010 0.000010 0.000010 0.000010 0.000010 0.000010 0.000010 0.000010 0.000010 0.000010 0.000010 0.000010 0.000010 0.000010 0.000010 0.000010 0.000010 0.999570 0.000010 0.000010 0.000010
0.000010 0.000010 0.470188 0.000010 0.007880 0.008726 0.000010 0.000010 0.000010 0.000010 0.004903 0.442573 0.007948 0.000010 0.000010 0.000010 0.000010 0.000010 0.000010 0.000010 0.001310 0.000010 0.000010 0.000010 0.000010 0.000010 0.000010 0.000010 0.000010 0.000010 0.000010 0.000010 0.000010 0.000010 0.000010 0.000010 0.005964 0.000010 0.000010 0.000010 0.018720 0.031449 0.000010 0.000010
0.000010 0.000010 0.000010 0.000010 0.000010 0.000010 0.000010 0.000010 0.000010 0.000010 0.000010 0.999570 0.000010 0.000010 0.000010 0.000010 0.000010 0.000010 0.000010 0.000010 0.000010 0.000010 0.000010 0.000010 0.000010 0.000010 0.000010 0.000010 0.000010 0.000010 0.000010 0.000010 0.000010 0.000010 0.000010 0.000010 0.000010 0.000010 0.000010 0.000010 0.000010 0.000010 0.000010 0.000010
0.000010 0.000010 0.000010 0.000010 0.000010 0.000010 0.000010 0.000010 0.000010 0.000010 0.000010 0.999570 0.000010 0.000010 0.000010 0.000010 0.000010 0.000010 0.000010 0.000010 0.000010 0.000010 0.000010 0.000010 0.000010 0.000010 0.000010 0.000010 0.000010 0.000010 0.000010 0.000010 0.000010 0.000010 0.000010 0.000010 0.000010 0.000010 0.000010 0.000010 0.000010 0.000010 0.000010 0.000010
0.000010 0.000010 0.000010 0.000010 0.000010 0.000010 0.000010 0.000010 0.000010 0.000010 0.000010 0.999570 0.000010 0.000010 0.000010 0.000010 0.000010 0.000010 0.000010 0.000010 0.000010 0.000010 0.000010 0.000010 0.000010 0.000010 0.000010 0.000010 0.000010 0.000010 0.000010 0.000010 0.000010 0.000010 0.000010 0.000010 0.000010 0.000010 0.000010 0.000010 0.000010 0.000010 0.000010 0.000010
0.000010 0.000010 0.000010 0.000010 0.000010 0.000010 0.000010 0.000010 0.000010 0.000010 0.000015 0.999565 0.000010 0.000010 0.000010 0.000010 0.000010 0.000010 0.000010 0.000010 0.000010 0.000010 0.000010 0.000010 0.000010 0.000010 0.000010 0.000010 0.000010 0.000010 0.000010 0.000010 0.000010 0.000010 0.000010 0.000010 0.000010 0.000010 0.000010 0.000010 0.000010 0.000010 0.000010 0.000010
0.000010 0.000010 0.000010 0.000010 0.000010 0.000010 0.000010 0.000010 0.000010 0.000010 0.000010 0.999570 0.000010 0.000010 0.000010 0.000010 0.000010 0.000010 0.000010 0.000010 0.000010 0.000010 0.000010 0.000010 0.000010 0.000010 0.000010 0.000010 0.000010 0.000010 0.000010 0.000010 0.000010 0.000010 0.000010 0.000010 0.000010 0.000010 0.000010 0.000010 0.000010 0.000010 0.000010 0.000010
0.000010 0.000010 0.000010 0.000010 0.006678 0.053410 0.000010 0.000010 0.000010 0.004599 0.013647 0.830493 0.000010 0.000010 0.002558 0.000010 0.000010 0.000010 0.000010 0.063641 0.000010 0.000010 0.000010 0.016445 0.000010 0.000010 0.000010 0.000010 0.000010 0.000010 0.000010 0.000010 0.008180 0.000010 0.000010 0.000010 0.000010 0.000010 0.000010 0.000010 0.000010 0.000010 0.000010 0.000010
0.000010 0.000010 0.000010 0.000010 0.005149 0.064597 0.000010 0.000010 0.000010 0.017021 0.000010 0.805902 0.000010 0.003835 0.000010 0.000010 0.000010 0.000010 0.000010 0.049490 0.014567 0.000010 0.000010 0.000010 0.000010 0.000010 0.000010 0.000010 0.000010 0.000010 0.000010 0.000010 0.001489 0.000010 0.018295 0.000010 0.000010 0.000010 0.000010 0.000010 0.000010 0.019316 0.000010 0.000010
0.000010 0.000010 0.000010 0.000010 0.000010 0.000010 0.000010 0.000010 0.000010 0.000010 0.000010 0.999570 0.000010 0.000010 0.000010 0.000010 0.000010 0.000010 0.000010 0.000010 0.000010 0.000010 0.000010 0.000010 0.000010 0.000010 0.000010 0.000010 0.000010 0.000010 0.000010 0.000010 0.000010 0.000010 0.000010 0.000010 0.000010 0.000010 0.000010 0.000010 0.000010 0.000010 0.000010 0.000010
0.000010 0.000010 0.000010 0.000010 0.000010 0.001418 0.000010 0.000010 0.000010 0.000010 0.019210 0.941039 0.000010 0.000010 0.000010 0.000010 0.000010 0.000010 0.000010 0.000010 0.000010 0.000010 0.000010 0.003037 0.000010 0.000010 0.000010 0.000010 0.000010 0.000010 0.000010 0.000010 0.000010 0.000010 0.000010 0.000010 0.034906 0.000010 0.000010 0.000010 0.000010 0.000010 0.000010 0.000010
0.000010 0.000010 0.000010 0.000010 0.000010 0.000010 0.000010 0.000010 0.000010 0.000010 0.000010 0.999570 0.000010 0.000010 0.000010 0.000010 0.000010 0.000010 0.000010 0.000010 0.000010 0.000010 0.000010 0.000010 0.000010 0.000010 0.000010 0.000010 0.000010 0.000010 0.000010 0.000010 0.000010 0.000010 0.000010 0.000010 0.000010 0.000010 0.000010 0.000010 0.000010 0.000010 0.000010 0.000010
0.000010 0.000010 0.000010 0.000010 0.000010 0.000010 0.000010 0.000010 0.000010 0.000010 0.000010 0.999570 0.000010 0.000010 0.000010 0.000010 0.000010 0.000010 0.000010 0.000010 0.000010 0.000010 0.000010 0.000010 0.000010 0.000010 0.000010 0.000010 0.000010 0.000010 0.000010 0.000010 0.000010 0.000010 0.000010 0.000010 0.000010 0.000010 0.000010 0.000010 0.000010 0.000010 0.000010 0.000010
0.000010 0.000010 0.000010 0.000010 0.000010 0.007574 0.000010 0.000010 0.000010 0.000171 0.000010 0.983974 0.000010 0.000010 0.000010 0.000010 0.000010 0.000010 0.000010 0.007881 0.000010 0.000010 0.000010 0.000010 0.000010 0.000010 0.000010 0.000010 0.000010 0.000010 0.000010 0.000010 0.000010 0.000010 0.000010 0.000010 0.000010 0.000010 0.000010 0.000010 0.000010 0.000010 0.000010 0.000010
0.000010 0.000010 0.000010 0.000010 0.000010 0.003563 0.005850 0.000010 0.000010 0.002527 0.000010 0.944667 0.000010 0.000010 0.000010 0.004468 0.000010 0.000010 0.000010 0.000010 0.000010 0.000010 0.000010 0.023022 0.000010 0.000010 0.000010 0.000010 0.000010 0.000137 0.000010 0.000010 0.000010 0.000010 0.000010 0.000010 0.000010 0.000010 0.000010 0.000010 0.000010 0.015406 0.000010 0.000010
0.000010 0.000010 0.000010 0.000010 0.000010 0.000010 0.000010 0.000010 0.000010 0.000010 0.000010 0.999570 0.000010 0.000010 0.000010 0.000010 0.000010 0.000010 0.000010 0.000010 0.000010 0.000010 0.000010 0.000010 0.000010 0.000010 0.000010 0.000010 0.000010 0.000010 0.000010 0.000010 0.000010 0.000010 0.000010 0.000010 0.000010 0.000010 0.000010 0.000010 0.000010 0.000010 0.000010 0.000010
0.000010 0.000010 0.000010 0.000010 0.000010 0.000010 0.000010 0.000010 0.000010 0.000010 0.000010 0.999570 0.000010 0.000010 0.000010 0.000010 0.000010 0.000010 0.000010 0.000010 0.000010 0.000010 0.000010 0.000010 0.000010 0.000010 0.000010 0.000010 0.000010 0.000010 0.000010 0.000010 0.000010 0.000010 0.000010 0.000010 0.000010 0.000010 0.000010 0.000010 0.000010 0.000010 0.000010 0.000010
0.000010 0.000010 0.000010 0.000010 0.000010 0.000010 0.000010 0.000010 0.000010 0.000010 0.000010 0.999570 0.000010 0.000010 0.000010 0.000010 0.000010 0.000010 0.000010 0.000010 0.000010 0.000010 0.000010 0.000010 0.000010 0.000010 0.000010 0.000010 0.000010 0.000010 0.000010 0.000010 0.000010 0.000010 0.000010 0.000010 0.000010 0.000010 0.000010 0.000010 0.000010 0.000010 0.000010 0.000010
0.000010 0.000010 0.000010 0.000010 0.004797 0.085557 0.000010 0.000010 0.000010 0.010104 0.015887 0.742265 0.021393 0.000010 0.000010 0.000010 0.000010 0.000010 0.000010 0.081367 0.000742 0.000010 0.000010 0.026341 0.000010 0.000010 0.000010 0.000010 0.000010 0.000010 0.000010 0.000010 0.000010 0.000010 0.004889 0.000010 0.000010 0.004421 0.000010 0.000010 0.000010 0.001918 0.000010 0.000010
0.000010 0.000010 0.000010 0.000010 0.000010 0.000010 0.000010 0.000010 0.000010 0.000010 0.000010 0.999570 0.000010 0.000010 0.000010 0.000010 0.000010 0.000010 0.000010 0.000010 0.000010 0.000010 0.000010 0.000010 0.000010 0.000010 0.000010 0.000010 0.000010 0.000010 0.000010 0.000010 0.000010 0.000010 0.000010 0.000010 0.000010 0.000010 0.000010 0.000010 0.000010 0.000010 0.000010 0.000010
0.000010 0.018114 0.000010 0.000010 0.015572 0.065181 0.000010 0.000010 0.000010 0.000010 0.029002 0.746722 0.000010 0.000010 0.004465 0.000786 0.000010 0.004342 0.000010 0.029102 0.022047 0.000010 0.000010 0.034929 0.000010 0.000010 0.000010 0.000010 0.000010 0.000010 0.000010 0.000010 0.000010 0.000010 0.000010 0.000010 0.009471 0.009439 0.000010 0.000010 0.000010 0.010529 0.000010 0.000010
0.000010 0.000010 0.000010 0.000010 0.000010 0.000010 0.000010 0.000010 0.000010 0.000010 0.999570 0.000010 0.000010 0.000010 0.000010 0.000010 0.000010 0.000010 0.000010 0.000010 0.000010 0.000010 0.000010 0.000010 0.000010 0.000010 0.000010 0.000010 0.000010 0.000010 0.000010 0.000010 0.000010 0.000010 0.000010 0.000010 0.000010 0.000010 0.000010 0.000010 0.000010 0.000010 0.000010 0.000010
0.000010 0.000010 0.000010 0.000010 0.000010 0.000010 0.000010 0.000010 0.000010 0.000010 0.999570 0.000010 0.000010 0.000010 0.000010 0.000010 0.000010 0.000010 0.000010 0.000010 0.000010 0.000010 0.000010 0.000010 0.000010 0.000010 0.000010 0.000010 0.000010 0.000010 0.000010 0.000010 0.000010 0.000010 0.000010 0.000010 0.000010 0.000010 0.000010 0.000010 0.000010 0.000010 0.000010 0.000010
0.000010 0.000010 0.000010 0.000010 0.000010 0.000010 0.000010 0.000010 0.000010 0.000010 0.999570 0.000010 0.000010 0.000010 0.000010 0.000010 0.000010 0.000010 0.000010 0.000010 0.000010 0.000010 0.000010 0.000010 0.000010 0.000010 0.000010 0.000010 0.000010 0.000010 0.000010 0.000010 0.000010 0.000010 0.000010 0.000010 0.000010 0.000010 0.000010 0.000010 0.000010 0.000010 0.000010 0.000010
0.000011 0.000010 0.000010 0.000010 0.000010 0.000010 0.000010 0.000011 0.000010 0.000010 0.999565 0.000011 0.000011 0.000010 0.000010 0.000010 0.000010 0.000010 0.000010 0.000010 0.000010 0.000010 0.000010 0.000010 0.000010 0.000010 0.000010 0.000010 0.000010 0.000010 0.000010 0.000010 0.000012 0.000010 0.000010 0.000010 0.000010 0.000010 0.000010 0.000010 0.000010 0.000010 0.000010 0.000010
0.000010 0.000010 0.000010 0.000010 0.000010 0.000010 0.000010 0.000010 0.000010 0.000011 0.999569 0.000010 0.000010 0.000010 0.000010 0.000010 0.000010 0.000010 0.000010 0.000010 0.000010 0.000010 0.000010 0.000010 0.000010 0.000010 0.000010 0.000010 0.000010 0.000010 0.000010 0.000010 0.000010 0.000010 0.000010 0.000010 0.000010 0.000010 0.000010 0.000010 0.000010 0.000010 0.000010 0.000010
0.000010 0.000010 0.000010 0.000010 0.000010 0.000010 0.000010 0.000010 0.000010 0.000011 0.999569 0.000010 0.000010 0.000010 0.000010 0.000010 0.000010 0.000010 0.000010 0.000010 0.000010 0.000010 0.000010 0.000010 0.000010 0.000010 0.000010 0.000010 0.000010 0.000010 0.000010 0.000010 0.000010 0.000010 0.000010 0.000010 0.000010 0.000010 0.000010 0.000010 0.000010 0.000010 0.000010 0.000010
0.000010 0.001988 0.000010 0.000010 0.002208 0.000010 0.000010 0.000010 0.000010 0.032689 0.715315 0.006211 0.020924 0.001116 0.000010 0.000010 0.000010 0.000010 0.000010 0.000010 0.011688 0.000010 0.000010 0.000010 0.000010 0.000010 0.000010 0.000010 0.000010 0.000010 0.000010 0.000010 0.012387 0.000010 0.000010 0.000010 0.041171 0.005102 0.005730 0.000010 0.005833 0.135102 0.002247 0.000010
0.000010 0.009992 0.000010 0.000010 0.000010 0.000010 0.000010 0.000010 0.000010 0.000010 0.882335 0.000010 0.000010 0.000010 0.000010 0.013731 0.000010 0.000010 0.000010 0.000010 0.000010 0.000010 0.000010 0.000010 0.000010 0.000010 0.000010 0.002541 0.000010 0.000010 0.000010 0.000010 0.022280 0.000010 0.000010 0.000010 0.000010 0.000010 0.000010 0.000010 0.000010 0.068741 0.000010 0.000010
0.000010 0.000010 0.000010 0.000010 0.000010 0.000010 0.000010 0.000010 0.000010 0.012558 0.981007 0.001600 0.000010 0.000010 0.000010 0.000010 0.000010 0.000010 0.000010 0.000010 0.000010 0.000010 0.000010 0.000010 0.000010 0.000010 0.000010 0.000010 0.000010 0.000010 0.000010 0.000010 0.000010 0.000010 0.000010 0.000010 0.000010 0.000010 0.000010 0.000010 0.000010 0.004436 0.000010 0.000010
0.000010 0.000010 0.000010 0.000010 0.000010 0.000010 0.000010 0.000010 0.000010 0.000010 0.999570 0.000010 0.000010 0.000010 0.000010 0.000010 0.000010 0.000010 0.000010 0.000010 0.000010 0.000010 0.000010 0.000010 0.000010 0.000010 0.000010 0.000010 0.000010 0.000010 0.000010 0.000010 0.000010 0.000010 0.000010 0.000010 0.000010 0.000010 0.000010 0.000010 0.000010 0.000010 0.000010 0.000010
0.000010 0.001462 0.000010 0.000010 0.000010 0.000010 0.000095 0.000010 0.000010 0.028211 0.759149 0.000010 0.008307 0.002662 0.009490 0.000010 0.000010 0.000010 0.000010 0.010024 0.012893 0.000010 0.000010 0.000010 0.000010 0.014076 0.000010 0.017891 0.000010 0.000010 0.000010 0.000010 0.000010 0.000010 0.000010 0.000010 0.000010 0.000010 0.000010 0.000010 0.000010 0.135420 0.000010 0.000010
0.000010 0.000010 0.000010 0.000010 0.000010 0.000010 0.000010 0.000010 0.000010 0.044035 0.930055 0.000010 0.000010 0.000010 0.001668 0.000010 0.000010 0.000010 0.000010 0.000010 0.000010 0.000010 0.000010 0.000010 0.000010 0.000010 0.000010 0.000010 0.000010 0.000010 0.000010 0.000010 0.000010 0.000010 0.000010 0.000010 0.000010 0.000010 0.000010 0.000010 0.000010 0.023842 0.000010 0.000010
0.000010 0.000010 0.000010 0.000010 0.000010 0.015745 0.000010 0.000010 0.000010 0.006550 0.828604 0.002250 0.000010 0.001192 0.000010 0.007863 0.000010 0.000010 0.000010 0.018355 0.000010 0.000010 0.000010 0.000010 0.000010 0.000010 0.000010 0.000010 0.000010 0.001341 0.000010 0.000010 0.011842 0.000010 0.000010 0.000010 0.007436 0.000010 0.000010 0.000010 0.000010 0.098491 0.000010 0.000010
0.000010 0.000010 0.000010 0.000010 0.000010 0.000010 0.000010 0.000010 0.000010 0.000010 0.999570 0.000010 0.000010 0.000010 0.000010 0.000010 0.000010 0.000010 0.000010 0.000010 0.000010 0.000010 0.000010 0.000010 0.000010 0.000010 0.000010 0.000010 0.000010 0.000010 0.000010 0.000010 0.000010 0.000010 0.000010 0.000010 0.000010 0.000010 0.000010 0.000010 0.000010 0.000010 0.000010 0.000010
0.000010 0.000010 0.000010 0.000010 0.000010 0.000010 0.000010 0.000010 0.000010 0.000010 0.999570 0.000010 0.000010 0.000010 0.000010 0.000010 0.000010 0.000010 0.000010 0.000010 0.000010 0.000010 0.000010 0.000010 0.000010 0.000010 0.000010 0.000010 0.000010 0.000010 0.000010 0.000010 0.000010 0.000010 0.000010 0.000010 0.000010 0.000010 0.000010 0.000010 0.000010 0.000010 0.000010 0.000010
0.000010 0.000010 0.000010 0.000010 0.000010 0.000010 0.000010 0.000010 0.000010 0.000010 0.952037 0.000010 0.000010 0.000010 0.000010 0.000010 0.000010 0.000010 0.000010 0.000010 0.000010 0.000010 0.000010 0.000010 0.000010 0.000010 0.000010 0.000010 0.000010 0.000010 0.000010 0.000010 0.000010 0.000010 0.000010 0.000010 0.000010 0.000010 0.000010 0.000010 0.000010 0.047543 0.000010 0.000010
0.000010 0.000010 0.000010 0.000010 0.000010 0.000010 0.000010 0.000010 0.000010 0.000010 0.999570 0.000010 0.000010 0.000010 0.000010 0.000010 0.000010 0.000010 0.000010 0.000010 0.000010 0.000010 0.000010 0.000010 0.000010 0.000010 0.000010 0.000010 0.000010 0.000010 0.000010 0.000010 0.000010 0.000010 0.000010 0.000010 0.000010 0.000010 0.000010 0.000010 0.000010 0.000010 0.000010 0.000010
0.000010 0.018920 0.000010 0.000010 0.000010 0.000010 0.000010 0.000010 0.000010 0.000010 0.887415 0.000010 0.000010 0.000010 0.000010 0.000010 0.000010 0.000010 0.000010 0.001409 0.000010 0.000010 0.000010 0.000010 0.000010 0.000010 0.000010 0.000010 0.000010 0.000010 0.000010 0.000010 0.020879 0.000010 0.000010 0.000010 0.002947 0.000010 0.000010 0.000010 0.000010 0.068050 0.000010 0.000010
0.000010 0.000010 0.000010 0.000010 0.000010 0.004626 0.000010 0.000010 0.000010 0.000010 0.932834 0.000010 0.000010 0.000010 0.000010 0.000010 0.000010 0.000010 0.000010 0.025575 0.000010 0.000010 0.000010 0.000010 0.000010 0.000010 0.000010 0.000010 0.000010 0.000010 0.000010 0.000010 0.003419 0.000010 0.000749 0.000010 0.000010 0.000010 0.000010 0.000010 0.000010 0.032416 0.000010 0.000010
0.000010 0.000010 0.000010 0.000010 0.000010 0.000010 0.000010 0.000010 0.000010 0.000010 0.999570 0.000010 0.000010 0.000010 0.000010 0.000010 0.000010 0.000010 0.000010 0.000010 0.000010 0.000010 0.000010 0.000010 0.000010 0.000010 0.000010 0.000010 0.000010 0.000010 0.000010 0.000010 0.000010 0.000010 0.000010 0.000010 0.000010 0.000010 0.000010 0.000010 0.000010 0.000010 0.000010 0.000010
0.000010 0.000010 0.000010 0.000010 0.000010 0.916856 0.000010 0.000010 0.000010 0.000010 0.000010 0.030986 0.000010 0.000010 0.000010 0.006966 0.000010 0.000010 0.000010 0.000010 0.001175 0.000010 0.000010 0.023340 0.000010 0.000010 0.000010 0.015736 0.000010 0.000010 0.000010 0.000010 0.001686 0.000010 0.002895 0.000010 0.000010 0.000010 0.000010 0.000010 0.000010 0.000010 0.000010 0.000010
0.000010 0.000010 0.000010 0.000010 0.000010 0.992061 0.000010 0.000010 0.000010 0.000010 0.000010 0.004361 0.000010 0.003169 0.000010 0.000010 0.000010 0.000010 0.000010 0.000010 0.000010 0.000010 0.000010 0.000010 0.000010 0.000010 0.000010 0.000010 0.000010 0.000010 0.000010 0.000010 0.000010 0.000010 0.000010 0.000010 0.000010 0.000010 0.000010 0.000010 0.000010 0.000010 0.000010 0.000010
0.000010 0.000010 0.000010 0.000010 0.000010 0.999570 0.000010 0.000010 0.000010 0.000010 0.000010 0.000010 0.000010 0.000010 0.000010 0.000010 0.000010 0.000010 0.000010 0.000010 0.000010 0.000010 0.000010 0.000010 0.000010 0.000010 0.000010 0.000010 0.000010 0.000010 0.000010 0.000010 0.000010 0.000010 0.000010 0.000010 0.000010 0.000010 0.000010 0.000010 0.000010 0.000010 0.000010 0.000010
0.000010 0.000010 0.000010 0.000010 0.000010 0.999570 0.000010 0.000010 0.000010 0.000010 0.000010 0.000010 0.000010 0.000010 0.000010 0.000010 0.000010 0.000010 0.000010 0.000010 0.000010 0.000010 0.000010 0.000010 0.000010 0.000010 0.000010 0.000010 0.000010 0.000010 0.000010 0.000010 0.000010 0.000010 0.000010 0.000010 0.000010 0.000010 0.000010 0.000010 0.000010 0.000010 0.000010 0.000010
0.000010 0.000010 0.000010 0.000010 0.000010 0.974777 0.000010 0.000010 0.000010 0.000010 0.000010 0.021849 0.000010 0.000010 0.000010 0.000010 0.000010 0.000010 0.000010 0.000010 0.000010 0.000010 0.000010 0.000010 0.000010 0.000010 0.000010 0.000010 0.000010 0.000010 0.000010 0.000010 0.000010 0.000010 0.000010 0.000010 0.000010 0.000010 0.000010 0.000010 0.000010 0.002964 0.000010 0.000010
0.000010 0.000010 0.000010 0.000010 0.000010 0.999570 0.000010 0.000010 0.000010 0.000010 0.000010 0.000010 0.000010 0.000010 0.000010 0.000010 0.000010 0.000010 0.000010 0.000010 0.000010 0.000010 0.000010 0.000010 0.000010 0.000010 0.000010 0.000010 0.000010 0.000010 0.000010 0.000010 0.000010 0.000010 0.000010 0.000010 0.000010 0.000010 0.000010 0.000010 0.000010 0.000010 0.000010 0.000010
0.000010 0.000010 0.000010 0.000010 0.000010 0.999570 0.000010 0.000010 0.000010 0.000010 0.000010 0.000010 0.000010 0.000010 0.000010 0.000010 0.000010 0.000010 0.000010 0.000010 0.000010 0.000010 0.000010 0.000010 0.000010 0.000010 0.000010 0.000010 0.000010 0.000010 0.000010 0.000010 0.000010 0.000010 0.000010 0.000010 0.000010 0.000010 0.000010 0.000010 0.000010 0.000010 0.000010 0.000010
0.000010 0.000010 0.000010 0.000010 0.000010 0.999570 0.000010 0.000010 0.000010 0.000010 0.000010 0.000010 0.000010 0.000010 0.000010 0.000010 0.000010 0.000010 0.000010 0.000010 0.000010 0.000010 0.000010 0.000010 0.000010 0.000010 0.000010 0.000010 0.000010 0.000010 0.000010 0.000010 0.000010 0.000010 0.000010 0.000010 0.000010 0.000010 0.000010 0.000010 0.000010 0.000010 0.000010 0.000010
0.000010 0.000010 0.000010 0.000010 0.000010 0.999570 0.000010 0.000010 0.000010 0.000010 0.000010 0.000010 0.000010 0.000010 0.000010 0.000010 0.000010 0.000010 0.000010 0.000010 0.000010 0.000010 0.000010 0.000010 0.000010 0.000010 0.000010 0.000010 0.000010 0.000010 0.000010 0.000010 0.000010 0.000010 0.000010 0.000010 0.000010 0.000010 0.000010 0.000010 0.000010 0.000010 0.000010 0.000010
0.000010 0.000010 0.000010 0.000010 0.000010 0.999566 0.000010 0.000010 0.000010 0.000010 0.000010 0.000010 0.000010 0.000010 0.000010 0.000010 0.000010 0.000010 0.000010 0.000010 0.000010 0.000010 0.000010 0.000014 0.000010 0.000010 0.000010 0.000010 0.000010 0.000010 0.000010 0.000010 0.000010 0.000010 0.000010 0.000010 0.000010 0.000010 0.000010 0.000010 0.000010 0.000010 0.000010 0.000010
0.000010 0.000010 0.000010 0.000010 0.000010 0.931037 0.000010 0.000010 0.000010 0.000010 0.000010 0.013778 0.000010 0.000010 0.000010 0.000010 0.000010 0.000010 0.000010 0.044359 0.000010 0.000010 0.000010 0.007536 0.000010 0.000010 0.000010 0.000010 0.000010 0.000010 0.000010 0.000010 0.000010 0.000010 0.000010 0.000010 0.002898 0.000010 0.000010 0.000010 0.000010 0.000013 0.000010 0.000010
0.000010 0.000010 0.010317 0.000010 0.000010 0.983409 0.000010 0.000010 0.000010 0.000010 0.000010 0.004781 0.000010 0.000010 0.000010 0.000010 0.000010 0.000010 0.000010 0.000010 0.000010 0.000010 0.000010 0.000010 0.000010 0.000010 0.000010 0.001093 0.000010 0.000010 0.000010 0.000010 0.000010 0.000010 0.000010 0.000010 0.000010 0.000010 0.000010 0.000010 0.000010 0.000010 0.000010 0.000010
0.000010 0.000010 0.000010 0.000010 0.000010 0.920977 0.000010 0.000010 0.000010 0.000010 0.000010 0.013208 0.000010 0.001908 0.000010 0.000010 0.000010 0.000010 0.000010 0.030915 0.020753 0.000010 0.000010 0.000010 0.000010 0.000010 0.000010 0.000010 0.000010 0.011859 0.000010 0.000010 0.000010 0.000010 0.000010 0.000010 0.000010 0.000010 0.000010 0.000010 0.000010 0.000010 0.000010 0.000010
0.000010 0.000010 0.003793 0.000010 0.000010 0.990234 0.000020 0.000010 0.000010 0.003224 0.000010 0.000010 0.000010 0.002340 0.000010 0.000010 0.000010 0.000010 0.000010 0.000010 0.000010 0.000010 0.000010 0.000010 0.000010 0.000010 0.000010 0.000010 0.000010 0.000010 0.000010 0.000010 0.000010 0.000010 0.000010 0.000010 0.000010 0.000010 0.000010 0.000010 0.000010 0.000010 0.000010 0.000010
0.000010 0.000010 0.000010 0.000010 0.000010 0.999570 0.000010 0.000010 0.000010 0.000010 0.000010 0.000010 0.000010 0.000010 0.000010 0.000010 0.000010 0.000010 0.000010 0.000010 0.000010 0.000010 0.000010 0.000010 0.000010 0.000010 0.000010 0.000010 0.000010 0.000010 0.000010 0.000010 0.000010 0.000010 0.000010 0.000010 0.000010 0.000010 0.000010 0.000010 0.000010 0.000010 0.000010 0.000010
0.000010 0.000010 0.000010 0.000010 0.000010 0.999570 0.000010 0.000010 0.000010 0.000010 0.000010 0.000010 0.000010 0.000010 0.000010 0.000010 0.000010 0.000010 0.000010 0.000010 0.000010 0.000010 0.000010 0.000010 0.000010 0.000010 0.000010 0.000010 0.000010 0.000010 0.000010 0.000010 0.000010 0.000010 0.000010 0.000010 0.000010 0.000010 0.000010 0.000010 0.000010 0.000010 0.000010 0.000010
0.000010 0.000010 0.060098 0.000010 0.000010 0.939366 0.000010 0.000126 0.000010 0.000010 0.000010 0.000010 0.000010 0.000010 0.000010 0.000010 0.000010 0.000010 0.000010 0.000010 0.000010 0.000010 0.000010 0.000010 0.000010 0.000010 0.000010 0.000010 0.000010 0.000010 0.000010 0.000010 0.000010 0.000010 0.000010 0.000010 0.000010 0.000010 0.000010 0.000010 0.000010 0.000010 0.000010 0.000010
0.000010 0.000010 0.000010 0.000010 0.000010 0.999570 0.000010 0.000010 0.000010 0.000010 0.000010 0.000010 0.000010 0.000010 0.000010 0.000010 0.000010 0.000010 0.000010 0.000010 0.000010 0.000010 0.000010 0.000010 0.000010 0.000010 0.000010 0.000010 0.000010 0.000010 0.000010 0.000010 0.000010 0.000010 0.000010 0.000010 0.000010 0.000010 0.000010 0.000010 0.000010 0.000010 0.000010 0.000010
0.000010 0.000010 0.000010 0.000010 0.000010 0.936563 0.000010 0.000010 0.000010 0.000010 0.000010 0.051311 0.000010 0.000010 0.000010 0.000010 0.000010 0.000010 0.000010 0.001242 0.000010 0.000010 0.000010 0.002422 0.000010 0.000010 0.000010 0.000010 0.000010 0.000010 0.000010 0.000010 0.000010 0.000010 0.000010 0.000010 0.000010 0.000010 0.000010 0.000010 0.000010 0.008072 0.000010 0.000010
0.000010 0.000010 0.000010 0.000010 0.000010 0.999570 0.000010 0.000010 0.000010 0.000010 0.000010 0.000010 0.000010 0.000010 0.000010 0.000010 0.000010 0.000010 0.000010 0.000010 0.000010 0.000010 0.000010 0.000010 0.000010 0.000010 0.000010 0.000010 0.000010 0.000010 0.000010 0.000010 0.000010 0.000010 0.000010 0.000010 0.000010 0.000010 0.000010 0.000010 0.000010 0.000010 0.000010 0.000010
0.000010 0.000010 0.000010 0.000010 0.000010 0.000010 0.000010 0.000010 0.000010 0.019009 0.005387 0.000010 0.000010 0.000010 0.004333 0.000010 0.000010 0.000010 0.000010 0.000010 0.000010 0.000010 0.000010 0.000010 0.000010 0.000010 0.000010 0.020199 0.000010 0.000010 0.000010 0.000010 0.950682 0.000010 0.000010 0.000010 0.000010 0.000010 0.000010 0.000010 0.000010 0.000010 0.000010 0.000010
0.000010 0.000010 0.000010 0.000010 0.000010 0.000010 0.000010 0.000010 0.000010 0.000010 0.000010 0.000010 0.000010 0.000010 0.000010 0.000010 0.000010 0.000010 0.000010 0.000010 0.000010 0.000010 0.000010 0.000010 0.000010 0.000010 0.000010 0.000010 0.000010 0.000010 0.000010 0.000010 0.999570 0.000010 0.000010 0.000010 0.000010 0.000010 0.000010 0.000010 0.000010 0.000010 0.000010 0.000010
0.000010 0.000010 0.000010 0.000010 0.000010 0.000010 0.000010 0.000010 0.000010 0.000010 0.000010 0.000010 0.000010 0.000010 0.000010 0.000010 0.000010 0.000010 0.000010 0.000010 0.000010 0.000010 0.000010 0.000010 0.000010 0.000010 0.000010 0.000010 0.000010 0.000010 0.000010 0.000010 0.999570 0.000010 0.000010 0.000010 0.000010 0.000010 0.000010 0.000010 0.000010 0.000010 0.000010 0.000010
0.000010 0.000010 0.000010 0.000010 0.000010 0.000010 0.000010 0.000010 0.000010 0.000010 0.000010 0.000010 0.000010 0.000010 0.000010 0.000010 0.000010 0.000010 0.000010 0.000010 0.000010 0.000010 0.000010 0.000010 0.000010 0.000010 0.000010 0.000010 0.000010 0.000010 0.000010 0.000010 0.999570 0.000010 0.000010 0.000010 0.000010 0.000010 0.000010 0.000010 0.000010 0.000010 0.000010 0.000010
0.000010 0.000010 0.000010 0.000010 0.000010 0.000010 0.000010 0.000010 0.000010 0.000010 0.000010 0.000010 0.000010 0.000010 0.000010 0.000010 0.000010 0.000010 0.000010 0.000010 0.000010 0.000010 0.000010 0.000010 0.000010 0.000010 0.000010 0.000010 0.000010 0.000010 0.000010 0.000010 0.999570 0.000010 0.000010 0.000010 0.000010 0.000010 0.000010 0.000010 0.000010 0.000010 0.000010 0.000010
0.000010 0.002244 0.008840 0.000010 0.000010 0.000010 0.000010 0.000010 0.000010 0.000010 0.005756 0.000540 0.000010 0.000010 0.000010 0.000010 0.000010 0.000010 0.000010 0.018518 0.022315 0.000010 0.000010 0.000010 0.000010 0.000010 0.000010 0.000010 0.000010 0.000010 0.000010 0.000010 0.933389 0.000010 0.000010 0.000010 0.000010 0.000010 0.000010 0.000010 0.000010 0.000010 0.008038 0.000010
0.000010 0.000010 0.000010 0.000010 0.000010 0.000010 0.000010 0.000010 0.000010 0.000010 0.000010 0.000010 0.000010 0.000010 0.000010 0.000010 0.000010 0.000010 0.000010 0.000010 0.000010 0.000010 0.000010 0.000010 0.000010 0.000010 0.000010 0.000010 0.000010 0.000010 0.000010 0.000010 0.999570 0.000010 0.000010 0.000010 0.000010 0.000010 0.000010 0.000010 0.000010 0.000010 0.000010 0.000010
0.000010 0.000010 0.000010 0.000010 0.000010 0.000010 0.000010 0.000010 0.000010 0.000010 0.000010 0.000010 0.000010 0.000010 0.000010 0.000010 0.000010 0.000010 0.000010 0.000010 0.000010 0.000010 0.000010 0.000010 0.000010 0.000010 0.000010 0.000010 0.000010 0.000010 0.000010 0.000010 0.999570 0.000010 0.000010 0.000010 0.000010 0.000010 0.000010 0.000010 0.000010 0.000010 0.000010 0.000010
0.000010 0.000010 0.000010 0.000010 0.000010 0.000010 0.000010 0.000010 0.000010 0.035138 0.000010 0.000010 0.000010 0.000010 0.000010 0.000010 0.000010 0.000010 0.000010 0.000010 0.000010 0.000010 0.000010 0.000010 0.000010 0.000010 0.000010 0.000010 0.000010 0.000010 0.000010 0.000010 0.939851 0.000010 0.002625 0.000010 0.008910 0.000010 0.000010 0.000010 0.000010 0.013086 0.000010 0.000010
0.000010 0.000010 0.003022 0.000010 0.000010 0.000010 0.000010 0.000010 0.000010 0.000010 0.000010 0.001759 0.000010 0.000010 0.000010 0.000010 0.000010 0.000010 0.000010 0.000010 0.000010 0.000010 0.000010 0.000010 0.000010 0.000010 0.000010 0.002156 0.000010 0.000010 0.000010 0.000010 0.992663 0.000010 0.000010 0.000010 0.000010 0.000010 0.000010 0.000010 0.000010 0.000010 0.000010 0.000010
0.000010 0.000010 0.000010 0.000010 0.000010 0.000010 0.000010 0.000010 0.000010 0.023555 0.000010 0.000010 0.000010 0.000496 0.000010 0.000010 0.000010 0.000010 0.000010 0.000010 0.000010 0.000010 0.000010 0.000010 0.000010 0.000010 0.000010 0.019087 0.000010 0.000010 0.000010 0.000010 0.956462 0.000010 0.000010 0.000010 0.000010 0.000010 0.000010 0.000010 0.000010 0.000010 0.000010 0.000010
0.000010 0.000010 0.000010 0.000010 0.000010 0.000010 0.000010 0.000010 0.000010 0.000010 0.000010 0.000010 0.000010 0.000010 0.000010 0.000010 0.000010 0.000010 0.000010 0.000010 0.000010 0.000010 0.000010 0.000010 0.000010 0.000010 0.000010 0.000010 0.000010 0.000010 0.000010 0.000010 0.999570 0.000010 0.000010 0.000010 0.000010 0.000010 0.000010 0.000010 0.000010 0.000010 0.000010 0.000010
0.000010 0.000010 0.000010 0.000010 0.000010 0.000010 0.000010 0.000010 0.000010 0.000010 0.000010 0.000010 0.000010 0.000010 0.000010 0.000010 0.000010 0.000010 0.000010 0.000010 0.000010 0.000010 0.000010 0.000010 0.000010 0.000010 0.000010 0.000010 0.000010 0.000010 0.000010 0.000010 0.999570 0.000010 0.000010 0.000010 0.000010 0.000010 0.000010 0.000010 0.000010 0.000010 0.000010 0.000010
0.000010 0.005096 0.006592 0.000010 0.000010 0.000010 0.000934 0.000342 0.000010 0.117232 0.011919 0.000010 0.000010 0.000097 0.000010 0.000010 0.000010 0.008763 0.000010 0.043531 0.000010 0.000010 0.000010 0.000010 0.000010 0.011135 0.000010 0.022457 0.000010 0.000010 0.000010 0.000010 0.712736 0.000010 0.000010 0.000010 0.054366 0.004499 0.000010 0.000010 0.000010 0.000010 0.000010 0.000010
0.000010 0.015288 0.000010 0.000010 0.000010 0.000010 0.000010 0.000010 0.000010 0.060060 0.000010 0.000010 0.000010 0.000010 0.000010 0.000010 0.000010 0.000010 0.000010 0.000010 0.007487 0.000010 0.000010 0.000010 0.000010 0.000010 0.000010 0.000010 0.000010 0.000010 0.000010 0.000010 0.910861 0.000010 0.000010 0.000010 0.000010 0.000010 0.000010 0.000010 0.000010 0.005914 0.000010 0.000010
0.000010 0.000011 0.000010 0.000010 0.000010 0.000010 0.000010 0.000010 0.000010 0.082685 0.000010 0.000010 0.000010 0.000010 0.000010 0.013357 0.000010 0.000010 0.000010 0.000372 0.000010 0.000010 0.000010 0.000010 0.000010 0.000010 0.000010 0.000010 0.000010 0.000010 0.000010 0.000010 0.851014 0.000010 0.000010 0.000010 0.021706 0.000010 0.000010 0.000010 0.000010 0.030484 0.000010 0.000010
0.000010 0.000010 0.007559 0.000010 0.000010 0.005516 0.000010 0.000010 0.000010 0.047685 0.007812 0.000010 0.000010 0.000010 0.000010 0.000010 0.000010 0.000010 0.000010 0.013423 0.000233 0.000010 0.000010 0.000010 0.000010 0.000010 0.000010 0.000010 0.000010 0.000010 0.000010 0.000010 0.871169 0.000010 0.000010 0.000010 0.042456 0.000010 0.000010 0.000010 0.000010 0.000010 0.003796 0.000010
0.000010 0.016407 0.000010 0.000010 0.000010 0.006441 0.000010 0.000010 0.000010 0.039192 0.000010 0.000010 0.000010 0.000010 0.000010 0.000010 0.000010 0.000010 0.000010 0.020146 0.000010 0.000010 0.000010 0.000010 0.000010 0.000660 0.000010 0.000010 0.000010 0.000010 0.000010 0.000010 0.916774 0.000010 0.000010 0.000010 0.000010 0.000010 0.000010 0.000010 0.000010 0.000010 0.000010 0.000010
0.000010 0.047765 0.000010 0.000010 0.000010 0.000010 0.000010 0.000010 0.000010 0.158894 0.000010 0.000010 0.001998 0.000010 0.000010 0.000010 0.000010 0.000010 0.000010 0.029664 0.000010 0.000010 0.000010 0.000010 0.000010 0.002890 0.000010 0.032918 0.000010 0.000010 0.000010 0.000010 0.653535 0.000010 0.000010 0.000010 0.071975 0.000010 0.000010 0.000010 0.000010 0.000010 0.000010 0.000010
0.000010 0.000010 0.000010 0.000010 0.000010 0.000010 0.000010 0.000010 0.000010 0.000010 0.000010 0.000010 0.000010 0.000010 0.000010 0.000010 0.000010 0.000010 0.000010 0.000010 0.000010 0.000010 0.000010 0.000010 0.000010 0.000010 0.000010 0.000010 0.000010 0.000010 0.000010 0.000010 0.999570 0.000010 0.000010 0.000010 0.000010 0.000010 0.000010 0.000010 0.000010 0.000010 0.000010 0.000010
0.000010 0.008436 0.067137 0.000010 0.007440 0.020129 0.000010 0.000010 0.000010 0.022522 0.014393 0.007334 0.000010 0.000010 0.000010 0.000010 0.000010 0.000010 0.000010 0.000010 0.005771 0.000010 0.000010 0.005901 0.000010 0.104157 0.000010 0.000010 0.000010 0.000010 0.000010 0.000010 0.007453 0.000010 0.000010 0.000010 0.006940 0.000010 0.000010 0.000010 0.710692 0.001703 0.009703 0.000010
0.000010 0.000010 0.039438 0.000010 0.001277 0.000010 0.000010 0.006939 0.000010 0.029986 0.000605 0.000010 0.015894 0.002529 0.000010 0.006985 0.000010 0.000010 0.000010 0.015257 0.007660 0.000010 0.000010 0.000010 0.000010 0.124721 0.000010 0.000010 0.000010 0.003058 0.000010 0.000010 0.000010 0.000010 0.000010 0.000010 0.000010 0.000010 0.000010 0.000010 0.745340 0.000010 0.000010 0.000010
0.000010 0.000010 0.031684 0.000010 0.001798 0.000010 0.000010 0.000010 0.000010 0.000010 0.000010 0.000010 0.026394 0.000010 0.000010 0.000010 0.000010 0.000010 0.000010 0.000010 0.000010 0.000010 0.000010 0.004344 0.000010 0.065879 0.000010 0.000010 0.000010 0.000010 0.000010 0.000010 0.000010 0.000010 0.011361 0.000010 0.000010 0.000010 0.000010 0.000010 0.841830 0.016350 0.000010 0.000010
0.000010 0.000010 0.012094 0.000010 0.000010 0.000010 0.000010 0.000010 0.000010 0.000010 0.000010 0.000010 0.000010 0.000010 0.000010 0.000010 0.000010 0.000010 0.000010 0.000010 0.000010 0.000010 0.000010 0.000010 0.000010 0.112830 0.000010 0.000010 0.000010 0.000010 0.000010 0.000010 0.000010 0.000010 0.000010 0.000010 0.006332 0.000010 0.000010 0.000010 0.868344 0.000010 0.000010 0.000010
0.000010 0.000010 0.069895 0.000010 0.000010 0.000010 0.000010 0.000010 0.000010 0.004175 0.000010 0.000010 0.000010 0.000010 0.003283 0.000010 0.000010 0.000010 0.000010 0.000010 0.000010 0.000010 0.000010 0.000010 0.000010 0.087334 0.000010 0.000010 0.000010 0.011615 0.000010 0.000010 0.000010 0.000010 0.000010 0.000010 0.000010 0.000010 0.000010 0.000010 0.809991 0.000010 0.013336 0.000010
0.000010 0.002909 0.107906 0.000010 0.001112 0.010870 0.000010 0.000010 0.000010 0.026587 0.000010 0.000010 0.004749 0.000010 0.000010 0.001773 0.000010 0.000010 0.000010 0.000010 0.000010 0.000010 0.000010 0.000010 0.000010 0.115570 0.000010 0.000010 0.000010 0.000010 0.000010 0.000010 0.000010 0.000010 0.008674 0.000010 0.009192 0.000010 0.000010 0.000010 0.704804 0.000010 0.005533 0.000010
0.006902 0.000010 0.129228 0.000010 0.032931 0.003668 0.000010 0.001717 0.000010 0.000010 0.000010 0.007476 0.016689 0.004497 0.000010 0.008859 0.000010 0.000010 0.000010 0.000010 0.000010 0.000010 0.000010 0.000010 0.000010 0.109611 0.000010 0.000010 0.000010 0.000010 0.000010 0.000010 0.000010 0.000010 0.000010 0.000010 0.000010 0.002830 0.000010 0.000010 0.655207 0.020076 0.000010 0.000010
0.000010 0.000010 0.161827 0.000010 0.000010 0.000010 0.000010 0.000010 0.000010 0.000010 0.000010 0.000010 0.000010 0.000010 0.000010 0.006174 0.000010 0.000010 0.000010 0.000010 0.000010 0.000010 0.000010 0.000010 0.000010 0.089420 0.000010 0.000010 0.000010 0.009896 0.000010 0.000010 0.000010 0.000010 0.000010 0.000010 0.003300 0.000010 0.000010 0.000010 0.729003 0.000010 0.000010 0.000010
0.000010 0.000010 0.052988 0.000010 0.000010 0.000010 0.009504 0.000010 0.000010 0.000010 0.000010 0.000010 0.000010 0.000010 0.000010 0.000010 0.000010 0.000010 0.000010 0.000010 0.000010 0.000010 0.000010 0.000010 0.000010 0.114351 0.000010 0.000010 0.000010 0.012363 0.000010 0.000010 0.000010 0.000010 0.000010 0.000010 0.011043 0.000010 0.000010 0.000010 0.799372 0.000010 0.000010 0.000010
0.000010 0.017335 0.056500 0.000010 0.004061 0.010761 0.004042 0.000010 0.000010 0.000010 0.001343 0.007502 0.000010 0.000010 0.008075 0.000010 0.000010 0.000010 0.000010 0.000010 0.000223 0.000010 0.000010 0.000010 0.000010 0.138230 0.000010 0.000010 0.000010 0.000010 0.000010 0.000010 0.000010 0.000010 0.000010 0.000010 0.000010 0.000010 0.000010 0.000010 0.715208 0.028722 0.007687 0.000010
0.000010 0.015740 0.089195 0.000010 0.000010 0.004057 0.000010 0.000010 0.000010 0.000010 0.000010 0.000010 0.000010 0.000010 0.006924 0.000010 0.000010 0.000010 0.000010 0.000010 0.000010 0.000010 0.000010 0.000010 0.000010 0.089229 0.000010 0.000010 0.000010 0.000010 0.000010 0.000010 0.000010 0.000010 0.000010 0.000010 0.000010 0.000010 0.000010 0.000010 0.776459 0.002869 0.015166 0.000010
0.000010 0.004626 0.131856 0.000010 0.000010 0.000010 0.014577 0.000010 0.000010 0.011849 0.005814 0.000010 0.039209 0.000010 0.000010 0.000617 0.000010 0.000010 0.000010 0.000010 0.000010 0.000010 0.000010 0.002402 0.000010 0.102239 0.000010 0.000010 0.000010 0.000010 0.000010 0.000010 0.000010 0.000010 0.000010 0.000010 0.000010 0.000010 0.000010 0.000010 0.683218 0.000477 0.002797 0.000010
0.000010 0.000010 0.090478 0.000010 0.000010 0.000010 0.000010 0.000010 0.000010 0.000010 0.004740 0.000010 0.000010 0.000010 0.000010 0.000010 0.000010 0.000010 0.000010 0.000010 0.000010 0.000010 0.000010 0.000010 0.000010 0.102802 0.000010 0.000010 0.000010 0.003712 0.000010 0.000010 0.000010 0.000010 0.000010 0.000010 0.000010 0.000010 0.000010 0.000010 0.797878 0.000010 0.000010 0.000010
0.000010 0.000010 0.091911 0.000010 0.018169 0.000010 0.000010 0.000010 0.000010 0.000010 0.000010 0.000010 0.000010 0.000010 0.000010 0.004375 0.000010 0.000010 0.000010 0.000010 0.000010 0.000010 0.000010 0.000010 0.000010 0.129483 0.000010 0.029434 0.000010 0.000010 0.000010 0.000010 0.000010 0.000010 0.000010 0.000010 0.000010 0.000010 0.000010 0.000010 0.718435 0.000010 0.007823 0.000010
0.000010 0.017703 0.109228 0.000010 0.000010 0.000010 0.000010 0.000010 0.000010 0.000010 0.000422 0.000010 0.003005 0.017871 0.000010 0.000010 0.000010 0.000010 0.000010 0.000010 0.000010 0.000010 0.000010 0.000010 0.000010 0.134566 0.000010 0.000010 0.000010 0.000010 0.000010 0.000010 0.000010 0.000010 0.002382 0.000010 0.010729 0.004330 0.000010 0.000010 0.692810 0.000010 0.006623 0.000010
0.000010 0.000010 0.067568 0.000010 0.000010 0.000010 0.000010 0.000010 0.000010 0.000012 0.003507 0.001576 0.012011 0.000010 0.000010 0.008150 0.000010 0.000010 0.000010 0.000010 0.000010 0.000010 0.000010 0.000010 0.000010 0.140869 0.000010 0.000010 0.000010 0.000010 0.000010 0.000010 0.000010 0.000010 0.000010 0.000010 0.000010 0.000010 0.000010 0.000010 0.765947 0.000010 0.000010 0.000010
0.000010 0.000010 0.127918 0.000010 0.008368 0.007862 0.002073 0.010260 0.000010 0.005746 0.000010 0.000010 0.043808 0.000010 0.000010 0.000010 0.000010 0.000010 0.000010 0.000010 0.000010 0.000010 0.000010 0.000010 0.000010 0.135115 0.000010 0.000010 0.000010 0.000010 0.000010 0.000010 0.000010 0.000010 0.000010 0.000010 0.017916 0.000010 0.000010 0.000010 0.636666 0.003939 0.000010 0.000010
0.000010 0.000010 0.044374 0.000010 0.007011 0.000598 0.007626 0.000010 0.000010 0.017520 0.000010 0.000010 0.004805 0.011911 0.000010 0.000010 0.000010 0.000010 0.000010 0.000010 0.000010 0.000010 0.000010 0.000010 0.000010 0.110290 0.000010 0.000010 0.000010 0.000010 0.000010 0.000010 0.000010 0.000010 0.000010 0.000010 0.000010 0.000010 0.000010 0.000010 0.795516 0.000010 0.000010 0.000010
0.000010 0.000010 0.082771 0.000010 0.017339 0.021904 0.000010 0.000010 0.000010 0.000010 0.000010 0.000010 0.000010 0.010358 0.000010 0.000010 0.000010 0.000010 0.000010 0.000010 0.000010 0.000010 0.000010 0.000010 0.000010 0.073780 0.000010 0.000010 0.000010 0.000010 0.000010 0.000010 0.036919 0.000010 0.000010 0.000010 0.000010 0.000010 0.000010 0.000010 0.756558 0.000010 0.000010 0.000010
0.000010 0.000014 0.091079 0.000010 0.000010 0.000010 0.000010 0.000010 0.000010 0.003703 0.000010 0.000010 0.009576 0.000010 0.000010 0.000010 0.000010 0.000010 0.000010 0.000010 0.000010 0.000010 0.000010 0.000010 0.000010 0.143554 0.000010 0.000010 0.000010 0.000010 0.000010 0.000010 0.000010 0.000010 0.000010 0.000010 0.000010 0.000010 0.000010 0.000010 0.751695 0.000010 0.000010 0.000010
0.000010 0.017570 0.010666 0.024963 0.004736 0.000010 0.018960 0.000010 0.034246 0.000010 0.002119 0.017430 0.538108 0.006865 0.006445 0.000010 0.000010 0.004102 0.017104 0.000010 0.009866 0.000010 0.114634 0.000010 0.006531 0.000010 0.003734 0.019297 0.000010 0.000010 0.000010 0.000010 0.000010 0.051261 0.000010 0.000010 0.018538 0.007709 0.000010 0.031928 0.012044 0.003013 0.000010 0.017942
0.000010 0.019114 0.000010 0.008013 0.000010 0.000010 0.000010 0.000010 0.030465 0.000010 0.000010 0.011400 0.609104 0.000010 0.000010 0.000010 0.000010 0.004028 0.000010 0.000010 0.000010 0.014321 0.085712 0.014054 0.002597 0.000010 0.026397 0.021035 0.000010 0.007681 0.000010 0.000010 0.000010 0.027668 0.017831 0.000010 0.000010 0.001379 0.008932 0.059462 0.004870 0.020612 0.000010 0.005096
0.000010 0.012707 0.000010 0.000010 0.000010 0.000010 0.000010 0.000010 0.015138 0.000010 0.000010 0.004742 0.600189 0.003952 0.000010 0.000010 0.000010 0.000010 0.000010 0.000581 0.000010 0.018513 0.100629 0.005468 0.000010 0.000010 0.030680 0.000010 0.004056 0.021467 0.000010 0.035678 0.000010 0.047451 0.001711 0.000010 0.000010 0.000010 0.000010 0.050360 0.000010 0.029132 0.000010 0.017287
0.000010 0.000010 0.024930 0.000010 0.000010 0.009094 0.000010 0.006695 0.025027 0.000010 0.000010 0.008486 0.500524 0.000257 0.000010 0.000010 0.000010 0.005044 0.000243 0.029032 0.007469 0.013893 0.090804 0.012739 0.000010 0.000010 0.003902 0.010066 0.000010 0.000010 0.000010 0.000010 0.041056 0.045986 0.011926 0.000010 0.007873 0.033962 0.007909 0.029350 0.007924 0.058829 0.000010 0.006800
0.004237 0.000010 0.000010 0.000010 0.000010 0.013500 0.007359 0.000010 0.003377 0.002091 0.020100 0.010296 0.485805 0.009244 0.033821 0.000010 0.000010 0.000010 0.000010 0.002642 0.010544 0.004674 0.089178 0.012859 0.000010 0.000010 0.000010 0.015610 0.000010 0.000010 0.011147 0.000010 0.013071 0.071963 0.000010 0.005567 0.000010 0.061033 0.000010 0.000010 0.031376 0.066863 0.007851 0.005601
0.000010 0.013238 0.016345 0.000010 0.000010 0.007519 0.000010 0.000010 0.030286 0.000010 0.003935 0.002883 0.508077 0.014933 0.007662 0.000010 0.000010 0.002300 0.002254 0.009916 0.001618 0.000010 0.128867 0.000010 0.009430 0.000010 0.030240 0.007518 0.000010 0.000010 0.000010 0.014814 0.006742 0.045610 0.000010 0.000010 0.000010 0.034725 0.000010 0.098566 0.000010 0.000090 0.002233 0.000010
0.000010 0.007000 0.000010 0.000010 0.031741 0.013773 0.000010 0.000010 0.004829 0.009237 0.015830 0.004222 0.481814 0.007404 0.000010 0.000010 0.000010 0.023327 0.000010 0.013181 0.001264 0.000010 0.060356 0.000010 0.000010 0.000010 0.000010 0.013344 0.003406 0.000010 0.000010 0.003026 0.012522 0.051320 0.000010 0.000010 0.021525 0.045227 0.000010 0.039866 0.004295 0.082184 0.036868 0.012251
0.000010 0.000010 0.000010 0.000010 0.000010 0.005332 0.003973 0.000010 0.025061 0.012963 0.011481 0.010956 0.505546 0.000010 0.009128 0.000010 0.000010 0.000010 0.010398 0.034645 0.016656 0.002407 0.083812 0.028932 0.000010 0.000010 0.014744 0.017511 0.000010 0.010891 0.000010 0.000010 0.003126 0.066316 0.000010 0.000010 0.000010 0.028150 0.002889 0.000010 0.000010 0.086801 0.007152 0.000930
0.010123 0.000010 0.082734 0.019004 0.012723 0.000010 0.000010 0.000010 0.001568 0.000010 0.014418 0.000010 0.450775 0.004766 0.000010 0.010585 0.000010 0.000010 0.014309 0.000010 0.003109 0.000010 0.128850 0.000010 0.000010 0.008697 0.000010 0.007010 0.000010 0.000010 0.003626 0.012273 0.000010 0.033374 0.006294 0.000010 0.005794 0.016760 0.000010 0.120262 0.023323 0.001496 0.005259 0.002674
0.000010 0.000172 0.000010 0.000010 0.000010 0.003537 0.000010 0.000010 0.000010 0.000010 0.000010 0.000010 0.607922 0.003145 0.000010 0.000010 0.000010 0.000010 0.015324 0.000010 0.000010 0.012460 0.125420 0.000010 0.000010 0.000010 0.048853 0.000010 0.000010 0.000010 0.000010 0.002912 0.000010 0.043469 0.000010 0.000010 0.000010 0.000010 0.000010 0.102093 0.000010 0.014212 0.000010 0.020172
0.000010 0.000010 0.000010 0.002199 0.005568 0.000010 0.000010 0.000010 0.000010 0.000010 0.000010 0.000010 0.534356 0.000010 0.000010 0.000010 0.000010 0.000010 0.017739 0.000010 0.011250 0.000010 0.089694 0.000010 0.000010 0.002403 0.000010 0.010175 0.002613 0.000010 0.000010 0.000010 0.000010 0.090200 0.009845 0.004253 0.006279 0.009752 0.019827 0.132190 0.000010 0.017058 0.008962 0.025388
0.000010 0.000010 0.000010 0.000010 0.000010 0.000018 0.004094 0.000010 0.033843 0.004942 0.000010 0.000894 0.532667 0.017303 0.000010 0.017334 0.000010 0.000010 0.000010 0.000010 0.000010 0.023707 0.115725 0.000010 0.000010 0.005658 0.018351 0.000010 0.000010 0.000010 0.000010 0.000010 0.000010 0.044940 0.000010 0.000010 0.000584 0.022441 0.000146 0.133678 0.000010 0.023346 0.000010 0.000079
0.000010 0.000010 0.000010 0.000010 0.000010 0.000010 0.000010 0.000010 0.019493 0.029693 0.002548 0.000010 0.564889 0.000010 0.000010 0.000010 0.000010 0.000010 0.002276 0.000010 0.005771 0.000010 0.100545 0.000010 0.000010 0.000010 0.011601 0.000010 0.000715 0.004358 0.000010 0.000010 0.000010 0.081106 0.000010 0.037144 0.000010 0.000010 0.000010 0.119482 0.000010 0.020080 0.000010 0.000010
0.000010 0.000010 0.000010 0.016691 0.000010 0.000010 0.018303 0.000010 0.000010 0.000010 0.000010 0.000010 0.525260 0.020948 0.007410 0.000127 0.000010 0.000010 0.012291 0.000010 0.011072 0.000011 0.092879 0.000010 0.000010 0.000010 0.031585 0.000010 0.000010 0.018109 0.000010 0.000010 0.005236 0.084439 0.000010 0.048522 0.012456 0.000010 0.000010 0.061509 0.000010 0.016519 0.000010 0.016381
0.000010 0.000010 0.000010 0.020871 0.000010 0.011647 0.000010 0.000010 0.015347 0.000010 0.008348 0.008330 0.529530 0.000010 0.000010 0.000010 0.000010 0.000010 0.015531 0.006595 0.000010 0.000010 0.110788 0.000010 0.000010 0.000010 0.004440 0.000010 0.000010 0.000010 0.000010 0.000010 0.000010 0.010472 0.000010 0.000010 0.022341 0.000010 0.021318 0.169415 0.000010 0.022828 0.008631 0.013298
0.000010 0.003723 0.000010 0.000010 0.000010 0.000010 0.000010 0.000010 0.024568 0.000010 0.004935 0.000010 0.536146 0.018235 0.012217 0.003995 0.000010 0.000010 0.007257 0.000010 0.007841 0.000010 0.094469 0.000010 0.007526 0.000010 0.003241 0.000010 0.000010 0.000010 0.000010 0.000010 0.000010 0.059983 0.007828 0.016873 0.000010 0.021807 0.000010 0.122611 0.000010 0.000010 0.036158 0.010337
0.001526 0.017956 0.000010 0.010904 0.011191 0.000010 0.000630 0.000010 0.006946 0.056678 0.025427 0.001349 0.422336 0.000010 0.000010 0.003404 0.000010 0.004483 0.001386 0.000010 0.000010 0.015891 0.117161 0.006536 0.000010 0.000010 0.000010 0.000010 0.000010 0.017802 0.000010 0.011548 0.027027 0.034617 0.000010 0.003962 0.015418 0.019037 0.007394 0.113792 0.000010 0.034174 0.000010 0.011255
0.000010 0.000010 0.000010 0.001212 0.000010 0.000010 0.020164 0.000010 0.011621 0.000010 0.013213 0.000010 0.553049 0.002729 0.000010 0.000010 0.000010 0.000010 0.000010 0.000010 0.000010 0.026355 0.122386 0.000010 0.000010 0.000010 0.001460 0.000010 0.000010 0.000010 0.000010 0.000010 0.000010 0.059453 0.000010 0.001201 0.000010 0.000010 0.000010 0.168524 0.000010 0.000010 0.006030 0.012303
0.000010 0.000010 0.000010 0.000010 0.000010 0.000010 0.002176 0.000010 0.000010 0.000010 0.000010 0.000010 0.507456 0.010405 0.000010 0.014826 0.000010 0.000010 0.013698 0.000010 0.000010 0.006773 0.114671 0.000010 0.000010 0.000010 0.028421 0.000010 0.000010 0.000010 0.000010 0.000010 0.000010 0.054685 0.004850 0.028327 0.014896 0.028600 0.000010 0.154685 0.000010 0.000010 0.009745 0.005507
0.000010 0.000010 0.000010 0.024820 0.000010 0.003728 0.005896 0.000010 0.036292 0.000010 0.000010 0.000010 0.522176 0.003597 0.000010 0.000010 0.000010 0.000010 0.014734 0.000010 0.000014 0.000010 0.127871 0.000010 0.017025 0.000010 0.027456 0.000010 0.000010 0.000010 0.000010 0.000010 0.000010 0.076140 0.000010 0.035818 0.011392 0.018654 0.010756 0.056507 0.000010 0.000010 0.000010 0.006864
0.000010 0.000010 0.000010 0.015621 0.000010 0.000010 0.000010 0.000010 0.021971 0.004454 0.000010 0.000010 0.514674 0.014369 0.000010 0.013457 0.000010 0.000010 0.000010 0.000010 0.000010 0.000010 0.125618 0.000010 0.000010 0.000010 0.000010 0.000010 0.000010 0.014138 0.000010 0.001774 0.000010 0.062950 0.000010 0.015534 0.000010 0.013295 0.024070 0.148519 0.000010 0.005360 0.000010 0.003915
0.000010 0.000010 0.022547 0.007106 0.000010 0.000010 0.000010 0.000010 0.000010 0.001741 0.002730 0.000010 0.494814 0.002167 0.000010 0.005789 0.000010 0.000010 0.010188 0.000010 0.000010 0.000010 0.152311 0.000010 0.007032 0.000010 0.018913 0.000010 0.001003 0.006555 0.006551 0.011863 0.000010 0.101743 0.000010 0.000010 0.006076 0.015034 0.000010 0.089287 0.016129 0.018824 0.001378 0.000010
0.000010 0.005791 0.000010 0.000010 0.000010 0.000010 0.000010 0.000010 0.014705 0.003396 0.000010 0.000010 0.536800 0.001609 0.000010 0.003395 0.000010 0.000010 0.000010 0.000010 0.000010 0.000010 0.089707 0.000010 0.017122 0.000010 0.000010 0.000010 0.000010 0.000010 0.000010 0.030442 0.000010 0.012739 0.000010 0.035573 0.000010 0.024586 0.000010 0.179106 0.000010 0.000010 0.043277 0.001461
0.000010 0.000010 0.000010 0.011098 0.000010 0.000010 0.008114 0.000010 0.038547 0.000010 0.002991 0.000010 0.519542 0.008455 0.000010 0.009983 0.000010 0.000010 0.000010 0.008155 0.006589 0.010166 0.092698 0.000010 0.009668 0.000010 0.018845 0.000010 0.000010 0.000010 0.000010 0.019213 0.000010 0.047318 0.000010 0.047975 0.005385 0.014419 0.000010 0.107430 0.000010 0.000010 0.000010 0.013167
0.000010 0.012707 0.025046 0.000010 0.000010 0.000010 0.027741 0.000010 0.014737 0.000010 0.001691 0.000010 0.469963 0.000010 0.000010 0.013209 0.000010 0.000010 0.017550 0.000015 0.000010 0.000010 0.182913 0.000010 0.006299 0.000010 0.017881 0.000010 0.000010 0.000010 0.001091 0.000010 0.015086 0.041347 0.004391 0.018028 0.000010 0.000010 0.002713 0.082494 0.000010 0.007913 0.036955 0.000010
0.000010 0.000010 0.000010 0.005499 0.000010 0.000010 0.003727 0.000010 0.002388 0.000010 0.000010 0.000010 0.458752 0.000010 0.000010 0.000010 0.000010 0.000010 0.016639 0.000010 0.000010 0.000010 0.233134 0.000010 0.000010 0.000010 0.020051 0.000010 0.001871 0.000010 0.000010 0.011350 0.003265 0.064759 0.020873 0.016233 0.011169 0.000010 0.011752 0.080556 0.000010 0.008089 0.027639 0.002005
0.000010 0.000010 0.035002 0.015526 0.000010 0.000010 0.006780 0.000010 0.008064 0.000010 0.000010 0.000010 0.465120 0.000010 0.000010 0.000010 0.000010 0.009958 0.011149 0.000010 0.000010 0.000010 0.250048 0.000010 0.006777 0.002583 0.013460 0.011051 0.000010 0.012579 0.000010 0.018502 0.006325 0.063447 0.000010 0.000010 0.000284 0.000010 0.014625 0.041831 0.000010 0.000010 0.006650 0.000010
0.000010 0.011677 0.000010 0.000010 0.000010 0.000010 0.008340 0.000010 0.000010 0.000010 0.003638 0.000010 0.487259 0.000010 0.011854 0.030970 0.000010 0.009271 0.038139 0.000010 0.000010 0.000010 0.152250 0.000010 0.017848 0.000010 0.037022 0.000010 0.000010 0.009555 0.000010 0.011700 0.000010 0.069430 0.000010 0.026191 0.000010 0.000010 0.001114 0.059643 0.000010 0.000010 0.000010 0.013838
0.000010 0.000010 0.000010 0.036231 0.000010 0.000010 0.041403 0.000010 0.007236 0.000010 0.000010 0.000010 0.503005 0.000010 0.000010 0.000421 0.000010 0.000010 0.010994 0.000010 0.000010 0.044072 0.215203 0.000010 0.000010 0.000010 0.000010 0.000010 0.000010 0.000010 0.000010 0.000010 0.000010 0.059949 0.000010 0.000010 0.000010 0.000010 0.000010 0.059336 0.000010 0.000010 0.021821 0.000010
0.000010 0.000010 0.000010 0.000010 0.000010 0.000010 0.019185 0.000010 0.000010 0.000010 0.000010 0.000010 0.499965 0.000010 0.000010 0.001544 0.000010 0.000010 0.029011 0.000010 0.000010 0.000010 0.214252 0.000010 0.017783 0.000010 0.014758 0.000010 0.000010 0.002381 0.000010 0.000010 0.000010 0.040513 0.000010 0.046559 0.000010 0.000010 0.004081 0.088603 0.000010 0.000010 0.021055 0.000010
0.000010 0.000010 0.000010 0.029656 0.000010 0.000010 0.000010 0.000010 0.000010 0.011401 0.000010 0.000010 0.484492 0.000010 0.000010 0.009337 0.000010 0.000010 0.006418 0.000010 0.000010 0.040863 0.191925 0.000010 0.010481 0.000010 0.000010 0.000010 0.001668 0.000010 0.003763 0.000010 0.000010 0.038010 0.009162 0.028437 0.000010 0.000010 0.012152 0.073813 0.000010 0.000010 0.033351 0.014801
0.000010 0.000010 0.000010 0.000859 0.000010 0.000010 0.000010 0.000010 0.000010 0.000010 0.000010 0.000010 0.521696 0.000010 0.000010 0.000010 0.000010 0.000010 0.000010 0.000010 0.000010 0.040544 0.295182 0.000010 0.000010 0.000010 0.008486 0.000010 0.000010 0.013510 0.000010 0.000010 0.000010 0.099426 0.000010 0.000010 0.000010 0.000010 0.000010 0.000239 0.000010 0.000010 0.019707 0.000010
0.000010 0.000010 0.000010 0.000010 0.000010 0.000010 0.000010 0.000010 0.000010 0.002137 0.000010 0.000010 0.603247 0.002932 0.000010 0.000010 0.000010 0.000010 0.003863 0.000010 0.000010 0.034639 0.071706 0.000010 0.000010 0.000010 0.007814 0.000010 0.000010 0.000010 0.000010 0.017832 0.000010 0.046557 0.010370 0.012650 0.000289 0.004854 0.011033 0.153816 0.000010 0.011676 0.004316 0.000010
0.000010 0.008237 0.000010 0.000010 0.001482 0.006090 0.000010 0.000010 0.008111 0.005652 0.000737 0.002458 0.564960 0.001373 0.000010 0.000010 0.000010 0.000010 0.000010 0.000010 0.000010 0.000010 0.065228 0.000010 0.001805 0.003519 0.010155 0.000010 0.000759 0.017815 0.000010 0.006531 0.012434 0.078116 0.000010 0.029886 0.018671 0.000010 0.002018 0.109331 0.000010 0.024905 0.010206 0.009330
0.000010 0.000010 0.000010 0.000010 0.000010 0.000010 0.000010 0.000010 0.021055 0.000010 0.002096 0.001326 0.641179 0.007055 0.000010 0.000010 0.000010 0.000010 0.000010 0.000010 0.000010 0.016211 0.108168 0.000010 0.000010 0.000010 0.007747 0.000010 0.000010 0.000010 0.000010 0.000010 0.000010 0.069897 0.000010 0.004868 0.000010 0.000010 0.005925 0.114154 0.000010 0.000010 0.000010 0.000010
0.000010 0.000010 0.000010 0.026478 0.000010 0.000010 0.000010 0.000010 0.030976 0.000010 0.000010 0.000010 0.643640 0.004407 0.000010 0.000010 0.000010 0.000010 0.000010 0.000010 0.000010 0.000010 0.093589 0.000010 0.000010 0.000010 0.026725 0.000010 0.000010 0.000010 0.000010 0.000010 0.000010 0.038400 0.000010 0.000010 0.000010 0.000010 0.013662 0.121773 0.000010 0.000010 0.000010 0.000010
0.000010 0.013958 0.000010 0.000010 0.000010 0.010859 0.003465 0.002409 0.027755 0.000010 0.042064 0.019263 0.468342 0.021038 0.008719 0.000010 0.000010 0.000010 0.004774 0.012632 0.008111 0.000010 0.109827 0.015704 0.000010 0.000010 0.002414 0.000010 0.000010 0.008530 0.000049 0.014915 0.000010 0.012163 0.000010 0.000010 0.017297 0.019747 0.000010 0.094378 0.005304 0.056093 0.000010 0.000010
0.000010 0.000010 0.000010 0.017005 0.000010 0.000010 0.011827 0.000010 0.031133 0.000010 0.000010 0.000010 0.634900 0.000010 0.000010 0.000010 0.000010 0.000010 0.031768 0.000010 0.000010 0.011073 0.090144 0.000010 0.000010 0.000010 0.009128 0.000010 0.000010 0.000085 0.000010 0.015229 0.000010 0.019389 0.000010 0.028279 0.000010 0.000010 0.000010 0.099730 0.000010 0.000010 0.000010 0.000010
0.000010 0.008099 0.000010 0.003535 0.000010 0.000010 0.002656 0.000010 0.011600 0.000010 0.015385 0.000010 0.582092 0.019001 0.000010 0.000010 0.000010 0.000010 0.008809 0.000010 0.000010 0.001273 0.081404 0.005030 0.000010 0.000010 0.000010 0.000010 0.000010 0.003162 0.000010 0.001437 0.000010 0.031572 0.000010 0.018381 0.000487 0.000010 0.000010 0.146946 0.000010 0.042247 0.010876 0.005769
0.000010 0.001797 0.000010 0.000010 0.013088 0.000010 0.000010 0.000010 0.015469 0.008530 0.031178 0.000010 0.477529 0.021685 0.000010 0.002272 0.000010 0.000010 0.009686 0.007746 0.006003 0.016164 0.093319 0.000010 0.000010 0.000010 0.028326 0.010993 0.000010 0.000010 0.004566 0.000010 0.017921 0.064082 0.006088 0.010043 0.000010 0.000010 0.021756 0.068072 0.000010 0.054839 0.000010 0.008648
0.000010 0.000010 0.000010 0.000010 0.000010 0.000010 0.048762 0.000010 0.001586 0.000010 0.000010 0.000010 0.000010 0.000010 0.000010 0.023420 0.000010 0.000010 0.017808 0.000010 0.000010 0.000010 0.104599 0.000010 0.000010 0.000010 0.000010 0.000010 0.000010 0.022167 0.000010 0.000010 0.000010 0.000010 0.000010 0.049193 0.000010 0.000010 0.000010 0.000010 0.000010 0.000010 0.732105 0.000010
0.000010 0.000010 0.000010 0.000010 0.000010 0.000010 0.069826 0.000010 0.008087 0.000010 0.000010 0.000010 0.000010 0.000010 0.000010 0.005826 0.000010 0.000010 0.000010 0.000010 0.000010 0.000010 0.090334 0.000010 0.000010 0.000010 0.000010 0.000010 0.000010 0.030308 0.001207 0.000010 0.000010 0.000010 0.000010 0.082875 0.000010 0.000010 0.000010 0.000010 0.000010 0.000010 0.700451 0.010737
0.000010 0.000010 0.000010 0.000010 0.000010 0.000010 0.050661 0.000010 0.000010 0.000010 0.000010 0.000010 0.000010 0.000010 0.000010 0.016205 0.000010 0.000010 0.000010 0.000010 0.000010 0.027893 0.146353 0.000010 0.007068 0.000010 0.000010 0.000010 0.000010 0.021466 0.000010 0.000010 0.000010 0.009719 0.000010 0.030520 0.000010 0.000010 0.000010 0.000010 0.000010 0.000010 0.685037 0.004739
0.000010 0.000010 0.000010 0.001933 0.000010 0.000010 0.014418 0.000010 0.000010 0.000010 0.000010 0.000010 0.000010 0.000010 0.000010 0.032235 0.000010 0.000010 0.000010 0.000010 0.000010 0.033398 0.135196 0.000010 0.000010 0.000010 0.000010 0.000010 0.000010 0.056435 0.000010 0.000010 0.000010 0.000010 0.000010 0.103149 0.000010 0.000010 0.046509 0.000010 0.000010 0.000010 0.576376 0.000010
0.000010 0.000010 0.000010 0.000010 0.000010 0.000010 0.050707 0.000010 0.000010 0.000010 0.000010 0.000010 0.000010 0.000010 0.000010 0.022236 0.000010 0.000010 0.010278 0.000010 0.000010 0.000010 0.095849 0.000010 0.000010 0.000010 0.000010 0.000010 0.000010 0.048267 0.000010 0.000010 0.000010 0.009071 0.000010 0.043266 0.000010 0.000010 0.000010 0.017069 0.000010 0.000010 0.695686 0.007231
0.000010 0.000010 0.000010 0.000010 0.000010 0.000010 0.042380 0.000010 0.000010 0.000010 0.000010 0.000010 0.000010 0.000010 0.000010 0.026756 0.000010 0.000010 0.031175 0.000010 0.000010 0.000010 0.161419 0.000010 0.000010 0.000010 0.000982 0.000010 0.000010 0.037173 0.000010 0.000010 0.000010 0.018564 0.000010 0.113816 0.000010 0.000010 0.000010 0.000010 0.000010 0.000010 0.550907 0.016488
0.000010 0.000010 0.000010 0.000010 0.000010 0.000010 0.000010 0.000010 0.000010 0.000010 0.000010 0.000010 0.000010 0.000010 0.000010 0.000010 0.000010 0.000010 0.000010 0.000010 0.000010 0.000010 0.000010 0.000010 0.000010 0.000010 0.000010 0.000010 0.000010 0.000010 0.000010 0.000010 0.000010 0.000010 0.000010 0.000010 0.000010 0.000010 0.000010 0.000010 0.000010 0.000010 0.999570 0.000010
0.000010 0.000010 0.000010 0.000010 0.000010 0.000010 0.000010 0.000010 0.000010 0.000010 0.000010 0.000010 0.000010 0.000010 0.000010 0.000010 0.000010 0.000010 0.000010 0.000010 0.000010 0.000010 0.000010 0.000010 0.000010 0.000010 0.000010 0.000010 0.000010 0.000010 0.000010 0.000010 0.000010 0.000010 0.000010 0.000010 0.000010 0.000010 0.000010 0.000010 0.000010 0.000010 0.999570 0.000010
0.000010 0.000010 0.000010 0.000010 0.000010 0.000010 0.000010 0.000010 0.000010 0.000010 0.000010 0.000010 0.000010 0.000010 0.000010 0.000010 0.000010 0.000010 0.000010 0.000010 0.000010 0.000010 0.000010 0.000010 0.000010 0.000010 0.000010 0.000010 0.000010 0.000010 0.000010 0.000010 0.000010 0.000010 0.000010 0.000010 0.000010 0.000010 0.000010 0.000010 0.000010 0.000010 0.999570 0.000010
0.000010 0.000010 0.000010 0.000010 0.000010 0.000010 0.000010 0.000010 0.000010 0.000010 0.000010 0.000010 0.000010 0.000010 0.000010 0.000010 0.000010 0.000010 0.000010 0.000010 0.000010 0.000010 0.000010 0.000010 0.000010 0.000010 0.000010 0.000010 0.000010 0.000010 0.000010 0.000010 0.000010 0.000010 0.000010 0.000010 0.000010 0.000010 0.000010 0.000010 0.000010 0.000010 0.999570 0.000010
0.000010 0.000010 0.000010 0.000010 0.000010 0.000010 0.000010 0.000010 0.000010 0.000010 0.000010 0.000010 0.000010 0.000010 0.000010 0.000010 0.000010 0.000010 0.000010 0.000010 0.000010 0.000010 0.000010 0.000010 0.000010 0.000010 0.000010 0.000010 0.000010 0.000010 0.000010 0.000010 0.000010 0.000010 0.000010 0.000010 0.000010 0.000010 0.000010 0.000010 0.000010 0.000010 0.999570 0.000010
0.000010 0.000010 0.000010 0.000010 0.000010 0.000010 0.000010 0.000010 0.000010 0.000010 0.000010 0.000010 0.000010 0.000016 0.000010 0.000010 0.000010 0.000010 0.000010 0.000010 0.000010 0.000010 0.000010 0.000010 0.000010 0.000010 0.000010 0.000010 0.000010 0.000010 0.000010 0.000010 0.000010 0.000010 0.000010 0.000010 0.000010 0.000010 0.000010 0.000010 0.000010 0.000010 0.999564 0.000010
0.000010 0.000010 0.000010 0.000010 0.000010 0.000010 0.000010 0.000010 0.000010 0.000010 0.000010 0.000010 0.000010 0.000010 0.000010 0.000010 0.000010 0.000010 0.000010 0.000010 0.000010 0.000010 0.000010 0.000010 0.000010 0.000010 0.000010 0.000010 0.000010 0.000010 0.000010 0.000010 0.000010 0.000010 0.000010 0.000010 0.000010 0.000010 0.000010 0.000010 0.000010 0.000010 0.999570 0.000010
0.000010 0.000010 0.000010 0.000010 0.000010 0.000010 0.000010 0.000010 0.000010 0.000010 0.000010 0.000010 0.000010 0.000010 0.000010 0.000010 0.000010 0.000010 0.000010 0.000010 0.000010 0.000010 0.000010 0.000010 0.000010 0.000010 0.000010 0.000010 0.000010 0.000010 0.000010 0.000010 0.000010 0.000010 0.000010 0.000010 0.000010 0.000010 0.000010 0.000010 0.000010 0.000010 0.999570 0.000010
0.000010 0.000010 0.000010 0.000010 0.000010 0.000010 0.000010 0.000010 0.000010 0.000010 0.000010 0.000010 0.000010 0.000010 0.000010 0.000010 0.000010 0.000010 0.000010 0.000010 0.000010 0.000010 0.000010 0.000010 0.000010 0.000010 0.000010 0.000010 0.000010 0.005087 0.000010 0.000010 0.000010 0.000010 0.000010 0.000010 0.000010 0.000010 0.000010 0.000010 0.000010 0.000010 0.994493 0.000010
0.000010 0.000010 0.000010 0.000010 0.000010 0.000010 0.001283 0.000010 0.000010 0.000010 0.000010 0.000010 0.000010 0.000010 0.000010 0.013218 0.000010 0.000010 0.000010 0.000010 0.000010 0.000010 0.000010 0.000010 0.000010 0.000010 0.000010 0.000010 0.000010 0.000010 0.000010 0.000010 0.000010 0.000010 0.000010 0.000010 0.000010 0.000010 0.000010 0.000010 0.000010 0.000010 0.985090 0.000010
0.000010 0.000010 0.000010 0.000010 0.000010 0.000010 0.000010 0.000010 0.000010 0.000010 0.000010 0.000010 0.000010 0.000010 0.000010 0.000010 0.000010 0.000010 0.000010 0.000010 0.000010 0.000010 0.000010 0.000010 0.000010 0.000010 0.000010 0.000010 0.000010 0.000010 0.000010 0.000010 0.000010 0.000010 0.000010 0.000010 0.000010 0.000010 0.000010 0.000010 0.000010 0.000010 0.999570 0.000010
0.000010 0.000010 0.000010 0.000010 0.000010 0.000010 0.000010 0.000010 0.000010 0.000010 0.000010 0.000010 0.000010 0.000010 0.000010 0.000010 0.000010 0.000010 0.000010 0.000010 0.000010 0.000010 0.000010 0.000010 0.000010 0.000010 0.000010 0.000010 0.000010 0.000010 0.000010 0.000010 0.000010 0.000010 0.000010 0.000010 0.000010 0.000010 0.000010 0.000010 0.000010 0.000010 0.999570 0.000010
0.000010 0.000010 0.000010 0.000010 0.000010 0.000010 0.000010 0.000010 0.000010 0.000010 0.000010 0.000010 0.000010 0.000010 0.000010 0.000010 0.000010 0.000010 0.000010 0.000010 0.000010 0.000010 0.000010 0.000010 0.000010 0.000010 0.000010 0.000010 0.000010 0.000010 0.000010 0.000010 0.000010 0.000010 0.000010 0.000010 0.000010 0.000010 0.000010 0.000010 0.000010 0.000010 0.999570 0.000010
0.000010 0.000010 0.000010 0.000010 0.000010 0.000010 0.000010 0.000010 0.000010 0.000010 0.000010 0.000010 0.000010 0.000010 0.000010 0.000010 0.000010 0.000010 0.000010 0.000010 0.000010 0.000010 0.000010 0.000010 0.000010 0.000010 0.000010 0.000010 0.000010 0.000010 0.000010 0.000010 0.000010 0.000010 0.000010 0.000010 0.000010 0.000010 0.000010 0.000010 0.000010 0.000010 0.999570 0.000010
0.000010 0.000010 0.000010 0.000010 0.000010 0.000010 0.000010 0.000010 0.000010 0.000010 0.000010 0.000010 0.000010 0.000010 0.000010 0.000010 0.000010 0.000010 0.000010 0.000010 0.000010 0.999570 0.000010 0.000010 0.000010 0.000010 0.000010 0.000010 0.000010 0.000010 0.000010 0.000010 0.000010 0.000010 0.000010 0.000010 0.000010 0.000010 0.000010 0.000010 0.000010 0.000010 0.000010 0.000010
0.000010 0.000010 0.000010 0.010241 0.000010 0.000010 0.000010 0.000010 0.000010 0.000010 0.000010 0.000010 0.000010 0.000010 0.000010 0.000010 0.000010 0.000010 0.000010 0.000010 0.000010 0.923299 0.032800 0.000010 0.000010 0.000010 0.000010 0.000010 0.000010 0.000010 0.000010 0.000010 0.000010 0.000010 0.000010 0.002109 0.000010 0.000010 0.000010 0.000010 0.000010 0.000010 0.000010 0.031161
0.000010 0.000010 0.000010 0.000010 0.000010 0.000010 0.000010 0.000011 0.000010 0.000010 0.000011 0.000010 0.000010 0.000010 0.000010 0.000010 0.000010 0.000010 0.000010 0.000010 0.000010 0.999565 0.000010 0.000011 0.000010 0.000010 0.000010 0.000010 0.000010 0.000010 0.000010 0.000010 0.000010 0.000010 0.000010 0.000010 0.000010 0.000010 0.000010 0.000010 0.000010 0.000010 0.000010 0.000010
0.000010 0.000010 0.000010 0.000010 0.000010 0.000010 0.000010 0.000010 0.000010 0.000010 0.000011 0.000010 0.000010 0.000010 0.000010 0.000010 0.000010 0.000010 0.000010 0.000010 0.000010 0.996235 0.000010 0.000010 0.000010 0.000010 0.000010 0.000010 0.000010 0.000010 0.000010 0.000010 0.000010 0.000010 0.000010 0.000010 0.000010 0.000010 0.000010 0.000010 0.000010 0.000010 0.000010 0.003344
0.000010 0.000010 0.000010 0.000010 0.000010 0.000010 0.000010 0.000010 0.000010 0.000010 0.000010 0.000010 0.000010 0.000010 0.000010 0.000010 0.000010 0.000010 0.000010 0.000010 0.000010 0.999562 0.000010 0.000010 0.000010 0.000010 0.000010 0.000010 0.000010 0.000018 0.000010 0.000010 0.000010 0.000010 0.000010 0.000010 0.000010 0.000010 0.000010 0.000010 0.000010 0.000010 0.000010 0.000010
0.000010 0.000010 0.000010 0.000010 0.000010 0.000010 0.000010 0.000010 0.000010 0.000010 0.000010 0.000010 0.000010 0.000010 0.000010 0.000010 0.000010 0.000010 0.035189 0.000010 0.000010 0.964391 0.000010 0.000010 0.000010 0.000010 0.000010 0.000010 0.000010 0.000010 0.000010 0.000010 0.000010 0.000010 0.000010 0.000010 0.000010 0.000010 0.000010 0.000010 0.000010 0.000010 0.000010 0.000010
0.000010 0.000010 0.000010 0.000010 0.000010 0.000010 0.000010 0.000010 0.000010 0.000010 0.000010 0.000010 0.000010 0.000010 0.000010 0.000010 0.000010 0.000010 0.007031 0.000010 0.000010 0.973792 0.000010 0.000010 0.000010 0.000010 0.000010 0.000010 0.000010 0.000010 0.000010 0.000010 0.000010 0.000010 0.000010 0.000010 0.000010 0.000010 0.000010 0.018767 0.000010 0.000010 0.000010 0.000010
0.000010 0.000010 0.000010 0.000010 0.000010 0.000010 0.012717 0.000010 0.000010 0.000010 0.000010 0.000010 0.000010 0.000010 0.000010 0.012868 0.000010 0.000010 0.035080 0.000010 0.000010 0.856947 0.000010 0.000010 0.000010 0.000010 0.000010 0.000010 0.000010 0.000010 0.000010 0.000010 0.000010 0.053821 0.013024 0.003660 0.000010 0.000010 0.007795 0.000010 0.003738 0.000010 0.000010 0.000010
0.000010 0.000010 0.000010 0.000010 0.000010 0.000010 0.000010 0.000010 0.000010 0.000010 0.000010 0.000010 0.000010 0.000010 0.000010 0.000010 0.000010 0.000010 0.000010 0.000010 0.000010 0.999568 0.000010 0.000010 0.000010 0.000010 0.000010 0.000010 0.000011 0.000010 0.000010 0.000010 0.000010 0.000010 0.000010 0.000010 0.000010 0.000010 0.000010 0.000010 0.000010 0.000010 0.000010 0.000010
0.000010 0.000010 0.000010 0.000010 0.000010 0.000010 0.000010 0.000010 0.000010 0.000010 0.000010 0.000011 0.000010 0.000011 0.000010 0.000010 0.000010 0.000011 0.000010 0.000010 0.000010 0.999567 0.000010 0.000010 0.000010 0.000010 0.000010 0.000010 0.000010 0.000010 0.000010 0.000010 0.000010 0.000010 0.000010 0.000010 0.000010 0.000010 0.000011 0.000010 0.000010 0.000010 0.000010 0.000010
0.000010 0.000010 0.000010 0.000010 0.000010 0.000010 0.000010 0.000010 0.004751 0.000010 0.000010 0.000010 0.000010 0.000010 0.000010 0.000010 0.000010 0.000010 0.000010 0.000010 0.000010 0.969587 0.017611 0.000010 0.000010 0.000010 0.000010 0.000010 0.000010 0.000010 0.000010 0.000010 0.000010 0.000010 0.000010 0.000010 0.000010 0.000010 0.000010 0.003111 0.000010 0.000010 0.000010 0.004550
0.000010 0.000010 0.000010 0.000010 0.000010 0.000010 0.000010 0.000010 0.000010 0.000010 0.000010 0.000010 0.000010 0.000010 0.000010 0.000010 0.000010 0.000010 0.000010 0.000010 0.000010 0.999570 0.000010 0.000010 0.000010 0.000010 0.000010 0.000010 0.000010 0.000010 0.000010 0.000010 0.000010 0.000010 0.000010 0.000010 0.000010 0.000010 0.000010 0.000010 0.000010 0.000010 0.000010 0.000010
0.000010 0.000010 0.000010 0.000010 0.000011 0.000011 0.000011 0.000011 0.000010 0.000010 0.000010 0.000010 0.000010 0.000010 0.000010 0.000010 0.000010 0.000010 0.000010 0.000011 0.000011 0.999565 0.000010 0.000010 0.000010 0.000011 0.000010 0.000010 0.000010 0.000010 0.000010 0.000010 0.000010 0.000010 0.000010 0.000010 0.000010 0.000010 0.000010 0.000010 0.000010 0.000010 0.000010 0.000010
0.000011 0.000011 0.000010 0.000010 0.000010 0.000010 0.000010 0.000011 0.000010 0.000010 0.000010 0.000010 0.000011 0.000010 0.000010 0.000010 0.000010 0.000010 0.000010 0.000010 0.000010 0.988620 0.000010 0.000010 0.000010 0.000010 0.000010 0.000010 0.000010 0.000010 0.000010 0.000010 0.000010 0.010957 0.000010 0.000010 0.000010 0.000010 0.000010 0.000010 0.000010 0.000010 0.000010 0.000010
0.000010 0.000010 0.000010 0.000010 0.000010 0.000010 0.003898 0.000010 0.000010 0.000010 0.000010 0.000010 0.000010 0.000010 0.000010 0.000010 0.000010 0.000010 0.044614 0.000010 0.000010 0.917994 0.011704 0.000010 0.000010 0.000010 0.000010 0.000010 0.000010 0.000010 0.000010 0.000010 0.000010 0.000010 0.000010 0.007120 0.000010 0.000010 0.014289 0.000010 0.000010 0.000010 0.000010 0.000010
0.000010 0.000010 0.000010 0.000010 0.000010 0.000010 0.000010 0.000010 0.000010 0.000010 0.000010 0.000010 0.000010 0.000010 0.000010 0.000010 0.000010 0.000010 0.000010 0.000010 0.000010 0.999568 0.000010 0.000010 0.000010 0.000010 0.000010 0.000010 0.000010 0.000010 0.000010 0.000010 0.000010 0.000010 0.000010 0.000010 0.000010 0.000010 0.000010 0.000010 0.000010 0.000011 0.000010 0.000010
0.000010 0.000010 0.000010 0.000010 0.000010 0.000010 0.000010 0.000011 0.000010 0.000010 0.000010 0.000010 0.000010 0.000010 0.000010 0.000010 0.000010 0.000010 0.091820 0.000010 0.000010 0.730540 0.010818 0.000010 0.013664 0.000010 0.000010 0.000010 0.000010 0.000010 0.000010 0.000010 0.000010 0.044978 0.000010 0.053119 0.000010 0.000010 0.000010 0.054687 0.000010 0.000010 0.000010 0.000010
0.000010 0.000010 0.000010 0.000010 0.000011 0.000011 0.000010 0.000011 0.000010 0.000010 0.000010 0.000010 0.000010 0.000010 0.000010 0.000010 0.000010 0.000010 0.000010 0.000010 0.000011 0.999562 0.000010 0.000010 0.000010 0.000010 0.000010 0.000010 0.000010 0.000010 0.000011 0.000010 0.000010 0.000010 0.000010 0.000010 0.000010 0.000010 0.000010 0.000010 0.000010 0.000010 0.000010 0.000010
0.000010 0.000011 0.000010 0.000010 0.000010 0.000010 0.000010 0.000010 0.000010 0.000010 0.000010 0.000011 0.000010 0.000010 0.000010 0.000010 0.000010 0.000010 0.000010 0.000010 0.000010 0.999567 0.000010 0.000010 0.000010 0.000010 0.000010 0.000010 0.000010 0.000010 0.000010 0.000010 0.000010 0.000010 0.000010 0.000010 0.000010 0.000010 0.000010 0.000010 0.000010 0.000010 0.000010 0.000010
0.000010 0.000010 0.000010 0.000517 0.000010 0.000010 0.000010 0.000010 0.000010 0.000010 0.000010 0.000010 0.000010 0.000010 0.000010 0.000010 0.000010 0.000010 0.000010 0.000010 0.000010 0.975260 0.000010 0.000010 0.000010 0.000010 0.000010 0.000010 0.000010 0.000010 0.000010 0.000010 0.000010 0.000010 0.000010 0.020513 0.000010 0.000010 0.000010 0.001912 0.000010 0.000010 0.000010 0.001408
0.000010 0.000010 0.000010 0.030920 0.000010 0.000010 0.000010 0.000010 0.059177 0.000010 0.000010 0.002126 0.000010 0.000010 0.000010 0.000010 0.000010 0.002748 0.014103 0.000010 0.000010 0.003883 0.000010 0.002153 0.000010 0.000010 0.004733 0.000010 0.000010 0.000010 0.000010 0.074648 0.000010 0.095861 0.000010 0.003127 0.002461 0.003924 0.000010 0.678908 0.000010 0.011728 0.000010 0.009221
0.000010 0.000010 0.000010 0.000010 0.000362 0.000010 0.000010 0.000010 0.088801 0.000010 0.000010 0.001820 0.000010 0.000010 0.000010 0.000010 0.000010 0.005647 0.000010 0.000010 0.001244 0.015233 0.000010 0.015428 0.000010 0.000010 0.000010 0.000010 0.000010 0.000010 0.000010 0.145425 0.000010 0.039020 0.000010 0.000010 0.000010 0.002943 0.000010 0.660397 0.000010 0.005119 0.000010 0.018251
0.000010 0.000010 0.000010 0.005848 0.000010 0.000010 0.000010 0.000010 0.056006 0.000010 0.000010 0.000010 0.000010 0.000010 0.000010 0.000010 0.000010 0.000010 0.000010 0.000010 0.000010 0.000010 0.000010 0.000010 0.000010 0.000010 0.000010 0.000010 0.000010 0.000010 0.000010 0.614624 0.000010 0.000010 0.000010 0.018803 0.000010 0.000010 0.000010 0.297156 0.000010 0.000010 0.000010 0.007184
0.000010 0.000010 0.000010 0.000010 0.000010 0.000010 0.000010 0.000010 0.000010 0.000010 0.000010 0.000010 0.000010 0.000010 0.000010 0.000010 0.000010 0.000010 0.000010 0.000010 0.000010 0.000010 0.000010 0.000010 0.000010 0.000010 0.000010 0.000010 0.000010 0.000010 0.000010 0.999570 0.000010 0.000010 0.000010 0.000010 0.000010 0.000010 0.000010 0.000010 0.000010 0.000010 0.000010 0.000010
0.000010 0.000010 0.000010 0.000010 0.000010 0.000010 0.000010 0.000010 0.000010 0.000010 0.000010 0.000010 0.000010 0.000010 0.000010 0.000010 0.000010 0.000010 0.000010 0.000010 0.000010 0.000010 0.000010 0.000010 0.000010 0.000010 0.000010 0.000010 0.000010 0.000010 0.000010 0.999570 0.000010 0.000010 0.000010 0.000010 0.000010 0.000010 0.000010 0.000010 0.000010 0.000010 0.000010 0.000010
0.000010 0.000010 0.000010 0.000900 0.000010 0.000010 0.000010 0.000010 0.031189 0.000010 0.000010 0.000010 0.000010 0.000010 0.000010 0.000010 0.000010 0.000010 0.000010 0.000010 0.000010 0.000010 0.000010 0.000010 0.000010 0.000010 0.000010 0.000010 0.000010 0.000010 0.000010 0.677085 0.000010 0.000010 0.000010 0.000010 0.000010 0.000010 0.000010 0.280385 0.000010 0.000010 0.000010 0.010051
0.000010 0.000010 0.000010 0.017445 0.000010 0.000010 0.000010 0.000010 0.079974 0.000010 0.000010 0.000010 0.000010 0.000010 0.000010 0.000010 0.000010 0.000010 0.004271 0.000010 0.000010 0.005360 0.000010 0.000010 0.000010 0.000010 0.000010 0.000010 0.000010 0.000010 0.000010 0.318341 0.000010 0.000010 0.000010 0.000010 0.000010 0.000010 0.000010 0.546407 0.000010 0.000010 0.000010 0.027833
0.000010 0.000010 0.000010 0.000010 0.000010 0.000010 0.000010 0.000010 0.000010 0.000010 0.000010 0.000010 0.000010 0.000010 0.000010 0.000010 0.000010 0.000010 0.000010 0.000010 0.000010 0.000010 0.000010 0.000010 0.000010 0.000010 0.000010 0.000010 0.000010 0.000010 0.000010 0.999570 0.000010 0.000010 0.000010 0.000010 0.000010 0.000010 0.000010 0.000010 0.000010 0.000010 0.000010 0.000010
0.000010 0.000010 0.000010 0.000165 0.000010 0.010336 0.000010 0.000010 0.060478 0.000010 0.000010 0.000010 0.000010 0.000010 0.009316 0.000010 0.000010 0.003915 0.000010 0.000010 0.000010 0.030093 0.000010 0.000010 0.000010 0.002879 0.016815 0.000010 0.000010 0.000010 0.000010 0.633643 0.000010 0.017722 0.008105 0.009526 0.000010 0.000010 0.000010 0.167270 0.000010 0.010840 0.000010 0.018607
0.000010 0.000012 0.000010 0.045633 0.013313 0.000010 0.000010 0.000010 0.026392 0.000010 0.000010 0.000010 0.000010 0.000010 0.000338 0.000010 0.000010 0.000010 0.005368 0.015050 0.006687 0.000010 0.000010 0.026543 0.000010 0.026874 0.000010 0.009799 0.000010 0.000010 0.000010 0.512947 0.000010 0.000010 0.000010 0.000010 0.000010 0.000010 0.000010 0.289875 0.000010 0.012018 0.000010 0.008861
0.023597 0.000010 0.000010 0.000010 0.000010 0.000010 0.000010 0.000010 0.045103 0.000332 0.004652 0.000010 0.000010 0.000010 0.000010 0.000010 0.000010 0.000391 0.000010 0.000010 0.015137 0.000010 0.000010 0.007143 0.000010 0.011022 0.000010 0.010881 0.000010 0.000010 0.004022 0.486656 0.004006 0.029144 0.000010 0.000010 0.000010 0.007450 0.005782 0.344402 0.000010 0.000010 0.000010 0.000010
0.000010 0.000010 0.000010 0.000010 0.000010 0.000010 0.000010 0.000010 0.000010 0.000010 0.000010 0.000010 0.000010 0.000010 0.000010 0.000010 0.000010 0.000010 0.000010 0.000010 0.000010 0.000010 0.000010 0.000010 0.000010 0.000010 0.000010 0.000010 0.000010 0.000010 0.000010 0.999570 0.000010 0.000010 0.000010 0.000010 0.000010 0.000010 0.000010 0.000010 0.000010 0.000010 0.000010 0.000010
0.000010 0.000010 0.000010 0.006571 0.000010 0.000010 0.000010 0.000010 0.081995 0.003121 0.000010 0.002072 0.000010 0.000010 0.000010 0.000010 0.000010 0.000010 0.000010 0.000010 0.000326 0.016363 0.001542 0.008188 0.000010 0.000015 0.000010 0.000010 0.000010 0.000010 0.000010 0.180480 0.000010 0.054517 0.000010 0.000010 0.000010 0.000010 0.000010 0.620716 0.000010 0.000010 0.000010 0.023784
0.000010 0.000010 0.000010 0.000010 0.000010 0.000010 0.000010 0.000010 0.057057 0.000010 0.000010 0.000010 0.000010 0.000010 0.000010 0.000010 0.000010 0.000010 0.000010 0.000010 0.000010 0.000010 0.000010 0.000010 0.000010 0.000010 0.000010 0.000010 0.000010 0.000010 0.000010 0.875345 0.000010 0.000010 0.000010 0.000010 0.000010 0.000010 0.000010 0.067188 0.000010 0.000010 0.000010 0.000010
0.012464 0.000010 0.000010 0.011261 0.000010 0.002446 0.000010 0.000010 0.029802 0.000010 0.000010 0.001073 0.000010 0.000010 0.000010 0.000010 0.000010 0.000010 0.007874 0.000010 0.000010 0.000010 0.000010 0.000010 0.000010 0.000010 0.000010 0.000010 0.000010 0.000010 0.000010 0.295248 0.000010 0.021480 0.001689 0.000010 0.000010 0.000010 0.000010 0.584037 0.000010 0.020768 0.000010 0.011537
0.006726 0.000010 0.000010 0.000010 0.000010 0.000010 0.000010 0.000010 0.035433 0.000010 0.000010 0.000010 0.000010 0.004907 0.000010 0.000010 0.000010 0.000010 0.000010 0.000010 0.000010 0.021611 0.009542 0.000010 0.004931 0.029036 0.000010 0.000010 0.002976 0.000010 0.000010 0.400701 0.000010 0.023361 0.000010 0.000010 0.000010 0.000010 0.000010 0.454200 0.006256 0.000010 0.000010 0.000010
0.031133 0.000010 0.000010 0.000010 0.000010 0.000010 0.000700 0.000010 0.000010 0.000010 0.000010 0.000010 0.000010 0.000010 0.000010 0.000010 0.000010 0.011183 0.007755 0.000010 0.000010 0.000010 0.000010 0.000010 0.000010 0.007426 0.000010 0.000010 0.000010 0.000010 0.000678 0.447267 0.000010 0.000010 0.000010 0.000010 0.000010 0.001541 0.004126 0.479471 0.000010 0.000010 0.000010 0.008391
0.000010 0.000010 0.000010 0.000010 0.000010 0.000010 0.000010 0.000010 0.000010 0.000010 0.000010 0.000010 0.000010 0.000010 0.000010 0.000010 0.000010 0.000010 0.000010 0.000010 0.000010 0.000010 0.000010 0.000010 0.000010 0.000010 0.000010 0.000010 0.000010 0.000010 0.000010 0.985338 0.000010 0.000010 0.000010 0.000010 0.000010 0.000010 0.000010 0.014242 0.000010 0.000010 0.000010 0.000010
0.000010 0.000010 0.000010 0.000010 0.000010 0.000010 0.000010 0.000010 0.000010 0.000010 0.000010 0.000010 0.000010 0.000010 0.000010 0.000010 0.000010 0.000010 0.000010 0.000010 0.000010 0.000010 0.000010 0.000010 0.000010 0.000010 0.000010 0.000010 0.000010 0.000010 0.000010 0.999570 0.000010 0.000010 0.000010 0.000010 0.000010 0.000010 0.000010 0.000010 0.000010 0.000010 0.000010 0.000010
0.000010 0.000010 0.000010 0.000010 0.000010 0.000010 0.000010 0.000010 0.000010 0.000010 0.000010 0.000010 0.000010 0.000010 0.000010 0.000010 0.000010 0.000010 0.000010 0.000010 0.000010 0.000010 0.000010 0.000010 0.000010 0.000010 0.000010 0.000010 0.000010 0.000010 0.000010 0.999570 0.000010 0.000010 0.000010 0.000010 0.000010 0.000010 0.000010 0.000010 0.000010 0.000010 0.000010 0.000010
0.000010 0.000010 0.000010 0.000181 0.000010 0.000010 0.000010 0.000010 0.709353 0.000010 0.000010 0.000010 0.000010 0.000010 0.000010 0.000010 0.000010 0.000010 0.000010 0.000010 0.000010 0.000010 0.000010 0.000010 0.000010 0.000010 0.000010 0.000010 0.000010 0.000010 0.000010 0.000010 0.000010 0.051604 0.000010 0.000010 0.000010 0.000010 0.000010 0.238462 0.000010 0.000010 0.000010 0.000010
0.000010 0.000010 0.000010 0.000010 0.000010 0.000010 0.000010 0.000010 0.999570 0.000010 0.000010 0.000010 0.000010 0.000010 0.000010 0.000010 0.000010 0.000010 0.000010 0.000010 0.000010 0.000010 0.000010 0.000010 0.000010 0.000010 0.000010 0.000010 0.000010 0.000010 0.000010 0.000010 0.000010 0.000010 0.000010 0.000010 0.000010 0.000010 0.000010 0.000010 0.000010 0.000010 0.000010 0.000010
0.000010 0.000010 0.000010 0.000010 0.000010 0.000010 0.000010 0.000010 0.999570 0.000010 0.000010 0.000010 0.000010 0.000010 0.000010 0.000010 0.000010 0.000010 0.000010 0.000010 0.000010 0.000010 0.000010 0.000010 0.000010 0.000010 0.000010 0.000010 0.000010 0.000010 0.000010 0.000010 0.000010 0.000010 0.000010 0.000010 0.000010 0.000010 0.000010 0.000010 0.000010 0.000010 0.000010 0.000010
0.000010 0.000010 0.000010 0.000010 0.000010 0.000010 0.000010 0.000010 0.999570 0.000010 0.000010 0.000010 0.000010 0.000010 0.000010 0.000010 0.000010 0.000010 0.000010 0.000010 0.000010 0.000010 0.000010 0.000010 0.000010 0.000010 0.000010 0.000010 0.000010 0.000010 0.000010 0.000010 0.000010 0.000010 0.000010 0.000010 0.000010 0.000010 0.000010 0.000010 0.000010 0.000010 0.000010 0.000010
0.000010 0.000010 0.000010 0.000010 0.000010 0.000010 0.000010 0.000010 0.999570 0.000010 0.000010 0.000010 0.000010 0.000010 0.000010 0.000010 0.000010 0.000010 0.000010 0.000010 0.000010 0.000010 0.000010 0.000010 0.000010 0.000010 0.000010 0.000010 0.000010 0.000010 0.000010 0.000010 0.000010 0.000010 0.000010 0.000010 0.000010 0.000010 0.000010 0.000010 0.000010 0.000010 0.000010 0.000010
0.000010 0.000010 0.000010 0.000010 0.000010 0.000010 0.000010 0.000010 0.891008 0.000010 0.000010 0.000010 0.000010 0.000010 0.000010 0.000010 0.000010 0.000010 0.000010 0.000010 0.000010 0.000010 0.000010 0.000010 0.000010 0.000010 0.000010 0.000010 0.000010 0.000010 0.000010 0.000010 0.000010 0.028577 0.000010 0.000010 0.000010 0.000010 0.000010 0.080005 0.000010 0.000010 0.000010 0.000010
0.000010 0.000010 0.000010 0.000010 0.000010 0.000010 0.000010 0.000010 0.999570 0.000010 0.000010 0.000010 0.000010 0.000010 0.000010 0.000010 0.000010 0.000010 0.000010 0.000010 0.000010 0.000010 0.000010 0.000010 0.000010 0.000010 0.000010 0.000010 0.000010 0.000010 0.000010 0.000010 0.000010 0.000010 0.000010 0.000010 0.000010 0.000010 0.000010 0.000010 0.000010 0.000010 0.000010 0.000010
0.000010 0.000010 0.000010 0.000010 0.000010 0.000010 0.000010 0.000010 0.923212 0.000010 0.000010 0.000010 0.000010 0.000010 0.000010 0.000010 0.000010 0.000010 0.000010 0.000010 0.000010 0.000010 0.000010 0.000010 0.000010 0.000010 0.000010 0.000010 0.000010 0.000010 0.000010 0.064833 0.000010 0.000010 0.000010 0.000010 0.000010 0.000010 0.000010 0.000010 0.000010 0.000010 0.000010 0.011544
0.000010 0.000010 0.000010 0.000010 0.000010 0.000010 0.000010 0.000010 0.999570 0.000010 0.000010 0.000010 0.000010 0.000010 0.000010 0.000010 0.000010 0.000010 0.000010 0.000010 0.000010 0.000010 0.000010 0.000010 0.000010 0.000010 0.000010 0.000010 0.000010 0.000010 0.000010 0.000010 0.000010 0.000010 0.000010 0.000010 0.000010 0.000010 0.000010 0.000010 0.000010 0.000010 0.000010 0.000010
0.000010 0.000010 0.000010 0.000010 0.000010 0.000010 0.000010 0.000010 0.999570 0.000010 0.000010 0.000010 0.000010 0.000010 0.000010 0.000010 0.000010 0.000010 0.000010 0.000010 0.000010 0.000010 0.000010 0.000010 0.000010 0.000010 0.000010 0.000010 0.000010 0.000010 0.000010 0.000010 0.000010 0.000010 0.000010 0.000010 0.000010 0.000010 0.000010 0.000010 0.000010 0.000010 0.000010 0.000010
0.000010 0.000010 0.000010 0.000010 0.000010 0.000010 0.000010 0.000010 0.999570 0.000010 0.000010 0.000010 0.000010 0.000010 0.000010 0.000010 0.000010 0.000010 0.000010 0.000010 0.000010 0.000010 0.000010 0.000010 0.000010 0.000010 0.000010 0.000010 0.000010 0.000010 0.000010 0.000010 0.000010 0.000010 0.000010 0.000010 0.000010 0.000010 0.000010 0.000010 0.000010 0.000010 0.000010 0.000010
0.000010 0.000010 0.000010 0.000010 0.000010 0.000010 0.000010 0.000010 0.999570 0.000010 0.000010 0.000010 0.000010 0.000010 0.000010 0.000010 0.000010 0.000010 0.000010 0.000010 0.000010 0.000010 0.000010 0.000010 0.000010 0.000010 0.000010 0.000010 0.000010 0.000010 0.000010 0.000010 0.000010 0.000010 0.000010 0.000010 0.000010 0.000010 0.000010 0.000010 0.000010 0.000010 0.000010 0.000010
0.000010 0.000010 0.000010 0.000010 0.000010 0.000010 0.000010 0.000010 0.999570 0.000010 0.000010 0.000010 0.000010 0.000010 0.000010 0.000010 0.000010 0.000010 0.000010 0.000010 0.000010 0.000010 0.000010 0.000010 0.000010 0.000010 0.000010 0.000010 0.000010 0.000010 0.000010 0.000010 0.000010 0.000010 0.000010 0.000010 0.000010 0.000010 0.000010 0.000010 0.000010 0.000010 0.000010 0.000010
0.000010 0.000010 0.000010 0.000010 0.000010 0.000010 0.000010 0.000010 0.999570 0.000010 0.000010 0.000010 0.000010 0.000010 0.000010 0.000010 0.000010 0.000010 0.000010 0.000010 0.000010 0.000010 0.000010 0.000010 0.000010 0.000010 0.000010 0.000010 0.000010 0.000010 0.000010 0.000010 0.000010 0.000010 0.000010 0.000010 0.000010 0.000010 0.000010 0.000010 0.000010 0.000010 0.000010 0.000010
0.000010 0.000010 0.000010 0.000010 0.000010 0.000010 0.000010 0.000010 0.741413 0.000010 0.000010 0.000010 0.000010 0.000010 0.000010 0.000010 0.000010 0.000010 0.000010 0.000010 0.000010 0.000010 0.000010 0.000010 0.000010 0.000010 0.007637 0.000010 0.000010 0.000010 0.000010 0.025772 0.000010 0.001582 0.000010 0.012122 0.000010 0.000010 0.000010 0.210149 0.000010 0.000010 0.000010 0.000956
0.000010 0.000010 0.000010 0.000010 0.000010 0.000010 0.000010 0.000010 0.999570 0.000010 0.000010 0.000010 0.000010 0.000010 0.000010 0.000010 0.000010 0.000010 0.000010 0.000010 0.000010 0.000010 0.000010 0.000010 0.000010 0.000010 0.000010 0.000010 0.000010 0.000010 0.000010 0.000010 0.000010 0.000010 0.000010 0.000010 0.000010 0.000010 0.000010 0.000010 0.000010 0.000010 0.000010 0.000010
0.000010 0.000010 0.000010 0.000010 0.000010 0.000010 0.000010 0.000010 0.999570 0.000010 0.000010 0.000010 0.000010 0.000010 0.000010 0.000010 0.000010 0.000010 0.000010 0.000010 0.000010 0.000010 0.000010 0.000010 0.000010 0.000010 0.000010 0.000010 0.000010 0.000010 0.000010 0.000010 0.000010 0.000010 0.000010 0.000010 0.000010 0.000010 0.000010 0.000010 0.000010 0.000010 0.000010 0.000010
0.000010 0.000010 0.000010 0.000010 0.000010 0.000010 0.000010 0.000010 0.999570 0.000010 0.000010 0.000010 0.000010 0.000010 0.000010 0.000010 0.000010 0.000010 0.000010 0.000010 0.000010 0.000010 0.000010 0.000010 0.000010 0.000010 0.000010 0.000010 0.000010 0.000010 0.000010 0.000010 0.000010 0.000010 0.000010 0.000010 0.000010 0.000010 0.000010 0.000010 0.000010 0.000010 0.000010 0.000010
0.000010 0.000010 0.000010 0.000010 0.000010 0.000010 0.000010 0.000010 0.999570 0.000010 0.000010 0.000010 0.000010 0.000010 0.000010 0.000010 0.000010 0.000010 0.000010 0.000010 0.000010 0.000010 0.000010 0.000010 0.000010 0.000010 0.000010 0.000010 0.000010 0.000010 0.000010 0.000010 0.000010 0.000010 0.000010 0.000010 0.000010 0.000010 0.000010 0.000010 0.000010 0.000010 0.000010 0.000010
0.000010 0.000010 0.000010 0.000010 0.000010 0.000010 0.000010 0.000010 0.999570 0.000010 0.000010 0.000010 0.000010 0.000010 0.000010 0.000010 0.000010 0.000010 0.000010 0.000010 0.000010 0.000010 0.000010 0.000010 0.000010 0.000010 0.000010 0.000010 0.000010 0.000010 0.000010 0.000010 0.000010 0.000010 0.000010 0.000010 0.000010 0.000010 0.000010 0.000010 0.000010 0.000010 0.000010 0.000010
0.000010 0.000010 0.000010 0.000010 0.000010 0.000010 0.000010 0.000010 0.000010 0.000010 0.000010 0.000010 0.000010 0.000010 0.000010 0.000010 0.000010 0.000010 0.000010 0.000010 0.000010 0.000010 0.000010 0.000010 0.000010 0.000010 0.000010 0.000010 0.000010 0.000010 0.000010 0.000010 0.000010 0.877789 0.000010 0.000010 0.000010 0.000010 0.000010 0.119191 0.000010 0.000010 0.000010 0.002610
0.000010 0.000010 0.000010 0.000010 0.000010 0.000010 0.000010 0.000010 0.000010 0.000010 0.000010 0.000010 0.000010 0.000010 0.000010 0.000010 0.000010 0.000010 0.000010 0.000010 0.000010 0.000010 0.000010 0.000010 0.000010 0.000010 0.000010 0.000010 0.000010 0.000010 0.000010 0.000010 0.000010 0.999570 0.000010 0.000010 0.000010 0.000010 0.000010 0.000010 0.000010 0.000010 0.000010 0.000010
0.000010 0.000010 0.000010 0.000010 0.000010 0.000010 0.000010 0.000010 0.000010 0.000010 0.000010 0.000010 0.000010 0.000010 0.000010 0.000010 0.000010 0.000010 0.000010 0.000010 0.000010 0.000010 0.000010 0.000010 0.000010 0.000010 0.000010 0.000010 0.000010 0.000010 0.000010 0.000010 0.000010 0.999570 0.000010 0.000010 0.000010 0.000010 0.000010 0.000010 0.000010 0.000010 0.000010 0.000010
0.000010 0.000010 0.000010 0.000010 0.000010 0.000010 0.000010 0.000010 0.000010 0.000010 0.000010 0.000010 0.000010 0.000010 0.000010 0.000010 0.000010 0.000010 0.000010 0.000010 0.000010 0.000010 0.000010 0.000010 0.000010 0.000010 0.000010 0.000010 0.000010 0.000010 0.000010 0.000010 0.000010 0.999570 0.000010 0.000010 0.000010 0.000010 0.000010 0.000010 0.000010 0.000010 0.000010 0.000010
0.000010 0.000010 0.000010 0.000010 0.000010 0.000010 0.000010 0.000010 0.000010 0.000010 0.000010 0.000010 0.000010 0.000010 0.000010 0.000010 0.000010 0.000010 0.000010 0.000010 0.000010 0.000010 0.000010 0.000010 0.000010 0.000010 0.000010 0.000010 0.000010 0.000010 0.000010 0.000010 0.000010 0.823563 0.000010 0.000010 0.000010 0.000010 0.000010 0.176017 0.000010 0.000010 0.000010 0.000010
0.000010 0.000010 0.000010 0.000010 0.000010 0.000010 0.000010 0.000010 0.000010 0.000010 0.000010 0.000010 0.000010 0.000010 0.000010 0.000010 0.000010 0.000010 0.000010 0.000010 0.000010 0.000010 0.000010 0.000010 0.000010 0.000010 0.000010 0.000010 0.000010 0.000010 0.000010 0.000010 0.000010 0.999570 0.000010 0.000010 0.000010 0.000010 0.000010 0.000010 0.000010 0.000010 0.000010 0.000010
0.000010 0.000010 0.000010 0.000010 0.000010 0.000010 0.000010 0.000010 0.000010 0.000010 0.000010 0.000010 0.000010 0.000010 0.000010 0.000010 0.000010 0.000010 0.000010 0.000010 0.000010 0.000010 0.000010 0.000010 0.000010 0.000010 0.000010 0.000010 0.000010 0.000010 0.000010 0.000010 0.000010 0.807436 0.000010 0.000010 0.000010 0.000010 0.000010 0.182782 0.000010 0.000010 0.000010 0.009372
0.000010 0.000010 0.000010 0.004183 0.000010 0.000010 0.000010 0.000010 0.000010 0.000010 0.000010 0.000010 0.000010 0.000010 0.000010 0.000010 0.000010 0.000010 0.000010 0.000010 0.000010 0.000010 0.000010 0.000010 0.000010 0.000010 0.000010 0.000010 0.000010 0.000010 0.000010 0.000010 0.000010 0.877606 0.000010 0.000010 0.000010 0.000010 0.000010 0.104175 0.000010 0.000010 0.000010 0.013635
0.000010 0.000010 0.000010 0.000010 0.000010 0.000010 0.000010 0.000010 0.000010 0.000010 0.000010 0.000010 0.000010 0.000010 0.000010 0.000010 0.000010 0.000010 0.000010 0.000010 0.000010 0.000010 0.000010 0.000010 0.000010 0.000010 0.000010 0.000010 0.000010 0.000010 0.000010 0.000010 0.000010 0.884010 0.000010 0.000010 0.000010 0.000010 0.000010 0.115570 0.000010 0.000010 0.000010 0.000010
0.000010 0.000010 0.000010 0.000010 0.000010 0.000010 0.000010 0.000010 0.000927 0.000010 0.000010 0.000010 0.000010 0.000010 0.000010 0.000010 0.000010 0.000010 0.000010 0.000010 0.000010 0.000010 0.000010 0.000010 0.000010 0.000010 0.000010 0.000010 0.000010 0.000010 0.000010 0.000010 0.000010 0.845038 0.000010 0.000010 0.000010 0.000010 0.000010 0.153625 0.000010 0.000010 0.000010 0.000010
0.000010 0.000010 0.000010 0.000010 0.000010 0.000010 0.000010 0.000010 0.000010 0.000010 0.000010 0.000010 0.000010 0.000010 0.000010 0.000010 0.000010 0.000010 0.000010 0.000010 0.000010 0.000010 0.000010 0.000010 0.000010 0.000010 0.000010 0.000010 0.000010 0.000010 0.000010 0.000010 0.000010 0.999570 0.000010 0.000010 0.000010 0.000010 0.000010 0.000010 0.000010 0.000010 0.000010 0.000010
0.000010 0.000010 0.000010 0.000010 0.000010 0.000010 0.000010 0.000010 0.000010 0.000010 0.000010 0.000010 0.000010 0.000010 0.000010 0.000010 0.000010 0.000010 0.000010 0.000010 0.000010 0.000010 0.000010 0.000010 0.000010 0.000010 0.000010 0.000010 0.000010 0.000010 0.000010 0.000010 0.000010 0.999570 0.000010 0.000010 0.000010 0.000010 0.000010 0.000010 0.000010 0.000010 0.000010 0.000010
0.000010 0.000010 0.000010 0.000010 0.000010 0.000010 0.000010 0.000010 0.000010 0.000010 0.000010 0.000010 0.000010 0.000010 0.000010 0.000010 0.000010 0.000010 0.000010 0.000010 0.000010 0.000010 0.000010 0.000010 0.000010 0.000010 0.000010 0.000010 0.000010 0.000010 0.000010 0.000010 0.000010 0.999570 0.000010 0.000010 0.000010 0.000010 0.000010 0.000010 0.000010 0.000010 0.000010 0.000010
0.000010 0.000010 0.000010 0.000010 0.000010 0.000010 0.000010 0.000010 0.000010 0.000010 0.000010 0.000010 0.000010 0.000010 0.000010 0.000010 0.000010 0.000010 0.000010 0.000010 0.000010 0.000010 0.000010 0.000010 0.000010 0.000010 0.000010 0.000010 0.000010 0.000010 0.000010 0.000010 0.000010 0.999570 0.000010 0.000010 0.000010 0.000010 0.000010 0.000010 0.000010 0.000010 0.000010 0.000010
0.000010 0.000010 0.000010 0.002561 0.000010 0.000010 0.000010 0.000010 0.005761 0.000010 0.000010 0.000010 0.000010 0.000010 0.000010 0.000010 0.000010 0.000010 0.000010 0.000010 0.000010 0.000010 0.000010 0.000010 0.000010 0.000010 0.000010 0.000010 0.000010 0.000010 0.000010 0.000010 0.000010 0.714436 0.000010 0.000010 0.000010 0.000010 0.000010 0.276842 0.000010 0.000010 0.000010 0.000010
0.000010 0.000010 0.000010 0.000010 0.000010 0.000010 0.000010 0.000010 0.000010 0.000010 0.000010 0.000010 0.000010 0.000010 0.000010 0.000010 0.000010 0.000010 0.000010 0.000010 0.000010 0.000010 0.000010 0.000010 0.000010 0.000010 0.000010 0.000010 0.000010 0.000010 0.000010 0.000010 0.000010 0.999570 0.000010 0.000010 0.000010 0.000010 0.000010 0.000010 0.000010 0.000010 0.000010 0.000010
0.000010 0.000010 0.000010 0.000010 0.000010 0.000010 0.000010 0.000010 0.000010 0.000010 0.000010 0.000010 0.000010 0.000010 0.000010 0.000010 0.000010 0.000010 0.000010 0.000010 0.000010 0.000010 0.000010 0.000010 0.000010 0.000010 0.000010 0.000010 0.000010 0.000010 0.000010 0.000010 0.000010 0.999570 0.000010 0.000010 0.000010 0.000010 0.000010 0.000010 0.000010 0.000010 0.000010 0.000010
0.000010 0.000010 0.000010 0.000010 0.000010 0.000010 0.000010 0.000010 0.000010 0.000010 0.000010 0.000010 0.000010 0.000010 0.000010 0.000010 0.000010 0.000010 0.000010 0.000010 0.000010 0.000010 0.000010 0.000010 0.000010 0.000010 0.000010 0.000010 0.000010 0.000010 0.000010 0.000010 0.000010 0.000010 0.000010 0.000010 0.000010 0.000010 0.000010 0.988571 0.000010 0.000010 0.000010 0.011009
0.000010 0.000010 0.000010 0.000010 0.000010 0.000010 0.000010 0.000010 0.000010 0.000010 0.000010 0.000010 0.000010 0.000010 0.000010 0.000010 0.000010 0.000010 0.000010 0.000010 0.000010 0.000010 0.000010 0.000010 0.000010 0.000010 0.000010 0.000010 0.000502 0.000010 0.000010 0.000010 0.000010 0.000010 0.000010 0.000010 0.000010 0.000010 0.000010 0.999044 0.000010 0.000010 0.000010 0.000045
0.000010 0.000010 0.000010 0.000010 0.000010 0.000010 0.000010 0.000010 0.000010 0.000010 0.000010 0.000010 0.000010 0.000010 0.000010 0.000010 0.000010 0.000010 0.000010 0.000010 0.000010 0.000010 0.000010 0.000010 0.000010 0.000010 0.000010 0.000010 0.000010 0.000010 0.000010 0.000010 0.000010 0.000010 0.000010 0.000010 0.000010 0.000010 0.000010 0.977407 0.000010 0.000010 0.000010 0.022173
0.000010 0.000010 0.000010 0.000010 0.000010 0.000010 0.000010 0.000010 0.000010 0.000010 0.000010 0.000010 0.000010 0.000010 0.000010 0.000010 0.000010 0.000010 0.000010 0.000010 0.000010 0.000010 0.000010 0.000010 0.000010 0.000010 0.000010 0.000010 0.000010 0.000010 0.000010 0.003184 0.000010 0.000010 0.000010 0.000010 0.000010 0.000010 0.000010 0.983415 0.000010 0.000010 0.000010 0.012991
0.000010 0.000010 0.000010 0.000010 0.000010 0.000010 0.000010 0.000010 0.000010 0.000010 0.000010 0.000010 0.000010 0.000010 0.000010 0.000010 0.000010 0.000010 0.000010 0.000010 0.000010 0.000010 0.000010 0.000010 0.000010 0.000010 0.000010 0.000010 0.000010 0.000010 0.000010 0.000010 0.000010 0.000010 0.000010 0.000010 0.000010 0.000010 0.000010 0.999570 0.000010 0.000010 0.000010 0.000010
0.000010 0.000010 0.000010 0.000010 0.000010 0.000010 0.000010 0.000010 0.000010 0.000010 0.000010 0.000010 0.000010 0.000010 0.000010 0.000010 0.000010 0.000010 0.000010 0.000010 0.000010 0.000010 0.000010 0.000010 0.000010 0.000010 0.000010 0.000010 0.000010 0.000010 0.000010 0.000010 0.000010 0.000010 0.000010 0.000010 0.000010 0.000010 0.000010 0.991258 0.000010 0.000010 0.000010 0.008322
0.000010 0.000010 0.000010 0.000010 0.000010 0.000010 0.000010 0.000010 0.006914 0.000010 0.000010 0.000010 0.000010 0.000010 0.000010 0.000010 0.000010 0.000010 0.000010 0.000010 0.000010 0.000010 0.000010 0.000010 0.000010 0.000010 0.000010 0.000010 0.003790 0.000010 0.000013 0.031951 0.000010 0.000010 0.000010 0.000010 0.000010 0.000010 0.000010 0.948526 0.000010 0.000010 0.000010 0.008427
0.000010 0.000010 0.000010 0.000010 0.000010 0.000010 0.000010 0.000010 0.000010 0.000010 0.000010 0.000010 0.000010 0.000010 0.000010 0.000010 0.000010 0.000010 0.000010 0.000010 0.000010 0.000010 0.000010 0.000010 0.000010 0.000010 0.000010 0.000010 0.006852 0.000010 0.000010 0.000010 0.000010 0.000010 0.000010 0.000010 0.000010 0.000010 0.000010 0.985446 0.000010 0.000010 0.000010 0.007292
0.000010 0.000010 0.000010 0.000010 0.000010 0.000010 0.000010 0.000010 0.064674 0.000010 0.000010 0.000010 0.000010 0.000010 0.000010 0.000010 0.000010 0.000010 0.000010 0.000010 0.000010 0.000010 0.000010 0.000010 0.000010 0.000010 0.000010 0.000010 0.000010 0.000010 0.000010 0.019183 0.000010 0.000010 0.000010 0.000010 0.000010 0.000010 0.000010 0.905776 0.000010 0.000010 0.000010 0.009967
0.000010 0.000010 0.000010 0.000010 0.000010 0.000010 0.000010 0.000010 0.000010 0.000010 0.000010 0.000010 0.000010 0.000010 0.000010 0.000010 0.000010 0.000010 0.000010 0.000010 0.000010 0.000010 0.000010 0.000010 0.000010 0.000010 0.000010 0.000010 0.000010 0.000010 0.000010 0.000010 0.000010 0.004313 0.000010 0.000010 0.000010 0.000010 0.000010 0.982574 0.000010 0.000010 0.000010 0.012703
0.000010 0.000010 0.000010 0.000010 0.000010 0.000010 0.000010 0.000010 0.000010 0.000010 0.000010 0.000010 0.000010 0.000010 0.000010 0.000010 0.000010 0.000010 0.000010 0.000010 0.000010 0.000010 0.000010 0.000010 0.000010 0.000010 0.000010 0.000010 0.000010 0.000010 0.000010 0.000685 0.000010 0.000010 0.000010 0.000010 0.000010 0.000010 0.000010 0.998895 0.000010 0.000010 0.000010 0.000010
0.000010 0.000010 0.000010 0.000010 0.000010 0.000010 0.000010 0.000010 0.000010 0.000010 0.000010 0.000010 0.000010 0.000010 0.000010 0.000010 0.000010 0.000010 0.000010 0.000010 0.000010 0.000010 0.000010 0.000010 0.000010 0.000010 0.000010 0.000010 0.000010 0.000010 0.000010 0.000010 0.000010 0.000010 0.000010 0.000010 0.000010 0.000010 0.000010 0.997700 0.000010 0.000010 0.000010 0.001880
0.000010 0.000010 0.000010 0.000010 0.000010 0.000010 0.000010 0.000010 0.019468 0.000010 0.000010 0.000010 0.000010 0.000010 0.000010 0.000010 0.000010 0.006715 0.005659 0.000010 0.000010 0.000010 0.000010 0.000010 0.000010 0.004824 0.000010 0.000010 0.000010 0.000010 0.000010 0.000010 0.000010 0.003531 0.000010 0.000010 0.000010 0.000010 0.000010 0.959423 0.000010 0.000010 0.000010 0.000010
0.000010 0.000010 0.000010 0.000010 0.000010 0.000010 0.000010 0.000010 0.000010 0.000010 0.000010 0.000010 0.000010 0.000010 0.000010 0.000010 0.000010 0.000010 0.000010 0.000010 0.000010 0.000010 0.000010 0.000010 0.000010 0.000010 0.000010 0.000010 0.000010 0.000010 0.000010 0.002115 0.000010 0.000010 0.000010 0.000010 0.000010 0.000010 0.000010 0.995304 0.000010 0.000010 0.000010 0.002171
0.000010 0.000010 0.000010 0.000010 0.000010 0.000010 0.000010 0.000010 0.000010 0.000010 0.000010 0.000010 0.000010 0.000010 0.000010 0.000010 0.000010 0.000010 0.000010 0.000010 0.000010 0.000010 0.000010 0.000010 0.000010 0.000010 0.000010 0.000010 0.000010 0.000010 0.000010 0.000010 0.000010 0.000010 0.000010 0.000010 0.000010 0.000010 0.000010 0.989283 0.000010 0.000010 0.000010 0.010297
0.000010 0.000010 0.000010 0.000010 0.000010 0.000010 0.000010 0.000010 0.000010 0.000010 0.000010 0.000010 0.000010 0.000010 0.000010 0.000010 0.000010 0.000010 0.000010 0.000010 0.000010 0.000010 0.000010 0.000010 0.000010 0.000010 0.000010 0.000010 0.000010 0.000010 0.000010 0.000010 0.000010 0.009489 0.000010 0.000010 0.000010 0.000010 0.000010 0.979132 0.000010 0.000010 0.000010 0.010970
0.000010 0.000010 0.000010 0.000010 0.000010 0.000473 0.000010 0.000010 0.000010 0.000010 0.000010 0.000010 0.000010 0.001683 0.000010 0.000010 0.000010 0.000010 0.000010 0.000010 0.000010 0.000010 0.000010 0.000010 0.000010 0.000010 0.000010 0.000010 0.000010 0.000010 0.000010 0.000010 0.000010 0.000010 0.000010 0.000010 0.000010 0.000010 0.000010 0.991653 0.000010 0.000010 0.005702 0.000098
0.000010 0.000010 0.000010 0.000010 0.000010 0.000010 0.000010 0.000010 0.025813 0.000381 0.001977 0.000010 0.000010 0.000010 0.000010 0.002114 0.000010 0.000010 0.000010 0.000010 0.000010 0.000010 0.003105 0.000010 0.000010 0.000010 0.000010 0.000010 0.000010 0.000010 0.004036 0.000010 0.000010 0.000010 0.000010 0.000010 0.000010 0.000010 0.000010 0.950538 0.000010 0.000010 0.000010 0.011674
0.000010 0.000010 0.000010 0.000010 0.000010 0.000010 0.000010 0.000010 0.000010 0.000010 0.000010 0.000010 0.000010 0.000010 0.000010 0.000010 0.000010 0.000010 0.000010 0.000010 0.000010 0.000010 0.000010 0.000010 0.000010 0.000010 0.000010 0.000010 0.000010 0.000010 0.000010 0.000010 0.000010 0.000010 0.000010 0.000010 0.000010 0.000010 0.000010 0.999570 0.000010 0.000010 0.000010 0.000010
0.000010 0.000010 0.000010 0.000010 0.000010 0.000010 0.000010 0.000010 0.000010 0.000010 0.000010 0.000010 0.000010 0.000010 0.000010 0.000010 0.000010 0.000010 0.000010 0.000010 0.000010 0.000010 0.000010 0.000010 0.000010 0.000010 0.000010 0.000010 0.000010 0.000010 0.000010 0.000010 0.000010 0.000010 0.000010 0.000010 0.000010 0.000010 0.000010 0.999008 0.000010 0.000010 0.000010 0.000572
0.000010 0.000010 0.000010 0.000010 0.000010 0.000010 0.000010 0.000010 0.000010 0.000010 0.000010 0.000010 0.000010 0.000010 0.000010 0.000010 0.000010 0.000010 0.000010 0.000010 0.000010 0.000010 0.000010 0.000010 0.000010 0.000010 0.000010 0.000010 0.000010 0.000010 0.000010 0.000010 0.000010 0.000010 0.000010 0.000010 0.000010 0.000010 0.000010 0.999570 0.000010 0.000010 0.000010 0.000010
0.000010 0.000010 0.000010 0.000010 0.000010 0.000010 0.000010 0.000010 0.000010 0.000010 0.000010 0.000010 0.000010 0.000010 0.000010 0.000010 0.000010 0.000010 0.000010 0.000010 0.000010 0.000010 0.000010 0.000010 0.000010 0.000010 0.000010 0.000010 0.000010 0.000010 0.000010 0.000010 0.000010 0.003715 0.000010 0.000010 0.000010 0.000010 0.000010 0.986892 0.000010 0.000010 0.000010 0.008983
0.000010 0.000010 0.000010 0.000010 0.000010 0.000010 0.000010 0.000010 0.000010 0.000010 0.000010 0.000010 0.000010 0.000010 0.000010 0.000010 0.000010 0.000010 0.000010 0.000010 0.000010 0.000010 0.000010 0.000010 0.000010 0.000010 0.000010 0.000010 0.000010 0.000010 0.000010 0.000010 0.000010 0.018071 0.000010 0.000010 0.000010 0.000010 0.000010 0.981509 0.000010 0.000010 0.000010 0.000010
0.000010 0.000010 0.000010 0.000010 0.000010 0.000010 0.000010 0.000010 0.000010 0.000010 0.000010 0.000010 0.000010 0.000010 0.000010 0.000010 0.000010 0.000010 0.000010 0.000010 0.000010 0.000010 0.000010 0.000010 0.000010 0.000010 0.000010 0.000010 0.000010 0.000010 0.000010 0.000010 0.000010 0.023346 0.000010 0.000010 0.000010 0.000010 0.000010 0.976234 0.000010 0.000010 0.000010 0.000010
0.000010 0.000010 0.000010 0.000010 0.000010 0.000010 0.000010 0.000010 0.000010 0.000010 0.000010 0.000010 0.000010 0.000010 0.000010 0.000010 0.000010 0.000010 0.000010 0.000010 0.000010 0.000010 0.000010 0.000010 0.000010 0.000010 0.000010 0.000010 0.000010 0.000010 0.000010 0.000010 0.000010 0.000010 0.000010 0.000010 0.000010 0.000010 0.000010 0.999570 0.000010 0.000010 0.000010 0.000010
0.000010 0.000010 0.000010 0.000010 0.000010 0.000010 0.000010 0.000010 0.000010 0.000010 0.000010 0.000010 0.000010 0.000010 0.000010 0.000010 0.000010 0.000010 0.000010 0.000010 0.000010 0.000010 0.000010 0.000010 0.000010 0.000010 0.000010 0.000010 0.000010 0.000010 0.000010 0.000010 0.000010 0.037700 0.000010 0.000010 0.000010 0.000010 0.000010 0.961880 0.000010 0.000010 0.000010 0.000010
0.000010 0.000010 0.000010 0.000010 0.000010 0.000010 0.000010 0.000010 0.002370 0.000010 0.000010 0.000010 0.000010 0.000010 0.000010 0.000010 0.000010 0.000010 0.000018 0.000010 0.000010 0.000010 0.000010 0.000010 0.000010 0.000010 0.000010 0.000010 0.000010 0.000010 0.000010 0.000010 0.000010 0.041963 0.000010 0.000010 0.000010 0.000010 0.000010 0.950860 0.000010 0.000010 0.000010 0.004399
0.000010 0.000010 0.000010 0.000010 0.000010 0.000010 0.000010 0.000010 0.000010 0.000010 0.000010 0.000010 0.000010 0.000010 0.000010 0.000010 0.000010 0.000010 0.000010 0.000010 0.000010 0.000010 0.000010 0.000010 0.000010 0.000010 0.000010 0.000010 0.000010 0.000010 0.000010 0.000010 0.000010 0.008904 0.000010 0.000010 0.000010 0.000010 0.000010 0.976210 0.000010 0.000010 0.000010 0.014476
0.000010 0.000010 0.000010 0.000010 0.000010 0.000010 0.000010 0.000010 0.000010 0.000010 0.000010 0.000010 0.000010 0.000010 0.000010 0.000010 0.000010 0.000010 0.000010 0.000010 0.000010 0.000010 0.000010 0.000010 0.000010 0.000010 0.000010 0.000010 0.000010 0.000010 0.001665 0.000010 0.000010 0.050827 0.000010 0.000010 0.000010 0.000010 0.000010 0.947099 0.000010 0.000010 0.000010 0.000010
0.000010 0.000010 0.000010 0.000010 0.000010 0.000010 0.000010 0.000010 0.000010 0.000010 0.000010 0.000010 0.000010 0.000010 0.000010 0.000010 0.000010 0.000010 0.000010 0.000010 0.000010 0.000010 0.000010 0.000010 0.000010 0.000010 0.000010 0.000010 0.000010 0.000010 0.000010 0.000010 0.000010 0.000010 0.000010 0.000010 0.000010 0.000010 0.000010 0.999570 0.000010 0.000010 0.000010 0.000010
0.000010 0.000010 0.000010 0.051890 0.000010 0.000010 0.000010 0.000010 0.065536 0.000010 0.000010 0.000010 0.000010 0.000010 0.000010 0.000010 0.000010 0.000010 0.009982 0.000010 0.000010 0.000010 0.000010 0.000010 0.000010 0.000010 0.008022 0.000010 0.001418 0.000010 0.000010 0.000028 0.000010 0.233322 0.000010 0.000010 0.000010 0.000010 0.000010 0.597879 0.000010 0.000010 0.000010 0.031572
0.000010 0.000010 0.000010 0.063633 0.000010 0.000010 0.000010 0.000010 0.092624 0.000010 0.000010 0.000010 0.000010 0.000010 0.000010 0.000010 0.000010 0.000010 0.004491 0.000010 0.000010 0.000010 0.000010 0.000010 0.000010 0.000010 0.002667 0.000010 0.000010 0.000010 0.000010 0.000010 0.000010 0.146481 0.000010 0.000010 0.000010 0.000010 0.000010 0.667700 0.000010 0.000010 0.000010 0.022034
0.000010 0.000010 0.000010 0.042617 0.000010 0.000010 0.000010 0.000010 0.073645 0.000010 0.000010 0.000010 0.000010 0.000010 0.000010 0.000010 0.000010 0.000010 0.000010 0.000010 0.000010 0.000010 0.000010 0.000010 0.000010 0.000010 0.013802 0.000010 0.000010 0.000010 0.000746 0.000010 0.000010 0.171718 0.000010 0.010119 0.000010 0.000010 0.000010 0.686982 0.000010 0.000010 0.000010 0.000010
0.000010 0.000010 0.000010 0.039725 0.000010 0.000010 0.000010 0.000010 0.085743 0.000010 0.000010 0.000010 0.000011 0.000010 0.000010 0.000010 0.000010 0.000010 0.000010 0.000010 0.000010 0.000772 0.000010 0.000010 0.000010 0.000010 0.023176 0.000010 0.000010 0.000010 0.000010 0.000010 0.000010 0.184987 0.000010 0.018433 0.000010 0.000010 0.000010 0.639828 0.000010 0.000010 0.000010 0.006976
0.000010 0.000010 0.000010 0.083206 0.000010 0.000010 0.000010 0.000010 0.109673 0.000010 0.000010 0.000010 0.000010 0.000010 0.000010 0.003104 0.000010 0.000010 0.005549 0.000010 0.000010 0.000010 0.000010 0.000010 0.001428 0.000010 0.000010 0.000010 0.000010 0.000010 0.000010 0.000010 0.000010 0.126836 0.000010 0.000010 0.000010 0.000010 0.000010 0.664108 0.000010 0.000010 0.000010 0.005735
0.000010 0.000010 0.000010 0.048914 0.000010 0.000010 0.000010 0.000010 0.075527 0.000010 0.000010 0.000010 0.000010 0.000010 0.000010 0.000010 0.000010 0.000010 0.000010 0.000010 0.000010 0.000010 0.000010 0.000010 0.000010 0.000010 0.006195 0.000010 0.000010 0.003149 0.000010 0.000010 0.000010 0.196060 0.000010 0.000010 0.000010 0.000010 0.000010 0.657270 0.000010 0.000010 0.000010 0.012515
0.000017 0.000010 0.000010 0.040631 0.000010 0.000010 0.000010 0.000010 0.087741 0.000010 0.000010 0.000010 0.000010 0.000010 0.000010 0.000010 0.000010 0.000010 0.003206 0.000010 0.000010 0.000010 0.000010 0.000011 0.000010 0.000010 0.000010 0.000010 0.000010 0.000010 0.000010 0.000010 0.000010 0.197182 0.000011 0.000010 0.000010 0.000010 0.000015 0.661707 0.000010 0.000010 0.000010 0.009140
0.000010 0.000010 0.000010 0.061438 0.000010 0.000010 0.000010 0.000010 0.074720 0.000010 0.000010 0.000010 0.000010 0.000010 0.000010 0.000010 0.000010 0.000010 0.012593 0.000010 0.000010 0.000010 0.000010 0.000010 0.000010 0.000010 0.000010 0.000010 0.000010 0.001449 0.000010 0.000010 0.000010 0.163377 0.000010 0.003612 0.000010 0.000010 0.000010 0.667830 0.000010 0.000010 0.000010 0.014621
0.000010 0.000010 0.000010 0.044971 0.000010 0.000010 0.000010 0.000010 0.126957 0.000010 0.000010 0.000010 0.000010 0.000010 0.000010 0.000010 0.000010 0.000010 0.000010 0.000010 0.000010 0.000010 0.000010 0.000010 0.000010 0.000010 0.022137 0.000010 0.000010 0.000010 0.000010 0.000010 0.000010 0.122305 0.000010 0.004746 0.000010 0.000010 0.000010 0.642495 0.000010 0.000010 0.000010 0.036019
0.000010 0.000010 0.000010 0.067488 0.000010 0.000010 0.000010 0.000010 0.107068 0.000010 0.000010 0.000010 0.000010 0.000010 0.000010 0.000010 0.000010 0.000010 0.001148 0.000010 0.000010 0.006289 0.000010 0.000010 0.000010 0.000010 0.011672 0.000010 0.000010 0.006170 0.000010 0.005545 0.000010 0.137835 0.000010 0.011546 0.000010 0.000010 0.000010 0.637982 0.000010 0.000010 0.000010 0.006927
0.000010 0.000010 0.000010 0.096419 0.000010 0.000010 0.000010 0.000010 0.115008 0.000010 0.000010 0.000010 0.000010 0.000010 0.000010 0.001057 0.000010 0.000010 0.010758 0.000010 0.000010 0.000010 0.000010 0.000010 0.000010 0.000010 0.000010 0.000010 0.004220 0.000010 0.000010 0.000010 0.000010 0.142620 0.000010 0.000010 0.000010 0.000010 0.001210 0.616556 0.000010 0.000010 0.000010 0.011802
0.000010 0.000010 0.000010 0.077903 0.000010 0.000010 0.000010 0.000010 0.086012 0.000010 0.000010 0.000010 0.003094 0.000010 0.000010 0.000010 0.000010 0.000010 0.000010 0.000010 0.000010 0.000010 0.000010 0.000010 0.000010 0.000010 0.000010 0.000010 0.000010 0.000010 0.000010 0.000010 0.000010 0.159093 0.000010 0.000216 0.000010 0.000010 0.000010 0.660648 0.000010 0.000010 0.000010 0.012664
0.000010 0.000010 0.000010 0.092468 0.000010 0.000010 0.000010 0.000010 0.056418 0.000010 0.000010 0.000010 0.000010 0.000010 0.000010 0.000010 0.000010 0.000010 0.005777 0.000010 0.000010 0.007899 0.000010 0.000010 0.001060 0.000010 0.000010 0.000010 0.000010 0.000010 0.000010 0.000010 0.000010 0.154238 0.000010 0.000010 0.000010 0.000010 0.000010 0.681769 0.000010 0.000010 0.000010 0.000010
0.000010 0.000010 0.000010 0.053599 0.000010 0.000010 0.000010 0.000010 0.087606 0.000010 0.000010 0.000010 0.000010 0.000010 0.000010 0.000010 0.000014 0.000010 0.000621 0.000010 0.000010 0.006258 0.000010 0.000010 0.001921 0.000010 0.023593 0.000010 0.000010 0.000010 0.000010 0.000010 0.000010 0.173536 0.000010 0.000010 0.000010 0.005510 0.000010 0.617374 0.000010 0.000010 0.000010 0.029638
0.000010 0.000010 0.000010 0.062376 0.000010 0.000010 0.000010 0.000010 0.116683 0.000010 0.000010 0.000010 0.001879 0.000010 0.000010 0.001433 0.000010 0.000010 0.004035 0.000010 0.000010 0.003362 0.001263 0.000010 0.000010 0.000010 0.008497 0.000010 0.000010 0.000010 0.000010 0.000010 0.000010 0.163040 0.000010 0.000010 0.001187 0.000010 0.000010 0.632203 0.000010 0.000010 0.000010 0.003720
0.000010 0.000010 0.000010 0.105253 0.000010 0.000010 0.000010 0.000010 0.067778 0.000010 0.000010 0.000010 0.036502 0.000990 0.000010 0.000010 0.000010 0.000010 0.019071 0.000010 0.000010 0.004274 0.000010 0.000010 0.000010 0.000010 0.000010 0.001503 0.000010 0.003423 0.000010 0.000010 0.000010 0.170883 0.000010 0.000010 0.000010 0.000010 0.000010 0.572824 0.000010 0.000010 0.000010 0.017169
0.000010 0.000010 0.000010 0.062267 0.000010 0.000010 0.000010 0.000010 0.064962 0.000010 0.000010 0.000010 0.000010 0.000010 0.000010 0.000010 0.000010 0.000010 0.004574 0.000010 0.000010 0.000010 0.000010 0.000010 0.000010 0.000010 0.000010 0.000010 0.000010 0.003229 0.000010 0.000010 0.000010 0.157686 0.000010 0.004643 0.000010 0.001212 0.000010 0.689331 0.000010 0.000010 0.000845 0.010910
0.000010 0.000010 0.000010 0.050681 0.000010 0.000010 0.000010 0.000010 0.061305 0.000010 0.000010 0.000010 0.001613 0.000010 0.000010 0.000010 0.000010 0.000010 0.003759 0.000010 0.000010 0.000010 0.000860 0.000010 0.000010 0.000010 0.010708 0.000010 0.000010 0.000010 0.000010 0.000010 0.000010 0.160566 0.000010 0.006916 0.000010 0.000010 0.000010 0.699284 0.000010 0.000010 0.000010 0.003969
0.000010 0.000010 0.000010 0.110947 0.000010 0.000010 0.000010 0.000010 0.094770 0.000010 0.000010 0.000010 0.000010 0.000010 0.000010 0.000938 0.000010 0.000010 0.000010 0.000010 0.000010 0.000010 0.000010 0.000010 0.000010 0.000010 0.000010 0.000010 0.000010 0.000010 0.000496 0.000010 0.000010 0.158519 0.000010 0.004974 0.000010 0.000010 0.000010 0.606605 0.000010 0.000010 0.005578 0.016824
0.000010 0.000010 0.000010 0.059855 0.000010 0.000010 0.000010 0.000010 0.085830 0.000010 0.000010 0.000010 0.000010 0.000010 0.000010 0.000010 0.000010 0.000010 0.000010 0.000010 0.000010 0.002803 0.000010 0.000010 0.000010 0.000010 0.000010 0.000010 0.000010 0.001510 0.000010 0.000010 0.000010 0.154872 0.000010 0.006772 0.000010 0.000010 0.000011 0.669430 0.000010 0.000010 0.000010 0.018567
0.000010 0.000010 0.000010 0.050391 0.000010 0.000010 0.000010 0.000010 0.085241 0.000010 0.000010 0.000010 0.003394 0.000010 0.000010 0.000010 0.000010 0.000010 0.006952 0.000010 0.000010 0.000010 0.000010 0.000010 0.000010 0.000010 0.004661 0.000010 0.000010 0.000010 0.000010 0.000010 0.000010 0.163355 0.000010 0.000010 0.000010 0.000010 0.000010 0.680052 0.000010 0.000010 0.000010 0.005594
0.000010 0.000010 0.000010 0.068955 0.000010 0.000010 0.000010 0.000010 0.094682 0.000010 0.000010 0.000010 0.005136 0.000010 0.000010 0.000010 0.000010 0.000010 0.000010 0.000010 0.000010 0.000010 0.000010 0.000010 0.000010 0.000010 0.002774 0.000010 0.000010 0.000010 0.000010 0.000010 0.000010 0.141019 0.000010 0.017719 0.000010 0.000010 0.000010 0.646435 0.000010 0.000010 0.000010 0.022920
0.000010 0.000010 0.000010 0.072755 0.000010 0.000010 0.000010 0.000010 0.092551 0.000010 0.000010 0.000010 0.007792 0.000010 0.000010 0.001460 0.000010 0.000010 0.003319 0.000016 0.000010 0.000010 0.000010 0.000010 0.000010 0.000010 0.001409 0.000010 0.000010 0.000010 0.000010 0.000010 0.000010 0.179883 0.000403 0.000010 0.000010 0.000010 0.000010 0.616673 0.000010 0.000010 0.000010 0.023409
0.000010 0.000010 0.000010 0.035973 0.000010 0.000010 0.000010 0.000010 0.028931 0.000010 0.000010 0.000010 0.000010 0.000010 0.000010 0.000010 0.000010 0.000010 0.000010 0.000010 0.000010 0.000010 0.000010 0.000010 0.000010 0.000010 0.000010 0.000010 0.000010 0.000010 0.000010 0.000010 0.000010 0.079168 0.000010 0.000010 0.000010 0.000010 0.000010 0.854222 0.000010 0.000010 0.000010 0.001316
0.000010 0.000010 0.000010 0.047699 0.000010 0.000010 0.000010 0.000010 0.010894 0.000010 0.000010 0.000010 0.000010 0.000010 0.000010 0.000010 0.000010 0.000010 0.000010 0.000010 0.000010 0.000010 0.000010 0.000010 0.000010 0.000010 0.000010 0.000010 0.000010 0.000010 0.000010 0.000010 0.000010 0.107588 0.000010 0.000010 0.000010 0.000010 0.000010 0.824671 0.000010 0.000010 0.000010 0.008757
0.000010 0.000010 0.000010 0.000010 0.000010 0.000010 0.000010 0.000010 0.062725 0.000010 0.000010 0.000010 0.000010 0.000010 0.000010 0.000010 0.000010 0.000010 0.000010 0.000010 0.000010 0.000010 0.000010 0.000010 0.000010 0.000010 0.000010 0.000010 0.000010 0.000010 0.000010 0.000010 0.000010 0.107205 0.000010 0.000010 0.000010 0.000010 0.000010 0.812726 0.000010 0.000010 0.000010 0.016943
0.000010 0.000010 0.000010 0.021209 0.000010 0.000010 0.000010 0.000010 0.058780 0.000010 0.000010 0.000010 0.000010 0.000010 0.000010 0.000010 0.000010 0.000010 0.000010 0.000010 0.000010 0.000010 0.000010 0.000010 0.000010 0.000010 0.000010 0.000010 0.000010 0.000010 0.003028 0.000010 0.000010 0.088696 0.000010 0.000010 0.000010 0.000010 0.000010 0.812682 0.000010 0.000010 0.000010 0.015225
0.000010 0.000010 0.000010 0.010598 0.000010 0.000010 0.000341 0.000010 0.063716 0.000010 0.000010 0.079483 0.003780 0.003510 0.000012 0.000773 0.000010 0.000010 0.000010 0.000010 0.000010 0.000010 0.002661 0.000010 0.000229 0.000010 0.000010 0.000010 0.000010 0.000010 0.000010 0.000010 0.000010 0.059716 0.009588 0.000010 0.000010 0.000010 0.000010 0.747398 0.000010 0.000010 0.000010 0.017896
0.000010 0.000010 0.000010 0.000010 0.000010 0.000010 0.000010 0.000010 0.027255 0.000010 0.000010 0.000010 0.000010 0.000010 0.000010 0.000010 0.000010 0.000010 0.000010 0.000010 0.000010 0.000010 0.000010 0.000010 0.000010 0.000010 0.000010 0.000010 0.000010 0.000010 0.000010 0.000010 0.000010 0.046177 0.000010 0.000010 0.000010 0.000010 0.000010 0.906288 0.000010 0.000010 0.000010 0.019880
0.000010 0.000010 0.000010 0.023442 0.000010 0.000010 0.000010 0.000010 0.065720 0.000010 0.000010 0.047610 0.000329 0.000010 0.003931 0.003067 0.000010 0.001241 0.004441 0.000010 0.000010 0.000010 0.000010 0.000019 0.000010 0.000010 0.008005 0.000010 0.001991 0.000010 0.000404 0.023274 0.000010 0.147644 0.000010 0.004348 0.006431 0.004544 0.000010 0.617643 0.000010 0.003966 0.000010 0.031712
0.000010 0.000010 0.000010 0.070678 0.000010 0.000010 0.000010 0.000010 0.067809 0.000010 0.000010 0.000010 0.000010 0.000010 0.000010 0.000010 0.000010 0.000010 0.000010 0.000010 0.000010 0.000010 0.000010 0.000010 0.000010 0.000010 0.000010 0.000010 0.000010 0.003872 0.000010 0.000010 0.000010 0.127171 0.000010 0.000010 0.000010 0.000010 0.000010 0.707889 0.000010 0.000010 0.000010 0.022202
0.000010 0.000010 0.000010 0.040562 0.000010 0.000010 0.000010 0.000010 0.054657 0.000010 0.000010 0.000010 0.000010 0.000010 0.000010 0.000010 0.000010 0.000010 0.000010 0.000010 0.000010 0.000010 0.000010 0.000010 0.000010 0.000010 0.000010 0.000010 0.000010 0.000010 0.000010 0.000010 0.000010 0.116419 0.000010 0.000010 0.000010 0.000010 0.000010 0.757942 0.000010 0.000010 0.000010 0.030031
0.000010 0.000010 0.000010 0.046917 0.000010 0.000010 0.000010 0.000010 0.112815 0.000010 0.000010 0.000010 0.004319 0.000010 0.000010 0.000010 0.000010 0.000010 0.008437 0.000010 0.000010 0.000010 0.000010 0.000010 0.000010 0.000010 0.015998 0.000010 0.000010 0.000010 0.000010 0.000013 0.000010 0.083247 0.000010 0.013222 0.000010 0.000010 0.000010 0.690026 0.000010 0.000010 0.000010 0.024664
0.000010 0.000010 0.000010 0.000010 0.000010 0.000010 0.000010 0.000010 0.049723 0.000010 0.000010 0.000010 0.000010 0.000010 0.000010 0.000010 0.000010 0.000010 0.002658 0.000010 0.000010 0.000010 0.000010 0.000010 0.000010 0.000010 0.000010 0.000010 0.000010 0.000010 0.000010 0.000491 0.000010 0.112359 0.000010 0.000010 0.000010 0.000010 0.000010 0.809548 0.000010 0.000010 0.000010 0.024841
0.000010 0.000010 0.000010 0.036617 0.000010 0.000010 0.000010 0.000010 0.039025 0.000010 0.000010 0.000010 0.000010 0.000010 0.000010 0.000010 0.000010 0.000010 0.000010 0.000010 0.000010 0.000010 0.000010 0.000010 0.000010 0.000010 0.000010 0.000010 0.000010 0.000010 0.000010 0.004500 0.000010 0.060590 0.000010 0.000010 0.000010 0.000010 0.000010 0.828396 0.000010 0.000010 0.000010 0.030492
0.000010 0.000010 0.000010 0.051248 0.000010 0.000010 0.000010 0.000010 0.082327 0.000010 0.000010 0.000010 0.000010 0.000010 0.000010 0.000010 0.000010 0.000010 0.000010 0.000010 0.000010 0.000010 0.000010 0.000010 0.000010 0.000010 0.012916 0.000010 0.000010 0.000010 0.000010 0.000010 0.000010 0.164716 0.000010 0.000010 0.000010 0.000010 0.000010 0.686509 0.000010 0.000010 0.000010 0.001905
0.000010 0.000010 0.000010 0.051891 0.000010 0.000010 0.000010 0.000010 0.080881 0.000010 0.000010 0.000010 0.000010 0.000010 0.000010 0.000010 0.000010 0.000010 0.000010 0.000010 0.000010 0.000010 0.000010 0.000010 0.000010 0.000010 0.000010 0.000010 0.000010 0.000010 0.000010 0.000010 0.000010 0.177433 0.000010 0.005097 0.000010 0.000010 0.000010 0.679370 0.000010 0.000010 0.000010 0.004947
0.000010 0.000010 0.000010 0.070917 0.000010 0.000010 0.000010 0.000010 0.055205 0.000010 0.000010 0.000010 0.000010 0.000010 0.000010 0.000010 0.000010 0.000010 0.000010 0.000010 0.000010 0.000010 0.000010 0.000010 0.000010 0.000010 0.000010 0.000010 0.000010 0.000010 0.000010 0.000010 0.000010 0.176356 0.000010 0.000010 0.000010 0.000010 0.000010 0.681042 0.000010 0.000010 0.000010 0.016089
0.000010 0.000010 0.000010 0.050830 0.000010 0.000010 0.000010 0.000010 0.042268 0.000010 0.000010 0.000010 0.000010 0.000010 0.000010 0.000010 0.000010 0.000010 0.000010 0.000010 0.000010 0.000010 0.000010 0.000010 0.000010 0.000010 0.000010 0.000010 0.000010 0.000010 0.002471 0.000010 0.000010 0.165712 0.000010 0.000010 0.000010 0.000010 0.000010 0.737753 0.000010 0.000010 0.000010 0.000585
0.000010 0.000010 0.000010 0.046483 0.000010 0.000010 0.000010 0.000010 0.101988 0.000010 0.000010 0.000010 0.000010 0.000010 0.000010 0.000010 0.000010 0.000010 0.000010 0.000010 0.000010 0.000010 0.000010 0.000010 0.000010 0.000010 0.000010 0.000010 0.000010 0.000011 0.000010 0.000010 0.000010 0.192706 0.000010 0.000010 0.000010 0.000010 0.000010 0.641821 0.000010 0.000010 0.000010 0.016612
0.000010 0.000010 0.000010 0.014518 0.000010 0.000010 0.000010 0.000010 0.000010 0.000010 0.000010 0.000010 0.000010 0.000010 0.000010 0.000010 0.000010 0.000010 0.000010 0.000010 0.000010 0.000010 0.000010 0.000010 0.000010 0.000010 0.000010 0.000010 0.000010 0.000010 0.000010 0.000010 0.000010 0.722589 0.000010 0.000010 0.000010 0.000010 0.000010 0.242226 0.000010 0.000010 0.000010 0.020267
0.000010 0.000010 0.000010 0.000010 0.000010 0.000010 0.000010 0.000010 0.000010 0.000010 0.000010 0.000010 0.000010 0.000010 0.000010 0.000010 0.000010 0.000010 0.000010 0.000010 0.000010 0.000010 0.000010 0.000010 0.000010 0.000010 0.000010 0.000010 0.000010 0.000010 0.000010 0.000010 0.000010 0.890591 0.000010 0.000010 0.000010 0.000010 0.000010 0.102058 0.000010 0.000010 0.000010 0.006941
0.000010 0.000010 0.000010 0.027026 0.000010 0.000010 0.000010 0.000010 0.115254 0.000010 0.000010 0.000010 0.000010 0.000010 0.000010 0.000010 0.000010 0.000010 0.009463 0.000010 0.000010 0.000010 0.004373 0.000010 0.000010 0.000010 0.000010 0.000010 0.000010 0.000010 0.003528 0.000010 0.000010 0.143141 0.000010 0.008017 0.000010 0.000010 0.000010 0.664692 0.000010 0.000010 0.000010 0.024158
0.000010 0.010425 0.000010 0.000010 0.000010 0.001224 0.000010 0.000010 0.015916 0.000010 0.000010 0.000010 0.001299 0.000432 0.000010 0.000010 0.000010 0.000010 0.000010 0.000010 0.000010 0.000010 0.000010 0.000010 0.006931 0.000010 0.000031 0.000010 0.004650 0.000010 0.000010 0.000010 0.000010 0.420930 0.000010 0.000010 0.000010 0.000010 0.001208 0.513095 0.000010 0.000010 0.000010 0.023541
0.000010 0.000010 0.000010 0.029221 0.000010 0.000010 0.000010 0.000010 0.016395 0.000010 0.000010 0.000010 0.000010 0.000010 0.000010 0.000010 0.000010 0.000010 0.000010 0.000010 0.000010 0.000010 0.000010 0.000010 0.000010 0.000010 0.000010 0.000010 0.000010 0.000010 0.000010 0.000010 0.000010 0.117180 0.000010 0.000010 0.000010 0.000010 0.000010 0.412586 0.000010 0.000010 0.000010 0.424228
0.000010 0.000010 0.000010 0.075281 0.000010 0.000010 0.000010 0.000010 0.032401 0.000010 0.000010 0.000010 0.095060 0.000010 0.000010 0.000890 0.000010 0.000010 0.000010 0.000010 0.000010 0.000010 0.000010 0.000010 0.000010 0.000010 0.002044 0.000010 0.009783 0.002002 0.000010 0.000013 0.000010 0.158019 0.000010 0.000010 0.000010 0.000010 0.000010 0.623601 0.000010 0.000010 0.000010 0.000575
0.000010 0.000010 0.000010 0.050889 0.000010 0.000010 0.000010 0.000010 0.000010 0.000010 0.000010 0.000010 0.114654 0.000010 0.000010 0.000010 0.000010 0.000010 0.000010 0.000010 0.000010 0.000010 0.000010 0.000010 0.000010 0.000010 0.000010 0.000010 0.011534 0.000010 0.000010 0.000010 0.000010 0.112495 0.000010 0.000010 0.000010 0.000010 0.000010 0.710039 0.000010 0.000010 0.000010 0.000010
0.000010 0.000010 0.000010 0.018746 0.000010 0.000010 0.000010 0.000010 0.001163 0.000010 0.000010 0.000010 0.050737 0.000010 0.000010 0.000856 0.000010 0.000010 0.009116 0.000010 0.000010 0.000010 0.000010 0.000010 0.000010 0.000010 0.000010 0.000010 0.007512 0.000010 0.000011 0.000010 0.000010 0.448514 0.000010 0.000010 0.000010 0.000010 0.000010 0.449855 0.000010 0.000010 0.000010 0.013150
0.000010 0.000010 0.000010 0.040152 0.000010 0.000010 0.000010 0.000010 0.000655 0.000010 0.000010 0.000010 0.114068 0.000010 0.000010 0.000010 0.000010 0.000010 0.000010 0.000010 0.000010 0.000010 0.000010 0.000010 0.000010 0.000010 0.000010 0.000010 0.011897 0.000010 0.000010 0.000010 0.000010 0.127550 0.000010 0.000010 0.000010 0.000010 0.000010 0.704734 0.000010 0.000010 0.000010 0.000574
0.000010 0.000010 0.000010 0.082718 0.000010 0.000010 0.000010 0.000010 0.070202 0.000010 0.000010 0.000010 0.037600 0.000010 0.000010 0.000010 0.000010 0.000010 0.000010 0.000010 0.000010 0.000010 0.000010 0.000010 0.006400 0.000010 0.003797 0.000010 0.000010 0.000010 0.000010 0.005223 0.000010 0.156847 0.000010 0.000010 0.000010 0.000010 0.000010 0.630484 0.000010 0.000010 0.000010 0.006379
0.000010 0.000010 0.000010 0.102949 0.000010 0.000010 0.000010 0.000010 0.070572 0.009354 0.000010 0.000010 0.089245 0.012020 0.000010 0.000010 0.002382 0.000010 0.007455 0.006207 0.000010 0.018751 0.005728 0.000010 0.001651 0.000010 0.000010 0.000010 0.000010 0.000010 0.000010 0.002568 0.000010 0.126687 0.000010 0.000010 0.000010 0.000010 0.000010 0.537577 0.000010 0.000010 0.000010 0.006564
0.000010 0.000010 0.000010 0.091996 0.014690 0.000010 0.000010 0.000010 0.038936 0.000010 0.000010 0.000678 0.034726 0.000334 0.003180 0.000010 0.000010 0.000010 0.019013 0.000010 0.000010 0.008600 0.003805 0.000010 0.003759 0.000010 0.009654 0.000010 0.001951 0.000010 0.000010 0.039616 0.000010 0.157176 0.003108 0.000013 0.000010 0.000010 0.000010 0.560905 0.001810 0.000010 0.000010 0.005809
0.000010 0.000010 0.000010 0.069169 0.000010 0.000010 0.000010 0.000010 0.000010 0.000010 0.000010 0.000010 0.120472 0.000010 0.000010 0.000010 0.000010 0.000010 0.000010 0.000010 0.000010 0.000010 0.000010 0.000010 0.002680 0.000010 0.000010 0.000010 0.013953 0.000010 0.000010 0.000010 0.000010 0.150006 0.000010 0.010346 0.000010 0.000010 0.000010 0.633004 0.000010 0.000010 0.000010 0.000010
0.000623 0.000010 0.000010 0.069618 0.000010 0.000010 0.001826 0.000010 0.057312 0.000010 0.000010 0.002964 0.092016 0.000010 0.000010 0.000010 0.000010 0.000010 0.000010 0.000010 0.000010 0.015587 0.000010 0.000010 0.003188 0.003100 0.007689 0.000010 0.007016 0.000010 0.000010 0.006474 0.000010 0.134480 0.000010 0.000010 0.000010 0.000010 0.001653 0.595266 0.000010 0.000010 0.000010 0.000907
0.000010 0.000010 0.000010 0.056463 0.000010 0.000010 0.000010 0.000010 0.052520 0.000010 0.000010 0.000010 0.100226 0.000010 0.000010 0.000010 0.000010 0.000010 0.000010 0.000010 0.000010 0.000010 0.000010 0.000010 0.000010 0.000010 0.002439 0.000010 0.009182 0.000010 0.000010 0.000010 0.000010 0.129091 0.000010 0.000010 0.000010 0.000010 0.000010 0.649709 0.000010 0.000010 0.000010 0.000010
0.000010 0.000010 0.000010 0.111488 0.000010 0.000010 0.003737 0.000010 0.055009 0.000010 0.000010 0.000010 0.068914 0.000821 0.000010 0.000010 0.000010 0.002954 0.000010 0.000010 0.000010 0.023232 0.007816 0.000010 0.000010 0.000010 0.000010 0.000010 0.000010 0.000010 0.000010 0.000014 0.000010 0.174283 0.000010 0.000010 0.000010 0.000010 0.000010 0.548778 0.000010 0.000010 0.000010 0.002635
0.000010 0.000010 0.000010 0.055155 0.000010 0.000010 0.000010 0.000010 0.027748 0.000010 0.000010 0.000010 0.102398 0.008150 0.000010 0.005098 0.000010 0.000010 0.000010 0.000010 0.000010 0.019250 0.000010 0.000010 0.007039 0.000010 0.000010 0.000010 0.002553 0.000010 0.000010 0.000010 0.000010 0.146555 0.000010 0.000010 0.000010 0.000010 0.001954 0.619354 0.000010 0.000010 0.000010 0.004426
0.000010 0.000010 0.000010 0.000010 0.000010 0.000010 0.000010 0.000010 0.000010 0.000010 0.000010 0.000010 0.000010 0.000010 0.000010 0.000010 0.000010 0.000010 0.000010 0.000010 0.000010 0.000010 0.000010 0.000010 0.999570 0.000010 0.000010 0.000010 0.000010 0.000010 0.000010 0.000010 0.000010 0.000010 0.000010 0.000010 0.000010 0.000010 0.000010 0.000010 0.000010 0.000010 0.000010 0.000010
0.000010 0.000010 0.000010 0.000010 0.000010 0.000010 0.000010 0.000010 0.000010 0.000010 0.000010 0.000010 0.000010 0.000010 0.000010 0.000010 0.000010 0.000010 0.000010 0.000010 0.000010 0.000010 0.000010 0.000010 0.999570 0.000010 0.000010 0.000010 0.000010 0.000010 0.000010 0.000010 0.000010 0.000010 0.000010 0.000010 0.000010 0.000010 0.000010 0.000010 0.000010 0.000010 0.000010 0.000010
0.000010 0.000010 0.000010 0.000010 0.000010 0.000010 0.000010 0.000010 0.000010 0.000010 0.000010 0.000010 0.000010 0.000010 0.000010 0.000010 0.000010 0.000010 0.000010 0.000010 0.000010 0.000010 0.000010 0.000010 0.999570 0.000010 0.000010 0.000010 0.000010 0.000010 0.000010 0.000010 0.000010 0.000010 0.000010 0.000010 0.000010 0.000010 0.000010 0.000010 0.000010 0.000010 0.000010 0.000010
0.000010 0.000010 0.000010 0.000010 0.000010 0.000010 0.000010 0.000010 0.000010 0.000010 0.000010 0.000010 0.000010 0.000010 0.000010 0.000010 0.000010 0.000010 0.000010 0.000010 0.000010 0.000010 0.000010 0.000010 0.999570 0.000010 0.000010 0.000010 0.000010 0.000010 0.000010 0.000010 0.000010 0.000010 0.000010 0.000010 0.000010 0.000010 0.000010 0.000010 0.000010 0.000010 0.000010 0.000010
0.000010 0.000010 0.000010 0.000010 0.000010 0.000010 0.000010 0.000010 0.000010 0.000010 0.000010 0.000010 0.000010 0.000010 0.000010 0.000010 0.000010 0.000010 0.000010 0.000010 0.000010 0.000010 0.000010 0.000010 0.999570 0.000010 0.000010 0.000010 0.000010 0.000010 0.000010 0.000010 0.000010 0.000010 0.000010 0.000010 0.000010 0.000010 0.000010 0.000010 0.000010 0.000010 0.000010 0.000010
0.000010 0.000010 0.000010 0.000010 0.000010 0.000010 0.000010 0.000010 0.000010 0.000010 0.000010 0.000010 0.000010 0.000010 0.000010 0.000010 0.000010 0.000010 0.000010 0.000010 0.000010 0.000010 0.000010 0.000010 0.999570 0.000010 0.000010 0.000010 0.000010 0.000010 0.000010 0.000010 0.000010 0.000010 0.000010 0.000010 0.000010 0.000010 0.000010 0.000010 0.000010 0.000010 0.000010 0.000010
0.000010 0.000010 0.000010 0.000010 0.000010 0.000010 0.000010 0.000010 0.000010 0.000010 0.000010 0.000010 0.000010 0.000010 0.000010 0.000010 0.000010 0.000010 0.000010 0.000010 0.000010 0.000010 0.000010 0.000010 0.999570 0.000010 0.000010 0.000010 0.000010 0.000010 0.000010 0.000010 0.000010 0.000010 0.000010 0.000010 0.000010 0.000010 0.000010 0.000010 0.000010 0.000010 0.000010 0.000010
0.000010 0.000010 0.000010 0.000010 0.000010 0.000010 0.000010 0.000010 0.000010 0.000010 0.000010 0.000010 0.000010 0.000010 0.000010 0.008743 0.000010 0.000010 0.000010 0.000010 0.000010 0.000010 0.000010 0.000010 0.990518 0.000010 0.000010 0.000010 0.000010 0.000010 0.000010 0.000010 0.000010 0.000010 0.000010 0.000010 0.000010 0.000010 0.000328 0.000010 0.000010 0.000010 0.000010 0.000010
0.000010 0.000010 0.000010 0.000010 0.000010 0.000010 0.000010 0.000010 0.000010 0.000010 0.000010 0.000010 0.000010 0.000010 0.000010 0.000010 0.000010 0.000010 0.000010 0.000010 0.000010 0.000010 0.000010 0.000010 0.999570 0.000010 0.000010 0.000010 0.000010 0.000010 0.000010 0.000010 0.000010 0.000010 0.000010 0.000010 0.000010 0.000010 0.000010 0.000010 0.000010 0.000010 0.000010 0.000010
0.000010 0.000010 0.000010 0.000010 0.000010 0.000010 0.000010 0.000010 0.000010 0.000010 0.000010 0.000010 0.000010 0.000010 0.000010 0.000010 0.000010 0.000010 0.000010 0.000010 0.000010 0.000010 0.000010 0.000010 0.999570 0.000010 0.000010 0.000010 0.000010 0.000010 0.000010 0.000010 0.000010 0.000010 0.000010 0.000010 0.000010 0.000010 0.000010 0.000010 0.000010 0.000010 0.000010 0.000010
0.000010 0.000010 0.000010 0.000010 0.000010 0.000010 0.001997 0.000010 0.000010 0.000010 0.000010 0.000010 0.000010 0.000010 0.000010 0.006591 0.000010 0.000010 0.000010 0.000010 0.000010 0.000010 0.000010 0.000010 0.991002 0.000010 0.000010 0.000010 0.000010 0.000010 0.000010 0.000010 0.000010 0.000010 0.000010 0.000010 0.000010 0.000010 0.000010 0.000010 0.000010 0.000010 0.000010 0.000010
0.000010 0.000010 0.000010 0.000010 0.000010 0.000010 0.000010 0.000010 0.000010 0.000010 0.000010 0.000010 0.000010 0.000010 0.000010 0.000010 0.000010 0.000010 0.000010 0.000010 0.000010 0.000010 0.000010 0.000010 0.999570 0.000010 0.000010 0.000010 0.000010 0.000010 0.000010 0.000010 0.000010 0.000010 0.000010 0.000010 0.000010 0.000010 0.000010 0.000010 0.000010 0.000010 0.000010 0.000010
0.000010 0.000010 0.000010 0.000010 0.000010 0.000010 0.000010 0.000010 0.000010 0.000010 0.000010 0.000010 0.000010 0.000010 0.000010 0.000010 0.000010 0.000010 0.000010 0.000010 0.000010 0.000010 0.000010 0.000010 0.999570 0.000010 0.000010 0.000010 0.000010 0.000010 0.000010 0.000010 0.000010 0.000010 0.000010 0.000010 0.000010 0.000010 0.000010 0.000010 0.000010 0.000010 0.000010 0.000010
0.000010 0.000010 0.000010 0.000010 0.000010 0.000010 0.000010 0.000010 0.000010 0.000010 0.000010 0.000010 0.000010 0.000010 0.000010 0.000010 0.000010 0.000010 0.000010 0.000010 0.000010 0.000010 0.000010 0.000010 0.999570 0.000010 0.000010 0.000010 0.000010 0.000010 0.000010 0.000010 0.000010 0.000010 0.000010 0.000010 0.000010 0.000010 0.000010 0.000010 0.000010 0.000010 0.000010 0.000010
0.000010 0.000010 0.000010 0.000010 0.000010 0.000010 0.000010 0.000010 0.000010 0.000010 0.000010 0.000010 0.000010 0.000010 0.000010 0.000010 0.000010 0.000010 0.000010 0.000010 0.000010 0.000010 0.000010 0.000010 0.999570 0.000010 0.000010 0.000010 0.000010 0.000010 0.000010 0.000010 0.000010 0.000010 0.000010 0.000010 0.000010 0.000010 0.000010 0.000010 0.000010 0.000010 0.000010 0.000010
0.000010 0.000010 0.000010 0.000010 0.000010 0.000010 0.000010 0.000010 0.000010 0.000010 0.000010 0.000010 0.000010 0.000010 0.000010 0.000010 0.000010 0.000010 0.000010 0.000010 0.000010 0.000010 0.000010 0.000010 0.999570 0.000010 0.000010 0.000010 0.000010 0.000010 0.000010 0.000010 0.000010 0.000010 0.000010 0.000010 0.000010 0.000010 0.000010 0.000010 0.000010 0.000010 0.000010 0.000010
0.000010 0.000010 0.000010 0.000010 0.000010 0.000010 0.000010 0.000010 0.000010 0.000010 0.000010 0.000010 0.000010 0.000010 0.000010 0.000010 0.000010 0.000010 0.000010 0.000010 0.000010 0.000010 0.000010 0.000010 0.999570 0.000010 0.000010 0.000010 0.000010 0.000010 0.000010 0.000010 0.000010 0.000010 0.000010 0.000010 0.000010 0.000010 0.000010 0.000010 0.000010 0.000010 0.000010 0.000010
0.000010 0.000010 0.000010 0.000010 0.000010 0.000010 0.000010 0.000010 0.000010 0.000010 0.000010 0.000010 0.000010 0.000010 0.000010 0.000010 0.000010 0.000010 0.000010 0.000010 0.000010 0.000010 0.000010 0.000010 0.999570 0.000010 0.000010 0.000010 0.000010 0.000010 0.000010 0.000010 0.000010 0.000010 0.000010 0.000010 0.000010 0.000010 0.000010 0.000010 0.000010 0.000010 0.000010 0.000010
0.000010 0.000010 0.000010 0.000010 0.000010 0.000010 0.000010 0.000010 0.004525 0.000010 0.000010 0.000010 0.000010 0.000010 0.000010 0.000010 0.000010 0.000010 0.000010 0.000010 0.000010 0.000010 0.000010 0.000010 0.995055 0.000010 0.000010 0.000010 0.000010 0.000010 0.000010 0.000010 0.000010 0.000010 0.000010 0.000010 0.000010 0.000010 0.000010 0.000010 0.000010 0.000010 0.000010 0.000010
0.000010 0.000010 0.000010 0.000010 0.000010 0.000010 0.000010 0.000010 0.000010 0.000010 0.000010 0.000010 0.000010 0.000010 0.000010 0.000010 0.000010 0.000010 0.000010 0.000010 0.000010 0.000010 0.000010 0.000010 0.999570 0.000010 0.000010 0.000010 0.000010 0.000010 0.000010 0.000010 0.000010 0.000010 0.000010 0.000010 0.000010 0.000010 0.000010 0.000010 0.000010 0.000010 0.000010 0.000010
0.721702 0.000010 0.000010 0.011214 0.000010 0.000010 0.000010 0.000010 0.000010 0.000010 0.000010 0.000010 0.000010 0.000010 0.000010 0.000010 0.068090 0.000010 0.000010 0.000010 0.000010 0.000882 0.000010 0.000010 0.000010 0.072012 0.000010 0.000010 0.000010 0.000010 0.000010 0.019994 0.000010 0.000010 0.000010 0.001614 0.000010 0.000010 0.000010 0.104132 0.000010 0.000010 0.000010 0.000010
0.575184 0.000010 0.000010 0.000010 0.008046 0.000010 0.000010 0.007104 0.001694 0.004113 0.000010 0.000010 0.000010 0.000010 0.000010 0.000010 0.178171 0.000010 0.018169 0.000010 0.000010 0.009129 0.000010 0.019150 0.000010 0.067091 0.000010 0.000010 0.000010 0.000010 0.000010 0.000010 0.000010 0.000010 0.000010 0.000010 0.000010 0.000010 0.000010 0.111820 0.000010 0.000010 0.000010 0.000010
0.327454 0.000010 0.000010 0.004695 0.000010 0.000010 0.000010 0.000010 0.038751 0.000010 0.029270 0.000010 0.000010 0.013190 0.017930 0.000010 0.204049 0.015791 0.011722 0.000010 0.014481 0.008427 0.000010 0.000010 0.000010 0.163772 0.006718 0.000010 0.004957 0.000010 0.000010 0.046676 0.000010 0.049950 0.002164 0.000959 0.000010 0.000010 0.000010 0.025227 0.000010 0.000010 0.000010 0.013579
0.999570 0.000010 0.000010 0.000010 0.000010 0.000010 0.000010 0.000010 0.000010 0.000010 0.000010 0.000010 0.000010 0.000010 0.000010 0.000010 0.000010 0.000010 0.000010 0.000010 0.000010 0.000010 0.000010 0.000010 0.000010 0.000010 0.000010 0.000010 0.000010 0.000010 0.000010 0.000010 0.000010 0.000010 0.000010 0.000010 0.000010 0.000010 0.000010 0.000010 0.000010 0.000010 0.000010 0.000010
0.998648 0.000010 0.000010 0.000010 0.000010 0.000010 0.000010 0.000010 0.000932 0.000010 0.000010 0.000010 0.000010 0.000010 0.000010 0.000010 0.000010 0.000010 0.000010 0.000010 0.000010 0.000010 0.000010 0.000010 0.000010 0.000010 0.000010 0.000010 0.000010 0.000010 0.000010 0.000010 0.000010 0.000010 0.000010 0.000010 0.000010 0.000010 0.000010 0.000010 0.000010 0.000010 0.000010 0.000010
0.999570 0.000010 0.000010 0.000010 0.000010 0.000010 0.000010 0.000010 0.000010 0.000010 0.000010 0.000010 0.000010 0.000010 0.000010 0.000010 0.000010 0.000010 0.000010 0.000010 0.000010 0.000010 0.000010 0.000010 0.000010 0.000010 0.000010 0.000010 0.000010 0.000010 0.000010 0.000010 0.000010 0.000010 0.000010 0.000010 0.000010 0.000010 0.000010 0.000010 0.000010 0.000010 0.000010 0.000010
0.502466 0.000010 0.000010 0.009087 0.000010 0.000010 0.000010 0.000010 0.009074 0.000010 0.000010 0.000010 0.000010 0.000375 0.020091 0.000010 0.221351 0.001273 0.000010 0.000010 0.000010 0.020099 0.000010 0.033895 0.000010 0.072868 0.005594 0.010998 0.000849 0.003995 0.000010 0.070823 0.000010 0.000010 0.000010 0.000010 0.000010 0.000010 0.003363 0.013529 0.000010 0.000010 0.000010 0.000010
0.721119 0.000010 0.000010 0.010500 0.000010 0.000011 0.000010 0.056750 0.007695 0.005922 0.000010 0.004644 0.020410 0.000010 0.000010 0.000010 0.045526 0.000010 0.000010 0.001638 0.000010 0.000010 0.000010 0.000035 0.000010 0.026867 0.000010 0.009798 0.000010 0.007604 0.000010 0.000343 0.000010 0.000010 0.000010 0.000010 0.043371 0.000010 0.000010 0.024988 0.000010 0.000337 0.000010 0.012193
0.292465 0.000010 0.000010 0.000010 0.000010 0.007332 0.000010 0.004766 0.023924 0.001422 0.012970 0.000010 0.025456 0.002265 0.049264 0.000010 0.222537 0.021084 0.003969 0.001847 0.021615 0.000010 0.000010 0.041358 0.008470 0.094042 0.013941 0.000010 0.001815 0.000010 0.000010 0.052293 0.000010 0.000010 0.004662 0.000010 0.019891 0.000010 0.000010 0.059845 0.012567 0.000010 0.000010 0.000010
0.289596 0.000010 0.000010 0.000010 0.000010 0.000010 0.000010 0.000010 0.000010 0.000010 0.015902 0.000010 0.000010 0.000010 0.000010 0.000010 0.251748 0.025715 0.002467 0.000010 0.000010 0.000010 0.004967 0.000010 0.000010 0.152202 0.000010 0.000010 0.000010 0.000010 0.000010 0.073385 0.000010 0.056854 0.009826 0.000010 0.000010 0.000010 0.000010 0.109575 0.000010 0.000010 0.000010 0.007443
0.918006 0.000010 0.000010 0.000010 0.000010 0.000010 0.000010 0.000010 0.000010 0.000010 0.000010 0.000010 0.000010 0.002116 0.000010 0.000010 0.004826 0.000010 0.000010 0.000010 0.000010 0.000010 0.000010 0.000010 0.000010 0.025210 0.000010 0.011171 0.000010 0.000010 0.000010 0.000010 0.000010 0.026945 0.011356 0.000010 0.000010 0.000010 0.000010 0.000010 0.000010 0.000010 0.000010 0.000010
0.999570 0.000010 0.000010 0.000010 0.000010 0.000010 0.000010 0.000010 0.000010 0.000010 0.000010 0.000010 0.000010 0.000010 0.000010 0.000010 0.000010 0.000010 0.000010 0.000010 0.000010 0.000010 0.000010 0.000010 0.000010 0.000010 0.000010 0.000010 0.000010 0.000010 0.000010 0.000010 0.000010 0.000010 0.000010 0.000010 0.000010 0.000010 0.000010 0.000010 0.000010 0.000010 0.000010 0.000010
0.513492 0.000010 0.000010 0.001077 0.000010 0.000680 0.000010 0.000010 0.034741 0.000010 0.000010 0.000010 0.000010 0.000010 0.000010 0.000010 0.164499 0.000010 0.004800 0.000010 0.021121 0.000010 0.000010 0.000010 0.000010 0.075418 0.007477 0.000010 0.000010 0.000010 0.003224 0.053033 0.000010 0.000010 0.000010 0.000010 0.000010 0.000010 0.000010 0.089690 0.000010 0.000010 0.008372 0.022077
0.979822 0.000010 0.000010 0.000010 0.000010 0.000010 0.000010 0.000010 0.018044 0.000010 0.000010 0.000010 0.000010 0.000010 0.000010 0.000010 0.000010 0.000010 0.000010 0.000010 0.000010 0.000010 0.000010 0.000010 0.000010 0.000010 0.000010 0.000010 0.000010 0.000010 0.000010 0.000010 0.000010 0.000010 0.000010 0.000010 0.000010 0.000010 0.000010 0.001724 0.000010 0.000010 0.000010 0.000010
0.949740 0.000010 0.000010 0.000010 0.000010 0.000010 0.000010 0.000010 0.000010 0.000010 0.000010 0.000010 0.000010 0.000010 0.000010 0.000010 0.000010 0.000010 0.000010 0.000010 0.000010 0.000010 0.000010 0.000010 0.000010 0.000010 0.000010 0.000010 0.000010 0.000010 0.000010 0.008971 0.000010 0.000010 0.000010 0.000010 0.000010 0.000010 0.000010 0.040880 0.000010 0.000010 0.000010 0.000010
0.999570 0.000010 0.000010 0.000010 0.000010 0.000010 0.000010 0.000010 0.000010 0.000010 0.000010 0.000010 0.000010 0.000010 0.000010 0.000010 0.000010 0.000010 0.000010 0.000010 0.000010 0.000010 0.000010 0.000010 0.000010 0.000010 0.000010 0.000010 0.000010 0.000010 0.000010 0.000010 0.000010 0.000010 0.000010 0.000010 0.000010 0.000010 0.000010 0.000010 0.000010 0.000010 0.000010 0.000010
0.999570 0.000010 0.000010 0.000010 0.000010 0.000010 0.000010 0.000010 0.000010 0.000010 0.000010 0.000010 0.000010 0.000010 0.000010 0.000010 0.000010 0.000010 0.000010 0.000010 0.000010 0.000010 0.000010 0.000010 0.000010 0.000010 0.000010 0.000010 0.000010 0.000010 0.000010 0.000010 0.000010 0.000010 0.000010 0.000010 0.000010 0.000010 0.000010 0.000010 0.000010 0.000010 0.000010 0.000010
0.702118 0.000010 0.000010 0.000010 0.000010 0.020045 0.004164 0.000010 0.000010 0.001254 0.002582 0.000010 0.009686 0.000010 0.000010 0.000010 0.077536 0.017103 0.000010 0.012345 0.000896 0.000010 0.000010 0.004311 0.000010 0.070782 0.000010 0.000010 0.000010 0.000013 0.000010 0.029903 0.010033 0.001088 0.000010 0.002980 0.000010 0.000010 0.000010 0.032898 0.000010 0.000010 0.000010 0.000010
0.951870 0.000010 0.000010 0.000010 0.000010 0.000010 0.000010 0.000010 0.000010 0.000010 0.000010 0.000010 0.000010 0.000010 0.000010 0.000010 0.000010 0.000010 0.000010 0.000010 0.000010 0.000010 0.000010 0.000010 0.000010 0.020919 0.020014 0.000010 0.000010 0.000010 0.001827 0.000010 0.000010 0.000010 0.000010 0.000010 0.000010 0.000010 0.000010 0.000010 0.000010 0.000010 0.000010 0.004979
0.537858 0.000010 0.000010 0.011918 0.010731 0.000010 0.000010 0.000010 0.042358 0.000010 0.006445 0.002781 0.000010 0.000010 0.000010 0.000010 0.142590 0.000010 0.000010 0.000010 0.001293 0.000010 0.000010 0.000010 0.000010 0.084359 0.000010 0.000010 0.001432 0.000010 0.000010 0.042853 0.000010 0.000010 0.000010 0.000010 0.000010 0.000010 0.000010 0.092061 0.023012 0.000010 0.000010 0.000010
0.183530 0.000010 0.007511 0.004042 0.000010 0.002028 0.000010 0.000921 0.023069 0.000908 0.000010 0.003380 0.000010 0.003946 0.000010 0.003098 0.019440 0.048100 0.000010 0.000010 0.000010 0.000010 0.006443 0.005729 0.000010 0.356244 0.000010 0.003107 0.000010 0.003578 0.004852 0.161801 0.012266 0.050446 0.000010 0.000010 0.013718 0.011162 0.000010 0.026433 0.022926 0.001728 0.000010 0.019425
0.154851 0.000010 0.010747 0.000010 0.006303 0.000010 0.000010 0.000010 0.051867 0.000010 0.000010 0.000724 0.000010 0.000010 0.019585 0.000010 0.000010 0.055396 0.000010 0.000010 0.016509 0.006647 0.000010 0.026536 0.000010 0.397547 0.000010 0.002870 0.001098 0.000010 0.000010 0.149899 0.000010 0.054711 0.006073 0.000013 0.000010 0.000384 0.000010 0.037991 0.000010 0.000010 0.000010 0.000010
0.133694 0.007649 0.000010 0.000010 0.002673 0.017666 0.000010 0.000010 0.002654 0.000010 0.000010 0.000010 0.000010 0.002451 0.020228 0.000030 0.047214 0.050967 0.008250 0.000010 0.012513 0.027074 0.000010 0.005722 0.000010 0.340243 0.000010 0.003234 0.000010 0.007362 0.000010 0.224041 0.011052 0.000010 0.001242 0.003011 0.000012 0.013623 0.000010 0.022835 0.015498 0.007148 0.000010 0.011747
0.047219 0.003438 0.000010 0.014237 0.000010 0.000010 0.001095 0.266021 0.013497 0.000010 0.000010 0.000010 0.000010 0.000010 0.009440 0.000010 0.023974 0.034134 0.003510 0.009926 0.000010 0.010470 0.000010 0.027215 0.004569 0.296865 0.000010 0.000010 0.003554 0.001648 0.004557 0.113010 0.014811 0.000010 0.000010 0.006189 0.000019 0.000010 0.000010 0.068954 0.006873 0.000010 0.000010 0.014584
0.178190 0.003685 0.000010 0.000010 0.000010 0.000010 0.000010 0.000010 0.034355 0.000010 0.000010 0.010234 0.000010 0.000010 0.016607 0.000010 0.000010 0.072956 0.002697 0.001696 0.000010 0.037291 0.000010 0.015129 0.000010 0.380672 0.000010 0.000010 0.000010 0.009350 0.004520 0.187056 0.012128 0.021328 0.000010 0.009591 0.002255 0.000010 0.000010 0.000010 0.000010 0.000010 0.000010 0.000010
0.125497 0.000014 0.000010 0.000010 0.017586 0.000010 0.000010 0.004776 0.075874 0.000010 0.014725 0.000087 0.000162 0.006701 0.000010 0.000010 0.041296 0.028822 0.027597 0.029589 0.018016 0.000010 0.000010 0.019164 0.007057 0.359823 0.000010 0.000010 0.001694 0.000010 0.005919 0.201946 0.000010 0.000010 0.000010 0.008410 0.000010 0.000010 0.005025 0.000010 0.000010 0.000010 0.000010 0.000010
0.147616 0.000010 0.006574 0.000010 0.000010 0.000010 0.000010 0.013990 0.036720 0.000010 0.013297 0.000010 0.010203 0.000010 0.000010 0.000010 0.033315 0.042659 0.000010 0.000010 0.022826 0.000010 0.000010 0.000010 0.000010 0.377323 0.000010 0.000010 0.000010 0.000010 0.000010 0.199954 0.014131 0.006898 0.003682 0.010178 0.001517 0.002867 0.000010 0.045888 0.010111 0.000010 0.000010 0.000010
0.165072 0.000010 0.000010 0.000010 0.000010 0.000010 0.000010 0.000010 0.022001 0.000010 0.000010 0.003694 0.000010 0.000010 0.017772 0.000010 0.030372 0.071270 0.000010 0.001773 0.004034 0.000010 0.000010 0.024064 0.000010 0.413312 0.000010 0.000010 0.010305 0.000010 0.000010 0.154119 0.000010 0.019531 0.003003 0.012279 0.000010 0.000010 0.000010 0.000010 0.026947 0.000010 0.000010 0.020183
0.133173 0.000010 0.000010 0.000010 0.000010 0.005714 0.000010 0.015960 0.069943 0.000010 0.000010 0.010762 0.000010 0.000010 0.004858 0.000010 0.000010 0.042623 0.000010 0.006529 0.000010 0.000010 0.000010 0.036192 0.000010 0.431237 0.000010 0.000010 0.000010 0.000010 0.000010 0.181287 0.000010 0.037351 0.003535 0.020536 0.000010 0.000010 0.000010 0.000010 0.000010 0.000010 0.000010 0.000010
0.135830 0.000010 0.000010 0.000010 0.000010 0.003304 0.003296 0.000010 0.036547 0.000010 0.000609 0.000010 0.002470 0.006423 0.000010 0.000010 0.000010 0.064120 0.000010 0.007297 0.000010 0.000010 0.000010 0.102682 0.000010 0.427622 0.000010 0.000010 0.000010 0.000010 0.000010 0.118500 0.000010 0.000010 0.000010 0.016872 0.000010 0.000010 0.000010 0.058638 0.001077 0.000010 0.000010 0.014434
0.175584 0.004337 0.000010 0.000010 0.000010 0.003935 0.000010 0.000521 0.000010 0.026197 0.000010 0.008025 0.000010 0.000010 0.000010 0.000010 0.026101 0.090007 0.000010 0.000010 0.000010 0.000010 0.000010 0.000010 0.000010 0.375373 0.013560 0.013661 0.000010 0.000010 0.002195 0.221077 0.001165 0.019316 0.005415 0.000010 0.000010 0.000010 0.000010 0.000010 0.000010 0.000010 0.000989 0.012281
0.148694 0.000010 0.000010 0.000010 0.009561 0.020167 0.000010 0.000010 0.044119 0.000010 0.000010 0.000010 0.000010 0.001171 0.000010 0.000010 0.043965 0.046859 0.000010 0.001296 0.023704 0.000010 0.000010 0.037831 0.000010 0.355805 0.000010 0.000010 0.004535 0.000010 0.000010 0.179131 0.007745 0.012116 0.000010 0.000010 0.000292 0.001404 0.000010 0.055367 0.000010 0.000010 0.000010 0.005989
0.158467 0.000010 0.000010 0.000010 0.008091 0.000010 0.000010 0.002342 0.002073 0.000010 0.000010 0.000010 0.000010 0.001090 0.000010 0.000010 0.000010 0.102907 0.000010 0.000010 0.003118 0.042424 0.000010 0.037150 0.000945 0.377776 0.000010 0.000010 0.000010 0.000010 0.005061 0.246287 0.000010 0.001929 0.000010 0.000010 0.000010 0.000010 0.000010 0.001736 0.004028 0.000010 0.000010 0.004307
0.196687 0.000010 0.000010 0.000010 0.000010 0.002651 0.000010 0.000010 0.000010 0.000010 0.002263 0.000010 0.000010 0.000010 0.000010 0.000010 0.000010 0.099982 0.000010 0.000010 0.000010 0.033643 0.000010 0.032014 0.003681 0.364928 0.000010 0.000010 0.000013 0.000010 0.000010 0.263798 0.000010 0.000010 0.000010 0.000010 0.000010 0.000010 0.000010 0.000010 0.000010 0.000010 0.000010 0.000010
0.172205 0.016082 0.005720 0.000010 0.000010 0.005376 0.000010 0.000010 0.050650 0.022820 0.000010 0.009412 0.000010 0.000010 0.000010 0.000010 0.000010 0.053797 0.000010 0.000010 0.000010 0.037286 0.000010 0.028346 0.000010 0.394441 0.000010 0.000010 0.000010 0.000010 0.001076 0.179754 0.014535 0.000010 0.000010 0.000010 0.005111 0.000010 0.000010 0.000017 0.003104 0.000010 0.000010 0.000010
0.193492 0.002445 0.000010 0.000010 0.000010 0.000264 0.000010 0.000010 0.000010 0.000010 0.002577 0.000010 0.000010 0.000010 0.000010 0.000010 0.004701 0.070145 0.013407 0.000010 0.000010 0.032831 0.000010 0.005685 0.000010 0.372841 0.000010 0.000010 0.000010 0.001392 0.000010 0.220044 0.000010 0.016137 0.000010 0.000010 0.000010 0.000010 0.000010 0.062382 0.000010 0.000010 0.000010 0.001368
0.116615 0.000010 0.000010 0.000010 0.005530 0.000010 0.000010 0.000010 0.000010 0.000010 0.000010 0.010003 0.000010 0.000010 0.023888 0.000010 0.015275 0.038815 0.000010 0.025374 0.000010 0.000010 0.000010 0.040478 0.000010 0.405621 0.000010 0.000010 0.000010 0.000010 0.000010 0.189900 0.007062 0.059513 0.009916 0.006627 0.000010 0.000010 0.000010 0.031848 0.000010 0.000010 0.000010 0.013254
0.184741 0.000010 0.000010 0.000010 0.000010 0.007049 0.000010 0.000010 0.034984 0.041925 0.000010 0.013137 0.000010 0.000010 0.000010 0.000010 0.000010 0.044352 0.000010 0.000010 0.000010 0.000010 0.000010 0.029673 0.000010 0.385220 0.000010 0.004121 0.000010 0.000010 0.003767 0.206384 0.012959 0.002594 0.000010 0.004338 0.017906 0.000010 0.004345 0.000010 0.000010 0.000010 0.000010 0.002235
0.105779 0.012856 0.000010 0.000010 0.014150 0.006737 0.000010 0.107050 0.046454 0.032840 0.000010 0.000600 0.003071 0.001311 0.022833 0.000010 0.000010 0.053509 0.002465 0.000010 0.000010 0.000011 0.000010 0.012499 0.000010 0.285627 0.015373 0.061469 0.004811 0.000010 0.000010 0.147733 0.000010 0.000010 0.021636 0.000010 0.005516 0.005182 0.000010 0.000010 0.023074 0.007224 0.000010 0.000010
0.109036 0.000010 0.000010 0.000010 0.000010 0.000010 0.000010 0.000010 0.018012 0.000010 0.000010 0.000010 0.000010 0.000010 0.020786 0.000010 0.055147 0.023132 0.017637 0.019060 0.010768 0.000010 0.000010 0.076348 0.000010 0.370758 0.002056 0.000010 0.008740 0.000010 0.000010 0.180690 0.000010 0.000010 0.015880 0.015459 0.000010 0.000010 0.000010 0.046360 0.000010 0.000010 0.000010 0.009861
0.000010 0.041215 0.000010 0.000010 0.000010 0.002800 0.000010 0.014879 0.206463 0.000010 0.000010 0.006486 0.000010 0.000010 0.363518 0.000010 0.012587 0.000010 0.020402 0.065949 0.010364 0.009602 0.000010 0.000010 0.014804 0.064028 0.002334 0.012499 0.000010 0.000010 0.004175 0.000010 0.029602 0.000010 0.002794 0.000010 0.017642 0.000010 0.000010 0.095782 0.000010 0.000010 0.000010 0.001843
0.000010 0.040096 0.000010 0.029215 0.000010 0.005856 0.000010 0.018897 0.049259 0.012734 0.000010 0.000010 0.000010 0.000010 0.374044 0.000010 0.000010 0.029210 0.000010 0.096664 0.003702 0.000010 0.000010 0.000010 0.033366 0.076796 0.001555 0.000010 0.000010 0.000010 0.000010 0.000010 0.011242 0.065941 0.000010 0.015254 0.000010 0.000010 0.000010 0.121315 0.000010 0.000010 0.000010 0.014593
0.000010 0.053669 0.000010 0.000010 0.000010 0.002343 0.000010 0.000010 0.161135 0.035555 0.000010 0.000010 0.006973 0.000010 0.186029 0.000010 0.000010 0.002189 0.006593 0.114865 0.006721 0.000010 0.009274 0.000010 0.000010 0.041197 0.000010 0.015645 0.000010 0.000010 0.000010 0.005336 0.000020 0.023663 0.012284 0.015509 0.038794 0.005609 0.001216 0.228464 0.000010 0.021311 0.000010 0.005407
0.000010 0.042173 0.010527 0.000010 0.028157 0.000010 0.000010 0.004023 0.233439 0.009413 0.003761 0.003337 0.000010 0.011350 0.194677 0.000010 0.000010 0.007751 0.000117 0.115559 0.001850 0.000010 0.000010 0.006077 0.001080 0.087144 0.000010 0.000010 0.000010 0.000010 0.000010 0.038373 0.016140 0.000010 0.007067 0.000010 0.032629 0.014268 0.000010 0.093526 0.021368 0.000010 0.003768 0.012247
0.000010 0.095426 0.000010 0.000010 0.004965 0.019305 0.000010 0.000010 0.153856 0.043098 0.000010 0.000010 0.000010 0.000010 0.211131 0.000010 0.000010 0.004628 0.006606 0.095255 0.000010 0.041691 0.004209 0.000010 0.004399 0.039463 0.000010 0.023381 0.000010 0.000010 0.000010 0.035199 0.023525 0.001325 0.000010 0.000010 0.035864 0.015272 0.000010 0.122616 0.004854 0.000010 0.000010 0.013709
0.021471 0.059356 0.012234 0.000010 0.000010 0.000010 0.000010 0.000010 0.183127 0.044318 0.009716 0.000010 0.000010 0.001864 0.296750 0.002866 0.000010 0.018305 0.000010 0.133665 0.006163 0.000010 0.000010 0.000010 0.003514 0.064544 0.000010 0.000010 0.000010 0.000010 0.000010 0.061169 0.019279 0.016824 0.020121 0.000010 0.015536 0.000010 0.000010 0.000010 0.000010 0.000010 0.000010 0.008939
0.000010 0.000010 0.000010 0.000010 0.000010 0.000010 0.000010 0.000010 0.200182 0.015942 0.042648 0.000010 0.000010 0.000010 0.539144 0.000010 0.000010 0.003061 0.000287 0.065328 0.000010 0.008041 0.000010 0.000010 0.000010 0.000010 0.000010 0.000010 0.000010 0.000010 0.000010 0.000010 0.000010 0.004582 0.000010 0.008766 0.009860 0.011746 0.011378 0.078436 0.000010 0.000010 0.000010 0.000309
0.000010 0.081014 0.018326 0.015855 0.011802 0.000010 0.000010 0.000010 0.154198 0.051632 0.007320 0.000010 0.000010 0.005342 0.201957 0.000010 0.000010 0.000010 0.000010 0.109059 0.000010 0.000010 0.000010 0.000010 0.006824 0.076029 0.000010 0.000010 0.000010 0.000010 0.000010 0.000010 0.012419 0.000010 0.005042 0.000010 0.052702 0.002268 0.000010 0.166877 0.000010 0.005544 0.007691 0.007857
0.000010 0.000010 0.000010 0.012031 0.000010 0.013280 0.000010 0.000010 0.147407 0.000010 0.013275 0.000010 0.000010 0.000010 0.510340 0.000010 0.000010 0.005683 0.004337 0.000010 0.000010 0.018358 0.000010 0.000010 0.000010 0.025634 0.014923 0.000010 0.000010 0.000010 0.003625 0.013781 0.000010 0.008501 0.000010 0.000010 0.028947 0.000010 0.006302 0.160333 0.000010 0.000010 0.000010 0.012973
0.006584 0.038930 0.000010 0.004445 0.000010 0.000105 0.000010 0.000010 0.236061 0.008426 0.000010 0.000010 0.018358 0.009428 0.229498 0.000010 0.029995 0.000010 0.000010 0.107270 0.018112 0.000010 0.000010 0.000010 0.000010 0.054562 0.000010 0.019988 0.000010 0.000010 0.000010 0.050126 0.000010 0.016441 0.000010 0.000010 0.009456 0.003517 0.000010 0.077411 0.000010 0.043887 0.000010 0.017170
0.007723 0.045187 0.000010 0.000010 0.024520 0.000010 0.000010 0.012051 0.290199 0.018367 0.003714 0.005620 0.000010 0.005803 0.276791 0.000010 0.000010 0.002638 0.000010 0.099647 0.012409 0.000010 0.018491 0.000689 0.000010 0.054583 0.000010 0.018925 0.000010 0.002568 0.000010 0.020974 0.000010 0.000010 0.007726 0.000010 0.034443 0.011700 0.000010 0.017559 0.000010 0.001968 0.000010 0.005516
0.002633 0.028804 0.000010 0.003041 0.000010 0.012214 0.000010 0.000010 0.201643 0.010315 0.000010 0.009243 0.000010 0.014898 0.337490 0.001776 0.000010 0.000010 0.000010 0.096317 0.020997 0.007165 0.000010 0.000010 0.000010 0.056093 0.027803 0.000010 0.000010 0.000010 0.000010 0.000223 0.023001 0.000010 0.000010 0.008637 0.030038 0.001032 0.000010 0.078243 0.000010 0.018541 0.000010 0.009644
0.000010 0.067841 0.000010 0.008046 0.013551 0.012624 0.000010 0.000010 0.059713 0.035629 0.026628 0.016355 0.006016 0.000010 0.181552 0.000010 0.000010 0.004405 0.010937 0.092642 0.003157 0.000010 0.000010 0.000010 0.000010 0.062793 0.017004 0.037745 0.000010 0.000010 0.000010 0.060336 0.022474 0.000010 0.007743 0.000010 0.014532 0.000010 0.027308 0.186720 0.015090 0.008970 0.000010 0.000010
0.029055 0.063444 0.000010 0.000010 0.008502 0.013585 0.002495 0.000010 0.074622 0.033444 0.007245 0.000010 0.000010 0.005629 0.231957 0.000010 0.000615 0.010153 0.000010 0.103255 0.023910 0.008926 0.000010 0.000010 0.000010 0.059263 0.015997 0.000151 0.002295 0.000010 0.000201 0.050470 0.010007 0.015008 0.008450 0.000010 0.009389 0.008891 0.000010 0.157437 0.002458 0.042071 0.000010 0.000935
0.015338 0.056374 0.003305 0.004792 0.023945 0.000010 0.000010 0.000010 0.144499 0.011818 0.000880 0.010060 0.023282 0.000010 0.191023 0.000010 0.000010 0.000010 0.000010 0.137097 0.028539 0.062293 0.006003 0.000010 0.000010 0.071903 0.000010 0.000010 0.004363 0.000010 0.000010 0.086767 0.000010 0.008266 0.002314 0.000010 0.020532 0.014812 0.000010 0.061187 0.010409 0.000010 0.000010 0.000010
0.000010 0.036924 0.000010 0.030100 0.023244 0.018462 0.000010 0.008150 0.174818 0.022381 0.000010 0.000010 0.017133 0.000010 0.154118 0.000010 0.000010 0.041849 0.006444 0.144648 0.025689 0.000010 0.004440 0.000010 0.003466 0.076536 0.000010 0.041422 0.000010 0.000010 0.000010 0.000010 0.021839 0.017490 0.000010 0.000010 0.002273 0.000010 0.008026 0.099699 0.000010 0.016999 0.000010 0.003648
0.000010 0.044329 0.000010 0.044703 0.020727 0.000010 0.000010 0.000010 0.155236 0.042088 0.021096 0.006024 0.010813 0.001613 0.223053 0.000010 0.000010 0.016227 0.000010 0.075825 0.011127 0.000010 0.010267 0.000010 0.000010 0.038023 0.000010 0.029676 0.000010 0.000010 0.000010 0.036635 0.019441 0.016107 0.002195 0.027143 0.033647 0.010804 0.000010 0.097595 0.000010 0.000010 0.000010 0.005416
0.000010 0.087685 0.015518 0.008073 0.007192 0.000010 0.003534 0.000010 0.266878 0.057760 0.000010 0.006063 0.000010 0.007628 0.226693 0.000010 0.000010 0.000010 0.005908 0.164372 0.000010 0.000010 0.000010 0.000010 0.000010 0.046221 0.000010 0.012297 0.000010 0.000010 0.000010 0.017281 0.000010 0.000010 0.000010 0.000010 0.002241 0.002113 0.001347 0.028922 0.000010 0.023584 0.008458 0.000010
0.000010 0.075801 0.013548 0.001924 0.014723 0.000010 0.000010 0.000010 0.205293 0.037384 0.003751 0.000010 0.002255 0.005825 0.190318 0.000010 0.000010 0.019692 0.000010 0.148562 0.006956 0.000010 0.000010 0.000010 0.000010 0.057949 0.000010 0.007851 0.000010 0.000010 0.000010 0.005557 0.029919 0.050101 0.000010 0.000010 0.019872 0.000010 0.000010 0.096423 0.006065 0.000010 0.000010 0.000010
0.008305 0.035133 0.000010 0.001998 0.031860 0.004755 0.000010 0.011962 0.165767 0.000018 0.025269 0.000010 0.000010 0.000010 0.347665 0.000010 0.000010 0.020648 0.000010 0.075852 0.009565 0.000010 0.000010 0.000010 0.000010 0.032229 0.009925 0.030796 0.000010 0.002454 0.000010 0.012457 0.016005 0.006380 0.005183 0.028011 0.012417 0.011761 0.000010 0.070258 0.023146 0.000010 0.000010 0.000010
0.000010 0.000010 0.000010 0.000010 0.000010 0.000010 0.000010 0.000010 0.018798 0.000010 0.000010 0.000010 0.000010 0.000010 0.000010 0.001663 0.000010 0.000010 0.094642 0.000010 0.000010 0.179431 0.440947 0.000010 0.159421 0.000010 0.000010 0.000010 0.000010 0.012716 0.000010 0.000010 0.000010 0.000010 0.000010 0.060117 0.000010 0.000010 0.000010 0.028311 0.000010 0.000010 0.000010 0.003614
0.000010 0.000010 0.000010 0.000010 0.000010 0.000010 0.000010 0.000010 0.000010 0.000010 0.000010 0.000010 0.000010 0.000010 0.000010 0.000010 0.000010 0.000010 0.052246 0.000010 0.000010 0.242001 0.467926 0.000010 0.180471 0.000010 0.000010 0.000010 0.000010 0.003122 0.000010 0.000010 0.000010 0.004831 0.000010 0.023369 0.000010 0.000010 0.003230 0.000010 0.000010 0.000010 0.012136 0.010329
0.000010 0.000010 0.000010 0.000010 0.000010 0.000010 0.000010 0.000010 0.000010 0.000010 0.000010 0.000010 0.000010 0.000010 0.000010 0.000010 0.000010 0.000010 0.077320 0.000010 0.000010 0.189513 0.463322 0.000010 0.208268 0.000010 0.000010 0.000010 0.000010 0.000010 0.000010 0.000010 0.000010 0.003189 0.000010 0.035931 0.000010 0.000010 0.000010 0.006469 0.000010 0.000010 0.015628 0.000010
0.000010 0.000010 0.000010 0.000010 0.000010 0.000010 0.000010 0.000010 0.000010 0.000010 0.000010 0.000010 0.000010 0.000010 0.000010 0.000010 0.000010 0.000010 0.054269 0.000010 0.000010 0.203397 0.525537 0.000010 0.202102 0.000010 0.000010 0.000010 0.000010 0.001056 0.000010 0.000010 0.000010 0.000010 0.000010 0.000010 0.000010 0.000010 0.000010 0.000010 0.000010 0.000010 0.000010 0.013259
0.000010 0.000010 0.000010 0.000010 0.000010 0.000010 0.000010 0.000010 0.004423 0.000010 0.000010 0.000010 0.000010 0.000010 0.000010 0.000010 0.000010 0.000010 0.061245 0.000010 0.000010 0.195600 0.435555 0.000010 0.221025 0.000010 0.000010 0.000010 0.000010 0.040535 0.000010 0.000010 0.000010 0.000010 0.000010 0.041248 0.000010 0.000010 0.000010 0.000010 0.000010 0.000010 0.000010 0.000010
0.000010 0.000010 0.000010 0.004141 0.000010 0.000010 0.000010 0.000010 0.000010 0.000010 0.000010 0.000010 0.000010 0.000010 0.000010 0.000010 0.000010 0.000010 0.074697 0.000010 0.000010 0.180735 0.492995 0.000010 0.215933 0.000010 0.000010 0.000010 0.000010 0.000010 0.000010 0.000010 0.000010 0.000010 0.000010 0.000010 0.000010 0.000010 0.000010 0.000010 0.000010 0.000010 0.031118 0.000010
0.000010 0.000010 0.000010 0.000010 0.000010 0.000010 0.000010 0.000010 0.003319 0.000010 0.000010 0.000010 0.000010 0.000010 0.000010 0.003869 0.000010 0.000010 0.054035 0.000010 0.000010 0.214411 0.431863 0.000010 0.232069 0.000010 0.000010 0.000010 0.000010 0.037904 0.000010 0.000010 0.000010 0.000010 0.000010 0.022170 0.000010 0.000010 0.000010 0.000010 0.000010 0.000010 0.000010 0.000010
0.000010 0.000010 0.000010 0.009112 0.000010 0.000010 0.000010 0.000010 0.000010 0.000010 0.000010 0.000010 0.000010 0.000010 0.000010 0.012060 0.000010 0.000010 0.070081 0.000010 0.000010 0.214034 0.431514 0.000010 0.194245 0.000010 0.000010 0.000010 0.000010 0.000010 0.000010 0.000010 0.000010 0.000010 0.000010 0.046481 0.000010 0.000010 0.000010 0.022114 0.000010 0.000010 0.000010 0.000010
0.000010 0.000010 0.000010 0.000010 0.000010 0.000010 0.000010 0.000010 0.000010 0.000010 0.000010 0.000010 0.000010 0.000010 0.000010 0.000010 0.000010 0.000010 0.097667 0.000010 0.000010 0.193690 0.375736 0.000010 0.197933 0.000010 0.000010 0.000010 0.000010 0.011198 0.000010 0.000010 0.000010 0.000010 0.000010 0.122012 0.000010 0.000010 0.001394 0.000010 0.000010 0.000010 0.000010 0.000010
0.000010 0.000010 0.000010 0.000010 0.000010 0.000010 0.009444 0.000010 0.000010 0.000010 0.000010 0.000010 0.000010 0.000010 0.000010 0.002097 0.000010 0.000010 0.074356 0.000010 0.000010 0.170717 0.476337 0.000010 0.187586 0.000010 0.000010 0.000010 0.000010 0.000010 0.000010 0.000010 0.000010 0.000010 0.000010 0.054894 0.000010 0.000010 0.010163 0.000010 0.000010 0.000010 0.013587 0.000478
0.000010 0.000010 0.000010 0.000010 0.000010 0.000010 0.000010 0.000010 0.000010 0.000010 0.000010 0.000010 0.000010 0.000010 0.000010 0.018639 0.000010 0.000010 0.055949 0.000010 0.000010 0.213929 0.457704 0.000010 0.175823 0.000010 0.000010 0.000010 0.000010 0.009769 0.000010 0.000010 0.000010 0.000010 0.000010 0.061452 0.000010 0.000010 0.000010 0.000010 0.000010 0.000010 0.006374 0.000010
0.000010 0.000010 0.000010 0.000010 0.000010 0.000010 0.015638 0.000010 0.000010 0.000010 0.000010 0.000010 0.000010 0.000010 0.000010 0.000010 0.000010 0.000010 0.062127 0.000010 0.000010 0.202946 0.468864 0.000010 0.214703 0.000010 0.000010 0.000010 0.000010 0.017628 0.000010 0.000010 0.000010 0.000010 0.000010 0.017725 0.000010 0.000010 0.000010 0.000010 0.000010 0.000010 0.000010 0.000010
0.000010 0.000010 0.000010 0.000010 0.000010 0.000010 0.000010 0.000010 0.000010 0.000010 0.000010 0.000010 0.000010 0.000010 0.000010 0.000010 0.000010 0.000010 0.100238 0.000010 0.000010 0.166162 0.461726 0.000010 0.166114 0.000010 0.000010 0.000010 0.000010 0.000010 0.000010 0.000010 0.000010 0.000010 0.000010 0.060610 0.000010 0.000010 0.004567 0.036330 0.000010 0.000010 0.003895 0.000010
0.000010 0.000010 0.000010 0.000010 0.000010 0.000010 0.000010 0.000010 0.000010 0.000010 0.000010 0.000010 0.000010 0.000010 0.000010 0.000010 0.000010 0.000010 0.073766 0.000010 0.000010 0.185688 0.396916 0.000010 0.183341 0.000010 0.000010 0.000010 0.000719 0.000010 0.000010 0.000010 0.000010 0.008334 0.000010 0.130679 0.000010 0.000010 0.000010 0.000010 0.000010 0.000010 0.015983 0.004224
0.000010 0.000010 0.000010 0.000010 0.000010 0.000010 0.006736 0.000010 0.000010 0.000010 0.000010 0.000010 0.000010 0.000010 0.000010 0.000010 0.000010 0.000010 0.074294 0.000010 0.000010 0.207271 0.493206 0.000010 0.156147 0.000010 0.000010 0.000010 0.000010 0.015570 0.000010 0.000478 0.000010 0.020106 0.000010 0.025842 0.000010 0.000010 0.000010 0.000010 0.000010 0.000010 0.000010 0.000010
0.000010 0.000010 0.000010 0.000010 0.000010 0.000010 0.000010 0.000010 0.022229 0.000010 0.000010 0.000010 0.000010 0.000010 0.000010 0.000010 0.000010 0.000010 0.057840 0.000010 0.000010 0.180616 0.530394 0.000010 0.208532 0.000010 0.000010 0.000010 0.000010 0.000010 0.000010 0.000010 0.000010 0.000010 0.000010 0.000010 0.000010 0.000010 0.000010 0.000010 0.000010 0.000010 0.000010 0.000010
0.000010 0.000010 0.000010 0.000010 0.000010 0.000010 0.000010 0.000010 0.012664 0.000010 0.000010 0.000010 0.000010 0.000010 0.000010 0.000010 0.000010 0.000010 0.049718 0.000010 0.000010 0.160560 0.566861 0.000010 0.209149 0.000010 0.000010 0.000010 0.000010 0.000010 0.000010 0.000010 0.000010 0.000010 0.000010 0.000010 0.000010 0.000010 0.000010 0.000010 0.000010 0.000010 0.000010 0.000669
0.000010 0.000010 0.000010 0.014444 0.000010 0.000010 0.000010 0.000010 0.420599 0.000010 0.000010 0.000010 0.000010 0.000010 0.000010 0.000010 0.000010 0.000010 0.000010 0.000010 0.000010 0.000010 0.000010 0.000010 0.000010 0.000010 0.175140 0.000010 0.000010 0.000010 0.006653 0.000010 0.000010 0.018321 0.000010 0.000010 0.000010 0.000010 0.000010 0.363523 0.000010 0.000010 0.000010 0.000950
0.000010 0.000010 0.000010 0.018121 0.000010 0.000010 0.000010 0.000010 0.426635 0.000010 0.000010 0.000010 0.000010 0.000010 0.000010 0.000010 0.000010 0.000010 0.000010 0.000010 0.000010 0.010586 0.000010 0.000010 0.000010 0.000010 0.187828 0.000010 0.000010 0.000010 0.015384 0.051803 0.000010 0.026375 0.000010 0.000010 0.000010 0.000010 0.000010 0.262907 0.000010 0.000010 0.000010 0.000010
0.000010 0.000010 0.000010 0.035789 0.000010 0.000010 0.000010 0.000010 0.393948 0.000010 0.000010 0.000010 0.000010 0.000010 0.000010 0.000010 0.000010 0.000010 0.000010 0.000010 0.000010 0.000010 0.000010 0.000010 0.000010 0.000010 0.157477 0.000010 0.000010 0.000010 0.013163 0.000010 0.000010 0.073026 0.000010 0.000010 0.000010 0.000010 0.000010 0.307303 0.000010 0.000010 0.000010 0.018924
0.000010 0.000010 0.000010 0.027047 0.000010 0.000010 0.000010 0.000010 0.397907 0.000010 0.000010 0.000010 0.000010 0.000010 0.000010 0.000010 0.000010 0.000010 0.000010 0.000010 0.000010 0.000010 0.000010 0.000010 0.000010 0.000010 0.173901 0.000010 0.000010 0.000010 0.026402 0.000010 0.000010 0.086977 0.000010 0.000010 0.000010 0.000010 0.000010 0.287386 0.000010 0.000010 0.000010 0.000010
0.000010 0.013060 0.000010 0.043378 0.000010 0.000010 0.000010 0.000010 0.364694 0.000010 0.000010 0.000010 0.000010 0.000174 0.000010 0.000010 0.000010 0.000010 0.000010 0.000010 0.000010 0.000010 0.000010 0.000010 0.000010 0.000010 0.158025 0.000010 0.000010 0.000010 0.028370 0.022212 0.006509 0.060825 0.000010 0.000010 0.003198 0.000010 0.000010 0.294435 0.000010 0.000010 0.003025 0.001784
0.000010 0.000010 0.000010 0.000010 0.000010 0.000010 0.000010 0.000010 0.186959 0.000010 0.000010 0.000010 0.000010 0.000010 0.000010 0.000010 0.000010 0.000010 0.000010 0.000010 0.000010 0.000010 0.000010 0.000010 0.000010 0.000010 0.798184 0.000010 0.000010 0.000010 0.000010 0.000010 0.000010 0.014447 0.000010 0.000010 0.000010 0.000010 0.000010 0.000010 0.000010 0.000010 0.000010 0.000010
0.000010 0.000010 0.000010 0.000010 0.000010 0.000010 0.000010 0.000010 0.000010 0.344025 0.000010 0.000010 0.000010 0.000010 0.000010 0.000010 0.000010 0.000010 0.000010 0.000010 0.000010 0.000010 0.000010 0.000010 0.000010 0.000010 0.542488 0.000010 0.000010 0.000010 0.000010 0.000010 0.111533 0.000010 0.000010 0.000010 0.001554 0.000010 0.000010 0.000010 0.000010 0.000010 0.000010 0.000010
0.000010 0.000010 0.000010 0.000010 0.000010 0.000010 0.000010 0.000010 0.000010 0.341235 0.000010 0.000010 0.000010 0.000010 0.000010 0.000010 0.000010 0.000010 0.000010 0.000010 0.000010 0.000010 0.000010 0.000010 0.000010 0.000010 0.541990 0.000010 0.000010 0.000010 0.000010 0.000010 0.112366 0.000010 0.000010 0.000010 0.004010 0.000010 0.000010 0.000010 0.000010 0.000010 0.000010 0.000010
0.000010 0.000010 0.000010 0.000010 0.000010 0.000010 0.000010 0.000010 0.000010 0.342017 0.000902 0.000010 0.000010 0.000010 0.000010 0.000010 0.000010 0.000010 0.000010 0.000010 0.000010 0.000010 0.000010 0.000010 0.000010 0.000010 0.543198 0.000010 0.000010 0.000010 0.000010 0.000010 0.113483 0.000010 0.000010 0.000010 0.000010 0.000010 0.000010 0.000010 0.000010 0.000010 0.000010 0.000010
0.000010 0.127767 0.000010 0.000010 0.009108 0.000010 0.000010 0.001400 0.145588 0.000010 0.000010 0.000010 0.000010 0.000010 0.000010 0.000010 0.000010 0.000010 0.000010 0.303546 0.007123 0.000010 0.000010 0.000010 0.000010 0.020818 0.196462 0.000010 0.000010 0.000010 0.000010 0.000010 0.000010 0.000010 0.021508 0.000010 0.000010 0.000010 0.000010 0.166338 0.000010 0.000010 0.000010 0.000010
0.000010 0.127162 0.000010 0.000010 0.007760 0.000010 0.000010 0.000459 0.144662 0.000010 0.000010 0.000010 0.000010 0.000010 0.000010 0.000010 0.000010 0.000010 0.000010 0.305582 0.007693 0.000010 0.000010 0.000010 0.000010 0.020710 0.194264 0.000010 0.000010 0.000010 0.000010 0.000010 0.000010 0.000010 0.022682 0.000010 0.000010 0.000010 0.000010 0.168685 0.000010 0.000010 0.000010 0.000010
0.000010 0.000010 0.000010 0.051096 0.000010 0.000010 0.000010 0.000010 0.302856 0.000010 0.000010 0.000010 0.000010 0.000010 0.000010 0.000010 0.000010 0.000010 0.000010 0.000010 0.000010 0.000010 0.000010 0.000010 0.000010 0.000010 0.291330 0.000010 0.000010 0.000010 0.000010 0.000010 0.000010 0.093353 0.000010 0.000010 0.000010 0.000010 0.000010 0.259910 0.000010 0.000010 0.000010 0.001075
0.007798 0.090573 0.000010 0.053101 0.017066 0.009172 0.000010 0.000010 0.097815 0.001884 0.007538 0.000010 0.000010 0.000010 0.000010 0.000010 0.000010 0.012881 0.000010 0.196993 0.000010 0.000010 0.000010 0.000010 0.000010 0.000010 0.170128 0.000010 0.000010 0.000099 0.036073 0.018079 0.015046 0.051708 0.009566 0.000010 0.000010 0.000010 0.000010 0.185609 0.008910 0.000010 0.000010 0.009718
0.017551 0.003786 0.000010 0.073710 0.002196 0.000010 0.000010 0.000010 0.135879 0.005679 0.000010 0.000211 0.000010 0.000010 0.006561 0.001996 0.000010 0.000010 0.014484 0.000010 0.000010 0.015473 0.012636 0.000010 0.000010 0.040633 0.390185 0.000010 0.000010 0.000010 0.020262 0.030595 0.000010 0.050419 0.000010 0.009694 0.000010 0.002673 0.000010 0.155332 0.000010 0.000010 0.000010 0.009813
0.000010 0.000010 0.000010 0.015353 0.000010 0.000010 0.000010 0.000010 0.394756 0.000010 0.000010 0.000010 0.000010 0.000010 0.000010 0.000010 0.000010 0.000010 0.000010 0.000010 0.000010 0.000010 0.000010 0.000010 0.000010 0.000010 0.288732 0.000010 0.001909 0.000010 0.000010 0.000010 0.000010 0.088125 0.000010 0.000010 0.000010 0.000010 0.000010 0.209783 0.000010 0.000010 0.000010 0.000973
0.000010 0.000010 0.000010 0.022064 0.000010 0.000010 0.000010 0.000010 0.363854 0.000010 0.000010 0.000010 0.000010 0.000010 0.000010 0.000010 0.000010 0.000010 0.000010 0.000010 0.000010 0.000010 0.000010 0.000010 0.000010 0.000010 0.274275 0.000010 0.000010 0.000010 0.009242 0.007716 0.000010 0.079351 0.000010 0.000010 0.000010 0.000010 0.000010 0.243128 0.000010 0.000010 0.000010 0.000010
0.000010 0.000010 0.000010 0.018388 0.000010 0.000010 0.000010 0.000010 0.404509 0.000010 0.000010 0.000010 0.000010 0.000010 0.000010 0.000010 0.000010 0.000010 0.000010 0.000010 0.000010 0.000010 0.000010 0.000010 0.000010 0.000010 0.160646 0.000010 0.000010 0.000010 0.007743 0.000010 0.000010 0.081201 0.000010 0.000581 0.000010 0.000010 0.000010 0.320703 0.000010 0.000010 0.000010 0.005868
0.000010 0.000010 0.000010 0.024836 0.000010 0.000010 0.000010 0.000010 0.405581 0.000010 0.000010 0.000010 0.000010 0.000010 0.000010 0.000010 0.000010 0.000010 0.000010 0.000010 0.000010 0.000010 0.000010 0.000010 0.000010 0.000010 0.144065 0.000010 0.000010 0.000010 0.000010 0.000010 0.000010 0.054833 0.000010 0.000010 0.000010 0.000010 0.000010 0.359413 0.000010 0.000010 0.000010 0.010893
0.000010 0.000010 0.000010 0.000010 0.000010 0.000010 0.000010 0.000010 0.359347 0.000010 0.000010 0.000010 0.000010 0.000010 0.000010 0.000010 0.000010 0.000010 0.000010 0.000010 0.000010 0.000010 0.000010 0.000010 0.000010 0.000010 0.268039 0.000010 0.000010 0.000010 0.000010 0.000010 0.000010 0.067531 0.000010 0.000010 0.000010 0.000010 0.000010 0.291099 0.000010 0.000010 0.000010 0.013594
0.000010 0.000010 0.000010 0.000366 0.000010 0.000010 0.000010 0.000010 0.350517 0.000010 0.000010 0.000010 0.000010 0.000010 0.000010 0.000010 0.000010 0.000010 0.000010 0.000010 0.000010 0.000010 0.000010 0.000010 0.000010 0.000010 0.327939 0.000010 0.000010 0.000010 0.004974 0.000010 0.000010 0.062433 0.000010 0.000010 0.000010 0.000010 0.000010 0.252722 0.000010 0.000010 0.000010 0.000679
0.000010 0.000010 0.000010 0.000010 0.000010 0.000010 0.000010 0.000010 0.000010 0.000010 0.000010 0.000010 0.000010 0.000010 0.000010 0.000010 0.000010 0.000010 0.000010 0.000010 0.000010 0.000010 0.000010 0.000010 0.000010 0.000010 0.000010 0.000010 0.000016 0.000010 0.999564 0.000010 0.000010 0.000010 0.000010 0.000010 0.000010 0.000010 0.000010 0.000010 0.000010 0.000010 0.000010 0.000010
0.000010 0.000010 0.000010 0.000010 0.000010 0.000010 0.000010 0.000010 0.000010 0.000010 0.000010 0.000010 0.000010 0.000010 0.000010 0.000010 0.000010 0.000010 0.000010 0.000010 0.000010 0.000010 0.000010 0.000010 0.000010 0.000010 0.000010 0.000010 0.000010 0.000010 0.999570 0.000010 0.000010 0.000010 0.000010 0.000010 0.000010 0.000010 0.000010 0.000010 0.000010 0.000010 0.000010 0.000010
0.000010 0.000010 0.000010 0.000010 0.000010 0.000010 0.000010 0.000010 0.000010 0.000010 0.000010 0.000010 0.000010 0.000010 0.000010 0.000010 0.000010 0.000010 0.000010 0.000010 0.000010 0.000010 0.000010 0.000010 0.000010 0.000010 0.000010 0.000010 0.000010 0.000010 0.999570 0.000010 0.000010 0.000010 0.000010 0.000010 0.000010 0.000010 0.000010 0.000010 0.000010 0.000010 0.000010 0.000010
0.000011 0.000010 0.000016 0.000010 0.000014 0.000010 0.000010 0.000010 0.000010 0.000010 0.000010 0.000010 0.000010 0.000010 0.000010 0.000010 0.000011 0.000010 0.000010 0.000010 0.000010 0.000010 0.000010 0.000010 0.000010 0.000014 0.000010 0.000010 0.000010 0.000010 0.999553 0.000010 0.000010 0.000010 0.000010 0.000010 0.000010 0.000010 0.000010 0.000010 0.000010 0.000010 0.000010 0.000010
0.000010 0.000010 0.000010 0.000010 0.000010 0.000010 0.000010 0.000010 0.000010 0.000010 0.000010 0.000010 0.000010 0.000010 0.000010 0.000010 0.000010 0.000010 0.000010 0.000010 0.000010 0.000010 0.000010 0.000010 0.000010 0.000010 0.000010 0.000010 0.000010 0.000010 0.999570 0.000010 0.000010 0.000010 0.000010 0.000010 0.000010 0.000010 0.000010 0.000010 0.000010 0.000010 0.000010 0.000010
0.000010 0.000010 0.000010 0.000010 0.000010 0.000010 0.000010 0.000010 0.000010 0.000010 0.000010 0.000010 0.000010 0.000010 0.000010 0.000010 0.000010 0.000010 0.000010 0.000010 0.000010 0.000010 0.000010 0.000010 0.000010 0.000010 0.000010 0.000010 0.000010 0.000010 0.999570 0.000010 0.000010 0.000010 0.000010 0.000010 0.000010 0.000010 0.000010 0.000010 0.000010 0.000010 0.000010 0.000010
0.000010 0.000010 0.000010 0.000010 0.000010 0.000010 0.000010 0.000010 0.000010 0.000010 0.000010 0.000010 0.000010 0.000010 0.000010 0.000010 0.000010 0.000010 0.000010 0.000010 0.000010 0.000010 0.000010 0.000010 0.000010 0.000010 0.000010 0.000010 0.000010 0.000010 0.999570 0.000010 0.000010 0.000010 0.000010 0.000010 0.000010 0.000010 0.000010 0.000010 0.000010 0.000010 0.000010 0.000010
0.000010 0.000010 0.000010 0.000010 0.000010 0.000010 0.000010 0.000010 0.000010 0.000010 0.000010 0.000010 0.000010 0.000010 0.000010 0.000010 0.000010 0.000010 0.000010 0.000010 0.000010 0.000010 0.000010 0.000010 0.000010 0.000010 0.000010 0.000010 0.000010 0.000010 0.999570 0.000010 0.000010 0.000010 0.000010 0.000010 0.000010 0.000010 0.000010 0.000010 0.000010 0.000010 0.000010 0.000010
0.000010 0.000010 0.000010 0.000010 0.000010 0.000010 0.000010 0.000010 0.000010 0.000010 0.000010 0.000010 0.000010 0.000010 0.000010 0.000010 0.000010 0.000010 0.000010 0.000010 0.000010 0.000010 0.000010 0.000010 0.000010 0.000010 0.000010 0.000010 0.000010 0.000010 0.999570 0.000010 0.000010 0.000010 0.000010 0.000010 0.000010 0.000010 0.000010 0.000010 0.000010 0.000010 0.000010 0.000010
0.000010 0.000010 0.000010 0.000010 0.000010 0.000010 0.000010 0.000010 0.000010 0.000010 0.000010 0.000010 0.000010 0.000010 0.000010 0.000010 0.000010 0.000010 0.000010 0.000010 0.000010 0.000010 0.000010 0.000010 0.000010 0.000010 0.000010 0.000010 0.000010 0.000010 0.999570 0.000010 0.000010 0.000010 0.000010 0.000010 0.000010 0.000010 0.000010 0.000010 0.000010 0.000010 0.000010 0.000010
0.000010 0.000010 0.000010 0.000010 0.000010 0.000010 0.000010 0.000010 0.000010 0.000010 0.000010 0.000010 0.000010 0.000010 0.000010 0.000010 0.000010 0.000010 0.000010 0.000010 0.000010 0.000010 0.000010 0.000010 0.000010 0.000010 0.000010 0.000010 0.000010 0.000010 0.999570 0.000010 0.000010 0.000010 0.000010 0.000010 0.000010 0.000010 0.000010 0.000010 0.000010 0.000010 0.000010 0.000010
0.000010 0.000010 0.000010 0.000010 0.000010 0.000010 0.000010 0.000010 0.000010 0.000010 0.000010 0.000010 0.000010 0.000010 0.000010 0.000010 0.000010 0.000010 0.000010 0.000010 0.000010 0.000010 0.000010 0.000010 0.000010 0.000010 0.000010 0.000010 0.000010 0.000010 0.999570 0.000010 0.000010 0.000010 0.000010 0.000010 0.000010 0.000010 0.000010 0.000010 0.000010 0.000010 0.000010 0.000010
0.000010 0.000010 0.000010 0.000010 0.000010 0.000010 0.000010 0.000010 0.000010 0.000010 0.000010 0.000010 0.000010 0.000010 0.000010 0.000010 0.000010 0.000010 0.000010 0.000010 0.000010 0.000010 0.000010 0.000010 0.000010 0.000010 0.000010 0.000010 0.000010 0.000010 0.999570 0.000010 0.000010 0.000010 0.000010 0.000010 0.000010 0.000010 0.000010 0.000010 0.000010 0.000010 0.000010 0.000010
0.000010 0.000010 0.000010 0.000010 0.000010 0.000010 0.000010 0.000010 0.000010 0.000010 0.000010 0.000010 0.000010 0.000010 0.000010 0.000010 0.000010 0.000010 0.000010 0.000010 0.000010 0.000010 0.000010 0.000010 0.000010 0.000010 0.000010 0.000010 0.000017 0.000010 0.999562 0.000011 0.000010 0.000010 0.000010 0.000010 0.000010 0.000010 0.000010 0.000010 0.000010 0.000010 0.000010 0.000010
0.000010 0.000010 0.000010 0.000010 0.000010 0.000010 0.000010 0.000010 0.000010 0.000010 0.000010 0.000010 0.000010 0.000010 0.000010 0.000010 0.000010 0.000010 0.000010 0.000010 0.000010 0.000010 0.000010 0.000010 0.000010 0.000010 0.000010 0.000010 0.000010 0.000010 0.999570 0.000010 0.000010 0.000010 0.000010 0.000010 0.000010 0.000010 0.000010 0.000010 0.000010 0.000010 0.000010 0.000010
0.000010 0.126679 0.000010 0.000010 0.001364 0.016273 0.000010 0.000010 0.000010 0.017240 0.000010 0.007580 0.000010 0.000915 0.000010 0.000010 0.000010 0.000010 0.000010 0.285695 0.000010 0.000010 0.000010 0.000010 0.000010 0.000010 0.000010 0.000010 0.000010 0.000010 0.511184 0.000010 0.001926 0.000010 0.030803 0.000010 0.000012 0.000010 0.000010 0.000010 0.000010 0.000010 0.000010 0.000010
0.000010 0.000010 0.000010 0.000010 0.000010 0.000010 0.000010 0.000010 0.000010 0.000010 0.000010 0.000010 0.000010 0.000010 0.000010 0.000010 0.000010 0.000010 0.000010 0.000010 0.000010 0.000010 0.000010 0.000010 0.000010 0.000010 0.499802 0.000010 0.000010 0.000010 0.499778 0.000010 0.000010 0.000010 0.000010 0.000010 0.000010 0.000010 0.000010 0.000010 0.000010 0.000010 0.000010 0.000010
0.000010 0.000010 0.000010 0.000010 0.000010 0.000010 0.000010 0.000010 0.111322 0.000010 0.000010 0.000010 0.000010 0.000010 0.000010 0.000010 0.000010 0.000010 0.001061 0.000010 0.000010 0.000010 0.000010 0.000010 0.000010 0.000010 0.439234 0.000019 0.000010 0.000010 0.335547 0.000010 0.000010 0.059521 0.000010 0.000010 0.000010 0.000010 0.000010 0.052925 0.000010 0.000010 0.000010 0.000010
0.000010 0.000010 0.000010 0.000010 0.000010 0.000010 0.000010 0.000010 0.000010 0.000010 0.000010 0.000010 0.000010 0.000010 0.000010 0.000010 0.000010 0.000010 0.000010 0.000010 0.000010 0.000010 0.000010 0.000010 0.000010 0.000010 0.000010 0.000010 0.000010 0.000010 0.999570 0.000010 0.000010 0.000010 0.000010 0.000010 0.000010 0.000010 0.000010 0.000010 0.000010 0.000010 0.000010 0.000010
0.000010 0.000010 0.000010 0.000010 0.000010 0.000010 0.000010 0.000010 0.000010 0.000010 0.000010 0.000010 0.000010 0.000010 0.000010 0.000010 0.000010 0.000010 0.000010 0.000010 0.000010 0.000010 0.000010 0.000010 0.000010 0.000010 0.000010 0.000010 0.000011 0.000010 0.999569 0.000010 0.000010 0.000010 0.000010 0.000010 0.000010 0.000010 0.000010 0.000010 0.000010 0.000010 0.000010 0.000010
0.000010 0.000010 0.000010 0.828067 0.000010 0.000010 0.002200 0.000010 0.000010 0.000010 0.000010 0.034046 0.000010 0.000010 0.000010 0.000010 0.000010 0.000010 0.000010 0.000010 0.000010 0.000168 0.000010 0.000010 0.000010 0.000010 0.029581 0.000010 0.000010 0.000010 0.000010 0.000010 0.000010 0.018449 0.001258 0.000010 0.000010 0.000010 0.000010 0.078844 0.000010 0.000010 0.000010 0.007037
0.000010 0.000010 0.000010 0.999570 0.000010 0.000010 0.000010 0.000010 0.000010 0.000010 0.000010 0.000010 0.000010 0.000010 0.000010 0.000010 0.000010 0.000010 0.000010 0.000010 0.000010 0.000010 0.000010 0.000010 0.000010 0.000010 0.000010 0.000010 0.000010 0.000010 0.000010 0.000010 0.000010 0.000010 0.000010 0.000010 0.000010 0.000010 0.000010 0.000010 0.000010 0.000010 0.000010 0.000010
0.000010 0.000010 0.000010 0.837298 0.000010 0.000010 0.000010 0.000010 0.033370 0.000010 0.000010 0.000010 0.000010 0.000010 0.000010 0.000010 0.000010 0.000010 0.000010 0.000010 0.000010 0.000010 0.000010 0.000010 0.000010 0.000010 0.000010 0.000010 0.000010 0.000010 0.000010 0.039155 0.000010 0.008473 0.000010 0.000010 0.000010 0.000010 0.000010 0.072126 0.000010 0.000010 0.000010 0.009198
0.000010 0.000010 0.000010 0.999570 0.000010 0.000010 0.000010 0.000010 0.000010 0.000010 0.000010 0.000010 0.000010 0.000010 0.000010 0.000010 0.000010 0.000010 0.000010 0.000010 0.000010 0.000010 0.000010 0.000010 0.000010 0.000010 0.000010 0.000010 0.000010 0.000010 0.000010 0.000010 0.000010 0.000010 0.000010 0.000010 0.000010 0.000010 0.000010 0.000010 0.000010 0.000010 0.000010 0.000010
0.000010 0.000010 0.000010 0.908828 0.000010 0.000010 0.000010 0.000010 0.050349 0.000010 0.000010 0.000010 0.000010 0.000010 0.000010 0.000010 0.000010 0.000010 0.000010 0.000010 0.000010 0.000010 0.000010 0.000010 0.000010 0.000010 0.000010 0.000010 0.000010 0.000010 0.000010 0.000010 0.000010 0.000010 0.000010 0.000010 0.000010 0.000010 0.000010 0.036872 0.000010 0.000010 0.000010 0.003552
0.000010 0.000010 0.000010 0.999570 0.000010 0.000010 0.000010 0.000010 0.000010 0.000010 0.000010 0.000010 0.000010 0.000010 0.000010 0.000010 0.000010 0.000010 0.000010 0.000010 0.000010 0.000010 0.000010 0.000010 0.000010 0.000010 0.000010 0.000010 0.000010 0.000010 0.000010 0.000010 0.000010 0.000010 0.000010 0.000010 0.000010 0.000010 0.000010 0.000010 0.000010 0.000010 0.000010 0.000010
0.000010 0.000010 0.000010 0.999570 0.000010 0.000010 0.000010 0.000010 0.000010 0.000010 0.000010 0.000010 0.000010 0.000010 0.000010 0.000010 0.000010 0.000010 0.000010 0.000010 0.000010 0.000010 0.000010 0.000010 0.000010 0.000010 0.000010 0.000010 0.000010 0.000010 0.000010 0.000010 0.000010 0.000010 0.000010 0.000010 0.000010 0.000010 0.000010 0.000010 0.000010 0.000010 0.000010 0.000010
0.000010 0.000010 0.000010 0.911688 0.000010 0.000010 0.000010 0.000010 0.025722 0.000010 0.000010 0.000010 0.000010 0.000010 0.000010 0.000010 0.000010 0.000010 0.000010 0.000010 0.000010 0.000010 0.000010 0.000010 0.000010 0.000010 0.000010 0.000010 0.000010 0.000010 0.000010 0.000010 0.000010 0.000010 0.000010 0.000010 0.000010 0.000010 0.000010 0.044587 0.000010 0.000010 0.000010 0.017602
0.000010 0.000010 0.000010 0.994990 0.000010 0.000010 0.000010 0.000010 0.000010 0.000010 0.000010 0.000010 0.000010 0.000010 0.000010 0.000010 0.000010 0.000010 0.000010 0.000010 0.000010 0.000010 0.000010 0.000010 0.000010 0.000010 0.000010 0.000010 0.000010 0.000010 0.000010 0.000010 0.000010 0.000010 0.000010 0.000010 0.000010 0.000010 0.000010 0.000010 0.000010 0.000010 0.000010 0.004590
0.000010 0.000010 0.000010 0.912981 0.000010 0.000010 0.000010 0.000010 0.037325 0.000010 0.000010 0.000010 0.000010 0.000010 0.000010 0.000010 0.000010 0.000010 0.000010 0.000010 0.000010 0.000010 0.000010 0.000010 0.000010 0.000010 0.000010 0.000010 0.000010 0.000010 0.000010 0.000010 0.000010 0.017607 0.000010 0.000010 0.000010 0.000010 0.000010 0.029035 0.000010 0.000010 0.000010 0.002662
0.000010 0.000010 0.000010 0.840815 0.000010 0.000010 0.000010 0.000010 0.048264 0.000010 0.000010 0.000010 0.000010 0.000010 0.000010 0.000010 0.000010 0.000010 0.000010 0.000010 0.000010 0.000010 0.000010 0.000010 0.000010 0.000010 0.000010 0.000010 0.000010 0.000010 0.000010 0.000010 0.000010 0.029078 0.000010 0.000010 0.000010 0.000010 0.000010 0.081443 0.000010 0.000010 0.000010 0.000010
0.000010 0.000010 0.000010 0.999569 0.000010 0.000010 0.000010 0.000010 0.000010 0.000010 0.000010 0.000010 0.000010 0.000010 0.000010 0.000010 0.000010 0.000010 0.000010 0.000010 0.000010 0.000010 0.000010 0.000010 0.000010 0.000010 0.000010 0.000010 0.000011 0.000010 0.000010 0.000010 0.000010 0.000010 0.000010 0.000010 0.000010 0.000010 0.000010 0.000010 0.000010 0.000010 0.000010 0.000010
0.000010 0.000010 0.000010 0.978100 0.000010 0.000010 0.000010 0.000010 0.000010 0.000010 0.000010 0.000010 0.000010 0.000010 0.000010 0.000010 0.000010 0.000010 0.000010 0.000010 0.000010 0.000010 0.000010 0.000010 0.000010 0.000010 0.000010 0.000010 0.000010 0.000010 0.019956 0.000010 0.000010 0.000010 0.000010 0.000010 0.000010 0.000010 0.000010 0.000010 0.000010 0.000010 0.000010 0.001533
0.000010 0.000010 0.000010 0.897141 0.000010 0.000010 0.000010 0.000010 0.000010 0.000010 0.000010 0.000010 0.000010 0.000010 0.000010 0.000010 0.000010 0.000010 0.000010 0.000010 0.000010 0.000010 0.000010 0.000010 0.000010 0.000010 0.070886 0.000010 0.000010 0.000010 0.031564 0.000010 0.000010 0.000010 0.000010 0.000010 0.000010 0.000010 0.000010 0.000010 0.000010 0.000010 0.000010 0.000010
0.000010 0.000010 0.000010 0.977062 0.000010 0.000010 0.000010 0.000010 0.000010 0.000010 0.000010 0.000010 0.000010 0.000010 0.000010 0.000010 0.000010 0.000010 0.000010 0.000010 0.000010 0.000010 0.000010 0.000010 0.000010 0.000010 0.000010 0.000010 0.000010 0.000010 0.022518 0.000010 0.000010 0.000010 0.000010 0.000010 0.000010 0.000010 0.000010 0.000010 0.000010 0.000010 0.000010 0.000010
0.000010 0.000010 0.000010 0.975354 0.000010 0.000010 0.000010 0.000010 0.000010 0.000010 0.000010 0.000010 0.000010 0.000010 0.000010 0.000010 0.000010 0.000010 0.000010 0.000010 0.000010 0.000010 0.000010 0.000010 0.000010 0.000010 0.000010 0.000010 0.000010 0.000010 0.024226 0.000010 0.000010 0.000010 0.000010 0.000010 0.000010 0.000010 0.000010 0.000010 0.000010 0.000010 0.000010 0.000010
0.000010 0.000010 0.000010 0.988090 0.000010 0.000010 0.000010 0.000010 0.000010 0.000010 0.000010 0.000010 0.000010 0.000010 0.000010 0.000010 0.000010 0.000010 0.000010 0.000010 0.000010 0.000010 0.000010 0.000010 0.000010 0.000010 0.000010 0.000010 0.000010 0.000010 0.011490 0.000010 0.000010 0.000010 0.000010 0.000010 0.000010 0.000010 0.000010 0.000010 0.000010 0.000010 0.000010 0.000010
0.000010 0.000010 0.000010 0.992366 0.000010 0.000010 0.000010 0.000010 0.000010 0.000010 0.000010 0.000010 0.000010 0.000010 0.000010 0.000010 0.000010 0.000010 0.000010 0.000010 0.000010 0.000010 0.000010 0.000010 0.000010 0.000010 0.000010 0.000010 0.000010 0.000010 0.007214 0.000010 0.000010 0.000010 0.000010 0.000010 0.000010 0.000010 0.000010 0.000010 0.000010 0.000010 0.000010 0.000010
0.000010 0.000010 0.000010 0.000010 0.000010 0.000010 0.000010 0.000010 0.000010 0.000010 0.000010 0.000010 0.000010 0.000010 0.000010 0.000010 0.000010 0.000010 0.000010 0.000010 0.000010 0.000010 0.000010 0.000010 0.000010 0.000010 0.876520 0.000010 0.000010 0.000010 0.123060 0.000010 0.000010 0.000010 0.000010 0.000010 0.000010 0.000010 0.000010 0.000010 0.000010 0.000010 0.000010 0.000010
0.000010 0.000010 0.000010 0.000010 0.000010 0.000010 0.000010 0.000010 0.000010 0.000010 0.000010 0.000010 0.000010 0.000010 0.000010 0.000010 0.000010 0.000010 0.000010 0.000010 0.000010 0.000010 0.000010 0.000010 0.000010 0.000010 0.892254 0.000010 0.000010 0.000010 0.107326 0.000010 0.000010 0.000010 0.000010 0.000010 0.000010 0.000010 0.000010 0.000010 0.000010 0.000010 0.000010 0.000010
0.000010 0.000010 0.000010 0.000010 0.000010 0.000010 0.000010 0.000010 0.000010 0.000010 0.000010 0.000010 0.000010 0.000010 0.000010 0.000010 0.000010 0.000010 0.000010 0.000010 0.000010 0.000010 0.000010 0.000010 0.000010 0.000010 0.906113 0.000010 0.000010 0.000010 0.093467 0.000010 0.000010 0.000010 0.000010 0.000010 0.000010 0.000010 0.000010 0.000010 0.000010 0.000010 0.000010 0.000010
0.000010 0.000010 0.000010 0.000010 0.000010 0.000010 0.000010 0.000010 0.000010 0.000010 0.000010 0.000010 0.000010 0.000010 0.000010 0.000010 0.000010 0.000010 0.000010 0.000010 0.000010 0.000010 0.000010 0.000010 0.000010 0.000010 0.902924 0.000010 0.000010 0.000010 0.096656 0.000010 0.000010 0.000010 0.000010 0.000010 0.000010 0.000010 0.000010 0.000010 0.000010 0.000010 0.000010 0.000010
0.000010 0.000010 0.000010 0.000010 0.000010 0.000010 0.000010 0.000010 0.000010 0.000010 0.000010 0.000010 0.000010 0.000010 0.000010 0.000010 0.000010 0.000010 0.000010 0.000010 0.000010 0.000010 0.000010 0.000010 0.000010 0.000010 0.866249 0.000010 0.000010 0.000010 0.133331 0.000010 0.000010 0.000010 0.000010 0.000010 0.000010 0.000010 0.000010 0.000010 0.000010 0.000010 0.000010 0.000010
0.000010 0.000010 0.000010 0.000010 0.000010 0.000010 0.000010 0.000010 0.000010 0.000010 0.000010 0.000010 0.000010 0.000010 0.000010 0.000010 0.000010 0.000010 0.000010 0.000010 0.000010 0.000010 0.000010 0.000010 0.000010 0.000010 0.883527 0.000010 0.000010 0.000010 0.116053 0.000010 0.000010 0.000010 0.000010 0.000010 0.000010 0.000010 0.000010 0.000010 0.000010 0.000010 0.000010 0.000010
0.000010 0.000010 0.000010 0.000010 0.000010 0.000010 0.000010 0.000010 0.000010 0.000010 0.000010 0.000010 0.000010 0.000010 0.000010 0.000010 0.000010 0.000010 0.000010 0.000010 0.000010 0.000010 0.000010 0.000010 0.000010 0.000010 0.912865 0.000010 0.000010 0.000010 0.086715 0.000010 0.000010 0.000010 0.000010 0.000010 0.000010 0.000010 0.000010 0.000010 0.000010 0.000010 0.000010 0.000010
0.000010 0.000010 0.000010 0.073285 0.000010 0.000010 0.000010 0.000010 0.059816 0.000010 0.000010 0.000010 0.000010 0.000010 0.000010 0.000010 0.000010 0.000010 0.000010 0.000010 0.000010 0.000010 0.000010 0.000010 0.000010 0.000010 0.646186 0.000010 0.000010 0.000010 0.090665 0.000010 0.000010 0.057961 0.000010 0.000010 0.000010 0.000010 0.000010 0.071707 0.000010 0.000010 0.000010 0.000010
0.000010 0.000010 0.000010 0.055269 0.000010 0.000010 0.000010 0.000010 0.140018 0.000010 0.000010 0.000010 0.000010 0.000010 0.000010 0.000010 0.000010 0.000010 0.000010 0.000010 0.000010 0.000010 0.000010 0.000010 0.000010 0.000010 0.482697 0.000010 0.000010 0.000010 0.042355 0.000010 0.000010 0.022192 0.000010 0.000010 0.000010 0.000010 0.000010 0.243307 0.000010 0.000010 0.000010 0.013792
0.000010 0.000010 0.000010 0.059420 0.000010 0.000010 0.000010 0.000010 0.028874 0.000010 0.000010 0.000010 0.000010 0.000010 0.000010 0.000010 0.000010 0.000010 0.000010 0.000010 0.000010 0.000010 0.000010 0.000010 0.000010 0.000010 0.712675 0.000010 0.000010 0.000010 0.069243 0.000010 0.000010 0.020791 0.000010 0.000010 0.000010 0.000010 0.000010 0.108183 0.000010 0.000010 0.000010 0.000443
0.000010 0.000010 0.000010 0.054967 0.000010 0.000010 0.000010 0.000010 0.105353 0.000010 0.000010 0.000010 0.000010 0.000010 0.000010 0.000010 0.000010 0.000010 0.000010 0.000010 0.000010 0.000010 0.000010 0.000010 0.000010 0.000010 0.636843 0.000010 0.000010 0.000010 0.071972 0.000010 0.000010 0.026076 0.000010 0.000010 0.000010 0.000010 0.000010 0.100195 0.000010 0.000010 0.000010 0.004224
0.000010 0.000010 0.000010 0.000010 0.000010 0.000010 0.000010 0.000010 0.000010 0.000010 0.000010 0.000010 0.000010 0.000010 0.000010 0.000010 0.000010 0.000010 0.000010 0.000010 0.000010 0.000010 0.000010 0.000010 0.000010 0.000010 0.999570 0.000010 0.000010 0.000010 0.000010 0.000010 0.000010 0.000010 0.000010 0.000010 0.000010 0.000010 0.000010 0.000010 0.000010 0.000010 0.000010 0.000010
0.000010 0.000010 0.000010 0.000010 0.000010 0.000010 0.000010 0.000010 0.000010 0.000010 0.000010 0.000010 0.000010 0.000010 0.000010 0.000010 0.000010 0.000010 0.000010 0.000010 0.000010 0.000010 0.000010 0.000010 0.000010 0.000010 0.999570 0.000010 0.000010 0.000010 0.000010 0.000010 0.000010 0.000010 0.000010 0.000010 0.000010 0.000010 0.000010 0.000010 0.000010 0.000010 0.000010 0.000010
0.000010 0.000010 0.000010 0.043343 0.000010 0.000010 0.000010 0.000010 0.002441 0.000010 0.000010 0.000010 0.000010 0.000010 0.000010 0.000010 0.000010 0.000010 0.000010 0.000010 0.000010 0.000010 0.000010 0.000010 0.000010 0.000010 0.703319 0.000010 0.000010 0.000010 0.052726 0.000010 0.000010 0.068463 0.000010 0.000010 0.000010 0.000010 0.000010 0.129328 0.000010 0.000010 0.000010 0.000010
0.000010 0.000010 0.000010 0.055822 0.000010 0.000010 0.000010 0.000010 0.007442 0.000010 0.000010 0.000010 0.000010 0.000010 0.000010 0.000010 0.000010 0.000010 0.000010 0.000010 0.000010 0.000010 0.000010 0.000010 0.000010 0.000010 0.731605 0.000010 0.000010 0.000010 0.081983 0.000010 0.000010 0.000010 0.000010 0.000010 0.000010 0.000010 0.000010 0.107056 0.000010 0.000010 0.000010 0.015711
0.000010 0.000010 0.000010 0.089645 0.000010 0.000010 0.000010 0.000010 0.067764 0.000010 0.000010 0.000010 0.000010 0.000010 0.000010 0.000010 0.000010 0.000010 0.000010 0.000010 0.000010 0.000010 0.000010 0.000010 0.000010 0.000010 0.665740 0.000010 0.000010 0.000010 0.067492 0.000010 0.000010 0.027321 0.000010 0.000010 0.000010 0.000010 0.000010 0.081658 0.000010 0.000010 0.000010 0.000010
0.000010 0.000010 0.000010 0.011166 0.000010 0.000010 0.000010 0.000010 0.000010 0.000010 0.000010 0.000010 0.000010 0.000010 0.000010 0.000010 0.000010 0.000010 0.000010 0.000010 0.000010 0.000010 0.000010 0.000010 0.000010 0.000010 0.000010 0.000010 0.000010 0.000010 0.000010 0.000010 0.000010 0.059205 0.000010 0.000010 0.000010 0.000010 0.000010 0.911699 0.000010 0.000010 0.000010 0.017530
0.000010 0.000010 0.000010 0.026088 0.000010 0.000010 0.000010 0.000010 0.012464 0.000010 0.000010 0.000010 0.000010 0.000010 0.000010 0.000010 0.000010 0.000010 0.000010 0.000010 0.000010 0.000010 0.000010 0.000010 0.000010 0.000010 0.000010 0.000010 0.000010 0.000010 0.000010 0.000010 0.000010 0.181495 0.000010 0.000010 0.000010 0.000010 0.000010 0.764109 0.000010 0.000010 0.000010 0.015454
0.000010 0.000010 0.000010 0.056299 0.000010 0.000010 0.000010 0.000010 0.045530 0.000010 0.000010 0.000010 0.000010 0.000010 0.000010 0.000010 0.000010 0.000010 0.006492 0.000010 0.000010 0.000010 0.000010 0.000010 0.000010 0.000010 0.009882 0.000010 0.000015 0.000010 0.000010 0.000010 0.000010 0.135629 0.000010 0.000010 0.000010 0.000010 0.000010 0.719001 0.000010 0.000010 0.000010 0.026792
0.000010 0.000010 0.044246 0.014095 0.025046 0.002834 0.000010 0.000104 0.000010 0.000010 0.000010 0.005656 0.000010 0.006948 0.000010 0.000010 0.000010 0.000010 0.000010 0.006705 0.008483 0.000010 0.000010 0.000010 0.000010 0.002835 0.000010 0.000010 0.000010 0.000010 0.005445 0.011536 0.000010 0.047538 0.000010 0.000010 0.000010 0.000010 0.000010 0.792438 0.025801 0.000010 0.000010 0.000010
0.000010 0.000010 0.000010 0.000010 0.000010 0.000010 0.000010 0.000010 0.012845 0.000010 0.000010 0.000010 0.000010 0.000010 0.000010 0.000010 0.000010 0.000010 0.000010 0.000010 0.000010 0.000010 0.000010 0.000010 0.000010 0.000010 0.000010 0.000010 0.000010 0.000010 0.000010 0.000010 0.000010 0.039295 0.000010 0.000010 0.000010 0.000010 0.000010 0.947450 0.000010 0.000010 0.000010 0.000010
0.000010 0.000010 0.000010 0.031609 0.000010 0.000010 0.000010 0.000010 0.069280 0.000010 0.000010 0.000010 0.000010 0.000010 0.000010 0.000014 0.000010 0.000010 0.006313 0.000010 0.000010 0.000010 0.000010 0.000010 0.000010 0.000010 0.014850 0.000010 0.000010 0.000010 0.000010 0.000010 0.000010 0.108884 0.000010 0.000010 0.000010 0.000010 0.000010 0.754921 0.000010 0.000010 0.000010 0.013769
0.000240 0.000010 0.070680 0.003726 0.000615 0.000010 0.000010 0.000010 0.001370 0.000010 0.002427 0.000010 0.016400 0.000010 0.000010 0.000010 0.000010 0.000010 0.012827 0.003949 0.004057 0.000010 0.000010 0.000010 0.000929 0.006131 0.015459 0.000010 0.000010 0.000010 0.000010 0.000010 0.004324 0.064913 0.000010 0.000010 0.000010 0.000010 0.000010 0.791674 0.000010 0.000010 0.000010 0.000010
0.000010 0.000010 0.042409 0.013579 0.025647 0.003200 0.000010 0.000010 0.000010 0.000010 0.000010 0.004965 0.000010 0.006885 0.000010 0.000010 0.000010 0.000010 0.000010 0.006787 0.008709 0.000010 0.000010 0.000010 0.000010 0.002663 0.000010 0.000010 0.000010 0.000010 0.005040 0.011784 0.000010 0.046909 0.000010 0.000010 0.000010 0.000010 0.000010 0.793583 0.027541 0.000010 0.000010 0.000010
0.000010 0.000010 0.000010 0.000010 0.000010 0.000010 0.000010 0.000010 0.000010 0.000010 0.000010 0.000010 0.000010 0.000010 0.000010 0.000010 0.000010 0.000010 0.000010 0.000010 0.000010 0.000010 0.000010 0.000010 0.000010 0.000010 0.000010 0.000010 0.000010 0.000010 0.000010 0.000010 0.000010 0.051668 0.000010 0.000010 0.000010 0.000010 0.000010 0.947912 0.000010 0.000010 0.000010 0.000010
0.000010 0.000010 0.000010 0.021879 0.000010 0.000010 0.000010 0.000010 0.026490 0.000010 0.000010 0.000010 0.000010 0.000010 0.000010 0.000010 0.000010 0.000010 0.000011 0.000010 0.000010 0.000010 0.000010 0.000010 0.000010 0.000010 0.000010 0.000010 0.004262 0.000010 0.000010 0.000010 0.000010 0.066569 0.000010 0.000010 0.000010 0.000010 0.000010 0.879406 0.000010 0.000010 0.000010 0.001014
0.000010 0.000010 0.000010 0.020810 0.000010 0.000010 0.000010 0.000010 0.065877 0.000010 0.000010 0.000010 0.000010 0.000010 0.000010 0.000010 0.000010 0.000010 0.002279 0.000010 0.000010 0.006465 0.000010 0.000010 0.000010 0.000010 0.020815 0.000010 0.000010 0.000010 0.000010 0.002326 0.000010 0.188054 0.000010 0.000010 0.000010 0.000010 0.000010 0.690276 0.000010 0.000010 0.000010 0.002748
0.000010 0.000010 0.000010 0.009871 0.000010 0.000010 0.000010 0.000010 0.055099 0.000010 0.000010 0.000010 0.000010 0.000010 0.000010 0.000010 0.000010 0.000010 0.000010 0.000010 0.000010 0.008142 0.000010 0.000010 0.003060 0.000010 0.026094 0.000010 0.000010 0.000010 0.000010 0.000010 0.000010 0.180019 0.000010 0.000010 0.000010 0.000010 0.000010 0.698825 0.000010 0.000010 0.000010 0.018529
0.000010 0.000010 0.000010 0.032961 0.000010 0.000010 0.000010 0.000010 0.047113 0.000010 0.000010 0.000010 0.000010 0.000010 0.000010 0.000010 0.000010 0.000010 0.012462 0.000010 0.000010 0.000010 0.000010 0.000010 0.000010 0.000010 0.000010 0.000010 0.000010 0.000010 0.000010 0.000010 0.000010 0.212370 0.000010 0.000010 0.000010 0.000010 0.000010 0.671564 0.000010 0.000010 0.000010 0.023150
0.000010 0.000010 0.000010 0.047144 0.000010 0.000010 0.000010 0.000010 0.068904 0.000010 0.000010 0.000010 0.000010 0.000010 0.000010 0.000010 0.000010 0.000010 0.007280 0.000010 0.000010 0.000010 0.000010 0.000010 0.000010 0.000010 0.010028 0.000010 0.000010 0.000010 0.000010 0.011318 0.000010 0.185183 0.000010 0.000010 0.000010 0.000010 0.000010 0.644518 0.000010 0.000010 0.000010 0.025265
0.000010 0.000010 0.000010 0.030693 0.000010 0.000010 0.000010 0.000010 0.075045 0.000010 0.000010 0.000010 0.000010 0.000010 0.000010 0.000010 0.000010 0.000010 0.000010 0.000010 0.000010 0.000665 0.013638 0.000010 0.000010 0.000010 0.000010 0.000010 0.000010 0.000010 0.000010 0.000010 0.000010 0.201279 0.000010 0.000010 0.000010 0.000010 0.000010 0.655786 0.000010 0.000010 0.000010 0.022525
0.000010 0.000010 0.000010 0.048382 0.000010 0.000010 0.000010 0.000010 0.055212 0.000010 0.000010 0.000010 0.000010 0.000010 0.000010 0.000010 0.000010 0.000010 0.000010 0.000010 0.000010 0.000010 0.000010 0.000010 0.000010 0.000010 0.000010 0.000010 0.000010 0.000010 0.000010 0.000010 0.000010 0.149177 0.000010 0.000010 0.000010 0.000010 0.000010 0.724759 0.000010 0.000010 0.000010 0.022080
0.000010 0.000010 0.000010 0.046864 0.000010 0.000010 0.000010 0.000010 0.055292 0.000010 0.000010 0.000010 0.000010 0.000010 0.000010 0.000010 0.000010 0.000010 0.000010 0.000010 0.000010 0.000010 0.000010 0.000010 0.000010 0.000010 0.000010 0.000010 0.000010 0.000010 0.000010 0.000010 0.000010 0.149396 0.000010 0.000010 0.000010 0.000010 0.000010 0.724580 0.000010 0.000010 0.000010 0.023478
0.000010 0.000010 0.005146 0.080445 0.000010 0.000010 0.000010 0.000010 0.073869 0.000010 0.002401 0.000825 0.005797 0.000010 0.000010 0.000010 0.000071 0.000010 0.010533 0.000010 0.000010 0.000010 0.000010 0.000010 0.000010 0.000010 0.004727 0.000010 0.000241 0.000010 0.000010 0.009052 0.000010 0.140234 0.000010 0.006365 0.000010 0.000010 0.000010 0.638668 0.001548 0.000054 0.000010 0.019753
0.000010 0.000010 0.000010 0.052958 0.000010 0.000010 0.000010 0.000010 0.069412 0.000010 0.000010 0.000010 0.000010 0.000010 0.000010 0.000010 0.000010 0.000010 0.000010 0.000010 0.000010 0.000010 0.000010 0.000010 0.002763 0.000010 0.000010 0.000010 0.000010 0.000010 0.004537 0.000010 0.000010 0.137514 0.000010 0.000010 0.000010 0.000010 0.000010 0.732436 0.000010 0.000010 0.000010 0.000010
0.000010 0.000010 0.000010 0.063018 0.000010 0.000010 0.000010 0.000010 0.031995 0.000010 0.000010 0.000010 0.000010 0.000010 0.000010 0.000010 0.000010 0.000010 0.000010 0.000010 0.000010 0.000010 0.006034 0.000010 0.000010 0.000010 0.000010 0.000010 0.000010 0.000010 0.000010 0.000010 0.000010 0.133914 0.000010 0.000010 0.000010 0.000010 0.000010 0.752471 0.000010 0.000010 0.000010 0.012188
0.000010 0.000010 0.000010 0.110475 0.000010 0.000010 0.000010 0.000010 0.052475 0.000010 0.000010 0.000010 0.034234 0.006144 0.000010 0.000010 0.000010 0.000010 0.000010 0.000010 0.000010 0.000010 0.000010 0.000010 0.000010 0.000010 0.000010 0.001198 0.000029 0.000010 0.000010 0.000010 0.000010 0.139613 0.002498 0.016795 0.000010 0.003507 0.000010 0.623257 0.000010 0.000010 0.000010 0.009452
0.000010 0.000010 0.000010 0.000010 0.000010 0.000010 0.000010 0.000010 0.000010 0.000010 0.000010 0.000010 0.000010 0.000010 0.000010 0.000010 0.000010 0.000010 0.000010 0.000010 0.000010 0.000010 0.000010 0.000010 0.000010 0.000010 0.000010 0.000010 0.000010 0.000010 0.000010 0.000010 0.000010 0.999570 0.000010 0.000010 0.000010 0.000010 0.000010 0.000010 0.000010 0.000010 0.000010 0.000010
0.003095 0.004334 0.014267 0.074731 0.000010 0.000010 0.000010 0.000010 0.086583 0.000010 0.000010 0.002465 0.028868 0.001435 0.000010 0.000010 0.000010 0.005151 0.004571 0.000010 0.001600 0.000619 0.006692 0.000010 0.006382 0.001357 0.005981 0.000010 0.000010 0.000010 0.001651 0.023237 0.000010 0.144447 0.005054 0.000010 0.000010 0.005536 0.000010 0.562560 0.000010 0.000010 0.000010 0.009172
0.000010 0.000010 0.000010 0.000010 0.000010 0.000010 0.000010 0.000010 0.000010 0.000010 0.000010 0.000010 0.000010 0.000010 0.000010 0.000010 0.000010 0.000010 0.000010 0.000010 0.000010 0.000010 0.000010 0.000010 0.000010 0.000010 0.000010 0.000010 0.000010 0.000010 0.000010 0.000010 0.000010 0.999570 0.000010 0.000010 0.000010 0.000010 0.000010 0.000010 0.000010 0.000010 0.000010 0.000010
0.000010 0.000010 0.000010 0.000010 0.000010 0.000010 0.000010 0.000010 0.000010 0.000010 0.000010 0.000010 0.000010 0.000010 0.000010 0.000010 0.000010 0.000010 0.000010 0.000010 0.000010 0.000010 0.000010 0.000010 0.000010 0.000010 0.000010 0.000010 0.000010 0.000010 0.000010 0.000010 0.000010 0.999570 0.000010 0.000010 0.000010 0.000010 0.000010 0.000010 0.000010 0.000010 0.000010 0.000010
0.000010 0.000010 0.001192 0.072170 0.000010 0.002578 0.000010 0.000010 0.083561 0.000010 0.000010 0.000010 0.056873 0.000010 0.000010 0.000010 0.000010 0.000010 0.000010 0.000010 0.000010 0.000010 0.021934 0.000010 0.000010 0.000010 0.011401 0.000010 0.000010 0.000010 0.000010 0.024426 0.000010 0.152913 0.000010 0.000010 0.000010 0.000010 0.000010 0.572423 0.000010 0.000010 0.000010 0.000199
0.000010 0.000010 0.000010 0.000010 0.000010 0.000010 0.000010 0.000010 0.000010 0.000010 0.000010 0.000010 0.000010 0.000010 0.000010 0.000010 0.000010 0.000010 0.000010 0.000010 0.000010 0.000010 0.000010 0.000010 0.000010 0.000010 0.000010 0.000010 0.000010 0.000010 0.000010 0.000010 0.000010 0.868875 0.000010 0.000010 0.000010 0.000010 0.000010 0.130705 0.000010 0.000010 0.000010 0.000010
0.003768 0.001151 0.000010 0.067170 0.000010 0.000130 0.000010 0.000010 0.047124 0.000010 0.001779 0.001386 0.126983 0.000010 0.000010 0.000010 0.000010 0.000114 0.017619 0.000010 0.000018 0.000010 0.007418 0.000010 0.000010 0.000010 0.031624 0.000010 0.003451 0.000010 0.000019 0.000010 0.000010 0.143167 0.000010 0.020386 0.000010 0.001654 0.000010 0.514888 0.001029 0.000010 0.000010 0.008892
0.000010 0.000010 0.000010 0.085632 0.000010 0.000010 0.000010 0.000010 0.069312 0.000010 0.000010 0.000010 0.129191 0.000010 0.000010 0.000010 0.000010 0.000952 0.000010 0.000010 0.000010 0.023320 0.000010 0.000010 0.000010 0.000010 0.000010 0.000010 0.007716 0.000010 0.000010 0.025056 0.000010 0.149623 0.000010 0.000010 0.000010 0.000010 0.000010 0.500756 0.000010 0.000010 0.000686 0.007426
0.008915 0.000010 0.000010 0.073521 0.000010 0.000010 0.000010 0.000010 0.086131 0.000010 0.000010 0.000010 0.127160 0.000010 0.000010 0.000010 0.000010 0.000010 0.000010 0.000010 0.000010 0.033130 0.000010 0.000010 0.000010 0.000010 0.000010 0.000010 0.003478 0.000010 0.001679 0.048212 0.000010 0.142513 0.000010 0.001281 0.000010 0.000010 0.000010 0.469112 0.000010 0.000010 0.000010 0.004548
0.000010 0.000010 0.000010 0.000010 0.000010 0.000010 0.000010 0.000010 0.000010 0.000010 0.000010 0.000010 0.000010 0.000011 0.000010 0.000010 0.000010 0.000010 0.000010 0.000010 0.000010 0.000010 0.000010 0.000010 0.000010 0.000010 0.000010 0.000010 0.000010 0.000010 0.000010 0.000010 0.000010 0.000010 0.000010 0.000010 0.000010 0.000010 0.000010 0.000010 0.000010 0.000010 0.000010 0.999569
0.000010 0.000010 0.000010 0.000010 0.000010 0.000010 0.000010 0.000010 0.000010 0.000010 0.000010 0.000010 0.000010 0.000010 0.000010 0.000010 0.000010 0.000010 0.000010 0.000010 0.000010 0.000010 0.000010 0.000010 0.000010 0.000010 0.000010 0.000010 0.000010 0.000010 0.000010 0.000010 0.000010 0.000010 0.000010 0.000010 0.000010 0.000010 0.000010 0.000010 0.000010 0.000010 0.000010 0.999570
0.000010 0.000010 0.000010 0.000010 0.000010 0.000010 0.000010 0.000010 0.000010 0.000010 0.000010 0.000010 0.000010 0.000010 0.000010 0.000010 0.000010 0.000010 0.000010 0.000010 0.000010 0.000010 0.000010 0.000010 0.000010 0.000010 0.000010 0.000010 0.000010 0.000010 0.000010 0.000010 0.000010 0.000010 0.000010 0.000010 0.000010 0.000010 0.000010 0.000010 0.000010 0.000010 0.000010 0.999570
0.000010 0.000010 0.000010 0.000010 0.000010 0.000010 0.000010 0.000010 0.000010 0.000010 0.000010 0.000010 0.000010 0.000010 0.000010 0.000010 0.000010 0.000010 0.000010 0.000010 0.000010 0.000010 0.000010 0.000010 0.000010 0.000010 0.000010 0.000010 0.000010 0.000010 0.000010 0.000010 0.000010 0.000010 0.000010 0.000010 0.000010 0.000010 0.000011 0.000010 0.000010 0.000010 0.000010 0.999569
0.000010 0.000010 0.000010 0.000010 0.000010 0.000010 0.000010 0.000010 0.000010 0.000010 0.000010 0.000010 0.000010 0.000010 0.000010 0.000010 0.000010 0.000010 0.000010 0.000010 0.000010 0.000010 0.000010 0.000010 0.000010 0.000010 0.000010 0.000010 0.000010 0.000010 0.000010 0.000010 0.000010 0.000010 0.000010 0.000010 0.000010 0.000010 0.000010 0.000010 0.000010 0.000010 0.000010 0.999570
0.000010 0.000010 0.000010 0.000010 0.000010 0.000010 0.000010 0.000010 0.000010 0.000010 0.000010 0.000010 0.000010 0.000010 0.000010 0.000010 0.000010 0.000010 0.000010 0.000010 0.000010 0.000010 0.000010 0.000010 0.000010 0.000010 0.000010 0.000010 0.000010 0.000010 0.000010 0.000010 0.000010 0.000010 0.000010 0.000010 0.000010 0.000010 0.000010 0.000010 0.000010 0.000010 0.000010 0.999570
0.000010 0.000010 0.000010 0.000010 0.000010 0.000010 0.000010 0.000010 0.000010 0.000010 0.000010 0.000010 0.000010 0.000010 0.000010 0.000010 0.000010 0.000010 0.000010 0.000010 0.000010 0.000010 0.000010 0.000010 0.000010 0.000010 0.000010 0.000010 0.000010 0.000010 0.000010 0.000010 0.000010 0.000010 0.000010 0.000010 0.000010 0.000010 0.000010 0.000010 0.000010 0.000010 0.000010 0.999570
0.000010 0.000010 0.000010 0.000010 0.000010 0.000010 0.000010 0.000010 0.000010 0.000010 0.000010 0.000010 0.000010 0.000010 0.000010 0.000010 0.000010 0.000010 0.000010 0.000010 0.000010 0.000015 0.000010 0.000010 0.000010 0.000010 0.000010 0.000010 0.000010 0.000010 0.000012 0.000016 0.000010 0.000018 0.000010 0.000010 0.000010 0.000010 0.000010 0.000010 0.000010 0.000010 0.000010 0.999550
0.000010 0.000010 0.000010 0.000010 0.000010 0.000010 0.000010 0.000010 0.000010 0.000010 0.000010 0.000010 0.000010 0.000010 0.000010 0.000010 0.000010 0.000010 0.000010 0.000010 0.000010 0.000010 0.000010 0.000010 0.000010 0.000010 0.000010 0.000010 0.000010 0.000010 0.000010 0.000010 0.000010 0.170299 0.000010 0.000010 0.000010 0.000010 0.000010 0.627040 0.000010 0.000010 0.000010 0.202251
0.000010 0.000010 0.000010 0.000010 0.000010 0.000010 0.000010 0.000010 0.030889 0.000010 0.000010 0.000010 0.000010 0.000010 0.000010 0.000010 0.000010 0.000010 0.000010 0.000010 0.000010 0.000010 0.000010 0.000010 0.000010 0.000010 0.000010 0.000010 0.000010 0.000010 0.000010 0.000010 0.000010 0.168383 0.000010 0.000010 0.000010 0.000010 0.000010 0.603067 0.000010 0.000010 0.000010 0.197261
0.000010 0.000010 0.000011 0.075590 0.000010 0.000010 0.000010 0.000010 0.081736 0.000010 0.000010 0.000010 0.000010 0.000010 0.000010 0.000010 0.000010 0.000010 0.000010 0.000010 0.000010 0.000010 0.000010 0.000010 0.000010 0.000010 0.000010 0.000010 0.000010 0.000010 0.003535 0.010003 0.000010 0.107082 0.000010 0.000152 0.000010 0.000010 0.000011 0.685264 0.000010 0.000010 0.000010 0.036275
0.000010 0.000010 0.000010 0.085154 0.000010 0.000010 0.000010 0.000010 0.044499 0.000010 0.000010 0.000010 0.000010 0.000010 0.000010 0.000010 0.000010 0.000010 0.000010 0.000010 0.000010 0.000011 0.000010 0.000010 0.000010 0.000010 0.000010 0.000010 0.000010 0.000010 0.000010 0.015541 0.000010 0.165374 0.000010 0.000010 0.000010 0.000010 0.000010 0.645421 0.000010 0.000010 0.000010 0.043630
0.000010 0.000010 0.000010 0.000010 0.000010 0.000010 0.000010 0.000010 0.017952 0.000010 0.000010 0.000010 0.000010 0.000010 0.000010 0.000010 0.000010 0.000010 0.000010 0.000010 0.000010 0.000010 0.000010 0.000010 0.000010 0.000010 0.000010 0.000010 0.000010 0.000010 0.000010 0.000010 0.000010 0.125026 0.000010 0.000010 0.000010 0.000010 0.000010 0.842717 0.000010 0.000010 0.000010 0.013905
0.000010 0.000010 0.000010 0.017721 0.000010 0.000010 0.000010 0.000010 0.021709 0.000010 0.000010 0.000010 0.000010 0.000010 0.000010 0.000010 0.000010 0.000010 0.000010 0.000010 0.000010 0.000010 0.000010 0.000010 0.000010 0.000010 0.000010 0.000010 0.000010 0.000010 0.000010 0.000010 0.000010 0.115401 0.000010 0.000010 0.000010 0.000010 0.000010 0.809548 0.000010 0.000010 0.000010 0.035231
0.000010 0.000010 0.000010 0.062896 0.000010 0.000010 0.000010 0.000010 0.094732 0.000010 0.000010 0.000010 0.000010 0.000010 0.000010 0.000010 0.000010 0.000010 0.000010 0.000010 0.000010 0.000010 0.000010 0.000010 0.000010 0.000010 0.000010 0.000010 0.000995 0.000010 0.000010 0.000011 0.000010 0.196474 0.000010 0.000010 0.000010 0.000010 0.000010 0.613128 0.000010 0.000010 0.000010 0.031394
0.000010 0.000010 0.000010 0.000010 0.000010 0.000010 0.000010 0.000010 0.017615 0.000010 0.000010 0.000010 0.000010 0.000010 0.000010 0.000010 0.000010 0.000010 0.000010 0.000010 0.000010 0.000010 0.000010 0.000010 0.000010 0.000010 0.000010 0.000010 0.000010 0.000010 0.000010 0.000010 0.000010 0.124774 0.000010 0.000010 0.000010 0.000010 0.000010 0.843209 0.000010 0.000010 0.000010 0.014003
0.000010 0.000010 0.000010 0.008438 0.000010 0.000010 0.000010 0.000010 0.021223 0.000010 0.000010 0.000010 0.000010 0.000010 0.000010 0.000010 0.000010 0.000010 0.000010 0.000010 0.000010 0.000010 0.000010 0.000010 0.000010 0.000010 0.000010 0.000010 0.000010 0.000010 0.000010 0.003572 0.000010 0.150115 0.000010 0.000010 0.000010 0.000010 0.000010 0.801958 0.000010 0.000010 0.000010 0.014314
0.000010 0.000010 0.000010 0.050128 0.000010 0.000010 0.000010 0.000010 0.055731 0.000010 0.000010 0.000010 0.000010 0.000010 0.000010 0.000010 0.000010 0.000010 0.000010 0.000010 0.000010 0.000010 0.000010 0.000010 0.000010 0.000010 0.000010 0.000010 0.000010 0.000010 0.000010 0.000010 0.000010 0.136310 0.000010 0.000010 0.000010 0.000010 0.000010 0.710828 0.000010 0.000010 0.000010 0.046613
0.000010 0.000010 0.000010 0.000010 0.000010 0.000010 0.000010 0.000010 0.000011 0.000010 0.000010 0.000010 0.000010 0.000010 0.000010 0.000010 0.000010 0.000010 0.000010 0.000010 0.000010 0.000010 0.000010 0.000010 0.000010 0.000010 0.000010 0.000010 0.000010 0.000010 0.000010 0.000010 0.000010 0.738548 0.000010 0.000010 0.000010 0.000010 0.000010 0.249713 0.000010 0.000010 0.000010 0.011328
0.000010 0.000010 0.000010 0.000010 0.000010 0.000010 0.000010 0.000010 0.000010 0.000010 0.000010 0.000010 0.000010 0.000010 0.000010 0.000010 0.000010 0.000010 0.000010 0.000010 0.000010 0.000010 0.000010 0.000010 0.000010 0.000010 0.000010 0.000010 0.000010 0.000010 0.000010 0.000010 0.000010 0.074039 0.000010 0.000010 0.000010 0.000010 0.000010 0.225975 0.000010 0.000010 0.000010 0.699576
0.000010 0.000010 0.000010 0.015721 0.000010 0.000010 0.000010 0.000010 0.055073 0.000010 0.000010 0.000010 0.000010 0.000010 0.000010 0.000010 0.000010 0.000010 0.000010 0.000010 0.000010 0.000010 0.000010 0.000010 0.000010 0.000010 0.000010 0.000010 0.000010 0.000010 0.000010 0.000010 0.000010 0.061974 0.000010 0.000010 0.000010 0.000010 0.000010 0.863676 0.000010 0.000010 0.000010 0.003165
0.000010 0.000010 0.000010 0.000010 0.000010 0.000010 0.000010 0.000010 0.000010 0.000010 0.000010 0.000010 0.000010 0.000010 0.000010 0.000010 0.000010 0.000010 0.000010 0.000010 0.000010 0.000010 0.000010 0.000010 0.000010 0.000010 0.000010 0.000010 0.000010 0.000010 0.000010 0.000010 0.000010 0.000010 0.000010 0.000010 0.000010 0.000010 0.000010 0.966636 0.000010 0.000010 0.000010 0.032944
0.000010 0.000010 0.000010 0.021781 0.000010 0.000010 0.000010 0.000010 0.083328 0.000010 0.000010 0.000010 0.000010 0.000010 0.000010 0.000010 0.000010 0.000010 0.000010 0.000010 0.000010 0.000010 0.000010 0.000010 0.000010 0.000010 0.000010 0.000010 0.000010 0.000010 0.000010 0.000010 0.000010 0.078467 0.000010 0.000010 0.000010 0.000010 0.000010 0.782310 0.000010 0.000010 0.000010 0.033725
0.000010 0.000010 0.000010 0.000010 0.000010 0.000010 0.000010 0.000010 0.000010 0.000010 0.000010 0.000010 0.000010 0.000010 0.000010 0.000010 0.000010 0.000010 0.000010 0.000010 0.000010 0.000010 0.000010 0.000010 0.000010 0.000010 0.000010 0.000010 0.000010 0.000010 0.000010 0.000010 0.000010 0.000010 0.000010 0.000010 0.000010 0.000010 0.000010 0.999570 0.000010 0.000010 0.000010 0.000010
0.000010 0.000010 0.000010 0.000010 0.000010 0.000010 0.000010 0.000010 0.000010 0.000010 0.000010 0.000010 0.000010 0.000010 0.000010 0.000010 0.000010 0.000010 0.000010 0.000010 0.000010 0.000010 0.000010 0.000010 0.000010 0.000010 0.000010 0.000010 0.000010 0.000020 0.000010 0.000010 0.000010 0.000010 0.000010 0.000010 0.000010 0.000010 0.000010 0.986726 0.000010 0.000010 0.000010 0.012844
0.000010 0.000010 0.000010 0.000010 0.000010 0.000010 0.000010 0.000010 0.000010 0.000010 0.000010 0.000010 0.000010 0.000010 0.000010 0.000010 0.000010 0.000010 0.000010 0.000010 0.000010 0.000010 0.000010 0.000010 0.000010 0.000010 0.000010 0.000010 0.000010 0.000010 0.000010 0.000010 0.000010 0.000010 0.000010 0.000010 0.000010 0.000010 0.000010 0.990713 0.000010 0.000010 0.000010 0.008867
0.000010 0.000010 0.000010 0.031639 0.000010 0.000010 0.000010 0.000010 0.037623 0.000010 0.000010 0.000010 0.000010 0.000010 0.000010 0.000010 0.000010 0.000010 0.000010 0.000010 0.000010 0.000010 0.000010 0.000010 0.000010 0.000010 0.000010 0.000010 0.000010 0.000010 0.000010 0.000010 0.000010 0.062169 0.000010 0.000010 0.000010 0.000010 0.000010 0.866451 0.000010 0.000010 0.000010 0.001728
0.000010 0.000010 0.000010 0.000010 0.000010 0.000010 0.000010 0.000010 0.000012 0.000010 0.000010 0.000010 0.000010 0.000010 0.000010 0.000010 0.000010 0.000010 0.000010 0.000010 0.000010 0.000010 0.000010 0.000010 0.000010 0.000010 0.000010 0.000010 0.000010 0.000010 0.000010 0.000010 0.000010 0.000010 0.000010 0.000010 0.000010 0.000010 0.000010 0.982742 0.000010 0.000010 0.000010 0.016836
0.000010 0.000010 0.000010 0.000010 0.000010 0.000010 0.000010 0.000010 0.000010 0.000010 0.000010 0.000010 0.000010 0.000010 0.000010 0.000010 0.000010 0.000010 0.000010 0.000010 0.000010 0.000010 0.000010 0.000010 0.000010 0.000010 0.000010 0.000010 0.000010 0.000010 0.000010 0.000010 0.000010 0.000010 0.000010 0.000010 0.000010 0.000010 0.000010 0.999570 0.000010 0.000010 0.000010 0.000010
0.000010 0.000010 0.000010 0.020143 0.000010 0.000010 0.000010 0.000010 0.058379 0.000010 0.000010 0.000010 0.000010 0.000010 0.000010 0.000010 0.000010 0.000010 0.000010 0.000010 0.000010 0.000010 0.000010 0.000010 0.000010 0.000010 0.004992 0.000010 0.000010 0.000010 0.000010 0.009696 0.000010 0.116503 0.000010 0.000010 0.000010 0.000010 0.000010 0.771019 0.000010 0.000010 0.000010 0.018898
0.000010 0.000010 0.000010 0.019554 0.004446 0.003112 0.000010 0.000010 0.061237 0.000010 0.000010 0.007108 0.005266 0.000010 0.000010 0.000010 0.000010 0.004146 0.000010 0.000010 0.000010 0.000010 0.000010 0.002895 0.000010 0.000018 0.000010 0.000010 0.004945 0.000010 0.000010 0.000010 0.000010 0.166480 0.003512 0.021439 0.000010 0.000010 0.000010 0.680865 0.000010 0.000010 0.000010 0.014687
0.000010 0.000010 0.000010 0.035299 0.000010 0.000010 0.000010 0.000010 0.093794 0.000010 0.000010 0.000010 0.000010 0.000010 0.000010 0.000010 0.000010 0.000010 0.000010 0.000010 0.000010 0.004363 0.000010 0.000010 0.000010 0.000010 0.000010 0.000010 0.000010 0.000010 0.001532 0.013177 0.000010 0.173403 0.000010 0.012671 0.000010 0.000010 0.000010 0.628799 0.000010 0.000010 0.000010 0.036612
0.000010 0.000010 0.000010 0.064015 0.000010 0.000010 0.000010 0.000010 0.054353 0.000010 0.000010 0.000010 0.000010 0.000010 0.000010 0.000010 0.000010 0.000010 0.000010 0.000010 0.000010 0.000011 0.000010 0.000010 0.002127 0.000010 0.000010 0.000010 0.000010 0.000010 0.000143 0.011560 0.000010 0.186705 0.000010 0.000010 0.000010 0.000010 0.000010 0.655699 0.000010 0.000010 0.000010 0.025037
0.000010 0.000011 0.000010 0.043377 0.000010 0.000010 0.000010 0.000010 0.081665 0.000010 0.000010 0.000010 0.000010 0.000010 0.000010 0.000010 0.000010 0.000010 0.000010 0.000010 0.000010 0.000010 0.000011 0.000010 0.000010 0.000010 0.000010 0.000010 0.000010 0.000010 0.000010 0.000010 0.000010 0.167522 0.000010 0.000010 0.000010 0.000010 0.000010 0.700965 0.000010 0.000010 0.000010 0.006079
0.000010 0.000010 0.000010 0.015254 0.000010 0.000010 0.000010 0.000010 0.069358 0.000010 0.000010 0.000010 0.000010 0.000010 0.000010 0.000010 0.000010 0.000010 0.000010 0.000010 0.000010 0.000010 0.000010 0.000010 0.000010 0.000010 0.011672 0.000010 0.000010 0.000010 0.000260 0.000010 0.000010 0.146922 0.000010 0.000010 0.000010 0.000010 0.000010 0.756154 0.000010 0.000010 0.000010 0.000010
0.000010 0.000010 0.000010 0.059488 0.000010 0.000010 0.000010 0.000010 0.086019 0.000010 0.000010 0.000010 0.000010 0.000010 0.000010 0.000010 0.000010 0.000010 0.005002 0.000010 0.000010 0.000010 0.000010 0.000010 0.002763 0.000010 0.000010 0.000010 0.000010 0.000010 0.000010 0.000010 0.000010 0.198335 0.000010 0.000010 0.000010 0.000010 0.000010 0.632857 0.000010 0.000010 0.000010 0.015166
0.000010 0.000010 0.000010 0.067499 0.000010 0.000010 0.000010 0.000010 0.095750 0.000010 0.000010 0.000010 0.000010 0.000010 0.000010 0.000010 0.000010 0.000010 0.000018 0.000010 0.000010 0.000010 0.000010 0.000010 0.000010 0.000010 0.001407 0.000010 0.000010 0.000010 0.000010 0.000010 0.000010 0.154663 0.000010 0.000010 0.000010 0.000010 0.003963 0.675388 0.000010 0.000010 0.000010 0.000951
0.000010 0.000010 0.000010 0.034299 0.000010 0.000010 0.000010 0.000010 0.079833 0.000010 0.000010 0.000010 0.000010 0.000010 0.000010 0.000010 0.000010 0.000010 0.000010 0.000010 0.000010 0.000010 0.000010 0.000010 0.002834 0.000010 0.008074 0.000010 0.000010 0.000010 0.000010 0.000010 0.000010 0.181159 0.000010 0.000010 0.000010 0.000010 0.000010 0.679037 0.000010 0.000010 0.000010 0.014394
0.000010 0.000010 0.000010 0.030515 0.000010 0.000010 0.000010 0.000010 0.071304 0.000010 0.000010 0.000010 0.000010 0.000010 0.000010 0.000010 0.000010 0.000010 0.006502 0.000010 0.000010 0.000010 0.000010 0.000010 0.000010 0.000010 0.000010 0.000010 0.004450 0.000010 0.000010 0.011590 0.000010 0.242292 0.000010 0.000628 0.000010 0.000010 0.000010 0.616866 0.000010 0.000010 0.000010 0.015504
0.000010 0.000010 0.000010 0.038042 0.000010 0.000010 0.000010 0.000010 0.089705 0.000010 0.000010 0.000010 0.000010 0.000010 0.000010 0.000010 0.000010 0.001967 0.005354 0.000010 0.000010 0.000010 0.001152 0.000010 0.000010 0.000010 0.000010 0.000010 0.003095 0.000013 0.000010 0.015435 0.000010 0.163627 0.000010 0.000010 0.000010 0.000010 0.000010 0.654268 0.000010 0.000010 0.000010 0.027011
0.000010 0.000010 0.000010 0.000010 0.000010 0.000010 0.552254 0.000010 0.000010 0.000010 0.000010 0.000010 0.000010 0.000010 0.000010 0.139724 0.000010 0.000010 0.000010 0.000010 0.000010 0.000010 0.085122 0.000010 0.000010 0.000010 0.000010 0.000010 0.000010 0.026677 0.000010 0.000010 0.000010 0.000010 0.000010 0.000010 0.000010 0.000010 0.000010 0.000010 0.000010 0.000010 0.195833 0.000010
0.000010 0.000010 0.000010 0.000010 0.000010 0.000010 0.549061 0.000010 0.000010 0.000010 0.000010 0.000010 0.000010 0.000010 0.000010 0.138194 0.000010 0.000010 0.000010 0.000010 0.000010 0.000010 0.072239 0.000010 0.000010 0.000010 0.000010 0.000010 0.000010 0.007127 0.000010 0.000010 0.000010 0.000010 0.000010 0.015383 0.000010 0.000010 0.000010 0.000010 0.000010 0.000010 0.217616 0.000010
0.000010 0.000010 0.000010 0.000010 0.000010 0.000010 0.585359 0.000010 0.000010 0.000010 0.000010 0.000010 0.000012 0.000010 0.000010 0.140364 0.000010 0.000010 0.000010 0.000010 0.000010 0.000010 0.056135 0.000010 0.000010 0.000010 0.000010 0.000010 0.000010 0.024306 0.000010 0.000010 0.000010 0.000010 0.000010 0.000010 0.000010 0.000010 0.000010 0.000010 0.000010 0.000010 0.193444 0.000010
0.000010 0.000010 0.000010 0.000010 0.000010 0.000010 0.563184 0.000010 0.000010 0.000010 0.000010 0.000010 0.000010 0.000010 0.000010 0.135442 0.000010 0.000010 0.000010 0.000010 0.000010 0.000010 0.095634 0.000010 0.000010 0.000010 0.000010 0.000010 0.000010 0.014157 0.000010 0.000010 0.000010 0.000010 0.000010 0.004043 0.000010 0.000010 0.009697 0.000010 0.000010 0.000010 0.177474 0.000010
0.000010 0.000010 0.000010 0.000010 0.000010 0.000010 0.654217 0.000010 0.000010 0.000010 0.000010 0.000010 0.000010 0.000010 0.000010 0.128891 0.000010 0.000010 0.000010 0.000010 0.000010 0.000010 0.040450 0.000010 0.000010 0.000010 0.000010 0.000010 0.000010 0.017278 0.000010 0.000010 0.000010 0.000010 0.000010 0.000251 0.000010 0.000010 0.000010 0.000010 0.000010 0.000010 0.158533 0.000010
0.000010 0.000010 0.000010 0.000010 0.000010 0.000010 0.622036 0.000010 0.000010 0.000010 0.000010 0.000010 0.000010 0.000010 0.000010 0.129391 0.000010 0.000010 0.000010 0.000010 0.000010 0.000010 0.021708 0.000010 0.000010 0.000010 0.000010 0.000010 0.000010 0.045333 0.000010 0.000010 0.000010 0.000010 0.000010 0.006078 0.000010 0.000010 0.000010 0.000010 0.000010 0.000010 0.175074 0.000010
0.000010 0.000010 0.000010 0.000010 0.000010 0.000010 0.635275 0.000010 0.000010 0.000010 0.000010 0.000010 0.000010 0.000010 0.000010 0.126793 0.000010 0.000010 0.000010 0.000010 0.000010 0.000010 0.037290 0.000010 0.000010 0.000010 0.000010 0.000010 0.000010 0.000010 0.000010 0.000010 0.000010 0.000010 0.000010 0.000010 0.000010 0.000010 0.000010 0.000010 0.000010 0.000010 0.198984 0.001268
0.000010 0.000010 0.000010 0.000010 0.000010 0.000010 0.571164 0.000010 0.000010 0.000010 0.000010 0.000010 0.000010 0.000010 0.000010 0.125006 0.000010 0.000010 0.006074 0.000010 0.000010 0.000010 0.050878 0.000010 0.000010 0.000010 0.000010 0.000010 0.000010 0.057791 0.000010 0.000010 0.000010 0.000010 0.000010 0.023162 0.000010 0.000010 0.000010 0.000010 0.000010 0.000010 0.165554 0.000010
0.000010 0.000010 0.000010 0.000010 0.000010 0.000010 0.536879 0.000010 0.000010 0.000010 0.000010 0.000010 0.000010 0.000010 0.000010 0.147390 0.000010 0.000010 0.000010 0.000010 0.000010 0.000010 0.117077 0.000010 0.000010 0.000010 0.000010 0.000010 0.000010 0.015707 0.000010 0.000010 0.000010 0.000010 0.000010 0.005776 0.000010 0.000010 0.000010 0.000010 0.000010 0.000010 0.176790 0.000010
0.000010 0.000010 0.000010 0.000010 0.000010 0.000010 0.549337 0.000010 0.000010 0.000010 0.000010 0.000010 0.000010 0.000010 0.000010 0.133522 0.000010 0.000010 0.000010 0.000010 0.000010 0.000010 0.065960 0.000010 0.000010 0.000010 0.000010 0.000010 0.000010 0.022361 0.000010 0.000010 0.000010 0.000010 0.000010 0.033108 0.000010 0.000010 0.000010 0.000010 0.000010 0.000010 0.195333 0.000010
0.000010 0.000010 0.000010 0.000010 0.000010 0.000010 0.573066 0.000010 0.000010 0.000017 0.000010 0.000010 0.000010 0.000010 0.000010 0.148630 0.000010 0.000010 0.000010 0.000010 0.000010 0.000010 0.063690 0.000010 0.000010 0.000010 0.000010 0.000010 0.000010 0.016296 0.000010 0.000010 0.000010 0.000010 0.000010 0.000010 0.000010 0.000010 0.002357 0.000010 0.000010 0.000010 0.195573 0.000010
0.000010 0.000010 0.000010 0.000010 0.000010 0.000010 0.589900 0.000010 0.000010 0.000010 0.000010 0.000010 0.000010 0.000010 0.000010 0.121487 0.000010 0.000010 0.000010 0.000010 0.000010 0.000010 0.058915 0.000010 0.000010 0.000010 0.000010 0.000010 0.000010 0.046923 0.000010 0.000010 0.000010 0.000010 0.000010 0.000010 0.000010 0.000010 0.000010 0.000010 0.000010 0.000010 0.182385 0.000010
0.000010 0.000010 0.000010 0.000010 0.000010 0.000010 0.573104 0.000010 0.000010 0.000010 0.000010 0.000010 0.000010 0.000010 0.000010 0.139655 0.000010 0.000010 0.000010 0.000010 0.000010 0.000010 0.079647 0.000010 0.000010 0.000010 0.000010 0.000010 0.000010 0.039035 0.000010 0.000010 0.000010 0.000010 0.000010 0.000010 0.000010 0.000010 0.010961 0.000010 0.000010 0.000010 0.157218 0.000010
0.000010 0.000010 0.000010 0.000010 0.000010 0.000010 0.613368 0.000010 0.000010 0.000010 0.000010 0.000010 0.000010 0.000010 0.000010 0.118280 0.000010 0.000010 0.000010 0.000010 0.000010 0.000010 0.041165 0.000010 0.000010 0.000010 0.000010 0.000010 0.000010 0.020591 0.000010 0.000010 0.000010 0.000010 0.000010 0.002920 0.000010 0.000010 0.000010 0.000010 0.000010 0.000010 0.203296 0.000010
0.000010 0.000010 0.000010 0.000010 0.000010 0.000010 0.534812 0.000010 0.000010 0.000010 0.000010 0.000010 0.000010 0.000010 0.000010 0.138354 0.000010 0.000010 0.000010 0.000010 0.000010 0.000010 0.081801 0.000010 0.000010 0.000010 0.000010 0.000010 0.000010 0.023856 0.000010 0.000010 0.000010 0.000010 0.000010 0.024242 0.000010 0.000010 0.000010 0.000010 0.000010 0.000010 0.196555 0.000010
0.000010 0.000010 0.000010 0.000010 0.000010 0.000010 0.607596 0.000010 0.000010 0.000010 0.000010 0.000010 0.000010 0.000010 0.000010 0.142355 0.000010 0.000010 0.000010 0.000010 0.000010 0.000010 0.034132 0.000010 0.000010 0.000010 0.000010 0.000010 0.000010 0.021945 0.000010 0.000010 0.000010 0.000010 0.000010 0.000010 0.000010 0.000010 0.000010 0.000010 0.000010 0.000010 0.193583 0.000010
0.000010 0.000010 0.000010 0.000010 0.000010 0.000010 0.561784 0.000010 0.000010 0.000010 0.000010 0.000010 0.000010 0.000010 0.000010 0.159940 0.000010 0.000010 0.000010 0.000010 0.000010 0.000010 0.067406 0.000010 0.000010 0.000010 0.000010 0.000010 0.000010 0.008922 0.000010 0.000010 0.000010 0.000010 0.000010 0.000010 0.000010 0.000010 0.000010 0.000010 0.000010 0.000010 0.201558 0.000010
0.000010 0.000010 0.000010 0.000010 0.000010 0.000010 0.566344 0.000010 0.000010 0.000010 0.000010 0.000010 0.000010 0.000010 0.000010 0.128214 0.000010 0.000010 0.000010 0.000010 0.000010 0.000010 0.052606 0.000010 0.000010 0.000010 0.000010 0.000010 0.000010 0.037055 0.000010 0.000010 0.000010 0.000010 0.000010 0.013280 0.000010 0.000010 0.025253 0.000010 0.000010 0.000010 0.176877 0.000010
0.000010 0.000010 0.000010 0.000010 0.000010 0.000010 0.645576 0.000010 0.000010 0.000010 0.000010 0.000010 0.000010 0.000010 0.000010 0.135150 0.000010 0.000010 0.000010 0.000010 0.000010 0.000010 0.038637 0.000010 0.000010 0.000010 0.000010 0.000010 0.000010 0.000010 0.000010 0.000010 0.000010 0.000010 0.000010 0.000010 0.000010 0.000010 0.008185 0.000010 0.000010 0.000010 0.172063 0.000010
0.000010 0.000010 0.000010 0.000010 0.000010 0.000010 0.585187 0.000010 0.000010 0.000010 0.000010 0.000010 0.000010 0.000010 0.000010 0.151992 0.000010 0.000010 0.000010 0.000010 0.000010 0.000010 0.065512 0.000010 0.000010 0.000010 0.000010 0.000010 0.000010 0.000010 0.000010 0.000010 0.000010 0.000010 0.000010 0.000010 0.000010 0.000010 0.000010 0.000010 0.000010 0.000010 0.196910 0.000010
[truncated: 153,253 more chars]
