# Supplementary material for: Genetic analysis of Thai cattle reveals a Southeast Asian indicine ancestry
Source: PeerJ. 2015 Oct 27;3:e1318. doi: 10.7717/peerj.1318 (PMC4627918; doi:10.7717/peerj.1318)
Supplement: Dataset S2 — The Q values inferred by ADMIXTURE for each modeled K are shown for each individual, which are labeled according to breed information. The data are organized into three folders, each of which represents the ADMIXTURE experiments described in Fig. S5. [file peerj-03-1318-s007.zip › SupplementDataS7/1397breeds/45.Q]

0.000010 0.000010 0.000010 0.000010 0.007885 0.000010 0.011597 0.000010 0.000010 0.031244 0.000010 0.000010 0.000010 0.000010 0.000010 0.003781 0.000010 0.000010 0.000010 0.000010 0.000010 0.911241 0.000010 0.000010 0.000010 0.011923 0.000010 0.000010 0.000010 0.000010 0.000010 0.000010 0.000010 0.014318 0.002074 0.000010 0.000010 0.000010 0.000010 0.000010 0.005576 0.000010 0.000010 0.000010 0.000010
0.000010 0.000010 0.000010 0.000010 0.000010 0.000010 0.000010 0.018240 0.000010 0.035291 0.016616 0.000010 0.000010 0.000010 0.000010 0.000010 0.000010 0.000010 0.000010 0.000010 0.000010 0.898076 0.000010 0.000010 0.000010 0.012093 0.000010 0.000010 0.000010 0.000010 0.000010 0.000010 0.010997 0.000010 0.000010 0.000010 0.000010 0.000010 0.000010 0.000010 0.008306 0.000010 0.000010 0.000010 0.000010
0.000010 0.000010 0.002211 0.000010 0.000010 0.000010 0.000010 0.000010 0.007885 0.026549 0.000010 0.000010 0.000010 0.000230 0.000010 0.016404 0.000010 0.000010 0.000010 0.015817 0.000010 0.928522 0.000010 0.000010 0.000010 0.000010 0.000010 0.000010 0.000010 0.000010 0.000010 0.000010 0.002012 0.000010 0.000010 0.000010 0.000010 0.000010 0.000010 0.000010 0.000010 0.000010 0.000010 0.000010 0.000010
0.000010 0.000010 0.000010 0.000010 0.000010 0.000010 0.000010 0.000010 0.000010 0.000010 0.000010 0.000010 0.000010 0.000010 0.000010 0.000010 0.000010 0.000010 0.000010 0.000010 0.000010 0.980794 0.000010 0.000010 0.000010 0.000010 0.000010 0.000010 0.002883 0.000010 0.000010 0.000010 0.007249 0.000010 0.000010 0.000010 0.000010 0.008663 0.000010 0.000010 0.000010 0.000010 0.000010 0.000010 0.000010
0.000010 0.000010 0.000010 0.000010 0.000010 0.000010 0.000010 0.000010 0.000010 0.000010 0.011401 0.000010 0.000010 0.000010 0.000010 0.038742 0.000010 0.000010 0.000010 0.000010 0.000010 0.914949 0.000010 0.000010 0.000010 0.011054 0.000010 0.002130 0.011628 0.000010 0.000010 0.000010 0.000010 0.009716 0.000010 0.000010 0.000010 0.000010 0.000010 0.000010 0.000010 0.000010 0.000010 0.000010 0.000010
0.000010 0.000010 0.000010 0.000010 0.000010 0.000010 0.000010 0.000010 0.000010 0.020665 0.000010 0.000010 0.000010 0.000010 0.000010 0.000010 0.000010 0.000010 0.000010 0.000010 0.000010 0.969295 0.000010 0.000010 0.000010 0.000010 0.000010 0.000010 0.009620 0.000010 0.000010 0.000010 0.000010 0.000010 0.000010 0.000010 0.000010 0.000010 0.000010 0.000010 0.000010 0.000010 0.000010 0.000010 0.000010
0.000010 0.000010 0.000010 0.000010 0.000010 0.000010 0.000010 0.000010 0.000010 0.002907 0.000010 0.000010 0.000010 0.000010 0.007539 0.000010 0.000010 0.000010 0.000010 0.000010 0.000010 0.989134 0.000010 0.000010 0.000010 0.000010 0.000010 0.000010 0.000010 0.000010 0.000010 0.000010 0.000010 0.000010 0.000010 0.000010 0.000010 0.000010 0.000010 0.000010 0.000010 0.000010 0.000010 0.000010 0.000010
0.000010 0.000010 0.000010 0.000010 0.000010 0.000010 0.000010 0.000010 0.000010 0.000010 0.000010 0.000010 0.000010 0.000010 0.000010 0.000010 0.000010 0.000010 0.000010 0.000010 0.000010 0.999560 0.000010 0.000010 0.000010 0.000010 0.000010 0.000010 0.000010 0.000010 0.000010 0.000010 0.000010 0.000010 0.000010 0.000010 0.000010 0.000010 0.000010 0.000010 0.000010 0.000010 0.000010 0.000010 0.000010
0.000010 0.000010 0.009753 0.000010 0.000010 0.013383 0.000010 0.000010 0.000010 0.045443 0.000010 0.000010 0.000010 0.000010 0.000010 0.001247 0.000010 0.000010 0.000010 0.008032 0.000010 0.903327 0.000010 0.000010 0.000010 0.000010 0.000010 0.002000 0.012373 0.000010 0.000010 0.000010 0.000010 0.000010 0.000010 0.000010 0.000010 0.000010 0.000010 0.004080 0.000010 0.000010 0.000010 0.000010 0.000010
0.000010 0.000010 0.000010 0.000010 0.012562 0.000010 0.002016 0.000010 0.000010 0.000010 0.000727 0.000010 0.000010 0.000010 0.019715 0.000010 0.000010 0.000010 0.000010 0.000010 0.000010 0.936702 0.000010 0.000010 0.003515 0.000010 0.000010 0.014072 0.002856 0.000010 0.000010 0.000010 0.000010 0.000010 0.000010 0.000010 0.000010 0.000010 0.000010 0.007475 0.000010 0.000010 0.000010 0.000010 0.000010
0.000010 0.000010 0.015750 0.000010 0.000010 0.000010 0.009743 0.000010 0.000010 0.015490 0.001003 0.000010 0.000010 0.016746 0.000010 0.016406 0.000010 0.000010 0.000010 0.015949 0.000010 0.908425 0.000010 0.000010 0.000010 0.000127 0.000010 0.000010 0.000010 0.000010 0.000010 0.000010 0.000010 0.000010 0.000010 0.000010 0.000010 0.000010 0.000010 0.000010 0.000010 0.000010 0.000010 0.000010 0.000010
0.000010 0.000010 0.000019 0.000010 0.000010 0.000010 0.000010 0.000010 0.000010 0.000010 0.000010 0.000010 0.000010 0.000010 0.000010 0.000010 0.000010 0.000010 0.000010 0.000010 0.000010 0.999551 0.000010 0.000010 0.000010 0.000010 0.000010 0.000010 0.000010 0.000010 0.000010 0.000010 0.000010 0.000010 0.000010 0.000010 0.000010 0.000010 0.000010 0.000010 0.000010 0.000010 0.000010 0.000010 0.000010
0.000010 0.000010 0.010872 0.000010 0.000010 0.000010 0.000615 0.000010 0.000010 0.000014 0.000010 0.007983 0.000010 0.000010 0.000010 0.000010 0.000010 0.000010 0.000010 0.000010 0.000010 0.960955 0.000010 0.000010 0.000010 0.000010 0.000010 0.000010 0.004615 0.000010 0.000010 0.000010 0.010997 0.000010 0.000010 0.000010 0.000010 0.000010 0.000010 0.003580 0.000010 0.000010 0.000010 0.000010 0.000010
0.000010 0.000010 0.000010 0.000010 0.000010 0.000010 0.009303 0.000010 0.016302 0.022443 0.020262 0.000010 0.000010 0.000010 0.000010 0.000010 0.000010 0.000010 0.000010 0.000010 0.000010 0.920492 0.000010 0.000010 0.000010 0.004931 0.000010 0.000014 0.000010 0.000010 0.000010 0.000010 0.003755 0.000010 0.002139 0.000010 0.000010 0.000010 0.000010 0.000010 0.000010 0.000010 0.000010 0.000010 0.000010
0.000010 0.000010 0.000010 0.000010 0.000010 0.000010 0.000010 0.000010 0.022447 0.004827 0.013383 0.000010 0.000010 0.040566 0.002888 0.000010 0.000010 0.000010 0.000010 0.002221 0.000010 0.881564 0.000010 0.000010 0.000010 0.000010 0.000010 0.009774 0.000010 0.000010 0.000010 0.000010 0.000010 0.000010 0.011835 0.000010 0.000010 0.000010 0.000010 0.000010 0.010144 0.000010 0.000010 0.000010 0.000010
0.000010 0.000010 0.000010 0.000010 0.000010 0.000010 0.000010 0.000010 0.000010 0.000010 0.000010 0.000010 0.000010 0.000010 0.000010 0.000010 0.000010 0.000010 0.000010 0.000010 0.000010 0.998367 0.000010 0.000010 0.000010 0.001203 0.000010 0.000010 0.000010 0.000010 0.000010 0.000010 0.000010 0.000010 0.000010 0.000010 0.000010 0.000010 0.000010 0.000010 0.000010 0.000010 0.000010 0.000010 0.000010
0.000010 0.000010 0.000010 0.000010 0.000010 0.000010 0.000010 0.000010 0.000010 0.033053 0.000010 0.000010 0.000010 0.000010 0.000010 0.000010 0.000010 0.000010 0.000010 0.000010 0.000010 0.962374 0.004153 0.000010 0.000010 0.000010 0.000010 0.000010 0.000010 0.000010 0.000010 0.000010 0.000010 0.000010 0.000010 0.000010 0.000010 0.000010 0.000010 0.000010 0.000010 0.000010 0.000010 0.000010 0.000010
0.000010 0.000010 0.000010 0.000010 0.000010 0.000010 0.000010 0.000010 0.022846 0.022350 0.000010 0.000010 0.000010 0.000010 0.000010 0.004771 0.000010 0.000010 0.000010 0.000010 0.000010 0.937641 0.000010 0.000010 0.000010 0.011991 0.000010 0.000010 0.000010 0.000010 0.000010 0.000010 0.000010 0.000010 0.000010 0.000010 0.000010 0.000010 0.000010 0.000010 0.000010 0.000010 0.000010 0.000010 0.000010
0.000010 0.000010 0.000010 0.000010 0.004747 0.000010 0.000010 0.000010 0.000010 0.053023 0.000010 0.000010 0.000010 0.005298 0.000010 0.010048 0.000010 0.000010 0.000010 0.000010 0.000010 0.903840 0.000010 0.000010 0.000010 0.019359 0.000010 0.000010 0.000010 0.000010 0.000010 0.000010 0.003303 0.000010 0.000010 0.000010 0.000010 0.000010 0.000010 0.000010 0.000010 0.000010 0.000010 0.000010 0.000010
0.000010 0.000010 0.000010 0.000010 0.013179 0.000010 0.000010 0.000010 0.009481 0.000010 0.000010 0.000010 0.000010 0.000010 0.000010 0.000010 0.000010 0.000010 0.000010 0.000010 0.000010 0.964396 0.000010 0.000010 0.000010 0.001649 0.000010 0.000010 0.000016 0.000010 0.000010 0.000010 0.000010 0.000010 0.000010 0.000010 0.000010 0.010889 0.000010 0.000010 0.000010 0.000010 0.000010 0.000010 0.000010
0.000010 0.000010 0.000010 0.000010 0.000010 0.000010 0.000010 0.000010 0.000010 0.000010 0.000010 0.000010 0.000010 0.000010 0.000010 0.000010 0.000010 0.000010 0.000010 0.000010 0.000010 0.000010 0.000010 0.000010 0.999560 0.000010 0.000010 0.000010 0.000010 0.000010 0.000010 0.000010 0.000010 0.000010 0.000010 0.000010 0.000010 0.000010 0.000010 0.000010 0.000010 0.000010 0.000010 0.000010 0.000010
0.000010 0.000010 0.000010 0.000010 0.000010 0.000010 0.000010 0.000010 0.000010 0.053045 0.000010 0.000010 0.000010 0.000010 0.002606 0.000010 0.000010 0.000010 0.000010 0.007843 0.000010 0.000010 0.000010 0.000010 0.926537 0.003073 0.001006 0.002335 0.000010 0.000010 0.000010 0.000010 0.000010 0.000010 0.000010 0.000010 0.000010 0.000010 0.000010 0.003185 0.000010 0.000010 0.000010 0.000010 0.000010
0.000010 0.000010 0.000010 0.000010 0.000010 0.000010 0.000010 0.000010 0.000010 0.000010 0.000010 0.000010 0.000010 0.000010 0.000010 0.000010 0.000010 0.000010 0.000010 0.000010 0.000010 0.000010 0.000010 0.000010 0.999560 0.000010 0.000010 0.000010 0.000010 0.000010 0.000010 0.000010 0.000010 0.000010 0.000010 0.000010 0.000010 0.000010 0.000010 0.000010 0.000010 0.000010 0.000010 0.000010 0.000010
0.000010 0.000010 0.000010 0.000010 0.000010 0.000010 0.000010 0.000010 0.000010 0.000010 0.000010 0.000010 0.000010 0.000010 0.000010 0.000010 0.000010 0.000010 0.000010 0.000010 0.000010 0.005784 0.000010 0.000010 0.982300 0.002462 0.000010 0.000010 0.000010 0.000010 0.000010 0.000010 0.000010 0.000010 0.000010 0.000010 0.000010 0.009044 0.000010 0.000010 0.000010 0.000010 0.000010 0.000010 0.000010
0.000010 0.000010 0.000010 0.000010 0.000010 0.000010 0.000010 0.000010 0.000010 0.006281 0.000010 0.000010 0.000010 0.000010 0.000010 0.000010 0.000010 0.000010 0.000010 0.000010 0.000010 0.000010 0.000010 0.000010 0.993289 0.000010 0.000010 0.000010 0.000010 0.000010 0.000010 0.000010 0.000010 0.000010 0.000010 0.000010 0.000010 0.000010 0.000010 0.000010 0.000010 0.000010 0.000010 0.000010 0.000010
0.000010 0.000010 0.000010 0.000010 0.000010 0.000010 0.000010 0.000010 0.000010 0.000010 0.005344 0.000010 0.000010 0.000010 0.000010 0.000010 0.000010 0.000010 0.000010 0.000010 0.000010 0.000010 0.000010 0.000010 0.979243 0.000010 0.000010 0.000010 0.000010 0.000010 0.000010 0.000010 0.014992 0.000010 0.000010 0.000010 0.000010 0.000010 0.000010 0.000010 0.000010 0.000010 0.000010 0.000010 0.000010
0.000010 0.000010 0.000010 0.000010 0.000010 0.000010 0.000010 0.000010 0.000010 0.000010 0.000010 0.000010 0.000010 0.000010 0.000010 0.000010 0.000010 0.000010 0.000010 0.000010 0.000010 0.000010 0.000010 0.000010 0.999560 0.000010 0.000010 0.000010 0.000010 0.000010 0.000010 0.000010 0.000010 0.000010 0.000010 0.000010 0.000010 0.000010 0.000010 0.000010 0.000010 0.000010 0.000010 0.000010 0.000010
0.000010 0.000010 0.000010 0.000010 0.000010 0.000010 0.000010 0.000010 0.000010 0.000010 0.000010 0.000010 0.000010 0.000010 0.000010 0.000010 0.000010 0.000010 0.000010 0.000010 0.000010 0.000010 0.000010 0.000010 0.999560 0.000010 0.000010 0.000010 0.000010 0.000010 0.000010 0.000010 0.000010 0.000010 0.000010 0.000010 0.000010 0.000010 0.000010 0.000010 0.000010 0.000010 0.000010 0.000010 0.000010
0.000010 0.000010 0.000010 0.000010 0.000010 0.000010 0.000010 0.000010 0.000010 0.000010 0.000010 0.000010 0.000010 0.000010 0.000010 0.000010 0.000010 0.000010 0.000010 0.000010 0.000010 0.000010 0.000010 0.000010 0.999560 0.000010 0.000010 0.000010 0.000010 0.000010 0.000010 0.000010 0.000010 0.000010 0.000010 0.000010 0.000010 0.000010 0.000010 0.000010 0.000010 0.000010 0.000010 0.000010 0.000010
0.000010 0.000010 0.000010 0.000010 0.000010 0.000010 0.000010 0.000010 0.000010 0.000010 0.000010 0.000010 0.000010 0.000010 0.000010 0.000010 0.000010 0.000010 0.000010 0.000010 0.000010 0.000010 0.000010 0.000010 0.999560 0.000010 0.000010 0.000010 0.000010 0.000010 0.000010 0.000010 0.000010 0.000010 0.000010 0.000010 0.000010 0.000010 0.000010 0.000010 0.000010 0.000010 0.000010 0.000010 0.000010
0.000010 0.000010 0.000010 0.000010 0.000010 0.002435 0.000010 0.000010 0.002958 0.000010 0.010543 0.000010 0.000010 0.000010 0.000010 0.005485 0.000010 0.000010 0.000010 0.000010 0.000010 0.000010 0.000010 0.000010 0.972035 0.000010 0.000010 0.000010 0.000010 0.000010 0.000010 0.000010 0.006153 0.000010 0.000010 0.000010 0.000010 0.000010 0.000010 0.000010 0.000010 0.000010 0.000010 0.000010 0.000010
0.000010 0.000010 0.005683 0.000010 0.030206 0.000010 0.000010 0.000010 0.000010 0.033549 0.002701 0.000010 0.000010 0.000010 0.000010 0.017156 0.000010 0.000010 0.000010 0.000010 0.005453 0.000010 0.000010 0.000010 0.833218 0.005216 0.000010 0.000010 0.000010 0.000010 0.000010 0.000010 0.000342 0.000010 0.000010 0.000010 0.000010 0.062373 0.003765 0.000010 0.000010 0.000010 0.000010 0.000010 0.000010
0.000010 0.000010 0.000010 0.000010 0.007633 0.000010 0.000563 0.019652 0.000010 0.006188 0.000010 0.000010 0.002837 0.000263 0.000010 0.000010 0.000010 0.000010 0.000010 0.010503 0.000010 0.000010 0.000010 0.000010 0.885714 0.018752 0.000010 0.000010 0.004111 0.000010 0.000010 0.000010 0.000010 0.004139 0.000010 0.000010 0.000010 0.000010 0.035820 0.000010 0.003505 0.000010 0.000010 0.000010 0.000010
0.000010 0.000010 0.000010 0.000010 0.005637 0.000010 0.000010 0.000010 0.000010 0.040036 0.010493 0.000010 0.000010 0.011889 0.000010 0.000010 0.000010 0.000010 0.000010 0.006518 0.000010 0.000010 0.008684 0.000010 0.899008 0.000010 0.000010 0.000010 0.000010 0.000010 0.000010 0.000010 0.000010 0.017229 0.000010 0.000010 0.000010 0.000010 0.000145 0.000010 0.000010 0.000010 0.000010 0.000010 0.000010
0.000010 0.000010 0.000010 0.000010 0.000010 0.000010 0.000010 0.000010 0.000010 0.000010 0.000010 0.000010 0.000010 0.000010 0.000010 0.000010 0.000010 0.000010 0.000010 0.000010 0.000010 0.000010 0.000010 0.000010 0.999560 0.000010 0.000010 0.000010 0.000010 0.000010 0.000010 0.000010 0.000010 0.000010 0.000010 0.000010 0.000010 0.000010 0.000010 0.000010 0.000010 0.000010 0.000010 0.000010 0.000010
0.000010 0.000010 0.000010 0.000010 0.000010 0.000010 0.000010 0.000010 0.000010 0.000010 0.000010 0.000010 0.000010 0.000010 0.000010 0.000010 0.000010 0.000010 0.000010 0.000010 0.000010 0.000010 0.000010 0.000010 0.999560 0.000010 0.000010 0.000010 0.000010 0.000010 0.000010 0.000010 0.000010 0.000010 0.000010 0.000010 0.000010 0.000010 0.000010 0.000010 0.000010 0.000010 0.000010 0.000010 0.000010
0.000010 0.000010 0.002369 0.000010 0.000010 0.000010 0.000010 0.000010 0.000010 0.031984 0.000010 0.000010 0.000010 0.000010 0.000010 0.000010 0.000010 0.000010 0.000010 0.000017 0.000010 0.025256 0.000010 0.000010 0.899356 0.013630 0.000010 0.000010 0.000010 0.000010 0.000010 0.000010 0.000010 0.000010 0.000010 0.000010 0.000010 0.000010 0.000010 0.000010 0.027009 0.000010 0.000010 0.000010 0.000010
0.000010 0.000010 0.000010 0.000010 0.000010 0.000010 0.001091 0.000010 0.000010 0.000010 0.000010 0.000010 0.000010 0.000010 0.000010 0.000010 0.000010 0.000010 0.000010 0.000010 0.000010 0.000010 0.000010 0.000010 0.982960 0.000010 0.000010 0.015529 0.000010 0.000010 0.000010 0.000010 0.000010 0.000010 0.000010 0.000010 0.000010 0.000010 0.000010 0.000010 0.000010 0.000010 0.000010 0.000010 0.000010
0.000010 0.000010 0.000010 0.000010 0.000010 0.000010 0.000010 0.000010 0.000010 0.000010 0.000010 0.000010 0.000010 0.000010 0.000010 0.000010 0.000010 0.000010 0.000010 0.000010 0.000010 0.000010 0.000010 0.000010 0.999560 0.000010 0.000010 0.000010 0.000010 0.000010 0.000010 0.000010 0.000010 0.000010 0.000010 0.000010 0.000010 0.000010 0.000010 0.000010 0.000010 0.000010 0.000010 0.000010 0.000010
0.000010 0.000010 0.000010 0.000010 0.000010 0.000010 0.000010 0.000010 0.000010 0.000010 0.000010 0.000010 0.000010 0.000010 0.000010 0.000010 0.000010 0.000010 0.000010 0.000010 0.000010 0.000010 0.000010 0.000010 0.999560 0.000010 0.000010 0.000010 0.000010 0.000010 0.000010 0.000010 0.000010 0.000010 0.000010 0.000010 0.000010 0.000010 0.000010 0.000010 0.000010 0.000010 0.000010 0.000010 0.000010
0.000010 0.000010 0.225077 0.000010 0.000010 0.000010 0.028826 0.000010 0.000010 0.000010 0.012696 0.001004 0.000010 0.000010 0.000010 0.000010 0.000010 0.000010 0.000010 0.027911 0.000010 0.000010 0.000010 0.000010 0.000010 0.000010 0.000010 0.000010 0.002949 0.000010 0.000010 0.000010 0.000010 0.010726 0.000115 0.000010 0.000010 0.000010 0.003216 0.000010 0.687131 0.000010 0.000010 0.000010 0.000010
0.000010 0.000010 0.191810 0.000010 0.000010 0.000010 0.036522 0.000010 0.000010 0.001339 0.032281 0.000010 0.000010 0.000010 0.000010 0.000010 0.000010 0.000010 0.000010 0.019608 0.000010 0.000010 0.000010 0.000010 0.000010 0.000010 0.000010 0.040637 0.040799 0.000010 0.000010 0.000010 0.000010 0.000088 0.005050 0.000010 0.000010 0.007781 0.010531 0.000010 0.613223 0.000010 0.000010 0.000010 0.000010
0.000010 0.000010 0.185342 0.000010 0.000010 0.000010 0.041698 0.000010 0.000010 0.000010 0.012038 0.000010 0.000010 0.000010 0.008153 0.001335 0.000010 0.000010 0.000010 0.041421 0.000010 0.000010 0.000010 0.000010 0.000010 0.000010 0.000010 0.011680 0.000010 0.000010 0.000010 0.000010 0.000010 0.001379 0.000010 0.000010 0.000010 0.000010 0.016315 0.000010 0.680290 0.000010 0.000010 0.000010 0.000010
0.000010 0.000010 0.213535 0.000010 0.000010 0.000010 0.041202 0.000010 0.000010 0.000010 0.000011 0.000010 0.000010 0.000010 0.000010 0.009323 0.000010 0.000010 0.000010 0.033754 0.000010 0.000010 0.000010 0.000010 0.000010 0.000010 0.000010 0.000010 0.000010 0.000010 0.000140 0.000010 0.000010 0.005808 0.000010 0.000010 0.000010 0.019690 0.040782 0.000010 0.635404 0.000010 0.000010 0.000010 0.000010
0.000010 0.000010 0.235797 0.000010 0.000010 0.000313 0.043522 0.000010 0.000010 0.000010 0.010617 0.000012 0.000010 0.000010 0.010789 0.000010 0.000010 0.000010 0.000010 0.022991 0.000010 0.000010 0.002087 0.000010 0.000010 0.000010 0.009483 0.036088 0.013328 0.000010 0.000010 0.000010 0.000010 0.000010 0.000010 0.000010 0.000010 0.032726 0.000010 0.000010 0.581928 0.000010 0.000010 0.000010 0.000010
0.000010 0.000010 0.195736 0.000010 0.000010 0.000010 0.039171 0.000010 0.000010 0.001684 0.007052 0.000010 0.000010 0.000010 0.000010 0.000010 0.000010 0.000010 0.000010 0.022045 0.000010 0.000010 0.000010 0.000010 0.000010 0.016001 0.000010 0.017290 0.000010 0.000010 0.000010 0.000010 0.003066 0.000010 0.000010 0.000010 0.000010 0.000010 0.008944 0.000010 0.688661 0.000010 0.000010 0.000010 0.000010
0.000010 0.000010 0.245802 0.000010 0.003922 0.000010 0.022850 0.000010 0.000010 0.000010 0.027745 0.000010 0.000010 0.000010 0.008805 0.000010 0.000010 0.000010 0.000010 0.015292 0.000010 0.000010 0.000010 0.000010 0.000010 0.000010 0.014481 0.000010 0.000197 0.000010 0.000010 0.000010 0.000010 0.018806 0.010193 0.000010 0.000010 0.000010 0.020235 0.000010 0.611341 0.000010 0.000010 0.000010 0.000010
0.000010 0.000010 0.226089 0.000010 0.000010 0.000010 0.039038 0.000010 0.000010 0.000113 0.031113 0.004770 0.000010 0.000010 0.010012 0.000010 0.000010 0.000010 0.000010 0.021727 0.000010 0.000010 0.000010 0.000010 0.000010 0.005000 0.000010 0.025917 0.007407 0.001724 0.000010 0.000010 0.000010 0.002010 0.000010 0.000010 0.000010 0.004265 0.018117 0.000010 0.602397 0.000010 0.000010 0.000010 0.000010
0.000010 0.000010 0.210607 0.000010 0.016376 0.000010 0.010121 0.000010 0.000010 0.013432 0.015850 0.000010 0.000010 0.000010 0.000010 0.000010 0.000010 0.000010 0.000010 0.030590 0.000010 0.000010 0.000010 0.000010 0.000010 0.000010 0.000010 0.000010 0.014748 0.000010 0.000010 0.000010 0.000010 0.000010 0.000010 0.000010 0.000010 0.047534 0.017927 0.000010 0.622465 0.000010 0.000010 0.000010 0.000010
0.000010 0.000010 0.210737 0.000010 0.000010 0.000010 0.065661 0.000010 0.000010 0.000010 0.011079 0.000010 0.000010 0.000010 0.000010 0.000010 0.000010 0.000010 0.000010 0.005175 0.000010 0.000010 0.000010 0.000010 0.000010 0.000010 0.000010 0.010764 0.003689 0.000010 0.000010 0.000010 0.000010 0.000010 0.000010 0.000010 0.000010 0.000010 0.015287 0.000010 0.677239 0.000010 0.000010 0.000010 0.000010
0.000010 0.000010 0.219679 0.000010 0.000010 0.000010 0.022641 0.000010 0.000010 0.000010 0.003329 0.000010 0.000010 0.000010 0.006189 0.000010 0.000010 0.000010 0.000010 0.038180 0.000010 0.000010 0.000010 0.000010 0.000010 0.010208 0.000010 0.023486 0.012171 0.000010 0.000010 0.000010 0.000010 0.000010 0.006424 0.000010 0.000010 0.020034 0.030998 0.000010 0.606330 0.000010 0.000010 0.000010 0.000010
0.000010 0.000010 0.202016 0.000010 0.006112 0.000010 0.042369 0.007249 0.001485 0.000010 0.000010 0.000010 0.000010 0.001669 0.000010 0.009072 0.000010 0.000010 0.000010 0.000010 0.000010 0.000010 0.000010 0.000010 0.000010 0.000010 0.000010 0.013987 0.013222 0.000010 0.000010 0.000010 0.007010 0.000010 0.004204 0.000010 0.000010 0.030491 0.020498 0.000010 0.640304 0.000010 0.000010 0.000010 0.000010
0.000010 0.000010 0.247811 0.000010 0.000010 0.000010 0.028099 0.000010 0.000010 0.000010 0.026277 0.001653 0.000010 0.000010 0.000010 0.000010 0.000010 0.000010 0.000010 0.006424 0.000010 0.000010 0.000010 0.000010 0.000010 0.000010 0.000010 0.005557 0.004773 0.000010 0.000010 0.000010 0.000010 0.017502 0.002518 0.000010 0.000010 0.000010 0.005677 0.000010 0.653370 0.000010 0.000010 0.000010 0.000010
0.000010 0.000010 0.229749 0.000010 0.027035 0.000010 0.029513 0.000010 0.000010 0.000010 0.002986 0.009003 0.000010 0.002725 0.006063 0.004712 0.000010 0.000010 0.000010 0.020098 0.000010 0.000010 0.000010 0.000010 0.000010 0.000010 0.002314 0.002231 0.009753 0.001583 0.000010 0.000010 0.000010 0.009264 0.000010 0.000010 0.000010 0.035005 0.021133 0.000010 0.586552 0.000010 0.000010 0.000010 0.000010
0.000010 0.000010 0.204961 0.000010 0.007469 0.000010 0.054217 0.000010 0.000010 0.000010 0.000010 0.000010 0.000010 0.000010 0.000010 0.000010 0.000010 0.000010 0.000010 0.042364 0.000010 0.000010 0.000010 0.000010 0.000010 0.001581 0.000010 0.016966 0.018836 0.000010 0.000010 0.000010 0.000010 0.000661 0.000010 0.000010 0.000010 0.000010 0.007540 0.000010 0.645054 0.000010 0.000010 0.000010 0.000010
0.000010 0.000010 0.228936 0.000010 0.012098 0.000010 0.033617 0.002561 0.000010 0.000010 0.008097 0.004346 0.000010 0.000010 0.000010 0.000010 0.000010 0.000010 0.000010 0.052441 0.002722 0.000010 0.000010 0.000010 0.000010 0.002675 0.000010 0.001213 0.009611 0.000010 0.000010 0.000010 0.013002 0.000899 0.000010 0.000010 0.000010 0.018084 0.028840 0.000010 0.580567 0.000010 0.000010 0.000010 0.000010
0.000010 0.000010 0.255016 0.000010 0.000010 0.000010 0.040394 0.000010 0.000010 0.000010 0.002904 0.000010 0.000010 0.000010 0.000010 0.004382 0.000010 0.000010 0.000010 0.027718 0.000010 0.000010 0.000010 0.000010 0.000010 0.000010 0.000010 0.000010 0.015238 0.000010 0.000010 0.004240 0.000822 0.013817 0.000010 0.000010 0.000010 0.012065 0.000010 0.000010 0.620125 0.000010 0.000010 0.002949 0.000010
0.000010 0.000010 0.217361 0.000010 0.000808 0.000010 0.011009 0.000010 0.000010 0.015384 0.000010 0.000010 0.000010 0.009164 0.000010 0.000010 0.000010 0.000010 0.000010 0.000010 0.000010 0.000010 0.014526 0.000010 0.000010 0.000010 0.000010 0.000010 0.000010 0.000010 0.000010 0.000010 0.000010 0.008178 0.013134 0.000010 0.000010 0.000010 0.000010 0.000010 0.710076 0.000010 0.000010 0.000010 0.000010
0.000010 0.000010 0.208708 0.000010 0.000010 0.000010 0.055286 0.000010 0.000010 0.000010 0.001704 0.000010 0.000010 0.000010 0.000010 0.000010 0.000010 0.000010 0.000010 0.000010 0.000010 0.000010 0.000010 0.000010 0.000010 0.000010 0.000010 0.010870 0.000010 0.000010 0.000010 0.000010 0.000010 0.000010 0.000630 0.000010 0.000010 0.000010 0.000010 0.000010 0.722411 0.000010 0.000010 0.000010 0.000010
0.000010 0.000010 0.252684 0.000010 0.000010 0.001550 0.007681 0.000010 0.000010 0.000010 0.030763 0.000010 0.000010 0.000927 0.000010 0.000010 0.000010 0.000010 0.000010 0.023637 0.012737 0.000010 0.000010 0.000010 0.000010 0.000010 0.000010 0.016179 0.000010 0.000010 0.000010 0.000010 0.000010 0.012258 0.000010 0.000010 0.000010 0.003630 0.000010 0.000010 0.637615 0.000010 0.000010 0.000010 0.000010
0.000010 0.000010 0.083293 0.000010 0.008532 0.007643 0.000010 0.006123 0.000426 0.067194 0.000010 0.002884 0.000010 0.000010 0.474729 0.025895 0.000010 0.000010 0.000010 0.000010 0.000010 0.000010 0.000010 0.000010 0.000010 0.000010 0.000010 0.011853 0.045680 0.000010 0.000010 0.000010 0.010991 0.000010 0.000010 0.000010 0.000010 0.035881 0.048572 0.000010 0.170007 0.000010 0.000010 0.000010 0.000010
0.000010 0.000010 0.000010 0.000010 0.004173 0.006357 0.000010 0.000010 0.000010 0.000010 0.031852 0.000010 0.000010 0.026575 0.796052 0.000010 0.000010 0.000010 0.000010 0.003221 0.000010 0.000010 0.000010 0.000010 0.000010 0.000010 0.000010 0.000010 0.000010 0.010809 0.000010 0.000010 0.000010 0.009336 0.000010 0.000010 0.000010 0.011887 0.003258 0.000010 0.096140 0.000010 0.000010 0.000010 0.000010
0.000010 0.000010 0.000010 0.000010 0.000010 0.000010 0.000010 0.000010 0.000010 0.000010 0.000010 0.000010 0.000010 0.000010 0.999560 0.000010 0.000010 0.000010 0.000010 0.000010 0.000010 0.000010 0.000010 0.000010 0.000010 0.000010 0.000010 0.000010 0.000010 0.000010 0.000010 0.000010 0.000010 0.000010 0.000010 0.000010 0.000010 0.000010 0.000010 0.000010 0.000010 0.000010 0.000010 0.000010 0.000010
0.000010 0.000010 0.000010 0.000010 0.000010 0.001494 0.000010 0.000010 0.000010 0.000010 0.000010 0.000010 0.000010 0.000010 0.992316 0.000010 0.000010 0.000010 0.000010 0.000010 0.000010 0.000010 0.000010 0.000010 0.000010 0.000010 0.000010 0.000010 0.000010 0.000010 0.000010 0.001259 0.000010 0.000010 0.000010 0.000010 0.004522 0.000010 0.000010 0.000010 0.000010 0.000010 0.000010 0.000010 0.000010
0.000010 0.000010 0.063105 0.000010 0.041982 0.000010 0.007163 0.000010 0.010920 0.066747 0.004988 0.000010 0.021010 0.033313 0.422378 0.000010 0.000010 0.000010 0.000010 0.007603 0.000861 0.000010 0.000010 0.000010 0.016126 0.003158 0.000010 0.007894 0.032513 0.000010 0.000010 0.000010 0.017331 0.000010 0.015334 0.000010 0.000010 0.062282 0.009266 0.000010 0.155777 0.000010 0.000010 0.000010 0.000010
0.000010 0.000010 0.000010 0.000010 0.000010 0.000010 0.000010 0.000010 0.000010 0.000010 0.000010 0.000010 0.000010 0.000010 0.999559 0.000010 0.000010 0.000010 0.000010 0.000010 0.000010 0.000010 0.000010 0.000010 0.000010 0.000010 0.000011 0.000010 0.000010 0.000010 0.000010 0.000010 0.000010 0.000010 0.000010 0.000010 0.000010 0.000010 0.000010 0.000010 0.000010 0.000010 0.000010 0.000010 0.000010
0.000010 0.000010 0.004377 0.000010 0.000010 0.000010 0.000010 0.000010 0.000010 0.012427 0.000010 0.000010 0.000010 0.000010 0.922951 0.000010 0.000010 0.000010 0.000010 0.000010 0.001878 0.000010 0.007127 0.000010 0.000010 0.000010 0.000010 0.000010 0.000010 0.000010 0.000010 0.020778 0.000010 0.018766 0.000010 0.000010 0.000010 0.000010 0.011327 0.000010 0.000010 0.000010 0.000010 0.000010 0.000010
0.000010 0.000010 0.050831 0.000010 0.030532 0.000010 0.000010 0.000010 0.021794 0.043507 0.001897 0.000010 0.007301 0.012031 0.461047 0.004767 0.000010 0.000010 0.000010 0.013160 0.008302 0.000010 0.000488 0.000010 0.043605 0.000010 0.000010 0.016870 0.000010 0.022395 0.000010 0.000010 0.000010 0.011484 0.000010 0.000010 0.000010 0.054183 0.054045 0.000010 0.141500 0.000010 0.000010 0.000010 0.000010
0.000010 0.000010 0.000010 0.000010 0.000010 0.000010 0.000010 0.000010 0.000010 0.000010 0.000010 0.000010 0.000010 0.000010 0.999560 0.000010 0.000010 0.000010 0.000010 0.000010 0.000010 0.000010 0.000010 0.000010 0.000010 0.000010 0.000010 0.000010 0.000010 0.000010 0.000010 0.000010 0.000010 0.000010 0.000010 0.000010 0.000010 0.000010 0.000010 0.000010 0.000010 0.000010 0.000010 0.000010 0.000010
0.000010 0.000010 0.000010 0.000010 0.004170 0.000010 0.000010 0.000010 0.000010 0.042047 0.000010 0.000010 0.000010 0.000010 0.879949 0.000010 0.000010 0.000010 0.000010 0.000010 0.000010 0.000010 0.000010 0.000010 0.000010 0.000010 0.004575 0.000010 0.000010 0.000010 0.000010 0.000010 0.000010 0.005737 0.000010 0.000010 0.000010 0.009300 0.000010 0.000010 0.053844 0.000010 0.000010 0.000010 0.000010
0.000010 0.000010 0.000010 0.000010 0.000010 0.000010 0.000010 0.000010 0.000010 0.000010 0.000010 0.000010 0.000010 0.000010 0.999560 0.000010 0.000010 0.000010 0.000010 0.000010 0.000010 0.000010 0.000010 0.000010 0.000010 0.000010 0.000010 0.000010 0.000010 0.000010 0.000010 0.000010 0.000010 0.000010 0.000010 0.000010 0.000010 0.000010 0.000010 0.000010 0.000010 0.000010 0.000010 0.000010 0.000010
0.000010 0.000010 0.000010 0.000010 0.018207 0.001186 0.011475 0.000010 0.000010 0.051045 0.001398 0.003729 0.000010 0.017715 0.761233 0.000010 0.000010 0.000010 0.000010 0.011099 0.000010 0.000010 0.000010 0.000010 0.000010 0.007199 0.000010 0.000010 0.000010 0.012520 0.000010 0.000010 0.000010 0.000010 0.000010 0.000010 0.000010 0.036236 0.027776 0.000010 0.038873 0.000010 0.000010 0.000010 0.000010
0.000010 0.000010 0.089658 0.000010 0.020871 0.003877 0.000010 0.000010 0.020363 0.040907 0.000010 0.000010 0.000010 0.002487 0.501255 0.016199 0.000010 0.000010 0.000010 0.000010 0.000010 0.000010 0.000010 0.000010 0.004523 0.025127 0.025142 0.000010 0.023282 0.020816 0.000010 0.000010 0.005942 0.003529 0.000010 0.000010 0.000010 0.011261 0.024545 0.008157 0.151800 0.000010 0.000010 0.000010 0.000010
0.000010 0.000011 0.000010 0.014059 0.016894 0.000274 0.007612 0.000010 0.000010 0.034405 0.003260 0.000010 0.000010 0.000010 0.776165 0.010873 0.000010 0.000010 0.000010 0.000010 0.000010 0.000010 0.000010 0.000010 0.014872 0.000010 0.000010 0.002612 0.000010 0.006044 0.000010 0.000010 0.019436 0.000010 0.000010 0.000013 0.000010 0.015025 0.014918 0.013393 0.030337 0.011655 0.007895 0.000010 0.000010
0.012216 0.007086 0.031505 0.004138 0.033657 0.003889 0.008548 0.002720 0.010519 0.076969 0.000010 0.005606 0.000010 0.017849 0.458005 0.020110 0.000010 0.000010 0.004643 0.022787 0.001476 0.024990 0.006704 0.000010 0.000010 0.015571 0.003339 0.000010 0.000010 0.005918 0.004424 0.000010 0.004372 0.000010 0.000010 0.000010 0.000010 0.015237 0.053409 0.000010 0.144133 0.000010 0.000010 0.000010 0.000010
0.000010 0.000010 0.094878 0.000010 0.016685 0.002374 0.000516 0.000010 0.000010 0.058755 0.027404 0.000010 0.035393 0.033010 0.439708 0.011475 0.000010 0.000010 0.000010 0.007268 0.001064 0.005930 0.000010 0.000010 0.004720 0.000010 0.000010 0.000010 0.009712 0.043472 0.000010 0.000010 0.003549 0.007355 0.001889 0.000010 0.000010 0.055083 0.012056 0.000010 0.104876 0.022609 0.000010 0.000010 0.000010
0.000010 0.000606 0.094088 0.000010 0.030810 0.000010 0.008089 0.000010 0.000010 0.066671 0.008300 0.001579 0.001931 0.000010 0.410169 0.009720 0.020985 0.000010 0.000010 0.000010 0.000010 0.001567 0.000010 0.010633 0.036393 0.000010 0.000010 0.026662 0.015033 0.000010 0.000010 0.000010 0.041211 0.000010 0.008650 0.000010 0.000010 0.032704 0.032622 0.000010 0.128082 0.002832 0.010444 0.000010 0.000010
0.000010 0.000010 0.051560 0.000010 0.030363 0.000010 0.009531 0.007498 0.000010 0.046540 0.000010 0.000010 0.040650 0.000010 0.653926 0.000010 0.000010 0.000010 0.000010 0.029632 0.000010 0.000010 0.000010 0.000010 0.015320 0.005847 0.000010 0.000010 0.004606 0.000010 0.000010 0.000010 0.007515 0.000010 0.000010 0.006165 0.000010 0.019776 0.000010 0.022237 0.048544 0.000010 0.000010 0.000010 0.000010
0.000010 0.000010 0.090659 0.000010 0.000010 0.000010 0.024579 0.000010 0.000010 0.100857 0.035061 0.000010 0.000010 0.000010 0.434910 0.033360 0.000010 0.000010 0.000010 0.000010 0.000010 0.010622 0.000010 0.000010 0.026940 0.000010 0.004693 0.000010 0.013186 0.003911 0.000010 0.000010 0.023434 0.000164 0.001801 0.000010 0.000010 0.005040 0.029170 0.001139 0.160203 0.000010 0.000010 0.000010 0.000010
0.000010 0.000010 0.000010 0.000010 0.000010 0.000010 0.000010 0.000010 0.000010 0.000010 0.000010 0.000010 0.000010 0.000010 0.999560 0.000010 0.000010 0.000010 0.000010 0.000010 0.000010 0.000010 0.000010 0.000010 0.000010 0.000010 0.000010 0.000010 0.000010 0.000010 0.000010 0.000010 0.000010 0.000010 0.000010 0.000010 0.000010 0.000010 0.000010 0.000010 0.000010 0.000010 0.000010 0.000010 0.000010
0.000010 0.000010 0.081214 0.000010 0.043765 0.000010 0.011883 0.000010 0.006488 0.000010 0.000010 0.000010 0.000010 0.000010 0.005391 0.107701 0.000010 0.000010 0.000010 0.000011 0.000010 0.000010 0.000297 0.000010 0.000010 0.000010 0.000010 0.000010 0.000010 0.000010 0.000010 0.000010 0.000010 0.001650 0.000010 0.000010 0.000010 0.532143 0.199098 0.000010 0.010029 0.000010 0.000010 0.000010 0.000010
0.000010 0.000010 0.039568 0.000010 0.064417 0.001068 0.003009 0.000010 0.000010 0.000010 0.000010 0.001453 0.000010 0.000010 0.000010 0.096047 0.000010 0.000010 0.000010 0.000010 0.000010 0.000010 0.000010 0.000010 0.000010 0.000010 0.000010 0.001922 0.000010 0.000010 0.000010 0.000010 0.000010 0.000010 0.000010 0.000010 0.000010 0.629308 0.162848 0.000010 0.000010 0.000010 0.000010 0.000010 0.000010
0.000010 0.000010 0.048933 0.000010 0.049031 0.000010 0.000010 0.000010 0.000010 0.000010 0.000010 0.000010 0.000010 0.000010 0.000015 0.078000 0.000010 0.000010 0.000010 0.000010 0.000010 0.000010 0.007768 0.000010 0.000010 0.000010 0.000010 0.000010 0.000010 0.000010 0.000010 0.000010 0.000010 0.000010 0.000010 0.000010 0.000010 0.586664 0.218879 0.000010 0.010339 0.000010 0.000010 0.000010 0.000010
0.000010 0.000010 0.030382 0.000010 0.076823 0.000010 0.000010 0.000010 0.000010 0.001924 0.000010 0.003460 0.000010 0.000010 0.012403 0.074900 0.000010 0.000010 0.000010 0.000010 0.000010 0.009774 0.000010 0.000010 0.013793 0.000010 0.000010 0.000010 0.000010 0.000010 0.000010 0.000010 0.003460 0.000010 0.000010 0.000010 0.000010 0.548571 0.183869 0.000010 0.040311 0.000010 0.000010 0.000010 0.000010
0.000010 0.000010 0.013086 0.000010 0.070076 0.004820 0.000010 0.000010 0.000010 0.000010 0.012428 0.000010 0.000010 0.000010 0.000010 0.036697 0.000010 0.000010 0.000010 0.000010 0.000010 0.000010 0.000010 0.000010 0.000010 0.000010 0.000010 0.000010 0.000010 0.000010 0.000010 0.000010 0.000010 0.000010 0.002409 0.000010 0.000010 0.609153 0.209371 0.000010 0.041599 0.000010 0.000010 0.000010 0.000010
0.000010 0.000010 0.024311 0.000010 0.057865 0.000010 0.000010 0.000010 0.000010 0.000010 0.003871 0.000010 0.000010 0.000010 0.000010 0.086345 0.000010 0.000010 0.000010 0.000010 0.000010 0.000010 0.000010 0.000010 0.010653 0.003365 0.000010 0.000010 0.000010 0.000010 0.000010 0.000010 0.000010 0.000010 0.000010 0.000010 0.000010 0.515946 0.215721 0.000010 0.081562 0.000010 0.000010 0.000010 0.000010
0.000010 0.000010 0.015020 0.000010 0.047490 0.000010 0.000010 0.000010 0.000010 0.000010 0.007029 0.006179 0.000010 0.000010 0.000010 0.049787 0.000010 0.000010 0.000010 0.000010 0.000010 0.000010 0.000010 0.000010 0.000010 0.000010 0.000010 0.000010 0.000010 0.000010 0.000010 0.000010 0.000010 0.000010 0.000010 0.000010 0.000010 0.692310 0.180389 0.000010 0.001425 0.000010 0.000010 0.000010 0.000010
0.000010 0.000010 0.040987 0.000010 0.062921 0.012095 0.000010 0.000010 0.000010 0.000010 0.000010 0.000010 0.000010 0.000010 0.000010 0.084936 0.000010 0.000010 0.000010 0.000010 0.000010 0.000010 0.000010 0.000010 0.000010 0.000010 0.000010 0.007933 0.000010 0.000010 0.000010 0.000010 0.000010 0.000010 0.000010 0.000010 0.000010 0.603362 0.187387 0.000010 0.000010 0.000010 0.000010 0.000010 0.000010
0.000010 0.000010 0.000010 0.000010 0.022734 0.000010 0.000010 0.000010 0.000010 0.001572 0.000010 0.000010 0.000010 0.000010 0.000010 0.060638 0.000010 0.000010 0.000010 0.000010 0.013709 0.000010 0.000010 0.000010 0.000010 0.000653 0.000010 0.000010 0.000010 0.000010 0.000010 0.000010 0.000010 0.000010 0.011054 0.000010 0.000010 0.665108 0.189819 0.000010 0.034353 0.000010 0.000010 0.000010 0.000010
0.000010 0.000010 0.002689 0.000010 0.110356 0.005684 0.000010 0.000010 0.000010 0.000010 0.000010 0.000010 0.000010 0.000010 0.000847 0.086561 0.000010 0.000010 0.000010 0.014458 0.000010 0.000010 0.000010 0.000010 0.000010 0.000010 0.000010 0.000010 0.005363 0.000010 0.000010 0.000010 0.000010 0.000010 0.004260 0.000010 0.000010 0.596153 0.173277 0.000010 0.000010 0.000010 0.000010 0.000010 0.000010
0.000010 0.000010 0.011257 0.000010 0.058870 0.001408 0.000872 0.004971 0.000010 0.000010 0.008481 0.000010 0.000010 0.000010 0.000010 0.086590 0.000010 0.000010 0.000010 0.000010 0.000010 0.000010 0.000010 0.000010 0.000010 0.005327 0.000010 0.000010 0.000019 0.000010 0.000010 0.000010 0.000010 0.000416 0.000010 0.000010 0.000010 0.624563 0.196896 0.000010 0.000010 0.000010 0.000010 0.000010 0.000010
0.000010 0.000010 0.000301 0.000010 0.047171 0.006757 0.001274 0.002839 0.000010 0.000010 0.009674 0.000010 0.000010 0.000010 0.000010 0.050347 0.000010 0.000010 0.000010 0.000010 0.000010 0.000010 0.000010 0.000010 0.000010 0.001172 0.000010 0.000010 0.001795 0.000010 0.000010 0.000010 0.008427 0.000010 0.013342 0.000010 0.000010 0.639852 0.207752 0.000010 0.008987 0.000010 0.000010 0.000010 0.000010
0.000010 0.000010 0.008591 0.000010 0.043203 0.000010 0.000010 0.000010 0.000010 0.000010 0.000311 0.000941 0.000010 0.000010 0.000010 0.075042 0.000010 0.000010 0.000010 0.000010 0.000010 0.000010 0.000010 0.000010 0.000010 0.006924 0.000010 0.000010 0.000982 0.000010 0.000010 0.000010 0.000010 0.000010 0.000010 0.000010 0.000010 0.648535 0.215111 0.000010 0.000010 0.000010 0.000010 0.000010 0.000010
0.000010 0.000010 0.031425 0.000010 0.043108 0.000723 0.000010 0.000010 0.000010 0.000010 0.014231 0.000010 0.000010 0.000010 0.000010 0.035983 0.000010 0.000010 0.000010 0.000010 0.000010 0.000010 0.007813 0.000010 0.000010 0.000010 0.000010 0.000010 0.000010 0.000010 0.000010 0.000010 0.000010 0.003999 0.000010 0.000010 0.000010 0.656169 0.186526 0.000010 0.019673 0.000010 0.000010 0.000010 0.000010
0.000010 0.000010 0.038018 0.000010 0.079985 0.004512 0.000010 0.000010 0.000010 0.000010 0.000010 0.001938 0.000010 0.000010 0.001374 0.086692 0.000010 0.000010 0.000010 0.005287 0.000010 0.000010 0.000010 0.000010 0.000010 0.004442 0.000010 0.000010 0.000010 0.000010 0.000010 0.000010 0.000010 0.007662 0.014573 0.000010 0.000010 0.577219 0.177968 0.000010 0.000010 0.000010 0.000010 0.000010 0.000010
0.000010 0.000010 0.016338 0.000010 0.072913 0.000010 0.003000 0.016914 0.000010 0.000010 0.000010 0.006999 0.000010 0.000010 0.000010 0.069260 0.000010 0.000010 0.000010 0.000010 0.000010 0.000010 0.000010 0.000010 0.000010 0.000010 0.000010 0.003633 0.000010 0.000010 0.000010 0.000010 0.000010 0.000010 0.000010 0.000010 0.000010 0.581361 0.201155 0.000010 0.028077 0.000010 0.000010 0.000010 0.000010
0.000010 0.000010 0.022277 0.000010 0.040591 0.000010 0.000010 0.000189 0.000010 0.000010 0.000010 0.000010 0.000010 0.000010 0.002036 0.052122 0.000010 0.000010 0.000010 0.000010 0.000010 0.000010 0.000010 0.000010 0.000010 0.000010 0.000010 0.000010 0.005402 0.000010 0.000010 0.000010 0.000010 0.000010 0.000010 0.000010 0.000010 0.644149 0.179619 0.000010 0.053254 0.000010 0.000010 0.000010 0.000010
0.000010 0.000010 0.028706 0.000010 0.077550 0.000010 0.000010 0.000010 0.000010 0.000010 0.005754 0.014246 0.000010 0.000010 0.001993 0.076309 0.000010 0.000010 0.000010 0.000010 0.000010 0.000010 0.000010 0.000010 0.000010 0.000010 0.000010 0.000010 0.000010 0.000010 0.000010 0.000010 0.000010 0.000010 0.002767 0.000010 0.000010 0.566436 0.190824 0.000010 0.035064 0.000010 0.000010 0.000010 0.000010
0.000010 0.000010 0.027967 0.000010 0.046889 0.000010 0.009992 0.000010 0.000010 0.000010 0.000010 0.000010 0.000010 0.000010 0.002970 0.059024 0.000010 0.000010 0.000010 0.000010 0.008015 0.000010 0.000010 0.000010 0.000010 0.010395 0.000010 0.000010 0.000010 0.000010 0.000010 0.000010 0.000010 0.000010 0.014200 0.000010 0.000010 0.617666 0.171109 0.000010 0.031433 0.000010 0.000010 0.000010 0.000010
0.000010 0.000010 0.020745 0.000010 0.061279 0.000010 0.000010 0.000010 0.000010 0.000010 0.000010 0.000010 0.000010 0.000010 0.000010 0.094061 0.000010 0.000010 0.000010 0.000010 0.015016 0.000010 0.000010 0.000010 0.044359 0.000010 0.000010 0.000010 0.000010 0.000010 0.000010 0.000010 0.000010 0.000010 0.002077 0.000010 0.000010 0.547764 0.214330 0.000010 0.000010 0.000010 0.000010 0.000010 0.000010
0.000010 0.000010 0.000010 0.000010 0.000010 0.000010 0.000010 0.000010 0.000010 0.000010 0.000010 0.000010 0.000010 0.000010 0.000010 0.000010 0.000010 0.000010 0.000010 0.000010 0.000010 0.000010 0.000010 0.000010 0.000010 0.000010 0.000010 0.000010 0.000010 0.000010 0.000010 0.000010 0.000010 0.000010 0.999560 0.000010 0.000010 0.000010 0.000010 0.000010 0.000010 0.000010 0.000010 0.000010 0.000010
0.000010 0.000010 0.000010 0.000010 0.000010 0.000010 0.000010 0.000010 0.000010 0.000010 0.000010 0.000010 0.000010 0.000010 0.000010 0.000010 0.000010 0.000010 0.000010 0.000010 0.000010 0.000013 0.000010 0.000010 0.000010 0.000010 0.000010 0.000010 0.000010 0.000010 0.000010 0.000010 0.000010 0.000010 0.999557 0.000010 0.000010 0.000010 0.000010 0.000010 0.000010 0.000010 0.000010 0.000010 0.000010
0.000010 0.000010 0.000010 0.000010 0.000010 0.000010 0.000010 0.000010 0.000010 0.000010 0.000010 0.000010 0.000010 0.000010 0.000010 0.000010 0.000010 0.000010 0.000010 0.000010 0.000010 0.000010 0.000010 0.000010 0.000010 0.000010 0.000010 0.000010 0.000010 0.000010 0.000010 0.000010 0.000010 0.000019 0.999547 0.000010 0.000010 0.000010 0.000010 0.000010 0.000014 0.000010 0.000010 0.000010 0.000010
0.000010 0.000010 0.005612 0.000010 0.000423 0.000010 0.000010 0.186642 0.012708 0.056168 0.026258 0.000010 0.000010 0.038316 0.000010 0.015417 0.000010 0.000010 0.000010 0.031599 0.000010 0.006697 0.000010 0.000010 0.000010 0.000010 0.002915 0.000010 0.010442 0.020943 0.000010 0.000010 0.009939 0.000010 0.553322 0.000010 0.000010 0.021737 0.000010 0.000582 0.000010 0.000010 0.000010 0.000010 0.000010
0.000010 0.000010 0.000010 0.000010 0.003323 0.000010 0.000010 0.163707 0.000010 0.062099 0.004112 0.000010 0.000010 0.035825 0.000010 0.000010 0.000010 0.000010 0.000010 0.000010 0.000010 0.000010 0.000010 0.000010 0.000010 0.025808 0.000010 0.006738 0.000010 0.000010 0.000010 0.000010 0.000010 0.000010 0.690648 0.000010 0.000010 0.000010 0.007379 0.000010 0.000010 0.000010 0.000010 0.000010 0.000010
0.000010 0.000010 0.000010 0.000010 0.011707 0.000010 0.000010 0.173606 0.000010 0.041283 0.000010 0.000010 0.000010 0.000010 0.000010 0.000010 0.000010 0.000010 0.000010 0.000010 0.000010 0.000010 0.000010 0.000010 0.000010 0.000010 0.000010 0.000010 0.000010 0.000010 0.000010 0.000010 0.000010 0.000010 0.772994 0.000010 0.000010 0.000010 0.000010 0.000010 0.000010 0.000010 0.000010 0.000010 0.000010
0.000010 0.000010 0.000010 0.000010 0.000010 0.000010 0.000010 0.000010 0.000010 0.000013 0.000010 0.000010 0.000010 0.000010 0.000010 0.000010 0.000010 0.000010 0.000010 0.000010 0.000010 0.000010 0.000010 0.000010 0.000010 0.000010 0.000010 0.000010 0.000010 0.000010 0.000010 0.000010 0.000010 0.000010 0.999557 0.000010 0.000010 0.000010 0.000010 0.000010 0.000010 0.000010 0.000010 0.000010 0.000010
0.000010 0.000010 0.000010 0.000010 0.000010 0.000010 0.000010 0.000010 0.000010 0.000010 0.000010 0.000010 0.000010 0.000010 0.000010 0.000010 0.000010 0.000010 0.000010 0.000010 0.000010 0.000010 0.000010 0.000010 0.000010 0.000010 0.000010 0.000010 0.000010 0.000010 0.000010 0.000010 0.000010 0.000010 0.999560 0.000010 0.000010 0.000010 0.000010 0.000010 0.000010 0.000010 0.000010 0.000010 0.000010
0.000010 0.000010 0.000010 0.000010 0.000010 0.000010 0.000010 0.000010 0.000010 0.000010 0.000010 0.000010 0.000010 0.000010 0.000010 0.000010 0.000010 0.000010 0.000010 0.000010 0.000010 0.000010 0.000010 0.000010 0.000010 0.000010 0.000010 0.000010 0.000010 0.000010 0.000010 0.000010 0.000010 0.000010 0.999560 0.000010 0.000010 0.000010 0.000010 0.000010 0.000010 0.000010 0.000010 0.000010 0.000010
0.000010 0.000010 0.000010 0.000010 0.000010 0.000010 0.000010 0.000010 0.000010 0.000010 0.000010 0.000010 0.000010 0.000010 0.000010 0.000010 0.000010 0.000010 0.000010 0.000010 0.000010 0.000010 0.000010 0.000010 0.000010 0.000010 0.000010 0.000010 0.000010 0.000010 0.000010 0.000010 0.000010 0.000010 0.999560 0.000010 0.000010 0.000010 0.000010 0.000010 0.000010 0.000010 0.000010 0.000010 0.000010
0.000010 0.000010 0.000010 0.000010 0.000010 0.000010 0.000010 0.000010 0.000010 0.000010 0.000010 0.000010 0.000010 0.000010 0.000010 0.000010 0.000010 0.000010 0.000010 0.000010 0.000010 0.000010 0.000010 0.000010 0.000010 0.000018 0.000010 0.000010 0.000010 0.000010 0.000010 0.000010 0.000010 0.000010 0.999543 0.000010 0.000010 0.000010 0.000010 0.000010 0.000019 0.000010 0.000010 0.000010 0.000010
0.000010 0.000010 0.000010 0.000010 0.000010 0.000010 0.000010 0.000010 0.000010 0.000010 0.000010 0.000010 0.000010 0.000010 0.000010 0.000010 0.000010 0.000010 0.000010 0.000010 0.000010 0.000010 0.000010 0.000010 0.000010 0.000010 0.000010 0.000010 0.000010 0.000010 0.000010 0.000010 0.000010 0.000010 0.999560 0.000010 0.000010 0.000010 0.000010 0.000010 0.000010 0.000010 0.000010 0.000010 0.000010
0.000010 0.000010 0.002253 0.000010 0.000010 0.000010 0.000010 0.605451 0.000010 0.000010 0.000010 0.005954 0.000010 0.000010 0.000010 0.000010 0.000010 0.000010 0.000010 0.000010 0.005892 0.017328 0.000010 0.000010 0.000010 0.000010 0.000010 0.000010 0.000010 0.004305 0.000860 0.000010 0.000010 0.000010 0.357587 0.000010 0.000010 0.000010 0.000010 0.000010 0.000010 0.000010 0.000010 0.000010 0.000010
0.000010 0.000010 0.000010 0.000010 0.000010 0.000010 0.000010 0.612670 0.000010 0.000010 0.000010 0.003009 0.000010 0.000010 0.000010 0.000010 0.000010 0.000010 0.000010 0.000010 0.012988 0.000010 0.000010 0.000010 0.000010 0.000010 0.000010 0.000010 0.000010 0.000010 0.003076 0.000010 0.000010 0.000010 0.367857 0.000010 0.000010 0.000010 0.000010 0.000010 0.000010 0.000010 0.000010 0.000010 0.000010
0.000010 0.000010 0.000010 0.000010 0.000010 0.000010 0.000010 0.608530 0.000010 0.000010 0.000010 0.000010 0.000010 0.000010 0.000010 0.000010 0.000010 0.000010 0.000010 0.000010 0.000010 0.000010 0.011651 0.000010 0.000010 0.000010 0.000010 0.000010 0.000010 0.000010 0.001317 0.000010 0.000010 0.000010 0.378092 0.000010 0.000010 0.000010 0.000010 0.000010 0.000010 0.000010 0.000010 0.000010 0.000010
0.000010 0.000010 0.000010 0.000010 0.000010 0.000010 0.000010 0.615846 0.000010 0.000010 0.000010 0.000010 0.000010 0.000010 0.000010 0.000010 0.000010 0.000010 0.000010 0.000010 0.005371 0.000010 0.000010 0.000010 0.000010 0.000010 0.000010 0.000010 0.000010 0.000010 0.000010 0.000010 0.000010 0.000010 0.375998 0.000010 0.000010 0.000010 0.000010 0.000010 0.000010 0.000010 0.000010 0.002375 0.000010
0.000010 0.000010 0.000010 0.000010 0.000010 0.003768 0.000010 0.643875 0.000010 0.000010 0.000010 0.000010 0.000010 0.000010 0.000010 0.000010 0.000010 0.000010 0.000010 0.000010 0.000010 0.000010 0.000010 0.000010 0.000010 0.000010 0.000010 0.000010 0.000010 0.000010 0.001975 0.000010 0.000010 0.000010 0.343153 0.000010 0.000010 0.000010 0.000010 0.006829 0.000010 0.000010 0.000010 0.000010 0.000010
0.000010 0.000010 0.000010 0.000010 0.000010 0.005185 0.000010 0.609821 0.000010 0.000010 0.000010 0.000010 0.000010 0.000010 0.000010 0.000010 0.000010 0.000010 0.000010 0.000010 0.000552 0.000010 0.003618 0.000010 0.000010 0.000010 0.000010 0.000010 0.000010 0.000010 0.000010 0.000010 0.000010 0.000010 0.373732 0.000010 0.000010 0.000010 0.000010 0.000010 0.000010 0.000010 0.000010 0.006703 0.000010
0.000010 0.000010 0.000010 0.000010 0.000010 0.000010 0.000010 0.554727 0.000010 0.000010 0.000010 0.000010 0.000010 0.000010 0.160927 0.000010 0.000010 0.000010 0.000010 0.000010 0.000010 0.000010 0.000010 0.000010 0.000010 0.000010 0.000010 0.000010 0.000010 0.000010 0.000010 0.000010 0.000010 0.003351 0.280585 0.000010 0.000010 0.000010 0.000010 0.000010 0.000010 0.000010 0.000010 0.000010 0.000010
0.000010 0.000010 0.000010 0.000010 0.000010 0.000010 0.000010 0.557006 0.000010 0.000010 0.000010 0.000010 0.000010 0.000010 0.157018 0.000010 0.000010 0.000010 0.000010 0.000010 0.000010 0.000010 0.000010 0.000010 0.000010 0.000010 0.000010 0.000010 0.000010 0.000010 0.000733 0.000010 0.000010 0.005213 0.279630 0.000010 0.000010 0.000010 0.000010 0.000010 0.000010 0.000010 0.000010 0.000010 0.000010
0.000010 0.000010 0.000010 0.000010 0.860412 0.000010 0.000010 0.000010 0.000010 0.012745 0.000010 0.000010 0.000010 0.000010 0.000010 0.000010 0.000010 0.000010 0.000010 0.000010 0.004880 0.121552 0.000010 0.000010 0.000010 0.000010 0.000010 0.000010 0.000010 0.000010 0.000010 0.000010 0.000010 0.000010 0.000010 0.000010 0.000010 0.000010 0.000010 0.000010 0.000010 0.000010 0.000010 0.000010 0.000010
0.000010 0.000010 0.000010 0.000010 0.947789 0.000010 0.000010 0.000010 0.000010 0.010751 0.000020 0.000010 0.000010 0.011460 0.000010 0.000010 0.000010 0.000010 0.000010 0.000010 0.000010 0.021425 0.000010 0.000010 0.000010 0.008164 0.000010 0.000010 0.000010 0.000010 0.000010 0.000010 0.000010 0.000010 0.000010 0.000010 0.000010 0.000010 0.000010 0.000010 0.000010 0.000010 0.000010 0.000010 0.000010
0.000010 0.000010 0.000010 0.000010 0.905786 0.000010 0.000010 0.000010 0.000010 0.000010 0.003639 0.000010 0.000010 0.000010 0.000010 0.000010 0.000010 0.000010 0.000010 0.000010 0.000010 0.090155 0.000010 0.000010 0.000010 0.000010 0.000010 0.000010 0.000010 0.000010 0.000010 0.000010 0.000010 0.000010 0.000010 0.000010 0.000010 0.000010 0.000010 0.000010 0.000010 0.000010 0.000010 0.000010 0.000010
0.000010 0.000010 0.000010 0.000010 0.804587 0.001893 0.020838 0.000010 0.000010 0.000010 0.086847 0.000010 0.000010 0.000010 0.000010 0.000010 0.000010 0.000010 0.000010 0.000010 0.000010 0.000010 0.000010 0.000010 0.000010 0.000010 0.000010 0.000010 0.000010 0.000010 0.000010 0.000010 0.000010 0.000010 0.000010 0.000010 0.000010 0.071310 0.000010 0.000010 0.014134 0.000010 0.000010 0.000010 0.000010
0.000010 0.000010 0.000010 0.000010 0.850285 0.010783 0.002090 0.000010 0.000010 0.000010 0.067868 0.000010 0.000010 0.000010 0.000010 0.000010 0.000010 0.000010 0.000010 0.012734 0.000010 0.000010 0.000010 0.000010 0.000010 0.000487 0.000010 0.000010 0.000010 0.000010 0.000010 0.000010 0.000010 0.004107 0.000010 0.000010 0.000010 0.051276 0.000010 0.000010 0.000010 0.000010 0.000010 0.000010 0.000010
0.000010 0.000010 0.014595 0.000010 0.836927 0.000010 0.000010 0.000010 0.000010 0.000010 0.061871 0.000010 0.000010 0.000010 0.000010 0.000010 0.000010 0.000010 0.000010 0.000010 0.005670 0.000010 0.000010 0.000010 0.000010 0.000010 0.000010 0.000010 0.000010 0.006743 0.000010 0.000010 0.000010 0.000010 0.000010 0.000010 0.000010 0.064666 0.000010 0.000010 0.009148 0.000010 0.000010 0.000010 0.000010
0.000010 0.000010 0.000010 0.000010 0.999560 0.000010 0.000010 0.000010 0.000010 0.000010 0.000010 0.000010 0.000010 0.000010 0.000010 0.000010 0.000010 0.000010 0.000010 0.000010 0.000010 0.000010 0.000010 0.000010 0.000010 0.000010 0.000010 0.000010 0.000010 0.000010 0.000010 0.000010 0.000010 0.000010 0.000010 0.000010 0.000010 0.000010 0.000010 0.000010 0.000010 0.000010 0.000010 0.000010 0.000010
0.000010 0.000010 0.000010 0.000010 0.999560 0.000010 0.000010 0.000010 0.000010 0.000010 0.000010 0.000010 0.000010 0.000010 0.000010 0.000010 0.000010 0.000010 0.000010 0.000010 0.000010 0.000010 0.000010 0.000010 0.000010 0.000010 0.000010 0.000010 0.000010 0.000010 0.000010 0.000010 0.000010 0.000010 0.000010 0.000010 0.000010 0.000010 0.000010 0.000010 0.000010 0.000010 0.000010 0.000010 0.000010
0.000010 0.000010 0.000010 0.000010 0.982111 0.000010 0.000010 0.000010 0.000010 0.000010 0.005235 0.000010 0.000010 0.000010 0.000010 0.000010 0.000010 0.000010 0.000010 0.000010 0.000010 0.000010 0.000010 0.000010 0.000010 0.000010 0.000010 0.000010 0.000010 0.000010 0.000010 0.000010 0.000010 0.000010 0.000010 0.000010 0.000010 0.000010 0.012234 0.000010 0.000010 0.000010 0.000010 0.000010 0.000010
0.000010 0.000010 0.000010 0.000010 0.835358 0.000010 0.000010 0.000010 0.032333 0.000010 0.017895 0.000010 0.000010 0.000010 0.043392 0.000010 0.000010 0.000010 0.000010 0.008875 0.011600 0.000010 0.000010 0.000010 0.000010 0.000010 0.009276 0.002905 0.011585 0.000010 0.000010 0.000010 0.001267 0.001978 0.000010 0.000010 0.000010 0.007652 0.015562 0.000010 0.000010 0.000010 0.000010 0.000010 0.000010
0.000010 0.000010 0.000010 0.000010 0.905005 0.000010 0.000010 0.000010 0.000010 0.000010 0.013585 0.000010 0.000010 0.000010 0.000010 0.000010 0.000010 0.000010 0.000010 0.000531 0.004429 0.000010 0.000010 0.000010 0.000010 0.015313 0.000010 0.000010 0.000010 0.000010 0.000010 0.000010 0.000010 0.000010 0.012317 0.000010 0.000010 0.043781 0.004669 0.000010 0.000010 0.000010 0.000010 0.000010 0.000010
0.000010 0.000010 0.000010 0.000010 0.999560 0.000010 0.000010 0.000010 0.000010 0.000010 0.000010 0.000010 0.000010 0.000010 0.000010 0.000010 0.000010 0.000010 0.000010 0.000010 0.000010 0.000010 0.000010 0.000010 0.000010 0.000010 0.000010 0.000010 0.000010 0.000010 0.000010 0.000010 0.000010 0.000010 0.000010 0.000010 0.000010 0.000010 0.000010 0.000010 0.000010 0.000010 0.000010 0.000010 0.000010
0.000010 0.000010 0.000010 0.000010 0.999560 0.000010 0.000010 0.000010 0.000010 0.000010 0.000010 0.000010 0.000010 0.000010 0.000010 0.000010 0.000010 0.000010 0.000010 0.000010 0.000010 0.000010 0.000010 0.000010 0.000010 0.000010 0.000010 0.000010 0.000010 0.000010 0.000010 0.000010 0.000010 0.000010 0.000010 0.000010 0.000010 0.000010 0.000010 0.000010 0.000010 0.000010 0.000010 0.000010 0.000010
0.000010 0.000010 0.000010 0.000010 0.661922 0.000834 0.010429 0.010192 0.000010 0.000010 0.091619 0.000010 0.000010 0.000010 0.005724 0.000803 0.000010 0.000010 0.000010 0.020132 0.000010 0.000010 0.000010 0.000010 0.000010 0.020934 0.000010 0.016056 0.006425 0.000010 0.000010 0.000010 0.000010 0.006424 0.000010 0.000010 0.000010 0.095058 0.037703 0.000010 0.015445 0.000010 0.000010 0.000010 0.000010
0.000010 0.000010 0.000010 0.000010 0.892856 0.000010 0.000010 0.000010 0.000010 0.000010 0.053326 0.000010 0.000010 0.000010 0.000010 0.000010 0.000010 0.000010 0.000010 0.000017 0.000010 0.000010 0.000010 0.000010 0.000010 0.000010 0.000010 0.000010 0.000010 0.000010 0.000010 0.000010 0.000010 0.000010 0.000010 0.000010 0.000010 0.053391 0.000010 0.000010 0.000010 0.000010 0.000010 0.000010 0.000010
0.000010 0.000010 0.000010 0.000010 0.856185 0.009601 0.000010 0.000010 0.000010 0.000010 0.067358 0.000010 0.000010 0.000010 0.000010 0.000010 0.000010 0.000010 0.000010 0.000010 0.000010 0.000010 0.000010 0.000010 0.000010 0.000010 0.000418 0.005104 0.000010 0.000010 0.000010 0.000010 0.001277 0.006819 0.009411 0.000010 0.000010 0.043468 0.000010 0.000010 0.000010 0.000010 0.000010 0.000010 0.000010
0.000010 0.000010 0.000010 0.000010 0.999560 0.000010 0.000010 0.000010 0.000010 0.000010 0.000010 0.000010 0.000010 0.000010 0.000010 0.000010 0.000010 0.000010 0.000010 0.000010 0.000010 0.000010 0.000010 0.000010 0.000010 0.000010 0.000010 0.000010 0.000010 0.000010 0.000010 0.000010 0.000010 0.000010 0.000010 0.000010 0.000010 0.000010 0.000010 0.000010 0.000010 0.000010 0.000010 0.000010 0.000010
0.000010 0.000010 0.000010 0.000010 0.698075 0.000010 0.003532 0.006203 0.000010 0.025565 0.048258 0.007467 0.000010 0.000010 0.108584 0.026624 0.000010 0.000010 0.000010 0.000010 0.000010 0.000010 0.004935 0.000010 0.000010 0.000010 0.000010 0.024610 0.000010 0.032577 0.000010 0.000010 0.000010 0.006441 0.000010 0.000010 0.000010 0.000010 0.000394 0.000010 0.006424 0.000010 0.000010 0.000010 0.000010
0.000010 0.000010 0.000010 0.000010 0.869465 0.000010 0.000010 0.000010 0.000010 0.000010 0.001211 0.008036 0.000010 0.000010 0.000010 0.002354 0.000010 0.000010 0.000010 0.000010 0.000010 0.085297 0.000010 0.000010 0.000010 0.000010 0.000010 0.000010 0.000010 0.000010 0.000010 0.000010 0.000010 0.000010 0.000010 0.000010 0.000010 0.000010 0.033247 0.000010 0.000010 0.000010 0.000010 0.000010 0.000010
0.000010 0.000010 0.000010 0.000010 0.139348 0.021913 0.027578 0.082688 0.067900 0.023196 0.046336 0.004762 0.000010 0.054918 0.034989 0.004949 0.000010 0.000010 0.000010 0.059827 0.000010 0.008027 0.000010 0.000010 0.001511 0.036430 0.016852 0.022855 0.042032 0.030561 0.000010 0.000010 0.034056 0.007703 0.000010 0.000010 0.000010 0.096668 0.032730 0.007420 0.094551 0.000010 0.000010 0.000010 0.000010
0.000010 0.000010 0.000010 0.000010 0.014694 0.000010 0.003159 0.393655 0.000010 0.059971 0.005839 0.000010 0.001448 0.000010 0.006409 0.000010 0.000010 0.000010 0.000010 0.041428 0.000010 0.069579 0.000010 0.000010 0.000010 0.016274 0.279983 0.028182 0.000010 0.000010 0.000010 0.000010 0.013798 0.000010 0.000010 0.000010 0.000010 0.020314 0.000010 0.012056 0.022492 0.000010 0.000010 0.008853 0.001596
0.000010 0.000010 0.000010 0.012325 0.059684 0.003710 0.020133 0.347430 0.000010 0.000010 0.015887 0.000010 0.000010 0.000010 0.000010 0.000010 0.000010 0.000010 0.000010 0.068460 0.000010 0.000010 0.000010 0.007636 0.000010 0.000010 0.303037 0.000010 0.025942 0.000010 0.000010 0.000010 0.023370 0.004320 0.014732 0.000010 0.000010 0.000010 0.032199 0.008108 0.052738 0.000010 0.000010 0.000010 0.000010
0.000010 0.000010 0.000010 0.000010 0.001864 0.004334 0.000010 0.094147 0.017487 0.333613 0.000010 0.000010 0.003378 0.000010 0.035400 0.001348 0.000188 0.000010 0.011582 0.113400 0.000010 0.200133 0.000010 0.000010 0.008511 0.005335 0.081420 0.000010 0.029141 0.009197 0.000550 0.000010 0.003860 0.001232 0.001515 0.000010 0.000010 0.000010 0.000010 0.000010 0.042134 0.000010 0.000010 0.000010 0.000010
0.000010 0.000010 0.008479 0.000010 0.000010 0.002691 0.000010 0.245633 0.005906 0.031509 0.019258 0.000010 0.018216 0.000010 0.092762 0.033523 0.000010 0.000010 0.000010 0.045585 0.008975 0.173201 0.007515 0.000010 0.007901 0.000010 0.196214 0.015703 0.008999 0.030541 0.000010 0.000410 0.011507 0.000010 0.000010 0.000010 0.000010 0.000010 0.002428 0.000010 0.032816 0.000010 0.000010 0.000010 0.000010
0.000010 0.000010 0.004575 0.000010 0.000010 0.000010 0.000010 0.236403 0.006053 0.000010 0.004053 0.000010 0.009690 0.000010 0.039612 0.009404 0.000010 0.000010 0.000010 0.046389 0.009869 0.382418 0.000010 0.001311 0.000010 0.000010 0.168362 0.010845 0.022290 0.000010 0.000010 0.000010 0.030924 0.000010 0.000010 0.000010 0.000010 0.000010 0.006685 0.010838 0.000010 0.000010 0.000010 0.000010 0.000010
0.000010 0.000010 0.000010 0.000777 0.009803 0.005803 0.000010 0.360121 0.001930 0.002103 0.010084 0.000010 0.004112 0.000010 0.000010 0.019341 0.000010 0.000010 0.000010 0.069309 0.000010 0.011049 0.000010 0.021594 0.000010 0.000010 0.327984 0.021605 0.007998 0.009660 0.000010 0.000010 0.014560 0.000010 0.001926 0.000010 0.000010 0.011728 0.003108 0.005784 0.079391 0.000010 0.000010 0.000010 0.000010
0.000010 0.000010 0.015994 0.004795 0.012024 0.000010 0.000010 0.383763 0.000010 0.000010 0.000010 0.006897 0.000010 0.000010 0.000010 0.013869 0.000010 0.000010 0.008480 0.064365 0.000010 0.000010 0.000010 0.000010 0.000010 0.000010 0.305475 0.030048 0.018344 0.002916 0.000010 0.013208 0.012809 0.008579 0.000010 0.000010 0.000010 0.000010 0.020664 0.009815 0.067014 0.000010 0.000010 0.000681 0.000010
0.000010 0.000010 0.000010 0.006970 0.016814 0.000010 0.012463 0.413951 0.000010 0.000010 0.014539 0.000877 0.000010 0.000010 0.012960 0.000010 0.000010 0.000010 0.000010 0.078923 0.000010 0.000010 0.008768 0.000010 0.000010 0.012759 0.310265 0.016042 0.011218 0.000010 0.000010 0.006834 0.024077 0.000010 0.000010 0.000010 0.000010 0.000010 0.000010 0.000010 0.050506 0.000010 0.000010 0.000010 0.001754
0.000010 0.002975 0.000010 0.000010 0.000010 0.000010 0.005390 0.387641 0.036284 0.002256 0.027429 0.000010 0.000010 0.000010 0.020358 0.021683 0.000010 0.000010 0.000010 0.067044 0.000010 0.028130 0.000010 0.011736 0.000010 0.000010 0.290893 0.015588 0.022530 0.000010 0.000010 0.000010 0.006543 0.000286 0.000010 0.000010 0.000010 0.000010 0.016553 0.000010 0.036410 0.000010 0.000010 0.000010 0.000010
0.000010 0.000010 0.013309 0.000010 0.065585 0.000010 0.026221 0.029130 0.000010 0.000010 0.004054 0.008331 0.000010 0.000010 0.000010 0.356053 0.000010 0.000010 0.000010 0.006800 0.000010 0.000010 0.000010 0.000010 0.000010 0.000099 0.006000 0.000010 0.000010 0.012283 0.000010 0.000010 0.000010 0.006536 0.004332 0.000010 0.000010 0.277964 0.087961 0.000010 0.095053 0.000010 0.000010 0.000010 0.000010
0.000010 0.000010 0.014874 0.000010 0.060564 0.001247 0.000010 0.019140 0.002665 0.000010 0.017324 0.012400 0.000010 0.003717 0.011407 0.515707 0.000010 0.000010 0.000010 0.015311 0.000010 0.000010 0.000010 0.000010 0.000010 0.000010 0.003107 0.000010 0.005605 0.000010 0.000010 0.000010 0.000010 0.009779 0.000010 0.000010 0.000010 0.181559 0.050314 0.000010 0.074999 0.000010 0.000010 0.000010 0.000010
0.000010 0.000010 0.002100 0.000010 0.066354 0.000010 0.010025 0.000010 0.000010 0.000010 0.000010 0.000010 0.000010 0.000010 0.046889 0.505432 0.000010 0.000010 0.000010 0.026592 0.026597 0.000010 0.000010 0.000010 0.000010 0.025827 0.000010 0.012525 0.000010 0.002083 0.000010 0.000010 0.000010 0.000010 0.006700 0.000010 0.000010 0.166558 0.037531 0.008728 0.055759 0.000010 0.000010 0.000010 0.000010
0.000010 0.000010 0.000010 0.000010 0.028686 0.011839 0.000010 0.000010 0.000010 0.000010 0.016226 0.000010 0.000010 0.000010 0.024141 0.708159 0.000010 0.000010 0.000010 0.000010 0.000010 0.000010 0.000010 0.000010 0.000010 0.000010 0.000010 0.000010 0.000010 0.000010 0.000010 0.000010 0.000010 0.008986 0.000010 0.000010 0.000010 0.120305 0.021410 0.000010 0.059887 0.000010 0.000010 0.000010 0.000010
0.000010 0.000010 0.038560 0.000010 0.032914 0.000010 0.000010 0.000010 0.016475 0.000010 0.020930 0.000010 0.000010 0.001534 0.004515 0.656171 0.000010 0.000010 0.000010 0.000010 0.000010 0.000010 0.000010 0.000010 0.009117 0.000010 0.000010 0.008426 0.000010 0.000010 0.000010 0.000010 0.000010 0.000010 0.000010 0.000010 0.000010 0.167458 0.017984 0.000010 0.025584 0.000010 0.000010 0.000010 0.000010
0.000010 0.000010 0.001404 0.000010 0.022648 0.000010 0.026754 0.002635 0.000010 0.000010 0.000010 0.000010 0.000010 0.000010 0.005429 0.663494 0.000010 0.000010 0.000010 0.000010 0.000010 0.049910 0.000010 0.000010 0.000010 0.017885 0.000010 0.011788 0.000010 0.000010 0.000010 0.000010 0.000010 0.012106 0.009271 0.000010 0.000010 0.099928 0.029629 0.000010 0.046810 0.000010 0.000010 0.000010 0.000010
0.000010 0.000010 0.000010 0.000010 0.000010 0.000010 0.000010 0.000010 0.000010 0.000010 0.000010 0.000010 0.000010 0.000010 0.000010 0.999560 0.000010 0.000010 0.000010 0.000010 0.000010 0.000010 0.000010 0.000010 0.000010 0.000010 0.000010 0.000010 0.000010 0.000010 0.000010 0.000010 0.000010 0.000010 0.000010 0.000010 0.000010 0.000010 0.000010 0.000010 0.000010 0.000010 0.000010 0.000010 0.000010
0.000010 0.000010 0.000010 0.000010 0.021564 0.000010 0.000010 0.000010 0.000010 0.000010 0.006819 0.000010 0.000010 0.000010 0.000010 0.941656 0.000010 0.000010 0.000010 0.000010 0.006280 0.000010 0.000010 0.000010 0.000010 0.000010 0.000010 0.000010 0.000010 0.000010 0.000010 0.000010 0.000010 0.000010 0.000449 0.000010 0.000010 0.022843 0.000010 0.000010 0.000010 0.000010 0.000010 0.000010 0.000010
0.000010 0.000010 0.000010 0.000010 0.000010 0.000010 0.000010 0.000010 0.000010 0.000010 0.000010 0.000010 0.000010 0.000010 0.000010 0.999560 0.000010 0.000010 0.000010 0.000010 0.000010 0.000010 0.000010 0.000010 0.000010 0.000010 0.000010 0.000010 0.000010 0.000010 0.000010 0.000010 0.000010 0.000010 0.000010 0.000010 0.000010 0.000010 0.000010 0.000010 0.000010 0.000010 0.000010 0.000010 0.000010
0.000010 0.000010 0.000010 0.000010 0.000010 0.000010 0.000010 0.000010 0.000010 0.000010 0.000010 0.000010 0.000010 0.000010 0.000010 0.999560 0.000010 0.000010 0.000010 0.000010 0.000010 0.000010 0.000010 0.000010 0.000010 0.000010 0.000010 0.000010 0.000010 0.000010 0.000010 0.000010 0.000010 0.000010 0.000010 0.000010 0.000010 0.000010 0.000010 0.000010 0.000010 0.000010 0.000010 0.000010 0.000010
0.000010 0.000010 0.003885 0.000010 0.055651 0.000010 0.000010 0.000010 0.000010 0.009700 0.000010 0.000010 0.000010 0.000010 0.000010 0.691372 0.000010 0.000010 0.000010 0.000010 0.000010 0.131566 0.000010 0.000010 0.000010 0.009751 0.000010 0.000010 0.014699 0.000010 0.000010 0.000010 0.004305 0.000010 0.000010 0.000010 0.000010 0.011993 0.044324 0.000010 0.022414 0.000010 0.000010 0.000010 0.000010
0.000010 0.000010 0.000010 0.000010 0.031000 0.000010 0.000010 0.000010 0.000010 0.000010 0.000010 0.000010 0.000010 0.000010 0.000010 0.790369 0.000010 0.000010 0.000010 0.000010 0.000010 0.073400 0.000010 0.000010 0.000010 0.000010 0.000010 0.000010 0.000010 0.004884 0.000010 0.000010 0.000010 0.002158 0.000010 0.000010 0.000010 0.060717 0.021878 0.000010 0.015225 0.000010 0.000010 0.000010 0.000010
0.000010 0.000010 0.000010 0.000010 0.024871 0.000010 0.000010 0.000010 0.000010 0.000010 0.000010 0.000010 0.000010 0.000010 0.000010 0.765920 0.000010 0.000010 0.000010 0.019446 0.000010 0.063630 0.000010 0.000010 0.000010 0.000010 0.000010 0.000010 0.000010 0.000010 0.000010 0.000010 0.000010 0.000010 0.005905 0.000010 0.000010 0.013376 0.038571 0.000010 0.067911 0.000010 0.000010 0.000010 0.000010
0.000010 0.000010 0.011513 0.000010 0.033158 0.000010 0.000010 0.000010 0.000010 0.006591 0.000010 0.000010 0.000010 0.000010 0.020507 0.681144 0.000010 0.000010 0.000010 0.056587 0.000010 0.050083 0.000010 0.000010 0.000010 0.000011 0.004515 0.000010 0.000010 0.000010 0.000010 0.000010 0.004476 0.000010 0.004209 0.000010 0.000010 0.091362 0.035526 0.000010 0.000010 0.000010 0.000010 0.000010 0.000010
0.000010 0.000010 0.000010 0.000010 0.036847 0.000010 0.000010 0.018843 0.000010 0.007541 0.012706 0.004578 0.000010 0.000010 0.000010 0.729493 0.000010 0.000010 0.000010 0.004495 0.001523 0.000010 0.000010 0.000010 0.000010 0.000010 0.000709 0.000010 0.005156 0.000010 0.000010 0.000010 0.000010 0.000010 0.000010 0.000010 0.000010 0.146864 0.000010 0.000010 0.030914 0.000010 0.000010 0.000010 0.000010
0.000010 0.000010 0.042795 0.000010 0.020128 0.000010 0.000010 0.000010 0.014889 0.000010 0.000010 0.000010 0.000010 0.000010 0.000010 0.675232 0.000010 0.000010 0.000010 0.022733 0.000010 0.044618 0.002072 0.000010 0.003012 0.000010 0.016166 0.015855 0.002763 0.000010 0.000010 0.000010 0.001605 0.005528 0.000010 0.000010 0.000010 0.101995 0.023220 0.002567 0.004542 0.000010 0.000010 0.000010 0.000010
0.000010 0.000010 0.000010 0.000010 0.000010 0.005003 0.000010 0.000010 0.000010 0.011871 0.008829 0.000010 0.000010 0.000010 0.041368 0.891875 0.000010 0.000010 0.000010 0.000010 0.000010 0.000010 0.000010 0.003400 0.000010 0.000010 0.000010 0.000010 0.000010 0.000010 0.000010 0.000010 0.000010 0.000010 0.000010 0.000010 0.000010 0.035752 0.000010 0.000010 0.000010 0.001532 0.000010 0.000010 0.000010
0.000010 0.000010 0.028138 0.000010 0.030659 0.000010 0.021956 0.000010 0.000010 0.021283 0.011462 0.000010 0.000010 0.000010 0.000010 0.767966 0.000010 0.000010 0.000010 0.000010 0.000010 0.000010 0.000010 0.000010 0.000019 0.007948 0.000010 0.000010 0.000010 0.026504 0.000010 0.000010 0.000010 0.000010 0.016364 0.000010 0.000010 0.067361 0.000010 0.000010 0.000010 0.000010 0.000010 0.000010 0.000010
0.000010 0.000010 0.000010 0.000010 0.000010 0.000010 0.000010 0.000010 0.000010 0.000010 0.007374 0.000010 0.000010 0.000010 0.015135 0.920084 0.000010 0.000010 0.000010 0.000010 0.000010 0.045126 0.000010 0.000010 0.000010 0.000010 0.000010 0.000010 0.000010 0.000010 0.000010 0.000010 0.000010 0.000010 0.000010 0.000010 0.000010 0.011882 0.000010 0.000010 0.000010 0.000010 0.000010 0.000010 0.000010
0.000010 0.000010 0.000010 0.000010 0.000010 0.000010 0.000010 0.000010 0.000010 0.000010 0.000010 0.000010 0.000010 0.000010 0.000010 0.991304 0.000010 0.000010 0.000010 0.000010 0.008266 0.000010 0.000010 0.000010 0.000010 0.000010 0.000010 0.000010 0.000010 0.000010 0.000010 0.000010 0.000010 0.000010 0.000010 0.000010 0.000010 0.000010 0.000010 0.000010 0.000010 0.000010 0.000010 0.000010 0.000010
0.000010 0.000010 0.008914 0.000010 0.012009 0.000010 0.000010 0.000010 0.000010 0.556679 0.020074 0.000010 0.000010 0.000010 0.028599 0.000010 0.000010 0.000010 0.000010 0.199302 0.003351 0.050574 0.000010 0.000010 0.000010 0.000010 0.000010 0.000010 0.045889 0.000010 0.000010 0.000010 0.005620 0.000010 0.000010 0.000010 0.000010 0.052894 0.000010 0.000010 0.015764 0.000010 0.000010 0.000010 0.000010
0.000010 0.000010 0.005331 0.000010 0.015380 0.000010 0.001859 0.078193 0.000010 0.526591 0.000010 0.002430 0.000010 0.000010 0.021410 0.004934 0.000010 0.000010 0.000010 0.058746 0.000010 0.058532 0.000010 0.000010 0.006398 0.000010 0.060863 0.000010 0.035130 0.000010 0.000010 0.000010 0.027607 0.000010 0.000010 0.000010 0.000010 0.040131 0.000010 0.000010 0.053242 0.000010 0.000010 0.002943 0.000010
0.000010 0.000010 0.000010 0.000010 0.027337 0.000010 0.000010 0.017242 0.000010 0.588878 0.002526 0.000010 0.000010 0.026698 0.005504 0.000010 0.000010 0.000010 0.000010 0.216929 0.010952 0.000010 0.000010 0.000010 0.000010 0.000010 0.000010 0.000010 0.031055 0.002135 0.000010 0.000010 0.014373 0.000010 0.005610 0.000010 0.000010 0.045567 0.000010 0.000010 0.004883 0.000010 0.000010 0.000010 0.000010
0.000010 0.000010 0.017918 0.000010 0.000010 0.000010 0.000010 0.016634 0.012815 0.493448 0.004774 0.000010 0.000010 0.019355 0.062982 0.000010 0.000010 0.000010 0.000010 0.113304 0.000010 0.058810 0.000010 0.000010 0.055042 0.009062 0.000010 0.000010 0.038198 0.004342 0.000010 0.000010 0.005546 0.011929 0.000010 0.000010 0.000010 0.042907 0.000010 0.012146 0.020517 0.000010 0.000010 0.000010 0.000010
0.000010 0.000010 0.004388 0.000010 0.005956 0.000010 0.012557 0.004827 0.016897 0.600221 0.012529 0.014933 0.000010 0.005112 0.060009 0.001990 0.000010 0.000010 0.000010 0.138585 0.000010 0.000010 0.000010 0.000010 0.000010 0.000010 0.015331 0.013273 0.032099 0.006626 0.000010 0.000010 0.000010 0.012420 0.000010 0.000010 0.000010 0.041707 0.000010 0.000010 0.000280 0.000010 0.000010 0.000010 0.000010
0.000010 0.000010 0.002456 0.000010 0.001282 0.000010 0.000010 0.000010 0.005000 0.590628 0.000010 0.006472 0.000010 0.037694 0.005888 0.009262 0.000010 0.000010 0.000010 0.124394 0.000010 0.016438 0.000010 0.000010 0.000010 0.006549 0.009124 0.000010 0.038000 0.000010 0.000010 0.000010 0.000010 0.014680 0.002964 0.000010 0.000010 0.047578 0.006158 0.000010 0.075164 0.000010 0.000010 0.000010 0.000010
0.000010 0.000010 0.024078 0.000010 0.019881 0.015904 0.000010 0.000010 0.011596 0.613994 0.011165 0.002353 0.000010 0.020650 0.011669 0.000010 0.000010 0.000010 0.000010 0.112272 0.000010 0.000010 0.000010 0.000010 0.000010 0.000010 0.000010 0.000010 0.080315 0.010319 0.000010 0.000010 0.004936 0.000888 0.000010 0.000010 0.000010 0.000010 0.000010 0.004218 0.055473 0.000010 0.000010 0.000010 0.000010
0.000010 0.000010 0.018607 0.000010 0.001020 0.009503 0.000010 0.000038 0.016143 0.545817 0.000010 0.000759 0.000010 0.033604 0.027642 0.008954 0.000010 0.000010 0.000010 0.156184 0.000010 0.009726 0.000010 0.000010 0.000010 0.014122 0.000010 0.000010 0.097269 0.008138 0.000010 0.000010 0.010673 0.000010 0.002661 0.000010 0.000010 0.016418 0.004109 0.000250 0.018122 0.000010 0.000010 0.000010 0.000010
0.000010 0.000010 0.000010 0.000010 0.000010 0.003808 0.006096 0.000010 0.029429 0.600904 0.021334 0.000010 0.000010 0.007305 0.006212 0.000010 0.000010 0.000010 0.000010 0.118060 0.010999 0.000010 0.000010 0.000010 0.000010 0.000995 0.004113 0.008858 0.043832 0.004453 0.000010 0.000010 0.026173 0.003967 0.013572 0.000010 0.000010 0.044320 0.000905 0.000010 0.044414 0.000010 0.000010 0.000010 0.000010
0.000010 0.000010 0.012401 0.000010 0.000010 0.000010 0.000010 0.000925 0.012132 0.581920 0.015989 0.000010 0.000010 0.017606 0.026829 0.000010 0.000010 0.000010 0.000010 0.109424 0.000010 0.000010 0.001036 0.000010 0.000010 0.023361 0.022640 0.012426 0.060932 0.000010 0.000010 0.000010 0.019990 0.009932 0.010509 0.000010 0.000010 0.040273 0.000010 0.003503 0.017914 0.000010 0.000010 0.000010 0.000010
0.000010 0.000010 0.012603 0.000010 0.000010 0.000794 0.009665 0.000010 0.035982 0.557473 0.016706 0.000010 0.000010 0.011753 0.035408 0.000010 0.000010 0.000010 0.000010 0.107560 0.000010 0.000010 0.000010 0.000010 0.000010 0.038326 0.000010 0.000010 0.083989 0.001722 0.000010 0.000010 0.005626 0.000010 0.004984 0.000010 0.000010 0.049067 0.004086 0.000010 0.023975 0.000010 0.000010 0.000010 0.000010
0.000010 0.000010 0.004898 0.000010 0.000010 0.000010 0.000010 0.003167 0.006160 0.576952 0.005722 0.007443 0.000010 0.049649 0.030459 0.008818 0.000010 0.000010 0.000010 0.126763 0.000010 0.022901 0.000010 0.000010 0.000010 0.000010 0.000010 0.018587 0.034190 0.006201 0.000010 0.000010 0.000010 0.002206 0.000010 0.000010 0.000010 0.044256 0.010537 0.000010 0.040822 0.000010 0.000010 0.000010 0.000010
0.000010 0.000010 0.000010 0.000010 0.000010 0.000010 0.016674 0.000010 0.002950 0.627923 0.002235 0.000010 0.000010 0.033620 0.017944 0.000010 0.000010 0.000010 0.000010 0.151486 0.006052 0.000010 0.000010 0.000010 0.000010 0.006131 0.003031 0.000010 0.036015 0.001407 0.000010 0.000010 0.020050 0.000010 0.000841 0.000010 0.000010 0.048037 0.000010 0.000010 0.025313 0.000010 0.000010 0.000010 0.000010
0.000010 0.000010 0.005392 0.000010 0.028801 0.000010 0.000010 0.000010 0.007502 0.593114 0.001066 0.000615 0.000010 0.044537 0.050134 0.000010 0.000010 0.000010 0.000010 0.133257 0.000010 0.000010 0.000010 0.000010 0.000010 0.013640 0.000010 0.011537 0.025046 0.000010 0.000010 0.000010 0.003729 0.007091 0.015211 0.000010 0.000010 0.000449 0.000010 0.000010 0.058599 0.000010 0.000010 0.000010 0.000010
0.000010 0.000010 0.013902 0.000010 0.000010 0.000010 0.007777 0.000698 0.006855 0.592922 0.014141 0.003006 0.000010 0.005058 0.033161 0.018609 0.000010 0.000010 0.000010 0.143767 0.000010 0.009375 0.000010 0.000010 0.012304 0.000010 0.013098 0.002981 0.048916 0.000010 0.000010 0.000010 0.000010 0.006033 0.000010 0.000010 0.000010 0.000010 0.020369 0.000010 0.046768 0.000010 0.000010 0.000010 0.000010
0.000010 0.000010 0.010974 0.000010 0.016522 0.002959 0.000010 0.017045 0.000010 0.595121 0.000010 0.000010 0.000010 0.045848 0.031314 0.000010 0.000010 0.000010 0.000010 0.153545 0.000010 0.000010 0.000010 0.000010 0.000010 0.000010 0.000010 0.000010 0.021971 0.036867 0.000010 0.000010 0.000010 0.004303 0.000010 0.000010 0.000010 0.022614 0.002293 0.000010 0.038314 0.000010 0.000010 0.000010 0.000010
0.000010 0.000010 0.000010 0.000010 0.014507 0.009330 0.000010 0.000218 0.023097 0.558646 0.000010 0.000010 0.000010 0.033483 0.014642 0.000011 0.000010 0.000010 0.000010 0.134369 0.000010 0.012276 0.000010 0.000010 0.000010 0.003517 0.000010 0.000010 0.056736 0.037122 0.000010 0.000010 0.007390 0.000010 0.011975 0.000010 0.000010 0.036082 0.002533 0.000010 0.043795 0.000010 0.000010 0.000010 0.000010
0.000010 0.000010 0.009961 0.000010 0.016947 0.000010 0.000010 0.000010 0.015150 0.595211 0.000010 0.003730 0.000010 0.019213 0.028116 0.009205 0.000010 0.000010 0.000010 0.142887 0.000010 0.018807 0.000010 0.000010 0.011077 0.016187 0.000010 0.000839 0.039217 0.000184 0.000010 0.000010 0.015099 0.000010 0.013281 0.000010 0.000010 0.015344 0.000010 0.000010 0.029284 0.000010 0.000010 0.000010 0.000010
0.000010 0.000010 0.016616 0.000010 0.020456 0.000010 0.000010 0.009045 0.005755 0.564755 0.006377 0.002980 0.000010 0.031024 0.039796 0.014941 0.000010 0.000010 0.000010 0.163499 0.003345 0.000010 0.001263 0.000010 0.000010 0.003551 0.005314 0.000010 0.033437 0.000010 0.000010 0.000010 0.007357 0.010017 0.014451 0.000010 0.000010 0.041574 0.000010 0.000010 0.004206 0.000010 0.000010 0.000010 0.000010
0.000010 0.000010 0.011471 0.000010 0.017026 0.000010 0.000010 0.000010 0.000010 0.581239 0.019876 0.005890 0.000010 0.044190 0.031749 0.013269 0.000010 0.000010 0.000010 0.146341 0.001904 0.000010 0.000010 0.000010 0.000010 0.000010 0.008350 0.000449 0.039991 0.000010 0.000010 0.000010 0.001457 0.008806 0.005892 0.000010 0.000010 0.016458 0.001418 0.000010 0.043966 0.000010 0.000010 0.000010 0.000010
0.000010 0.000010 0.016355 0.000010 0.000010 0.000010 0.000010 0.000010 0.031976 0.026099 0.000010 0.014163 0.000010 0.019320 0.013868 0.010351 0.000010 0.000010 0.000010 0.055796 0.000010 0.000010 0.000010 0.000010 0.000010 0.006454 0.000010 0.029291 0.701874 0.006782 0.000010 0.000010 0.000010 0.025502 0.007185 0.000010 0.000010 0.000010 0.000010 0.000010 0.034682 0.000010 0.000010 0.000010 0.000010
0.000010 0.000010 0.015334 0.000010 0.000010 0.000010 0.000010 0.000010 0.000010 0.000010 0.000010 0.000010 0.000010 0.000010 0.000010 0.000010 0.000010 0.000010 0.000010 0.000010 0.000010 0.000010 0.000010 0.000010 0.000010 0.000010 0.000010 0.000010 0.984236 0.000010 0.000010 0.000010 0.000010 0.000010 0.000010 0.000010 0.000010 0.000010 0.000010 0.000010 0.000010 0.000010 0.000010 0.000010 0.000010
0.000010 0.000010 0.000010 0.000010 0.000010 0.000010 0.000010 0.000010 0.000010 0.000010 0.000010 0.000010 0.000010 0.000010 0.000010 0.000010 0.000010 0.000010 0.000010 0.000010 0.000010 0.000010 0.000010 0.000010 0.000010 0.000010 0.000010 0.000010 0.996183 0.000010 0.000010 0.000010 0.000010 0.000010 0.002912 0.000010 0.000010 0.000010 0.000485 0.000010 0.000010 0.000010 0.000010 0.000010 0.000010
0.000010 0.000010 0.000010 0.000010 0.000010 0.000010 0.000010 0.000010 0.000010 0.010924 0.000010 0.000010 0.000010 0.000010 0.000280 0.000010 0.000010 0.000010 0.000010 0.000010 0.000010 0.000010 0.000010 0.000010 0.000010 0.000010 0.000010 0.000010 0.966023 0.000010 0.000010 0.000010 0.000010 0.000010 0.000010 0.000010 0.000010 0.000010 0.000010 0.000010 0.022363 0.000010 0.000010 0.000010 0.000010
0.000010 0.000010 0.004094 0.000010 0.000010 0.000010 0.003846 0.000010 0.000010 0.000010 0.010468 0.000010 0.000010 0.000010 0.000010 0.000010 0.000010 0.000010 0.000010 0.000010 0.000010 0.000010 0.000010 0.000010 0.000010 0.000010 0.000010 0.026331 0.944928 0.000010 0.000010 0.000010 0.000010 0.009943 0.000010 0.000010 0.000010 0.000010 0.000010 0.000010 0.000010 0.000010 0.000010 0.000010 0.000010
0.000010 0.000010 0.000010 0.000010 0.000010 0.000010 0.000010 0.000010 0.000010 0.000010 0.000010 0.000010 0.000010 0.000010 0.000010 0.000010 0.000010 0.000010 0.000010 0.000010 0.000010 0.000010 0.000010 0.000010 0.000010 0.000010 0.000010 0.000010 0.999560 0.000010 0.000010 0.000010 0.000010 0.000010 0.000010 0.000010 0.000010 0.000010 0.000010 0.000010 0.000010 0.000010 0.000010 0.000010 0.000010
0.000010 0.000010 0.000010 0.000010 0.000010 0.000010 0.000010 0.000010 0.000010 0.000010 0.000010 0.000010 0.000010 0.000010 0.000010 0.000010 0.000010 0.000010 0.000010 0.000010 0.000010 0.000010 0.000010 0.000010 0.000010 0.000010 0.000010 0.000010 0.999560 0.000010 0.000010 0.000010 0.000010 0.000010 0.000010 0.000010 0.000010 0.000010 0.000010 0.000010 0.000010 0.000010 0.000010 0.000010 0.000010
0.000010 0.000010 0.000010 0.000010 0.000010 0.000010 0.000010 0.000010 0.000010 0.000010 0.000010 0.000010 0.000010 0.000010 0.000010 0.000010 0.000010 0.000010 0.000010 0.000010 0.000010 0.000010 0.000010 0.000010 0.000010 0.000010 0.000010 0.000010 0.999560 0.000010 0.000010 0.000010 0.000010 0.000010 0.000010 0.000010 0.000010 0.000010 0.000010 0.000010 0.000010 0.000010 0.000010 0.000010 0.000010
0.000010 0.000010 0.000010 0.000010 0.000010 0.000010 0.000010 0.000010 0.000010 0.000010 0.000017 0.000010 0.000010 0.000010 0.000010 0.000010 0.000010 0.000010 0.000010 0.000010 0.000010 0.000010 0.000010 0.000010 0.000010 0.000010 0.000010 0.000010 0.999553 0.000010 0.000010 0.000010 0.000010 0.000010 0.000010 0.000010 0.000010 0.000010 0.000010 0.000010 0.000010 0.000010 0.000010 0.000010 0.000010
0.000010 0.000010 0.000010 0.000010 0.000010 0.000010 0.000010 0.000010 0.000010 0.000010 0.000010 0.000010 0.000010 0.000010 0.000010 0.000010 0.000010 0.000010 0.000010 0.000010 0.000010 0.000010 0.000010 0.000010 0.000010 0.005007 0.000010 0.014655 0.979918 0.000010 0.000010 0.000010 0.000010 0.000010 0.000010 0.000010 0.000010 0.000010 0.000010 0.000010 0.000010 0.000010 0.000010 0.000010 0.000010
0.000010 0.000010 0.000010 0.000010 0.000010 0.000010 0.000010 0.000010 0.000010 0.000010 0.000010 0.000010 0.000010 0.000010 0.000010 0.000010 0.000010 0.000010 0.000010 0.000010 0.000010 0.000010 0.000010 0.000010 0.000010 0.000010 0.000010 0.000010 0.999560 0.000010 0.000010 0.000010 0.000010 0.000010 0.000010 0.000010 0.000010 0.000010 0.000010 0.000010 0.000010 0.000010 0.000010 0.000010 0.000010
0.000010 0.000010 0.000010 0.000010 0.026953 0.000010 0.000010 0.000962 0.020681 0.000010 0.000010 0.000010 0.000010 0.045381 0.000010 0.007229 0.000010 0.000010 0.000010 0.052050 0.002225 0.008025 0.000010 0.000010 0.000010 0.000010 0.000010 0.000010 0.781826 0.014146 0.000010 0.000010 0.000010 0.024401 0.000010 0.000010 0.000010 0.000059 0.010363 0.000010 0.005389 0.000010 0.000010 0.000010 0.000010
0.000010 0.000010 0.000010 0.000010 0.000010 0.000010 0.000010 0.000010 0.000010 0.000010 0.000010 0.000010 0.000010 0.000010 0.000010 0.000010 0.000010 0.000010 0.000010 0.000010 0.000010 0.000010 0.000010 0.000010 0.000010 0.000010 0.000010 0.000010 0.999560 0.000010 0.000010 0.000010 0.000010 0.000010 0.000010 0.000010 0.000010 0.000010 0.000010 0.000010 0.000010 0.000010 0.000010 0.000010 0.000010
0.000010 0.000010 0.000010 0.000010 0.000010 0.000010 0.000010 0.000010 0.000010 0.000010 0.000010 0.000010 0.000010 0.000010 0.000010 0.000010 0.000010 0.000010 0.000010 0.000010 0.000010 0.000010 0.000010 0.000010 0.000010 0.000010 0.000010 0.000010 0.999560 0.000010 0.000010 0.000010 0.000010 0.000010 0.000010 0.000010 0.000010 0.000010 0.000010 0.000010 0.000010 0.000010 0.000010 0.000010 0.000010
0.000010 0.000010 0.000010 0.000010 0.000010 0.000010 0.000010 0.000010 0.000010 0.000010 0.000010 0.000010 0.000010 0.000010 0.000010 0.000010 0.000010 0.000010 0.000010 0.000010 0.000010 0.000010 0.000010 0.000010 0.000010 0.000010 0.000010 0.000010 0.999560 0.000010 0.000010 0.000010 0.000010 0.000010 0.000010 0.000010 0.000010 0.000010 0.000010 0.000010 0.000010 0.000010 0.000010 0.000010 0.000010
0.000010 0.000010 0.000010 0.000010 0.000010 0.000010 0.000010 0.000010 0.000010 0.000010 0.000010 0.000010 0.000010 0.000010 0.000010 0.000010 0.000010 0.000010 0.000010 0.000010 0.000010 0.000010 0.000010 0.000010 0.000010 0.000010 0.000010 0.000010 0.999560 0.000010 0.000010 0.000010 0.000010 0.000010 0.000010 0.000010 0.000010 0.000010 0.000010 0.000010 0.000010 0.000010 0.000010 0.000010 0.000010
0.000010 0.000010 0.000010 0.000010 0.000010 0.000010 0.000010 0.000010 0.000010 0.000010 0.000010 0.000010 0.000010 0.000010 0.000010 0.000010 0.000010 0.000010 0.000010 0.000010 0.000010 0.000010 0.000010 0.000010 0.000010 0.000010 0.000010 0.000010 0.999560 0.000010 0.000010 0.000010 0.000010 0.000010 0.000010 0.000010 0.000010 0.000010 0.000010 0.000010 0.000010 0.000010 0.000010 0.000010 0.000010
0.000010 0.000010 0.000010 0.000010 0.000010 0.000010 0.000010 0.000010 0.000010 0.000010 0.000010 0.000010 0.000010 0.000010 0.000010 0.000010 0.000010 0.000010 0.000010 0.000010 0.000010 0.000010 0.000010 0.000010 0.000010 0.000010 0.000010 0.000010 0.999560 0.000010 0.000010 0.000010 0.000010 0.000010 0.000010 0.000010 0.000010 0.000010 0.000010 0.000010 0.000010 0.000010 0.000010 0.000010 0.000010
0.000010 0.000010 0.000010 0.000010 0.000010 0.000010 0.000010 0.000010 0.000010 0.000010 0.000010 0.000010 0.000010 0.000010 0.000010 0.000010 0.000010 0.000010 0.000010 0.000010 0.000010 0.000010 0.000010 0.000010 0.000010 0.000010 0.000010 0.000010 0.999560 0.000010 0.000010 0.000010 0.000010 0.000010 0.000010 0.000010 0.000010 0.000010 0.000010 0.000010 0.000010 0.000010 0.000010 0.000010 0.000010
0.000010 0.000010 0.000010 0.000010 0.000010 0.000010 0.000010 0.000010 0.000010 0.000010 0.000010 0.000010 0.000010 0.000010 0.000010 0.000010 0.000010 0.000010 0.000010 0.014934 0.000010 0.000010 0.000010 0.000010 0.000010 0.000010 0.000010 0.016010 0.938391 0.000010 0.000010 0.000010 0.000010 0.019655 0.000010 0.000010 0.000010 0.000010 0.010610 0.000010 0.000010 0.000010 0.000010 0.000010 0.000010
0.000010 0.000010 0.000010 0.000010 0.091446 0.000010 0.017288 0.150849 0.004477 0.000010 0.005691 0.000010 0.000010 0.000010 0.000010 0.007305 0.000010 0.000010 0.000010 0.166033 0.000010 0.000010 0.000010 0.000010 0.000010 0.011757 0.033852 0.026560 0.060657 0.026759 0.000010 0.000010 0.000230 0.030284 0.000010 0.000010 0.000010 0.117038 0.059045 0.000010 0.190449 0.000010 0.000010 0.000010 0.000010
0.000010 0.000010 0.000010 0.000010 0.067431 0.000010 0.008243 0.131203 0.037067 0.000010 0.032202 0.000010 0.000010 0.012476 0.000010 0.017784 0.000010 0.000010 0.000010 0.151493 0.000010 0.000010 0.000010 0.000010 0.002161 0.023897 0.057849 0.032901 0.031344 0.028096 0.000010 0.000010 0.000010 0.010908 0.000010 0.000010 0.000010 0.097945 0.032631 0.000010 0.224096 0.000010 0.000010 0.000010 0.000010
0.000010 0.000010 0.000010 0.000010 0.086968 0.000010 0.024195 0.144173 0.005190 0.000010 0.014589 0.002356 0.000010 0.017521 0.016467 0.023025 0.000010 0.000010 0.000010 0.120481 0.000010 0.000010 0.000010 0.000010 0.007395 0.027347 0.048679 0.042044 0.025798 0.014108 0.000010 0.000010 0.013179 0.022696 0.014920 0.000010 0.000010 0.126480 0.013660 0.004125 0.184386 0.000010 0.000010 0.000010 0.000010
0.000010 0.000010 0.020938 0.000010 0.080962 0.000010 0.001831 0.148121 0.011012 0.000010 0.015777 0.002887 0.000010 0.000010 0.000013 0.000010 0.000010 0.000010 0.000010 0.168520 0.000010 0.009711 0.000010 0.000010 0.000010 0.019698 0.044880 0.035568 0.022839 0.034128 0.000010 0.000010 0.000010 0.027986 0.000010 0.000010 0.000010 0.100938 0.033960 0.000010 0.219972 0.000010 0.000010 0.000010 0.000010
0.000010 0.000010 0.010223 0.000010 0.049780 0.001584 0.037198 0.129028 0.000849 0.000010 0.021571 0.000010 0.000010 0.011110 0.000010 0.033182 0.000010 0.000010 0.000010 0.172374 0.000010 0.000010 0.000010 0.000010 0.000010 0.022797 0.045253 0.020173 0.029393 0.027532 0.000010 0.000010 0.001648 0.002824 0.000010 0.000010 0.000010 0.135073 0.037230 0.000010 0.210929 0.000010 0.000010 0.000010 0.000010
0.000010 0.000010 0.000010 0.000010 0.093696 0.000010 0.008716 0.138707 0.011673 0.000010 0.015099 0.000010 0.000010 0.000986 0.019663 0.006825 0.000010 0.000010 0.000010 0.144415 0.000010 0.000010 0.000010 0.000010 0.000010 0.012664 0.040704 0.021518 0.015723 0.060944 0.000010 0.000010 0.000010 0.031556 0.000010 0.000010 0.000010 0.101504 0.057642 0.000010 0.217695 0.000010 0.000010 0.000010 0.000010
0.000010 0.000010 0.000010 0.000010 0.053755 0.002389 0.006595 0.117263 0.026300 0.000010 0.025423 0.010735 0.000010 0.000010 0.017653 0.010954 0.000010 0.000010 0.000010 0.147490 0.000010 0.000043 0.000010 0.000010 0.000010 0.017902 0.041826 0.029629 0.019673 0.043721 0.000010 0.000010 0.000010 0.024383 0.010543 0.000010 0.000010 0.121412 0.039233 0.000010 0.232837 0.000010 0.000010 0.000010 0.000010
0.000010 0.000010 0.000010 0.000010 0.082288 0.000010 0.007200 0.120658 0.004279 0.000010 0.000010 0.000010 0.000010 0.015864 0.000010 0.025360 0.000010 0.000010 0.000010 0.151475 0.000010 0.000010 0.000010 0.000010 0.000010 0.000010 0.045141 0.033878 0.040848 0.020679 0.000010 0.000010 0.022509 0.021660 0.003344 0.000010 0.000010 0.118434 0.050035 0.001396 0.234684 0.000010 0.000010 0.000010 0.000010
0.000010 0.000010 0.000010 0.000010 0.106020 0.000010 0.031628 0.140554 0.000010 0.002083 0.010463 0.000010 0.000010 0.018244 0.000010 0.000010 0.000010 0.000010 0.000010 0.153610 0.000010 0.000010 0.000010 0.000010 0.000010 0.028106 0.031153 0.041914 0.008518 0.010590 0.000010 0.000010 0.028118 0.015398 0.000010 0.000010 0.000010 0.126888 0.032338 0.000010 0.214095 0.000010 0.000010 0.000010 0.000010
0.000010 0.000010 0.006771 0.000010 0.071267 0.000010 0.008209 0.148033 0.000010 0.000010 0.032500 0.002752 0.000010 0.017098 0.008625 0.011050 0.000010 0.000010 0.000010 0.159595 0.000010 0.000010 0.000010 0.000010 0.000010 0.016479 0.053396 0.026099 0.040730 0.030797 0.000010 0.000010 0.004704 0.000010 0.000019 0.000010 0.000010 0.113305 0.041164 0.000010 0.207155 0.000010 0.000010 0.000010 0.000010
0.000010 0.000010 0.000010 0.000010 0.063661 0.003411 0.020374 0.124422 0.000010 0.000010 0.017065 0.000010 0.000010 0.012605 0.000010 0.018883 0.000010 0.000010 0.000010 0.152245 0.000010 0.000010 0.000010 0.000010 0.000010 0.028617 0.029877 0.025744 0.032878 0.050497 0.000010 0.000010 0.001154 0.021843 0.000393 0.000010 0.000010 0.152175 0.017186 0.000010 0.226709 0.000010 0.000010 0.000010 0.000010
0.000010 0.000010 0.000010 0.000010 0.089681 0.000010 0.020814 0.142748 0.015995 0.000010 0.014746 0.000010 0.000010 0.003139 0.000010 0.010953 0.000010 0.000010 0.000010 0.171170 0.000010 0.000010 0.000010 0.000010 0.000010 0.021016 0.067149 0.022093 0.032859 0.015829 0.000010 0.000010 0.011045 0.014938 0.013493 0.000010 0.000010 0.092740 0.048116 0.000010 0.191217 0.000010 0.000010 0.000010 0.000010
0.000010 0.000010 0.024111 0.000010 0.079121 0.000010 0.000010 0.129633 0.022746 0.000010 0.050037 0.003229 0.000010 0.002964 0.022770 0.030670 0.000010 0.000010 0.000010 0.161003 0.000010 0.000010 0.000010 0.000010 0.000563 0.004502 0.023394 0.028230 0.012589 0.032393 0.000010 0.000010 0.000010 0.017528 0.010449 0.000010 0.000010 0.156994 0.021989 0.000010 0.164845 0.000010 0.000010 0.000010 0.000010
0.000010 0.000010 0.000010 0.000010 0.075324 0.000010 0.027195 0.164508 0.011879 0.000010 0.027396 0.000010 0.000010 0.024340 0.000010 0.041411 0.000010 0.000010 0.000010 0.139441 0.000010 0.000010 0.000010 0.000010 0.000010 0.012945 0.033601 0.039628 0.007962 0.055054 0.000010 0.000010 0.000010 0.021336 0.000010 0.000010 0.000010 0.104000 0.019150 0.000010 0.194550 0.000010 0.000010 0.000010 0.000010
0.000010 0.000010 0.000010 0.000010 0.097487 0.002914 0.008860 0.086005 0.000010 0.000010 0.019716 0.000010 0.000010 0.000010 0.000010 0.000010 0.000010 0.000010 0.000010 0.181022 0.003803 0.005538 0.000010 0.000010 0.009422 0.022150 0.073525 0.019293 0.029034 0.057132 0.000010 0.000010 0.000010 0.028609 0.012611 0.000010 0.000010 0.118726 0.000010 0.003534 0.220361 0.000010 0.000010 0.000010 0.000010
0.000010 0.000010 0.014389 0.000010 0.127953 0.000010 0.014357 0.130036 0.000010 0.000010 0.000010 0.000010 0.000010 0.019268 0.022928 0.031844 0.000010 0.000010 0.000010 0.178753 0.000010 0.000010 0.000010 0.000010 0.000010 0.014777 0.060897 0.023984 0.021301 0.032097 0.000010 0.000010 0.000010 0.021633 0.000010 0.000010 0.000010 0.083085 0.015628 0.000010 0.186791 0.000010 0.000010 0.000010 0.000010
0.000010 0.000010 0.000014 0.000010 0.063563 0.008357 0.013173 0.135450 0.000010 0.000010 0.036477 0.000010 0.000010 0.015141 0.000010 0.026518 0.000010 0.000010 0.000010 0.140537 0.000010 0.000010 0.000880 0.000010 0.000010 0.014867 0.044242 0.034735 0.060951 0.000010 0.000010 0.000010 0.015271 0.014855 0.004709 0.000010 0.000010 0.082654 0.044141 0.018557 0.224669 0.000010 0.000010 0.000010 0.000010
0.000010 0.000010 0.000010 0.000010 0.099063 0.008418 0.000010 0.104137 0.004857 0.000010 0.003984 0.000010 0.000010 0.000010 0.001898 0.023707 0.000010 0.000010 0.000010 0.208043 0.000010 0.004448 0.000010 0.000010 0.000010 0.000010 0.037022 0.028894 0.015852 0.032510 0.000010 0.000010 0.008175 0.025503 0.000010 0.000010 0.000010 0.137635 0.044884 0.000010 0.210699 0.000010 0.000010 0.000010 0.000010
0.000010 0.000010 0.002593 0.000010 0.059445 0.000010 0.014719 0.149255 0.000010 0.000010 0.006991 0.010466 0.000010 0.000010 0.015889 0.032701 0.000010 0.000010 0.000010 0.162564 0.000010 0.000010 0.000010 0.000010 0.000010 0.024050 0.048859 0.031114 0.041725 0.018154 0.000010 0.000010 0.005587 0.017193 0.001049 0.000010 0.000010 0.123134 0.041233 0.000010 0.193028 0.000010 0.000010 0.000010 0.000010
0.000010 0.000010 0.000010 0.000010 0.094362 0.000010 0.007822 0.143965 0.000010 0.000010 0.014124 0.001572 0.000010 0.000010 0.001600 0.018686 0.000010 0.000010 0.000010 0.157729 0.000010 0.000010 0.000010 0.000010 0.000010 0.010922 0.020968 0.028936 0.039990 0.000010 0.000010 0.000010 0.021146 0.030790 0.009193 0.000010 0.000010 0.119720 0.031105 0.000010 0.247099 0.000010 0.000010 0.000010 0.000010
0.000010 0.000010 0.000010 0.000010 0.000010 0.000010 0.005169 0.118188 0.000010 0.000010 0.000010 0.000010 0.000010 0.001953 0.000010 0.022602 0.000010 0.000010 0.002216 0.012499 0.004271 0.000010 0.000010 0.000010 0.000010 0.000010 0.783410 0.005853 0.000010 0.018759 0.008819 0.000010 0.000010 0.000010 0.000010 0.000010 0.000010 0.000010 0.015931 0.000010 0.000010 0.000010 0.000010 0.000010 0.000010
0.000010 0.000010 0.000010 0.000010 0.000010 0.000010 0.000010 0.000010 0.000010 0.000010 0.000010 0.000010 0.000010 0.000010 0.000010 0.000010 0.000010 0.000010 0.000010 0.000010 0.000010 0.000010 0.000010 0.000010 0.000010 0.000010 0.999560 0.000010 0.000010 0.000010 0.000010 0.000010 0.000010 0.000010 0.000010 0.000010 0.000010 0.000010 0.000010 0.000010 0.000010 0.000010 0.000010 0.000010 0.000010
0.000010 0.000010 0.000010 0.000010 0.000010 0.000010 0.000010 0.000010 0.000010 0.000010 0.000010 0.000010 0.000010 0.000010 0.000010 0.000010 0.000010 0.000010 0.000010 0.000010 0.000010 0.000010 0.000010 0.000010 0.000010 0.000010 0.999560 0.000010 0.000010 0.000010 0.000010 0.000010 0.000010 0.000010 0.000010 0.000010 0.000010 0.000010 0.000010 0.000010 0.000010 0.000010 0.000010 0.000010 0.000010
0.000010 0.000010 0.002496 0.000010 0.000010 0.000010 0.000010 0.000010 0.000010 0.000010 0.000010 0.000010 0.000010 0.000010 0.000010 0.000010 0.000010 0.000010 0.000010 0.000010 0.018257 0.000010 0.000010 0.000010 0.000010 0.000010 0.954340 0.000010 0.000010 0.000010 0.001619 0.001173 0.000010 0.000010 0.000010 0.000010 0.000010 0.000010 0.000010 0.000010 0.016699 0.000010 0.000010 0.005036 0.000010
0.000010 0.000010 0.000010 0.000010 0.000010 0.000010 0.000010 0.000010 0.000010 0.000010 0.000010 0.000010 0.000010 0.000010 0.000010 0.000010 0.000010 0.000010 0.000010 0.000010 0.000010 0.000010 0.000010 0.000010 0.000010 0.000010 0.999560 0.000010 0.000010 0.000010 0.000010 0.000010 0.000010 0.000010 0.000010 0.000010 0.000010 0.000010 0.000010 0.000010 0.000010 0.000010 0.000010 0.000010 0.000010
0.000010 0.000887 0.000010 0.000010 0.016391 0.000010 0.000010 0.062358 0.000010 0.000010 0.000010 0.002598 0.000010 0.000010 0.000010 0.000010 0.000010 0.000010 0.000010 0.000010 0.000010 0.000010 0.000010 0.010202 0.000010 0.001579 0.905605 0.000010 0.000010 0.000010 0.000010 0.000010 0.000010 0.000010 0.000010 0.000010 0.000010 0.000010 0.000010 0.000010 0.000010 0.000010 0.000010 0.000010 0.000010
0.000010 0.000010 0.000010 0.000010 0.000010 0.010213 0.000010 0.000010 0.000010 0.000010 0.001034 0.000010 0.000010 0.000010 0.000010 0.000010 0.000010 0.000010 0.000010 0.000010 0.000010 0.000010 0.000010 0.000010 0.000010 0.000010 0.979486 0.000010 0.008857 0.000010 0.000010 0.000010 0.000010 0.000010 0.000010 0.000010 0.000010 0.000010 0.000010 0.000010 0.000010 0.000010 0.000010 0.000010 0.000010
0.000010 0.000010 0.000010 0.000010 0.000010 0.000010 0.000010 0.000010 0.000010 0.000010 0.000010 0.000010 0.000010 0.000010 0.000010 0.000010 0.000010 0.000010 0.000010 0.000010 0.000010 0.000010 0.000010 0.000010 0.000010 0.000010 0.999560 0.000010 0.000010 0.000010 0.000010 0.000010 0.000010 0.000010 0.000010 0.000010 0.000010 0.000010 0.000010 0.000010 0.000010 0.000010 0.000010 0.000010 0.000010
0.000010 0.005676 0.000010 0.002128 0.005086 0.000010 0.000010 0.046838 0.000010 0.000010 0.000010 0.000010 0.000010 0.000010 0.000010 0.000750 0.000010 0.001259 0.000010 0.000010 0.000010 0.000010 0.011513 0.000010 0.000010 0.000010 0.867866 0.011637 0.000010 0.000010 0.000010 0.000010 0.000010 0.006769 0.000010 0.000010 0.000010 0.000010 0.000010 0.000010 0.040136 0.000010 0.000010 0.000010 0.000010
0.000010 0.000010 0.000010 0.000010 0.000010 0.000010 0.000010 0.000010 0.000010 0.000010 0.000010 0.000010 0.000010 0.000010 0.000010 0.000010 0.000010 0.000010 0.000010 0.000010 0.000010 0.000010 0.000010 0.000010 0.000010 0.000010 0.994678 0.000010 0.000010 0.000010 0.000010 0.000010 0.000010 0.000010 0.000010 0.000010 0.000010 0.000010 0.000010 0.001127 0.000010 0.000010 0.003775 0.000010 0.000010
0.000010 0.000010 0.000010 0.000010 0.000010 0.000010 0.000010 0.000010 0.000010 0.000010 0.000010 0.000010 0.000010 0.000010 0.000010 0.000010 0.000010 0.000010 0.000010 0.000010 0.000010 0.000010 0.002129 0.000010 0.000010 0.000010 0.997441 0.000010 0.000010 0.000010 0.000010 0.000010 0.000010 0.000010 0.000010 0.000010 0.000010 0.000010 0.000010 0.000010 0.000010 0.000010 0.000010 0.000010 0.000010
0.000010 0.000010 0.000010 0.000010 0.000010 0.000010 0.000010 0.000010 0.000010 0.000010 0.000010 0.000010 0.000010 0.000010 0.000010 0.000010 0.000010 0.000010 0.000010 0.000010 0.000010 0.000010 0.000010 0.000010 0.000010 0.000010 0.999560 0.000010 0.000010 0.000010 0.000010 0.000010 0.000010 0.000010 0.000010 0.000010 0.000010 0.000010 0.000010 0.000010 0.000010 0.000010 0.000010 0.000010 0.000010
0.000010 0.000010 0.000010 0.000010 0.000010 0.000010 0.000010 0.000010 0.000010 0.000010 0.000010 0.000010 0.000010 0.000010 0.000010 0.000010 0.000010 0.000010 0.000010 0.000010 0.000010 0.000010 0.000010 0.000010 0.000010 0.000010 0.999560 0.000010 0.000010 0.000010 0.000010 0.000010 0.000010 0.000010 0.000010 0.000010 0.000010 0.000010 0.000010 0.000010 0.000010 0.000010 0.000010 0.000010 0.000010
0.000010 0.000010 0.000010 0.000010 0.000010 0.000010 0.000010 0.000010 0.000010 0.000010 0.000010 0.001496 0.000010 0.000010 0.000010 0.000010 0.000010 0.000010 0.000010 0.000010 0.000010 0.000010 0.003051 0.000010 0.000010 0.000010 0.992233 0.000010 0.000010 0.000010 0.000010 0.000010 0.000010 0.002810 0.000010 0.000010 0.000010 0.000010 0.000010 0.000010 0.000010 0.000010 0.000010 0.000010 0.000010
0.000010 0.000010 0.000010 0.000010 0.000010 0.000010 0.000010 0.000010 0.000010 0.000010 0.000010 0.000010 0.000010 0.000010 0.000010 0.000010 0.000010 0.000010 0.000010 0.000010 0.000010 0.000010 0.000010 0.000010 0.000010 0.000010 0.999560 0.000010 0.000010 0.000010 0.000010 0.000010 0.000010 0.000010 0.000010 0.000010 0.000010 0.000010 0.000010 0.000010 0.000010 0.000010 0.000010 0.000010 0.000010
0.000010 0.000010 0.000010 0.000010 0.000010 0.000010 0.000010 0.000010 0.000010 0.000010 0.000010 0.000010 0.000010 0.000010 0.000010 0.000010 0.000010 0.000010 0.000010 0.000010 0.000010 0.000010 0.000010 0.000010 0.000010 0.000010 0.999560 0.000010 0.000010 0.000010 0.000010 0.000010 0.000010 0.000010 0.000010 0.000010 0.000010 0.000010 0.000010 0.000010 0.000010 0.000010 0.000010 0.000010 0.000010
0.000010 0.000010 0.000010 0.000010 0.000010 0.000010 0.000010 0.000010 0.000010 0.000010 0.000010 0.000010 0.000010 0.000010 0.000010 0.000010 0.000010 0.000010 0.000010 0.000010 0.000010 0.000010 0.000010 0.000010 0.000010 0.000010 0.999560 0.000010 0.000010 0.000010 0.000010 0.000010 0.000010 0.000010 0.000010 0.000010 0.000010 0.000010 0.000010 0.000010 0.000010 0.000010 0.000010 0.000010 0.000010
0.000010 0.000010 0.000010 0.000010 0.000010 0.007321 0.000010 0.000010 0.000010 0.000010 0.000010 0.008321 0.000010 0.000010 0.000010 0.000010 0.000010 0.000010 0.000010 0.000010 0.000010 0.000010 0.000010 0.000010 0.000010 0.000010 0.983938 0.000010 0.000010 0.000010 0.000010 0.000010 0.000010 0.000010 0.000010 0.000010 0.000010 0.000010 0.000010 0.000010 0.000010 0.000010 0.000010 0.000010 0.000010
0.000010 0.000010 0.000010 0.000010 0.000010 0.000010 0.000010 0.000010 0.000010 0.000010 0.000010 0.000010 0.000010 0.000010 0.000010 0.000010 0.000010 0.000010 0.000010 0.000010 0.000010 0.000010 0.000010 0.000010 0.000010 0.000010 0.999560 0.000010 0.000010 0.000010 0.000010 0.000010 0.000010 0.000010 0.000010 0.000010 0.000010 0.000010 0.000010 0.000010 0.000010 0.000010 0.000010 0.000010 0.000010
0.000010 0.000010 0.000010 0.000010 0.000010 0.000010 0.000010 0.000010 0.000010 0.000010 0.000010 0.000010 0.000010 0.000010 0.000010 0.000010 0.000010 0.000010 0.000010 0.000010 0.000010 0.000010 0.000010 0.000010 0.000010 0.000010 0.999560 0.000010 0.000010 0.000010 0.000010 0.000010 0.000010 0.000010 0.000010 0.000010 0.000010 0.000010 0.000010 0.000010 0.000010 0.000010 0.000010 0.000010 0.000010
0.000010 0.000010 0.929060 0.000010 0.000010 0.000010 0.000010 0.000010 0.000010 0.000010 0.000010 0.000010 0.000010 0.000010 0.000010 0.000010 0.000010 0.000010 0.000010 0.000010 0.000010 0.000010 0.000010 0.000010 0.000010 0.000010 0.000010 0.000010 0.000010 0.000010 0.000010 0.000010 0.000010 0.000010 0.000010 0.000010 0.000010 0.000010 0.000010 0.000010 0.070510 0.000010 0.000010 0.000010 0.000010
0.000010 0.000010 0.702381 0.000010 0.044744 0.000010 0.004362 0.025753 0.000010 0.000010 0.000010 0.000010 0.000010 0.000010 0.000010 0.006925 0.000010 0.000010 0.000010 0.000010 0.000010 0.000010 0.000010 0.000010 0.043733 0.000010 0.000010 0.000010 0.000010 0.026418 0.000010 0.000010 0.000010 0.000010 0.000010 0.000010 0.000010 0.034907 0.000010 0.000010 0.110417 0.000010 0.000010 0.000010 0.000010
0.000010 0.000010 0.800763 0.000010 0.003973 0.000598 0.000010 0.000010 0.000010 0.022995 0.000010 0.000010 0.000010 0.000010 0.000010 0.013490 0.000010 0.000010 0.000010 0.000010 0.000010 0.088254 0.000010 0.000010 0.000010 0.000010 0.015606 0.025266 0.012684 0.000010 0.000010 0.000010 0.000010 0.000010 0.002336 0.000010 0.000010 0.000010 0.004281 0.000010 0.009424 0.000010 0.000010 0.000010 0.000010
0.000010 0.000010 0.785906 0.000010 0.000010 0.000010 0.000010 0.000010 0.000010 0.000010 0.000010 0.000010 0.000010 0.000010 0.000010 0.000010 0.000010 0.000010 0.000010 0.000010 0.000010 0.000010 0.000010 0.000010 0.000010 0.000010 0.000010 0.000010 0.000010 0.000010 0.000010 0.000010 0.000010 0.000010 0.000010 0.000010 0.000010 0.000010 0.000010 0.000010 0.213664 0.000010 0.000010 0.000010 0.000010
0.000010 0.000010 0.764349 0.000010 0.013996 0.000010 0.000010 0.000010 0.000010 0.039733 0.000010 0.000010 0.000010 0.000010 0.000010 0.000010 0.000010 0.000010 0.000010 0.000010 0.002314 0.107287 0.000010 0.000010 0.049665 0.012417 0.000010 0.000010 0.000010 0.000010 0.000010 0.000010 0.009868 0.000010 0.000010 0.000010 0.000010 0.000010 0.000010 0.000010 0.000010 0.000010 0.000010 0.000010 0.000010
0.000010 0.000010 0.753618 0.000010 0.000010 0.000010 0.007440 0.000010 0.000010 0.000010 0.000010 0.000010 0.000010 0.000010 0.000010 0.002130 0.000010 0.000010 0.000010 0.004456 0.000010 0.052556 0.000010 0.000010 0.000010 0.000010 0.000010 0.000010 0.000010 0.000010 0.000010 0.000010 0.018391 0.013229 0.000010 0.000010 0.000010 0.002295 0.016902 0.000010 0.128632 0.000010 0.000010 0.000010 0.000010
0.000010 0.000010 0.853465 0.000010 0.000010 0.000010 0.000010 0.000010 0.000010 0.000010 0.000010 0.000010 0.000010 0.000010 0.000010 0.000010 0.000010 0.000010 0.000010 0.000010 0.000010 0.146105 0.000010 0.000010 0.000010 0.000010 0.000010 0.000010 0.000010 0.000010 0.000010 0.000010 0.000010 0.000010 0.000010 0.000010 0.000010 0.000010 0.000010 0.000010 0.000010 0.000010 0.000010 0.000010 0.000010
0.000010 0.000010 0.999560 0.000010 0.000010 0.000010 0.000010 0.000010 0.000010 0.000010 0.000010 0.000010 0.000010 0.000010 0.000010 0.000010 0.000010 0.000010 0.000010 0.000010 0.000010 0.000010 0.000010 0.000010 0.000010 0.000010 0.000010 0.000010 0.000010 0.000010 0.000010 0.000010 0.000010 0.000010 0.000010 0.000010 0.000010 0.000010 0.000010 0.000010 0.000010 0.000010 0.000010 0.000010 0.000010
0.000010 0.000010 0.864760 0.000010 0.000010 0.000010 0.000010 0.000010 0.000010 0.003821 0.000010 0.000010 0.000010 0.000010 0.000010 0.015661 0.000010 0.000010 0.000010 0.000010 0.000010 0.075638 0.000010 0.000010 0.032525 0.000010 0.000010 0.005233 0.000010 0.001219 0.000010 0.000010 0.000010 0.000010 0.000771 0.000010 0.000010 0.000010 0.000010 0.000010 0.000010 0.000010 0.000010 0.000010 0.000010
0.000010 0.000010 0.999560 0.000010 0.000010 0.000010 0.000010 0.000010 0.000010 0.000010 0.000010 0.000010 0.000010 0.000010 0.000010 0.000010 0.000010 0.000010 0.000010 0.000010 0.000010 0.000010 0.000010 0.000010 0.000010 0.000010 0.000010 0.000010 0.000010 0.000010 0.000010 0.000010 0.000010 0.000010 0.000010 0.000010 0.000010 0.000010 0.000010 0.000010 0.000010 0.000010 0.000010 0.000010 0.000010
0.000010 0.000010 0.867455 0.000010 0.000010 0.000010 0.000010 0.000010 0.000010 0.019053 0.000010 0.000010 0.000010 0.000010 0.000010 0.000010 0.000010 0.000010 0.000010 0.000010 0.000010 0.113072 0.000010 0.000010 0.000010 0.000010 0.000010 0.000010 0.000010 0.000010 0.000010 0.000010 0.000010 0.000010 0.000010 0.000010 0.000010 0.000010 0.000010 0.000010 0.000010 0.000010 0.000010 0.000010 0.000010
0.000010 0.000010 0.721514 0.000010 0.000010 0.000010 0.000010 0.000010 0.000010 0.017219 0.000010 0.003778 0.000010 0.012730 0.000010 0.000010 0.000010 0.000010 0.000010 0.000010 0.000010 0.244358 0.000010 0.000010 0.000010 0.000010 0.000010 0.000010 0.000010 0.000010 0.000010 0.000010 0.000010 0.000010 0.000010 0.000010 0.000010 0.000010 0.000010 0.000010 0.000010 0.000010 0.000010 0.000010 0.000010
0.000010 0.000010 0.831202 0.000010 0.000010 0.000010 0.000010 0.000010 0.000010 0.065938 0.000010 0.000010 0.000010 0.000010 0.000010 0.000010 0.000010 0.000010 0.000010 0.000010 0.000010 0.102441 0.000010 0.000010 0.000010 0.000010 0.000010 0.000010 0.000010 0.000010 0.000010 0.000010 0.000010 0.000010 0.000010 0.000010 0.000010 0.000010 0.000010 0.000010 0.000010 0.000010 0.000010 0.000010 0.000010
0.000010 0.000010 0.825692 0.000010 0.000010 0.001829 0.000010 0.000010 0.000010 0.029358 0.000010 0.000010 0.000010 0.003018 0.000010 0.000010 0.000010 0.000010 0.000010 0.000010 0.000010 0.130142 0.000010 0.000010 0.009571 0.000010 0.000010 0.000010 0.000010 0.000010 0.000010 0.000010 0.000010 0.000010 0.000010 0.000010 0.000010 0.000010 0.000010 0.000010 0.000010 0.000010 0.000010 0.000010 0.000010
0.000010 0.000010 0.715879 0.000010 0.000010 0.000010 0.000010 0.000010 0.003981 0.020398 0.000010 0.000010 0.000010 0.011951 0.000010 0.008625 0.000010 0.000010 0.000010 0.000010 0.000010 0.236289 0.000010 0.000010 0.000010 0.002498 0.000010 0.000010 0.000010 0.000010 0.000010 0.000010 0.000010 0.000010 0.000010 0.000010 0.000010 0.000010 0.000010 0.000010 0.000010 0.000010 0.000010 0.000010 0.000010
0.000010 0.000010 0.797337 0.000010 0.005932 0.000010 0.012375 0.000010 0.000010 0.000616 0.000010 0.000010 0.000010 0.000010 0.000010 0.000010 0.000010 0.000010 0.000010 0.000010 0.000010 0.000010 0.000010 0.000010 0.000010 0.000010 0.000010 0.000010 0.008637 0.000010 0.000010 0.000010 0.000010 0.000010 0.000010 0.000010 0.000010 0.003479 0.000010 0.000010 0.171244 0.000010 0.000010 0.000010 0.000010
0.000010 0.000010 0.756493 0.000010 0.000010 0.000638 0.000010 0.000010 0.000010 0.000010 0.000010 0.000010 0.000010 0.000010 0.000010 0.000010 0.000010 0.000010 0.000010 0.000010 0.000010 0.000010 0.000010 0.000010 0.000010 0.000010 0.000898 0.000010 0.000010 0.000010 0.000010 0.000010 0.002783 0.000010 0.000010 0.000010 0.000010 0.009633 0.012275 0.000010 0.216900 0.000010 0.000010 0.000010 0.000010
0.000010 0.000010 0.531871 0.000010 0.000010 0.000010 0.000010 0.000010 0.000010 0.011289 0.000010 0.010720 0.000010 0.000010 0.025246 0.000010 0.000010 0.000010 0.000010 0.000010 0.004263 0.387481 0.000010 0.000010 0.000010 0.000010 0.000010 0.000010 0.000010 0.000010 0.000010 0.000010 0.020686 0.000010 0.000010 0.000010 0.000010 0.000010 0.008074 0.000010 0.000010 0.000010 0.000010 0.000010 0.000010
0.000010 0.000010 0.879699 0.000010 0.000010 0.000010 0.000010 0.000010 0.000010 0.000010 0.000010 0.000010 0.000010 0.000010 0.000010 0.000010 0.000010 0.000010 0.000010 0.000010 0.000010 0.000010 0.000010 0.000010 0.000010 0.000010 0.000010 0.000010 0.000010 0.000010 0.000010 0.000010 0.000010 0.000010 0.000010 0.000010 0.000010 0.021169 0.002484 0.000010 0.096238 0.000010 0.000010 0.000010 0.000010
0.000010 0.000010 0.926756 0.000010 0.000010 0.000351 0.000010 0.000010 0.000010 0.000010 0.000010 0.000010 0.000010 0.000010 0.000010 0.021911 0.000010 0.000010 0.000010 0.000010 0.000010 0.000010 0.000010 0.000010 0.050572 0.000010 0.000010 0.000010 0.000010 0.000010 0.000010 0.000010 0.000010 0.000010 0.000010 0.000010 0.000010 0.000010 0.000010 0.000010 0.000010 0.000010 0.000010 0.000010 0.000010
0.000010 0.057901 0.000010 0.004271 0.000010 0.000010 0.000010 0.000010 0.000010 0.000010 0.000010 0.000010 0.000010 0.018426 0.000010 0.000010 0.000010 0.062258 0.000010 0.000010 0.000010 0.000010 0.000010 0.000010 0.045289 0.005625 0.000010 0.018307 0.000010 0.699199 0.000010 0.005255 0.000010 0.000010 0.008922 0.000010 0.013798 0.000010 0.000010 0.000010 0.014969 0.000010 0.029573 0.012917 0.002988
0.021294 0.021642 0.000368 0.000010 0.026914 0.008089 0.001762 0.000010 0.000010 0.015703 0.000010 0.000010 0.000010 0.000010 0.000010 0.000010 0.000010 0.000010 0.000010 0.000010 0.000564 0.000010 0.000010 0.000010 0.000010 0.000010 0.000010 0.001973 0.005635 0.842793 0.000010 0.000010 0.000010 0.000010 0.000010 0.000010 0.016316 0.000010 0.000619 0.000010 0.000010 0.007190 0.000010 0.000010 0.028837
0.004225 0.025448 0.000010 0.000010 0.014303 0.000010 0.009524 0.007237 0.000010 0.012622 0.003221 0.000010 0.000010 0.000010 0.000010 0.000010 0.000010 0.052645 0.000010 0.000010 0.000010 0.001347 0.000010 0.010971 0.035039 0.002535 0.000010 0.002114 0.025087 0.705464 0.005735 0.000010 0.000010 0.014299 0.001088 0.003008 0.028366 0.003258 0.000010 0.004935 0.000010 0.000976 0.000010 0.000010 0.026344
0.000010 0.000010 0.000010 0.000010 0.000010 0.000010 0.000010 0.000010 0.000010 0.000010 0.000010 0.000010 0.000010 0.000010 0.000010 0.000010 0.000010 0.000010 0.000010 0.000010 0.000010 0.000010 0.000010 0.000010 0.000010 0.000010 0.000010 0.000010 0.000010 0.999560 0.000010 0.000010 0.000010 0.000010 0.000010 0.000010 0.000010 0.000010 0.000010 0.000010 0.000010 0.000010 0.000010 0.000010 0.000010
0.000010 0.000010 0.000010 0.000010 0.000010 0.000010 0.000010 0.000010 0.000010 0.000010 0.000010 0.000010 0.000010 0.000010 0.000010 0.000010 0.000010 0.000010 0.000010 0.000010 0.000010 0.000010 0.000010 0.000010 0.000010 0.000010 0.000010 0.000010 0.000010 0.960410 0.000010 0.000010 0.000010 0.000010 0.000010 0.000010 0.023183 0.000010 0.000010 0.000010 0.000010 0.000010 0.000010 0.000010 0.015987
0.002802 0.025068 0.000010 0.000010 0.000010 0.000879 0.000010 0.000010 0.000010 0.000010 0.000010 0.012191 0.010989 0.000010 0.000010 0.000010 0.000010 0.095676 0.000010 0.000010 0.000010 0.000010 0.000010 0.000010 0.000010 0.000010 0.001581 0.000010 0.004547 0.789927 0.000010 0.012516 0.015262 0.000010 0.007801 0.000010 0.015138 0.000010 0.000010 0.000010 0.000010 0.000010 0.000010 0.005313 0.000010
0.000010 0.043468 0.000010 0.000010 0.000010 0.000010 0.000010 0.000010 0.000010 0.002588 0.010465 0.000010 0.001119 0.013205 0.000010 0.000010 0.003908 0.036687 0.000010 0.018169 0.000523 0.000010 0.027999 0.000010 0.064211 0.009671 0.000010 0.000010 0.022011 0.656864 0.000010 0.019531 0.028436 0.000010 0.010666 0.003461 0.000010 0.000010 0.007111 0.000010 0.001280 0.000010 0.000010 0.000010 0.018387
0.000010 0.000010 0.000010 0.000010 0.000010 0.000010 0.000010 0.000010 0.000010 0.000010 0.000010 0.000010 0.000010 0.000010 0.000010 0.000010 0.000010 0.000010 0.000010 0.000010 0.000010 0.000010 0.000010 0.000010 0.000010 0.000010 0.000010 0.000010 0.000010 0.999560 0.000010 0.000010 0.000010 0.000010 0.000010 0.000010 0.000010 0.000010 0.000010 0.000010 0.000010 0.000010 0.000010 0.000010 0.000010
0.000010 0.000010 0.010848 0.000010 0.000010 0.000010 0.016861 0.018333 0.000010 0.000010 0.000010 0.013558 0.000010 0.000010 0.000010 0.000010 0.000010 0.035918 0.000010 0.016894 0.003678 0.000010 0.003518 0.008415 0.006181 0.010653 0.000010 0.011438 0.000010 0.800647 0.000052 0.000010 0.000010 0.004062 0.000690 0.001240 0.000010 0.000010 0.012843 0.000010 0.000010 0.000010 0.000010 0.000010 0.023911
0.000010 0.000010 0.000010 0.000010 0.000010 0.000010 0.000010 0.000010 0.000010 0.000010 0.000010 0.000010 0.000010 0.000010 0.000010 0.000010 0.000010 0.000010 0.000010 0.000010 0.000010 0.000010 0.000010 0.000010 0.000010 0.000010 0.000010 0.000010 0.000010 0.999560 0.000010 0.000010 0.000010 0.000010 0.000010 0.000010 0.000010 0.000010 0.000010 0.000010 0.000010 0.000010 0.000010 0.000010 0.000010
0.000010 0.000010 0.000010 0.000010 0.000010 0.000010 0.000010 0.000010 0.000010 0.000010 0.000010 0.000010 0.000010 0.000010 0.000010 0.000010 0.000010 0.000010 0.000010 0.000010 0.000010 0.000010 0.001239 0.000010 0.000010 0.000010 0.000010 0.000010 0.000010 0.998331 0.000010 0.000010 0.000010 0.000010 0.000010 0.000010 0.000010 0.000010 0.000010 0.000010 0.000010 0.000010 0.000010 0.000010 0.000010
0.000010 0.000010 0.000010 0.000010 0.002151 0.000010 0.003971 0.000010 0.000010 0.000010 0.000010 0.000010 0.000010 0.000010 0.000010 0.000010 0.000010 0.000010 0.000010 0.000010 0.000010 0.000010 0.000010 0.000010 0.000010 0.000010 0.000010 0.000010 0.000010 0.993029 0.000010 0.000010 0.000010 0.000010 0.000010 0.000010 0.000010 0.000010 0.000010 0.000010 0.000010 0.000010 0.000010 0.000439 0.000010
0.000010 0.000010 0.000010 0.000010 0.000010 0.000010 0.000010 0.000010 0.000010 0.000010 0.000010 0.000010 0.000010 0.000010 0.000010 0.000010 0.000010 0.000010 0.000010 0.000010 0.000010 0.000010 0.000010 0.000010 0.000010 0.000010 0.000010 0.000010 0.000010 0.999560 0.000010 0.000010 0.000010 0.000010 0.000010 0.000010 0.000010 0.000010 0.000010 0.000010 0.000010 0.000010 0.000010 0.000010 0.000010
0.000010 0.000010 0.000010 0.006527 0.000010 0.000010 0.000010 0.000010 0.000010 0.003341 0.000010 0.001188 0.000010 0.003980 0.000010 0.002561 0.000010 0.000010 0.000010 0.000010 0.000010 0.003366 0.000010 0.005127 0.000010 0.005191 0.006660 0.003893 0.000010 0.907011 0.000010 0.000010 0.005999 0.014805 0.000010 0.000010 0.000010 0.000010 0.030041 0.000010 0.000010 0.000010 0.000010 0.000010 0.000010
0.000010 0.000010 0.000010 0.000010 0.000010 0.000010 0.000010 0.000010 0.000010 0.000010 0.000010 0.000010 0.000010 0.000010 0.000010 0.000010 0.000010 0.000010 0.000010 0.000010 0.000010 0.000010 0.000010 0.000010 0.000010 0.000010 0.000010 0.000010 0.000010 0.999560 0.000010 0.000010 0.000010 0.000010 0.000010 0.000010 0.000010 0.000010 0.000010 0.000010 0.000010 0.000010 0.000010 0.000010 0.000010
0.000010 0.000010 0.000010 0.000010 0.000010 0.006612 0.006756 0.000010 0.000010 0.000010 0.018274 0.000010 0.000010 0.000010 0.000010 0.000010 0.000010 0.000010 0.000010 0.000010 0.000010 0.000010 0.000010 0.000010 0.000010 0.000010 0.014159 0.000010 0.000010 0.949366 0.000010 0.000010 0.000010 0.000010 0.000010 0.000010 0.000010 0.000010 0.000010 0.000010 0.004209 0.000010 0.000010 0.000244 0.000010
0.000010 0.000010 0.000010 0.000010 0.000010 0.000010 0.000010 0.000010 0.000010 0.000010 0.000010 0.000010 0.000010 0.000010 0.000010 0.000010 0.000010 0.000010 0.000010 0.000010 0.000010 0.000010 0.000010 0.000010 0.000010 0.000010 0.000010 0.000010 0.000010 0.999560 0.000010 0.000010 0.000010 0.000010 0.000010 0.000010 0.000010 0.000010 0.000010 0.000010 0.000010 0.000010 0.000010 0.000010 0.000010
0.026554 0.000010 0.000010 0.007431 0.000010 0.000010 0.000010 0.000010 0.000010 0.000010 0.000010 0.000010 0.000010 0.000010 0.000010 0.000010 0.000010 0.000010 0.000010 0.000010 0.000010 0.000010 0.000010 0.000010 0.000010 0.000010 0.000010 0.000010 0.000010 0.947770 0.000010 0.000010 0.000010 0.000010 0.000010 0.000010 0.000010 0.000010 0.000010 0.000010 0.000010 0.002414 0.015431 0.000010 0.000010
0.000265 0.000010 0.000010 0.000010 0.030264 0.000010 0.000010 0.006963 0.000010 0.020033 0.000010 0.000010 0.000087 0.000010 0.000010 0.000010 0.000010 0.000010 0.002839 0.000010 0.014224 0.000010 0.000010 0.006484 0.000010 0.002163 0.012488 0.000010 0.000010 0.853741 0.000010 0.000010 0.000010 0.000010 0.010373 0.000010 0.000010 0.021246 0.000010 0.000010 0.000010 0.000010 0.000010 0.004540 0.013991
0.000010 0.000010 0.000010 0.000010 0.000010 0.000010 0.000010 0.000010 0.000010 0.000010 0.000010 0.000010 0.000010 0.000010 0.000010 0.000010 0.000010 0.000010 0.000010 0.000010 0.000010 0.000010 0.000010 0.000010 0.000010 0.000010 0.000010 0.000010 0.000010 0.999560 0.000010 0.000010 0.000010 0.000010 0.000010 0.000010 0.000010 0.000010 0.000010 0.000010 0.000010 0.000010 0.000010 0.000010 0.000010
0.000010 0.000010 0.000010 0.000010 0.000010 0.000010 0.000010 0.000010 0.000010 0.000010 0.000010 0.000010 0.000010 0.000010 0.000010 0.000010 0.000010 0.000010 0.000010 0.000010 0.000010 0.000010 0.000010 0.000010 0.000010 0.999560 0.000010 0.000010 0.000010 0.000010 0.000010 0.000010 0.000010 0.000010 0.000010 0.000010 0.000010 0.000010 0.000010 0.000010 0.000010 0.000010 0.000010 0.000010 0.000010
0.000010 0.000010 0.000010 0.000010 0.000010 0.000010 0.000010 0.000010 0.000010 0.000010 0.000010 0.000010 0.000010 0.000010 0.000010 0.000010 0.000010 0.000010 0.000010 0.000010 0.000010 0.000010 0.000010 0.000010 0.000010 0.999560 0.000010 0.000010 0.000010 0.000010 0.000010 0.000010 0.000010 0.000010 0.000010 0.000010 0.000010 0.000010 0.000010 0.000010 0.000010 0.000010 0.000010 0.000010 0.000010
0.000010 0.000010 0.000010 0.000010 0.000010 0.000010 0.000010 0.000010 0.000010 0.000010 0.000010 0.000010 0.000010 0.000010 0.000010 0.000010 0.000010 0.000010 0.000010 0.000010 0.000010 0.000010 0.000010 0.000010 0.000010 0.999560 0.000010 0.000010 0.000010 0.000010 0.000010 0.000010 0.000010 0.000010 0.000010 0.000010 0.000010 0.000010 0.000010 0.000010 0.000010 0.000010 0.000010 0.000010 0.000010
0.000010 0.000010 0.000010 0.000010 0.000010 0.000010 0.000010 0.000010 0.000010 0.000010 0.000010 0.000010 0.000010 0.000010 0.000010 0.000010 0.000010 0.000010 0.000010 0.000010 0.000010 0.000010 0.000010 0.000010 0.000010 0.999560 0.000010 0.000010 0.000010 0.000010 0.000010 0.000010 0.000010 0.000010 0.000010 0.000010 0.000010 0.000010 0.000010 0.000010 0.000010 0.000010 0.000010 0.000010 0.000010
0.000010 0.000010 0.000010 0.000010 0.000010 0.000010 0.000010 0.000010 0.000010 0.000010 0.000010 0.000010 0.000010 0.000010 0.000010 0.000010 0.000010 0.000010 0.000010 0.000010 0.000010 0.000010 0.000010 0.000010 0.000010 0.999560 0.000010 0.000010 0.000010 0.000010 0.000010 0.000010 0.000010 0.000010 0.000010 0.000010 0.000010 0.000010 0.000010 0.000010 0.000010 0.000010 0.000010 0.000010 0.000010
0.000010 0.000010 0.000010 0.000010 0.000010 0.000010 0.000010 0.000010 0.000010 0.000010 0.000010 0.000010 0.000010 0.000010 0.000010 0.000010 0.000010 0.000010 0.000010 0.000010 0.000010 0.000010 0.000010 0.000010 0.000010 0.999560 0.000010 0.000010 0.000010 0.000010 0.000010 0.000010 0.000010 0.000010 0.000010 0.000010 0.000010 0.000010 0.000010 0.000010 0.000010 0.000010 0.000010 0.000010 0.000010
0.000010 0.000010 0.000010 0.000010 0.000010 0.000010 0.000010 0.000010 0.000010 0.000010 0.000010 0.000010 0.000010 0.000010 0.000010 0.000010 0.000010 0.000010 0.000010 0.000010 0.000010 0.000010 0.000010 0.000010 0.000010 0.999560 0.000010 0.000010 0.000010 0.000010 0.000010 0.000010 0.000010 0.000010 0.000010 0.000010 0.000010 0.000010 0.000010 0.000010 0.000010 0.000010 0.000010 0.000010 0.000010
0.000010 0.000010 0.000010 0.000010 0.000010 0.000010 0.000010 0.000010 0.000010 0.000010 0.000010 0.000010 0.000010 0.000010 0.000010 0.000010 0.000010 0.000010 0.000010 0.000010 0.000010 0.000010 0.000010 0.000010 0.000010 0.999560 0.000010 0.000010 0.000010 0.000010 0.000010 0.000010 0.000010 0.000010 0.000010 0.000010 0.000010 0.000010 0.000010 0.000010 0.000010 0.000010 0.000010 0.000010 0.000010
0.000010 0.000010 0.000010 0.000010 0.000010 0.000010 0.000010 0.000010 0.833360 0.005716 0.000010 0.000010 0.000010 0.000010 0.000010 0.000010 0.000010 0.000010 0.000010 0.002218 0.000010 0.000010 0.000010 0.000415 0.000010 0.000010 0.000010 0.001156 0.006927 0.000010 0.000010 0.000010 0.000010 0.005440 0.000010 0.000010 0.000010 0.000010 0.000010 0.144397 0.000010 0.000010 0.000010 0.000010 0.000010
0.000010 0.000010 0.000010 0.000010 0.020718 0.000010 0.000010 0.000010 0.744627 0.006993 0.001033 0.000010 0.000010 0.000010 0.004090 0.000010 0.000010 0.000010 0.000010 0.000010 0.000010 0.000010 0.000010 0.000010 0.000010 0.016327 0.000010 0.000010 0.000010 0.000010 0.000010 0.000010 0.000010 0.000010 0.000010 0.000010 0.000010 0.000010 0.007602 0.198238 0.000010 0.000010 0.000010 0.000010 0.000010
0.000010 0.000010 0.000010 0.000010 0.010247 0.000010 0.000010 0.000010 0.785132 0.009868 0.006084 0.000010 0.000010 0.000010 0.000010 0.000010 0.000010 0.000010 0.000010 0.000010 0.000062 0.000010 0.000010 0.000010 0.000010 0.000010 0.000010 0.000010 0.000010 0.000010 0.000010 0.000010 0.000010 0.004361 0.000010 0.000010 0.000010 0.000010 0.000010 0.183866 0.000010 0.000010 0.000010 0.000010 0.000010
0.000010 0.000010 0.000010 0.000010 0.000010 0.000010 0.000010 0.000010 0.858901 0.000010 0.000010 0.000010 0.000010 0.000010 0.000010 0.000010 0.000010 0.000010 0.000010 0.000010 0.000010 0.000010 0.000010 0.000010 0.000010 0.000010 0.000010 0.001003 0.000010 0.000010 0.006006 0.000010 0.000010 0.000010 0.000010 0.002157 0.000010 0.000010 0.000010 0.131532 0.000010 0.000010 0.000010 0.000010 0.000010
0.000010 0.001915 0.008802 0.000010 0.000010 0.000010 0.000010 0.000010 0.799267 0.005317 0.000010 0.000010 0.000010 0.000010 0.017238 0.000010 0.000010 0.022549 0.000010 0.000010 0.000010 0.000010 0.000010 0.000010 0.000010 0.000010 0.000010 0.000010 0.000010 0.000010 0.001732 0.000433 0.000010 0.018489 0.013527 0.000010 0.000010 0.000010 0.000010 0.110390 0.000010 0.000010 0.000010 0.000010 0.000010
0.011200 0.000010 0.000010 0.003524 0.000010 0.000010 0.000010 0.000010 0.000010 0.012543 0.002255 0.004851 0.001028 0.000010 0.000010 0.031067 0.000010 0.031138 0.000010 0.000010 0.000010 0.001580 0.000010 0.000010 0.000010 0.000010 0.001531 0.000010 0.002579 0.011059 0.000010 0.000010 0.011163 0.027624 0.021017 0.002588 0.009511 0.000010 0.013624 0.794055 0.000010 0.000010 0.005815 0.000010 0.000010
0.000010 0.011528 0.000010 0.000010 0.000010 0.000010 0.000010 0.019959 0.000010 0.013049 0.000010 0.000010 0.000010 0.000010 0.010571 0.007672 0.030479 0.006519 0.000010 0.000010 0.000010 0.000010 0.000010 0.012164 0.000010 0.019035 0.000010 0.000010 0.000010 0.000010 0.000010 0.000010 0.011812 0.003585 0.000010 0.000010 0.000010 0.000010 0.000010 0.850416 0.000010 0.000010 0.000010 0.000010 0.002891
0.000010 0.000010 0.000010 0.000010 0.000010 0.003273 0.000010 0.000010 0.000010 0.000010 0.000010 0.000010 0.000010 0.000010 0.000010 0.000010 0.000010 0.000010 0.000010 0.000010 0.000010 0.000010 0.000010 0.000010 0.000010 0.000010 0.000010 0.000010 0.000010 0.000010 0.000010 0.000010 0.000010 0.000010 0.000010 0.000010 0.000010 0.000010 0.000010 0.996297 0.000010 0.000010 0.000010 0.000010 0.000010
0.015481 0.002693 0.000010 0.000010 0.000010 0.000010 0.000010 0.000010 0.000010 0.012159 0.000010 0.000010 0.006131 0.000010 0.000010 0.017447 0.005271 0.000609 0.000010 0.000010 0.000010 0.000010 0.000010 0.000010 0.000010 0.000010 0.000010 0.000010 0.000010 0.000010 0.000010 0.000010 0.016730 0.000010 0.000010 0.000010 0.024460 0.001283 0.000010 0.887559 0.000010 0.000010 0.009849 0.000010 0.000010
0.000010 0.000010 0.000010 0.000010 0.000010 0.000010 0.000010 0.000010 0.000010 0.000010 0.000010 0.000010 0.000010 0.000010 0.000010 0.000010 0.000010 0.000010 0.000010 0.000010 0.000010 0.000010 0.000010 0.000010 0.000010 0.000010 0.000010 0.000010 0.000010 0.000010 0.000010 0.000010 0.000010 0.000010 0.000010 0.000010 0.000010 0.000010 0.000010 0.999560 0.000010 0.000010 0.000010 0.000010 0.000010
0.000010 0.000010 0.000010 0.000010 0.000010 0.000010 0.000010 0.000010 0.000010 0.000010 0.000010 0.000010 0.000010 0.000010 0.000010 0.000010 0.000010 0.000010 0.000010 0.000010 0.000010 0.000010 0.000010 0.000010 0.000010 0.000010 0.000010 0.000010 0.000010 0.000010 0.000010 0.000010 0.000010 0.000010 0.000010 0.000010 0.000010 0.000010 0.000010 0.999560 0.000010 0.000010 0.000010 0.000010 0.000010
0.000010 0.000010 0.000010 0.000010 0.000010 0.000010 0.000010 0.000010 0.000010 0.000010 0.000010 0.000010 0.000010 0.000010 0.000010 0.000010 0.000010 0.000010 0.000010 0.000010 0.000010 0.000010 0.000010 0.000010 0.000010 0.000010 0.000010 0.000010 0.000010 0.000010 0.000010 0.000010 0.000010 0.000010 0.000010 0.000010 0.000010 0.000010 0.000010 0.999560 0.000010 0.000010 0.000010 0.000010 0.000010
0.000010 0.000010 0.000010 0.000010 0.000010 0.000010 0.000010 0.000010 0.000010 0.000010 0.000010 0.000010 0.000010 0.000010 0.000010 0.000010 0.000010 0.003284 0.000010 0.000010 0.000010 0.000010 0.000010 0.000010 0.000010 0.000010 0.000010 0.000010 0.000010 0.000010 0.000010 0.000010 0.000010 0.000010 0.000010 0.000010 0.000010 0.000010 0.000010 0.992386 0.000010 0.000010 0.000010 0.000010 0.003910
0.008169 0.000010 0.000010 0.000010 0.000010 0.000010 0.000010 0.000010 0.000010 0.000010 0.000010 0.000010 0.000010 0.000010 0.000010 0.000010 0.000010 0.000010 0.000010 0.000010 0.000010 0.000010 0.000010 0.000010 0.000010 0.000010 0.000010 0.000010 0.000010 0.000010 0.000010 0.007340 0.000010 0.000010 0.000010 0.000010 0.000010 0.000010 0.000010 0.984071 0.000010 0.000010 0.000010 0.000010 0.000010
0.000010 0.000010 0.000010 0.000010 0.000010 0.000010 0.000010 0.000010 0.000010 0.000010 0.000010 0.000010 0.000010 0.000010 0.000010 0.000010 0.000010 0.000010 0.000010 0.000010 0.000010 0.000010 0.000010 0.000010 0.000010 0.000010 0.000010 0.000010 0.000010 0.000010 0.000010 0.000010 0.000010 0.000010 0.000010 0.000010 0.000010 0.000010 0.000010 0.999560 0.000010 0.000010 0.000010 0.000010 0.000010
0.000010 0.000010 0.000010 0.001630 0.000010 0.000010 0.000010 0.000010 0.000010 0.000010 0.000010 0.000010 0.000010 0.000010 0.000010 0.000010 0.000010 0.000010 0.000010 0.000010 0.000010 0.000010 0.000010 0.014277 0.000010 0.000010 0.000010 0.000010 0.000010 0.000010 0.000010 0.000010 0.000010 0.000010 0.000010 0.000010 0.003713 0.000010 0.000010 0.977441 0.000010 0.000010 0.000010 0.000010 0.002540
0.000010 0.011567 0.000010 0.000010 0.000010 0.000010 0.000010 0.000010 0.000010 0.000010 0.000010 0.000010 0.000010 0.000010 0.000010 0.000010 0.000010 0.027302 0.000010 0.000010 0.004982 0.000010 0.000010 0.008902 0.000010 0.000010 0.000010 0.000010 0.000010 0.000010 0.005209 0.000010 0.000010 0.000010 0.000010 0.000010 0.010584 0.000010 0.000010 0.931075 0.000010 0.000010 0.000010 0.000010 0.000010
0.000010 0.000010 0.000010 0.000010 0.000010 0.000010 0.000010 0.000010 0.000010 0.000010 0.000010 0.000010 0.000010 0.000010 0.000010 0.000010 0.000010 0.000010 0.000010 0.000010 0.000010 0.000010 0.000010 0.000010 0.000010 0.000010 0.000010 0.000010 0.000010 0.000010 0.000010 0.000010 0.000010 0.000010 0.000010 0.000010 0.000010 0.000010 0.000010 0.999560 0.000010 0.000010 0.000010 0.000010 0.000010
0.000010 0.000010 0.000010 0.000010 0.000010 0.000010 0.000010 0.000010 0.000010 0.000010 0.000010 0.000010 0.000010 0.000010 0.000010 0.000010 0.000010 0.000010 0.000010 0.000010 0.000010 0.000010 0.000010 0.000011 0.000010 0.000010 0.000010 0.000010 0.000010 0.000010 0.000010 0.000010 0.000010 0.000010 0.000010 0.000010 0.000010 0.000010 0.000010 0.999559 0.000010 0.000010 0.000010 0.000010 0.000010
0.000010 0.000010 0.000010 0.000010 0.000010 0.000010 0.000010 0.000010 0.000010 0.999560 0.000010 0.000010 0.000010 0.000010 0.000010 0.000010 0.000010 0.000010 0.000010 0.000010 0.000010 0.000010 0.000010 0.000010 0.000010 0.000010 0.000010 0.000010 0.000010 0.000010 0.000010 0.000010 0.000010 0.000010 0.000010 0.000010 0.000010 0.000010 0.000010 0.000010 0.000010 0.000010 0.000010 0.000010 0.000010
0.000010 0.000010 0.000010 0.000010 0.000010 0.000010 0.000010 0.000010 0.033028 0.847038 0.002228 0.000010 0.000010 0.014565 0.013324 0.008623 0.000010 0.000010 0.000010 0.000010 0.000010 0.000010 0.000010 0.000010 0.000010 0.000010 0.011424 0.005241 0.000010 0.020681 0.000010 0.000010 0.003778 0.000010 0.000010 0.000010 0.000010 0.017526 0.004189 0.000010 0.018033 0.000010 0.000010 0.000010 0.000010
0.000010 0.000010 0.000010 0.000010 0.000010 0.000010 0.000010 0.000010 0.000010 0.999560 0.000010 0.000010 0.000010 0.000010 0.000010 0.000010 0.000010 0.000010 0.000010 0.000010 0.000010 0.000010 0.000010 0.000010 0.000010 0.000010 0.000010 0.000010 0.000010 0.000010 0.000010 0.000010 0.000010 0.000010 0.000010 0.000010 0.000010 0.000010 0.000010 0.000010 0.000010 0.000010 0.000010 0.000010 0.000010
0.000010 0.000010 0.000010 0.000010 0.000010 0.000010 0.000010 0.000010 0.000010 0.999560 0.000010 0.000010 0.000010 0.000010 0.000010 0.000010 0.000010 0.000010 0.000010 0.000010 0.000010 0.000010 0.000010 0.000010 0.000010 0.000010 0.000010 0.000010 0.000010 0.000010 0.000010 0.000010 0.000010 0.000010 0.000010 0.000010 0.000010 0.000010 0.000010 0.000010 0.000010 0.000010 0.000010 0.000010 0.000010
0.000010 0.000010 0.000010 0.000010 0.000010 0.000010 0.000010 0.000010 0.000010 0.999560 0.000010 0.000010 0.000010 0.000010 0.000010 0.000010 0.000010 0.000010 0.000010 0.000010 0.000010 0.000010 0.000010 0.000010 0.000010 0.000010 0.000010 0.000010 0.000010 0.000010 0.000010 0.000010 0.000010 0.000010 0.000010 0.000010 0.000010 0.000010 0.000010 0.000010 0.000010 0.000010 0.000010 0.000010 0.000010
0.000010 0.000010 0.000010 0.000010 0.000010 0.000010 0.000010 0.000010 0.004652 0.914988 0.000010 0.000010 0.000010 0.019451 0.019283 0.000010 0.000010 0.000010 0.000010 0.007996 0.000010 0.000010 0.000010 0.000010 0.000010 0.017786 0.000010 0.000010 0.001856 0.000010 0.000010 0.000010 0.000010 0.000010 0.000010 0.000010 0.000010 0.013618 0.000010 0.000010 0.000010 0.000010 0.000010 0.000010 0.000010
0.000010 0.000010 0.012268 0.000010 0.007319 0.000017 0.000010 0.000010 0.032649 0.657782 0.000010 0.000010 0.000010 0.085307 0.000010 0.015106 0.000010 0.000010 0.000010 0.024914 0.001905 0.035321 0.004978 0.000010 0.009421 0.031525 0.016806 0.013663 0.014752 0.012911 0.000010 0.000010 0.009565 0.003445 0.001838 0.000010 0.000010 0.008270 0.000010 0.000010 0.000010 0.000010 0.000010 0.000010 0.000010
0.000010 0.000010 0.016809 0.000010 0.000010 0.000010 0.004670 0.020319 0.000326 0.834005 0.000010 0.000010 0.008806 0.000010 0.000010 0.013845 0.000010 0.000010 0.000010 0.002863 0.000010 0.032125 0.000010 0.000010 0.005619 0.006568 0.008287 0.007988 0.017184 0.000010 0.000010 0.000010 0.004873 0.005693 0.009740 0.000010 0.000010 0.000010 0.000010 0.000010 0.000010 0.000010 0.000010 0.000010 0.000010
0.000010 0.000010 0.000010 0.000010 0.000010 0.000010 0.000010 0.000010 0.000010 0.932406 0.000010 0.000010 0.000010 0.000010 0.000010 0.046682 0.000010 0.000010 0.000010 0.000010 0.000010 0.000010 0.000010 0.000010 0.012863 0.000010 0.000010 0.000010 0.000010 0.000010 0.000010 0.000010 0.007640 0.000010 0.000010 0.000010 0.000010 0.000010 0.000010 0.000010 0.000010 0.000010 0.000010 0.000010 0.000010
0.000010 0.000010 0.000010 0.000010 0.000010 0.000010 0.000010 0.000010 0.000010 0.999560 0.000010 0.000010 0.000010 0.000010 0.000010 0.000010 0.000010 0.000010 0.000010 0.000010 0.000010 0.000010 0.000010 0.000010 0.000010 0.000010 0.000010 0.000010 0.000010 0.000010 0.000010 0.000010 0.000010 0.000010 0.000010 0.000010 0.000010 0.000010 0.000010 0.000010 0.000010 0.000010 0.000010 0.000010 0.000010
0.000010 0.000010 0.000010 0.000010 0.000010 0.000010 0.000010 0.000010 0.000010 0.999560 0.000010 0.000010 0.000010 0.000010 0.000010 0.000010 0.000010 0.000010 0.000010 0.000010 0.000010 0.000010 0.000010 0.000010 0.000010 0.000010 0.000010 0.000010 0.000010 0.000010 0.000010 0.000010 0.000010 0.000010 0.000010 0.000010 0.000010 0.000010 0.000010 0.000010 0.000010 0.000010 0.000010 0.000010 0.000010
0.000010 0.000010 0.000010 0.000010 0.000010 0.000010 0.000010 0.000010 0.000010 0.999560 0.000010 0.000010 0.000010 0.000010 0.000010 0.000010 0.000010 0.000010 0.000010 0.000010 0.000010 0.000010 0.000010 0.000010 0.000010 0.000010 0.000010 0.000010 0.000010 0.000010 0.000010 0.000010 0.000010 0.000010 0.000010 0.000010 0.000010 0.000010 0.000010 0.000010 0.000010 0.000010 0.000010 0.000010 0.000010
0.000010 0.000010 0.000010 0.000010 0.000010 0.001048 0.003828 0.000010 0.000010 0.952789 0.000010 0.000124 0.000010 0.029872 0.000017 0.000010 0.000010 0.000010 0.000010 0.000010 0.000010 0.000010 0.000010 0.000010 0.000010 0.000010 0.000010 0.000010 0.009138 0.000010 0.000010 0.000010 0.000010 0.000010 0.000010 0.000010 0.000010 0.002813 0.000010 0.000010 0.000010 0.000010 0.000010 0.000010 0.000010
0.000010 0.000010 0.000010 0.000010 0.000010 0.000010 0.000010 0.000010 0.000010 0.999560 0.000010 0.000010 0.000010 0.000010 0.000010 0.000010 0.000010 0.000010 0.000010 0.000010 0.000010 0.000010 0.000010 0.000010 0.000010 0.000010 0.000010 0.000010 0.000010 0.000010 0.000010 0.000010 0.000010 0.000010 0.000010 0.000010 0.000010 0.000010 0.000010 0.000010 0.000010 0.000010 0.000010 0.000010 0.000010
0.000010 0.000010 0.000010 0.000010 0.000010 0.000010 0.000010 0.000010 0.000010 0.999560 0.000010 0.000010 0.000010 0.000010 0.000010 0.000010 0.000010 0.000010 0.000010 0.000010 0.000010 0.000010 0.000010 0.000010 0.000010 0.000010 0.000010 0.000010 0.000010 0.000010 0.000010 0.000010 0.000010 0.000010 0.000010 0.000010 0.000010 0.000010 0.000010 0.000010 0.000010 0.000010 0.000010 0.000010 0.000010
0.000010 0.000010 0.000010 0.000010 0.000010 0.000010 0.000010 0.000010 0.000010 0.999560 0.000010 0.000010 0.000010 0.000010 0.000010 0.000010 0.000010 0.000010 0.000010 0.000010 0.000010 0.000010 0.000010 0.000010 0.000010 0.000010 0.000010 0.000010 0.000010 0.000010 0.000010 0.000010 0.000010 0.000010 0.000010 0.000010 0.000010 0.000010 0.000010 0.000010 0.000010 0.000010 0.000010 0.000010 0.000010
0.000010 0.000010 0.000010 0.000010 0.000010 0.000010 0.000010 0.000010 0.000010 0.999560 0.000010 0.000010 0.000010 0.000010 0.000010 0.000010 0.000010 0.000010 0.000010 0.000010 0.000010 0.000010 0.000010 0.000010 0.000010 0.000010 0.000010 0.000010 0.000010 0.000010 0.000010 0.000010 0.000010 0.000010 0.000010 0.000010 0.000010 0.000010 0.000010 0.000010 0.000010 0.000010 0.000010 0.000010 0.000010
0.000010 0.000010 0.000010 0.000010 0.000010 0.000010 0.000010 0.000010 0.000010 0.903647 0.000010 0.000010 0.000010 0.021823 0.003496 0.000010 0.000010 0.000010 0.000010 0.008670 0.006582 0.000010 0.000010 0.000010 0.000010 0.014241 0.000010 0.008691 0.013128 0.002611 0.000010 0.000010 0.002213 0.000854 0.000010 0.000010 0.000010 0.009515 0.004210 0.000010 0.000010 0.000010 0.000010 0.000010 0.000010
0.000010 0.000010 0.001561 0.000010 0.005577 0.000010 0.000010 0.000010 0.000010 0.965738 0.000010 0.000010 0.000120 0.000010 0.003199 0.001159 0.000010 0.000010 0.000010 0.000010 0.001798 0.016885 0.000010 0.000010 0.000010 0.000010 0.000010 0.000010 0.000010 0.000010 0.000010 0.000010 0.000010 0.003604 0.000010 0.000010 0.000010 0.000010 0.000010 0.000010 0.000010 0.000010 0.000010 0.000010 0.000010
0.000010 0.000010 0.000010 0.000010 0.000010 0.000010 0.000010 0.000010 0.000010 0.989653 0.000010 0.000010 0.000010 0.000010 0.000010 0.000010 0.000010 0.000010 0.000010 0.000010 0.000010 0.000010 0.000010 0.000010 0.000010 0.000010 0.000010 0.000010 0.000010 0.000010 0.000010 0.000010 0.000010 0.009917 0.000010 0.000010 0.000010 0.000010 0.000010 0.000010 0.000010 0.000010 0.000010 0.000010 0.000010
0.000010 0.000010 0.000010 0.000010 0.000010 0.000010 0.000010 0.000010 0.000010 0.997455 0.000010 0.000010 0.000010 0.000010 0.000010 0.000010 0.000010 0.000010 0.000010 0.000010 0.000010 0.000010 0.000010 0.000010 0.000010 0.000010 0.000010 0.002115 0.000010 0.000010 0.000010 0.000010 0.000010 0.000010 0.000010 0.000010 0.000010 0.000010 0.000010 0.000010 0.000010 0.000010 0.000010 0.000010 0.000010
0.000010 0.000010 0.000010 0.000010 0.000010 0.004334 0.000010 0.000010 0.000010 0.901992 0.000010 0.000010 0.000010 0.018599 0.019833 0.000010 0.000010 0.000010 0.000010 0.013884 0.000010 0.020544 0.000010 0.000010 0.000010 0.000694 0.000010 0.000010 0.014717 0.000010 0.000010 0.000010 0.000010 0.000010 0.005042 0.000010 0.000010 0.000010 0.000010 0.000010 0.000010 0.000010 0.000010 0.000010 0.000010
0.000010 0.000010 0.000010 0.000010 0.000010 0.000010 0.000010 0.000010 0.000010 0.999560 0.000010 0.000010 0.000010 0.000010 0.000010 0.000010 0.000010 0.000010 0.000010 0.000010 0.000010 0.000010 0.000010 0.000010 0.000010 0.000010 0.000010 0.000010 0.000010 0.000010 0.000010 0.000010 0.000010 0.000010 0.000010 0.000010 0.000010 0.000010 0.000010 0.000010 0.000010 0.000010 0.000010 0.000010 0.000010
0.000010 0.000010 0.000010 0.000010 0.000010 0.000010 0.000010 0.000010 0.043057 0.886000 0.000010 0.001387 0.000010 0.018841 0.000010 0.000010 0.000010 0.000010 0.000010 0.000010 0.008654 0.000010 0.000010 0.000010 0.001128 0.000010 0.000010 0.000010 0.000010 0.000010 0.000010 0.000010 0.000010 0.019623 0.005991 0.000010 0.000010 0.000010 0.006959 0.008010 0.000010 0.000010 0.000010 0.000010 0.000010
0.000010 0.000010 0.000010 0.000010 0.014452 0.000010 0.001925 0.000010 0.000010 0.904008 0.000010 0.000771 0.000010 0.007999 0.004774 0.000010 0.000010 0.000010 0.000010 0.009242 0.000012 0.002815 0.000010 0.000010 0.000010 0.003075 0.011298 0.013224 0.009351 0.000010 0.000010 0.000010 0.000010 0.005089 0.000010 0.000010 0.000010 0.011664 0.000010 0.000010 0.000010 0.000010 0.000010 0.000010 0.000010
0.000010 0.000010 0.000010 0.000010 0.007661 0.000010 0.000010 0.000010 0.000010 0.901925 0.000347 0.000010 0.000010 0.050470 0.000010 0.007595 0.000010 0.000010 0.000010 0.027038 0.000010 0.000010 0.000010 0.000010 0.000010 0.000010 0.000010 0.000010 0.000010 0.000010 0.000010 0.000010 0.000010 0.000010 0.000010 0.000010 0.000010 0.000010 0.000010 0.004584 0.000010 0.000010 0.000010 0.000010 0.000010
0.000010 0.000010 0.000010 0.000010 0.000010 0.000010 0.000010 0.000010 0.000010 0.999560 0.000010 0.000010 0.000010 0.000010 0.000010 0.000010 0.000010 0.000010 0.000010 0.000010 0.000010 0.000010 0.000010 0.000010 0.000010 0.000010 0.000010 0.000010 0.000010 0.000010 0.000010 0.000010 0.000010 0.000010 0.000010 0.000010 0.000010 0.000010 0.000010 0.000010 0.000010 0.000010 0.000010 0.000010 0.000010
0.000010 0.000010 0.000010 0.000010 0.000010 0.000010 0.003214 0.000010 0.000010 0.958993 0.000010 0.000010 0.000010 0.000010 0.000010 0.000010 0.000010 0.000010 0.000010 0.000010 0.000226 0.006406 0.000010 0.000010 0.000010 0.016949 0.000010 0.000010 0.002039 0.000010 0.000010 0.000010 0.000010 0.000010 0.007113 0.000010 0.000010 0.004689 0.000010 0.000010 0.000010 0.000010 0.000010 0.000010 0.000010
0.000010 0.000010 0.271038 0.000010 0.000010 0.000010 0.000010 0.009356 0.005654 0.604190 0.000010 0.001184 0.000010 0.017313 0.000010 0.000010 0.000010 0.000010 0.000010 0.000010 0.000010 0.000010 0.000010 0.000010 0.031748 0.016027 0.000010 0.000010 0.020208 0.005345 0.000010 0.000010 0.000010 0.000010 0.000079 0.000010 0.000010 0.000010 0.000010 0.000010 0.017528 0.000010 0.000010 0.000010 0.000010
0.000010 0.000010 0.017940 0.000010 0.000010 0.000010 0.000010 0.000010 0.000010 0.956235 0.014925 0.000010 0.000010 0.006595 0.000010 0.000010 0.000010 0.000010 0.000010 0.000010 0.000010 0.000010 0.000010 0.000010 0.000010 0.000010 0.000010 0.000780 0.000341 0.000010 0.000010 0.000010 0.000010 0.000010 0.002804 0.000010 0.000010 0.000010 0.000010 0.000010 0.000010 0.000010 0.000010 0.000010 0.000010
0.000010 0.000010 0.000010 0.000010 0.000010 0.000593 0.000864 0.000010 0.000010 0.955425 0.000010 0.000010 0.000010 0.000010 0.000010 0.000010 0.000010 0.000010 0.000010 0.000010 0.000010 0.011142 0.000010 0.000010 0.000010 0.027828 0.000010 0.000010 0.003758 0.000010 0.000010 0.000010 0.000010 0.000010 0.000010 0.000010 0.000010 0.000010 0.000010 0.000010 0.000010 0.000010 0.000010 0.000010 0.000010
0.000010 0.000010 0.021047 0.000010 0.010368 0.005616 0.000010 0.000010 0.002348 0.860896 0.000010 0.008194 0.000010 0.005641 0.000010 0.000010 0.000010 0.000010 0.000010 0.000010 0.000010 0.050687 0.000010 0.000010 0.000010 0.019084 0.000010 0.002724 0.013056 0.000010 0.000010 0.000010 0.000010 0.000010 0.000010 0.000010 0.000010 0.000010 0.000010 0.000010 0.000010 0.000010 0.000010 0.000010 0.000010
0.000010 0.000010 0.005751 0.000010 0.003978 0.000010 0.003165 0.000010 0.017941 0.836120 0.018150 0.000010 0.000010 0.002351 0.005322 0.000010 0.000010 0.000010 0.000010 0.003085 0.000010 0.078434 0.000010 0.000010 0.000010 0.015295 0.000010 0.000010 0.010078 0.000010 0.000010 0.000010 0.000010 0.000010 0.000010 0.000010 0.000010 0.000010 0.000010 0.000010 0.000010 0.000010 0.000010 0.000010 0.000010
0.000010 0.000010 0.124716 0.000010 0.000010 0.000010 0.000010 0.000010 0.000010 0.868894 0.000010 0.000010 0.000010 0.000010 0.000010 0.000010 0.000010 0.000010 0.000010 0.000010 0.000010 0.000010 0.000010 0.000010 0.000010 0.005970 0.000010 0.000010 0.000010 0.000010 0.000010 0.000010 0.000010 0.000010 0.000010 0.000010 0.000010 0.000010 0.000010 0.000010 0.000010 0.000010 0.000010 0.000010 0.000010
0.000010 0.000010 0.102299 0.000010 0.000010 0.000010 0.000010 0.000010 0.000010 0.840361 0.000010 0.000010 0.000010 0.000010 0.000010 0.000010 0.000010 0.000010 0.000010 0.003167 0.001784 0.000010 0.000010 0.000010 0.036582 0.014915 0.000513 0.000010 0.000010 0.000010 0.000010 0.000010 0.000010 0.000010 0.000010 0.000010 0.000010 0.000010 0.000010 0.000010 0.000010 0.000010 0.000010 0.000010 0.000010
0.000010 0.000010 0.000010 0.000010 0.000010 0.000010 0.000010 0.055564 0.000010 0.000010 0.000010 0.006441 0.000010 0.000010 0.000010 0.038399 0.037736 0.004269 0.000010 0.000010 0.000010 0.000010 0.002640 0.000010 0.000010 0.000010 0.001914 0.000010 0.000010 0.670057 0.000010 0.007011 0.000010 0.000010 0.000010 0.000010 0.000010 0.000010 0.000010 0.170240 0.000010 0.000010 0.005389 0.000010 0.000010
0.000010 0.000010 0.000010 0.009480 0.018464 0.000010 0.010682 0.026313 0.000010 0.000010 0.000010 0.006134 0.011173 0.037075 0.000010 0.038360 0.042578 0.000010 0.000010 0.000010 0.000010 0.007350 0.000010 0.000010 0.000010 0.000010 0.000010 0.020113 0.000010 0.611332 0.000010 0.000010 0.012729 0.000010 0.000010 0.000010 0.000010 0.000010 0.001266 0.143832 0.000010 0.000099 0.000010 0.002264 0.000486
0.000010 0.000010 0.000010 0.000010 0.000010 0.010880 0.000010 0.022301 0.016967 0.000010 0.012209 0.004653 0.041317 0.000010 0.000010 0.042594 0.006068 0.000010 0.000797 0.017242 0.000010 0.000010 0.000013 0.002706 0.019518 0.000010 0.000010 0.000010 0.029549 0.628973 0.000010 0.000010 0.000010 0.004137 0.000010 0.000010 0.000010 0.000010 0.008299 0.131508 0.000010 0.000010 0.000010 0.000010 0.000010
0.000010 0.000010 0.000010 0.000010 0.000010 0.023365 0.000010 0.000010 0.000010 0.006554 0.000010 0.007022 0.000010 0.026454 0.023662 0.058549 0.063293 0.000010 0.000010 0.029314 0.000010 0.009320 0.000010 0.000010 0.000010 0.000010 0.008040 0.012994 0.000179 0.582723 0.004055 0.000010 0.000010 0.000010 0.000010 0.000010 0.000010 0.000010 0.000010 0.144175 0.000010 0.000010 0.000010 0.000010 0.000010
0.000010 0.000010 0.000010 0.000010 0.000010 0.000010 0.006313 0.035335 0.000684 0.000010 0.013892 0.011779 0.000917 0.023119 0.000010 0.036601 0.029677 0.000010 0.000010 0.029136 0.000010 0.000010 0.000010 0.000010 0.000010 0.000010 0.000010 0.000010 0.014061 0.611276 0.000010 0.000010 0.000010 0.004881 0.000010 0.000010 0.000010 0.020369 0.000010 0.133199 0.000010 0.000010 0.000010 0.000244 0.028235
0.000010 0.000010 0.000010 0.000010 0.000010 0.000010 0.012379 0.071118 0.000010 0.000722 0.000270 0.000010 0.002516 0.019490 0.039406 0.037806 0.038728 0.001389 0.017793 0.037180 0.000010 0.009103 0.000010 0.007327 0.037863 0.000010 0.007276 0.000010 0.009109 0.508995 0.000010 0.000010 0.000010 0.004184 0.000010 0.000010 0.000010 0.000010 0.000696 0.111196 0.000010 0.015128 0.010107 0.000010 0.000010
0.000010 0.000010 0.000010 0.000010 0.000010 0.019362 0.000010 0.000010 0.005555 0.013726 0.000010 0.002230 0.000010 0.000010 0.007904 0.036950 0.038510 0.000010 0.000010 0.000010 0.000010 0.022655 0.005604 0.000010 0.000010 0.000010 0.000010 0.000010 0.000010 0.637231 0.000010 0.000010 0.000010 0.000010 0.000010 0.000010 0.000010 0.007648 0.007660 0.184750 0.009906 0.000010 0.000010 0.000010 0.000010
0.000010 0.000010 0.000010 0.000010 0.000010 0.004882 0.000010 0.033648 0.000010 0.000010 0.016557 0.005855 0.000010 0.006424 0.008374 0.065831 0.023484 0.000010 0.000010 0.004004 0.000010 0.000010 0.000010 0.000010 0.000010 0.000010 0.000010 0.000010 0.000010 0.645805 0.000010 0.000010 0.000010 0.000010 0.000010 0.000010 0.000010 0.000010 0.000010 0.179549 0.000010 0.000010 0.000010 0.005258 0.000010
0.000010 0.000010 0.000010 0.000010 0.000010 0.000010 0.000010 0.000010 0.000010 0.087979 0.000010 0.000010 0.000010 0.000010 0.000010 0.000010 0.000010 0.000010 0.000010 0.000010 0.000010 0.897430 0.000010 0.000010 0.006904 0.000010 0.000010 0.007278 0.000010 0.000010 0.000010 0.000010 0.000010 0.000010 0.000010 0.000010 0.000010 0.000010 0.000010 0.000010 0.000010 0.000010 0.000010 0.000010 0.000010
0.000010 0.000010 0.000010 0.000010 0.000010 0.000010 0.000010 0.000010 0.000010 0.000010 0.000010 0.000010 0.000010 0.000010 0.000010 0.000010 0.000010 0.000010 0.000010 0.000010 0.000010 0.999560 0.000010 0.000010 0.000010 0.000010 0.000010 0.000010 0.000010 0.000010 0.000010 0.000010 0.000010 0.000010 0.000010 0.000010 0.000010 0.000010 0.000010 0.000010 0.000010 0.000010 0.000010 0.000010 0.000010
0.000010 0.000010 0.008568 0.000010 0.000010 0.000010 0.000010 0.000010 0.000010 0.000010 0.000010 0.000010 0.000010 0.014560 0.000010 0.000010 0.000010 0.000010 0.000010 0.000010 0.000614 0.973334 0.000010 0.000010 0.000010 0.000010 0.000010 0.000010 0.002525 0.000010 0.000010 0.000010 0.000010 0.000010 0.000010 0.000010 0.000010 0.000010 0.000010 0.000010 0.000010 0.000010 0.000010 0.000010 0.000010
0.000010 0.000010 0.000010 0.000010 0.000010 0.000010 0.000010 0.000010 0.000010 0.014252 0.000010 0.000010 0.000010 0.000010 0.000010 0.000010 0.000010 0.000010 0.000010 0.000010 0.008635 0.975036 0.000010 0.000010 0.000010 0.000144 0.000010 0.000010 0.000010 0.000010 0.000010 0.000010 0.000010 0.000010 0.001534 0.000010 0.000010 0.000010 0.000010 0.000010 0.000010 0.000010 0.000010 0.000010 0.000010
0.000010 0.000010 0.000010 0.000010 0.000010 0.000010 0.000010 0.000010 0.004443 0.004527 0.000010 0.000010 0.000010 0.000010 0.000010 0.000010 0.000010 0.000010 0.000010 0.000010 0.000010 0.954909 0.000010 0.000010 0.000010 0.000010 0.000010 0.000010 0.000010 0.000018 0.000010 0.000010 0.020245 0.000010 0.008220 0.000010 0.000010 0.000010 0.007259 0.000010 0.000010 0.000010 0.000010 0.000010 0.000010
0.000010 0.000010 0.000010 0.000010 0.000010 0.000010 0.000010 0.003454 0.000010 0.000010 0.005680 0.000010 0.000010 0.000010 0.000010 0.000010 0.000010 0.000010 0.000010 0.000015 0.000010 0.924930 0.000010 0.000010 0.000010 0.005098 0.007684 0.016497 0.005724 0.000010 0.000010 0.000010 0.012580 0.017987 0.000010 0.000010 0.000010 0.000010 0.000010 0.000010 0.000010 0.000010 0.000010 0.000010 0.000010
0.000010 0.000010 0.000010 0.000010 0.000010 0.000010 0.000010 0.000010 0.000010 0.000010 0.005894 0.000010 0.000010 0.000010 0.000010 0.000010 0.000010 0.000010 0.000010 0.000010 0.000010 0.971859 0.000010 0.000010 0.000010 0.013610 0.000010 0.004377 0.000010 0.003859 0.000010 0.000010 0.000010 0.000010 0.000010 0.000010 0.000010 0.000010 0.000010 0.000010 0.000010 0.000010 0.000010 0.000010 0.000010
0.000010 0.000010 0.000010 0.000010 0.000010 0.000010 0.000010 0.000010 0.000010 0.058780 0.000010 0.000010 0.000010 0.000010 0.000010 0.000010 0.000010 0.000010 0.000010 0.000010 0.000010 0.915435 0.000010 0.000010 0.013585 0.000010 0.000010 0.000010 0.000010 0.000010 0.000010 0.000010 0.011789 0.000010 0.000010 0.000010 0.000010 0.000010 0.000011 0.000010 0.000010 0.000010 0.000010 0.000010 0.000010
0.000010 0.000010 0.000010 0.000010 0.000010 0.000010 0.000010 0.000010 0.000010 0.026953 0.000010 0.000010 0.000010 0.000010 0.000010 0.010229 0.000010 0.000010 0.000010 0.001812 0.000010 0.959983 0.000010 0.000010 0.000010 0.000623 0.000010 0.000010 0.000010 0.000010 0.000010 0.000010 0.000010 0.000010 0.000010 0.000010 0.000010 0.000010 0.000010 0.000010 0.000010 0.000010 0.000010 0.000010 0.000010
0.000010 0.000010 0.000010 0.000010 0.000010 0.000010 0.000010 0.000010 0.000010 0.000010 0.000010 0.000010 0.000010 0.000010 0.000010 0.000010 0.000010 0.000010 0.000010 0.000010 0.000010 0.994923 0.000010 0.000010 0.000010 0.000010 0.000010 0.004647 0.000010 0.000010 0.000010 0.000010 0.000010 0.000010 0.000010 0.000010 0.000010 0.000010 0.000010 0.000010 0.000010 0.000010 0.000010 0.000010 0.000010
0.000010 0.000010 0.000010 0.000010 0.000010 0.000010 0.000010 0.000010 0.000010 0.000010 0.000010 0.000010 0.000010 0.000010 0.000010 0.000010 0.000010 0.000010 0.000010 0.000010 0.000010 0.999560 0.000010 0.000010 0.000010 0.000010 0.000010 0.000010 0.000010 0.000010 0.000010 0.000010 0.000010 0.000010 0.000010 0.000010 0.000010 0.000010 0.000010 0.000010 0.000010 0.000010 0.000010 0.000010 0.000010
0.000010 0.000010 0.000010 0.000010 0.000010 0.000010 0.000010 0.000010 0.000010 0.000010 0.000010 0.000010 0.000010 0.000010 0.000010 0.000010 0.000010 0.000010 0.000010 0.000010 0.000010 0.999560 0.000010 0.000010 0.000010 0.000010 0.000010 0.000010 0.000010 0.000010 0.000010 0.000010 0.000010 0.000010 0.000010 0.000010 0.000010 0.000010 0.000010 0.000010 0.000010 0.000010 0.000010 0.000010 0.000010
0.000010 0.000010 0.000010 0.000010 0.000010 0.000010 0.000010 0.000010 0.000010 0.024241 0.000010 0.000010 0.000010 0.010994 0.000010 0.000010 0.000010 0.000010 0.000010 0.005921 0.000010 0.919849 0.000010 0.000010 0.000010 0.000010 0.000010 0.011781 0.000010 0.000010 0.000010 0.000010 0.000010 0.024446 0.002388 0.000010 0.000010 0.000010 0.000010 0.000010 0.000010 0.000010 0.000010 0.000010 0.000010
0.000010 0.000010 0.000010 0.000010 0.000010 0.000010 0.000010 0.000010 0.000010 0.044278 0.000010 0.000010 0.000010 0.000010 0.000010 0.000010 0.000010 0.000010 0.000010 0.000010 0.000010 0.932568 0.000010 0.000010 0.022734 0.000010 0.000010 0.000010 0.000010 0.000010 0.000010 0.000010 0.000010 0.000010 0.000010 0.000010 0.000010 0.000010 0.000010 0.000010 0.000010 0.000010 0.000010 0.000010 0.000010
0.000010 0.000010 0.000010 0.000010 0.000010 0.000010 0.000010 0.000010 0.000010 0.000010 0.000010 0.000010 0.000010 0.000010 0.000010 0.000010 0.000010 0.000010 0.000010 0.000010 0.000010 0.999560 0.000010 0.000010 0.000010 0.000010 0.000010 0.000010 0.000010 0.000010 0.000010 0.000010 0.000010 0.000010 0.000010 0.000010 0.000010 0.000010 0.000010 0.000010 0.000010 0.000010 0.000010 0.000010 0.000010
0.000010 0.000010 0.000010 0.000010 0.000010 0.000010 0.000010 0.000010 0.000010 0.000010 0.000010 0.000010 0.000010 0.000010 0.000010 0.000010 0.000010 0.000010 0.000010 0.000010 0.000010 0.982587 0.000010 0.000010 0.008670 0.000010 0.000010 0.000010 0.000010 0.000010 0.000010 0.000010 0.000010 0.008323 0.000010 0.000010 0.000010 0.000010 0.000010 0.000010 0.000010 0.000010 0.000010 0.000010 0.000010
0.000010 0.000010 0.000010 0.000010 0.000010 0.000010 0.000010 0.000010 0.000010 0.000010 0.000010 0.000010 0.000010 0.000010 0.000010 0.000010 0.000010 0.000010 0.000010 0.000010 0.000010 0.999560 0.000010 0.000010 0.000010 0.000010 0.000010 0.000010 0.000010 0.000010 0.000010 0.000010 0.000010 0.000010 0.000010 0.000010 0.000010 0.000010 0.000010 0.000010 0.000010 0.000010 0.000010 0.000010 0.000010
0.000010 0.000010 0.000010 0.000010 0.000010 0.000010 0.000010 0.000010 0.000010 0.000010 0.000010 0.000010 0.000010 0.000010 0.000010 0.000010 0.000010 0.000010 0.000010 0.000010 0.000010 0.999560 0.000010 0.000010 0.000010 0.000010 0.000010 0.000010 0.000010 0.000010 0.000010 0.000010 0.000010 0.000010 0.000010 0.000010 0.000010 0.000010 0.000010 0.000010 0.000010 0.000010 0.000010 0.000010 0.000010
0.000010 0.000010 0.000010 0.000010 0.000010 0.000010 0.000010 0.000010 0.000010 0.000010 0.000010 0.000010 0.000010 0.000010 0.000010 0.013988 0.000010 0.000010 0.000010 0.000010 0.000010 0.985582 0.000010 0.000010 0.000010 0.000010 0.000010 0.000010 0.000010 0.000010 0.000010 0.000010 0.000010 0.000010 0.000010 0.000010 0.000010 0.000010 0.000010 0.000010 0.000010 0.000010 0.000010 0.000010 0.000010
0.000010 0.000010 0.034547 0.000010 0.000010 0.002252 0.005186 0.036825 0.000010 0.038895 0.013035 0.000010 0.015311 0.016977 0.010502 0.000010 0.000010 0.000010 0.000010 0.020054 0.000010 0.033984 0.000010 0.000010 0.036263 0.033812 0.000010 0.024537 0.009703 0.358395 0.000010 0.006528 0.175906 0.040698 0.008950 0.000010 0.000010 0.000010 0.007295 0.016637 0.024337 0.000010 0.000010 0.000010 0.029161
0.000010 0.000010 0.000010 0.000010 0.000010 0.000010 0.000010 0.000010 0.000010 0.000010 0.000010 0.000010 0.000010 0.000010 0.000010 0.000010 0.000010 0.000010 0.000010 0.000010 0.000010 0.000010 0.000010 0.000010 0.000010 0.000010 0.000010 0.000010 0.000010 0.000010 0.000010 0.000010 0.999560 0.000010 0.000010 0.000010 0.000010 0.000010 0.000010 0.000010 0.000010 0.000010 0.000010 0.000010 0.000010
0.000010 0.000010 0.000010 0.000010 0.000010 0.000010 0.000010 0.000010 0.000010 0.000010 0.000010 0.000010 0.000010 0.000010 0.000010 0.000010 0.000010 0.000010 0.000010 0.000010 0.000010 0.000010 0.000010 0.000010 0.000010 0.000010 0.000010 0.000010 0.000010 0.000010 0.000010 0.000010 0.999560 0.000010 0.000010 0.000010 0.000010 0.000010 0.000010 0.000010 0.000010 0.000010 0.000010 0.000010 0.000010
0.000010 0.000010 0.000010 0.000010 0.000010 0.000010 0.000010 0.000010 0.000010 0.000010 0.000010 0.000010 0.000010 0.000010 0.000010 0.000010 0.000010 0.000010 0.000010 0.000010 0.000010 0.000010 0.000010 0.000010 0.000010 0.000010 0.000010 0.000010 0.000010 0.000010 0.000010 0.000010 0.999560 0.000010 0.000010 0.000010 0.000010 0.000010 0.000010 0.000010 0.000010 0.000010 0.000010 0.000010 0.000010
0.000010 0.000010 0.000010 0.000010 0.000010 0.000010 0.000010 0.000010 0.000010 0.000010 0.000010 0.000010 0.000010 0.000010 0.000010 0.000010 0.000010 0.000010 0.000010 0.000010 0.000010 0.000010 0.000010 0.000010 0.000010 0.000010 0.000010 0.000010 0.000010 0.000010 0.000010 0.000010 0.999560 0.000010 0.000010 0.000010 0.000010 0.000010 0.000010 0.000010 0.000010 0.000010 0.000010 0.000010 0.000010
0.000010 0.000010 0.000010 0.000010 0.000010 0.000010 0.000010 0.000010 0.000010 0.000010 0.000010 0.000019 0.000010 0.000010 0.000010 0.000010 0.000010 0.000010 0.000010 0.000010 0.000010 0.000010 0.000010 0.000010 0.000010 0.000010 0.000010 0.000010 0.000010 0.000010 0.000010 0.000010 0.999551 0.000010 0.000010 0.000010 0.000010 0.000010 0.000010 0.000010 0.000010 0.000010 0.000010 0.000010 0.000010
0.000010 0.000010 0.000010 0.000010 0.000010 0.000010 0.000010 0.000010 0.000010 0.000010 0.000010 0.000010 0.000010 0.000010 0.000010 0.000010 0.000010 0.000010 0.000010 0.000010 0.000010 0.000010 0.000010 0.000010 0.000010 0.000010 0.000010 0.000010 0.000010 0.000010 0.000010 0.000010 0.999560 0.000010 0.000010 0.000010 0.000010 0.000010 0.000010 0.000010 0.000010 0.000010 0.000010 0.000010 0.000010
0.000010 0.000010 0.000010 0.000010 0.000010 0.000010 0.000010 0.000010 0.000010 0.000010 0.000010 0.000010 0.000010 0.000010 0.000010 0.000010 0.000010 0.000010 0.000010 0.000010 0.000010 0.000010 0.000010 0.000010 0.000010 0.000010 0.000010 0.000010 0.000010 0.000010 0.000010 0.000010 0.999560 0.000010 0.000010 0.000010 0.000010 0.000010 0.000010 0.000010 0.000010 0.000010 0.000010 0.000010 0.000010
0.000010 0.000010 0.000010 0.000010 0.000010 0.000010 0.000010 0.000010 0.000010 0.000010 0.000010 0.000010 0.000010 0.000010 0.000010 0.000010 0.000010 0.000010 0.000010 0.000010 0.000010 0.000010 0.000010 0.000010 0.000010 0.000010 0.000010 0.000010 0.000010 0.000010 0.000010 0.000010 0.999560 0.000010 0.000010 0.000010 0.000010 0.000010 0.000010 0.000010 0.000010 0.000010 0.000010 0.000010 0.000010
0.000010 0.000010 0.000010 0.000010 0.000010 0.000010 0.007951 0.007785 0.686130 0.018930 0.000010 0.004264 0.000010 0.065487 0.009776 0.005758 0.000010 0.000010 0.000010 0.086617 0.000556 0.026107 0.000010 0.000010 0.003668 0.000010 0.000010 0.000010 0.021849 0.018003 0.000010 0.000010 0.017201 0.000010 0.010371 0.000010 0.000010 0.000010 0.008102 0.000010 0.001173 0.000010 0.000010 0.000010 0.000010
0.000010 0.000010 0.000010 0.000010 0.000010 0.000010 0.000010 0.000010 0.987092 0.004005 0.000010 0.000010 0.000010 0.000010 0.000010 0.000010 0.000010 0.000010 0.000010 0.000010 0.000010 0.000010 0.000010 0.000010 0.000010 0.000010 0.000010 0.008482 0.000010 0.000010 0.000010 0.000010 0.000010 0.000010 0.000010 0.000010 0.000010 0.000010 0.000010 0.000010 0.000010 0.000010 0.000010 0.000010 0.000010
0.000010 0.000010 0.008374 0.000010 0.013248 0.000010 0.017023 0.000010 0.753274 0.022299 0.011633 0.000010 0.000010 0.067012 0.000010 0.000010 0.000010 0.000010 0.000010 0.012806 0.000010 0.000010 0.000010 0.000010 0.000010 0.014951 0.000010 0.000010 0.019186 0.000010 0.000010 0.000010 0.010435 0.018046 0.016155 0.000010 0.000010 0.003633 0.008226 0.000010 0.003408 0.000010 0.000010 0.000010 0.000010
0.000010 0.000010 0.000010 0.000010 0.000010 0.000010 0.000010 0.000010 0.999560 0.000010 0.000010 0.000010 0.000010 0.000010 0.000010 0.000010 0.000010 0.000010 0.000010 0.000010 0.000010 0.000010 0.000010 0.000010 0.000010 0.000010 0.000010 0.000010 0.000010 0.000010 0.000010 0.000010 0.000010 0.000010 0.000010 0.000010 0.000010 0.000010 0.000010 0.000010 0.000010 0.000010 0.000010 0.000010 0.000010
0.000010 0.000010 0.000010 0.000010 0.000010 0.000010 0.000010 0.000010 0.940333 0.000010 0.002716 0.000051 0.000010 0.015324 0.000010 0.000010 0.000010 0.000010 0.000010 0.000010 0.000010 0.000010 0.000010 0.000010 0.000010 0.000010 0.000010 0.000010 0.006839 0.000010 0.000010 0.000010 0.000010 0.000010 0.000010 0.000010 0.000010 0.000010 0.000010 0.005128 0.029228 0.000010 0.000010 0.000010 0.000010
0.000010 0.000010 0.000010 0.000010 0.000010 0.000010 0.000010 0.000010 0.999560 0.000010 0.000010 0.000010 0.000010 0.000010 0.000010 0.000010 0.000010 0.000010 0.000010 0.000010 0.000010 0.000010 0.000010 0.000010 0.000010 0.000010 0.000010 0.000010 0.000010 0.000010 0.000010 0.000010 0.000010 0.000010 0.000010 0.000010 0.000010 0.000010 0.000010 0.000010 0.000010 0.000010 0.000010 0.000010 0.000010
0.000010 0.000010 0.000010 0.000010 0.011379 0.000010 0.000010 0.000010 0.708045 0.023237 0.000479 0.000010 0.000010 0.067989 0.000010 0.000010 0.000010 0.000010 0.000010 0.081120 0.000010 0.001158 0.000010 0.000010 0.000010 0.003837 0.000010 0.009773 0.030476 0.018567 0.000010 0.000010 0.000010 0.005239 0.002067 0.000010 0.000010 0.000010 0.030392 0.005941 0.000010 0.000010 0.000010 0.000010 0.000010
0.000010 0.000010 0.000010 0.000010 0.000010 0.000010 0.000010 0.000010 0.999560 0.000010 0.000010 0.000010 0.000010 0.000010 0.000010 0.000010 0.000010 0.000010 0.000010 0.000010 0.000010 0.000010 0.000010 0.000010 0.000010 0.000010 0.000010 0.000010 0.000010 0.000010 0.000010 0.000010 0.000010 0.000010 0.000010 0.000010 0.000010 0.000010 0.000010 0.000010 0.000010 0.000010 0.000010 0.000010 0.000010
0.000010 0.000010 0.000010 0.000010 0.000010 0.000010 0.000010 0.000010 0.999560 0.000010 0.000010 0.000010 0.000010 0.000010 0.000010 0.000010 0.000010 0.000010 0.000010 0.000010 0.000010 0.000010 0.000010 0.000010 0.000010 0.000010 0.000010 0.000010 0.000010 0.000010 0.000010 0.000010 0.000010 0.000010 0.000010 0.000010 0.000010 0.000010 0.000010 0.000010 0.000010 0.000010 0.000010 0.000010 0.000010
0.000010 0.000010 0.000010 0.000010 0.000010 0.000010 0.000010 0.000010 0.999560 0.000010 0.000010 0.000010 0.000010 0.000010 0.000010 0.000010 0.000010 0.000010 0.000010 0.000010 0.000010 0.000010 0.000010 0.000010 0.000010 0.000010 0.000010 0.000010 0.000010 0.000010 0.000010 0.000010 0.000010 0.000010 0.000010 0.000010 0.000010 0.000010 0.000010 0.000010 0.000010 0.000010 0.000010 0.000010 0.000010
0.000010 0.000010 0.000010 0.000010 0.000010 0.000010 0.008657 0.000010 0.971997 0.015843 0.000010 0.000010 0.000010 0.000010 0.000010 0.000010 0.000010 0.000010 0.000010 0.000010 0.000010 0.000010 0.000010 0.000010 0.000010 0.000010 0.000010 0.000010 0.000010 0.000010 0.000010 0.000010 0.000010 0.000010 0.000010 0.000010 0.000010 0.000010 0.000010 0.000010 0.003093 0.000010 0.000010 0.000010 0.000010
0.000010 0.000010 0.000010 0.000010 0.000010 0.000010 0.000010 0.000010 0.994010 0.000010 0.000010 0.000010 0.000010 0.000010 0.000010 0.000010 0.000010 0.000010 0.000010 0.000010 0.000010 0.000010 0.000010 0.000010 0.000010 0.005560 0.000010 0.000010 0.000010 0.000010 0.000010 0.000010 0.000010 0.000010 0.000010 0.000010 0.000010 0.000010 0.000010 0.000010 0.000010 0.000010 0.000010 0.000010 0.000010
0.000010 0.000010 0.000010 0.000010 0.000010 0.000010 0.000010 0.000010 0.999560 0.000010 0.000010 0.000010 0.000010 0.000010 0.000010 0.000010 0.000010 0.000010 0.000010 0.000010 0.000010 0.000010 0.000010 0.000010 0.000010 0.000010 0.000010 0.000010 0.000010 0.000010 0.000010 0.000010 0.000010 0.000010 0.000010 0.000010 0.000010 0.000010 0.000010 0.000010 0.000010 0.000010 0.000010 0.000010 0.000010
0.000010 0.000010 0.000010 0.000010 0.000010 0.000010 0.000010 0.000010 0.999560 0.000010 0.000010 0.000010 0.000010 0.000010 0.000010 0.000010 0.000010 0.000010 0.000010 0.000010 0.000010 0.000010 0.000010 0.000010 0.000010 0.000010 0.000010 0.000010 0.000010 0.000010 0.000010 0.000010 0.000010 0.000010 0.000010 0.000010 0.000010 0.000010 0.000010 0.000010 0.000010 0.000010 0.000010 0.000010 0.000010
0.000010 0.000010 0.000010 0.000010 0.018259 0.000010 0.000010 0.015038 0.423201 0.061235 0.018249 0.008668 0.000010 0.118931 0.000010 0.041277 0.000010 0.000010 0.000010 0.081924 0.000010 0.019607 0.000010 0.000010 0.005255 0.007092 0.000010 0.051234 0.033759 0.045923 0.000010 0.000010 0.000146 0.029021 0.002302 0.000010 0.000010 0.000010 0.011785 0.000010 0.006844 0.000010 0.000010 0.000010 0.000010
0.000010 0.000010 0.002352 0.000010 0.035314 0.000010 0.021903 0.002746 0.608658 0.030811 0.000010 0.000010 0.000010 0.076874 0.000010 0.009060 0.000010 0.000010 0.000010 0.092386 0.005182 0.007021 0.000010 0.000010 0.000010 0.003616 0.000010 0.024104 0.031187 0.015699 0.000010 0.000010 0.000010 0.012586 0.005174 0.000010 0.000010 0.000010 0.004994 0.003074 0.007011 0.000010 0.000010 0.000010 0.000010
0.000010 0.000010 0.001803 0.000010 0.000010 0.000010 0.002891 0.000010 0.982254 0.001632 0.000010 0.000010 0.000010 0.000010 0.000010 0.000010 0.000010 0.000010 0.000010 0.000010 0.000010 0.000010 0.000010 0.000010 0.000010 0.000010 0.000010 0.000010 0.011020 0.000010 0.000010 0.000010 0.000010 0.000010 0.000010 0.000010 0.000010 0.000010 0.000010 0.000010 0.000010 0.000010 0.000010 0.000010 0.000010
0.000010 0.000010 0.000011 0.000010 0.000010 0.000010 0.000010 0.000010 0.999559 0.000010 0.000010 0.000010 0.000010 0.000010 0.000010 0.000010 0.000010 0.000010 0.000010 0.000010 0.000010 0.000010 0.000010 0.000010 0.000010 0.000010 0.000010 0.000010 0.000010 0.000010 0.000010 0.000010 0.000010 0.000010 0.000010 0.000010 0.000010 0.000010 0.000010 0.000010 0.000010 0.000010 0.000010 0.000010 0.000010
0.000010 0.000010 0.000010 0.000010 0.000010 0.000010 0.000010 0.000010 0.999560 0.000010 0.000010 0.000010 0.000010 0.000010 0.000010 0.000010 0.000010 0.000010 0.000010 0.000010 0.000010 0.000010 0.000010 0.000010 0.000010 0.000010 0.000010 0.000010 0.000010 0.000010 0.000010 0.000010 0.000010 0.000010 0.000010 0.000010 0.000010 0.000010 0.000010 0.000010 0.000010 0.000010 0.000010 0.000010 0.000010
0.000010 0.000010 0.000010 0.000010 0.000010 0.000010 0.000010 0.000010 0.995370 0.000010 0.000010 0.004200 0.000010 0.000010 0.000010 0.000010 0.000010 0.000010 0.000010 0.000010 0.000010 0.000010 0.000010 0.000010 0.000010 0.000010 0.000010 0.000010 0.000010 0.000010 0.000010 0.000010 0.000010 0.000010 0.000010 0.000010 0.000010 0.000010 0.000010 0.000010 0.000010 0.000010 0.000010 0.000010 0.000010
0.000010 0.000010 0.000010 0.000010 0.000010 0.000010 0.000010 0.000010 0.000010 0.000010 0.000010 0.000010 0.000010 0.999560 0.000010 0.000010 0.000010 0.000010 0.000010 0.000010 0.000010 0.000010 0.000010 0.000010 0.000010 0.000010 0.000010 0.000010 0.000010 0.000010 0.000010 0.000010 0.000010 0.000010 0.000010 0.000010 0.000010 0.000010 0.000010 0.000010 0.000010 0.000010 0.000010 0.000010 0.000010
0.000010 0.000010 0.000010 0.000010 0.000010 0.000010 0.000010 0.000010 0.000010 0.000010 0.000010 0.000010 0.000010 0.999560 0.000010 0.000010 0.000010 0.000010 0.000010 0.000010 0.000010 0.000010 0.000010 0.000010 0.000010 0.000010 0.000010 0.000010 0.000010 0.000010 0.000010 0.000010 0.000010 0.000010 0.000010 0.000010 0.000010 0.000010 0.000010 0.000010 0.000010 0.000010 0.000010 0.000010 0.000010
0.000010 0.000010 0.000010 0.000010 0.012538 0.000010 0.000010 0.000010 0.000010 0.000010 0.000010 0.000010 0.000010 0.958408 0.000010 0.000010 0.000010 0.000010 0.000010 0.028635 0.000010 0.000010 0.000010 0.000010 0.000010 0.000010 0.000010 0.000010 0.000010 0.000010 0.000010 0.000010 0.000010 0.000010 0.000010 0.000010 0.000010 0.000010 0.000010 0.000010 0.000010 0.000010 0.000010 0.000010 0.000010
0.000010 0.000010 0.000010 0.000010 0.009318 0.000904 0.007736 0.000010 0.000010 0.013857 0.000207 0.000010 0.000010 0.936224 0.000010 0.004012 0.000010 0.000010 0.000010 0.000010 0.000010 0.000010 0.000010 0.000010 0.000010 0.004348 0.000010 0.018674 0.000010 0.000010 0.000010 0.000010 0.000010 0.000010 0.000010 0.000010 0.000010 0.000367 0.000010 0.004012 0.000010 0.000010 0.000010 0.000010 0.000010
0.000010 0.000010 0.000010 0.000010 0.000010 0.000010 0.000010 0.000010 0.000010 0.000010 0.000010 0.000010 0.000010 0.997268 0.000010 0.000010 0.000010 0.000010 0.000010 0.000010 0.000010 0.000010 0.000010 0.000010 0.000010 0.002302 0.000010 0.000010 0.000010 0.000010 0.000010 0.000010 0.000010 0.000010 0.000010 0.000010 0.000010 0.000010 0.000010 0.000010 0.000010 0.000010 0.000010 0.000010 0.000010
0.000010 0.000010 0.000010 0.000010 0.000010 0.000010 0.000010 0.000010 0.000010 0.000010 0.000010 0.000010 0.000010 0.989345 0.000010 0.000010 0.000010 0.000010 0.000010 0.000010 0.000010 0.000010 0.000010 0.000010 0.000010 0.010225 0.000010 0.000010 0.000010 0.000010 0.000010 0.000010 0.000010 0.000010 0.000010 0.000010 0.000010 0.000010 0.000010 0.000010 0.000010 0.000010 0.000010 0.000010 0.000010
0.000010 0.000010 0.000010 0.000010 0.000010 0.000010 0.000010 0.000010 0.000010 0.000010 0.000010 0.000010 0.000010 0.999560 0.000010 0.000010 0.000010 0.000010 0.000010 0.000010 0.000010 0.000010 0.000010 0.000010 0.000010 0.000010 0.000010 0.000010 0.000010 0.000010 0.000010 0.000010 0.000010 0.000010 0.000010 0.000010 0.000010 0.000010 0.000010 0.000010 0.000010 0.000010 0.000010 0.000010 0.000010
0.000010 0.000010 0.000010 0.000010 0.000010 0.000010 0.000010 0.000010 0.000010 0.000010 0.000010 0.000010 0.000010 0.999560 0.000010 0.000010 0.000010 0.000010 0.000010 0.000010 0.000010 0.000010 0.000010 0.000010 0.000010 0.000010 0.000010 0.000010 0.000010 0.000010 0.000010 0.000010 0.000010 0.000010 0.000010 0.000010 0.000010 0.000010 0.000010 0.000010 0.000010 0.000010 0.000010 0.000010 0.000010
0.000010 0.000010 0.000010 0.000010 0.000010 0.000010 0.000010 0.000010 0.000010 0.000010 0.000010 0.000010 0.000010 0.999560 0.000010 0.000010 0.000010 0.000010 0.000010 0.000010 0.000010 0.000010 0.000010 0.000010 0.000010 0.000010 0.000010 0.000010 0.000010 0.000010 0.000010 0.000010 0.000010 0.000010 0.000010 0.000010 0.000010 0.000010 0.000010 0.000010 0.000010 0.000010 0.000010 0.000010 0.000010
0.000010 0.000010 0.000010 0.000010 0.000010 0.000010 0.000010 0.000010 0.000010 0.000010 0.000010 0.000010 0.000010 0.999560 0.000010 0.000010 0.000010 0.000010 0.000010 0.000010 0.000010 0.000010 0.000010 0.000010 0.000010 0.000010 0.000010 0.000010 0.000010 0.000010 0.000010 0.000010 0.000010 0.000010 0.000010 0.000010 0.000010 0.000010 0.000010 0.000010 0.000010 0.000010 0.000010 0.000010 0.000010
0.000010 0.000010 0.000010 0.000010 0.000010 0.000010 0.000010 0.000010 0.000010 0.000010 0.000010 0.000010 0.000010 0.999560 0.000010 0.000010 0.000010 0.000010 0.000010 0.000010 0.000010 0.000010 0.000010 0.000010 0.000010 0.000010 0.000010 0.000010 0.000010 0.000010 0.000010 0.000010 0.000010 0.000010 0.000010 0.000010 0.000010 0.000010 0.000010 0.000010 0.000010 0.000010 0.000010 0.000010 0.000010
0.000010 0.000010 0.000010 0.000010 0.000010 0.000010 0.000010 0.000010 0.000010 0.000010 0.000010 0.000010 0.000010 0.999560 0.000010 0.000010 0.000010 0.000010 0.000010 0.000010 0.000010 0.000010 0.000010 0.000010 0.000010 0.000010 0.000010 0.000010 0.000010 0.000010 0.000010 0.000010 0.000010 0.000010 0.000010 0.000010 0.000010 0.000010 0.000010 0.000010 0.000010 0.000010 0.000010 0.000010 0.000010
0.000010 0.000010 0.000010 0.000010 0.000010 0.000010 0.000010 0.000010 0.000010 0.031847 0.000010 0.000010 0.000010 0.959688 0.000010 0.000010 0.000010 0.000010 0.000010 0.008046 0.000010 0.000010 0.000010 0.000010 0.000010 0.000010 0.000010 0.000010 0.000010 0.000010 0.000010 0.000010 0.000010 0.000010 0.000010 0.000010 0.000010 0.000010 0.000010 0.000010 0.000010 0.000010 0.000010 0.000010 0.000010
0.000010 0.000010 0.000010 0.000010 0.000010 0.000010 0.000010 0.000010 0.000010 0.000010 0.000010 0.000010 0.000010 0.999560 0.000010 0.000010 0.000010 0.000010 0.000010 0.000010 0.000010 0.000010 0.000010 0.000010 0.000010 0.000010 0.000010 0.000010 0.000010 0.000010 0.000010 0.000010 0.000010 0.000010 0.000010 0.000010 0.000010 0.000010 0.000010 0.000010 0.000010 0.000010 0.000010 0.000010 0.000010
0.000010 0.000010 0.000010 0.000010 0.000010 0.000010 0.000010 0.000010 0.000010 0.000010 0.000010 0.000010 0.000010 0.966273 0.000010 0.000010 0.000010 0.000010 0.000010 0.000010 0.000010 0.000010 0.000010 0.000010 0.000010 0.016729 0.000010 0.000010 0.001763 0.000010 0.000010 0.000010 0.014826 0.000010 0.000010 0.000010 0.000010 0.000010 0.000010 0.000010 0.000010 0.000010 0.000010 0.000010 0.000010
0.000010 0.000010 0.000010 0.000010 0.014387 0.011748 0.000010 0.181473 0.107719 0.012153 0.009054 0.000010 0.000010 0.201898 0.017387 0.066863 0.000010 0.000010 0.000010 0.063786 0.000010 0.033267 0.000010 0.000010 0.018177 0.038702 0.001570 0.022906 0.031282 0.050264 0.000010 0.000010 0.023974 0.011272 0.022580 0.000010 0.000010 0.000010 0.013770 0.009178 0.036370 0.000010 0.000010 0.000010 0.000010
0.000010 0.000010 0.000010 0.000010 0.000010 0.000010 0.000010 0.000010 0.000010 0.000010 0.000010 0.000010 0.000010 0.999560 0.000010 0.000010 0.000010 0.000010 0.000010 0.000010 0.000010 0.000010 0.000010 0.000010 0.000010 0.000010 0.000010 0.000010 0.000010 0.000010 0.000010 0.000010 0.000010 0.000010 0.000010 0.000010 0.000010 0.000010 0.000010 0.000010 0.000010 0.000010 0.000010 0.000010 0.000010
0.000010 0.000010 0.000010 0.000010 0.000010 0.000010 0.000010 0.000010 0.000010 0.000010 0.000010 0.000010 0.000010 0.999560 0.000010 0.000010 0.000010 0.000010 0.000010 0.000010 0.000010 0.000010 0.000010 0.000010 0.000010 0.000010 0.000010 0.000010 0.000010 0.000010 0.000010 0.000010 0.000010 0.000010 0.000010 0.000010 0.000010 0.000010 0.000010 0.000010 0.000010 0.000010 0.000010 0.000010 0.000010
0.000010 0.000010 0.000010 0.000010 0.031226 0.000010 0.000010 0.008267 0.470752 0.000010 0.005525 0.000010 0.000010 0.019542 0.000010 0.000010 0.000010 0.000010 0.000010 0.000010 0.000010 0.000010 0.000010 0.000010 0.000010 0.004694 0.000010 0.009157 0.007716 0.000010 0.000010 0.000010 0.000010 0.442760 0.000010 0.000010 0.000010 0.000010 0.000010 0.000010 0.000010 0.000010 0.000010 0.000010 0.000010
0.000010 0.000010 0.000010 0.000010 0.000010 0.000010 0.000010 0.000010 0.000010 0.000010 0.000010 0.000010 0.000010 0.000010 0.000010 0.000010 0.000010 0.000010 0.000010 0.000010 0.000010 0.000010 0.000010 0.000010 0.000010 0.000010 0.000010 0.000010 0.000010 0.000010 0.000010 0.000010 0.000010 0.999560 0.000010 0.000010 0.000010 0.000010 0.000010 0.000010 0.000010 0.000010 0.000010 0.000010 0.000010
0.000010 0.000010 0.000010 0.000010 0.000010 0.000010 0.000010 0.000010 0.000010 0.000010 0.000010 0.000010 0.000010 0.000010 0.000010 0.000010 0.000010 0.000010 0.000010 0.000010 0.000010 0.000010 0.000010 0.000010 0.000010 0.000010 0.000010 0.000010 0.000010 0.000010 0.000010 0.000010 0.000010 0.999560 0.000010 0.000010 0.000010 0.000010 0.000010 0.000010 0.000010 0.000010 0.000010 0.000010 0.000010
0.000010 0.000010 0.000010 0.000010 0.000010 0.000010 0.000010 0.000010 0.000010 0.000010 0.000010 0.000010 0.000010 0.000010 0.000010 0.000010 0.000010 0.000010 0.000010 0.000010 0.000010 0.000010 0.000010 0.000010 0.000010 0.000010 0.000010 0.000010 0.000010 0.000010 0.000010 0.000010 0.000010 0.999560 0.000010 0.000010 0.000010 0.000010 0.000010 0.000010 0.000010 0.000010 0.000010 0.000010 0.000010
0.000010 0.000010 0.000010 0.000010 0.000010 0.000010 0.000010 0.000010 0.000010 0.000010 0.000010 0.000010 0.000010 0.000010 0.000010 0.000010 0.000010 0.000010 0.000010 0.000010 0.000010 0.000010 0.000010 0.000010 0.000010 0.000010 0.000010 0.000010 0.000010 0.000010 0.000010 0.000010 0.000010 0.999560 0.000010 0.000010 0.000010 0.000010 0.000010 0.000010 0.000010 0.000010 0.000010 0.000010 0.000010
0.000010 0.000010 0.000010 0.000010 0.000010 0.000010 0.000010 0.000010 0.000010 0.000010 0.000010 0.000010 0.000010 0.000010 0.000010 0.000010 0.000010 0.000010 0.000010 0.000010 0.000010 0.000010 0.000010 0.000010 0.000010 0.000010 0.000010 0.000010 0.000010 0.000010 0.000010 0.000010 0.000010 0.999560 0.000010 0.000010 0.000010 0.000010 0.000010 0.000010 0.000010 0.000010 0.000010 0.000010 0.000010
0.000010 0.000010 0.000010 0.000010 0.002008 0.000010 0.000010 0.000010 0.000010 0.000010 0.012944 0.000010 0.000010 0.000010 0.001142 0.000010 0.000010 0.000010 0.000010 0.035107 0.000010 0.000010 0.000010 0.000010 0.000010 0.000010 0.000010 0.049700 0.002338 0.015720 0.000010 0.000010 0.000010 0.828084 0.000010 0.000010 0.000010 0.000010 0.009215 0.000010 0.043390 0.000010 0.000010 0.000010 0.000010
0.000010 0.000010 0.000010 0.000010 0.021502 0.000010 0.017516 0.000010 0.000010 0.000010 0.000010 0.000010 0.000010 0.000010 0.000010 0.000010 0.000010 0.000010 0.000010 0.041276 0.000010 0.000010 0.000010 0.000010 0.000010 0.005078 0.000010 0.059454 0.000010 0.000010 0.000010 0.000010 0.013997 0.801585 0.001931 0.000010 0.000010 0.000010 0.004597 0.000010 0.032715 0.000010 0.000010 0.000010 0.000010
0.000010 0.000010 0.000010 0.000010 0.000010 0.000010 0.000010 0.000010 0.000010 0.000010 0.000010 0.000010 0.000010 0.000010 0.000010 0.000010 0.000010 0.000010 0.000010 0.000010 0.000010 0.000010 0.000010 0.000010 0.000010 0.000010 0.000010 0.000010 0.000010 0.000010 0.000010 0.000010 0.000010 0.999560 0.000010 0.000010 0.000010 0.000010 0.000010 0.000010 0.000010 0.000010 0.000010 0.000010 0.000010
0.000010 0.000010 0.000010 0.000010 0.003305 0.000010 0.000010 0.000010 0.000010 0.000010 0.022145 0.000010 0.000010 0.000010 0.000010 0.000010 0.000010 0.000010 0.000010 0.025646 0.000010 0.000010 0.000010 0.000010 0.000010 0.000010 0.000010 0.000010 0.000010 0.009845 0.000010 0.000010 0.000010 0.938659 0.000010 0.000010 0.000010 0.000010 0.000010 0.000010 0.000010 0.000010 0.000010 0.000010 0.000010
0.000010 0.000010 0.000010 0.000010 0.000010 0.000010 0.000014 0.000010 0.000010 0.000010 0.000010 0.000010 0.000010 0.000010 0.000010 0.000010 0.000010 0.000010 0.000010 0.000010 0.000010 0.000010 0.000010 0.000010 0.000010 0.000010 0.000010 0.000010 0.000010 0.000010 0.000010 0.000010 0.000010 0.999556 0.000010 0.000010 0.000010 0.000010 0.000010 0.000010 0.000010 0.000010 0.000010 0.000010 0.000010
0.000010 0.000010 0.000010 0.000010 0.000010 0.000010 0.000010 0.000010 0.000010 0.000010 0.000010 0.000010 0.000010 0.000010 0.000010 0.000010 0.000010 0.000010 0.000010 0.000010 0.000010 0.000010 0.000010 0.000010 0.000010 0.000010 0.000010 0.000010 0.000010 0.000010 0.000010 0.000010 0.000010 0.999560 0.000010 0.000010 0.000010 0.000010 0.000010 0.000010 0.000010 0.000010 0.000010 0.000010 0.000010
0.000010 0.000010 0.000010 0.000010 0.000010 0.000010 0.000010 0.000010 0.000010 0.000010 0.000010 0.000010 0.000010 0.000010 0.000010 0.000010 0.000010 0.000010 0.000010 0.000010 0.000010 0.000010 0.000010 0.000010 0.000010 0.000010 0.000010 0.010248 0.000010 0.000010 0.000010 0.000010 0.000010 0.984748 0.000010 0.000010 0.000010 0.000010 0.000010 0.000010 0.004584 0.000010 0.000010 0.000010 0.000010
0.000010 0.000010 0.000010 0.000010 0.017300 0.004644 0.000010 0.000010 0.000010 0.000010 0.000010 0.005195 0.000010 0.000010 0.000010 0.000010 0.000010 0.000010 0.000010 0.000010 0.000010 0.000010 0.000010 0.000010 0.000010 0.000010 0.000010 0.005417 0.000010 0.011128 0.000010 0.000010 0.012410 0.943526 0.000010 0.000010 0.000010 0.000010 0.000010 0.000010 0.000010 0.000010 0.000010 0.000010 0.000010
0.000010 0.000010 0.000010 0.000010 0.000010 0.000010 0.000010 0.000010 0.000010 0.000010 0.000010 0.000010 0.000010 0.000010 0.000010 0.000010 0.000010 0.000010 0.000010 0.000010 0.000010 0.000010 0.000010 0.000010 0.000010 0.000010 0.000010 0.000010 0.000010 0.000010 0.000010 0.000010 0.000010 0.999560 0.000010 0.000010 0.000010 0.000010 0.000010 0.000010 0.000010 0.000010 0.000010 0.000010 0.000010
0.000010 0.000010 0.000014 0.000010 0.000010 0.000010 0.000012 0.000010 0.000010 0.000010 0.000010 0.000010 0.000010 0.000010 0.000010 0.000010 0.000010 0.000010 0.000010 0.000010 0.000010 0.000010 0.000010 0.000010 0.000010 0.000010 0.000010 0.000010 0.000010 0.000010 0.000010 0.000010 0.000010 0.999551 0.000010 0.000010 0.000010 0.000013 0.000010 0.000010 0.000010 0.000010 0.000010 0.000010 0.000010
0.000010 0.000010 0.000010 0.000010 0.000010 0.000010 0.000010 0.000010 0.000010 0.000010 0.000010 0.000010 0.000010 0.000010 0.000010 0.000010 0.000010 0.000010 0.000010 0.000010 0.000010 0.000010 0.000010 0.000010 0.000010 0.000010 0.000010 0.000010 0.000010 0.000010 0.000010 0.000010 0.000010 0.999560 0.000010 0.000010 0.000010 0.000010 0.000010 0.000010 0.000010 0.000010 0.000010 0.000010 0.000010
0.000010 0.000010 0.000010 0.000010 0.004572 0.000010 0.005719 0.000792 0.000010 0.000010 0.017667 0.000010 0.000010 0.000010 0.000010 0.000010 0.000010 0.000010 0.000010 0.054880 0.000010 0.000010 0.000010 0.000010 0.000010 0.000010 0.006110 0.081212 0.000010 0.028595 0.000010 0.000010 0.000010 0.740038 0.000010 0.000010 0.000010 0.000010 0.000010 0.000010 0.060066 0.000010 0.000010 0.000010 0.000010
0.000010 0.000010 0.000010 0.000010 0.000010 0.000010 0.000010 0.000010 0.000010 0.000010 0.000010 0.000010 0.000010 0.000010 0.000010 0.000010 0.000010 0.000010 0.000010 0.000010 0.000010 0.000010 0.000010 0.000010 0.000010 0.000010 0.000010 0.000010 0.000010 0.000010 0.000010 0.000010 0.000010 0.999560 0.000010 0.000010 0.000010 0.000010 0.000010 0.000010 0.000010 0.000010 0.000010 0.000010 0.000010
0.000010 0.000010 0.023913 0.000010 0.011341 0.000010 0.000010 0.000010 0.000010 0.000010 0.027436 0.000761 0.000010 0.000010 0.000040 0.000010 0.000010 0.000010 0.000010 0.058246 0.000010 0.000010 0.000010 0.000010 0.000010 0.009351 0.007314 0.059626 0.005792 0.012508 0.000010 0.000010 0.027840 0.743001 0.000010 0.000010 0.000010 0.000010 0.000010 0.001928 0.010603 0.000010 0.000010 0.000010 0.000010
0.000010 0.000010 0.000010 0.000010 0.000010 0.000010 0.000010 0.000010 0.000010 0.000010 0.999560 0.000010 0.000010 0.000010 0.000010 0.000010 0.000010 0.000010 0.000010 0.000010 0.000010 0.000010 0.000010 0.000010 0.000010 0.000010 0.000010 0.000010 0.000010 0.000010 0.000010 0.000010 0.000010 0.000010 0.000010 0.000010 0.000010 0.000010 0.000010 0.000010 0.000010 0.000010 0.000010 0.000010 0.000010
0.000010 0.000010 0.000010 0.000010 0.000010 0.000010 0.000010 0.000010 0.000010 0.000010 0.999560 0.000010 0.000010 0.000010 0.000010 0.000010 0.000010 0.000010 0.000010 0.000010 0.000010 0.000010 0.000010 0.000010 0.000010 0.000010 0.000010 0.000010 0.000010 0.000010 0.000010 0.000010 0.000010 0.000010 0.000010 0.000010 0.000010 0.000010 0.000010 0.000010 0.000010 0.000010 0.000010 0.000010 0.000010
0.000010 0.000010 0.000010 0.000010 0.000010 0.000010 0.000010 0.000010 0.000010 0.000010 0.999560 0.000010 0.000010 0.000010 0.000010 0.000010 0.000010 0.000010 0.000010 0.000010 0.000010 0.000010 0.000010 0.000010 0.000010 0.000010 0.000010 0.000010 0.000010 0.000010 0.000010 0.000010 0.000010 0.000010 0.000010 0.000010 0.000010 0.000010 0.000010 0.000010 0.000010 0.000010 0.000010 0.000010 0.000010
0.000010 0.000010 0.000010 0.000010 0.000010 0.000010 0.000010 0.000010 0.000010 0.000010 0.999560 0.000010 0.000010 0.000010 0.000010 0.000010 0.000010 0.000010 0.000010 0.000010 0.000010 0.000010 0.000010 0.000010 0.000010 0.000010 0.000010 0.000010 0.000010 0.000010 0.000010 0.000010 0.000010 0.000010 0.000010 0.000010 0.000010 0.000010 0.000010 0.000010 0.000010 0.000010 0.000010 0.000010 0.000010
0.000010 0.000010 0.000010 0.000010 0.000010 0.000010 0.000010 0.000010 0.000010 0.000010 0.999560 0.000010 0.000010 0.000010 0.000010 0.000010 0.000010 0.000010 0.000010 0.000010 0.000010 0.000010 0.000010 0.000010 0.000010 0.000010 0.000010 0.000010 0.000010 0.000010 0.000010 0.000010 0.000010 0.000010 0.000010 0.000010 0.000010 0.000010 0.000010 0.000010 0.000010 0.000010 0.000010 0.000010 0.000010
0.000010 0.000010 0.000010 0.000010 0.000010 0.000010 0.000010 0.000010 0.000010 0.000010 0.999560 0.000010 0.000010 0.000010 0.000010 0.000010 0.000010 0.000010 0.000010 0.000010 0.000010 0.000010 0.000010 0.000010 0.000010 0.000010 0.000010 0.000010 0.000010 0.000010 0.000010 0.000010 0.000010 0.000010 0.000010 0.000010 0.000010 0.000010 0.000010 0.000010 0.000010 0.000010 0.000010 0.000010 0.000010
0.000010 0.000010 0.002165 0.000010 0.136370 0.000010 0.000010 0.011291 0.000010 0.000010 0.715293 0.000010 0.000010 0.003137 0.000010 0.000010 0.000010 0.000010 0.000010 0.022169 0.001626 0.000010 0.006960 0.000010 0.000010 0.009387 0.006895 0.000010 0.000010 0.000010 0.000010 0.000010 0.000010 0.006130 0.002554 0.000010 0.000010 0.063523 0.012189 0.000010 0.000010 0.000010 0.000010 0.000010 0.000010
0.000010 0.000010 0.012146 0.000010 0.068046 0.000010 0.000010 0.000010 0.000010 0.000010 0.882844 0.013713 0.000010 0.000010 0.000010 0.002249 0.000010 0.000010 0.000010 0.000010 0.000010 0.000010 0.000010 0.000010 0.000010 0.000010 0.000010 0.000010 0.000010 0.000010 0.000010 0.000010 0.000010 0.000010 0.000010 0.000010 0.000010 0.000010 0.020612 0.000010 0.000010 0.000010 0.000010 0.000010 0.000010
0.000010 0.000010 0.000010 0.000010 0.009673 0.000010 0.000010 0.000010 0.000010 0.000010 0.983575 0.000010 0.000010 0.000010 0.000010 0.000010 0.000010 0.000010 0.000010 0.000010 0.000010 0.000010 0.000010 0.000010 0.000010 0.000010 0.000010 0.000010 0.000010 0.000010 0.000010 0.000010 0.000010 0.003180 0.000010 0.000010 0.000010 0.003161 0.000010 0.000010 0.000010 0.000010 0.000010 0.000010 0.000010
0.000010 0.000010 0.000010 0.000010 0.000010 0.000010 0.000010 0.000010 0.000010 0.000010 0.999560 0.000010 0.000010 0.000010 0.000010 0.000010 0.000010 0.000010 0.000010 0.000010 0.000010 0.000010 0.000010 0.000010 0.000010 0.000010 0.000010 0.000010 0.000010 0.000010 0.000010 0.000010 0.000010 0.000010 0.000010 0.000010 0.000010 0.000010 0.000010 0.000010 0.000010 0.000010 0.000010 0.000010 0.000010
0.000010 0.000010 0.003546 0.000010 0.137368 0.000010 0.000010 0.005016 0.000010 0.014905 0.760146 0.000010 0.000010 0.000010 0.010113 0.018507 0.000010 0.000010 0.000010 0.000010 0.000010 0.000010 0.000010 0.000010 0.000010 0.012969 0.000010 0.000010 0.000010 0.000010 0.000010 0.000010 0.000010 0.000010 0.003233 0.000010 0.000010 0.024896 0.000010 0.000010 0.008961 0.000010 0.000010 0.000010 0.000010
0.000010 0.000010 0.000010 0.000010 0.027461 0.000010 0.000010 0.000010 0.000010 0.000010 0.929962 0.000010 0.000010 0.000010 0.003049 0.000010 0.000010 0.000010 0.000010 0.000010 0.000010 0.000010 0.000010 0.000010 0.000010 0.000010 0.000010 0.000010 0.000010 0.000010 0.000010 0.000010 0.000304 0.000010 0.000010 0.000010 0.000010 0.038824 0.000010 0.000010 0.000010 0.000010 0.000010 0.000010 0.000010
0.000010 0.000010 0.000010 0.000010 0.098920 0.000010 0.000010 0.000010 0.000010 0.000010 0.828516 0.008177 0.000010 0.000010 0.000010 0.000010 0.000010 0.000010 0.000010 0.000010 0.000010 0.000010 0.000010 0.000010 0.000010 0.000010 0.000010 0.015696 0.000010 0.000010 0.000010 0.000010 0.005643 0.001548 0.001207 0.000010 0.000010 0.013139 0.010718 0.000010 0.016086 0.000010 0.000010 0.000010 0.000010
0.000010 0.000010 0.000010 0.000010 0.000010 0.000010 0.000010 0.000010 0.000010 0.000010 0.999560 0.000010 0.000010 0.000010 0.000010 0.000010 0.000010 0.000010 0.000010 0.000010 0.000010 0.000010 0.000010 0.000010 0.000010 0.000010 0.000010 0.000010 0.000010 0.000010 0.000010 0.000010 0.000010 0.000010 0.000010 0.000010 0.000010 0.000010 0.000010 0.000010 0.000010 0.000010 0.000010 0.000010 0.000010
0.000010 0.000010 0.000010 0.000010 0.000010 0.000010 0.000010 0.000010 0.000010 0.000010 0.999560 0.000010 0.000010 0.000010 0.000010 0.000010 0.000010 0.000010 0.000010 0.000010 0.000010 0.000010 0.000010 0.000010 0.000010 0.000010 0.000010 0.000010 0.000010 0.000010 0.000010 0.000010 0.000010 0.000010 0.000010 0.000010 0.000010 0.000010 0.000010 0.000010 0.000010 0.000010 0.000010 0.000010 0.000010
0.000010 0.000010 0.000010 0.000010 0.047779 0.000010 0.000010 0.000010 0.000010 0.000010 0.951791 0.000010 0.000010 0.000010 0.000010 0.000010 0.000010 0.000010 0.000010 0.000010 0.000010 0.000010 0.000010 0.000010 0.000010 0.000010 0.000010 0.000010 0.000010 0.000010 0.000010 0.000010 0.000010 0.000010 0.000010 0.000010 0.000010 0.000010 0.000010 0.000010 0.000010 0.000010 0.000010 0.000010 0.000010
0.000010 0.000010 0.000010 0.000010 0.000010 0.000010 0.000010 0.000010 0.000010 0.000010 0.999560 0.000010 0.000010 0.000010 0.000010 0.000010 0.000010 0.000010 0.000010 0.000010 0.000010 0.000010 0.000010 0.000010 0.000010 0.000010 0.000010 0.000010 0.000010 0.000010 0.000010 0.000010 0.000010 0.000010 0.000010 0.000010 0.000010 0.000010 0.000010 0.000010 0.000010 0.000010 0.000010 0.000010 0.000010
0.000010 0.000010 0.021766 0.000010 0.067113 0.000010 0.000010 0.000010 0.000010 0.000010 0.887670 0.000010 0.000010 0.000010 0.000010 0.000010 0.000010 0.000010 0.000010 0.000010 0.000010 0.000010 0.000010 0.000010 0.000010 0.000010 0.000010 0.000010 0.000010 0.000010 0.000010 0.000010 0.003541 0.000010 0.000010 0.000010 0.000010 0.000010 0.019509 0.000010 0.000010 0.000010 0.000010 0.000010 0.000010
0.000010 0.000010 0.000010 0.000010 0.034586 0.000010 0.001430 0.000010 0.000010 0.000010 0.933418 0.000010 0.000010 0.000010 0.000010 0.000010 0.000010 0.000010 0.000010 0.002825 0.000010 0.000010 0.000010 0.000010 0.000010 0.000010 0.000010 0.004941 0.000010 0.000010 0.000010 0.000010 0.000010 0.000010 0.000010 0.000010 0.000010 0.000010 0.003989 0.000010 0.018431 0.000010 0.000010 0.000010 0.000010
0.000010 0.000010 0.000010 0.000010 0.000010 0.000010 0.000010 0.000010 0.000010 0.000010 0.999560 0.000010 0.000010 0.000010 0.000010 0.000010 0.000010 0.000010 0.000010 0.000010 0.000010 0.000010 0.000010 0.000010 0.000010 0.000010 0.000010 0.000010 0.000010 0.000010 0.000010 0.000010 0.000010 0.000010 0.000010 0.000010 0.000010 0.000010 0.000010 0.000010 0.000010 0.000010 0.000010 0.000010 0.000010
0.000010 0.000010 0.000010 0.000010 0.000010 0.000010 0.003267 0.000010 0.000010 0.000010 0.000010 0.005761 0.000010 0.000010 0.000010 0.015074 0.000010 0.000010 0.000010 0.008468 0.000598 0.000010 0.000010 0.000010 0.000010 0.000010 0.000010 0.914890 0.000010 0.008520 0.000010 0.000010 0.014910 0.028151 0.000010 0.000010 0.000010 0.000010 0.000010 0.000010 0.000010 0.000010 0.000010 0.000010 0.000010
0.000010 0.000010 0.000010 0.000010 0.000010 0.000010 0.000010 0.000010 0.000010 0.000010 0.000010 0.000010 0.000010 0.000010 0.000010 0.000010 0.000010 0.000010 0.000010 0.000010 0.000010 0.000010 0.000010 0.000010 0.000010 0.000010 0.000010 0.992975 0.000010 0.000010 0.000010 0.000010 0.000010 0.005073 0.001532 0.000010 0.000010 0.000010 0.000010 0.000010 0.000010 0.000010 0.000010 0.000010 0.000010
0.000010 0.000010 0.000010 0.000010 0.000010 0.000010 0.000010 0.000010 0.000010 0.000010 0.000010 0.000010 0.000010 0.000010 0.000010 0.000010 0.000010 0.000010 0.000010 0.000010 0.000010 0.000010 0.000010 0.000010 0.000010 0.000010 0.000010 0.999560 0.000010 0.000010 0.000010 0.000010 0.000010 0.000010 0.000010 0.000010 0.000010 0.000010 0.000010 0.000010 0.000010 0.000010 0.000010 0.000010 0.000010
0.000010 0.000010 0.000010 0.000010 0.000010 0.000010 0.000010 0.000010 0.000010 0.000010 0.000010 0.000010 0.000010 0.000010 0.000010 0.000010 0.000010 0.000010 0.000010 0.000010 0.000010 0.000010 0.000010 0.000010 0.000010 0.000010 0.000010 0.999560 0.000010 0.000010 0.000010 0.000010 0.000010 0.000010 0.000010 0.000010 0.000010 0.000010 0.000010 0.000010 0.000010 0.000010 0.000010 0.000010 0.000010
0.000010 0.000010 0.000010 0.000010 0.002731 0.000010 0.000010 0.000010 0.000010 0.000010 0.000010 0.000010 0.000010 0.000010 0.000010 0.000010 0.000010 0.000010 0.000010 0.000010 0.000010 0.000010 0.000010 0.000010 0.000010 0.000010 0.000010 0.975097 0.000010 0.000010 0.000010 0.000010 0.000010 0.021752 0.000010 0.000010 0.000010 0.000010 0.000010 0.000010 0.000010 0.000010 0.000010 0.000010 0.000010
0.000010 0.000010 0.000010 0.000010 0.000010 0.000010 0.000010 0.000010 0.000010 0.000010 0.000010 0.000010 0.000010 0.000010 0.000010 0.000010 0.000010 0.000010 0.000010 0.000010 0.000010 0.000010 0.000010 0.000010 0.000010 0.000010 0.000010 0.999560 0.000010 0.000010 0.000010 0.000010 0.000010 0.000010 0.000010 0.000010 0.000010 0.000010 0.000010 0.000010 0.000010 0.000010 0.000010 0.000010 0.000010
0.000010 0.000010 0.000010 0.000010 0.000010 0.000010 0.000010 0.000010 0.000010 0.000010 0.000010 0.000010 0.000010 0.000010 0.000010 0.000010 0.000010 0.000010 0.000010 0.000010 0.000010 0.000010 0.000010 0.000010 0.000010 0.000010 0.000010 0.999560 0.000010 0.000010 0.000010 0.000010 0.000010 0.000010 0.000010 0.000010 0.000010 0.000010 0.000010 0.000010 0.000010 0.000010 0.000010 0.000010 0.000010
0.000010 0.000010 0.000010 0.000010 0.000010 0.000010 0.000010 0.000010 0.000010 0.000010 0.000010 0.000010 0.000010 0.000010 0.000010 0.000010 0.000010 0.000010 0.000010 0.000010 0.000010 0.000010 0.000010 0.000010 0.000010 0.000010 0.000010 0.999560 0.000010 0.000010 0.000010 0.000010 0.000010 0.000010 0.000010 0.000010 0.000010 0.000010 0.000010 0.000010 0.000010 0.000010 0.000010 0.000010 0.000010
0.000010 0.000010 0.000010 0.000010 0.000010 0.000010 0.000010 0.000010 0.000010 0.000010 0.000010 0.000010 0.000010 0.000010 0.000010 0.000010 0.000010 0.000010 0.000010 0.000010 0.000010 0.000010 0.000010 0.000010 0.000010 0.000010 0.000010 0.999557 0.000010 0.000010 0.000010 0.000010 0.000010 0.000010 0.000010 0.000010 0.000010 0.000010 0.000010 0.000010 0.000010 0.000013 0.000010 0.000010 0.000010
0.000010 0.000010 0.000010 0.000010 0.000010 0.000010 0.000010 0.000010 0.000010 0.000010 0.000010 0.000010 0.000010 0.000010 0.000010 0.000010 0.000010 0.000010 0.000010 0.000010 0.000010 0.000010 0.000010 0.000010 0.000010 0.000010 0.000010 0.999560 0.000010 0.000010 0.000010 0.000010 0.000010 0.000010 0.000010 0.000010 0.000010 0.000010 0.000010 0.000010 0.000010 0.000010 0.000010 0.000010 0.000010
0.000010 0.000010 0.000010 0.000010 0.000016 0.000010 0.000010 0.000010 0.000010 0.000010 0.000010 0.000010 0.000010 0.000010 0.000010 0.000010 0.000010 0.000010 0.000010 0.023723 0.000010 0.000010 0.000010 0.000010 0.000010 0.000010 0.000010 0.927304 0.000010 0.000010 0.000010 0.000010 0.010019 0.011757 0.000010 0.000010 0.000010 0.000010 0.000010 0.000010 0.026791 0.000010 0.000010 0.000010 0.000010
0.000010 0.000010 0.000010 0.000010 0.000010 0.000010 0.000010 0.000010 0.010335 0.000010 0.000010 0.000010 0.000010 0.000010 0.000010 0.000879 0.000010 0.000010 0.000010 0.000010 0.000010 0.000010 0.000010 0.000010 0.000010 0.000010 0.000010 0.983659 0.000010 0.000010 0.000010 0.000010 0.000010 0.004717 0.000010 0.000010 0.000010 0.000010 0.000010 0.000010 0.000010 0.000010 0.000010 0.000010 0.000010
0.000010 0.000010 0.000010 0.000010 0.000010 0.000010 0.003025 0.000010 0.000010 0.000010 0.000010 0.000010 0.000010 0.000010 0.000010 0.000010 0.000010 0.000010 0.000010 0.000010 0.004020 0.000010 0.000010 0.000010 0.000010 0.024271 0.000010 0.923039 0.000010 0.000010 0.000010 0.000010 0.000010 0.014853 0.002663 0.000010 0.000010 0.000010 0.000010 0.000010 0.027748 0.000010 0.000010 0.000010 0.000010
0.000010 0.000010 0.000010 0.000010 0.000010 0.000010 0.000010 0.000010 0.003110 0.000010 0.000010 0.000010 0.000010 0.000010 0.000010 0.000010 0.000010 0.000010 0.000010 0.000010 0.000010 0.000010 0.000010 0.000010 0.000010 0.000010 0.000010 0.990726 0.000010 0.000010 0.000010 0.000010 0.000010 0.000010 0.000010 0.000010 0.000010 0.000010 0.000010 0.000010 0.005744 0.000010 0.000010 0.000010 0.000010
0.000010 0.000010 0.000010 0.000010 0.000010 0.000010 0.000010 0.000010 0.000010 0.000010 0.000010 0.000010 0.000011 0.000010 0.000010 0.000010 0.000010 0.000010 0.000010 0.000010 0.000010 0.000010 0.000010 0.000010 0.000010 0.000010 0.000010 0.999559 0.000010 0.000010 0.000010 0.000010 0.000010 0.000010 0.000010 0.000010 0.000010 0.000010 0.000010 0.000010 0.000010 0.000010 0.000010 0.000010 0.000010
0.000010 0.000010 0.000010 0.000010 0.000010 0.000010 0.000010 0.000010 0.000010 0.000010 0.000010 0.000010 0.000010 0.000010 0.000010 0.000010 0.000010 0.000010 0.000010 0.000010 0.000010 0.000010 0.000010 0.000010 0.000010 0.000010 0.000010 0.999560 0.000010 0.000010 0.000010 0.000010 0.000010 0.000010 0.000010 0.000010 0.000010 0.000010 0.000010 0.000010 0.000010 0.000010 0.000010 0.000010 0.000010
0.000010 0.000010 0.000010 0.000010 0.000010 0.000010 0.000010 0.000010 0.059148 0.000010 0.000010 0.000010 0.000010 0.000010 0.000010 0.000010 0.000010 0.000010 0.000010 0.000010 0.000010 0.001622 0.000010 0.000010 0.000010 0.000010 0.000010 0.938809 0.000010 0.000010 0.000010 0.000010 0.000010 0.000010 0.000010 0.000010 0.000010 0.000010 0.000010 0.000010 0.000010 0.000010 0.000010 0.000010 0.000010
0.000010 0.000010 0.000010 0.000010 0.000010 0.000010 0.000010 0.000010 0.000010 0.000010 0.000010 0.000010 0.000010 0.000010 0.000010 0.000010 0.000010 0.000010 0.000010 0.000010 0.000010 0.000010 0.000010 0.000010 0.000010 0.000010 0.000010 0.999560 0.000010 0.000010 0.000010 0.000010 0.000010 0.000010 0.000010 0.000010 0.000010 0.000010 0.000010 0.000010 0.000010 0.000010 0.000010 0.000010 0.000010
0.000010 0.000010 0.000010 0.000010 0.008900 0.000010 0.000010 0.000010 0.000010 0.000010 0.000010 0.000010 0.000010 0.000010 0.000010 0.000010 0.000010 0.000010 0.000010 0.000010 0.000010 0.000010 0.000010 0.000010 0.000010 0.000010 0.000010 0.937598 0.000010 0.000010 0.000010 0.000010 0.000010 0.051620 0.000010 0.000010 0.000010 0.000010 0.000010 0.000010 0.001472 0.000010 0.000010 0.000010 0.000010
0.000010 0.000010 0.000010 0.000010 0.000010 0.000010 0.000010 0.000010 0.000010 0.000010 0.000010 0.000010 0.000010 0.000010 0.000010 0.000010 0.000010 0.000010 0.000010 0.000010 0.000010 0.000010 0.000010 0.000010 0.000010 0.000010 0.000010 0.999560 0.000010 0.000010 0.000010 0.000010 0.000010 0.000010 0.000010 0.000010 0.000010 0.000010 0.000010 0.000010 0.000010 0.000010 0.000010 0.000010 0.000010
0.000010 0.000010 0.000010 0.000010 0.000010 0.000010 0.000010 0.000010 0.000010 0.000010 0.004893 0.000010 0.000010 0.000010 0.004459 0.021367 0.000010 0.000010 0.000010 0.000010 0.000010 0.000010 0.000010 0.000010 0.000010 0.000010 0.000010 0.000010 0.000010 0.000010 0.000010 0.000010 0.000010 0.000010 0.000010 0.000010 0.000010 0.019673 0.949208 0.000010 0.000010 0.000010 0.000010 0.000010 0.000010
0.000010 0.000010 0.000010 0.000010 0.000010 0.000010 0.000010 0.000010 0.000010 0.000010 0.000010 0.000010 0.000010 0.000010 0.000010 0.000010 0.000010 0.000010 0.000010 0.000010 0.000010 0.000010 0.000010 0.000010 0.000010 0.000010 0.000010 0.000010 0.000010 0.000010 0.000010 0.000010 0.000010 0.000010 0.000010 0.000010 0.000010 0.000010 0.999560 0.000010 0.000010 0.000010 0.000010 0.000010 0.000010
0.000010 0.000010 0.000010 0.000010 0.000010 0.000010 0.000010 0.000010 0.000010 0.000010 0.000010 0.000010 0.000010 0.000010 0.000010 0.000010 0.000010 0.000010 0.000010 0.000010 0.000010 0.000010 0.000010 0.000010 0.000010 0.000010 0.000010 0.000010 0.000010 0.000010 0.000010 0.000010 0.000010 0.000010 0.000010 0.000010 0.000010 0.000010 0.999560 0.000010 0.000010 0.000010 0.000010 0.000010 0.000010
0.000010 0.000010 0.000010 0.000010 0.000010 0.000010 0.000010 0.000010 0.000010 0.000010 0.000010 0.000010 0.000010 0.000010 0.000010 0.000010 0.000010 0.000010 0.000010 0.000010 0.000010 0.000010 0.000010 0.000010 0.000010 0.000010 0.000010 0.000010 0.000010 0.000010 0.000010 0.000010 0.000010 0.000010 0.000010 0.000010 0.000010 0.000010 0.999560 0.000010 0.000010 0.000010 0.000010 0.000010 0.000010
0.000010 0.000010 0.000010 0.000010 0.000010 0.000010 0.000010 0.000010 0.000010 0.000010 0.000010 0.000010 0.000010 0.000010 0.000010 0.000010 0.000010 0.000010 0.000010 0.000010 0.000010 0.000010 0.000010 0.000010 0.000010 0.000010 0.000010 0.000010 0.000010 0.000010 0.000010 0.000010 0.000010 0.000010 0.000010 0.000010 0.000010 0.000010 0.999560 0.000010 0.000010 0.000010 0.000010 0.000010 0.000010
0.000010 0.000010 0.007277 0.000010 0.000010 0.000010 0.000010 0.000010 0.007458 0.000010 0.005463 0.000010 0.000010 0.000010 0.000010 0.000010 0.000010 0.000010 0.000010 0.000010 0.008201 0.000010 0.000010 0.000010 0.000010 0.020431 0.000010 0.000010 0.000010 0.000010 0.000010 0.000010 0.000010 0.001106 0.000010 0.000010 0.000010 0.000010 0.933754 0.000010 0.015939 0.000010 0.000010 0.000010 0.000010
0.000010 0.000010 0.000010 0.000010 0.000010 0.000010 0.000010 0.000010 0.000010 0.000010 0.000010 0.000010 0.000010 0.000010 0.000010 0.000010 0.000010 0.000010 0.000010 0.000010 0.000010 0.000010 0.000010 0.000010 0.000010 0.000010 0.000010 0.000010 0.000010 0.000010 0.000010 0.000010 0.000010 0.000010 0.000010 0.000010 0.000010 0.000010 0.999560 0.000010 0.000010 0.000010 0.000010 0.000010 0.000010
0.000010 0.000010 0.000010 0.000010 0.000010 0.000010 0.000010 0.000010 0.000010 0.000010 0.000010 0.000010 0.000010 0.000010 0.000010 0.000010 0.000010 0.000010 0.000010 0.000010 0.000010 0.000010 0.000010 0.000010 0.000010 0.000010 0.000010 0.000010 0.000010 0.000010 0.000010 0.000010 0.000010 0.000010 0.000010 0.000010 0.000010 0.000010 0.999560 0.000010 0.000010 0.000010 0.000010 0.000010 0.000010
0.000010 0.000010 0.000010 0.000010 0.013177 0.000010 0.002032 0.000010 0.000010 0.000010 0.000010 0.000010 0.000010 0.000010 0.000010 0.000010 0.000010 0.000010 0.000010 0.000010 0.000010 0.000010 0.000010 0.000010 0.000010 0.000010 0.000010 0.000010 0.000010 0.000010 0.000010 0.000010 0.000010 0.000017 0.000010 0.000010 0.000010 0.043716 0.940659 0.000010 0.000010 0.000010 0.000010 0.000010 0.000010
0.000010 0.000010 0.000010 0.000010 0.000010 0.000010 0.000010 0.000010 0.001792 0.000010 0.000010 0.000010 0.000010 0.000010 0.000010 0.003204 0.000010 0.000010 0.000010 0.000010 0.000010 0.000010 0.000010 0.000010 0.000010 0.000010 0.000010 0.000010 0.000010 0.000010 0.000010 0.000010 0.000010 0.002178 0.000010 0.000010 0.000010 0.000010 0.992415 0.000010 0.000010 0.000010 0.000010 0.000010 0.000010
0.000010 0.000010 0.000010 0.000010 0.000010 0.000010 0.000010 0.000010 0.000010 0.000010 0.000010 0.000010 0.000010 0.000010 0.000010 0.024389 0.000010 0.000010 0.000010 0.000010 0.000010 0.000010 0.000010 0.000010 0.000010 0.000010 0.000010 0.000010 0.000010 0.000010 0.000010 0.000010 0.000010 0.000010 0.001181 0.000010 0.000010 0.011910 0.962110 0.000010 0.000010 0.000010 0.000010 0.000010 0.000010
0.000010 0.000010 0.000010 0.000010 0.000010 0.000010 0.000010 0.000010 0.000010 0.000010 0.000010 0.000010 0.000010 0.000010 0.000010 0.000010 0.000010 0.000010 0.000010 0.000010 0.000010 0.000010 0.000010 0.000010 0.000010 0.000010 0.000010 0.000010 0.000010 0.000010 0.000010 0.000010 0.000010 0.000010 0.000010 0.000010 0.000010 0.000010 0.999560 0.000010 0.000010 0.000010 0.000010 0.000010 0.000010
0.000010 0.000010 0.000010 0.000010 0.000010 0.000010 0.000010 0.000010 0.000010 0.000010 0.000010 0.000010 0.000010 0.000010 0.000010 0.000010 0.000010 0.000010 0.000010 0.000010 0.000010 0.000010 0.000010 0.000010 0.000010 0.000010 0.000010 0.000010 0.000010 0.000010 0.000010 0.000010 0.000010 0.000010 0.000010 0.000010 0.000010 0.000010 0.999560 0.000010 0.000010 0.000010 0.000010 0.000010 0.000010
0.000010 0.000010 0.005138 0.000010 0.000010 0.000732 0.000010 0.000010 0.004540 0.010043 0.011929 0.000010 0.000010 0.000010 0.000010 0.022883 0.000010 0.000010 0.000010 0.011563 0.000010 0.000010 0.000010 0.000010 0.000010 0.000010 0.004199 0.000010 0.000010 0.000010 0.000010 0.000010 0.006149 0.000010 0.000101 0.000010 0.000010 0.159733 0.712175 0.007270 0.043237 0.000010 0.000010 0.000010 0.000010
0.000010 0.000010 0.022495 0.000010 0.010954 0.000010 0.000010 0.000010 0.000010 0.000010 0.000010 0.000010 0.000010 0.000010 0.000010 0.000010 0.000010 0.000010 0.000010 0.000010 0.000010 0.000010 0.000010 0.000012 0.000010 0.009928 0.000010 0.000010 0.000010 0.000010 0.000010 0.000010 0.000010 0.000010 0.000010 0.000010 0.000010 0.040308 0.915913 0.000010 0.000010 0.000010 0.000010 0.000010 0.000010
0.000010 0.000010 0.000010 0.000010 0.027690 0.000010 0.000010 0.000010 0.000010 0.000010 0.000010 0.012705 0.000010 0.000010 0.000010 0.000010 0.000010 0.000010 0.000010 0.009718 0.000010 0.000010 0.000010 0.000010 0.000010 0.000010 0.000010 0.000010 0.000010 0.000010 0.000010 0.000010 0.000010 0.000010 0.000010 0.000010 0.000010 0.099854 0.849633 0.000010 0.000010 0.000010 0.000010 0.000010 0.000010
0.000010 0.000010 0.000010 0.000010 0.000010 0.001582 0.000010 0.000010 0.006772 0.000010 0.008709 0.000010 0.000010 0.000010 0.000010 0.000010 0.000010 0.000010 0.000010 0.000010 0.000010 0.000010 0.000010 0.000010 0.000010 0.003552 0.000010 0.005899 0.000010 0.000010 0.000010 0.000010 0.000010 0.000010 0.000010 0.000010 0.000010 0.081263 0.870567 0.000010 0.021286 0.000010 0.000010 0.000010 0.000010
0.000010 0.000010 0.011776 0.000010 0.000010 0.000010 0.000010 0.000010 0.000010 0.000915 0.000010 0.000010 0.000010 0.000010 0.000010 0.000010 0.000010 0.000010 0.000010 0.000010 0.000010 0.000010 0.000010 0.000010 0.000010 0.000010 0.000010 0.005052 0.000010 0.000010 0.000010 0.000010 0.000010 0.000010 0.000010 0.000010 0.000010 0.023632 0.921406 0.000010 0.036829 0.000010 0.000010 0.000010 0.000010
0.000010 0.000010 0.051780 0.000010 0.000010 0.000010 0.000010 0.000010 0.000010 0.001358 0.000010 0.000010 0.000010 0.000010 0.000010 0.032804 0.000010 0.000010 0.000010 0.015959 0.000010 0.000010 0.000010 0.000010 0.000010 0.000010 0.000010 0.000010 0.000010 0.000010 0.000010 0.000010 0.000010 0.000010 0.000010 0.000010 0.000010 0.224444 0.652393 0.000010 0.020883 0.000010 0.000010 0.000010 0.000010
0.000010 0.000010 0.000010 0.000010 0.000010 0.000010 0.000010 0.000010 0.000010 0.000010 0.000010 0.000010 0.000010 0.000010 0.000010 0.000010 0.000010 0.000010 0.000010 0.000010 0.000010 0.000010 0.000010 0.000010 0.000010 0.000010 0.000010 0.000010 0.000010 0.000010 0.000010 0.000010 0.000010 0.000010 0.000010 0.000010 0.000010 0.000010 0.999560 0.000010 0.000010 0.000010 0.000010 0.000010 0.000010
0.000010 0.000010 0.003935 0.000010 0.000634 0.000010 0.000010 0.000010 0.064241 0.100981 0.013873 0.000010 0.000010 0.704823 0.000010 0.000010 0.000010 0.000010 0.000010 0.041151 0.007699 0.000010 0.000010 0.000010 0.000010 0.000010 0.000010 0.015245 0.001894 0.008842 0.000010 0.000010 0.000010 0.005390 0.000010 0.000010 0.000010 0.024454 0.006528 0.000010 0.000010 0.000010 0.000010 0.000010 0.000010
0.000010 0.000010 0.000010 0.000010 0.000010 0.000010 0.000010 0.009553 0.038827 0.122887 0.002651 0.008770 0.000010 0.741634 0.000010 0.000010 0.000010 0.000010 0.000010 0.030651 0.000010 0.005773 0.000010 0.000010 0.000010 0.007255 0.000010 0.000010 0.000011 0.000010 0.000010 0.000010 0.000010 0.000010 0.003499 0.000010 0.000010 0.022130 0.000010 0.000010 0.006038 0.000010 0.000010 0.000010 0.000010
0.000010 0.000010 0.000010 0.000010 0.015173 0.000010 0.010575 0.011696 0.032273 0.063335 0.000010 0.000010 0.000010 0.836421 0.000010 0.000010 0.000010 0.000010 0.000010 0.026431 0.000010 0.000010 0.000010 0.000010 0.000010 0.000016 0.000010 0.000010 0.000010 0.003720 0.000010 0.000010 0.000010 0.000010 0.000010 0.000010 0.000010 0.000010 0.000010 0.000010 0.000010 0.000010 0.000010 0.000010 0.000010
0.000010 0.000010 0.000010 0.000010 0.000010 0.000010 0.000010 0.000010 0.015423 0.113467 0.000010 0.000010 0.000010 0.870690 0.000010 0.000010 0.000010 0.000010 0.000010 0.000010 0.000010 0.000010 0.000010 0.000010 0.000010 0.000010 0.000010 0.000010 0.000010 0.000010 0.000010 0.000010 0.000010 0.000010 0.000010 0.000010 0.000010 0.000010 0.000010 0.000010 0.000010 0.000010 0.000010 0.000010 0.000010
0.000010 0.000010 0.000010 0.000010 0.000010 0.000010 0.000010 0.000010 0.072713 0.088088 0.000010 0.000010 0.000010 0.810223 0.004490 0.000010 0.000010 0.000010 0.000010 0.000010 0.024085 0.000010 0.000010 0.000010 0.000010 0.000010 0.000010 0.000010 0.000010 0.000010 0.000010 0.000010 0.000010 0.000010 0.000010 0.000010 0.000010 0.000010 0.000010 0.000010 0.000010 0.000010 0.000010 0.000010 0.000010
0.000010 0.000010 0.000011 0.000010 0.000010 0.000010 0.008684 0.000010 0.107332 0.114206 0.000010 0.002568 0.000010 0.700719 0.000010 0.000010 0.000010 0.000010 0.000010 0.022132 0.003806 0.000010 0.000010 0.000010 0.000010 0.000010 0.000010 0.009257 0.000010 0.000010 0.000010 0.000010 0.000010 0.000010 0.000010 0.000010 0.000010 0.030934 0.000010 0.000010 0.000010 0.000010 0.000010 0.000010 0.000010
0.000010 0.000010 0.000010 0.000010 0.020807 0.000010 0.000010 0.005187 0.130259 0.109421 0.000010 0.008496 0.006951 0.653946 0.000010 0.000010 0.000010 0.000010 0.000010 0.001806 0.000010 0.001397 0.000010 0.000010 0.000010 0.000010 0.005783 0.003857 0.032975 0.000010 0.000010 0.000010 0.004816 0.008871 0.005129 0.000010 0.000010 0.000010 0.000010 0.000010 0.000010 0.000010 0.000010 0.000010 0.000010
0.000010 0.000010 0.000010 0.000010 0.000010 0.000839 0.000010 0.000010 0.164024 0.090668 0.000010 0.010778 0.000010 0.731343 0.000010 0.000010 0.000010 0.000010 0.000010 0.000010 0.000010 0.000010 0.001958 0.000010 0.000010 0.000010 0.000010 0.000010 0.000010 0.000010 0.000010 0.000010 0.000010 0.000010 0.000010 0.000010 0.000010 0.000010 0.000010 0.000010 0.000010 0.000010 0.000010 0.000010 0.000010
0.000010 0.000010 0.000010 0.000010 0.000010 0.010659 0.000010 0.000010 0.055089 0.115499 0.000020 0.000010 0.000010 0.799836 0.000010 0.001677 0.000010 0.000010 0.000010 0.000010 0.009890 0.000010 0.000010 0.000010 0.000010 0.000010 0.000010 0.000010 0.000010 0.000010 0.000010 0.000010 0.000010 0.000010 0.000010 0.000010 0.000010 0.006960 0.000010 0.000010 0.000010 0.000010 0.000010 0.000010 0.000010
0.000010 0.000010 0.014071 0.000010 0.030319 0.003908 0.000010 0.000010 0.057590 0.138401 0.001035 0.000010 0.000010 0.714388 0.007576 0.000010 0.000010 0.000010 0.000010 0.000010 0.006474 0.000010 0.000010 0.000010 0.000010 0.002392 0.000010 0.011280 0.004845 0.000010 0.000010 0.000010 0.000010 0.007401 0.000010 0.000010 0.000010 0.000010 0.000010 0.000010 0.000010 0.000010 0.000010 0.000010 0.000010
0.000010 0.000010 0.015281 0.000010 0.003610 0.000010 0.000010 0.000010 0.089543 0.089667 0.000010 0.000010 0.000010 0.775802 0.007173 0.000010 0.000010 0.000010 0.000010 0.000010 0.013920 0.000010 0.000010 0.000010 0.000010 0.000010 0.000010 0.004636 0.000010 0.000010 0.000010 0.000010 0.000010 0.000010 0.000010 0.000010 0.000010 0.000010 0.000010 0.000010 0.000010 0.000010 0.000010 0.000010 0.000010
0.000010 0.000010 0.004914 0.000010 0.000144 0.014785 0.000010 0.026223 0.129088 0.099054 0.005530 0.000447 0.000010 0.677187 0.000010 0.000010 0.000010 0.000010 0.000010 0.030760 0.002098 0.000010 0.000010 0.000010 0.000010 0.000010 0.000010 0.000010 0.000010 0.000010 0.000010 0.000010 0.006191 0.000010 0.000013 0.000010 0.000010 0.003257 0.000010 0.000010 0.000010 0.000010 0.000010 0.000010 0.000010
0.000010 0.000010 0.000010 0.000010 0.000010 0.000010 0.000010 0.000010 0.092200 0.103992 0.004633 0.000010 0.000010 0.797592 0.000010 0.000010 0.000010 0.000010 0.000010 0.000010 0.001184 0.000010 0.000010 0.000010 0.000010 0.000010 0.000010 0.000010 0.000010 0.000010 0.000010 0.000010 0.000010 0.000010 0.000010 0.000010 0.000010 0.000010 0.000010 0.000010 0.000010 0.000010 0.000010 0.000010 0.000010
0.000010 0.000010 0.000010 0.000010 0.000010 0.000010 0.000010 0.000010 0.092497 0.130166 0.000010 0.005935 0.000010 0.718002 0.000010 0.029812 0.000010 0.000010 0.000010 0.000010 0.004497 0.000010 0.000010 0.000010 0.000010 0.000010 0.000010 0.000010 0.018711 0.000010 0.000010 0.000010 0.000010 0.000010 0.000010 0.000010 0.000010 0.000010 0.000010 0.000010 0.000010 0.000010 0.000010 0.000010 0.000010
0.000010 0.000010 0.012681 0.000010 0.000010 0.000010 0.001620 0.000010 0.108573 0.132658 0.000552 0.000010 0.000010 0.689093 0.000010 0.000010 0.000010 0.000010 0.000010 0.009472 0.005636 0.000010 0.000010 0.000010 0.000010 0.000010 0.002749 0.000010 0.000010 0.000010 0.000010 0.000010 0.016047 0.000010 0.017573 0.000010 0.000010 0.002881 0.000145 0.000010 0.000010 0.000010 0.000010 0.000010 0.000010
0.000010 0.000010 0.000010 0.000010 0.000010 0.000010 0.000010 0.000010 0.067073 0.138662 0.001795 0.007580 0.000010 0.761626 0.000010 0.000010 0.000010 0.000010 0.000010 0.022234 0.000370 0.000010 0.000010 0.000010 0.000010 0.000010 0.000010 0.000010 0.000010 0.000010 0.000010 0.000010 0.000010 0.000291 0.000010 0.000010 0.000010 0.000010 0.000010 0.000010 0.000010 0.000010 0.000010 0.000010 0.000010
0.000010 0.000010 0.000010 0.000010 0.007181 0.001490 0.000010 0.031823 0.129669 0.134862 0.000010 0.000010 0.000010 0.636159 0.000010 0.000010 0.000010 0.000010 0.000010 0.002884 0.000010 0.013442 0.000013 0.000010 0.000010 0.000010 0.000010 0.010108 0.009570 0.002004 0.000010 0.000010 0.000010 0.000010 0.000015 0.000010 0.000010 0.020469 0.000010 0.000010 0.000010 0.000010 0.000010 0.000010 0.000010
0.000010 0.000010 0.000010 0.000010 0.000010 0.007750 0.000010 0.000281 0.046356 0.110823 0.000010 0.000010 0.000010 0.795190 0.000010 0.000010 0.000010 0.000010 0.000010 0.000010 0.000010 0.000010 0.000010 0.000010 0.000010 0.000010 0.000010 0.002098 0.007356 0.000010 0.000010 0.000010 0.000010 0.000010 0.012384 0.000010 0.000010 0.017403 0.000010 0.000010 0.000010 0.000010 0.000010 0.000010 0.000010
0.000010 0.000010 0.000010 0.000010 0.000010 0.000010 0.000010 0.000010 0.080872 0.071990 0.000010 0.000010 0.000010 0.751737 0.000010 0.000010 0.000010 0.000010 0.000010 0.019760 0.000010 0.000010 0.000010 0.000010 0.000010 0.000010 0.000010 0.019156 0.012909 0.000010 0.000010 0.000010 0.000010 0.000010 0.009523 0.000010 0.000010 0.000010 0.033682 0.000010 0.000010 0.000010 0.000010 0.000010 0.000010
0.000010 0.000010 0.000010 0.000010 0.000010 0.000010 0.000010 0.008326 0.093386 0.144827 0.000010 0.000010 0.000010 0.753051 0.000010 0.000010 0.000010 0.000010 0.000010 0.000010 0.000010 0.000010 0.000010 0.000010 0.000010 0.000010 0.000010 0.000010 0.000010 0.000010 0.000010 0.000010 0.000010 0.000010 0.000010 0.000010 0.000010 0.000010 0.000010 0.000010 0.000010 0.000010 0.000010 0.000010 0.000010
0.055695 0.039711 0.012064 0.019999 0.004835 0.030254 0.000010 0.599065 0.011456 0.000010 0.001354 0.000010 0.000010 0.015575 0.009974 0.023488 0.000010 0.011724 0.010991 0.006168 0.000010 0.000010 0.000010 0.017952 0.000010 0.006762 0.006982 0.000010 0.004572 0.003764 0.000010 0.017149 0.000010 0.017050 0.002475 0.001199 0.014652 0.000010 0.000010 0.005108 0.000010 0.000010 0.044722 0.000010 0.005089
0.030580 0.033239 0.008631 0.000010 0.019350 0.000010 0.014594 0.680724 0.000010 0.000010 0.000010 0.000010 0.000010 0.005277 0.000010 0.021257 0.000010 0.036070 0.004859 0.000010 0.000010 0.000010 0.014345 0.006387 0.000010 0.000010 0.000010 0.000010 0.000010 0.016561 0.000010 0.027838 0.000010 0.010315 0.000010 0.016284 0.000010 0.000010 0.000010 0.005391 0.000010 0.017802 0.030236 0.000010 0.000010
0.047347 0.017655 0.004901 0.000010 0.026900 0.000010 0.004641 0.671247 0.000010 0.000010 0.000010 0.006644 0.000010 0.000010 0.000010 0.000010 0.034831 0.000010 0.003256 0.000010 0.000010 0.000010 0.003771 0.018206 0.000010 0.000010 0.000010 0.000010 0.000010 0.008243 0.005710 0.026833 0.000010 0.003146 0.000010 0.014124 0.000010 0.000010 0.000010 0.000584 0.000010 0.018914 0.056589 0.000010 0.026209
0.046865 0.022916 0.000010 0.002179 0.059985 0.000379 0.011539 0.540104 0.023611 0.000010 0.000010 0.000010 0.000010 0.008402 0.000010 0.010119 0.000010 0.015801 0.000010 0.034473 0.000010 0.005740 0.009614 0.006905 0.000010 0.003335 0.031724 0.007824 0.000010 0.017164 0.000010 0.003207 0.000010 0.006629 0.000010 0.000904 0.000010 0.000010 0.041118 0.004360 0.014056 0.014353 0.051917 0.000010 0.004606
0.068723 0.000010 0.000010 0.000010 0.065915 0.010444 0.000010 0.522502 0.000010 0.000010 0.019527 0.000010 0.004555 0.029173 0.028751 0.014923 0.000010 0.000010 0.000010 0.029078 0.011765 0.000010 0.000010 0.004197 0.000010 0.003645 0.058247 0.009818 0.000010 0.000010 0.000010 0.004945 0.022896 0.007191 0.005373 0.000010 0.000010 0.000010 0.011588 0.000010 0.000010 0.004077 0.052768 0.009679 0.000010
0.045754 0.034657 0.002904 0.006040 0.000010 0.000010 0.000010 0.560207 0.016775 0.000010 0.004140 0.000010 0.000010 0.000010 0.007823 0.008258 0.017062 0.085604 0.017169 0.009521 0.017904 0.000010 0.000010 0.000010 0.000010 0.000010 0.035383 0.008541 0.000010 0.000010 0.000010 0.000010 0.009215 0.001107 0.009597 0.029717 0.000010 0.000010 0.005007 0.001106 0.007738 0.000010 0.051877 0.000010 0.006692
0.050995 0.004214 0.000010 0.000010 0.081451 0.000010 0.000010 0.529242 0.000010 0.000010 0.017023 0.000010 0.000010 0.006241 0.000010 0.015150 0.002269 0.028225 0.000010 0.003453 0.033833 0.000010 0.000010 0.013128 0.000010 0.003454 0.044493 0.013535 0.032266 0.000010 0.003013 0.005601 0.000010 0.005264 0.002219 0.000010 0.000010 0.018723 0.013901 0.024208 0.019581 0.000010 0.026766 0.000010 0.001562
0.057588 0.021929 0.000010 0.010158 0.085598 0.011092 0.000010 0.536710 0.000010 0.000010 0.011520 0.000010 0.000010 0.000010 0.003679 0.017378 0.000010 0.000010 0.000010 0.054309 0.018532 0.000010 0.000620 0.000014 0.000010 0.006020 0.026770 0.000629 0.000010 0.011153 0.000010 0.001167 0.024447 0.006992 0.000010 0.010725 0.000010 0.001030 0.004777 0.000010 0.020074 0.000843 0.039494 0.000010 0.016571
0.034479 0.005960 0.000010 0.019125 0.000635 0.000217 0.006607 0.500406 0.081617 0.009291 0.013687 0.016454 0.009984 0.023142 0.000010 0.005789 0.012299 0.068947 0.000010 0.000010 0.016964 0.000010 0.000010 0.003374 0.000010 0.003241 0.016036 0.000010 0.013705 0.000010 0.000010 0.001671 0.005410 0.000010 0.000158 0.000010 0.016397 0.000010 0.000010 0.000010 0.000010 0.000010 0.061140 0.003856 0.049239
0.045102 0.000010 0.000010 0.018728 0.007245 0.005662 0.000010 0.667889 0.000010 0.000010 0.000010 0.001795 0.000010 0.000010 0.000010 0.000010 0.002701 0.047830 0.000408 0.000010 0.000010 0.000010 0.000010 0.020883 0.000010 0.000010 0.000010 0.000010 0.000010 0.000010 0.000010 0.011374 0.010750 0.000010 0.000010 0.041522 0.000010 0.000010 0.000010 0.000010 0.000010 0.021633 0.046528 0.000010 0.049662
0.089983 0.000010 0.000010 0.017983 0.017281 0.000010 0.008787 0.581380 0.000010 0.002443 0.000010 0.000541 0.000010 0.000010 0.000010 0.010662 0.000010 0.089071 0.000010 0.001860 0.010728 0.000010 0.020067 0.026629 0.000010 0.008022 0.009196 0.000010 0.007329 0.000010 0.002522 0.000262 0.002754 0.000010 0.000010 0.000010 0.005674 0.000010 0.000010 0.000209 0.000010 0.000010 0.053016 0.000010 0.033381
0.048219 0.037316 0.000010 0.000010 0.021772 0.010408 0.000010 0.588770 0.000010 0.005947 0.000010 0.020117 0.000010 0.000010 0.000010 0.000010 0.000010 0.101766 0.000010 0.004362 0.000010 0.000010 0.001237 0.000010 0.000010 0.000010 0.023251 0.000346 0.000010 0.000010 0.000010 0.001379 0.000010 0.000010 0.011998 0.017227 0.000010 0.000010 0.000010 0.000010 0.000010 0.028095 0.059141 0.000010 0.018379
0.079818 0.017125 0.000010 0.002432 0.020126 0.000010 0.000010 0.618898 0.000010 0.000010 0.002333 0.002119 0.000010 0.000010 0.000010 0.000010 0.000010 0.061259 0.000010 0.008122 0.000010 0.000010 0.000010 0.000010 0.000010 0.007237 0.000010 0.000010 0.000010 0.000010 0.000010 0.037037 0.000010 0.000010 0.000010 0.000010 0.000010 0.014121 0.000010 0.000010 0.000010 0.000010 0.100321 0.000010 0.028742
0.080644 0.000010 0.000010 0.011379 0.013934 0.025823 0.000010 0.570640 0.000010 0.000010 0.000010 0.000936 0.000010 0.000010 0.005178 0.000010 0.000010 0.029544 0.000010 0.020141 0.008838 0.000010 0.000010 0.017437 0.000010 0.010914 0.000010 0.000010 0.000010 0.001724 0.000010 0.023025 0.000010 0.000010 0.015527 0.022298 0.000083 0.000010 0.003440 0.000010 0.000010 0.000496 0.104533 0.000010 0.033226
0.011410 0.021799 0.000010 0.016667 0.025755 0.000010 0.000010 0.579914 0.000010 0.000010 0.007786 0.004730 0.000010 0.000010 0.000010 0.000010 0.000010 0.127263 0.005244 0.000010 0.016262 0.000010 0.023292 0.012862 0.000010 0.000010 0.000010 0.013329 0.000010 0.000010 0.000010 0.000010 0.000010 0.008167 0.000010 0.000010 0.034862 0.000010 0.000010 0.000010 0.020171 0.000010 0.043729 0.000010 0.026486
0.060884 0.028487 0.000010 0.007332 0.000010 0.000010 0.007840 0.595955 0.000010 0.000010 0.002567 0.006346 0.000010 0.000010 0.010988 0.000010 0.000010 0.094046 0.005385 0.000010 0.034551 0.000010 0.000010 0.010499 0.000010 0.011056 0.019257 0.000010 0.000010 0.000010 0.000010 0.006207 0.000010 0.000010 0.014056 0.000010 0.000010 0.000010 0.000010 0.000010 0.000010 0.000010 0.070552 0.000010 0.013719
0.033309 0.009744 0.012966 0.003893 0.033246 0.007600 0.000010 0.459445 0.000010 0.000010 0.026660 0.007460 0.002296 0.000010 0.000010 0.000010 0.012204 0.049194 0.000010 0.000010 0.016303 0.000010 0.007597 0.011002 0.000010 0.000010 0.018514 0.000010 0.011704 0.014714 0.000010 0.010999 0.000010 0.001584 0.000010 0.000010 0.000010 0.067310 0.025074 0.004148 0.000010 0.016973 0.076733 0.000010 0.059141
0.060783 0.013178 0.000010 0.000010 0.000010 0.027335 0.000010 0.614913 0.000010 0.000010 0.007541 0.000010 0.000010 0.000010 0.000010 0.000010 0.000010 0.133576 0.000010 0.000010 0.005726 0.000010 0.000010 0.011703 0.000010 0.000010 0.000010 0.000010 0.000010 0.000010 0.000010 0.007189 0.000010 0.000010 0.000010 0.000010 0.000010 0.000010 0.000010 0.000010 0.000010 0.025428 0.070463 0.000010 0.021835
0.049459 0.000010 0.000010 0.012873 0.000010 0.004733 0.004897 0.569937 0.000010 0.000010 0.000010 0.018241 0.000010 0.000010 0.000010 0.000010 0.000010 0.134667 0.000010 0.000010 0.013625 0.000010 0.000010 0.006335 0.000010 0.000010 0.030970 0.000010 0.000010 0.000010 0.000010 0.004077 0.000010 0.000010 0.006875 0.023534 0.000010 0.000010 0.000010 0.000010 0.000010 0.006706 0.093046 0.000010 0.019737
0.072525 0.036933 0.000010 0.015250 0.000010 0.013601 0.000012 0.569715 0.000010 0.000010 0.000010 0.001940 0.000010 0.000010 0.000010 0.000010 0.000010 0.020784 0.020276 0.002172 0.000010 0.000010 0.012993 0.006725 0.000010 0.000010 0.021331 0.004343 0.000010 0.006215 0.000010 0.000010 0.000010 0.000010 0.000010 0.021981 0.035319 0.000010 0.000010 0.000010 0.000010 0.000010 0.113442 0.000010 0.024182
0.057430 0.022676 0.000010 0.000010 0.004109 0.003496 0.000010 0.574080 0.000010 0.000010 0.000010 0.017210 0.000010 0.000010 0.000010 0.000010 0.003129 0.086127 0.000010 0.000010 0.014266 0.000010 0.024471 0.003003 0.000010 0.000010 0.009932 0.000010 0.000010 0.000010 0.000010 0.000010 0.000010 0.000010 0.008244 0.000010 0.027119 0.000010 0.000010 0.000010 0.000010 0.000010 0.092326 0.000010 0.052091
0.104171 0.000010 0.000010 0.012890 0.020797 0.010300 0.000010 0.542797 0.021486 0.000010 0.002881 0.007994 0.000010 0.018368 0.000010 0.000010 0.010892 0.050828 0.007837 0.003272 0.015895 0.000010 0.000010 0.000010 0.000010 0.000010 0.015526 0.000010 0.000010 0.000010 0.000010 0.000010 0.000010 0.000010 0.000010 0.015660 0.021719 0.000010 0.000010 0.000010 0.000010 0.000010 0.090327 0.006103 0.020010
0.010972 0.016695 0.000370 0.000010 0.000010 0.000010 0.000010 0.590173 0.000010 0.000010 0.000010 0.009758 0.000010 0.000010 0.000010 0.000010 0.031961 0.121471 0.014518 0.000010 0.034387 0.000010 0.000010 0.002570 0.000010 0.000010 0.026645 0.000010 0.000010 0.000010 0.000010 0.001562 0.000010 0.000010 0.000010 0.000010 0.000010 0.000010 0.000010 0.000010 0.000010 0.000010 0.091459 0.000010 0.047151
0.043193 0.040498 0.000010 0.000010 0.000010 0.010871 0.000010 0.563163 0.000010 0.000010 0.004340 0.011537 0.000010 0.000010 0.000010 0.000010 0.019417 0.045654 0.009142 0.004946 0.000010 0.000010 0.000010 0.014363 0.000010 0.006982 0.015717 0.000010 0.000010 0.000010 0.000010 0.006098 0.000010 0.000010 0.003735 0.011728 0.008403 0.000010 0.000010 0.000010 0.004192 0.010081 0.096398 0.000010 0.069305
0.038196 0.015802 0.000010 0.019644 0.008288 0.037432 0.005665 0.527409 0.025774 0.000010 0.000010 0.018484 0.000010 0.000010 0.000010 0.000010 0.000010 0.068956 0.012041 0.000010 0.052522 0.000010 0.001330 0.000010 0.000010 0.000010 0.000010 0.000010 0.000010 0.000010 0.000010 0.000010 0.000010 0.000010 0.000010 0.013861 0.006126 0.000010 0.010563 0.000010 0.008923 0.000010 0.125649 0.001709 0.001376
0.059707 0.004754 0.000010 0.020483 0.007557 0.016174 0.024826 0.519305 0.000010 0.000010 0.000010 0.000010 0.000010 0.000010 0.000010 0.000010 0.014575 0.059957 0.000010 0.000010 0.052165 0.000010 0.014652 0.000288 0.000010 0.000010 0.000010 0.000010 0.000010 0.000010 0.002491 0.000010 0.000010 0.000010 0.000010 0.012423 0.018963 0.000010 0.001492 0.000010 0.000010 0.000010 0.169908 0.000010 0.000010
0.065585 0.010482 0.000010 0.013003 0.000010 0.027462 0.000010 0.521562 0.033776 0.001652 0.000010 0.000010 0.000010 0.000010 0.000010 0.011335 0.016079 0.017852 0.018108 0.000010 0.046678 0.000010 0.010588 0.000010 0.000010 0.000010 0.000010 0.000010 0.000010 0.000010 0.000010 0.006447 0.000010 0.000010 0.000010 0.012382 0.010998 0.000010 0.001395 0.011822 0.000010 0.000010 0.156692 0.000010 0.005851
0.065716 0.000010 0.001600 0.040309 0.000010 0.018312 0.000010 0.536158 0.000010 0.002228 0.003609 0.035607 0.000010 0.000010 0.011139 0.000010 0.013899 0.005814 0.023553 0.000010 0.015315 0.000010 0.002348 0.015091 0.000010 0.000010 0.000010 0.000010 0.000010 0.000010 0.000010 0.023776 0.000010 0.000010 0.000010 0.020897 0.000010 0.000010 0.000010 0.009980 0.000010 0.000010 0.108848 0.000010 0.045550
0.061156 0.008509 0.000010 0.015188 0.000010 0.052821 0.000016 0.552484 0.000010 0.000010 0.000010 0.008718 0.000010 0.000010 0.000010 0.000010 0.000010 0.033862 0.006021 0.000010 0.043100 0.000010 0.000010 0.000010 0.000010 0.000010 0.000010 0.000010 0.000010 0.000010 0.000010 0.021968 0.000010 0.000010 0.000010 0.000010 0.016544 0.000010 0.000010 0.000010 0.000010 0.044034 0.117774 0.000010 0.017506
0.041274 0.000010 0.000010 0.031448 0.000010 0.030313 0.000010 0.550374 0.000010 0.000010 0.000010 0.005661 0.000010 0.000010 0.000010 0.000010 0.000010 0.065232 0.022810 0.000010 0.043824 0.000010 0.002949 0.000010 0.000010 0.000010 0.000010 0.000010 0.000010 0.000010 0.000010 0.000010 0.000010 0.000010 0.000010 0.014422 0.000010 0.000010 0.000010 0.000010 0.000010 0.000010 0.178555 0.000010 0.012808
0.038653 0.000010 0.000010 0.006684 0.000010 0.009954 0.009424 0.543273 0.000010 0.000010 0.000010 0.015149 0.000010 0.000010 0.000010 0.000010 0.000010 0.042708 0.012892 0.000010 0.048014 0.000010 0.011934 0.014539 0.000010 0.000010 0.000010 0.000010 0.000010 0.000010 0.002346 0.003506 0.000010 0.000010 0.000010 0.000010 0.032858 0.000010 0.000010 0.000010 0.000010 0.044171 0.146934 0.003200 0.013493
0.075156 0.000010 0.000010 0.000604 0.000010 0.000010 0.000010 0.578143 0.000010 0.000010 0.000010 0.010336 0.000010 0.000010 0.000010 0.000010 0.000010 0.000010 0.005901 0.000010 0.079408 0.000010 0.000010 0.000010 0.000010 0.000010 0.000010 0.000010 0.000010 0.000010 0.000010 0.012871 0.000010 0.000010 0.000010 0.000010 0.000010 0.000010 0.000010 0.000010 0.000010 0.039896 0.179979 0.000010 0.017357
0.044337 0.000010 0.000010 0.000842 0.011011 0.000010 0.006960 0.660617 0.000010 0.000010 0.000010 0.000921 0.000010 0.000010 0.000010 0.000010 0.013566 0.098302 0.000010 0.000010 0.000010 0.000010 0.010273 0.000010 0.000010 0.000010 0.002378 0.000010 0.000010 0.000010 0.000010 0.000010 0.000010 0.000507 0.000010 0.000010 0.022272 0.000010 0.000010 0.000010 0.000010 0.035606 0.048881 0.000010 0.043228
0.074112 0.009736 0.002697 0.000010 0.026625 0.001501 0.000010 0.611667 0.000010 0.004890 0.000233 0.000010 0.000010 0.000010 0.000010 0.000010 0.009361 0.055837 0.002000 0.000010 0.022169 0.000010 0.000738 0.010420 0.000010 0.000010 0.000010 0.007283 0.004081 0.000010 0.000855 0.002402 0.000010 0.002657 0.000010 0.004914 0.000010 0.019297 0.011748 0.000010 0.000010 0.000010 0.058359 0.000010 0.056209
0.070706 0.027623 0.000010 0.000010 0.000010 0.000010 0.000010 0.706349 0.000010 0.000010 0.002364 0.000010 0.000010 0.000010 0.000010 0.000010 0.000010 0.071535 0.000010 0.000010 0.000010 0.000010 0.004945 0.000010 0.000010 0.000010 0.000010 0.000010 0.000010 0.000010 0.000010 0.012995 0.000010 0.000722 0.000010 0.000010 0.000010 0.000010 0.000010 0.000010 0.000010 0.015870 0.066838 0.000010 0.019713
0.042954 0.034316 0.000010 0.000010 0.000010 0.000010 0.000010 0.707860 0.000010 0.000010 0.000010 0.000010 0.000010 0.000010 0.000010 0.000010 0.000010 0.104490 0.000010 0.000010 0.000010 0.000010 0.011198 0.000010 0.000010 0.000010 0.000010 0.000010 0.000010 0.000010 0.000010 0.022928 0.000010 0.000010 0.000010 0.024296 0.007554 0.000010 0.000010 0.000010 0.000010 0.000010 0.044044 0.000010 0.000010
0.010903 0.034612 0.005604 0.009572 0.056693 0.012577 0.000010 0.514644 0.000010 0.000010 0.042852 0.000010 0.000010 0.005761 0.006504 0.000010 0.014795 0.039519 0.000010 0.000010 0.012079 0.003257 0.000010 0.000012 0.000010 0.007948 0.018803 0.011101 0.000010 0.023556 0.000010 0.000010 0.000010 0.020073 0.016688 0.000010 0.000010 0.000010 0.000010 0.000010 0.027384 0.009855 0.037654 0.000010 0.057357
0.026048 0.032780 0.000010 0.031614 0.000010 0.009709 0.000010 0.692649 0.000010 0.000010 0.000010 0.000010 0.000010 0.000010 0.000010 0.000010 0.012045 0.083711 0.000010 0.000010 0.000010 0.000010 0.000010 0.000010 0.000010 0.000010 0.000010 0.000010 0.000010 0.000010 0.000010 0.000785 0.000010 0.000010 0.000010 0.004875 0.023170 0.000010 0.000010 0.000010 0.000010 0.011589 0.070463 0.000010 0.000242
0.032055 0.015626 0.000010 0.007590 0.042492 0.003897 0.000010 0.644833 0.000010 0.000010 0.015393 0.000010 0.000010 0.000010 0.000010 0.000010 0.002911 0.090976 0.000010 0.000010 0.008846 0.000010 0.000010 0.006964 0.000010 0.000010 0.000010 0.000010 0.000010 0.004560 0.000010 0.018799 0.002547 0.000010 0.011969 0.000010 0.000010 0.000010 0.000010 0.000010 0.000010 0.000010 0.057649 0.000010 0.032614
0.060225 0.021336 0.000010 0.009358 0.056233 0.000010 0.007414 0.521164 0.000010 0.000010 0.032320 0.004849 0.000010 0.000010 0.000010 0.012909 0.000010 0.007730 0.000010 0.001708 0.000013 0.000010 0.024750 0.009281 0.000010 0.004745 0.000010 0.000010 0.014441 0.000010 0.000010 0.000010 0.000010 0.000010 0.017165 0.028121 0.000010 0.002738 0.017947 0.000010 0.005328 0.017801 0.060396 0.003437 0.058393
0.000010 0.004883 0.000010 0.017064 0.000010 0.055556 0.000010 0.000010 0.000010 0.000010 0.000010 0.026605 0.000010 0.000010 0.000010 0.000010 0.000010 0.000010 0.000010 0.000010 0.779799 0.000010 0.000010 0.000010 0.000010 0.000010 0.000010 0.000010 0.000010 0.000010 0.000010 0.000010 0.000010 0.000010 0.000010 0.000010 0.000010 0.000010 0.000010 0.000010 0.000010 0.000010 0.115703 0.000010 0.000010
0.000010 0.009390 0.000010 0.000010 0.000010 0.071768 0.000010 0.000010 0.000010 0.000010 0.000010 0.009744 0.000010 0.000010 0.000010 0.000010 0.000010 0.000010 0.000010 0.000010 0.753171 0.000010 0.000010 0.010950 0.000010 0.000010 0.000010 0.000010 0.000010 0.000010 0.000010 0.000010 0.000010 0.000010 0.000010 0.000010 0.000010 0.000010 0.000010 0.000010 0.000010 0.000010 0.142499 0.002099 0.000010
0.000921 0.000010 0.000010 0.000010 0.000010 0.061311 0.000010 0.000010 0.000010 0.000010 0.000010 0.024448 0.000010 0.000010 0.000010 0.000010 0.004428 0.000010 0.016666 0.000010 0.733512 0.000010 0.000010 0.003232 0.000010 0.000010 0.000010 0.000010 0.000010 0.000010 0.000010 0.000010 0.000010 0.000010 0.000010 0.000010 0.007212 0.000010 0.000010 0.000010 0.000010 0.020103 0.127815 0.000010 0.000010
0.000010 0.000010 0.000010 0.002080 0.000010 0.021960 0.000010 0.000010 0.000010 0.000010 0.000010 0.038072 0.000010 0.000010 0.000010 0.000010 0.000010 0.000010 0.000010 0.000010 0.650051 0.000010 0.054472 0.000010 0.000010 0.000010 0.000010 0.000010 0.000010 0.000010 0.000010 0.000010 0.000010 0.000010 0.000010 0.000010 0.004451 0.000010 0.000010 0.000010 0.000010 0.031162 0.197382 0.000010 0.000010
0.015012 0.000010 0.000010 0.013035 0.000010 0.058069 0.000010 0.000010 0.000010 0.000010 0.000010 0.025001 0.000010 0.000010 0.000010 0.000010 0.000010 0.005365 0.000010 0.000010 0.759422 0.000010 0.003932 0.007837 0.000010 0.000010 0.000010 0.000010 0.000010 0.000010 0.000140 0.000010 0.000010 0.000010 0.000010 0.000010 0.000010 0.000010 0.000010 0.000010 0.000010 0.000010 0.105320 0.000010 0.006528
0.015895 0.000010 0.000010 0.028649 0.000010 0.056484 0.000010 0.000010 0.000010 0.000010 0.000010 0.030964 0.000010 0.000010 0.000010 0.000010 0.000010 0.000010 0.000010 0.000010 0.611400 0.000010 0.004961 0.014392 0.000010 0.000010 0.000010 0.000010 0.000010 0.000010 0.000477 0.007634 0.000010 0.000010 0.000010 0.000010 0.000010 0.000010 0.000010 0.000010 0.000010 0.000010 0.228794 0.000010 0.000010
0.000010 0.000010 0.000010 0.000010 0.000010 0.000010 0.000010 0.000010 0.000010 0.000010 0.000010 0.000010 0.000010 0.000010 0.000010 0.000010 0.000010 0.000010 0.000010 0.000010 0.999560 0.000010 0.000010 0.000010 0.000010 0.000010 0.000010 0.000010 0.000010 0.000010 0.000010 0.000010 0.000010 0.000010 0.000010 0.000010 0.000010 0.000010 0.000010 0.000010 0.000010 0.000010 0.000010 0.000010 0.000010
0.000010 0.000010 0.000010 0.000010 0.000010 0.000010 0.000010 0.000010 0.000010 0.000010 0.000010 0.000010 0.000010 0.000010 0.000010 0.000010 0.000010 0.000010 0.000010 0.000010 0.999560 0.000010 0.000010 0.000010 0.000010 0.000010 0.000010 0.000010 0.000010 0.000010 0.000010 0.000010 0.000010 0.000010 0.000010 0.000010 0.000010 0.000010 0.000010 0.000010 0.000010 0.000010 0.000010 0.000010 0.000010
0.000010 0.000010 0.000010 0.000010 0.000010 0.000010 0.000010 0.000010 0.000010 0.000010 0.000010 0.000010 0.000010 0.000010 0.000010 0.000010 0.000010 0.000010 0.000010 0.000010 0.999560 0.000010 0.000010 0.000010 0.000010 0.000010 0.000010 0.000010 0.000010 0.000010 0.000010 0.000010 0.000010 0.000010 0.000010 0.000010 0.000010 0.000010 0.000010 0.000010 0.000010 0.000010 0.000010 0.000010 0.000010
0.000010 0.000010 0.000010 0.000010 0.000010 0.000010 0.000010 0.000010 0.000010 0.000010 0.000010 0.000010 0.000010 0.000010 0.000010 0.000010 0.000010 0.000010 0.000010 0.000010 0.999560 0.000010 0.000010 0.000010 0.000010 0.000010 0.000010 0.000010 0.000010 0.000010 0.000010 0.000010 0.000010 0.000010 0.000010 0.000010 0.000010 0.000010 0.000010 0.000010 0.000010 0.000010 0.000010 0.000010 0.000010
0.000010 0.000010 0.000010 0.000010 0.000010 0.000010 0.000010 0.000010 0.000010 0.000010 0.000010 0.000010 0.000010 0.000010 0.000010 0.000010 0.000010 0.000010 0.000010 0.000010 0.999560 0.000010 0.000010 0.000010 0.000010 0.000010 0.000010 0.000010 0.000010 0.000010 0.000010 0.000010 0.000010 0.000010 0.000010 0.000010 0.000010 0.000010 0.000010 0.000010 0.000010 0.000010 0.000010 0.000010 0.000010
0.000010 0.000010 0.000010 0.000010 0.000010 0.000010 0.000010 0.000010 0.000010 0.000010 0.000010 0.000010 0.000010 0.000010 0.000010 0.000010 0.000010 0.000010 0.000010 0.000010 0.999560 0.000010 0.000010 0.000010 0.000010 0.000010 0.000010 0.000010 0.000010 0.000010 0.000010 0.000010 0.000010 0.000010 0.000010 0.000010 0.000010 0.000010 0.000010 0.000010 0.000010 0.000010 0.000010 0.000010 0.000010
0.000010 0.000010 0.000010 0.000010 0.000010 0.000010 0.000010 0.000010 0.000010 0.000010 0.000010 0.000010 0.000010 0.000010 0.000010 0.000010 0.000010 0.000010 0.000010 0.000010 0.999560 0.000010 0.000010 0.000010 0.000010 0.000010 0.000010 0.000010 0.000010 0.000010 0.000010 0.000010 0.000010 0.000010 0.000010 0.000010 0.000010 0.000010 0.000010 0.000010 0.000010 0.000010 0.000010 0.000010 0.000010
0.000010 0.000010 0.000010 0.000010 0.000010 0.000010 0.000010 0.000010 0.000010 0.000010 0.000010 0.000010 0.000010 0.000010 0.000010 0.000010 0.000010 0.000010 0.000010 0.000010 0.999560 0.000010 0.000010 0.000010 0.000010 0.000010 0.000010 0.000010 0.000010 0.000010 0.000010 0.000010 0.000010 0.000010 0.000010 0.000010 0.000010 0.000010 0.000010 0.000010 0.000010 0.000010 0.000010 0.000010 0.000010
0.000010 0.000010 0.000010 0.000010 0.000010 0.000010 0.000010 0.000010 0.000010 0.000010 0.000010 0.000010 0.000010 0.000010 0.000010 0.000010 0.000010 0.000010 0.000010 0.000010 0.999560 0.000010 0.000010 0.000010 0.000010 0.000010 0.000010 0.000010 0.000010 0.000010 0.000010 0.000010 0.000010 0.000010 0.000010 0.000010 0.000010 0.000010 0.000010 0.000010 0.000010 0.000010 0.000010 0.000010 0.000010
0.000010 0.000010 0.000010 0.000010 0.000010 0.000010 0.000010 0.000010 0.000010 0.000010 0.000010 0.015238 0.000010 0.000010 0.000010 0.000010 0.000010 0.000010 0.000010 0.000010 0.984332 0.000010 0.000010 0.000010 0.000010 0.000010 0.000010 0.000010 0.000010 0.000010 0.000010 0.000010 0.000010 0.000010 0.000010 0.000010 0.000010 0.000010 0.000010 0.000010 0.000010 0.000010 0.000010 0.000010 0.000010
0.000010 0.000010 0.000010 0.000010 0.000010 0.000010 0.000010 0.000010 0.000010 0.000010 0.000010 0.000010 0.000010 0.000010 0.000010 0.000010 0.000010 0.000010 0.000010 0.000010 0.999560 0.000010 0.000010 0.000010 0.000010 0.000010 0.000010 0.000010 0.000010 0.000010 0.000010 0.000010 0.000010 0.000010 0.000010 0.000010 0.000010 0.000010 0.000010 0.000010 0.000010 0.000010 0.000010 0.000010 0.000010
0.000010 0.000010 0.000010 0.000010 0.000010 0.000010 0.000010 0.000010 0.000010 0.000010 0.000010 0.000010 0.000010 0.000010 0.000010 0.000010 0.000010 0.000010 0.000010 0.000010 0.999560 0.000010 0.000010 0.000010 0.000010 0.000010 0.000010 0.000010 0.000010 0.000010 0.000010 0.000010 0.000010 0.000010 0.000010 0.000010 0.000010 0.000010 0.000010 0.000010 0.000010 0.000010 0.000010 0.000010 0.000010
0.000010 0.000010 0.000010 0.000010 0.000010 0.000010 0.000010 0.000010 0.000010 0.000010 0.000010 0.000010 0.000010 0.000010 0.000010 0.000010 0.000010 0.000010 0.000010 0.000010 0.997947 0.000010 0.001623 0.000010 0.000010 0.000010 0.000010 0.000010 0.000010 0.000010 0.000010 0.000010 0.000010 0.000010 0.000010 0.000010 0.000010 0.000010 0.000010 0.000010 0.000010 0.000010 0.000010 0.000010 0.000010
0.000010 0.000010 0.000010 0.000010 0.000010 0.000010 0.000010 0.000010 0.000010 0.000010 0.000010 0.000010 0.000010 0.000010 0.000010 0.000010 0.000010 0.000010 0.000010 0.000010 0.999560 0.000010 0.000010 0.000010 0.000010 0.000010 0.000010 0.000010 0.000010 0.000010 0.000010 0.000010 0.000010 0.000010 0.000010 0.000010 0.000010 0.000010 0.000010 0.000010 0.000010 0.000010 0.000010 0.000010 0.000010
0.000010 0.000010 0.000010 0.000010 0.000010 0.000010 0.000010 0.000010 0.000010 0.000010 0.000010 0.000010 0.000010 0.000010 0.000010 0.000010 0.000010 0.000010 0.000010 0.000010 0.000010 0.000010 0.000010 0.000010 0.000010 0.000010 0.000010 0.000010 0.000010 0.000010 0.000010 0.000010 0.000010 0.000010 0.000010 0.000010 0.000010 0.000010 0.000010 0.000010 0.000010 0.999560 0.000010 0.000010 0.000010
0.000010 0.000010 0.000010 0.000010 0.000010 0.000213 0.000010 0.000010 0.000010 0.000010 0.000010 0.006118 0.000010 0.000010 0.000010 0.000010 0.000010 0.000010 0.000010 0.000010 0.000010 0.000010 0.000010 0.030831 0.000010 0.000010 0.000010 0.000010 0.000010 0.000010 0.000010 0.002253 0.000010 0.000010 0.000010 0.000010 0.009238 0.000010 0.000010 0.000010 0.000010 0.924431 0.026535 0.000010 0.000010
0.000010 0.000010 0.000010 0.000010 0.000010 0.000010 0.000010 0.000010 0.000010 0.000010 0.000010 0.000010 0.000010 0.000010 0.000010 0.000010 0.000010 0.000010 0.000010 0.000010 0.000010 0.000010 0.000010 0.000010 0.000010 0.000010 0.000010 0.000010 0.000010 0.000010 0.000010 0.000010 0.000010 0.000010 0.000010 0.000010 0.000010 0.000010 0.000010 0.000010 0.000010 0.999560 0.000010 0.000010 0.000010
0.000010 0.000010 0.000010 0.000010 0.000010 0.000010 0.000010 0.000010 0.000010 0.000010 0.000010 0.000010 0.000010 0.000010 0.000010 0.000010 0.000010 0.000010 0.000010 0.000010 0.000010 0.000010 0.000010 0.005311 0.000010 0.000010 0.000010 0.000010 0.000010 0.000010 0.000010 0.000010 0.000010 0.000010 0.000010 0.000010 0.000010 0.000010 0.000010 0.000010 0.000010 0.994259 0.000010 0.000010 0.000010
0.000010 0.000010 0.000010 0.000010 0.000010 0.000010 0.000010 0.000010 0.000010 0.000010 0.000010 0.000010 0.000010 0.000010 0.000010 0.000010 0.000010 0.000010 0.000010 0.000010 0.000010 0.000010 0.000010 0.000010 0.000010 0.000010 0.000010 0.000010 0.000010 0.000010 0.000010 0.000010 0.000010 0.000010 0.000010 0.000010 0.000010 0.000010 0.000010 0.000010 0.000010 0.999560 0.000010 0.000010 0.000010
0.000010 0.000010 0.000010 0.035571 0.000010 0.000010 0.000010 0.000010 0.000010 0.000010 0.000010 0.000010 0.000010 0.000010 0.000010 0.000010 0.000010 0.000010 0.000010 0.000010 0.000010 0.000010 0.000010 0.000010 0.000010 0.000010 0.000010 0.000010 0.000010 0.000010 0.000010 0.000010 0.000010 0.000010 0.000010 0.000010 0.000010 0.000010 0.000010 0.000010 0.000010 0.963999 0.000010 0.000010 0.000010
0.000010 0.000010 0.000010 0.005108 0.000010 0.000010 0.000010 0.000010 0.000010 0.000010 0.000010 0.000010 0.000010 0.000010 0.000010 0.000010 0.000010 0.023939 0.000010 0.000010 0.000010 0.000010 0.000010 0.000010 0.000010 0.000010 0.000010 0.000010 0.000010 0.000010 0.000010 0.000010 0.000010 0.000010 0.000010 0.000010 0.000010 0.000010 0.000010 0.000010 0.000010 0.970534 0.000010 0.000010 0.000010
0.056847 0.000010 0.000010 0.035042 0.000010 0.012447 0.011143 0.000010 0.000010 0.000010 0.000010 0.013443 0.000010 0.002154 0.000010 0.000010 0.000010 0.000010 0.000010 0.000010 0.000010 0.000010 0.009567 0.000010 0.000010 0.000010 0.000010 0.000010 0.000010 0.000010 0.000010 0.000010 0.000010 0.000010 0.000010 0.000010 0.000010 0.000010 0.000010 0.000010 0.000010 0.858989 0.000010 0.000010 0.000010
0.000010 0.001562 0.000010 0.000010 0.000010 0.000010 0.000010 0.000010 0.000010 0.000010 0.000010 0.000010 0.000010 0.000010 0.000010 0.000010 0.000010 0.000010 0.000010 0.000010 0.000010 0.000010 0.000010 0.000010 0.000010 0.000010 0.000010 0.000010 0.000010 0.000010 0.000010 0.000010 0.000010 0.000010 0.000010 0.000010 0.000010 0.000010 0.000010 0.000010 0.000010 0.998008 0.000010 0.000010 0.000010
0.000010 0.000010 0.000010 0.000010 0.000010 0.000010 0.000010 0.000010 0.000010 0.000010 0.000010 0.000010 0.000010 0.000010 0.000010 0.000010 0.000010 0.000010 0.000010 0.000010 0.000010 0.000010 0.000010 0.000010 0.000010 0.000010 0.000010 0.000010 0.000010 0.000010 0.000010 0.000010 0.000010 0.000010 0.000010 0.000010 0.000010 0.000010 0.000010 0.000010 0.000010 0.999560 0.000010 0.000010 0.000010
0.000010 0.002218 0.000010 0.000010 0.000010 0.000010 0.000010 0.000010 0.000010 0.000010 0.000010 0.000010 0.000010 0.000010 0.000010 0.000010 0.000010 0.008097 0.000010 0.000010 0.001293 0.000010 0.000010 0.004880 0.000010 0.000010 0.000010 0.000010 0.000010 0.000010 0.000010 0.000010 0.000010 0.000010 0.000010 0.000010 0.000010 0.000010 0.000010 0.000010 0.000010 0.983111 0.000010 0.000010 0.000010
0.000010 0.000010 0.000010 0.000010 0.000010 0.000010 0.000010 0.000010 0.000010 0.000010 0.000010 0.000010 0.000010 0.000010 0.000010 0.000010 0.000010 0.000010 0.000010 0.000010 0.000010 0.000010 0.000010 0.000010 0.000010 0.000010 0.000010 0.000010 0.000010 0.000010 0.000010 0.000010 0.000010 0.000010 0.000010 0.000010 0.000010 0.000010 0.000010 0.000010 0.000010 0.999560 0.000010 0.000010 0.000010
0.000010 0.000010 0.000010 0.000010 0.000010 0.000010 0.000010 0.000010 0.000010 0.000010 0.000010 0.000010 0.000010 0.000010 0.000010 0.000010 0.000010 0.000010 0.000010 0.000010 0.000010 0.000010 0.000010 0.000010 0.000010 0.000010 0.000010 0.000010 0.000010 0.000010 0.000010 0.000010 0.000010 0.000010 0.000010 0.000010 0.000010 0.000010 0.000010 0.000010 0.000010 0.999560 0.000010 0.000010 0.000010
0.013321 0.000010 0.000010 0.000010 0.000010 0.000010 0.000010 0.000010 0.000010 0.000010 0.000010 0.000010 0.000010 0.000010 0.000010 0.000010 0.000010 0.000010 0.000010 0.000010 0.000010 0.000010 0.000010 0.000010 0.000010 0.000010 0.000010 0.000010 0.000010 0.000010 0.000010 0.000010 0.000010 0.000010 0.000010 0.000010 0.000010 0.000010 0.000010 0.000010 0.000010 0.986249 0.000010 0.000010 0.000010
0.000010 0.000010 0.000010 0.044633 0.000010 0.004215 0.000010 0.000010 0.000010 0.000010 0.000010 0.000010 0.000010 0.000010 0.000010 0.000010 0.000010 0.000010 0.000010 0.000010 0.000010 0.000010 0.015484 0.000010 0.000010 0.000010 0.000010 0.000010 0.000010 0.000010 0.000010 0.000010 0.000010 0.000010 0.000010 0.000010 0.000010 0.000010 0.000010 0.000010 0.000010 0.916878 0.018391 0.000010 0.000010
0.000010 0.000010 0.000010 0.000010 0.000010 0.000010 0.000010 0.000010 0.000010 0.000010 0.000010 0.000010 0.000010 0.000010 0.000010 0.000010 0.000010 0.000010 0.000010 0.000010 0.000010 0.000010 0.000010 0.000010 0.000010 0.000010 0.000010 0.000010 0.000010 0.000010 0.000010 0.000010 0.000010 0.000010 0.000010 0.000010 0.000010 0.000010 0.000010 0.000010 0.000010 0.999560 0.000010 0.000010 0.000010
0.047457 0.000010 0.000010 0.090621 0.000010 0.000010 0.000010 0.000010 0.000010 0.000010 0.000010 0.000010 0.000010 0.000010 0.000010 0.000010 0.000010 0.054127 0.006901 0.000010 0.000010 0.000010 0.000010 0.000010 0.000010 0.000010 0.000010 0.000010 0.000010 0.000010 0.000010 0.000010 0.000010 0.000010 0.000010 0.000010 0.000010 0.000010 0.000010 0.000010 0.000010 0.724811 0.075694 0.000010 0.000010
0.000010 0.000010 0.000010 0.000010 0.000010 0.000010 0.000010 0.000010 0.000010 0.000010 0.000010 0.000010 0.000010 0.000010 0.000010 0.000010 0.000010 0.000010 0.000010 0.000010 0.000010 0.000010 0.000010 0.000010 0.000010 0.000010 0.000010 0.000010 0.000010 0.000010 0.000010 0.000010 0.000010 0.000010 0.000010 0.000010 0.000010 0.000010 0.000010 0.000010 0.000010 0.999560 0.000010 0.000010 0.000010
0.000010 0.000010 0.000010 0.000010 0.000010 0.000010 0.000010 0.000010 0.000010 0.000010 0.000010 0.000010 0.000010 0.000010 0.000010 0.000010 0.000010 0.000010 0.000010 0.000010 0.000010 0.000010 0.000010 0.000010 0.000010 0.000010 0.000010 0.000010 0.000010 0.000010 0.000010 0.000010 0.000010 0.000010 0.000010 0.000010 0.000010 0.000010 0.000010 0.000010 0.000010 0.999560 0.000010 0.000010 0.000010
0.000010 0.000010 0.000010 0.000010 0.000010 0.000010 0.000010 0.000010 0.000010 0.000010 0.000010 0.000010 0.000010 0.000010 0.000010 0.000010 0.000010 0.000010 0.000010 0.000010 0.000010 0.000010 0.000010 0.001665 0.000010 0.000010 0.000010 0.000010 0.000010 0.000010 0.000010 0.012503 0.000010 0.000010 0.000010 0.000010 0.000010 0.000010 0.000010 0.000010 0.000010 0.972612 0.012810 0.000010 0.000010
0.105440 0.063096 0.000010 0.013741 0.012397 0.000010 0.000010 0.000010 0.000010 0.000010 0.000010 0.000010 0.000010 0.000010 0.000010 0.000010 0.073790 0.639946 0.000010 0.000010 0.000010 0.000010 0.000010 0.008096 0.000010 0.000010 0.004129 0.000010 0.000010 0.004932 0.000010 0.018311 0.000010 0.001702 0.000010 0.000246 0.026928 0.000010 0.000010 0.001973 0.000010 0.001951 0.004396 0.000332 0.018323
0.043061 0.093630 0.000010 0.000010 0.004042 0.000010 0.000010 0.000010 0.000010 0.000010 0.000010 0.000010 0.000010 0.000010 0.000010 0.000010 0.135579 0.642852 0.000010 0.012096 0.000010 0.000010 0.000010 0.016366 0.000010 0.000010 0.000511 0.000010 0.000010 0.014361 0.000010 0.000010 0.000010 0.000010 0.000010 0.000010 0.019413 0.000010 0.000010 0.002143 0.000010 0.015616 0.000010 0.000010 0.000010
0.000010 0.054841 0.000010 0.000010 0.000010 0.000010 0.000010 0.000010 0.000010 0.000010 0.000010 0.000010 0.000010 0.000010 0.000010 0.000010 0.619264 0.289915 0.000010 0.000010 0.000010 0.000010 0.000010 0.006311 0.000010 0.000010 0.000010 0.000010 0.000010 0.000010 0.000010 0.000010 0.000010 0.000010 0.000010 0.000010 0.023668 0.000010 0.000010 0.000010 0.000010 0.000010 0.005612 0.000010 0.000010
0.000010 0.000010 0.000010 0.000010 0.000010 0.000010 0.000010 0.000010 0.000010 0.000010 0.000010 0.000010 0.000015 0.000010 0.000010 0.000010 0.999548 0.000010 0.000010 0.000010 0.000010 0.000010 0.000010 0.000010 0.000010 0.000010 0.000010 0.000010 0.000010 0.000010 0.000010 0.000010 0.000010 0.000010 0.000010 0.000010 0.000010 0.000010 0.000010 0.000010 0.000017 0.000010 0.000010 0.000010 0.000010
0.000010 0.000010 0.000010 0.000010 0.000010 0.000010 0.000010 0.000010 0.000010 0.000010 0.000010 0.000010 0.000010 0.000010 0.000010 0.000010 0.999560 0.000010 0.000010 0.000010 0.000010 0.000010 0.000010 0.000010 0.000010 0.000010 0.000010 0.000010 0.000010 0.000010 0.000010 0.000010 0.000010 0.000010 0.000010 0.000010 0.000010 0.000010 0.000010 0.000010 0.000010 0.000010 0.000010 0.000010 0.000010
0.000010 0.028661 0.000010 0.000010 0.000010 0.000010 0.000010 0.000010 0.000010 0.000010 0.000010 0.000010 0.000010 0.000010 0.000010 0.000010 0.672191 0.278025 0.000010 0.000010 0.000010 0.000010 0.000010 0.008058 0.000010 0.000010 0.000010 0.000010 0.000010 0.000010 0.000010 0.000010 0.000010 0.000010 0.000010 0.000010 0.012665 0.000010 0.000010 0.000010 0.000010 0.000010 0.000010 0.000010 0.000010
0.002032 0.078122 0.000010 0.003771 0.000010 0.000010 0.000010 0.000010 0.000010 0.000010 0.000010 0.000010 0.000010 0.000010 0.000010 0.000010 0.315436 0.543493 0.000010 0.000010 0.000010 0.000010 0.000010 0.026674 0.000010 0.000010 0.000010 0.000010 0.000010 0.000010 0.000010 0.019083 0.000010 0.000010 0.000010 0.000010 0.006227 0.000010 0.000010 0.000010 0.000010 0.004801 0.000010 0.000010 0.000010
0.000010 0.000010 0.000010 0.000010 0.000010 0.000017 0.000010 0.000010 0.000010 0.000010 0.000010 0.000010 0.000010 0.000010 0.000010 0.000010 0.999553 0.000010 0.000010 0.000010 0.000010 0.000010 0.000010 0.000010 0.000010 0.000010 0.000010 0.000010 0.000010 0.000010 0.000010 0.000010 0.000010 0.000010 0.000010 0.000010 0.000010 0.000010 0.000010 0.000010 0.000010 0.000010 0.000010 0.000010 0.000010
0.013903 0.058200 0.000010 0.000010 0.009350 0.000010 0.009990 0.000010 0.000010 0.002229 0.000010 0.000010 0.000010 0.000010 0.009679 0.000010 0.635907 0.150711 0.000010 0.000010 0.000010 0.000010 0.000010 0.018127 0.000010 0.000010 0.000010 0.010164 0.000010 0.000010 0.000010 0.029482 0.000010 0.000010 0.000010 0.002385 0.000010 0.000010 0.000010 0.004047 0.000010 0.030392 0.000010 0.000010 0.015134
0.000010 0.027944 0.005288 0.005336 0.010889 0.000010 0.000010 0.000010 0.000010 0.023850 0.000010 0.000010 0.000010 0.000010 0.000010 0.008959 0.509494 0.272416 0.000010 0.020900 0.000010 0.000010 0.000010 0.008130 0.000010 0.000013 0.000010 0.000010 0.010271 0.014036 0.000010 0.003184 0.015771 0.000010 0.000010 0.000010 0.047747 0.000010 0.000010 0.000010 0.000010 0.000010 0.000010 0.000010 0.015490
0.029929 0.040516 0.000010 0.000010 0.000010 0.000010 0.000010 0.000010 0.000010 0.010086 0.003885 0.000010 0.023729 0.000010 0.000010 0.010438 0.476382 0.355119 0.000010 0.000010 0.000010 0.000010 0.004519 0.000010 0.000010 0.012861 0.007350 0.000010 0.000010 0.000010 0.000010 0.003235 0.014402 0.000010 0.000010 0.000010 0.000010 0.000010 0.003514 0.000315 0.000010 0.000010 0.000010 0.003430 0.000010
0.000010 0.000010 0.000010 0.000010 0.000010 0.000010 0.000010 0.000010 0.000010 0.000010 0.000010 0.000010 0.000010 0.000010 0.000010 0.000010 0.999560 0.000010 0.000010 0.000010 0.000010 0.000010 0.000010 0.000010 0.000010 0.000010 0.000010 0.000010 0.000010 0.000010 0.000010 0.000010 0.000010 0.000010 0.000010 0.000010 0.000010 0.000010 0.000010 0.000010 0.000010 0.000010 0.000010 0.000010 0.000010
0.056319 0.081763 0.000010 0.000010 0.000010 0.000010 0.000010 0.000010 0.000010 0.001018 0.000010 0.000010 0.000010 0.000010 0.000010 0.000010 0.173939 0.617694 0.000010 0.000010 0.000010 0.000010 0.000010 0.022337 0.000010 0.000701 0.000010 0.000010 0.000010 0.007297 0.000010 0.000010 0.003143 0.003101 0.000010 0.000010 0.012558 0.000010 0.000010 0.000010 0.000010 0.018150 0.000010 0.000010 0.001660
0.000010 0.052433 0.000010 0.000010 0.000010 0.000010 0.000010 0.000010 0.000010 0.000010 0.000010 0.000010 0.000010 0.000010 0.000010 0.000010 0.868359 0.078788 0.000010 0.000010 0.000010 0.000010 0.000010 0.000010 0.000010 0.000010 0.000010 0.000010 0.000010 0.000010 0.000010 0.000010 0.000010 0.000010 0.000010 0.000010 0.000010 0.000010 0.000010 0.000010 0.000010 0.000010 0.000010 0.000010 0.000010
0.021330 0.025717 0.000010 0.007300 0.021880 0.000010 0.002965 0.000010 0.000010 0.000010 0.000010 0.000010 0.012147 0.000010 0.000010 0.000010 0.285425 0.581035 0.000010 0.000010 0.000010 0.000010 0.000010 0.009594 0.000010 0.000010 0.000010 0.002003 0.000010 0.000010 0.000010 0.000010 0.000010 0.000727 0.000010 0.000010 0.029547 0.000010 0.000010 0.000010 0.000010 0.000010 0.000010 0.000010 0.000010
0.021298 0.035099 0.000010 0.000010 0.000010 0.000010 0.000010 0.000010 0.000010 0.029758 0.000010 0.000010 0.004794 0.004993 0.000010 0.000010 0.397528 0.414344 0.003602 0.000010 0.000010 0.000010 0.000010 0.000010 0.000010 0.000010 0.000010 0.000010 0.000010 0.000010 0.002773 0.000010 0.000010 0.000010 0.004294 0.000010 0.002016 0.000010 0.000010 0.000010 0.000010 0.020385 0.010904 0.000010 0.047902
0.000010 0.000015 0.000010 0.009253 0.000010 0.002030 0.000010 0.000010 0.000010 0.006966 0.000010 0.000010 0.032091 0.000010 0.000010 0.000010 0.444335 0.475454 0.000010 0.000010 0.000010 0.000010 0.002119 0.007467 0.000010 0.000010 0.001391 0.000691 0.000010 0.000010 0.000010 0.000776 0.000010 0.000010 0.000010 0.000010 0.005148 0.000010 0.000010 0.011175 0.000010 0.000010 0.000010 0.000788 0.000010
0.000010 0.000010 0.000010 0.000010 0.000010 0.000010 0.000010 0.000010 0.000010 0.000010 0.000010 0.000010 0.000010 0.000010 0.000010 0.000010 0.972780 0.026790 0.000010 0.000010 0.000010 0.000010 0.000010 0.000010 0.000010 0.000010 0.000010 0.000010 0.000010 0.000010 0.000010 0.000010 0.000010 0.000010 0.000010 0.000010 0.000010 0.000010 0.000010 0.000010 0.000010 0.000010 0.000010 0.000010 0.000010
0.000010 0.000010 0.000010 0.000010 0.000010 0.000010 0.000010 0.000010 0.000010 0.000010 0.000010 0.000010 0.000010 0.000010 0.000010 0.000010 0.999560 0.000010 0.000010 0.000010 0.000010 0.000010 0.000010 0.000010 0.000010 0.000010 0.000010 0.000010 0.000010 0.000010 0.000010 0.000010 0.000010 0.000010 0.000010 0.000010 0.000010 0.000010 0.000010 0.000010 0.000010 0.000010 0.000010 0.000010 0.000010
0.000010 0.000010 0.000010 0.000010 0.000010 0.000010 0.000010 0.000010 0.000010 0.000010 0.000010 0.000010 0.000010 0.000010 0.000010 0.000010 0.999560 0.000010 0.000010 0.000010 0.000010 0.000010 0.000010 0.000010 0.000010 0.000010 0.000010 0.000010 0.000010 0.000010 0.000010 0.000010 0.000010 0.000010 0.000010 0.000010 0.000010 0.000010 0.000010 0.000010 0.000010 0.000010 0.000010 0.000010 0.000010
0.058962 0.711806 0.000010 0.000010 0.000010 0.000010 0.000010 0.000010 0.000010 0.000010 0.000010 0.000010 0.000010 0.000010 0.000010 0.000010 0.000010 0.222264 0.000010 0.000010 0.000010 0.000010 0.000010 0.000010 0.000010 0.000010 0.000010 0.000010 0.000010 0.000010 0.000010 0.000010 0.000010 0.000010 0.000010 0.000010 0.006559 0.000010 0.000010 0.000010 0.000010 0.000010 0.000010 0.000010 0.000010
0.000010 0.999560 0.000010 0.000010 0.000010 0.000010 0.000010 0.000010 0.000010 0.000010 0.000010 0.000010 0.000010 0.000010 0.000010 0.000010 0.000010 0.000010 0.000010 0.000010 0.000010 0.000010 0.000010 0.000010 0.000010 0.000010 0.000010 0.000010 0.000010 0.000010 0.000010 0.000010 0.000010 0.000010 0.000010 0.000010 0.000010 0.000010 0.000010 0.000010 0.000010 0.000010 0.000010 0.000010 0.000010
0.000010 0.999560 0.000010 0.000010 0.000010 0.000010 0.000010 0.000010 0.000010 0.000010 0.000010 0.000010 0.000010 0.000010 0.000010 0.000010 0.000010 0.000010 0.000010 0.000010 0.000010 0.000010 0.000010 0.000010 0.000010 0.000010 0.000010 0.000010 0.000010 0.000010 0.000010 0.000010 0.000010 0.000010 0.000010 0.000010 0.000010 0.000010 0.000010 0.000010 0.000010 0.000010 0.000010 0.000010 0.000010
0.000010 0.999560 0.000010 0.000010 0.000010 0.000010 0.000010 0.000010 0.000010 0.000010 0.000010 0.000010 0.000010 0.000010 0.000010 0.000010 0.000010 0.000010 0.000010 0.000010 0.000010 0.000010 0.000010 0.000010 0.000010 0.000010 0.000010 0.000010 0.000010 0.000010 0.000010 0.000010 0.000010 0.000010 0.000010 0.000010 0.000010 0.000010 0.000010 0.000010 0.000010 0.000010 0.000010 0.000010 0.000010
0.000010 0.999560 0.000010 0.000010 0.000010 0.000010 0.000010 0.000010 0.000010 0.000010 0.000010 0.000010 0.000010 0.000010 0.000010 0.000010 0.000010 0.000010 0.000010 0.000010 0.000010 0.000010 0.000010 0.000010 0.000010 0.000010 0.000010 0.000010 0.000010 0.000010 0.000010 0.000010 0.000010 0.000010 0.000010 0.000010 0.000010 0.000010 0.000010 0.000010 0.000010 0.000010 0.000010 0.000010 0.000010
0.022483 0.885201 0.000010 0.000010 0.000010 0.000010 0.000010 0.000010 0.000010 0.000010 0.000010 0.000010 0.000010 0.000010 0.000010 0.000010 0.000010 0.091896 0.000010 0.000010 0.000010 0.000010 0.000010 0.000010 0.000010 0.000010 0.000010 0.000010 0.000010 0.000010 0.000010 0.000010 0.000010 0.000010 0.000010 0.000010 0.000010 0.000010 0.000010 0.000010 0.000010 0.000010 0.000010 0.000010 0.000010
0.000010 0.999560 0.000010 0.000010 0.000010 0.000010 0.000010 0.000010 0.000010 0.000010 0.000010 0.000010 0.000010 0.000010 0.000010 0.000010 0.000010 0.000010 0.000010 0.000010 0.000010 0.000010 0.000010 0.000010 0.000010 0.000010 0.000010 0.000010 0.000010 0.000010 0.000010 0.000010 0.000010 0.000010 0.000010 0.000010 0.000010 0.000010 0.000010 0.000010 0.000010 0.000010 0.000010 0.000010 0.000010
0.000010 0.923935 0.000010 0.000010 0.000010 0.000010 0.000010 0.000010 0.000010 0.000010 0.000010 0.000010 0.000010 0.000010 0.000010 0.000010 0.064084 0.000010 0.000010 0.000010 0.000010 0.000010 0.000010 0.011560 0.000010 0.000010 0.000010 0.000010 0.000010 0.000010 0.000010 0.000010 0.000010 0.000010 0.000010 0.000010 0.000010 0.000010 0.000010 0.000010 0.000010 0.000010 0.000010 0.000010 0.000010
0.000010 0.999560 0.000010 0.000010 0.000010 0.000010 0.000010 0.000010 0.000010 0.000010 0.000010 0.000010 0.000010 0.000010 0.000010 0.000010 0.000010 0.000010 0.000010 0.000010 0.000010 0.000010 0.000010 0.000010 0.000010 0.000010 0.000010 0.000010 0.000010 0.000010 0.000010 0.000010 0.000010 0.000010 0.000010 0.000010 0.000010 0.000010 0.000010 0.000010 0.000010 0.000010 0.000010 0.000010 0.000010
0.000010 0.999560 0.000010 0.000010 0.000010 0.000010 0.000010 0.000010 0.000010 0.000010 0.000010 0.000010 0.000010 0.000010 0.000010 0.000010 0.000010 0.000010 0.000010 0.000010 0.000010 0.000010 0.000010 0.000010 0.000010 0.000010 0.000010 0.000010 0.000010 0.000010 0.000010 0.000010 0.000010 0.000010 0.000010 0.000010 0.000010 0.000010 0.000010 0.000010 0.000010 0.000010 0.000010 0.000010 0.000010
0.000010 0.999560 0.000010 0.000010 0.000010 0.000010 0.000010 0.000010 0.000010 0.000010 0.000010 0.000010 0.000010 0.000010 0.000010 0.000010 0.000010 0.000010 0.000010 0.000010 0.000010 0.000010 0.000010 0.000010 0.000010 0.000010 0.000010 0.000010 0.000010 0.000010 0.000010 0.000010 0.000010 0.000010 0.000010 0.000010 0.000010 0.000010 0.000010 0.000010 0.000010 0.000010 0.000010 0.000010 0.000010
0.000010 0.999560 0.000010 0.000010 0.000010 0.000010 0.000010 0.000010 0.000010 0.000010 0.000010 0.000010 0.000010 0.000010 0.000010 0.000010 0.000010 0.000010 0.000010 0.000010 0.000010 0.000010 0.000010 0.000010 0.000010 0.000010 0.000010 0.000010 0.000010 0.000010 0.000010 0.000010 0.000010 0.000010 0.000010 0.000010 0.000010 0.000010 0.000010 0.000010 0.000010 0.000010 0.000010 0.000010 0.000010
0.000010 0.999560 0.000010 0.000010 0.000010 0.000010 0.000010 0.000010 0.000010 0.000010 0.000010 0.000010 0.000010 0.000010 0.000010 0.000010 0.000010 0.000010 0.000010 0.000010 0.000010 0.000010 0.000010 0.000010 0.000010 0.000010 0.000010 0.000010 0.000010 0.000010 0.000010 0.000010 0.000010 0.000010 0.000010 0.000010 0.000010 0.000010 0.000010 0.000010 0.000010 0.000010 0.000010 0.000010 0.000010
0.000010 0.999560 0.000010 0.000010 0.000010 0.000010 0.000010 0.000010 0.000010 0.000010 0.000010 0.000010 0.000010 0.000010 0.000010 0.000010 0.000010 0.000010 0.000010 0.000010 0.000010 0.000010 0.000010 0.000010 0.000010 0.000010 0.000010 0.000010 0.000010 0.000010 0.000010 0.000010 0.000010 0.000010 0.000010 0.000010 0.000010 0.000010 0.000010 0.000010 0.000010 0.000010 0.000010 0.000010 0.000010
0.004613 0.745182 0.000010 0.000010 0.000010 0.000010 0.000010 0.000010 0.000010 0.000010 0.000010 0.000010 0.000010 0.000010 0.000010 0.000010 0.027479 0.184149 0.000010 0.000010 0.000010 0.000010 0.000010 0.001018 0.000010 0.000010 0.000010 0.000010 0.000010 0.000010 0.000010 0.008161 0.000010 0.000010 0.000010 0.006871 0.000010 0.000010 0.000010 0.000010 0.000010 0.000010 0.000010 0.000010 0.022156
0.000010 0.999560 0.000010 0.000010 0.000010 0.000010 0.000010 0.000010 0.000010 0.000010 0.000010 0.000010 0.000010 0.000010 0.000010 0.000010 0.000010 0.000010 0.000010 0.000010 0.000010 0.000010 0.000010 0.000010 0.000010 0.000010 0.000010 0.000010 0.000010 0.000010 0.000010 0.000010 0.000010 0.000010 0.000010 0.000010 0.000010 0.000010 0.000010 0.000010 0.000010 0.000010 0.000010 0.000010 0.000010
0.000010 0.999560 0.000010 0.000010 0.000010 0.000010 0.000010 0.000010 0.000010 0.000010 0.000010 0.000010 0.000010 0.000010 0.000010 0.000010 0.000010 0.000010 0.000010 0.000010 0.000010 0.000010 0.000010 0.000010 0.000010 0.000010 0.000010 0.000010 0.000010 0.000010 0.000010 0.000010 0.000010 0.000010 0.000010 0.000010 0.000010 0.000010 0.000010 0.000010 0.000010 0.000010 0.000010 0.000010 0.000010
0.000010 0.999560 0.000010 0.000010 0.000010 0.000010 0.000010 0.000010 0.000010 0.000010 0.000010 0.000010 0.000010 0.000010 0.000010 0.000010 0.000010 0.000010 0.000010 0.000010 0.000010 0.000010 0.000010 0.000010 0.000010 0.000010 0.000010 0.000010 0.000010 0.000010 0.000010 0.000010 0.000010 0.000010 0.000010 0.000010 0.000010 0.000010 0.000010 0.000010 0.000010 0.000010 0.000010 0.000010 0.000010
0.000010 0.999560 0.000010 0.000010 0.000010 0.000010 0.000010 0.000010 0.000010 0.000010 0.000010 0.000010 0.000010 0.000010 0.000010 0.000010 0.000010 0.000010 0.000010 0.000010 0.000010 0.000010 0.000010 0.000010 0.000010 0.000010 0.000010 0.000010 0.000010 0.000010 0.000010 0.000010 0.000010 0.000010 0.000010 0.000010 0.000010 0.000010 0.000010 0.000010 0.000010 0.000010 0.000010 0.000010 0.000010
0.000010 0.999560 0.000010 0.000010 0.000010 0.000010 0.000010 0.000010 0.000010 0.000010 0.000010 0.000010 0.000010 0.000010 0.000010 0.000010 0.000010 0.000010 0.000010 0.000010 0.000010 0.000010 0.000010 0.000010 0.000010 0.000010 0.000010 0.000010 0.000010 0.000010 0.000010 0.000010 0.000010 0.000010 0.000010 0.000010 0.000010 0.000010 0.000010 0.000010 0.000010 0.000010 0.000010 0.000010 0.000010
0.876922 0.000010 0.000010 0.000010 0.000010 0.000010 0.000010 0.000010 0.000010 0.000010 0.000010 0.000010 0.000010 0.000010 0.000010 0.000010 0.000010 0.122648 0.000010 0.000010 0.000010 0.000010 0.000010 0.000010 0.000010 0.000010 0.000010 0.000010 0.000010 0.000010 0.000010 0.000010 0.000010 0.000010 0.000010 0.000010 0.000010 0.000010 0.000010 0.000010 0.000010 0.000010 0.000010 0.000010 0.000010
0.999560 0.000010 0.000010 0.000010 0.000010 0.000010 0.000010 0.000010 0.000010 0.000010 0.000010 0.000010 0.000010 0.000010 0.000010 0.000010 0.000010 0.000010 0.000010 0.000010 0.000010 0.000010 0.000010 0.000010 0.000010 0.000010 0.000010 0.000010 0.000010 0.000010 0.000010 0.000010 0.000010 0.000010 0.000010 0.000010 0.000010 0.000010 0.000010 0.000010 0.000010 0.000010 0.000010 0.000010 0.000010
0.999551 0.000010 0.000010 0.000010 0.000010 0.000010 0.000010 0.000010 0.000010 0.000010 0.000010 0.000010 0.000010 0.000010 0.000010 0.000010 0.000010 0.000010 0.000010 0.000010 0.000010 0.000010 0.000010 0.000010 0.000010 0.000010 0.000010 0.000010 0.000010 0.000010 0.000019 0.000010 0.000010 0.000010 0.000010 0.000010 0.000010 0.000010 0.000010 0.000010 0.000010 0.000010 0.000010 0.000010 0.000010
0.999560 0.000010 0.000010 0.000010 0.000010 0.000010 0.000010 0.000010 0.000010 0.000010 0.000010 0.000010 0.000010 0.000010 0.000010 0.000010 0.000010 0.000010 0.000010 0.000010 0.000010 0.000010 0.000010 0.000010 0.000010 0.000010 0.000010 0.000010 0.000010 0.000010 0.000010 0.000010 0.000010 0.000010 0.000010 0.000010 0.000010 0.000010 0.000010 0.000010 0.000010 0.000010 0.000010 0.000010 0.000010
0.827319 0.000010 0.000010 0.000010 0.000010 0.000010 0.000010 0.000010 0.000010 0.000010 0.000010 0.000010 0.000010 0.000010 0.000010 0.000010 0.000010 0.172251 0.000010 0.000010 0.000010 0.000010 0.000010 0.000010 0.000010 0.000010 0.000010 0.000010 0.000010 0.000010 0.000010 0.000010 0.000010 0.000010 0.000010 0.000010 0.000010 0.000010 0.000010 0.000010 0.000010 0.000010 0.000010 0.000010 0.000010
0.999560 0.000010 0.000010 0.000010 0.000010 0.000010 0.000010 0.000010 0.000010 0.000010 0.000010 0.000010 0.000010 0.000010 0.000010 0.000010 0.000010 0.000010 0.000010 0.000010 0.000010 0.000010 0.000010 0.000010 0.000010 0.000010 0.000010 0.000010 0.000010 0.000010 0.000010 0.000010 0.000010 0.000010 0.000010 0.000010 0.000010 0.000010 0.000010 0.000010 0.000010 0.000010 0.000010 0.000010 0.000010
0.809657 0.000010 0.000010 0.000010 0.000010 0.000010 0.000010 0.000010 0.000010 0.000010 0.000010 0.000010 0.000010 0.000010 0.000010 0.000010 0.000010 0.181763 0.000010 0.000010 0.000010 0.000010 0.000010 0.008160 0.000010 0.000010 0.000010 0.000010 0.000010 0.000010 0.000010 0.000010 0.000010 0.000010 0.000010 0.000010 0.000010 0.000010 0.000010 0.000010 0.000010 0.000010 0.000010 0.000010 0.000010
0.880242 0.000010 0.000010 0.000010 0.000010 0.000010 0.000010 0.000010 0.000010 0.000010 0.000010 0.000010 0.000010 0.000010 0.000010 0.000010 0.000010 0.097102 0.000010 0.000010 0.000010 0.000010 0.000010 0.013266 0.000010 0.000010 0.000010 0.000010 0.000010 0.000010 0.000010 0.000010 0.000010 0.000010 0.000010 0.000010 0.008981 0.000010 0.000010 0.000010 0.000010 0.000010 0.000010 0.000010 0.000010
0.888637 0.000010 0.000010 0.000010 0.000010 0.000010 0.000010 0.000010 0.000010 0.000010 0.000010 0.000010 0.000010 0.000010 0.000010 0.000010 0.000010 0.110933 0.000010 0.000010 0.000010 0.000010 0.000010 0.000010 0.000010 0.000010 0.000010 0.000010 0.000010 0.000010 0.000010 0.000010 0.000010 0.000010 0.000010 0.000010 0.000010 0.000010 0.000010 0.000010 0.000010 0.000010 0.000010 0.000010 0.000010
0.848867 0.000010 0.000010 0.000010 0.000010 0.000010 0.000010 0.000010 0.000010 0.000010 0.000010 0.000010 0.000010 0.000010 0.000010 0.000010 0.000010 0.150703 0.000010 0.000010 0.000010 0.000010 0.000010 0.000010 0.000010 0.000010 0.000010 0.000010 0.000010 0.000010 0.000010 0.000010 0.000010 0.000010 0.000010 0.000010 0.000010 0.000010 0.000010 0.000010 0.000010 0.000010 0.000010 0.000010 0.000010
0.999560 0.000010 0.000010 0.000010 0.000010 0.000010 0.000010 0.000010 0.000010 0.000010 0.000010 0.000010 0.000010 0.000010 0.000010 0.000010 0.000010 0.000010 0.000010 0.000010 0.000010 0.000010 0.000010 0.000010 0.000010 0.000010 0.000010 0.000010 0.000010 0.000010 0.000010 0.000010 0.000010 0.000010 0.000010 0.000010 0.000010 0.000010 0.000010 0.000010 0.000010 0.000010 0.000010 0.000010 0.000010
0.999560 0.000010 0.000010 0.000010 0.000010 0.000010 0.000010 0.000010 0.000010 0.000010 0.000010 0.000010 0.000010 0.000010 0.000010 0.000010 0.000010 0.000010 0.000010 0.000010 0.000010 0.000010 0.000010 0.000010 0.000010 0.000010 0.000010 0.000010 0.000010 0.000010 0.000010 0.000010 0.000010 0.000010 0.000010 0.000010 0.000010 0.000010 0.000010 0.000010 0.000010 0.000010 0.000010 0.000010 0.000010
0.999560 0.000010 0.000010 0.000010 0.000010 0.000010 0.000010 0.000010 0.000010 0.000010 0.000010 0.000010 0.000010 0.000010 0.000010 0.000010 0.000010 0.000010 0.000010 0.000010 0.000010 0.000010 0.000010 0.000010 0.000010 0.000010 0.000010 0.000010 0.000010 0.000010 0.000010 0.000010 0.000010 0.000010 0.000010 0.000010 0.000010 0.000010 0.000010 0.000010 0.000010 0.000010 0.000010 0.000010 0.000010
0.999560 0.000010 0.000010 0.000010 0.000010 0.000010 0.000010 0.000010 0.000010 0.000010 0.000010 0.000010 0.000010 0.000010 0.000010 0.000010 0.000010 0.000010 0.000010 0.000010 0.000010 0.000010 0.000010 0.000010 0.000010 0.000010 0.000010 0.000010 0.000010 0.000010 0.000010 0.000010 0.000010 0.000010 0.000010 0.000010 0.000010 0.000010 0.000010 0.000010 0.000010 0.000010 0.000010 0.000010 0.000010
0.720937 0.006059 0.000010 0.000010 0.000010 0.000010 0.000010 0.000010 0.000010 0.000010 0.000010 0.000010 0.000010 0.000010 0.000010 0.000010 0.000010 0.251251 0.000010 0.000010 0.000010 0.000010 0.000010 0.000010 0.000010 0.000010 0.000010 0.000010 0.000010 0.000010 0.000010 0.000010 0.000010 0.000010 0.000010 0.000010 0.021342 0.000010 0.000010 0.000010 0.000010 0.000010 0.000010 0.000010 0.000010
0.999560 0.000010 0.000010 0.000010 0.000010 0.000010 0.000010 0.000010 0.000010 0.000010 0.000010 0.000010 0.000010 0.000010 0.000010 0.000010 0.000010 0.000010 0.000010 0.000010 0.000010 0.000010 0.000010 0.000010 0.000010 0.000010 0.000010 0.000010 0.000010 0.000010 0.000010 0.000010 0.000010 0.000010 0.000010 0.000010 0.000010 0.000010 0.000010 0.000010 0.000010 0.000010 0.000010 0.000010 0.000010
0.999560 0.000010 0.000010 0.000010 0.000010 0.000010 0.000010 0.000010 0.000010 0.000010 0.000010 0.000010 0.000010 0.000010 0.000010 0.000010 0.000010 0.000010 0.000010 0.000010 0.000010 0.000010 0.000010 0.000010 0.000010 0.000010 0.000010 0.000010 0.000010 0.000010 0.000010 0.000010 0.000010 0.000010 0.000010 0.000010 0.000010 0.000010 0.000010 0.000010 0.000010 0.000010 0.000010 0.000010 0.000010
0.000010 0.000010 0.000010 0.000010 0.000010 0.000010 0.000010 0.000010 0.000010 0.000010 0.000010 0.000010 0.000010 0.000010 0.000010 0.000010 0.000010 0.995973 0.000010 0.000010 0.000010 0.000010 0.000010 0.003597 0.000010 0.000010 0.000010 0.000010 0.000010 0.000010 0.000010 0.000010 0.000010 0.000010 0.000010 0.000010 0.000010 0.000010 0.000010 0.000010 0.000010 0.000010 0.000010 0.000010 0.000010
0.000010 0.000010 0.000010 0.000010 0.000010 0.000010 0.000010 0.000010 0.000010 0.000010 0.000010 0.000010 0.000010 0.000010 0.000010 0.000010 0.000010 0.999560 0.000010 0.000010 0.000010 0.000010 0.000010 0.000010 0.000010 0.000010 0.000010 0.000010 0.000010 0.000010 0.000010 0.000010 0.000010 0.000010 0.000010 0.000010 0.000010 0.000010 0.000010 0.000010 0.000010 0.000010 0.000010 0.000010 0.000010
0.000010 0.000010 0.000010 0.000010 0.000010 0.000010 0.000010 0.000010 0.000010 0.000010 0.000010 0.000010 0.000010 0.000010 0.000010 0.000010 0.000010 0.979971 0.000010 0.000010 0.000010 0.000010 0.000010 0.019599 0.000010 0.000010 0.000010 0.000010 0.000010 0.000010 0.000010 0.000010 0.000010 0.000010 0.000010 0.000010 0.000010 0.000010 0.000010 0.000010 0.000010 0.000010 0.000010 0.000010 0.000010
0.000010 0.000010 0.000010 0.000010 0.000010 0.000010 0.000010 0.000010 0.000010 0.000010 0.000010 0.000010 0.000010 0.000010 0.000010 0.000010 0.000010 0.990452 0.000010 0.000010 0.000010 0.000010 0.000010 0.009118 0.000010 0.000010 0.000010 0.000010 0.000010 0.000010 0.000010 0.000010 0.000010 0.000010 0.000010 0.000010 0.000010 0.000010 0.000010 0.000010 0.000010 0.000010 0.000010 0.000010 0.000010
0.000010 0.000010 0.000010 0.000010 0.000010 0.000010 0.000010 0.000010 0.000010 0.000010 0.000010 0.000010 0.000010 0.000010 0.000010 0.000010 0.000010 0.999560 0.000010 0.000010 0.000010 0.000010 0.000010 0.000010 0.000010 0.000010 0.000010 0.000010 0.000010 0.000010 0.000010 0.000010 0.000010 0.000010 0.000010 0.000010 0.000010 0.000010 0.000010 0.000010 0.000010 0.000010 0.000010 0.000010 0.000010
0.000010 0.000010 0.000010 0.000010 0.000010 0.000010 0.000010 0.000010 0.000010 0.000010 0.000010 0.000010 0.000010 0.000010 0.000010 0.000010 0.000010 0.994710 0.000010 0.000010 0.000010 0.000010 0.000010 0.002429 0.000010 0.000010 0.000010 0.000010 0.000010 0.000010 0.000010 0.002441 0.000010 0.000010 0.000010 0.000010 0.000010 0.000010 0.000010 0.000010 0.000010 0.000010 0.000010 0.000010 0.000010
0.000010 0.004601 0.000010 0.000010 0.000010 0.000010 0.000010 0.000010 0.000010 0.000010 0.000010 0.000010 0.000010 0.000010 0.000010 0.000010 0.018297 0.964405 0.000010 0.000010 0.000010 0.000010 0.000010 0.000010 0.000010 0.000010 0.000010 0.000010 0.000010 0.000010 0.004311 0.007986 0.000010 0.000010 0.000010 0.000010 0.000010 0.000010 0.000010 0.000010 0.000010 0.000010 0.000010 0.000010 0.000010
0.000010 0.000010 0.000010 0.000010 0.000010 0.000010 0.000010 0.000010 0.000010 0.000010 0.000010 0.000010 0.000010 0.000010 0.000010 0.000010 0.000010 0.992289 0.000010 0.000010 0.000010 0.000010 0.000010 0.000658 0.000010 0.000010 0.000010 0.000010 0.000010 0.000010 0.006633 0.000010 0.000010 0.000010 0.000010 0.000010 0.000010 0.000010 0.000010 0.000010 0.000010 0.000010 0.000010 0.000010 0.000010
0.000010 0.056106 0.000010 0.000010 0.000010 0.000010 0.000010 0.000010 0.000010 0.000010 0.000010 0.000010 0.000010 0.000010 0.000010 0.000010 0.003078 0.935868 0.000010 0.000010 0.000010 0.000010 0.000010 0.003181 0.000010 0.000010 0.000010 0.000010 0.000010 0.000010 0.000010 0.001366 0.000010 0.000010 0.000010 0.000010 0.000010 0.000010 0.000010 0.000010 0.000010 0.000010 0.000010 0.000010 0.000010
0.015557 0.000010 0.000010 0.000010 0.000010 0.000010 0.000010 0.000010 0.000010 0.000010 0.000010 0.000010 0.000010 0.000010 0.000010 0.000010 0.000010 0.977764 0.000010 0.000010 0.000010 0.000010 0.000010 0.006259 0.000010 0.000010 0.000010 0.000010 0.000010 0.000010 0.000010 0.000010 0.000010 0.000010 0.000010 0.000010 0.000010 0.000010 0.000010 0.000010 0.000010 0.000010 0.000010 0.000010 0.000010
0.000010 0.000010 0.000010 0.000010 0.000010 0.000010 0.000010 0.000010 0.000010 0.000010 0.000010 0.000010 0.000010 0.000010 0.000010 0.000010 0.000010 0.999560 0.000010 0.000010 0.000010 0.000010 0.000010 0.000010 0.000010 0.000010 0.000010 0.000010 0.000010 0.000010 0.000010 0.000010 0.000010 0.000010 0.000010 0.000010 0.000010 0.000010 0.000010 0.000010 0.000010 0.000010 0.000010 0.000010 0.000010
0.000010 0.000010 0.000010 0.000010 0.000010 0.000010 0.000010 0.000010 0.000010 0.000010 0.000010 0.000010 0.000010 0.000010 0.000010 0.000010 0.000010 0.999560 0.000010 0.000010 0.000010 0.000010 0.000010 0.000010 0.000010 0.000010 0.000010 0.000010 0.000010 0.000010 0.000010 0.000010 0.000010 0.000010 0.000010 0.000010 0.000010 0.000010 0.000010 0.000010 0.000010 0.000010 0.000010 0.000010 0.000010
0.000010 0.000553 0.000010 0.006684 0.000010 0.000010 0.000010 0.000010 0.000010 0.005064 0.000010 0.000010 0.000010 0.000010 0.000010 0.000010 0.000010 0.983129 0.000010 0.000010 0.000010 0.000010 0.000010 0.000010 0.000010 0.000010 0.000010 0.000010 0.000010 0.000010 0.000010 0.000010 0.000010 0.000010 0.000010 0.000010 0.000010 0.000010 0.000010 0.004169 0.000010 0.000010 0.000010 0.000010 0.000010
0.000010 0.000010 0.000010 0.000010 0.000010 0.000010 0.000010 0.000010 0.000010 0.000010 0.000010 0.000010 0.000010 0.000010 0.000010 0.000010 0.000010 0.999560 0.000010 0.000010 0.000010 0.000010 0.000010 0.000010 0.000010 0.000010 0.000010 0.000010 0.000010 0.000010 0.000010 0.000010 0.000010 0.000010 0.000010 0.000010 0.000010 0.000010 0.000010 0.000010 0.000010 0.000010 0.000010 0.000010 0.000010
0.000010 0.000010 0.000010 0.000010 0.000010 0.000010 0.000010 0.000010 0.000010 0.000010 0.000010 0.000010 0.000010 0.000010 0.000010 0.000010 0.000010 0.994277 0.000010 0.000010 0.000010 0.000010 0.000010 0.005293 0.000010 0.000010 0.000010 0.000010 0.000010 0.000010 0.000010 0.000010 0.000010 0.000010 0.000010 0.000010 0.000010 0.000010 0.000010 0.000010 0.000010 0.000010 0.000010 0.000010 0.000010
0.014434 0.000010 0.000010 0.000010 0.000010 0.000010 0.000010 0.000010 0.000010 0.000010 0.000010 0.000010 0.000010 0.000010 0.000010 0.000010 0.000010 0.978855 0.000010 0.000010 0.000010 0.000010 0.000010 0.006292 0.000010 0.000010 0.000010 0.000010 0.000010 0.000010 0.000010 0.000010 0.000010 0.000010 0.000010 0.000010 0.000010 0.000010 0.000010 0.000010 0.000010 0.000010 0.000010 0.000010 0.000010
0.000010 0.000010 0.000010 0.000010 0.000010 0.003072 0.000010 0.000010 0.000010 0.000010 0.000010 0.000010 0.000010 0.000010 0.000010 0.000010 0.000010 0.993468 0.000010 0.000010 0.003040 0.000010 0.000010 0.000010 0.000010 0.000010 0.000010 0.000010 0.000010 0.000010 0.000010 0.000010 0.000010 0.000010 0.000010 0.000010 0.000010 0.000010 0.000010 0.000010 0.000010 0.000010 0.000010 0.000010 0.000010
0.000010 0.023915 0.000010 0.000010 0.000010 0.000010 0.000010 0.000010 0.000010 0.000010 0.001725 0.003713 0.000010 0.000010 0.000010 0.000010 0.000010 0.956181 0.000010 0.000010 0.000010 0.000010 0.000010 0.008939 0.000010 0.000010 0.000010 0.000010 0.000010 0.000010 0.000010 0.000010 0.000010 0.000010 0.000010 0.000010 0.000010 0.000010 0.000010 0.000010 0.000010 0.000010 0.000010 0.005137 0.000010
0.000010 0.000010 0.000010 0.000010 0.000010 0.000010 0.000010 0.000010 0.000010 0.000010 0.000010 0.000010 0.000010 0.000010 0.000010 0.000010 0.000010 0.999560 0.000010 0.000010 0.000010 0.000010 0.000010 0.000010 0.000010 0.000010 0.000010 0.000010 0.000010 0.000010 0.000010 0.000010 0.000010 0.000010 0.000010 0.000010 0.000010 0.000010 0.000010 0.000010 0.000010 0.000010 0.000010 0.000010 0.000010
0.000010 0.000010 0.000010 0.000010 0.000010 0.000010 0.000010 0.000010 0.000010 0.000010 0.000010 0.000010 0.000010 0.000010 0.000010 0.000010 0.000010 0.999560 0.000010 0.000010 0.000010 0.000010 0.000010 0.000010 0.000010 0.000010 0.000010 0.000010 0.000010 0.000010 0.000010 0.000010 0.000010 0.000010 0.000010 0.000010 0.000010 0.000010 0.000010 0.000010 0.000010 0.000010 0.000010 0.000010 0.000010
0.000010 0.000010 0.000010 0.000010 0.000010 0.000010 0.000010 0.000010 0.000010 0.000010 0.000010 0.000010 0.000010 0.000010 0.000010 0.000010 0.000010 0.999560 0.000010 0.000010 0.000010 0.000010 0.000010 0.000010 0.000010 0.000010 0.000010 0.000010 0.000010 0.000010 0.000010 0.000010 0.000010 0.000010 0.000010 0.000010 0.000010 0.000010 0.000010 0.000010 0.000010 0.000010 0.000010 0.000010 0.000010
0.000010 0.000010 0.000010 0.000010 0.000010 0.000010 0.000010 0.000010 0.000010 0.000010 0.000010 0.000010 0.000010 0.000010 0.000010 0.000010 0.000010 0.997407 0.000010 0.000010 0.000010 0.000010 0.000010 0.002163 0.000010 0.000010 0.000010 0.000010 0.000010 0.000010 0.000010 0.000010 0.000010 0.000010 0.000010 0.000010 0.000010 0.000010 0.000010 0.000010 0.000010 0.000010 0.000010 0.000010 0.000010
0.022699 0.000010 0.000010 0.000010 0.000010 0.000010 0.000010 0.000010 0.000010 0.000010 0.000010 0.000010 0.000010 0.000010 0.000010 0.000010 0.000010 0.976871 0.000010 0.000010 0.000010 0.000010 0.000010 0.000010 0.000010 0.000010 0.000010 0.000010 0.000010 0.000010 0.000010 0.000010 0.000010 0.000010 0.000010 0.000010 0.000010 0.000010 0.000010 0.000010 0.000010 0.000010 0.000010 0.000010 0.000010
0.024703 0.000010 0.000010 0.000010 0.000010 0.000010 0.000010 0.000010 0.000010 0.000010 0.000010 0.000010 0.000010 0.000010 0.000010 0.000010 0.000010 0.974867 0.000010 0.000010 0.000010 0.000010 0.000010 0.000010 0.000010 0.000010 0.000010 0.000010 0.000010 0.000010 0.000010 0.000010 0.000010 0.000010 0.000010 0.000010 0.000010 0.000010 0.000010 0.000010 0.000010 0.000010 0.000010 0.000010 0.000010
0.000010 0.000010 0.000010 0.000010 0.000010 0.000010 0.000010 0.000012 0.000010 0.000010 0.000010 0.000010 0.000010 0.000010 0.000010 0.000010 0.000010 0.999558 0.000010 0.000010 0.000010 0.000010 0.000010 0.000010 0.000010 0.000010 0.000010 0.000010 0.000010 0.000010 0.000010 0.000010 0.000010 0.000010 0.000010 0.000010 0.000010 0.000010 0.000010 0.000010 0.000010 0.000010 0.000010 0.000010 0.000010
0.039959 0.000010 0.000010 0.000010 0.000010 0.000010 0.000010 0.000010 0.000010 0.000010 0.000010 0.000010 0.000010 0.000010 0.000010 0.000010 0.000010 0.959611 0.000010 0.000010 0.000010 0.000010 0.000010 0.000010 0.000010 0.000010 0.000010 0.000010 0.000010 0.000010 0.000010 0.000010 0.000010 0.000010 0.000010 0.000010 0.000010 0.000010 0.000010 0.000010 0.000010 0.000010 0.000010 0.000010 0.000010
0.043291 0.008221 0.000010 0.000010 0.000010 0.000010 0.000010 0.000010 0.000010 0.000010 0.000010 0.000010 0.000010 0.000010 0.000010 0.000010 0.000010 0.942843 0.000010 0.000010 0.000010 0.000010 0.000010 0.005236 0.000010 0.000010 0.000010 0.000010 0.000010 0.000010 0.000010 0.000010 0.000010 0.000010 0.000010 0.000010 0.000010 0.000010 0.000010 0.000010 0.000010 0.000010 0.000010 0.000010 0.000010
0.020257 0.000010 0.000010 0.000010 0.000010 0.000010 0.000010 0.000010 0.000010 0.000010 0.000010 0.000010 0.000010 0.000010 0.000010 0.000010 0.000010 0.967070 0.000010 0.000010 0.000010 0.000010 0.000010 0.012252 0.000010 0.000010 0.000010 0.000010 0.000010 0.000010 0.000010 0.000010 0.000010 0.000010 0.000010 0.000010 0.000010 0.000010 0.000010 0.000010 0.000010 0.000010 0.000010 0.000010 0.000010
0.049164 0.000010 0.000010 0.000010 0.000010 0.000010 0.000010 0.000010 0.000010 0.000010 0.000010 0.000010 0.000010 0.000010 0.000010 0.000010 0.000010 0.949403 0.000010 0.000010 0.000010 0.000010 0.000010 0.000010 0.000010 0.000010 0.000010 0.000010 0.000010 0.000010 0.000010 0.000010 0.000010 0.000010 0.000010 0.000010 0.000010 0.000010 0.000010 0.000010 0.000010 0.000010 0.000010 0.001013 0.000010
0.000010 0.000010 0.000010 0.000010 0.000010 0.000010 0.000010 0.000010 0.000010 0.000010 0.000010 0.000010 0.000010 0.000010 0.000010 0.000010 0.000010 0.999560 0.000010 0.000010 0.000010 0.000010 0.000010 0.000010 0.000010 0.000010 0.000010 0.000010 0.000010 0.000010 0.000010 0.000010 0.000010 0.000010 0.000010 0.000010 0.000010 0.000010 0.000010 0.000010 0.000010 0.000010 0.000010 0.000010 0.000010
0.241076 0.075960 0.000010 0.004983 0.000010 0.000010 0.000010 0.000010 0.000010 0.000010 0.000010 0.000010 0.000010 0.000010 0.000010 0.000010 0.000010 0.518213 0.000010 0.000010 0.000010 0.000010 0.000010 0.031707 0.000010 0.000010 0.000010 0.000010 0.000010 0.000010 0.000010 0.000010 0.000010 0.000010 0.000010 0.007335 0.061202 0.000010 0.000010 0.000010 0.000010 0.000010 0.000010 0.000010 0.059154
0.153589 0.102640 0.000010 0.000010 0.000010 0.000010 0.000010 0.000010 0.000010 0.000010 0.000010 0.000010 0.000010 0.000010 0.000010 0.000010 0.000010 0.592506 0.000010 0.000010 0.000010 0.000010 0.000010 0.020051 0.000010 0.000010 0.000010 0.000010 0.000010 0.000010 0.000010 0.000010 0.000010 0.000010 0.000010 0.000010 0.082884 0.000010 0.000010 0.000010 0.000010 0.000010 0.000010 0.000010 0.047939
0.177028 0.081254 0.000010 0.000010 0.000010 0.000010 0.000010 0.000010 0.000010 0.000010 0.000010 0.000010 0.000010 0.000010 0.000010 0.000010 0.000010 0.626587 0.000010 0.000010 0.000010 0.000010 0.000010 0.000010 0.000010 0.000010 0.000010 0.000010 0.000010 0.000010 0.000010 0.000010 0.000010 0.000010 0.000010 0.011459 0.064145 0.000010 0.000010 0.000010 0.000010 0.000010 0.003339 0.000472 0.035346
0.194785 0.095632 0.000010 0.000108 0.000010 0.000010 0.000010 0.000010 0.000010 0.000010 0.000010 0.000010 0.000010 0.000010 0.000010 0.000010 0.000010 0.567450 0.000010 0.000010 0.000010 0.000010 0.000010 0.007367 0.000010 0.000010 0.000010 0.000010 0.000010 0.000010 0.000010 0.000010 0.000010 0.000010 0.000010 0.023136 0.045527 0.000010 0.000010 0.000010 0.000010 0.000010 0.012570 0.000010 0.053064
0.133203 0.119897 0.000010 0.004617 0.000010 0.000010 0.000010 0.000010 0.000010 0.000010 0.000010 0.000010 0.000010 0.000010 0.000010 0.000010 0.000010 0.588708 0.000010 0.000010 0.000010 0.000010 0.000010 0.005299 0.000013 0.000010 0.000010 0.000010 0.000010 0.000010 0.000010 0.004435 0.000010 0.000010 0.000010 0.000010 0.087544 0.000010 0.000010 0.000010 0.000010 0.000010 0.000010 0.000010 0.055923
0.225713 0.084536 0.000010 0.000010 0.000010 0.000010 0.000010 0.000010 0.000010 0.000010 0.000010 0.000010 0.000010 0.000010 0.000010 0.000010 0.000010 0.539048 0.000010 0.000010 0.000010 0.000010 0.000010 0.012745 0.000010 0.000010 0.000010 0.000010 0.000010 0.000010 0.000010 0.000010 0.000010 0.000010 0.000010 0.000010 0.066207 0.000010 0.000010 0.000010 0.000010 0.000010 0.000010 0.000010 0.071361
0.220367 0.097268 0.000010 0.000010 0.000010 0.000010 0.000010 0.000010 0.000010 0.000010 0.000010 0.000010 0.000010 0.000010 0.000010 0.000010 0.000010 0.567889 0.000010 0.000010 0.000010 0.000010 0.000010 0.009455 0.000010 0.000010 0.000010 0.000010 0.000010 0.000010 0.000010 0.000010 0.000010 0.000010 0.000010 0.000010 0.058694 0.000010 0.000010 0.000010 0.000010 0.000010 0.000010 0.000010 0.045937
0.175392 0.087766 0.000010 0.011871 0.000010 0.000010 0.000010 0.000010 0.000010 0.000010 0.000010 0.000010 0.000010 0.000010 0.000010 0.000010 0.000010 0.589215 0.000010 0.000010 0.000010 0.000010 0.000010 0.014797 0.000010 0.000010 0.000010 0.000010 0.000010 0.000010 0.000010 0.003544 0.000010 0.000010 0.000010 0.000010 0.070916 0.000010 0.000010 0.000010 0.000010 0.000010 0.002247 0.000010 0.043893
0.128700 0.136417 0.000010 0.000010 0.000010 0.000010 0.000010 0.000010 0.000010 0.000010 0.000010 0.000010 0.000010 0.000010 0.000010 0.000010 0.000010 0.547875 0.000010 0.000010 0.000010 0.000010 0.000010 0.036047 0.000010 0.000010 0.000010 0.000010 0.000010 0.000010 0.000010 0.000010 0.000010 0.000010 0.000010 0.013249 0.068903 0.000010 0.000010 0.000010 0.000010 0.000010 0.000010 0.000010 0.068429
0.141503 0.115302 0.000010 0.001593 0.000010 0.000010 0.000010 0.000010 0.000010 0.000010 0.000010 0.000010 0.000010 0.000010 0.000010 0.000010 0.004863 0.562699 0.000010 0.000010 0.001649 0.000010 0.000010 0.006602 0.000010 0.000010 0.000010 0.000010 0.000010 0.000010 0.000010 0.008361 0.000010 0.000010 0.000010 0.008743 0.072605 0.000010 0.000010 0.000010 0.000010 0.010332 0.007970 0.000010 0.057458
0.147018 0.123722 0.000010 0.008687 0.000010 0.000010 0.000010 0.000010 0.000010 0.000010 0.000010 0.000010 0.000010 0.000010 0.000010 0.000010 0.000010 0.537473 0.000010 0.000010 0.000010 0.000010 0.000010 0.011762 0.000010 0.000010 0.000010 0.000011 0.000010 0.000010 0.000837 0.016223 0.000010 0.000010 0.000010 0.000010 0.085904 0.000010 0.000010 0.000010 0.000010 0.000010 0.000010 0.000010 0.068013
0.167100 0.093115 0.000010 0.000010 0.000010 0.000010 0.000010 0.001686 0.000010 0.000010 0.000010 0.000010 0.000010 0.000010 0.000010 0.000010 0.000010 0.600480 0.000010 0.000010 0.000010 0.000010 0.000010 0.012710 0.000010 0.000010 0.000010 0.000010 0.000010 0.000010 0.000010 0.008465 0.000010 0.000010 0.000010 0.000010 0.085926 0.000010 0.000010 0.000010 0.000010 0.000010 0.000010 0.000010 0.030148
0.160413 0.065076 0.000010 0.003952 0.000010 0.000010 0.000011 0.000010 0.000010 0.000010 0.000010 0.000010 0.000010 0.000010 0.000010 0.000010 0.000010 0.585590 0.000010 0.000010 0.000010 0.000010 0.000010 0.000010 0.000010 0.000010 0.000010 0.000010 0.000010 0.000010 0.000010 0.001855 0.000010 0.000010 0.000010 0.000012 0.105115 0.000010 0.000010 0.000010 0.000010 0.000225 0.000010 0.000010 0.077401
0.178889 0.096016 0.000010 0.000010 0.000010 0.000010 0.000010 0.000010 0.000010 0.000010 0.000010 0.000010 0.000010 0.000010 0.000010 0.000010 0.000010 0.546530 0.002195 0.000010 0.000010 0.000010 0.000010 0.030928 0.000010 0.000010 0.001017 0.000010 0.000010 0.000010 0.000010 0.034048 0.000010 0.000010 0.000010 0.020509 0.022457 0.000010 0.000010 0.000010 0.000010 0.006024 0.000010 0.000010 0.061048
0.163790 0.129446 0.000010 0.005487 0.000010 0.000013 0.000010 0.000010 0.000010 0.000010 0.000010 0.000010 0.000010 0.000010 0.000010 0.000010 0.000010 0.547112 0.000010 0.000010 0.000010 0.000010 0.000010 0.003956 0.000010 0.000010 0.000010 0.000010 0.000010 0.000010 0.000010 0.028204 0.000010 0.000010 0.000010 0.007000 0.040594 0.000010 0.000010 0.000010 0.000010 0.000543 0.000010 0.000010 0.073515
0.170820 0.076032 0.000010 0.020281 0.000010 0.000010 0.000010 0.030830 0.000010 0.000010 0.000010 0.000010 0.000010 0.000010 0.000010 0.000010 0.000010 0.456110 0.000010 0.000010 0.000010 0.000010 0.000010 0.017533 0.000010 0.000010 0.000010 0.000010 0.000010 0.000010 0.000010 0.022833 0.001739 0.000010 0.000134 0.000010 0.087794 0.000010 0.000010 0.000010 0.000010 0.000230 0.000010 0.000010 0.115334
0.160078 0.071050 0.000010 0.000010 0.000010 0.000010 0.000010 0.000010 0.000010 0.000010 0.000010 0.000010 0.000010 0.000010 0.000010 0.000010 0.000010 0.559199 0.000010 0.000010 0.000010 0.000010 0.000010 0.009807 0.000010 0.000010 0.000010 0.000010 0.000010 0.000010 0.000010 0.000010 0.000010 0.000010 0.000010 0.000010 0.076739 0.000010 0.000010 0.000010 0.000010 0.000010 0.000010 0.000010 0.122737
0.162684 0.070423 0.000010 0.000010 0.000010 0.000010 0.000010 0.000010 0.000010 0.000010 0.000010 0.000010 0.000010 0.000010 0.000010 0.000010 0.000010 0.585301 0.000010 0.000010 0.000010 0.000010 0.000010 0.003538 0.000010 0.000010 0.000010 0.000010 0.000010 0.000010 0.000010 0.000010 0.000010 0.000010 0.000010 0.000010 0.066932 0.000010 0.000010 0.000010 0.000010 0.000010 0.000010 0.000010 0.110731
0.161319 0.106494 0.000010 0.002589 0.000010 0.000010 0.000010 0.000010 0.000010 0.000010 0.000010 0.002797 0.000010 0.000010 0.000010 0.000010 0.000010 0.499343 0.000010 0.000010 0.000465 0.000010 0.000010 0.018534 0.000010 0.000010 0.000010 0.000010 0.000010 0.000010 0.000010 0.000010 0.000010 0.000010 0.000010 0.000010 0.127741 0.000010 0.000010 0.000010 0.000010 0.000010 0.000010 0.000010 0.080357
0.164086 0.092790 0.000010 0.000010 0.000010 0.000010 0.000010 0.000010 0.000010 0.000010 0.000010 0.000010 0.000010 0.000010 0.000010 0.000010 0.000010 0.588505 0.000010 0.000010 0.000010 0.000010 0.000010 0.017854 0.000010 0.000010 0.000010 0.000010 0.000010 0.000010 0.000010 0.000010 0.000010 0.000010 0.000010 0.000010 0.083361 0.000010 0.000010 0.000010 0.000010 0.006899 0.000010 0.000010 0.046126
0.164922 0.094409 0.000010 0.000010 0.000010 0.000010 0.000010 0.000010 0.000010 0.000010 0.000010 0.000010 0.000010 0.000010 0.000010 0.000010 0.000010 0.561540 0.000010 0.000010 0.000010 0.000010 0.000010 0.005490 0.000010 0.000010 0.000010 0.000010 0.000010 0.000010 0.000010 0.000010 0.000010 0.000010 0.000010 0.000010 0.064001 0.000010 0.000010 0.000010 0.000010 0.000010 0.000010 0.000010 0.109247
0.144999 0.102237 0.000010 0.000010 0.000010 0.000010 0.000010 0.001966 0.000010 0.000010 0.000010 0.000010 0.000010 0.000010 0.000010 0.000010 0.000010 0.581100 0.000010 0.000010 0.000010 0.000010 0.000010 0.022750 0.000010 0.000010 0.000010 0.000010 0.000010 0.000010 0.000010 0.004872 0.000010 0.000010 0.000010 0.000270 0.079623 0.000010 0.000010 0.000010 0.000010 0.000010 0.017634 0.000010 0.044197
0.181846 0.104612 0.000010 0.005017 0.000010 0.000010 0.000010 0.000010 0.000010 0.000010 0.000012 0.000924 0.000010 0.000010 0.000010 0.000010 0.000010 0.507177 0.000010 0.000010 0.000010 0.000010 0.000010 0.023648 0.000010 0.000010 0.000010 0.000010 0.000010 0.000010 0.000010 0.000010 0.000010 0.000010 0.000010 0.000010 0.081474 0.000010 0.000010 0.000010 0.000010 0.000010 0.000789 0.000010 0.094152
0.088549 0.032172 0.000010 0.000010 0.000010 0.000010 0.000010 0.000010 0.000010 0.000010 0.000010 0.000010 0.000010 0.000010 0.000010 0.000010 0.000010 0.826451 0.000010 0.000010 0.000010 0.000010 0.000010 0.000010 0.000010 0.000010 0.000010 0.000010 0.000010 0.000010 0.000010 0.000010 0.000010 0.000010 0.000010 0.000010 0.052418 0.000010 0.000010 0.000010 0.000010 0.000010 0.000010 0.000010 0.000010
0.117896 0.009038 0.000010 0.000010 0.000010 0.000010 0.000010 0.000010 0.000010 0.000010 0.000010 0.000010 0.000010 0.000010 0.000010 0.000010 0.000010 0.795182 0.000010 0.000010 0.000010 0.000010 0.000010 0.007338 0.000010 0.000010 0.000010 0.000010 0.000010 0.000010 0.000010 0.000010 0.000010 0.000010 0.000010 0.000010 0.070147 0.000010 0.000010 0.000010 0.000010 0.000010 0.000010 0.000010 0.000010
0.119357 0.072520 0.000010 0.000010 0.000010 0.000010 0.000010 0.000010 0.000010 0.000010 0.000010 0.000010 0.000010 0.000010 0.000010 0.000010 0.000010 0.781329 0.000010 0.000010 0.000010 0.000010 0.000010 0.014608 0.000010 0.000010 0.000010 0.000010 0.000010 0.000010 0.000010 0.005271 0.000010 0.000010 0.000010 0.000010 0.006523 0.000010 0.000010 0.000010 0.000010 0.000010 0.000010 0.000010 0.000010
0.099463 0.068084 0.000010 0.000010 0.000010 0.000010 0.000010 0.000010 0.000010 0.000010 0.000010 0.000010 0.000010 0.000010 0.000010 0.000010 0.001510 0.777373 0.000010 0.000010 0.000010 0.000010 0.000010 0.012079 0.000010 0.000010 0.000010 0.000010 0.000010 0.000010 0.000010 0.004023 0.000010 0.000010 0.000010 0.000010 0.035306 0.000010 0.000010 0.000010 0.000010 0.000010 0.000010 0.001792 0.000010
0.067756 0.069747 0.000010 0.000010 0.000010 0.000733 0.009781 0.003862 0.000010 0.000010 0.000010 0.001422 0.000010 0.000010 0.000010 0.000010 0.000010 0.699697 0.000500 0.000010 0.000010 0.000010 0.000010 0.016252 0.000010 0.000010 0.000010 0.000010 0.000010 0.000010 0.000010 0.000010 0.000010 0.080295 0.003102 0.000010 0.035238 0.000010 0.000010 0.000010 0.000010 0.000010 0.000010 0.000010 0.011294
0.063707 0.033143 0.000010 0.000010 0.000010 0.000010 0.000010 0.000010 0.000010 0.000010 0.000010 0.000010 0.000010 0.000010 0.000010 0.000010 0.000010 0.868959 0.000010 0.000010 0.000010 0.000010 0.000010 0.019977 0.000010 0.000010 0.000010 0.000010 0.000010 0.000010 0.000010 0.004874 0.000010 0.000010 0.000010 0.000010 0.000010 0.000010 0.000010 0.000010 0.000010 0.000010 0.000010 0.000010 0.008950
0.154031 0.070522 0.000010 0.004144 0.004475 0.000010 0.000010 0.000010 0.000010 0.000010 0.000010 0.003437 0.000010 0.000010 0.002004 0.000010 0.021854 0.572015 0.000010 0.007863 0.000010 0.000010 0.000010 0.030699 0.000010 0.000010 0.004214 0.000010 0.000010 0.000010 0.003181 0.000010 0.000010 0.047869 0.000010 0.006371 0.034375 0.000010 0.000010 0.000497 0.000010 0.000010 0.001185 0.000010 0.030994
0.133526 0.075884 0.000010 0.000010 0.000010 0.000010 0.000010 0.000010 0.000010 0.000010 0.000010 0.000010 0.000010 0.000010 0.000010 0.000010 0.000010 0.646001 0.000010 0.000010 0.000010 0.000010 0.000010 0.021803 0.000010 0.000010 0.000010 0.000010 0.000010 0.000010 0.000010 0.021116 0.000010 0.000010 0.000010 0.000010 0.060299 0.000010 0.000010 0.000010 0.000010 0.000010 0.006406 0.000010 0.034594
0.122090 0.058227 0.000010 0.000010 0.000010 0.000010 0.000010 0.000010 0.000010 0.000010 0.000010 0.000010 0.000010 0.000010 0.000010 0.000010 0.000010 0.702005 0.000010 0.000010 0.000010 0.000010 0.000010 0.028234 0.000010 0.000010 0.000010 0.000010 0.000010 0.000010 0.000010 0.000010 0.000010 0.000010 0.000010 0.000010 0.060129 0.000010 0.000010 0.000010 0.000010 0.000010 0.000010 0.000010 0.028924
0.087779 0.117424 0.000010 0.007496 0.000010 0.000010 0.000010 0.000070 0.000010 0.000010 0.000010 0.000010 0.000010 0.000010 0.000010 0.000010 0.000010 0.639044 0.000010 0.000010 0.000010 0.000010 0.000010 0.022227 0.000010 0.000010 0.000010 0.000010 0.000010 0.000010 0.000010 0.005292 0.000010 0.000010 0.000010 0.014266 0.054875 0.000010 0.000010 0.000010 0.000010 0.000010 0.016270 0.000010 0.034917
0.121614 0.058900 0.000010 0.000010 0.000010 0.000010 0.000010 0.000010 0.000010 0.000010 0.000010 0.000010 0.000010 0.000010 0.000010 0.000010 0.000156 0.748648 0.000010 0.000010 0.000010 0.000010 0.000010 0.024221 0.000010 0.000010 0.000010 0.000010 0.000010 0.000010 0.000010 0.000010 0.000010 0.000010 0.000010 0.000010 0.001439 0.000010 0.000010 0.000010 0.000010 0.000010 0.000010 0.000010 0.044642
0.066655 0.042585 0.000010 0.000010 0.000010 0.000010 0.000010 0.000010 0.000010 0.000010 0.000010 0.000010 0.000010 0.000010 0.000010 0.000010 0.004125 0.784741 0.000010 0.000010 0.000010 0.000010 0.000010 0.028720 0.000010 0.000010 0.000010 0.000010 0.000010 0.000010 0.000010 0.008997 0.000010 0.000010 0.000010 0.000010 0.041517 0.000010 0.000010 0.000010 0.000010 0.000010 0.000010 0.000010 0.022291
0.177998 0.092462 0.000010 0.000010 0.000010 0.000010 0.000010 0.000010 0.000010 0.000010 0.000010 0.000010 0.000010 0.000010 0.000010 0.000010 0.000010 0.627488 0.000010 0.000010 0.000010 0.000010 0.000010 0.001907 0.000010 0.000010 0.000010 0.000010 0.000010 0.000010 0.000010 0.012912 0.000010 0.000010 0.000010 0.009652 0.051701 0.000010 0.000010 0.000010 0.000010 0.000010 0.000010 0.000010 0.025510
0.187179 0.087848 0.000010 0.000010 0.000010 0.000010 0.000010 0.000010 0.000010 0.000010 0.000010 0.000010 0.000010 0.000010 0.000010 0.000010 0.000010 0.631814 0.000010 0.000010 0.000010 0.000010 0.000010 0.003466 0.000010 0.000010 0.000010 0.000010 0.000010 0.000010 0.000010 0.000010 0.000010 0.000010 0.000010 0.000010 0.064534 0.000010 0.000010 0.000010 0.000010 0.000010 0.002022 0.000010 0.022758
0.181841 0.061541 0.000010 0.000010 0.000010 0.000010 0.000010 0.000010 0.000010 0.000010 0.000010 0.000010 0.000010 0.000010 0.000010 0.000010 0.000010 0.617348 0.000010 0.000010 0.000010 0.000010 0.000010 0.015394 0.000010 0.000010 0.000010 0.000010 0.000010 0.000010 0.000010 0.023127 0.000010 0.000010 0.000010 0.000010 0.057161 0.000010 0.000010 0.000010 0.000010 0.000010 0.000010 0.000010 0.043207
0.171466 0.045730 0.000010 0.000010 0.000010 0.000010 0.000010 0.000010 0.000010 0.000010 0.000010 0.000010 0.000010 0.000010 0.000010 0.000010 0.000010 0.683052 0.000010 0.000010 0.000010 0.000010 0.000010 0.001295 0.000010 0.000010 0.000010 0.000010 0.000010 0.000010 0.000010 0.013340 0.000010 0.000010 0.000010 0.000010 0.047061 0.000010 0.000010 0.000010 0.000010 0.000010 0.000010 0.001662 0.036023
0.201708 0.106513 0.000010 0.000010 0.000010 0.000010 0.000010 0.000010 0.000010 0.000010 0.000010 0.000010 0.000010 0.000010 0.000010 0.000010 0.000010 0.601816 0.000010 0.000010 0.000010 0.000010 0.000010 0.014737 0.000010 0.000010 0.000010 0.000010 0.000010 0.000010 0.000010 0.004820 0.000010 0.000010 0.000010 0.000010 0.060011 0.000010 0.000010 0.000010 0.000010 0.000010 0.000010 0.000010 0.010014
0.729454 0.000010 0.000010 0.000010 0.000010 0.000010 0.000010 0.000010 0.000010 0.000010 0.000010 0.000010 0.000010 0.000010 0.000010 0.000010 0.000010 0.232738 0.000010 0.000010 0.000010 0.000010 0.000010 0.020474 0.000010 0.000010 0.000010 0.000010 0.000010 0.000010 0.000010 0.007166 0.000010 0.000010 0.000010 0.000010 0.009768 0.000010 0.000010 0.000010 0.000010 0.000010 0.000010 0.000010 0.000010
0.885440 0.000010 0.000010 0.000010 0.000010 0.000010 0.000010 0.000010 0.000010 0.000010 0.000010 0.000010 0.000010 0.000010 0.000010 0.000010 0.000010 0.111783 0.000010 0.000010 0.000010 0.000010 0.000010 0.002357 0.000010 0.000010 0.000010 0.000010 0.000010 0.000010 0.000010 0.000010 0.000010 0.000010 0.000010 0.000010 0.000010 0.000010 0.000010 0.000010 0.000010 0.000010 0.000010 0.000010 0.000010
0.151484 0.120444 0.000010 0.007170 0.000010 0.000010 0.000010 0.000010 0.000010 0.000010 0.000010 0.000010 0.000010 0.000010 0.000010 0.000010 0.000010 0.610817 0.000010 0.000010 0.000010 0.000010 0.000010 0.024174 0.000010 0.000010 0.000010 0.000010 0.000010 0.000010 0.000010 0.006555 0.000010 0.000010 0.000010 0.000010 0.030539 0.000010 0.000010 0.000010 0.000010 0.000010 0.015134 0.003142 0.030191
0.424077 0.019456 0.009591 0.000010 0.000010 0.000010 0.000010 0.001951 0.000010 0.000010 0.000010 0.000010 0.000010 0.000010 0.000010 0.000010 0.000010 0.472066 0.005726 0.000010 0.000010 0.000010 0.000902 0.022352 0.000010 0.000010 0.000010 0.001716 0.000010 0.000010 0.004576 0.000010 0.000010 0.000010 0.000010 0.000010 0.017843 0.000010 0.000010 0.000010 0.000010 0.000010 0.000010 0.000010 0.019414
0.125076 0.017412 0.000010 0.000010 0.000010 0.000010 0.000010 0.000010 0.000010 0.000010 0.000010 0.000010 0.000010 0.000010 0.000010 0.000010 0.000010 0.397118 0.000010 0.000010 0.000010 0.000010 0.000010 0.423708 0.000010 0.000010 0.000010 0.000010 0.000010 0.000010 0.000010 0.010463 0.000010 0.000010 0.000010 0.000010 0.025833 0.000010 0.000010 0.000010 0.000010 0.000010 0.000010 0.000010 0.000010
0.075346 0.000010 0.000010 0.000010 0.000010 0.000010 0.000010 0.000010 0.000010 0.000010 0.000010 0.000010 0.000010 0.000010 0.000010 0.000010 0.000010 0.089873 0.000010 0.000010 0.000010 0.000010 0.000010 0.006903 0.000010 0.000010 0.000010 0.000010 0.000010 0.000010 0.000010 0.000010 0.000010 0.000010 0.000010 0.000010 0.054353 0.000010 0.000010 0.000010 0.000010 0.000010 0.000010 0.000010 0.773124
0.000010 0.000010 0.000010 0.000010 0.000010 0.000010 0.000010 0.000010 0.000010 0.000010 0.000010 0.000010 0.000010 0.000010 0.000010 0.000010 0.000010 0.000010 0.000010 0.000010 0.000010 0.000010 0.000010 0.000010 0.000010 0.000010 0.000010 0.000010 0.000010 0.000010 0.000010 0.000010 0.000010 0.000010 0.000010 0.000010 0.000010 0.000010 0.000010 0.000010 0.000010 0.000010 0.000010 0.000010 0.999560
0.406893 0.000010 0.000010 0.013032 0.000010 0.000010 0.000010 0.000010 0.000010 0.000010 0.000010 0.000010 0.000010 0.000010 0.000010 0.000010 0.000010 0.207186 0.000010 0.000010 0.000010 0.000010 0.000010 0.008338 0.000010 0.000010 0.000010 0.000010 0.000010 0.000010 0.000010 0.003866 0.000010 0.000010 0.000010 0.000010 0.000010 0.000010 0.000010 0.000010 0.000010 0.000010 0.000010 0.000010 0.360294
0.000010 0.000010 0.000010 0.000010 0.000010 0.000010 0.000010 0.000010 0.000010 0.000010 0.000010 0.000010 0.000010 0.000010 0.000010 0.000010 0.000010 0.000010 0.000010 0.000010 0.000010 0.000010 0.000010 0.000010 0.000010 0.000010 0.000010 0.000010 0.000010 0.000010 0.000010 0.000010 0.000010 0.000010 0.000010 0.000010 0.000010 0.000010 0.000010 0.000010 0.000010 0.000010 0.000010 0.000010 0.999560
0.149193 0.080208 0.000010 0.000010 0.000010 0.000010 0.000010 0.023274 0.000010 0.000010 0.000010 0.000010 0.000010 0.000010 0.000010 0.000010 0.007740 0.494393 0.002993 0.000010 0.000010 0.000010 0.000010 0.006002 0.000010 0.000010 0.000010 0.000010 0.000010 0.000010 0.000010 0.012682 0.000010 0.000010 0.000010 0.000010 0.077840 0.000010 0.000010 0.000010 0.000010 0.000010 0.000010 0.000010 0.145323
0.114852 0.072105 0.000010 0.008065 0.000010 0.000010 0.000010 0.076618 0.000010 0.000010 0.000010 0.000010 0.000010 0.000010 0.000010 0.000010 0.001753 0.380343 0.000010 0.000010 0.000010 0.000010 0.000010 0.006042 0.000010 0.000010 0.000010 0.000010 0.000010 0.000010 0.000010 0.028310 0.000010 0.000010 0.012966 0.000010 0.067867 0.000904 0.000010 0.000010 0.010082 0.013229 0.008722 0.000010 0.197843
0.153360 0.045716 0.000010 0.022043 0.000010 0.000010 0.002976 0.024289 0.000010 0.000010 0.000010 0.000010 0.000010 0.000010 0.002492 0.000010 0.039761 0.427067 0.000010 0.000010 0.000010 0.000010 0.000010 0.005447 0.000010 0.000010 0.001087 0.000010 0.015627 0.000010 0.000010 0.013453 0.000010 0.000376 0.000108 0.003503 0.094470 0.000010 0.000010 0.000010 0.000010 0.011340 0.001406 0.000010 0.135220
0.000010 0.000010 0.000010 0.000010 0.000010 0.000010 0.000010 0.000010 0.000010 0.000010 0.000010 0.000010 0.000010 0.000010 0.000010 0.000010 0.000010 0.000010 0.000010 0.000010 0.000010 0.000010 0.000010 0.000010 0.000010 0.000010 0.000010 0.000010 0.000010 0.000010 0.000010 0.000010 0.000010 0.000010 0.000010 0.000010 0.000010 0.000010 0.000010 0.000010 0.000010 0.000010 0.000010 0.000010 0.999560
0.075318 0.048412 0.000010 0.000010 0.000010 0.000010 0.000010 0.000010 0.000010 0.000010 0.000010 0.000010 0.000010 0.000010 0.000010 0.000010 0.000010 0.063835 0.000010 0.000010 0.000010 0.000010 0.000010 0.000010 0.000010 0.000010 0.000010 0.000010 0.000010 0.000010 0.000010 0.000010 0.000010 0.000010 0.000010 0.000010 0.055428 0.000010 0.000010 0.000010 0.000010 0.000010 0.000010 0.000010 0.756606
0.000010 0.000010 0.000010 0.000010 0.000010 0.000010 0.000010 0.000010 0.000010 0.000010 0.000010 0.000010 0.000010 0.000010 0.000010 0.000010 0.000010 0.000010 0.000010 0.000010 0.000010 0.000010 0.000010 0.000010 0.000010 0.000010 0.000010 0.000010 0.000010 0.000010 0.000010 0.000010 0.000010 0.000010 0.000010 0.000010 0.000010 0.000010 0.000010 0.000010 0.000010 0.000010 0.000010 0.000010 0.999560
0.161279 0.063450 0.000010 0.000010 0.000010 0.004273 0.000010 0.055468 0.000010 0.000010 0.000010 0.000010 0.000010 0.000010 0.000010 0.000010 0.000010 0.377203 0.000010 0.000010 0.000010 0.000010 0.000010 0.003441 0.000010 0.000010 0.000010 0.000010 0.000010 0.000010 0.000010 0.021950 0.000010 0.000010 0.000010 0.000010 0.089748 0.000010 0.000010 0.000010 0.000010 0.025734 0.000010 0.000010 0.197104
0.136862 0.033315 0.000010 0.000010 0.000010 0.000010 0.000010 0.088053 0.000010 0.000010 0.000010 0.004493 0.000010 0.000010 0.000010 0.000010 0.000010 0.449901 0.004749 0.000010 0.000010 0.000010 0.000288 0.005819 0.000010 0.000010 0.000010 0.000010 0.000010 0.000010 0.000094 0.000010 0.000010 0.000010 0.007327 0.000010 0.062097 0.000010 0.000010 0.000010 0.000010 0.020105 0.000010 0.000010 0.186578
0.000010 0.000010 0.000010 0.000010 0.000010 0.000010 0.000010 0.000010 0.000010 0.000010 0.000010 0.000010 0.000010 0.000010 0.000010 0.000010 0.000010 0.000010 0.999560 0.000010 0.000010 0.000010 0.000010 0.000010 0.000010 0.000010 0.000010 0.000010 0.000010 0.000010 0.000010 0.000010 0.000010 0.000010 0.000010 0.000010 0.000010 0.000010 0.000010 0.000010 0.000010 0.000010 0.000010 0.000010 0.000010
0.000010 0.000010 0.000010 0.000010 0.000010 0.000010 0.000010 0.000010 0.000010 0.000010 0.000010 0.000010 0.000010 0.000010 0.000010 0.000010 0.000010 0.000010 0.999560 0.000010 0.000010 0.000010 0.000010 0.000010 0.000010 0.000010 0.000010 0.000010 0.000010 0.000010 0.000010 0.000010 0.000010 0.000010 0.000010 0.000010 0.000010 0.000010 0.000010 0.000010 0.000010 0.000010 0.000010 0.000010 0.000010
0.000010 0.000010 0.000010 0.000010 0.000010 0.000010 0.000010 0.000010 0.000010 0.000010 0.000010 0.000010 0.000010 0.000010 0.000010 0.000010 0.000010 0.000010 0.999560 0.000010 0.000010 0.000010 0.000010 0.000010 0.000010 0.000010 0.000010 0.000010 0.000010 0.000010 0.000010 0.000010 0.000010 0.000010 0.000010 0.000010 0.000010 0.000010 0.000010 0.000010 0.000010 0.000010 0.000010 0.000010 0.000010
0.000010 0.000010 0.000010 0.000010 0.000010 0.000010 0.000010 0.000010 0.000010 0.000010 0.000010 0.000010 0.000010 0.000010 0.000010 0.000010 0.000010 0.000010 0.999560 0.000010 0.000010 0.000010 0.000010 0.000010 0.000010 0.000010 0.000010 0.000010 0.000010 0.000010 0.000010 0.000010 0.000010 0.000010 0.000010 0.000010 0.000010 0.000010 0.000010 0.000010 0.000010 0.000010 0.000010 0.000010 0.000010
0.000010 0.000010 0.000010 0.000010 0.000010 0.000010 0.000010 0.000010 0.000010 0.000010 0.000010 0.000010 0.000010 0.000010 0.000010 0.000010 0.000010 0.000010 0.999560 0.000010 0.000010 0.000010 0.000010 0.000010 0.000010 0.000010 0.000010 0.000010 0.000010 0.000010 0.000010 0.000010 0.000010 0.000010 0.000010 0.000010 0.000010 0.000010 0.000010 0.000010 0.000010 0.000010 0.000010 0.000010 0.000010
0.000010 0.000010 0.000010 0.000010 0.000010 0.000010 0.000010 0.000010 0.000010 0.000010 0.000010 0.000010 0.000010 0.000010 0.000010 0.000010 0.000010 0.000010 0.999560 0.000010 0.000010 0.000010 0.000010 0.000010 0.000010 0.000010 0.000010 0.000010 0.000010 0.000010 0.000010 0.000010 0.000010 0.000010 0.000010 0.000010 0.000010 0.000010 0.000010 0.000010 0.000010 0.000010 0.000010 0.000010 0.000010
0.000010 0.000010 0.000010 0.000010 0.000010 0.000010 0.000010 0.000010 0.000010 0.000010 0.000010 0.000010 0.000010 0.000010 0.000010 0.000010 0.000010 0.000010 0.999560 0.000010 0.000010 0.000010 0.000010 0.000010 0.000010 0.000010 0.000010 0.000010 0.000010 0.000010 0.000010 0.000010 0.000010 0.000010 0.000010 0.000010 0.000010 0.000010 0.000010 0.000010 0.000010 0.000010 0.000010 0.000010 0.000010
0.000010 0.000010 0.000010 0.000010 0.000010 0.000010 0.000010 0.000010 0.000010 0.000010 0.000010 0.008419 0.000010 0.000010 0.000010 0.000010 0.000010 0.000010 0.991151 0.000010 0.000010 0.000010 0.000010 0.000010 0.000010 0.000010 0.000010 0.000010 0.000010 0.000010 0.000010 0.000010 0.000010 0.000010 0.000010 0.000010 0.000010 0.000010 0.000010 0.000010 0.000010 0.000010 0.000010 0.000010 0.000010
0.000010 0.000010 0.000010 0.000010 0.000010 0.000010 0.000010 0.000010 0.000010 0.000010 0.000010 0.000010 0.000010 0.000010 0.000010 0.000010 0.000010 0.000010 0.988159 0.000010 0.000010 0.000010 0.000010 0.000010 0.000010 0.000010 0.000010 0.000010 0.000010 0.000010 0.000010 0.011411 0.000010 0.000010 0.000010 0.000010 0.000010 0.000010 0.000010 0.000010 0.000010 0.000010 0.000010 0.000010 0.000010
0.000010 0.000010 0.000010 0.000010 0.000010 0.000010 0.000010 0.000010 0.000010 0.000010 0.000010 0.000010 0.000010 0.000010 0.000010 0.000010 0.000010 0.000010 0.999560 0.000010 0.000010 0.000010 0.000010 0.000010 0.000010 0.000010 0.000010 0.000010 0.000010 0.000010 0.000010 0.000010 0.000010 0.000010 0.000010 0.000010 0.000010 0.000010 0.000010 0.000010 0.000010 0.000010 0.000010 0.000010 0.000010
0.000010 0.000010 0.000010 0.000010 0.000010 0.001790 0.000010 0.000010 0.000010 0.000010 0.000010 0.004577 0.000010 0.000010 0.000010 0.000010 0.000010 0.000010 0.993213 0.000010 0.000010 0.000010 0.000010 0.000010 0.000010 0.000010 0.000010 0.000010 0.000010 0.000010 0.000010 0.000010 0.000010 0.000010 0.000010 0.000010 0.000010 0.000010 0.000010 0.000010 0.000010 0.000010 0.000010 0.000010 0.000010
0.000010 0.000010 0.000010 0.000010 0.000010 0.000010 0.000010 0.000010 0.000010 0.000010 0.000010 0.000010 0.000010 0.000010 0.000010 0.000010 0.000010 0.000010 0.999560 0.000010 0.000010 0.000010 0.000010 0.000010 0.000010 0.000010 0.000010 0.000010 0.000010 0.000010 0.000010 0.000010 0.000010 0.000010 0.000010 0.000010 0.000010 0.000010 0.000010 0.000010 0.000010 0.000010 0.000010 0.000010 0.000010
0.000010 0.000010 0.000010 0.000010 0.000010 0.000010 0.000010 0.000010 0.000010 0.000010 0.000010 0.000010 0.000010 0.000010 0.000010 0.000010 0.000010 0.000010 0.999560 0.000010 0.000010 0.000010 0.000010 0.000010 0.000010 0.000010 0.000010 0.000010 0.000010 0.000010 0.000010 0.000010 0.000010 0.000010 0.000010 0.000010 0.000010 0.000010 0.000010 0.000010 0.000010 0.000010 0.000010 0.000010 0.000010
0.000010 0.000010 0.000010 0.000010 0.000010 0.000010 0.000010 0.000010 0.000010 0.000010 0.000010 0.000010 0.000010 0.000010 0.000010 0.000010 0.000010 0.000010 0.999560 0.000010 0.000010 0.000010 0.000010 0.000010 0.000010 0.000010 0.000010 0.000010 0.000010 0.000010 0.000010 0.000010 0.000010 0.000010 0.000010 0.000010 0.000010 0.000010 0.000010 0.000010 0.000010 0.000010 0.000010 0.000010 0.000010
0.000010 0.000010 0.000010 0.000010 0.000010 0.000010 0.000010 0.000010 0.000010 0.000010 0.000010 0.000010 0.000010 0.000010 0.000010 0.000010 0.000010 0.000010 0.999560 0.000010 0.000010 0.000010 0.000010 0.000010 0.000010 0.000010 0.000010 0.000010 0.000010 0.000010 0.000010 0.000010 0.000010 0.000010 0.000010 0.000010 0.000010 0.000010 0.000010 0.000010 0.000010 0.000010 0.000010 0.000010 0.000010
0.000010 0.000010 0.000010 0.000010 0.000010 0.000010 0.000010 0.000010 0.000010 0.000010 0.000010 0.000010 0.000010 0.000010 0.000010 0.000010 0.000010 0.000010 0.999560 0.000010 0.000010 0.000010 0.000010 0.000010 0.000010 0.000010 0.000010 0.000010 0.000010 0.000010 0.000010 0.000010 0.000010 0.000010 0.000010 0.000010 0.000010 0.000010 0.000010 0.000010 0.000010 0.000010 0.000010 0.000010 0.000010
0.000010 0.000010 0.000010 0.000010 0.000010 0.000010 0.000010 0.000010 0.000010 0.000010 0.000010 0.000010 0.000010 0.000010 0.000010 0.000010 0.000010 0.000010 0.999560 0.000010 0.000010 0.000010 0.000010 0.000010 0.000010 0.000010 0.000010 0.000010 0.000010 0.000010 0.000010 0.000010 0.000010 0.000010 0.000010 0.000010 0.000010 0.000010 0.000010 0.000010 0.000010 0.000010 0.000010 0.000010 0.000010
0.000010 0.000010 0.000010 0.000010 0.000010 0.000010 0.000010 0.000010 0.000010 0.000010 0.000010 0.000010 0.000010 0.000010 0.000010 0.000010 0.000010 0.000010 0.999560 0.000010 0.000010 0.000010 0.000010 0.000010 0.000010 0.000010 0.000010 0.000010 0.000010 0.000010 0.000010 0.000010 0.000010 0.000010 0.000010 0.000010 0.000010 0.000010 0.000010 0.000010 0.000010 0.000010 0.000010 0.000010 0.000010
0.002433 0.010357 0.000010 0.000010 0.000010 0.000010 0.000010 0.000010 0.000010 0.000010 0.000010 0.000010 0.000010 0.000010 0.000010 0.000010 0.000010 0.000010 0.986790 0.000010 0.000010 0.000010 0.000010 0.000010 0.000010 0.000010 0.000010 0.000010 0.000010 0.000010 0.000010 0.000010 0.000010 0.000010 0.000010 0.000010 0.000010 0.000010 0.000010 0.000010 0.000010 0.000010 0.000010 0.000010 0.000010
0.000010 0.000010 0.000010 0.000010 0.000010 0.000010 0.000010 0.000010 0.000010 0.000010 0.000010 0.000010 0.000010 0.000010 0.000010 0.000010 0.000010 0.000010 0.999560 0.000010 0.000010 0.000010 0.000010 0.000010 0.000010 0.000010 0.000010 0.000010 0.000010 0.000010 0.000010 0.000010 0.000010 0.000010 0.000010 0.000010 0.000010 0.000010 0.000010 0.000010 0.000010 0.000010 0.000010 0.000010 0.000010
0.000010 0.000010 0.000010 0.000010 0.000010 0.000010 0.000010 0.000010 0.000010 0.072893 0.000010 0.000010 0.720924 0.000010 0.000010 0.000010 0.016652 0.102318 0.000010 0.000010 0.000010 0.000010 0.000010 0.000010 0.068202 0.000010 0.000010 0.000010 0.000010 0.000010 0.000010 0.000010 0.000010 0.000010 0.000010 0.000010 0.017748 0.000010 0.000010 0.000010 0.000010 0.000883 0.000010 0.000010 0.000010
0.000010 0.000010 0.000010 0.018180 0.000010 0.000010 0.000010 0.000010 0.000010 0.066591 0.000010 0.000010 0.574576 0.000010 0.000010 0.000010 0.000010 0.109838 0.000010 0.000010 0.000010 0.006598 0.000010 0.000010 0.177537 0.000010 0.000010 0.000010 0.008767 0.006562 0.000010 0.005301 0.017686 0.000010 0.000010 0.000010 0.000010 0.000010 0.000010 0.000010 0.000010 0.008023 0.000010 0.000010 0.000010
0.045269 0.039214 0.000010 0.011684 0.000010 0.000010 0.001410 0.000010 0.000010 0.163461 0.028908 0.000010 0.325853 0.000010 0.017901 0.000010 0.047516 0.000010 0.000010 0.000010 0.000010 0.000010 0.000010 0.014020 0.204559 0.013039 0.000010 0.000010 0.000010 0.000010 0.005673 0.000010 0.000010 0.000010 0.012710 0.004542 0.004707 0.000010 0.000010 0.017086 0.000010 0.006235 0.000010 0.000010 0.035954
0.000010 0.000010 0.000010 0.000010 0.000010 0.000010 0.000010 0.000010 0.000010 0.000010 0.000010 0.000010 0.999560 0.000010 0.000010 0.000010 0.000010 0.000010 0.000010 0.000010 0.000010 0.000010 0.000010 0.000010 0.000010 0.000010 0.000010 0.000010 0.000010 0.000010 0.000010 0.000010 0.000010 0.000010 0.000010 0.000010 0.000010 0.000010 0.000010 0.000010 0.000010 0.000010 0.000010 0.000010 0.000010
0.000010 0.000010 0.000010 0.000010 0.000010 0.000010 0.000010 0.000010 0.000010 0.000010 0.000010 0.000010 0.995238 0.000010 0.000010 0.000010 0.000010 0.000010 0.000010 0.000010 0.000010 0.000010 0.000010 0.000010 0.000010 0.000010 0.000010 0.000010 0.000010 0.000010 0.000010 0.004332 0.000010 0.000010 0.000010 0.000010 0.000010 0.000010 0.000010 0.000010 0.000010 0.000010 0.000010 0.000010 0.000010
0.000010 0.000010 0.000010 0.000010 0.000010 0.000010 0.000010 0.000010 0.000010 0.000010 0.000010 0.000010 0.999559 0.000010 0.000010 0.000010 0.000010 0.000010 0.000010 0.000010 0.000010 0.000010 0.000010 0.000010 0.000011 0.000010 0.000010 0.000010 0.000010 0.000010 0.000010 0.000010 0.000010 0.000010 0.000010 0.000010 0.000010 0.000010 0.000010 0.000010 0.000010 0.000010 0.000010 0.000010 0.000010
0.000010 0.007379 0.000010 0.000010 0.000010 0.000010 0.000010 0.000010 0.000010 0.073199 0.000010 0.000010 0.501068 0.000010 0.020438 0.010677 0.071691 0.009049 0.000010 0.000010 0.001428 0.000010 0.003942 0.000010 0.221741 0.000010 0.000010 0.000010 0.000010 0.031676 0.000010 0.020269 0.002627 0.000010 0.000474 0.001191 0.000010 0.000010 0.000010 0.001893 0.000010 0.020979 0.000010 0.000010 0.000010
0.000010 0.007529 0.000010 0.000010 0.000010 0.000010 0.000010 0.011010 0.000010 0.022656 0.000010 0.000010 0.722053 0.000010 0.000010 0.008645 0.000010 0.020641 0.000010 0.012006 0.000010 0.053543 0.004311 0.011276 0.042243 0.000010 0.000010 0.000010 0.000010 0.000010 0.000010 0.000010 0.026399 0.000782 0.000010 0.000010 0.017052 0.039554 0.000010 0.000010 0.000010 0.000010 0.000010 0.000010 0.000010
0.000010 0.020376 0.000010 0.004744 0.000010 0.000010 0.005442 0.014131 0.000010 0.090180 0.012072 0.000010 0.290781 0.007730 0.047710 0.000010 0.048276 0.067696 0.005948 0.044998 0.000010 0.002338 0.000010 0.000010 0.220480 0.011772 0.000010 0.003446 0.000010 0.017589 0.002715 0.005113 0.030273 0.000010 0.003037 0.009528 0.000010 0.012440 0.000010 0.020984 0.000010 0.000010 0.000010 0.000010 0.000010
0.056615 0.000010 0.000010 0.002805 0.000010 0.000010 0.010725 0.000010 0.000010 0.151465 0.015809 0.000010 0.288376 0.000010 0.000010 0.000010 0.074258 0.081459 0.000010 0.000010 0.000010 0.000010 0.000010 0.007266 0.251783 0.000010 0.000010 0.000010 0.000010 0.000010 0.000010 0.000010 0.000010 0.000010 0.000010 0.000010 0.000010 0.000010 0.000010 0.025766 0.000010 0.000010 0.000010 0.000010 0.033343
0.027387 0.000010 0.000010 0.000010 0.000010 0.000010 0.010983 0.000010 0.000010 0.025167 0.000010 0.000010 0.917960 0.000010 0.000010 0.011266 0.000010 0.000010 0.000010 0.000010 0.000010 0.000010 0.000010 0.000010 0.004477 0.000010 0.000010 0.000010 0.000010 0.000010 0.000010 0.000010 0.000010 0.000010 0.002380 0.000010 0.000010 0.000010 0.000010 0.000010 0.000010 0.000010 0.000010 0.000010 0.000010
0.000010 0.000010 0.000010 0.000010 0.000010 0.000010 0.000010 0.000010 0.000010 0.000010 0.000010 0.000010 0.999560 0.000010 0.000010 0.000010 0.000010 0.000010 0.000010 0.000010 0.000010 0.000010 0.000010 0.000010 0.000010 0.000010 0.000010 0.000010 0.000010 0.000010 0.000010 0.000010 0.000010 0.000010 0.000010 0.000010 0.000010 0.000010 0.000010 0.000010 0.000010 0.000010 0.000010 0.000010 0.000010
0.000010 0.032900 0.000010 0.004910 0.000010 0.000010 0.000010 0.000010 0.000010 0.075474 0.000010 0.000010 0.512574 0.000010 0.000010 0.000010 0.050937 0.090488 0.000010 0.000010 0.006448 0.000010 0.000010 0.021238 0.163863 0.024193 0.000010 0.000590 0.000010 0.000010 0.000010 0.009778 0.000010 0.000010 0.000010 0.003038 0.000010 0.000010 0.000010 0.000010 0.000010 0.000010 0.000010 0.003259 0.000010
0.000010 0.015780 0.000010 0.000010 0.000010 0.000010 0.000010 0.000010 0.000010 0.000010 0.000010 0.000010 0.978702 0.000010 0.000010 0.000010 0.000010 0.005097 0.000010 0.000010 0.000010 0.000010 0.000010 0.000010 0.000010 0.000010 0.000010 0.000010 0.000010 0.000010 0.000010 0.000010 0.000010 0.000010 0.000010 0.000010 0.000010 0.000010 0.000010 0.000010 0.000010 0.000010 0.000010 0.000010 0.000010
0.000010 0.000010 0.000010 0.000010 0.000010 0.000010 0.000010 0.000010 0.000010 0.000010 0.000010 0.000010 0.949112 0.000010 0.000010 0.000010 0.007428 0.043040 0.000010 0.000010 0.000010 0.000010 0.000010 0.000010 0.000010 0.000010 0.000010 0.000010 0.000010 0.000010 0.000010 0.000010 0.000010 0.000010 0.000010 0.000010 0.000010 0.000010 0.000010 0.000010 0.000010 0.000010 0.000010 0.000010 0.000010
0.000010 0.000010 0.000010 0.000010 0.000010 0.000010 0.000010 0.000010 0.000010 0.000010 0.000010 0.000010 0.999560 0.000010 0.000010 0.000010 0.000010 0.000010 0.000010 0.000010 0.000010 0.000010 0.000010 0.000010 0.000010 0.000010 0.000010 0.000010 0.000010 0.000010 0.000010 0.000010 0.000010 0.000010 0.000010 0.000010 0.000010 0.000010 0.000010 0.000010 0.000010 0.000010 0.000010 0.000010 0.000010
0.000010 0.000010 0.000010 0.000010 0.000010 0.000010 0.000010 0.000010 0.000010 0.000010 0.000010 0.000010 0.999340 0.000010 0.000010 0.000010 0.000010 0.000010 0.000010 0.000010 0.000010 0.000010 0.000010 0.000230 0.000010 0.000010 0.000010 0.000010 0.000010 0.000010 0.000010 0.000010 0.000010 0.000010 0.000010 0.000010 0.000010 0.000010 0.000010 0.000010 0.000010 0.000010 0.000010 0.000010 0.000010
0.000010 0.000010 0.000010 0.000010 0.000010 0.005377 0.000010 0.000010 0.000010 0.065806 0.000863 0.000010 0.700196 0.000010 0.000010 0.000010 0.024727 0.038090 0.000010 0.035713 0.000010 0.000010 0.000010 0.000010 0.074145 0.000010 0.000010 0.014276 0.000010 0.000010 0.000010 0.004750 0.011659 0.000010 0.000010 0.000010 0.000010 0.000010 0.010027 0.014052 0.000010 0.000010 0.000010 0.000010 0.000010
0.000010 0.000010 0.000010 0.000010 0.000010 0.000010 0.000010 0.000010 0.000010 0.020107 0.000010 0.000010 0.952170 0.000010 0.000010 0.000010 0.000010 0.000010 0.000010 0.000010 0.000010 0.000010 0.000010 0.004963 0.000010 0.000010 0.000010 0.000010 0.000010 0.000010 0.000010 0.000010 0.000010 0.000010 0.000010 0.020586 0.000015 0.000010 0.000010 0.000010 0.000010 0.000010 0.000010 0.001769 0.000010
0.000010 0.041026 0.000010 0.000010 0.000010 0.000010 0.000010 0.000010 0.000010 0.084671 0.005668 0.000010 0.536186 0.022532 0.000010 0.000010 0.041868 0.087708 0.000010 0.000010 0.000010 0.000010 0.000010 0.000010 0.142646 0.002640 0.000010 0.000010 0.010976 0.000010 0.001340 0.000010 0.000010 0.002969 0.000010 0.000010 0.016368 0.000010 0.000010 0.000010 0.000010 0.000010 0.000010 0.000010 0.003092
0.051105 0.022607 0.000010 0.000010 0.000806 0.000010 0.000010 0.000010 0.007405 0.355693 0.000010 0.004335 0.182518 0.022957 0.000010 0.003030 0.161308 0.024439 0.000010 0.000010 0.000010 0.000574 0.002578 0.019416 0.019973 0.000010 0.011057 0.003261 0.000010 0.002310 0.000010 0.000010 0.007129 0.003768 0.003725 0.000010 0.006636 0.011630 0.012750 0.049436 0.000010 0.000010 0.004543 0.004833 0.000010
0.050393 0.052792 0.000010 0.000010 0.000010 0.000010 0.003983 0.000010 0.009645 0.395889 0.000010 0.000010 0.153078 0.000010 0.018448 0.000908 0.152167 0.011651 0.000010 0.016668 0.000010 0.000010 0.000010 0.000010 0.000010 0.012487 0.000010 0.000010 0.002678 0.026371 0.001194 0.000010 0.000010 0.000010 0.000010 0.000010 0.000010 0.000010 0.000010 0.054254 0.000010 0.005473 0.000010 0.000010 0.031653
0.000010 0.000970 0.000666 0.007982 0.005904 0.000010 0.001002 0.000010 0.000010 0.340945 0.000010 0.002485 0.130000 0.013489 0.019532 0.002994 0.223307 0.000010 0.000010 0.000010 0.002063 0.000010 0.000010 0.012148 0.047597 0.015817 0.012110 0.017364 0.002411 0.015152 0.000010 0.000010 0.000010 0.000010 0.001773 0.000010 0.000010 0.000010 0.010302 0.049648 0.004776 0.026676 0.000010 0.000010 0.032695
0.000010 0.016436 0.000010 0.003863 0.000010 0.002150 0.000010 0.000010 0.000010 0.296228 0.000010 0.000010 0.045970 0.006006 0.010744 0.000010 0.114726 0.047590 0.006814 0.000010 0.000010 0.265858 0.000010 0.015133 0.023761 0.000010 0.000010 0.000010 0.000010 0.018916 0.004777 0.002166 0.010838 0.000010 0.000010 0.000010 0.014352 0.000010 0.014354 0.035164 0.011671 0.010725 0.000010 0.003557 0.017993
0.021671 0.036523 0.003045 0.005373 0.000010 0.000010 0.000010 0.000010 0.000010 0.379153 0.000010 0.000010 0.177225 0.000010 0.018652 0.000010 0.188766 0.000010 0.000010 0.001069 0.005505 0.000010 0.000010 0.000010 0.000010 0.000010 0.000010 0.000010 0.000010 0.018552 0.000010 0.000010 0.000010 0.010685 0.000010 0.000010 0.000010 0.000010 0.013162 0.074610 0.001563 0.039660 0.000010 0.004504 0.000010
0.000010 0.069496 0.000010 0.026143 0.000010 0.000010 0.000010 0.000010 0.000010 0.357105 0.014122 0.000010 0.122822 0.000010 0.000010 0.000010 0.198655 0.000010 0.004976 0.026693 0.000010 0.003240 0.004430 0.000010 0.040108 0.017470 0.000010 0.000010 0.014121 0.024324 0.000871 0.000010 0.000010 0.000010 0.005535 0.000010 0.000010 0.000010 0.000010 0.027097 0.014222 0.000010 0.003719 0.006147 0.018465
0.007677 0.038778 0.000010 0.000010 0.000010 0.000010 0.004488 0.003990 0.007233 0.377558 0.014268 0.000010 0.146648 0.010441 0.000010 0.000010 0.201764 0.033217 0.000010 0.000010 0.000010 0.014353 0.000010 0.000010 0.034449 0.021138 0.004678 0.000256 0.000010 0.001998 0.000010 0.000010 0.000010 0.000010 0.001426 0.000010 0.000010 0.000010 0.014501 0.043770 0.000010 0.000010 0.000010 0.000010 0.017131
0.013632 0.019784 0.000010 0.000010 0.000010 0.000010 0.004993 0.000010 0.000010 0.412582 0.000010 0.000010 0.162403 0.025121 0.018209 0.000010 0.153478 0.000010 0.000010 0.000010 0.000010 0.000010 0.000010 0.019230 0.030981 0.002690 0.000010 0.000010 0.000010 0.013163 0.008326 0.000010 0.016114 0.003315 0.000010 0.000010 0.000010 0.000010 0.000010 0.072780 0.000010 0.000010 0.000010 0.000010 0.022920
0.041353 0.072760 0.000010 0.000010 0.000010 0.000010 0.005160 0.000010 0.000010 0.428461 0.000010 0.000010 0.131370 0.000010 0.005770 0.000010 0.183551 0.000010 0.000010 0.010503 0.000010 0.013911 0.000010 0.000010 0.000010 0.000010 0.000010 0.004885 0.000010 0.023010 0.000010 0.000010 0.019882 0.008499 0.000010 0.000010 0.000010 0.000010 0.000010 0.043028 0.000010 0.000010 0.007558 0.000010 0.000010
0.004977 0.038763 0.000010 0.000010 0.000010 0.005618 0.000010 0.000010 0.000010 0.424461 0.000010 0.000010 0.132836 0.000010 0.000010 0.000010 0.118071 0.063312 0.000010 0.012388 0.000010 0.000010 0.000010 0.014363 0.000010 0.000010 0.000010 0.000999 0.000010 0.082632 0.000010 0.000010 0.027950 0.000010 0.006557 0.000010 0.000010 0.000010 0.000010 0.063767 0.003005 0.000010 0.000010 0.000010 0.000010
0.017796 0.000010 0.003177 0.000010 0.000010 0.000010 0.005491 0.000010 0.000010 0.376591 0.000010 0.000010 0.173140 0.000010 0.001632 0.016423 0.223592 0.000010 0.000010 0.000010 0.000010 0.000010 0.000010 0.012030 0.026807 0.000010 0.000010 0.005159 0.000010 0.000010 0.000010 0.000010 0.001835 0.008647 0.000010 0.014609 0.000010 0.017541 0.002614 0.090937 0.000010 0.000010 0.000010 0.001709 0.000010
0.010810 0.044119 0.000010 0.000010 0.000010 0.000010 0.000010 0.000010 0.000010 0.351140 0.000010 0.000010 0.146435 0.000010 0.000010 0.000010 0.181303 0.026523 0.000010 0.028153 0.000010 0.000010 0.000010 0.006315 0.042736 0.013411 0.000010 0.016257 0.002505 0.006753 0.003068 0.000010 0.035840 0.000010 0.000010 0.000010 0.000010 0.000010 0.004771 0.046499 0.000010 0.000010 0.000010 0.000010 0.033091
0.000010 0.000010 0.000010 0.000010 0.000010 0.000010 0.000010 0.000010 0.000010 0.377838 0.000010 0.000010 0.154962 0.004108 0.000010 0.000010 0.245814 0.000010 0.000010 0.000010 0.000010 0.002191 0.000010 0.003969 0.000010 0.002015 0.000010 0.000010 0.008037 0.020396 0.000010 0.000010 0.018992 0.000010 0.000773 0.000010 0.000010 0.000010 0.000010 0.104382 0.000010 0.038547 0.000010 0.004821 0.012856
0.000010 0.000010 0.000010 0.000010 0.000010 0.000010 0.000010 0.000010 0.000010 0.364938 0.002682 0.000010 0.194130 0.000010 0.000010 0.000010 0.267123 0.000010 0.001775 0.000010 0.000010 0.000010 0.000010 0.000010 0.000010 0.000010 0.000010 0.003114 0.000010 0.020191 0.000010 0.000010 0.011385 0.000010 0.000010 0.000010 0.000010 0.000010 0.000010 0.101908 0.000010 0.032402 0.000010 0.000010 0.000010
0.000010 0.050825 0.015245 0.000010 0.000010 0.000010 0.000010 0.000010 0.006420 0.394748 0.000010 0.000010 0.169684 0.003079 0.000010 0.000010 0.181221 0.000010 0.000010 0.000010 0.000010 0.000010 0.000010 0.000010 0.000010 0.000010 0.000010 0.006141 0.000010 0.031196 0.001681 0.000010 0.000010 0.009649 0.000010 0.000010 0.000010 0.027696 0.013724 0.053384 0.000010 0.035006 0.000010 0.000010 0.000010
0.013765 0.000010 0.000010 0.012924 0.000010 0.000010 0.000010 0.000010 0.000010 0.372566 0.002255 0.000010 0.191121 0.000010 0.000010 0.000010 0.223720 0.037260 0.000010 0.000010 0.000010 0.000010 0.000010 0.001604 0.005044 0.000010 0.000010 0.000202 0.000010 0.009374 0.000010 0.000010 0.000010 0.000010 0.000010 0.000010 0.000010 0.000010 0.000010 0.069872 0.000010 0.029540 0.000010 0.000010 0.030443
0.052093 0.000010 0.000010 0.000010 0.000010 0.000010 0.008269 0.000010 0.000010 0.404947 0.000010 0.000010 0.114806 0.000010 0.024224 0.000010 0.190047 0.000010 0.000010 0.001021 0.000010 0.000010 0.000010 0.013135 0.015325 0.000010 0.000010 0.000010 0.006051 0.039726 0.000010 0.000010 0.000655 0.010416 0.000010 0.000010 0.000010 0.000010 0.005181 0.039221 0.025150 0.000010 0.002430 0.000010 0.047033
0.002765 0.035587 0.000010 0.000010 0.000010 0.000010 0.000010 0.000010 0.000010 0.385562 0.000010 0.000010 0.182033 0.000010 0.000010 0.003178 0.205991 0.000010 0.000010 0.000010 0.000010 0.000010 0.003390 0.002337 0.000010 0.000010 0.000010 0.008163 0.000010 0.035910 0.000010 0.000010 0.000010 0.013127 0.000010 0.000010 0.000010 0.060919 0.009966 0.043631 0.000010 0.000010 0.000010 0.003759 0.003392
0.000010 0.045687 0.011232 0.001590 0.007771 0.000010 0.020662 0.000015 0.000010 0.285551 0.000010 0.000010 0.104108 0.022850 0.023615 0.062580 0.149099 0.000010 0.000010 0.000010 0.000010 0.107388 0.000010 0.000010 0.000010 0.000010 0.004985 0.007065 0.013509 0.019744 0.005704 0.000010 0.000010 0.001570 0.001289 0.015160 0.000010 0.035943 0.000010 0.052661 0.000010 0.000010 0.000010 0.000010 0.000010
0.000010 0.014395 0.000010 0.019347 0.000010 0.000010 0.017662 0.000010 0.000010 0.369723 0.000010 0.000010 0.106959 0.000010 0.021473 0.000010 0.178744 0.061330 0.000010 0.005834 0.000010 0.000010 0.000010 0.009132 0.055863 0.005816 0.000010 0.000010 0.000010 0.065825 0.008006 0.000010 0.018045 0.000010 0.000010 0.003130 0.000010 0.000010 0.000010 0.024296 0.014151 0.000010 0.000010 0.000010 0.000010
0.000010 0.203903 0.038222 0.019982 0.000010 0.000010 0.003271 0.000010 0.000010 0.062901 0.000010 0.000010 0.000010 0.000010 0.364147 0.013873 0.000010 0.101704 0.013645 0.013545 0.000010 0.015188 0.000010 0.000517 0.012981 0.007878 0.000010 0.003506 0.000010 0.000010 0.000010 0.000010 0.000010 0.006804 0.000010 0.001701 0.000010 0.000512 0.031524 0.000010 0.070917 0.008675 0.000010 0.004374 0.000010
0.066045 0.046585 0.034898 0.000010 0.000010 0.000010 0.000010 0.000010 0.000010 0.074303 0.000010 0.000010 0.000010 0.000010 0.374139 0.000010 0.000010 0.121345 0.033832 0.023562 0.000010 0.017805 0.000010 0.013751 0.000010 0.001873 0.000010 0.003291 0.000010 0.000010 0.000010 0.000010 0.000010 0.000010 0.000010 0.000961 0.035754 0.011106 0.010481 0.027771 0.091506 0.000010 0.010733 0.000010 0.000010
0.025328 0.160116 0.047240 0.005787 0.021044 0.000010 0.012745 0.001653 0.000010 0.040554 0.000010 0.000010 0.000010 0.000010 0.185183 0.015817 0.002768 0.225416 0.000010 0.015503 0.000010 0.000010 0.001841 0.005103 0.000010 0.006601 0.006291 0.001169 0.000010 0.004998 0.000010 0.000010 0.000010 0.000010 0.000010 0.000010 0.000010 0.064497 0.000010 0.000999 0.120181 0.000010 0.025162 0.000010 0.003793
0.000010 0.234082 0.037348 0.000010 0.000010 0.000010 0.007677 0.000010 0.007678 0.084114 0.003150 0.000010 0.000010 0.015964 0.194512 0.000010 0.039168 0.080544 0.001308 0.050510 0.003162 0.002489 0.000010 0.011962 0.000010 0.000010 0.012869 0.000010 0.023163 0.000922 0.000010 0.000010 0.001543 0.000431 0.010779 0.000010 0.000010 0.033087 0.015576 0.007726 0.107442 0.000010 0.000010 0.000010 0.012604
0.000010 0.147732 0.083747 0.005462 0.000010 0.000010 0.000010 0.000010 0.000010 0.040473 0.000010 0.000010 0.000010 0.005137 0.210226 0.023545 0.032352 0.113210 0.004666 0.000010 0.000010 0.000010 0.000010 0.012262 0.000010 0.000010 0.016267 0.020088 0.005831 0.000010 0.000010 0.023954 0.000010 0.000010 0.000010 0.000010 0.000010 0.069521 0.023150 0.004688 0.115257 0.042184 0.000010 0.000010 0.000010
0.017715 0.184966 0.051216 0.000010 0.000010 0.000010 0.019355 0.000010 0.010042 0.060748 0.008574 0.002367 0.021467 0.000010 0.296996 0.000010 0.060098 0.000010 0.000010 0.035230 0.000010 0.000010 0.000010 0.009077 0.000010 0.000010 0.000010 0.000010 0.000010 0.000010 0.000010 0.000010 0.003660 0.000010 0.000675 0.000010 0.000010 0.054014 0.018566 0.016815 0.128158 0.000010 0.000010 0.000010 0.000010
0.003075 0.197093 0.000010 0.000010 0.000010 0.000010 0.000010 0.000010 0.000010 0.000010 0.043574 0.000010 0.000010 0.000010 0.541567 0.000010 0.000010 0.077912 0.000010 0.001378 0.000010 0.000010 0.011440 0.000010 0.000010 0.000010 0.013346 0.000010 0.000010 0.000010 0.000010 0.000010 0.000010 0.000010 0.000010 0.000010 0.007064 0.028723 0.000010 0.004807 0.054971 0.007568 0.007170 0.000010 0.000010
0.000010 0.156675 0.071740 0.000010 0.005159 0.000010 0.005128 0.000010 0.017195 0.075172 0.007290 0.000010 0.000010 0.000010 0.201973 0.000010 0.000010 0.141064 0.006655 0.014599 0.006537 0.000010 0.000010 0.007751 0.000010 0.000010 0.002655 0.000010 0.010193 0.000010 0.000010 0.000010 0.000065 0.000010 0.005309 0.000010 0.016547 0.090541 0.012307 0.000010 0.120475 0.000010 0.000010 0.000010 0.024740
0.010673 0.147559 0.000010 0.004380 0.000010 0.000010 0.000010 0.000010 0.000010 0.025511 0.012864 0.000010 0.000010 0.000010 0.508587 0.000010 0.010088 0.158644 0.000010 0.000010 0.000010 0.000010 0.005217 0.012672 0.000010 0.000010 0.000010 0.013548 0.000010 0.011539 0.000010 0.000010 0.000010 0.000010 0.000010 0.013522 0.017381 0.022975 0.000010 0.004449 0.000010 0.016634 0.000010 0.003485 0.000010
0.015706 0.234216 0.031076 0.000010 0.044712 0.000010 0.000010 0.022597 0.000010 0.056044 0.000010 0.000010 0.006140 0.000010 0.228480 0.020872 0.048262 0.073808 0.000010 0.000010 0.000010 0.000010 0.000010 0.016613 0.031102 0.016539 0.002714 0.001169 0.000010 0.000010 0.000010 0.000010 0.000010 0.000010 0.008761 0.000010 0.011707 0.011664 0.000010 0.000156 0.117420 0.000010 0.000010 0.000010 0.000010
0.000010 0.287254 0.040265 0.000010 0.002952 0.000010 0.011303 0.000010 0.000010 0.054450 0.001975 0.000010 0.006132 0.000010 0.277159 0.019225 0.018061 0.026132 0.000010 0.000010 0.004869 0.009443 0.000010 0.003940 0.000010 0.009207 0.012957 0.000010 0.025131 0.000010 0.000010 0.007329 0.024080 0.003253 0.005334 0.000010 0.000010 0.042747 0.000010 0.002686 0.103907 0.000010 0.000010 0.000010 0.000010
0.000010 0.198981 0.023007 0.000010 0.021116 0.000010 0.000162 0.001668 0.000010 0.057021 0.000010 0.001627 0.004344 0.000010 0.337381 0.000010 0.000010 0.071805 0.000010 0.001360 0.000010 0.000010 0.000010 0.008686 0.000010 0.019447 0.002323 0.013019 0.000010 0.000010 0.000010 0.000010 0.000010 0.010223 0.014089 0.020722 0.022717 0.028265 0.024251 0.000010 0.107044 0.007286 0.003247 0.000010 0.000010
0.000010 0.055369 0.063691 0.009694 0.008772 0.000010 0.008015 0.005023 0.000010 0.061476 0.026709 0.000010 0.000010 0.014005 0.181640 0.037058 0.055409 0.188320 0.000010 0.022325 0.000010 0.000010 0.026676 0.000010 0.000010 0.001444 0.000010 0.011572 0.010617 0.000010 0.000010 0.000010 0.000010 0.015881 0.000010 0.012877 0.019827 0.046481 0.022350 0.003491 0.091076 0.000010 0.000010 0.000010 0.000010
0.011397 0.071764 0.056001 0.000010 0.041838 0.001372 0.008360 0.000010 0.000010 0.059679 0.006800 0.000010 0.028517 0.002934 0.232872 0.000113 0.050260 0.128571 0.000010 0.004722 0.000010 0.000010 0.000010 0.000010 0.001596 0.021966 0.008012 0.013834 0.007465 0.000010 0.003198 0.029347 0.000010 0.000010 0.005853 0.000010 0.000010 0.043352 0.009970 0.010455 0.106501 0.007002 0.000010 0.000010 0.026088
0.005970 0.144256 0.048551 0.000010 0.000010 0.000010 0.002259 0.021576 0.004212 0.072327 0.001077 0.000010 0.014574 0.010453 0.190510 0.000010 0.086065 0.051784 0.000010 0.007645 0.000010 0.000010 0.000010 0.000010 0.000010 0.028059 0.016027 0.000010 0.024109 0.000916 0.001667 0.009763 0.000010 0.010551 0.000010 0.000010 0.000010 0.025639 0.000010 0.000010 0.145344 0.063593 0.000010 0.000825 0.012057
0.017286 0.175063 0.033008 0.006742 0.016952 0.000010 0.000010 0.003525 0.000010 0.071462 0.000010 0.000010 0.000010 0.000010 0.153981 0.041274 0.000010 0.083095 0.004672 0.053464 0.000010 0.006395 0.008550 0.003229 0.000010 0.015440 0.000010 0.014565 0.018197 0.000010 0.000010 0.003028 0.007301 0.000010 0.000010 0.000010 0.029360 0.025774 0.020493 0.041227 0.128327 0.000010 0.000010 0.000010 0.017402
0.016602 0.156094 0.036757 0.000010 0.000010 0.000010 0.002170 0.016328 0.000010 0.039613 0.021342 0.000010 0.000010 0.000010 0.222065 0.030180 0.036454 0.088584 0.000010 0.000010 0.000010 0.000010 0.000010 0.005581 0.000010 0.010556 0.010573 0.000010 0.020760 0.000010 0.000010 0.011787 0.000010 0.006564 0.000239 0.000010 0.037583 0.066380 0.018604 0.016550 0.090173 0.000010 0.037475 0.000010 0.000786
0.000010 0.264338 0.076531 0.004503 0.023999 0.005063 0.000010 0.000010 0.015602 0.046529 0.000010 0.000010 0.000010 0.000010 0.228432 0.013097 0.015295 0.026065 0.000010 0.002390 0.000542 0.000010 0.005206 0.000010 0.000010 0.000010 0.002673 0.000010 0.006972 0.004318 0.000010 0.016040 0.000010 0.006035 0.007319 0.000010 0.000010 0.059530 0.000010 0.000010 0.169292 0.000010 0.000010 0.000010 0.000010
0.050001 0.203960 0.065830 0.000010 0.000010 0.000010 0.000010 0.000010 0.011874 0.056798 0.003226 0.000010 0.000010 0.003865 0.189944 0.007551 0.002733 0.098719 0.000010 0.028941 0.000010 0.000010 0.000010 0.000010 0.000010 0.004877 0.000010 0.000010 0.012052 0.001610 0.000010 0.000683 0.000010 0.000010 0.005727 0.000010 0.002459 0.052907 0.029078 0.018139 0.148798 0.000010 0.000010 0.000010 0.000010
0.004213 0.162697 0.029881 0.000010 0.000016 0.000010 0.005970 0.001404 0.000010 0.031528 0.024951 0.000010 0.007701 0.022447 0.347969 0.030623 0.010342 0.082318 0.000010 0.008275 0.000010 0.011832 0.000010 0.000010 0.000010 0.011636 0.010702 0.004366 0.030451 0.005773 0.000010 0.005325 0.000010 0.000010 0.000010 0.006540 0.000010 0.006726 0.016293 0.019531 0.078252 0.000010 0.022067 0.000010 0.000010
0.000010 0.019279 0.000010 0.092283 0.000010 0.029387 0.000010 0.007221 0.000010 0.000010 0.000010 0.021587 0.000010 0.000010 0.000010 0.000010 0.000010 0.000010 0.242905 0.000010 0.074881 0.000010 0.000010 0.004257 0.000010 0.000010 0.000010 0.000010 0.000010 0.000010 0.000010 0.001627 0.000010 0.000010 0.000010 0.000010 0.000010 0.000010 0.000010 0.000010 0.000010 0.157152 0.349081 0.000010 0.000010
0.000010 0.000010 0.000010 0.050184 0.000010 0.023715 0.000010 0.000010 0.000010 0.000010 0.000010 0.000550 0.000010 0.000010 0.000010 0.000010 0.000010 0.000010 0.263191 0.000010 0.109779 0.000010 0.009022 0.000010 0.000010 0.000010 0.000010 0.000010 0.000010 0.000010 0.000010 0.000010 0.000010 0.000010 0.000010 0.000010 0.000010 0.000010 0.000010 0.000010 0.000010 0.210169 0.333021 0.000010 0.000010
0.000010 0.000010 0.000010 0.072419 0.000010 0.010463 0.000010 0.000010 0.000010 0.000010 0.000010 0.022837 0.000010 0.000010 0.000010 0.000010 0.000010 0.000010 0.300750 0.000010 0.104559 0.000010 0.000010 0.000010 0.000010 0.000010 0.000010 0.000010 0.000010 0.000010 0.000010 0.000010 0.000010 0.000010 0.000010 0.000010 0.000010 0.000010 0.000010 0.000010 0.000010 0.152461 0.336131 0.000010 0.000010
0.000010 0.000010 0.000010 0.046692 0.000010 0.021773 0.000010 0.000010 0.000010 0.000010 0.000010 0.024414 0.000010 0.000010 0.000010 0.000010 0.000010 0.000010 0.332187 0.000010 0.083586 0.000010 0.000010 0.000010 0.000010 0.000010 0.000010 0.000010 0.000010 0.000010 0.000010 0.000010 0.000010 0.000010 0.000010 0.000010 0.000010 0.000010 0.000010 0.000010 0.000010 0.161493 0.329474 0.000010 0.000010
0.000010 0.000010 0.000010 0.055697 0.000010 0.033895 0.000010 0.000010 0.000010 0.000010 0.000010 0.011136 0.000010 0.000010 0.000010 0.000010 0.000010 0.000010 0.318593 0.000010 0.108259 0.000010 0.000010 0.000010 0.000010 0.000010 0.000010 0.000010 0.000010 0.000010 0.000010 0.000010 0.000010 0.000010 0.000010 0.000010 0.000010 0.000010 0.000010 0.000010 0.000010 0.160439 0.311602 0.000010 0.000010
0.000010 0.000010 0.000010 0.071086 0.000010 0.032606 0.000010 0.000010 0.000010 0.000010 0.000010 0.022301 0.000010 0.000010 0.000010 0.000010 0.000010 0.000010 0.311975 0.000010 0.118004 0.000010 0.000010 0.000010 0.000010 0.000010 0.000010 0.000010 0.000010 0.000010 0.000010 0.004228 0.000010 0.000010 0.000010 0.000010 0.000010 0.000010 0.000010 0.000010 0.000010 0.146585 0.292846 0.000010 0.000010
0.000010 0.000010 0.000010 0.052105 0.000010 0.033703 0.000010 0.000010 0.000010 0.000010 0.000010 0.024949 0.000010 0.000010 0.000010 0.000010 0.000010 0.000010 0.308920 0.000010 0.098665 0.000010 0.000010 0.000010 0.000010 0.000010 0.000010 0.000010 0.000010 0.000010 0.000010 0.000010 0.000010 0.000010 0.000010 0.000010 0.000010 0.000010 0.000010 0.000010 0.000010 0.179085 0.302194 0.000010 0.000010
0.000010 0.000010 0.000010 0.068553 0.000010 0.007630 0.000010 0.000010 0.000010 0.000010 0.000010 0.040647 0.000010 0.000010 0.000010 0.000010 0.000010 0.000010 0.293350 0.000010 0.071369 0.000010 0.000010 0.000010 0.000010 0.000010 0.000010 0.000010 0.000010 0.000010 0.000010 0.000010 0.000010 0.000010 0.000010 0.000010 0.002730 0.000010 0.000010 0.000010 0.000010 0.183214 0.332136 0.000010 0.000010
0.000010 0.000010 0.000010 0.089679 0.000010 0.010031 0.000010 0.000010 0.000010 0.000010 0.000010 0.025294 0.000010 0.000010 0.000010 0.000010 0.000010 0.000010 0.264294 0.000010 0.061185 0.000010 0.011267 0.000010 0.000010 0.000010 0.000010 0.000010 0.000010 0.000010 0.000010 0.000010 0.000010 0.000010 0.000010 0.000010 0.000010 0.000010 0.000010 0.000010 0.000010 0.165792 0.372088 0.000010 0.000010
0.000010 0.000010 0.000010 0.069115 0.000010 0.054234 0.000010 0.001611 0.000010 0.000010 0.000010 0.019606 0.000010 0.000010 0.000010 0.000010 0.000010 0.000010 0.283773 0.000010 0.080290 0.000010 0.013145 0.000010 0.000010 0.000010 0.000010 0.000010 0.000010 0.000010 0.000010 0.000010 0.000010 0.000010 0.000010 0.000010 0.000010 0.000010 0.000010 0.000010 0.000010 0.130639 0.347228 0.000010 0.000010
0.000010 0.000010 0.000010 0.050557 0.000010 0.034255 0.000010 0.000010 0.000010 0.000010 0.000010 0.038281 0.000010 0.000010 0.000010 0.000010 0.000010 0.000010 0.267363 0.000010 0.089841 0.000010 0.000010 0.000010 0.000010 0.000010 0.000010 0.000010 0.000010 0.000010 0.000010 0.000010 0.000010 0.000010 0.000010 0.000010 0.000010 0.000010 0.000010 0.000010 0.000010 0.177281 0.342043 0.000010 0.000010
0.000010 0.000010 0.000010 0.059390 0.000010 0.057679 0.000010 0.000010 0.000010 0.000010 0.000010 0.014091 0.000010 0.000010 0.000010 0.000010 0.000010 0.000010 0.303362 0.000010 0.095085 0.000010 0.000010 0.000010 0.000010 0.000010 0.000010 0.000010 0.000010 0.000010 0.000010 0.000010 0.000010 0.000010 0.000010 0.000010 0.000010 0.000010 0.000010 0.000010 0.000010 0.168914 0.301097 0.000010 0.000010
0.000010 0.000010 0.000010 0.099203 0.000010 0.000010 0.000010 0.000648 0.000010 0.000010 0.000010 0.021572 0.000010 0.000010 0.000010 0.000010 0.000010 0.003261 0.266711 0.000010 0.096020 0.000010 0.008502 0.000010 0.000010 0.000010 0.000010 0.000010 0.000010 0.000010 0.000010 0.000010 0.000010 0.000010 0.000010 0.000010 0.000010 0.000010 0.000010 0.000010 0.000010 0.139710 0.364014 0.000010 0.000010
0.000010 0.000010 0.000010 0.072020 0.000010 0.027493 0.000010 0.000010 0.000010 0.000010 0.000010 0.000010 0.000010 0.000010 0.000010 0.000010 0.000010 0.000010 0.254357 0.000010 0.089817 0.000010 0.000010 0.000010 0.000010 0.000010 0.000010 0.000010 0.000010 0.000010 0.002904 0.000010 0.000010 0.000010 0.000010 0.000010 0.000010 0.000010 0.000010 0.000010 0.000010 0.159890 0.393139 0.000010 0.000010
0.000010 0.000010 0.000010 0.069833 0.000010 0.057341 0.000010 0.000010 0.000010 0.000010 0.000010 0.010575 0.000010 0.000010 0.000010 0.000010 0.000010 0.000010 0.262318 0.000010 0.086408 0.000010 0.000010 0.000010 0.000010 0.000010 0.000010 0.000010 0.000010 0.000010 0.000010 0.000011 0.000010 0.000010 0.000010 0.000010 0.000010 0.000010 0.000010 0.000010 0.000010 0.171423 0.341722 0.000010 0.000010
0.000010 0.001797 0.000010 0.054386 0.000010 0.021067 0.000010 0.000010 0.000010 0.000010 0.000010 0.031899 0.000010 0.000010 0.000010 0.000010 0.000010 0.000010 0.363580 0.000010 0.077952 0.000010 0.010194 0.000010 0.000010 0.000010 0.000010 0.000010 0.000010 0.000010 0.000010 0.000010 0.000010 0.000010 0.000010 0.000010 0.000010 0.000010 0.000010 0.000010 0.000010 0.147595 0.291170 0.000010 0.000010
0.000010 0.000010 0.000010 0.041065 0.000010 0.006951 0.000010 0.000010 0.000010 0.000010 0.000010 0.024050 0.000010 0.000010 0.000010 0.000010 0.000010 0.000010 0.380319 0.000010 0.088319 0.000010 0.000010 0.000010 0.000010 0.000010 0.000010 0.000010 0.000010 0.000010 0.000010 0.000010 0.000010 0.000010 0.000010 0.000010 0.000010 0.000010 0.000010 0.000010 0.000010 0.113576 0.345341 0.000010 0.000010
0.026512 0.426013 0.000010 0.000010 0.000010 0.000010 0.000010 0.000010 0.000010 0.000010 0.000010 0.000010 0.000010 0.000010 0.000010 0.000010 0.000010 0.342252 0.000010 0.000010 0.000010 0.000010 0.000010 0.000990 0.000010 0.000010 0.000010 0.000010 0.000010 0.000010 0.000010 0.000010 0.000010 0.000010 0.000010 0.175956 0.021961 0.000010 0.000010 0.000010 0.000010 0.000010 0.000010 0.005936 0.000010
0.033546 0.431080 0.000010 0.000010 0.000010 0.000010 0.000010 0.000010 0.000010 0.000010 0.000010 0.000010 0.000010 0.000010 0.000010 0.000010 0.051669 0.232967 0.000010 0.000010 0.000010 0.000010 0.000010 0.000010 0.000010 0.000010 0.000010 0.000010 0.000010 0.000010 0.000010 0.028429 0.000010 0.000010 0.000010 0.181189 0.000010 0.000010 0.000010 0.000010 0.000010 0.006778 0.000010 0.015732 0.018251
0.077946 0.398074 0.000010 0.000010 0.000010 0.000010 0.000010 0.000010 0.000010 0.000010 0.000010 0.000010 0.000010 0.000010 0.000010 0.000010 0.000010 0.294505 0.000010 0.000010 0.000010 0.000010 0.000010 0.018532 0.000010 0.000010 0.000010 0.000010 0.000010 0.000010 0.000010 0.031478 0.000010 0.000010 0.000010 0.154157 0.011902 0.000010 0.000010 0.000010 0.000010 0.000010 0.000010 0.013036 0.000010
0.092193 0.401092 0.000010 0.000010 0.000010 0.000010 0.000010 0.000010 0.000010 0.000010 0.000010 0.000010 0.000010 0.000010 0.000010 0.000010 0.000010 0.275899 0.000010 0.000010 0.000010 0.000010 0.000010 0.000010 0.000010 0.000010 0.000010 0.000010 0.000010 0.000010 0.000010 0.016805 0.000010 0.000010 0.000010 0.173524 0.014053 0.000010 0.000010 0.000010 0.000010 0.000010 0.000010 0.026054 0.000010
0.062556 0.365460 0.011323 0.000010 0.000010 0.000010 0.000010 0.000010 0.000010 0.000010 0.000010 0.000010 0.000010 0.000010 0.000630 0.000010 0.022808 0.264444 0.000010 0.000010 0.001491 0.000010 0.000010 0.001305 0.000010 0.000010 0.000010 0.000010 0.000010 0.000010 0.000010 0.011767 0.000010 0.000010 0.000472 0.157824 0.036665 0.000010 0.009619 0.000010 0.000010 0.000010 0.000010 0.027847 0.025489
0.014456 0.187493 0.000010 0.000010 0.000010 0.000010 0.000010 0.000010 0.000010 0.000010 0.000010 0.000010 0.000010 0.000010 0.000010 0.000010 0.000010 0.000010 0.000010 0.000010 0.000010 0.000010 0.000010 0.000010 0.000010 0.000010 0.000010 0.000010 0.000010 0.000010 0.000010 0.000010 0.000010 0.000010 0.000010 0.797631 0.000010 0.000010 0.000010 0.000010 0.000010 0.000010 0.000010 0.000010 0.000010
0.000010 0.000010 0.000010 0.000010 0.000010 0.000010 0.000010 0.000010 0.000010 0.000010 0.000012 0.000010 0.000010 0.000010 0.000010 0.000010 0.000010 0.000010 0.000010 0.000010 0.000010 0.000010 0.000010 0.000010 0.000010 0.000010 0.000010 0.000010 0.000010 0.000010 0.000010 0.000010 0.000010 0.000010 0.000010 0.541688 0.000010 0.367552 0.090338 0.000010 0.000010 0.000010 0.000010 0.000010 0.000010
0.000010 0.000010 0.000010 0.000010 0.000010 0.000010 0.000010 0.000010 0.000010 0.000010 0.000010 0.000010 0.000010 0.000010 0.000010 0.000010 0.000010 0.000010 0.000010 0.000010 0.000010 0.000010 0.000010 0.000010 0.000010 0.000010 0.000010 0.000010 0.000010 0.000010 0.000010 0.000010 0.000010 0.000010 0.000010 0.541342 0.000010 0.367343 0.090895 0.000010 0.000010 0.000010 0.000010 0.000010 0.000010
0.000010 0.000010 0.000010 0.000010 0.000010 0.000010 0.000010 0.000010 0.000010 0.000010 0.000010 0.000010 0.000010 0.000010 0.000010 0.000010 0.000010 0.000010 0.000010 0.000010 0.000010 0.000010 0.000010 0.000010 0.000010 0.000010 0.000010 0.000010 0.000010 0.000010 0.000010 0.000010 0.000010 0.000010 0.000010 0.542595 0.000010 0.365068 0.091918 0.000010 0.000010 0.000010 0.000010 0.000010 0.000010
0.000010 0.146213 0.084920 0.000010 0.000010 0.000010 0.016732 0.000010 0.000010 0.022618 0.000010 0.000010 0.000010 0.000010 0.000010 0.000010 0.000010 0.149841 0.000010 0.000010 0.000010 0.002431 0.000010 0.000010 0.000010 0.008154 0.000010 0.000010 0.009788 0.000010 0.000010 0.008748 0.000010 0.000010 0.000010 0.195184 0.000010 0.000010 0.000010 0.000010 0.347717 0.000010 0.000010 0.000010 0.007324
0.000010 0.145760 0.085523 0.000010 0.000010 0.000010 0.018007 0.000010 0.000010 0.022464 0.000010 0.000010 0.000010 0.000010 0.000010 0.000010 0.000010 0.153337 0.000010 0.000010 0.000010 0.001885 0.000010 0.000010 0.000010 0.008641 0.000010 0.000010 0.008204 0.000010 0.000010 0.007391 0.000010 0.000010 0.000010 0.193742 0.000010 0.000010 0.000010 0.000010 0.348510 0.000010 0.000010 0.000010 0.006205
0.099602 0.306868 0.000010 0.000010 0.000010 0.000010 0.000010 0.000010 0.000010 0.000010 0.000010 0.000010 0.000010 0.000010 0.000010 0.000010 0.000010 0.240867 0.000010 0.000010 0.000010 0.000010 0.000010 0.000960 0.000010 0.000010 0.000010 0.000010 0.000010 0.000010 0.000010 0.013722 0.000010 0.000010 0.000010 0.291538 0.045101 0.000010 0.000010 0.000010 0.000010 0.000010 0.000010 0.000010 0.000973
0.049614 0.097820 0.073365 0.000010 0.000010 0.000010 0.006042 0.000010 0.000010 0.000010 0.007962 0.000010 0.008213 0.008780 0.000010 0.000010 0.019767 0.139934 0.000010 0.000010 0.000010 0.000010 0.000010 0.010002 0.000010 0.000010 0.000010 0.009536 0.017019 0.000010 0.000010 0.041200 0.000010 0.000010 0.000010 0.165050 0.015528 0.000010 0.013510 0.012445 0.216055 0.000010 0.000010 0.036164 0.051746
0.050513 0.135615 0.003859 0.015182 0.000010 0.000010 0.000010 0.000010 0.000010 0.040346 0.000010 0.003407 0.016826 0.000010 0.006237 0.000010 0.029098 0.130405 0.000010 0.000010 0.000010 0.000010 0.000010 0.009218 0.000010 0.000010 0.002514 0.000010 0.002462 0.003424 0.000010 0.020320 0.000010 0.000753 0.000010 0.388278 0.056578 0.000010 0.000010 0.000010 0.001585 0.015891 0.019020 0.020109 0.028141
0.094582 0.398517 0.000010 0.000010 0.000010 0.000010 0.000010 0.000010 0.000010 0.000010 0.000010 0.000010 0.000010 0.000010 0.000010 0.000010 0.000010 0.190030 0.000010 0.000010 0.000010 0.000010 0.000010 0.001306 0.000010 0.000010 0.000010 0.000010 0.000010 0.000010 0.003717 0.031340 0.000010 0.000010 0.000010 0.280128 0.000010 0.000010 0.000010 0.000010 0.000010 0.000010 0.000010 0.000010 0.000010
0.086930 0.365254 0.000010 0.000010 0.000010 0.000010 0.000010 0.000010 0.000010 0.000010 0.000010 0.000010 0.000010 0.000010 0.000010 0.000010 0.007942 0.231430 0.000010 0.000010 0.000010 0.000010 0.000010 0.000010 0.000010 0.000010 0.000010 0.000010 0.000010 0.000010 0.000010 0.022929 0.000010 0.000010 0.000010 0.273372 0.002401 0.000010 0.000010 0.000010 0.000010 0.000010 0.000010 0.009372 0.000010
0.090709 0.411737 0.000010 0.000010 0.000010 0.000010 0.000010 0.000010 0.000010 0.000010 0.000010 0.000010 0.000010 0.000010 0.000010 0.000010 0.000010 0.295886 0.000010 0.000010 0.000010 0.000010 0.000010 0.005488 0.000010 0.000010 0.000010 0.000010 0.000010 0.000010 0.000010 0.038697 0.000010 0.000010 0.000010 0.149172 0.000010 0.000010 0.000010 0.000010 0.000010 0.000010 0.000010 0.007932 0.000010
0.061724 0.411728 0.000010 0.000010 0.000010 0.000010 0.000010 0.000010 0.000010 0.000010 0.000010 0.000010 0.000010 0.000010 0.000010 0.000010 0.000010 0.327109 0.000010 0.000010 0.000010 0.000010 0.000010 0.009418 0.000010 0.000010 0.000010 0.000010 0.000010 0.000010 0.000010 0.040880 0.000010 0.000010 0.000010 0.135540 0.000010 0.000010 0.000010 0.000010 0.000010 0.000010 0.000010 0.000010 0.013221
0.068007 0.361865 0.000010 0.000010 0.000010 0.000010 0.000010 0.000010 0.000010 0.000010 0.000010 0.000010 0.000010 0.000010 0.000010 0.000010 0.000010 0.279577 0.000010 0.000010 0.000010 0.000010 0.000010 0.012595 0.000010 0.000010 0.000010 0.000010 0.000010 0.000010 0.000010 0.020455 0.000010 0.000010 0.000010 0.257110 0.000010 0.000010 0.000010 0.000010 0.000010 0.000010 0.000010 0.000010 0.000010
0.064352 0.351561 0.000010 0.000010 0.000010 0.000010 0.000010 0.000010 0.000010 0.000010 0.000010 0.000010 0.000010 0.000010 0.000010 0.000010 0.000010 0.233381 0.000010 0.000010 0.000010 0.000010 0.000010 0.000335 0.000010 0.000010 0.000010 0.000010 0.000010 0.000010 0.000010 0.032552 0.000010 0.000010 0.000010 0.312673 0.000010 0.000010 0.000010 0.000010 0.000010 0.000010 0.000010 0.004766 0.000010
0.000010 0.000010 0.000010 0.000010 0.000010 0.000010 0.000010 0.000010 0.000010 0.000010 0.000010 0.000010 0.000010 0.000010 0.000010 0.000010 0.000010 0.000010 0.000010 0.000010 0.000010 0.000010 0.000010 0.000010 0.000010 0.000010 0.000010 0.000010 0.000010 0.000010 0.000010 0.000010 0.000010 0.000010 0.000010 0.000010 0.000010 0.000010 0.000010 0.000010 0.000010 0.000010 0.000010 0.999560 0.000010
0.000010 0.000010 0.000010 0.000010 0.000010 0.000010 0.000010 0.000010 0.000010 0.000010 0.000010 0.000010 0.000010 0.000010 0.000010 0.000010 0.000010 0.000010 0.000010 0.000010 0.000010 0.000010 0.000010 0.000010 0.000010 0.000010 0.000010 0.000010 0.000010 0.000010 0.000010 0.000010 0.000010 0.000010 0.000010 0.000010 0.000010 0.000010 0.000010 0.000010 0.000010 0.000010 0.000010 0.999560 0.000010
0.000010 0.000010 0.000010 0.000010 0.000010 0.000010 0.000010 0.000010 0.000010 0.000010 0.000010 0.000010 0.000010 0.000010 0.000010 0.000010 0.000010 0.000010 0.000010 0.000010 0.000010 0.000010 0.000010 0.000010 0.000010 0.000010 0.000010 0.000010 0.000010 0.000010 0.000010 0.000010 0.000010 0.000010 0.000010 0.000010 0.000010 0.000010 0.000010 0.000010 0.000010 0.000010 0.000010 0.999560 0.000010
0.000010 0.000010 0.000010 0.000010 0.000010 0.000010 0.000010 0.000010 0.000010 0.000010 0.000010 0.000010 0.000010 0.000010 0.000010 0.000010 0.000010 0.000020 0.000010 0.000010 0.000010 0.000010 0.000010 0.000010 0.000010 0.000010 0.000010 0.000010 0.000010 0.000010 0.000010 0.000010 0.000010 0.000010 0.000010 0.000010 0.000010 0.000010 0.000010 0.000010 0.000010 0.000010 0.000010 0.999550 0.000010
0.000010 0.000010 0.000010 0.000010 0.000010 0.000010 0.000010 0.000010 0.000010 0.000010 0.000010 0.000010 0.000010 0.000010 0.000010 0.000010 0.000010 0.000010 0.000010 0.000010 0.000010 0.000010 0.000010 0.000010 0.000010 0.000010 0.000010 0.000010 0.000010 0.000010 0.000010 0.000010 0.000010 0.000010 0.000010 0.000010 0.000010 0.000010 0.000010 0.000010 0.000010 0.000010 0.000010 0.999560 0.000010
0.000010 0.000010 0.000010 0.000010 0.000010 0.000010 0.000010 0.000010 0.000010 0.000010 0.000010 0.000010 0.000010 0.000010 0.000010 0.000010 0.000010 0.000010 0.000010 0.000010 0.000010 0.000010 0.000010 0.000010 0.000010 0.000010 0.000010 0.000010 0.000010 0.000010 0.000010 0.000010 0.000010 0.000010 0.000010 0.000010 0.000010 0.000010 0.000010 0.000010 0.000010 0.000010 0.000010 0.999560 0.000010
0.000010 0.000010 0.000010 0.000010 0.000010 0.000010 0.000010 0.000010 0.000010 0.000010 0.000010 0.000010 0.000010 0.000010 0.000010 0.000010 0.000010 0.000010 0.000010 0.000010 0.000010 0.000010 0.000010 0.000010 0.000010 0.000010 0.000010 0.000010 0.000010 0.000010 0.000010 0.000010 0.000010 0.000010 0.000010 0.000010 0.000010 0.000010 0.000010 0.000010 0.000010 0.000010 0.000010 0.999560 0.000010
0.000010 0.000010 0.000010 0.000010 0.000010 0.000010 0.000010 0.000010 0.000010 0.000010 0.000010 0.000010 0.000010 0.000010 0.000010 0.000010 0.000010 0.000010 0.000010 0.000010 0.000010 0.000010 0.000010 0.000010 0.000010 0.000010 0.000010 0.000010 0.000010 0.000010 0.000010 0.000010 0.000010 0.000010 0.000010 0.000010 0.000010 0.000010 0.000010 0.000010 0.000010 0.000010 0.000010 0.999560 0.000010
0.000010 0.000010 0.000010 0.000010 0.000010 0.000010 0.000010 0.000010 0.000010 0.000010 0.000010 0.000010 0.000010 0.000010 0.000010 0.000010 0.000010 0.000010 0.000010 0.000010 0.000010 0.000010 0.000010 0.000010 0.000010 0.000010 0.000010 0.000010 0.000010 0.000010 0.000017 0.000010 0.000010 0.000010 0.000010 0.000010 0.000010 0.000010 0.000010 0.000010 0.000010 0.000012 0.000010 0.999551 0.000010
0.000010 0.000010 0.000010 0.000010 0.000010 0.000010 0.000010 0.000010 0.000010 0.000010 0.000010 0.000010 0.000010 0.000010 0.000010 0.000010 0.000010 0.000010 0.000010 0.000010 0.000010 0.000010 0.000010 0.000010 0.000010 0.000010 0.000010 0.000010 0.000010 0.000010 0.000019 0.000010 0.000011 0.000010 0.000010 0.000010 0.000010 0.000010 0.000010 0.000010 0.000010 0.000010 0.000010 0.999550 0.000010
0.000010 0.000010 0.000010 0.000010 0.000010 0.000010 0.000010 0.000010 0.000010 0.000010 0.000010 0.000010 0.000010 0.000010 0.000010 0.000010 0.000010 0.000010 0.000010 0.000010 0.000010 0.000010 0.000010 0.000010 0.000010 0.000010 0.000010 0.000010 0.000010 0.000010 0.000010 0.000016 0.000010 0.000010 0.000010 0.000010 0.000010 0.000010 0.000010 0.000010 0.000010 0.000010 0.000010 0.999554 0.000010
0.000010 0.000010 0.000010 0.000010 0.000010 0.000010 0.000010 0.000010 0.000010 0.000010 0.000010 0.000010 0.000010 0.000010 0.000010 0.000010 0.000010 0.000010 0.000010 0.000010 0.000010 0.000010 0.000010 0.000010 0.000010 0.000010 0.000010 0.000010 0.000010 0.000010 0.000010 0.000010 0.000010 0.000010 0.000010 0.000010 0.000010 0.000010 0.000010 0.000010 0.000010 0.000010 0.000010 0.999560 0.000010
0.000010 0.000010 0.000010 0.000010 0.000010 0.000010 0.000010 0.000010 0.000010 0.000010 0.000010 0.000010 0.000010 0.000010 0.000010 0.000010 0.000010 0.000010 0.000010 0.000010 0.000010 0.000010 0.000010 0.000010 0.000010 0.000010 0.000010 0.000010 0.000010 0.000010 0.000010 0.000010 0.000010 0.000010 0.000010 0.000010 0.000010 0.000010 0.000010 0.000010 0.000010 0.000010 0.000010 0.999560 0.000010
0.000010 0.000010 0.000010 0.000010 0.000010 0.000010 0.000010 0.000010 0.000010 0.000010 0.000010 0.000010 0.000010 0.000010 0.000010 0.000010 0.000010 0.000010 0.000010 0.000010 0.000010 0.000010 0.000010 0.000010 0.000010 0.000010 0.000010 0.000010 0.000010 0.000010 0.000010 0.000010 0.000010 0.000010 0.000010 0.000010 0.000010 0.000010 0.000010 0.000010 0.000010 0.000010 0.000010 0.999560 0.000010
0.000010 0.000010 0.000010 0.000010 0.000010 0.000010 0.000010 0.000010 0.000010 0.000010 0.000010 0.000010 0.000010 0.000010 0.000010 0.000010 0.000010 0.000010 0.000010 0.000010 0.000010 0.000010 0.000010 0.000010 0.000010 0.000010 0.000010 0.000010 0.000010 0.000010 0.000011 0.000010 0.000010 0.000010 0.000010 0.000010 0.000010 0.000010 0.000010 0.000010 0.000010 0.000010 0.000010 0.999559 0.000010
0.000010 0.000010 0.103399 0.000010 0.000010 0.000010 0.028703 0.000010 0.000010 0.000010 0.000010 0.000010 0.000010 0.000010 0.000010 0.000010 0.000010 0.000010 0.000010 0.000010 0.000010 0.000010 0.000010 0.000010 0.000010 0.000010 0.000010 0.016705 0.004512 0.000010 0.000010 0.000010 0.000010 0.007209 0.000010 0.000010 0.000010 0.011254 0.001694 0.000010 0.315446 0.000010 0.000010 0.510717 0.000010
0.000010 0.000010 0.000010 0.000010 0.000010 0.000010 0.000010 0.000010 0.000010 0.000010 0.000010 0.000010 0.000010 0.000010 0.000010 0.000010 0.000010 0.000010 0.000010 0.000010 0.000010 0.000010 0.000010 0.000010 0.000010 0.000010 0.000010 0.000010 0.000010 0.000010 0.000010 0.000010 0.000010 0.000010 0.000010 0.500010 0.000010 0.000010 0.000010 0.000010 0.000010 0.000010 0.000010 0.499560 0.000010
0.057878 0.108546 0.000010 0.000745 0.000010 0.000010 0.000010 0.000010 0.000010 0.000010 0.000010 0.000010 0.000010 0.000010 0.000010 0.000010 0.000010 0.059657 0.000010 0.000010 0.000010 0.000010 0.000010 0.000010 0.000010 0.000010 0.000010 0.000010 0.000010 0.000010 0.000010 0.000010 0.000010 0.000010 0.000010 0.437444 0.000010 0.000010 0.000010 0.000010 0.000010 0.000010 0.000010 0.335339 0.000010
0.000010 0.000010 0.000010 0.000010 0.000010 0.000010 0.000010 0.000010 0.000010 0.000010 0.000010 0.000010 0.000010 0.000010 0.000010 0.000010 0.000010 0.000010 0.000010 0.000010 0.000010 0.000010 0.000010 0.000010 0.000010 0.000010 0.000010 0.000010 0.000010 0.000010 0.000014 0.000010 0.000010 0.000010 0.000010 0.000010 0.000010 0.000010 0.000010 0.000010 0.000010 0.000010 0.000010 0.999556 0.000010
0.000010 0.000010 0.000010 0.000011 0.000010 0.000010 0.000010 0.000010 0.000010 0.000010 0.000010 0.000010 0.000010 0.000010 0.000010 0.000010 0.000012 0.000010 0.000010 0.000010 0.000010 0.000010 0.000011 0.000010 0.000010 0.000014 0.000010 0.000010 0.000010 0.000010 0.000010 0.000010 0.000010 0.000010 0.000010 0.000010 0.000013 0.000010 0.000013 0.000010 0.000010 0.000010 0.000010 0.999545 0.000010
0.018079 0.000010 0.000010 0.000010 0.000010 0.001652 0.000010 0.000010 0.000010 0.000010 0.000010 0.000010 0.000010 0.000010 0.000010 0.000010 0.000010 0.058410 0.000010 0.000010 0.000010 0.000010 0.000010 0.006993 0.000010 0.000010 0.000010 0.000010 0.000010 0.000010 0.000010 0.237534 0.000010 0.034599 0.000010 0.021833 0.620530 0.000010 0.000010 0.000010 0.000010 0.000010 0.000010 0.000010 0.000010
0.000010 0.000010 0.000010 0.000010 0.000010 0.000010 0.000010 0.000010 0.000010 0.000010 0.000010 0.000010 0.000010 0.000010 0.000010 0.000010 0.000010 0.000010 0.000010 0.000010 0.000010 0.000010 0.000010 0.000010 0.000010 0.000010 0.000010 0.000010 0.000010 0.000010 0.000010 0.139796 0.000010 0.000010 0.000010 0.000010 0.859774 0.000010 0.000010 0.000010 0.000010 0.000010 0.000010 0.000010 0.000010
0.008652 0.030757 0.000010 0.000010 0.000010 0.000010 0.000010 0.000010 0.000010 0.000010 0.000010 0.000010 0.000010 0.000010 0.000010 0.000010 0.031849 0.051685 0.000010 0.000010 0.000010 0.000010 0.000010 0.009165 0.000010 0.000010 0.000010 0.000010 0.000010 0.000010 0.000010 0.245467 0.000010 0.000010 0.000010 0.000010 0.622045 0.000010 0.000010 0.000010 0.000010 0.000010 0.000010 0.000010 0.000010
0.000010 0.000010 0.000010 0.000017 0.000010 0.000010 0.000010 0.000010 0.000010 0.000010 0.000010 0.000010 0.000010 0.000010 0.000010 0.000010 0.000010 0.000010 0.000010 0.000010 0.000010 0.000010 0.000010 0.000010 0.000010 0.000010 0.000010 0.000010 0.000010 0.000010 0.000010 0.291192 0.000010 0.000010 0.000010 0.000010 0.708371 0.000010 0.000010 0.000010 0.000010 0.000010 0.000010 0.000010 0.000010
0.000010 0.039907 0.000010 0.000010 0.000010 0.000010 0.000010 0.000010 0.000010 0.000010 0.000010 0.000010 0.000010 0.000010 0.000010 0.000010 0.000010 0.028360 0.000010 0.000010 0.000010 0.000010 0.000010 0.000975 0.000010 0.000010 0.000010 0.000010 0.000010 0.000010 0.000010 0.240718 0.000010 0.000010 0.000010 0.000010 0.689640 0.000010 0.000010 0.000010 0.000010 0.000010 0.000010 0.000010 0.000010
0.000010 0.000010 0.000010 0.000010 0.000010 0.000010 0.000010 0.000010 0.000010 0.000010 0.000010 0.000010 0.000010 0.000010 0.000010 0.000010 0.000010 0.000010 0.000010 0.000010 0.000010 0.000010 0.000010 0.000010 0.000010 0.000010 0.000010 0.000010 0.000010 0.000010 0.000010 0.088723 0.000010 0.000010 0.000010 0.000010 0.910847 0.000010 0.000010 0.000010 0.000010 0.000010 0.000010 0.000010 0.000010
0.000010 0.000010 0.000010 0.000010 0.000010 0.000010 0.000010 0.000010 0.000010 0.000010 0.000010 0.000010 0.000010 0.000010 0.000010 0.000010 0.000010 0.000010 0.000010 0.000010 0.000010 0.000010 0.000010 0.000010 0.000010 0.000010 0.000010 0.000010 0.000010 0.000010 0.000010 0.297045 0.000010 0.000010 0.000010 0.000010 0.702525 0.000010 0.000010 0.000010 0.000010 0.000010 0.000010 0.000010 0.000010
0.000010 0.022324 0.000010 0.000010 0.000010 0.000010 0.000010 0.000010 0.000010 0.000010 0.000010 0.000010 0.000010 0.000010 0.000010 0.000010 0.000010 0.022768 0.000010 0.000010 0.000010 0.000010 0.000010 0.017753 0.000010 0.000010 0.000010 0.000010 0.000010 0.000010 0.000010 0.279754 0.000010 0.000010 0.000010 0.000010 0.657002 0.000010 0.000010 0.000010 0.000010 0.000010 0.000010 0.000010 0.000010
0.000010 0.000010 0.000010 0.000010 0.000010 0.000010 0.000010 0.000010 0.000010 0.000010 0.000010 0.000010 0.000010 0.000010 0.000010 0.000010 0.000010 0.000010 0.000010 0.000010 0.000010 0.000010 0.000010 0.000010 0.000010 0.000010 0.000010 0.000010 0.000010 0.000010 0.000010 0.283433 0.000010 0.000010 0.000010 0.000010 0.716137 0.000010 0.000010 0.000010 0.000010 0.000010 0.000010 0.000010 0.000010
0.017217 0.037815 0.000010 0.000010 0.000010 0.000010 0.000010 0.000010 0.000010 0.000010 0.000010 0.000010 0.000010 0.000010 0.000010 0.000010 0.000010 0.002534 0.000010 0.000010 0.000010 0.000010 0.000010 0.002573 0.000010 0.000010 0.000010 0.000010 0.000010 0.000010 0.000010 0.282250 0.000010 0.000010 0.000010 0.000010 0.657220 0.000010 0.000010 0.000010 0.000010 0.000010 0.000010 0.000010 0.000010
0.015257 0.047662 0.000010 0.000010 0.000010 0.000010 0.000010 0.000010 0.000010 0.000010 0.000010 0.000010 0.000010 0.000010 0.000010 0.000010 0.000010 0.072803 0.000010 0.000010 0.000010 0.000010 0.000010 0.000010 0.000010 0.000010 0.000010 0.000010 0.000010 0.000010 0.000010 0.299016 0.000010 0.000010 0.000010 0.000010 0.564861 0.000010 0.000010 0.000010 0.000010 0.000010 0.000010 0.000010 0.000010
0.000010 0.000010 0.000010 0.000010 0.000010 0.000010 0.000010 0.000010 0.000010 0.000010 0.000010 0.000010 0.000010 0.000010 0.000010 0.000010 0.000010 0.000010 0.000010 0.000010 0.000010 0.000010 0.000010 0.000010 0.000010 0.000010 0.000010 0.000010 0.000010 0.000010 0.000010 0.086570 0.000010 0.000010 0.000010 0.000010 0.913000 0.000010 0.000010 0.000010 0.000010 0.000010 0.000010 0.000010 0.000010
0.000010 0.000010 0.000010 0.000010 0.000010 0.000010 0.000010 0.000010 0.000010 0.000010 0.000010 0.000010 0.000010 0.000010 0.000010 0.000010 0.000010 0.000010 0.000010 0.000010 0.000010 0.000010 0.000010 0.000010 0.000010 0.000010 0.000010 0.000010 0.000010 0.000010 0.000010 0.999560 0.000010 0.000010 0.000010 0.000010 0.000010 0.000010 0.000010 0.000010 0.000010 0.000010 0.000010 0.000010 0.000010
0.000010 0.000010 0.000010 0.000010 0.000010 0.000010 0.000010 0.000010 0.000010 0.000010 0.000010 0.000010 0.000010 0.000010 0.000010 0.000010 0.000010 0.000010 0.000010 0.000010 0.000010 0.000010 0.000010 0.000010 0.000010 0.000010 0.000010 0.000010 0.000010 0.000010 0.000010 0.999560 0.000010 0.000010 0.000010 0.000010 0.000010 0.000010 0.000010 0.000010 0.000010 0.000010 0.000010 0.000010 0.000010
0.000010 0.000010 0.000010 0.000010 0.000010 0.000012 0.000010 0.000010 0.000010 0.000010 0.000010 0.000010 0.000010 0.000010 0.000010 0.000010 0.000010 0.000010 0.000010 0.000010 0.000010 0.000010 0.000010 0.000010 0.000010 0.000010 0.000010 0.000010 0.000010 0.000010 0.000010 0.999558 0.000010 0.000010 0.000010 0.000010 0.000010 0.000010 0.000010 0.000010 0.000010 0.000010 0.000010 0.000010 0.000010
0.000010 0.000010 0.000010 0.000010 0.000010 0.000010 0.000010 0.000010 0.000010 0.000010 0.000010 0.000010 0.000010 0.000010 0.000010 0.000010 0.000010 0.000010 0.000010 0.000010 0.000010 0.000010 0.000010 0.000010 0.000010 0.000010 0.000010 0.000010 0.000010 0.000010 0.000010 0.999560 0.000010 0.000010 0.000010 0.000010 0.000010 0.000010 0.000010 0.000010 0.000010 0.000010 0.000010 0.000010 0.000010
0.000010 0.000010 0.000010 0.000010 0.000010 0.000010 0.000010 0.000010 0.000010 0.000010 0.000010 0.000010 0.000010 0.000010 0.000010 0.000010 0.000010 0.000010 0.000010 0.000010 0.000010 0.000010 0.000010 0.000010 0.000010 0.000010 0.000010 0.000010 0.000010 0.000010 0.000010 0.999560 0.000010 0.000010 0.000010 0.000010 0.000010 0.000010 0.000010 0.000010 0.000010 0.000010 0.000010 0.000010 0.000010
0.000010 0.000010 0.000010 0.000010 0.000010 0.000010 0.000010 0.000010 0.000010 0.000010 0.000010 0.000010 0.000010 0.000010 0.000010 0.000010 0.000010 0.000010 0.000010 0.000010 0.000010 0.000010 0.000010 0.000010 0.000010 0.000010 0.000010 0.000010 0.000010 0.000010 0.000010 0.999560 0.000010 0.000010 0.000010 0.000010 0.000010 0.000010 0.000010 0.000010 0.000010 0.000010 0.000010 0.000010 0.000010
0.000010 0.000010 0.000010 0.000010 0.000010 0.000010 0.000010 0.000010 0.000010 0.000010 0.000010 0.000010 0.000010 0.000010 0.000010 0.000010 0.000010 0.000010 0.000010 0.000010 0.000010 0.000010 0.000010 0.000010 0.000010 0.000010 0.000010 0.000010 0.000010 0.000010 0.000010 0.000010 0.000010 0.000010 0.000010 0.876682 0.000010 0.000010 0.000010 0.000010 0.000010 0.000010 0.000010 0.122888 0.000010
0.000010 0.000010 0.000010 0.000010 0.000010 0.000010 0.000010 0.000010 0.000010 0.000010 0.000010 0.000010 0.000010 0.000010 0.000010 0.000010 0.000010 0.000010 0.000010 0.000010 0.000010 0.000010 0.000010 0.000010 0.000010 0.000010 0.000010 0.000010 0.000010 0.000010 0.000019 0.000010 0.000010 0.000010 0.000010 0.892988 0.000010 0.000010 0.000010 0.000010 0.000010 0.000010 0.000010 0.106573 0.000010
0.000010 0.000010 0.000010 0.000010 0.000010 0.000010 0.000010 0.000010 0.000010 0.000010 0.000010 0.000010 0.000010 0.000010 0.000010 0.000010 0.000010 0.000010 0.000010 0.000010 0.000010 0.000010 0.000010 0.000010 0.000010 0.000010 0.000010 0.000010 0.000010 0.000010 0.000015 0.000010 0.000010 0.000010 0.000010 0.906987 0.000010 0.000010 0.000010 0.000010 0.000010 0.000010 0.000010 0.092578 0.000010
0.000010 0.000010 0.000010 0.000010 0.000010 0.000010 0.000010 0.000010 0.000010 0.000010 0.000010 0.000010 0.000010 0.000010 0.000010 0.000010 0.000010 0.000010 0.000010 0.000010 0.000010 0.000010 0.000010 0.000010 0.000010 0.000010 0.000010 0.000010 0.000010 0.000010 0.000010 0.000010 0.000010 0.000010 0.000010 0.903660 0.000010 0.000010 0.000010 0.000010 0.000010 0.000010 0.000010 0.095910 0.000010
0.000010 0.000010 0.000010 0.000010 0.000010 0.000010 0.000010 0.000010 0.000010 0.000010 0.000010 0.000010 0.000010 0.000010 0.000010 0.000010 0.000010 0.000010 0.000010 0.000010 0.000010 0.000010 0.000010 0.000010 0.000010 0.000010 0.000010 0.000010 0.000010 0.000010 0.000010 0.000010 0.000010 0.000010 0.000010 0.866646 0.000010 0.000010 0.000010 0.000010 0.000010 0.000010 0.000010 0.132924 0.000010
0.000010 0.000010 0.000010 0.000010 0.000010 0.000010 0.000010 0.000010 0.000010 0.000010 0.000010 0.000010 0.000010 0.000010 0.000010 0.000010 0.000010 0.000010 0.000010 0.000010 0.000010 0.000010 0.000010 0.000010 0.000010 0.000010 0.000010 0.000010 0.000010 0.000010 0.000010 0.000010 0.000010 0.000010 0.000010 0.884246 0.000010 0.000010 0.000010 0.000010 0.000010 0.000010 0.000010 0.115324 0.000010
0.000010 0.000010 0.000010 0.000010 0.000010 0.000010 0.000010 0.000010 0.000010 0.000010 0.000010 0.000010 0.000010 0.000010 0.000010 0.000010 0.000010 0.000010 0.000010 0.000010 0.000010 0.000010 0.000010 0.000010 0.000010 0.000010 0.000010 0.000010 0.000010 0.000010 0.000010 0.000010 0.000010 0.000010 0.000010 0.913218 0.000010 0.000010 0.000010 0.000010 0.000010 0.000010 0.000010 0.086352 0.000010
0.056070 0.059930 0.000010 0.000010 0.000010 0.000010 0.000010 0.000010 0.000010 0.000010 0.000010 0.000010 0.000010 0.000010 0.000010 0.000010 0.000010 0.067607 0.000010 0.000010 0.000010 0.000010 0.000010 0.000010 0.000010 0.000010 0.000010 0.000010 0.000010 0.000010 0.000010 0.000010 0.000010 0.000010 0.000010 0.648307 0.077964 0.000010 0.000010 0.000010 0.000010 0.000010 0.000010 0.089733 0.000010
0.021384 0.138325 0.000010 0.000010 0.000010 0.000010 0.000010 0.000010 0.000010 0.000010 0.000010 0.000010 0.000010 0.000010 0.000010 0.000010 0.000010 0.241441 0.000010 0.000010 0.000010 0.000010 0.000010 0.013450 0.000010 0.000010 0.000010 0.000010 0.000010 0.000010 0.000010 0.012849 0.000010 0.000010 0.000010 0.481923 0.048144 0.000010 0.000010 0.000010 0.000010 0.000010 0.000010 0.042113 0.000010
0.019502 0.026910 0.000010 0.000010 0.000010 0.000010 0.000010 0.000010 0.000010 0.000010 0.000010 0.000010 0.000010 0.000010 0.000010 0.000010 0.000010 0.113959 0.000010 0.000010 0.000010 0.000010 0.000010 0.000014 0.000010 0.000010 0.000010 0.000010 0.000010 0.000010 0.000010 0.042140 0.000010 0.000010 0.000010 0.711338 0.017307 0.000010 0.000010 0.000010 0.000010 0.000010 0.000010 0.068459 0.000010
0.029307 0.106181 0.000010 0.000010 0.000010 0.000010 0.000010 0.000010 0.000010 0.000010 0.000010 0.000010 0.000010 0.000010 0.000010 0.000010 0.000010 0.100439 0.000010 0.000010 0.000010 0.000010 0.000010 0.003443 0.000010 0.000010 0.000010 0.000010 0.000010 0.000010 0.000010 0.028189 0.000010 0.000010 0.000010 0.640390 0.020502 0.000010 0.000010 0.000010 0.000010 0.000010 0.000010 0.071178 0.000010
0.000010 0.000010 0.000010 0.000010 0.000010 0.000010 0.000010 0.000010 0.000010 0.000010 0.000010 0.000010 0.000010 0.000010 0.000010 0.000010 0.000010 0.000010 0.000010 0.000010 0.000010 0.000010 0.000010 0.000010 0.000010 0.000010 0.000010 0.000010 0.000010 0.000010 0.000010 0.000010 0.000010 0.000010 0.000010 0.999560 0.000010 0.000010 0.000010 0.000010 0.000010 0.000010 0.000010 0.000010 0.000010
0.000010 0.000010 0.000010 0.000010 0.000010 0.000010 0.000010 0.000010 0.000010 0.000010 0.000010 0.000010 0.000010 0.000010 0.000010 0.000010 0.000010 0.000010 0.000010 0.000010 0.000010 0.000010 0.000010 0.000010 0.000010 0.000010 0.000010 0.000010 0.000010 0.000010 0.000010 0.000010 0.000010 0.000010 0.000010 0.999560 0.000010 0.000010 0.000010 0.000010 0.000010 0.000010 0.000010 0.000010 0.000010
0.071646 0.006421 0.000010 0.000010 0.000010 0.000010 0.000010 0.000010 0.000010 0.000010 0.000010 0.000010 0.000010 0.000010 0.000010 0.000010 0.000010 0.113099 0.000010 0.000010 0.000010 0.000010 0.000010 0.000010 0.000010 0.000010 0.000010 0.000010 0.000010 0.000010 0.000010 0.004996 0.000010 0.000010 0.000010 0.704865 0.046659 0.000010 0.000010 0.000010 0.000010 0.000010 0.000010 0.051934 0.000010
0.000010 0.004318 0.000010 0.000010 0.000010 0.000010 0.000010 0.000010 0.000010 0.000010 0.000010 0.000010 0.000010 0.000010 0.000010 0.000010 0.000010 0.112576 0.000010 0.000010 0.000010 0.000010 0.000010 0.014911 0.000010 0.000010 0.000010 0.000010 0.000010 0.000010 0.000010 0.008339 0.000010 0.000010 0.000010 0.731997 0.045844 0.000010 0.000010 0.000010 0.000010 0.000010 0.000010 0.081636 0.000010
0.024572 0.064666 0.000010 0.000010 0.000010 0.000010 0.000010 0.000010 0.000010 0.000010 0.000010 0.000010 0.000010 0.000010 0.000010 0.000010 0.000010 0.091926 0.000010 0.000010 0.000010 0.000010 0.000010 0.000010 0.000010 0.000010 0.000010 0.000010 0.000010 0.000010 0.000010 0.041875 0.000010 0.000010 0.000010 0.667473 0.042451 0.000010 0.000010 0.000010 0.000010 0.000010 0.000010 0.066657 0.000010
0.049972 0.000010 0.000010 0.000010 0.000010 0.000010 0.000010 0.000010 0.000010 0.000010 0.000010 0.000010 0.000010 0.000010 0.000010 0.000010 0.000010 0.446053 0.000010 0.000010 0.000010 0.000010 0.000010 0.019736 0.000010 0.000010 0.000010 0.000010 0.000010 0.000010 0.000010 0.000010 0.000010 0.000010 0.000010 0.000010 0.000010 0.000010 0.000010 0.000010 0.000010 0.000010 0.000010 0.000010 0.483829
0.193983 0.032296 0.000010 0.000010 0.000010 0.000010 0.000010 0.000010 0.000010 0.000010 0.000010 0.000010 0.000010 0.000010 0.000010 0.000010 0.000010 0.598549 0.000010 0.000010 0.000010 0.000010 0.000010 0.015808 0.000010 0.000010 0.000010 0.000010 0.000010 0.000010 0.000010 0.000010 0.000010 0.000010 0.000010 0.000010 0.025283 0.000010 0.000010 0.000010 0.000010 0.000010 0.000010 0.000010 0.133692
0.149557 0.061467 0.000010 0.000010 0.000010 0.000010 0.000010 0.000010 0.000010 0.000010 0.000010 0.000010 0.000010 0.000010 0.000010 0.000010 0.000010 0.543595 0.000010 0.000010 0.000010 0.000010 0.000010 0.030071 0.000010 0.000010 0.000010 0.000010 0.000010 0.000010 0.000010 0.012744 0.000010 0.000010 0.000010 0.000010 0.047534 0.000010 0.000010 0.000010 0.000010 0.000010 0.000010 0.000010 0.154651
0.000010 0.000010 0.000010 0.000010 0.000010 0.000010 0.000010 0.000010 0.000010 0.000010 0.000010 0.000010 0.000010 0.000010 0.000010 0.000010 0.000010 0.000010 0.000010 0.000010 0.000010 0.000010 0.000010 0.000010 0.000010 0.000010 0.000010 0.000010 0.000010 0.000010 0.000010 0.000010 0.000010 0.000010 0.000010 0.000010 0.000010 0.000010 0.000010 0.000010 0.000010 0.000010 0.000010 0.000010 0.999560
0.030334 0.035926 0.000010 0.000010 0.000010 0.000010 0.000010 0.000010 0.000010 0.000010 0.000010 0.000010 0.000010 0.000010 0.000010 0.000010 0.000010 0.548841 0.000010 0.000010 0.000010 0.000010 0.000010 0.003097 0.000010 0.000010 0.000010 0.000010 0.000010 0.000010 0.000010 0.000010 0.000010 0.000010 0.000010 0.000010 0.000010 0.000010 0.000010 0.000010 0.000010 0.000010 0.000010 0.000010 0.381402
0.124923 0.087157 0.000010 0.000010 0.000010 0.000010 0.000010 0.000010 0.000010 0.000010 0.000010 0.000010 0.000010 0.000010 0.000010 0.000010 0.000010 0.571178 0.000010 0.000010 0.000010 0.000010 0.000010 0.018742 0.000010 0.000010 0.000010 0.000010 0.000010 0.000010 0.000010 0.013024 0.000010 0.000010 0.000010 0.000010 0.026364 0.000010 0.000010 0.000010 0.000010 0.000010 0.000010 0.000010 0.158232
0.069943 0.018098 0.000010 0.010798 0.000010 0.000010 0.000010 0.000010 0.074106 0.000010 0.000010 0.000010 0.000010 0.000010 0.000010 0.000010 0.000010 0.446377 0.000010 0.000019 0.000010 0.000010 0.000010 0.000011 0.000010 0.000010 0.000010 0.000010 0.000010 0.000010 0.000010 0.000611 0.000010 0.000010 0.000010 0.006709 0.005374 0.000010 0.000010 0.000010 0.000010 0.000010 0.000010 0.000010 0.367614
0.000010 0.000010 0.000010 0.000010 0.000010 0.000010 0.000010 0.000010 0.000010 0.000010 0.000010 0.000010 0.000010 0.000010 0.000010 0.000010 0.000010 0.000010 0.000010 0.000010 0.000010 0.000010 0.000010 0.000010 0.000010 0.000010 0.000010 0.000010 0.000010 0.000010 0.000010 0.000010 0.000010 0.000010 0.000010 0.000010 0.000010 0.000010 0.000010 0.000010 0.000010 0.000010 0.000010 0.000010 0.999560
0.015672 0.000010 0.000010 0.000010 0.000010 0.000010 0.000010 0.000010 0.000010 0.000010 0.000010 0.000010 0.000010 0.000010 0.000010 0.000010 0.000010 0.425427 0.000010 0.000010 0.000010 0.000010 0.000010 0.000996 0.000010 0.000010 0.000010 0.000010 0.000010 0.000010 0.000010 0.000010 0.000010 0.000010 0.000010 0.000010 0.000010 0.000010 0.000010 0.000010 0.000010 0.000010 0.000010 0.000010 0.557495
0.070134 0.047154 0.000010 0.000010 0.000010 0.000010 0.000010 0.000010 0.000010 0.000010 0.000010 0.000010 0.000010 0.000010 0.000010 0.000010 0.000010 0.543128 0.000010 0.000010 0.000010 0.000010 0.000010 0.008844 0.000010 0.000010 0.000010 0.000010 0.000010 0.000010 0.000010 0.000010 0.000010 0.000010 0.000010 0.000010 0.011349 0.000010 0.000010 0.000010 0.000010 0.000010 0.000010 0.000010 0.319001
0.197284 0.077257 0.000010 0.000010 0.000010 0.000010 0.000010 0.000010 0.000010 0.000010 0.000010 0.000010 0.000010 0.000010 0.000010 0.000010 0.000865 0.612905 0.000010 0.000010 0.000010 0.000010 0.000010 0.002818 0.000010 0.000010 0.000010 0.000010 0.000010 0.000010 0.000010 0.013055 0.000010 0.000010 0.000010 0.015972 0.016988 0.000010 0.000010 0.000010 0.000010 0.000281 0.000010 0.000010 0.062226
0.188392 0.060915 0.000010 0.000010 0.000010 0.000010 0.000010 0.000010 0.000010 0.000010 0.000010 0.000010 0.000010 0.000010 0.000010 0.000010 0.000010 0.603153 0.002187 0.000010 0.000010 0.000010 0.000010 0.018488 0.000010 0.000010 0.000010 0.000010 0.000010 0.000010 0.000010 0.000010 0.000010 0.000010 0.000010 0.014734 0.042365 0.000010 0.000010 0.000010 0.000010 0.001952 0.000010 0.000010 0.067453
0.221309 0.055627 0.000010 0.009508 0.000010 0.000010 0.000010 0.000010 0.000010 0.000010 0.000010 0.000010 0.000010 0.000010 0.000010 0.000010 0.000010 0.600370 0.000010 0.000010 0.000010 0.000010 0.000010 0.021571 0.000010 0.000010 0.000010 0.000010 0.000010 0.000010 0.000010 0.000995 0.000010 0.000010 0.000010 0.000010 0.040999 0.000010 0.000010 0.000010 0.000010 0.000010 0.000010 0.000010 0.049251
0.198048 0.079627 0.000010 0.004493 0.000010 0.000010 0.000010 0.000010 0.000010 0.000010 0.000010 0.000010 0.000010 0.000010 0.000010 0.000010 0.013106 0.587202 0.000010 0.000010 0.000010 0.000012 0.000010 0.025465 0.000010 0.000010 0.000010 0.000010 0.000010 0.000010 0.000010 0.005201 0.000010 0.000010 0.000010 0.007968 0.053401 0.000010 0.000010 0.000010 0.000010 0.000010 0.000010 0.000010 0.025138
0.210626 0.084992 0.000010 0.000010 0.000010 0.000010 0.000010 0.000010 0.000010 0.000010 0.000010 0.000010 0.000010 0.000010 0.000010 0.000010 0.000010 0.569106 0.000010 0.000010 0.000010 0.000010 0.000010 0.021745 0.000010 0.000010 0.000010 0.000010 0.000010 0.000010 0.000010 0.005228 0.000010 0.000010 0.000010 0.000010 0.038543 0.000010 0.000010 0.000010 0.000010 0.003884 0.009014 0.000010 0.056503
0.169648 0.075277 0.000010 0.000012 0.000010 0.000010 0.000010 0.000010 0.000010 0.000010 0.000011 0.000010 0.000010 0.000010 0.000010 0.000010 0.000010 0.638812 0.000010 0.000010 0.000010 0.000010 0.000010 0.021802 0.000010 0.000010 0.000010 0.000010 0.000010 0.000010 0.000010 0.026889 0.000010 0.000010 0.000010 0.000010 0.029805 0.000010 0.000010 0.000010 0.000010 0.000010 0.000010 0.000010 0.037382
0.169878 0.075423 0.000013 0.000010 0.000010 0.000010 0.000010 0.000010 0.000010 0.000010 0.000011 0.000010 0.000010 0.000010 0.000010 0.000010 0.000010 0.638992 0.000010 0.000010 0.000010 0.000010 0.000010 0.023162 0.000010 0.000010 0.000010 0.000010 0.000010 0.000010 0.000011 0.026968 0.000010 0.000010 0.000010 0.000010 0.027961 0.000010 0.000010 0.000010 0.000010 0.000010 0.000010 0.000010 0.037231
0.146330 0.081429 0.000010 0.011555 0.000069 0.000010 0.000010 0.002107 0.004267 0.000010 0.004188 0.000010 0.000832 0.000665 0.000010 0.000010 0.007066 0.582748 0.000010 0.001662 0.000010 0.000010 0.000010 0.018969 0.000010 0.000010 0.000010 0.000010 0.000010 0.000010 0.000010 0.002955 0.000010 0.000993 0.000010 0.005898 0.087848 0.000010 0.000010 0.000010 0.000010 0.000010 0.000647 0.000010 0.039512
0.148805 0.080013 0.000010 0.000010 0.000010 0.000010 0.000010 0.000010 0.000010 0.000010 0.000010 0.000010 0.000010 0.000010 0.000010 0.000010 0.000010 0.638730 0.000010 0.000010 0.000010 0.000010 0.000010 0.000010 0.000010 0.000010 0.000010 0.000010 0.000010 0.000010 0.000010 0.000010 0.000010 0.000010 0.000010 0.000010 0.066191 0.000010 0.000010 0.000010 0.000010 0.000010 0.000010 0.003894 0.061976
0.147311 0.041452 0.000010 0.000748 0.000010 0.000010 0.000010 0.000010 0.000010 0.000010 0.000010 0.000010 0.000010 0.000010 0.000010 0.000010 0.000010 0.662392 0.000010 0.000010 0.000010 0.000010 0.000010 0.011576 0.000010 0.000010 0.000010 0.000010 0.000010 0.000010 0.000010 0.000010 0.000010 0.000010 0.000010 0.000010 0.077139 0.000010 0.000010 0.000010 0.000010 0.000010 0.000010 0.000010 0.059002
0.139529 0.057023 0.000010 0.000010 0.000146 0.000010 0.000010 0.027351 0.000010 0.000010 0.000010 0.000010 0.000010 0.000010 0.000010 0.000010 0.000010 0.499419 0.000010 0.000010 0.000010 0.000010 0.000010 0.009891 0.000010 0.000010 0.003170 0.000010 0.000010 0.000010 0.000010 0.013175 0.000010 0.000010 0.006480 0.000010 0.107248 0.000010 0.000053 0.000010 0.000010 0.000010 0.014922 0.000010 0.121273
0.999560 0.000010 0.000010 0.000010 0.000010 0.000010 0.000010 0.000010 0.000010 0.000010 0.000010 0.000010 0.000010 0.000010 0.000010 0.000010 0.000010 0.000010 0.000010 0.000010 0.000010 0.000010 0.000010 0.000010 0.000010 0.000010 0.000010 0.000010 0.000010 0.000010 0.000010 0.000010 0.000010 0.000010 0.000010 0.000010 0.000010 0.000010 0.000010 0.000010 0.000010 0.000010 0.000010 0.000010 0.000010
0.138243 0.091031 0.004036 0.004645 0.000010 0.000010 0.005797 0.021090 0.012989 0.000972 0.000010 0.000010 0.002864 0.000010 0.000010 0.000010 0.025717 0.464189 0.007812 0.003171 0.000010 0.000010 0.000010 0.008193 0.000010 0.000708 0.005442 0.000010 0.000010 0.000010 0.000010 0.000010 0.000010 0.001981 0.001232 0.004705 0.089005 0.000010 0.000010 0.006367 0.000010 0.004388 0.000010 0.000943 0.094270
0.999560 0.000010 0.000010 0.000010 0.000010 0.000010 0.000010 0.000010 0.000010 0.000010 0.000010 0.000010 0.000010 0.000010 0.000010 0.000010 0.000010 0.000010 0.000010 0.000010 0.000010 0.000010 0.000010 0.000010 0.000010 0.000010 0.000010 0.000010 0.000010 0.000010 0.000010 0.000010 0.000010 0.000010 0.000010 0.000010 0.000010 0.000010 0.000010 0.000010 0.000010 0.000010 0.000010 0.000010 0.000010
0.999560 0.000010 0.000010 0.000010 0.000010 0.000010 0.000010 0.000010 0.000010 0.000010 0.000010 0.000010 0.000010 0.000010 0.000010 0.000010 0.000010 0.000010 0.000010 0.000010 0.000010 0.000010 0.000010 0.000010 0.000010 0.000010 0.000010 0.000010 0.000010 0.000010 0.000010 0.000010 0.000010 0.000010 0.000010 0.000010 0.000010 0.000010 0.000010 0.000010 0.000010 0.000010 0.000010 0.000010 0.000010
0.149587 0.092074 0.000010 0.000010 0.000010 0.000010 0.000010 0.054362 0.000013 0.000010 0.000010 0.000010 0.000010 0.000010 0.000010 0.000010 0.029625 0.439669 0.000010 0.000010 0.000010 0.000010 0.001049 0.000045 0.000010 0.000010 0.002235 0.000010 0.000010 0.000010 0.000010 0.004171 0.000010 0.000010 0.000010 0.007234 0.075184 0.000010 0.000010 0.000010 0.000010 0.000010 0.012945 0.000010 0.131496
0.877103 0.000010 0.000010 0.000010 0.000010 0.000010 0.000010 0.000010 0.000010 0.000010 0.000010 0.000010 0.000010 0.000010 0.000010 0.000010 0.000010 0.122467 0.000010 0.000010 0.000010 0.000010 0.000010 0.000010 0.000010 0.000010 0.000010 0.000010 0.000010 0.000010 0.000010 0.000010 0.000010 0.000010 0.000010 0.000010 0.000010 0.000010 0.000010 0.000010 0.000010 0.000010 0.000010 0.000010 0.000010
0.126214 0.055136 0.001766 0.016488 0.000010 0.000010 0.000010 0.116588 0.000010 0.000010 0.002367 0.000010 0.000010 0.000010 0.000010 0.000010 0.000010 0.360263 0.000010 0.000010 0.000010 0.000010 0.000010 0.009350 0.000010 0.000010 0.002486 0.000010 0.000010 0.000010 0.000010 0.003771 0.000010 0.000010 0.000010 0.024282 0.065861 0.000010 0.000010 0.000010 0.000010 0.000010 0.023359 0.001606 0.190162
0.126665 0.081964 0.000010 0.000010 0.000010 0.000010 0.000010 0.107126 0.000010 0.000010 0.000010 0.000010 0.000010 0.000010 0.000010 0.000010 0.023850 0.300336 0.000010 0.000010 0.000010 0.000010 0.000010 0.009664 0.000010 0.000010 0.000010 0.000010 0.000010 0.000010 0.002179 0.000010 0.000010 0.000010 0.000010 0.000010 0.081164 0.000010 0.000010 0.000839 0.000010 0.008082 0.000010 0.000010 0.257792
0.116947 0.094138 0.000010 0.000010 0.000010 0.000010 0.000010 0.108281 0.000010 0.000010 0.000010 0.000010 0.000010 0.000010 0.000010 0.000010 0.052673 0.270148 0.000010 0.000010 0.000010 0.000010 0.000010 0.005121 0.000010 0.000010 0.000010 0.000010 0.000010 0.000010 0.000010 0.000010 0.000010 0.000010 0.000010 0.000010 0.067388 0.000010 0.000010 0.000010 0.000010 0.023195 0.000010 0.003596 0.258164
0.000010 0.000010 0.000010 0.000010 0.000010 0.000010 0.000010 0.000010 0.000010 0.000010 0.000010 0.000010 0.000010 0.000010 0.000010 0.000010 0.000010 0.000010 0.000010 0.000010 0.000010 0.000010 0.000010 0.999560 0.000010 0.000010 0.000010 0.000010 0.000010 0.000010 0.000010 0.000010 0.000010 0.000010 0.000010 0.000010 0.000010 0.000010 0.000010 0.000010 0.000010 0.000010 0.000010 0.000010 0.000010
0.000010 0.000010 0.000010 0.000010 0.000010 0.000010 0.000010 0.000010 0.000010 0.000010 0.000010 0.000010 0.000010 0.000010 0.000010 0.000010 0.000010 0.000010 0.000010 0.000010 0.000010 0.000010 0.000010 0.999560 0.000010 0.000010 0.000010 0.000010 0.000010 0.000010 0.000010 0.000010 0.000010 0.000010 0.000010 0.000010 0.000010 0.000010 0.000010 0.000010 0.000010 0.000010 0.000010 0.000010 0.000010
0.000010 0.000010 0.000010 0.000010 0.000010 0.000010 0.000010 0.000010 0.000010 0.000010 0.000010 0.000010 0.000010 0.000010 0.000010 0.000010 0.000010 0.000010 0.000010 0.000010 0.000010 0.000010 0.000010 0.999560 0.000010 0.000010 0.000010 0.000010 0.000010 0.000010 0.000010 0.000010 0.000010 0.000010 0.000010 0.000010 0.000010 0.000010 0.000010 0.000010 0.000010 0.000010 0.000010 0.000010 0.000010
0.000010 0.000010 0.000010 0.000010 0.000010 0.000010 0.000010 0.000010 0.000010 0.000010 0.000010 0.000010 0.000010 0.000010 0.000010 0.000010 0.000010 0.000010 0.000010 0.000010 0.000010 0.000010 0.000010 0.999560 0.000010 0.000010 0.000010 0.000010 0.000010 0.000010 0.000010 0.000010 0.000010 0.000010 0.000010 0.000010 0.000010 0.000010 0.000010 0.000010 0.000010 0.000010 0.000010 0.000010 0.000010
0.000010 0.000010 0.000010 0.000010 0.000010 0.000010 0.000010 0.000010 0.000010 0.000010 0.000010 0.000010 0.000010 0.000010 0.000010 0.000010 0.000010 0.000010 0.000010 0.000010 0.000010 0.000010 0.000010 0.999560 0.000010 0.000010 0.000010 0.000010 0.000010 0.000010 0.000010 0.000010 0.000010 0.000010 0.000010 0.000010 0.000010 0.000010 0.000010 0.000010 0.000010 0.000010 0.000010 0.000010 0.000010
0.000010 0.000010 0.000010 0.000010 0.000010 0.000010 0.000010 0.000010 0.000010 0.000010 0.000010 0.000010 0.000010 0.000010 0.000010 0.000010 0.000010 0.000010 0.000010 0.000010 0.000010 0.000010 0.000010 0.999549 0.000010 0.000010 0.000010 0.000010 0.000010 0.000010 0.000012 0.000010 0.000010 0.000010 0.000010 0.000010 0.000019 0.000010 0.000010 0.000010 0.000010 0.000010 0.000010 0.000010 0.000010
0.000010 0.000010 0.000010 0.000010 0.000010 0.000010 0.000010 0.000010 0.000010 0.000010 0.000010 0.000010 0.000010 0.000010 0.000010 0.000010 0.000010 0.000010 0.000010 0.000010 0.000010 0.000010 0.000010 0.999560 0.000010 0.000010 0.000010 0.000010 0.000010 0.000010 0.000010 0.000010 0.000010 0.000010 0.000010 0.000010 0.000010 0.000010 0.000010 0.000010 0.000010 0.000010 0.000010 0.000010 0.000010
0.000010 0.000010 0.000010 0.000010 0.000010 0.000010 0.000010 0.000010 0.000010 0.000010 0.000010 0.000010 0.000010 0.000010 0.000010 0.000010 0.000010 0.000010 0.000010 0.000010 0.000010 0.000010 0.000010 0.999560 0.000010 0.000010 0.000010 0.000010 0.000010 0.000010 0.000010 0.000010 0.000010 0.000010 0.000010 0.000010 0.000010 0.000010 0.000010 0.000010 0.000010 0.000010 0.000010 0.000010 0.000010
0.180750 0.001572 0.000010 0.000010 0.000010 0.000010 0.000010 0.000010 0.000010 0.000010 0.000010 0.000010 0.000010 0.000010 0.000010 0.000010 0.000010 0.607113 0.000010 0.000010 0.000010 0.000010 0.000010 0.203373 0.000010 0.000010 0.000010 0.000010 0.000010 0.000010 0.000010 0.000010 0.000010 0.000010 0.000010 0.000011 0.006791 0.000010 0.000010 0.000010 0.000010 0.000010 0.000010 0.000010 0.000010
0.175625 0.039892 0.000010 0.000010 0.000010 0.000010 0.000010 0.000010 0.000010 0.000010 0.000010 0.000010 0.000010 0.000010 0.000010 0.000010 0.000010 0.567626 0.000010 0.000010 0.000010 0.000010 0.000010 0.196916 0.000010 0.000010 0.000010 0.000010 0.000010 0.000010 0.000010 0.000010 0.000010 0.000010 0.000010 0.000010 0.019541 0.000010 0.000010 0.000010 0.000010 0.000010 0.000010 0.000010 0.000010
0.111600 0.090488 0.000010 0.000010 0.000010 0.000010 0.000010 0.000010 0.000010 0.000010 0.000010 0.000010 0.000010 0.000010 0.000010 0.000010 0.002737 0.631852 0.000010 0.000010 0.000010 0.000010 0.000010 0.035987 0.000010 0.000010 0.000010 0.000010 0.000010 0.000010 0.000010 0.019724 0.000010 0.000010 0.000010 0.000010 0.066282 0.000010 0.000010 0.000010 0.000010 0.000010 0.000010 0.002593 0.038378
0.173298 0.050048 0.000010 0.000010 0.000010 0.000010 0.000010 0.000010 0.000010 0.000010 0.000010 0.000010 0.000010 0.000010 0.000010 0.000010 0.010168 0.590413 0.000010 0.000010 0.000010 0.000010 0.000010 0.043785 0.000010 0.000010 0.000010 0.000010 0.000010 0.000010 0.000010 0.030405 0.000010 0.000010 0.000010 0.000010 0.059016 0.000010 0.000010 0.000010 0.000010 0.000010 0.000010 0.000010 0.042497
0.148724 0.021925 0.000010 0.000010 0.000010 0.000010 0.000010 0.000010 0.000010 0.000010 0.000010 0.000010 0.000010 0.000010 0.000010 0.000010 0.000010 0.816943 0.000010 0.000010 0.000010 0.000010 0.000010 0.010484 0.000010 0.000010 0.000010 0.000010 0.000010 0.000010 0.000010 0.000010 0.000010 0.000010 0.000010 0.000010 0.001523 0.000010 0.000010 0.000010 0.000010 0.000010 0.000010 0.000010 0.000010
0.134683 0.025835 0.000010 0.000010 0.000010 0.000010 0.000010 0.000010 0.000010 0.000010 0.000010 0.000010 0.000010 0.000010 0.000010 0.000010 0.000010 0.777588 0.000010 0.000010 0.000010 0.000010 0.000010 0.033005 0.000010 0.000010 0.000010 0.000010 0.000010 0.000010 0.000010 0.000010 0.000010 0.000010 0.000010 0.000010 0.028489 0.000010 0.000010 0.000010 0.000010 0.000010 0.000010 0.000010 0.000010
0.209399 0.103654 0.000010 0.000010 0.000010 0.000010 0.000010 0.000010 0.000010 0.000010 0.000010 0.000010 0.000010 0.000010 0.000010 0.000010 0.000010 0.533090 0.000010 0.000010 0.000010 0.000010 0.000010 0.030703 0.000010 0.000010 0.000010 0.000010 0.000010 0.000010 0.000010 0.019816 0.000010 0.000010 0.000010 0.000010 0.055025 0.000010 0.000010 0.000010 0.000010 0.000010 0.000010 0.000010 0.047933
0.148618 0.021497 0.000010 0.000010 0.000010 0.000010 0.000010 0.000010 0.000010 0.000010 0.000010 0.000010 0.000010 0.000010 0.000010 0.000010 0.000010 0.817769 0.000010 0.000010 0.000010 0.000010 0.000010 0.010637 0.000010 0.000010 0.000010 0.000010 0.000010 0.000010 0.000010 0.000010 0.000010 0.000010 0.000010 0.000010 0.001078 0.000010 0.000010 0.000010 0.000010 0.000010 0.000010 0.000010 0.000010
0.167426 0.023683 0.000010 0.000010 0.000010 0.000010 0.000010 0.000010 0.000010 0.000010 0.000010 0.000010 0.000010 0.000010 0.000010 0.000010 0.004885 0.762081 0.000010 0.000010 0.000010 0.000010 0.000010 0.011716 0.000010 0.000010 0.000010 0.000010 0.000010 0.000010 0.000010 0.000010 0.000010 0.000010 0.000010 0.000010 0.029818 0.000010 0.000010 0.000010 0.000010 0.000010 0.000010 0.000010 0.000010
0.149478 0.058783 0.000010 0.000010 0.000010 0.000010 0.000010 0.000010 0.000010 0.000010 0.000010 0.000010 0.000010 0.000010 0.000010 0.000010 0.000010 0.654896 0.000010 0.000010 0.000010 0.000010 0.000010 0.045823 0.000010 0.000010 0.000010 0.000010 0.000010 0.000010 0.000010 0.019144 0.000010 0.000010 0.000010 0.000010 0.041185 0.000010 0.000010 0.000010 0.000010 0.000010 0.000010 0.000010 0.030312
0.742925 0.002965 0.000010 0.000010 0.000010 0.000010 0.000010 0.000010 0.000010 0.000010 0.000010 0.000010 0.000010 0.000010 0.000010 0.000010 0.000010 0.241906 0.000010 0.000010 0.000010 0.000010 0.000010 0.011794 0.000010 0.000010 0.000010 0.000010 0.000010 0.000010 0.000010 0.000010 0.000010 0.000010 0.000010 0.000010 0.000010 0.000010 0.000010 0.000010 0.000010 0.000010 0.000010 0.000010 0.000010
0.078560 0.000010 0.000010 0.000010 0.000010 0.000010 0.000010 0.000010 0.000010 0.000010 0.000010 0.000010 0.000010 0.000010 0.000010 0.000010 0.000010 0.221349 0.000010 0.000010 0.000010 0.000010 0.000010 0.699671 0.000010 0.000010 0.000010 0.000010 0.000010 0.000010 0.000010 0.000010 0.000010 0.000010 0.000010 0.000010 0.000010 0.000010 0.000010 0.000010 0.000010 0.000010 0.000010 0.000010 0.000010
0.064127 0.054041 0.000010 0.000010 0.000010 0.000010 0.000010 0.000010 0.000010 0.000010 0.000010 0.000010 0.000010 0.000010 0.000010 0.000010 0.000010 0.851641 0.000010 0.000010 0.000010 0.000010 0.000010 0.000010 0.000010 0.000010 0.000010 0.000010 0.000010 0.000010 0.000010 0.000010 0.000010 0.000010 0.000010 0.000010 0.029781 0.000010 0.000010 0.000010 0.000010 0.000010 0.000010 0.000010 0.000010
0.000010 0.000010 0.000010 0.000010 0.000010 0.000010 0.000010 0.000010 0.000010 0.000010 0.000010 0.000010 0.000010 0.000010 0.000010 0.000010 0.000010 0.973390 0.000010 0.000010 0.000010 0.000010 0.000010 0.026180 0.000010 0.000010 0.000010 0.000010 0.000010 0.000010 0.000010 0.000010 0.000010 0.000010 0.000010 0.000010 0.000010 0.000010 0.000010 0.000010 0.000010 0.000010 0.000010 0.000010 0.000010
0.085626 0.086011 0.000010 0.000010 0.000010 0.000010 0.000010 0.000010 0.000010 0.000010 0.000010 0.000010 0.000010 0.000010 0.000010 0.000010 0.000010 0.746794 0.000010 0.000010 0.000010 0.000010 0.000010 0.030723 0.000010 0.000010 0.000010 0.000010 0.000010 0.000010 0.000010 0.000010 0.000010 0.000010 0.000010 0.000010 0.045157 0.000010 0.000010 0.000010 0.000010 0.000010 0.000010 0.000010 0.005299
0.000010 0.000010 0.000010 0.000010 0.000010 0.000010 0.000010 0.000010 0.000010 0.000010 0.000010 0.000010 0.000010 0.000010 0.000010 0.000010 0.000010 0.999560 0.000010 0.000010 0.000010 0.000010 0.000010 0.000010 0.000010 0.000010 0.000010 0.000010 0.000010 0.000010 0.000010 0.000010 0.000010 0.000010 0.000010 0.000010 0.000010 0.000010 0.000010 0.000010 0.000010 0.000010 0.000010 0.000010 0.000010
0.000010 0.000010 0.000010 0.000010 0.000010 0.000010 0.000010 0.000010 0.000010 0.000010 0.000010 0.000010 0.000010 0.000010 0.000010 0.000010 0.000010 0.991335 0.000010 0.000010 0.000010 0.000010 0.000010 0.008235 0.000010 0.000010 0.000010 0.000010 0.000010 0.000010 0.000010 0.000010 0.000010 0.000010 0.000010 0.000010 0.000010 0.000010 0.000010 0.000010 0.000010 0.000010 0.000010 0.000010 0.000010
0.000010 0.000010 0.000010 0.000010 0.000010 0.000010 0.000010 0.000010 0.000010 0.000010 0.000010 0.000010 0.000010 0.000010 0.000010 0.000010 0.000010 0.999560 0.000010 0.000010 0.000010 0.000010 0.000010 0.000010 0.000010 0.000010 0.000010 0.000010 0.000010 0.000010 0.000010 0.000010 0.000010 0.000010 0.000010 0.000010 0.000010 0.000010 0.000010 0.000010 0.000010 0.000010 0.000010 0.000010 0.000010
0.063183 0.035472 0.000010 0.000010 0.000010 0.000010 0.000010 0.000010 0.000010 0.000010 0.000010 0.000010 0.000010 0.000010 0.000010 0.000010 0.000010 0.860166 0.000010 0.000010 0.000010 0.000010 0.000010 0.000010 0.000010 0.000010 0.000010 0.000010 0.000010 0.000010 0.000010 0.000010 0.000010 0.000010 0.000010 0.000010 0.040769 0.000010 0.000010 0.000010 0.000010 0.000010 0.000010 0.000010 0.000010
0.000010 0.000010 0.000010 0.000010 0.000010 0.000010 0.000010 0.000010 0.000010 0.000010 0.000010 0.000010 0.000010 0.000010 0.000010 0.000010 0.000010 0.990438 0.000010 0.000010 0.000010 0.000010 0.000010 0.009132 0.000010 0.000010 0.000010 0.000010 0.000010 0.000010 0.000010 0.000010 0.000010 0.000010 0.000010 0.000010 0.000010 0.000010 0.000010 0.000010 0.000010 0.000010 0.000010 0.000010 0.000010
0.000010 0.000010 0.000010 0.000010 0.000010 0.000010 0.000010 0.000010 0.000010 0.000010 0.000010 0.000010 0.000010 0.000010 0.000010 0.000010 0.000010 0.999560 0.000010 0.000010 0.000010 0.000010 0.000010 0.000010 0.000010 0.000010 0.000010 0.000010 0.000010 0.000010 0.000010 0.000010 0.000010 0.000010 0.000010 0.000010 0.000010 0.000010 0.000010 0.000010 0.000010 0.000010 0.000010 0.000010 0.000010
0.121208 0.056797 0.000010 0.000010 0.000010 0.000010 0.000010 0.000010 0.000010 0.000010 0.000010 0.000010 0.000010 0.000010 0.000010 0.000010 0.008537 0.743285 0.000010 0.000010 0.000010 0.000010 0.000010 0.016410 0.000010 0.000010 0.000010 0.000010 0.000010 0.000010 0.000010 0.023561 0.000010 0.000010 0.000010 0.004254 0.000010 0.000010 0.000010 0.000010 0.000010 0.000010 0.000010 0.000010 0.025578
0.168262 0.068815 0.000010 0.000010 0.000010 0.000010 0.004659 0.000010 0.000010 0.000010 0.000010 0.000010 0.000010 0.000010 0.000010 0.000010 0.000010 0.583429 0.000010 0.005641 0.000010 0.001173 0.000010 0.014705 0.000010 0.000010 0.000010 0.001720 0.000010 0.002690 0.004751 0.005622 0.000010 0.006387 0.000010 0.000010 0.020562 0.000010 0.000010 0.002532 0.000010 0.000010 0.011766 0.000010 0.096994
0.181881 0.100918 0.000010 0.000010 0.000010 0.000010 0.000010 0.000010 0.000010 0.000010 0.000010 0.000010 0.000010 0.000010 0.000010 0.000010 0.010802 0.560648 0.000010 0.000010 0.000010 0.000010 0.000010 0.036873 0.000010 0.000010 0.000010 0.000010 0.000010 0.000010 0.000011 0.003239 0.000010 0.000010 0.000010 0.000010 0.045593 0.000010 0.000010 0.000010 0.000010 0.005606 0.006070 0.000172 0.047859
0.187375 0.058627 0.000010 0.000010 0.000010 0.000010 0.000010 0.000010 0.000010 0.000010 0.000010 0.000010 0.000010 0.000010 0.000010 0.000010 0.004864 0.560610 0.000010 0.000010 0.000010 0.000010 0.000010 0.024835 0.000010 0.000010 0.000010 0.000010 0.000010 0.000010 0.000010 0.000010 0.000010 0.000010 0.000010 0.000010 0.083789 0.000010 0.000010 0.000010 0.000010 0.000010 0.000010 0.000010 0.079521
0.180753 0.092262 0.000010 0.000010 0.000010 0.000010 0.000010 0.000010 0.000010 0.000010 0.000010 0.000010 0.000010 0.000010 0.000010 0.000010 0.000010 0.633302 0.000010 0.000010 0.000010 0.000010 0.000010 0.007642 0.000010 0.000010 0.000010 0.000010 0.000010 0.000010 0.000010 0.023582 0.000010 0.000010 0.000010 0.000010 0.027765 0.000010 0.000010 0.000010 0.000010 0.000010 0.000010 0.000010 0.034313
0.156779 0.077164 0.000010 0.000010 0.000010 0.000010 0.000010 0.000010 0.000010 0.000010 0.000010 0.000010 0.000010 0.000010 0.000010 0.000010 0.000010 0.681810 0.000010 0.000010 0.000010 0.000010 0.000010 0.000010 0.000010 0.000010 0.000010 0.000010 0.000010 0.000010 0.000010 0.000010 0.000010 0.000010 0.000010 0.010163 0.026977 0.000010 0.000010 0.000010 0.000010 0.000010 0.000010 0.000010 0.046716
0.209929 0.094965 0.000010 0.001726 0.000010 0.000010 0.000010 0.000010 0.000010 0.000010 0.000010 0.000010 0.000010 0.000010 0.000010 0.000010 0.000010 0.540900 0.001109 0.000010 0.000010 0.000010 0.000010 0.014965 0.000010 0.000010 0.000010 0.000010 0.000010 0.000010 0.000010 0.000010 0.000010 0.000010 0.000010 0.000010 0.087417 0.000010 0.000010 0.000010 0.000010 0.000010 0.000010 0.000010 0.048620
0.162649 0.107154 0.000010 0.000010 0.000010 0.000010 0.000010 0.000010 0.000010 0.000010 0.000010 0.000010 0.000010 0.000010 0.000010 0.000010 0.000010 0.609687 0.000010 0.000010 0.000010 0.000010 0.003036 0.000723 0.000010 0.000010 0.000010 0.000010 0.000010 0.000010 0.000010 0.019997 0.000010 0.000010 0.000010 0.000010 0.057683 0.000010 0.000010 0.000010 0.000010 0.000010 0.000010 0.000010 0.038701
[truncated: 166,051 more chars]
