# Supplementary material for: Genetic analysis of Thai cattle reveals a Southeast Asian indicine ancestry
Source: PeerJ. 2015 Oct 27;3:e1318. doi: 10.7717/peerj.1318 (PMC4627918; doi:10.7717/peerj.1318)
Supplement: Dataset S2 — The Q values inferred by ADMIXTURE for each modeled K are shown for each individual, which are labeled according to breed information. The data are organized into three folders, each of which represents the ADMIXTURE experiments described in Fig. S5. [file peerj-03-1318-s007.zip › SupplementDataS7/1397breeds/46.Q]

0.000010 0.014126 0.004292 0.000010 0.000010 0.000010 0.000010 0.000010 0.000010 0.012349 0.000010 0.011420 0.000020 0.000010 0.012962 0.000010 0.000010 0.000010 0.000010 0.000010 0.000010 0.002935 0.000010 0.000010 0.000094 0.000010 0.000010 0.000010 0.029365 0.000010 0.000010 0.000010 0.000010 0.000010 0.000010 0.000010 0.000010 0.000010 0.000010 0.000010 0.000010 0.000010 0.912078 0.000010 0.000010 0.000010
0.002456 0.000010 0.000010 0.017884 0.000010 0.000010 0.000010 0.001566 0.000010 0.000010 0.000010 0.000010 0.000010 0.000010 0.012131 0.019659 0.000010 0.000010 0.000010 0.000010 0.000010 0.000010 0.000010 0.000010 0.001315 0.000010 0.000010 0.000010 0.035225 0.000010 0.000010 0.000010 0.000010 0.000010 0.000010 0.000010 0.000010 0.000010 0.000010 0.011728 0.000010 0.000010 0.897667 0.000010 0.000010 0.000010
0.000010 0.000010 0.016712 0.000010 0.000010 0.000010 0.000010 0.000010 0.000010 0.000010 0.000010 0.000010 0.000010 0.000010 0.000010 0.000010 0.000010 0.000010 0.000010 0.000010 0.000010 0.000010 0.005424 0.000010 0.010741 0.000010 0.000010 0.000010 0.022627 0.000010 0.000010 0.000010 0.000010 0.000010 0.000010 0.015022 0.000010 0.000010 0.000010 0.001175 0.000010 0.000010 0.927910 0.000010 0.000010 0.000010
0.000010 0.000010 0.000010 0.000010 0.000010 0.000010 0.000010 0.000010 0.007409 0.000010 0.000010 0.000010 0.000010 0.000010 0.000010 0.000010 0.000010 0.000010 0.000010 0.000010 0.000010 0.000010 0.000010 0.000010 0.000010 0.000010 0.000010 0.000010 0.000010 0.000010 0.000010 0.000010 0.000010 0.000010 0.000010 0.000010 0.000010 0.000010 0.000010 0.007442 0.000010 0.003795 0.980934 0.000010 0.000010 0.000010
0.000010 0.009866 0.037699 0.011257 0.000010 0.000010 0.000010 0.000010 0.000010 0.000010 0.000010 0.000010 0.000010 0.000010 0.010663 0.000010 0.000010 0.000010 0.000010 0.000010 0.000010 0.000010 0.000010 0.000010 0.000010 0.000010 0.000010 0.000010 0.000010 0.000010 0.000010 0.000010 0.000010 0.000010 0.000010 0.000010 0.000010 0.000010 0.000010 0.000010 0.000010 0.012330 0.915138 0.002657 0.000010 0.000010
0.000010 0.000010 0.000010 0.000010 0.000010 0.000010 0.000010 0.000010 0.000010 0.000010 0.000010 0.000010 0.000010 0.000010 0.000010 0.000010 0.000010 0.000010 0.000010 0.000010 0.000010 0.000010 0.000010 0.000010 0.000010 0.000010 0.000010 0.000010 0.020919 0.000010 0.000010 0.000010 0.000010 0.000010 0.000010 0.000010 0.000010 0.000010 0.000010 0.000010 0.000010 0.009784 0.968867 0.000010 0.000010 0.000010
0.000010 0.000010 0.000010 0.000010 0.000010 0.000010 0.000010 0.000010 0.000010 0.000010 0.000010 0.000010 0.000010 0.000010 0.000010 0.000010 0.000010 0.007457 0.000010 0.000010 0.000020 0.000010 0.000010 0.000010 0.000010 0.000010 0.000010 0.000010 0.003103 0.000010 0.000010 0.000010 0.000010 0.000010 0.000010 0.000010 0.000010 0.000010 0.000010 0.000010 0.000010 0.000010 0.989000 0.000010 0.000010 0.000010
0.000010 0.000010 0.000010 0.000010 0.000010 0.000010 0.000010 0.000010 0.000010 0.000010 0.000010 0.000010 0.000010 0.000010 0.000010 0.000010 0.000010 0.000010 0.000010 0.000010 0.000010 0.000010 0.000010 0.000010 0.000010 0.000010 0.000010 0.000010 0.000010 0.000010 0.000010 0.000010 0.000010 0.000010 0.000010 0.000010 0.000010 0.000010 0.000010 0.000010 0.000010 0.000010 0.999550 0.000010 0.000010 0.000010
0.006665 0.000010 0.001106 0.000010 0.000010 0.000010 0.000010 0.000010 0.000010 0.000010 0.000010 0.000010 0.000010 0.000010 0.000010 0.000010 0.000010 0.000010 0.000010 0.000010 0.004461 0.000010 0.000010 0.000010 0.010404 0.000010 0.000010 0.000010 0.046620 0.000010 0.000010 0.000010 0.012574 0.000010 0.000010 0.000010 0.000010 0.000010 0.000010 0.000010 0.000010 0.013077 0.902645 0.002079 0.000010 0.000010
0.000010 0.000010 0.000010 0.000883 0.000010 0.000010 0.000010 0.000010 0.000010 0.001660 0.000010 0.012943 0.000010 0.000010 0.000010 0.000010 0.000010 0.019466 0.000010 0.000010 0.007289 0.000010 0.000010 0.000010 0.000010 0.000010 0.000010 0.000010 0.000010 0.000010 0.000010 0.000010 0.000010 0.003381 0.000010 0.000010 0.000010 0.000010 0.000010 0.000010 0.000010 0.003451 0.936305 0.014250 0.000010 0.000010
0.000010 0.000010 0.017553 0.002105 0.000010 0.000010 0.000010 0.034439 0.000010 0.010136 0.000010 0.000010 0.000010 0.000010 0.000011 0.000010 0.000010 0.000439 0.000010 0.000010 0.000010 0.000010 0.000010 0.000010 0.013723 0.000010 0.000010 0.000010 0.015562 0.000010 0.000010 0.000010 0.000010 0.000010 0.000010 0.000010 0.000010 0.000010 0.000010 0.000010 0.000010 0.000010 0.905663 0.000010 0.000010 0.000010
0.000010 0.000010 0.000010 0.000010 0.000010 0.000010 0.000010 0.000010 0.000010 0.000010 0.000010 0.000010 0.000010 0.000010 0.000010 0.000010 0.000010 0.000010 0.000010 0.000010 0.000010 0.000010 0.000010 0.000010 0.000010 0.000010 0.000010 0.000010 0.000010 0.000010 0.000010 0.000010 0.000010 0.000010 0.000010 0.000010 0.000010 0.000010 0.000010 0.000010 0.000010 0.000010 0.999550 0.000010 0.000010 0.000010
0.000010 0.000010 0.000010 0.000010 0.000010 0.007916 0.000010 0.000010 0.000010 0.002529 0.000010 0.000010 0.000010 0.000010 0.000010 0.000010 0.000010 0.000010 0.000010 0.000010 0.006538 0.000010 0.000010 0.000010 0.000010 0.000010 0.000010 0.000010 0.001186 0.000010 0.000010 0.000010 0.000010 0.000010 0.000010 0.000010 0.000010 0.000010 0.000010 0.012389 0.000010 0.006047 0.963006 0.000010 0.000010 0.000010
0.000010 0.000010 0.000010 0.018666 0.000010 0.000010 0.000010 0.022621 0.000010 0.008088 0.000010 0.000010 0.000010 0.000010 0.000381 0.000010 0.000010 0.000010 0.000010 0.000010 0.000010 0.000201 0.012920 0.000010 0.000010 0.000010 0.000010 0.000010 0.018917 0.000010 0.000010 0.000010 0.000010 0.000010 0.000010 0.000010 0.000010 0.000010 0.000010 0.001222 0.000010 0.000010 0.916613 0.000010 0.000010 0.000010
0.008217 0.000010 0.000010 0.013197 0.000010 0.000010 0.000010 0.014422 0.000010 0.000010 0.000010 0.000010 0.000010 0.000010 0.000010 0.000010 0.000010 0.002074 0.000010 0.000010 0.000010 0.011981 0.019482 0.000010 0.004370 0.000010 0.000010 0.000010 0.000010 0.000010 0.000010 0.000010 0.000010 0.000010 0.000010 0.035912 0.000010 0.000010 0.000010 0.000010 0.000010 0.000010 0.880458 0.009526 0.000010 0.000010
0.000010 0.000010 0.000010 0.000010 0.000010 0.000010 0.000010 0.000010 0.000010 0.000010 0.000010 0.000010 0.000010 0.000010 0.000877 0.000010 0.000010 0.000010 0.000010 0.000010 0.000010 0.000010 0.000010 0.000010 0.000010 0.000010 0.000010 0.000010 0.000010 0.000010 0.000010 0.000010 0.000010 0.000010 0.000010 0.000010 0.000010 0.000010 0.000010 0.000010 0.000010 0.000010 0.998683 0.000010 0.000010 0.000010
0.000010 0.000010 0.000010 0.000010 0.000010 0.000010 0.000010 0.000010 0.000010 0.000010 0.000010 0.000010 0.000010 0.000010 0.000010 0.000010 0.000010 0.000010 0.000010 0.000010 0.000010 0.000010 0.000010 0.000010 0.000010 0.000010 0.004034 0.000010 0.032638 0.000010 0.000010 0.000010 0.000010 0.000010 0.000010 0.000010 0.000010 0.000010 0.000010 0.000011 0.000010 0.000010 0.962898 0.000010 0.000010 0.000010
0.000010 0.000010 0.004718 0.000010 0.000010 0.000010 0.000010 0.000010 0.000010 0.000010 0.000010 0.000010 0.000010 0.000010 0.012453 0.000010 0.000010 0.000010 0.000010 0.000010 0.000010 0.000010 0.022856 0.000010 0.000010 0.000010 0.000010 0.000010 0.021799 0.000010 0.000010 0.000010 0.000010 0.000010 0.000010 0.000010 0.000010 0.000010 0.000010 0.000010 0.000010 0.000010 0.937764 0.000010 0.000010 0.000010
0.000010 0.000010 0.009029 0.000010 0.000010 0.000010 0.000010 0.008269 0.000010 0.000010 0.000010 0.005617 0.000010 0.000010 0.018986 0.000010 0.000010 0.000010 0.000010 0.000010 0.000010 0.000010 0.000010 0.000010 0.000010 0.000010 0.000010 0.000010 0.052427 0.000010 0.000010 0.000010 0.000010 0.000010 0.000010 0.000010 0.000010 0.000010 0.000010 0.002472 0.000010 0.000010 0.902811 0.000010 0.000010 0.000010
0.000010 0.000010 0.000010 0.000010 0.000010 0.000010 0.000010 0.000010 0.006497 0.000010 0.000010 0.011152 0.000010 0.000010 0.000099 0.000010 0.000010 0.000010 0.000010 0.000010 0.000010 0.000010 0.003460 0.000010 0.000010 0.000010 0.000010 0.000010 0.000010 0.000010 0.000010 0.000010 0.000010 0.000010 0.000010 0.016490 0.000010 0.000010 0.000010 0.000010 0.000010 0.000010 0.961902 0.000010 0.000010 0.000010
0.000010 0.000010 0.000010 0.000010 0.000010 0.000010 0.000010 0.000010 0.000010 0.000010 0.000010 0.000010 0.000010 0.000010 0.000010 0.000010 0.000010 0.000010 0.000010 0.000010 0.000010 0.000010 0.000010 0.000010 0.000010 0.000010 0.000010 0.000010 0.000010 0.000010 0.000010 0.000010 0.000010 0.999550 0.000010 0.000010 0.000010 0.000010 0.000010 0.000010 0.000010 0.000010 0.000010 0.000010 0.000010 0.000010
0.000010 0.000010 0.000010 0.000010 0.000010 0.000010 0.000010 0.002093 0.000010 0.000010 0.000010 0.000010 0.000010 0.000010 0.002371 0.000010 0.000010 0.002389 0.000010 0.000010 0.003534 0.000010 0.000010 0.000010 0.007719 0.000010 0.000010 0.000010 0.052401 0.000010 0.000010 0.000010 0.000010 0.926230 0.000010 0.000010 0.000010 0.000010 0.000010 0.000010 0.000520 0.000010 0.000010 0.002373 0.000010 0.000010
0.000010 0.000010 0.000010 0.000010 0.000010 0.000010 0.000010 0.000010 0.000010 0.000010 0.000010 0.000010 0.000010 0.000010 0.000010 0.000010 0.000010 0.000010 0.000010 0.000010 0.000010 0.000010 0.000010 0.000010 0.000010 0.000010 0.000010 0.000010 0.000010 0.000010 0.000010 0.000010 0.000010 0.999550 0.000010 0.000010 0.000010 0.000010 0.000010 0.000010 0.000010 0.000010 0.000010 0.000010 0.000010 0.000010
0.000010 0.000010 0.000010 0.000010 0.000010 0.000010 0.000010 0.000010 0.009446 0.000010 0.000010 0.000010 0.000010 0.000010 0.002970 0.000010 0.000010 0.000010 0.000010 0.000010 0.000010 0.000010 0.000010 0.000010 0.000010 0.000010 0.000010 0.000010 0.000010 0.000010 0.000010 0.000010 0.000010 0.981989 0.000010 0.000010 0.000010 0.000010 0.000010 0.000010 0.000010 0.000010 0.005175 0.000010 0.000010 0.000010
0.000010 0.000010 0.000010 0.000010 0.000010 0.000010 0.000010 0.000010 0.000010 0.000010 0.000010 0.000010 0.000010 0.000010 0.000010 0.000010 0.000010 0.000010 0.000010 0.000010 0.000010 0.000010 0.000010 0.000010 0.000010 0.000010 0.000010 0.000010 0.006645 0.000010 0.000010 0.000010 0.000010 0.992915 0.000010 0.000010 0.000010 0.000010 0.000010 0.000010 0.000010 0.000010 0.000010 0.000010 0.000010 0.000010
0.000010 0.000010 0.000010 0.003002 0.000010 0.000010 0.000010 0.008294 0.000010 0.000010 0.000010 0.000010 0.000010 0.000010 0.000010 0.000010 0.000010 0.000010 0.000010 0.000010 0.000010 0.000010 0.000010 0.000010 0.000010 0.000010 0.000010 0.000010 0.000010 0.000010 0.000010 0.000010 0.000010 0.975669 0.000010 0.000010 0.000010 0.000010 0.000010 0.012616 0.000010 0.000010 0.000010 0.000010 0.000010 0.000010
0.000010 0.000010 0.000010 0.000010 0.000010 0.000010 0.000010 0.000010 0.000010 0.000010 0.000010 0.000010 0.000010 0.000010 0.000015 0.000010 0.000010 0.000010 0.000010 0.000010 0.000010 0.000010 0.000010 0.000010 0.000010 0.000010 0.000010 0.000010 0.000010 0.000010 0.000010 0.000010 0.000010 0.999545 0.000010 0.000010 0.000010 0.000010 0.000010 0.000010 0.000010 0.000010 0.000010 0.000010 0.000010 0.000010
0.000010 0.000010 0.000010 0.000010 0.000010 0.000010 0.000010 0.000010 0.000010 0.000010 0.000010 0.000010 0.000010 0.000010 0.000010 0.000010 0.000010 0.000010 0.000010 0.000010 0.000010 0.000010 0.000010 0.000010 0.000010 0.000010 0.000010 0.000010 0.000010 0.000010 0.000010 0.000010 0.000010 0.999550 0.000010 0.000010 0.000010 0.000010 0.000010 0.000010 0.000010 0.000010 0.000010 0.000010 0.000010 0.000010
0.000010 0.000010 0.000010 0.000010 0.000010 0.000010 0.000010 0.000010 0.000010 0.000010 0.000010 0.000010 0.000010 0.000010 0.000010 0.000010 0.000010 0.000010 0.000010 0.000010 0.000010 0.000010 0.000010 0.000010 0.000010 0.000010 0.000010 0.000010 0.000010 0.000010 0.000010 0.000010 0.000010 0.999550 0.000010 0.000010 0.000010 0.000010 0.000010 0.000010 0.000010 0.000010 0.000010 0.000010 0.000010 0.000010
0.000010 0.000010 0.000010 0.000010 0.000010 0.000010 0.000010 0.000010 0.000010 0.000010 0.000010 0.000010 0.000010 0.000010 0.000010 0.000010 0.000010 0.000010 0.000010 0.000010 0.000010 0.000010 0.000010 0.000010 0.000010 0.000010 0.000010 0.000010 0.000010 0.000010 0.000010 0.000010 0.000010 0.999550 0.000010 0.000010 0.000010 0.000010 0.000010 0.000010 0.000010 0.000010 0.000010 0.000010 0.000010 0.000010
0.000010 0.000010 0.005458 0.010583 0.000010 0.000010 0.000010 0.000010 0.000010 0.000010 0.000010 0.000010 0.000010 0.000010 0.000010 0.000010 0.000010 0.000010 0.000010 0.000010 0.000010 0.000010 0.001453 0.000010 0.000010 0.000010 0.000010 0.000010 0.000010 0.000010 0.000010 0.000010 0.003857 0.972258 0.000010 0.000010 0.000010 0.000010 0.000010 0.005990 0.000010 0.000010 0.000010 0.000010 0.000010 0.000010
0.002701 0.000010 0.017827 0.002461 0.000010 0.000010 0.000010 0.000010 0.065529 0.000010 0.000010 0.030336 0.000010 0.000010 0.005388 0.000010 0.000010 0.000010 0.000010 0.000010 0.000010 0.000010 0.000010 0.000010 0.000010 0.000010 0.000010 0.000010 0.032616 0.000010 0.000010 0.000010 0.000010 0.833641 0.000010 0.000010 0.000010 0.005374 0.000010 0.000141 0.000010 0.000010 0.000010 0.000010 0.000010 0.003636
0.000010 0.003566 0.000010 0.000010 0.000010 0.000010 0.000010 0.009239 0.000010 0.000039 0.000010 0.008603 0.000010 0.000010 0.017600 0.017923 0.000010 0.000010 0.000010 0.000010 0.000010 0.000010 0.000010 0.000010 0.014033 0.004258 0.000010 0.000010 0.003401 0.000010 0.000010 0.000010 0.000010 0.883659 0.000010 0.000010 0.000010 0.000010 0.000010 0.000010 0.000010 0.002063 0.000010 0.000010 0.000010 0.035276
0.000010 0.016970 0.000010 0.009234 0.000010 0.000010 0.000010 0.010568 0.000010 0.000010 0.000010 0.007337 0.000010 0.000010 0.000010 0.000010 0.000010 0.000010 0.000010 0.000010 0.000010 0.000010 0.000010 0.000010 0.004873 0.000010 0.008564 0.000010 0.040340 0.000010 0.000010 0.000010 0.000010 0.898530 0.000010 0.003213 0.000010 0.000010 0.000010 0.000010 0.000010 0.000010 0.000010 0.000010 0.000010 0.000010
0.000010 0.000010 0.000010 0.000010 0.000010 0.000010 0.000010 0.000010 0.000010 0.000010 0.000010 0.000010 0.000010 0.000010 0.000010 0.000010 0.000010 0.000010 0.000010 0.000010 0.000010 0.000010 0.000010 0.000010 0.000010 0.000010 0.000010 0.000010 0.000010 0.000010 0.000010 0.000010 0.000010 0.999550 0.000010 0.000010 0.000010 0.000010 0.000010 0.000010 0.000010 0.000010 0.000010 0.000010 0.000010 0.000010
0.000010 0.000010 0.000010 0.000010 0.000010 0.000010 0.000010 0.000010 0.000010 0.000010 0.000010 0.000010 0.000010 0.000010 0.000010 0.000010 0.000010 0.000010 0.000010 0.000010 0.000010 0.000010 0.000010 0.000010 0.000010 0.000010 0.000010 0.000010 0.000010 0.000010 0.000010 0.000010 0.000010 0.999550 0.000010 0.000010 0.000010 0.000010 0.000010 0.000010 0.000010 0.000010 0.000010 0.000010 0.000010 0.000010
0.030746 0.000010 0.000010 0.000010 0.000010 0.000010 0.000010 0.000010 0.000010 0.000010 0.000010 0.000010 0.000010 0.000010 0.013352 0.000010 0.000010 0.000010 0.000010 0.000010 0.000010 0.000010 0.000010 0.000010 0.000010 0.000010 0.000010 0.000010 0.030884 0.000010 0.000010 0.000010 0.000010 0.899115 0.000010 0.000010 0.000010 0.000010 0.000010 0.000010 0.000010 0.000010 0.025493 0.000010 0.000010 0.000010
0.000010 0.000010 0.000010 0.000010 0.000010 0.000010 0.000010 0.000010 0.000010 0.001589 0.000010 0.000010 0.000010 0.000010 0.000010 0.000010 0.000010 0.000010 0.000010 0.000010 0.000010 0.000010 0.000010 0.000010 0.000010 0.000010 0.000010 0.000010 0.000010 0.000010 0.000010 0.000010 0.000010 0.982342 0.000010 0.000010 0.000010 0.000010 0.000010 0.000010 0.000010 0.000010 0.000010 0.015639 0.000010 0.000010
0.000010 0.000010 0.000010 0.000010 0.000010 0.000010 0.000010 0.000010 0.000010 0.000010 0.000010 0.000010 0.000010 0.000010 0.000010 0.000010 0.000010 0.000010 0.000010 0.000010 0.000010 0.000010 0.000010 0.000010 0.000010 0.000010 0.000010 0.000010 0.000010 0.000010 0.000010 0.000010 0.000010 0.999550 0.000010 0.000010 0.000010 0.000010 0.000010 0.000010 0.000010 0.000010 0.000010 0.000010 0.000010 0.000010
0.000010 0.000010 0.000010 0.000010 0.000010 0.000010 0.000010 0.000010 0.000010 0.000010 0.000010 0.000010 0.000010 0.000010 0.000010 0.000010 0.000010 0.000010 0.000010 0.000010 0.000010 0.000010 0.000010 0.000010 0.000010 0.000010 0.000010 0.000010 0.000010 0.000010 0.000010 0.000010 0.000010 0.999550 0.000010 0.000010 0.000010 0.000010 0.000010 0.000010 0.000010 0.000010 0.000010 0.000010 0.000010 0.000010
0.787504 0.015303 0.000010 0.028235 0.000010 0.005363 0.000010 0.000010 0.000010 0.043905 0.000010 0.000010 0.000010 0.000010 0.000010 0.000010 0.000010 0.000010 0.000010 0.000010 0.000010 0.007217 0.002436 0.000010 0.078559 0.000010 0.000010 0.000010 0.000010 0.000010 0.000010 0.000010 0.000010 0.000010 0.000010 0.000010 0.000010 0.000010 0.000010 0.000010 0.000385 0.014914 0.000010 0.002074 0.000010 0.013764
0.675592 0.002197 0.000010 0.038046 0.000010 0.000010 0.000010 0.002554 0.018213 0.048354 0.000010 0.017642 0.000010 0.000010 0.000010 0.000010 0.000010 0.000010 0.000010 0.000010 0.000010 0.008337 0.002794 0.000010 0.063484 0.000010 0.000010 0.009669 0.000010 0.000010 0.000010 0.000010 0.004523 0.000010 0.000010 0.000010 0.000010 0.000010 0.000010 0.000010 0.000010 0.046588 0.000010 0.045298 0.000010 0.016399
0.732417 0.003620 0.000010 0.016892 0.000010 0.000010 0.000010 0.011984 0.000460 0.058520 0.000010 0.021769 0.000010 0.000010 0.000010 0.000010 0.000010 0.012187 0.000010 0.000010 0.000010 0.000010 0.000010 0.000010 0.083975 0.000010 0.000010 0.000010 0.000010 0.000010 0.000010 0.000010 0.000010 0.000010 0.000010 0.000010 0.000010 0.000010 0.000010 0.000010 0.008989 0.000788 0.000010 0.019577 0.000010 0.028491
0.724696 0.008611 0.011787 0.008040 0.000010 0.000010 0.000010 0.000010 0.034535 0.054740 0.000010 0.000822 0.000010 0.000010 0.000010 0.007107 0.000010 0.000010 0.000010 0.000010 0.000127 0.000010 0.000010 0.000010 0.086923 0.000010 0.000010 0.003101 0.000010 0.000010 0.000010 0.000010 0.000010 0.000010 0.000010 0.000010 0.000010 0.000010 0.000018 0.000010 0.006618 0.002302 0.000010 0.000010 0.000010 0.050264
0.699512 0.000010 0.000010 0.016251 0.000010 0.000010 0.000010 0.000010 0.042863 0.054274 0.000010 0.014490 0.000010 0.000010 0.000010 0.000010 0.000010 0.012457 0.000010 0.000010 0.000010 0.002698 0.000305 0.000010 0.064100 0.000010 0.001258 0.000010 0.000010 0.000010 0.000010 0.000010 0.007523 0.000010 0.000010 0.000010 0.000010 0.000010 0.000010 0.002410 0.018635 0.022176 0.000010 0.040737 0.000010 0.000010
0.747308 0.003568 0.000010 0.016093 0.000010 0.000010 0.000010 0.011202 0.013205 0.056502 0.000010 0.016853 0.000010 0.000010 0.018650 0.000010 0.000010 0.000010 0.000010 0.000010 0.000010 0.000010 0.000010 0.000010 0.071894 0.000010 0.000010 0.000010 0.000010 0.000010 0.000010 0.000010 0.000010 0.000010 0.000010 0.000010 0.000010 0.000010 0.000010 0.008440 0.000010 0.000136 0.000010 0.025950 0.000010 0.009869
0.730965 0.022808 0.000010 0.033062 0.000010 0.003225 0.000010 0.003244 0.004805 0.034695 0.000010 0.025503 0.000010 0.000010 0.000422 0.000010 0.000010 0.010509 0.000010 0.000010 0.000010 0.012128 0.000010 0.000010 0.061394 0.000010 0.000559 0.000010 0.000010 0.000010 0.000010 0.000010 0.000010 0.000010 0.000010 0.000010 0.000010 0.000010 0.000010 0.000311 0.024071 0.005414 0.000010 0.000010 0.000010 0.026597
0.701760 0.005329 0.000010 0.037821 0.000010 0.007722 0.000010 0.000010 0.014242 0.047759 0.000010 0.000010 0.000010 0.000010 0.005906 0.000010 0.000010 0.009483 0.000010 0.000010 0.000010 0.000010 0.000010 0.000010 0.064831 0.000010 0.000010 0.021181 0.000010 0.000010 0.000010 0.000010 0.000010 0.000010 0.000010 0.001442 0.000010 0.001057 0.000010 0.000010 0.011426 0.013768 0.000010 0.028879 0.000010 0.027094
0.701158 0.000012 0.000010 0.018921 0.000010 0.000010 0.000010 0.000010 0.060725 0.023310 0.000010 0.041841 0.000010 0.000010 0.000010 0.000010 0.000010 0.000010 0.000010 0.000010 0.000010 0.000010 0.000010 0.000010 0.075867 0.000010 0.000010 0.006899 0.012950 0.000010 0.000010 0.000010 0.000010 0.000010 0.000010 0.000010 0.000010 0.000010 0.000010 0.002959 0.006836 0.023232 0.000010 0.001434 0.000010 0.023537
0.755449 0.000010 0.000010 0.016213 0.000010 0.003687 0.000010 0.000010 0.002471 0.079349 0.000010 0.029335 0.000010 0.000010 0.000010 0.001467 0.000010 0.000010 0.000010 0.000010 0.000010 0.000010 0.000010 0.000010 0.052883 0.000010 0.000010 0.000010 0.000010 0.000010 0.000010 0.000010 0.000010 0.000010 0.000010 0.000010 0.000010 0.000010 0.000010 0.000010 0.000010 0.014894 0.000010 0.020476 0.000010 0.023425
0.705455 0.000010 0.000010 0.011192 0.000010 0.000010 0.000010 0.000010 0.033162 0.036676 0.000010 0.007163 0.000010 0.000010 0.011108 0.000010 0.000010 0.008147 0.000010 0.000010 0.000010 0.010900 0.000010 0.000010 0.083947 0.000010 0.000010 0.006027 0.000010 0.000010 0.000010 0.000010 0.000068 0.000010 0.000010 0.000010 0.000010 0.000010 0.000010 0.000010 0.000010 0.019876 0.000010 0.030291 0.000010 0.035668
0.713322 0.000010 0.008025 0.001434 0.000010 0.000010 0.000089 0.006280 0.042102 0.055640 0.000010 0.031020 0.000010 0.000010 0.000407 0.018937 0.000010 0.000010 0.000010 0.000010 0.000010 0.009313 0.002379 0.000010 0.024033 0.000010 0.000010 0.012559 0.000010 0.000010 0.000010 0.000010 0.000010 0.000010 0.000010 0.000010 0.000010 0.000010 0.000010 0.009945 0.000010 0.022082 0.000010 0.019128 0.000010 0.023024
0.776525 0.020304 0.000010 0.038595 0.000010 0.004349 0.001703 0.003634 0.000746 0.041579 0.000010 0.000010 0.000010 0.000010 0.000010 0.000010 0.000010 0.000010 0.000010 0.000010 0.000010 0.008771 0.000010 0.000010 0.060570 0.000010 0.000010 0.000010 0.000010 0.000010 0.000010 0.000010 0.000010 0.000010 0.000010 0.000010 0.000010 0.000010 0.000010 0.000010 0.000010 0.014016 0.000010 0.012156 0.000010 0.016721
0.693796 0.010849 0.003490 0.006806 0.000010 0.012838 0.000010 0.000010 0.041978 0.038553 0.000010 0.049423 0.000010 0.000010 0.000010 0.000010 0.000010 0.003835 0.000010 0.000010 0.000010 0.000010 0.000010 0.000010 0.055862 0.000010 0.000010 0.018243 0.000010 0.000010 0.000010 0.000010 0.000010 0.000010 0.000010 0.009889 0.000010 0.000010 0.000010 0.000010 0.008605 0.013985 0.000010 0.004707 0.000010 0.026840
0.723303 0.006316 0.000010 0.000010 0.000010 0.000010 0.000010 0.000010 0.000010 0.069300 0.000010 0.038736 0.000010 0.000010 0.003993 0.000010 0.000010 0.000010 0.000010 0.000010 0.000010 0.000010 0.005128 0.000010 0.087832 0.000010 0.000010 0.000010 0.000010 0.000010 0.000010 0.000010 0.000010 0.000010 0.000010 0.000010 0.000010 0.000010 0.000010 0.000010 0.000010 0.027104 0.000010 0.021828 0.000010 0.016100
0.693139 0.002545 0.000168 0.011387 0.000010 0.004933 0.000010 0.000010 0.024398 0.040217 0.000010 0.033546 0.000010 0.000010 0.002936 0.010169 0.000010 0.000010 0.000010 0.000010 0.000010 0.000010 0.000010 0.000010 0.093293 0.000010 0.000010 0.000010 0.000010 0.000010 0.000010 0.000010 0.000010 0.000010 0.000010 0.000010 0.000010 0.007954 0.000010 0.016397 0.005306 0.013414 0.000010 0.005960 0.000010 0.033949
0.753119 0.016735 0.006320 0.010288 0.000010 0.000010 0.000010 0.000010 0.025191 0.054477 0.005641 0.010022 0.000010 0.000010 0.000010 0.000010 0.000010 0.000010 0.000010 0.000010 0.000010 0.004043 0.000010 0.000010 0.074328 0.000010 0.000010 0.004268 0.000010 0.000010 0.000010 0.000010 0.001846 0.000010 0.000719 0.000010 0.000010 0.000010 0.000010 0.004930 0.005139 0.022635 0.000010 0.000010 0.000010 0.000010
0.796975 0.013433 0.000010 0.000010 0.000010 0.000010 0.000010 0.008668 0.000010 0.025267 0.000010 0.034087 0.001394 0.000010 0.000238 0.000010 0.000010 0.000234 0.000010 0.000010 0.000010 0.019565 0.000010 0.000010 0.042500 0.000010 0.019057 0.000010 0.011806 0.000010 0.000010 0.000010 0.000010 0.000010 0.000010 0.011851 0.000010 0.000010 0.000010 0.000010 0.002540 0.003666 0.000010 0.008417 0.000010 0.000010
0.796776 0.000578 0.000010 0.014527 0.000010 0.000010 0.000010 0.002039 0.000010 0.074683 0.000010 0.020072 0.000010 0.000010 0.000010 0.000010 0.000010 0.000010 0.000010 0.000010 0.000010 0.008742 0.000010 0.000010 0.056608 0.000010 0.000010 0.000010 0.000010 0.000010 0.000010 0.000010 0.000010 0.000010 0.000010 0.000010 0.000010 0.000010 0.000010 0.000010 0.000010 0.000010 0.000010 0.019715 0.000010 0.005900
0.762412 0.014429 0.000010 0.038998 0.000010 0.000010 0.000010 0.000010 0.014429 0.023131 0.000010 0.015461 0.000010 0.000010 0.000010 0.000010 0.000010 0.003853 0.000010 0.000010 0.000010 0.000010 0.000010 0.000010 0.069398 0.000010 0.000010 0.000010 0.000010 0.000010 0.000010 0.000010 0.002897 0.000010 0.000010 0.010321 0.000010 0.017641 0.000010 0.000765 0.000010 0.000010 0.000010 0.022944 0.000010 0.003000
0.215980 0.000010 0.026092 0.000010 0.000010 0.001758 0.011519 0.003008 0.040369 0.000010 0.000010 0.015822 0.000010 0.000010 0.000010 0.007800 0.000010 0.474606 0.000010 0.000010 0.000010 0.000010 0.002524 0.000010 0.011379 0.000010 0.000010 0.000010 0.067699 0.000010 0.000010 0.000010 0.000010 0.000010 0.000010 0.000010 0.000010 0.000010 0.000010 0.011979 0.000010 0.046746 0.000010 0.012910 0.000010 0.049508
0.061737 0.009328 0.000010 0.032881 0.000010 0.000010 0.000010 0.015247 0.021233 0.000010 0.000010 0.009916 0.000010 0.000010 0.000010 0.000010 0.000010 0.796849 0.000010 0.000010 0.000010 0.000010 0.000010 0.000010 0.011455 0.000010 0.000010 0.014568 0.000010 0.000010 0.000010 0.000010 0.008312 0.000010 0.000010 0.013232 0.000010 0.000010 0.000010 0.000010 0.000013 0.000010 0.000010 0.000010 0.000010 0.004900
0.000010 0.000010 0.000010 0.000010 0.000010 0.000010 0.000010 0.000010 0.000010 0.000010 0.000010 0.000010 0.000010 0.000010 0.000010 0.000010 0.000010 0.999550 0.000010 0.000010 0.000010 0.000010 0.000010 0.000010 0.000010 0.000010 0.000010 0.000010 0.000010 0.000010 0.000010 0.000010 0.000010 0.000010 0.000010 0.000010 0.000010 0.000010 0.000010 0.000010 0.000010 0.000010 0.000010 0.000010 0.000010 0.000010
0.000010 0.000010 0.000010 0.000010 0.000010 0.000010 0.000010 0.000010 0.000010 0.000010 0.000010 0.000010 0.000010 0.000010 0.000010 0.000010 0.000010 0.993228 0.000010 0.000010 0.000010 0.000010 0.000010 0.000010 0.000010 0.000010 0.000010 0.000010 0.000010 0.005275 0.000958 0.000010 0.000118 0.000010 0.000010 0.000010 0.000010 0.000010 0.000010 0.000010 0.000010 0.000010 0.000010 0.000010 0.000010 0.000010
0.182544 0.000010 0.000010 0.005245 0.000010 0.000920 0.000010 0.023310 0.066209 0.008876 0.000010 0.049289 0.000010 0.000010 0.002791 0.001005 0.000010 0.422349 0.000010 0.000010 0.000010 0.016162 0.010826 0.000010 0.016530 0.021865 0.000010 0.004586 0.066178 0.000010 0.000010 0.000010 0.000010 0.016335 0.000010 0.015056 0.000010 0.000226 0.000010 0.017083 0.000010 0.033343 0.000010 0.008437 0.000010 0.010604
0.000010 0.000010 0.000010 0.000010 0.000010 0.000010 0.000010 0.000010 0.000010 0.000010 0.000010 0.000010 0.000010 0.000010 0.000010 0.000010 0.000010 0.999550 0.000010 0.000010 0.000010 0.000010 0.000010 0.000010 0.000010 0.000010 0.000010 0.000010 0.000010 0.000010 0.000010 0.000010 0.000010 0.000010 0.000010 0.000010 0.000010 0.000010 0.000010 0.000010 0.000010 0.000010 0.000010 0.000010 0.000010 0.000010
0.000010 0.017549 0.000010 0.000010 0.000010 0.000010 0.000010 0.000010 0.000010 0.000010 0.000010 0.000010 0.027745 0.000010 0.000010 0.000010 0.000010 0.924821 0.000010 0.000010 0.000010 0.000010 0.000010 0.000010 0.000010 0.000010 0.008890 0.000010 0.000018 0.000010 0.005233 0.003766 0.000010 0.000010 0.000010 0.000010 0.000010 0.000010 0.000010 0.000010 0.000010 0.000010 0.000010 0.000010 0.000010 0.011597
0.159225 0.011854 0.005511 0.002677 0.000010 0.000010 0.000010 0.014293 0.058512 0.000010 0.000010 0.036978 0.000010 0.000010 0.000010 0.000010 0.000010 0.460806 0.000010 0.000010 0.000010 0.000010 0.021780 0.000010 0.022046 0.009711 0.000333 0.027045 0.042838 0.000010 0.000010 0.000010 0.000010 0.043037 0.000010 0.000555 0.000010 0.010064 0.000010 0.000010 0.000010 0.000010 0.000010 0.017713 0.000010 0.054752
0.000010 0.000010 0.000010 0.000010 0.000010 0.000010 0.000010 0.000010 0.000010 0.000010 0.000010 0.000010 0.000010 0.000010 0.000010 0.000010 0.000010 0.999550 0.000010 0.000010 0.000010 0.000010 0.000010 0.000010 0.000010 0.000010 0.000010 0.000010 0.000010 0.000010 0.000010 0.000010 0.000010 0.000010 0.000010 0.000010 0.000010 0.000010 0.000010 0.000010 0.000010 0.000010 0.000010 0.000010 0.000010 0.000010
0.037456 0.006968 0.000106 0.000010 0.000010 0.000010 0.000010 0.000010 0.016139 0.000010 0.000010 0.007954 0.000010 0.000010 0.000010 0.000010 0.000010 0.881586 0.000010 0.000010 0.000010 0.000010 0.000010 0.000010 0.000010 0.000010 0.000010 0.000010 0.042710 0.000010 0.000010 0.000010 0.000010 0.000010 0.000010 0.000010 0.000010 0.000010 0.000010 0.000010 0.006699 0.000010 0.000010 0.000010 0.000010 0.000010
0.000010 0.000010 0.000010 0.000010 0.000010 0.000010 0.000010 0.000010 0.000010 0.000010 0.000010 0.000010 0.000010 0.000010 0.000010 0.000010 0.000010 0.999550 0.000010 0.000010 0.000010 0.000010 0.000010 0.000010 0.000010 0.000010 0.000010 0.000010 0.000010 0.000010 0.000010 0.000010 0.000010 0.000010 0.000010 0.000010 0.000010 0.000010 0.000010 0.000010 0.000010 0.000010 0.000010 0.000010 0.000010 0.000010
0.025627 0.000010 0.000010 0.001807 0.000010 0.003410 0.000010 0.011072 0.039522 0.011354 0.000010 0.018838 0.000010 0.000010 0.006463 0.000010 0.000010 0.762317 0.000010 0.000010 0.000010 0.000010 0.000010 0.000010 0.018045 0.000010 0.000010 0.013226 0.048828 0.000010 0.000010 0.000010 0.002471 0.000010 0.000010 0.008643 0.000010 0.000010 0.000010 0.000010 0.000010 0.000010 0.000010 0.000010 0.000010 0.028065
0.210074 0.004337 0.017208 0.000010 0.000010 0.000010 0.000010 0.004636 0.014615 0.000010 0.000010 0.026186 0.000010 0.000010 0.025755 0.000010 0.000010 0.501094 0.000010 0.000010 0.007832 0.000010 0.022380 0.000010 0.000010 0.000010 0.000010 0.024694 0.042248 0.000010 0.000010 0.000010 0.007677 0.005720 0.000010 0.000010 0.000010 0.000010 0.000010 0.006736 0.026792 0.025357 0.000010 0.000010 0.000010 0.026377
0.022844 0.000010 0.011997 0.003544 0.000010 0.000010 0.003115 0.000010 0.015954 0.007963 0.000010 0.018509 0.023907 0.000010 0.000010 0.000010 0.000386 0.776194 0.000010 0.000010 0.009780 0.000010 0.000010 0.000010 0.000010 0.000010 0.000010 0.006559 0.025072 0.000010 0.000010 0.000010 0.000010 0.013843 0.013291 0.000010 0.000010 0.000010 0.000010 0.019865 0.000011 0.000010 0.000010 0.002821 0.008660 0.015427
0.142511 0.000010 0.020822 0.000010 0.000010 0.004575 0.002110 0.003889 0.017590 0.010802 0.000010 0.040288 0.002407 0.005427 0.015201 0.004462 0.000010 0.457833 0.000010 0.011529 0.000010 0.000010 0.008246 0.000010 0.030709 0.000010 0.006651 0.011528 0.073435 0.000010 0.000010 0.007075 0.003489 0.000010 0.003395 0.021623 0.000010 0.001065 0.004338 0.004355 0.005364 0.000010 0.024592 0.000010 0.000010 0.054520
0.175120 0.007808 0.011634 0.027976 0.000010 0.000010 0.003501 0.008905 0.056564 0.001920 0.000010 0.019323 0.000010 0.000010 0.000010 0.000010 0.000010 0.439780 0.000010 0.000010 0.000010 0.002225 0.000010 0.000010 0.014196 0.033984 0.000010 0.043644 0.055885 0.000010 0.000010 0.000010 0.000520 0.007078 0.000010 0.031230 0.000010 0.000326 0.000010 0.004349 0.000010 0.009006 0.008343 0.000010 0.023336 0.013126
0.197910 0.000010 0.011854 0.008504 0.000010 0.002926 0.000010 0.004049 0.033020 0.008287 0.000010 0.035167 0.046217 0.000010 0.000010 0.000010 0.012588 0.409124 0.000010 0.000010 0.000010 0.008825 0.000010 0.000010 0.000010 0.000010 0.000010 0.000010 0.049884 0.004227 0.000010 0.000964 0.000010 0.034446 0.000010 0.000010 0.010245 0.000010 0.000010 0.041619 0.000010 0.016224 0.002685 0.026497 0.001430 0.033079
0.091011 0.000010 0.000010 0.000010 0.000010 0.000010 0.000010 0.000010 0.020351 0.009897 0.000010 0.030484 0.000010 0.000010 0.005303 0.007085 0.000010 0.653298 0.000010 0.000010 0.023491 0.000010 0.000010 0.005148 0.030340 0.043762 0.000010 0.000010 0.047604 0.000010 0.000010 0.000010 0.000010 0.015110 0.000010 0.006113 0.000010 0.000010 0.000010 0.007364 0.000010 0.003339 0.000010 0.000010 0.000010 0.000010
0.216631 0.001217 0.034241 0.036721 0.000010 0.000010 0.000010 0.000010 0.010621 0.025728 0.000010 0.002296 0.000010 0.000010 0.000010 0.000010 0.000010 0.435003 0.000010 0.000010 0.001951 0.002373 0.000012 0.000010 0.000010 0.000010 0.000010 0.008058 0.102826 0.000010 0.000010 0.000010 0.003102 0.028472 0.000010 0.000010 0.000010 0.000010 0.000010 0.024383 0.007262 0.015838 0.012299 0.000010 0.000010 0.030708
0.000010 0.000010 0.000010 0.000010 0.000010 0.000010 0.000010 0.000010 0.000010 0.000010 0.000010 0.000010 0.000010 0.000010 0.000010 0.000010 0.000010 0.999550 0.000010 0.000010 0.000010 0.000010 0.000010 0.000010 0.000010 0.000010 0.000010 0.000010 0.000010 0.000010 0.000010 0.000010 0.000010 0.000010 0.000010 0.000010 0.000010 0.000010 0.000010 0.000010 0.000010 0.000010 0.000010 0.000010 0.000010 0.000010
0.081681 0.003845 0.110434 0.000010 0.000010 0.000010 0.000010 0.000010 0.534885 0.010583 0.000010 0.042664 0.000010 0.000010 0.000010 0.000010 0.000010 0.007885 0.000010 0.000010 0.000010 0.000010 0.006781 0.000010 0.000010 0.000010 0.001494 0.000010 0.000010 0.000010 0.000010 0.000010 0.000010 0.000010 0.000010 0.000010 0.000010 0.000010 0.000010 0.000010 0.000010 0.000010 0.000010 0.000010 0.000010 0.199388
0.018634 0.000010 0.101443 0.000019 0.000010 0.000010 0.000010 0.000010 0.636691 0.002729 0.000010 0.065011 0.000010 0.000010 0.000010 0.000010 0.000010 0.000010 0.000010 0.000010 0.000010 0.000010 0.000010 0.000010 0.000211 0.000010 0.000010 0.000010 0.000017 0.000010 0.000010 0.000010 0.006447 0.000010 0.000010 0.000010 0.000010 0.000010 0.000010 0.000010 0.000010 0.000010 0.000010 0.004598 0.000010 0.163850
0.050299 0.000010 0.079967 0.000010 0.000010 0.000010 0.000010 0.000010 0.592195 0.000010 0.000010 0.048729 0.000010 0.000010 0.000010 0.000010 0.000010 0.001599 0.000010 0.000010 0.000010 0.000010 0.000010 0.000010 0.000010 0.000010 0.008773 0.000010 0.000010 0.000010 0.000010 0.000010 0.000010 0.000010 0.000010 0.000010 0.000010 0.000010 0.000010 0.000010 0.000010 0.000010 0.000010 0.000010 0.000010 0.218048
0.053484 0.000010 0.076627 0.000010 0.000010 0.004369 0.000010 0.011676 0.553761 0.000010 0.000010 0.078383 0.000010 0.000010 0.000010 0.000010 0.000010 0.009654 0.000010 0.000010 0.000010 0.000010 0.000010 0.000010 0.000010 0.000010 0.000010 0.000010 0.004920 0.000010 0.000010 0.000010 0.000010 0.013586 0.000010 0.000010 0.000010 0.000010 0.000010 0.002107 0.000010 0.000010 0.007731 0.000010 0.000010 0.183361
0.039840 0.000010 0.040397 0.014151 0.000010 0.000010 0.000010 0.000010 0.614971 0.000010 0.000010 0.071096 0.000010 0.000010 0.000010 0.000010 0.000010 0.000010 0.000010 0.000010 0.000010 0.003362 0.000010 0.000010 0.000010 0.000010 0.000010 0.000010 0.000010 0.000010 0.000010 0.000010 0.006323 0.000010 0.000010 0.000010 0.000010 0.000010 0.000010 0.000010 0.000010 0.000010 0.000010 0.000010 0.000010 0.209479
0.082712 0.000010 0.088891 0.005413 0.000010 0.000010 0.000010 0.000010 0.525201 0.000010 0.000010 0.063187 0.000010 0.000010 0.004942 0.000010 0.000010 0.001129 0.000010 0.000010 0.000010 0.000062 0.000010 0.000010 0.000010 0.000010 0.000010 0.000010 0.000010 0.000010 0.000010 0.000010 0.000010 0.011975 0.000010 0.000010 0.000010 0.000010 0.000010 0.000010 0.000010 0.000010 0.000010 0.000010 0.000010 0.216129
0.010201 0.000010 0.052834 0.006851 0.000010 0.006317 0.000010 0.000010 0.699469 0.000010 0.000010 0.045657 0.000010 0.000010 0.000010 0.000010 0.000010 0.000010 0.000010 0.000010 0.000010 0.000010 0.000010 0.000010 0.000010 0.000010 0.000010 0.000010 0.000010 0.000010 0.000010 0.000010 0.000010 0.000010 0.000010 0.000010 0.000010 0.000010 0.000010 0.000010 0.000010 0.000010 0.000010 0.000010 0.000010 0.178280
0.032453 0.000010 0.088992 0.000010 0.000010 0.000010 0.007976 0.000010 0.609515 0.000010 0.000010 0.061141 0.000010 0.000010 0.000010 0.000010 0.000010 0.000010 0.000010 0.000010 0.000010 0.000010 0.000010 0.000010 0.000010 0.000010 0.000010 0.000010 0.000010 0.000010 0.000010 0.000010 0.004653 0.000010 0.000010 0.000010 0.000010 0.000010 0.000010 0.000010 0.000010 0.000010 0.000010 0.007910 0.000010 0.186980
0.019708 0.000010 0.063465 0.000010 0.000010 0.000010 0.002686 0.000010 0.670602 0.000010 0.000010 0.025299 0.000010 0.000010 0.002217 0.000010 0.000010 0.000010 0.000010 0.000010 0.000010 0.010999 0.000010 0.000010 0.000010 0.000010 0.000010 0.000010 0.002780 0.000010 0.000010 0.000010 0.000010 0.000010 0.000010 0.000010 0.000010 0.011897 0.000319 0.000010 0.000010 0.000010 0.000010 0.000010 0.000010 0.189678
0.000010 0.000010 0.088621 0.000010 0.000010 0.000010 0.000010 0.000010 0.599303 0.000010 0.000010 0.108058 0.000010 0.000010 0.000010 0.000010 0.000010 0.000010 0.000010 0.000010 0.000010 0.004212 0.000010 0.000010 0.016359 0.000010 0.000010 0.000010 0.000010 0.000010 0.000010 0.000010 0.006381 0.000010 0.000010 0.000010 0.000010 0.000010 0.000010 0.000010 0.000010 0.004807 0.000010 0.000010 0.000010 0.171879
0.000010 0.001049 0.088899 0.008689 0.000010 0.000010 0.000010 0.000010 0.632465 0.000593 0.000010 0.057911 0.000010 0.000010 0.006247 0.004498 0.000010 0.000010 0.000010 0.000010 0.000010 0.000010 0.000010 0.000010 0.000010 0.000010 0.000010 0.000010 0.000010 0.000010 0.000010 0.000010 0.002732 0.000010 0.000010 0.000010 0.000010 0.000010 0.000010 0.000010 0.000010 0.000154 0.000010 0.000010 0.000010 0.196413
0.000010 0.000010 0.052309 0.008942 0.000010 0.000010 0.000010 0.007094 0.645306 0.000010 0.000010 0.046748 0.000010 0.000010 0.001313 0.000010 0.000010 0.000010 0.000010 0.000010 0.000010 0.012911 0.000010 0.000010 0.000010 0.000010 0.000010 0.000010 0.000010 0.000010 0.000010 0.000010 0.010637 0.000010 0.000010 0.000010 0.000010 0.000010 0.000010 0.007116 0.000010 0.000515 0.000010 0.000010 0.000010 0.206759
0.000010 0.000010 0.078055 0.000245 0.000010 0.001280 0.000010 0.003767 0.653720 0.000010 0.000010 0.041445 0.000010 0.000010 0.006775 0.000010 0.000010 0.000010 0.000010 0.000010 0.000010 0.000010 0.000010 0.000010 0.000010 0.000010 0.000010 0.000010 0.000010 0.000010 0.000010 0.000010 0.000010 0.000010 0.000010 0.000010 0.000010 0.000010 0.000010 0.000010 0.000010 0.000338 0.000010 0.000010 0.000010 0.214006
0.043793 0.004562 0.038639 0.013511 0.000010 0.000010 0.000010 0.000010 0.662661 0.000010 0.000010 0.042587 0.000010 0.000010 0.000010 0.000010 0.000010 0.000010 0.000010 0.000010 0.000010 0.000010 0.000010 0.000010 0.000010 0.000010 0.002858 0.000010 0.000010 0.000010 0.000010 0.000010 0.007167 0.000010 0.000010 0.000010 0.000010 0.000010 0.000010 0.000010 0.000010 0.000010 0.000010 0.000010 0.000010 0.183852
0.023914 0.007303 0.090002 0.000010 0.000010 0.000010 0.000010 0.000010 0.583162 0.000010 0.000010 0.078403 0.000010 0.000010 0.005569 0.000010 0.000010 0.001753 0.000010 0.000010 0.000010 0.014531 0.000010 0.000010 0.007434 0.000010 0.000010 0.000010 0.000714 0.000010 0.000010 0.000010 0.008730 0.000010 0.000010 0.000010 0.000010 0.000010 0.000010 0.000258 0.000010 0.000010 0.000010 0.000010 0.000010 0.177895
0.030986 0.000010 0.072697 0.000010 0.000010 0.007216 0.000010 0.000010 0.588233 0.004291 0.000010 0.073539 0.000010 0.000010 0.000010 0.017311 0.000010 0.000010 0.000010 0.000010 0.000010 0.000010 0.000010 0.000010 0.000010 0.000010 0.000010 0.000010 0.000010 0.000010 0.000010 0.000010 0.000010 0.000010 0.000010 0.000010 0.000010 0.000010 0.000010 0.000010 0.000010 0.000010 0.000010 0.005257 0.000010 0.200100
0.056697 0.000010 0.055186 0.000010 0.000010 0.000015 0.000010 0.000010 0.650689 0.000010 0.000010 0.043900 0.000010 0.000010 0.000010 0.002288 0.000010 0.003281 0.000010 0.000010 0.000010 0.000010 0.000010 0.000010 0.000010 0.000010 0.000010 0.000010 0.000010 0.000010 0.000010 0.000010 0.000010 0.000010 0.000010 0.000010 0.000010 0.000010 0.000010 0.000010 0.000010 0.008356 0.000010 0.000010 0.000010 0.179218
0.051475 0.000010 0.079521 0.006686 0.000010 0.015041 0.000010 0.000010 0.571594 0.000010 0.000010 0.078770 0.000010 0.000010 0.000010 0.000010 0.000010 0.003329 0.000010 0.000010 0.000010 0.003200 0.000010 0.000010 0.000010 0.000010 0.000010 0.000010 0.000010 0.000010 0.000010 0.000010 0.000010 0.000010 0.000010 0.000010 0.000010 0.000010 0.000010 0.000010 0.000010 0.000010 0.000010 0.000010 0.000010 0.190015
0.044386 0.000010 0.061846 0.000010 0.000010 0.000010 0.000010 0.001625 0.624034 0.009529 0.000010 0.048740 0.000010 0.000010 0.012030 0.000010 0.000010 0.003920 0.000010 0.000010 0.000010 0.014689 0.000010 0.000010 0.000010 0.000010 0.000010 0.000010 0.000010 0.000010 0.000010 0.000010 0.000010 0.000010 0.000010 0.000010 0.000010 0.008570 0.000010 0.000010 0.000010 0.000010 0.000010 0.000010 0.000010 0.170280
0.000010 0.000010 0.098471 0.000010 0.000010 0.000010 0.000010 0.000010 0.558444 0.000010 0.000010 0.061870 0.000010 0.000010 0.000010 0.000010 0.000010 0.000010 0.000010 0.000010 0.000010 0.002884 0.000010 0.000010 0.000010 0.000010 0.000010 0.000010 0.000010 0.000010 0.000010 0.000010 0.000010 0.046437 0.000010 0.000010 0.000010 0.016601 0.000010 0.000010 0.000010 0.000010 0.000010 0.000010 0.000010 0.214903
0.000010 0.000010 0.000010 0.000010 0.000010 0.000010 0.000010 0.000010 0.000010 0.000010 0.000010 0.000010 0.000010 0.000010 0.000010 0.000010 0.000010 0.000010 0.000010 0.000010 0.000010 0.999550 0.000010 0.000010 0.000010 0.000010 0.000010 0.000010 0.000010 0.000010 0.000010 0.000010 0.000010 0.000010 0.000010 0.000010 0.000010 0.000010 0.000010 0.000010 0.000010 0.000010 0.000010 0.000010 0.000010 0.000010
0.000013 0.000010 0.000010 0.000010 0.000010 0.000010 0.000010 0.000010 0.000010 0.000010 0.000010 0.000010 0.000010 0.000010 0.000010 0.000010 0.000010 0.000010 0.000010 0.000010 0.000010 0.999547 0.000010 0.000010 0.000010 0.000010 0.000010 0.000010 0.000010 0.000010 0.000010 0.000010 0.000010 0.000010 0.000010 0.000010 0.000010 0.000010 0.000010 0.000010 0.000010 0.000010 0.000010 0.000010 0.000010 0.000010
0.000010 0.000010 0.000010 0.000010 0.000010 0.000010 0.000010 0.000010 0.000010 0.000010 0.000010 0.000010 0.000010 0.000010 0.000010 0.000010 0.000010 0.000010 0.000010 0.000010 0.000010 0.999550 0.000010 0.000010 0.000010 0.000010 0.000010 0.000010 0.000010 0.000010 0.000010 0.000010 0.000010 0.000010 0.000010 0.000010 0.000010 0.000010 0.000010 0.000010 0.000010 0.000010 0.000010 0.000010 0.000010 0.000010
0.000010 0.000010 0.016467 0.026468 0.000010 0.000214 0.000010 0.011449 0.022256 0.000010 0.000010 0.001570 0.000010 0.000010 0.000010 0.186333 0.000010 0.000010 0.000010 0.000010 0.000310 0.553257 0.008948 0.000010 0.031579 0.000010 0.000010 0.021293 0.051905 0.000010 0.000010 0.000010 0.000010 0.000010 0.000010 0.036700 0.000010 0.000010 0.000010 0.010306 0.003377 0.010328 0.006960 0.000010 0.000010 0.000010
0.000010 0.000010 0.000010 0.004004 0.000010 0.000010 0.000010 0.007536 0.000010 0.000010 0.000010 0.002664 0.000010 0.000010 0.025594 0.162369 0.000010 0.000010 0.000010 0.000010 0.000010 0.690744 0.000010 0.000010 0.000010 0.000010 0.000010 0.000010 0.057984 0.000010 0.000010 0.000010 0.000010 0.000010 0.000010 0.035570 0.000010 0.000010 0.000010 0.000010 0.000010 0.000010 0.000010 0.006502 0.000010 0.006674
0.000010 0.000010 0.000010 0.000010 0.000010 0.000010 0.000010 0.000010 0.000010 0.000010 0.000010 0.011439 0.000010 0.000010 0.000010 0.173365 0.000010 0.000010 0.000010 0.000010 0.000010 0.772958 0.000010 0.000010 0.000010 0.000010 0.000010 0.000010 0.041818 0.000010 0.000010 0.000010 0.000010 0.000010 0.000010 0.000010 0.000010 0.000010 0.000010 0.000010 0.000010 0.000010 0.000010 0.000010 0.000010 0.000010
0.000010 0.000010 0.000010 0.000010 0.000010 0.000010 0.000010 0.000010 0.000010 0.000010 0.000010 0.000010 0.000010 0.000010 0.000010 0.000010 0.000010 0.000010 0.000010 0.000010 0.000010 0.999550 0.000010 0.000010 0.000010 0.000010 0.000010 0.000010 0.000010 0.000010 0.000010 0.000010 0.000010 0.000010 0.000010 0.000010 0.000010 0.000010 0.000010 0.000010 0.000010 0.000010 0.000010 0.000010 0.000010 0.000010
0.000010 0.000010 0.000010 0.000010 0.000010 0.000010 0.000010 0.000010 0.000010 0.000010 0.000010 0.000010 0.000010 0.000010 0.000010 0.000010 0.000010 0.000010 0.000010 0.000010 0.000010 0.999550 0.000010 0.000010 0.000010 0.000010 0.000010 0.000010 0.000010 0.000010 0.000010 0.000010 0.000010 0.000010 0.000010 0.000010 0.000010 0.000010 0.000010 0.000010 0.000010 0.000010 0.000010 0.000010 0.000010 0.000010
0.000010 0.000010 0.000010 0.000010 0.000010 0.000010 0.000010 0.000010 0.000010 0.000010 0.000010 0.000010 0.000010 0.000010 0.000010 0.000010 0.000010 0.000010 0.000010 0.000010 0.000010 0.999550 0.000010 0.000010 0.000010 0.000010 0.000010 0.000010 0.000010 0.000010 0.000010 0.000010 0.000010 0.000010 0.000010 0.000010 0.000010 0.000010 0.000010 0.000010 0.000010 0.000010 0.000010 0.000010 0.000010 0.000010
0.000010 0.000010 0.000010 0.000010 0.000010 0.000010 0.000010 0.000010 0.000010 0.000010 0.000010 0.000010 0.000010 0.000010 0.000010 0.000010 0.000010 0.000010 0.000010 0.000010 0.000010 0.999550 0.000010 0.000010 0.000010 0.000010 0.000010 0.000010 0.000010 0.000010 0.000010 0.000010 0.000010 0.000010 0.000010 0.000010 0.000010 0.000010 0.000010 0.000010 0.000010 0.000010 0.000010 0.000010 0.000010 0.000010
0.000010 0.000010 0.000010 0.000010 0.000010 0.000010 0.000016 0.000010 0.000010 0.000010 0.000010 0.000010 0.000010 0.000010 0.000010 0.000010 0.000010 0.000010 0.000010 0.000010 0.000010 0.999544 0.000010 0.000010 0.000010 0.000010 0.000010 0.000010 0.000010 0.000010 0.000010 0.000010 0.000010 0.000010 0.000010 0.000010 0.000010 0.000010 0.000010 0.000010 0.000010 0.000010 0.000010 0.000010 0.000010 0.000010
0.000010 0.000010 0.000010 0.000010 0.000010 0.000010 0.000010 0.000010 0.000010 0.000010 0.000010 0.000010 0.000010 0.000010 0.000010 0.000010 0.000010 0.000010 0.000010 0.000010 0.000010 0.999550 0.000010 0.000010 0.000010 0.000010 0.000010 0.000010 0.000010 0.000010 0.000010 0.000010 0.000010 0.000010 0.000010 0.000010 0.000010 0.000010 0.000010 0.000010 0.000010 0.000010 0.000010 0.000010 0.000010 0.000010
0.000010 0.000010 0.000010 0.000010 0.000010 0.004719 0.000010 0.000010 0.000010 0.000010 0.000010 0.000010 0.000010 0.000010 0.000010 0.603413 0.000010 0.000010 0.000010 0.000010 0.000016 0.357435 0.000010 0.000010 0.000010 0.000010 0.000010 0.004438 0.000010 0.000010 0.000010 0.000010 0.006785 0.000010 0.000010 0.000010 0.000010 0.003659 0.000475 0.000010 0.000010 0.000010 0.018692 0.000010 0.000010 0.000010
0.000010 0.000010 0.000010 0.000010 0.000010 0.000010 0.000010 0.000010 0.000010 0.000010 0.000010 0.000010 0.000010 0.000010 0.000010 0.607301 0.000010 0.000010 0.000010 0.000010 0.000010 0.367422 0.000010 0.000010 0.000010 0.000010 0.000010 0.000010 0.000010 0.000010 0.000010 0.000010 0.015054 0.000010 0.000010 0.000010 0.000010 0.006166 0.003649 0.000010 0.000010 0.000010 0.000010 0.000010 0.000010 0.000010
0.000010 0.000010 0.000010 0.000010 0.000010 0.000010 0.000010 0.000010 0.000010 0.000010 0.000010 0.000010 0.000010 0.000010 0.000010 0.606120 0.000010 0.000010 0.000010 0.000010 0.000010 0.377736 0.000010 0.000010 0.000010 0.000010 0.011350 0.000010 0.000010 0.000010 0.000010 0.000010 0.002712 0.000010 0.000010 0.000010 0.000010 0.000010 0.001673 0.000010 0.000010 0.000010 0.000010 0.000010 0.000010 0.000010
0.000010 0.000010 0.000010 0.000010 0.000010 0.000010 0.000010 0.000010 0.000010 0.000010 0.002328 0.000010 0.000010 0.000010 0.000010 0.613300 0.000010 0.000010 0.000010 0.000010 0.000010 0.375725 0.000010 0.000010 0.000010 0.000010 0.000010 0.000010 0.000010 0.000010 0.000010 0.000010 0.000010 0.000010 0.000010 0.000010 0.000010 0.008226 0.000010 0.000010 0.000010 0.000010 0.000010 0.000010 0.000010 0.000010
0.000010 0.000010 0.000010 0.000010 0.000010 0.000010 0.000010 0.000010 0.000010 0.000010 0.000010 0.000010 0.000010 0.000010 0.000010 0.640160 0.000010 0.000010 0.000010 0.000010 0.007307 0.342656 0.000010 0.000010 0.000010 0.000010 0.000010 0.000010 0.000010 0.000010 0.000010 0.000010 0.007752 0.000010 0.000010 0.000010 0.000010 0.000010 0.001714 0.000010 0.000010 0.000010 0.000010 0.000010 0.000010 0.000010
0.000010 0.000010 0.000010 0.000010 0.000010 0.000010 0.000010 0.000010 0.000010 0.000010 0.004021 0.000010 0.000010 0.000010 0.000010 0.605585 0.000010 0.000010 0.000010 0.000010 0.000010 0.373437 0.000010 0.000010 0.000010 0.000010 0.000018 0.000010 0.000010 0.000010 0.000010 0.000010 0.012890 0.000010 0.000010 0.000010 0.000010 0.000010 0.003650 0.000010 0.000010 0.000010 0.000010 0.000010 0.000010 0.000010
0.000010 0.003155 0.000010 0.000010 0.000010 0.000010 0.000010 0.000010 0.000010 0.000010 0.000010 0.000010 0.000010 0.000010 0.000010 0.555210 0.000010 0.160889 0.000010 0.000010 0.000010 0.280326 0.000010 0.000010 0.000010 0.000010 0.000010 0.000010 0.000010 0.000010 0.000010 0.000010 0.000010 0.000010 0.000010 0.000010 0.000010 0.000010 0.000010 0.000010 0.000010 0.000010 0.000010 0.000010 0.000010 0.000010
0.000010 0.004947 0.000010 0.000010 0.000010 0.000010 0.000010 0.000010 0.000010 0.000010 0.000010 0.000010 0.000010 0.000010 0.000010 0.558157 0.000010 0.157050 0.000010 0.000010 0.000010 0.279357 0.000010 0.000010 0.000010 0.000010 0.000010 0.000010 0.000010 0.000010 0.000010 0.000010 0.000010 0.000010 0.000010 0.000010 0.000010 0.000010 0.000080 0.000010 0.000010 0.000010 0.000010 0.000010 0.000010 0.000010
0.000010 0.000010 0.000010 0.000010 0.000010 0.000010 0.000010 0.000010 0.000010 0.000010 0.000010 0.859169 0.000010 0.000010 0.000010 0.000010 0.000010 0.000010 0.000010 0.000010 0.000010 0.000010 0.000010 0.000010 0.000010 0.000010 0.000010 0.000010 0.014014 0.000010 0.000010 0.000010 0.000010 0.000010 0.000010 0.000010 0.000010 0.004805 0.000010 0.000010 0.000010 0.000010 0.121591 0.000010 0.000010 0.000010
0.000010 0.000010 0.000010 0.000010 0.000010 0.000010 0.000010 0.000010 0.000010 0.000010 0.000010 0.939954 0.000010 0.000010 0.003858 0.000010 0.000010 0.000010 0.000010 0.000010 0.000010 0.000010 0.000010 0.000010 0.000010 0.000010 0.000010 0.000010 0.001829 0.000010 0.000010 0.000010 0.000010 0.000010 0.000010 0.036942 0.000010 0.000010 0.000010 0.000010 0.000010 0.000010 0.017007 0.000010 0.000010 0.000010
0.000010 0.000010 0.000010 0.003920 0.000010 0.000010 0.000010 0.000010 0.000010 0.000010 0.000010 0.905104 0.000010 0.000010 0.000010 0.000010 0.000010 0.000010 0.000010 0.000010 0.000010 0.000010 0.000010 0.000010 0.000010 0.000010 0.000010 0.000010 0.000010 0.000010 0.000010 0.000010 0.000010 0.000010 0.000010 0.000010 0.000010 0.000010 0.000010 0.000010 0.000010 0.000010 0.090545 0.000010 0.000010 0.000010
0.000010 0.000010 0.000010 0.089316 0.000010 0.000010 0.000010 0.000010 0.079354 0.022946 0.000010 0.806501 0.000010 0.000010 0.000010 0.000010 0.000010 0.000010 0.000010 0.000010 0.000010 0.000010 0.000010 0.000010 0.000010 0.000010 0.000010 0.000010 0.000010 0.000010 0.000010 0.000010 0.001473 0.000010 0.000010 0.000010 0.000010 0.000010 0.000010 0.000010 0.000010 0.000010 0.000010 0.000010 0.000010 0.000010
0.000010 0.003760 0.000010 0.069147 0.000010 0.000010 0.009656 0.000010 0.049957 0.002869 0.000010 0.850196 0.000010 0.000010 0.000575 0.000010 0.000010 0.000010 0.000010 0.000010 0.000010 0.000010 0.000010 0.000010 0.013461 0.000010 0.000010 0.000010 0.000010 0.000010 0.000010 0.000010 0.000010 0.000010 0.000010 0.000010 0.000010 0.000010 0.000010 0.000010 0.000010 0.000010 0.000010 0.000010 0.000010 0.000010
0.022296 0.000010 0.000010 0.063857 0.000010 0.000010 0.000010 0.000010 0.064960 0.000010 0.000010 0.836689 0.000010 0.000010 0.000010 0.000010 0.000010 0.000010 0.000010 0.000010 0.000010 0.000010 0.000010 0.000010 0.000010 0.000010 0.000010 0.006420 0.000010 0.000010 0.000010 0.000010 0.000010 0.000010 0.000010 0.000010 0.000010 0.005378 0.000010 0.000010 0.000010 0.000010 0.000010 0.000010 0.000010 0.000010
0.000010 0.000010 0.000010 0.000010 0.000010 0.000010 0.000010 0.000010 0.000010 0.000010 0.000010 0.999550 0.000010 0.000010 0.000010 0.000010 0.000010 0.000010 0.000010 0.000010 0.000010 0.000010 0.000010 0.000010 0.000010 0.000010 0.000010 0.000010 0.000010 0.000010 0.000010 0.000010 0.000010 0.000010 0.000010 0.000010 0.000010 0.000010 0.000010 0.000010 0.000010 0.000010 0.000010 0.000010 0.000010 0.000010
0.000010 0.000010 0.000010 0.000010 0.000010 0.000010 0.000010 0.000010 0.000010 0.000010 0.000010 0.999550 0.000010 0.000010 0.000010 0.000010 0.000010 0.000010 0.000010 0.000010 0.000010 0.000010 0.000010 0.000010 0.000010 0.000010 0.000010 0.000010 0.000010 0.000010 0.000010 0.000010 0.000010 0.000010 0.000010 0.000010 0.000010 0.000010 0.000010 0.000010 0.000010 0.000010 0.000010 0.000010 0.000010 0.000010
0.000010 0.000010 0.000010 0.006945 0.000010 0.000010 0.000010 0.000010 0.000010 0.000010 0.000010 0.981441 0.000010 0.000010 0.000010 0.000010 0.000010 0.000010 0.000010 0.000010 0.000010 0.000010 0.000010 0.000010 0.000010 0.000010 0.000010 0.000010 0.000010 0.000010 0.000010 0.000010 0.000010 0.000010 0.000010 0.000010 0.000010 0.000010 0.000010 0.000010 0.000010 0.000010 0.000010 0.000010 0.000010 0.011184
0.000010 0.001213 0.000010 0.018960 0.000010 0.000010 0.000010 0.002431 0.008516 0.000010 0.000010 0.834330 0.000010 0.000010 0.000010 0.000010 0.000010 0.042708 0.000010 0.000010 0.000010 0.000010 0.033663 0.000010 0.009843 0.000010 0.000010 0.000010 0.000010 0.000010 0.000010 0.000010 0.000010 0.000010 0.000010 0.000010 0.000010 0.011505 0.000010 0.001211 0.009204 0.009527 0.000010 0.002124 0.000010 0.014446
0.000010 0.000010 0.000010 0.014817 0.000010 0.000010 0.000010 0.000010 0.041741 0.000010 0.000010 0.903990 0.000010 0.000010 0.016028 0.000010 0.000010 0.000010 0.000010 0.000010 0.000010 0.011375 0.000010 0.000010 0.000010 0.000010 0.000010 0.000010 0.000010 0.000010 0.000010 0.000010 0.006839 0.000010 0.000010 0.000010 0.000010 0.000359 0.000010 0.000010 0.000010 0.000010 0.000010 0.000010 0.000010 0.004472
0.000010 0.000010 0.000010 0.000010 0.000010 0.000010 0.000010 0.000010 0.000010 0.000010 0.000010 0.999550 0.000010 0.000010 0.000010 0.000010 0.000010 0.000010 0.000010 0.000010 0.000010 0.000010 0.000010 0.000010 0.000010 0.000010 0.000010 0.000010 0.000010 0.000010 0.000010 0.000010 0.000010 0.000010 0.000010 0.000010 0.000010 0.000010 0.000010 0.000010 0.000010 0.000010 0.000010 0.000010 0.000010 0.000010
0.000010 0.000010 0.000010 0.000010 0.000010 0.000010 0.000010 0.000010 0.000010 0.000010 0.000010 0.999550 0.000010 0.000010 0.000010 0.000010 0.000010 0.000010 0.000010 0.000010 0.000010 0.000010 0.000010 0.000010 0.000010 0.000010 0.000010 0.000010 0.000010 0.000010 0.000010 0.000010 0.000010 0.000010 0.000010 0.000010 0.000010 0.000010 0.000010 0.000010 0.000010 0.000010 0.000010 0.000010 0.000010 0.000010
0.004515 0.006544 0.001387 0.092807 0.000010 0.000010 0.000010 0.000010 0.098926 0.010529 0.000010 0.662000 0.000010 0.000010 0.021243 0.008712 0.000010 0.007138 0.000010 0.000010 0.000010 0.000010 0.000010 0.000010 0.023199 0.000010 0.000010 0.000010 0.000010 0.000010 0.000010 0.000010 0.002416 0.000010 0.000010 0.000010 0.000010 0.000010 0.000010 0.000010 0.000010 0.006988 0.000010 0.015772 0.000010 0.037516
0.000010 0.000010 0.000010 0.054871 0.000010 0.000010 0.000010 0.000010 0.052824 0.000010 0.000010 0.891874 0.000010 0.000010 0.000010 0.000010 0.000010 0.000010 0.000010 0.000010 0.000010 0.000010 0.000010 0.000010 0.000010 0.000010 0.000010 0.000010 0.000010 0.000010 0.000010 0.000010 0.000010 0.000010 0.000010 0.000010 0.000010 0.000010 0.000010 0.000010 0.000010 0.000010 0.000010 0.000010 0.000010 0.000010
0.000010 0.007873 0.000010 0.068530 0.000010 0.000010 0.005652 0.000010 0.043595 0.000010 0.000010 0.855280 0.000010 0.000010 0.000010 0.000010 0.000010 0.000010 0.000010 0.000010 0.000010 0.008627 0.000010 0.000010 0.000010 0.000010 0.000010 0.000010 0.000010 0.000010 0.000010 0.000010 0.003743 0.000010 0.000010 0.000010 0.000010 0.000010 0.000010 0.001068 0.000010 0.000010 0.000010 0.005262 0.000010 0.000010
0.000010 0.000010 0.000010 0.000010 0.000010 0.000010 0.000010 0.000010 0.000010 0.000010 0.000010 0.999550 0.000010 0.000010 0.000010 0.000010 0.000010 0.000010 0.000010 0.000010 0.000010 0.000010 0.000010 0.000010 0.000010 0.000010 0.000010 0.000010 0.000010 0.000010 0.000010 0.000010 0.000010 0.000010 0.000010 0.000010 0.000010 0.000010 0.000010 0.000010 0.000010 0.000010 0.000010 0.000010 0.000010 0.000010
0.000010 0.006720 0.026688 0.049521 0.000010 0.007943 0.000010 0.000010 0.000010 0.004109 0.000010 0.698745 0.000010 0.000010 0.000010 0.005857 0.000010 0.109729 0.000010 0.000010 0.000010 0.000010 0.000010 0.000010 0.000010 0.000010 0.004634 0.033060 0.027061 0.000010 0.000010 0.000010 0.000010 0.000010 0.000010 0.000362 0.000010 0.000010 0.000010 0.000010 0.000013 0.000010 0.000010 0.024394 0.000010 0.000854
0.000010 0.000010 0.002353 0.001794 0.000010 0.008211 0.000010 0.000010 0.000010 0.000010 0.000010 0.868124 0.000010 0.000010 0.000010 0.000010 0.000010 0.000010 0.000010 0.000010 0.000010 0.000010 0.000010 0.000010 0.000010 0.000010 0.000010 0.000010 0.000010 0.000010 0.000010 0.000010 0.000010 0.000010 0.000010 0.000010 0.000010 0.000010 0.000010 0.000010 0.000010 0.000010 0.086129 0.000010 0.000010 0.032990
0.057562 0.007518 0.005049 0.047073 0.000010 0.000010 0.030183 0.015899 0.103370 0.028434 0.000010 0.144271 0.000010 0.000010 0.036847 0.080468 0.000010 0.036081 0.000010 0.000010 0.006351 0.000010 0.063555 0.000010 0.070649 0.000010 0.000010 0.035841 0.019365 0.000010 0.000010 0.000010 0.000010 0.001157 0.000010 0.050515 0.000010 0.000010 0.000010 0.033450 0.018384 0.042900 0.005982 0.023823 0.000010 0.035063
0.000470 0.000010 0.000010 0.005550 0.000010 0.000010 0.000010 0.003247 0.024795 0.005272 0.008991 0.016739 0.000010 0.000010 0.015500 0.392445 0.000010 0.007524 0.001351 0.000010 0.013408 0.000010 0.000010 0.000010 0.053631 0.001568 0.000010 0.000010 0.061840 0.000010 0.000010 0.000010 0.000010 0.000010 0.000010 0.000010 0.000010 0.000010 0.000010 0.013014 0.279628 0.000010 0.067186 0.027342 0.000010 0.000239
0.031090 0.004091 0.000010 0.015732 0.000010 0.000010 0.000010 0.000010 0.000010 0.021402 0.000010 0.064596 0.000074 0.000010 0.000010 0.347342 0.000010 0.000010 0.000010 0.000010 0.008726 0.014634 0.000010 0.000010 0.081033 0.000010 0.000010 0.000010 0.000010 0.000010 0.000010 0.000010 0.004710 0.000010 0.012606 0.000010 0.007636 0.000010 0.000010 0.022611 0.303595 0.026202 0.000010 0.000010 0.000010 0.033631
0.020247 0.000853 0.001950 0.000010 0.000010 0.000010 0.000010 0.005642 0.000010 0.001554 0.000010 0.006678 0.000010 0.011048 0.005520 0.094293 0.000010 0.036264 0.000010 0.000010 0.000010 0.001352 0.017984 0.000010 0.119539 0.004445 0.000010 0.012917 0.334456 0.000010 0.000010 0.000010 0.004786 0.007747 0.000010 0.000010 0.000010 0.000010 0.001088 0.003188 0.081770 0.029009 0.197442 0.000010 0.000010 0.000010
0.029423 0.000010 0.033300 0.019274 0.000010 0.000010 0.004016 0.000010 0.000010 0.000010 0.000010 0.000725 0.021991 0.000010 0.000010 0.244399 0.000010 0.092797 0.000010 0.000010 0.000010 0.000010 0.000010 0.000010 0.051629 0.006478 0.005590 0.028402 0.022088 0.000010 0.000010 0.000010 0.000015 0.009426 0.000010 0.015698 0.000010 0.010170 0.000010 0.010904 0.195139 0.008641 0.172196 0.014977 0.000010 0.002491
0.000863 0.000010 0.008961 0.004041 0.000010 0.000010 0.000010 0.000010 0.000010 0.000010 0.000010 0.000010 0.010547 0.000010 0.000010 0.235192 0.000010 0.039043 0.000010 0.000010 0.008592 0.000010 0.004569 0.000010 0.052103 0.005937 0.000010 0.000010 0.000010 0.000010 0.000010 0.000010 0.000010 0.000010 0.000010 0.000010 0.000010 0.010763 0.000010 0.030754 0.167894 0.022188 0.381386 0.010253 0.000010 0.006625
0.040586 0.000010 0.019875 0.010959 0.000010 0.000010 0.000010 0.000010 0.019927 0.000010 0.000010 0.015065 0.000010 0.000010 0.000010 0.360438 0.000010 0.000010 0.000010 0.000010 0.006371 0.001773 0.000010 0.000010 0.085720 0.005090 0.000010 0.013836 0.001971 0.000010 0.000010 0.000010 0.007823 0.000010 0.001071 0.000010 0.021000 0.000010 0.000010 0.014273 0.329071 0.009275 0.009728 0.021680 0.000010 0.004218
0.060748 0.008318 0.013516 0.000010 0.000010 0.007339 0.000010 0.000010 0.000010 0.000408 0.004208 0.015200 0.000010 0.011031 0.000010 0.385811 0.000010 0.000010 0.000010 0.000010 0.011552 0.000010 0.000010 0.000010 0.076273 0.000010 0.000010 0.005473 0.000010 0.000010 0.000010 0.000010 0.000010 0.000010 0.011841 0.000010 0.000010 0.000010 0.000010 0.011907 0.306426 0.018065 0.000010 0.029490 0.000010 0.022116
0.016400 0.000010 0.000010 0.016250 0.000010 0.001892 0.000010 0.000010 0.000010 0.015545 0.000010 0.023237 0.000010 0.000010 0.012719 0.414818 0.000010 0.016822 0.002930 0.000010 0.000010 0.000010 0.000010 0.000010 0.093096 0.000010 0.009277 0.000010 0.000010 0.000010 0.004445 0.000010 0.000010 0.000010 0.008576 0.000010 0.000010 0.000010 0.000010 0.023938 0.311365 0.012345 0.000010 0.016056 0.000010 0.000010
0.019728 0.000010 0.021439 0.027362 0.000010 0.000010 0.000010 0.000010 0.000010 0.005448 0.000010 0.000010 0.022860 0.000010 0.000010 0.388139 0.000010 0.018707 0.000010 0.000010 0.000010 0.000010 0.032400 0.000010 0.079303 0.000010 0.000010 0.000010 0.000010 0.000010 0.000010 0.000010 0.001323 0.000010 0.000010 0.000010 0.007677 0.000010 0.000010 0.005416 0.290325 0.021545 0.025391 0.014205 0.000010 0.018443
0.077312 0.006550 0.355632 0.003640 0.000010 0.009068 0.000010 0.003517 0.286044 0.027561 0.000010 0.071858 0.000010 0.000010 0.000508 0.029404 0.000010 0.000010 0.000010 0.000010 0.000010 0.004227 0.000010 0.000010 0.014901 0.000010 0.000010 0.015320 0.000010 0.000010 0.000010 0.000010 0.000010 0.000010 0.000010 0.000010 0.000010 0.000010 0.000010 0.000010 0.005891 0.000010 0.000010 0.000010 0.000010 0.088265
0.062533 0.009905 0.516008 0.017413 0.000010 0.012888 0.001270 0.000010 0.188438 0.000010 0.000010 0.066118 0.000010 0.000010 0.000010 0.020256 0.000010 0.011547 0.000010 0.000010 0.000010 0.000016 0.000010 0.000010 0.021968 0.000010 0.000010 0.000010 0.000010 0.000010 0.000010 0.000010 0.000294 0.000010 0.000010 0.011101 0.000010 0.000010 0.000010 0.000010 0.003786 0.005363 0.000010 0.000010 0.000010 0.050808
0.040900 0.000010 0.505374 0.000010 0.000010 0.000010 0.000010 0.000010 0.170210 0.010878 0.000010 0.068955 0.000010 0.000010 0.025737 0.000958 0.000010 0.047245 0.000010 0.000010 0.009076 0.006606 0.000010 0.000010 0.033981 0.000010 0.000010 0.002363 0.000010 0.000010 0.000010 0.000010 0.000010 0.000015 0.000010 0.000010 0.000010 0.026870 0.000010 0.000010 0.000010 0.000010 0.000010 0.012746 0.000010 0.037787
0.038326 0.010390 0.709081 0.017855 0.000010 0.000010 0.000010 0.000010 0.127352 0.000010 0.000010 0.033461 0.000010 0.000010 0.000010 0.000010 0.000010 0.026705 0.000010 0.000010 0.000010 0.000010 0.000010 0.000010 0.000299 0.000010 0.000010 0.000010 0.000010 0.000010 0.000010 0.000010 0.014111 0.000010 0.000010 0.000010 0.000010 0.000010 0.000010 0.000010 0.000010 0.000010 0.000010 0.000010 0.000010 0.022059
0.053404 0.000010 0.656075 0.020746 0.000010 0.000010 0.000010 0.008138 0.173119 0.000010 0.000010 0.034104 0.000010 0.000010 0.000010 0.000010 0.000010 0.004054 0.000010 0.000010 0.000010 0.000010 0.015182 0.000010 0.000010 0.000010 0.000010 0.000010 0.000010 0.000010 0.000010 0.000010 0.000010 0.009898 0.000010 0.000010 0.000010 0.000010 0.000010 0.000010 0.000010 0.000010 0.000010 0.008054 0.000010 0.016875
0.034352 0.012574 0.662962 0.000010 0.000010 0.000010 0.000010 0.000010 0.104503 0.027269 0.000010 0.025729 0.000010 0.000010 0.018533 0.004849 0.000010 0.005497 0.000010 0.000010 0.000010 0.009299 0.000010 0.000010 0.000010 0.000010 0.000010 0.001911 0.000010 0.000010 0.000010 0.000010 0.000010 0.000010 0.000010 0.000010 0.000010 0.000010 0.000010 0.000010 0.000010 0.000010 0.049875 0.012757 0.000010 0.029569
0.000010 0.000010 0.999550 0.000010 0.000010 0.000010 0.000010 0.000010 0.000010 0.000010 0.000010 0.000010 0.000010 0.000010 0.000010 0.000010 0.000010 0.000010 0.000010 0.000010 0.000010 0.000010 0.000010 0.000010 0.000010 0.000010 0.000010 0.000010 0.000010 0.000010 0.000010 0.000010 0.000010 0.000010 0.000010 0.000010 0.000010 0.000010 0.000010 0.000010 0.000010 0.000010 0.000010 0.000010 0.000010 0.000010
0.000010 0.000010 0.939914 0.006341 0.000010 0.000010 0.000010 0.000010 0.024734 0.000010 0.000010 0.021583 0.000010 0.000010 0.000010 0.000010 0.000010 0.000010 0.000010 0.000010 0.000010 0.000342 0.000010 0.000010 0.000010 0.000010 0.000010 0.000010 0.000010 0.000010 0.000010 0.000010 0.000010 0.000010 0.000010 0.000010 0.000010 0.006686 0.000010 0.000010 0.000010 0.000010 0.000010 0.000010 0.000010 0.000010
0.000010 0.000010 0.999550 0.000010 0.000010 0.000010 0.000010 0.000010 0.000010 0.000010 0.000010 0.000010 0.000010 0.000010 0.000010 0.000010 0.000010 0.000010 0.000010 0.000010 0.000010 0.000010 0.000010 0.000010 0.000010 0.000010 0.000010 0.000010 0.000010 0.000010 0.000010 0.000010 0.000010 0.000010 0.000010 0.000010 0.000010 0.000010 0.000010 0.000010 0.000010 0.000010 0.000010 0.000010 0.000010 0.000010
0.000010 0.000010 0.999550 0.000010 0.000010 0.000010 0.000010 0.000010 0.000010 0.000010 0.000010 0.000010 0.000010 0.000010 0.000010 0.000010 0.000010 0.000010 0.000010 0.000010 0.000010 0.000010 0.000010 0.000010 0.000010 0.000010 0.000010 0.000010 0.000010 0.000010 0.000010 0.000010 0.000010 0.000010 0.000010 0.000010 0.000010 0.000010 0.000010 0.000010 0.000010 0.000010 0.000010 0.000010 0.000010 0.000010
0.020386 0.000010 0.690533 0.000012 0.000010 0.000010 0.000010 0.000010 0.014653 0.000010 0.000010 0.058293 0.000010 0.000010 0.010208 0.000010 0.000010 0.000010 0.000010 0.000010 0.000010 0.000010 0.000010 0.000010 0.000010 0.000010 0.000010 0.000010 0.011541 0.000010 0.000010 0.000010 0.000010 0.000010 0.000010 0.000010 0.000010 0.000010 0.000010 0.004733 0.000010 0.014886 0.130540 0.000010 0.000010 0.043865
0.000010 0.001914 0.790587 0.000010 0.000010 0.000013 0.000010 0.000010 0.065596 0.000010 0.000010 0.033759 0.000010 0.000010 0.000010 0.000010 0.000010 0.000010 0.000010 0.000010 0.000010 0.000010 0.000010 0.000010 0.000010 0.000010 0.000010 0.004900 0.000010 0.000010 0.000010 0.000010 0.000010 0.000010 0.000010 0.010126 0.000010 0.000010 0.000010 0.000010 0.000010 0.000010 0.070263 0.000010 0.000010 0.022471
0.039033 0.000010 0.765591 0.000010 0.000010 0.000010 0.000010 0.000010 0.019691 0.000010 0.000010 0.032745 0.000010 0.000010 0.000010 0.000010 0.000010 0.003118 0.000010 0.000010 0.000010 0.006531 0.000010 0.000010 0.026720 0.000010 0.000010 0.000013 0.000010 0.000010 0.000010 0.000010 0.000010 0.000010 0.000010 0.000010 0.000010 0.000010 0.000010 0.000010 0.000010 0.002606 0.062738 0.000862 0.000010 0.040012
0.004460 0.000010 0.680568 0.000010 0.000010 0.000010 0.000010 0.000010 0.095470 0.000010 0.000010 0.033700 0.000010 0.000010 0.000010 0.000010 0.000010 0.020975 0.000010 0.000010 0.000010 0.004399 0.000010 0.000010 0.058073 0.000010 0.000010 0.000010 0.007352 0.000010 0.000010 0.000010 0.000010 0.000010 0.000010 0.000010 0.000010 0.000010 0.000010 0.004980 0.003778 0.000010 0.050623 0.000010 0.000010 0.035281
0.000010 0.000010 0.730961 0.012757 0.000010 0.000010 0.009515 0.000010 0.158832 0.000010 0.000010 0.043036 0.000010 0.000010 0.000010 0.018295 0.000010 0.000010 0.000010 0.000010 0.000010 0.000010 0.000010 0.000010 0.012898 0.000010 0.000010 0.000010 0.006461 0.000010 0.000010 0.000010 0.000010 0.000010 0.000010 0.000010 0.000010 0.000010 0.000010 0.000010 0.000801 0.006084 0.000010 0.000010 0.000010 0.000010
0.038511 0.005323 0.675552 0.000010 0.000010 0.000010 0.000010 0.000010 0.106113 0.000010 0.000010 0.020220 0.000010 0.000010 0.000010 0.000010 0.000010 0.000010 0.000010 0.000010 0.002828 0.000010 0.014735 0.000010 0.024297 0.000010 0.002433 0.000010 0.000010 0.000010 0.000010 0.000010 0.000010 0.004165 0.000010 0.000010 0.000010 0.000010 0.000010 0.002110 0.015052 0.002778 0.046454 0.015561 0.000010 0.023569
0.000010 0.000010 0.890298 0.008240 0.000010 0.000010 0.000010 0.000010 0.036875 0.000010 0.000010 0.000428 0.007047 0.000010 0.000010 0.000010 0.000010 0.040319 0.000010 0.000010 0.000010 0.000010 0.000010 0.000010 0.000010 0.000010 0.000010 0.000010 0.007792 0.000010 0.000010 0.000010 0.006294 0.000010 0.000010 0.000010 0.002336 0.000010 0.000010 0.000010 0.000010 0.000010 0.000010 0.000010 0.000010 0.000010
0.020215 0.000010 0.767364 0.011908 0.000010 0.000010 0.000010 0.000010 0.072778 0.021507 0.000010 0.031251 0.000010 0.000010 0.007867 0.000010 0.000010 0.000010 0.000010 0.000010 0.000010 0.016792 0.000010 0.000010 0.000010 0.000010 0.000010 0.025858 0.022605 0.000010 0.000010 0.000010 0.000010 0.001504 0.000010 0.000010 0.000010 0.000010 0.000010 0.000010 0.000010 0.000010 0.000010 0.000010 0.000010 0.000010
0.000010 0.000010 0.919328 0.007642 0.000010 0.000010 0.000010 0.000010 0.012354 0.000010 0.000010 0.000010 0.000010 0.000010 0.000010 0.000010 0.000010 0.014930 0.000010 0.000010 0.000010 0.000010 0.000010 0.000010 0.000010 0.000010 0.000010 0.000010 0.000010 0.000010 0.000010 0.000010 0.000010 0.000010 0.000010 0.000010 0.000010 0.000010 0.000010 0.000010 0.000010 0.000010 0.045336 0.000010 0.000010 0.000010
0.000010 0.000010 0.990640 0.000010 0.000010 0.000010 0.000010 0.000010 0.000010 0.000010 0.000010 0.000010 0.000010 0.000010 0.000010 0.000010 0.000010 0.000010 0.000010 0.000010 0.000010 0.000010 0.000010 0.000010 0.000010 0.000010 0.000010 0.000010 0.000010 0.000010 0.000010 0.000010 0.000010 0.000010 0.000010 0.000010 0.000010 0.008920 0.000010 0.000010 0.000010 0.000010 0.000010 0.000010 0.000010 0.000010
0.015566 0.000010 0.000010 0.020007 0.000010 0.000010 0.000010 0.000010 0.050858 0.000010 0.000010 0.011079 0.000010 0.000010 0.000010 0.000010 0.000010 0.028368 0.000010 0.000010 0.000010 0.000010 0.000010 0.000010 0.205316 0.000010 0.000010 0.000010 0.556629 0.000010 0.000010 0.000010 0.000010 0.000010 0.000010 0.013661 0.000010 0.003633 0.000010 0.004600 0.000010 0.040907 0.049036 0.000010 0.000010 0.000010
0.044297 0.000010 0.004846 0.000010 0.000010 0.002492 0.000010 0.003131 0.042305 0.002978 0.003167 0.017631 0.000010 0.000010 0.000010 0.076975 0.000010 0.019634 0.000010 0.000010 0.000010 0.000010 0.000010 0.000010 0.068066 0.000010 0.000010 0.000010 0.528084 0.000010 0.000010 0.000010 0.001258 0.006564 0.000010 0.000010 0.000010 0.000010 0.000010 0.026858 0.061333 0.033988 0.056114 0.000010 0.000010 0.000010
0.000010 0.000010 0.000010 0.002192 0.000010 0.000010 0.000010 0.015672 0.043448 0.000010 0.000010 0.025402 0.000010 0.000010 0.000010 0.017520 0.000010 0.005037 0.000010 0.000010 0.000010 0.005232 0.000010 0.000010 0.218466 0.000010 0.000010 0.004041 0.588360 0.000010 0.000010 0.000010 0.000010 0.000010 0.000010 0.024006 0.000010 0.009925 0.000010 0.013287 0.000010 0.027090 0.000010 0.000010 0.000010 0.000010
0.031861 0.010715 0.000010 0.004125 0.000010 0.000010 0.000010 0.023856 0.044886 0.000010 0.000010 0.000010 0.000010 0.000010 0.007093 0.014642 0.000010 0.061201 0.000010 0.000010 0.012225 0.000010 0.013613 0.000010 0.118493 0.000010 0.000010 0.006382 0.495319 0.000010 0.000010 0.000010 0.000010 0.055185 0.000010 0.000044 0.000010 0.000010 0.000010 0.004158 0.001030 0.036604 0.058297 0.000010 0.000010 0.000010
0.000925 0.011478 0.001090 0.012506 0.000010 0.014001 0.000010 0.008821 0.040320 0.014242 0.000010 0.005212 0.000010 0.000010 0.000010 0.002332 0.000010 0.058303 0.000010 0.000010 0.000010 0.000010 0.015725 0.000010 0.146187 0.000010 0.000010 0.007608 0.598579 0.000010 0.000010 0.000010 0.000010 0.000010 0.000010 0.004076 0.000010 0.000010 0.000010 0.000010 0.015646 0.029635 0.000010 0.013044 0.000010 0.000010
0.062234 0.014117 0.008178 0.000010 0.000010 0.006775 0.000010 0.021583 0.047952 0.000010 0.000010 0.005686 0.004115 0.000010 0.006242 0.000010 0.000010 0.003861 0.000010 0.000010 0.000010 0.002331 0.004811 0.000010 0.132359 0.000010 0.000010 0.000010 0.583603 0.000010 0.000010 0.000010 0.000010 0.000010 0.000010 0.025225 0.000010 0.000010 0.000010 0.000010 0.010831 0.038524 0.014884 0.000010 0.000010 0.006418
0.064297 0.000230 0.000010 0.011431 0.000010 0.000928 0.000010 0.000010 0.000010 0.000010 0.000010 0.021933 0.000010 0.000010 0.000010 0.000010 0.000010 0.008497 0.000010 0.000010 0.005236 0.000010 0.003703 0.000010 0.116263 0.000010 0.000010 0.012981 0.609508 0.000010 0.000010 0.000010 0.018499 0.000010 0.000010 0.044980 0.000010 0.000010 0.000010 0.003296 0.000010 0.077907 0.000010 0.000010 0.000010 0.000010
0.029174 0.000010 0.008298 0.000010 0.000010 0.000503 0.000010 0.024311 0.014577 0.000010 0.000010 0.001272 0.000010 0.000010 0.013212 0.000010 0.000010 0.025618 0.000010 0.000010 0.001916 0.002430 0.012615 0.000010 0.160879 0.000010 0.000010 0.009012 0.546696 0.000010 0.000010 0.000010 0.009074 0.000010 0.000010 0.019662 0.000010 0.000010 0.000010 0.010508 0.000010 0.095461 0.009176 0.000010 0.000010 0.005345
0.023681 0.002692 0.000010 0.021973 0.000010 0.000010 0.000010 0.013421 0.049398 0.007315 0.000010 0.000010 0.000010 0.000010 0.000010 0.000010 0.000010 0.005193 0.000010 0.000010 0.000010 0.014136 0.028831 0.000010 0.127730 0.000010 0.000010 0.007242 0.601418 0.000010 0.000010 0.000010 0.000010 0.000010 0.000010 0.000010 0.000010 0.014988 0.000010 0.025617 0.004449 0.042292 0.000010 0.008896 0.000010 0.000450
0.019970 0.009249 0.000010 0.016029 0.000010 0.000010 0.000010 0.000010 0.042950 0.000010 0.000010 0.000016 0.000010 0.000010 0.022096 0.000010 0.000010 0.025520 0.000010 0.000010 0.004707 0.010058 0.006881 0.000010 0.115474 0.000010 0.001597 0.000010 0.580631 0.000010 0.000010 0.000010 0.000010 0.000010 0.000010 0.033564 0.000010 0.000010 0.000010 0.019042 0.021619 0.059233 0.000010 0.011085 0.000010 0.000010
0.028906 0.000010 0.000010 0.016683 0.000010 0.000010 0.000010 0.000011 0.048124 0.010338 0.000010 0.000010 0.000010 0.000010 0.037167 0.000010 0.000010 0.033210 0.000010 0.000010 0.000010 0.005124 0.032838 0.000010 0.113154 0.000010 0.000010 0.003604 0.557272 0.000010 0.000010 0.000010 0.000010 0.000010 0.000010 0.022499 0.000010 0.000010 0.000010 0.003873 0.000010 0.082826 0.000010 0.000010 0.000010 0.004071
0.032837 0.002036 0.008940 0.006433 0.000010 0.006699 0.000010 0.024864 0.044021 0.000010 0.000010 0.000010 0.000010 0.000010 0.000010 0.003896 0.000010 0.029897 0.000010 0.000010 0.000010 0.000010 0.004147 0.000010 0.132579 0.000010 0.000010 0.008907 0.571713 0.000010 0.000010 0.000010 0.000010 0.000010 0.000010 0.038903 0.000010 0.000010 0.000010 0.000010 0.000010 0.032576 0.021284 0.017980 0.000010 0.012005
0.013942 0.000010 0.000010 0.002569 0.000010 0.000010 0.000010 0.030765 0.049306 0.017777 0.000010 0.000010 0.000010 0.000010 0.004093 0.000010 0.000010 0.016509 0.000010 0.000010 0.000010 0.000271 0.000943 0.000010 0.155390 0.000010 0.000010 0.004304 0.630490 0.000010 0.000010 0.000010 0.000010 0.000010 0.000010 0.009065 0.000010 0.005651 0.000010 0.019665 0.003850 0.035118 0.000010 0.000010 0.000010 0.000010
0.046379 0.007222 0.000010 0.000589 0.000010 0.000010 0.000310 0.037939 0.003247 0.000010 0.000010 0.030560 0.000010 0.000010 0.011542 0.000010 0.000010 0.050486 0.000010 0.000010 0.000010 0.015671 0.007974 0.000010 0.142115 0.000010 0.000010 0.003033 0.591373 0.000010 0.000010 0.000010 0.000010 0.000010 0.000010 0.013958 0.000010 0.000010 0.000010 0.002023 0.000392 0.024040 0.000010 0.010876 0.000010 0.000010
0.046958 0.005669 0.019142 0.015172 0.000010 0.003070 0.000010 0.010755 0.000010 0.008525 0.000010 0.000010 0.000010 0.000010 0.000010 0.001597 0.000010 0.031640 0.000010 0.000010 0.000010 0.000010 0.007792 0.000010 0.147353 0.000010 0.000010 0.000010 0.594303 0.000010 0.000010 0.000010 0.000010 0.011873 0.000010 0.000010 0.000010 0.000010 0.000010 0.000010 0.014053 0.047652 0.008955 0.003922 0.000010 0.021289
0.037572 0.003661 0.000010 0.000010 0.000010 0.000010 0.000010 0.027076 0.022431 0.000010 0.000010 0.016604 0.000010 0.000010 0.000010 0.014083 0.000010 0.029522 0.000010 0.000010 0.000010 0.000010 0.000010 0.000010 0.157805 0.000010 0.000010 0.039479 0.591766 0.000010 0.000010 0.000010 0.005139 0.000010 0.000010 0.032203 0.000010 0.000010 0.000010 0.000010 0.000010 0.020198 0.000010 0.000010 0.000010 0.002141
0.009179 0.000010 0.000010 0.000010 0.000010 0.000010 0.000017 0.027877 0.044268 0.000010 0.000010 0.020148 0.000010 0.000010 0.003094 0.001762 0.000010 0.016496 0.000010 0.000010 0.000010 0.011374 0.023758 0.000010 0.143319 0.000010 0.000010 0.042801 0.557411 0.000010 0.000010 0.000010 0.007547 0.000010 0.000010 0.013767 0.000010 0.000010 0.000010 0.006160 0.000010 0.055187 0.011309 0.000010 0.000010 0.004255
0.026872 0.000010 0.008632 0.000010 0.000010 0.003882 0.000010 0.022608 0.016043 0.000586 0.000010 0.018640 0.000010 0.000010 0.014969 0.000010 0.000010 0.027856 0.000010 0.000010 0.000010 0.013404 0.013694 0.000010 0.149381 0.000010 0.000010 0.003630 0.597743 0.000010 0.000010 0.000010 0.000010 0.010332 0.000010 0.002603 0.000010 0.000010 0.000010 0.014621 0.000010 0.036872 0.016845 0.000526 0.000010 0.000010
0.015066 0.010033 0.014305 0.007160 0.000010 0.002559 0.000010 0.020175 0.042892 0.000010 0.000010 0.020068 0.000010 0.000010 0.002795 0.009951 0.000010 0.038881 0.000010 0.000010 0.000010 0.014367 0.004173 0.000010 0.165949 0.000010 0.002266 0.000010 0.564551 0.000010 0.000010 0.000010 0.000015 0.000010 0.000010 0.019960 0.000010 0.003046 0.000010 0.006399 0.003491 0.031657 0.000010 0.000010 0.000010 0.000010
0.041555 0.007902 0.013900 0.019246 0.000010 0.005013 0.000010 0.000010 0.015969 0.000010 0.000010 0.017215 0.000010 0.000010 0.000010 0.000010 0.000010 0.029304 0.000010 0.000010 0.000010 0.004905 0.000010 0.000010 0.152117 0.000010 0.000010 0.000010 0.569886 0.000010 0.000010 0.000010 0.000010 0.000010 0.000010 0.074646 0.000010 0.002381 0.000010 0.000010 0.007502 0.036483 0.000010 0.000010 0.000010 0.001675
0.042551 0.024805 0.009973 0.000010 0.000010 0.014463 0.000010 0.028526 0.000010 0.000010 0.000010 0.000010 0.000010 0.000010 0.004723 0.000010 0.000010 0.013988 0.000010 0.000010 0.000010 0.006841 0.031657 0.000010 0.057077 0.000010 0.000010 0.007483 0.026989 0.000010 0.000010 0.000010 0.000064 0.000010 0.000010 0.000010 0.000010 0.000010 0.000010 0.000010 0.000010 0.701555 0.000010 0.028995 0.000010 0.000010
0.008406 0.000010 0.000010 0.000010 0.000010 0.000010 0.000010 0.000010 0.000010 0.000010 0.000010 0.000010 0.000010 0.000010 0.000010 0.000010 0.000010 0.000010 0.000010 0.000010 0.000010 0.000010 0.000010 0.000010 0.000010 0.000010 0.000010 0.000010 0.000010 0.000010 0.000010 0.000010 0.000010 0.000010 0.000010 0.000010 0.000010 0.000010 0.000010 0.000010 0.000010 0.991154 0.000010 0.000010 0.000010 0.000010
0.000010 0.000010 0.000010 0.000010 0.000010 0.000010 0.000010 0.000010 0.000010 0.000010 0.000010 0.000010 0.000010 0.000010 0.000010 0.000010 0.000010 0.000010 0.000010 0.000010 0.000010 0.002700 0.000010 0.000010 0.000010 0.000010 0.000010 0.000010 0.000010 0.000010 0.000010 0.000010 0.000010 0.000010 0.000010 0.000010 0.000010 0.000010 0.000010 0.000010 0.000010 0.996860 0.000010 0.000010 0.000010 0.000010
0.012475 0.000010 0.000010 0.000010 0.000010 0.000010 0.000010 0.000010 0.000010 0.000010 0.000010 0.000010 0.000010 0.000010 0.000010 0.000010 0.000010 0.002399 0.000010 0.000010 0.000010 0.000010 0.000010 0.000010 0.000010 0.000010 0.000010 0.000010 0.009826 0.000010 0.000010 0.000010 0.005507 0.000010 0.000010 0.000010 0.000010 0.000010 0.000010 0.000010 0.000010 0.969383 0.000010 0.000010 0.000010 0.000010
0.000010 0.010420 0.000010 0.011181 0.000010 0.000010 0.000010 0.000010 0.000010 0.004681 0.000010 0.000010 0.000010 0.000010 0.000010 0.000010 0.000010 0.000010 0.000010 0.000010 0.000010 0.000010 0.000010 0.000010 0.000010 0.000010 0.000010 0.000010 0.000010 0.000010 0.000010 0.000010 0.000010 0.000010 0.000010 0.000010 0.000010 0.000010 0.000010 0.000010 0.000010 0.946420 0.000010 0.026888 0.000010 0.000010
0.000010 0.000010 0.000010 0.000010 0.000010 0.000010 0.000010 0.000010 0.000010 0.000010 0.000010 0.000010 0.000010 0.000010 0.000010 0.000010 0.000010 0.000010 0.000010 0.000010 0.000010 0.000010 0.000010 0.000010 0.000010 0.000010 0.000010 0.000010 0.000010 0.000010 0.000010 0.000010 0.000010 0.000010 0.000010 0.000010 0.000010 0.000010 0.000010 0.000010 0.000010 0.999550 0.000010 0.000010 0.000010 0.000010
0.000010 0.000010 0.000010 0.000010 0.000010 0.000010 0.000010 0.000010 0.000010 0.000010 0.000010 0.000010 0.000010 0.000010 0.000010 0.000010 0.000010 0.000010 0.000010 0.000010 0.000010 0.000010 0.000010 0.000010 0.000010 0.000010 0.000010 0.000010 0.000010 0.000010 0.000010 0.000010 0.000010 0.000010 0.000010 0.000010 0.000010 0.000010 0.000010 0.000010 0.000010 0.999550 0.000010 0.000010 0.000010 0.000010
0.000010 0.000010 0.000010 0.000010 0.000010 0.000010 0.000010 0.000010 0.000010 0.000010 0.000010 0.000010 0.000010 0.000010 0.000010 0.000010 0.000010 0.000010 0.000010 0.000010 0.000010 0.000010 0.000010 0.000010 0.000010 0.000010 0.000010 0.000010 0.000010 0.000010 0.000010 0.000010 0.000010 0.000010 0.000010 0.000010 0.000010 0.000010 0.000010 0.000010 0.000010 0.999550 0.000010 0.000010 0.000010 0.000010
0.000010 0.000010 0.000010 0.000010 0.000010 0.000010 0.000010 0.000010 0.000010 0.000010 0.000010 0.000010 0.000010 0.000010 0.000010 0.000010 0.000010 0.000010 0.000010 0.000010 0.000010 0.000010 0.000010 0.000010 0.000010 0.000010 0.000010 0.000010 0.000010 0.000010 0.000010 0.000010 0.000010 0.000010 0.000010 0.000010 0.000010 0.000010 0.000010 0.000010 0.000010 0.999550 0.000010 0.000010 0.000010 0.000010
0.000010 0.000010 0.000010 0.000010 0.000010 0.000010 0.000010 0.000010 0.000010 0.000010 0.000010 0.000010 0.000010 0.000010 0.004722 0.000010 0.000010 0.000010 0.000010 0.000010 0.000010 0.000010 0.000010 0.000010 0.000010 0.000010 0.000010 0.000010 0.000010 0.000010 0.000010 0.000010 0.000010 0.000010 0.000010 0.000010 0.000010 0.000010 0.000010 0.000010 0.000010 0.980403 0.000010 0.014445 0.000010 0.000010
0.000010 0.000010 0.000010 0.000010 0.000010 0.000010 0.000010 0.000010 0.000010 0.000010 0.000010 0.000010 0.000010 0.000010 0.000010 0.000010 0.000010 0.000010 0.000010 0.000010 0.000010 0.000010 0.000010 0.000010 0.000010 0.000010 0.000010 0.000010 0.000010 0.000010 0.000010 0.000010 0.000010 0.000010 0.000010 0.000010 0.000010 0.000010 0.000010 0.000010 0.000010 0.999550 0.000010 0.000010 0.000010 0.000010
0.000010 0.024380 0.007682 0.000010 0.000010 0.000010 0.000010 0.013059 0.000846 0.000010 0.000010 0.027024 0.000010 0.000010 0.000010 0.000372 0.000010 0.000010 0.000010 0.000010 0.000010 0.000010 0.017913 0.000010 0.052997 0.000010 0.000010 0.014798 0.000010 0.000010 0.000010 0.000010 0.000010 0.000010 0.000010 0.039861 0.000010 0.003136 0.000010 0.000010 0.000010 0.781545 0.006024 0.000010 0.000010 0.010042
0.000010 0.000010 0.000010 0.000010 0.000010 0.000010 0.000010 0.000010 0.000010 0.000010 0.000010 0.000010 0.000010 0.000010 0.000010 0.000010 0.000010 0.000010 0.000010 0.000010 0.000010 0.000010 0.000010 0.000010 0.000010 0.000010 0.000010 0.000010 0.000010 0.000010 0.000010 0.000010 0.000010 0.000010 0.000010 0.000010 0.000010 0.000010 0.000010 0.000010 0.000010 0.999550 0.000010 0.000010 0.000010 0.000010
0.000010 0.000010 0.000010 0.000010 0.000010 0.000010 0.000010 0.000010 0.000010 0.000010 0.000010 0.000010 0.000010 0.000010 0.000010 0.000010 0.000010 0.000010 0.000010 0.000010 0.000010 0.000010 0.000010 0.000010 0.000010 0.000010 0.000010 0.000010 0.000010 0.000010 0.000010 0.000010 0.000010 0.000010 0.000010 0.000010 0.000010 0.000010 0.000010 0.000010 0.000010 0.999550 0.000010 0.000010 0.000010 0.000010
0.000010 0.000010 0.000010 0.000010 0.000010 0.000010 0.000010 0.000010 0.000010 0.000010 0.000010 0.000010 0.000010 0.000010 0.000010 0.000010 0.000010 0.000010 0.000010 0.000010 0.000010 0.000010 0.000010 0.000010 0.000010 0.000010 0.000010 0.000010 0.000010 0.000010 0.000010 0.000010 0.000010 0.000010 0.000010 0.000010 0.000010 0.000010 0.000010 0.000010 0.000010 0.999550 0.000010 0.000010 0.000010 0.000010
0.000010 0.000010 0.000010 0.000010 0.000010 0.000010 0.000010 0.000010 0.000010 0.000010 0.000010 0.000010 0.000010 0.000010 0.000010 0.000010 0.000010 0.000010 0.000010 0.000010 0.000010 0.000010 0.000010 0.000010 0.000010 0.000010 0.000010 0.000010 0.000010 0.000010 0.000010 0.000010 0.000010 0.000010 0.000010 0.000010 0.000010 0.000010 0.000010 0.000010 0.000010 0.999550 0.000010 0.000010 0.000010 0.000010
0.000010 0.000010 0.000010 0.000010 0.000010 0.000010 0.000010 0.000010 0.000010 0.000010 0.000010 0.000010 0.000010 0.000010 0.000010 0.000010 0.000010 0.000010 0.000010 0.000010 0.000010 0.000010 0.000010 0.000010 0.000010 0.000010 0.000010 0.000010 0.000010 0.000010 0.000010 0.000010 0.000010 0.000010 0.000010 0.000010 0.000010 0.000010 0.000010 0.000010 0.000010 0.999550 0.000010 0.000010 0.000010 0.000010
0.000010 0.000010 0.000010 0.000010 0.000010 0.000010 0.000010 0.000010 0.000010 0.000010 0.000010 0.000010 0.000010 0.000010 0.000010 0.000010 0.000010 0.000010 0.000010 0.000010 0.000010 0.000010 0.000010 0.000010 0.000010 0.000010 0.000010 0.000010 0.000010 0.000010 0.000010 0.000010 0.000010 0.000010 0.000010 0.000010 0.000010 0.000010 0.000010 0.000010 0.000010 0.999550 0.000010 0.000010 0.000010 0.000010
0.000010 0.000010 0.000010 0.000010 0.000010 0.000014 0.000010 0.000010 0.000010 0.000010 0.000010 0.000010 0.000010 0.000010 0.000010 0.000010 0.000010 0.000010 0.000010 0.000010 0.000010 0.000010 0.000010 0.000010 0.000010 0.000010 0.000010 0.000010 0.000010 0.000010 0.000010 0.000010 0.000010 0.000010 0.000010 0.000010 0.000010 0.000010 0.000010 0.000010 0.000010 0.999546 0.000010 0.000010 0.000010 0.000010
0.000010 0.019423 0.000010 0.000010 0.000010 0.000010 0.000010 0.000010 0.000010 0.000010 0.000010 0.000010 0.000010 0.000010 0.000010 0.000010 0.000010 0.000010 0.000010 0.000010 0.000010 0.000010 0.000010 0.000010 0.011405 0.000010 0.000010 0.000010 0.000010 0.000010 0.000010 0.000010 0.000010 0.000010 0.000010 0.005506 0.000010 0.000010 0.000010 0.000010 0.000010 0.937576 0.000010 0.015644 0.000010 0.010046
0.125007 0.030045 0.006745 0.005259 0.000010 0.000010 0.000010 0.000010 0.127735 0.020683 0.000010 0.103887 0.000010 0.000010 0.009355 0.153578 0.000010 0.000010 0.000010 0.000010 0.000010 0.000010 0.003854 0.000010 0.193361 0.000010 0.000010 0.036694 0.000010 0.000010 0.000010 0.000010 0.000010 0.000010 0.000010 0.000010 0.000010 0.000010 0.000010 0.000010 0.034752 0.061327 0.000010 0.027213 0.000010 0.060205
0.150182 0.011116 0.017873 0.031262 0.000010 0.000010 0.000010 0.000010 0.108310 0.012331 0.000010 0.084895 0.000010 0.000010 0.022131 0.131281 0.000010 0.000010 0.000010 0.000010 0.000010 0.000010 0.031369 0.000010 0.176273 0.000010 0.000010 0.037845 0.000010 0.000010 0.000010 0.000010 0.000099 0.000812 0.000010 0.022969 0.000010 0.000010 0.000010 0.000010 0.061150 0.031392 0.000010 0.033390 0.000010 0.035050
0.116567 0.022646 0.022638 0.014788 0.000010 0.002978 0.000010 0.016659 0.140136 0.027898 0.000010 0.098342 0.000010 0.000010 0.025948 0.144780 0.000010 0.019603 0.000010 0.000010 0.003624 0.015268 0.005841 0.000010 0.142805 0.000010 0.000010 0.025299 0.000010 0.000010 0.000010 0.000010 0.000010 0.007364 0.000010 0.000010 0.000010 0.000010 0.000010 0.011619 0.051087 0.026191 0.000010 0.042816 0.000010 0.014873
0.172737 0.026630 0.000010 0.015690 0.000010 0.004110 0.000010 0.005208 0.110363 0.005308 0.000010 0.092605 0.000010 0.000010 0.017367 0.148091 0.000010 0.000061 0.000010 0.000010 0.000010 0.000010 0.010055 0.000010 0.199748 0.000010 0.000010 0.043950 0.000010 0.000010 0.000010 0.000010 0.000010 0.000010 0.000010 0.000010 0.000010 0.000010 0.000010 0.000010 0.047403 0.022193 0.006888 0.035991 0.000010 0.035330
0.156699 0.001973 0.030836 0.021886 0.000010 0.000010 0.000010 0.015551 0.145928 0.040080 0.000010 0.060047 0.000010 0.000010 0.020726 0.129609 0.000010 0.000010 0.000010 0.000010 0.000010 0.000010 0.000010 0.000010 0.199634 0.000010 0.000010 0.039579 0.000010 0.000010 0.000010 0.000010 0.002686 0.000010 0.000010 0.000010 0.000010 0.000010 0.000010 0.000262 0.046725 0.029854 0.000010 0.018965 0.000010 0.038681
0.141373 0.031761 0.006622 0.014069 0.000010 0.000010 0.000010 0.002917 0.114972 0.012942 0.000010 0.109286 0.000010 0.000010 0.011342 0.140411 0.000010 0.020564 0.000010 0.000010 0.000010 0.000010 0.009940 0.000010 0.169560 0.000010 0.000010 0.070792 0.000010 0.000010 0.000010 0.000010 0.001314 0.000010 0.000010 0.000010 0.000010 0.000010 0.000010 0.000010 0.043326 0.016151 0.000010 0.022077 0.000010 0.060310
0.153905 0.025004 0.011891 0.025784 0.000010 0.012275 0.001556 0.000010 0.133684 0.007563 0.000010 0.069629 0.000010 0.000010 0.016264 0.120386 0.000010 0.018584 0.000010 0.000010 0.000010 0.011022 0.024967 0.000010 0.175153 0.000010 0.000010 0.056070 0.000010 0.000010 0.000010 0.000010 0.000010 0.000010 0.000010 0.000010 0.000010 0.000010 0.000010 0.000010 0.044613 0.019278 0.000010 0.030702 0.000010 0.041411
0.146410 0.021938 0.025660 0.000011 0.000010 0.000010 0.000010 0.011670 0.135718 0.011910 0.000010 0.098440 0.000010 0.000010 0.000010 0.123891 0.000010 0.000010 0.000010 0.000010 0.000010 0.002478 0.000245 0.000010 0.183450 0.000010 0.000010 0.032834 0.000010 0.000010 0.000010 0.000010 0.000010 0.000010 0.000010 0.007358 0.000010 0.000010 0.000010 0.021244 0.047189 0.041598 0.000010 0.034488 0.000010 0.053197
0.137284 0.015752 0.000010 0.011135 0.000010 0.000010 0.000010 0.020688 0.138902 0.035418 0.000010 0.119928 0.000010 0.000010 0.026299 0.143785 0.000010 0.000010 0.000010 0.000010 0.000010 0.000010 0.000010 0.000010 0.179750 0.000010 0.000010 0.023211 0.002555 0.000010 0.000010 0.000010 0.000010 0.000010 0.000010 0.000010 0.000010 0.000010 0.000010 0.025538 0.033786 0.008698 0.000010 0.041815 0.000010 0.035165
0.151875 0.000010 0.010825 0.031484 0.000010 0.003332 0.000010 0.004364 0.122797 0.012189 0.000010 0.084114 0.000010 0.000010 0.015507 0.148789 0.000010 0.008694 0.000010 0.000010 0.000010 0.000010 0.000010 0.000010 0.184034 0.000010 0.000010 0.038729 0.000010 0.000010 0.000010 0.000010 0.000543 0.000010 0.000010 0.012914 0.000010 0.000010 0.000010 0.003177 0.056074 0.040925 0.000010 0.026554 0.000010 0.042819
0.157381 0.021853 0.017496 0.016881 0.000010 0.000010 0.000010 0.018331 0.162331 0.020282 0.000010 0.077677 0.000010 0.000010 0.025823 0.124796 0.000010 0.000010 0.000010 0.000010 0.000010 0.000010 0.000010 0.000010 0.178845 0.000010 0.000010 0.058854 0.000010 0.000010 0.000010 0.000010 0.009866 0.000010 0.000010 0.000010 0.000010 0.000010 0.000010 0.000308 0.030897 0.033829 0.000010 0.026434 0.000010 0.017836
0.115518 0.014817 0.011035 0.013923 0.000010 0.000010 0.000010 0.009304 0.104779 0.025239 0.000010 0.102895 0.000010 0.000010 0.018736 0.144706 0.000010 0.000010 0.000010 0.000010 0.000010 0.013441 0.015030 0.000010 0.199110 0.000010 0.000010 0.027671 0.000010 0.000010 0.000010 0.000010 0.000010 0.000010 0.000010 0.000010 0.000010 0.000010 0.000010 0.008804 0.069264 0.032700 0.000010 0.022214 0.000010 0.050543
0.138740 0.017086 0.029710 0.049854 0.000010 0.004851 0.000010 0.008664 0.164382 0.000010 0.000010 0.087610 0.000010 0.000010 0.003276 0.130486 0.000010 0.022879 0.000010 0.000010 0.000010 0.010719 0.022072 0.000010 0.181791 0.000010 0.000010 0.040037 0.000010 0.000010 0.000010 0.000010 0.000010 0.000146 0.000010 0.000010 0.000010 0.000010 0.000010 0.000010 0.023877 0.012065 0.000010 0.028326 0.000010 0.023170
0.125631 0.021309 0.040456 0.026492 0.000010 0.000010 0.000010 0.015573 0.116277 0.030214 0.000010 0.087656 0.000010 0.000010 0.011539 0.165809 0.000010 0.000010 0.000010 0.000010 0.000010 0.000010 0.010035 0.000010 0.168128 0.000010 0.000010 0.065305 0.000010 0.000010 0.000010 0.000010 0.000010 0.000010 0.000010 0.010665 0.000010 0.000010 0.000010 0.000010 0.035535 0.007676 0.000010 0.039844 0.000010 0.021575
0.135251 0.028138 0.000010 0.020862 0.000010 0.000010 0.000010 0.005098 0.133667 0.013718 0.000010 0.112961 0.000010 0.000010 0.019661 0.085736 0.000010 0.000010 0.000010 0.000010 0.002428 0.013757 0.000010 0.000010 0.213688 0.000010 0.000010 0.068565 0.000010 0.000010 0.000010 0.000010 0.001664 0.009266 0.000010 0.000010 0.000010 0.005631 0.000010 0.000010 0.076440 0.029574 0.001808 0.020606 0.000010 0.001231
0.141325 0.020890 0.031307 0.000010 0.000010 0.000010 0.000010 0.016336 0.094061 0.016262 0.000010 0.137539 0.000010 0.000010 0.012349 0.133354 0.000010 0.024131 0.000010 0.000010 0.000010 0.000010 0.000010 0.000010 0.204880 0.000010 0.000010 0.041895 0.000010 0.000010 0.000010 0.000010 0.000010 0.000010 0.000010 0.002704 0.000010 0.000010 0.000010 0.000010 0.061434 0.020714 0.000010 0.024508 0.000010 0.016022
0.156688 0.014484 0.026766 0.036316 0.000010 0.000010 0.000010 0.021765 0.092834 0.017024 0.000010 0.076279 0.000010 0.000010 0.012806 0.135754 0.000010 0.000010 0.000010 0.000010 0.016769 0.005320 0.000010 0.000010 0.163949 0.000010 0.002673 0.010055 0.000010 0.000010 0.000010 0.000010 0.008195 0.000010 0.000010 0.000010 0.000010 0.000010 0.000010 0.014288 0.047075 0.060036 0.000010 0.034410 0.000010 0.046264
0.139935 0.026127 0.022697 0.003598 0.000010 0.000010 0.000010 0.000010 0.151348 0.000010 0.000010 0.112896 0.000010 0.000010 0.000010 0.106114 0.000010 0.001359 0.000010 0.000010 0.000010 0.000010 0.001999 0.000010 0.232992 0.000010 0.000010 0.043454 0.000010 0.000010 0.000010 0.000010 0.009783 0.000010 0.000010 0.006895 0.000010 0.000010 0.000010 0.006206 0.039983 0.016158 0.001708 0.029088 0.000010 0.047389
0.136192 0.016888 0.031329 0.007328 0.000010 0.010440 0.000010 0.000010 0.133210 0.017472 0.000010 0.069376 0.000010 0.000010 0.021441 0.150716 0.000010 0.016755 0.000010 0.000010 0.000010 0.000768 0.000010 0.000010 0.188058 0.000010 0.000010 0.028859 0.000010 0.000010 0.000010 0.000010 0.000010 0.000010 0.000010 0.000010 0.000010 0.000010 0.000010 0.003628 0.051540 0.041347 0.000010 0.031911 0.000010 0.042471
0.170818 0.031061 0.019426 0.012891 0.000010 0.000010 0.000010 0.000010 0.131428 0.011964 0.000010 0.110238 0.000010 0.000010 0.009413 0.143543 0.000010 0.001976 0.000010 0.000010 0.000010 0.009285 0.000010 0.000010 0.186542 0.000010 0.000010 0.007703 0.000010 0.000010 0.000010 0.000010 0.004849 0.000010 0.000010 0.000010 0.000010 0.000010 0.000010 0.019113 0.024200 0.040555 0.000010 0.030844 0.000010 0.033881
0.000010 0.000010 0.021374 0.000010 0.000010 0.000010 0.002802 0.003437 0.000010 0.004785 0.000010 0.000010 0.000010 0.001861 0.000010 0.116993 0.000010 0.000010 0.000010 0.000010 0.000010 0.000010 0.000010 0.000010 0.015769 0.000010 0.000010 0.018270 0.000010 0.000010 0.000010 0.000010 0.000010 0.000010 0.000010 0.000010 0.000010 0.002370 0.009369 0.000010 0.782510 0.000010 0.000010 0.005032 0.000010 0.015098
0.000010 0.000010 0.000010 0.000010 0.000010 0.000010 0.000010 0.000010 0.000010 0.000010 0.000010 0.000010 0.000010 0.000010 0.000010 0.000010 0.000010 0.000010 0.000010 0.000010 0.000010 0.000010 0.000010 0.000010 0.000010 0.000010 0.000010 0.000010 0.000010 0.000010 0.000010 0.000010 0.000010 0.000010 0.000010 0.000010 0.000010 0.000010 0.000010 0.000010 0.999550 0.000010 0.000010 0.000010 0.000010 0.000010
0.000010 0.000010 0.000010 0.000010 0.000010 0.000010 0.000010 0.000010 0.000010 0.000010 0.000010 0.000010 0.000010 0.000010 0.000010 0.000010 0.000010 0.000010 0.000010 0.000010 0.000010 0.000010 0.000010 0.000010 0.000010 0.000010 0.000010 0.000010 0.000010 0.000010 0.000010 0.000010 0.000010 0.000010 0.000010 0.000010 0.000010 0.000010 0.000010 0.000010 0.999550 0.000010 0.000010 0.000010 0.000010 0.000010
0.018940 0.000010 0.000010 0.000010 0.000010 0.000010 0.013083 0.000010 0.000010 0.000010 0.006918 0.000010 0.000010 0.000010 0.000010 0.000010 0.000010 0.000010 0.000010 0.000010 0.000010 0.000010 0.000010 0.000010 0.000010 0.000010 0.000010 0.000010 0.000010 0.000010 0.000010 0.000010 0.000010 0.000010 0.000010 0.000010 0.000010 0.006455 0.000010 0.000010 0.954194 0.000010 0.000010 0.000010 0.000010 0.000010
0.000010 0.000010 0.000010 0.000010 0.000010 0.000010 0.000010 0.000010 0.000010 0.000010 0.000010 0.000010 0.000010 0.000010 0.000010 0.000010 0.000010 0.000010 0.000010 0.000010 0.000010 0.000010 0.000010 0.000010 0.000010 0.000010 0.000010 0.000010 0.000010 0.000010 0.000010 0.000010 0.000010 0.000010 0.000010 0.000010 0.000010 0.000010 0.000010 0.000010 0.999550 0.000010 0.000010 0.000010 0.000010 0.000010
0.000010 0.000010 0.000010 0.000010 0.000010 0.002491 0.000010 0.000010 0.000010 0.000010 0.000010 0.016673 0.000010 0.000010 0.001470 0.062285 0.000010 0.000010 0.000010 0.000010 0.000010 0.000010 0.000010 0.000010 0.000010 0.000010 0.000010 0.000010 0.000010 0.000010 0.000010 0.001148 0.000010 0.000010 0.000010 0.000010 0.010262 0.000010 0.000010 0.000010 0.905280 0.000010 0.000010 0.000010 0.000010 0.000010
0.000010 0.000010 0.000010 0.001266 0.000010 0.000010 0.000010 0.000010 0.000010 0.000010 0.000010 0.000010 0.000010 0.000010 0.000010 0.000010 0.000010 0.000010 0.000010 0.000010 0.000010 0.000010 0.000010 0.000010 0.000010 0.000010 0.000010 0.000010 0.000010 0.000010 0.000010 0.000010 0.010143 0.000010 0.000010 0.000010 0.000010 0.000010 0.000010 0.000010 0.979352 0.008819 0.000010 0.000010 0.000010 0.000010
0.000010 0.000010 0.000010 0.000010 0.000010 0.000010 0.000010 0.000010 0.000010 0.000010 0.000010 0.000010 0.000010 0.000010 0.000010 0.000010 0.000010 0.000010 0.000010 0.000010 0.000010 0.000010 0.000010 0.000010 0.000010 0.000010 0.000010 0.000010 0.000010 0.000010 0.000010 0.000010 0.000010 0.000010 0.000010 0.000010 0.000010 0.000010 0.000010 0.000010 0.999550 0.000010 0.000010 0.000010 0.000010 0.000010
0.028693 0.007752 0.001918 0.000010 0.003631 0.000539 0.000010 0.000010 0.000010 0.000010 0.000010 0.009010 0.000010 0.000010 0.000010 0.049718 0.000010 0.000010 0.000010 0.000010 0.000010 0.000010 0.000010 0.000010 0.000010 0.000010 0.011373 0.000010 0.000010 0.000010 0.000010 0.003445 0.000010 0.000010 0.001797 0.000010 0.000010 0.000010 0.000010 0.000010 0.869300 0.000010 0.000010 0.012484 0.000010 0.000010
0.000010 0.000010 0.000010 0.000010 0.000010 0.000010 0.000010 0.000010 0.000010 0.000010 0.000010 0.000010 0.000010 0.000010 0.000010 0.000010 0.004338 0.000010 0.000010 0.000010 0.000914 0.000010 0.000010 0.000010 0.000010 0.000010 0.000010 0.000010 0.000010 0.000010 0.000010 0.000010 0.000010 0.000010 0.000010 0.000010 0.000010 0.000010 0.000010 0.000010 0.994317 0.000010 0.000010 0.000010 0.000010 0.000010
0.000010 0.000010 0.000010 0.000010 0.000010 0.000010 0.000010 0.000010 0.000010 0.000010 0.000010 0.000010 0.000010 0.000010 0.000010 0.000010 0.000010 0.000010 0.000010 0.000010 0.000010 0.000010 0.000010 0.000010 0.000010 0.000010 0.002126 0.000010 0.000010 0.000010 0.000010 0.000010 0.000010 0.000010 0.000010 0.000010 0.000010 0.000010 0.000010 0.000010 0.997434 0.000010 0.000010 0.000010 0.000010 0.000010
0.000010 0.000010 0.000010 0.000010 0.000010 0.000010 0.000010 0.000010 0.000010 0.000010 0.000010 0.000010 0.000010 0.000010 0.000010 0.000010 0.000010 0.000010 0.000010 0.000010 0.000010 0.000010 0.000010 0.000010 0.000010 0.000010 0.000010 0.000010 0.000010 0.000010 0.000010 0.000010 0.000010 0.000010 0.000010 0.000010 0.000010 0.000010 0.000010 0.000010 0.999550 0.000010 0.000010 0.000010 0.000010 0.000010
0.000010 0.000010 0.000010 0.000016 0.000010 0.000010 0.000010 0.000010 0.000010 0.000010 0.000010 0.000010 0.000010 0.000010 0.000010 0.000010 0.000010 0.000010 0.000010 0.000010 0.000010 0.000010 0.000010 0.000010 0.000010 0.000010 0.000010 0.000010 0.000010 0.000010 0.000010 0.000010 0.000010 0.000010 0.000010 0.000010 0.000010 0.000010 0.000010 0.000010 0.999544 0.000010 0.000010 0.000010 0.000010 0.000010
0.000010 0.002841 0.000010 0.000010 0.000010 0.001187 0.000010 0.000010 0.000010 0.000010 0.000010 0.000010 0.000010 0.000010 0.000010 0.000010 0.000010 0.000010 0.000010 0.000010 0.000010 0.000010 0.000010 0.000010 0.000010 0.000010 0.003239 0.000010 0.000010 0.000010 0.000010 0.000010 0.000010 0.000010 0.000010 0.000010 0.000010 0.000010 0.000010 0.000010 0.992313 0.000010 0.000010 0.000010 0.000010 0.000010
0.000010 0.000010 0.000010 0.000010 0.000010 0.000010 0.000010 0.000010 0.000010 0.000010 0.000010 0.000010 0.000010 0.000010 0.000010 0.000010 0.000010 0.000010 0.000010 0.000010 0.000010 0.000010 0.000010 0.000010 0.000010 0.000010 0.000010 0.000010 0.000010 0.000010 0.000010 0.000010 0.000010 0.000010 0.000010 0.000010 0.000010 0.000010 0.000010 0.000010 0.999550 0.000010 0.000010 0.000010 0.000010 0.000010
0.000010 0.000010 0.000010 0.000010 0.000010 0.000010 0.000010 0.000010 0.000010 0.000010 0.000010 0.000010 0.000010 0.000010 0.000010 0.000010 0.000010 0.000010 0.000010 0.000010 0.000010 0.000010 0.000010 0.000010 0.000010 0.000010 0.000010 0.000010 0.000010 0.000010 0.000010 0.000010 0.000010 0.000010 0.000010 0.000010 0.000010 0.000010 0.000010 0.000010 0.999550 0.000010 0.000010 0.000010 0.000010 0.000010
0.000010 0.000010 0.000010 0.000010 0.000010 0.000010 0.000010 0.000010 0.000010 0.000010 0.000010 0.000010 0.000010 0.000010 0.000010 0.000010 0.000010 0.000010 0.000010 0.000010 0.000010 0.000010 0.000010 0.000010 0.000010 0.000010 0.000010 0.000010 0.000010 0.000010 0.000010 0.000010 0.000010 0.000010 0.000010 0.000010 0.000010 0.000010 0.000010 0.000010 0.999550 0.000010 0.000010 0.000010 0.000010 0.000010
0.000010 0.000010 0.000010 0.000010 0.000010 0.006243 0.000010 0.000010 0.000010 0.000010 0.000010 0.000010 0.000010 0.000010 0.000010 0.000010 0.000010 0.000010 0.000010 0.000010 0.000010 0.000010 0.000010 0.000010 0.000010 0.000010 0.000010 0.000010 0.000010 0.000010 0.000010 0.000010 0.009747 0.000010 0.000010 0.000010 0.000010 0.000010 0.000010 0.000010 0.983581 0.000010 0.000010 0.000010 0.000010 0.000010
0.000010 0.000010 0.000010 0.000010 0.000010 0.000010 0.000010 0.000010 0.000010 0.000010 0.000010 0.000010 0.000010 0.000010 0.000010 0.000010 0.000010 0.000010 0.000010 0.000010 0.000010 0.000010 0.000010 0.000010 0.000010 0.000010 0.000010 0.000010 0.000010 0.000010 0.000010 0.000010 0.000010 0.000010 0.000010 0.000010 0.000010 0.000010 0.000010 0.000010 0.999550 0.000010 0.000010 0.000010 0.000010 0.000010
0.000010 0.000010 0.000010 0.000010 0.000010 0.000010 0.000010 0.000010 0.000010 0.000010 0.000010 0.000010 0.000010 0.000010 0.000010 0.000010 0.000010 0.000010 0.000010 0.000010 0.000010 0.000010 0.000010 0.000010 0.000010 0.000010 0.000010 0.000010 0.000010 0.000010 0.000010 0.000010 0.000010 0.000010 0.000010 0.000010 0.000010 0.000010 0.000010 0.000010 0.999550 0.000010 0.000010 0.000010 0.000010 0.000010
0.990493 0.000010 0.000010 0.000010 0.000010 0.000010 0.000010 0.000010 0.000010 0.000010 0.000010 0.000010 0.000010 0.000010 0.000010 0.000010 0.000010 0.000010 0.000010 0.000010 0.000010 0.000010 0.000010 0.000010 0.000010 0.000010 0.000010 0.000010 0.000010 0.000010 0.000010 0.000010 0.000010 0.000010 0.000010 0.000010 0.000010 0.000010 0.000010 0.000010 0.000010 0.000010 0.000010 0.000010 0.000010 0.009067
0.778204 0.000010 0.012956 0.000010 0.000010 0.000010 0.000010 0.000010 0.034161 0.005641 0.000010 0.037986 0.000010 0.000010 0.000010 0.029039 0.000010 0.002345 0.000010 0.000010 0.001080 0.000121 0.000010 0.000010 0.000010 0.000010 0.000010 0.011737 0.006979 0.000010 0.000010 0.000010 0.000010 0.057292 0.000010 0.000010 0.000010 0.002694 0.000010 0.000119 0.000010 0.000010 0.019334 0.000010 0.000010 0.000010
0.781939 0.000010 0.018344 0.000010 0.000010 0.000010 0.000010 0.000010 0.000010 0.000010 0.000010 0.000010 0.000010 0.000010 0.000010 0.000010 0.000010 0.000010 0.000010 0.000010 0.000010 0.002126 0.000010 0.000010 0.000010 0.000010 0.000010 0.000010 0.031574 0.000010 0.000010 0.000010 0.009099 0.025099 0.000010 0.000010 0.000010 0.000010 0.000010 0.000010 0.000556 0.000010 0.111819 0.013511 0.000010 0.005575
0.977417 0.000010 0.000010 0.000012 0.000010 0.003245 0.000010 0.000010 0.000010 0.003985 0.000010 0.000010 0.000010 0.000010 0.000010 0.000010 0.000010 0.000010 0.000010 0.000010 0.000010 0.003314 0.000010 0.000010 0.000010 0.000010 0.000010 0.000010 0.000010 0.000010 0.000010 0.000010 0.007167 0.000010 0.000010 0.000010 0.000010 0.000010 0.000010 0.000010 0.000010 0.002992 0.000010 0.000010 0.000010 0.001490
0.732802 0.000010 0.002825 0.000010 0.000010 0.000010 0.009231 0.000010 0.000010 0.000010 0.000010 0.000010 0.000010 0.000010 0.009285 0.000010 0.000010 0.000010 0.000010 0.000010 0.000010 0.000010 0.000010 0.000010 0.000010 0.000010 0.000010 0.000010 0.054716 0.000010 0.000010 0.000010 0.000010 0.060777 0.000010 0.000010 0.000010 0.000010 0.000010 0.004740 0.000010 0.000010 0.125244 0.000010 0.000010 0.000010
0.836660 0.010510 0.003886 0.000010 0.000010 0.000010 0.006660 0.000010 0.000010 0.002686 0.000010 0.000010 0.000010 0.000010 0.000010 0.000010 0.000010 0.000010 0.000010 0.000010 0.000010 0.000010 0.004224 0.000010 0.000010 0.000010 0.000010 0.000010 0.008323 0.000010 0.000010 0.000010 0.000010 0.011763 0.000010 0.000418 0.000010 0.000010 0.000010 0.018100 0.000010 0.000010 0.079395 0.000010 0.000010 0.017035
0.785298 0.000010 0.000010 0.000010 0.000010 0.000010 0.000010 0.000010 0.000010 0.000010 0.000010 0.000010 0.000010 0.000010 0.000010 0.000010 0.000010 0.009498 0.000010 0.000010 0.000010 0.000010 0.000010 0.000010 0.000010 0.000010 0.000010 0.000010 0.000010 0.000010 0.000010 0.000010 0.005496 0.000010 0.000010 0.000010 0.000010 0.000010 0.000010 0.000010 0.000010 0.000010 0.199289 0.000010 0.000010 0.000010
0.935309 0.000010 0.000010 0.000010 0.000010 0.000010 0.000010 0.000010 0.000010 0.000010 0.000010 0.000010 0.000010 0.000010 0.000010 0.000010 0.000010 0.000010 0.000010 0.000010 0.000010 0.000010 0.000010 0.000010 0.000010 0.000010 0.000010 0.000010 0.011744 0.000010 0.000010 0.000010 0.000010 0.033082 0.000010 0.000010 0.000010 0.000010 0.000010 0.000010 0.000010 0.000010 0.019445 0.000010 0.000010 0.000010
0.813263 0.000010 0.017963 0.000010 0.000010 0.002419 0.000010 0.000010 0.000010 0.000010 0.000010 0.000010 0.002897 0.000010 0.000010 0.000010 0.000010 0.000010 0.000010 0.000010 0.000010 0.000010 0.000010 0.000010 0.000010 0.000010 0.000010 0.000010 0.011021 0.000010 0.000010 0.000010 0.000010 0.049593 0.000010 0.000010 0.000010 0.000010 0.000010 0.000010 0.000010 0.000010 0.102453 0.000010 0.000010 0.000010
0.919443 0.000010 0.000010 0.000010 0.000010 0.000010 0.000010 0.000010 0.000010 0.000010 0.000010 0.000010 0.000010 0.000010 0.000010 0.000010 0.000010 0.000010 0.000010 0.000010 0.000010 0.000010 0.000010 0.000010 0.000010 0.000010 0.000010 0.000010 0.011086 0.000010 0.000010 0.000010 0.000010 0.017019 0.000010 0.000010 0.000010 0.000010 0.000010 0.000010 0.000010 0.000010 0.052032 0.000010 0.000010 0.000010
0.800405 0.000010 0.000010 0.001196 0.000010 0.000010 0.000010 0.000010 0.000010 0.000010 0.000010 0.000010 0.000010 0.000010 0.011798 0.000010 0.000010 0.000010 0.000010 0.000010 0.000010 0.002712 0.000010 0.000010 0.000010 0.000010 0.000010 0.000010 0.047127 0.000010 0.000010 0.000010 0.003485 0.000010 0.000010 0.000010 0.000010 0.000010 0.000010 0.000010 0.000010 0.000010 0.132887 0.000010 0.000010 0.000010
0.664557 0.000010 0.000010 0.000010 0.000010 0.007885 0.000010 0.021032 0.000010 0.000010 0.000010 0.000010 0.000010 0.000010 0.000010 0.000010 0.000010 0.000010 0.000010 0.000010 0.000010 0.000010 0.000010 0.000010 0.000010 0.000010 0.000010 0.000010 0.030822 0.000010 0.000010 0.000010 0.002848 0.007383 0.000010 0.000010 0.000010 0.000010 0.000010 0.000010 0.000010 0.000010 0.265084 0.000010 0.000010 0.000010
0.770322 0.000010 0.000010 0.000010 0.000010 0.000010 0.000010 0.000010 0.000010 0.000010 0.000010 0.000010 0.000010 0.000010 0.000010 0.000010 0.000010 0.000010 0.000010 0.000010 0.000010 0.000010 0.000010 0.000010 0.000010 0.000010 0.000010 0.000010 0.082596 0.000010 0.000010 0.000010 0.000010 0.000010 0.000010 0.000010 0.000010 0.000010 0.000010 0.000010 0.000010 0.000010 0.146652 0.000010 0.000010 0.000010
0.770078 0.000010 0.000010 0.000010 0.000010 0.000010 0.000010 0.000010 0.000010 0.000010 0.000010 0.000010 0.000010 0.000010 0.000010 0.000010 0.000010 0.000010 0.000010 0.000010 0.000010 0.000010 0.000010 0.000010 0.000010 0.000010 0.000010 0.000010 0.029547 0.000010 0.000010 0.000010 0.010723 0.029498 0.000010 0.014377 0.000010 0.000010 0.000010 0.000010 0.000010 0.000010 0.145377 0.000010 0.000010 0.000010
0.661660 0.000010 0.015132 0.000010 0.000010 0.000010 0.000010 0.000810 0.000010 0.000010 0.000010 0.000010 0.000010 0.000010 0.003089 0.000010 0.000010 0.007944 0.000010 0.000010 0.000010 0.000010 0.000068 0.000010 0.000010 0.000010 0.000010 0.000010 0.029639 0.000010 0.000010 0.000010 0.000010 0.000010 0.000010 0.022904 0.000010 0.000010 0.000010 0.005279 0.000010 0.000010 0.253116 0.000010 0.000010 0.000010
0.914551 0.000010 0.000010 0.000010 0.000010 0.000010 0.000010 0.000010 0.013621 0.007083 0.000010 0.002300 0.000010 0.000010 0.000897 0.000010 0.000010 0.000010 0.000010 0.000010 0.000010 0.000010 0.000010 0.000010 0.000010 0.000010 0.000010 0.000010 0.025792 0.000010 0.000010 0.000010 0.013378 0.000010 0.000010 0.000010 0.000010 0.000010 0.000010 0.000010 0.000010 0.014740 0.007269 0.000010 0.000010 0.000010
0.904430 0.000010 0.000010 0.000010 0.000010 0.000010 0.016199 0.000010 0.016330 0.000010 0.000010 0.000010 0.000010 0.000010 0.000132 0.000010 0.000010 0.000010 0.000010 0.000010 0.000010 0.000010 0.000010 0.000010 0.009800 0.000010 0.000010 0.000010 0.000010 0.000010 0.000010 0.000010 0.000010 0.000010 0.000010 0.000010 0.000010 0.000010 0.000010 0.018485 0.005622 0.000010 0.000010 0.003418 0.000010 0.025213
0.509053 0.000010 0.000010 0.000010 0.000010 0.009317 0.000010 0.001736 0.000010 0.000010 0.000010 0.000010 0.000010 0.000010 0.000010 0.000010 0.000010 0.023723 0.000010 0.000010 0.000010 0.000010 0.000010 0.000010 0.000010 0.000010 0.000010 0.000010 0.019794 0.000010 0.000010 0.000010 0.003554 0.000010 0.000010 0.000010 0.000010 0.004194 0.000010 0.019784 0.000010 0.000010 0.402413 0.000010 0.000010 0.006072
0.909553 0.000010 0.009059 0.000010 0.000010 0.000010 0.011578 0.000010 0.029872 0.000010 0.000010 0.002781 0.000010 0.000010 0.000010 0.000010 0.000010 0.000010 0.000010 0.000010 0.000010 0.000010 0.000010 0.000010 0.000010 0.000010 0.000010 0.000010 0.000010 0.000010 0.000010 0.000010 0.000010 0.000010 0.000010 0.000010 0.000010 0.000010 0.000010 0.014664 0.000010 0.000010 0.000010 0.000010 0.000010 0.022104
0.861074 0.000010 0.019103 0.000010 0.000010 0.000010 0.008702 0.004832 0.000010 0.000010 0.000010 0.000010 0.000010 0.000010 0.000010 0.000010 0.000010 0.000010 0.000010 0.000010 0.000010 0.000010 0.000010 0.000010 0.000010 0.000010 0.000010 0.000010 0.000010 0.000010 0.000010 0.000010 0.000010 0.066089 0.000010 0.000010 0.000010 0.000010 0.000010 0.000010 0.000010 0.000010 0.039799 0.000010 0.000010 0.000010
0.001361 0.000010 0.000010 0.000010 0.056425 0.000010 0.000010 0.020042 0.000010 0.000010 0.012536 0.000010 0.024525 0.000010 0.003640 0.000010 0.030739 0.000010 0.002288 0.000010 0.000010 0.009697 0.000010 0.000010 0.000010 0.000010 0.000010 0.697602 0.000010 0.000010 0.019766 0.055577 0.000010 0.043971 0.004032 0.000010 0.000010 0.000010 0.000010 0.000010 0.000010 0.000010 0.000010 0.017489 0.000010 0.000010
0.000010 0.000010 0.000010 0.000010 0.000010 0.000010 0.000010 0.000010 0.000010 0.000119 0.000010 0.025930 0.000010 0.000010 0.000010 0.000010 0.000010 0.000010 0.031314 0.026664 0.000010 0.000010 0.000010 0.000010 0.000696 0.000010 0.000010 0.839467 0.016911 0.000010 0.000013 0.029339 0.011356 0.000010 0.000010 0.000010 0.000010 0.000010 0.000010 0.000010 0.000010 0.006492 0.000010 0.001605 0.008925 0.000849
0.000010 0.014299 0.000010 0.003045 0.059639 0.000010 0.000010 0.000010 0.001820 0.009811 0.000010 0.014322 0.000010 0.000010 0.002313 0.006499 0.000010 0.000010 0.027463 0.007144 0.004158 0.000762 0.000010 0.007990 0.000010 0.000010 0.000010 0.704618 0.014218 0.000010 0.016459 0.025727 0.000010 0.035729 0.000010 0.000010 0.010302 0.000010 0.003480 0.000010 0.000010 0.025662 0.001200 0.002410 0.000709 0.000010
0.000010 0.000010 0.000010 0.000010 0.000010 0.000010 0.000010 0.000010 0.000010 0.000010 0.000010 0.000010 0.000010 0.000010 0.000010 0.000010 0.000010 0.000010 0.000010 0.000010 0.000010 0.000010 0.000010 0.000010 0.000010 0.000010 0.000010 0.999550 0.000010 0.000010 0.000010 0.000010 0.000010 0.000010 0.000010 0.000010 0.000010 0.000010 0.000010 0.000010 0.000010 0.000010 0.000010 0.000010 0.000010 0.000010
0.000010 0.000010 0.000010 0.000010 0.000010 0.000010 0.000010 0.000010 0.000010 0.000010 0.000010 0.000010 0.000010 0.000010 0.000010 0.000010 0.000010 0.000010 0.020384 0.000010 0.000010 0.000010 0.000010 0.000010 0.000010 0.000010 0.000010 0.958688 0.000010 0.000010 0.020498 0.000010 0.000010 0.000010 0.000010 0.000010 0.000010 0.000010 0.000010 0.000010 0.000010 0.000010 0.000010 0.000010 0.000010 0.000010
0.000010 0.000010 0.000010 0.000010 0.093514 0.008239 0.000010 0.000010 0.000010 0.000010 0.005841 0.000010 0.000010 0.000010 0.000010 0.000010 0.000010 0.000010 0.000010 0.006570 0.000010 0.007560 0.000010 0.000010 0.000010 0.008660 0.000010 0.786876 0.000010 0.000010 0.024150 0.027067 0.007356 0.000010 0.000010 0.000010 0.000418 0.000010 0.000010 0.016362 0.000652 0.006416 0.000010 0.000010 0.000010 0.000010
0.000010 0.000010 0.000010 0.010492 0.055282 0.000010 0.000010 0.003525 0.000010 0.000010 0.000010 0.000010 0.000010 0.000010 0.009707 0.000010 0.000010 0.000010 0.016184 0.000010 0.000010 0.009805 0.000010 0.010637 0.019101 0.003108 0.025924 0.656877 0.000874 0.000010 0.000882 0.041755 0.000010 0.064606 0.000010 0.011621 0.000010 0.003209 0.000010 0.027980 0.000010 0.021655 0.000010 0.000010 0.000010 0.006516
0.000010 0.000010 0.000010 0.000010 0.000010 0.000010 0.000010 0.000010 0.000010 0.000010 0.000010 0.000010 0.000010 0.000010 0.000010 0.000010 0.000010 0.000010 0.000010 0.000010 0.000010 0.000010 0.000010 0.000010 0.000010 0.000010 0.000010 0.999550 0.000010 0.000010 0.000010 0.000010 0.000010 0.000010 0.000010 0.000010 0.000010 0.000010 0.000010 0.000010 0.000010 0.000010 0.000010 0.000010 0.000010 0.000010
0.002909 0.004039 0.000297 0.000010 0.038865 0.013372 0.002293 0.000010 0.000010 0.016889 0.000010 0.000010 0.000010 0.000010 0.010958 0.017901 0.000010 0.000010 0.022192 0.000010 0.000010 0.000941 0.000010 0.001673 0.019301 0.000010 0.003974 0.801100 0.000010 0.000010 0.000010 0.000010 0.000010 0.007607 0.000010 0.000010 0.007399 0.002219 0.000010 0.000010 0.000010 0.000010 0.000010 0.011385 0.000010 0.014425
0.000010 0.000010 0.000010 0.000010 0.000010 0.000010 0.000010 0.000010 0.000010 0.000010 0.000010 0.000010 0.000010 0.000010 0.000010 0.000010 0.000010 0.000010 0.000010 0.000010 0.000010 0.000010 0.000010 0.000010 0.000010 0.000010 0.000010 0.999550 0.000010 0.000010 0.000010 0.000010 0.000010 0.000010 0.000010 0.000010 0.000010 0.000010 0.000010 0.000010 0.000010 0.000010 0.000010 0.000010 0.000010 0.000010
0.000010 0.000010 0.000010 0.000010 0.000010 0.000010 0.000010 0.000010 0.000010 0.000010 0.000010 0.000010 0.000010 0.000010 0.000010 0.000010 0.000010 0.000010 0.000010 0.000010 0.000010 0.000010 0.000010 0.000010 0.000010 0.000010 0.002251 0.997309 0.000010 0.000010 0.000010 0.000010 0.000010 0.000010 0.000010 0.000010 0.000010 0.000010 0.000010 0.000010 0.000010 0.000010 0.000010 0.000010 0.000010 0.000010
0.000010 0.000010 0.000010 0.000010 0.000010 0.000010 0.000010 0.000010 0.000010 0.004181 0.001270 0.002026 0.000010 0.000010 0.000010 0.000010 0.000010 0.000010 0.000010 0.000010 0.000010 0.000010 0.000010 0.000010 0.000010 0.000010 0.000010 0.991408 0.000010 0.000010 0.000010 0.000010 0.000010 0.000010 0.000010 0.000010 0.000705 0.000010 0.000010 0.000010 0.000010 0.000010 0.000010 0.000010 0.000010 0.000010
0.000010 0.000010 0.000010 0.000010 0.000010 0.000010 0.000010 0.000010 0.000010 0.000010 0.000010 0.000010 0.000010 0.000010 0.000010 0.000010 0.000010 0.000010 0.000010 0.000010 0.000010 0.000010 0.000010 0.000010 0.000010 0.000010 0.000010 0.999550 0.000010 0.000010 0.000010 0.000010 0.000010 0.000010 0.000010 0.000010 0.000010 0.000010 0.000010 0.000010 0.000010 0.000010 0.000010 0.000010 0.000010 0.000010
0.000010 0.014535 0.000010 0.000010 0.000010 0.001685 0.000010 0.005213 0.000010 0.000010 0.000010 0.000010 0.022140 0.000010 0.004365 0.000010 0.000010 0.000010 0.000010 0.000010 0.000010 0.000010 0.000010 0.000010 0.000010 0.000010 0.000010 0.903912 0.000010 0.000010 0.000010 0.000010 0.000010 0.000010 0.004136 0.000010 0.002131 0.000010 0.000010 0.004269 0.004676 0.000010 0.000349 0.002669 0.000010 0.029588
0.000010 0.000010 0.000010 0.000010 0.000010 0.000010 0.000010 0.000010 0.000010 0.000010 0.000010 0.000010 0.000010 0.000010 0.000010 0.000010 0.000010 0.000010 0.000010 0.000010 0.000010 0.000010 0.000010 0.000010 0.000010 0.000010 0.000010 0.999550 0.000010 0.000010 0.000010 0.000010 0.000010 0.000010 0.000010 0.000010 0.000010 0.000010 0.000010 0.000010 0.000010 0.000010 0.000010 0.000010 0.000010 0.000010
0.000010 0.000010 0.000010 0.019492 0.000010 0.000010 0.000010 0.000010 0.000010 0.006120 0.001247 0.000010 0.000010 0.000010 0.000010 0.000010 0.000010 0.000010 0.000010 0.000010 0.000010 0.000010 0.000010 0.000010 0.000010 0.000010 0.000010 0.949613 0.000010 0.000010 0.000010 0.000010 0.008817 0.000010 0.000010 0.000010 0.000010 0.000010 0.000010 0.000010 0.014311 0.000010 0.000010 0.000010 0.000010 0.000010
0.000010 0.000010 0.000010 0.000010 0.000010 0.000010 0.000010 0.000010 0.000010 0.000010 0.000010 0.000010 0.000010 0.000010 0.000010 0.000010 0.000010 0.000010 0.000010 0.000010 0.000010 0.000010 0.000010 0.000010 0.000010 0.000010 0.000010 0.999550 0.000010 0.000010 0.000010 0.000010 0.000010 0.000010 0.000010 0.000010 0.000010 0.000010 0.000010 0.000010 0.000010 0.000010 0.000010 0.000010 0.000010 0.000010
0.000010 0.000010 0.000010 0.000010 0.000010 0.000010 0.000010 0.000010 0.000010 0.000010 0.000010 0.000010 0.000010 0.000010 0.000010 0.000010 0.018398 0.000010 0.000010 0.026459 0.000010 0.000010 0.000010 0.000010 0.000010 0.000010 0.000010 0.945810 0.000010 0.000010 0.000010 0.000010 0.000010 0.000010 0.006703 0.000010 0.000010 0.000010 0.000010 0.000010 0.000010 0.000010 0.000010 0.000010 0.002220 0.000010
0.000010 0.000010 0.000010 0.000010 0.000010 0.000010 0.000010 0.000010 0.019331 0.000010 0.003097 0.029329 0.039126 0.000010 0.001559 0.008026 0.000010 0.000010 0.008562 0.000010 0.000010 0.010219 0.000010 0.000010 0.000010 0.000010 0.000010 0.849986 0.002940 0.000010 0.000010 0.000010 0.000010 0.000010 0.000010 0.000010 0.002929 0.014773 0.000010 0.000010 0.009794 0.000010 0.000010 0.000010 0.000010 0.000010
0.000010 0.000010 0.000010 0.000010 0.000010 0.000010 0.000010 0.000010 0.000010 0.000010 0.000010 0.000010 0.000010 0.000010 0.000010 0.000010 0.000010 0.000010 0.000010 0.000010 0.000010 0.000010 0.000010 0.000010 0.000010 0.000010 0.000010 0.999550 0.000010 0.000010 0.000010 0.000010 0.000010 0.000010 0.000010 0.000010 0.000010 0.000010 0.000010 0.000010 0.000010 0.000010 0.000010 0.000010 0.000010 0.000010
0.000010 0.000010 0.000010 0.000010 0.000010 0.000010 0.000010 0.000010 0.000010 0.000010 0.000010 0.000010 0.000010 0.000010 0.999550 0.000010 0.000010 0.000010 0.000010 0.000010 0.000010 0.000010 0.000010 0.000010 0.000010 0.000010 0.000010 0.000010 0.000010 0.000010 0.000010 0.000010 0.000010 0.000010 0.000010 0.000010 0.000010 0.000010 0.000010 0.000010 0.000010 0.000010 0.000010 0.000010 0.000010 0.000010
0.000010 0.000010 0.000016 0.000010 0.000010 0.000010 0.000010 0.000010 0.000010 0.000010 0.000010 0.000010 0.000010 0.000010 0.999544 0.000010 0.000010 0.000010 0.000010 0.000010 0.000010 0.000010 0.000010 0.000010 0.000010 0.000010 0.000010 0.000010 0.000010 0.000010 0.000010 0.000010 0.000010 0.000010 0.000010 0.000010 0.000010 0.000010 0.000010 0.000010 0.000010 0.000010 0.000010 0.000010 0.000010 0.000010
0.000010 0.000010 0.000015 0.000010 0.000010 0.000010 0.000010 0.000010 0.000010 0.000010 0.000010 0.000010 0.000010 0.000010 0.999545 0.000010 0.000010 0.000010 0.000010 0.000010 0.000010 0.000010 0.000010 0.000010 0.000010 0.000010 0.000010 0.000010 0.000010 0.000010 0.000010 0.000010 0.000010 0.000010 0.000010 0.000010 0.000010 0.000010 0.000010 0.000010 0.000010 0.000010 0.000010 0.000010 0.000010 0.000010
0.000010 0.000010 0.000010 0.000010 0.000010 0.000010 0.000010 0.000010 0.000010 0.000010 0.000010 0.000010 0.000010 0.000010 0.999550 0.000010 0.000010 0.000010 0.000010 0.000010 0.000010 0.000010 0.000010 0.000010 0.000010 0.000010 0.000010 0.000010 0.000010 0.000010 0.000010 0.000010 0.000010 0.000010 0.000010 0.000010 0.000010 0.000010 0.000010 0.000010 0.000010 0.000010 0.000010 0.000010 0.000010 0.000010
0.000010 0.000010 0.000010 0.000010 0.000010 0.000010 0.000010 0.000010 0.000010 0.000010 0.000010 0.000010 0.000010 0.000010 0.999550 0.000010 0.000010 0.000010 0.000010 0.000010 0.000010 0.000010 0.000010 0.000010 0.000010 0.000010 0.000010 0.000010 0.000010 0.000010 0.000010 0.000010 0.000010 0.000010 0.000010 0.000010 0.000010 0.000010 0.000010 0.000010 0.000010 0.000010 0.000010 0.000010 0.000010 0.000010
0.000010 0.000010 0.000010 0.000010 0.000010 0.000010 0.000010 0.000010 0.000010 0.000010 0.000010 0.000010 0.000010 0.000010 0.999550 0.000010 0.000010 0.000010 0.000010 0.000010 0.000010 0.000010 0.000010 0.000010 0.000010 0.000010 0.000010 0.000010 0.000010 0.000010 0.000010 0.000010 0.000010 0.000010 0.000010 0.000010 0.000010 0.000010 0.000010 0.000010 0.000010 0.000010 0.000010 0.000010 0.000010 0.000010
0.000010 0.000010 0.000010 0.000010 0.000010 0.000010 0.000010 0.000010 0.000010 0.000010 0.000010 0.000010 0.000010 0.000010 0.999550 0.000010 0.000010 0.000010 0.000010 0.000010 0.000010 0.000010 0.000010 0.000010 0.000010 0.000010 0.000010 0.000010 0.000010 0.000010 0.000010 0.000010 0.000010 0.000010 0.000010 0.000010 0.000010 0.000010 0.000010 0.000010 0.000010 0.000010 0.000010 0.000010 0.000010 0.000010
0.000010 0.000010 0.000010 0.000010 0.000010 0.000010 0.000010 0.000010 0.000010 0.000010 0.000010 0.000010 0.000010 0.000010 0.999550 0.000010 0.000010 0.000010 0.000010 0.000010 0.000010 0.000010 0.000010 0.000010 0.000010 0.000010 0.000010 0.000010 0.000010 0.000010 0.000010 0.000010 0.000010 0.000010 0.000010 0.000010 0.000010 0.000010 0.000010 0.000010 0.000010 0.000010 0.000010 0.000010 0.000010 0.000010
0.000010 0.004231 0.000010 0.000010 0.000010 0.000010 0.000010 0.001434 0.000010 0.000010 0.000010 0.000010 0.000010 0.000010 0.000010 0.000010 0.000010 0.000010 0.000010 0.000010 0.144910 0.000010 0.834126 0.000010 0.001191 0.000010 0.000010 0.000010 0.007354 0.000010 0.000010 0.000010 0.000010 0.000010 0.000010 0.000010 0.000010 0.000010 0.000010 0.000010 0.000010 0.005732 0.000010 0.000641 0.000010 0.000010
0.000010 0.000010 0.000010 0.001552 0.000010 0.000010 0.000010 0.000010 0.000010 0.000010 0.000010 0.021335 0.000010 0.000010 0.016592 0.000010 0.000010 0.005194 0.000010 0.000010 0.196867 0.000010 0.744406 0.000010 0.000010 0.000010 0.000010 0.000010 0.006937 0.000010 0.000010 0.000010 0.000010 0.000010 0.000010 0.000010 0.000010 0.000010 0.000010 0.000010 0.000010 0.000010 0.000010 0.000010 0.000010 0.006736
0.000010 0.004070 0.000010 0.005655 0.000010 0.000010 0.000010 0.000010 0.000010 0.000010 0.000010 0.010426 0.000010 0.000010 0.000010 0.000010 0.000010 0.000010 0.000010 0.000010 0.183144 0.000010 0.784778 0.000010 0.000010 0.000010 0.000010 0.000010 0.010725 0.000010 0.000010 0.000010 0.000010 0.000010 0.000010 0.000010 0.000010 0.000813 0.000010 0.000010 0.000010 0.000010 0.000010 0.000010 0.000010 0.000010
0.000010 0.000010 0.000010 0.000010 0.001467 0.000010 0.000010 0.000010 0.000010 0.000010 0.000010 0.000010 0.000010 0.000010 0.000010 0.000010 0.000010 0.000010 0.000010 0.000010 0.131558 0.000010 0.859735 0.002712 0.000010 0.000010 0.000010 0.000010 0.000010 0.000010 0.000010 0.000010 0.000010 0.000010 0.000010 0.000010 0.000010 0.000010 0.003283 0.000010 0.000010 0.000010 0.000010 0.000846 0.000010 0.000010
0.000881 0.018502 0.000010 0.000010 0.021825 0.000010 0.000010 0.000010 0.000010 0.000010 0.000010 0.000010 0.008087 0.000010 0.000010 0.000010 0.000010 0.019729 0.000010 0.000010 0.109868 0.015573 0.800315 0.000010 0.000010 0.000010 0.000010 0.000010 0.003327 0.000010 0.000010 0.000010 0.000010 0.000010 0.000010 0.000010 0.000010 0.000010 0.001533 0.000010 0.000010 0.000010 0.000010 0.000010 0.000010 0.000010
0.000010 0.027239 0.029888 0.000814 0.016548 0.004744 0.000010 0.000010 0.000010 0.000010 0.000010 0.000010 0.039267 0.000010 0.000010 0.000010 0.005101 0.000010 0.000010 0.016976 0.789956 0.020469 0.000010 0.003291 0.000010 0.000010 0.000010 0.009657 0.000010 0.003209 0.003209 0.000010 0.000010 0.000010 0.003674 0.000010 0.000010 0.000010 0.000010 0.010466 0.000186 0.000607 0.000010 0.000010 0.000010 0.014428
0.000010 0.002607 0.006748 0.000010 0.031799 0.000010 0.000010 0.000010 0.000010 0.000010 0.000010 0.000010 0.029833 0.000010 0.018962 0.018319 0.000010 0.011125 0.000010 0.000010 0.846389 0.000010 0.000010 0.000010 0.000010 0.000010 0.000010 0.000010 0.000010 0.000010 0.000010 0.007837 0.000010 0.000010 0.000010 0.000010 0.012684 0.000010 0.000010 0.013348 0.000010 0.000010 0.000010 0.000010 0.000010 0.000010
0.000010 0.000010 0.000010 0.000010 0.000014 0.000010 0.000010 0.000010 0.000010 0.000010 0.000010 0.000010 0.000010 0.000010 0.000010 0.000010 0.000010 0.000010 0.000010 0.000010 0.996164 0.000010 0.000010 0.000010 0.000010 0.000010 0.000010 0.000010 0.000010 0.000010 0.000010 0.000010 0.003392 0.000010 0.000010 0.000010 0.000010 0.000010 0.000010 0.000010 0.000010 0.000010 0.000010 0.000010 0.000010 0.000010
0.000010 0.000010 0.016213 0.000010 0.000010 0.000010 0.000010 0.000010 0.000010 0.000734 0.000010 0.000010 0.038012 0.000010 0.000010 0.000010 0.008654 0.000010 0.000010 0.015347 0.881132 0.000010 0.000010 0.000010 0.000010 0.000010 0.000010 0.000010 0.000010 0.021840 0.002556 0.000010 0.000010 0.000010 0.000010 0.000010 0.000010 0.000010 0.000010 0.015142 0.000010 0.000010 0.000010 0.000010 0.000010 0.000010
0.000010 0.000010 0.000010 0.000010 0.000010 0.000010 0.000010 0.000010 0.000010 0.000010 0.000010 0.000010 0.000010 0.000010 0.000010 0.000010 0.000010 0.000010 0.000010 0.000010 0.999550 0.000010 0.000010 0.000010 0.000010 0.000010 0.000010 0.000010 0.000010 0.000010 0.000010 0.000010 0.000010 0.000010 0.000010 0.000010 0.000010 0.000010 0.000010 0.000010 0.000010 0.000010 0.000010 0.000010 0.000010 0.000010
0.000010 0.000010 0.000010 0.000010 0.000010 0.000010 0.000010 0.000010 0.000010 0.000010 0.000010 0.000010 0.000010 0.000010 0.000010 0.000010 0.000010 0.000010 0.000010 0.000010 0.999550 0.000010 0.000010 0.000010 0.000010 0.000010 0.000010 0.000010 0.000010 0.000010 0.000010 0.000010 0.000010 0.000010 0.000010 0.000010 0.000010 0.000010 0.000010 0.000010 0.000010 0.000010 0.000010 0.000010 0.000010 0.000010
0.000010 0.000010 0.000010 0.000010 0.000010 0.000010 0.000010 0.000010 0.000010 0.000010 0.000010 0.000010 0.000010 0.000010 0.000010 0.000010 0.000010 0.000010 0.000010 0.000010 0.999550 0.000010 0.000010 0.000010 0.000010 0.000010 0.000010 0.000010 0.000010 0.000010 0.000010 0.000010 0.000010 0.000010 0.000010 0.000010 0.000010 0.000010 0.000010 0.000010 0.000010 0.000010 0.000010 0.000010 0.000010 0.000010
0.000010 0.000010 0.000010 0.000010 0.000010 0.000010 0.000010 0.000010 0.000010 0.000010 0.000010 0.000010 0.000010 0.000010 0.000010 0.000010 0.000010 0.000010 0.010237 0.000010 0.989323 0.000010 0.000010 0.000010 0.000010 0.000010 0.000010 0.000010 0.000010 0.000010 0.000010 0.000010 0.000010 0.000010 0.000010 0.000010 0.000010 0.000010 0.000010 0.000010 0.000010 0.000010 0.000010 0.000010 0.000010 0.000010
0.000010 0.000010 0.000010 0.000010 0.000010 0.000010 0.000010 0.000010 0.000010 0.000010 0.000010 0.000010 0.000010 0.000010 0.000010 0.000010 0.000010 0.000010 0.000010 0.014316 0.984033 0.000010 0.000010 0.000010 0.000010 0.000010 0.000010 0.000010 0.000010 0.000010 0.001220 0.000010 0.000010 0.000010 0.000010 0.000010 0.000010 0.000010 0.000010 0.000010 0.000010 0.000010 0.000010 0.000010 0.000010 0.000010
0.000010 0.000010 0.000010 0.000010 0.000010 0.000010 0.000010 0.000010 0.000010 0.000010 0.000010 0.000010 0.000010 0.000010 0.000010 0.000010 0.000010 0.000010 0.000010 0.000010 0.999550 0.000010 0.000010 0.000010 0.000010 0.000010 0.000010 0.000010 0.000010 0.000010 0.000010 0.000010 0.000010 0.000010 0.000010 0.000010 0.000010 0.000010 0.000010 0.000010 0.000010 0.000010 0.000010 0.000010 0.000010 0.000010
0.000010 0.000010 0.000010 0.000010 0.000010 0.000010 0.000010 0.000010 0.000010 0.000010 0.000010 0.000010 0.000010 0.000010 0.000010 0.000010 0.000010 0.000010 0.006126 0.000010 0.976604 0.000010 0.000010 0.000010 0.000010 0.000010 0.000010 0.000010 0.000010 0.000010 0.000010 0.000010 0.000010 0.000010 0.001442 0.000010 0.015368 0.000010 0.000010 0.000010 0.000010 0.000010 0.000010 0.000010 0.000050 0.000010
0.000010 0.000010 0.000010 0.000010 0.033830 0.000010 0.000010 0.000010 0.000010 0.000010 0.000010 0.000010 0.000010 0.000010 0.000010 0.000010 0.000010 0.000010 0.000010 0.000010 0.930616 0.000010 0.000010 0.000010 0.000010 0.000010 0.000010 0.000010 0.000010 0.000010 0.000010 0.014263 0.000010 0.000010 0.000010 0.000010 0.008969 0.005282 0.006640 0.000010 0.000010 0.000010 0.000010 0.000010 0.000010 0.000010
0.000010 0.000010 0.000010 0.000010 0.000010 0.000010 0.000010 0.000010 0.000010 0.000010 0.000010 0.000010 0.000010 0.000010 0.000010 0.000010 0.000010 0.000010 0.000010 0.000010 0.999550 0.000010 0.000010 0.000010 0.000010 0.000010 0.000010 0.000010 0.000010 0.000010 0.000010 0.000010 0.000010 0.000010 0.000010 0.000010 0.000010 0.000010 0.000010 0.000010 0.000010 0.000010 0.000010 0.000010 0.000010 0.000010
0.000010 0.000010 0.000010 0.000010 0.000010 0.000010 0.000010 0.000010 0.000010 0.000010 0.000010 0.000010 0.000010 0.000010 0.000010 0.000010 0.000010 0.000010 0.000010 0.000010 0.999550 0.000010 0.000010 0.000010 0.000010 0.000010 0.000010 0.000010 0.000010 0.000010 0.000010 0.000010 0.000010 0.000010 0.000010 0.000010 0.000010 0.000010 0.000010 0.000010 0.000010 0.000010 0.000010 0.000010 0.000010 0.000010
0.000010 0.000010 0.000010 0.000010 0.000010 0.000010 0.000010 0.000010 0.000010 0.000010 0.000010 0.000010 0.000010 0.000010 0.000010 0.000010 0.000010 0.000010 0.000010 0.000010 0.000010 0.000010 0.000010 0.000010 0.000010 0.000010 0.000010 0.000010 0.999550 0.000010 0.000010 0.000010 0.000010 0.000010 0.000010 0.000010 0.000010 0.000010 0.000010 0.000010 0.000010 0.000010 0.000010 0.000010 0.000010 0.000010
0.012991 0.000010 0.005999 0.001318 0.000010 0.000010 0.000010 0.000010 0.015794 0.000010 0.000010 0.000010 0.000010 0.000010 0.000010 0.000010 0.000010 0.009914 0.000010 0.000010 0.000010 0.000010 0.022276 0.000010 0.000010 0.000010 0.000010 0.021675 0.835001 0.000010 0.000010 0.000010 0.000010 0.000010 0.000010 0.051310 0.000010 0.000010 0.000010 0.000125 0.009982 0.000010 0.000010 0.006010 0.000010 0.007276
0.000010 0.000010 0.000010 0.000010 0.000010 0.000010 0.000010 0.000010 0.000010 0.000010 0.000010 0.000010 0.000010 0.000010 0.000010 0.000010 0.000010 0.000010 0.000010 0.000010 0.000010 0.000010 0.000010 0.000010 0.000010 0.000010 0.000010 0.000010 0.999550 0.000010 0.000010 0.000010 0.000010 0.000010 0.000010 0.000010 0.000010 0.000010 0.000010 0.000010 0.000010 0.000010 0.000010 0.000010 0.000010 0.000010
0.000010 0.000010 0.000010 0.000010 0.000010 0.000010 0.000010 0.000010 0.000010 0.000010 0.000010 0.000010 0.000010 0.000010 0.000010 0.000010 0.000010 0.000010 0.000010 0.000010 0.000010 0.000010 0.000010 0.000010 0.000010 0.000010 0.000010 0.000010 0.999550 0.000010 0.000010 0.000010 0.000010 0.000010 0.000010 0.000010 0.000010 0.000010 0.000010 0.000010 0.000010 0.000010 0.000010 0.000010 0.000010 0.000010
0.000010 0.000010 0.000010 0.000010 0.000010 0.000010 0.000010 0.000010 0.000010 0.000010 0.000010 0.000010 0.000010 0.000010 0.000010 0.000010 0.000010 0.000010 0.000010 0.000010 0.000010 0.000010 0.000010 0.000010 0.000010 0.000010 0.000010 0.000010 0.999550 0.000010 0.000010 0.000010 0.000010 0.000010 0.000010 0.000010 0.000010 0.000010 0.000010 0.000010 0.000010 0.000010 0.000010 0.000010 0.000010 0.000010
0.000010 0.000010 0.000010 0.000010 0.000010 0.000010 0.000010 0.000010 0.008806 0.000010 0.000010 0.000010 0.000010 0.000010 0.018116 0.000010 0.000010 0.018754 0.000010 0.000010 0.000010 0.000010 0.000010 0.000010 0.006407 0.000010 0.000010 0.000010 0.909653 0.000010 0.000010 0.000010 0.000010 0.000010 0.000010 0.035156 0.000010 0.000010 0.000010 0.000010 0.000010 0.002719 0.000010 0.000010 0.000010 0.000010
0.002450 0.004227 0.016784 0.000010 0.000010 0.000010 0.002067 0.015526 0.008926 0.000097 0.000010 0.008867 0.000010 0.000010 0.031517 0.000010 0.000010 0.000010 0.000010 0.000010 0.000010 0.002112 0.023630 0.000010 0.025760 0.000010 0.004891 0.013829 0.648001 0.000010 0.000010 0.000010 0.000010 0.008318 0.000010 0.096243 0.000010 0.000010 0.000010 0.008081 0.016012 0.012817 0.035173 0.014432 0.000010 0.000010
0.011548 0.005433 0.014519 0.000010 0.000010 0.000010 0.000010 0.000010 0.000010 0.005077 0.000010 0.000010 0.000010 0.000010 0.005289 0.020527 0.000010 0.000010 0.000010 0.000010 0.000021 0.009987 0.000718 0.000010 0.003091 0.008673 0.000014 0.000010 0.832903 0.000010 0.000010 0.000010 0.000010 0.005406 0.000010 0.004625 0.000010 0.000010 0.000010 0.004668 0.008803 0.016955 0.032477 0.009004 0.000010 0.000010
0.000010 0.000010 0.047999 0.000010 0.000010 0.000010 0.000010 0.000010 0.000010 0.000010 0.000010 0.000010 0.000010 0.000010 0.000010 0.000010 0.000010 0.000010 0.000010 0.000010 0.000010 0.000117 0.000010 0.000010 0.000010 0.000010 0.000010 0.000010 0.932524 0.000010 0.000010 0.000010 0.000010 0.011243 0.000010 0.000010 0.000010 0.000010 0.000010 0.007707 0.000010 0.000010 0.000010 0.000010 0.000010 0.000010
0.000010 0.000010 0.000010 0.000010 0.000010 0.000010 0.000010 0.000010 0.000010 0.000010 0.000010 0.000010 0.000010 0.000010 0.000010 0.000010 0.000010 0.000010 0.000010 0.000010 0.000010 0.000010 0.000010 0.000010 0.000010 0.000010 0.000010 0.000010 0.999550 0.000010 0.000010 0.000010 0.000010 0.000010 0.000010 0.000010 0.000010 0.000010 0.000010 0.000010 0.000010 0.000010 0.000010 0.000010 0.000010 0.000010
0.000010 0.000010 0.000010 0.000010 0.000010 0.000010 0.000010 0.000010 0.000010 0.000010 0.000010 0.000010 0.000010 0.000010 0.000010 0.000010 0.000010 0.000010 0.000010 0.000010 0.000010 0.000010 0.000010 0.000010 0.000010 0.000010 0.000010 0.000010 0.999550 0.000010 0.000010 0.000010 0.000010 0.000010 0.000010 0.000010 0.000010 0.000010 0.000010 0.000010 0.000010 0.000010 0.000010 0.000010 0.000010 0.000010
0.000010 0.000010 0.000010 0.000010 0.000010 0.000010 0.000010 0.000010 0.000010 0.000010 0.000010 0.000010 0.000010 0.000010 0.000010 0.000010 0.000010 0.000010 0.000010 0.000010 0.000010 0.000010 0.000010 0.000010 0.000010 0.000010 0.000010 0.000010 0.999550 0.000010 0.000010 0.000010 0.000010 0.000010 0.000010 0.000010 0.000010 0.000010 0.000010 0.000010 0.000010 0.000010 0.000010 0.000010 0.000010 0.000010
0.000010 0.000010 0.000010 0.000010 0.000010 0.000010 0.000010 0.000010 0.000010 0.002433 0.000010 0.000010 0.000010 0.000010 0.000010 0.000010 0.000010 0.000010 0.000010 0.000010 0.000010 0.000010 0.000010 0.000010 0.000010 0.000010 0.000010 0.000010 0.942686 0.000010 0.000010 0.000010 0.000010 0.000010 0.000010 0.050649 0.000010 0.000010 0.000010 0.000010 0.000010 0.003811 0.000010 0.000010 0.000010 0.000010
0.000010 0.000010 0.000010 0.000010 0.000010 0.000010 0.000010 0.000010 0.000010 0.000010 0.000010 0.000010 0.000010 0.000010 0.000010 0.000010 0.000010 0.000010 0.000010 0.000010 0.000010 0.000010 0.000010 0.000010 0.000010 0.000010 0.000010 0.000010 0.999550 0.000010 0.000010 0.000010 0.000010 0.000010 0.000010 0.000010 0.000010 0.000010 0.000010 0.000010 0.000010 0.000010 0.000010 0.000010 0.000010 0.000010
0.000010 0.000010 0.000010 0.000010 0.000010 0.000010 0.000010 0.000010 0.000010 0.000010 0.000010 0.000010 0.000010 0.000010 0.000010 0.000010 0.000010 0.000010 0.000010 0.000010 0.000010 0.000010 0.000010 0.000010 0.000010 0.000010 0.000010 0.000010 0.999550 0.000010 0.000010 0.000010 0.000010 0.000010 0.000010 0.000010 0.000010 0.000010 0.000010 0.000010 0.000010 0.000010 0.000010 0.000010 0.000010 0.000010
0.000010 0.000010 0.000010 0.000010 0.000010 0.000010 0.000010 0.000010 0.000010 0.000010 0.000010 0.000010 0.000010 0.000010 0.000010 0.000010 0.000010 0.000010 0.000010 0.000010 0.000010 0.000010 0.000010 0.000010 0.000010 0.000010 0.000010 0.000010 0.999550 0.000010 0.000010 0.000010 0.000010 0.000010 0.000010 0.000010 0.000010 0.000010 0.000010 0.000010 0.000010 0.000010 0.000010 0.000010 0.000010 0.000010
0.000010 0.000010 0.000010 0.000010 0.000010 0.000010 0.000010 0.000010 0.000010 0.000010 0.000010 0.000010 0.000010 0.000010 0.000010 0.000010 0.000010 0.000010 0.000010 0.000010 0.000010 0.000010 0.000010 0.000010 0.000010 0.000010 0.000010 0.000010 0.999550 0.000010 0.000010 0.000010 0.000010 0.000010 0.000010 0.000010 0.000010 0.000010 0.000010 0.000010 0.000010 0.000010 0.000010 0.000010 0.000010 0.000010
0.000010 0.000256 0.000010 0.000010 0.000010 0.000010 0.000010 0.000010 0.005580 0.000010 0.000010 0.000010 0.014529 0.000010 0.012082 0.000010 0.000010 0.000010 0.000010 0.000010 0.000010 0.000010 0.000010 0.000010 0.009352 0.000010 0.000010 0.000620 0.892339 0.000010 0.000010 0.000010 0.000010 0.000010 0.000010 0.043515 0.000010 0.003185 0.000010 0.000327 0.000010 0.006681 0.000010 0.006516 0.000010 0.004688
0.000010 0.002929 0.002039 0.000010 0.000010 0.000010 0.000010 0.000010 0.000011 0.000010 0.000010 0.006533 0.000010 0.000010 0.000010 0.000010 0.000010 0.002227 0.000010 0.000010 0.000010 0.000010 0.000010 0.000010 0.000363 0.000174 0.000010 0.000010 0.966069 0.000010 0.000010 0.000010 0.000010 0.000010 0.000010 0.000010 0.000010 0.000927 0.000010 0.000010 0.000010 0.000010 0.018369 0.000010 0.000010 0.000010
0.000010 0.006980 0.000010 0.000010 0.000010 0.000010 0.000010 0.000010 0.000010 0.000010 0.000010 0.000010 0.000010 0.000010 0.000010 0.000010 0.000010 0.000010 0.000010 0.000010 0.000010 0.000010 0.000010 0.000010 0.000010 0.000010 0.000010 0.000010 0.992580 0.000010 0.000010 0.000010 0.000010 0.000010 0.000010 0.000010 0.000010 0.000010 0.000010 0.000010 0.000010 0.000010 0.000010 0.000010 0.000010 0.000010
0.000010 0.000010 0.000010 0.000010 0.000010 0.000010 0.000010 0.000010 0.000010 0.000010 0.000010 0.000010 0.000010 0.000010 0.000010 0.000010 0.000010 0.000010 0.000010 0.000010 0.000010 0.000010 0.000010 0.000010 0.000010 0.000010 0.000010 0.000010 0.999550 0.000010 0.000010 0.000010 0.000010 0.000010 0.000010 0.000010 0.000010 0.000010 0.000010 0.000010 0.000010 0.000010 0.000010 0.000010 0.000010 0.000010
0.000010 0.000010 0.000010 0.000010 0.000010 0.000010 0.000010 0.000010 0.000010 0.000010 0.000010 0.000010 0.019634 0.000010 0.000010 0.000010 0.000010 0.015641 0.000010 0.000010 0.000010 0.003807 0.000010 0.000010 0.011309 0.000010 0.000010 0.000010 0.887928 0.000010 0.000010 0.000010 0.000010 0.000010 0.000010 0.030696 0.000010 0.000010 0.000010 0.000010 0.000010 0.011339 0.019267 0.000010 0.000010 0.000010
0.000010 0.000010 0.000010 0.000010 0.000010 0.000010 0.000010 0.000010 0.000010 0.000010 0.000010 0.000010 0.000010 0.000010 0.000010 0.000010 0.000010 0.000010 0.000010 0.000010 0.000010 0.000010 0.000010 0.000010 0.000010 0.000010 0.000010 0.000010 0.999550 0.000010 0.000010 0.000010 0.000010 0.000010 0.000010 0.000010 0.000010 0.000010 0.000010 0.000010 0.000010 0.000010 0.000010 0.000010 0.000010 0.000010
0.000010 0.019537 0.000010 0.000010 0.000010 0.000391 0.000010 0.000010 0.000010 0.000010 0.000010 0.000010 0.000010 0.000010 0.000010 0.000010 0.000010 0.000010 0.000010 0.000010 0.006415 0.005610 0.041058 0.000010 0.000010 0.000010 0.001057 0.000010 0.879696 0.000010 0.000010 0.000010 0.000010 0.000010 0.000010 0.033734 0.000010 0.006730 0.000010 0.000010 0.000010 0.000010 0.000010 0.000010 0.000010 0.005411
0.000010 0.004380 0.000010 0.000010 0.000010 0.000010 0.000010 0.000010 0.009886 0.002412 0.000010 0.009975 0.000010 0.000010 0.000010 0.000010 0.000010 0.000044 0.000010 0.000010 0.000010 0.000010 0.000010 0.000010 0.000820 0.000010 0.000010 0.000010 0.898378 0.000010 0.000010 0.000010 0.000010 0.000010 0.000010 0.045592 0.000010 0.000010 0.000010 0.000010 0.010360 0.007092 0.000010 0.010711 0.000010 0.000010
0.000010 0.000010 0.005021 0.000107 0.000010 0.000010 0.000010 0.018189 0.000010 0.000010 0.000010 0.004507 0.014091 0.000010 0.000010 0.000010 0.000010 0.000010 0.000010 0.000010 0.000010 0.000010 0.000010 0.000010 0.025835 0.000010 0.000010 0.000010 0.886195 0.000010 0.000010 0.000010 0.000010 0.000010 0.000010 0.045676 0.000010 0.000010 0.000010 0.000010 0.000010 0.000010 0.000010 0.000010 0.000010 0.000010
0.000010 0.000010 0.000010 0.000010 0.000010 0.000010 0.000010 0.000010 0.000010 0.000010 0.000010 0.000010 0.000010 0.000010 0.000010 0.000010 0.000010 0.000010 0.000010 0.000010 0.000010 0.000010 0.000010 0.000010 0.000010 0.000010 0.000010 0.000010 0.999550 0.000010 0.000010 0.000010 0.000010 0.000010 0.000010 0.000010 0.000010 0.000010 0.000010 0.000010 0.000010 0.000010 0.000010 0.000010 0.000010 0.000010
0.000010 0.000010 0.000010 0.000010 0.000010 0.000010 0.000010 0.000010 0.004757 0.003053 0.000010 0.000010 0.000010 0.000010 0.015619 0.000010 0.000010 0.000010 0.000010 0.000010 0.000010 0.008039 0.000010 0.000010 0.000010 0.000010 0.000010 0.000010 0.963515 0.000010 0.000010 0.000010 0.000010 0.000010 0.000010 0.000010 0.000010 0.000010 0.000010 0.000010 0.000010 0.000010 0.004616 0.000010 0.000010 0.000010
0.281322 0.000010 0.000010 0.000010 0.000010 0.003525 0.000902 0.007677 0.000010 0.000010 0.000010 0.000010 0.000010 0.000010 0.019033 0.003456 0.000010 0.000010 0.000010 0.000010 0.000010 0.000010 0.002875 0.000010 0.000010 0.000010 0.000010 0.002891 0.608886 0.000010 0.000010 0.000010 0.000010 0.036547 0.000437 0.013875 0.000010 0.000010 0.000010 0.000010 0.000010 0.018244 0.000010 0.000010 0.000010 0.000010
0.000010 0.000010 0.000010 0.018801 0.000010 0.000010 0.000010 0.010432 0.000010 0.000010 0.000010 0.000010 0.000010 0.000010 0.000010 0.000010 0.000010 0.000010 0.000010 0.000010 0.000010 0.004518 0.000010 0.000010 0.000010 0.000010 0.000010 0.000010 0.963252 0.000010 0.000010 0.000010 0.000010 0.000010 0.000010 0.000010 0.000010 0.000010 0.000010 0.000010 0.000010 0.000010 0.000010 0.002587 0.000010 0.000010
0.000010 0.000010 0.000010 0.000010 0.000010 0.000010 0.000010 0.000010 0.000010 0.002335 0.000010 0.000010 0.000010 0.000010 0.029004 0.000010 0.000010 0.000010 0.000010 0.000010 0.000010 0.000010 0.000010 0.000010 0.000010 0.000010 0.000010 0.000010 0.959313 0.000010 0.000010 0.000010 0.000203 0.000010 0.000010 0.000010 0.000010 0.000010 0.000010 0.000010 0.000010 0.000010 0.008736 0.000010 0.000010 0.000010
0.020447 0.000010 0.000010 0.000010 0.000010 0.009888 0.000088 0.007297 0.000010 0.000010 0.000010 0.010637 0.000010 0.000010 0.019022 0.000010 0.000010 0.000010 0.000010 0.000010 0.000010 0.000010 0.001073 0.000010 0.000010 0.000010 0.000010 0.000010 0.863337 0.000010 0.000010 0.000010 0.003199 0.000010 0.000010 0.001781 0.000010 0.000010 0.000010 0.000010 0.000010 0.009117 0.049074 0.004711 0.000010 0.000010
0.000010 0.000010 0.000010 0.019308 0.000010 0.000010 0.000010 0.006983 0.000010 0.003746 0.000010 0.002871 0.000010 0.000010 0.015721 0.000010 0.000010 0.004666 0.000010 0.000010 0.000010 0.000010 0.017528 0.000010 0.008384 0.000010 0.000010 0.000010 0.836948 0.000010 0.000010 0.000010 0.000010 0.000010 0.000010 0.000010 0.000010 0.000010 0.000010 0.000010 0.000010 0.007440 0.076055 0.000010 0.000010 0.000010
0.099226 0.000010 0.002227 0.000010 0.000010 0.000010 0.000010 0.000010 0.000010 0.000010 0.000010 0.000010 0.000010 0.000010 0.016424 0.000010 0.000010 0.000010 0.000010 0.000010 0.000010 0.000010 0.000010 0.000010 0.000010 0.000010 0.000010 0.000010 0.881703 0.000010 0.000010 0.000010 0.000010 0.000010 0.000010 0.000010 0.000010 0.000010 0.000010 0.000010 0.000010 0.000010 0.000010 0.000010 0.000010 0.000010
0.093706 0.000010 0.000010 0.000010 0.000010 0.000010 0.000010 0.000010 0.000010 0.000010 0.000010 0.000010 0.000010 0.000010 0.015559 0.000010 0.000010 0.000010 0.000010 0.000010 0.000010 0.000010 0.000010 0.000010 0.003106 0.000010 0.000010 0.000010 0.849263 0.000010 0.000010 0.000010 0.000010 0.036898 0.000010 0.000010 0.000010 0.001068 0.000010 0.000010 0.000010 0.000010 0.000010 0.000010 0.000010 0.000010
0.000010 0.000010 0.037883 0.000010 0.008490 0.007726 0.000010 0.000010 0.000010 0.000010 0.000010 0.000010 0.000010 0.000010 0.000010 0.053222 0.005970 0.000010 0.000010 0.000010 0.173675 0.000010 0.000010 0.000010 0.000010 0.000010 0.002187 0.670266 0.000010 0.038849 0.000010 0.000010 0.000010 0.000010 0.000010 0.000010 0.000010 0.000010 0.000010 0.000010 0.001373 0.000010 0.000010 0.000010 0.000010 0.000010
0.000010 0.000010 0.036986 0.000010 0.000010 0.006553 0.000010 0.006051 0.000010 0.011074 0.000654 0.018876 0.000010 0.000010 0.000010 0.021128 0.000010 0.000010 0.000015 0.000010 0.146049 0.000010 0.000010 0.000010 0.000010 0.019078 0.000010 0.610510 0.000010 0.042309 0.000010 0.000010 0.000010 0.000010 0.008284 0.033736 0.000010 0.000010 0.000438 0.012155 0.000010 0.000010 0.005130 0.020237 0.000010 0.000467
0.000010 0.003873 0.040877 0.012684 0.000010 0.005601 0.004840 0.000010 0.000010 0.000010 0.000010 0.000010 0.000010 0.002623 0.000010 0.019269 0.000010 0.000010 0.000010 0.000010 0.135459 0.000010 0.011828 0.000010 0.015398 0.050318 0.001167 0.627192 0.000010 0.000010 0.000010 0.000010 0.003169 0.016294 0.000010 0.009636 0.004196 0.000010 0.000010 0.000010 0.000010 0.027517 0.000010 0.000010 0.000010 0.007789
0.000010 0.000010 0.056353 0.000010 0.000010 0.000010 0.032539 0.000010 0.000010 0.000010 0.000010 0.000010 0.000010 0.000010 0.000010 0.000010 0.000010 0.025419 0.000010 0.000010 0.147026 0.000010 0.000010 0.000010 0.030549 0.000217 0.000010 0.580205 0.002404 0.056260 0.000010 0.000010 0.000010 0.000010 0.000010 0.036960 0.000010 0.000010 0.006005 0.000010 0.006665 0.000010 0.007704 0.011374 0.000010 0.000010
0.000010 0.004646 0.035109 0.013681 0.000010 0.011495 0.000010 0.011613 0.020349 0.007276 0.000930 0.000010 0.002346 0.000010 0.000010 0.032386 0.000010 0.000010 0.034903 0.000010 0.134574 0.000010 0.000010 0.000010 0.029109 0.003403 0.000010 0.609939 0.000010 0.020362 0.000010 0.000010 0.000010 0.000010 0.000010 0.014893 0.000010 0.000010 0.000010 0.000010 0.000010 0.012704 0.000010 0.000010 0.000010 0.000010
0.000010 0.003401 0.036587 0.000759 0.000010 0.000010 0.000010 0.021183 0.000010 0.013439 0.000010 0.000010 0.000010 0.017860 0.000010 0.068326 0.009109 0.038928 0.000010 0.000010 0.114004 0.000010 0.000010 0.000010 0.038566 0.015558 0.000010 0.506427 0.001007 0.036980 0.000010 0.000010 0.000010 0.033615 0.000010 0.000012 0.006151 0.000010 0.000010 0.000010 0.006761 0.007695 0.008174 0.000010 0.014837 0.000390
0.000010 0.000010 0.034986 0.000010 0.000010 0.000010 0.031703 0.000010 0.009249 0.000010 0.000010 0.000010 0.017589 0.000010 0.000010 0.000010 0.000010 0.009750 0.000010 0.000010 0.185525 0.000010 0.000674 0.000010 0.000010 0.000010 0.000010 0.635611 0.005271 0.028921 0.000010 0.000010 0.000010 0.000010 0.000010 0.009726 0.000010 0.000010 0.000010 0.000010 0.000010 0.000010 0.022253 0.000010 0.000010 0.008412
0.000010 0.000010 0.063509 0.016117 0.000010 0.000010 0.017911 0.003896 0.000010 0.000010 0.009701 0.000010 0.011166 0.000010 0.000010 0.031478 0.000010 0.008433 0.000010 0.000010 0.181509 0.000010 0.000010 0.000010 0.002926 0.000010 0.000010 0.642695 0.000010 0.010318 0.000010 0.000010 0.000010 0.000010 0.000010 0.000010 0.000010 0.000010 0.000010 0.000010 0.000010 0.000010 0.000010 0.000010 0.000010 0.000010
0.000010 0.000010 0.000010 0.000010 0.000010 0.000010 0.000010 0.000010 0.000010 0.000010 0.000010 0.000010 0.000010 0.000010 0.000010 0.000010 0.000010 0.000010 0.000010 0.000010 0.000010 0.000010 0.000010 0.000010 0.000010 0.000010 0.000010 0.000010 0.088437 0.000010 0.000010 0.000010 0.000010 0.006105 0.000010 0.000010 0.000010 0.000010 0.000010 0.000010 0.000010 0.000010 0.897608 0.007430 0.000010 0.000010
0.000010 0.000010 0.000010 0.000010 0.000010 0.000010 0.000010 0.000010 0.000010 0.000010 0.000010 0.000010 0.000010 0.000010 0.000010 0.000010 0.000010 0.000010 0.000010 0.000010 0.000010 0.000010 0.000010 0.000010 0.000010 0.000010 0.000010 0.000010 0.000010 0.000010 0.000010 0.000010 0.000010 0.000010 0.000010 0.000010 0.000010 0.000010 0.000010 0.000010 0.000010 0.000010 0.999550 0.000010 0.000010 0.000010
0.000010 0.000010 0.000010 0.000010 0.000010 0.000010 0.000010 0.020328 0.000010 0.000010 0.000010 0.000010 0.000010 0.000010 0.000010 0.000010 0.000010 0.000010 0.000010 0.000010 0.000010 0.000010 0.000010 0.000010 0.000010 0.000010 0.000010 0.000010 0.000010 0.000010 0.000010 0.000010 0.000010 0.000010 0.000010 0.000010 0.000010 0.000971 0.000010 0.000010 0.000010 0.004352 0.973929 0.000010 0.000010 0.000010
0.000010 0.000010 0.000010 0.000010 0.000010 0.000010 0.000010 0.000010 0.000010 0.000010 0.000010 0.000010 0.000010 0.000010 0.000356 0.000010 0.000010 0.000010 0.000010 0.000010 0.000010 0.001294 0.000010 0.000010 0.000010 0.000010 0.000010 0.000010 0.015311 0.000010 0.000010 0.000010 0.000010 0.000010 0.000010 0.000010 0.000010 0.008884 0.000010 0.000010 0.000010 0.000010 0.973745 0.000010 0.000010 0.000010
0.000010 0.000010 0.000010 0.000010 0.000010 0.000010 0.000010 0.000010 0.000010 0.000010 0.000010 0.000010 0.000010 0.000010 0.000010 0.000010 0.000010 0.000010 0.000010 0.000010 0.000010 0.008781 0.003951 0.000010 0.000010 0.000010 0.000010 0.000742 0.003492 0.000010 0.000010 0.000010 0.000010 0.000010 0.000010 0.000010 0.000010 0.000010 0.000010 0.020015 0.000010 0.000010 0.955542 0.000010 0.000010 0.007087
0.000010 0.018029 0.000010 0.004071 0.000010 0.000010 0.000010 0.012409 0.000010 0.000010 0.000010 0.000010 0.000010 0.000010 0.003844 0.002329 0.000010 0.000010 0.000010 0.000010 0.000010 0.000010 0.000010 0.000010 0.001551 0.000010 0.000010 0.000010 0.000011 0.000010 0.000010 0.000010 0.000010 0.000010 0.000010 0.000010 0.000010 0.000010 0.000010 0.009849 0.006910 0.003670 0.921994 0.014994 0.000010 0.000010
0.000010 0.000010 0.000010 0.005699 0.000010 0.000010 0.000010 0.000010 0.000010 0.000010 0.000010 0.000010 0.000010 0.000010 0.013266 0.000010 0.000010 0.000010 0.000010 0.000010 0.000010 0.000010 0.000010 0.000010 0.000010 0.000010 0.000010 0.005409 0.000010 0.000010 0.000010 0.000010 0.000010 0.000010 0.000010 0.000010 0.000010 0.000010 0.000010 0.000010 0.000010 0.000010 0.970284 0.004932 0.000010 0.000010
0.000010 0.000010 0.000010 0.000010 0.000010 0.000010 0.000010 0.000010 0.000010 0.000010 0.000010 0.000010 0.000010 0.000010 0.000010 0.000010 0.000010 0.000010 0.000010 0.000010 0.000010 0.000010 0.000010 0.000010 0.000010 0.000010 0.000010 0.000010 0.060464 0.000010 0.000010 0.000010 0.000010 0.012856 0.000010 0.000010 0.000010 0.000010 0.000010 0.011961 0.000010 0.000010 0.914299 0.000010 0.000010 0.000010
0.000010 0.000010 0.010361 0.000010 0.000010 0.000010 0.000010 0.000010 0.000010 0.000010 0.000010 0.000010 0.000010 0.000010 0.001167 0.000010 0.000010 0.000010 0.000010 0.000010 0.000010 0.000010 0.000010 0.000010 0.000305 0.000010 0.000010 0.000010 0.027604 0.000010 0.000010 0.000010 0.000010 0.000010 0.000010 0.000010 0.000010 0.000010 0.000010 0.000010 0.000010 0.000010 0.960153 0.000010 0.000010 0.000010
0.000010 0.000010 0.000010 0.000010 0.000010 0.000010 0.000010 0.000010 0.000010 0.000010 0.000010 0.000010 0.000010 0.000010 0.000010 0.000010 0.000010 0.000010 0.000010 0.000010 0.000010 0.000010 0.000010 0.000010 0.000010 0.000010 0.000010 0.000010 0.000010 0.000010 0.000010 0.000010 0.000010 0.000010 0.000010 0.000010 0.000010 0.000010 0.000010 0.000010 0.000010 0.000010 0.994516 0.005044 0.000010 0.000010
0.000010 0.000010 0.000010 0.000010 0.000010 0.000010 0.000010 0.000010 0.000010 0.000010 0.000010 0.000010 0.000010 0.000010 0.000010 0.000010 0.000010 0.000010 0.000010 0.000010 0.000010 0.000010 0.000010 0.000010 0.000010 0.000010 0.000010 0.000010 0.000010 0.000010 0.000010 0.000010 0.000010 0.000010 0.000010 0.000010 0.000010 0.000010 0.000010 0.000010 0.000010 0.000010 0.999550 0.000010 0.000010 0.000010
0.000010 0.000010 0.000010 0.000010 0.000010 0.000010 0.000010 0.000010 0.000010 0.000010 0.000010 0.000010 0.000010 0.000010 0.000010 0.000010 0.000010 0.000010 0.000010 0.000010 0.000010 0.000010 0.000010 0.000010 0.000010 0.000010 0.000010 0.000010 0.000010 0.000010 0.000010 0.000010 0.000010 0.000010 0.000010 0.000010 0.000010 0.000010 0.000010 0.000010 0.000010 0.000010 0.999550 0.000010 0.000010 0.000010
0.000010 0.024173 0.000010 0.000010 0.000010 0.000010 0.000010 0.014187 0.000010 0.000010 0.000010 0.000010 0.000010 0.000010 0.000010 0.000010 0.000010 0.000010 0.000010 0.000010 0.000010 0.002649 0.000010 0.000010 0.005890 0.000010 0.000010 0.000010 0.022927 0.000010 0.000010 0.000010 0.000010 0.000010 0.000010 0.000010 0.000010 0.000010 0.000010 0.000010 0.000010 0.000010 0.918571 0.011213 0.000010 0.000010
0.000010 0.000010 0.000010 0.000010 0.000010 0.000010 0.000010 0.000010 0.000010 0.000010 0.000010 0.000010 0.000010 0.000010 0.000010 0.000010 0.000010 0.000010 0.000010 0.000010 0.000010 0.000010 0.000010 0.000010 0.000010 0.000010 0.000010 0.000010 0.043405 0.000010 0.000010 0.000010 0.000010 0.022856 0.000010 0.000010 0.000010 0.000010 0.000010 0.000010 0.000010 0.000010 0.933202 0.000010 0.000010 0.000117
0.000010 0.000010 0.000010 0.000010 0.000010 0.000010 0.000010 0.000010 0.000010 0.000010 0.000010 0.000010 0.000010 0.000010 0.000010 0.000010 0.000010 0.000010 0.000010 0.000010 0.000010 0.000010 0.000010 0.000010 0.000010 0.000010 0.000010 0.000010 0.000010 0.000010 0.000010 0.000010 0.000010 0.000010 0.000010 0.000010 0.000010 0.000010 0.000010 0.000010 0.000010 0.000010 0.999550 0.000010 0.000010 0.000010
0.000010 0.008798 0.000010 0.000010 0.000010 0.000010 0.000010 0.000010 0.000010 0.000010 0.000010 0.000010 0.000010 0.000010 0.000010 0.000010 0.000010 0.000010 0.000010 0.000010 0.000010 0.000010 0.000010 0.000010 0.000010 0.000010 0.000010 0.000010 0.000010 0.000010 0.000010 0.000010 0.000010 0.008193 0.000010 0.000010 0.000010 0.000010 0.000010 0.000010 0.000010 0.000010 0.982580 0.000010 0.000010 0.000010
0.000010 0.000010 0.000010 0.000010 0.000010 0.000010 0.000010 0.000010 0.000010 0.000010 0.000010 0.000010 0.000010 0.000010 0.000010 0.000010 0.000010 0.000010 0.000010 0.000010 0.000010 0.000010 0.000010 0.000010 0.000010 0.000010 0.000010 0.000010 0.000010 0.000010 0.000010 0.000010 0.000010 0.000010 0.000010 0.000010 0.000010 0.000010 0.000010 0.000010 0.000010 0.000010 0.999550 0.000010 0.000010 0.000010
0.000010 0.000010 0.000010 0.000010 0.000010 0.000010 0.000010 0.000010 0.000010 0.000010 0.000010 0.000010 0.000010 0.000010 0.000010 0.000010 0.000010 0.000010 0.000010 0.000010 0.000010 0.000010 0.000010 0.000010 0.000010 0.000010 0.000010 0.000010 0.000010 0.000010 0.000010 0.000010 0.000010 0.000010 0.000010 0.000010 0.000010 0.000010 0.000010 0.000010 0.000010 0.000010 0.999550 0.000010 0.000010 0.000010
0.000010 0.000010 0.014250 0.000010 0.000010 0.000010 0.000010 0.000010 0.000010 0.000010 0.000010 0.000010 0.000010 0.000010 0.000010 0.000010 0.000010 0.000010 0.000010 0.000010 0.000010 0.000010 0.000010 0.000010 0.000010 0.000010 0.000010 0.000010 0.000010 0.000010 0.000010 0.000010 0.000010 0.000010 0.000010 0.000010 0.000010 0.000010 0.000010 0.000010 0.000010 0.000010 0.985310 0.000010 0.000010 0.000010
0.051560 0.040484 0.000010 0.013371 0.000010 0.000010 0.000010 0.019435 0.000010 0.004559 0.000010 0.000010 0.000010 0.000010 0.032838 0.035586 0.000010 0.009180 0.035277 0.000010 0.016952 0.009232 0.000010 0.000010 0.022492 0.017619 0.000010 0.358206 0.040826 0.000010 0.000010 0.000010 0.004165 0.036017 0.000010 0.000010 0.000010 0.000010 0.000010 0.176459 0.000010 0.009275 0.034338 0.024835 0.000010 0.007054
0.000010 0.000010 0.000010 0.000010 0.000010 0.000010 0.000010 0.000010 0.000010 0.000010 0.000010 0.000010 0.000010 0.000010 0.000010 0.000010 0.000010 0.000010 0.000010 0.000010 0.000010 0.000010 0.000010 0.000010 0.000010 0.000010 0.000010 0.000010 0.000010 0.000010 0.000010 0.000010 0.000010 0.000010 0.000010 0.000010 0.000010 0.000010 0.000010 0.999550 0.000010 0.000010 0.000010 0.000010 0.000010 0.000010
0.000010 0.000010 0.000010 0.000010 0.000010 0.000010 0.000010 0.000010 0.000010 0.000010 0.000010 0.000010 0.000010 0.000010 0.000010 0.000010 0.000010 0.000010 0.000010 0.000010 0.000010 0.000010 0.000010 0.000010 0.000010 0.000010 0.000010 0.000010 0.000010 0.000010 0.000010 0.000010 0.000010 0.000010 0.000010 0.000010 0.000010 0.000010 0.000010 0.999550 0.000010 0.000010 0.000010 0.000010 0.000010 0.000010
0.000010 0.000010 0.000010 0.000010 0.000010 0.000010 0.000010 0.000010 0.000010 0.000010 0.000010 0.000010 0.000010 0.000010 0.000010 0.000010 0.000010 0.000010 0.000010 0.000010 0.000010 0.000010 0.000010 0.000010 0.000010 0.000010 0.000010 0.000010 0.000010 0.000010 0.000010 0.000010 0.000010 0.000010 0.000010 0.000010 0.000010 0.000010 0.000010 0.999550 0.000010 0.000010 0.000010 0.000010 0.000010 0.000010
0.000010 0.000010 0.000010 0.000010 0.000010 0.000010 0.000010 0.000010 0.000010 0.000010 0.000010 0.000010 0.000010 0.000010 0.000010 0.000010 0.000010 0.000010 0.000010 0.000010 0.000010 0.000010 0.000010 0.000010 0.000010 0.000010 0.000010 0.000010 0.000010 0.000010 0.000010 0.000010 0.000010 0.000010 0.000010 0.000010 0.000010 0.000010 0.000010 0.999550 0.000010 0.000010 0.000010 0.000010 0.000010 0.000010
0.000010 0.000010 0.000010 0.000010 0.000010 0.000010 0.000010 0.000010 0.000010 0.000010 0.000010 0.000010 0.000010 0.000010 0.000010 0.000010 0.000010 0.000010 0.000010 0.000010 0.000010 0.000010 0.000010 0.000010 0.000010 0.000010 0.000010 0.000010 0.000010 0.000010 0.000010 0.000010 0.000010 0.000010 0.000010 0.000010 0.000010 0.000010 0.000010 0.999550 0.000010 0.000010 0.000010 0.000010 0.000010 0.000010
0.000010 0.000010 0.000010 0.000010 0.000010 0.000010 0.000010 0.000010 0.000010 0.000010 0.000010 0.000010 0.000010 0.000010 0.000010 0.000010 0.000010 0.000010 0.000010 0.000010 0.000010 0.000010 0.000010 0.000010 0.000010 0.000010 0.000010 0.000010 0.000010 0.000010 0.000010 0.000010 0.000010 0.000010 0.000010 0.000010 0.000010 0.000010 0.000010 0.999550 0.000010 0.000010 0.000010 0.000010 0.000010 0.000010
0.000010 0.000010 0.000010 0.000010 0.000010 0.000010 0.000010 0.000010 0.000010 0.000010 0.000010 0.000010 0.000010 0.000010 0.000010 0.000010 0.000010 0.000010 0.000010 0.000010 0.000010 0.000010 0.000010 0.000010 0.000010 0.000010 0.000010 0.000010 0.000010 0.000010 0.000010 0.000010 0.000010 0.000010 0.000010 0.000010 0.000010 0.000010 0.000010 0.999550 0.000010 0.000010 0.000010 0.000010 0.000010 0.000010
0.000010 0.000010 0.000010 0.000010 0.000010 0.000010 0.000010 0.000010 0.000010 0.000010 0.000010 0.000010 0.000010 0.000010 0.000010 0.000010 0.000010 0.000010 0.000010 0.000010 0.000010 0.000010 0.000010 0.000010 0.000010 0.000010 0.000010 0.000010 0.000010 0.000010 0.000010 0.000010 0.000010 0.000010 0.000010 0.000010 0.000010 0.000010 0.000010 0.999550 0.000010 0.000010 0.000010 0.000010 0.000010 0.000010
0.000010 0.000010 0.004636 0.000010 0.000010 0.000012 0.006909 0.000010 0.000010 0.005761 0.000010 0.000010 0.000010 0.000010 0.000010 0.005629 0.000010 0.009183 0.000010 0.000010 0.000010 0.009848 0.673383 0.000010 0.084626 0.000010 0.000010 0.018402 0.005361 0.000010 0.000010 0.000010 0.000010 0.003491 0.000010 0.104601 0.000010 0.000010 0.000010 0.013624 0.000010 0.021957 0.024459 0.000010 0.000010 0.007828
0.000010 0.000010 0.000010 0.000010 0.000010 0.000010 0.000010 0.001500 0.000010 0.000010 0.000010 0.000010 0.000010 0.000010 0.000010 0.000010 0.000010 0.000010 0.000010 0.000010 0.000010 0.000010 0.988798 0.000010 0.000010 0.000010 0.000010 0.000010 0.002524 0.000010 0.000010 0.000010 0.000010 0.000010 0.000010 0.000010 0.000010 0.000010 0.000010 0.000010 0.000010 0.000010 0.000010 0.006758 0.000010 0.000010
0.009454 0.018357 0.000010 0.010400 0.000010 0.000010 0.000010 0.000010 0.001878 0.016630 0.000010 0.013183 0.000010 0.000010 0.015135 0.000010 0.000010 0.000010 0.000010 0.000010 0.000010 0.015354 0.743783 0.000010 0.011950 0.000010 0.000010 0.000010 0.011381 0.000010 0.000010 0.000010 0.000010 0.000010 0.000010 0.097527 0.000010 0.000010 0.000010 0.008774 0.000010 0.016657 0.000010 0.000010 0.000010 0.009228
0.000010 0.000010 0.000010 0.000010 0.000010 0.000010 0.000010 0.000010 0.000010 0.000010 0.000010 0.000010 0.000010 0.000010 0.000010 0.000010 0.000010 0.000010 0.000010 0.000010 0.000010 0.000010 0.999550 0.000010 0.000010 0.000010 0.000010 0.000010 0.000010 0.000010 0.000010 0.000010 0.000010 0.000010 0.000010 0.000010 0.000010 0.000010 0.000010 0.000010 0.000010 0.000010 0.000010 0.000010 0.000010 0.000010
0.021669 0.000010 0.000010 0.003937 0.000010 0.000246 0.000010 0.000913 0.000010 0.000010 0.000010 0.000010 0.000010 0.000010 0.000010 0.000010 0.000010 0.000010 0.000010 0.000010 0.006596 0.000010 0.936006 0.000010 0.000010 0.000010 0.000010 0.000010 0.000010 0.000010 0.000010 0.000010 0.000010 0.000010 0.000010 0.022273 0.000010 0.000010 0.000010 0.000010 0.000010 0.007979 0.000010 0.000010 0.000010 0.000010
0.000010 0.000010 0.000010 0.000010 0.000010 0.000010 0.000010 0.000010 0.000010 0.000010 0.000010 0.000010 0.000010 0.000010 0.000010 0.000010 0.000010 0.000010 0.000010 0.000010 0.000010 0.000010 0.999550 0.000010 0.000010 0.000010 0.000010 0.000010 0.000010 0.000010 0.000010 0.000010 0.000010 0.000010 0.000010 0.000010 0.000010 0.000010 0.000010 0.000010 0.000010 0.000010 0.000010 0.000010 0.000010 0.000010
0.000010 0.005069 0.000010 0.000010 0.000010 0.000010 0.000010 0.000010 0.000010 0.000010 0.000010 0.008908 0.000010 0.000010 0.004219 0.000010 0.000010 0.000010 0.000010 0.000010 0.003750 0.001239 0.694650 0.000010 0.079680 0.000010 0.000010 0.016451 0.008906 0.000010 0.000010 0.000010 0.000010 0.000010 0.000010 0.110967 0.000010 0.000010 0.000010 0.000010 0.000010 0.027970 0.000010 0.009155 0.000010 0.028705
0.000010 0.000010 0.000010 0.000010 0.000010 0.000010 0.000010 0.000010 0.000010 0.000010 0.000010 0.000010 0.000010 0.000010 0.000010 0.000010 0.000010 0.000010 0.000010 0.000010 0.000010 0.000010 0.999550 0.000010 0.000010 0.000010 0.000010 0.000010 0.000010 0.000010 0.000010 0.000010 0.000010 0.000010 0.000010 0.000010 0.000010 0.000010 0.000010 0.000010 0.000010 0.000010 0.000010 0.000010 0.000010 0.000010
0.000010 0.000010 0.000010 0.000010 0.000010 0.000010 0.000010 0.000010 0.000010 0.000010 0.000010 0.000010 0.000010 0.000010 0.000010 0.000010 0.000010 0.000010 0.000010 0.000010 0.000010 0.000010 0.999550 0.000010 0.000010 0.000010 0.000010 0.000010 0.000010 0.000010 0.000010 0.000010 0.000010 0.000010 0.000010 0.000010 0.000010 0.000010 0.000010 0.000010 0.000010 0.000010 0.000010 0.000010 0.000010 0.000010
0.000010 0.000010 0.000010 0.000010 0.000010 0.000010 0.000010 0.000010 0.000010 0.000010 0.000010 0.000010 0.000010 0.000010 0.000010 0.000010 0.000010 0.000010 0.000010 0.000010 0.000010 0.000010 0.999550 0.000010 0.000010 0.000010 0.000010 0.000010 0.000010 0.000010 0.000010 0.000010 0.000010 0.000010 0.000010 0.000010 0.000010 0.000010 0.000010 0.000010 0.000010 0.000010 0.000010 0.000010 0.000010 0.000010
0.000015 0.000010 0.000010 0.000010 0.000010 0.000010 0.000010 0.000010 0.000010 0.009386 0.000010 0.000010 0.000010 0.000010 0.000010 0.000010 0.000010 0.000010 0.000010 0.000010 0.000010 0.000010 0.973627 0.000010 0.000010 0.000010 0.000010 0.000010 0.016552 0.000010 0.000010 0.000010 0.000010 0.000010 0.000010 0.000010 0.000010 0.000010 0.000010 0.000010 0.000010 0.000010 0.000010 0.000010 0.000010 0.000010
0.000010 0.000010 0.000010 0.000010 0.000010 0.000010 0.000010 0.000010 0.000010 0.000010 0.000010 0.000010 0.000010 0.000010 0.003672 0.000010 0.000010 0.000010 0.000010 0.000010 0.000010 0.000010 0.995888 0.000010 0.000010 0.000010 0.000010 0.000010 0.000010 0.000010 0.000010 0.000010 0.000010 0.000010 0.000010 0.000010 0.000010 0.000010 0.000010 0.000010 0.000010 0.000010 0.000010 0.000010 0.000010 0.000010
0.000010 0.000010 0.000010 0.000010 0.000010 0.000010 0.000010 0.000010 0.000010 0.000010 0.000010 0.000010 0.000010 0.000010 0.000010 0.000010 0.000010 0.000010 0.000010 0.000010 0.000010 0.000010 0.999550 0.000010 0.000010 0.000010 0.000010 0.000010 0.000010 0.000010 0.000010 0.000010 0.000010 0.000010 0.000010 0.000010 0.000010 0.000010 0.000010 0.000010 0.000010 0.000010 0.000010 0.000010 0.000010 0.000010
0.000010 0.000010 0.000010 0.000010 0.000010 0.000010 0.000010 0.000010 0.000010 0.000010 0.000010 0.000010 0.000010 0.000010 0.000010 0.000010 0.000010 0.000010 0.000010 0.000010 0.000010 0.000010 0.999550 0.000010 0.000010 0.000010 0.000010 0.000010 0.000010 0.000010 0.000010 0.000010 0.000010 0.000010 0.000010 0.000010 0.000010 0.000010 0.000010 0.000010 0.000010 0.000010 0.000010 0.000010 0.000010 0.000010
0.000021 0.029376 0.041151 0.017683 0.000010 0.006611 0.000010 0.000010 0.000010 0.000010 0.000010 0.019780 0.000010 0.000010 0.008344 0.013307 0.000010 0.000010 0.000010 0.000010 0.000010 0.002121 0.406455 0.000010 0.080078 0.000010 0.000010 0.046149 0.041810 0.000010 0.000010 0.000010 0.000010 0.006880 0.000010 0.166963 0.000010 0.000010 0.000010 0.000010 0.000010 0.030286 0.018847 0.050405 0.000010 0.013464
0.004865 0.012402 0.008326 0.000010 0.000010 0.000010 0.000010 0.000010 0.000010 0.021246 0.000010 0.035951 0.000010 0.000010 0.003713 0.000903 0.000010 0.000010 0.000010 0.000010 0.002339 0.004795 0.594636 0.000010 0.091248 0.000010 0.000010 0.016227 0.017472 0.000010 0.000010 0.000010 0.000010 0.000010 0.000010 0.116686 0.000010 0.004612 0.000010 0.000010 0.000010 0.029002 0.006225 0.024137 0.000010 0.004944
0.000010 0.000010 0.000010 0.000010 0.000010 0.000010 0.000010 0.003651 0.000010 0.002263 0.000010 0.000010 0.000010 0.000010 0.000010 0.000010 0.000010 0.000010 0.000010 0.000010 0.000010 0.000010 0.982400 0.000010 0.000010 0.000010 0.000010 0.000010 0.001186 0.000010 0.000010 0.000010 0.000010 0.000010 0.000010 0.000010 0.000010 0.000010 0.000010 0.000010 0.000010 0.010091 0.000010 0.000010 0.000010 0.000010
0.000010 0.000010 0.000010 0.000010 0.000010 0.000010 0.000010 0.000010 0.000010 0.000010 0.000010 0.000010 0.000010 0.000010 0.000010 0.000010 0.000010 0.000010 0.000010 0.000010 0.000010 0.000010 0.999550 0.000010 0.000010 0.000010 0.000010 0.000010 0.000010 0.000010 0.000010 0.000010 0.000010 0.000010 0.000010 0.000010 0.000010 0.000010 0.000010 0.000010 0.000010 0.000010 0.000010 0.000010 0.000010 0.000010
0.000010 0.000010 0.000010 0.000010 0.000010 0.000010 0.000010 0.000010 0.000010 0.000010 0.000010 0.000010 0.000010 0.000010 0.000010 0.000010 0.000010 0.000010 0.000010 0.000010 0.000010 0.000010 0.999550 0.000010 0.000010 0.000010 0.000010 0.000010 0.000010 0.000010 0.000010 0.000010 0.000010 0.000010 0.000010 0.000010 0.000010 0.000010 0.000010 0.000010 0.000010 0.000010 0.000010 0.000010 0.000010 0.000010
0.000010 0.000010 0.000010 0.000010 0.000010 0.003543 0.000010 0.000010 0.000010 0.000010 0.000010 0.000010 0.000010 0.000010 0.000010 0.000010 0.000010 0.000010 0.000010 0.000010 0.000010 0.000010 0.996017 0.000010 0.000010 0.000010 0.000010 0.000010 0.000010 0.000010 0.000010 0.000010 0.000010 0.000010 0.000010 0.000010 0.000010 0.000010 0.000010 0.000010 0.000010 0.000010 0.000010 0.000010 0.000010 0.000010
0.000010 0.000010 0.000010 0.000010 0.000010 0.000010 0.000010 0.999550 0.000010 0.000010 0.000010 0.000010 0.000010 0.000010 0.000010 0.000010 0.000010 0.000010 0.000010 0.000010 0.000010 0.000010 0.000010 0.000010 0.000010 0.000010 0.000010 0.000010 0.000010 0.000010 0.000010 0.000010 0.000010 0.000010 0.000010 0.000010 0.000010 0.000010 0.000010 0.000010 0.000010 0.000010 0.000010 0.000010 0.000010 0.000010
0.000010 0.000010 0.000010 0.000010 0.000010 0.000010 0.000010 0.999550 0.000010 0.000010 0.000010 0.000010 0.000010 0.000010 0.000010 0.000010 0.000010 0.000010 0.000010 0.000010 0.000010 0.000010 0.000010 0.000010 0.000010 0.000010 0.000010 0.000010 0.000010 0.000010 0.000010 0.000010 0.000010 0.000010 0.000010 0.000010 0.000010 0.000010 0.000010 0.000010 0.000010 0.000010 0.000010 0.000010 0.000010 0.000010
0.000010 0.000010 0.000010 0.000010 0.000010 0.000010 0.000010 0.979217 0.000010 0.000010 0.000010 0.011121 0.000010 0.000010 0.000010 0.000010 0.000010 0.000010 0.000010 0.000010 0.000010 0.000010 0.000010 0.000010 0.009231 0.000010 0.000010 0.000010 0.000010 0.000010 0.000010 0.000010 0.000010 0.000010 0.000010 0.000010 0.000010 0.000010 0.000010 0.000010 0.000010 0.000010 0.000010 0.000010 0.000010 0.000010
0.000010 0.000010 0.000010 0.000010 0.000010 0.000010 0.000010 0.923398 0.005057 0.000010 0.000010 0.012001 0.000010 0.000010 0.000010 0.000010 0.000010 0.000010 0.000010 0.000010 0.003031 0.000010 0.000010 0.000010 0.000010 0.000010 0.000010 0.000010 0.015158 0.000010 0.000010 0.000010 0.004589 0.000010 0.000010 0.023390 0.000010 0.000010 0.000010 0.000010 0.000010 0.000010 0.000010 0.012995 0.000010 0.000010
0.000010 0.000010 0.000010 0.000010 0.000010 0.000010 0.000010 0.819262 0.000010 0.000010 0.000010 0.000010 0.000010 0.000010 0.000010 0.000010 0.000010 0.000010 0.000010 0.000010 0.000010 0.000010 0.000010 0.000010 0.000010 0.000010 0.000010 0.000010 0.000010 0.000010 0.000010 0.000010 0.000010 0.000010 0.000010 0.180298 0.000010 0.000010 0.000010 0.000010 0.000010 0.000010 0.000010 0.000010 0.000010 0.000010
0.000010 0.000010 0.000010 0.000010 0.000010 0.000010 0.000010 0.999550 0.000010 0.000010 0.000010 0.000010 0.000010 0.000010 0.000010 0.000010 0.000010 0.000010 0.000010 0.000010 0.000010 0.000010 0.000010 0.000010 0.000010 0.000010 0.000010 0.000010 0.000010 0.000010 0.000010 0.000010 0.000010 0.000010 0.000010 0.000010 0.000010 0.000010 0.000010 0.000010 0.000010 0.000010 0.000010 0.000010 0.000010 0.000010
0.000010 0.000010 0.000010 0.000010 0.000010 0.000010 0.000011 0.902557 0.000010 0.000013 0.000010 0.000010 0.000010 0.000010 0.000010 0.000010 0.000010 0.000010 0.000010 0.000010 0.000010 0.000010 0.000010 0.000010 0.000010 0.000010 0.000010 0.000010 0.000010 0.000010 0.000010 0.000010 0.000010 0.000010 0.000010 0.096998 0.000010 0.000010 0.000011 0.000010 0.000010 0.000010 0.000010 0.000010 0.000010 0.000010
0.000010 0.000010 0.000010 0.000010 0.000010 0.000010 0.000010 0.876789 0.000010 0.000010 0.000010 0.000010 0.000010 0.000010 0.000010 0.000010 0.000010 0.000010 0.000010 0.000010 0.000010 0.000010 0.000010 0.000010 0.000010 0.000010 0.000010 0.000010 0.000010 0.000010 0.000010 0.000010 0.000010 0.000010 0.000010 0.122771 0.000010 0.000010 0.000010 0.000010 0.000010 0.000010 0.000010 0.000010 0.000010 0.000010
0.000010 0.000010 0.000010 0.000010 0.000010 0.000010 0.000010 0.858378 0.000010 0.000010 0.000010 0.000010 0.000010 0.000010 0.000010 0.000010 0.000010 0.000010 0.000010 0.000010 0.000010 0.000010 0.000010 0.000010 0.000010 0.000010 0.000010 0.000010 0.000010 0.000010 0.000010 0.000010 0.000010 0.000010 0.000010 0.141182 0.000010 0.000010 0.000010 0.000010 0.000010 0.000010 0.000010 0.000010 0.000010 0.000010
0.000010 0.000010 0.000010 0.000010 0.000010 0.000010 0.000010 0.999550 0.000010 0.000010 0.000010 0.000010 0.000010 0.000010 0.000010 0.000010 0.000010 0.000010 0.000010 0.000010 0.000010 0.000010 0.000010 0.000010 0.000010 0.000010 0.000010 0.000010 0.000010 0.000010 0.000010 0.000010 0.000010 0.000010 0.000010 0.000010 0.000010 0.000010 0.000010 0.000010 0.000010 0.000010 0.000010 0.000010 0.000010 0.000010
0.000010 0.000010 0.000010 0.000010 0.000010 0.000010 0.000010 0.853123 0.000010 0.000010 0.000010 0.000010 0.000010 0.000010 0.000010 0.000010 0.000010 0.000010 0.000010 0.000010 0.000010 0.000010 0.000010 0.000010 0.000010 0.000010 0.000010 0.000010 0.000010 0.000010 0.000010 0.000010 0.000010 0.000010 0.000010 0.146437 0.000010 0.000010 0.000010 0.000010 0.000010 0.000010 0.000010 0.000010 0.000010 0.000010
0.000010 0.000010 0.000010 0.000010 0.000010 0.000010 0.000010 0.999550 0.000010 0.000010 0.000010 0.000010 0.000010 0.000010 0.000010 0.000010 0.000010 0.000010 0.000010 0.000010 0.000010 0.000010 0.000010 0.000010 0.000010 0.000010 0.000010 0.000010 0.000010 0.000010 0.000010 0.000010 0.000010 0.000010 0.000010 0.000010 0.000010 0.000010 0.000010 0.000010 0.000010 0.000010 0.000010 0.000010 0.000010 0.000010
0.000010 0.000010 0.000010 0.000010 0.000010 0.000010 0.000010 0.785687 0.000010 0.000010 0.000010 0.000010 0.000010 0.000010 0.000010 0.000010 0.000010 0.000010 0.000010 0.000010 0.000010 0.000010 0.000010 0.000010 0.000010 0.000010 0.000010 0.000010 0.013636 0.000010 0.000010 0.000010 0.000010 0.000010 0.000010 0.200247 0.000010 0.000010 0.000010 0.000010 0.000010 0.000010 0.000010 0.000010 0.000010 0.000010
0.000010 0.000010 0.000010 0.000010 0.000010 0.000010 0.000010 0.999550 0.000010 0.000010 0.000010 0.000010 0.000010 0.000010 0.000010 0.000010 0.000010 0.000010 0.000010 0.000010 0.000010 0.000010 0.000010 0.000010 0.000010 0.000010 0.000010 0.000010 0.000010 0.000010 0.000010 0.000010 0.000010 0.000010 0.000010 0.000010 0.000010 0.000010 0.000010 0.000010 0.000010 0.000010 0.000010 0.000010 0.000010 0.000010
0.000010 0.000010 0.000010 0.000010 0.000010 0.000010 0.000010 0.860120 0.000010 0.000010 0.000010 0.000010 0.000010 0.000010 0.009665 0.000010 0.000010 0.000010 0.000010 0.000010 0.000010 0.000010 0.000010 0.000010 0.000010 0.000010 0.000010 0.000010 0.000010 0.000010 0.000010 0.000010 0.000010 0.000010 0.000010 0.116874 0.000010 0.000010 0.000010 0.012921 0.000010 0.000010 0.000010 0.000010 0.000010 0.000010
0.019926 0.011786 0.067498 0.008964 0.000010 0.000010 0.000010 0.103014 0.000010 0.000010 0.000010 0.017104 0.000010 0.000010 0.039122 0.180480 0.000010 0.018413 0.000010 0.000010 0.009609 0.022551 0.097545 0.000010 0.066019 0.000010 0.000010 0.052637 0.000010 0.000010 0.000010 0.000010 0.011640 0.017944 0.000010 0.128344 0.000010 0.000010 0.000010 0.024083 0.002162 0.030702 0.032125 0.022878 0.000010 0.015223
0.000010 0.000010 0.000010 0.000010 0.000010 0.000010 0.000010 0.999550 0.000010 0.000010 0.000010 0.000010 0.000010 0.000010 0.000010 0.000010 0.000010 0.000010 0.000010 0.000010 0.000010 0.000010 0.000010 0.000010 0.000010 0.000010 0.000010 0.000010 0.000010 0.000010 0.000010 0.000010 0.000010 0.000010 0.000010 0.000010 0.000010 0.000010 0.000010 0.000010 0.000010 0.000010 0.000010 0.000010 0.000010 0.000010
0.000010 0.000010 0.000010 0.000010 0.000010 0.000010 0.000010 0.999550 0.000010 0.000010 0.000010 0.000010 0.000010 0.000010 0.000010 0.000010 0.000010 0.000010 0.000010 0.000010 0.000010 0.000010 0.000010 0.000010 0.000010 0.000010 0.000010 0.000010 0.000010 0.000010 0.000010 0.000010 0.000010 0.000010 0.000010 0.000010 0.000010 0.000010 0.000010 0.000010 0.000010 0.000010 0.000010 0.000010 0.000010 0.000010
0.000010 0.442086 0.000010 0.005188 0.000010 0.000010 0.000010 0.008303 0.000010 0.000010 0.000010 0.031368 0.000010 0.000010 0.004312 0.008925 0.000010 0.000010 0.000010 0.000010 0.000010 0.000010 0.469335 0.000010 0.000010 0.000010 0.000010 0.000010 0.000010 0.000010 0.000010 0.000010 0.000010 0.000010 0.000010 0.013164 0.000010 0.000010 0.000010 0.000010 0.000010 0.007414 0.000010 0.009543 0.000010 0.000010
0.000010 0.999546 0.000010 0.000010 0.000010 0.000014 0.000010 0.000010 0.000010 0.000010 0.000010 0.000010 0.000010 0.000010 0.000010 0.000010 0.000010 0.000010 0.000010 0.000010 0.000010 0.000010 0.000010 0.000010 0.000010 0.000010 0.000010 0.000010 0.000010 0.000010 0.000010 0.000010 0.000010 0.000010 0.000010 0.000010 0.000010 0.000010 0.000010 0.000010 0.000010 0.000010 0.000010 0.000010 0.000010 0.000010
0.000010 0.999550 0.000010 0.000010 0.000010 0.000010 0.000010 0.000010 0.000010 0.000010 0.000010 0.000010 0.000010 0.000010 0.000010 0.000010 0.000010 0.000010 0.000010 0.000010 0.000010 0.000010 0.000010 0.000010 0.000010 0.000010 0.000010 0.000010 0.000010 0.000010 0.000010 0.000010 0.000010 0.000010 0.000010 0.000010 0.000010 0.000010 0.000010 0.000010 0.000010 0.000010 0.000010 0.000010 0.000010 0.000010
0.000010 0.999550 0.000010 0.000010 0.000010 0.000010 0.000010 0.000010 0.000010 0.000010 0.000010 0.000010 0.000010 0.000010 0.000010 0.000010 0.000010 0.000010 0.000010 0.000010 0.000010 0.000010 0.000010 0.000010 0.000010 0.000010 0.000010 0.000010 0.000010 0.000010 0.000010 0.000010 0.000010 0.000010 0.000010 0.000010 0.000010 0.000010 0.000010 0.000010 0.000010 0.000010 0.000010 0.000010 0.000010 0.000010
0.000010 0.999550 0.000010 0.000010 0.000010 0.000010 0.000010 0.000010 0.000010 0.000010 0.000010 0.000010 0.000010 0.000010 0.000010 0.000010 0.000010 0.000010 0.000010 0.000010 0.000010 0.000010 0.000010 0.000010 0.000010 0.000010 0.000010 0.000010 0.000010 0.000010 0.000010 0.000010 0.000010 0.000010 0.000010 0.000010 0.000010 0.000010 0.000010 0.000010 0.000010 0.000010 0.000010 0.000010 0.000010 0.000010
0.000010 0.999550 0.000010 0.000010 0.000010 0.000010 0.000010 0.000010 0.000010 0.000010 0.000010 0.000010 0.000010 0.000010 0.000010 0.000010 0.000010 0.000010 0.000010 0.000010 0.000010 0.000010 0.000010 0.000010 0.000010 0.000010 0.000010 0.000010 0.000010 0.000010 0.000010 0.000010 0.000010 0.000010 0.000010 0.000010 0.000010 0.000010 0.000010 0.000010 0.000010 0.000010 0.000010 0.000010 0.000010 0.000010
0.030402 0.827728 0.000010 0.012825 0.000010 0.000010 0.000010 0.000010 0.000010 0.000010 0.000010 0.005287 0.000010 0.000010 0.000010 0.000010 0.000010 0.001485 0.000010 0.000010 0.000010 0.000010 0.000010 0.000010 0.042429 0.000010 0.000010 0.018068 0.000010 0.000010 0.000010 0.000010 0.000010 0.000010 0.000010 0.000010 0.000010 0.000010 0.000010 0.000010 0.000010 0.002457 0.000010 0.049525 0.000010 0.009435
0.021996 0.801520 0.000010 0.000010 0.000010 0.000010 0.000010 0.004161 0.000010 0.018133 0.000010 0.024514 0.000010 0.000010 0.003779 0.000010 0.000010 0.000010 0.000010 0.000010 0.000010 0.001726 0.000010 0.000010 0.046473 0.000010 0.000010 0.000010 0.000010 0.000010 0.000010 0.000010 0.000010 0.000010 0.000010 0.000010 0.000010 0.000010 0.000010 0.013634 0.000010 0.000010 0.000010 0.058659 0.000010 0.005056
0.000010 0.999550 0.000010 0.000010 0.000010 0.000010 0.000010 0.000010 0.000010 0.000010 0.000010 0.000010 0.000010 0.000010 0.000010 0.000010 0.000010 0.000010 0.000010 0.000010 0.000010 0.000010 0.000010 0.000010 0.000010 0.000010 0.000010 0.000010 0.000010 0.000010 0.000010 0.000010 0.000010 0.000010 0.000010 0.000010 0.000010 0.000010 0.000010 0.000010 0.000010 0.000010 0.000010 0.000010 0.000010 0.000010
0.000010 0.937863 0.000010 0.020452 0.000010 0.000010 0.000010 0.000010 0.000010 0.000010 0.000010 0.003073 0.000010 0.000010 0.000010 0.000010 0.000010 0.000010 0.000010 0.000010 0.000010 0.000010 0.000010 0.000010 0.029578 0.000010 0.000010 0.008624 0.000010 0.000010 0.000010 0.000010 0.000010 0.000010 0.000010 0.000010 0.000010 0.000010 0.000010 0.000010 0.000010 0.000010 0.000010 0.000010 0.000010 0.000010
0.000010 0.999550 0.000010 0.000010 0.000010 0.000010 0.000010 0.000010 0.000010 0.000010 0.000010 0.000010 0.000010 0.000010 0.000010 0.000010 0.000010 0.000010 0.000010 0.000010 0.000010 0.000010 0.000010 0.000010 0.000010 0.000010 0.000010 0.000010 0.000010 0.000010 0.000010 0.000010 0.000010 0.000010 0.000010 0.000010 0.000010 0.000010 0.000010 0.000010 0.000010 0.000010 0.000010 0.000010 0.000010 0.000010
0.000010 0.999550 0.000010 0.000010 0.000010 0.000010 0.000010 0.000010 0.000010 0.000010 0.000010 0.000010 0.000010 0.000010 0.000010 0.000010 0.000010 0.000010 0.000010 0.000010 0.000010 0.000010 0.000010 0.000010 0.000010 0.000010 0.000010 0.000010 0.000010 0.000010 0.000010 0.000010 0.000010 0.000010 0.000010 0.000010 0.000010 0.000010 0.000010 0.000010 0.000010 0.000010 0.000010 0.000010 0.000010 0.000010
0.000010 0.985788 0.000010 0.000010 0.000010 0.000010 0.000010 0.000010 0.002838 0.000010 0.000010 0.000010 0.000010 0.000010 0.000010 0.000010 0.000010 0.000010 0.000010 0.000010 0.000010 0.000010 0.000010 0.000010 0.000010 0.000010 0.000010 0.000010 0.000010 0.000010 0.000010 0.000010 0.000010 0.000010 0.000010 0.000010 0.000010 0.000010 0.000010 0.000010 0.000010 0.000010 0.000010 0.010944 0.000010 0.000010
0.000010 0.943219 0.000010 0.000010 0.000010 0.003892 0.005787 0.000010 0.000010 0.000010 0.000010 0.017777 0.000010 0.000010 0.000010 0.000010 0.000010 0.000010 0.000010 0.000010 0.000010 0.000010 0.000010 0.000010 0.000010 0.000010 0.000010 0.011416 0.000010 0.000010 0.000010 0.000010 0.000010 0.000010 0.000010 0.000010 0.000010 0.000010 0.000010 0.012233 0.000010 0.000010 0.000010 0.005285 0.000010 0.000010
0.000010 0.999550 0.000010 0.000010 0.000010 0.000010 0.000010 0.000010 0.000010 0.000010 0.000010 0.000010 0.000010 0.000010 0.000010 0.000010 0.000010 0.000010 0.000010 0.000010 0.000010 0.000010 0.000010 0.000010 0.000010 0.000010 0.000010 0.000010 0.000010 0.000010 0.000010 0.000010 0.000010 0.000010 0.000010 0.000010 0.000010 0.000010 0.000010 0.000010 0.000010 0.000010 0.000010 0.000010 0.000010 0.000010
0.000010 0.999550 0.000010 0.000010 0.000010 0.000010 0.000010 0.000010 0.000010 0.000010 0.000010 0.000010 0.000010 0.000010 0.000010 0.000010 0.000010 0.000010 0.000010 0.000010 0.000010 0.000010 0.000010 0.000010 0.000010 0.000010 0.000010 0.000010 0.000010 0.000010 0.000010 0.000010 0.000010 0.000010 0.000010 0.000010 0.000010 0.000010 0.000010 0.000010 0.000010 0.000010 0.000010 0.000010 0.000010 0.000010
0.000010 0.999550 0.000010 0.000010 0.000010 0.000010 0.000010 0.000010 0.000010 0.000010 0.000010 0.000010 0.000010 0.000010 0.000010 0.000010 0.000010 0.000010 0.000010 0.000010 0.000010 0.000010 0.000010 0.000010 0.000010 0.000010 0.000010 0.000010 0.000010 0.000010 0.000010 0.000010 0.000010 0.000010 0.000010 0.000010 0.000010 0.000010 0.000010 0.000010 0.000010 0.000010 0.000010 0.000010 0.000010 0.000010
0.035848 0.740325 0.000010 0.018784 0.000010 0.000010 0.000010 0.000010 0.000546 0.006336 0.000010 0.009426 0.000010 0.000010 0.000010 0.002166 0.000010 0.000010 0.000010 0.000010 0.000010 0.000010 0.000010 0.000010 0.066829 0.000010 0.000010 0.032182 0.000010 0.000010 0.000010 0.000010 0.000010 0.000010 0.000010 0.000010 0.000010 0.000010 0.000010 0.000010 0.006207 0.000010 0.000010 0.081001 0.000010 0.000010
0.000010 0.999550 0.000010 0.000010 0.000010 0.000010 0.000010 0.000010 0.000010 0.000010 0.000010 0.000010 0.000010 0.000010 0.000010 0.000010 0.000010 0.000010 0.000010 0.000010 0.000010 0.000010 0.000010 0.000010 0.000010 0.000010 0.000010 0.000010 0.000010 0.000010 0.000010 0.000010 0.000010 0.000010 0.000010 0.000010 0.000010 0.000010 0.000010 0.000010 0.000010 0.000010 0.000010 0.000010 0.000010 0.000010
0.031581 0.742830 0.000010 0.027390 0.000010 0.000541 0.000010 0.000010 0.000010 0.000010 0.000010 0.011647 0.000010 0.000010 0.009322 0.000010 0.000010 0.000547 0.000010 0.000010 0.003065 0.000010 0.000010 0.000010 0.060714 0.000010 0.000010 0.011825 0.000010 0.000010 0.000010 0.000010 0.000010 0.000010 0.000010 0.000010 0.000010 0.000010 0.000010 0.028926 0.006698 0.005090 0.000010 0.059505 0.000010 0.000010
0.000010 0.000010 0.000010 0.999550 0.000010 0.000010 0.000010 0.000010 0.000010 0.000010 0.000010 0.000010 0.000010 0.000010 0.000010 0.000010 0.000010 0.000010 0.000010 0.000010 0.000010 0.000010 0.000010 0.000010 0.000010 0.000010 0.000010 0.000010 0.000010 0.000010 0.000010 0.000010 0.000010 0.000010 0.000010 0.000010 0.000010 0.000010 0.000010 0.000010 0.000010 0.000010 0.000010 0.000010 0.000010 0.000010
0.000010 0.000010 0.000010 0.999550 0.000010 0.000010 0.000010 0.000010 0.000010 0.000010 0.000010 0.000010 0.000010 0.000010 0.000010 0.000010 0.000010 0.000010 0.000010 0.000010 0.000010 0.000010 0.000010 0.000010 0.000010 0.000010 0.000010 0.000010 0.000010 0.000010 0.000010 0.000010 0.000010 0.000010 0.000010 0.000010 0.000010 0.000010 0.000010 0.000010 0.000010 0.000010 0.000010 0.000010 0.000010 0.000010
0.000010 0.000010 0.000010 0.999550 0.000010 0.000010 0.000010 0.000010 0.000010 0.000010 0.000010 0.000010 0.000010 0.000010 0.000010 0.000010 0.000010 0.000010 0.000010 0.000010 0.000010 0.000010 0.000010 0.000010 0.000010 0.000010 0.000010 0.000010 0.000010 0.000010 0.000010 0.000010 0.000010 0.000010 0.000010 0.000010 0.000010 0.000010 0.000010 0.000010 0.000010 0.000010 0.000010 0.000010 0.000010 0.000010
0.000010 0.000010 0.000010 0.999550 0.000010 0.000010 0.000010 0.000010 0.000010 0.000010 0.000010 0.000010 0.000010 0.000010 0.000010 0.000010 0.000010 0.000010 0.000010 0.000010 0.000010 0.000010 0.000010 0.000010 0.000010 0.000010 0.000010 0.000010 0.000010 0.000010 0.000010 0.000010 0.000010 0.000010 0.000010 0.000010 0.000010 0.000010 0.000010 0.000010 0.000010 0.000010 0.000010 0.000010 0.000010 0.000010
0.000010 0.000010 0.000010 0.999550 0.000010 0.000010 0.000010 0.000010 0.000010 0.000010 0.000010 0.000010 0.000010 0.000010 0.000010 0.000010 0.000010 0.000010 0.000010 0.000010 0.000010 0.000010 0.000010 0.000010 0.000010 0.000010 0.000010 0.000010 0.000010 0.000010 0.000010 0.000010 0.000010 0.000010 0.000010 0.000010 0.000010 0.000010 0.000010 0.000010 0.000010 0.000010 0.000010 0.000010 0.000010 0.000010
0.000010 0.000010 0.000010 0.999550 0.000010 0.000010 0.000010 0.000010 0.000010 0.000010 0.000010 0.000010 0.000010 0.000010 0.000010 0.000010 0.000010 0.000010 0.000010 0.000010 0.000010 0.000010 0.000010 0.000010 0.000010 0.000010 0.000010 0.000010 0.000010 0.000010 0.000010 0.000010 0.000010 0.000010 0.000010 0.000010 0.000010 0.000010 0.000010 0.000010 0.000010 0.000010 0.000010 0.000010 0.000010 0.000010
0.000010 0.005686 0.000010 0.715807 0.000010 0.000010 0.000010 0.007851 0.063754 0.000010 0.000010 0.133695 0.000010 0.000010 0.008668 0.010530 0.000010 0.000010 0.000010 0.000010 0.000010 0.002483 0.000010 0.000010 0.023189 0.000010 0.007229 0.000010 0.000010 0.000010 0.000010 0.000010 0.000010 0.000010 0.000010 0.000010 0.000010 0.001431 0.000010 0.000010 0.006748 0.000010 0.000010 0.000010 0.000010 0.012599
0.003853 0.000010 0.004459 0.884298 0.000010 0.014431 0.000010 0.000010 0.000010 0.000010 0.000010 0.069240 0.000010 0.000010 0.000010 0.000010 0.000010 0.000010 0.000010 0.000010 0.000010 0.000010 0.000010 0.000010 0.000010 0.000010 0.000010 0.000010 0.000010 0.000010 0.000010 0.000010 0.000010 0.000010 0.000010 0.000010 0.000010 0.000010 0.000010 0.000010 0.000010 0.000010 0.000010 0.000010 0.000010 0.023319
0.000010 0.003358 0.000010 0.984208 0.000010 0.000010 0.000010 0.000010 0.001993 0.000010 0.000010 0.010021 0.000010 0.000010 0.000010 0.000010 0.000010 0.000010 0.000010 0.000010 0.000010 0.000010 0.000010 0.000010 0.000010 0.000010 0.000010 0.000010 0.000010 0.000010 0.000010 0.000010 0.000010 0.000010 0.000010 0.000010 0.000010 0.000010 0.000010 0.000010 0.000010 0.000010 0.000010 0.000010 0.000010 0.000010
0.000010 0.000010 0.000010 0.999550 0.000010 0.000010 0.000010 0.000010 0.000010 0.000010 0.000010 0.000010 0.000010 0.000010 0.000010 0.000010 0.000010 0.000010 0.000010 0.000010 0.000010 0.000010 0.000010 0.000010 0.000010 0.000010 0.000010 0.000010 0.000010 0.000010 0.000010 0.000010 0.000010 0.000010 0.000010 0.000010 0.000010 0.000010 0.000010 0.000010 0.000010 0.000010 0.000010 0.000010 0.000010 0.000010
0.011028 0.000010 0.018311 0.760762 0.000010 0.000010 0.001910 0.000010 0.025280 0.000010 0.000010 0.137240 0.000010 0.000010 0.013109 0.003608 0.000010 0.009920 0.000010 0.000010 0.000010 0.003212 0.000010 0.000010 0.000010 0.000010 0.000010 0.000010 0.015268 0.000010 0.000010 0.000010 0.000010 0.000010 0.000010 0.000010 0.000010 0.000010 0.000010 0.000010 0.000010 0.000010 0.000010 0.000010 0.000010 0.000010
0.000010 0.000010 0.000010 0.930165 0.000010 0.000010 0.000010 0.000010 0.039176 0.000010 0.000010 0.027272 0.000010 0.000010 0.000010 0.000010 0.000010 0.002836 0.000010 0.000010 0.000010 0.000010 0.000010 0.000010 0.000010 0.000010 0.000010 0.000010 0.000010 0.000010 0.000010 0.000010 0.000010 0.000010 0.000010 0.000010 0.000010 0.000010 0.000010 0.000141 0.000010 0.000010 0.000010 0.000010 0.000010 0.000010
0.006163 0.000834 0.000010 0.828439 0.000010 0.009060 0.000010 0.010921 0.014684 0.000010 0.000010 0.099657 0.000010 0.000010 0.000010 0.000010 0.000010 0.000010 0.000010 0.000010 0.000010 0.000711 0.000010 0.000010 0.000010 0.000010 0.000010 0.000010 0.000010 0.000010 0.000010 0.000010 0.000010 0.000010 0.000010 0.000010 0.000010 0.000010 0.000010 0.003922 0.000010 0.000010 0.000010 0.014612 0.000010 0.010649
0.000010 0.000010 0.000010 0.999550 0.000010 0.000010 0.000010 0.000010 0.000010 0.000010 0.000010 0.000010 0.000010 0.000010 0.000010 0.000010 0.000010 0.000010 0.000010 0.000010 0.000010 0.000010 0.000010 0.000010 0.000010 0.000010 0.000010 0.000010 0.000010 0.000010 0.000010 0.000010 0.000010 0.000010 0.000010 0.000010 0.000010 0.000010 0.000010 0.000010 0.000010 0.000010 0.000010 0.000010 0.000010 0.000010
0.000010 0.000010 0.000010 0.999550 0.000010 0.000010 0.000010 0.000010 0.000010 0.000010 0.000010 0.000010 0.000010 0.000010 0.000010 0.000010 0.000010 0.000010 0.000010 0.000010 0.000010 0.000010 0.000010 0.000010 0.000010 0.000010 0.000010 0.000010 0.000010 0.000010 0.000010 0.000010 0.000010 0.000010 0.000010 0.000010 0.000010 0.000010 0.000010 0.000010 0.000010 0.000010 0.000010 0.000010 0.000010 0.000010
0.000010 0.000010 0.000010 0.951576 0.000010 0.000010 0.000010 0.000010 0.000010 0.000010 0.000010 0.047984 0.000010 0.000010 0.000010 0.000010 0.000010 0.000010 0.000010 0.000010 0.000010 0.000010 0.000010 0.000010 0.000010 0.000010 0.000010 0.000010 0.000010 0.000010 0.000010 0.000010 0.000010 0.000010 0.000010 0.000010 0.000010 0.000010 0.000010 0.000010 0.000010 0.000010 0.000010 0.000010 0.000010 0.000010
0.000010 0.000010 0.000010 0.999550 0.000010 0.000010 0.000010 0.000010 0.000010 0.000010 0.000010 0.000010 0.000010 0.000010 0.000010 0.000010 0.000010 0.000010 0.000010 0.000010 0.000010 0.000010 0.000010 0.000010 0.000010 0.000010 0.000010 0.000010 0.000010 0.000010 0.000010 0.000010 0.000010 0.000010 0.000010 0.000010 0.000010 0.000010 0.000010 0.000010 0.000010 0.000010 0.000010 0.000010 0.000010 0.000010
0.021079 0.000010 0.000010 0.887097 0.000010 0.000010 0.000010 0.000010 0.000010 0.000010 0.000010 0.066880 0.000010 0.000010 0.000010 0.000010 0.000010 0.000010 0.000010 0.000010 0.000010 0.000010 0.000010 0.000010 0.000010 0.000010 0.000010 0.000010 0.000010 0.000010 0.000010 0.000010 0.000010 0.000010 0.000010 0.000010 0.000010 0.000010 0.000010 0.004479 0.000010 0.000010 0.000010 0.000010 0.000010 0.020055
0.000010 0.000010 0.000010 0.933265 0.000010 0.000010 0.000010 0.000010 0.000010 0.003023 0.000010 0.037408 0.000010 0.000010 0.000010 0.000010 0.000010 0.000010 0.000010 0.000010 0.000010 0.000010 0.000010 0.000010 0.014807 0.000010 0.000010 0.000010 0.000010 0.000010 0.000010 0.000010 0.000010 0.000010 0.000010 0.000010 0.000010 0.000010 0.000010 0.000010 0.000010 0.000010 0.000010 0.004422 0.000010 0.006674
0.000010 0.000010 0.000010 0.999550 0.000010 0.000010 0.000010 0.000010 0.000010 0.000010 0.000010 0.000010 0.000010 0.000010 0.000010 0.000010 0.000010 0.000010 0.000010 0.000010 0.000010 0.000010 0.000010 0.000010 0.000010 0.000010 0.000010 0.000010 0.000010 0.000010 0.000010 0.000010 0.000010 0.000010 0.000010 0.000010 0.000010 0.000010 0.000010 0.000010 0.000010 0.000010 0.000010 0.000010 0.000010 0.000010
0.000010 0.027778 0.013798 0.000010 0.000010 0.006216 0.000010 0.010190 0.000010 0.002505 0.000010 0.000010 0.000010 0.000010 0.000010 0.000010 0.000010 0.000010 0.000010 0.000010 0.000010 0.000010 0.000010 0.000010 0.004338 0.000010 0.000010 0.004883 0.000010 0.000010 0.000010 0.000010 0.000010 0.000010 0.000010 0.000010 0.000010 0.001047 0.000010 0.014939 0.000010 0.000010 0.000010 0.913947 0.000010 0.000010
0.000010 0.005012 0.000010 0.000010 0.000010 0.000010 0.000010 0.000010 0.000010 0.000010 0.000010 0.000010 0.000010 0.000010 0.000010 0.000010 0.000010 0.000010 0.000010 0.000010 0.000010 0.001505 0.000010 0.000010 0.000010 0.000010 0.000010 0.000010 0.000010 0.000010 0.000010 0.000010 0.000010 0.000010 0.000010 0.000010 0.000010 0.000010 0.000010 0.000010 0.000010 0.000010 0.000010 0.993053 0.000010 0.000010
0.000010 0.000010 0.000010 0.000010 0.000010 0.000010 0.000010 0.000010 0.000010 0.000010 0.000010 0.000010 0.000010 0.000010 0.000010 0.000010 0.000010 0.000010 0.000010 0.000010 0.000010 0.000010 0.000010 0.000010 0.000010 0.000010 0.000010 0.000010 0.000010 0.000010 0.000010 0.000010 0.000010 0.000010 0.000010 0.000010 0.000010 0.000010 0.000010 0.000010 0.000010 0.000010 0.000010 0.999550 0.000010 0.000010
0.000010 0.000010 0.000010 0.000010 0.000010 0.000010 0.000010 0.000010 0.000010 0.000010 0.000010 0.000010 0.000010 0.000010 0.000010 0.000010 0.000010 0.000010 0.000010 0.000010 0.000010 0.000010 0.000010 0.000010 0.000010 0.000010 0.000010 0.000010 0.000010 0.000010 0.000010 0.000010 0.000010 0.000010 0.000010 0.000010 0.000010 0.000010 0.000010 0.000010 0.000010 0.000010 0.000010 0.999550 0.000010 0.000010
0.000010 0.021542 0.000010 0.000010 0.000010 0.000010 0.000010 0.000010 0.000010 0.000010 0.000010 0.003209 0.000010 0.000010 0.000010 0.000010 0.000010 0.000010 0.000010 0.000010 0.000010 0.000010 0.000010 0.000010 0.000010 0.000010 0.000010 0.000010 0.000010 0.000010 0.000010 0.000010 0.000010 0.000010 0.000010 0.000010 0.000010 0.000010 0.000010 0.000010 0.000010 0.000010 0.000010 0.974819 0.000010 0.000010
0.000010 0.000010 0.000010 0.000010 0.000010 0.000010 0.000010 0.000010 0.000010 0.000010 0.000010 0.000010 0.000010 0.000010 0.000010 0.000010 0.000010 0.000010 0.000010 0.000010 0.000010 0.000010 0.000010 0.000010 0.000010 0.000010 0.000010 0.000010 0.000010 0.000010 0.000010 0.000010 0.000010 0.000010 0.000010 0.000010 0.000010 0.000010 0.000010 0.000010 0.000010 0.000010 0.000010 0.999550 0.000010 0.000010
0.000010 0.000010 0.000010 0.000010 0.000010 0.000010 0.000010 0.000010 0.000010 0.000010 0.000010 0.000010 0.000010 0.000010 0.000010 0.000010 0.000010 0.000010 0.000010 0.000010 0.000010 0.000010 0.000010 0.000010 0.000010 0.000010 0.000010 0.000010 0.000010 0.000010 0.000010 0.000010 0.000010 0.000010 0.000010 0.000010 0.000010 0.000010 0.000010 0.000010 0.000010 0.000010 0.000010 0.999550 0.000010 0.000010
0.000010 0.000010 0.000010 0.000010 0.000010 0.000010 0.000010 0.000010 0.000010 0.000010 0.000010 0.000010 0.000010 0.000010 0.000010 0.000010 0.000010 0.000010 0.000010 0.000010 0.000010 0.000010 0.000010 0.000010 0.000010 0.000010 0.000010 0.000010 0.000010 0.000010 0.000010 0.000010 0.000010 0.000010 0.000010 0.000010 0.000010 0.000010 0.000010 0.000010 0.000010 0.000010 0.000010 0.999550 0.000010 0.000010
0.000010 0.000010 0.000010 0.000010 0.000010 0.000010 0.000010 0.000010 0.000010 0.000010 0.000010 0.000010 0.000010 0.000010 0.000010 0.000010 0.000010 0.000010 0.000010 0.000010 0.000010 0.000010 0.000010 0.000010 0.000010 0.000010 0.000010 0.000010 0.000010 0.000010 0.000010 0.000010 0.000010 0.000010 0.000010 0.000010 0.000010 0.000010 0.000010 0.000010 0.000010 0.000010 0.000010 0.999550 0.000010 0.000010
0.000010 0.000010 0.000010 0.000010 0.000010 0.000010 0.000010 0.000010 0.000010 0.000010 0.000010 0.000010 0.000010 0.000010 0.000010 0.000010 0.000010 0.000010 0.000010 0.000010 0.000010 0.000010 0.000010 0.000010 0.000010 0.000010 0.000010 0.000010 0.000010 0.000010 0.000010 0.000010 0.000010 0.000010 0.000010 0.000010 0.000010 0.000010 0.000010 0.000010 0.000010 0.000010 0.000010 0.999550 0.000010 0.000010
0.015098 0.012295 0.000545 0.000010 0.000010 0.000010 0.000010 0.000010 0.000010 0.000010 0.000010 0.003332 0.000010 0.000010 0.000010 0.000010 0.000010 0.000010 0.000010 0.000010 0.000010 0.000010 0.000010 0.000010 0.029162 0.000010 0.000010 0.000010 0.000010 0.000010 0.000010 0.000010 0.000010 0.000010 0.000010 0.000010 0.000010 0.000010 0.000010 0.010855 0.000010 0.000010 0.000010 0.928323 0.000010 0.000010
0.000010 0.004785 0.001088 0.000010 0.000010 0.000010 0.000010 0.000010 0.000010 0.000010 0.000010 0.000010 0.000010 0.000010 0.000010 0.000010 0.000010 0.000010 0.000010 0.000010 0.000010 0.000010 0.009542 0.000010 0.000010 0.000010 0.000010 0.000010 0.000010 0.000010 0.000010 0.000010 0.000010 0.000010 0.000010 0.000010 0.000010 0.000010 0.000010 0.000010 0.000010 0.000010 0.000010 0.984165 0.000010 0.000010
0.014490 0.016251 0.000010 0.000010 0.000010 0.000010 0.000010 0.000010 0.000010 0.005910 0.000010 0.000010 0.000010 0.000010 0.026432 0.000010 0.000010 0.000010 0.000010 0.000010 0.000010 0.003810 0.000010 0.000010 0.000010 0.000010 0.000010 0.002727 0.000010 0.000010 0.000010 0.000010 0.000013 0.000010 0.000010 0.000010 0.000010 0.004298 0.000010 0.000010 0.000010 0.000010 0.000010 0.925699 0.000010 0.000010
0.000010 0.000010 0.000010 0.000010 0.000010 0.000010 0.000010 0.000010 0.000010 0.000010 0.000010 0.000010 0.000010 0.000010 0.000010 0.000010 0.000010 0.000010 0.000010 0.000010 0.000010 0.000010 0.004811 0.000010 0.000010 0.000010 0.000010 0.000010 0.000010 0.000010 0.000010 0.000010 0.000010 0.000010 0.000010 0.000010 0.000010 0.000010 0.000010 0.000010 0.000010 0.000010 0.000010 0.994749 0.000010 0.000010
0.000010 0.000010 0.000010 0.000010 0.000010 0.000010 0.000010 0.000010 0.000010 0.000010 0.000010 0.000010 0.000010 0.000010 0.000010 0.000010 0.000010 0.000010 0.000010 0.000010 0.000010 0.000010 0.000010 0.000010 0.000010 0.000010 0.000010 0.000010 0.000010 0.000010 0.000010 0.000010 0.000010 0.000010 0.000010 0.000010 0.000010 0.000010 0.000010 0.000010 0.000010 0.000010 0.000010 0.999550 0.000010 0.000010
0.000010 0.000010 0.000010 0.000010 0.000010 0.000010 0.000010 0.000010 0.000010 0.000010 0.000010 0.000010 0.000010 0.000010 0.000010 0.000010 0.000010 0.000010 0.000010 0.000010 0.000010 0.000010 0.000010 0.000010 0.000010 0.000010 0.000010 0.000010 0.000010 0.000010 0.000010 0.000010 0.000010 0.000010 0.000010 0.000010 0.000010 0.000010 0.000010 0.000010 0.000010 0.000010 0.000010 0.999550 0.000010 0.000010
0.000010 0.000010 0.000010 0.000010 0.000010 0.000010 0.000010 0.000010 0.000010 0.000010 0.000010 0.000010 0.000010 0.000010 0.000010 0.000010 0.000010 0.000010 0.000010 0.000010 0.000010 0.000010 0.058091 0.000010 0.000010 0.000010 0.000010 0.000010 0.000010 0.000010 0.000010 0.000010 0.000010 0.000010 0.000010 0.000010 0.000010 0.000010 0.000010 0.000010 0.000010 0.000010 0.001897 0.939582 0.000010 0.000010
0.000010 0.000010 0.000010 0.000010 0.000010 0.000010 0.000010 0.000010 0.000010 0.000010 0.000010 0.000010 0.000010 0.000010 0.000010 0.000010 0.000010 0.000010 0.000010 0.000010 0.000010 0.000010 0.000010 0.000010 0.000010 0.000010 0.000010 0.000010 0.000010 0.000010 0.000010 0.000010 0.000010 0.000010 0.000010 0.000010 0.000010 0.000010 0.000010 0.000010 0.000010 0.000010 0.000010 0.999550 0.000010 0.000010
0.000010 0.050954 0.000010 0.000010 0.000010 0.000010 0.000010 0.004610 0.000010 0.000010 0.000010 0.007471 0.000010 0.000010 0.000010 0.000010 0.000010 0.000010 0.000010 0.000010 0.000010 0.000010 0.000010 0.000010 0.000010 0.000010 0.000010 0.000010 0.000010 0.000010 0.000010 0.000010 0.000010 0.000010 0.000010 0.000010 0.000010 0.000010 0.000010 0.000010 0.000010 0.000010 0.000010 0.936545 0.000010 0.000010
0.000010 0.000010 0.000010 0.000010 0.000010 0.000010 0.000010 0.000010 0.000010 0.000010 0.000010 0.000010 0.000010 0.000010 0.000010 0.000010 0.000010 0.000010 0.000010 0.000010 0.000010 0.000010 0.000010 0.000010 0.000010 0.000010 0.000010 0.000010 0.000010 0.000010 0.000010 0.000010 0.000010 0.000010 0.000010 0.000010 0.000010 0.000010 0.000010 0.000010 0.000010 0.000010 0.000010 0.999550 0.000010 0.000010
0.000010 0.000010 0.021600 0.005158 0.000010 0.000010 0.000010 0.000010 0.017466 0.000010 0.000010 0.000010 0.000010 0.000010 0.000010 0.000010 0.000010 0.003953 0.000010 0.000010 0.000010 0.000010 0.000010 0.000010 0.000010 0.000010 0.000010 0.000010 0.000010 0.000010 0.000010 0.000010 0.000010 0.000010 0.000010 0.000010 0.000010 0.000010 0.000010 0.000010 0.000010 0.000010 0.000010 0.000010 0.000010 0.951413
0.000010 0.000010 0.000010 0.000010 0.000010 0.000010 0.000010 0.000010 0.000010 0.000010 0.000010 0.000010 0.000010 0.000010 0.000010 0.000010 0.000010 0.000010 0.000010 0.000010 0.000010 0.000010 0.000010 0.000010 0.000010 0.000010 0.000010 0.000010 0.000010 0.000010 0.000010 0.000010 0.000010 0.000010 0.000010 0.000010 0.000010 0.000010 0.000010 0.000010 0.000010 0.000010 0.000010 0.000010 0.000010 0.999550
0.000010 0.000010 0.000010 0.000010 0.000010 0.000010 0.000010 0.000010 0.000010 0.000010 0.000010 0.000010 0.000010 0.000010 0.000010 0.000010 0.000010 0.000010 0.000010 0.000010 0.000010 0.000010 0.000010 0.000010 0.000010 0.000010 0.000010 0.000010 0.000010 0.000010 0.000010 0.000010 0.000010 0.000010 0.000010 0.000010 0.000010 0.000010 0.000010 0.000010 0.000010 0.000010 0.000010 0.000010 0.000010 0.999550
0.000010 0.000010 0.000010 0.000010 0.000010 0.000010 0.000010 0.000010 0.000010 0.000010 0.000010 0.000010 0.000010 0.000010 0.000010 0.000010 0.000010 0.000010 0.000010 0.000010 0.000010 0.000010 0.000010 0.000010 0.000010 0.000010 0.000010 0.000010 0.000010 0.000010 0.000010 0.000010 0.000010 0.000010 0.000010 0.000010 0.000010 0.000010 0.000010 0.000010 0.000010 0.000010 0.000010 0.000010 0.000010 0.999550
0.000010 0.000010 0.000010 0.000010 0.000010 0.000010 0.000010 0.000010 0.000010 0.000010 0.000010 0.000010 0.000010 0.000010 0.000010 0.000010 0.000010 0.000010 0.000010 0.000010 0.000010 0.000010 0.000010 0.000010 0.000010 0.000010 0.000010 0.000010 0.000010 0.000010 0.000010 0.000010 0.000010 0.000010 0.000010 0.000010 0.000010 0.000010 0.000010 0.000010 0.000010 0.000010 0.000010 0.000010 0.000010 0.999550
0.023291 0.001311 0.000010 0.005665 0.000010 0.000010 0.000010 0.000010 0.000010 0.000010 0.000010 0.000010 0.000010 0.000010 0.021160 0.000010 0.000010 0.000010 0.000010 0.000010 0.000010 0.000092 0.005080 0.000010 0.000010 0.000010 0.000010 0.000010 0.000010 0.000010 0.000010 0.000010 0.000010 0.000010 0.000010 0.000010 0.000010 0.007969 0.000010 0.000010 0.000010 0.000010 0.000010 0.000010 0.000010 0.935051
0.000010 0.000010 0.000010 0.000010 0.000010 0.000010 0.000010 0.000010 0.000010 0.000010 0.000010 0.000010 0.000010 0.000010 0.000010 0.000010 0.000010 0.000010 0.000010 0.000010 0.000010 0.000010 0.000010 0.000010 0.000010 0.000010 0.000010 0.000010 0.000010 0.000010 0.000010 0.000010 0.000010 0.000010 0.000010 0.000010 0.000010 0.000010 0.000010 0.000010 0.000010 0.000010 0.000010 0.000010 0.000010 0.999550
0.000010 0.000010 0.000010 0.000010 0.000010 0.000010 0.000010 0.000010 0.000010 0.000010 0.000010 0.000010 0.000010 0.000010 0.000010 0.000010 0.000010 0.000010 0.000010 0.000010 0.000010 0.000010 0.000010 0.000010 0.000010 0.000010 0.000010 0.000010 0.000010 0.000010 0.000010 0.000010 0.000010 0.000010 0.000010 0.000010 0.000010 0.000010 0.000010 0.000010 0.000010 0.000010 0.000010 0.000010 0.000010 0.999550
0.000010 0.000010 0.000010 0.000010 0.000010 0.000010 0.000010 0.000010 0.044013 0.001466 0.000010 0.013823 0.000010 0.000010 0.000010 0.000010 0.000010 0.000010 0.000010 0.000010 0.000010 0.000010 0.000010 0.000010 0.000010 0.000010 0.000010 0.000010 0.000010 0.000010 0.000010 0.000010 0.000010 0.000010 0.000010 0.000010 0.000010 0.000010 0.000010 0.000010 0.000010 0.000010 0.000010 0.000010 0.000010 0.940278
0.000010 0.002154 0.003087 0.000010 0.000010 0.000010 0.000010 0.000010 0.000010 0.000010 0.000010 0.000010 0.000010 0.000010 0.000010 0.000010 0.000010 0.000010 0.000010 0.000010 0.000010 0.000010 0.000010 0.000010 0.000010 0.000010 0.000010 0.000010 0.000010 0.000010 0.000010 0.000010 0.000010 0.000010 0.000010 0.000010 0.000010 0.000010 0.000010 0.000010 0.000010 0.000010 0.000010 0.000010 0.000010 0.994330
0.000010 0.000010 0.024020 0.000010 0.000010 0.000010 0.000010 0.000010 0.012604 0.000010 0.000010 0.000010 0.000010 0.000010 0.000010 0.000010 0.000010 0.000010 0.000010 0.000010 0.000010 0.000976 0.000010 0.000010 0.000010 0.000010 0.000010 0.000010 0.000010 0.000010 0.000010 0.000010 0.000010 0.000010 0.000010 0.000010 0.000010 0.000010 0.000010 0.000010 0.000010 0.000010 0.000010 0.000010 0.000010 0.961980
0.000010 0.000010 0.000010 0.000010 0.000010 0.000010 0.000010 0.000010 0.000010 0.000010 0.000010 0.000010 0.000010 0.000010 0.000010 0.000010 0.000010 0.000010 0.000010 0.000010 0.000010 0.000010 0.000010 0.000010 0.000010 0.000010 0.000010 0.000010 0.000010 0.000010 0.000010 0.000010 0.000010 0.000010 0.000010 0.000010 0.000010 0.000010 0.000010 0.000010 0.000010 0.000010 0.000010 0.000010 0.000010 0.999550
0.000010 0.000010 0.000010 0.000010 0.000010 0.000010 0.000010 0.000010 0.000010 0.000010 0.000010 0.000010 0.000010 0.000010 0.000010 0.000010 0.000010 0.000010 0.000010 0.000010 0.000010 0.000010 0.000010 0.000010 0.000010 0.000010 0.000010 0.000010 0.000010 0.000010 0.000010 0.000010 0.000010 0.000010 0.000010 0.000010 0.000010 0.000010 0.000010 0.000010 0.000010 0.000010 0.000010 0.000010 0.000010 0.999550
0.035635 0.000010 0.023451 0.012391 0.000010 0.000010 0.000010 0.000010 0.163091 0.000010 0.000010 0.000010 0.000010 0.000010 0.000010 0.000010 0.000010 0.000010 0.000010 0.000010 0.006788 0.000010 0.004330 0.000010 0.019407 0.000010 0.000010 0.000010 0.009080 0.000010 0.000010 0.000010 0.001828 0.000010 0.000010 0.000010 0.000010 0.000010 0.000010 0.005613 0.005296 0.000010 0.000010 0.000010 0.000010 0.712750
0.000010 0.000010 0.000010 0.000010 0.000010 0.000010 0.000010 0.000010 0.051614 0.000010 0.000010 0.013643 0.000010 0.000010 0.013526 0.000010 0.000010 0.000010 0.000010 0.000010 0.000010 0.000010 0.000010 0.000010 0.000010 0.000010 0.000010 0.000010 0.000010 0.000010 0.000010 0.000010 0.000010 0.000010 0.000010 0.000010 0.000010 0.000010 0.000010 0.000010 0.000010 0.000010 0.000010 0.000010 0.000010 0.920797
0.000010 0.000010 0.000010 0.000010 0.000010 0.012181 0.000010 0.000010 0.099774 0.000010 0.000010 0.026673 0.000010 0.000010 0.000010 0.000010 0.000010 0.000010 0.000010 0.000010 0.000010 0.000010 0.000010 0.000010 0.011185 0.000010 0.000010 0.000010 0.000010 0.000010 0.000010 0.000010 0.000010 0.000010 0.000010 0.000010 0.000010 0.000010 0.000010 0.000010 0.000010 0.000010 0.000010 0.000010 0.000010 0.849778
0.000010 0.000010 0.000010 0.009387 0.000010 0.000010 0.000010 0.000010 0.089940 0.000010 0.000010 0.000057 0.000010 0.000010 0.004270 0.000010 0.000010 0.000010 0.000010 0.000010 0.000010 0.000010 0.007124 0.000010 0.000010 0.000010 0.000010 0.000010 0.000010 0.000010 0.000010 0.000010 0.008278 0.000010 0.000010 0.000010 0.000010 0.000010 0.000010 0.000010 0.000010 0.000010 0.000010 0.007207 0.000010 0.873357
0.047308 0.000010 0.000010 0.000010 0.000010 0.000010 0.000010 0.000010 0.023271 0.000010 0.000010 0.000010 0.000010 0.000010 0.000010 0.000010 0.000010 0.000010 0.000010 0.000010 0.000010 0.000010 0.000010 0.000010 0.000010 0.000010 0.000010 0.000010 0.001303 0.000010 0.000010 0.000010 0.000010 0.000010 0.000010 0.000010 0.000010 0.000010 0.000010 0.000010 0.000010 0.000010 0.000010 0.005481 0.000010 0.922226
0.065938 0.000010 0.033736 0.000010 0.000010 0.000010 0.000010 0.000010 0.225510 0.000010 0.000010 0.000010 0.000010 0.000010 0.000010 0.000010 0.000010 0.000010 0.000010 0.000010 0.000010 0.000010 0.000010 0.000010 0.019822 0.000010 0.000010 0.000010 0.002710 0.000010 0.000010 0.000010 0.000010 0.000010 0.000010 0.000010 0.000010 0.000010 0.000010 0.000010 0.000010 0.000010 0.000010 0.000010 0.000010 0.651884
0.000010 0.000010 0.000010 0.000010 0.000010 0.000010 0.000010 0.000010 0.000010 0.000010 0.000010 0.000010 0.000010 0.000010 0.000010 0.000010 0.000010 0.000010 0.000010 0.000010 0.000010 0.000010 0.000010 0.000010 0.000010 0.000010 0.000010 0.000010 0.000010 0.000010 0.000010 0.000010 0.000010 0.000010 0.000010 0.000010 0.000010 0.000010 0.000010 0.000010 0.000010 0.000010 0.000010 0.000010 0.000010 0.999550
0.000010 0.013468 0.000010 0.013784 0.000010 0.000010 0.000010 0.045719 0.000010 0.000010 0.000010 0.000010 0.000010 0.000010 0.010657 0.000010 0.000010 0.000010 0.000010 0.000010 0.000010 0.000010 0.000010 0.000010 0.014074 0.000010 0.000010 0.004182 0.008293 0.000010 0.000010 0.000010 0.000016 0.000010 0.000010 0.866107 0.000010 0.000010 0.000010 0.000010 0.000010 0.000010 0.000010 0.007664 0.000010 0.015687
0.000010 0.000010 0.000010 0.000010 0.000010 0.000081 0.000010 0.009846 0.001052 0.000010 0.000010 0.000010 0.000010 0.000010 0.007982 0.000010 0.000010 0.000010 0.000010 0.000010 0.000010 0.000010 0.000010 0.000010 0.011030 0.000010 0.000010 0.000010 0.012062 0.000010 0.000010 0.000010 0.000010 0.000010 0.000010 0.957557 0.000010 0.000010 0.000010 0.000010 0.000010 0.000010 0.000010 0.000010 0.000010 0.000010
0.000010 0.000010 0.000010 0.000010 0.000010 0.000010 0.000010 0.316707 0.000010 0.008075 0.000010 0.008179 0.000010 0.000010 0.000010 0.000010 0.000010 0.000010 0.000010 0.000010 0.000010 0.000010 0.000010 0.000010 0.006226 0.000010 0.000010 0.000010 0.000010 0.000010 0.000010 0.000010 0.000010 0.000010 0.000010 0.660403 0.000010 0.000010 0.000010 0.000010 0.000010 0.000010 0.000010 0.000010 0.000010 0.000010
0.000010 0.000010 0.000010 0.000010 0.000010 0.000010 0.000010 0.000010 0.000010 0.000010 0.000010 0.000010 0.000010 0.000010 0.000010 0.000010 0.000010 0.000010 0.000010 0.000010 0.000010 0.000010 0.000010 0.000010 0.000010 0.000010 0.000010 0.000010 0.000010 0.000010 0.000010 0.000010 0.000010 0.000010 0.000010 0.999550 0.000010 0.000010 0.000010 0.000010 0.000010 0.000010 0.000010 0.000010 0.000010 0.000010
0.000010 0.000010 0.000010 0.000010 0.000010 0.000010 0.000010 0.029717 0.000010 0.000010 0.000010 0.000010 0.000010 0.000010 0.000010 0.000010 0.000010 0.000010 0.000010 0.000010 0.000010 0.000010 0.000010 0.000010 0.000010 0.000010 0.000010 0.000010 0.000010 0.000010 0.000010 0.000010 0.000010 0.000010 0.000010 0.969843 0.000010 0.000010 0.000010 0.000010 0.000010 0.000010 0.000010 0.000010 0.000010 0.000010
0.000010 0.000010 0.000010 0.000010 0.000010 0.000010 0.000010 0.051077 0.013224 0.009974 0.000010 0.000010 0.000010 0.000010 0.006394 0.000010 0.000010 0.000010 0.000010 0.000010 0.000010 0.000010 0.035504 0.000010 0.008555 0.000010 0.000010 0.000010 0.017928 0.000010 0.000010 0.000010 0.000010 0.000010 0.000010 0.843804 0.000010 0.000010 0.000010 0.000010 0.000010 0.000010 0.000010 0.013169 0.000010 0.000010
0.000010 0.004014 0.000010 0.000010 0.000010 0.002393 0.000010 0.075058 0.000010 0.000010 0.000010 0.018704 0.000010 0.000010 0.001448 0.000010 0.000010 0.000010 0.000010 0.000010 0.000010 0.003493 0.058779 0.000010 0.001214 0.000010 0.000010 0.000010 0.023701 0.000010 0.000010 0.000010 0.000010 0.000010 0.000010 0.769620 0.000010 0.000010 0.000010 0.003854 0.001738 0.031906 0.000010 0.003758 0.000010 0.000010
0.000010 0.000010 0.000010 0.000010 0.000010 0.000010 0.000010 0.050431 0.000010 0.000010 0.000010 0.000010 0.000010 0.000010 0.000010 0.000010 0.000010 0.000010 0.000010 0.000010 0.000010 0.000010 0.079377 0.000010 0.000010 0.000010 0.000010 0.000010 0.000010 0.000010 0.000010 0.000010 0.000017 0.000010 0.000010 0.869754 0.000010 0.000010 0.000010 0.000010 0.000010 0.000010 0.000010 0.000010 0.000010 0.000010
0.000010 0.000010 0.000010 0.000010 0.000010 0.000010 0.000010 0.000010 0.000010 0.000010 0.000010 0.000010 0.000010 0.000010 0.000010 0.000010 0.000010 0.000010 0.000010 0.000010 0.000010 0.000010 0.000010 0.000010 0.000010 0.000010 0.000010 0.000010 0.000010 0.000010 0.000010 0.000010 0.000010 0.000010 0.000010 0.999550 0.000010 0.000010 0.000010 0.000010 0.000010 0.000010 0.000010 0.000010 0.000010 0.000010
0.000228 0.006173 0.000010 0.000010 0.000010 0.000010 0.000010 0.133109 0.000010 0.000010 0.000010 0.026851 0.000010 0.000010 0.006381 0.000010 0.000010 0.000010 0.000010 0.000010 0.000010 0.000010 0.000010 0.000010 0.000010 0.000010 0.000010 0.000010 0.045577 0.000010 0.000010 0.000010 0.000010 0.000010 0.000010 0.770694 0.000010 0.000010 0.000010 0.000010 0.000010 0.000010 0.000010 0.010608 0.000010 0.000010
0.000010 0.000010 0.000010 0.000010 0.000010 0.000010 0.000010 0.000010 0.000010 0.000010 0.000010 0.000010 0.000010 0.000010 0.000010 0.000010 0.000010 0.000010 0.000010 0.000010 0.000010 0.000010 0.000010 0.000010 0.000010 0.000010 0.000010 0.000010 0.000010 0.000010 0.000010 0.000010 0.000010 0.000010 0.000010 0.999550 0.000010 0.000010 0.000010 0.000010 0.000010 0.000010 0.000010 0.000010 0.000010 0.000010
0.000010 0.000010 0.000010 0.000010 0.000010 0.000010 0.005531 0.008645 0.001645 0.002683 0.000010 0.005071 0.000010 0.000010 0.000010 0.012947 0.000010 0.000010 0.000010 0.000010 0.000010 0.000010 0.045849 0.000010 0.029506 0.000010 0.000010 0.000010 0.000010 0.000010 0.000010 0.000010 0.005585 0.000010 0.000010 0.882178 0.000010 0.000010 0.000010 0.000010 0.000010 0.000010 0.000010 0.000010 0.000010 0.000010
0.000010 0.000010 0.000010 0.000010 0.000010 0.000010 0.000010 0.026966 0.000010 0.000010 0.000010 0.000010 0.000010 0.000010 0.000010 0.000010 0.000010 0.000010 0.000010 0.000010 0.000010 0.000010 0.000010 0.000010 0.000010 0.000010 0.000010 0.000010 0.000010 0.000010 0.000010 0.000010 0.000010 0.000010 0.000010 0.972594 0.000010 0.000010 0.000010 0.000010 0.000010 0.000010 0.000010 0.000010 0.000010 0.000010
0.000010 0.000010 0.020550 0.000010 0.000010 0.000010 0.000010 0.041137 0.000010 0.000010 0.000010 0.000010 0.000010 0.000010 0.000010 0.000010 0.000010 0.000010 0.000010 0.000010 0.000010 0.000010 0.000010 0.000010 0.000010 0.000010 0.000010 0.000010 0.020913 0.000010 0.000010 0.000010 0.000010 0.000010 0.000010 0.916980 0.000010 0.000010 0.000010 0.000010 0.000010 0.000010 0.000010 0.000010 0.000010 0.000010
0.000010 0.000010 0.000010 0.000010 0.000010 0.000010 0.000010 0.000010 0.000010 0.000010 0.000010 0.000010 0.000010 0.000010 0.000010 0.000010 0.000010 0.000010 0.000010 0.000010 0.000010 0.000010 0.000010 0.000010 0.000010 0.000010 0.000010 0.000010 0.000010 0.000010 0.000010 0.000010 0.000010 0.000010 0.000010 0.999550 0.000010 0.000010 0.000010 0.000010 0.000010 0.000010 0.000010 0.000010 0.000010 0.000010
0.000010 0.003786 0.000010 0.000010 0.000010 0.000010 0.000010 0.146768 0.000010 0.000010 0.000010 0.000010 0.000010 0.000010 0.000010 0.000010 0.000010 0.000010 0.000010 0.000010 0.000010 0.000010 0.000010 0.000010 0.005495 0.000010 0.000010 0.000010 0.050463 0.000010 0.000010 0.000010 0.000010 0.000010 0.000010 0.793078 0.000010 0.000010 0.000010 0.000010 0.000010 0.000010 0.000010 0.000010 0.000010 0.000010
0.000010 0.000010 0.000010 0.000010 0.000010 0.000010 0.000010 0.000010 0.000010 0.000010 0.000010 0.008939 0.000010 0.000010 0.000010 0.014822 0.000010 0.000010 0.000010 0.000010 0.000010 0.000010 0.059895 0.000010 0.000010 0.000010 0.000010 0.006192 0.042625 0.000010 0.000010 0.000010 0.001315 0.000010 0.000010 0.835487 0.000010 0.000010 0.000010 0.000010 0.000010 0.006353 0.007687 0.011004 0.000010 0.005331
0.000010 0.000010 0.000010 0.000010 0.000010 0.000010 0.000010 0.056375 0.000010 0.000010 0.000010 0.000010 0.000010 0.000010 0.000010 0.000010 0.000010 0.000010 0.000010 0.000010 0.000010 0.000019 0.000010 0.000010 0.000010 0.000010 0.000010 0.000010 0.000010 0.000010 0.000010 0.000010 0.000010 0.000010 0.000010 0.943176 0.000010 0.000010 0.000010 0.000010 0.000010 0.000010 0.000010 0.000010 0.000010 0.000010
0.000010 0.000010 0.000010 0.000010 0.000010 0.000010 0.000010 0.000010 0.000010 0.000010 0.000010 0.000010 0.000010 0.000010 0.000010 0.000010 0.000010 0.000010 0.000010 0.000010 0.000010 0.000010 0.000010 0.000010 0.000010 0.000010 0.000010 0.000010 0.000010 0.000010 0.000010 0.000010 0.000010 0.000010 0.000010 0.966449 0.000010 0.000010 0.000010 0.000010 0.000010 0.000010 0.000010 0.004520 0.000010 0.028601
0.000010 0.000010 0.000010 0.000010 0.000010 0.000010 0.000010 0.000010 0.000010 0.000010 0.000010 0.000010 0.000010 0.000010 0.000010 0.000010 0.000010 0.000010 0.000010 0.000010 0.000010 0.000010 0.000010 0.000010 0.000010 0.000010 0.000010 0.000010 0.003806 0.000010 0.000010 0.000010 0.000010 0.000010 0.000010 0.995754 0.000010 0.000010 0.000010 0.000010 0.000010 0.000010 0.000010 0.000010 0.000010 0.000010
0.000010 0.017426 0.023962 0.001549 0.011835 0.000010 0.027703 0.000010 0.000010 0.000010 0.000010 0.006474 0.000010 0.011385 0.007049 0.595487 0.035551 0.011715 0.006337 0.060480 0.005997 0.002116 0.008318 0.004546 0.005821 0.000010 0.000010 0.004902 0.000010 0.001414 0.023593 0.041167 0.010690 0.000010 0.020503 0.024207 0.017773 0.000010 0.000010 0.000010 0.006713 0.005107 0.000010 0.000010 0.000010 0.000010
0.000010 0.009844 0.020566 0.000010 0.029914 0.000010 0.000010 0.002283 0.000010 0.016407 0.000010 0.021327 0.024328 0.004544 0.000010 0.678352 0.028102 0.000010 0.000010 0.039552 0.000436 0.000010 0.000010 0.025298 0.000010 0.000010 0.017194 0.014049 0.000010 0.000010 0.009556 0.032938 0.000010 0.000010 0.000010 0.000010 0.006616 0.000017 0.000010 0.000010 0.000010 0.000010 0.000010 0.000010 0.018417 0.000010
0.000010 0.001728 0.000010 0.000010 0.000010 0.009714 0.000010 0.000010 0.000010 0.004640 0.000010 0.026237 0.028831 0.002017 0.000010 0.664715 0.057152 0.000010 0.026740 0.055550 0.000010 0.000010 0.000010 0.028548 0.000010 0.000010 0.004380 0.001854 0.000010 0.031114 0.000010 0.018343 0.000010 0.000010 0.000010 0.000010 0.017992 0.000010 0.002581 0.000010 0.000010 0.000010 0.000010 0.000010 0.017584 0.000010
0.001217 0.006693 0.010036 0.000010 0.011940 0.000010 0.004206 0.000010 0.000010 0.012619 0.000010 0.062448 0.000010 0.000010 0.002943 0.536791 0.048012 0.000010 0.005102 0.050599 0.004463 0.000010 0.020819 0.001876 0.043083 0.000010 0.009345 0.017228 0.000010 0.000010 0.000010 0.026120 0.000010 0.000010 0.002942 0.015471 0.007258 0.000010 0.000010 0.000010 0.031223 0.000010 0.003825 0.006931 0.014419 0.042201
0.000010 0.006634 0.013652 0.018694 0.000010 0.000010 0.026396 0.018585 0.000010 0.000010 0.009812 0.068014 0.007600 0.000010 0.003452 0.518453 0.046631 0.027490 0.000010 0.070965 0.000010 0.005291 0.000010 0.000010 0.035236 0.000010 0.000010 0.000010 0.000010 0.002626 0.000010 0.001634 0.000010 0.000013 0.000010 0.009390 0.004790 0.001363 0.000010 0.021912 0.057610 0.000010 0.000010 0.009019 0.003721 0.010814
0.008325 0.001092 0.008530 0.004183 0.083370 0.000010 0.026844 0.000010 0.000010 0.000010 0.000010 0.000010 0.000010 0.017266 0.000010 0.556972 0.038805 0.008282 0.008166 0.053259 0.002401 0.009502 0.017348 0.029661 0.009772 0.000010 0.000010 0.000010 0.000010 0.011136 0.000010 0.037260 0.000010 0.000010 0.006937 0.000010 0.000321 0.000010 0.000010 0.009452 0.035519 0.000010 0.000010 0.008679 0.002090 0.004627
0.009563 0.004937 0.015063 0.016982 0.029726 0.000010 0.000010 0.005079 0.020893 0.000010 0.000010 0.082687 0.000010 0.000010 0.003215 0.527706 0.027078 0.000010 0.001924 0.053999 0.023944 0.002277 0.000010 0.000010 0.011347 0.000010 0.000010 0.000010 0.000010 0.000010 0.000010 0.005833 0.000010 0.000010 0.000010 0.000010 0.013439 0.035419 0.003716 0.000010 0.044576 0.032408 0.000010 0.013661 0.000010 0.014306
0.000010 0.006594 0.017149 0.010848 0.000010 0.000010 0.022458 0.000010 0.005533 0.000010 0.000010 0.089751 0.017512 0.000010 0.005089 0.534875 0.036232 0.001859 0.014178 0.057170 0.000010 0.000010 0.000010 0.009784 0.059385 0.000010 0.000883 0.011471 0.000010 0.000010 0.000010 0.021874 0.000010 0.000010 0.010648 0.000010 0.000063 0.011797 0.000010 0.022645 0.026744 0.000010 0.000010 0.000010 0.000010 0.005236
0.000010 0.000010 0.004306 0.013238 0.060884 0.010809 0.024251 0.014830 0.000010 0.005926 0.003711 0.001784 0.001913 0.000010 0.002448 0.497945 0.054321 0.000010 0.050836 0.040594 0.000010 0.000290 0.079785 0.000010 0.000010 0.008989 0.000010 0.000010 0.007835 0.016229 0.014958 0.007255 0.000010 0.000010 0.020063 0.013865 0.003507 0.004899 0.000010 0.005181 0.015661 0.013517 0.000010 0.000010 0.000010 0.000010
0.000010 0.000010 0.000010 0.000010 0.047560 0.000176 0.000010 0.000010 0.000010 0.000010 0.000010 0.007923 0.000010 0.000010 0.000010 0.663472 0.041963 0.000010 0.051199 0.050205 0.000010 0.000010 0.000010 0.045492 0.000010 0.000010 0.000010 0.000010 0.000010 0.005625 0.000010 0.000010 0.012540 0.000010 0.020079 0.000010 0.020916 0.000010 0.000010 0.010829 0.000010 0.000010 0.000010 0.000010 0.021701 0.000010
0.000010 0.000010 0.009394 0.000010 0.073896 0.000010 0.011056 0.000010 0.000010 0.008484 0.000010 0.017842 0.000010 0.000010 0.007717 0.577644 0.049860 0.000010 0.035553 0.100097 0.000737 0.000010 0.000010 0.000010 0.004299 0.000010 0.019910 0.000010 0.003980 0.005072 0.004331 0.000010 0.000010 0.000010 0.019000 0.000010 0.027512 0.004538 0.001872 0.001879 0.008441 0.006658 0.000010 0.000010 0.000010 0.000010
0.000010 0.000010 0.000010 0.000010 0.094038 0.018882 0.007336 0.000010 0.000010 0.000010 0.000010 0.022164 0.001065 0.000010 0.000010 0.586578 0.054673 0.000010 0.020263 0.053188 0.000010 0.011888 0.000010 0.018097 0.002905 0.000010 0.000797 0.000010 0.006157 0.000010 0.000010 0.039390 0.008825 0.000010 0.000010 0.000010 0.000467 0.000010 0.000010 0.000010 0.022831 0.000010 0.000010 0.000698 0.029500 0.000010
0.000010 0.000010 0.000010 0.002955 0.068504 0.001683 0.005386 0.000010 0.010491 0.000010 0.000010 0.022669 0.000010 0.000010 0.007615 0.614879 0.095645 0.000010 0.032094 0.090277 0.000010 0.000010 0.000010 0.009797 0.007877 0.003239 0.000010 0.000010 0.000010 0.000010 0.000010 0.022729 0.000010 0.000010 0.003342 0.000010 0.000529 0.000010 0.000010 0.000010 0.000010 0.000010 0.000010 0.000010 0.000010 0.000010
0.000010 0.000010 0.000010 0.000010 0.008532 0.001015 0.000010 0.000010 0.000010 0.000010 0.000010 0.014181 0.002363 0.000010 0.010440 0.569628 0.105420 0.003743 0.036366 0.090688 0.000010 0.014891 0.000010 0.025233 0.022401 0.000010 0.000010 0.000794 0.000010 0.007790 0.018396 0.000010 0.030808 0.000010 0.011704 0.000010 0.017696 0.005428 0.000010 0.000010 0.000010 0.000010 0.000010 0.000010 0.000010 0.002233
0.000010 0.008968 0.000010 0.009168 0.109825 0.005763 0.000010 0.000010 0.002233 0.001019 0.000010 0.031869 0.000010 0.005744 0.000010 0.580635 0.044552 0.000010 0.031585 0.025854 0.000010 0.000010 0.000010 0.003361 0.001384 0.000010 0.022775 0.000010 0.000010 0.000010 0.021983 0.027131 0.002299 0.000010 0.017048 0.000010 0.014201 0.015806 0.000010 0.000010 0.000010 0.000692 0.000010 0.015875 0.000010 0.000010
0.000010 0.000010 0.000010 0.002715 0.082664 0.008761 0.000010 0.000010 0.000010 0.007688 0.000010 0.000010 0.000010 0.005139 0.011382 0.593056 0.070193 0.011418 0.016495 0.070953 0.000010 0.013877 0.000010 0.000490 0.000010 0.000010 0.000010 0.000010 0.000010 0.000010 0.000010 0.031771 0.000010 0.000010 0.007979 0.000010 0.011110 0.034640 0.000010 0.000010 0.019390 0.000010 0.000010 0.000010 0.000010 0.000010
0.004281 0.001782 0.000010 0.026933 0.058727 0.001229 0.031310 0.002203 0.070638 0.000010 0.000010 0.034079 0.000010 0.000010 0.000010 0.456707 0.072196 0.000010 0.058937 0.038042 0.005404 0.000010 0.000010 0.000010 0.000010 0.003282 0.007857 0.015343 0.000010 0.000206 0.007460 0.010412 0.000010 0.000010 0.004219 0.000010 0.011151 0.004151 0.000010 0.000010 0.018190 0.012833 0.000010 0.000010 0.017259 0.024978
0.000010 0.000010 0.000010 0.007518 0.125408 0.000010 0.004322 0.000010 0.000010 0.000010 0.000010 0.000010 0.000010 0.000010 0.000010 0.612961 0.068309 0.000010 0.024200 0.070814 0.000010 0.000010 0.000010 0.000182 0.000010 0.000010 0.000010 0.000010 0.000010 0.000010 0.001780 0.014659 0.027158 0.000010 0.000010 0.000010 0.011888 0.004791 0.000010 0.000010 0.000010 0.000010 0.000010 0.000010 0.025690 0.000010
0.000010 0.000010 0.000010 0.000010 0.119941 0.016347 0.017867 0.000010 0.000010 0.004597 0.000010 0.000010 0.000010 0.000010 0.000010 0.566797 0.090150 0.000010 0.024148 0.060853 0.000010 0.006760 0.000010 0.026357 0.000010 0.000010 0.000010 0.000010 0.000010 0.000010 0.000010 0.000010 0.000010 0.000010 0.013319 0.000010 0.006659 0.007231 0.000010 0.000010 0.031107 0.000010 0.000010 0.000010 0.007557 0.000010
0.000010 0.000010 0.000010 0.000010 0.025054 0.002288 0.000010 0.000010 0.000010 0.000010 0.000010 0.000010 0.000010 0.020022 0.000010 0.567215 0.112229 0.000010 0.026253 0.075519 0.000010 0.000010 0.000010 0.022788 0.003540 0.000010 0.011194 0.006976 0.000010 0.000010 0.024627 0.038491 0.017918 0.000010 0.015062 0.000010 0.006723 0.000010 0.000010 0.000010 0.019964 0.000010 0.000010 0.003858 0.000010 0.000010
0.000010 0.000010 0.000010 0.000010 0.079532 0.016571 0.000010 0.000010 0.000010 0.000010 0.000010 0.004998 0.000010 0.000010 0.000010 0.571600 0.091706 0.000010 0.057069 0.065128 0.000010 0.007722 0.000010 0.000010 0.000010 0.000010 0.024872 0.000010 0.000010 0.009012 0.013014 0.023866 0.011490 0.000010 0.000010 0.000010 0.004036 0.009304 0.000010 0.000010 0.009780 0.000010 0.000010 0.000010 0.000010 0.000010
0.000010 0.000010 0.000010 0.002624 0.059458 0.007610 0.012489 0.000010 0.000010 0.000010 0.005740 0.020071 0.000010 0.008542 0.000010 0.538111 0.086328 0.000010 0.019810 0.108296 0.000010 0.000010 0.015645 0.018961 0.000010 0.000010 0.000010 0.000010 0.000010 0.010717 0.006007 0.000010 0.006817 0.000010 0.013284 0.031518 0.000010 0.011319 0.000935 0.000010 0.015466 0.000010 0.000010 0.000010 0.000010 0.000010
0.000010 0.000010 0.000010 0.000010 0.112298 0.011461 0.000010 0.000010 0.000010 0.000010 0.000010 0.000010 0.017159 0.013992 0.000010 0.582129 0.091549 0.000010 0.047053 0.014821 0.000010 0.000010 0.000010 0.000010 0.000010 0.000010 0.000010 0.000010 0.000010 0.032298 0.000010 0.016656 0.000010 0.000010 0.000010 0.000010 0.002297 0.035038 0.000010 0.000010 0.022921 0.000010 0.000010 0.000010 0.000010 0.000010
0.000010 0.000010 0.000010 0.005130 0.057686 0.000617 0.033695 0.000010 0.000010 0.000010 0.000010 0.000010 0.000010 0.008838 0.007226 0.558361 0.082892 0.000010 0.071046 0.046229 0.000010 0.003774 0.000010 0.014194 0.007128 0.000010 0.000010 0.000010 0.001641 0.009057 0.008457 0.042774 0.000010 0.000010 0.000010 0.000010 0.014440 0.000010 0.000010 0.000010 0.015940 0.000010 0.000010 0.000010 0.010615 0.000010
0.003883 0.000010 0.000010 0.000089 0.044676 0.010408 0.069881 0.000010 0.000010 0.005776 0.001706 0.010172 0.000010 0.012106 0.000010 0.525457 0.116315 0.000010 0.006556 0.055276 0.000010 0.000010 0.026152 0.015801 0.000010 0.000010 0.001067 0.000010 0.000010 0.000010 0.001678 0.022820 0.004758 0.000010 0.021327 0.000010 0.000010 0.032398 0.000010 0.000010 0.000010 0.000010 0.000010 0.000010 0.000010 0.011458
0.000010 0.000010 0.000010 0.000010 0.013834 0.000010 0.029579 0.000010 0.000010 0.024538 0.000010 0.007730 0.000010 0.000010 0.000010 0.515901 0.164284 0.000010 0.003231 0.069253 0.000010 0.000010 0.000010 0.014296 0.000010 0.000010 0.013044 0.000010 0.000010 0.052323 0.010858 0.007522 0.009152 0.000010 0.022423 0.000812 0.001457 0.037092 0.001680 0.000010 0.000010 0.000010 0.000010 0.000010 0.000010 0.000729
0.000010 0.000010 0.009878 0.000010 0.000014 0.000010 0.051056 0.000010 0.000010 0.000010 0.000010 0.000010 0.010027 0.018268 0.000010 0.517322 0.148629 0.000010 0.010069 0.070821 0.009883 0.000010 0.031632 0.011526 0.000010 0.000010 0.010392 0.000010 0.000010 0.025795 0.015270 0.010545 0.004129 0.000010 0.014274 0.002017 0.000010 0.027260 0.000010 0.000010 0.000010 0.000010 0.000010 0.000010 0.000010 0.000942
0.000010 0.000010 0.000010 0.003513 0.000010 0.028429 0.050142 0.000010 0.000010 0.000010 0.000010 0.000010 0.000010 0.022831 0.000359 0.532700 0.101040 0.011008 0.045261 0.069677 0.010379 0.000010 0.000010 0.032309 0.000010 0.000010 0.001090 0.000010 0.003475 0.031500 0.000010 0.000010 0.000010 0.000010 0.041058 0.000010 0.014939 0.000010 0.000010 0.000010 0.000010 0.000010 0.000010 0.000010 0.000010 0.000010
0.000010 0.000010 0.000010 0.000010 0.020802 0.000010 0.095274 0.000010 0.000010 0.000010 0.000010 0.000010 0.000010 0.004966 0.000010 0.548405 0.107455 0.000010 0.019612 0.068917 0.000010 0.000010 0.000010 0.000010 0.000010 0.000010 0.000010 0.000010 0.000010 0.002228 0.036833 0.013846 0.004875 0.000010 0.015575 0.000010 0.000010 0.015360 0.000010 0.000010 0.000010 0.000010 0.000010 0.000010 0.045532 0.000010
0.000010 0.000010 0.000010 0.000010 0.065929 0.000010 0.077191 0.000010 0.000010 0.000010 0.000010 0.000010 0.000010 0.022342 0.000010 0.547082 0.165946 0.000010 0.013035 0.046038 0.000010 0.000010 0.000010 0.013209 0.000010 0.000010 0.002511 0.000010 0.000010 0.000010 0.000010 0.000010 0.000010 0.000010 0.032161 0.000010 0.000010 0.014207 0.000010 0.000010 0.000010 0.000010 0.000010 0.000010 0.000010 0.000010
0.000010 0.000010 0.000010 0.000010 0.028755 0.002581 0.061809 0.000010 0.000010 0.008062 0.001985 0.000010 0.000010 0.013078 0.000010 0.539211 0.135302 0.000010 0.016632 0.049704 0.000010 0.000010 0.000010 0.000010 0.000010 0.000010 0.009018 0.000010 0.000010 0.008678 0.029006 0.000010 0.000010 0.000010 0.008042 0.000010 0.015626 0.022553 0.004582 0.000010 0.000010 0.000010 0.000010 0.000010 0.045096 0.000010
0.000010 0.000010 0.000010 0.000010 0.000010 0.001361 0.041627 0.000010 0.000010 0.000010 0.000010 0.000010 0.000010 0.006190 0.000010 0.574809 0.166934 0.000010 0.021528 0.085889 0.000010 0.000010 0.000010 0.001498 0.000010 0.000010 0.000010 0.000010 0.000010 0.000010 0.000010 0.000010 0.000010 0.000010 0.001862 0.000010 0.000010 0.056731 0.000010 0.000010 0.000010 0.000010 0.000010 0.000010 0.041223 0.000010
0.000010 0.000485 0.000010 0.000010 0.087955 0.003336 0.000010 0.000010 0.000010 0.007100 0.000010 0.011942 0.000010 0.000010 0.000010 0.657090 0.048550 0.000010 0.047286 0.052203 0.000010 0.000010 0.000010 0.005274 0.000010 0.000010 0.010461 0.000010 0.000010 0.028821 0.000010 0.000010 0.000010 0.000010 0.001595 0.000010 0.000010 0.000010 0.000010 0.000010 0.001999 0.000010 0.000010 0.000010 0.035592 0.000010
0.000010 0.001948 0.000010 0.000095 0.075182 0.000010 0.030359 0.000010 0.019425 0.000010 0.000010 0.026760 0.015131 0.001726 0.000010 0.607625 0.046234 0.000010 0.053069 0.074094 0.000010 0.000010 0.000010 0.005842 0.000010 0.000010 0.000010 0.000010 0.000010 0.000010 0.000010 0.006346 0.000010 0.000010 0.000010 0.000010 0.009471 0.003905 0.000010 0.000010 0.000010 0.004194 0.000010 0.006783 0.000010 0.011541
0.000010 0.000904 0.000010 0.002833 0.071213 0.002089 0.000010 0.000010 0.000010 0.000010 0.000010 0.000010 0.000010 0.000010 0.000010 0.703150 0.063665 0.000010 0.020599 0.077368 0.000010 0.000019 0.000010 0.004948 0.000010 0.000010 0.006438 0.000010 0.000010 0.000010 0.000010 0.028507 0.000010 0.000010 0.000010 0.000010 0.000010 0.000010 0.000010 0.000010 0.000010 0.000010 0.000010 0.000010 0.017937 0.000010
0.000010 0.000010 0.000010 0.000010 0.101201 0.000010 0.000010 0.000010 0.000010 0.000010 0.000010 0.000010 0.000010 0.000010 0.000010 0.705419 0.045234 0.000010 0.000010 0.048289 0.000010 0.000010 0.000010 0.026382 0.000010 0.000010 0.013809 0.000010 0.000010 0.000010 0.025241 0.034047 0.000010 0.000010 0.000010 0.000010 0.000010 0.000010 0.000010 0.000010 0.000010 0.000010 0.000010 0.000010 0.000010 0.000010
0.024988 0.020074 0.000010 0.042929 0.018929 0.000010 0.000010 0.018482 0.000799 0.000010 0.000010 0.057283 0.000010 0.000010 0.006709 0.512957 0.038192 0.004849 0.059956 0.014418 0.000010 0.016404 0.000010 0.000010 0.000010 0.000010 0.000010 0.023194 0.000010 0.029003 0.000010 0.034640 0.020658 0.000010 0.010197 0.000010 0.000353 0.006761 0.000010 0.000010 0.018121 0.000010 0.000761 0.010489 0.008644 0.000010
0.000010 0.000010 0.000010 0.000010 0.079532 0.000010 0.000010 0.000010 0.000010 0.000010 0.000010 0.000010 0.000010 0.000010 0.000010 0.689377 0.067199 0.000010 0.003377 0.028254 0.000010 0.000010 0.000010 0.004393 0.000010 0.000010 0.000010 0.000010 0.000010 0.017070 0.019488 0.032288 0.014199 0.000010 0.032041 0.000010 0.000010 0.000010 0.000010 0.000010 0.000010 0.000010 0.000010 0.000010 0.012441 0.000010
0.000010 0.000010 0.000010 0.015796 0.090244 0.000010 0.016240 0.000010 0.000010 0.000010 0.000010 0.042126 0.000010 0.000010 0.000010 0.641300 0.051315 0.000010 0.035797 0.040134 0.000010 0.012202 0.000010 0.000010 0.000010 0.000010 0.000010 0.004724 0.000010 0.008725 0.000382 0.019000 0.000691 0.000010 0.008810 0.000010 0.007623 0.002085 0.000010 0.002526 0.000010 0.000010 0.000010 0.000010 0.000010 0.000010
0.002608 0.000010 0.011662 0.032200 0.000010 0.006165 0.000010 0.000010 0.001619 0.007359 0.003432 0.056664 0.000010 0.000010 0.002633 0.518286 0.057733 0.000010 0.058743 0.066905 0.000010 0.016463 0.000010 0.027137 0.000010 0.000010 0.025137 0.000010 0.000010 0.000010 0.000010 0.023318 0.000010 0.000010 0.010013 0.012788 0.010069 0.001507 0.000010 0.000010 0.000010 0.012261 0.000010 0.000010 0.017472 0.017605
0.000010 0.000010 0.000010 0.000010 0.000010 0.015848 0.086963 0.000010 0.000010 0.000010 0.000010 0.000010 0.000010 0.000010 0.000010 0.000016 0.113191 0.000010 0.000010 0.000010 0.000010 0.000010 0.000010 0.000010 0.000010 0.000010 0.000010 0.000010 0.000010 0.000010 0.000010 0.002894 0.010291 0.000010 0.018148 0.000010 0.000010 0.752271 0.000010 0.000010 0.000010 0.000010 0.000010 0.000010 0.000010 0.000010
0.000010 0.000010 0.000010 0.000010 0.000010 0.000010 0.085255 0.000010 0.000010 0.000010 0.001091 0.000010 0.000010 0.000010 0.000010 0.000010 0.142276 0.000010 0.000010 0.000010 0.000010 0.000010 0.000010 0.000010 0.000010 0.000010 0.000010 0.000010 0.000010 0.000010 0.000010 0.007646 0.030438 0.000010 0.000010 0.000010 0.011066 0.721837 0.000010 0.000010 0.000010 0.000010 0.000010 0.000010 0.000010 0.000010
0.000010 0.000010 0.000010 0.000010 0.012981 0.010075 0.117064 0.000010 0.000010 0.000010 0.000010 0.000010 0.000010 0.017374 0.000010 0.000010 0.120176 0.000010 0.000010 0.000010 0.000010 0.000010 0.000010 0.000010 0.000010 0.000010 0.000010 0.000010 0.000010 0.000010 0.000010 0.000010 0.001329 0.000010 0.000010 0.000010 0.002015 0.697186 0.000010 0.000010 0.000010 0.000010 0.000010 0.000010 0.021431 0.000010
0.000010 0.000010 0.000010 0.000010 0.000010 0.029748 0.053428 0.000010 0.000010 0.000010 0.000010 0.000010 0.000010 0.000010 0.000010 0.000010 0.197885 0.000010 0.000010 0.000010 0.000010 0.000010 0.000010 0.000010 0.000010 0.000010 0.052339 0.000010 0.000010 0.000010 0.000010 0.000010 0.000010 0.000010 0.002100 0.000010 0.000010 0.630952 0.000010 0.000010 0.000010 0.000010 0.000010 0.000010 0.033158 0.000010
0.000010 0.000010 0.000010 0.000010 0.005795 0.014107 0.084471 0.000010 0.000010 0.000010 0.000015 0.000010 0.000010 0.000010 0.000010 0.000010 0.103081 0.000010 0.004822 0.016678 0.000010 0.000010 0.000010 0.000010 0.000010 0.000010 0.002714 0.000010 0.000010 0.000010 0.000010 0.000010 0.016573 0.000010 0.013320 0.000010 0.006002 0.732082 0.000010 0.000010 0.000010 0.000010 0.000010 0.000010 0.000010 0.000010
0.000010 0.000010 0.000010 0.000010 0.000010 0.019567 0.087305 0.000010 0.000010 0.000010 0.000010 0.000010 0.000010 0.000010 0.000010 0.000010 0.226932 0.000010 0.000010 0.016675 0.000010 0.000010 0.000010 0.003636 0.000010 0.000010 0.002737 0.000010 0.000010 0.000010 0.000010 0.000010 0.014683 0.000010 0.029760 0.000010 0.014815 0.583496 0.000043 0.000010 0.000010 0.000010 0.000010 0.000010 0.000010 0.000010
0.000010 0.000010 0.000010 0.000010 0.000010 0.000010 0.000010 0.000010 0.000010 0.000010 0.000010 0.000010 0.000010 0.000010 0.000010 0.000010 0.000010 0.000010 0.000010 0.000010 0.000010 0.000010 0.000010 0.000010 0.000010 0.000010 0.000010 0.000010 0.000010 0.000010 0.000010 0.000010 0.000010 0.000010 0.000010 0.000010 0.000010 0.999550 0.000010 0.000010 0.000010 0.000010 0.000010 0.000010 0.000010 0.000010
0.000010 0.000010 0.000010 0.000010 0.000010 0.000010 0.000010 0.000010 0.000010 0.000010 0.000010 0.000010 0.000010 0.000010 0.000010 0.000010 0.000010 0.000010 0.000010 0.000010 0.000010 0.000010 0.000010 0.000010 0.000010 0.000010 0.000010 0.000010 0.000010 0.000010 0.000010 0.000010 0.000010 0.000010 0.000010 0.000010 0.000010 0.999550 0.000010 0.000010 0.000010 0.000010 0.000010 0.000010 0.000010 0.000010
0.000010 0.000010 0.000010 0.000010 0.000010 0.000010 0.000010 0.000010 0.000010 0.000010 0.000010 0.000010 0.000010 0.000010 0.000010 0.000010 0.000010 0.000010 0.000010 0.000010 0.000010 0.000010 0.000010 0.000010 0.000010 0.000010 0.000010 0.000010 0.000010 0.000010 0.000010 0.000010 0.000010 0.000010 0.000010 0.000010 0.000010 0.999550 0.000010 0.000010 0.000010 0.000010 0.000010 0.000010 0.000010 0.000010
0.000010 0.000010 0.000010 0.000010 0.000010 0.000010 0.000010 0.000010 0.000010 0.000010 0.000010 0.000010 0.000010 0.000010 0.000010 0.000010 0.000010 0.000010 0.000010 0.000010 0.000010 0.000010 0.000010 0.000010 0.000010 0.000010 0.000010 0.000010 0.000010 0.000010 0.000010 0.000010 0.000010 0.000010 0.000010 0.000010 0.000010 0.999550 0.000010 0.000010 0.000010 0.000010 0.000010 0.000010 0.000010 0.000010
0.000010 0.000010 0.000010 0.000010 0.000010 0.000010 0.000010 0.000010 0.000010 0.000010 0.000010 0.000010 0.000010 0.000010 0.000010 0.000010 0.000010 0.000010 0.000010 0.000010 0.000010 0.000010 0.000010 0.000010 0.000010 0.000010 0.000010 0.000010 0.000010 0.000010 0.000010 0.000010 0.000010 0.000010 0.000010 0.000010 0.000010 0.999550 0.000010 0.000010 0.000010 0.000010 0.000010 0.000010 0.000010 0.000010
0.000010 0.000010 0.000010 0.000010 0.000010 0.000010 0.000010 0.000010 0.000010 0.000010 0.000010 0.000010 0.000010 0.000010 0.000010 0.000010 0.000010 0.000010 0.000010 0.000010 0.000010 0.000010 0.000010 0.000010 0.000010 0.000010 0.000010 0.000010 0.000010 0.000010 0.000010 0.000010 0.000010 0.000010 0.000010 0.000010 0.000010 0.999550 0.000010 0.000010 0.000010 0.000010 0.000010 0.000010 0.000010 0.000010
0.000010 0.000010 0.000010 0.000010 0.000010 0.000010 0.000010 0.000010 0.000010 0.000010 0.000010 0.000010 0.000010 0.000010 0.000010 0.000010 0.000010 0.000010 0.000010 0.000010 0.000010 0.000010 0.000010 0.000010 0.000010 0.000010 0.000010 0.000010 0.000010 0.000010 0.000010 0.000010 0.000010 0.000010 0.000010 0.000010 0.000010 0.999550 0.000010 0.000010 0.000010 0.000010 0.000010 0.000010 0.000010 0.000010
0.000010 0.000010 0.000010 0.000010 0.000010 0.000010 0.000010 0.000010 0.000010 0.000010 0.000010 0.000010 0.000010 0.000010 0.000010 0.000010 0.000010 0.000010 0.000010 0.000010 0.000010 0.000010 0.000010 0.000010 0.000010 0.000010 0.000010 0.000010 0.000010 0.000010 0.000010 0.000010 0.000010 0.000010 0.000010 0.000010 0.000010 0.999550 0.000010 0.000010 0.000010 0.000010 0.000010 0.000010 0.000010 0.000010
0.000010 0.000010 0.000010 0.000010 0.000010 0.000010 0.000010 0.000010 0.000010 0.000010 0.000010 0.000010 0.000010 0.000010 0.000010 0.000010 0.000010 0.000010 0.000010 0.000010 0.000010 0.000010 0.000010 0.000010 0.000010 0.000010 0.000010 0.000010 0.000010 0.000010 0.000010 0.000010 0.000010 0.000010 0.000010 0.000010 0.000010 0.999550 0.000010 0.000010 0.000010 0.000010 0.000010 0.000010 0.000010 0.000010
0.000010 0.000010 0.000010 0.000010 0.000010 0.016038 0.011145 0.000010 0.000010 0.000010 0.000010 0.000010 0.000010 0.000010 0.000010 0.000010 0.000010 0.000010 0.000010 0.000010 0.000010 0.000010 0.000010 0.000010 0.000010 0.000010 0.000010 0.000010 0.000010 0.000010 0.000010 0.000010 0.000010 0.000010 0.000010 0.000010 0.000010 0.972386 0.000010 0.000010 0.000010 0.000010 0.000010 0.000010 0.000010 0.000010
0.000010 0.000010 0.000010 0.000010 0.000010 0.000010 0.000010 0.000010 0.000010 0.000010 0.000010 0.000010 0.000010 0.000010 0.000010 0.000010 0.000010 0.000010 0.000010 0.000010 0.000010 0.000010 0.000010 0.000010 0.000010 0.000010 0.000010 0.000010 0.000010 0.000010 0.000010 0.000010 0.000010 0.000010 0.000010 0.000010 0.000010 0.999550 0.000010 0.000010 0.000010 0.000010 0.000010 0.000010 0.000010 0.000010
0.000010 0.000010 0.000010 0.000010 0.000010 0.000010 0.000010 0.000010 0.000010 0.000010 0.000010 0.000010 0.000010 0.000010 0.000010 0.000010 0.000010 0.000010 0.000010 0.000010 0.000010 0.000010 0.000010 0.000010 0.000010 0.000010 0.000010 0.000010 0.000010 0.000010 0.000010 0.000010 0.000010 0.000010 0.000010 0.000010 0.000010 0.999550 0.000010 0.000010 0.000010 0.000010 0.000010 0.000010 0.000010 0.000010
0.000010 0.000010 0.000010 0.000010 0.000010 0.000010 0.000010 0.000010 0.000010 0.000010 0.000010 0.000010 0.000010 0.000010 0.000010 0.000010 0.000010 0.000010 0.000010 0.000010 0.000010 0.000010 0.000010 0.000010 0.000010 0.000010 0.000708 0.000010 0.000010 0.000010 0.000010 0.000010 0.000010 0.000010 0.000010 0.000010 0.000010 0.998852 0.000010 0.000010 0.000010 0.000010 0.000010 0.000010 0.000010 0.000010
0.000010 0.000010 0.000010 0.000010 0.000010 0.000010 0.000010 0.000010 0.000010 0.000010 0.000010 0.000010 0.000010 0.000010 0.000010 0.000010 0.000010 0.000010 0.000010 0.000010 0.000010 0.000010 0.000010 0.000010 0.000010 0.000010 0.000010 0.000010 0.000010 0.000010 0.000010 0.000010 0.000010 0.000010 0.000010 0.000010 0.000010 0.999550 0.000010 0.000010 0.000010 0.000010 0.000010 0.000010 0.000010 0.000010
0.000010 0.000010 0.000010 0.000010 0.000010 0.000010 0.000010 0.000010 0.000010 0.000010 0.000010 0.000010 0.000010 0.000010 0.000010 0.000010 0.000010 0.000010 0.000010 0.000010 0.000010 0.000010 0.000010 0.000010 0.000010 0.000010 0.000010 0.000010 0.000010 0.000010 0.000010 0.000010 0.000010 0.000010 0.000010 0.000010 0.000010 0.000010 0.000010 0.000010 0.000010 0.000010 0.000010 0.000010 0.999550 0.000010
0.000010 0.000010 0.000010 0.000010 0.000010 0.000010 0.011735 0.000010 0.000010 0.000010 0.000010 0.000010 0.000010 0.000010 0.000010 0.000010 0.015624 0.000010 0.000010 0.000010 0.000010 0.000010 0.000010 0.000010 0.000010 0.000010 0.000010 0.000010 0.000010 0.000010 0.013107 0.000010 0.000010 0.000010 0.000010 0.000010 0.032034 0.000010 0.000010 0.000010 0.000010 0.000010 0.000010 0.000010 0.927089 0.000010
0.000010 0.000010 0.000010 0.000010 0.000010 0.000010 0.000010 0.000010 0.000010 0.000010 0.000010 0.000010 0.000010 0.000010 0.000010 0.000010 0.000010 0.000010 0.000010 0.000010 0.000010 0.000010 0.000010 0.000010 0.000010 0.000010 0.000010 0.000010 0.000010 0.000010 0.000010 0.000010 0.000010 0.000010 0.000010 0.000010 0.000010 0.000010 0.000010 0.000010 0.000010 0.000010 0.000010 0.000010 0.999550 0.000010
0.000010 0.000010 0.000010 0.000010 0.000010 0.000010 0.000010 0.000010 0.000010 0.000010 0.000010 0.000010 0.000010 0.000010 0.000010 0.000010 0.000010 0.000010 0.000010 0.000010 0.000010 0.000010 0.000010 0.000010 0.000010 0.000010 0.000010 0.000010 0.000010 0.000010 0.000010 0.000010 0.000010 0.000010 0.000010 0.000010 0.005265 0.000010 0.000010 0.000010 0.000010 0.000010 0.000010 0.000010 0.994295 0.000010
0.000010 0.000010 0.000010 0.000010 0.000010 0.000010 0.000010 0.000010 0.000010 0.000010 0.000010 0.000010 0.000010 0.000010 0.000010 0.000010 0.000010 0.000010 0.000010 0.000010 0.000010 0.000010 0.000010 0.000010 0.000010 0.000010 0.000010 0.000010 0.000010 0.000010 0.000010 0.000010 0.000010 0.000010 0.000010 0.000010 0.000010 0.000010 0.000010 0.000010 0.000010 0.000010 0.000010 0.000010 0.999550 0.000010
0.000010 0.000010 0.000010 0.000010 0.000010 0.000010 0.000010 0.000010 0.000010 0.000010 0.000010 0.000010 0.000010 0.000010 0.000010 0.000010 0.000010 0.000010 0.000010 0.000010 0.000010 0.000010 0.000010 0.000010 0.000010 0.000010 0.000010 0.000010 0.000010 0.000010 0.000010 0.000010 0.000010 0.000010 0.034958 0.000010 0.000010 0.000010 0.000010 0.000010 0.000010 0.000010 0.000010 0.000010 0.964602 0.000010
0.000010 0.000010 0.000010 0.000010 0.026022 0.000010 0.000010 0.000010 0.000010 0.000010 0.000010 0.000010 0.000010 0.000010 0.000010 0.000010 0.000015 0.000010 0.000010 0.000010 0.000010 0.000010 0.000010 0.000010 0.000010 0.000010 0.000010 0.000010 0.000010 0.000010 0.000010 0.000010 0.000010 0.000010 0.004226 0.000010 0.000010 0.000010 0.000010 0.000010 0.000010 0.000010 0.000010 0.000010 0.969317 0.000010
0.000010 0.000010 0.000010 0.000010 0.000010 0.012912 0.007059 0.000010 0.000010 0.009217 0.000010 0.000010 0.000010 0.000010 0.000010 0.000010 0.000010 0.000010 0.000010 0.057940 0.000010 0.000010 0.000010 0.000010 0.000010 0.000010 0.009972 0.000010 0.000010 0.000010 0.000010 0.000010 0.005037 0.000010 0.035183 0.006106 0.000010 0.000010 0.000010 0.000010 0.000010 0.000010 0.000010 0.000010 0.856202 0.000010
0.000010 0.000010 0.000010 0.000010 0.000010 0.000010 0.000010 0.000010 0.000010 0.000010 0.000010 0.000010 0.000010 0.000010 0.000010 0.000010 0.000010 0.000010 0.000010 0.000010 0.000010 0.000010 0.000010 0.000010 0.000010 0.000010 0.000010 0.000010 0.000010 0.000010 0.000010 0.001027 0.000010 0.000010 0.000010 0.000010 0.000010 0.000010 0.000010 0.000010 0.000010 0.000010 0.000010 0.000010 0.998533 0.000010
0.000010 0.000010 0.000010 0.000010 0.000010 0.000010 0.000010 0.000010 0.000010 0.000010 0.000010 0.000010 0.000010 0.000010 0.000010 0.000010 0.000010 0.000010 0.000010 0.000010 0.000010 0.000010 0.000010 0.000010 0.000010 0.000010 0.000010 0.000010 0.000010 0.000010 0.000010 0.000010 0.000010 0.000010 0.000010 0.000010 0.000010 0.000010 0.000010 0.000010 0.000010 0.000010 0.000010 0.000010 0.999550 0.000010
0.000010 0.000010 0.000010 0.000010 0.018544 0.000010 0.000010 0.000010 0.000010 0.000010 0.000010 0.000010 0.000010 0.000010 0.000010 0.000010 0.000010 0.000010 0.000010 0.000010 0.000010 0.000010 0.000010 0.000010 0.000010 0.000010 0.000010 0.000010 0.000010 0.000010 0.000010 0.000010 0.003608 0.000010 0.000010 0.000010 0.002034 0.000010 0.000010 0.000010 0.000010 0.000010 0.000010 0.000010 0.975394 0.000010
0.000010 0.000010 0.000010 0.000010 0.000010 0.000010 0.000010 0.000010 0.000010 0.000010 0.000010 0.000010 0.000010 0.000010 0.000010 0.000010 0.000010 0.000010 0.000010 0.000010 0.000010 0.000010 0.000010 0.000010 0.000010 0.000010 0.000010 0.000010 0.000010 0.000010 0.000010 0.000010 0.000010 0.000010 0.000010 0.000010 0.000010 0.000010 0.000010 0.000010 0.000010 0.000010 0.000010 0.000010 0.999550 0.000010
0.000010 0.000010 0.000010 0.000010 0.000010 0.000010 0.000010 0.000010 0.000010 0.000010 0.000010 0.000010 0.000010 0.000010 0.000010 0.000010 0.000010 0.000010 0.000010 0.000010 0.000010 0.000010 0.000010 0.000010 0.000010 0.000010 0.000010 0.000010 0.000010 0.000010 0.000010 0.000010 0.000010 0.000010 0.000010 0.000010 0.000010 0.000010 0.000010 0.000010 0.000010 0.000010 0.000010 0.000010 0.999550 0.000010
0.000010 0.000010 0.000010 0.000010 0.000010 0.000010 0.000010 0.000010 0.000010 0.000010 0.000010 0.000010 0.000010 0.000010 0.000010 0.000010 0.000010 0.000010 0.000010 0.013989 0.000010 0.000010 0.000010 0.000010 0.000010 0.000010 0.000010 0.000010 0.000010 0.000010 0.000010 0.000010 0.000010 0.000010 0.000010 0.000010 0.000010 0.000010 0.000010 0.000010 0.000010 0.000010 0.000010 0.000010 0.985571 0.000010
0.000010 0.000010 0.000010 0.000010 0.000010 0.000010 0.000010 0.000010 0.000010 0.000010 0.000010 0.000010 0.000010 0.000010 0.000010 0.000010 0.017486 0.000010 0.000010 0.000010 0.000010 0.000010 0.000010 0.000010 0.000010 0.000010 0.011429 0.000010 0.000010 0.000010 0.000010 0.000010 0.008809 0.000010 0.044275 0.000010 0.000010 0.000010 0.000010 0.000010 0.000010 0.000010 0.000010 0.000010 0.917591 0.000010
0.000010 0.000010 0.000010 0.000010 0.000010 0.000010 0.000010 0.000010 0.000010 0.000010 0.000010 0.000010 0.000010 0.000010 0.000010 0.000010 0.000010 0.000010 0.000010 0.000010 0.000010 0.000010 0.000010 0.000010 0.000010 0.000010 0.000010 0.000010 0.000010 0.000010 0.000010 0.000010 0.000010 0.000010 0.000010 0.000010 0.000010 0.000010 0.000010 0.000010 0.000010 0.000010 0.000010 0.000010 0.999550 0.000010
0.000010 0.000010 0.000010 0.000010 0.050768 0.000010 0.000010 0.000010 0.000010 0.000010 0.000010 0.000010 0.000010 0.007775 0.000010 0.000010 0.073748 0.000010 0.000010 0.049688 0.000010 0.000010 0.000010 0.000010 0.000010 0.000010 0.000010 0.000010 0.000010 0.000010 0.000010 0.000010 0.000010 0.000010 0.091051 0.000010 0.000010 0.000010 0.000010 0.000010 0.000010 0.000010 0.000010 0.000010 0.726571 0.000010
0.000010 0.000010 0.000010 0.000010 0.000010 0.000010 0.000010 0.000010 0.000010 0.000010 0.000010 0.000010 0.000010 0.000010 0.000010 0.000010 0.000010 0.000010 0.000010 0.000010 0.000010 0.000010 0.000010 0.000010 0.000010 0.000010 0.000010 0.000010 0.000010 0.000010 0.000010 0.000010 0.000010 0.000010 0.000010 0.000010 0.000010 0.000010 0.000010 0.000010 0.000010 0.000010 0.000010 0.000010 0.999550 0.000010
0.000010 0.000010 0.000010 0.000010 0.000010 0.000010 0.000010 0.000010 0.000010 0.000010 0.000010 0.000010 0.000010 0.000010 0.000010 0.000010 0.000010 0.000010 0.000010 0.000010 0.000010 0.000010 0.000010 0.000010 0.000010 0.000010 0.000010 0.000010 0.000010 0.000010 0.000010 0.000010 0.000010 0.000010 0.000010 0.000010 0.000010 0.000010 0.000010 0.000010 0.000010 0.000010 0.000010 0.000010 0.999550 0.000010
0.000010 0.000010 0.000010 0.000010 0.000010 0.000010 0.000010 0.000010 0.000010 0.000010 0.000010 0.000010 0.000010 0.000010 0.000010 0.000010 0.010517 0.000010 0.000010 0.000010 0.000010 0.000010 0.000010 0.000010 0.000010 0.000010 0.000010 0.000010 0.000010 0.000010 0.004995 0.000010 0.000010 0.000010 0.000894 0.000010 0.004598 0.000010 0.000010 0.000010 0.000010 0.000010 0.000010 0.000010 0.978585 0.000010
0.000010 0.001401 0.000010 0.000010 0.642525 0.000010 0.000010 0.000010 0.000010 0.000010 0.001383 0.013323 0.007801 0.000010 0.000010 0.000010 0.002479 0.000010 0.015125 0.116643 0.000010 0.000010 0.000010 0.000731 0.000010 0.000010 0.000010 0.005744 0.000010 0.070638 0.036062 0.059612 0.000010 0.000010 0.014652 0.000010 0.004255 0.000010 0.000010 0.000010 0.003462 0.000010 0.000010 0.000010 0.003877 0.000010
0.000010 0.002837 0.000010 0.000010 0.653315 0.000010 0.000010 0.000010 0.000010 0.000010 0.000010 0.002652 0.000806 0.000010 0.000010 0.000010 0.000010 0.000010 0.000010 0.052045 0.004430 0.000010 0.000010 0.000010 0.015030 0.000010 0.000010 0.014505 0.000010 0.126500 0.003704 0.092600 0.000010 0.000010 0.000010 0.000010 0.014179 0.000010 0.000010 0.000010 0.000010 0.000010 0.000010 0.000010 0.017067 0.000010
0.000010 0.006240 0.000010 0.000010 0.231638 0.000010 0.000010 0.000010 0.000010 0.003286 0.000010 0.000010 0.000010 0.000010 0.000010 0.000010 0.014283 0.000010 0.000010 0.000010 0.000010 0.000010 0.000010 0.006340 0.000010 0.021880 0.000010 0.000010 0.000010 0.603961 0.022403 0.070840 0.000010 0.000010 0.000010 0.000010 0.006937 0.011841 0.000010 0.000010 0.000010 0.000010 0.000010 0.000010 0.000010 0.000010
0.000010 0.000010 0.000010 0.000010 0.000010 0.000010 0.000010 0.000010 0.000010 0.000010 0.000010 0.000010 0.000010 0.000010 0.000010 0.000010 0.000010 0.000010 0.000010 0.000010 0.000010 0.000010 0.000010 0.000010 0.000010 0.000010 0.000010 0.000010 0.000010 0.999550 0.000010 0.000010 0.000010 0.000010 0.000010 0.000010 0.000010 0.000010 0.000010 0.000010 0.000010 0.000010 0.000010 0.000010 0.000010 0.000010
0.000010 0.000010 0.000010 0.000010 0.000010 0.000010 0.017925 0.000010 0.000010 0.000010 0.000010 0.000768 0.000010 0.000010 0.000010 0.000010 0.000010 0.000010 0.000010 0.000010 0.000010 0.000010 0.000010 0.000010 0.000010 0.000010 0.000010 0.000010 0.000010 0.954521 0.000010 0.000010 0.000010 0.000010 0.000010 0.000010 0.000010 0.000010 0.000010 0.000010 0.000010 0.000010 0.000010 0.000010 0.026366 0.000010
0.000010 0.000010 0.000010 0.000010 0.262542 0.000010 0.000010 0.000010 0.000010 0.000010 0.000010 0.000010 0.002464 0.000010 0.000010 0.000010 0.000010 0.000010 0.000010 0.000010 0.000010 0.003698 0.000010 0.000010 0.000010 0.000010 0.000010 0.000010 0.000010 0.647882 0.005133 0.028831 0.015591 0.000010 0.000010 0.000010 0.006801 0.000010 0.000010 0.000010 0.000010 0.000010 0.000010 0.000010 0.026689 0.000010
0.000010 0.008231 0.000010 0.000010 0.536568 0.000010 0.000010 0.000010 0.000010 0.000010 0.000010 0.000010 0.001242 0.000010 0.000010 0.000742 0.000010 0.000010 0.000978 0.000010 0.000010 0.000010 0.000010 0.000010 0.000010 0.011433 0.000010 0.000010 0.000010 0.289555 0.024424 0.084490 0.000010 0.000010 0.000897 0.000010 0.026498 0.000010 0.000010 0.000010 0.000010 0.000600 0.000010 0.000010 0.014012 0.000010
0.000010 0.000010 0.000010 0.000010 0.000010 0.000010 0.000011 0.000010 0.000010 0.000010 0.000010 0.000010 0.000010 0.000010 0.000010 0.000010 0.000010 0.000010 0.000010 0.000010 0.000010 0.000010 0.000010 0.000010 0.000010 0.000010 0.000010 0.000010 0.000010 0.999549 0.000010 0.000010 0.000010 0.000010 0.000010 0.000010 0.000010 0.000010 0.000010 0.000010 0.000010 0.000010 0.000010 0.000010 0.000010 0.000010
0.000010 0.000860 0.002478 0.000010 0.179143 0.000010 0.000010 0.000010 0.000405 0.008153 0.000010 0.011571 0.047234 0.000010 0.002186 0.000010 0.000010 0.008087 0.000521 0.000010 0.004925 0.000010 0.000010 0.022359 0.000010 0.000010 0.000010 0.000010 0.000010 0.586672 0.000010 0.068757 0.000010 0.000010 0.000010 0.000010 0.015874 0.000010 0.000010 0.000010 0.000010 0.000010 0.000010 0.013916 0.026569 0.000010
0.003640 0.000010 0.007068 0.000010 0.239279 0.000010 0.000010 0.000010 0.000010 0.002906 0.000010 0.011589 0.000010 0.000010 0.000010 0.000010 0.000010 0.003244 0.001110 0.000010 0.000010 0.000010 0.000823 0.000010 0.021323 0.002551 0.000010 0.020145 0.026786 0.544775 0.041546 0.024323 0.000010 0.005525 0.005334 0.000010 0.008211 0.000010 0.000010 0.015111 0.000010 0.013374 0.001086 0.000010 0.000010 0.000010
0.000010 0.000141 0.012060 0.004452 0.387307 0.000010 0.000010 0.000010 0.000010 0.000010 0.003804 0.000010 0.000010 0.000010 0.011537 0.000010 0.000010 0.000010 0.000010 0.011741 0.005445 0.000010 0.000010 0.000010 0.000010 0.032154 0.003409 0.004199 0.009810 0.441816 0.000010 0.035392 0.000010 0.000010 0.000010 0.000010 0.000010 0.000010 0.000010 0.016520 0.009737 0.004749 0.001579 0.000010 0.000010 0.003876
0.000010 0.000010 0.000010 0.000010 0.000010 0.000010 0.000010 0.000010 0.000010 0.000010 0.000010 0.000010 0.000010 0.000010 0.000010 0.000010 0.000010 0.000010 0.000010 0.000010 0.000010 0.000010 0.000010 0.000010 0.000010 0.000010 0.000010 0.000010 0.000010 0.999550 0.000010 0.000010 0.000010 0.000010 0.000010 0.000010 0.000010 0.000010 0.000010 0.000010 0.000010 0.000010 0.000010 0.000010 0.000010 0.000010
0.000010 0.000722 0.000010 0.000010 0.614315 0.000010 0.000010 0.000010 0.003459 0.000010 0.000010 0.000698 0.004788 0.000010 0.003978 0.000010 0.000010 0.000010 0.000010 0.059479 0.000010 0.000010 0.000010 0.000010 0.000010 0.000010 0.000010 0.007602 0.000010 0.172804 0.009508 0.079127 0.000010 0.000010 0.000010 0.000010 0.020357 0.000010 0.000010 0.003474 0.000010 0.002163 0.000010 0.000010 0.017215 0.000010
0.000010 0.000010 0.000793 0.004108 0.125583 0.000010 0.000010 0.000010 0.000010 0.001390 0.000010 0.000044 0.027949 0.000010 0.004225 0.000010 0.000010 0.000010 0.000010 0.000010 0.011319 0.000010 0.000010 0.000010 0.007793 0.003989 0.000010 0.000010 0.000010 0.756769 0.000010 0.044189 0.000010 0.000010 0.002216 0.000010 0.000113 0.000010 0.000010 0.002190 0.000010 0.006590 0.000010 0.000449 0.000010 0.000010
0.000010 0.003554 0.000010 0.000010 0.608960 0.000010 0.000010 0.000010 0.000010 0.006215 0.000010 0.018651 0.018470 0.000010 0.000010 0.000010 0.000010 0.000010 0.000010 0.018687 0.000010 0.000010 0.000010 0.000010 0.000010 0.009828 0.000010 0.000010 0.000010 0.253922 0.015628 0.026159 0.000010 0.000010 0.005894 0.000010 0.005848 0.000010 0.000010 0.005003 0.000010 0.000010 0.000010 0.002862 0.000010 0.000010
0.000010 0.000010 0.000010 0.000010 0.425186 0.000010 0.000010 0.001588 0.000010 0.000010 0.000010 0.000010 0.053215 0.005059 0.000010 0.000010 0.010308 0.000010 0.037931 0.010784 0.000010 0.003043 0.000010 0.000010 0.000010 0.000011 0.000010 0.004115 0.004202 0.363995 0.000010 0.036773 0.000010 0.000010 0.000010 0.015959 0.000010 0.000010 0.003128 0.000010 0.000010 0.000010 0.000010 0.000010 0.024403 0.000010
0.000010 0.000010 0.000010 0.000010 0.473481 0.000010 0.000010 0.000010 0.000010 0.000010 0.000010 0.000010 0.035794 0.000010 0.005548 0.000010 0.000010 0.000010 0.000010 0.000010 0.004521 0.000073 0.000010 0.000010 0.000010 0.028623 0.000010 0.002272 0.000010 0.411683 0.007206 0.001316 0.003625 0.000010 0.007285 0.000010 0.004829 0.000010 0.000010 0.000010 0.004488 0.003573 0.000010 0.003594 0.000010 0.001800
0.000010 0.000063 0.000010 0.007079 0.069748 0.014161 0.000010 0.000010 0.000010 0.000010 0.000010 0.000010 0.000010 0.000010 0.000010 0.000010 0.000010 0.000010 0.000010 0.000010 0.000010 0.000010 0.000010 0.000010 0.000010 0.020024 0.004365 0.003626 0.000010 0.863702 0.000010 0.000010 0.000010 0.000010 0.000010 0.000010 0.000010 0.000010 0.000010 0.000010 0.000012 0.000010 0.000010 0.000010 0.016860 0.000010
0.000010 0.000010 0.000010 0.000010 0.000010 0.000010 0.000010 0.000010 0.000010 0.000010 0.000010 0.000010 0.000010 0.000010 0.000010 0.000010 0.000010 0.000010 0.000010 0.000010 0.000010 0.000010 0.000010 0.000010 0.000010 0.000010 0.000010 0.000010 0.000010 0.999550 0.000010 0.000010 0.000010 0.000010 0.000010 0.000010 0.000010 0.000010 0.000010 0.000010 0.000010 0.000010 0.000010 0.000010 0.000010 0.000010
0.000010 0.000010 0.000010 0.000010 0.000010 0.000010 0.000010 0.000010 0.000010 0.000010 0.000010 0.000010 0.000010 0.000010 0.000010 0.000010 0.000010 0.000010 0.000010 0.000010 0.000010 0.000010 0.000010 0.000010 0.000010 0.000010 0.000010 0.000010 0.000010 0.999550 0.000010 0.000010 0.000010 0.000010 0.000010 0.000010 0.000010 0.000010 0.000010 0.000010 0.000010 0.000010 0.000010 0.000010 0.000010 0.000010
0.000010 0.000010 0.000010 0.000010 0.227990 0.000010 0.000010 0.000010 0.000010 0.000010 0.000010 0.000010 0.000010 0.000010 0.000010 0.000010 0.000010 0.000010 0.000010 0.061221 0.000010 0.000010 0.000010 0.000010 0.000010 0.000010 0.000010 0.000010 0.000010 0.000010 0.001254 0.709116 0.000010 0.000010 0.000010 0.000010 0.000010 0.000010 0.000010 0.000010 0.000010 0.000010 0.000010 0.000010 0.000010 0.000010
0.000010 0.000010 0.000010 0.000010 0.000010 0.000010 0.000010 0.000010 0.000010 0.000010 0.000010 0.000010 0.000010 0.000010 0.000010 0.000010 0.000010 0.000010 0.000010 0.000010 0.000010 0.000010 0.000010 0.000010 0.000010 0.000010 0.000010 0.000010 0.000010 0.000010 0.000010 0.999550 0.000010 0.000010 0.000010 0.000010 0.000010 0.000010 0.000010 0.000010 0.000010 0.000010 0.000010 0.000010 0.000010 0.000010
0.000010 0.000010 0.000010 0.000010 0.000010 0.000010 0.000010 0.000010 0.000010 0.000010 0.000010 0.000010 0.000010 0.000010 0.000010 0.000010 0.000010 0.000010 0.000010 0.000010 0.000010 0.000010 0.000010 0.000010 0.000010 0.000010 0.000010 0.000010 0.000010 0.000010 0.000010 0.999550 0.000010 0.000010 0.000010 0.000010 0.000010 0.000010 0.000010 0.000010 0.000010 0.000010 0.000010 0.000010 0.000010 0.000010
0.000010 0.000010 0.000010 0.000010 0.000010 0.000010 0.000010 0.000010 0.000010 0.000010 0.000010 0.000010 0.000010 0.000010 0.000010 0.000010 0.000010 0.000010 0.000010 0.000010 0.000010 0.000010 0.000010 0.000010 0.000010 0.000010 0.000010 0.000010 0.000010 0.000010 0.000010 0.999550 0.000010 0.000010 0.000010 0.000010 0.000010 0.000010 0.000010 0.000010 0.000010 0.000010 0.000010 0.000010 0.000010 0.000010
0.000010 0.000010 0.000010 0.000010 0.000010 0.000010 0.000010 0.000010 0.000010 0.000010 0.000010 0.000010 0.000010 0.000010 0.000010 0.000010 0.000010 0.000010 0.000010 0.000010 0.000010 0.000010 0.000010 0.000010 0.000010 0.000010 0.000010 0.000010 0.000010 0.000010 0.000010 0.999550 0.000010 0.000010 0.000010 0.000010 0.000010 0.000010 0.000010 0.000010 0.000010 0.000010 0.000010 0.000010 0.000010 0.000010
0.000010 0.000010 0.000010 0.000010 0.105905 0.000010 0.000010 0.000010 0.000010 0.000010 0.000010 0.000010 0.000010 0.000010 0.000010 0.000010 0.000010 0.000010 0.000010 0.018342 0.000010 0.000010 0.000010 0.000010 0.000010 0.000010 0.000010 0.000010 0.000010 0.000010 0.000010 0.875323 0.000010 0.000010 0.000010 0.000010 0.000010 0.000010 0.000010 0.000010 0.000010 0.000010 0.000010 0.000010 0.000010 0.000010
0.000010 0.000010 0.000010 0.000010 0.000010 0.000010 0.000010 0.000010 0.000010 0.000010 0.000010 0.000010 0.000010 0.000010 0.000010 0.000010 0.000010 0.000010 0.000010 0.000010 0.000010 0.000010 0.000010 0.000010 0.000010 0.000010 0.000010 0.000010 0.000010 0.000010 0.000010 0.999550 0.000010 0.000010 0.000010 0.000010 0.000010 0.000010 0.000010 0.000010 0.000010 0.000010 0.000010 0.000010 0.000010 0.000010
0.000010 0.000010 0.000010 0.000010 0.000010 0.000010 0.000010 0.000010 0.000010 0.000010 0.000010 0.000010 0.000010 0.000010 0.000010 0.000010 0.000010 0.000010 0.000010 0.000010 0.000010 0.000010 0.000010 0.000010 0.000010 0.000010 0.000010 0.000010 0.000010 0.080155 0.000010 0.911865 0.000010 0.000010 0.000010 0.000010 0.007550 0.000010 0.000010 0.000010 0.000010 0.000010 0.000010 0.000010 0.000010 0.000010
0.000010 0.000010 0.000010 0.000010 0.000010 0.000010 0.000010 0.000010 0.000010 0.000010 0.000010 0.000010 0.000010 0.000010 0.000010 0.000010 0.000010 0.000010 0.000010 0.000010 0.000010 0.000010 0.000010 0.000010 0.000010 0.000010 0.000010 0.000010 0.000010 0.000010 0.000010 0.999550 0.000010 0.000010 0.000010 0.000010 0.000010 0.000010 0.000010 0.000010 0.000010 0.000010 0.000010 0.000010 0.000010 0.000010
0.000010 0.000010 0.000010 0.000010 0.000010 0.000010 0.000010 0.000010 0.000010 0.000010 0.000010 0.000010 0.000010 0.000010 0.000010 0.000010 0.000010 0.000010 0.000010 0.000010 0.000010 0.000010 0.000010 0.000010 0.000010 0.000010 0.000010 0.000010 0.000010 0.000010 0.000010 0.999550 0.000010 0.000010 0.000010 0.000010 0.000010 0.000010 0.000010 0.000010 0.000010 0.000010 0.000010 0.000010 0.000010 0.000010
0.000010 0.000010 0.000010 0.000010 0.000010 0.000010 0.000010 0.000010 0.000010 0.000010 0.000010 0.000010 0.000010 0.000010 0.000010 0.000010 0.000010 0.000010 0.000010 0.000010 0.000010 0.000010 0.000010 0.000010 0.000010 0.000010 0.000010 0.000010 0.000010 0.000010 0.000010 0.999550 0.000010 0.000010 0.000010 0.000010 0.000010 0.000010 0.000010 0.000010 0.000010 0.000010 0.000010 0.000010 0.000010 0.000010
0.000010 0.000010 0.000010 0.000010 0.000010 0.000010 0.000010 0.000010 0.000010 0.000010 0.000010 0.000010 0.000010 0.000010 0.000010 0.000010 0.000010 0.000010 0.000010 0.000010 0.000010 0.000010 0.000010 0.000010 0.000010 0.000010 0.000010 0.000010 0.000010 0.000010 0.000010 0.999550 0.000010 0.000010 0.000010 0.000010 0.000010 0.000010 0.000010 0.000010 0.000010 0.000010 0.000010 0.000010 0.000010 0.000010
0.000010 0.000010 0.000010 0.000010 0.000010 0.000010 0.000010 0.000010 0.000010 0.000010 0.000010 0.000010 0.000010 0.000010 0.000010 0.000010 0.000010 0.000010 0.000010 0.000010 0.000010 0.000010 0.000010 0.000010 0.000010 0.000010 0.000010 0.000010 0.000010 0.000010 0.000010 0.999550 0.000010 0.000010 0.000010 0.000010 0.000010 0.000010 0.000010 0.000010 0.000010 0.000010 0.000010 0.000010 0.000010 0.000010
0.000010 0.000010 0.000010 0.000010 0.000010 0.000010 0.000010 0.000010 0.000010 0.000010 0.000010 0.000010 0.000010 0.000010 0.000010 0.000010 0.000010 0.000010 0.000010 0.000010 0.000010 0.000010 0.000010 0.000010 0.000010 0.000010 0.000010 0.000010 0.000010 0.000010 0.000010 0.999550 0.000010 0.000010 0.000010 0.000010 0.000010 0.000010 0.000010 0.000010 0.000010 0.000010 0.000010 0.000010 0.000010 0.000010
0.000010 0.000010 0.000010 0.000010 0.187987 0.000010 0.000010 0.000010 0.000010 0.000010 0.000010 0.000010 0.006172 0.000010 0.000010 0.000010 0.000010 0.000010 0.018491 0.009383 0.000010 0.000010 0.000010 0.009226 0.000010 0.000010 0.000010 0.000010 0.000010 0.023759 0.000010 0.744591 0.000010 0.000010 0.000010 0.000010 0.000010 0.000010 0.000010 0.000010 0.000010 0.000010 0.000010 0.000010 0.000010 0.000010
0.000010 0.000010 0.000010 0.000010 0.000010 0.000010 0.000010 0.000010 0.000010 0.000010 0.000010 0.000010 0.000010 0.000010 0.000010 0.000010 0.000010 0.000010 0.000010 0.000010 0.000010 0.000010 0.000010 0.000010 0.000010 0.000010 0.000010 0.000010 0.000010 0.000010 0.000010 0.999550 0.000010 0.000010 0.000010 0.000010 0.000010 0.000010 0.000010 0.000010 0.000010 0.000010 0.000010 0.000010 0.000010 0.000010
0.000010 0.000010 0.000010 0.000010 0.000010 0.000010 0.000010 0.000010 0.000010 0.000010 0.000010 0.000010 0.000010 0.000010 0.000010 0.000010 0.000010 0.000010 0.000010 0.000010 0.000010 0.000010 0.000010 0.000010 0.000010 0.000010 0.000010 0.000010 0.000010 0.000010 0.000010 0.999550 0.000010 0.000010 0.000010 0.000010 0.000010 0.000010 0.000010 0.000010 0.000010 0.000010 0.000010 0.000010 0.000010 0.000010
0.000010 0.000010 0.000010 0.000010 0.000010 0.000010 0.000010 0.000010 0.000010 0.000010 0.000010 0.000010 0.000010 0.000010 0.000010 0.000010 0.000010 0.000010 0.000010 0.000010 0.000010 0.000010 0.000010 0.000010 0.000010 0.000010 0.000010 0.000010 0.000010 0.000010 0.000010 0.999544 0.000010 0.000010 0.000010 0.000010 0.000010 0.000010 0.000016 0.000010 0.000010 0.000010 0.000010 0.000010 0.000010 0.000010
0.000010 0.000010 0.000010 0.000010 0.000010 0.000010 0.000010 0.000010 0.000010 0.000010 0.000010 0.000010 0.000010 0.000010 0.000010 0.000010 0.000010 0.000010 0.000010 0.000010 0.000010 0.000010 0.000010 0.000010 0.000010 0.000010 0.000010 0.000010 0.000010 0.000010 0.000010 0.999550 0.000010 0.000010 0.000010 0.000010 0.000010 0.000010 0.000010 0.000010 0.000010 0.000010 0.000010 0.000010 0.000010 0.000010
0.000010 0.000010 0.000010 0.000010 0.000010 0.000010 0.000010 0.000010 0.000010 0.000010 0.000010 0.000010 0.000010 0.000010 0.000010 0.000010 0.000010 0.000010 0.000010 0.000010 0.000010 0.000010 0.000010 0.000010 0.000010 0.000010 0.000010 0.000010 0.000010 0.000010 0.000010 0.999550 0.000010 0.000010 0.000010 0.000010 0.000010 0.000010 0.000010 0.000010 0.000010 0.000010 0.000010 0.000010 0.000010 0.000010
0.000010 0.000010 0.000010 0.000010 0.108559 0.000010 0.000010 0.000010 0.000010 0.000010 0.000010 0.000010 0.000010 0.000010 0.000010 0.000010 0.000010 0.000010 0.000010 0.891001 0.000010 0.000010 0.000010 0.000010 0.000010 0.000010 0.000010 0.000010 0.000010 0.000010 0.000010 0.000010 0.000010 0.000010 0.000010 0.000010 0.000010 0.000010 0.000010 0.000010 0.000010 0.000010 0.000010 0.000010 0.000010 0.000010
0.000010 0.000010 0.000010 0.000010 0.000010 0.000010 0.000010 0.000010 0.000010 0.000010 0.000010 0.000010 0.000010 0.000010 0.000010 0.000010 0.000010 0.000010 0.000010 0.999550 0.000010 0.000010 0.000010 0.000010 0.000010 0.000010 0.000010 0.000010 0.000010 0.000010 0.000010 0.000010 0.000010 0.000010 0.000010 0.000010 0.000010 0.000010 0.000010 0.000010 0.000010 0.000010 0.000010 0.000010 0.000010 0.000010
0.000010 0.000010 0.000010 0.000010 0.000010 0.000010 0.000010 0.000010 0.000010 0.000010 0.000010 0.000010 0.000010 0.000010 0.000010 0.000010 0.000010 0.000010 0.000010 0.999550 0.000010 0.000010 0.000010 0.000010 0.000010 0.000010 0.000010 0.000010 0.000010 0.000010 0.000010 0.000010 0.000010 0.000010 0.000010 0.000010 0.000010 0.000010 0.000010 0.000010 0.000010 0.000010 0.000010 0.000010 0.000010 0.000010
0.000010 0.000010 0.000010 0.000010 0.000010 0.000010 0.000010 0.000010 0.000010 0.000010 0.000010 0.000010 0.000010 0.000010 0.000010 0.000010 0.000010 0.000010 0.000010 0.999550 0.000010 0.000010 0.000010 0.000010 0.000010 0.000010 0.000010 0.000010 0.000010 0.000010 0.000010 0.000010 0.000010 0.000010 0.000010 0.000010 0.000010 0.000010 0.000010 0.000010 0.000010 0.000010 0.000010 0.000010 0.000010 0.000010
0.000010 0.000010 0.000010 0.000010 0.154337 0.000010 0.000010 0.000010 0.000010 0.000010 0.000010 0.000010 0.000010 0.000010 0.000010 0.000010 0.000010 0.000010 0.000010 0.845223 0.000010 0.000010 0.000010 0.000010 0.000010 0.000010 0.000010 0.000010 0.000010 0.000010 0.000010 0.000010 0.000010 0.000010 0.000010 0.000010 0.000010 0.000010 0.000010 0.000010 0.000010 0.000010 0.000010 0.000010 0.000010 0.000010
0.000010 0.000010 0.000010 0.000010 0.000010 0.000010 0.000010 0.000010 0.000010 0.000010 0.000010 0.000010 0.000010 0.000010 0.000010 0.000010 0.000010 0.000010 0.000010 0.999550 0.000010 0.000010 0.000010 0.000010 0.000010 0.000010 0.000010 0.000010 0.000010 0.000010 0.000010 0.000010 0.000010 0.000010 0.000010 0.000010 0.000010 0.000010 0.000010 0.000010 0.000010 0.000010 0.000010 0.000010 0.000010 0.000010
0.000010 0.000010 0.000010 0.000010 0.154901 0.000010 0.000010 0.000010 0.000010 0.000010 0.000010 0.000010 0.000010 0.000010 0.000010 0.000010 0.000010 0.000010 0.000010 0.833082 0.000010 0.000010 0.000010 0.000010 0.000010 0.000010 0.000010 0.000010 0.000010 0.000010 0.000010 0.000010 0.000010 0.000010 0.000010 0.000010 0.011588 0.000010 0.000010 0.000010 0.000010 0.000010 0.000010 0.000010 0.000010 0.000010
0.000010 0.000010 0.000010 0.000010 0.093305 0.000010 0.000010 0.000010 0.000010 0.000010 0.000010 0.000010 0.000010 0.000010 0.000010 0.000010 0.000010 0.000010 0.000010 0.888352 0.000010 0.000010 0.000010 0.000010 0.000010 0.000010 0.000010 0.000010 0.000010 0.000010 0.004171 0.000010 0.000010 0.000010 0.000010 0.000010 0.013752 0.000010 0.000010 0.000010 0.000010 0.000010 0.000010 0.000010 0.000010 0.000010
0.000010 0.000010 0.000010 0.000010 0.106494 0.000010 0.000010 0.000010 0.000010 0.000010 0.000010 0.000010 0.000010 0.000010 0.000010 0.000010 0.000010 0.000010 0.000010 0.893066 0.000010 0.000010 0.000010 0.000010 0.000010 0.000010 0.000010 0.000010 0.000010 0.000010 0.000010 0.000010 0.000010 0.000010 0.000010 0.000010 0.000010 0.000010 0.000010 0.000010 0.000010 0.000010 0.000010 0.000010 0.000010 0.000010
0.000010 0.000010 0.000010 0.000010 0.147489 0.000010 0.000010 0.000010 0.000010 0.000010 0.000010 0.000010 0.000010 0.000010 0.000010 0.000010 0.000010 0.000010 0.000010 0.852071 0.000010 0.000010 0.000010 0.000010 0.000010 0.000010 0.000010 0.000010 0.000010 0.000010 0.000010 0.000010 0.000010 0.000010 0.000010 0.000010 0.000010 0.000010 0.000010 0.000010 0.000010 0.000010 0.000010 0.000010 0.000010 0.000010
0.000010 0.000010 0.000010 0.000010 0.000010 0.000010 0.000010 0.000010 0.000010 0.000010 0.000010 0.000010 0.000010 0.000010 0.000010 0.000010 0.000010 0.000010 0.000010 0.999550 0.000010 0.000010 0.000010 0.000010 0.000010 0.000010 0.000010 0.000010 0.000010 0.000010 0.000010 0.000010 0.000010 0.000010 0.000010 0.000010 0.000010 0.000010 0.000010 0.000010 0.000010 0.000010 0.000010 0.000010 0.000010 0.000010
0.000010 0.000010 0.000010 0.000010 0.000010 0.000010 0.000010 0.000010 0.000010 0.000010 0.000010 0.000010 0.000010 0.000010 0.000010 0.000010 0.000010 0.000010 0.000010 0.999550 0.000010 0.000010 0.000010 0.000010 0.000010 0.000010 0.000010 0.000010 0.000010 0.000010 0.000010 0.000010 0.000010 0.000010 0.000010 0.000010 0.000010 0.000010 0.000010 0.000010 0.000010 0.000010 0.000010 0.000010 0.000010 0.000010
0.000010 0.000010 0.000010 0.000010 0.000010 0.000010 0.000010 0.000010 0.000010 0.000010 0.000010 0.000010 0.000010 0.000010 0.000010 0.000010 0.000010 0.000010 0.000010 0.999550 0.000010 0.000010 0.000010 0.000010 0.000010 0.000010 0.000010 0.000010 0.000010 0.000010 0.000010 0.000010 0.000010 0.000010 0.000010 0.000010 0.000010 0.000010 0.000010 0.000010 0.000010 0.000010 0.000010 0.000010 0.000010 0.000010
0.000010 0.000010 0.000010 0.000010 0.000010 0.000010 0.000010 0.000010 0.000010 0.000010 0.000010 0.000010 0.000010 0.000010 0.000010 0.000010 0.000010 0.000010 0.000010 0.999550 0.000010 0.000010 0.000010 0.000010 0.000010 0.000010 0.000010 0.000010 0.000010 0.000010 0.000010 0.000010 0.000010 0.000010 0.000010 0.000010 0.000010 0.000010 0.000010 0.000010 0.000010 0.000010 0.000010 0.000010 0.000010 0.000010
0.000010 0.000010 0.000010 0.000010 0.231508 0.000010 0.000010 0.000010 0.000010 0.000010 0.000010 0.000010 0.000010 0.000010 0.000010 0.000010 0.000010 0.000010 0.000010 0.745026 0.000010 0.000010 0.000010 0.000010 0.000010 0.000010 0.000010 0.000010 0.000010 0.000010 0.012373 0.010673 0.000010 0.000010 0.000010 0.000010 0.000010 0.000010 0.000010 0.000010 0.000010 0.000010 0.000010 0.000010 0.000010 0.000010
0.000010 0.000010 0.000010 0.000010 0.000010 0.000010 0.000010 0.000010 0.000010 0.000010 0.000017 0.000010 0.000010 0.000010 0.000010 0.000010 0.000010 0.000010 0.000010 0.999543 0.000010 0.000010 0.000010 0.000010 0.000010 0.000010 0.000010 0.000010 0.000010 0.000010 0.000010 0.000010 0.000010 0.000010 0.000010 0.000010 0.000010 0.000010 0.000010 0.000010 0.000010 0.000010 0.000010 0.000010 0.000010 0.000010
0.000010 0.000010 0.000010 0.000010 0.000010 0.000010 0.000010 0.000010 0.000010 0.000010 0.000010 0.000010 0.000010 0.000010 0.000010 0.000010 0.000010 0.000010 0.000010 0.999550 0.000010 0.000010 0.000010 0.000010 0.000010 0.000010 0.000010 0.000010 0.000010 0.000010 0.000010 0.000010 0.000010 0.000010 0.000010 0.000010 0.000010 0.000010 0.000010 0.000010 0.000010 0.000010 0.000010 0.000010 0.000010 0.000010
0.000010 0.000010 0.000010 0.000010 0.999550 0.000010 0.000010 0.000010 0.000010 0.000010 0.000010 0.000010 0.000010 0.000010 0.000010 0.000010 0.000010 0.000010 0.000010 0.000010 0.000010 0.000010 0.000010 0.000010 0.000010 0.000010 0.000010 0.000010 0.000010 0.000010 0.000010 0.000010 0.000010 0.000010 0.000010 0.000010 0.000010 0.000010 0.000010 0.000010 0.000010 0.000010 0.000010 0.000010 0.000010 0.000010
0.000010 0.000010 0.000010 0.000010 0.999550 0.000010 0.000010 0.000010 0.000010 0.000010 0.000010 0.000010 0.000010 0.000010 0.000010 0.000010 0.000010 0.000010 0.000010 0.000010 0.000010 0.000010 0.000010 0.000010 0.000010 0.000010 0.000010 0.000010 0.000010 0.000010 0.000010 0.000010 0.000010 0.000010 0.000010 0.000010 0.000010 0.000010 0.000010 0.000010 0.000010 0.000010 0.000010 0.000010 0.000010 0.000010
0.000010 0.000010 0.000010 0.000010 0.990409 0.000010 0.000010 0.000010 0.000010 0.000010 0.000010 0.000010 0.000010 0.000010 0.000010 0.000010 0.000010 0.000010 0.000010 0.000010 0.000010 0.000010 0.000010 0.000010 0.000010 0.000010 0.000010 0.000010 0.000010 0.000010 0.000010 0.000010 0.000010 0.000010 0.000010 0.000010 0.009151 0.000010 0.000010 0.000010 0.000010 0.000010 0.000010 0.000010 0.000010 0.000010
0.000010 0.000010 0.000010 0.000010 0.999550 0.000010 0.000010 0.000010 0.000010 0.000010 0.000010 0.000010 0.000010 0.000010 0.000010 0.000010 0.000010 0.000010 0.000010 0.000010 0.000010 0.000010 0.000010 0.000010 0.000010 0.000010 0.000010 0.000010 0.000010 0.000010 0.000010 0.000010 0.000010 0.000010 0.000010 0.000010 0.000010 0.000010 0.000010 0.000010 0.000010 0.000010 0.000010 0.000010 0.000010 0.000010
0.000010 0.000010 0.000010 0.000010 0.999550 0.000010 0.000010 0.000010 0.000010 0.000010 0.000010 0.000010 0.000010 0.000010 0.000010 0.000010 0.000010 0.000010 0.000010 0.000010 0.000010 0.000010 0.000010 0.000010 0.000010 0.000010 0.000010 0.000010 0.000010 0.000010 0.000010 0.000010 0.000010 0.000010 0.000010 0.000010 0.000010 0.000010 0.000010 0.000010 0.000010 0.000010 0.000010 0.000010 0.000010 0.000010
0.000010 0.000010 0.000010 0.000010 0.999550 0.000010 0.000010 0.000010 0.000010 0.000010 0.000010 0.000010 0.000010 0.000010 0.000010 0.000010 0.000010 0.000010 0.000010 0.000010 0.000010 0.000010 0.000010 0.000010 0.000010 0.000010 0.000010 0.000010 0.000010 0.000010 0.000010 0.000010 0.000010 0.000010 0.000010 0.000010 0.000010 0.000010 0.000010 0.000010 0.000010 0.000010 0.000010 0.000010 0.000010 0.000010
0.000010 0.000010 0.000010 0.000010 0.999550 0.000010 0.000010 0.000010 0.000010 0.000010 0.000010 0.000010 0.000010 0.000010 0.000010 0.000010 0.000010 0.000010 0.000010 0.000010 0.000010 0.000010 0.000010 0.000010 0.000010 0.000010 0.000010 0.000010 0.000010 0.000010 0.000010 0.000010 0.000010 0.000010 0.000010 0.000010 0.000010 0.000010 0.000010 0.000010 0.000010 0.000010 0.000010 0.000010 0.000010 0.000010
0.000010 0.000010 0.000010 0.000010 0.999550 0.000010 0.000010 0.000010 0.000010 0.000010 0.000010 0.000010 0.000010 0.000010 0.000010 0.000010 0.000010 0.000010 0.000010 0.000010 0.000010 0.000010 0.000010 0.000010 0.000010 0.000010 0.000010 0.000010 0.000010 0.000010 0.000010 0.000010 0.000010 0.000010 0.000010 0.000010 0.000010 0.000010 0.000010 0.000010 0.000010 0.000010 0.000010 0.000010 0.000010 0.000010
0.000010 0.000010 0.000010 0.000010 0.965813 0.000010 0.000010 0.000010 0.000010 0.000010 0.000010 0.000010 0.000010 0.000010 0.000010 0.000010 0.000010 0.000010 0.000010 0.000010 0.000010 0.000010 0.000010 0.000010 0.000010 0.000010 0.000010 0.000010 0.000010 0.000010 0.000010 0.033747 0.000010 0.000010 0.000010 0.000010 0.000010 0.000010 0.000010 0.000010 0.000010 0.000010 0.000010 0.000010 0.000010 0.000010
0.000010 0.000010 0.000010 0.000010 0.999550 0.000010 0.000010 0.000010 0.000010 0.000010 0.000010 0.000010 0.000010 0.000010 0.000010 0.000010 0.000010 0.000010 0.000010 0.000010 0.000010 0.000010 0.000010 0.000010 0.000010 0.000010 0.000010 0.000010 0.000010 0.000010 0.000010 0.000010 0.000010 0.000010 0.000010 0.000010 0.000010 0.000010 0.000010 0.000010 0.000010 0.000010 0.000010 0.000010 0.000010 0.000010
0.000010 0.000010 0.000010 0.000010 0.999550 0.000010 0.000010 0.000010 0.000010 0.000010 0.000010 0.000010 0.000010 0.000010 0.000010 0.000010 0.000010 0.000010 0.000010 0.000010 0.000010 0.000010 0.000010 0.000010 0.000010 0.000010 0.000010 0.000010 0.000010 0.000010 0.000010 0.000010 0.000010 0.000010 0.000010 0.000010 0.000010 0.000010 0.000010 0.000010 0.000010 0.000010 0.000010 0.000010 0.000010 0.000010
0.000010 0.000010 0.000010 0.000010 0.999550 0.000010 0.000010 0.000010 0.000010 0.000010 0.000010 0.000010 0.000010 0.000010 0.000010 0.000010 0.000010 0.000010 0.000010 0.000010 0.000010 0.000010 0.000010 0.000010 0.000010 0.000010 0.000010 0.000010 0.000010 0.000010 0.000010 0.000010 0.000010 0.000010 0.000010 0.000010 0.000010 0.000010 0.000010 0.000010 0.000010 0.000010 0.000010 0.000010 0.000010 0.000010
0.000010 0.000010 0.000010 0.000010 0.989123 0.000010 0.000010 0.000010 0.000010 0.000010 0.000010 0.000010 0.000010 0.000010 0.000010 0.000010 0.000010 0.000010 0.000010 0.000010 0.000010 0.000010 0.000010 0.000010 0.000010 0.000010 0.000010 0.000010 0.004112 0.000010 0.000010 0.000010 0.000010 0.000010 0.006335 0.000010 0.000010 0.000010 0.000010 0.000010 0.000010 0.000010 0.000010 0.000010 0.000010 0.000010
0.000010 0.000010 0.000010 0.000010 0.999550 0.000010 0.000010 0.000010 0.000010 0.000010 0.000010 0.000010 0.000010 0.000010 0.000010 0.000010 0.000010 0.000010 0.000010 0.000010 0.000010 0.000010 0.000010 0.000010 0.000010 0.000010 0.000010 0.000010 0.000010 0.000010 0.000010 0.000010 0.000010 0.000010 0.000010 0.000010 0.000010 0.000010 0.000010 0.000010 0.000010 0.000010 0.000010 0.000010 0.000010 0.000010
0.000010 0.000010 0.000010 0.000010 0.999550 0.000010 0.000010 0.000010 0.000010 0.000010 0.000010 0.000010 0.000010 0.000010 0.000010 0.000010 0.000010 0.000010 0.000010 0.000010 0.000010 0.000010 0.000010 0.000010 0.000010 0.000010 0.000010 0.000010 0.000010 0.000010 0.000010 0.000010 0.000010 0.000010 0.000010 0.000010 0.000010 0.000010 0.000010 0.000010 0.000010 0.000010 0.000010 0.000010 0.000010 0.000010
0.000010 0.000010 0.000010 0.000010 0.989144 0.000010 0.000010 0.000010 0.000010 0.000010 0.000010 0.000010 0.000010 0.000010 0.000010 0.000010 0.000010 0.000010 0.000010 0.009513 0.000010 0.000010 0.000010 0.000010 0.000010 0.000010 0.000010 0.000010 0.000010 0.000010 0.000010 0.000010 0.000010 0.000010 0.000010 0.000010 0.000914 0.000010 0.000010 0.000010 0.000010 0.000010 0.000010 0.000010 0.000010 0.000010
0.000010 0.000010 0.000010 0.000010 0.999550 0.000010 0.000010 0.000010 0.000010 0.000010 0.000010 0.000010 0.000010 0.000010 0.000010 0.000010 0.000010 0.000010 0.000010 0.000010 0.000010 0.000010 0.000010 0.000010 0.000010 0.000010 0.000010 0.000010 0.000010 0.000010 0.000010 0.000010 0.000010 0.000010 0.000010 0.000010 0.000010 0.000010 0.000010 0.000010 0.000010 0.000010 0.000010 0.000010 0.000010 0.000010
0.000010 0.000010 0.000010 0.000010 0.987998 0.002188 0.000010 0.000010 0.000010 0.000010 0.005451 0.000010 0.000010 0.000010 0.000010 0.000010 0.000010 0.000010 0.000010 0.000010 0.000010 0.000010 0.000010 0.000010 0.000010 0.000010 0.000010 0.000010 0.000010 0.000010 0.000010 0.003943 0.000010 0.000010 0.000010 0.000010 0.000010 0.000010 0.000010 0.000010 0.000010 0.000010 0.000010 0.000010 0.000010 0.000010
0.000010 0.000010 0.000010 0.000010 0.999550 0.000010 0.000010 0.000010 0.000010 0.000010 0.000010 0.000010 0.000010 0.000010 0.000010 0.000010 0.000010 0.000010 0.000010 0.000010 0.000010 0.000010 0.000010 0.000010 0.000010 0.000010 0.000010 0.000010 0.000010 0.000010 0.000010 0.000010 0.000010 0.000010 0.000010 0.000010 0.000010 0.000010 0.000010 0.000010 0.000010 0.000010 0.000010 0.000010 0.000010 0.000010
0.000010 0.000010 0.000010 0.000010 0.999550 0.000010 0.000010 0.000010 0.000010 0.000010 0.000010 0.000010 0.000010 0.000010 0.000010 0.000010 0.000010 0.000010 0.000010 0.000010 0.000010 0.000010 0.000010 0.000010 0.000010 0.000010 0.000010 0.000010 0.000010 0.000010 0.000010 0.000010 0.000010 0.000010 0.000010 0.000010 0.000010 0.000010 0.000010 0.000010 0.000010 0.000010 0.000010 0.000010 0.000010 0.000010
0.000010 0.000010 0.000010 0.000010 0.000010 0.000010 0.000010 0.000010 0.000010 0.000010 0.000010 0.000010 0.000010 0.000010 0.000010 0.000010 0.000010 0.000010 0.000010 0.000010 0.000010 0.000010 0.000010 0.000010 0.000010 0.000010 0.000010 0.000010 0.000010 0.999550 0.000010 0.000010 0.000010 0.000010 0.000010 0.000010 0.000010 0.000010 0.000010 0.000010 0.000010 0.000010 0.000010 0.000010 0.000010 0.000010
0.000010 0.000010 0.000010 0.000010 0.016420 0.000010 0.000010 0.000010 0.000010 0.000010 0.000010 0.000010 0.000010 0.000010 0.000010 0.000010 0.000010 0.000010 0.000010 0.107335 0.000010 0.000010 0.000010 0.000010 0.000010 0.000010 0.000010 0.000010 0.000010 0.857977 0.000010 0.000010 0.000010 0.000010 0.000010 0.000010 0.017848 0.000010 0.000010 0.000010 0.000010 0.000010 0.000010 0.000010 0.000010 0.000010
0.000010 0.000010 0.000010 0.000010 0.000010 0.000010 0.000010 0.000010 0.000010 0.000010 0.000010 0.000010 0.000010 0.000010 0.000010 0.000010 0.000010 0.000010 0.000010 0.074988 0.000010 0.000010 0.000010 0.000010 0.000010 0.000010 0.000010 0.000010 0.000010 0.924572 0.000010 0.000010 0.000010 0.000010 0.000010 0.000010 0.000010 0.000010 0.000010 0.000010 0.000010 0.000010 0.000010 0.000010 0.000010 0.000010
0.000010 0.000010 0.000010 0.000010 0.167157 0.000010 0.000010 0.000010 0.000010 0.000010 0.000010 0.000010 0.000010 0.000010 0.000010 0.000010 0.000010 0.000010 0.000010 0.126154 0.000010 0.000010 0.000010 0.000010 0.000010 0.000010 0.000010 0.000010 0.000010 0.706259 0.000010 0.000010 0.000010 0.000010 0.000010 0.000010 0.000010 0.000010 0.000010 0.000010 0.000010 0.000010 0.000010 0.000010 0.000010 0.000010
0.000010 0.000010 0.000010 0.000010 0.000010 0.000010 0.000010 0.000010 0.000010 0.000010 0.000010 0.000010 0.000010 0.000010 0.000010 0.000010 0.000010 0.000010 0.000010 0.027021 0.000010 0.000010 0.000010 0.000010 0.000010 0.000010 0.000010 0.000010 0.000010 0.972539 0.000010 0.000010 0.000010 0.000010 0.000010 0.000010 0.000010 0.000010 0.000010 0.000010 0.000010 0.000010 0.000010 0.000010 0.000010 0.000010
0.000010 0.000010 0.000010 0.000010 0.166584 0.000010 0.000010 0.000010 0.000010 0.000010 0.000010 0.000010 0.000010 0.000010 0.000010 0.000010 0.000010 0.000010 0.000010 0.110505 0.000010 0.000010 0.000010 0.000010 0.000010 0.000010 0.000010 0.000010 0.000010 0.719988 0.000010 0.000010 0.000010 0.000010 0.000010 0.000010 0.002502 0.000010 0.000010 0.000010 0.000010 0.000010 0.000010 0.000010 0.000010 0.000010
0.000010 0.000010 0.000010 0.000010 0.201197 0.000010 0.000010 0.000010 0.000010 0.000010 0.000010 0.000010 0.000010 0.000010 0.000010 0.000010 0.000010 0.000010 0.000010 0.105206 0.000010 0.000010 0.000010 0.000010 0.000010 0.000010 0.000010 0.000010 0.000010 0.654962 0.000010 0.034798 0.000010 0.000010 0.000010 0.000010 0.003426 0.000010 0.000010 0.000010 0.000010 0.000010 0.000010 0.000010 0.000010 0.000010
0.000010 0.000010 0.000010 0.000010 0.000010 0.000010 0.000010 0.000010 0.000010 0.000010 0.000010 0.000010 0.000010 0.000010 0.000010 0.000010 0.000010 0.000010 0.000010 0.083957 0.000010 0.000010 0.000010 0.000010 0.000010 0.000010 0.000010 0.000010 0.000010 0.915603 0.000010 0.000010 0.000010 0.000010 0.000010 0.000010 0.000010 0.000010 0.000010 0.000010 0.000010 0.000010 0.000010 0.000010 0.000010 0.000010
0.000010 0.000010 0.000010 0.000010 0.000010 0.000010 0.000010 0.000010 0.000010 0.000010 0.000010 0.000010 0.000010 0.000010 0.000010 0.000010 0.000010 0.000010 0.000010 0.071284 0.000010 0.000010 0.000010 0.000010 0.000010 0.000010 0.000010 0.000010 0.000010 0.928276 0.000010 0.000010 0.000010 0.000010 0.000010 0.000010 0.000010 0.000010 0.000010 0.000010 0.000010 0.000010 0.000010 0.000010 0.000010 0.000010
0.000010 0.000010 0.000010 0.000010 0.000010 0.000010 0.000010 0.000010 0.000010 0.000010 0.000010 0.000010 0.000010 0.000010 0.000010 0.000010 0.000010 0.000010 0.000010 0.000010 0.000010 0.000010 0.000010 0.000010 0.000010 0.000010 0.000010 0.000010 0.000010 0.999550 0.000010 0.000010 0.000010 0.000010 0.000010 0.000010 0.000010 0.000010 0.000010 0.000010 0.000010 0.000010 0.000010 0.000010 0.000010 0.000010
0.000010 0.000010 0.000010 0.000010 0.439992 0.000010 0.000010 0.000010 0.000010 0.000010 0.000010 0.000010 0.000010 0.000010 0.000010 0.000010 0.000010 0.000010 0.063055 0.267653 0.000010 0.000010 0.000010 0.008295 0.000010 0.000010 0.000010 0.000010 0.000010 0.061785 0.054536 0.071062 0.000010 0.000010 0.001271 0.000010 0.031979 0.000010 0.000010 0.000010 0.000010 0.000010 0.000010 0.000010 0.000010 0.000010
0.000010 0.000010 0.000010 0.000010 0.564530 0.000010 0.000010 0.000010 0.000010 0.000010 0.000010 0.000010 0.000010 0.000010 0.000010 0.000010 0.000010 0.000010 0.049948 0.187863 0.000010 0.000010 0.000010 0.001008 0.000010 0.000010 0.000010 0.000010 0.000010 0.000010 0.071328 0.104111 0.000010 0.000010 0.000010 0.000010 0.020822 0.000010 0.000010 0.000010 0.000010 0.000010 0.000010 0.000010 0.000010 0.000010
0.000010 0.000010 0.000010 0.000010 0.604015 0.000010 0.000010 0.000010 0.000010 0.000010 0.000630 0.000010 0.000010 0.000010 0.000010 0.000010 0.000580 0.000010 0.039914 0.207451 0.000010 0.000010 0.000010 0.016791 0.000010 0.000010 0.000010 0.000010 0.000010 0.007187 0.043160 0.079903 0.000010 0.000010 0.000010 0.000010 0.000010 0.000010 0.000010 0.000010 0.000010 0.000010 0.000010 0.000010 0.000010 0.000010
0.000010 0.000010 0.000010 0.000010 0.547742 0.000010 0.000010 0.000010 0.000010 0.000010 0.000010 0.000010 0.000010 0.000010 0.000010 0.000016 0.011309 0.000010 0.051736 0.228840 0.000010 0.000010 0.000010 0.021779 0.000010 0.000010 0.000010 0.000010 0.000010 0.000010 0.040747 0.090930 0.000010 0.000010 0.001502 0.000010 0.005040 0.000010 0.000010 0.000010 0.000010 0.000010 0.000010 0.000010 0.000010 0.000010
0.000010 0.000010 0.000010 0.000010 0.533512 0.000010 0.000010 0.000010 0.000010 0.000010 0.000010 0.000010 0.000010 0.000010 0.000010 0.000010 0.000010 0.000010 0.057236 0.168423 0.000010 0.000010 0.000010 0.000010 0.000010 0.000010 0.000010 0.000010 0.000010 0.028098 0.085513 0.116936 0.000010 0.000013 0.004284 0.000010 0.005614 0.000010 0.000010 0.000010 0.000010 0.000010 0.000010 0.000010 0.000010 0.000010
0.000010 0.000010 0.000010 0.000010 0.535346 0.000010 0.000010 0.000010 0.000010 0.000010 0.000010 0.000010 0.000010 0.000010 0.000010 0.000010 0.000010 0.000010 0.072090 0.245865 0.000010 0.000010 0.000010 0.000930 0.000010 0.000010 0.000010 0.000010 0.000010 0.000010 0.050536 0.084150 0.000010 0.000010 0.000010 0.000010 0.010694 0.000010 0.000010 0.000010 0.000010 0.000010 0.000010 0.000010 0.000010 0.000010
0.000010 0.000010 0.000010 0.000010 0.567012 0.000010 0.000010 0.000010 0.000010 0.000010 0.000010 0.000010 0.000010 0.000010 0.000010 0.000010 0.000010 0.000010 0.047380 0.237963 0.000010 0.000010 0.000010 0.000010 0.000010 0.000010 0.000010 0.000010 0.000010 0.000010 0.042165 0.097162 0.000010 0.000010 0.000010 0.000010 0.007918 0.000010 0.000010 0.000010 0.000010 0.000010 0.000010 0.000010 0.000010 0.000010
0.000010 0.000010 0.000010 0.000010 0.551401 0.000010 0.000010 0.000010 0.000010 0.000010 0.000010 0.000010 0.000010 0.000010 0.000010 0.000010 0.002208 0.000010 0.046220 0.212490 0.000010 0.000010 0.000010 0.000010 0.000010 0.000010 0.000010 0.000010 0.000010 0.004739 0.071650 0.086138 0.000010 0.000010 0.011804 0.000010 0.012979 0.000010 0.000010 0.000010 0.000010 0.000010 0.000010 0.000010 0.000010 0.000010
0.000010 0.000010 0.000010 0.000010 0.515096 0.000010 0.000010 0.000010 0.000010 0.000010 0.000010 0.000010 0.000010 0.000010 0.000010 0.000010 0.000010 0.000010 0.067037 0.158265 0.000010 0.000010 0.000010 0.018362 0.000010 0.000010 0.000010 0.000010 0.000010 0.024655 0.047823 0.133060 0.000010 0.000010 0.000010 0.000010 0.035320 0.000010 0.000010 0.000010 0.000010 0.000010 0.000010 0.000010 0.000010 0.000010
0.000010 0.000010 0.000010 0.000010 0.533616 0.000389 0.000010 0.000010 0.000010 0.000010 0.000010 0.000010 0.000010 0.000010 0.000010 0.000010 0.011191 0.000010 0.058953 0.167467 0.000010 0.000010 0.000010 0.008919 0.000010 0.000010 0.000010 0.000010 0.000010 0.021832 0.068006 0.115153 0.000010 0.000010 0.001891 0.000010 0.004299 0.000239 0.000010 0.000010 0.000010 0.000010 0.000010 0.000010 0.007714 0.000010
0.000010 0.000010 0.000010 0.000010 0.509835 0.000010 0.000010 0.000010 0.000010 0.000010 0.000010 0.000010 0.000010 0.000010 0.000010 0.000010 0.000010 0.000010 0.072585 0.179580 0.000010 0.000010 0.000010 0.000010 0.000010 0.000010 0.000010 0.000010 0.000010 0.000010 0.093249 0.124170 0.000010 0.000010 0.007864 0.000010 0.010015 0.000010 0.002322 0.000010 0.000010 0.000010 0.000010 0.000010 0.000010 0.000010
0.000010 0.000010 0.000010 0.000010 0.553645 0.000010 0.000010 0.000010 0.000010 0.000010 0.000010 0.000010 0.000010 0.000010 0.000010 0.001133 0.000010 0.000010 0.034251 0.200543 0.000010 0.000010 0.000010 0.000010 0.000010 0.000010 0.000010 0.000010 0.000010 0.018078 0.087648 0.092496 0.000010 0.000010 0.000010 0.000010 0.011826 0.000010 0.000010 0.000010 0.000010 0.000010 0.000010 0.000010 0.000010 0.000010
0.000010 0.000010 0.000010 0.000010 0.522543 0.000010 0.000010 0.000010 0.000010 0.000010 0.000010 0.000010 0.000010 0.000010 0.000010 0.000010 0.000010 0.000010 0.082542 0.200226 0.000010 0.000010 0.000010 0.000010 0.000010 0.000010 0.000010 0.000010 0.000010 0.028601 0.095425 0.066796 0.000010 0.000010 0.003476 0.000010 0.000010 0.000010 0.000010 0.000010 0.000010 0.000010 0.000010 0.000010 0.000010 0.000010
0.000010 0.000010 0.000010 0.000010 0.496969 0.000010 0.000010 0.000010 0.000010 0.000010 0.000010 0.000010 0.000010 0.002428 0.000010 0.000010 0.000010 0.000010 0.067721 0.208165 0.000010 0.000010 0.000010 0.020807 0.000010 0.000010 0.000010 0.000010 0.000010 0.017064 0.055805 0.094671 0.000010 0.000010 0.000010 0.000010 0.029996 0.000010 0.000010 0.000010 0.000018 0.000010 0.000010 0.000010 0.006006 0.000010
0.000010 0.000010 0.000010 0.000010 0.525515 0.000010 0.000010 0.000010 0.000010 0.000010 0.000010 0.000010 0.000010 0.000010 0.000010 0.000010 0.000010 0.000010 0.073857 0.191063 0.000010 0.000010 0.000010 0.009380 0.000010 0.000010 0.000010 0.000010 0.000010 0.000010 0.064265 0.128908 0.000834 0.000010 0.004284 0.000010 0.001524 0.000010 0.000010 0.000010 0.000010 0.000010 0.000010 0.000010 0.000010 0.000010
0.000010 0.000010 0.000010 0.000010 0.429801 0.000010 0.000010 0.000010 0.000010 0.000010 0.000010 0.000010 0.000010 0.000010 0.000010 0.029850 0.000010 0.000010 0.120405 0.190237 0.000010 0.000010 0.000010 0.000010 0.000010 0.000010 0.000010 0.000010 0.000010 0.014480 0.102564 0.072553 0.000010 0.000010 0.020180 0.000010 0.016893 0.000010 0.000010 0.001922 0.000010 0.000010 0.000010 0.000010 0.000766 0.000010
0.000010 0.000010 0.000010 0.000010 0.529176 0.000010 0.000010 0.000010 0.000010 0.000010 0.000010 0.000010 0.000010 0.000010 0.000010 0.000010 0.000010 0.000010 0.127077 0.183740 0.000010 0.000010 0.000010 0.000010 0.000010 0.000010 0.000010 0.000010 0.000010 0.021748 0.055969 0.072391 0.000010 0.000010 0.000010 0.000010 0.009087 0.000010 0.000431 0.000010 0.000010 0.000010 0.000010 0.000010 0.000010 0.000010
0.000010 0.000010 0.000010 0.000010 0.541320 0.000010 0.000010 0.000010 0.000010 0.000010 0.000010 0.000010 0.000010 0.000010 0.000010 0.000010 0.000010 0.000010 0.116211 0.187730 0.000010 0.000010 0.000010 0.000010 0.000010 0.000010 0.000010 0.000010 0.000010 0.028634 0.052423 0.071290 0.000010 0.000010 0.000010 0.000010 0.002003 0.000010 0.000010 0.000010 0.000010 0.000010 0.000010 0.000010 0.000010 0.000010
0.000010 0.000010 0.000010 0.000010 0.479468 0.001729 0.000010 0.000010 0.000010 0.000010 0.000010 0.000010 0.000010 0.000010 0.000010 0.000010 0.000010 0.000010 0.087991 0.189986 0.000010 0.000010 0.000010 0.000010 0.000010 0.000010 0.000010 0.000010 0.000010 0.000010 0.108524 0.111529 0.000010 0.000010 0.000227 0.000010 0.019454 0.000722 0.000010 0.000010 0.000010 0.000010 0.000010 0.000010 0.000010 0.000010
0.000010 0.000010 0.000010 0.000010 0.572128 0.000010 0.000010 0.000010 0.000010 0.000010 0.000010 0.000010 0.000010 0.000010 0.000010 0.000010 0.000621 0.000010 0.052223 0.193135 0.000010 0.000010 0.000010 0.000010 0.000010 0.000010 0.000010 0.000010 0.000010 0.000010 0.064379 0.095467 0.000010 0.000010 0.000010 0.000010 0.015990 0.000010 0.000010 0.000010 0.000010 0.000010 0.000010 0.000010 0.005678 0.000010
0.000010 0.000010 0.000010 0.000010 0.542630 0.000010 0.000010 0.000010 0.000010 0.000010 0.000010 0.000010 0.000010 0.000010 0.000010 0.000010 0.000010 0.000010 0.113895 0.193048 0.000010 0.000010 0.000010 0.000010 0.000010 0.000010 0.000010 0.000010 0.000010 0.000010 0.054925 0.088651 0.000010 0.000010 0.000010 0.000010 0.006450 0.000010 0.000010 0.000010 0.000010 0.000010 0.000010 0.000010 0.000010 0.000010
0.000010 0.000010 0.000010 0.000010 0.546953 0.000010 0.000010 0.000010 0.000010 0.000010 0.000010 0.000010 0.000010 0.000010 0.000010 0.000522 0.018105 0.000010 0.049995 0.175398 0.000010 0.000010 0.000010 0.005089 0.000010 0.000010 0.000010 0.000010 0.000010 0.010598 0.069303 0.101171 0.000010 0.000010 0.000010 0.000010 0.022506 0.000010 0.000010 0.000010 0.000010 0.000010 0.000010 0.000010 0.000010 0.000010
0.000010 0.000010 0.000010 0.000010 0.455674 0.000395 0.000010 0.000010 0.000010 0.000010 0.000010 0.000010 0.000010 0.000010 0.000010 0.000010 0.000514 0.000010 0.094551 0.211096 0.000010 0.000010 0.000010 0.000010 0.000010 0.000010 0.000010 0.000010 0.000010 0.031284 0.071086 0.105956 0.000010 0.000010 0.006161 0.000010 0.022922 0.000010 0.000010 0.000010 0.000010 0.000010 0.000010 0.000010 0.000010 0.000010
0.000010 0.000010 0.000010 0.000010 0.819861 0.000010 0.000010 0.000010 0.000010 0.000010 0.000010 0.000010 0.000010 0.000010 0.000010 0.000010 0.000010 0.000010 0.000010 0.120550 0.000010 0.000010 0.000010 0.000010 0.000010 0.000010 0.000010 0.000010 0.000010 0.000010 0.039373 0.019796 0.000010 0.000010 0.000010 0.000010 0.000010 0.000010 0.000010 0.000010 0.000010 0.000010 0.000010 0.000010 0.000010 0.000010
0.000010 0.000010 0.000010 0.000010 0.784987 0.000010 0.000010 0.000010 0.000010 0.000010 0.000010 0.000010 0.000010 0.000010 0.000010 0.000010 0.000010 0.000010 0.001839 0.148269 0.000010 0.000010 0.000010 0.000010 0.000010 0.000010 0.000010 0.000010 0.000010 0.000010 0.053951 0.005032 0.000010 0.000010 0.000010 0.000010 0.005522 0.000010 0.000010 0.000010 0.000010 0.000010 0.000010 0.000010 0.000010 0.000010
0.000010 0.000010 0.000010 0.000010 0.768465 0.000010 0.000010 0.000010 0.000010 0.000010 0.000010 0.000010 0.000010 0.000010 0.000010 0.000010 0.000010 0.000010 0.000010 0.147435 0.000010 0.000010 0.000010 0.000010 0.000010 0.000010 0.000010 0.000010 0.000010 0.000010 0.008545 0.064757 0.000010 0.000010 0.000010 0.000010 0.010388 0.000010 0.000010 0.000010 0.000010 0.000010 0.000010 0.000010 0.000010 0.000010
0.000010 0.000010 0.000010 0.000010 0.749730 0.000010 0.000010 0.000010 0.000010 0.000010 0.000982 0.000010 0.000010 0.000010 0.000010 0.000010 0.000010 0.000010 0.000010 0.129274 0.000010 0.000010 0.000010 0.000010 0.000010 0.000010 0.000010 0.000010 0.000010 0.012509 0.032986 0.064372 0.000010 0.000010 0.000010 0.000010 0.009755 0.000010 0.000010 0.000010 0.000010 0.000010 0.000010 0.000010 0.000010 0.000010
0.000010 0.080989 0.000010 0.000010 0.689505 0.001595 0.000010 0.000010 0.000010 0.010447 0.000010 0.000010 0.000010 0.000627 0.000010 0.001736 0.000010 0.000010 0.014684 0.096258 0.000010 0.002790 0.000010 0.000010 0.000010 0.000010 0.000010 0.000010 0.000010 0.004025 0.014943 0.066228 0.000721 0.000010 0.000010 0.000010 0.015132 0.000010 0.000010 0.000010 0.000010 0.000010 0.000010 0.000010 0.000010 0.000010
0.000010 0.000010 0.000010 0.000010 0.858665 0.000010 0.000010 0.000010 0.000010 0.000010 0.000010 0.000010 0.000010 0.000010 0.000010 0.000010 0.000010 0.000010 0.000010 0.100272 0.000010 0.000010 0.000010 0.000010 0.000010 0.000010 0.000010 0.000010 0.000010 0.000010 0.000010 0.024408 0.000010 0.000010 0.000010 0.000010 0.016235 0.000010 0.000010 0.000010 0.000010 0.000010 0.000010 0.000010 0.000010 0.000010
0.000010 0.047525 0.000010 0.000010 0.499542 0.003138 0.000010 0.000010 0.000010 0.000010 0.000010 0.005058 0.000010 0.000010 0.000010 0.000010 0.001972 0.001495 0.035847 0.173126 0.000313 0.000010 0.000010 0.008683 0.007720 0.000010 0.000010 0.000010 0.000010 0.081673 0.023555 0.069859 0.000010 0.000010 0.003803 0.000010 0.029851 0.000010 0.002911 0.000010 0.003649 0.000010 0.000010 0.000010 0.000010 0.000010
0.000010 0.000010 0.000010 0.000010 0.583800 0.000010 0.000010 0.000010 0.000010 0.000010 0.000010 0.000010 0.000010 0.000010 0.000010 0.000010 0.005131 0.000010 0.038188 0.160523 0.000010 0.000010 0.000010 0.000010 0.000010 0.000010 0.000010 0.000010 0.000010 0.047286 0.073732 0.070826 0.000010 0.000010 0.000010 0.000010 0.020134 0.000010 0.000010 0.000010 0.000010 0.000010 0.000010 0.000010 0.000010 0.000010
0.000010 0.000010 0.000010 0.000010 0.694742 0.000010 0.000010 0.000010 0.000010 0.000010 0.000010 0.000010 0.000010 0.000010 0.000010 0.000010 0.000010 0.000010 0.031979 0.148428 0.000010 0.000010 0.000010 0.000010 0.000010 0.000010 0.000010 0.000010 0.000010 0.000010 0.046548 0.051142 0.000010 0.000010 0.000010 0.000010 0.026761 0.000010 0.000010 0.000010 0.000010 0.000010 0.000010 0.000010 0.000010 0.000010
0.000010 0.000010 0.000010 0.000010 0.605267 0.000010 0.000010 0.000010 0.000010 0.000010 0.000010 0.000010 0.000010 0.000010 0.000010 0.000010 0.016639 0.000010 0.037737 0.117766 0.000010 0.000010 0.000010 0.016407 0.000010 0.000010 0.000010 0.000010 0.000010 0.017461 0.048781 0.113123 0.000010 0.000010 0.005127 0.000010 0.021331 0.000010 0.000010 0.000010 0.000010 0.000010 0.000010 0.000010 0.000010 0.000010
0.000010 0.000010 0.000010 0.000010 0.718864 0.000010 0.000010 0.000010 0.000010 0.000010 0.000010 0.000010 0.000010 0.000010 0.000010 0.000010 0.000010 0.000010 0.045082 0.141285 0.000010 0.000010 0.000010 0.000010 0.000010 0.000010 0.000010 0.000010 0.000010 0.022202 0.000010 0.048578 0.000010 0.000010 0.000425 0.000010 0.023174 0.000010 0.000010 0.000010 0.000010 0.000010 0.000010 0.000010 0.000010 0.000010
0.000010 0.000010 0.000010 0.000010 0.719886 0.000010 0.000010 0.000010 0.000010 0.000010 0.000010 0.000010 0.000010 0.000010 0.000010 0.000010 0.000010 0.000010 0.019238 0.091956 0.000010 0.000010 0.000010 0.000010 0.000010 0.000010 0.000010 0.000010 0.000010 0.064557 0.038078 0.038487 0.000010 0.000010 0.000010 0.000010 0.027409 0.000010 0.000010 0.000010 0.000010 0.000010 0.000010 0.000010 0.000010 0.000010
0.000010 0.000010 0.000010 0.000010 0.611198 0.000010 0.000010 0.000010 0.000010 0.000010 0.000010 0.000010 0.000010 0.000010 0.000010 0.000010 0.000010 0.000010 0.030136 0.201271 0.000010 0.000010 0.000010 0.016478 0.000010 0.000010 0.000010 0.000010 0.000010 0.000010 0.054644 0.085873 0.000010 0.000010 0.000010 0.000010 0.000010 0.000010 0.000010 0.000010 0.000010 0.000010 0.000010 0.000010 0.000010 0.000010
0.000010 0.000010 0.000010 0.000010 0.599069 0.000010 0.000010 0.000010 0.000010 0.000010 0.000010 0.000010 0.000010 0.000010 0.000010 0.000010 0.000010 0.000010 0.025507 0.215587 0.000010 0.000010 0.000010 0.000010 0.000010 0.000010 0.000010 0.000010 0.000010 0.018051 0.055737 0.081375 0.000010 0.000010 0.000010 0.000010 0.004284 0.000010 0.000010 0.000010 0.000010 0.000010 0.000010 0.000010 0.000010 0.000010
0.000010 0.000010 0.000010 0.000010 0.581132 0.000010 0.000010 0.000010 0.000010 0.000010 0.000010 0.000010 0.000010 0.000010 0.000010 0.000010 0.000010 0.000010 0.042024 0.208964 0.000010 0.000010 0.000010 0.000010 0.000010 0.000010 0.000010 0.000010 0.000010 0.017846 0.076899 0.058418 0.000010 0.000010 0.000010 0.000010 0.014326 0.000010 0.000010 0.000010 0.000010 0.000010 0.000010 0.000010 0.000010 0.000010
0.000010 0.000010 0.000010 0.000010 0.649289 0.000010 0.000010 0.000010 0.000010 0.000010 0.001779 0.000010 0.000010 0.000010 0.000010 0.000010 0.000010 0.000010 0.035898 0.205425 0.000010 0.000010 0.000010 0.000010 0.000010 0.000010 0.000010 0.000010 0.000010 0.011310 0.055242 0.040669 0.000010 0.000010 0.000010 0.000010 0.000010 0.000010 0.000010 0.000010 0.000010 0.000010 0.000010 0.000010 0.000010 0.000010
0.000010 0.000010 0.000010 0.000010 0.574989 0.000010 0.000010 0.000010 0.000010 0.000010 0.000010 0.000010 0.000010 0.000010 0.000010 0.000010 0.000010 0.000010 0.016832 0.231071 0.000010 0.000010 0.000010 0.000010 0.000010 0.000010 0.000010 0.000010 0.000010 0.000010 0.052794 0.109036 0.000010 0.000010 0.000010 0.000010 0.014878 0.000010 0.000010 0.000010 0.000010 0.000010 0.000010 0.000010 0.000010 0.000010
0.000010 0.000010 0.000010 0.000010 0.218719 0.000010 0.000010 0.000010 0.000010 0.000010 0.000010 0.000010 0.000010 0.000010 0.000010 0.000010 0.000010 0.000010 0.000010 0.744208 0.000010 0.000010 0.000010 0.000010 0.000010 0.000010 0.000010 0.000010 0.000010 0.000010 0.017360 0.000010 0.000010 0.000010 0.000010 0.000010 0.019292 0.000010 0.000010 0.000010 0.000010 0.000010 0.000010 0.000010 0.000010 0.000010
0.000010 0.000010 0.000010 0.000010 0.094139 0.000010 0.000010 0.000010 0.000010 0.000010 0.000010 0.000010 0.000010 0.000010 0.000010 0.000010 0.000010 0.000010 0.000010 0.900836 0.000010 0.000010 0.000010 0.000010 0.000010 0.000010 0.000010 0.000010 0.000010 0.000010 0.000010 0.000010 0.000010 0.000010 0.000010 0.000010 0.004595 0.000010 0.000010 0.000010 0.000010 0.000010 0.000010 0.000010 0.000010 0.000010
0.000010 0.000010 0.000010 0.000010 0.573605 0.000010 0.000010 0.000010 0.000010 0.000010 0.003279 0.000010 0.000010 0.000010 0.000010 0.000010 0.013032 0.000010 0.027804 0.176006 0.000010 0.000010 0.000010 0.000010 0.000010 0.000010 0.000010 0.000010 0.000010 0.029066 0.028864 0.117312 0.000010 0.000010 0.006858 0.000010 0.023813 0.000010 0.000010 0.000010 0.000010 0.000010 0.000010 0.000010 0.000010 0.000010
0.006361 0.000010 0.000010 0.000010 0.456376 0.000010 0.000010 0.000010 0.000010 0.000010 0.000010 0.000010 0.000010 0.006119 0.000010 0.002800 0.000010 0.000010 0.016383 0.451414 0.000010 0.001881 0.000010 0.000010 0.000010 0.000010 0.001218 0.000010 0.000010 0.004671 0.001582 0.022148 0.000010 0.000010 0.000010 0.000010 0.021582 0.000010 0.003995 0.000010 0.000010 0.000010 0.000010 0.003150 0.000010 0.000010
0.000010 0.000010 0.000010 0.000010 0.373036 0.000010 0.000010 0.000010 0.000010 0.000010 0.000010 0.000010 0.000010 0.000010 0.000010 0.000010 0.000010 0.000010 0.000010 0.149478 0.000010 0.000010 0.000010 0.000010 0.000010 0.000010 0.000010 0.000010 0.000010 0.000010 0.036747 0.016152 0.000010 0.000010 0.000010 0.000010 0.424178 0.000010 0.000010 0.000010 0.000010 0.000010 0.000010 0.000010 0.000010 0.000010
0.000010 0.000010 0.000010 0.000010 0.045153 0.000010 0.000010 0.000010 0.000010 0.000010 0.000010 0.000010 0.000010 0.000010 0.000010 0.000010 0.000010 0.000010 0.784521 0.103693 0.000010 0.000010 0.000010 0.000010 0.000010 0.000010 0.000010 0.000010 0.000010 0.000010 0.051651 0.004227 0.000010 0.000010 0.000010 0.000010 0.010355 0.000010 0.000010 0.000010 0.000010 0.000010 0.000010 0.000010 0.000010 0.000010
0.000010 0.000010 0.000010 0.000010 0.000010 0.000010 0.000010 0.000010 0.000010 0.000010 0.000010 0.000010 0.000010 0.000010 0.000010 0.000010 0.000010 0.000010 0.999550 0.000010 0.000010 0.000010 0.000010 0.000010 0.000010 0.000010 0.000010 0.000010 0.000010 0.000010 0.000010 0.000010 0.000010 0.000010 0.000010 0.000010 0.000010 0.000010 0.000010 0.000010 0.000010 0.000010 0.000010 0.000010 0.000010 0.000010
0.000010 0.000010 0.000010 0.000010 0.187418 0.000010 0.000010 0.000010 0.000010 0.000010 0.000010 0.000010 0.000010 0.000010 0.000010 0.000010 0.000010 0.000010 0.362325 0.426556 0.000010 0.000010 0.000010 0.000010 0.000010 0.000010 0.000010 0.000010 0.000010 0.000010 0.000010 0.000010 0.000010 0.000010 0.014878 0.000010 0.008412 0.000010 0.000010 0.000010 0.000010 0.000010 0.000010 0.000010 0.000010 0.000010
0.000010 0.000010 0.000010 0.000010 0.000010 0.000010 0.000010 0.000010 0.000010 0.000010 0.000010 0.000010 0.000010 0.000010 0.000010 0.000010 0.000010 0.000010 0.999550 0.000010 0.000010 0.000010 0.000010 0.000010 0.000010 0.000010 0.000010 0.000010 0.000010 0.000010 0.000010 0.000010 0.000010 0.000010 0.000010 0.000010 0.000010 0.000010 0.000010 0.000010 0.000010 0.000010 0.000010 0.000010 0.000010 0.000010
0.000010 0.000010 0.000010 0.000010 0.426432 0.000010 0.000010 0.000010 0.000010 0.000010 0.000010 0.000010 0.000010 0.003768 0.000010 0.021618 0.000010 0.000010 0.145837 0.172540 0.000010 0.000010 0.000010 0.000010 0.000010 0.000010 0.000010 0.000010 0.000010 0.062956 0.084350 0.078019 0.000010 0.000010 0.000010 0.000010 0.004109 0.000010 0.000010 0.000010 0.000010 0.000010 0.000010 0.000010 0.000010 0.000010
0.004168 0.000010 0.000010 0.000010 0.359864 0.000010 0.000010 0.000010 0.004258 0.000010 0.000010 0.000010 0.000010 0.000010 0.000010 0.079527 0.010698 0.000010 0.198506 0.131798 0.000010 0.012776 0.000010 0.000010 0.000010 0.000010 0.000010 0.000010 0.000010 0.012475 0.090851 0.069933 0.000010 0.000010 0.006862 0.000010 0.004795 0.000010 0.000010 0.000010 0.000010 0.000010 0.000010 0.000010 0.013167 0.000010
0.000010 0.000554 0.000010 0.000010 0.369165 0.000010 0.000010 0.005689 0.000010 0.001824 0.000010 0.000010 0.000010 0.000010 0.000010 0.023304 0.001395 0.001229 0.135462 0.172919 0.000010 0.000627 0.000010 0.007712 0.000010 0.000010 0.000010 0.000010 0.000010 0.087545 0.092722 0.046336 0.000010 0.000010 0.022173 0.000010 0.005238 0.000010 0.000010 0.000010 0.000274 0.013503 0.000010 0.000010 0.012060 0.000010
0.000010 0.000010 0.000010 0.000010 0.000010 0.000010 0.000010 0.000010 0.000010 0.000010 0.000010 0.000010 0.000010 0.000010 0.000010 0.000010 0.000010 0.000010 0.999550 0.000010 0.000010 0.000010 0.000010 0.000010 0.000010 0.000010 0.000010 0.000010 0.000010 0.000010 0.000010 0.000010 0.000010 0.000010 0.000010 0.000010 0.000010 0.000010 0.000010 0.000010 0.000010 0.000010 0.000010 0.000010 0.000010 0.000010
0.000010 0.000010 0.000010 0.000010 0.055604 0.000010 0.000010 0.000010 0.000010 0.000010 0.000010 0.000010 0.000010 0.000010 0.000010 0.000010 0.000010 0.000010 0.761776 0.082275 0.000010 0.000010 0.000010 0.000010 0.000010 0.000010 0.000010 0.000010 0.000010 0.000010 0.049216 0.050718 0.000010 0.000010 0.000010 0.000010 0.000010 0.000010 0.000010 0.000010 0.000010 0.000010 0.000010 0.000010 0.000010 0.000010
0.000010 0.000010 0.000010 0.000010 0.000010 0.000010 0.000010 0.000010 0.000010 0.000010 0.000010 0.000010 0.000010 0.000010 0.000010 0.000010 0.000010 0.000010 0.999550 0.000010 0.000010 0.000010 0.000010 0.000010 0.000010 0.000010 0.000010 0.000010 0.000010 0.000010 0.000010 0.000010 0.000010 0.000010 0.000010 0.000010 0.000010 0.000010 0.000010 0.000010 0.000010 0.000010 0.000010 0.000010 0.000010 0.000010
0.000010 0.000010 0.000010 0.000010 0.340693 0.000010 0.000010 0.000010 0.000010 0.000010 0.000010 0.000010 0.000010 0.000010 0.000010 0.053618 0.000010 0.000010 0.201056 0.187846 0.000010 0.000010 0.000010 0.000010 0.000010 0.000010 0.000010 0.000010 0.000010 0.012072 0.103208 0.066225 0.005819 0.000010 0.000010 0.000010 0.003123 0.000010 0.000010 0.000010 0.000010 0.000010 0.000010 0.000010 0.025981 0.000010
0.000010 0.000010 0.000010 0.000010 0.420287 0.004500 0.000010 0.000010 0.000010 0.000010 0.000010 0.000010 0.000010 0.005055 0.000010 0.087016 0.000010 0.000010 0.186361 0.160926 0.000010 0.007851 0.000010 0.000010 0.000010 0.000010 0.000462 0.000010 0.000010 0.019050 0.051285 0.032225 0.000010 0.000010 0.000010 0.000010 0.005320 0.000010 0.000084 0.000010 0.000010 0.000010 0.000010 0.000010 0.019260 0.000010
0.000010 0.000010 0.000010 0.000010 0.000010 0.000010 0.000010 0.000010 0.000010 0.000010 0.000010 0.000010 0.000010 0.999550 0.000010 0.000010 0.000010 0.000010 0.000010 0.000010 0.000010 0.000010 0.000010 0.000010 0.000010 0.000010 0.000010 0.000010 0.000010 0.000010 0.000010 0.000010 0.000010 0.000010 0.000010 0.000010 0.000010 0.000010 0.000010 0.000010 0.000010 0.000010 0.000010 0.000010 0.000010 0.000010
0.000010 0.000010 0.000010 0.000010 0.000010 0.000010 0.000010 0.000010 0.000010 0.000010 0.000010 0.000010 0.000010 0.999550 0.000010 0.000010 0.000010 0.000010 0.000010 0.000010 0.000010 0.000010 0.000010 0.000010 0.000010 0.000010 0.000010 0.000010 0.000010 0.000010 0.000010 0.000010 0.000010 0.000010 0.000010 0.000010 0.000010 0.000010 0.000010 0.000010 0.000010 0.000010 0.000010 0.000010 0.000010 0.000010
0.000010 0.000010 0.000010 0.000010 0.000010 0.000010 0.000010 0.000010 0.000010 0.000010 0.000010 0.000010 0.000010 0.999550 0.000010 0.000010 0.000010 0.000010 0.000010 0.000010 0.000010 0.000010 0.000010 0.000010 0.000010 0.000010 0.000010 0.000010 0.000010 0.000010 0.000010 0.000010 0.000010 0.000010 0.000010 0.000010 0.000010 0.000010 0.000010 0.000010 0.000010 0.000010 0.000010 0.000010 0.000010 0.000010
0.000010 0.000010 0.000010 0.000010 0.000010 0.000010 0.000010 0.000010 0.000010 0.000010 0.000010 0.000010 0.000010 0.999550 0.000010 0.000010 0.000010 0.000010 0.000010 0.000010 0.000010 0.000010 0.000010 0.000010 0.000010 0.000010 0.000010 0.000010 0.000010 0.000010 0.000010 0.000010 0.000010 0.000010 0.000010 0.000010 0.000010 0.000010 0.000010 0.000010 0.000010 0.000010 0.000010 0.000010 0.000010 0.000010
0.000010 0.000010 0.000010 0.000010 0.000010 0.000010 0.000010 0.000010 0.000010 0.000010 0.000010 0.000010 0.000010 0.999550 0.000010 0.000010 0.000010 0.000010 0.000010 0.000010 0.000010 0.000010 0.000010 0.000010 0.000010 0.000010 0.000010 0.000010 0.000010 0.000010 0.000010 0.000010 0.000010 0.000010 0.000010 0.000010 0.000010 0.000010 0.000010 0.000010 0.000010 0.000010 0.000010 0.000010 0.000010 0.000010
0.000010 0.000010 0.000010 0.000010 0.000010 0.000010 0.000010 0.000010 0.000010 0.000010 0.000010 0.000010 0.000010 0.999550 0.000010 0.000010 0.000010 0.000010 0.000010 0.000010 0.000010 0.000010 0.000010 0.000010 0.000010 0.000010 0.000010 0.000010 0.000010 0.000010 0.000010 0.000010 0.000010 0.000010 0.000010 0.000010 0.000010 0.000010 0.000010 0.000010 0.000010 0.000010 0.000010 0.000010 0.000010 0.000010
0.000010 0.000010 0.000010 0.000010 0.000010 0.000010 0.000010 0.000010 0.000010 0.000010 0.000010 0.000010 0.000010 0.999550 0.000010 0.000010 0.000010 0.000010 0.000010 0.000010 0.000010 0.000010 0.000010 0.000010 0.000010 0.000010 0.000010 0.000010 0.000010 0.000010 0.000010 0.000010 0.000010 0.000010 0.000010 0.000010 0.000010 0.000010 0.000010 0.000010 0.000010 0.000010 0.000010 0.000010 0.000010 0.000010
0.000010 0.000010 0.000010 0.000010 0.000010 0.000825 0.010245 0.000010 0.000010 0.000010 0.000010 0.000010 0.000010 0.988500 0.000010 0.000010 0.000010 0.000010 0.000010 0.000010 0.000010 0.000010 0.000010 0.000010 0.000010 0.000010 0.000010 0.000010 0.000010 0.000010 0.000010 0.000010 0.000010 0.000010 0.000010 0.000010 0.000010 0.000010 0.000010 0.000010 0.000010 0.000010 0.000010 0.000010 0.000010 0.000010
0.000010 0.000010 0.000010 0.000010 0.000010 0.000010 0.000010 0.000010 0.000010 0.000010 0.000010 0.000010 0.000010 0.998509 0.000010 0.000010 0.000010 0.000010 0.000010 0.000010 0.000010 0.000010 0.000010 0.000010 0.000010 0.000010 0.000010 0.000010 0.000010 0.000010 0.001051 0.000010 0.000010 0.000010 0.000010 0.000010 0.000010 0.000010 0.000010 0.000010 0.000010 0.000010 0.000010 0.000010 0.000010 0.000010
0.000010 0.000010 0.000010 0.000010 0.000010 0.000010 0.000010 0.000010 0.000010 0.000010 0.000010 0.000010 0.000010 0.999550 0.000010 0.000010 0.000010 0.000010 0.000010 0.000010 0.000010 0.000010 0.000010 0.000010 0.000010 0.000010 0.000010 0.000010 0.000010 0.000010 0.000010 0.000010 0.000010 0.000010 0.000010 0.000010 0.000010 0.000010 0.000010 0.000010 0.000010 0.000010 0.000010 0.000010 0.000010 0.000010
0.000010 0.000010 0.000010 0.000010 0.000010 0.000010 0.010442 0.000010 0.000010 0.000010 0.000010 0.000010 0.000010 0.989118 0.000010 0.000010 0.000010 0.000010 0.000010 0.000010 0.000010 0.000010 0.000010 0.000010 0.000010 0.000010 0.000010 0.000010 0.000010 0.000010 0.000010 0.000010 0.000010 0.000010 0.000010 0.000010 0.000010 0.000010 0.000010 0.000010 0.000010 0.000010 0.000010 0.000010 0.000010 0.000010
0.000010 0.000010 0.000010 0.000010 0.000010 0.000010 0.000010 0.000010 0.000010 0.000010 0.000010 0.000010 0.000010 0.999550 0.000010 0.000010 0.000010 0.000010 0.000010 0.000010 0.000010 0.000010 0.000010 0.000010 0.000010 0.000010 0.000010 0.000010 0.000010 0.000010 0.000010 0.000010 0.000010 0.000010 0.000010 0.000010 0.000010 0.000010 0.000010 0.000010 0.000010 0.000010 0.000010 0.000010 0.000010 0.000010
0.000010 0.000010 0.000010 0.000010 0.000010 0.000010 0.000010 0.000010 0.000010 0.000010 0.000010 0.000010 0.000010 0.999550 0.000010 0.000010 0.000010 0.000010 0.000010 0.000010 0.000010 0.000010 0.000010 0.000010 0.000010 0.000010 0.000010 0.000010 0.000010 0.000010 0.000010 0.000010 0.000010 0.000010 0.000010 0.000010 0.000010 0.000010 0.000010 0.000010 0.000010 0.000010 0.000010 0.000010 0.000010 0.000010
0.000010 0.000010 0.000010 0.000010 0.000010 0.000010 0.000010 0.000010 0.000010 0.000010 0.000010 0.000010 0.000010 0.999550 0.000010 0.000010 0.000010 0.000010 0.000010 0.000010 0.000010 0.000010 0.000010 0.000010 0.000010 0.000010 0.000010 0.000010 0.000010 0.000010 0.000010 0.000010 0.000010 0.000010 0.000010 0.000010 0.000010 0.000010 0.000010 0.000010 0.000010 0.000010 0.000010 0.000010 0.000010 0.000010
0.000010 0.000010 0.000010 0.000010 0.000010 0.000010 0.000010 0.000010 0.000010 0.000010 0.000010 0.000010 0.000010 0.999548 0.000010 0.000010 0.000012 0.000010 0.000010 0.000010 0.000010 0.000010 0.000010 0.000010 0.000010 0.000010 0.000010 0.000010 0.000010 0.000010 0.000010 0.000010 0.000010 0.000010 0.000010 0.000010 0.000010 0.000010 0.000010 0.000010 0.000010 0.000010 0.000010 0.000010 0.000010 0.000010
0.000010 0.000010 0.000010 0.000010 0.000010 0.000010 0.000010 0.000010 0.000010 0.000010 0.000010 0.000010 0.000010 0.999549 0.000010 0.000010 0.000010 0.000010 0.000010 0.000010 0.000010 0.000010 0.000010 0.000010 0.000010 0.000010 0.000010 0.000010 0.000010 0.000010 0.000010 0.000010 0.000010 0.000010 0.000010 0.000010 0.000010 0.000010 0.000010 0.000010 0.000010 0.000010 0.000010 0.000010 0.000011 0.000010
0.000010 0.000010 0.000010 0.000010 0.000010 0.000010 0.000010 0.000010 0.000010 0.000010 0.000010 0.000010 0.000010 0.999550 0.000010 0.000010 0.000010 0.000010 0.000010 0.000010 0.000010 0.000010 0.000010 0.000010 0.000010 0.000010 0.000010 0.000010 0.000010 0.000010 0.000010 0.000010 0.000010 0.000010 0.000010 0.000010 0.000010 0.000010 0.000010 0.000010 0.000010 0.000010 0.000010 0.000010 0.000010 0.000010
0.000010 0.000010 0.000010 0.000010 0.000010 0.000010 0.000010 0.000010 0.000010 0.000010 0.000010 0.000010 0.000010 0.999550 0.000010 0.000010 0.000010 0.000010 0.000010 0.000010 0.000010 0.000010 0.000010 0.000010 0.000010 0.000010 0.000010 0.000010 0.000010 0.000010 0.000010 0.000010 0.000010 0.000010 0.000010 0.000010 0.000010 0.000010 0.000010 0.000010 0.000010 0.000010 0.000010 0.000010 0.000010 0.000010
0.000010 0.000010 0.000010 0.000010 0.000010 0.000010 0.000010 0.000010 0.000010 0.000010 0.000010 0.000010 0.000010 0.988200 0.000010 0.000010 0.000010 0.000010 0.000010 0.000226 0.000010 0.000010 0.000010 0.000010 0.000010 0.000010 0.000010 0.000010 0.000010 0.000010 0.000010 0.011145 0.000010 0.000010 0.000010 0.000010 0.000010 0.000010 0.000010 0.000010 0.000010 0.000010 0.000010 0.000010 0.000010 0.000010
0.000010 0.000010 0.000010 0.000010 0.000010 0.000010 0.000010 0.000010 0.000010 0.000010 0.000010 0.000010 0.000010 0.999550 0.000010 0.000010 0.000010 0.000010 0.000010 0.000010 0.000010 0.000010 0.000010 0.000010 0.000010 0.000010 0.000010 0.000010 0.000010 0.000010 0.000010 0.000010 0.000010 0.000010 0.000010 0.000010 0.000010 0.000010 0.000010 0.000010 0.000010 0.000010 0.000010 0.000010 0.000010 0.000010
0.000010 0.000010 0.000010 0.000010 0.079659 0.000010 0.000010 0.000010 0.000010 0.000010 0.000010 0.000010 0.089784 0.000010 0.000010 0.000010 0.000010 0.000010 0.000010 0.000010 0.000010 0.000010 0.000010 0.000010 0.000010 0.690056 0.000010 0.000010 0.040132 0.022927 0.011099 0.000010 0.000010 0.065954 0.000010 0.000010 0.000010 0.000010 0.000010 0.000010 0.000010 0.000010 0.000010 0.000010 0.000010 0.000010
0.000010 0.000010 0.000010 0.000010 0.074489 0.000010 0.000010 0.000010 0.000010 0.000010 0.000010 0.000010 0.007205 0.000010 0.000010 0.000010 0.000010 0.000010 0.000010 0.000010 0.000010 0.000010 0.000010 0.000010 0.000010 0.572297 0.000010 0.005970 0.062358 0.034550 0.000010 0.003471 0.000010 0.177249 0.018284 0.006746 0.000010 0.000010 0.000010 0.015804 0.000010 0.007480 0.004548 0.000010 0.009229 0.000010
0.000010 0.000010 0.000010 0.028402 0.032317 0.000010 0.000010 0.000010 0.000010 0.001212 0.000010 0.000010 0.080859 0.000010 0.012863 0.000010 0.000010 0.016873 0.033840 0.046349 0.009306 0.012623 0.000010 0.004885 0.000010 0.306958 0.000010 0.000010 0.136506 0.000010 0.001387 0.036959 0.000010 0.204529 0.011032 0.000010 0.013551 0.000010 0.005269 0.000010 0.000010 0.000010 0.000010 0.000010 0.004021 0.000010
0.000010 0.000010 0.000010 0.000010 0.000010 0.000010 0.000010 0.000010 0.000010 0.000010 0.000010 0.000010 0.000010 0.000010 0.000010 0.000010 0.000010 0.000010 0.000010 0.000010 0.000010 0.000010 0.000010 0.000010 0.000010 0.999550 0.000010 0.000010 0.000010 0.000010 0.000010 0.000010 0.000010 0.000010 0.000010 0.000010 0.000010 0.000010 0.000010 0.000010 0.000010 0.000010 0.000010 0.000010 0.000010 0.000010
0.000010 0.000010 0.000010 0.000010 0.000010 0.000010 0.000010 0.000010 0.000010 0.000010 0.000010 0.000010 0.000010 0.000010 0.000010 0.000010 0.000010 0.000010 0.000010 0.000010 0.000010 0.000010 0.000010 0.000010 0.000010 0.999550 0.000010 0.000010 0.000010 0.000010 0.000010 0.000010 0.000010 0.000010 0.000010 0.000010 0.000010 0.000010 0.000010 0.000010 0.000010 0.000010 0.000010 0.000010 0.000010 0.000010
0.000010 0.000010 0.000010 0.000010 0.000010 0.000010 0.000010 0.000010 0.000010 0.000010 0.000010 0.000010 0.000010 0.000010 0.000010 0.000010 0.000010 0.000010 0.000010 0.000010 0.000010 0.000010 0.000010 0.000010 0.000010 0.999550 0.000010 0.000010 0.000010 0.000010 0.000010 0.000010 0.000010 0.000010 0.000010 0.000010 0.000010 0.000010 0.000010 0.000010 0.000010 0.000010 0.000010 0.000010 0.000010 0.000010
0.000010 0.000010 0.009531 0.000010 0.031106 0.000010 0.000010 0.000010 0.000010 0.000010 0.000010 0.000010 0.055479 0.000010 0.000010 0.000010 0.000010 0.021265 0.000010 0.000010 0.000010 0.000660 0.000010 0.003569 0.000010 0.490373 0.004380 0.030764 0.054392 0.040776 0.005910 0.008309 0.000010 0.220189 0.000010 0.000010 0.000010 0.001001 0.000010 0.001572 0.000010 0.000010 0.000010 0.000010 0.020434 0.000010
0.000010 0.000141 0.010132 0.000010 0.031724 0.000010 0.000010 0.000010 0.038000 0.000010 0.000010 0.002516 0.001830 0.000010 0.000010 0.007523 0.000010 0.000010 0.000010 0.000010 0.000010 0.000010 0.000010 0.000010 0.014687 0.716430 0.002812 0.000010 0.023530 0.000011 0.005747 0.008428 0.001577 0.046390 0.000010 0.000010 0.011548 0.000010 0.000010 0.025291 0.000010 0.000010 0.051413 0.000010 0.000010 0.000010
0.000011 0.000010 0.000010 0.011638 0.081437 0.000010 0.000010 0.011726 0.011270 0.005221 0.000010 0.000010 0.069327 0.005347 0.011639 0.013425 0.000010 0.047149 0.000010 0.000010 0.015512 0.002857 0.000010 0.010488 0.045019 0.278424 0.000010 0.017265 0.064497 0.020718 0.000010 0.018092 0.000010 0.218705 0.004247 0.000010 0.000010 0.000010 0.001592 0.030503 0.000010 0.000010 0.001088 0.002600 0.000010 0.000010
0.000010 0.000010 0.000010 0.013540 0.080303 0.000010 0.000010 0.000010 0.000010 0.007800 0.000010 0.000010 0.166338 0.000010 0.000010 0.000010 0.000010 0.000010 0.028883 0.051618 0.010722 0.000010 0.000010 0.000010 0.000010 0.255516 0.000010 0.000010 0.089829 0.036763 0.000010 0.000010 0.000010 0.249743 0.002744 0.000010 0.005870 0.000010 0.000010 0.000010 0.000010 0.000010 0.000010 0.000010 0.000010 0.000010
0.000010 0.000010 0.010956 0.000010 0.000010 0.000010 0.000010 0.000010 0.000010 0.010303 0.000010 0.000010 0.000011 0.000010 0.000010 0.000010 0.000010 0.000010 0.000010 0.027088 0.000010 0.003400 0.000010 0.000010 0.000010 0.921804 0.000010 0.000010 0.026035 0.000010 0.000010 0.000010 0.000010 0.000023 0.000010 0.000010 0.000010 0.000010 0.000010 0.000010 0.000010 0.000010 0.000010 0.000010 0.000010 0.000010
0.000010 0.000010 0.000010 0.000010 0.000010 0.000010 0.000010 0.000010 0.000010 0.000010 0.000010 0.000010 0.000010 0.000010 0.000010 0.000010 0.000010 0.000010 0.000010 0.000010 0.000010 0.000010 0.000010 0.000010 0.000010 0.999550 0.000010 0.000010 0.000010 0.000010 0.000010 0.000010 0.000010 0.000010 0.000010 0.000010 0.000010 0.000010 0.000010 0.000010 0.000010 0.000010 0.000010 0.000010 0.000010 0.000010
0.000010 0.000010 0.000010 0.000010 0.077356 0.000010 0.000010 0.000010 0.000010 0.000010 0.003697 0.000010 0.073081 0.000010 0.023143 0.000010 0.000010 0.000010 0.000010 0.000010 0.000010 0.000010 0.000010 0.005532 0.000010 0.493829 0.000010 0.000010 0.048296 0.047171 0.002369 0.032027 0.000010 0.161948 0.003979 0.000010 0.021890 0.005361 0.000010 0.000010 0.000010 0.000010 0.000010 0.000010 0.000010 0.000010
0.000010 0.000010 0.000010 0.000010 0.000010 0.000010 0.000010 0.000010 0.000010 0.000010 0.000010 0.000010 0.000010 0.000010 0.000010 0.000010 0.000010 0.000010 0.000010 0.000010 0.000010 0.000010 0.000010 0.000010 0.000010 0.980691 0.000010 0.000010 0.000010 0.007534 0.000010 0.011345 0.000010 0.000010 0.000010 0.000010 0.000010 0.000010 0.000010 0.000010 0.000010 0.000010 0.000010 0.000010 0.000010 0.000010
0.000010 0.000010 0.000010 0.000010 0.034453 0.000010 0.000010 0.000010 0.000010 0.000010 0.000010 0.000010 0.000010 0.000010 0.000010 0.000010 0.000010 0.000010 0.000010 0.001031 0.000010 0.000010 0.000010 0.000010 0.000010 0.949321 0.000010 0.000010 0.000010 0.014775 0.000010 0.000010 0.000010 0.000010 0.000010 0.000010 0.000010 0.000010 0.000010 0.000010 0.000010 0.000010 0.000010 0.000010 0.000010 0.000010
0.000010 0.000010 0.000010 0.000010 0.000010 0.000010 0.000010 0.000010 0.000010 0.000010 0.000010 0.000010 0.000010 0.000010 0.000010 0.000010 0.000010 0.000010 0.000010 0.000010 0.000010 0.000010 0.000010 0.000010 0.000010 0.999550 0.000010 0.000010 0.000010 0.000010 0.000010 0.000010 0.000010 0.000010 0.000010 0.000010 0.000010 0.000010 0.000010 0.000010 0.000010 0.000010 0.000010 0.000010 0.000010 0.000010
0.000010 0.000010 0.000010 0.000010 0.000010 0.000010 0.000010 0.000010 0.000010 0.000010 0.000010 0.000010 0.000010 0.000010 0.000010 0.000010 0.000010 0.000010 0.000010 0.000010 0.000010 0.000010 0.000010 0.000010 0.000010 0.999550 0.000010 0.000010 0.000010 0.000010 0.000010 0.000010 0.000010 0.000010 0.000010 0.000010 0.000010 0.000010 0.000010 0.000010 0.000010 0.000010 0.000010 0.000010 0.000010 0.000010
0.000010 0.000010 0.000010 0.000010 0.057038 0.000010 0.000010 0.000010 0.000010 0.000010 0.000010 0.000010 0.033873 0.000010 0.000010 0.000010 0.000010 0.000010 0.000010 0.000010 0.013144 0.000010 0.000010 0.000010 0.032450 0.691080 0.000010 0.000010 0.053603 0.000010 0.000010 0.000010 0.004672 0.071499 0.000010 0.002639 0.000010 0.000010 0.000010 0.012486 0.000010 0.000010 0.000010 0.016002 0.000010 0.011174
0.000010 0.000010 0.000010 0.000010 0.000010 0.000010 0.000010 0.000010 0.000010 0.000010 0.002485 0.000010 0.009002 0.000010 0.000010 0.000010 0.000010 0.000010 0.000010 0.000010 0.000010 0.000010 0.000010 0.017508 0.000010 0.943420 0.000010 0.000010 0.019646 0.000010 0.000010 0.000010 0.000010 0.000010 0.000010 0.000010 0.006237 0.000010 0.000010 0.000010 0.000010 0.000010 0.000010 0.000010 0.001311 0.000010
0.000010 0.002048 0.000010 0.004738 0.063813 0.000010 0.000010 0.022373 0.000010 0.000010 0.000010 0.000010 0.000010 0.000010 0.001799 0.000010 0.000010 0.000010 0.002705 0.000010 0.000010 0.000010 0.000010 0.000010 0.000010 0.533896 0.000010 0.000010 0.084856 0.070576 0.008717 0.044771 0.000010 0.143681 0.000010 0.004817 0.000010 0.000010 0.000010 0.000010 0.000010 0.010890 0.000010 0.000010 0.000010 0.000010
0.000010 0.002061 0.000010 0.000010 0.026333 0.004987 0.000010 0.000010 0.008614 0.000010 0.000849 0.000010 0.659820 0.000010 0.000010 0.000010 0.000010 0.000010 0.000010 0.048088 0.000010 0.003986 0.000010 0.000010 0.000010 0.070058 0.003981 0.000010 0.094648 0.000010 0.004543 0.005641 0.000010 0.007879 0.000010 0.039612 0.013423 0.000010 0.000010 0.000010 0.004065 0.000010 0.001132 0.000010 0.000010 0.000010
0.000010 0.000010 0.000010 0.000010 0.002465 0.000010 0.000010 0.000010 0.000010 0.000010 0.000010 0.000010 0.671315 0.000010 0.003875 0.000010 0.000010 0.011593 0.037078 0.041937 0.006323 0.000154 0.000010 0.000010 0.011547 0.031556 0.000010 0.000012 0.151328 0.000010 0.003106 0.027390 0.000010 0.000010 0.000010 0.000010 0.000010 0.000010 0.000010 0.000010 0.000010 0.000010 0.000010 0.000010 0.000010 0.000010
0.000010 0.000010 0.000010 0.000010 0.000010 0.008054 0.000010 0.024618 0.000010 0.000010 0.000010 0.011778 0.726000 0.000010 0.011933 0.000010 0.000010 0.016347 0.018550 0.000010 0.000010 0.000010 0.000010 0.000010 0.000010 0.000010 0.003042 0.000010 0.073317 0.047082 0.000010 0.000010 0.000657 0.027502 0.011342 0.000010 0.005244 0.000010 0.000010 0.000010 0.005444 0.001156 0.000010 0.003312 0.003092 0.001260
0.005520 0.000010 0.000010 0.000010 0.049094 0.000010 0.008702 0.000010 0.000010 0.000010 0.003415 0.000010 0.400317 0.005184 0.000010 0.000010 0.000010 0.012180 0.016840 0.000010 0.002179 0.000010 0.000010 0.000010 0.000010 0.000010 0.000010 0.004318 0.138109 0.003940 0.022573 0.000010 0.000010 0.008888 0.000462 0.009700 0.015872 0.000010 0.002621 0.004625 0.000010 0.000010 0.264274 0.000010 0.006703 0.014245
0.000010 0.004423 0.000010 0.000010 0.000010 0.000010 0.001581 0.000010 0.000010 0.000010 0.000222 0.000010 0.687282 0.000010 0.000010 0.000010 0.000010 0.002627 0.000010 0.014473 0.021750 0.000010 0.000010 0.000010 0.000010 0.054148 0.000010 0.000010 0.123038 0.040555 0.000010 0.012095 0.007750 0.000010 0.005490 0.000010 0.000010 0.005314 0.002387 0.000010 0.000010 0.000010 0.000010 0.000010 0.011967 0.004609
0.000010 0.000010 0.000010 0.011098 0.012092 0.000010 0.000010 0.000010 0.000010 0.000010 0.003513 0.000104 0.552803 0.006225 0.016518 0.000010 0.000010 0.000010 0.023104 0.000010 0.000010 0.002866 0.000010 0.000010 0.013275 0.020011 0.006817 0.010009 0.150589 0.026988 0.000010 0.062502 0.000010 0.039251 0.025322 0.000010 0.000010 0.000010 0.000013 0.000010 0.000010 0.015992 0.000659 0.000010 0.000010 0.000010
0.000010 0.000010 0.000010 0.005959 0.042206 0.000010 0.000010 0.000010 0.000010 0.000010 0.000010 0.000010 0.542055 0.000010 0.023188 0.003353 0.000010 0.000010 0.010551 0.006236 0.000010 0.000010 0.000010 0.000010 0.000010 0.038969 0.000010 0.000010 0.174590 0.053205 0.000010 0.028281 0.000010 0.028921 0.000010 0.028656 0.000010 0.000010 0.000010 0.000010 0.000010 0.000010 0.010511 0.000010 0.000010 0.003010
0.000010 0.000010 0.000010 0.000010 0.000010 0.000010 0.000010 0.000010 0.000010 0.000010 0.000010 0.000010 0.601182 0.000010 0.000010 0.000010 0.000010 0.007177 0.011077 0.017351 0.018475 0.000010 0.000010 0.000010 0.000010 0.053317 0.000010 0.000010 0.182912 0.000340 0.000010 0.005475 0.000010 0.017472 0.000010 0.041126 0.023756 0.000010 0.007580 0.012441 0.000010 0.000010 0.000010 0.000010 0.000010 0.000010
0.000010 0.004935 0.002788 0.000010 0.000010 0.000010 0.000010 0.000010 0.000010 0.003536 0.000010 0.000010 0.628414 0.000010 0.000010 0.000010 0.010262 0.003846 0.000010 0.041907 0.000010 0.000010 0.000010 0.000010 0.000010 0.000010 0.000010 0.000010 0.207350 0.026458 0.000010 0.051085 0.000010 0.000010 0.000010 0.000010 0.000010 0.000010 0.000010 0.018493 0.000010 0.000010 0.000586 0.000010 0.000010 0.000010
0.000010 0.000010 0.000010 0.000010 0.057526 0.000010 0.000010 0.000010 0.000010 0.000256 0.000010 0.000010 0.602641 0.000010 0.000010 0.000010 0.000010 0.000010 0.000010 0.000010 0.010907 0.000557 0.000010 0.000010 0.007783 0.006100 0.000010 0.053988 0.196305 0.000010 0.000010 0.010071 0.012425 0.000010 0.000010 0.000010 0.008659 0.000010 0.000010 0.032452 0.000010 0.000010 0.000010 0.000010 0.000010 0.000010
0.000010 0.006354 0.015287 0.000010 0.000010 0.001158 0.000010 0.000010 0.005963 0.000010 0.000010 0.000010 0.741389 0.000010 0.000010 0.000010 0.000010 0.000010 0.000010 0.000010 0.031546 0.000010 0.000010 0.008604 0.000010 0.047509 0.000010 0.000010 0.097733 0.037781 0.000010 0.000010 0.000010 0.000010 0.000010 0.000010 0.006326 0.000010 0.000010 0.000010 0.000010 0.000010 0.000010 0.000010 0.000010 0.000010
0.000010 0.000010 0.000010 0.000010 0.061947 0.000010 0.000010 0.000010 0.000010 0.000010 0.000010 0.000010 0.560226 0.000010 0.019350 0.000010 0.000010 0.000010 0.029559 0.008012 0.000010 0.000010 0.000010 0.000010 0.025636 0.030033 0.000010 0.000010 0.147239 0.005216 0.003179 0.027886 0.000010 0.033231 0.000010 0.000010 0.005893 0.000010 0.000010 0.037653 0.000010 0.000010 0.000010 0.004631 0.000010 0.000010
0.000010 0.000010 0.000010 0.000010 0.000010 0.000010 0.000010 0.000010 0.000010 0.000010 0.000010 0.000010 0.999550 0.000010 0.000010 0.000010 0.000010 0.000010 0.000010 0.000010 0.000010 0.000010 0.000010 0.000010 0.000010 0.000010 0.000010 0.000010 0.000010 0.000010 0.000010 0.000010 0.000010 0.000010 0.000010 0.000010 0.000010 0.000010 0.000010 0.000010 0.000010 0.000010 0.000010 0.000010 0.000010 0.000010
0.000010 0.000010 0.000010 0.000010 0.000010 0.000010 0.000010 0.000010 0.000010 0.000010 0.000010 0.000010 0.999550 0.000010 0.000010 0.000010 0.000010 0.000010 0.000010 0.000010 0.000010 0.000010 0.000010 0.000010 0.000010 0.000010 0.000010 0.000010 0.000010 0.000010 0.000010 0.000010 0.000010 0.000010 0.000010 0.000010 0.000010 0.000010 0.000010 0.000010 0.000010 0.000010 0.000010 0.000010 0.000010 0.000010
0.000010 0.000010 0.000010 0.000010 0.000010 0.000010 0.000010 0.000010 0.009784 0.000010 0.000010 0.000010 0.879918 0.000010 0.000010 0.000010 0.000010 0.000010 0.000010 0.000010 0.000010 0.000010 0.000010 0.000010 0.000010 0.000010 0.000010 0.000010 0.083538 0.001342 0.000010 0.011142 0.000010 0.000010 0.000010 0.000010 0.000010 0.000010 0.000010 0.000010 0.000010 0.000010 0.000010 0.000010 0.000010 0.013876
0.000010 0.000010 0.000010 0.000010 0.020723 0.000010 0.000010 0.000010 0.000010 0.000010 0.000010 0.000010 0.969222 0.000010 0.000010 0.000010 0.000010 0.000010 0.000010 0.009625 0.000010 0.000010 0.000010 0.000010 0.000010 0.000010 0.000010 0.000010 0.000010 0.000010 0.000010 0.000010 0.000010 0.000010 0.000010 0.000010 0.000010 0.000010 0.000010 0.000010 0.000010 0.000010 0.000010 0.000010 0.000010 0.000010
0.000010 0.003050 0.000010 0.000010 0.000010 0.000478 0.000813 0.000010 0.000010 0.000010 0.000010 0.000010 0.701551 0.000010 0.000010 0.000016 0.001140 0.024854 0.034625 0.019408 0.000010 0.000010 0.000010 0.000010 0.010111 0.000010 0.000010 0.016726 0.138996 0.037196 0.000010 0.000010 0.000010 0.000010 0.000010 0.000010 0.010715 0.000010 0.000010 0.000010 0.000010 0.000010 0.000010 0.000010 0.000010 0.000010
0.000010 0.000010 0.000010 0.000010 0.000010 0.000010 0.000010 0.000010 0.016770 0.000010 0.000010 0.000010 0.940215 0.000010 0.000010 0.000010 0.000010 0.000010 0.000010 0.000010 0.000010 0.000010 0.000010 0.000010 0.000010 0.000010 0.000010 0.000010 0.042585 0.000010 0.000010 0.000010 0.000010 0.000010 0.000010 0.000010 0.000010 0.000010 0.000010 0.000010 0.000010 0.000010 0.000010 0.000010 0.000010 0.000010
0.000010 0.000010 0.061636 0.000010 0.000010 0.000010 0.000010 0.016590 0.035325 0.020671 0.000010 0.009558 0.533086 0.000010 0.000010 0.004479 0.000010 0.021728 0.000010 0.000010 0.010702 0.000010 0.000010 0.024499 0.000010 0.000010 0.000010 0.000523 0.086413 0.006780 0.000010 0.032034 0.000010 0.000010 0.002135 0.000010 0.000010 0.000010 0.000011 0.000010 0.000447 0.015644 0.114285 0.003192 0.000010 0.000010
0.000542 0.000010 0.000010 0.000010 0.038889 0.000010 0.000010 0.000010 0.000010 0.011694 0.000010 0.000010 0.642494 0.000010 0.001755 0.000010 0.000010 0.015814 0.000010 0.000010 0.000010 0.000010 0.000010 0.007577 0.000010 0.000010 0.000010 0.036405 0.128755 0.014445 0.000010 0.000010 0.000010 0.045920 0.017706 0.000010 0.015641 0.000010 0.006681 0.015372 0.000010 0.000010 0.000010 0.000010 0.000010 0.000010
0.096906 0.006854 0.014038 0.000010 0.074106 0.000010 0.000010 0.000010 0.001431 0.004238 0.004232 0.000010 0.000010 0.014291 0.007645 0.000010 0.000010 0.363660 0.000010 0.000010 0.000010 0.000010 0.000010 0.002830 0.020593 0.000010 0.000010 0.000010 0.063721 0.016574 0.000010 0.210149 0.000010 0.013324 0.021187 0.000010 0.002062 0.000010 0.000010 0.000010 0.000010 0.000010 0.015664 0.003582 0.010987 0.031686
0.109937 0.000010 0.000010 0.000010 0.107706 0.000010 0.000010 0.000010 0.013479 0.000010 0.000010 0.000010 0.000010 0.034281 0.002472 0.000010 0.012693 0.374064 0.000010 0.070229 0.029201 0.000010 0.000010 0.002390 0.029145 0.000010 0.000010 0.000010 0.075613 0.014647 0.028272 0.046989 0.000010 0.000010 0.000010 0.000010 0.013337 0.000010 0.000010 0.000010 0.000353 0.000010 0.018298 0.004874 0.000010 0.011758
0.138707 0.000010 0.015920 0.000010 0.191519 0.000010 0.000010 0.000012 0.068547 0.014659 0.000010 0.025350 0.000010 0.000010 0.006450 0.004046 0.021447 0.184843 0.005696 0.025573 0.002567 0.000010 0.000010 0.000010 0.021785 0.000010 0.003051 0.008720 0.042366 0.040638 0.000010 0.158176 0.000010 0.000010 0.006613 0.000010 0.003412 0.000010 0.000010 0.000010 0.007137 0.000010 0.000010 0.002029 0.000010 0.000529
0.123994 0.001178 0.000010 0.004807 0.097969 0.000010 0.000010 0.014357 0.035235 0.008152 0.000010 0.000010 0.007130 0.001232 0.000010 0.000010 0.000010 0.194653 0.011912 0.000848 0.008655 0.010984 0.008560 0.000010 0.055135 0.000010 0.000010 0.003754 0.081344 0.019984 0.000010 0.231329 0.000010 0.000010 0.000010 0.004539 0.011365 0.004642 0.000010 0.001872 0.014103 0.024577 0.002261 0.000010 0.000010 0.015250
0.175130 0.000010 0.024332 0.000010 0.140910 0.002458 0.000010 0.004869 0.072864 0.000010 0.000010 0.000010 0.068984 0.005753 0.000010 0.000010 0.000010 0.208117 0.000010 0.001678 0.000010 0.000010 0.002166 0.000010 0.000010 0.000010 0.000010 0.000010 0.015367 0.000010 0.000010 0.147825 0.000010 0.000010 0.005135 0.000896 0.012393 0.000010 0.000010 0.000010 0.017270 0.006528 0.000010 0.020987 0.042192 0.023895
0.154732 0.000010 0.000010 0.010183 0.000010 0.003770 0.000010 0.003346 0.056308 0.020369 0.000010 0.000010 0.035912 0.000077 0.000010 0.000010 0.000010 0.296093 0.000010 0.015578 0.014991 0.001618 0.011532 0.000010 0.042580 0.017752 0.000010 0.000010 0.047389 0.047310 0.000010 0.185203 0.000010 0.000010 0.000010 0.000010 0.010043 0.000010 0.000010 0.004930 0.000010 0.000010 0.000010 0.000010 0.000010 0.020033
0.037333 0.000010 0.000010 0.044237 0.070805 0.000010 0.000010 0.000010 0.035500 0.000010 0.000010 0.000010 0.000010 0.000010 0.000010 0.000010 0.010572 0.542343 0.000010 0.007507 0.007148 0.000010 0.000010 0.000010 0.005771 0.000010 0.011322 0.000010 0.000010 0.007404 0.000010 0.197416 0.000010 0.000010 0.000010 0.001040 0.000010 0.000010 0.000010 0.000010 0.014352 0.000010 0.000010 0.000010 0.006939 0.000010
0.166070 0.000010 0.000010 0.008156 0.136613 0.000010 0.000010 0.000010 0.094454 0.006183 0.000010 0.009324 0.000010 0.007165 0.000010 0.000010 0.000010 0.201254 0.028018 0.000010 0.000010 0.005684 0.018598 0.000010 0.022480 0.000010 0.000010 0.000010 0.076914 0.000010 0.016261 0.158183 0.000010 0.000010 0.000010 0.000010 0.007871 0.007934 0.000010 0.000938 0.003596 0.011222 0.000010 0.000010 0.000010 0.012831
0.000010 0.000010 0.000010 0.011691 0.161294 0.000010 0.000010 0.003315 0.023134 0.000010 0.003286 0.000010 0.018755 0.000010 0.000010 0.000010 0.000010 0.508417 0.000010 0.013877 0.001851 0.000010 0.000010 0.015839 0.000010 0.000010 0.002914 0.008997 0.016625 0.005318 0.011256 0.145687 0.003589 0.000010 0.003281 0.000010 0.012261 0.000010 0.000010 0.000010 0.000010 0.000010 0.000010 0.012461 0.015902 0.000010
0.123043 0.000010 0.020736 0.000010 0.076460 0.000010 0.000010 0.008532 0.014434 0.000010 0.000010 0.051638 0.000010 0.000010 0.016573 0.025944 0.000010 0.228852 0.000010 0.016393 0.001195 0.009143 0.000010 0.000010 0.001200 0.008244 0.000010 0.000010 0.056000 0.050624 0.003659 0.234093 0.000010 0.030105 0.000010 0.000010 0.015975 0.000010 0.000010 0.000262 0.005121 0.000010 0.000010 0.001546 0.000010 0.000010
0.119319 0.004156 0.019192 0.001790 0.000010 0.000010 0.000010 0.000010 0.047011 0.013036 0.000010 0.009325 0.027996 0.000010 0.009317 0.000010 0.001749 0.276849 0.000010 0.000010 0.000968 0.006211 0.000010 0.000010 0.002982 0.000010 0.000010 0.000010 0.045753 0.039933 0.000010 0.289387 0.000010 0.000010 0.000010 0.000010 0.004429 0.005383 0.000010 0.024280 0.014740 0.026555 0.009411 0.000010 0.000010 0.000010
0.107034 0.011010 0.000010 0.000010 0.078684 0.001287 0.000010 0.000010 0.032181 0.001469 0.000010 0.024190 0.000010 0.000010 0.018529 0.004097 0.002818 0.336603 0.000010 0.002441 0.000010 0.014480 0.000010 0.028267 0.010388 0.006609 0.000010 0.000010 0.057186 0.001400 0.002128 0.199730 0.000010 0.000010 0.000010 0.000010 0.009130 0.000010 0.000010 0.000010 0.003791 0.000010 0.000010 0.014311 0.008492 0.023533
0.135067 0.016346 0.037876 0.027018 0.179548 0.000010 0.000010 0.010564 0.048402 0.008785 0.000010 0.010736 0.000010 0.000010 0.001921 0.005005 0.000010 0.181528 0.000010 0.000010 0.004189 0.000010 0.000010 0.016371 0.028138 0.000010 0.027021 0.000010 0.061677 0.071484 0.006520 0.055905 0.001331 0.000010 0.009526 0.007604 0.000010 0.000010 0.000010 0.000483 0.000010 0.011368 0.000010 0.012195 0.000010 0.023202
0.139765 0.000010 0.000010 0.007418 0.116192 0.000010 0.000010 0.005729 0.044295 0.008952 0.000010 0.047314 0.034934 0.000010 0.022309 0.000010 0.000010 0.232563 0.027029 0.015956 0.008755 0.006595 0.000010 0.015554 0.008749 0.021264 0.000010 0.000010 0.048227 0.055939 0.000010 0.074841 0.002648 0.001494 0.000010 0.000010 0.000277 0.000010 0.002623 0.000010 0.009676 0.008111 0.000010 0.014156 0.008090 0.010374
0.161161 0.010477 0.000010 0.002434 0.031558 0.000010 0.000010 0.015375 0.028661 0.004200 0.000106 0.000499 0.020282 0.000010 0.027402 0.024215 0.000010 0.190439 0.011935 0.000010 0.000010 0.000010 0.004133 0.000010 0.018846 0.010635 0.000010 0.005154 0.064690 0.105462 0.004860 0.145536 0.000010 0.000010 0.000010 0.000010 0.000010 0.000010 0.002937 0.000010 0.017971 0.025268 0.000010 0.000010 0.064460 0.001112
0.136236 0.000010 0.041639 0.000010 0.060377 0.000010 0.003917 0.000010 0.029065 0.000010 0.000010 0.021186 0.000010 0.004711 0.015565 0.006065 0.000010 0.152582 0.022659 0.022920 0.043419 0.000010 0.000010 0.000010 0.059826 0.000010 0.006536 0.000010 0.073229 0.013296 0.030668 0.175582 0.000010 0.000010 0.006556 0.000010 0.003941 0.000010 0.000010 0.007234 0.000010 0.020172 0.005775 0.015269 0.000010 0.021374
0.108441 0.007589 0.030468 0.022805 0.099606 0.000010 0.000010 0.000905 0.069532 0.003093 0.000010 0.000010 0.017190 0.000010 0.011257 0.018823 0.038646 0.221146 0.001239 0.013748 0.016982 0.000702 0.000010 0.000010 0.000087 0.000010 0.000010 0.000010 0.033527 0.024511 0.044594 0.155285 0.000010 0.000010 0.000010 0.000010 0.005360 0.000010 0.000010 0.000014 0.011844 0.022833 0.000010 0.000010 0.000010 0.019583
0.209131 0.006521 0.014348 0.000010 0.042211 0.000010 0.000010 0.000010 0.063038 0.000010 0.000010 0.030649 0.000010 0.000010 0.000010 0.000010 0.000010 0.228229 0.000010 0.000010 0.000401 0.007885 0.018266 0.000010 0.010263 0.000010 0.001263 0.010359 0.047978 0.004476 0.007107 0.267014 0.012625 0.000010 0.003636 0.000059 0.000010 0.000010 0.000010 0.000010 0.005684 0.008615 0.000010 0.000010 0.000010 0.000010
0.182605 0.000010 0.008096 0.004891 0.099209 0.000010 0.000010 0.003876 0.055773 0.000010 0.000010 0.003321 0.024950 0.000010 0.004733 0.000010 0.000010 0.190090 0.000010 0.049438 0.016410 0.006787 0.012428 0.000010 0.039241 0.000010 0.000010 0.004973 0.045935 0.000010 0.000536 0.201531 0.000010 0.000010 0.000010 0.001087 0.000010 0.000010 0.000010 0.000010 0.000010 0.013620 0.000010 0.000010 0.000010 0.030231
0.090551 0.000010 0.030953 0.025466 0.092678 0.000010 0.005801 0.000010 0.009057 0.005912 0.000010 0.000440 0.000010 0.000010 0.011862 0.000356 0.014091 0.347046 0.000010 0.003716 0.020173 0.000010 0.000010 0.007372 0.012377 0.006646 0.000010 0.006970 0.029002 0.009350 0.000440 0.161906 0.000010 0.000010 0.000010 0.033768 0.000010 0.000010 0.000010 0.000010 0.011722 0.029681 0.010975 0.004550 0.000010 0.016957
0.000010 0.000010 0.000010 0.000010 0.000010 0.006375 0.087900 0.000010 0.000010 0.000010 0.000010 0.000010 0.000010 0.246051 0.000010 0.006698 0.332035 0.000010 0.000010 0.000010 0.000010 0.000010 0.000010 0.000010 0.000010 0.000010 0.000010 0.000010 0.000010 0.000133 0.000010 0.022216 0.000010 0.000010 0.092825 0.000010 0.004702 0.042216 0.000010 0.000010 0.000010 0.000010 0.000010 0.000010 0.158498 0.000010
0.000010 0.000010 0.000010 0.000010 0.000010 0.000010 0.068700 0.000010 0.000010 0.000010 0.000010 0.000010 0.000010 0.264671 0.000010 0.000010 0.319303 0.000010 0.000010 0.000010 0.000010 0.000010 0.000010 0.000010 0.000010 0.000010 0.007510 0.000010 0.000010 0.000010 0.000010 0.000010 0.000010 0.000010 0.050914 0.000010 0.000010 0.075535 0.000010 0.000010 0.000010 0.000010 0.000010 0.000010 0.212977 0.000010
0.000010 0.000010 0.000010 0.000010 0.000010 0.005547 0.077606 0.000010 0.000010 0.000010 0.000010 0.000010 0.000010 0.303452 0.000010 0.000010 0.317463 0.000010 0.000010 0.000010 0.000010 0.000010 0.000010 0.000010 0.000010 0.000010 0.000010 0.000010 0.000010 0.000010 0.000010 0.000010 0.000010 0.000010 0.073827 0.000010 0.000010 0.065614 0.000010 0.000010 0.000010 0.000010 0.000010 0.000010 0.156101 0.000010
0.000010 0.000010 0.000010 0.000010 0.000010 0.011416 0.072607 0.000010 0.000010 0.000010 0.000010 0.000010 0.000010 0.333818 0.000010 0.000010 0.318015 0.000010 0.000010 0.000010 0.000010 0.000010 0.000010 0.000010 0.000010 0.000010 0.000010 0.000010 0.000010 0.000010 0.000010 0.000010 0.000010 0.000010 0.047551 0.000010 0.000010 0.053583 0.000010 0.000010 0.000010 0.000010 0.000010 0.000010 0.162619 0.000010
0.000010 0.000010 0.000010 0.000010 0.000010 0.000010 0.085951 0.000010 0.000010 0.000010 0.000010 0.000010 0.000010 0.320539 0.000010 0.000010 0.298207 0.000010 0.000010 0.000010 0.000010 0.000010 0.000010 0.000010 0.000010 0.000010 0.000010 0.000010 0.000010 0.000010 0.000010 0.000010 0.000010 0.000010 0.056782 0.000010 0.000010 0.076057 0.000010 0.000010 0.000010 0.000010 0.000010 0.000010 0.162065 0.000010
0.000010 0.000010 0.000010 0.000010 0.000010 0.000010 0.115905 0.000010 0.000010 0.000010 0.000010 0.000010 0.000010 0.313917 0.000010 0.000010 0.276947 0.000010 0.000010 0.000010 0.000010 0.000010 0.000010 0.000010 0.000010 0.000010 0.000010 0.000010 0.000010 0.000010 0.000010 0.000010 0.000010 0.000010 0.073946 0.000010 0.000010 0.069036 0.000010 0.000010 0.000010 0.000010 0.000010 0.000010 0.149850 0.000010
0.000010 0.000010 0.000010 0.000010 0.000010 0.014149 0.071057 0.000010 0.000010 0.000010 0.000010 0.000010 0.000010 0.309928 0.000010 0.000010 0.292316 0.000010 0.000010 0.000010 0.000010 0.000010 0.000010 0.000010 0.000010 0.000010 0.000010 0.000010 0.000010 0.000010 0.000010 0.000010 0.008415 0.000010 0.052774 0.000010 0.000010 0.070726 0.000010 0.000010 0.000010 0.000010 0.000010 0.000010 0.180257 0.000010
0.000010 0.000010 0.000010 0.000010 0.000010 0.026760 0.059756 0.000010 0.000010 0.000010 0.000010 0.000010 0.000010 0.294674 0.000010 0.000010 0.320694 0.000010 0.000010 0.000010 0.000010 0.000010 0.000010 0.000010 0.000010 0.000010 0.000010 0.000010 0.000010 0.000010 0.001877 0.000010 0.000010 0.000010 0.069333 0.000010 0.000010 0.041440 0.000010 0.000010 0.000010 0.000010 0.000010 0.000010 0.185086 0.000010
0.000010 0.000010 0.000010 0.000010 0.000010 0.011784 0.062955 0.000010 0.000010 0.000010 0.000010 0.000010 0.000010 0.267432 0.000010 0.000010 0.358534 0.000010 0.000010 0.000010 0.000010 0.000010 0.000010 0.000010 0.000010 0.000010 0.008293 0.000010 0.000010 0.000010 0.000010 0.000010 0.000010 0.000010 0.090425 0.000010 0.000010 0.033304 0.000010 0.000010 0.000010 0.000010 0.000010 0.000010 0.166894 0.000010
0.000010 0.000010 0.000010 0.000010 0.000010 0.004707 0.102197 0.000010 0.000010 0.000010 0.000010 0.000010 0.000010 0.285820 0.000010 0.001336 0.332996 0.000010 0.000010 0.000010 0.000010 0.000010 0.000010 0.000010 0.000010 0.000010 0.012577 0.000010 0.000010 0.000010 0.000010 0.000010 0.010152 0.000010 0.069943 0.000010 0.000010 0.047287 0.000010 0.000010 0.000010 0.000010 0.000010 0.000010 0.132626 0.000010
0.000010 0.000010 0.000010 0.000010 0.000010 0.025106 0.086243 0.000010 0.000010 0.000010 0.000010 0.000010 0.000010 0.270014 0.000010 0.000010 0.327764 0.000010 0.000010 0.000010 0.000010 0.000010 0.000010 0.000010 0.000010 0.000010 0.000010 0.000010 0.000010 0.000010 0.000010 0.000010 0.001500 0.000010 0.051111 0.000010 0.000010 0.058581 0.000010 0.000010 0.000010 0.000010 0.000010 0.000010 0.179301 0.000010
0.000010 0.000010 0.000010 0.000010 0.000010 0.000010 0.122692 0.000010 0.000010 0.000010 0.000010 0.000010 0.000010 0.303114 0.000010 0.000010 0.285965 0.000010 0.000010 0.000010 0.000010 0.000010 0.000010 0.000010 0.000010 0.000010 0.000010 0.000010 0.000010 0.000010 0.000010 0.000010 0.000513 0.000010 0.060329 0.000010 0.000010 0.054968 0.000010 0.000010 0.000010 0.000010 0.000010 0.000010 0.172029 0.000010
0.000010 0.000010 0.000010 0.000010 0.005990 0.005541 0.061216 0.000010 0.000010 0.000010 0.000010 0.000010 0.000010 0.266409 0.000010 0.000479 0.350313 0.000010 0.000010 0.000010 0.000010 0.000010 0.000010 0.000010 0.000010 0.000010 0.006797 0.000010 0.000010 0.000010 0.000010 0.000010 0.000010 0.000010 0.100208 0.000010 0.000010 0.062083 0.000010 0.000010 0.000010 0.000010 0.000010 0.000010 0.140604 0.000010
0.000010 0.000010 0.000010 0.000010 0.000010 0.000010 0.064214 0.000010 0.000010 0.000010 0.000010 0.000010 0.000010 0.255816 0.000010 0.000010 0.383825 0.000010 0.000010 0.000010 0.000010 0.000010 0.000010 0.000010 0.000010 0.000010 0.000010 0.000010 0.000010 0.000010 0.000010 0.000010 0.000010 0.000010 0.073055 0.000010 0.000010 0.061175 0.000138 0.000010 0.000010 0.000010 0.000010 0.000010 0.161386 0.000010
0.000010 0.000010 0.000010 0.000010 0.000010 0.000010 0.115055 0.000010 0.000010 0.000010 0.000010 0.000010 0.000010 0.263833 0.000010 0.000010 0.325506 0.000010 0.000010 0.000010 0.000010 0.000010 0.000010 0.000010 0.000010 0.000010 0.000010 0.000010 0.000010 0.000010 0.000010 0.000010 0.003306 0.000010 0.070793 0.000010 0.000010 0.046874 0.000010 0.000010 0.000010 0.000010 0.000010 0.000010 0.174244 0.000010
0.000010 0.000010 0.000010 0.000010 0.000010 0.018882 0.072971 0.000010 0.000010 0.000010 0.000010 0.000010 0.000010 0.365082 0.000010 0.000010 0.279356 0.000010 0.000010 0.000010 0.000010 0.000010 0.000010 0.000010 0.000010 0.000010 0.011203 0.000010 0.000010 0.000010 0.000010 0.002009 0.000010 0.000010 0.055331 0.000010 0.000010 0.046007 0.000010 0.000010 0.000010 0.000010 0.000010 0.000010 0.148788 0.000010
0.000010 0.000010 0.000010 0.000010 0.000010 0.013866 0.049366 0.000010 0.000010 0.000010 0.000010 0.000010 0.000010 0.382682 0.000010 0.000010 0.334164 0.000010 0.000010 0.000010 0.000010 0.000010 0.000010 0.000010 0.000010 0.000010 0.000010 0.000010 0.000010 0.000010 0.000010 0.000010 0.000010 0.000010 0.041745 0.000010 0.000010 0.062707 0.000010 0.000010 0.000010 0.000010 0.000010 0.000010 0.115079 0.000010
0.000010 0.000010 0.000010 0.000010 0.306472 0.000010 0.000010 0.000010 0.000010 0.000010 0.006547 0.000010 0.000010 0.000010 0.000010 0.000010 0.000010 0.000010 0.000010 0.039745 0.000010 0.000010 0.000010 0.177348 0.000010 0.000010 0.000010 0.000010 0.000010 0.022826 0.018059 0.427059 0.000010 0.000010 0.000010 0.000010 0.001564 0.000010 0.000010 0.000010 0.000010 0.000010 0.000010 0.000010 0.000010 0.000010
0.000010 0.000010 0.000010 0.000010 0.215978 0.000010 0.000010 0.000010 0.000010 0.000010 0.014731 0.000010 0.000010 0.000010 0.000010 0.000010 0.000010 0.000010 0.020367 0.037842 0.000010 0.000010 0.000010 0.189890 0.000010 0.000010 0.000010 0.000010 0.000010 0.057401 0.017803 0.430801 0.000010 0.000010 0.000010 0.000010 0.000010 0.000010 0.000010 0.000010 0.000010 0.000010 0.000010 0.000010 0.014818 0.000010
0.000010 0.000010 0.000010 0.000010 0.267040 0.000010 0.000010 0.000010 0.000010 0.000010 0.012218 0.000010 0.000010 0.000010 0.000010 0.000010 0.000010 0.000010 0.000014 0.096205 0.000010 0.000010 0.000010 0.162878 0.000010 0.000010 0.000010 0.000010 0.000010 0.007766 0.036512 0.397712 0.000010 0.000010 0.000010 0.000010 0.019285 0.000010 0.000010 0.000010 0.000010 0.000010 0.000010 0.000010 0.000010 0.000010
0.000010 0.000010 0.000010 0.000010 0.245246 0.000010 0.000010 0.000010 0.000010 0.000010 0.026093 0.000010 0.000010 0.000010 0.000010 0.000010 0.000010 0.000010 0.000010 0.107764 0.000010 0.000010 0.000010 0.175556 0.000010 0.000010 0.000010 0.000010 0.000010 0.017968 0.029208 0.397776 0.000010 0.000010 0.000010 0.000010 0.000010 0.000010 0.000010 0.000010 0.000010 0.000010 0.000010 0.000010 0.000010 0.000010
0.007027 0.000010 0.000010 0.000010 0.264616 0.000010 0.000010 0.000010 0.000010 0.000010 0.028215 0.000010 0.013971 0.000010 0.000010 0.000010 0.000010 0.000010 0.020977 0.075770 0.000010 0.000010 0.000010 0.158095 0.000010 0.000010 0.000010 0.000010 0.000010 0.015814 0.045135 0.358978 0.000010 0.000010 0.001776 0.000010 0.000342 0.000010 0.000010 0.000010 0.000010 0.000010 0.000010 0.000010 0.000010 0.008953
0.000010 0.000010 0.000010 0.000010 0.000010 0.000010 0.000010 0.000010 0.000010 0.000010 0.000010 0.000010 0.000010 0.000010 0.000010 0.000010 0.000010 0.000010 0.000010 0.017266 0.000010 0.000010 0.000010 0.796407 0.000010 0.000010 0.000010 0.000010 0.000010 0.000010 0.000010 0.185897 0.000010 0.000010 0.000010 0.000010 0.000010 0.000010 0.000010 0.000010 0.000010 0.000010 0.000010 0.000010 0.000010 0.000010
0.000010 0.000010 0.000010 0.000010 0.000010 0.000010 0.000010 0.000010 0.367313 0.000010 0.000010 0.000010 0.000010 0.000010 0.000010 0.000010 0.000010 0.000010 0.000010 0.000010 0.000010 0.000010 0.000010 0.541514 0.000010 0.000010 0.000010 0.000010 0.000010 0.000010 0.000010 0.000010 0.000010 0.000010 0.000010 0.000010 0.000010 0.000010 0.000010 0.000010 0.000010 0.000010 0.000010 0.000010 0.000010 0.090743
0.000010 0.000010 0.000010 0.000010 0.000010 0.000010 0.000010 0.000010 0.367156 0.000010 0.000010 0.000010 0.000010 0.000010 0.000010 0.000010 0.000010 0.000010 0.000010 0.000010 0.000010 0.000010 0.000010 0.541165 0.000010 0.000010 0.000010 0.000010 0.000010 0.000010 0.000010 0.000010 0.000010 0.000010 0.000010 0.000010 0.000010 0.000010 0.000010 0.000010 0.000010 0.000010 0.000010 0.000010 0.000010 0.091249
0.000010 0.000010 0.000010 0.000010 0.000010 0.000010 0.000010 0.000010 0.364846 0.000010 0.000010 0.000010 0.000010 0.000010 0.000010 0.000010 0.000010 0.000010 0.000010 0.000010 0.000010 0.000010 0.000010 0.542407 0.000010 0.000010 0.000010 0.000010 0.000010 0.000010 0.000010 0.000010 0.000010 0.000010 0.000010 0.000010 0.000010 0.000010 0.000010 0.000010 0.000010 0.000010 0.000010 0.000010 0.000010 0.092317
0.383854 0.000010 0.000010 0.000010 0.128986 0.000010 0.000010 0.002578 0.000010 0.031025 0.000010 0.000010 0.056812 0.000010 0.013641 0.000010 0.000010 0.000010 0.017778 0.001322 0.000010 0.000010 0.000010 0.198721 0.000010 0.000010 0.000010 0.000010 0.000010 0.000010 0.000010 0.144490 0.000010 0.000010 0.000010 0.000010 0.000010 0.000010 0.000010 0.000010 0.000010 0.020360 0.000094 0.000010 0.000010 0.000010
0.383970 0.000010 0.000010 0.000010 0.132333 0.000010 0.000010 0.001246 0.000010 0.032482 0.000010 0.000010 0.056727 0.000010 0.013751 0.000010 0.000406 0.000010 0.016383 0.001061 0.000010 0.000010 0.000010 0.196902 0.000010 0.000010 0.000010 0.000010 0.000010 0.000010 0.000010 0.143504 0.000010 0.000010 0.000010 0.000010 0.000010 0.000010 0.000010 0.000010 0.000010 0.020894 0.000010 0.000010 0.000010 0.000010
0.000010 0.000010 0.000010 0.000010 0.229913 0.000010 0.000010 0.000010 0.000010 0.000010 0.000010 0.000010 0.000010 0.000010 0.000010 0.000010 0.000010 0.000010 0.001162 0.112267 0.000010 0.000010 0.000010 0.292340 0.000010 0.000010 0.000010 0.000010 0.000010 0.005719 0.054317 0.303589 0.000010 0.000010 0.000010 0.000010 0.000314 0.000010 0.000010 0.000010 0.000010 0.000010 0.000010 0.000010 0.000010 0.000010
0.247917 0.000408 0.000010 0.010871 0.134790 0.000010 0.000010 0.013269 0.001411 0.012538 0.036137 0.010736 0.005320 0.000010 0.000010 0.000010 0.000010 0.000010 0.050878 0.058636 0.014804 0.000010 0.000269 0.170981 0.000011 0.006162 0.000010 0.000010 0.000010 0.017002 0.050109 0.097275 0.000010 0.000010 0.000010 0.000010 0.008769 0.000010 0.000010 0.000010 0.000010 0.020924 0.000010 0.013005 0.000010 0.017561
0.007412 0.000457 0.000010 0.000010 0.115170 0.002188 0.000010 0.000010 0.000010 0.000010 0.020332 0.000010 0.010006 0.000010 0.000010 0.000010 0.019800 0.005252 0.026576 0.054464 0.000010 0.000010 0.000010 0.389430 0.000010 0.015649 0.000010 0.002277 0.036404 0.043617 0.070759 0.134387 0.002134 0.000010 0.014534 0.000010 0.009127 0.000010 0.000010 0.000010 0.001800 0.002372 0.000010 0.000010 0.015623 0.000010
0.000010 0.000010 0.000010 0.000010 0.179960 0.000010 0.000010 0.000010 0.000010 0.000010 0.000010 0.000010 0.000010 0.000010 0.000010 0.000010 0.000010 0.000010 0.000010 0.108733 0.000010 0.000010 0.000010 0.295361 0.000010 0.000010 0.000010 0.000010 0.000010 0.000010 0.014832 0.397688 0.000010 0.000010 0.000010 0.000010 0.000929 0.000010 0.002107 0.000010 0.000010 0.000010 0.000010 0.000010 0.000010 0.000010
0.000010 0.000010 0.000010 0.000010 0.236165 0.000010 0.000010 0.000010 0.000010 0.000010 0.007990 0.000010 0.000010 0.000010 0.000010 0.000010 0.000010 0.000010 0.000010 0.094970 0.000010 0.000010 0.000010 0.283813 0.000010 0.000010 0.000010 0.000010 0.000010 0.000010 0.017085 0.359576 0.000010 0.000010 0.000010 0.000010 0.000010 0.000010 0.000010 0.000010 0.000010 0.000010 0.000010 0.000010 0.000010 0.000010
0.000010 0.000010 0.000010 0.000010 0.317848 0.000010 0.000010 0.000010 0.000010 0.000010 0.006563 0.000010 0.000010 0.000010 0.000010 0.000010 0.000017 0.000010 0.000010 0.096655 0.000010 0.000010 0.000010 0.165937 0.000010 0.000010 0.000010 0.000010 0.000010 0.000010 0.015212 0.395098 0.000010 0.000010 0.000010 0.000010 0.002291 0.000010 0.000010 0.000010 0.000010 0.000010 0.000010 0.000010 0.000010 0.000010
0.000010 0.000010 0.000010 0.000010 0.342559 0.000010 0.000010 0.000010 0.000010 0.000010 0.000010 0.000010 0.000010 0.000010 0.000010 0.000010 0.000010 0.000010 0.012229 0.067199 0.000010 0.000010 0.000010 0.147131 0.000010 0.000010 0.000010 0.000010 0.000010 0.000010 0.022010 0.401756 0.000010 0.000010 0.000010 0.000010 0.006727 0.000010 0.000010 0.000010 0.000010 0.000010 0.000010 0.000010 0.000010 0.000010
0.000010 0.000010 0.000010 0.000010 0.271299 0.000010 0.000010 0.000010 0.000010 0.000010 0.000010 0.000010 0.000010 0.000010 0.000010 0.000010 0.000010 0.000010 0.000010 0.086235 0.000010 0.000010 0.000010 0.271407 0.000010 0.000010 0.000010 0.000010 0.000010 0.000010 0.000010 0.358076 0.000010 0.000010 0.000010 0.000010 0.012572 0.000010 0.000010 0.000010 0.000010 0.000010 0.000010 0.000010 0.000010 0.000010
0.000010 0.000010 0.000010 0.000010 0.232317 0.000010 0.000010 0.000010 0.000010 0.000010 0.004564 0.000010 0.000010 0.000010 0.000010 0.000010 0.000010 0.000010 0.000010 0.080360 0.000010 0.000010 0.000010 0.331724 0.000010 0.000010 0.000010 0.000010 0.000010 0.000010 0.000014 0.350563 0.000010 0.000010 0.000010 0.000010 0.000068 0.000010 0.000010 0.000010 0.000010 0.000010 0.000010 0.000010 0.000010 0.000010
0.000010 0.000010 0.000010 0.000010 0.000010 0.000010 0.000010 0.000010 0.000010 0.000010 0.999550 0.000010 0.000010 0.000010 0.000010 0.000010 0.000010 0.000010 0.000010 0.000010 0.000010 0.000010 0.000010 0.000010 0.000010 0.000010 0.000010 0.000010 0.000010 0.000010 0.000010 0.000010 0.000010 0.000010 0.000010 0.000010 0.000010 0.000010 0.000010 0.000010 0.000010 0.000010 0.000010 0.000010 0.000010 0.000010
0.000010 0.000010 0.000010 0.000010 0.000010 0.000010 0.000010 0.000010 0.000010 0.000010 0.999550 0.000010 0.000010 0.000010 0.000010 0.000010 0.000010 0.000010 0.000010 0.000010 0.000010 0.000010 0.000010 0.000010 0.000010 0.000010 0.000010 0.000010 0.000010 0.000010 0.000010 0.000010 0.000010 0.000010 0.000010 0.000010 0.000010 0.000010 0.000010 0.000010 0.000010 0.000010 0.000010 0.000010 0.000010 0.000010
0.000010 0.000010 0.000010 0.000010 0.000010 0.000010 0.000010 0.000010 0.000010 0.000010 0.999550 0.000010 0.000010 0.000010 0.000010 0.000010 0.000010 0.000010 0.000010 0.000010 0.000010 0.000010 0.000010 0.000010 0.000010 0.000010 0.000010 0.000010 0.000010 0.000010 0.000010 0.000010 0.000010 0.000010 0.000010 0.000010 0.000010 0.000010 0.000010 0.000010 0.000010 0.000010 0.000010 0.000010 0.000010 0.000010
0.000010 0.000010 0.000010 0.000010 0.000010 0.000010 0.000010 0.000010 0.000010 0.000010 0.999550 0.000010 0.000010 0.000010 0.000010 0.000010 0.000010 0.000010 0.000010 0.000010 0.000010 0.000010 0.000010 0.000010 0.000010 0.000010 0.000010 0.000010 0.000010 0.000010 0.000010 0.000010 0.000010 0.000010 0.000010 0.000010 0.000010 0.000010 0.000010 0.000010 0.000010 0.000010 0.000010 0.000010 0.000010 0.000010
0.000010 0.000010 0.000010 0.000010 0.000010 0.000010 0.000010 0.000010 0.000010 0.000010 0.999550 0.000010 0.000010 0.000010 0.000010 0.000010 0.000010 0.000010 0.000010 0.000010 0.000010 0.000010 0.000010 0.000010 0.000010 0.000010 0.000010 0.000010 0.000010 0.000010 0.000010 0.000010 0.000010 0.000010 0.000010 0.000010 0.000010 0.000010 0.000010 0.000010 0.000010 0.000010 0.000010 0.000010 0.000010 0.000010
0.000010 0.000010 0.000010 0.000010 0.000010 0.000010 0.000010 0.000010 0.000010 0.000010 0.999550 0.000010 0.000010 0.000010 0.000010 0.000010 0.000010 0.000010 0.000010 0.000010 0.000010 0.000010 0.000010 0.000010 0.000010 0.000010 0.000010 0.000010 0.000010 0.000010 0.000010 0.000010 0.000010 0.000010 0.000010 0.000010 0.000010 0.000010 0.000010 0.000010 0.000010 0.000010 0.000010 0.000010 0.000010 0.000010
0.000010 0.000010 0.000010 0.000010 0.000010 0.000010 0.000010 0.000010 0.000010 0.000010 0.999550 0.000010 0.000010 0.000010 0.000010 0.000010 0.000010 0.000010 0.000010 0.000010 0.000010 0.000010 0.000010 0.000010 0.000010 0.000010 0.000010 0.000010 0.000010 0.000010 0.000010 0.000010 0.000010 0.000010 0.000010 0.000010 0.000010 0.000010 0.000010 0.000010 0.000010 0.000010 0.000010 0.000010 0.000010 0.000010
0.000010 0.000010 0.000010 0.000010 0.000010 0.000010 0.000010 0.000010 0.000010 0.000010 0.999550 0.000010 0.000010 0.000010 0.000010 0.000010 0.000010 0.000010 0.000010 0.000010 0.000010 0.000010 0.000010 0.000010 0.000010 0.000010 0.000010 0.000010 0.000010 0.000010 0.000010 0.000010 0.000010 0.000010 0.000010 0.000010 0.000010 0.000010 0.000010 0.000010 0.000010 0.000010 0.000010 0.000010 0.000010 0.000010
0.000010 0.000010 0.000010 0.000010 0.000010 0.000010 0.000010 0.000010 0.000010 0.000010 0.999550 0.000010 0.000010 0.000010 0.000010 0.000010 0.000010 0.000010 0.000010 0.000010 0.000010 0.000010 0.000010 0.000010 0.000010 0.000010 0.000010 0.000010 0.000010 0.000010 0.000010 0.000010 0.000010 0.000010 0.000010 0.000010 0.000010 0.000010 0.000010 0.000010 0.000010 0.000010 0.000010 0.000010 0.000010 0.000010
0.000010 0.000010 0.000010 0.000010 0.000010 0.000010 0.000010 0.000010 0.000010 0.000010 0.999550 0.000010 0.000010 0.000010 0.000010 0.000010 0.000010 0.000010 0.000010 0.000010 0.000010 0.000010 0.000010 0.000010 0.000010 0.000010 0.000010 0.000010 0.000010 0.000010 0.000010 0.000010 0.000010 0.000010 0.000010 0.000010 0.000010 0.000010 0.000010 0.000010 0.000010 0.000010 0.000010 0.000010 0.000010 0.000010
0.000010 0.000010 0.000010 0.000010 0.000010 0.000010 0.000010 0.000010 0.000010 0.000010 0.999550 0.000010 0.000010 0.000010 0.000010 0.000010 0.000010 0.000010 0.000010 0.000010 0.000010 0.000010 0.000010 0.000010 0.000010 0.000010 0.000010 0.000010 0.000010 0.000010 0.000010 0.000010 0.000010 0.000010 0.000010 0.000010 0.000010 0.000010 0.000010 0.000010 0.000010 0.000010 0.000010 0.000010 0.000010 0.000010
0.000010 0.000010 0.000010 0.000010 0.000010 0.000010 0.000010 0.000010 0.000010 0.000010 0.999550 0.000010 0.000010 0.000010 0.000010 0.000010 0.000010 0.000010 0.000010 0.000010 0.000010 0.000010 0.000010 0.000010 0.000010 0.000010 0.000010 0.000010 0.000010 0.000010 0.000010 0.000010 0.000010 0.000010 0.000010 0.000010 0.000010 0.000010 0.000010 0.000010 0.000010 0.000010 0.000010 0.000010 0.000010 0.000010
0.000010 0.000010 0.000010 0.000010 0.000010 0.000010 0.000010 0.000010 0.000010 0.000010 0.999550 0.000010 0.000010 0.000010 0.000010 0.000010 0.000010 0.000010 0.000010 0.000010 0.000010 0.000010 0.000010 0.000010 0.000010 0.000010 0.000010 0.000010 0.000010 0.000010 0.000010 0.000010 0.000010 0.000010 0.000010 0.000010 0.000010 0.000010 0.000010 0.000010 0.000010 0.000010 0.000010 0.000010 0.000010 0.000010
0.000010 0.000010 0.000010 0.000010 0.000010 0.000010 0.000010 0.000010 0.000010 0.000010 0.999550 0.000010 0.000010 0.000010 0.000010 0.000010 0.000010 0.000010 0.000010 0.000010 0.000010 0.000010 0.000010 0.000010 0.000010 0.000010 0.000010 0.000010 0.000010 0.000010 0.000010 0.000010 0.000010 0.000010 0.000010 0.000010 0.000010 0.000010 0.000010 0.000010 0.000010 0.000010 0.000010 0.000010 0.000010 0.000010
0.000010 0.000010 0.000010 0.000010 0.000010 0.000010 0.000010 0.000010 0.000010 0.000010 0.999550 0.000010 0.000010 0.000010 0.000010 0.000010 0.000010 0.000010 0.000010 0.000010 0.000010 0.000010 0.000010 0.000010 0.000010 0.000010 0.000010 0.000010 0.000010 0.000010 0.000010 0.000010 0.000010 0.000010 0.000010 0.000010 0.000010 0.000010 0.000010 0.000010 0.000010 0.000010 0.000010 0.000010 0.000010 0.000010
0.357858 0.009286 0.000010 0.000010 0.000010 0.000010 0.000010 0.000010 0.015668 0.037156 0.511341 0.008275 0.000010 0.000010 0.000010 0.001624 0.000010 0.000010 0.000010 0.000010 0.000010 0.001590 0.000010 0.000010 0.015668 0.000010 0.000010 0.000010 0.000010 0.000010 0.000010 0.000010 0.000010 0.000010 0.000010 0.000010 0.000010 0.000010 0.000010 0.000397 0.001476 0.010050 0.000010 0.022348 0.000010 0.006942
0.000010 0.000010 0.000010 0.000010 0.000010 0.000010 0.000010 0.000010 0.000010 0.000010 0.499857 0.000010 0.000010 0.000010 0.000010 0.000010 0.000010 0.000010 0.000010 0.000010 0.000010 0.000010 0.000010 0.499703 0.000010 0.000010 0.000010 0.000010 0.000010 0.000010 0.000010 0.000010 0.000010 0.000010 0.000010 0.000010 0.000010 0.000010 0.000010 0.000010 0.000010 0.000010 0.000010 0.000010 0.000010 0.000010
0.000010 0.000010 0.000010 0.000010 0.049476 0.000010 0.000010 0.000010 0.000010 0.000010 0.335019 0.000010 0.000010 0.000010 0.000010 0.000010 0.000010 0.000010 0.000010 0.065376 0.000010 0.000010 0.000010 0.439382 0.000010 0.000010 0.000010 0.000010 0.000010 0.000010 0.000010 0.109397 0.000010 0.000010 0.000950 0.000010 0.000010 0.000010 0.000010 0.000010 0.000010 0.000010 0.000010 0.000010 0.000010 0.000010
0.000010 0.000010 0.000010 0.000010 0.000010 0.000010 0.000010 0.000010 0.000010 0.000010 0.999550 0.000010 0.000010 0.000010 0.000010 0.000010 0.000010 0.000010 0.000010 0.000010 0.000010 0.000010 0.000010 0.000010 0.000010 0.000010 0.000010 0.000010 0.000010 0.000010 0.000010 0.000010 0.000010 0.000010 0.000010 0.000010 0.000010 0.000010 0.000010 0.000010 0.000010 0.000010 0.000010 0.000010 0.000010 0.000010
0.000010 0.000010 0.000010 0.000010 0.000010 0.000010 0.000010 0.000010 0.000010 0.000010 0.999550 0.000010 0.000010 0.000010 0.000010 0.000010 0.000010 0.000010 0.000010 0.000010 0.000010 0.000010 0.000010 0.000010 0.000010 0.000010 0.000010 0.000010 0.000010 0.000010 0.000010 0.000010 0.000010 0.000010 0.000010 0.000010 0.000010 0.000010 0.000010 0.000010 0.000010 0.000010 0.000010 0.000010 0.000010 0.000010
0.000010 0.033829 0.000010 0.000010 0.054362 0.000010 0.000010 0.000010 0.000010 0.000010 0.000010 0.000010 0.000010 0.000010 0.000010 0.000010 0.000010 0.000010 0.000010 0.028663 0.000010 0.000010 0.000010 0.031118 0.000010 0.000010 0.000010 0.000010 0.000010 0.006621 0.831618 0.001232 0.004203 0.000010 0.000010 0.000010 0.007837 0.000010 0.000010 0.000010 0.000010 0.000010 0.000010 0.000010 0.000157 0.000010
0.000010 0.000010 0.000010 0.000010 0.000010 0.000010 0.000010 0.000010 0.000010 0.000010 0.000010 0.000010 0.000010 0.000010 0.000010 0.000010 0.000010 0.000010 0.000010 0.000010 0.000010 0.000010 0.000010 0.000010 0.000010 0.000010 0.000010 0.000010 0.000010 0.000010 0.999550 0.000010 0.000010 0.000010 0.000010 0.000010 0.000010 0.000010 0.000010 0.000010 0.000010 0.000010 0.000010 0.000010 0.000010 0.000010
0.000010 0.000010 0.000010 0.000010 0.034145 0.000010 0.000010 0.000010 0.000010 0.000010 0.000010 0.000010 0.000010 0.000010 0.000010 0.000010 0.000010 0.000010 0.000010 0.011937 0.000010 0.000010 0.000010 0.000010 0.000010 0.000010 0.000010 0.000010 0.000010 0.074126 0.837466 0.034088 0.000010 0.000010 0.000010 0.000010 0.007837 0.000010 0.000010 0.000010 0.000010 0.000010 0.000010 0.000010 0.000010 0.000010
0.000010 0.000010 0.000010 0.000010 0.000010 0.000010 0.000010 0.000010 0.000010 0.000010 0.000010 0.000010 0.000010 0.000010 0.000010 0.000010 0.000010 0.000010 0.000010 0.000010 0.000010 0.000010 0.000010 0.000010 0.000010 0.000010 0.000010 0.000010 0.000010 0.000010 0.999550 0.000010 0.000010 0.000010 0.000010 0.000010 0.000010 0.000010 0.000010 0.000010 0.000010 0.000010 0.000010 0.000010 0.000010 0.000010
0.000010 0.000010 0.000010 0.000010 0.054745 0.000010 0.000010 0.000010 0.000010 0.000010 0.000010 0.000010 0.000010 0.000010 0.000010 0.000010 0.000010 0.000010 0.000010 0.000010 0.000010 0.000010 0.000010 0.000010 0.000010 0.000010 0.000010 0.000010 0.000010 0.000010 0.900992 0.042292 0.000010 0.000010 0.000010 0.000010 0.001551 0.000010 0.000010 0.000010 0.000010 0.000010 0.000010 0.000010 0.000010 0.000010
0.000010 0.000010 0.000010 0.000010 0.000010 0.000010 0.000010 0.000010 0.000010 0.000010 0.000010 0.000010 0.000010 0.000010 0.000010 0.000010 0.000010 0.000010 0.000010 0.000010 0.000010 0.000010 0.000010 0.000010 0.000010 0.000010 0.000010 0.000010 0.000010 0.000010 0.999550 0.000010 0.000010 0.000010 0.000010 0.000010 0.000010 0.000010 0.000010 0.000010 0.000010 0.000010 0.000010 0.000010 0.000010 0.000010
0.000010 0.000010 0.000010 0.000010 0.000010 0.000010 0.000010 0.000010 0.000010 0.000010 0.000010 0.000010 0.000010 0.000010 0.000010 0.000010 0.000010 0.000010 0.000010 0.000010 0.000010 0.000010 0.000010 0.000010 0.000010 0.000010 0.000010 0.000010 0.000010 0.000010 0.999550 0.000010 0.000010 0.000010 0.000010 0.000010 0.000010 0.000010 0.000010 0.000010 0.000010 0.000010 0.000010 0.000010 0.000010 0.000010
0.000010 0.000010 0.000010 0.000010 0.028664 0.000010 0.000010 0.000010 0.000010 0.000010 0.000010 0.000010 0.000010 0.000010 0.000010 0.000010 0.000010 0.000010 0.000010 0.000010 0.000010 0.000010 0.000010 0.000010 0.000010 0.000010 0.000010 0.000010 0.000010 0.000010 0.917880 0.033145 0.000010 0.000010 0.000010 0.000010 0.019891 0.000010 0.000010 0.000010 0.000010 0.000010 0.000010 0.000010 0.000010 0.000010
0.000010 0.000010 0.000010 0.000010 0.000010 0.000010 0.000010 0.000010 0.000010 0.000010 0.000010 0.000010 0.000010 0.000010 0.000010 0.000010 0.000010 0.000010 0.000010 0.000010 0.000010 0.000010 0.000010 0.000010 0.000010 0.000010 0.000010 0.000010 0.000010 0.000010 0.995337 0.000010 0.000010 0.000010 0.000010 0.000010 0.004223 0.000010 0.000010 0.000010 0.000010 0.000010 0.000010 0.000010 0.000010 0.000010
0.000010 0.000010 0.000010 0.000010 0.000016 0.000010 0.000010 0.000010 0.000010 0.000010 0.000010 0.000010 0.000010 0.000010 0.000010 0.000010 0.000010 0.000010 0.000010 0.037502 0.000010 0.000010 0.000010 0.000010 0.000010 0.000010 0.000010 0.000010 0.000010 0.000010 0.915363 0.041799 0.000010 0.000010 0.000010 0.000010 0.004910 0.000010 0.000010 0.000010 0.000010 0.000010 0.000010 0.000010 0.000010 0.000010
0.000010 0.000010 0.000010 0.000010 0.083754 0.000010 0.000010 0.000010 0.000010 0.000010 0.000010 0.000010 0.000010 0.000010 0.000010 0.000010 0.000010 0.000010 0.000010 0.034036 0.000010 0.000010 0.000010 0.000010 0.000010 0.000010 0.000010 0.000010 0.000010 0.000010 0.836992 0.044798 0.000010 0.000010 0.000010 0.000010 0.000010 0.000010 0.000010 0.000010 0.000010 0.000010 0.000010 0.000010 0.000010 0.000010
0.000010 0.000010 0.000010 0.000010 0.000010 0.000010 0.000010 0.000010 0.000010 0.000010 0.000010 0.000010 0.000010 0.000010 0.000010 0.000010 0.000010 0.000010 0.000010 0.000010 0.000010 0.000010 0.000010 0.000010 0.000010 0.000010 0.000010 0.000010 0.000010 0.000010 0.999550 0.000010 0.000010 0.000010 0.000010 0.000010 0.000010 0.000010 0.000010 0.000010 0.000010 0.000010 0.000010 0.000010 0.000010 0.000010
0.000010 0.000010 0.000010 0.000010 0.000010 0.000010 0.000010 0.000010 0.000010 0.000010 0.020013 0.000010 0.000010 0.000010 0.000010 0.000010 0.000010 0.000010 0.000010 0.000010 0.000010 0.000010 0.000010 0.000010 0.000010 0.000010 0.000010 0.000010 0.000010 0.000010 0.977790 0.000010 0.000010 0.000010 0.000010 0.000010 0.001767 0.000010 0.000010 0.000010 0.000010 0.000010 0.000010 0.000010 0.000010 0.000010
0.000010 0.000010 0.000010 0.000010 0.000010 0.000010 0.000010 0.000010 0.000010 0.000010 0.031818 0.000010 0.000010 0.000010 0.000010 0.000010 0.000010 0.000010 0.000010 0.000010 0.000010 0.000010 0.000010 0.070455 0.000010 0.000010 0.000010 0.000010 0.000010 0.000010 0.897298 0.000010 0.000010 0.000010 0.000010 0.000010 0.000010 0.000010 0.000010 0.000010 0.000010 0.000010 0.000010 0.000010 0.000010 0.000010
0.000010 0.000010 0.000010 0.000010 0.000010 0.000010 0.000010 0.000010 0.000010 0.000010 0.022551 0.000010 0.000010 0.000010 0.000010 0.000010 0.000010 0.000010 0.000010 0.000010 0.000010 0.000010 0.000010 0.000010 0.000010 0.000010 0.000010 0.000010 0.000010 0.000010 0.977009 0.000010 0.000010 0.000010 0.000010 0.000010 0.000010 0.000010 0.000010 0.000010 0.000010 0.000010 0.000010 0.000010 0.000010 0.000010
0.000010 0.000010 0.000010 0.000010 0.000010 0.000010 0.000010 0.000010 0.000010 0.000010 0.024311 0.000010 0.000010 0.000010 0.000010 0.000010 0.000010 0.000010 0.000010 0.000010 0.000010 0.000010 0.000010 0.000010 0.000010 0.000010 0.000010 0.000010 0.000010 0.000010 0.975249 0.000010 0.000010 0.000010 0.000010 0.000010 0.000010 0.000010 0.000010 0.000010 0.000010 0.000010 0.000010 0.000010 0.000010 0.000010
0.000010 0.000010 0.000010 0.000010 0.000010 0.000010 0.000010 0.000010 0.000010 0.000010 0.011921 0.000010 0.000010 0.000010 0.000010 0.000010 0.000010 0.000010 0.000010 0.000010 0.000010 0.000010 0.000010 0.000010 0.000010 0.000010 0.000010 0.000010 0.000010 0.000010 0.987639 0.000010 0.000010 0.000010 0.000010 0.000010 0.000010 0.000010 0.000010 0.000010 0.000010 0.000010 0.000010 0.000010 0.000010 0.000010
0.000010 0.000010 0.000010 0.000010 0.000010 0.000010 0.000010 0.000010 0.000010 0.000010 0.007479 0.000010 0.000010 0.000010 0.000010 0.000010 0.000010 0.000010 0.000010 0.000010 0.000010 0.000010 0.000010 0.000010 0.000010 0.000010 0.000010 0.000010 0.000010 0.000010 0.992081 0.000010 0.000010 0.000010 0.000010 0.000010 0.000010 0.000010 0.000010 0.000010 0.000010 0.000010 0.000010 0.000010 0.000010 0.000010
0.000010 0.000010 0.000010 0.000010 0.000010 0.000010 0.000010 0.000010 0.000010 0.000010 0.122681 0.000010 0.000010 0.000010 0.000010 0.000010 0.000010 0.000010 0.000010 0.000010 0.000010 0.000010 0.000010 0.876879 0.000010 0.000010 0.000010 0.000010 0.000010 0.000010 0.000010 0.000010 0.000010 0.000010 0.000010 0.000010 0.000010 0.000010 0.000010 0.000010 0.000010 0.000010 0.000010 0.000010 0.000010 0.000010
0.000010 0.000010 0.000010 0.000010 0.000010 0.000010 0.000010 0.000010 0.000010 0.000010 0.106440 0.000010 0.000010 0.000010 0.000010 0.000010 0.000010 0.000010 0.000010 0.000010 0.000010 0.000010 0.000010 0.893120 0.000010 0.000010 0.000010 0.000010 0.000010 0.000010 0.000010 0.000010 0.000010 0.000010 0.000010 0.000010 0.000010 0.000010 0.000010 0.000010 0.000010 0.000010 0.000010 0.000010 0.000010 0.000010
0.000010 0.000010 0.000010 0.000010 0.000010 0.000010 0.000010 0.000010 0.000010 0.000010 0.093025 0.000010 0.000010 0.000010 0.000010 0.000010 0.000010 0.000010 0.000010 0.000010 0.000010 0.000010 0.000010 0.906535 0.000010 0.000010 0.000010 0.000010 0.000010 0.000010 0.000010 0.000010 0.000010 0.000010 0.000010 0.000010 0.000010 0.000010 0.000010 0.000010 0.000010 0.000010 0.000010 0.000010 0.000010 0.000010
0.000010 0.000010 0.000010 0.000010 0.000010 0.000010 0.000010 0.000010 0.000010 0.000010 0.096221 0.000010 0.000010 0.000010 0.000010 0.000010 0.000010 0.000010 0.000010 0.000010 0.000010 0.000010 0.000010 0.903339 0.000010 0.000010 0.000010 0.000010 0.000010 0.000010 0.000010 0.000010 0.000010 0.000010 0.000010 0.000010 0.000010 0.000010 0.000010 0.000010 0.000010 0.000010 0.000010 0.000010 0.000010 0.000010
0.000010 0.000010 0.000010 0.000010 0.000010 0.000010 0.000010 0.000010 0.000010 0.000010 0.132929 0.000010 0.000010 0.000010 0.000010 0.000010 0.000010 0.000010 0.000010 0.000010 0.000010 0.000010 0.000010 0.866631 0.000010 0.000010 0.000010 0.000010 0.000010 0.000010 0.000010 0.000010 0.000010 0.000010 0.000010 0.000010 0.000010 0.000010 0.000010 0.000010 0.000010 0.000010 0.000010 0.000010 0.000010 0.000010
0.000010 0.000010 0.000010 0.000010 0.000010 0.000010 0.000010 0.000010 0.000010 0.000010 0.115480 0.000010 0.000010 0.000010 0.000010 0.000010 0.000010 0.000010 0.000010 0.000010 0.000010 0.000010 0.000010 0.884080 0.000010 0.000010 0.000010 0.000010 0.000010 0.000010 0.000010 0.000010 0.000010 0.000010 0.000010 0.000010 0.000010 0.000010 0.000010 0.000010 0.000010 0.000010 0.000010 0.000010 0.000010 0.000010
0.000010 0.000010 0.000010 0.000010 0.000010 0.000010 0.000010 0.000010 0.000010 0.000010 0.086255 0.000010 0.000010 0.000010 0.000010 0.000010 0.000010 0.000010 0.000010 0.000010 0.000010 0.000010 0.000010 0.913305 0.000010 0.000010 0.000010 0.000010 0.000010 0.000010 0.000010 0.000010 0.000010 0.000010 0.000010 0.000010 0.000010 0.000010 0.000010 0.000010 0.000010 0.000010 0.000010 0.000010 0.000010 0.000010
0.000010 0.000010 0.000010 0.000010 0.081239 0.000010 0.000010 0.000010 0.000010 0.000010 0.090723 0.000010 0.000010 0.000010 0.000010 0.000010 0.000010 0.000010 0.000010 0.059118 0.000010 0.000010 0.000010 0.644111 0.000010 0.000010 0.000010 0.000010 0.000010 0.000010 0.068967 0.055442 0.000010 0.000010 0.000010 0.000010 0.000010 0.000010 0.000010 0.000010 0.000010 0.000010 0.000010 0.000010 0.000010 0.000010
0.000010 0.000010 0.000010 0.000010 0.211909 0.000010 0.000010 0.000010 0.000010 0.000010 0.042164 0.000010 0.000010 0.000010 0.000010 0.000010 0.000010 0.000010 0.000010 0.033180 0.000010 0.000010 0.000010 0.485237 0.000010 0.000010 0.000010 0.000010 0.000010 0.019668 0.055454 0.139271 0.000010 0.000010 0.000010 0.000010 0.012737 0.000010 0.000010 0.000010 0.000010 0.000010 0.000010 0.000010 0.000010 0.000010
0.000010 0.000010 0.000010 0.000010 0.108193 0.000010 0.000010 0.000010 0.000010 0.000010 0.068824 0.000010 0.000010 0.000010 0.000010 0.000010 0.000010 0.000010 0.000010 0.024883 0.000010 0.000010 0.000010 0.714801 0.000010 0.000010 0.000010 0.000010 0.000010 0.000010 0.055276 0.027622 0.000010 0.000010 0.000010 0.000010 0.000010 0.000010 0.000010 0.000010 0.000010 0.000010 0.000010 0.000010 0.000010 0.000010
0.000010 0.000010 0.000010 0.000010 0.096889 0.000010 0.000010 0.000010 0.000010 0.000010 0.071415 0.000010 0.000010 0.000010 0.000010 0.000010 0.000010 0.000010 0.000010 0.032473 0.000010 0.000010 0.000010 0.639538 0.000010 0.000010 0.000010 0.000010 0.000010 0.000010 0.052747 0.103019 0.000010 0.000010 0.000010 0.000010 0.003528 0.000010 0.000010 0.000010 0.000010 0.000010 0.000010 0.000010 0.000010 0.000010
0.000010 0.000010 0.000010 0.000010 0.000010 0.000010 0.000010 0.000010 0.000010 0.000010 0.000010 0.000010 0.000010 0.000010 0.000010 0.000010 0.000010 0.000010 0.000010 0.000010 0.000010 0.000010 0.000010 0.999550 0.000010 0.000010 0.000010 0.000010 0.000010 0.000010 0.000010 0.000010 0.000010 0.000010 0.000010 0.000010 0.000010 0.000010 0.000010 0.000010 0.000010 0.000010 0.000010 0.000010 0.000010 0.000010
0.000010 0.000010 0.000010 0.000010 0.000010 0.000010 0.000010 0.000010 0.000010 0.000010 0.000010 0.000010 0.000010 0.000010 0.000010 0.000010 0.000010 0.000010 0.000010 0.000010 0.000010 0.000010 0.000010 0.999550 0.000010 0.000010 0.000010 0.000010 0.000010 0.000010 0.000010 0.000010 0.000010 0.000010 0.000010 0.000010 0.000010 0.000010 0.000010 0.000010 0.000010 0.000010 0.000010 0.000010 0.000010 0.000010
0.000010 0.000010 0.000010 0.000010 0.107014 0.000010 0.000010 0.000010 0.000010 0.000010 0.051985 0.000010 0.000010 0.000010 0.000010 0.000010 0.000010 0.000010 0.000010 0.080021 0.000010 0.000010 0.000010 0.707821 0.000010 0.000010 0.000010 0.000010 0.000010 0.000010 0.044827 0.007931 0.000010 0.000010 0.000010 0.000010 0.000010 0.000010 0.000010 0.000010 0.000010 0.000010 0.000010 0.000010 0.000010 0.000010
0.000010 0.000010 0.000010 0.000010 0.098132 0.000010 0.000010 0.000010 0.000010 0.000010 0.081285 0.000010 0.000010 0.000010 0.000010 0.000010 0.000010 0.000010 0.000010 0.001204 0.000010 0.000010 0.000010 0.733671 0.000010 0.000010 0.000010 0.000010 0.000010 0.000010 0.057540 0.011095 0.000010 0.000010 0.000010 0.000010 0.016683 0.000010 0.000010 0.000010 0.000010 0.000010 0.000010 0.000010 0.000010 0.000010
0.000010 0.000010 0.000010 0.000010 0.081143 0.000010 0.000010 0.000010 0.000010 0.000010 0.067195 0.000010 0.000010 0.000010 0.000010 0.000010 0.000010 0.000010 0.000010 0.032150 0.000010 0.000010 0.000010 0.666491 0.000010 0.000010 0.000010 0.000010 0.000010 0.000010 0.087359 0.065263 0.000010 0.000010 0.000010 0.000010 0.000010 0.000010 0.000010 0.000010 0.000010 0.000010 0.000010 0.000010 0.000010 0.000010
0.000010 0.000010 0.000010 0.000010 0.436679 0.000010 0.000010 0.000010 0.000010 0.000010 0.000010 0.000010 0.000010 0.000010 0.000010 0.000010 0.000010 0.000010 0.480343 0.064983 0.000010 0.000010 0.000010 0.000010 0.000010 0.000010 0.000010 0.000010 0.000010 0.000010 0.000010 0.000010 0.000010 0.000010 0.000010 0.000010 0.017574 0.000010 0.000010 0.000010 0.000010 0.000010 0.000010 0.000010 0.000010 0.000010
0.000010 0.000010 0.000010 0.000010 0.541545 0.000010 0.000010 0.000010 0.000010 0.000010 0.000010 0.000010 0.000010 0.000010 0.000010 0.000010 0.000010 0.000010 0.134776 0.222850 0.000010 0.000010 0.000010 0.000010 0.000010 0.000010 0.000010 0.000010 0.000010 0.033053 0.023085 0.029030 0.000010 0.000010 0.000010 0.000010 0.015271 0.000010 0.000010 0.000010 0.000010 0.000010 0.000010 0.000010 0.000010 0.000010
0.000010 0.000010 0.000010 0.000010 0.535558 0.000010 0.000010 0.000010 0.000010 0.000010 0.000010 0.000010 0.000010 0.000010 0.000010 0.000010 0.000010 0.000010 0.153020 0.172255 0.000010 0.000010 0.000010 0.000010 0.000010 0.000010 0.000010 0.000010 0.000010 0.000010 0.052183 0.057595 0.000010 0.000010 0.000010 0.000010 0.028879 0.000010 0.000119 0.000010 0.000010 0.000010 0.000010 0.000010 0.000010 0.000010
0.000010 0.000010 0.000010 0.000010 0.000010 0.000010 0.000010 0.000010 0.000010 0.000010 0.000010 0.000010 0.000010 0.000010 0.000010 0.000010 0.000010 0.000010 0.999550 0.000010 0.000010 0.000010 0.000010 0.000010 0.000010 0.000010 0.000010 0.000010 0.000010 0.000010 0.000010 0.000010 0.000010 0.000010 0.000010 0.000010 0.000010 0.000010 0.000010 0.000010 0.000010 0.000010 0.000010 0.000010 0.000010 0.000010
0.000010 0.000010 0.000010 0.000010 0.516304 0.000010 0.000010 0.000010 0.000010 0.000010 0.000010 0.000010 0.000010 0.000010 0.000010 0.000010 0.000010 0.000010 0.387343 0.062565 0.000010 0.000010 0.000010 0.000010 0.000010 0.000010 0.000010 0.000010 0.000010 0.000010 0.000010 0.032097 0.000010 0.000010 0.000010 0.000010 0.001281 0.000010 0.000010 0.000010 0.000010 0.000010 0.000010 0.000010 0.000010 0.000010
0.000010 0.000010 0.000010 0.000010 0.558303 0.000010 0.000010 0.000010 0.000010 0.000010 0.000010 0.000010 0.000010 0.000010 0.000010 0.000010 0.000010 0.000010 0.162692 0.146838 0.000010 0.000010 0.000010 0.000010 0.000010 0.000010 0.000010 0.000010 0.000010 0.000010 0.031797 0.082240 0.000010 0.000010 0.000010 0.000010 0.017731 0.000010 0.000010 0.000010 0.000010 0.000010 0.000010 0.000010 0.000010 0.000010
0.000010 0.000010 0.000010 0.000010 0.428578 0.000010 0.000010 0.000010 0.000010 0.000010 0.000010 0.000010 0.000010 0.000010 0.000010 0.000010 0.000010 0.000010 0.368237 0.096227 0.000010 0.000010 0.073357 0.008696 0.001204 0.000010 0.000010 0.000010 0.000010 0.000010 0.000010 0.012868 0.000010 0.000010 0.010447 0.000010 0.000010 0.000010 0.000015 0.000010 0.000010 0.000010 0.000010 0.000010 0.000010 0.000010
0.000010 0.000010 0.000010 0.000010 0.000010 0.000010 0.000010 0.000010 0.000010 0.000010 0.000010 0.000010 0.000010 0.000010 0.000010 0.000010 0.000010 0.000010 0.999550 0.000010 0.000010 0.000010 0.000010 0.000010 0.000010 0.000010 0.000010 0.000010 0.000010 0.000010 0.000010 0.000010 0.000010 0.000010 0.000010 0.000010 0.000010 0.000010 0.000010 0.000010 0.000010 0.000010 0.000010 0.000010 0.000010 0.000010
0.000010 0.000010 0.000010 0.000010 0.414252 0.000010 0.000010 0.000010 0.000010 0.000010 0.000010 0.000010 0.000010 0.000010 0.000010 0.000010 0.000010 0.000010 0.553599 0.031655 0.000010 0.000010 0.000010 0.000010 0.000010 0.000010 0.000010 0.000010 0.000010 0.000010 0.000010 0.000010 0.000010 0.000010 0.000010 0.000010 0.000073 0.000010 0.000010 0.000010 0.000010 0.000010 0.000010 0.000010 0.000010 0.000010
0.000010 0.000010 0.000010 0.000010 0.514106 0.000010 0.000010 0.000010 0.000010 0.000010 0.000010 0.000010 0.000010 0.000010 0.000010 0.000010 0.000010 0.000010 0.323552 0.105818 0.000010 0.000010 0.000010 0.000010 0.000010 0.000010 0.000010 0.000010 0.000010 0.000010 0.003980 0.045243 0.000010 0.000010 0.000010 0.000010 0.006902 0.000010 0.000010 0.000010 0.000010 0.000010 0.000010 0.000010 0.000010 0.000010
0.000010 0.000010 0.000010 0.000010 0.555452 0.000010 0.000010 0.000010 0.000010 0.000010 0.000010 0.000010 0.000010 0.000010 0.000010 0.000010 0.000010 0.000010 0.060871 0.223908 0.000010 0.000010 0.000010 0.018856 0.000010 0.000010 0.000010 0.000010 0.000010 0.035506 0.026747 0.076461 0.000010 0.000010 0.000010 0.000010 0.001820 0.000010 0.000010 0.000010 0.000010 0.000010 0.000010 0.000010 0.000010 0.000010
0.000010 0.000010 0.000010 0.000010 0.561544 0.000010 0.000010 0.000010 0.000010 0.000010 0.000010 0.000010 0.000010 0.000010 0.000010 0.000010 0.000010 0.000010 0.072784 0.227778 0.000010 0.000010 0.000010 0.021434 0.000010 0.000010 0.000010 0.000010 0.000010 0.014402 0.016113 0.066519 0.000010 0.000010 0.000010 0.000010 0.017767 0.000010 0.000010 0.000010 0.000010 0.000010 0.000010 0.000010 0.001290 0.000010
0.000010 0.000010 0.000010 0.000010 0.508740 0.000010 0.000010 0.000010 0.000010 0.000010 0.000010 0.000010 0.000010 0.000010 0.000010 0.000010 0.000010 0.000010 0.052200 0.255666 0.000010 0.000010 0.000010 0.000010 0.000010 0.000010 0.000010 0.000010 0.000010 0.063286 0.033793 0.055444 0.000010 0.000010 0.007926 0.000010 0.022565 0.000010 0.000010 0.000010 0.000010 0.000010 0.000010 0.000010 0.000010 0.000010
0.000010 0.000010 0.000010 0.000010 0.506602 0.000010 0.000010 0.000010 0.000010 0.000010 0.000010 0.000010 0.000010 0.000010 0.000010 0.000010 0.000010 0.000010 0.033041 0.225612 0.000010 0.000010 0.000010 0.007984 0.000010 0.000010 0.000010 0.000010 0.000010 0.073129 0.051402 0.077492 0.000010 0.000010 0.000010 0.000010 0.024357 0.000010 0.000010 0.000010 0.000010 0.000010 0.000010 0.000010 0.000010 0.000010
0.000010 0.000010 0.000010 0.000010 0.515036 0.000010 0.000010 0.000010 0.000010 0.000010 0.000010 0.000010 0.000010 0.000010 0.000010 0.000010 0.008230 0.000010 0.067723 0.234853 0.000010 0.000010 0.000010 0.000010 0.000010 0.000010 0.000010 0.000010 0.000010 0.029945 0.036447 0.084911 0.000010 0.000010 0.000010 0.000010 0.020610 0.000010 0.000010 0.000010 0.000010 0.000010 0.000010 0.000010 0.001875 0.000010
0.000010 0.000010 0.000010 0.000010 0.549672 0.000010 0.000010 0.000010 0.000010 0.000010 0.000010 0.000010 0.000010 0.000010 0.000010 0.000010 0.000010 0.000010 0.037062 0.203354 0.000010 0.000010 0.000010 0.000010 0.000010 0.000010 0.000010 0.000010 0.000010 0.055524 0.056420 0.076541 0.000010 0.000010 0.000010 0.000010 0.021037 0.000010 0.000010 0.000010 0.000010 0.000010 0.000010 0.000010 0.000010 0.000010
0.000010 0.000010 0.000010 0.000010 0.550242 0.000010 0.000010 0.000010 0.000010 0.000010 0.000010 0.000010 0.000010 0.000010 0.000010 0.000010 0.000010 0.000010 0.036921 0.203428 0.000010 0.000010 0.000010 0.000010 0.000010 0.000010 0.000010 0.000010 0.000010 0.055364 0.054965 0.076427 0.000010 0.000010 0.000010 0.000010 0.022263 0.000010 0.000010 0.000010 0.000010 0.000010 0.000010 0.000010 0.000010 0.000010
0.000010 0.000010 0.000010 0.003359 0.535708 0.000010 0.000010 0.002645 0.000010 0.000010 0.000010 0.000595 0.003003 0.000010 0.000010 0.001882 0.001968 0.000010 0.040653 0.171626 0.000010 0.000010 0.002500 0.004958 0.000010 0.000182 0.000010 0.000010 0.000010 0.038197 0.083669 0.078891 0.000010 0.000010 0.011164 0.000010 0.018711 0.000010 0.000010 0.000010 0.000010 0.000010 0.000010 0.000010 0.000010 0.000010
0.000010 0.000010 0.000010 0.000010 0.581666 0.000010 0.000010 0.000010 0.000010 0.000010 0.004373 0.000010 0.000010 0.000010 0.000010 0.000010 0.000010 0.000010 0.064834 0.185290 0.000010 0.000010 0.000010 0.000010 0.000010 0.000010 0.000010 0.000010 0.000010 0.027742 0.055801 0.079904 0.000010 0.000010 0.000010 0.000010 0.000010 0.000010 0.000010 0.000010 0.000010 0.000010 0.000010 0.000010 0.000010 0.000010
0.000010 0.000010 0.000010 0.000010 0.605357 0.000010 0.000010 0.000010 0.000010 0.000010 0.000010 0.000010 0.000010 0.000010 0.000010 0.000010 0.000010 0.000010 0.059585 0.186766 0.000010 0.000010 0.000010 0.000010 0.000010 0.000010 0.000010 0.000010 0.000010 0.023626 0.066992 0.045616 0.000010 0.000010 0.000010 0.000010 0.011668 0.000010 0.000010 0.000010 0.000010 0.000010 0.000010 0.000010 0.000010 0.000010
0.000010 0.000010 0.000010 0.000010 0.466542 0.000010 0.000010 0.000010 0.000010 0.000010 0.000010 0.000221 0.000010 0.000010 0.000010 0.026834 0.014245 0.000010 0.124632 0.160008 0.000010 0.006419 0.000010 0.000010 0.000010 0.000010 0.000010 0.000010 0.000010 0.022300 0.110028 0.056401 0.000010 0.000010 0.000010 0.000010 0.008902 0.000010 0.000010 0.000010 0.003129 0.000010 0.000010 0.000010 0.000010 0.000010
0.000010 0.000010 0.000010 0.000010 0.000010 0.000010 0.000010 0.000010 0.000010 0.000010 0.000016 0.000010 0.000010 0.000010 0.000010 0.000010 0.000010 0.000010 0.000010 0.999544 0.000010 0.000010 0.000010 0.000010 0.000010 0.000010 0.000010 0.000010 0.000010 0.000010 0.000010 0.000010 0.000010 0.000010 0.000010 0.000010 0.000010 0.000010 0.000010 0.000010 0.000010 0.000010 0.000010 0.000010 0.000010 0.000010
0.002494 0.002142 0.000010 0.000010 0.436365 0.000010 0.000010 0.000010 0.000010 0.005142 0.002292 0.000010 0.006831 0.007562 0.000765 0.021130 0.000010 0.000010 0.095458 0.160963 0.005042 0.001945 0.014084 0.004816 0.003230 0.000010 0.000010 0.000010 0.000010 0.046930 0.071442 0.088833 0.000010 0.000010 0.004892 0.000010 0.008042 0.000010 0.000010 0.000010 0.005553 0.000010 0.000010 0.000010 0.003819 0.000010
0.000010 0.000010 0.000010 0.000010 0.000010 0.000010 0.000010 0.000010 0.000010 0.000010 0.000010 0.000010 0.000010 0.000010 0.000010 0.000010 0.000010 0.000010 0.000010 0.999550 0.000010 0.000010 0.000010 0.000010 0.000010 0.000010 0.000010 0.000010 0.000010 0.000010 0.000010 0.000010 0.000010 0.000010 0.000010 0.000010 0.000010 0.000010 0.000010 0.000010 0.000010 0.000010 0.000010 0.000010 0.000010 0.000010
0.000010 0.000010 0.000010 0.000010 0.000010 0.000010 0.000010 0.000010 0.000010 0.000010 0.000010 0.000010 0.000010 0.000010 0.000010 0.000010 0.000010 0.000010 0.000010 0.999550 0.000010 0.000010 0.000010 0.000010 0.000010 0.000010 0.000010 0.000010 0.000010 0.000010 0.000010 0.000010 0.000010 0.000010 0.000010 0.000010 0.000010 0.000010 0.000010 0.000010 0.000010 0.000010 0.000010 0.000010 0.000010 0.000010
0.000010 0.000010 0.000010 0.000010 0.415631 0.000010 0.000010 0.000010 0.000010 0.000010 0.000010 0.000010 0.000010 0.000010 0.000010 0.054079 0.013861 0.000010 0.131013 0.165165 0.000010 0.000010 0.000010 0.006923 0.000010 0.000010 0.000995 0.000010 0.000010 0.048664 0.070248 0.089905 0.000010 0.000010 0.000010 0.000010 0.000010 0.000010 0.000010 0.000010 0.002706 0.000010 0.000010 0.000469 0.000010 0.000010
0.000010 0.000010 0.000010 0.000010 0.114273 0.000010 0.000010 0.000010 0.000010 0.000010 0.000010 0.000010 0.000010 0.000010 0.000010 0.000010 0.000010 0.000010 0.000010 0.885287 0.000010 0.000010 0.000010 0.000010 0.000010 0.000010 0.000010 0.000010 0.000010 0.000010 0.000010 0.000010 0.000010 0.000010 0.000010 0.000010 0.000010 0.000010 0.000010 0.000010 0.000010 0.000010 0.000010 0.000010 0.000010 0.000010
0.000010 0.000010 0.000010 0.001589 0.350589 0.000010 0.000010 0.002870 0.000010 0.000010 0.001583 0.000010 0.000010 0.000010 0.000010 0.115488 0.025240 0.000010 0.188464 0.148315 0.000010 0.000010 0.000010 0.025910 0.000010 0.001206 0.000010 0.000010 0.000010 0.000010 0.059294 0.052713 0.000010 0.000010 0.015800 0.000010 0.008403 0.000010 0.000010 0.000010 0.002225 0.000010 0.000010 0.000010 0.000010 0.000010
0.000010 0.000010 0.000010 0.000010 0.262251 0.000010 0.000010 0.000010 0.000010 0.000010 0.000010 0.000010 0.000010 0.000010 0.000010 0.106049 0.000010 0.000010 0.260301 0.140290 0.001566 0.000010 0.000010 0.000010 0.000010 0.000010 0.000010 0.000010 0.000010 0.056938 0.073128 0.079882 0.000010 0.000010 0.000010 0.000010 0.008970 0.000010 0.001569 0.000010 0.000010 0.000010 0.000010 0.000010 0.008708 0.000010
0.000010 0.000010 0.000010 0.000010 0.234943 0.000010 0.000010 0.000010 0.000010 0.000010 0.003609 0.000010 0.011686 0.000010 0.000010 0.101672 0.000010 0.000010 0.260260 0.130864 0.000010 0.000010 0.000010 0.000010 0.000010 0.000010 0.000010 0.000010 0.000010 0.081610 0.055796 0.093004 0.000010 0.000010 0.000010 0.000010 0.004027 0.000010 0.000010 0.000010 0.000010 0.000010 0.000010 0.000010 0.022179 0.000010
0.000010 0.000010 0.000010 0.000010 0.000010 0.000010 0.000010 0.000010 0.000010 0.000010 0.000010 0.000010 0.000010 0.000011 0.000010 0.000010 0.000010 0.000010 0.000010 0.000010 0.000011 0.000011 0.000010 0.000010 0.000010 0.000010 0.000010 0.000010 0.000010 0.000010 0.000010 0.000010 0.000012 0.000010 0.000010 0.000010 0.999546 0.000010 0.000010 0.000010 0.000010 0.000010 0.000010 0.000010 0.000010 0.000010
0.000010 0.000012 0.000010 0.000010 0.000010 0.000010 0.000010 0.000010 0.000010 0.000010 0.000010 0.000010 0.000010 0.000010 0.000010 0.000010 0.000010 0.000010 0.000010 0.000010 0.000010 0.000010 0.000010 0.000010 0.000010 0.000012 0.000010 0.000011 0.000010 0.000010 0.000010 0.000010 0.000010 0.000010 0.000010 0.000010 0.999545 0.000010 0.000010 0.000010 0.000010 0.000010 0.000010 0.000010 0.000010 0.000010
0.000010 0.000010 0.000010 0.000010 0.000010 0.000010 0.000010 0.000010 0.000010 0.000010 0.000010 0.000010 0.000010 0.000010 0.000010 0.000010 0.000010 0.000013 0.000010 0.000010 0.000010 0.000011 0.000010 0.000010 0.000010 0.000010 0.000010 0.000010 0.000010 0.000010 0.000010 0.000010 0.000010 0.000010 0.000010 0.000010 0.999546 0.000010 0.000010 0.000010 0.000010 0.000010 0.000010 0.000010 0.000010 0.000010
0.000010 0.000010 0.000010 0.000010 0.000010 0.000010 0.000010 0.000010 0.000010 0.000010 0.000010 0.000010 0.000010 0.000010 0.000010 0.000010 0.000010 0.000010 0.000010 0.000010 0.000010 0.000010 0.000010 0.000010 0.000010 0.000010 0.000010 0.000010 0.000010 0.000010 0.000010 0.000010 0.000010 0.000010 0.000010 0.000010 0.999550 0.000010 0.000010 0.000010 0.000010 0.000010 0.000010 0.000010 0.000010 0.000010
0.000010 0.000010 0.000010 0.000010 0.000010 0.000010 0.000010 0.000010 0.000010 0.000010 0.000010 0.000010 0.000010 0.000010 0.000010 0.000010 0.000010 0.000010 0.000010 0.000010 0.000010 0.000010 0.000010 0.000010 0.000010 0.000010 0.000010 0.000010 0.000010 0.000010 0.000010 0.000010 0.000010 0.000010 0.000010 0.000010 0.999550 0.000010 0.000010 0.000010 0.000010 0.000010 0.000010 0.000010 0.000010 0.000010
0.000010 0.000010 0.000010 0.000010 0.000010 0.000010 0.000010 0.000010 0.000010 0.000010 0.000010 0.000010 0.000010 0.000010 0.000010 0.000010 0.000010 0.000010 0.000010 0.000010 0.000010 0.000010 0.000010 0.000010 0.000010 0.000010 0.000010 0.000010 0.000010 0.000010 0.000010 0.000010 0.000010 0.000010 0.000010 0.000010 0.999550 0.000010 0.000010 0.000010 0.000010 0.000010 0.000010 0.000010 0.000010 0.000010
0.000010 0.000010 0.000010 0.000010 0.000010 0.000010 0.000010 0.000010 0.000010 0.000010 0.000012 0.000010 0.000010 0.000010 0.000010 0.000010 0.000010 0.000010 0.000010 0.000010 0.000010 0.000010 0.000010 0.000010 0.000010 0.000010 0.000010 0.000010 0.000010 0.000010 0.000010 0.000010 0.000010 0.000010 0.000010 0.000010 0.999548 0.000010 0.000010 0.000010 0.000010 0.000010 0.000010 0.000010 0.000010 0.000010
0.000010 0.000010 0.000010 0.000010 0.000010 0.000010 0.000010 0.000010 0.000010 0.000010 0.000010 0.000010 0.000010 0.000010 0.000010 0.000010 0.000010 0.000010 0.000010 0.000010 0.000010 0.000010 0.000010 0.000010 0.000010 0.000010 0.000010 0.000010 0.000010 0.000010 0.000010 0.000010 0.000010 0.000010 0.000010 0.000010 0.999550 0.000010 0.000010 0.000010 0.000010 0.000010 0.000010 0.000010 0.000010 0.000010
0.000010 0.000010 0.000010 0.000010 0.607272 0.000010 0.000010 0.000010 0.000010 0.000010 0.000010 0.000010 0.000010 0.000010 0.000010 0.000010 0.000010 0.000010 0.000010 0.194699 0.000010 0.000010 0.000010 0.000010 0.000010 0.000010 0.000010 0.000010 0.000010 0.000010 0.000010 0.000010 0.000010 0.000010 0.000010 0.000010 0.197599 0.000010 0.000010 0.000010 0.000010 0.000010 0.000010 0.000010 0.000010 0.000010
0.000010 0.000010 0.000010 0.000010 0.595320 0.000010 0.000010 0.000010 0.000010 0.000010 0.000010 0.000010 0.000010 0.000010 0.000010 0.000010 0.000010 0.000010 0.000010 0.185500 0.000010 0.000010 0.000010 0.000010 0.000010 0.000010 0.000010 0.000010 0.000010 0.000010 0.000010 0.026894 0.000010 0.000010 0.000010 0.000010 0.191866 0.000010 0.000010 0.000010 0.000010 0.000010 0.000010 0.000010 0.000010 0.000010
0.000010 0.000010 0.000010 0.000010 0.575902 0.000010 0.000010 0.000010 0.000010 0.000010 0.002616 0.000010 0.000010 0.000010 0.000010 0.000010 0.000010 0.000010 0.035874 0.137792 0.000010 0.000010 0.000010 0.000010 0.000010 0.000010 0.000010 0.000010 0.000010 0.047024 0.078814 0.087723 0.000010 0.000010 0.000010 0.000010 0.033876 0.000010 0.000010 0.000010 0.000010 0.000010 0.000010 0.000010 0.000010 0.000010
0.000010 0.000010 0.000010 0.000010 0.526702 0.000010 0.000010 0.000010 0.000010 0.000010 0.000010 0.000010 0.000010 0.000010 0.000010 0.000010 0.000010 0.000010 0.042775 0.196515 0.000010 0.000010 0.000010 0.000010 0.000010 0.000010 0.000010 0.000010 0.000010 0.054558 0.086030 0.050372 0.000010 0.000010 0.000010 0.000010 0.042657 0.000010 0.000010 0.000010 0.000010 0.000010 0.000010 0.000010 0.000010 0.000010
0.000010 0.000010 0.000010 0.000010 0.809120 0.000010 0.000010 0.000010 0.000010 0.000010 0.000010 0.000010 0.000010 0.000010 0.000010 0.000010 0.000010 0.000010 0.000010 0.183730 0.000010 0.000010 0.000010 0.000010 0.000010 0.000010 0.000010 0.000010 0.000010 0.000010 0.000010 0.000010 0.000010 0.000010 0.000010 0.000010 0.006720 0.000010 0.000010 0.000010 0.000010 0.000010 0.000010 0.000010 0.000010 0.000010
0.000010 0.000010 0.000010 0.000010 0.764665 0.000010 0.000010 0.000010 0.000010 0.000010 0.000010 0.000010 0.000010 0.000010 0.000010 0.000010 0.000010 0.000010 0.000010 0.169169 0.000010 0.000010 0.000010 0.000010 0.000010 0.000010 0.000010 0.000010 0.000010 0.000010 0.018310 0.016767 0.000010 0.000010 0.000010 0.000010 0.030679 0.000010 0.000010 0.000010 0.000010 0.000010 0.000010 0.000010 0.000010 0.000010
0.000010 0.000010 0.000010 0.000010 0.496439 0.000010 0.000010 0.000010 0.000010 0.000010 0.000010 0.000010 0.000010 0.000010 0.000010 0.000010 0.000010 0.000010 0.045292 0.227157 0.000010 0.000010 0.000010 0.000010 0.000010 0.000010 0.000010 0.000010 0.000010 0.031828 0.069460 0.098822 0.000010 0.000010 0.000010 0.000010 0.030612 0.000010 0.000010 0.000010 0.000010 0.000010 0.000010 0.000010 0.000010 0.000010
0.000010 0.000010 0.000010 0.000010 0.809543 0.000010 0.000010 0.000010 0.000010 0.000010 0.000010 0.000010 0.000010 0.000010 0.000010 0.000010 0.000010 0.000010 0.000010 0.183205 0.000010 0.000010 0.000010 0.000010 0.000010 0.000010 0.000010 0.000010 0.000010 0.000010 0.000010 0.000010 0.000010 0.000010 0.000010 0.000010 0.006821 0.000010 0.000010 0.000010 0.000010 0.000010 0.000010 0.000010 0.000010 0.000010
[truncated: 178,435 more chars]
