# Supplementary material for: Genetic analysis of Thai cattle reveals a Southeast Asian indicine ancestry
Source: PeerJ. 2015 Oct 27;3:e1318. doi: 10.7717/peerj.1318 (PMC4627918; doi:10.7717/peerj.1318)
Supplement: Dataset S2 — The Q values inferred by ADMIXTURE for each modeled K are shown for each individual, which are labeled according to breed information. The data are organized into three folders, each of which represents the ADMIXTURE experiments described in Fig. S5. [file peerj-03-1318-s007.zip › SupplementDataS7/1397breeds/47.Q]

0.000010 0.000010 0.000010 0.014123 0.000010 0.000010 0.000010 0.000010 0.031067 0.000010 0.910494 0.000010 0.000010 0.000010 0.001308 0.000010 0.000010 0.000010 0.000010 0.000010 0.000010 0.000010 0.000010 0.000010 0.012442 0.000010 0.000010 0.000010 0.000010 0.000010 0.000010 0.011285 0.000010 0.003532 0.000010 0.002742 0.000010 0.000010 0.012627 0.000010 0.000010 0.000010 0.000010 0.000010 0.000010 0.000010 0.000010
0.000010 0.000010 0.000010 0.000010 0.000010 0.000010 0.000010 0.000010 0.020737 0.000010 0.895901 0.000010 0.000010 0.001686 0.000010 0.000010 0.000010 0.000010 0.000010 0.000010 0.000010 0.000010 0.016829 0.000010 0.000010 0.000010 0.000010 0.000010 0.000010 0.000010 0.000010 0.000010 0.000010 0.000010 0.000010 0.000010 0.000010 0.029154 0.014110 0.000010 0.000010 0.000010 0.000010 0.000010 0.000010 0.000010 0.021183
0.000010 0.000010 0.000010 0.000010 0.000010 0.000010 0.000010 0.000010 0.026665 0.000010 0.929602 0.000010 0.000010 0.000010 0.016839 0.000010 0.000010 0.000010 0.000010 0.000010 0.000010 0.000603 0.000010 0.000010 0.000010 0.000010 0.000010 0.000010 0.000010 0.000010 0.000010 0.000010 0.000010 0.016664 0.000010 0.000010 0.009217 0.000010 0.000010 0.000010 0.000010 0.000010 0.000010 0.000010 0.000010 0.000010 0.000010
0.000010 0.000010 0.000010 0.000010 0.000010 0.019147 0.000010 0.000010 0.000010 0.000010 0.979191 0.000010 0.000010 0.000010 0.000010 0.000010 0.000010 0.000010 0.000010 0.000010 0.000010 0.000010 0.000010 0.000010 0.000010 0.000010 0.000010 0.000010 0.000010 0.000010 0.001222 0.000010 0.000010 0.000010 0.000010 0.000010 0.000010 0.000010 0.000010 0.000010 0.000010 0.000010 0.000010 0.000010 0.000010 0.000010 0.000010
0.000010 0.000010 0.000010 0.009211 0.000010 0.000010 0.000010 0.000010 0.000010 0.000010 0.911914 0.000010 0.000010 0.000010 0.000010 0.000010 0.000010 0.000010 0.000010 0.000010 0.000010 0.000010 0.010562 0.000010 0.000010 0.000010 0.000010 0.000010 0.000010 0.000010 0.009684 0.000010 0.000010 0.037644 0.002195 0.000010 0.000010 0.009503 0.008896 0.000010 0.000010 0.000010 0.000010 0.000010 0.000010 0.000010 0.000010
0.000010 0.000010 0.000010 0.000010 0.000010 0.000010 0.000010 0.000010 0.019816 0.000010 0.969148 0.000010 0.000010 0.000010 0.000010 0.000010 0.000010 0.000010 0.000010 0.000010 0.000010 0.000010 0.000010 0.000010 0.000010 0.000010 0.000010 0.000010 0.000010 0.000010 0.010596 0.000010 0.000010 0.000010 0.000010 0.000010 0.000010 0.000010 0.000010 0.000010 0.000010 0.000010 0.000010 0.000010 0.000010 0.000010 0.000010
0.000010 0.000010 0.000010 0.000010 0.000010 0.000010 0.000010 0.000010 0.005057 0.000010 0.987476 0.000010 0.000010 0.000010 0.000010 0.000010 0.000010 0.007027 0.000010 0.000010 0.000010 0.000010 0.000010 0.000010 0.000010 0.000010 0.000010 0.000010 0.000010 0.000010 0.000010 0.000010 0.000010 0.000010 0.000010 0.000010 0.000010 0.000010 0.000010 0.000010 0.000010 0.000010 0.000010 0.000010 0.000010 0.000010 0.000010
0.000010 0.000010 0.000010 0.000010 0.000010 0.000010 0.000010 0.000010 0.000010 0.000010 0.999540 0.000010 0.000010 0.000010 0.000010 0.000010 0.000010 0.000010 0.000010 0.000010 0.000010 0.000010 0.000010 0.000010 0.000010 0.000010 0.000010 0.000010 0.000010 0.000010 0.000010 0.000010 0.000010 0.000010 0.000010 0.000010 0.000010 0.000010 0.000010 0.000010 0.000010 0.000010 0.000010 0.000010 0.000010 0.000010 0.000010
0.000010 0.000010 0.000010 0.000010 0.002782 0.000010 0.007785 0.000010 0.048579 0.000010 0.902360 0.000010 0.000010 0.007899 0.008325 0.000010 0.000010 0.000010 0.000010 0.000010 0.000010 0.000010 0.000010 0.000010 0.000010 0.000010 0.007038 0.000010 0.000010 0.000010 0.012850 0.000010 0.000010 0.001289 0.000723 0.000010 0.000010 0.000010 0.000010 0.000010 0.000010 0.000010 0.000010 0.000010 0.000010 0.000010 0.000010
0.000010 0.000010 0.000010 0.000010 0.007228 0.000010 0.000010 0.000010 0.000010 0.000010 0.936249 0.002226 0.000010 0.000010 0.000010 0.000010 0.000010 0.020297 0.000010 0.000010 0.000010 0.000010 0.000709 0.000010 0.001828 0.000010 0.000010 0.000010 0.000010 0.000010 0.003845 0.013219 0.000010 0.000010 0.014019 0.000010 0.000010 0.000010 0.000010 0.000010 0.000010 0.000010 0.000010 0.000010 0.000010 0.000010 0.000010
0.000010 0.000010 0.000010 0.000010 0.000010 0.000010 0.000010 0.001863 0.014630 0.000010 0.909276 0.000010 0.000010 0.000010 0.017878 0.000010 0.000010 0.003659 0.000010 0.000010 0.000010 0.017288 0.003205 0.000010 0.011189 0.000010 0.000020 0.000010 0.000010 0.000010 0.000010 0.000010 0.000010 0.019243 0.000010 0.000010 0.000010 0.000863 0.000536 0.000010 0.000010 0.000010 0.000010 0.000010 0.000010 0.000010 0.000010
0.000010 0.000010 0.000010 0.000010 0.000010 0.000010 0.000010 0.000010 0.000010 0.000010 0.999540 0.000010 0.000010 0.000010 0.000010 0.000010 0.000010 0.000010 0.000010 0.000010 0.000010 0.000010 0.000010 0.000010 0.000010 0.000010 0.000010 0.000010 0.000010 0.000010 0.000010 0.000010 0.000010 0.000010 0.000010 0.000010 0.000010 0.000010 0.000010 0.000010 0.000010 0.000010 0.000010 0.000010 0.000010 0.000010 0.000010
0.000010 0.000010 0.000010 0.000010 0.007973 0.000010 0.000010 0.000010 0.003161 0.000010 0.965478 0.000010 0.000010 0.000010 0.000010 0.000010 0.000010 0.000010 0.000010 0.000010 0.000010 0.000010 0.000010 0.000010 0.004435 0.000010 0.000010 0.000010 0.000010 0.000010 0.008221 0.000909 0.000010 0.000010 0.000010 0.000010 0.000010 0.000010 0.000010 0.000010 0.000010 0.000010 0.000469 0.000010 0.008964 0.000010 0.000010
0.000010 0.000010 0.000010 0.000010 0.000010 0.000010 0.000010 0.000010 0.018214 0.000010 0.919776 0.000010 0.000010 0.000010 0.000010 0.000010 0.000010 0.000010 0.000010 0.000010 0.000010 0.000010 0.020249 0.000010 0.009480 0.000010 0.000010 0.000010 0.000010 0.000010 0.000010 0.000010 0.000010 0.000010 0.000024 0.001337 0.016439 0.008029 0.006072 0.000010 0.000010 0.000010 0.000010 0.000010 0.000010 0.000010 0.000010
0.000010 0.000010 0.000010 0.000010 0.000010 0.000010 0.000010 0.000010 0.006457 0.000010 0.879677 0.000010 0.000010 0.008122 0.004874 0.000010 0.000010 0.002914 0.000010 0.000010 0.000010 0.040710 0.013476 0.000010 0.000010 0.000010 0.000010 0.000010 0.000010 0.000010 0.000010 0.000010 0.000010 0.000010 0.009310 0.011771 0.022320 0.000010 0.000010 0.000010 0.000010 0.000010 0.000010 0.000010 0.000010 0.000010 0.000010
0.000010 0.000010 0.000010 0.000010 0.000010 0.000010 0.000010 0.000010 0.000010 0.000010 0.998569 0.000010 0.000010 0.000010 0.000010 0.000010 0.000010 0.000010 0.000010 0.000010 0.000010 0.000010 0.000010 0.000010 0.000010 0.000010 0.000010 0.000010 0.000010 0.000010 0.000010 0.000010 0.000010 0.000010 0.000010 0.000010 0.000010 0.000010 0.000981 0.000010 0.000010 0.000010 0.000010 0.000010 0.000010 0.000010 0.000010
0.000010 0.000010 0.000010 0.000010 0.000010 0.000010 0.000010 0.000010 0.028656 0.000010 0.960207 0.000010 0.000010 0.000010 0.000010 0.000010 0.000010 0.000010 0.000010 0.000010 0.000010 0.000010 0.000010 0.000010 0.000010 0.003954 0.000010 0.000010 0.000010 0.000010 0.000010 0.000010 0.000010 0.000010 0.000010 0.000010 0.000010 0.006752 0.000010 0.000010 0.000010 0.000010 0.000010 0.000010 0.000010 0.000010 0.000010
0.000010 0.000010 0.000010 0.000010 0.000010 0.000010 0.000010 0.000010 0.026792 0.000010 0.935071 0.000010 0.000010 0.000010 0.000010 0.000010 0.000010 0.000010 0.000010 0.000010 0.000010 0.000010 0.000010 0.000010 0.000010 0.000010 0.000010 0.000010 0.000010 0.000010 0.000010 0.000010 0.000010 0.004415 0.000010 0.000010 0.021579 0.000010 0.011723 0.000010 0.000010 0.000010 0.000010 0.000010 0.000010 0.000010 0.000010
0.000010 0.000010 0.000010 0.000010 0.000010 0.000010 0.000010 0.000010 0.009838 0.000010 0.902042 0.000010 0.000010 0.000010 0.000010 0.000010 0.000010 0.000010 0.000010 0.000010 0.000010 0.000010 0.000010 0.000010 0.000010 0.000010 0.000010 0.000010 0.000010 0.000010 0.000010 0.000010 0.000010 0.003775 0.000010 0.000010 0.000010 0.066322 0.017604 0.000010 0.000010 0.000010 0.000010 0.000010 0.000010 0.000010 0.000010
0.005450 0.000010 0.000010 0.000010 0.000010 0.002028 0.000010 0.000010 0.000010 0.000010 0.961785 0.000010 0.000010 0.000010 0.000010 0.000010 0.000010 0.000010 0.000010 0.000010 0.000010 0.000010 0.000010 0.000010 0.000010 0.000010 0.000010 0.000010 0.000010 0.000010 0.000010 0.011720 0.000010 0.000010 0.000010 0.000010 0.008505 0.010102 0.000010 0.000010 0.000010 0.000010 0.000010 0.000010 0.000010 0.000010 0.000010
0.000010 0.000010 0.000010 0.000010 0.000010 0.000010 0.000010 0.000010 0.000010 0.000010 0.000010 0.999540 0.000010 0.000010 0.000010 0.000010 0.000010 0.000010 0.000010 0.000010 0.000010 0.000010 0.000010 0.000010 0.000010 0.000010 0.000010 0.000010 0.000010 0.000010 0.000010 0.000010 0.000010 0.000010 0.000010 0.000010 0.000010 0.000010 0.000010 0.000010 0.000010 0.000010 0.000010 0.000010 0.000010 0.000010 0.000010
0.000010 0.000010 0.000010 0.000165 0.001418 0.000010 0.000010 0.000010 0.034739 0.000010 0.000010 0.913006 0.000010 0.000010 0.015144 0.000010 0.000010 0.000010 0.000010 0.000010 0.000010 0.000010 0.000010 0.000010 0.000010 0.000010 0.000010 0.000010 0.000010 0.000010 0.000010 0.000010 0.000010 0.000010 0.000010 0.000010 0.000010 0.024434 0.010693 0.000010 0.000010 0.000010 0.000010 0.000010 0.000010 0.000010 0.000010
0.000010 0.000010 0.000010 0.000010 0.000010 0.000010 0.000010 0.000010 0.000010 0.000010 0.000010 0.999540 0.000010 0.000010 0.000010 0.000010 0.000010 0.000010 0.000010 0.000010 0.000010 0.000010 0.000010 0.000010 0.000010 0.000010 0.000010 0.000010 0.000010 0.000010 0.000010 0.000010 0.000010 0.000010 0.000010 0.000010 0.000010 0.000010 0.000010 0.000010 0.000010 0.000010 0.000010 0.000010 0.000010 0.000010 0.000010
0.000010 0.000010 0.000010 0.000010 0.000010 0.011211 0.000010 0.000010 0.000010 0.000010 0.010088 0.972049 0.000010 0.000010 0.000010 0.000010 0.000010 0.000010 0.000010 0.000010 0.000010 0.000010 0.000010 0.000010 0.000010 0.000010 0.000010 0.000010 0.000010 0.000010 0.000010 0.000010 0.000010 0.000010 0.000010 0.000010 0.000010 0.000010 0.006222 0.000010 0.000010 0.000010 0.000010 0.000010 0.000010 0.000010 0.000010
0.000010 0.000010 0.000010 0.000010 0.000010 0.000010 0.000010 0.000010 0.000010 0.000010 0.000010 0.984541 0.000010 0.000010 0.000010 0.000010 0.000010 0.000010 0.000010 0.000010 0.000010 0.000010 0.000010 0.000010 0.000010 0.000010 0.000010 0.000010 0.000010 0.000010 0.000010 0.000010 0.000010 0.000010 0.000010 0.000010 0.000010 0.015009 0.000010 0.000010 0.000010 0.000010 0.000010 0.000010 0.000010 0.000010 0.000010
0.000010 0.000010 0.000010 0.000010 0.000010 0.000478 0.000010 0.000010 0.000010 0.000010 0.000010 0.967354 0.000010 0.000010 0.000010 0.000010 0.000010 0.000010 0.000010 0.000010 0.000010 0.000010 0.010894 0.000010 0.000010 0.000010 0.000010 0.000010 0.000010 0.000010 0.000010 0.000010 0.000010 0.000010 0.000010 0.000010 0.000010 0.020844 0.000010 0.000010 0.000010 0.000010 0.000010 0.000010 0.000010 0.000010 0.000010
0.000010 0.000010 0.000010 0.000010 0.000010 0.000010 0.000010 0.000010 0.000010 0.000010 0.000010 0.999540 0.000010 0.000010 0.000010 0.000010 0.000010 0.000010 0.000010 0.000010 0.000010 0.000010 0.000010 0.000010 0.000010 0.000010 0.000010 0.000010 0.000010 0.000010 0.000010 0.000010 0.000010 0.000010 0.000010 0.000010 0.000010 0.000010 0.000010 0.000010 0.000010 0.000010 0.000010 0.000010 0.000010 0.000010 0.000010
0.000010 0.000010 0.000010 0.000010 0.000010 0.000010 0.000010 0.000010 0.000010 0.000010 0.000010 0.999540 0.000010 0.000010 0.000010 0.000010 0.000010 0.000010 0.000010 0.000010 0.000010 0.000010 0.000010 0.000010 0.000010 0.000010 0.000010 0.000010 0.000010 0.000010 0.000010 0.000010 0.000010 0.000010 0.000010 0.000010 0.000010 0.000010 0.000010 0.000010 0.000010 0.000010 0.000010 0.000010 0.000010 0.000010 0.000010
0.000010 0.000010 0.000010 0.000010 0.000010 0.000010 0.000010 0.000010 0.000010 0.000010 0.000010 0.999540 0.000010 0.000010 0.000010 0.000010 0.000010 0.000010 0.000010 0.000010 0.000010 0.000010 0.000010 0.000010 0.000010 0.000010 0.000010 0.000010 0.000010 0.000010 0.000010 0.000010 0.000010 0.000010 0.000010 0.000010 0.000010 0.000010 0.000010 0.000010 0.000010 0.000010 0.000010 0.000010 0.000010 0.000010 0.000010
0.000010 0.000010 0.000010 0.000010 0.000010 0.000010 0.000010 0.000010 0.000010 0.000010 0.000010 0.999540 0.000010 0.000010 0.000010 0.000010 0.000010 0.000010 0.000010 0.000010 0.000010 0.000010 0.000010 0.000010 0.000010 0.000010 0.000010 0.000010 0.000010 0.000010 0.000010 0.000010 0.000010 0.000010 0.000010 0.000010 0.000010 0.000010 0.000010 0.000010 0.000010 0.000010 0.000010 0.000010 0.000010 0.000010 0.000010
0.000010 0.000010 0.000010 0.000010 0.000010 0.000010 0.000010 0.000010 0.000010 0.000010 0.000010 0.947074 0.000010 0.000010 0.000010 0.000010 0.000010 0.000010 0.000010 0.000010 0.000010 0.000010 0.012771 0.000010 0.000010 0.000010 0.002194 0.000010 0.000010 0.000010 0.000010 0.000010 0.000010 0.013386 0.000010 0.000010 0.006534 0.017631 0.000010 0.000010 0.000010 0.000010 0.000010 0.000010 0.000010 0.000010 0.000010
0.037572 0.000010 0.000010 0.000010 0.000010 0.024897 0.000735 0.000010 0.012051 0.000010 0.000010 0.822571 0.000010 0.000010 0.000010 0.000010 0.000010 0.000010 0.000010 0.000010 0.000010 0.000010 0.004396 0.000010 0.000010 0.000010 0.000010 0.000010 0.000010 0.005928 0.000010 0.030166 0.000010 0.020124 0.000010 0.000010 0.000010 0.029697 0.009187 0.000010 0.002327 0.000010 0.000010 0.000010 0.000010 0.000010 0.000010
0.006000 0.000010 0.000010 0.002961 0.000010 0.000010 0.000010 0.000010 0.005819 0.000010 0.000010 0.887028 0.000010 0.000010 0.011440 0.000010 0.000010 0.000010 0.000010 0.000010 0.000010 0.000010 0.000010 0.000010 0.000641 0.000010 0.000010 0.000010 0.000010 0.033332 0.004915 0.007944 0.000010 0.000010 0.000010 0.000268 0.000010 0.000010 0.021798 0.000010 0.000010 0.000010 0.000010 0.000010 0.000010 0.000010 0.017504
0.000010 0.000010 0.000010 0.013880 0.000010 0.000010 0.000010 0.000010 0.037484 0.000010 0.000010 0.896280 0.000010 0.000010 0.008658 0.000010 0.000010 0.000010 0.000010 0.000010 0.000010 0.013393 0.010996 0.000010 0.000010 0.007434 0.000010 0.000010 0.000010 0.001807 0.000010 0.009688 0.000010 0.000010 0.000010 0.000010 0.000010 0.000010 0.000010 0.000010 0.000010 0.000010 0.000010 0.000010 0.000010 0.000010 0.000010
0.000010 0.000010 0.000010 0.000010 0.000010 0.000010 0.000010 0.000010 0.000010 0.000010 0.000010 0.999540 0.000010 0.000010 0.000010 0.000010 0.000010 0.000010 0.000010 0.000010 0.000010 0.000010 0.000010 0.000010 0.000010 0.000010 0.000010 0.000010 0.000010 0.000010 0.000010 0.000010 0.000010 0.000010 0.000010 0.000010 0.000010 0.000010 0.000010 0.000010 0.000010 0.000010 0.000010 0.000010 0.000010 0.000010 0.000010
0.000010 0.000010 0.000010 0.000010 0.000010 0.000010 0.000010 0.000010 0.000010 0.000010 0.000010 0.999540 0.000010 0.000010 0.000010 0.000010 0.000010 0.000010 0.000010 0.000010 0.000010 0.000010 0.000010 0.000010 0.000010 0.000010 0.000010 0.000010 0.000010 0.000010 0.000010 0.000010 0.000010 0.000010 0.000010 0.000010 0.000010 0.000010 0.000010 0.000010 0.000010 0.000010 0.000010 0.000010 0.000010 0.000010 0.000010
0.000010 0.000010 0.000010 0.000010 0.000010 0.000010 0.000010 0.000010 0.030534 0.000010 0.029706 0.888632 0.000010 0.033284 0.001434 0.000010 0.000010 0.000010 0.000010 0.000010 0.000010 0.000010 0.000010 0.000010 0.000010 0.000010 0.000010 0.000010 0.000010 0.000010 0.000010 0.000010 0.000010 0.000010 0.000010 0.000010 0.000010 0.000010 0.016000 0.000010 0.000010 0.000010 0.000010 0.000010 0.000010 0.000010 0.000010
0.000010 0.000010 0.000010 0.000010 0.000010 0.000010 0.000010 0.000010 0.000010 0.000010 0.000010 0.973902 0.000010 0.000010 0.000010 0.000010 0.000010 0.000010 0.000010 0.000010 0.000010 0.000010 0.000010 0.000010 0.005474 0.000010 0.000010 0.000010 0.000010 0.000010 0.000010 0.000010 0.000010 0.000010 0.020184 0.000010 0.000010 0.000010 0.000010 0.000010 0.000010 0.000010 0.000010 0.000010 0.000010 0.000010 0.000010
0.000010 0.000010 0.000010 0.000010 0.000010 0.000010 0.000010 0.000010 0.000010 0.000010 0.000010 0.999540 0.000010 0.000010 0.000010 0.000010 0.000010 0.000010 0.000010 0.000010 0.000010 0.000010 0.000010 0.000010 0.000010 0.000010 0.000010 0.000010 0.000010 0.000010 0.000010 0.000010 0.000010 0.000010 0.000010 0.000010 0.000010 0.000010 0.000010 0.000010 0.000010 0.000010 0.000010 0.000010 0.000010 0.000010 0.000010
0.000010 0.000010 0.000010 0.000010 0.000010 0.000010 0.000010 0.000010 0.000010 0.000010 0.000010 0.999540 0.000010 0.000010 0.000010 0.000010 0.000010 0.000010 0.000010 0.000010 0.000010 0.000010 0.000010 0.000010 0.000010 0.000010 0.000010 0.000010 0.000010 0.000010 0.000010 0.000010 0.000010 0.000010 0.000010 0.000010 0.000010 0.000010 0.000010 0.000010 0.000010 0.000010 0.000010 0.000010 0.000010 0.000010 0.000010
0.000010 0.000010 0.000010 0.014900 0.000010 0.000010 0.000010 0.001040 0.000010 0.000010 0.000010 0.000010 0.000010 0.789677 0.076709 0.000010 0.000010 0.000010 0.000010 0.000010 0.000010 0.000010 0.028570 0.000010 0.044441 0.000010 0.000010 0.000010 0.000010 0.013187 0.015052 0.000010 0.000010 0.000010 0.002200 0.006934 0.001543 0.000010 0.000010 0.000010 0.000010 0.000010 0.000010 0.000010 0.005398 0.000010 0.000010
0.012432 0.000010 0.000010 0.003393 0.000010 0.019176 0.003631 0.000931 0.000010 0.000010 0.000010 0.000010 0.000010 0.673744 0.052965 0.000010 0.000010 0.000010 0.000010 0.000010 0.000010 0.000010 0.037973 0.000010 0.048706 0.000010 0.002644 0.000010 0.000010 0.014567 0.046445 0.017470 0.000010 0.000010 0.045993 0.008352 0.001564 0.005254 0.000010 0.000010 0.000010 0.000010 0.004471 0.000010 0.000010 0.000010 0.000010
0.007756 0.000010 0.000010 0.003493 0.000010 0.000010 0.000010 0.009590 0.000010 0.000010 0.000010 0.000010 0.000010 0.732869 0.079879 0.000010 0.000010 0.012118 0.000010 0.000010 0.000010 0.003713 0.016359 0.000010 0.058469 0.000010 0.000010 0.000010 0.000010 0.028110 0.002475 0.023633 0.000010 0.000010 0.019675 0.000010 0.000010 0.000010 0.000010 0.000010 0.000010 0.000010 0.000010 0.000010 0.000010 0.000010 0.001531
0.055737 0.000010 0.000010 0.008407 0.000010 0.000010 0.000010 0.006139 0.000010 0.000010 0.000010 0.000010 0.000071 0.721929 0.071335 0.000010 0.000010 0.000010 0.000010 0.000010 0.000010 0.000010 0.008197 0.000010 0.054310 0.000010 0.000010 0.000010 0.000010 0.048702 0.001972 0.000811 0.000010 0.011732 0.000010 0.000010 0.000010 0.000010 0.000010 0.000010 0.000010 0.000010 0.002087 0.000010 0.000010 0.000010 0.008241
0.052802 0.000010 0.000010 0.000010 0.000010 0.008192 0.000010 0.018959 0.000010 0.000010 0.000010 0.000010 0.000010 0.698078 0.046372 0.000010 0.000010 0.010090 0.000010 0.000010 0.000010 0.000010 0.016674 0.000010 0.053587 0.001497 0.007908 0.000010 0.000010 0.000010 0.022311 0.014287 0.000010 0.000010 0.042294 0.002551 0.000198 0.003890 0.000010 0.000010 0.000010 0.000010 0.000010 0.000010 0.000010 0.000010 0.000010
0.020152 0.000010 0.000010 0.004506 0.000010 0.006187 0.000010 0.000020 0.000010 0.000010 0.000010 0.000010 0.000010 0.745861 0.070042 0.000010 0.000010 0.000010 0.000010 0.000010 0.000010 0.004908 0.015590 0.000010 0.057031 0.000010 0.000010 0.000010 0.000010 0.009359 0.001628 0.018594 0.000010 0.000010 0.026547 0.000013 0.000010 0.000010 0.019243 0.000010 0.000010 0.000010 0.000010 0.000010 0.000010 0.000010 0.000010
0.029863 0.000010 0.000010 0.022721 0.000010 0.000010 0.000010 0.024110 0.001845 0.000010 0.000010 0.000010 0.000010 0.725268 0.049315 0.000010 0.000010 0.009610 0.000010 0.000010 0.000010 0.000010 0.032311 0.000010 0.034488 0.000944 0.000010 0.000010 0.000010 0.023887 0.005673 0.024614 0.000010 0.000010 0.000011 0.011952 0.000010 0.000010 0.000010 0.000010 0.000010 0.000010 0.000010 0.000010 0.003080 0.000010 0.000010
0.038013 0.000010 0.000010 0.005722 0.000010 0.000010 0.005600 0.011407 0.000010 0.000010 0.000010 0.000010 0.000010 0.698904 0.050633 0.000010 0.000010 0.008207 0.000010 0.000010 0.000010 0.000010 0.037657 0.000010 0.047529 0.000010 0.000010 0.000010 0.000010 0.024805 0.014335 0.000010 0.000010 0.000010 0.029329 0.000010 0.000010 0.005559 0.004687 0.000010 0.000010 0.000010 0.011230 0.000010 0.006073 0.000010 0.000010
0.071643 0.000010 0.000010 0.000010 0.000010 0.010366 0.000010 0.006752 0.014413 0.000010 0.000010 0.000010 0.000010 0.698708 0.057666 0.000010 0.000010 0.000010 0.000010 0.000010 0.000010 0.000010 0.018612 0.000010 0.022591 0.000010 0.000010 0.000010 0.000010 0.023570 0.023198 0.041707 0.000010 0.000010 0.002325 0.000010 0.000010 0.000010 0.000010 0.000010 0.000010 0.000010 0.008107 0.000010 0.000010 0.000010 0.000010
0.024023 0.000010 0.000010 0.000010 0.000010 0.000010 0.000010 0.000010 0.000010 0.000010 0.000010 0.000010 0.000010 0.750080 0.041894 0.000010 0.000010 0.000010 0.000010 0.000010 0.000010 0.000010 0.014958 0.000010 0.079083 0.000010 0.000010 0.000010 0.000010 0.020766 0.015222 0.029063 0.000010 0.000010 0.020269 0.000010 0.000010 0.000010 0.000010 0.000010 0.000010 0.000010 0.000010 0.000010 0.004108 0.000010 0.000173
0.045760 0.000010 0.000010 0.000010 0.000010 0.006950 0.000010 0.000010 0.000010 0.000010 0.000010 0.000010 0.000010 0.703050 0.072258 0.000010 0.000010 0.008519 0.000010 0.000010 0.000010 0.000010 0.011061 0.000010 0.036588 0.000010 0.000946 0.000010 0.000010 0.034046 0.020529 0.007608 0.000010 0.000010 0.031325 0.011086 0.000010 0.000010 0.009943 0.000010 0.000010 0.000010 0.000010 0.000010 0.000010 0.000010 0.000010
0.003029 0.000010 0.000010 0.000010 0.000010 0.042909 0.009280 0.000010 0.000010 0.000010 0.000010 0.000010 0.000010 0.714184 0.017580 0.000010 0.000010 0.000010 0.000010 0.000010 0.000010 0.006098 0.000909 0.000010 0.051919 0.000010 0.000010 0.000010 0.000010 0.024049 0.023543 0.032515 0.000010 0.007746 0.020016 0.009384 0.001274 0.000010 0.001629 0.000010 0.000010 0.000010 0.016892 0.000010 0.000010 0.000010 0.016756
0.036229 0.000010 0.000010 0.019750 0.000010 0.000010 0.000010 0.000010 0.000010 0.000010 0.000010 0.000010 0.000010 0.765678 0.050130 0.000010 0.000010 0.000010 0.000010 0.000010 0.000010 0.000010 0.035959 0.000010 0.039981 0.000010 0.000010 0.000010 0.000010 0.011816 0.013309 0.000010 0.000011 0.000010 0.011936 0.007951 0.000010 0.000010 0.000010 0.000010 0.003104 0.000010 0.000010 0.000010 0.003807 0.000010 0.000010
0.034048 0.000010 0.000010 0.011257 0.000010 0.020302 0.000010 0.009049 0.000010 0.000010 0.000010 0.000010 0.000010 0.694935 0.039994 0.000010 0.000010 0.001310 0.000010 0.000010 0.000010 0.002828 0.006576 0.000010 0.039597 0.000010 0.000010 0.000010 0.000010 0.026671 0.013548 0.049962 0.000010 0.002759 0.005658 0.000010 0.000010 0.015018 0.000010 0.000010 0.000010 0.000010 0.012642 0.000010 0.013556 0.000010 0.000010
0.013601 0.000010 0.000010 0.005752 0.000010 0.000010 0.000010 0.000010 0.000010 0.000010 0.000010 0.000010 0.000010 0.721710 0.077867 0.000010 0.000010 0.000010 0.000010 0.000010 0.000010 0.000010 0.000010 0.000010 0.069567 0.000010 0.000010 0.000010 0.000010 0.014179 0.028230 0.038511 0.000010 0.000010 0.021904 0.000010 0.004843 0.000010 0.003477 0.000010 0.000010 0.000010 0.000010 0.000010 0.000010 0.000010 0.000010
0.046605 0.000010 0.000010 0.004192 0.000010 0.000010 0.000010 0.005191 0.000010 0.000010 0.000010 0.000010 0.000010 0.689690 0.078669 0.000010 0.000010 0.000010 0.000010 0.000010 0.000010 0.000010 0.011361 0.000010 0.040099 0.000010 0.000010 0.000010 0.000010 0.033550 0.014929 0.033782 0.000010 0.002049 0.007238 0.000010 0.000010 0.000010 0.006652 0.000010 0.009082 0.000010 0.000010 0.000010 0.004478 0.000010 0.012124
0.032453 0.000010 0.000010 0.016852 0.000010 0.008689 0.000010 0.005442 0.000010 0.000010 0.000010 0.000010 0.000010 0.750058 0.065003 0.000010 0.000532 0.000010 0.000010 0.000010 0.000010 0.000010 0.009339 0.000010 0.054335 0.000010 0.002044 0.000010 0.000010 0.000010 0.023177 0.010418 0.000010 0.005432 0.000010 0.003852 0.000010 0.000010 0.000010 0.000010 0.000010 0.000010 0.006474 0.005590 0.000010 0.000010 0.000010
0.000010 0.000010 0.000010 0.012594 0.000010 0.000010 0.000010 0.003374 0.017266 0.000010 0.000010 0.000010 0.000010 0.799244 0.036755 0.000010 0.000010 0.000010 0.000010 0.000010 0.000010 0.017225 0.000010 0.000010 0.026140 0.019824 0.000010 0.000010 0.000010 0.000010 0.004011 0.036179 0.000010 0.000010 0.008159 0.018879 0.000010 0.000010 0.000010 0.000010 0.000010 0.000010 0.000010 0.000010 0.000010 0.000010 0.000010
0.000010 0.000010 0.000010 0.000896 0.000010 0.000217 0.004105 0.000010 0.000010 0.000010 0.000010 0.000010 0.000010 0.798304 0.052528 0.000010 0.000010 0.000010 0.000010 0.000010 0.000010 0.000010 0.014620 0.000010 0.073123 0.000010 0.000010 0.000010 0.000010 0.005951 0.000010 0.021690 0.000010 0.000010 0.019694 0.008513 0.000010 0.000010 0.000010 0.000010 0.000010 0.000010 0.000010 0.000010 0.000010 0.000010 0.000010
0.006435 0.000010 0.000010 0.014647 0.000010 0.016338 0.016047 0.000010 0.000010 0.000010 0.000010 0.000010 0.000010 0.761565 0.063311 0.000010 0.000010 0.003962 0.000010 0.000010 0.000010 0.006543 0.039069 0.000010 0.024010 0.000010 0.002158 0.000010 0.000010 0.001804 0.000010 0.017188 0.000010 0.000010 0.023111 0.000010 0.000010 0.000010 0.000010 0.000010 0.003490 0.000010 0.000010 0.000010 0.000010 0.000010 0.000010
0.049499 0.000010 0.000010 0.000010 0.000010 0.004928 0.000010 0.000010 0.044627 0.000010 0.000010 0.000010 0.000010 0.213153 0.000010 0.000010 0.000010 0.473598 0.000010 0.000010 0.000010 0.000010 0.000010 0.000010 0.000010 0.000010 0.000016 0.000010 0.000010 0.048633 0.044855 0.015347 0.014205 0.026949 0.013944 0.000010 0.001726 0.041357 0.000010 0.000010 0.000010 0.000010 0.001821 0.000010 0.000072 0.000010 0.004972
0.019591 0.000010 0.000010 0.009888 0.000010 0.009193 0.000010 0.000010 0.000010 0.000010 0.000010 0.000010 0.000010 0.063610 0.009147 0.000010 0.000010 0.796580 0.000010 0.000010 0.000010 0.027285 0.033394 0.000010 0.000010 0.000010 0.010878 0.000010 0.000010 0.004869 0.000010 0.010889 0.000010 0.000010 0.000010 0.000010 0.000010 0.002751 0.000010 0.000010 0.000010 0.000010 0.001584 0.000010 0.000010 0.000010 0.000010
0.000010 0.000010 0.000010 0.000010 0.000010 0.000010 0.000010 0.000010 0.000010 0.000010 0.000010 0.000010 0.000010 0.000010 0.000010 0.000010 0.000010 0.999540 0.000010 0.000010 0.000010 0.000010 0.000010 0.000010 0.000010 0.000010 0.000010 0.000010 0.000010 0.000010 0.000010 0.000010 0.000010 0.000010 0.000010 0.000010 0.000010 0.000010 0.000010 0.000010 0.000010 0.000010 0.000010 0.000010 0.000010 0.000010 0.000010
0.000010 0.000010 0.000010 0.000010 0.000010 0.000010 0.000010 0.000010 0.000010 0.000265 0.000010 0.000010 0.000010 0.000010 0.000010 0.000010 0.000010 0.994031 0.000010 0.000010 0.000010 0.000010 0.000010 0.000010 0.000010 0.000010 0.001904 0.000010 0.000010 0.000010 0.000010 0.000010 0.000010 0.000010 0.000010 0.000010 0.000010 0.000010 0.000010 0.003370 0.000010 0.000010 0.000010 0.000010 0.000010 0.000010 0.000010
0.022971 0.000010 0.000010 0.000010 0.000010 0.045959 0.005930 0.000010 0.023474 0.000010 0.000010 0.028366 0.000010 0.179888 0.000010 0.000010 0.000010 0.420583 0.000010 0.000010 0.000010 0.031331 0.005594 0.000010 0.007470 0.000010 0.000010 0.000010 0.000010 0.011426 0.029889 0.048359 0.000010 0.000010 0.008379 0.015731 0.010098 0.082789 0.004500 0.000010 0.000010 0.000010 0.012626 0.000010 0.000010 0.000010 0.004369
0.000010 0.000010 0.000010 0.000010 0.000010 0.000010 0.000010 0.000010 0.000010 0.000010 0.000010 0.000010 0.000010 0.000010 0.000010 0.000010 0.000010 0.999540 0.000010 0.000010 0.000010 0.000010 0.000010 0.000010 0.000010 0.000010 0.000010 0.000010 0.000010 0.000010 0.000010 0.000010 0.000010 0.000010 0.000010 0.000010 0.000010 0.000010 0.000010 0.000010 0.000010 0.000010 0.000010 0.000010 0.000010 0.000010 0.000010
0.000010 0.000010 0.000010 0.017534 0.000010 0.000010 0.000010 0.000010 0.015632 0.000010 0.000010 0.000010 0.000010 0.000010 0.000010 0.000010 0.000010 0.926613 0.000010 0.008794 0.000010 0.000010 0.000010 0.000010 0.000010 0.008018 0.000010 0.000010 0.000010 0.011614 0.000010 0.000010 0.000010 0.000010 0.000010 0.000010 0.000010 0.000010 0.000010 0.007977 0.003427 0.000010 0.000010 0.000010 0.000010 0.000010 0.000010
0.034558 0.000010 0.000010 0.011642 0.000010 0.034625 0.012161 0.000010 0.022698 0.000010 0.000010 0.050499 0.000010 0.156652 0.009561 0.000010 0.000010 0.458026 0.000010 0.000010 0.000010 0.010647 0.002493 0.000010 0.000010 0.001094 0.000010 0.000010 0.000010 0.054177 0.000010 0.035707 0.000010 0.004866 0.017875 0.000010 0.021655 0.039169 0.000010 0.000010 0.000010 0.000010 0.021615 0.000010 0.000010 0.000010 0.000010
0.000010 0.000010 0.000010 0.000010 0.000010 0.000010 0.000010 0.000010 0.000010 0.000010 0.000010 0.000010 0.000010 0.000010 0.000010 0.000010 0.000010 0.999540 0.000010 0.000010 0.000010 0.000010 0.000010 0.000010 0.000010 0.000010 0.000010 0.000010 0.000010 0.000010 0.000010 0.000010 0.000010 0.000010 0.000010 0.000010 0.000010 0.000010 0.000010 0.000010 0.000010 0.000010 0.000010 0.000010 0.000010 0.000010 0.000010
0.011943 0.000010 0.000010 0.006253 0.000010 0.008525 0.000010 0.006729 0.043391 0.000010 0.000010 0.000010 0.000010 0.035605 0.000010 0.000010 0.000010 0.880585 0.000010 0.000010 0.000010 0.000010 0.000247 0.000010 0.000010 0.000010 0.000010 0.000010 0.000010 0.000010 0.000010 0.006342 0.000010 0.000010 0.000010 0.000010 0.000010 0.000010 0.000010 0.000010 0.000010 0.000010 0.000010 0.000010 0.000010 0.000010 0.000010
0.000010 0.000010 0.000010 0.000010 0.000010 0.000010 0.000010 0.000010 0.000010 0.000010 0.000010 0.000010 0.000010 0.000010 0.000010 0.000010 0.000010 0.999540 0.000010 0.000010 0.000010 0.000010 0.000010 0.000010 0.000010 0.000010 0.000010 0.000010 0.000010 0.000010 0.000010 0.000010 0.000010 0.000010 0.000010 0.000010 0.000010 0.000010 0.000010 0.000010 0.000010 0.000010 0.000010 0.000010 0.000010 0.000010 0.000010
0.052134 0.000010 0.000010 0.000010 0.000010 0.000010 0.003284 0.000010 0.001247 0.000010 0.000010 0.000010 0.000010 0.019773 0.000010 0.000010 0.000010 0.758156 0.000010 0.000010 0.000010 0.010001 0.001371 0.000010 0.010346 0.000010 0.000794 0.000010 0.000010 0.028204 0.000010 0.015522 0.000010 0.000010 0.000010 0.000010 0.000010 0.085559 0.007444 0.000010 0.000010 0.000010 0.002594 0.000010 0.003251 0.000010 0.000010
0.000010 0.000010 0.000010 0.003569 0.006860 0.013965 0.000010 0.025368 0.000010 0.000010 0.000010 0.006055 0.000010 0.207388 0.000010 0.000010 0.000010 0.496733 0.000010 0.000010 0.000010 0.000010 0.000010 0.000010 0.000010 0.000010 0.008640 0.000010 0.000010 0.025804 0.020463 0.024700 0.000010 0.014962 0.000010 0.000010 0.019623 0.075124 0.025775 0.000010 0.000010 0.000010 0.024659 0.000010 0.000010 0.000010 0.000010
0.013790 0.000010 0.000010 0.000010 0.014311 0.007538 0.000010 0.000010 0.037254 0.000010 0.000010 0.015446 0.000010 0.022022 0.000010 0.000010 0.013848 0.777013 0.000010 0.000010 0.009101 0.000010 0.003256 0.009181 0.007345 0.000010 0.000010 0.000010 0.000010 0.014419 0.000010 0.020414 0.000965 0.013246 0.003128 0.000010 0.000010 0.000010 0.000010 0.000010 0.000010 0.000010 0.017432 0.000010 0.000010 0.000010 0.000010
0.014081 0.000010 0.000010 0.000010 0.000010 0.007846 0.000010 0.004797 0.018396 0.000051 0.023368 0.000010 0.003717 0.137300 0.011845 0.012077 0.002945 0.453329 0.006997 0.007491 0.000010 0.015571 0.000010 0.000010 0.010224 0.003627 0.003779 0.000010 0.000010 0.053379 0.000010 0.039889 0.000010 0.020099 0.000010 0.000010 0.009029 0.099595 0.016107 0.000010 0.007414 0.000010 0.012514 0.000010 0.003962 0.000010 0.000379
0.044406 0.000010 0.000010 0.006894 0.000010 0.023000 0.000010 0.000010 0.023836 0.000010 0.007131 0.024879 0.000010 0.170390 0.000010 0.000010 0.000010 0.435476 0.000931 0.000010 0.000010 0.027901 0.027014 0.033052 0.002073 0.000010 0.000010 0.000010 0.000010 0.012852 0.006473 0.019138 0.000010 0.009673 0.000010 0.001619 0.000010 0.076269 0.000010 0.000010 0.006437 0.000010 0.040297 0.000010 0.000010 0.000010 0.000010
0.000010 0.022975 0.000010 0.000010 0.000010 0.049146 0.000010 0.000010 0.053332 0.000010 0.007090 0.040806 0.000211 0.197835 0.000010 0.000010 0.000010 0.408424 0.000010 0.000055 0.000010 0.000010 0.009038 0.001018 0.008883 0.000010 0.000010 0.010655 0.000010 0.029877 0.014286 0.033993 0.000010 0.009315 0.030209 0.008829 0.000010 0.027579 0.000010 0.000010 0.000010 0.000010 0.019833 0.000010 0.000965 0.015406 0.000010
0.022874 0.000010 0.011433 0.000010 0.022561 0.005777 0.014819 0.000010 0.045007 0.000010 0.000010 0.035144 0.000010 0.088289 0.027638 0.000010 0.000010 0.652183 0.000010 0.000010 0.000010 0.000010 0.000010 0.000010 0.003437 0.000010 0.000010 0.003856 0.001908 0.000010 0.005134 0.030550 0.000010 0.000010 0.000010 0.000010 0.000010 0.018853 0.008268 0.000010 0.000010 0.000010 0.000010 0.000010 0.000010 0.000010 0.001979
0.010190 0.000010 0.000010 0.001982 0.000864 0.003335 0.000010 0.006342 0.080601 0.000010 0.013431 0.028220 0.000010 0.213775 0.000010 0.000010 0.000010 0.433709 0.000010 0.000010 0.000010 0.000010 0.036810 0.000010 0.024698 0.000010 0.003365 0.000010 0.000010 0.030279 0.014962 0.002625 0.000010 0.034322 0.000010 0.002614 0.000010 0.036591 0.000010 0.000010 0.000010 0.000010 0.021015 0.000010 0.000010 0.000010 0.000010
0.000010 0.000010 0.000010 0.000010 0.000010 0.000010 0.000010 0.000010 0.000010 0.000010 0.000010 0.000010 0.000010 0.000010 0.000010 0.000010 0.000010 0.999540 0.000010 0.000010 0.000010 0.000010 0.000010 0.000010 0.000010 0.000010 0.000010 0.000010 0.000010 0.000010 0.000010 0.000010 0.000010 0.000010 0.000010 0.000010 0.000010 0.000010 0.000010 0.000010 0.000010 0.000010 0.000010 0.000010 0.000010 0.000010 0.000010
0.126368 0.000010 0.000010 0.001714 0.000010 0.408801 0.000010 0.000010 0.000010 0.000010 0.000010 0.000010 0.000010 0.085224 0.000010 0.000010 0.000010 0.002666 0.000010 0.000010 0.000010 0.000010 0.000010 0.000010 0.009880 0.001051 0.000010 0.000010 0.000010 0.208525 0.000010 0.043997 0.000010 0.108523 0.000010 0.000010 0.002892 0.000010 0.000010 0.000010 0.000010 0.000010 0.000010 0.000010 0.000010 0.000010 0.000010
0.113464 0.000010 0.000010 0.000010 0.000010 0.510378 0.000010 0.000010 0.000010 0.000010 0.000010 0.000010 0.000010 0.024365 0.000010 0.000010 0.000010 0.000010 0.000010 0.000010 0.000010 0.000010 0.000010 0.000010 0.003214 0.000010 0.004030 0.000010 0.000010 0.177522 0.000010 0.067387 0.000010 0.098208 0.001014 0.000010 0.000010 0.000010 0.000010 0.000010 0.000010 0.000010 0.000010 0.000010 0.000048 0.000010 0.000010
0.153602 0.000010 0.000010 0.000010 0.000010 0.432442 0.000010 0.000010 0.000010 0.000010 0.000010 0.000010 0.000010 0.052397 0.000010 0.000010 0.000010 0.000010 0.000010 0.000010 0.000010 0.000010 0.000010 0.000010 0.000010 0.005776 0.000010 0.000010 0.000010 0.228400 0.000010 0.048886 0.000010 0.078097 0.000010 0.000010 0.000010 0.000010 0.000010 0.000010 0.000010 0.000010 0.000010 0.000010 0.000010 0.000010 0.000010
0.097522 0.000010 0.000010 0.000010 0.000010 0.450997 0.000010 0.000010 0.000010 0.000010 0.008835 0.012962 0.000010 0.062084 0.000010 0.000010 0.000010 0.012550 0.000010 0.000010 0.000010 0.000010 0.000010 0.000010 0.000010 0.000010 0.000010 0.000010 0.000010 0.193702 0.000010 0.083573 0.000010 0.074036 0.000010 0.000010 0.000010 0.000010 0.000010 0.000010 0.000010 0.000010 0.000010 0.000010 0.003369 0.000010 0.000010
0.144631 0.000010 0.000010 0.000010 0.000010 0.469216 0.000010 0.000010 0.000010 0.000010 0.000010 0.000010 0.000010 0.041964 0.000010 0.000010 0.000010 0.000010 0.000010 0.000010 0.000010 0.000010 0.011886 0.000010 0.000010 0.000010 0.004559 0.000010 0.000010 0.219286 0.000010 0.072171 0.000010 0.034430 0.000010 0.001477 0.000010 0.000010 0.000010 0.000010 0.000010 0.000010 0.000010 0.000010 0.000010 0.000010 0.000010
0.134625 0.000010 0.000010 0.000010 0.000010 0.392462 0.000010 0.000010 0.000010 0.000010 0.000010 0.005261 0.000010 0.084781 0.000010 0.000010 0.000010 0.000010 0.000010 0.000010 0.000010 0.000010 0.001320 0.000010 0.000010 0.000010 0.000010 0.000010 0.000010 0.222533 0.000010 0.064115 0.000010 0.086028 0.000010 0.000010 0.000010 0.006295 0.002210 0.000010 0.000010 0.000010 0.000010 0.000010 0.000010 0.000010 0.000010
0.125461 0.000010 0.000010 0.000010 0.000010 0.551215 0.000010 0.000010 0.000010 0.000010 0.000010 0.000010 0.000010 0.019235 0.000010 0.000010 0.000010 0.000010 0.000010 0.000010 0.000010 0.000010 0.005855 0.000010 0.000010 0.000010 0.000010 0.000010 0.000010 0.196664 0.000010 0.046509 0.000010 0.049653 0.000010 0.000010 0.000010 0.000010 0.000010 0.000010 0.000010 0.000010 0.000010 0.000010 0.005018 0.000010 0.000010
0.114718 0.000010 0.000010 0.000010 0.000010 0.483832 0.000010 0.000010 0.000010 0.000010 0.000010 0.000010 0.000010 0.037327 0.000010 0.000010 0.000010 0.000010 0.000010 0.000010 0.000010 0.000010 0.000010 0.000010 0.000010 0.000010 0.003763 0.000010 0.000010 0.199141 0.000010 0.064034 0.005869 0.084959 0.005977 0.000010 0.000010 0.000010 0.000010 0.000010 0.000010 0.000010 0.000010 0.000010 0.000010 0.000010 0.000010
0.135470 0.000010 0.000010 0.000010 0.000010 0.525126 0.000010 0.000010 0.000504 0.000010 0.000010 0.000010 0.000010 0.026853 0.000010 0.000010 0.000010 0.000010 0.000010 0.000010 0.000010 0.000010 0.000010 0.000010 0.000010 0.000010 0.000010 0.000010 0.000010 0.203297 0.000010 0.029217 0.001575 0.056988 0.000010 0.009546 0.000010 0.000010 0.000010 0.000010 0.011054 0.000010 0.000010 0.000010 0.000010 0.000010 0.000010
0.163359 0.000010 0.000010 0.000010 0.000010 0.438129 0.000012 0.000010 0.000010 0.000010 0.000010 0.000010 0.000010 0.000010 0.005477 0.000010 0.000010 0.000010 0.000010 0.000010 0.000010 0.000010 0.000010 0.000010 0.000010 0.000010 0.005267 0.000010 0.000010 0.183863 0.001634 0.111770 0.000010 0.086691 0.000010 0.003428 0.000010 0.000010 0.000010 0.000010 0.000010 0.000010 0.000010 0.000010 0.000010 0.000010 0.000010
0.189214 0.000010 0.000010 0.000010 0.000010 0.452163 0.000010 0.000010 0.000010 0.000010 0.000010 0.000010 0.000010 0.000010 0.000010 0.000010 0.000010 0.000010 0.000010 0.000010 0.000010 0.000010 0.006722 0.000010 0.000010 0.000010 0.000443 0.000010 0.000010 0.205741 0.000010 0.055580 0.000010 0.086727 0.000010 0.000010 0.000010 0.000010 0.000010 0.000010 0.001295 0.000010 0.000010 0.000010 0.000010 0.000010 0.001735
0.110183 0.000010 0.000010 0.000010 0.000010 0.520778 0.000010 0.000010 0.000010 0.000010 0.000010 0.000010 0.000010 0.010814 0.000010 0.000010 0.000010 0.000010 0.000010 0.000010 0.000010 0.000010 0.009527 0.000010 0.001261 0.000010 0.008893 0.000010 0.000010 0.220598 0.002752 0.047716 0.000010 0.047247 0.000010 0.012499 0.000010 0.000633 0.001288 0.000010 0.000010 0.000010 0.000010 0.000010 0.000010 0.000010 0.005481
0.155841 0.000010 0.000010 0.000010 0.000010 0.493365 0.000010 0.000010 0.000010 0.000010 0.000010 0.000010 0.000010 0.000010 0.000010 0.000010 0.000010 0.000010 0.000010 0.000010 0.000010 0.000010 0.000010 0.000010 0.000010 0.000010 0.000010 0.000010 0.000010 0.227911 0.000010 0.044664 0.000010 0.075778 0.000010 0.000010 0.000010 0.000010 0.002031 0.000010 0.000010 0.000010 0.000010 0.000010 0.000010 0.000010 0.000010
0.123285 0.000010 0.000010 0.001219 0.000010 0.520714 0.000010 0.000010 0.000010 0.000010 0.000010 0.000010 0.000010 0.051952 0.000010 0.000010 0.000010 0.000010 0.000010 0.000010 0.000010 0.000010 0.011237 0.000010 0.000010 0.000560 0.008357 0.000010 0.000010 0.201087 0.000010 0.044693 0.000010 0.036527 0.000010 0.000010 0.000010 0.000010 0.000010 0.000010 0.000010 0.000010 0.000010 0.000010 0.000010 0.000010 0.000010
0.126044 0.000010 0.000010 0.004534 0.000010 0.450521 0.000010 0.000010 0.000010 0.000010 0.000010 0.000010 0.000010 0.032797 0.000010 0.000010 0.000010 0.000010 0.000010 0.000010 0.000010 0.000010 0.000010 0.000010 0.000010 0.000010 0.006837 0.000010 0.000010 0.188803 0.000010 0.082141 0.000010 0.085900 0.000010 0.013389 0.000010 0.004081 0.004593 0.000010 0.000010 0.000010 0.000010 0.000010 0.000010 0.000010 0.000010
0.144807 0.000010 0.000010 0.000010 0.000010 0.437893 0.000010 0.000010 0.000010 0.000010 0.000010 0.000010 0.000010 0.034624 0.000010 0.000010 0.000010 0.000010 0.000010 0.000010 0.000010 0.000010 0.000010 0.000010 0.001744 0.000010 0.000010 0.000010 0.000010 0.210750 0.000010 0.075791 0.000010 0.068732 0.000910 0.000010 0.000010 0.000010 0.000010 0.000010 0.000010 0.000010 0.000010 0.000010 0.006798 0.000010 0.017582
0.160547 0.000010 0.000010 0.000010 0.000010 0.484129 0.000010 0.000010 0.000010 0.000010 0.000010 0.000010 0.000010 0.062164 0.000010 0.000010 0.000010 0.000010 0.000010 0.000010 0.000010 0.000010 0.000010 0.000010 0.000010 0.000010 0.000010 0.000010 0.000010 0.193035 0.003679 0.043145 0.000010 0.052901 0.000010 0.000010 0.000010 0.000010 0.000010 0.000010 0.000010 0.000010 0.000010 0.000010 0.000010 0.000010 0.000010
0.128339 0.000010 0.000010 0.000010 0.000010 0.434779 0.000010 0.000010 0.000010 0.000010 0.000010 0.000010 0.000010 0.056723 0.000010 0.000010 0.000010 0.000082 0.000010 0.000010 0.000010 0.000010 0.004187 0.000010 0.000010 0.000010 0.000010 0.000010 0.000010 0.201126 0.000010 0.081720 0.000010 0.077720 0.000010 0.001284 0.000010 0.000010 0.000010 0.000010 0.000010 0.000010 0.000010 0.000010 0.013670 0.000010 0.000010
0.139414 0.000010 0.000010 0.000010 0.000010 0.476765 0.000010 0.000010 0.000010 0.000010 0.000010 0.000010 0.000010 0.051285 0.000010 0.000010 0.000010 0.000010 0.000010 0.000010 0.000010 0.000010 0.000010 0.000010 0.009827 0.000010 0.000010 0.000010 0.000010 0.183493 0.000010 0.051694 0.000010 0.058414 0.000010 0.013540 0.000010 0.000010 0.008078 0.000010 0.007122 0.000010 0.000010 0.000010 0.000010 0.000010 0.000010
0.109511 0.000010 0.000010 0.000010 0.000010 0.434680 0.000010 0.000010 0.000010 0.000010 0.000010 0.045054 0.000010 0.000010 0.000010 0.000010 0.000010 0.000010 0.000010 0.000010 0.000010 0.000010 0.000010 0.000010 0.000010 0.000010 0.000010 0.000010 0.000010 0.229576 0.000010 0.065216 0.000010 0.097818 0.000010 0.002335 0.000010 0.000010 0.000010 0.000010 0.015419 0.000010 0.000010 0.000010 0.000010 0.000010 0.000010
0.000010 0.000010 0.000010 0.000010 0.000010 0.000010 0.000010 0.000010 0.000010 0.000010 0.000010 0.000010 0.000010 0.000010 0.000010 0.000010 0.000010 0.000010 0.000010 0.000010 0.000010 0.000010 0.000010 0.000010 0.000010 0.000010 0.000010 0.000010 0.000010 0.000010 0.000010 0.000010 0.000010 0.000010 0.000010 0.999540 0.000010 0.000010 0.000010 0.000010 0.000010 0.000010 0.000010 0.000010 0.000010 0.000010 0.000010
0.000010 0.000010 0.000010 0.000010 0.000010 0.000010 0.000010 0.000010 0.000010 0.000010 0.000010 0.000010 0.000010 0.000010 0.000010 0.000010 0.000010 0.000010 0.000010 0.000010 0.000010 0.000010 0.000010 0.000010 0.000010 0.000010 0.000010 0.000010 0.000010 0.000010 0.000010 0.000010 0.000010 0.000010 0.000010 0.999540 0.000010 0.000010 0.000010 0.000010 0.000010 0.000010 0.000010 0.000010 0.000010 0.000010 0.000010
0.000010 0.000010 0.000010 0.000010 0.000010 0.000010 0.000010 0.000010 0.000010 0.000010 0.000010 0.000010 0.000018 0.000010 0.000010 0.000010 0.000010 0.000010 0.000010 0.000010 0.000010 0.000010 0.000010 0.000010 0.000010 0.000018 0.000010 0.000010 0.000010 0.000010 0.000010 0.000010 0.000010 0.000010 0.000010 0.999523 0.000010 0.000010 0.000010 0.000010 0.000010 0.000010 0.000010 0.000010 0.000010 0.000010 0.000010
0.000010 0.000010 0.000010 0.000010 0.000282 0.030740 0.000010 0.001935 0.020198 0.000010 0.007109 0.000010 0.000010 0.000010 0.023407 0.000010 0.000010 0.000010 0.000010 0.000010 0.000010 0.033805 0.024931 0.000010 0.000010 0.000010 0.000010 0.000010 0.000010 0.000010 0.006635 0.000010 0.000010 0.012326 0.000010 0.550920 0.010429 0.061498 0.000010 0.000010 0.000010 0.000010 0.026532 0.000010 0.001920 0.000010 0.187022
0.000010 0.000010 0.000010 0.000010 0.000010 0.013437 0.000010 0.000010 0.049163 0.000010 0.000010 0.000010 0.000010 0.000010 0.000010 0.000010 0.000010 0.000010 0.000010 0.000010 0.000010 0.033027 0.002701 0.000010 0.000010 0.000010 0.000010 0.000010 0.000010 0.002271 0.000010 0.000104 0.000010 0.000010 0.005521 0.689363 0.000010 0.017133 0.024726 0.000010 0.000010 0.000010 0.000010 0.000010 0.000010 0.000010 0.162194
0.000010 0.000010 0.000010 0.000010 0.000010 0.000010 0.000010 0.000010 0.041347 0.000010 0.000010 0.000010 0.000010 0.000010 0.000010 0.000010 0.000010 0.000010 0.000010 0.000010 0.000010 0.000010 0.000010 0.000010 0.000010 0.000010 0.000010 0.000010 0.000010 0.000010 0.000010 0.009076 0.000010 0.000010 0.000010 0.771812 0.000010 0.000010 0.000010 0.000010 0.000010 0.000010 0.000010 0.000010 0.000010 0.000010 0.177335
0.000010 0.000010 0.000010 0.000010 0.000010 0.000010 0.000010 0.000010 0.000010 0.000010 0.000010 0.000010 0.000010 0.000010 0.000010 0.000010 0.000010 0.000010 0.000010 0.000010 0.000010 0.000010 0.000010 0.000010 0.000010 0.000010 0.000010 0.000010 0.000010 0.000010 0.000010 0.000010 0.000010 0.000010 0.000010 0.999540 0.000010 0.000010 0.000010 0.000010 0.000010 0.000010 0.000010 0.000010 0.000010 0.000010 0.000010
0.000010 0.000010 0.000010 0.000010 0.000010 0.000010 0.000010 0.000010 0.000010 0.000010 0.000010 0.000010 0.000010 0.000010 0.000010 0.000010 0.000010 0.000010 0.000010 0.000010 0.000010 0.000010 0.000010 0.000010 0.000010 0.000010 0.000010 0.000010 0.000010 0.000010 0.000010 0.000010 0.000010 0.000010 0.000010 0.999540 0.000010 0.000010 0.000010 0.000010 0.000010 0.000010 0.000010 0.000010 0.000010 0.000010 0.000010
0.000010 0.000010 0.000010 0.000010 0.000010 0.000010 0.000010 0.000010 0.000010 0.000010 0.000010 0.000010 0.000010 0.000010 0.000010 0.000010 0.000010 0.000010 0.000010 0.000010 0.000010 0.000010 0.000010 0.000010 0.000010 0.000010 0.000010 0.000010 0.000010 0.000010 0.000010 0.000010 0.000010 0.000010 0.000010 0.999540 0.000010 0.000010 0.000010 0.000010 0.000010 0.000010 0.000010 0.000010 0.000010 0.000010 0.000010
0.000010 0.000010 0.000010 0.000010 0.000010 0.000010 0.000010 0.000010 0.000010 0.000010 0.000010 0.000010 0.000010 0.000010 0.000010 0.000010 0.000010 0.000010 0.000010 0.000010 0.000010 0.000010 0.000010 0.000010 0.000010 0.000010 0.000010 0.000010 0.000010 0.000010 0.000010 0.000010 0.000010 0.000010 0.000010 0.999540 0.000010 0.000010 0.000010 0.000010 0.000010 0.000010 0.000010 0.000010 0.000010 0.000010 0.000010
0.000010 0.000010 0.000010 0.000010 0.000010 0.000010 0.000010 0.000010 0.000010 0.000010 0.000010 0.000010 0.000010 0.000010 0.000010 0.000010 0.000010 0.000010 0.000010 0.000010 0.000010 0.000010 0.000010 0.000010 0.000010 0.000010 0.000010 0.000010 0.000010 0.000010 0.000010 0.000010 0.000010 0.000010 0.000010 0.999540 0.000010 0.000010 0.000010 0.000010 0.000010 0.000010 0.000010 0.000010 0.000010 0.000010 0.000010
0.000010 0.000010 0.000010 0.000010 0.000010 0.000010 0.000010 0.000010 0.000010 0.000010 0.000010 0.000010 0.000010 0.000010 0.000010 0.000010 0.000010 0.000010 0.000010 0.000010 0.000010 0.000010 0.000010 0.000010 0.000010 0.000010 0.000010 0.000010 0.000010 0.000010 0.000010 0.000010 0.000010 0.000010 0.000010 0.999540 0.000010 0.000010 0.000010 0.000010 0.000010 0.000010 0.000010 0.000010 0.000010 0.000010 0.000010
0.000010 0.000010 0.000010 0.000010 0.000010 0.000010 0.016784 0.000010 0.000010 0.000010 0.016181 0.000010 0.000010 0.000010 0.000010 0.000010 0.000010 0.000010 0.000010 0.000010 0.000010 0.000010 0.000010 0.000010 0.000010 0.000010 0.005383 0.000010 0.000010 0.000010 0.000010 0.000010 0.000010 0.000010 0.000010 0.354940 0.000010 0.000010 0.000010 0.000010 0.000010 0.000010 0.000010 0.000010 0.004090 0.000010 0.602211
0.000010 0.000010 0.000010 0.000010 0.000010 0.000010 0.000010 0.000010 0.000010 0.000010 0.000010 0.000010 0.003714 0.000010 0.000010 0.000010 0.000010 0.000010 0.000010 0.000010 0.000010 0.000010 0.000010 0.000010 0.000010 0.000010 0.014165 0.000010 0.000010 0.000010 0.000010 0.000010 0.000010 0.000010 0.000010 0.363901 0.000010 0.000010 0.000010 0.000010 0.015914 0.000010 0.000010 0.000010 0.000010 0.000010 0.601886
0.000010 0.000010 0.000010 0.000010 0.000010 0.000010 0.000010 0.000010 0.000010 0.000010 0.000010 0.000010 0.002176 0.000010 0.000010 0.000010 0.000010 0.000010 0.000010 0.000010 0.000010 0.000010 0.000010 0.000010 0.000010 0.012663 0.003475 0.000010 0.000010 0.000010 0.000010 0.000010 0.000010 0.000010 0.000010 0.374374 0.000010 0.000010 0.000010 0.000010 0.006410 0.000010 0.000010 0.000010 0.000010 0.000010 0.600493
0.000010 0.000010 0.000010 0.000010 0.000010 0.000010 0.000010 0.000010 0.000010 0.000010 0.000010 0.000010 0.000010 0.000010 0.000010 0.000010 0.000010 0.000010 0.000010 0.000010 0.000010 0.000010 0.000010 0.000010 0.000010 0.000010 0.000010 0.000010 0.000010 0.000010 0.000010 0.000010 0.000010 0.000010 0.000010 0.372153 0.000010 0.000010 0.000010 0.000010 0.017416 0.000010 0.000010 0.002617 0.000010 0.000010 0.607384
0.000010 0.000010 0.000010 0.000010 0.004738 0.000010 0.000010 0.000010 0.000010 0.000010 0.000010 0.000010 0.002069 0.000010 0.000010 0.000010 0.000010 0.000010 0.000010 0.000010 0.000010 0.000010 0.000010 0.000010 0.000010 0.000010 0.014556 0.000010 0.000010 0.000010 0.000010 0.000010 0.000010 0.000010 0.000010 0.339937 0.000010 0.000010 0.000010 0.000010 0.000010 0.000010 0.000010 0.000010 0.000010 0.000010 0.638282
0.000010 0.000010 0.000010 0.000010 0.000010 0.000010 0.012765 0.000010 0.000010 0.000010 0.000010 0.000010 0.002967 0.000010 0.000010 0.000010 0.000010 0.000010 0.000010 0.000010 0.000010 0.000010 0.000010 0.000010 0.000010 0.000010 0.011118 0.000010 0.000010 0.000010 0.000010 0.000010 0.000010 0.000010 0.000010 0.370998 0.000010 0.000010 0.000010 0.000010 0.000010 0.000010 0.000010 0.004143 0.000010 0.000010 0.597599
0.000010 0.000010 0.000010 0.000619 0.000010 0.000010 0.000010 0.000010 0.000010 0.000010 0.000010 0.000010 0.000010 0.000010 0.000010 0.000010 0.000010 0.157946 0.000010 0.000010 0.000010 0.000010 0.000010 0.000010 0.000010 0.000010 0.000010 0.000010 0.000010 0.000010 0.000010 0.000010 0.000010 0.000010 0.000010 0.276605 0.000010 0.000010 0.000010 0.000010 0.000010 0.000010 0.000010 0.000010 0.000010 0.000010 0.564401
0.000010 0.000010 0.000010 0.002217 0.000010 0.000010 0.000010 0.000010 0.000010 0.000010 0.000010 0.000010 0.000016 0.000010 0.000010 0.000010 0.000010 0.153995 0.000010 0.000010 0.000010 0.000010 0.000010 0.000010 0.000010 0.000010 0.000010 0.000010 0.000010 0.000010 0.000010 0.000010 0.000010 0.000010 0.000010 0.275539 0.000010 0.000010 0.000010 0.000010 0.000010 0.000010 0.000010 0.000010 0.000010 0.000010 0.567813
0.000010 0.000010 0.000010 0.000010 0.000010 0.000010 0.000010 0.000010 0.014794 0.000010 0.120689 0.000010 0.000010 0.000010 0.000010 0.000010 0.000010 0.000010 0.000010 0.000010 0.000010 0.000010 0.000010 0.000010 0.000010 0.000010 0.000010 0.000010 0.000010 0.000010 0.000010 0.858099 0.000010 0.000010 0.000010 0.000010 0.000010 0.000010 0.000010 0.000010 0.005988 0.000010 0.000010 0.000010 0.000010 0.000010 0.000010
0.000012 0.000010 0.000010 0.000010 0.000010 0.000010 0.000010 0.000010 0.011017 0.000010 0.022906 0.000010 0.000010 0.000010 0.000010 0.000010 0.000010 0.000010 0.000010 0.000010 0.000010 0.010377 0.000962 0.000010 0.000010 0.000010 0.000010 0.000010 0.000010 0.000010 0.000010 0.946002 0.000010 0.000010 0.000010 0.000010 0.000010 0.000010 0.008324 0.000010 0.000010 0.000010 0.000010 0.000010 0.000010 0.000010 0.000010
0.000010 0.000010 0.000010 0.000010 0.000010 0.000010 0.000010 0.000010 0.000010 0.000010 0.090503 0.000010 0.000010 0.000010 0.000010 0.000010 0.000010 0.000010 0.000010 0.000010 0.000010 0.000010 0.003599 0.000010 0.000010 0.000010 0.000010 0.000010 0.000010 0.000010 0.000010 0.905458 0.000010 0.000010 0.000010 0.000010 0.000010 0.000010 0.000010 0.000010 0.000010 0.000010 0.000010 0.000010 0.000010 0.000010 0.000010
0.036603 0.000010 0.000010 0.000010 0.000010 0.042812 0.000010 0.000010 0.000010 0.000010 0.000010 0.000010 0.000010 0.000010 0.000010 0.000010 0.000010 0.000010 0.000010 0.000010 0.000010 0.000010 0.088863 0.000010 0.022140 0.000010 0.001866 0.000010 0.000010 0.000010 0.000010 0.807304 0.000010 0.000010 0.000010 0.000010 0.000010 0.000010 0.000010 0.000010 0.000010 0.000010 0.000010 0.000010 0.000010 0.000010 0.000010
0.023181 0.000010 0.000010 0.004295 0.000010 0.031276 0.000010 0.000010 0.000010 0.000010 0.000010 0.000010 0.000010 0.000010 0.003842 0.000010 0.000010 0.000010 0.000010 0.000010 0.000010 0.000010 0.069753 0.000010 0.002639 0.000010 0.000010 0.000010 0.000010 0.000010 0.000010 0.852158 0.010124 0.000010 0.000010 0.000010 0.000010 0.000010 0.002351 0.000010 0.000010 0.000010 0.000010 0.000010 0.000010 0.000010 0.000010
0.008451 0.000010 0.000010 0.000010 0.000010 0.055127 0.000010 0.000010 0.000010 0.000010 0.000010 0.000010 0.000010 0.023635 0.000010 0.000010 0.000010 0.000010 0.000010 0.000010 0.000010 0.000010 0.063834 0.000010 0.000010 0.000010 0.000010 0.000010 0.000010 0.000010 0.000010 0.837583 0.000010 0.000010 0.000010 0.000010 0.000010 0.000010 0.000010 0.000010 0.006288 0.000010 0.004682 0.000010 0.000010 0.000010 0.000010
0.000010 0.000010 0.000010 0.000010 0.000010 0.000010 0.000010 0.000010 0.000010 0.000010 0.000010 0.000010 0.000010 0.000010 0.000010 0.000010 0.000010 0.000010 0.000010 0.000010 0.000010 0.000010 0.000010 0.000010 0.000010 0.000010 0.000010 0.000010 0.000010 0.000010 0.000010 0.999540 0.000010 0.000010 0.000010 0.000010 0.000010 0.000010 0.000010 0.000010 0.000010 0.000010 0.000010 0.000010 0.000010 0.000010 0.000010
0.000010 0.000010 0.000010 0.000010 0.000010 0.000010 0.000010 0.000010 0.000010 0.000010 0.000010 0.000010 0.000010 0.000010 0.000010 0.000010 0.000010 0.000010 0.000010 0.000010 0.000010 0.000010 0.000010 0.000010 0.000010 0.000010 0.000010 0.000010 0.000010 0.000010 0.000010 0.999540 0.000010 0.000010 0.000010 0.000010 0.000010 0.000010 0.000010 0.000010 0.000010 0.000010 0.000010 0.000010 0.000010 0.000010 0.000010
0.000010 0.000010 0.000010 0.000010 0.000010 0.000010 0.000010 0.000010 0.000010 0.000010 0.000010 0.000010 0.000010 0.000010 0.000010 0.000010 0.000010 0.000010 0.000010 0.000010 0.000010 0.000010 0.006502 0.000010 0.000010 0.000010 0.000010 0.000010 0.000010 0.011206 0.000010 0.981852 0.000010 0.000010 0.000010 0.000010 0.000010 0.000010 0.000010 0.000010 0.000010 0.000010 0.000010 0.000010 0.000010 0.000010 0.000010
0.020862 0.000010 0.000010 0.001593 0.000010 0.000010 0.000010 0.009379 0.000010 0.000010 0.000010 0.000010 0.000010 0.000010 0.000011 0.000010 0.000010 0.042804 0.000010 0.000010 0.000010 0.000010 0.017931 0.000010 0.000010 0.000010 0.000010 0.000010 0.000010 0.012118 0.010816 0.834404 0.000010 0.000010 0.003202 0.000010 0.033829 0.000010 0.000010 0.000010 0.012468 0.000010 0.000243 0.000010 0.000010 0.000010 0.000010
0.000010 0.000010 0.000010 0.000010 0.000010 0.045214 0.000010 0.000010 0.000010 0.000010 0.000010 0.000010 0.000010 0.000010 0.000010 0.000010 0.000010 0.000010 0.000010 0.000010 0.000010 0.000010 0.013997 0.000010 0.000010 0.000010 0.001424 0.000010 0.000010 0.002838 0.000010 0.902647 0.000010 0.000010 0.000010 0.009693 0.000010 0.000010 0.016664 0.000010 0.007133 0.000010 0.000010 0.000010 0.000010 0.000010 0.000010
0.000010 0.000010 0.000010 0.000010 0.000010 0.000010 0.000010 0.000010 0.000010 0.000010 0.000010 0.000010 0.000010 0.000010 0.000010 0.000010 0.000010 0.000010 0.000010 0.000010 0.000010 0.000010 0.000010 0.000010 0.000010 0.000010 0.000010 0.000010 0.000010 0.000010 0.000010 0.999540 0.000010 0.000010 0.000010 0.000010 0.000010 0.000010 0.000010 0.000010 0.000010 0.000010 0.000010 0.000010 0.000010 0.000010 0.000010
0.000010 0.000010 0.000010 0.000010 0.000010 0.000010 0.000010 0.000010 0.000010 0.000010 0.000010 0.000010 0.000010 0.000010 0.000010 0.000010 0.000010 0.000010 0.000010 0.000010 0.000010 0.000010 0.000010 0.000010 0.000010 0.000010 0.000010 0.000010 0.000010 0.000010 0.000010 0.999540 0.000010 0.000010 0.000010 0.000010 0.000010 0.000010 0.000010 0.000010 0.000010 0.000010 0.000010 0.000010 0.000010 0.000010 0.000010
0.056648 0.000010 0.000010 0.006015 0.000010 0.051382 0.000010 0.000010 0.000010 0.000010 0.000010 0.000010 0.000010 0.001770 0.017477 0.000010 0.000010 0.006646 0.000010 0.000010 0.000010 0.000010 0.092602 0.000010 0.009809 0.000010 0.003159 0.000010 0.000010 0.038884 0.006977 0.662276 0.000010 0.002034 0.015294 0.000010 0.000010 0.000010 0.021649 0.000010 0.000010 0.000010 0.000010 0.000010 0.000010 0.000010 0.007069
0.000028 0.000010 0.000010 0.000010 0.000010 0.050515 0.000010 0.000010 0.000010 0.000010 0.000010 0.000010 0.000010 0.000010 0.000010 0.000010 0.000010 0.000010 0.000010 0.000010 0.000010 0.000010 0.054895 0.000010 0.000010 0.000010 0.000010 0.000010 0.000010 0.000010 0.000010 0.894132 0.000010 0.000010 0.000010 0.000010 0.000010 0.000010 0.000010 0.000010 0.000010 0.000010 0.000010 0.000010 0.000010 0.000010 0.000010
0.045426 0.000010 0.000010 0.007172 0.000010 0.000829 0.000010 0.000010 0.000010 0.000010 0.000010 0.000010 0.000010 0.000010 0.000010 0.000010 0.000010 0.000010 0.000010 0.000010 0.000010 0.000010 0.068510 0.000010 0.000010 0.000010 0.001347 0.000010 0.000010 0.000010 0.000010 0.855739 0.008956 0.000010 0.004225 0.007416 0.000010 0.000010 0.000010 0.000010 0.000010 0.000010 0.000010 0.000010 0.000010 0.000010 0.000010
0.000010 0.000010 0.000010 0.000010 0.000010 0.000010 0.000010 0.000010 0.000010 0.000010 0.000010 0.000010 0.000010 0.000010 0.000010 0.000010 0.000010 0.000010 0.000010 0.000010 0.000010 0.000010 0.000010 0.000010 0.000010 0.000010 0.000010 0.000010 0.000010 0.000010 0.000010 0.999540 0.000010 0.000010 0.000010 0.000010 0.000010 0.000010 0.000010 0.000010 0.000010 0.000010 0.000010 0.000010 0.000010 0.000010 0.000010
0.001182 0.000010 0.000010 0.006587 0.000010 0.000010 0.000010 0.000010 0.011692 0.000010 0.000010 0.000010 0.000010 0.000010 0.000010 0.000010 0.000010 0.110534 0.000010 0.000010 0.000010 0.000010 0.049361 0.000010 0.004144 0.005890 0.000011 0.000010 0.000010 0.000010 0.000010 0.698027 0.000010 0.025884 0.024365 0.000010 0.000010 0.019349 0.000010 0.000010 0.000010 0.000010 0.028520 0.000010 0.007934 0.000010 0.006201
0.000010 0.000010 0.000010 0.000010 0.000010 0.000010 0.000010 0.000010 0.000010 0.000010 0.086488 0.000010 0.000010 0.000010 0.000010 0.000010 0.000010 0.000010 0.000010 0.000010 0.000010 0.000010 0.001654 0.000010 0.000010 0.000010 0.000010 0.000010 0.000010 0.032903 0.000010 0.868413 0.000010 0.001844 0.000010 0.000010 0.000010 0.000010 0.000010 0.000010 0.000010 0.000010 0.000010 0.000010 0.008289 0.000010 0.000010
0.056119 0.000010 0.000010 0.009096 0.005397 0.057590 0.000010 0.018676 0.000010 0.000010 0.005640 0.002801 0.000010 0.056569 0.052520 0.000010 0.000010 0.032511 0.000010 0.000010 0.000010 0.051277 0.046252 0.000010 0.028227 0.000010 0.000010 0.000010 0.000010 0.035132 0.041929 0.145609 0.030993 0.005478 0.023816 0.000010 0.066121 0.052217 0.039760 0.000010 0.000010 0.000010 0.056475 0.000010 0.000010 0.000010 0.079566
0.037019 0.000010 0.000010 0.000010 0.012736 0.000010 0.000010 0.277321 0.023021 0.000010 0.068995 0.000010 0.000010 0.000010 0.027431 0.001464 0.000010 0.003957 0.000010 0.000010 0.000010 0.000010 0.005173 0.000010 0.007046 0.003051 0.000010 0.000010 0.000010 0.000010 0.000010 0.014146 0.000010 0.000010 0.027842 0.000010 0.000010 0.067627 0.017605 0.000010 0.000010 0.000010 0.000010 0.009252 0.000010 0.000922 0.395100
0.004562 0.000010 0.000010 0.005879 0.008267 0.000010 0.000010 0.302173 0.000010 0.000010 0.000010 0.000010 0.000010 0.031504 0.070510 0.000010 0.013042 0.000010 0.000010 0.000010 0.000010 0.000010 0.016225 0.000010 0.022233 0.000010 0.006637 0.007309 0.000010 0.033451 0.026771 0.064321 0.000010 0.000010 0.000010 0.013407 0.000010 0.000556 0.000010 0.000010 0.000010 0.000010 0.020869 0.000010 0.000010 0.000010 0.351994
0.000010 0.000010 0.000010 0.000010 0.000010 0.000010 0.003865 0.077980 0.040668 0.000010 0.188772 0.008506 0.001345 0.001705 0.040806 0.002216 0.000010 0.014212 0.012225 0.000010 0.000010 0.000010 0.000010 0.000010 0.003996 0.000010 0.000010 0.000010 0.000010 0.000010 0.006151 0.000010 0.000010 0.000010 0.000010 0.000010 0.008708 0.495419 0.006907 0.000010 0.000010 0.000010 0.000010 0.000010 0.000010 0.000010 0.086220
0.000012 0.000010 0.000010 0.000010 0.000642 0.005459 0.019919 0.196048 0.029861 0.000010 0.174176 0.015958 0.000010 0.027475 0.049684 0.000010 0.000488 0.093770 0.000010 0.000594 0.000010 0.000010 0.019356 0.000010 0.000010 0.006162 0.000010 0.000010 0.000010 0.001633 0.008488 0.000010 0.000646 0.032103 0.015497 0.000010 0.005087 0.007962 0.000010 0.002448 0.000010 0.000010 0.035260 0.000278 0.000010 0.000010 0.250782
0.000010 0.000010 0.000010 0.000251 0.015633 0.000010 0.016600 0.167058 0.000010 0.000010 0.385725 0.000010 0.000010 0.003585 0.052094 0.000010 0.000010 0.040512 0.000010 0.000010 0.000010 0.000010 0.005481 0.000010 0.000010 0.000010 0.000010 0.001832 0.000010 0.006881 0.022716 0.000010 0.000010 0.009825 0.012724 0.000010 0.005612 0.009439 0.000010 0.000010 0.000010 0.000010 0.000010 0.000010 0.000010 0.000010 0.243732
0.018851 0.000010 0.000010 0.000010 0.006330 0.007333 0.000010 0.328544 0.000010 0.000010 0.009605 0.000010 0.000010 0.041287 0.071752 0.000010 0.000010 0.000010 0.000010 0.000010 0.000010 0.000010 0.011254 0.000010 0.000010 0.000010 0.009171 0.020616 0.000010 0.003491 0.006824 0.014224 0.000010 0.019417 0.022309 0.000391 0.000385 0.015637 0.000415 0.000010 0.000010 0.000010 0.021607 0.000010 0.000010 0.007153 0.363154
0.000010 0.001014 0.000010 0.009377 0.010830 0.000010 0.000010 0.305320 0.000010 0.000010 0.000010 0.000010 0.000010 0.063848 0.057656 0.000010 0.011265 0.000010 0.011056 0.000010 0.000010 0.000010 0.000010 0.000010 0.002139 0.000010 0.000010 0.000010 0.000010 0.022004 0.015892 0.014767 0.000010 0.013233 0.030648 0.000010 0.000010 0.011253 0.000010 0.000010 0.000010 0.000010 0.014359 0.003891 0.010235 0.000010 0.390935
0.000010 0.000010 0.000010 0.000010 0.000010 0.000543 0.004977 0.310344 0.000010 0.000010 0.000010 0.000010 0.000010 0.021010 0.082028 0.000010 0.007869 0.014340 0.000010 0.000010 0.000010 0.000010 0.017397 0.000010 0.017414 0.009596 0.000010 0.000010 0.004013 0.000010 0.011177 0.022644 0.000010 0.000010 0.018504 0.000010 0.000010 0.011662 0.016366 0.003555 0.000010 0.000010 0.001345 0.000010 0.002085 0.000010 0.422861
0.001071 0.000010 0.000010 0.000455 0.000010 0.000010 0.000010 0.288499 0.000010 0.000010 0.025994 0.000010 0.000010 0.022688 0.064282 0.000010 0.000010 0.018320 0.000010 0.000010 0.013398 0.000010 0.028493 0.000010 0.006663 0.000010 0.001368 0.007188 0.000010 0.017528 0.021185 0.000010 0.000010 0.022029 0.016360 0.000010 0.034414 0.016531 0.000010 0.000010 0.000010 0.000010 0.000010 0.000010 0.000010 0.000010 0.393252
0.086344 0.000010 0.000010 0.006253 0.000010 0.206685 0.000010 0.005269 0.000010 0.000010 0.000010 0.000010 0.000010 0.078870 0.006400 0.000010 0.000010 0.000010 0.000010 0.000010 0.000010 0.000010 0.003762 0.000010 0.027834 0.000010 0.000010 0.000010 0.000010 0.091676 0.000010 0.073115 0.000010 0.356541 0.000010 0.003742 0.000010 0.000010 0.000010 0.000010 0.000010 0.000010 0.012930 0.000010 0.009135 0.000010 0.031126
0.084911 0.000010 0.000010 0.009430 0.000010 0.112860 0.000010 0.003113 0.000010 0.000010 0.000010 0.000010 0.000010 0.062962 0.010283 0.000010 0.000010 0.011641 0.000010 0.000010 0.000010 0.002824 0.017363 0.000010 0.000010 0.000010 0.000010 0.000010 0.000010 0.053348 0.005744 0.067347 0.002272 0.516875 0.000389 0.000010 0.003155 0.000010 0.000010 0.000010 0.000010 0.000010 0.000010 0.000010 0.012189 0.000010 0.023002
0.053529 0.000010 0.000010 0.000010 0.008699 0.120187 0.015082 0.000010 0.000010 0.000010 0.000010 0.002927 0.000010 0.042535 0.023234 0.000010 0.000010 0.045117 0.000010 0.000010 0.000010 0.000010 0.000010 0.000010 0.010449 0.000010 0.000010 0.000010 0.000010 0.039709 0.000010 0.070466 0.000010 0.505123 0.013209 0.006109 0.000010 0.002061 0.025870 0.000010 0.012830 0.000010 0.000010 0.000010 0.000010 0.000010 0.002574
0.058840 0.000010 0.000010 0.009162 0.000010 0.075146 0.000010 0.000010 0.000010 0.000010 0.000010 0.000010 0.000010 0.036753 0.000010 0.000010 0.000010 0.024091 0.000010 0.000010 0.000010 0.000010 0.016894 0.000010 0.000010 0.000010 0.013960 0.000010 0.000010 0.022908 0.000010 0.033061 0.000010 0.708814 0.000010 0.000010 0.000010 0.000010 0.000010 0.000010 0.000010 0.000010 0.000010 0.000010 0.000010 0.000010 0.000010
0.060569 0.000010 0.000010 0.000010 0.000010 0.115973 0.000010 0.000010 0.000010 0.000010 0.000010 0.005591 0.000010 0.054278 0.000010 0.000010 0.000010 0.003332 0.000010 0.000010 0.000010 0.001331 0.020919 0.000010 0.000010 0.000010 0.000010 0.000010 0.000010 0.019274 0.000010 0.035249 0.000010 0.657868 0.008514 0.000010 0.016753 0.000010 0.000010 0.000010 0.000010 0.000010 0.000010 0.000010 0.000010 0.000010 0.000010
0.030401 0.000010 0.000010 0.011743 0.000010 0.076148 0.002182 0.000010 0.000010 0.000010 0.050357 0.000010 0.000010 0.034645 0.000010 0.000010 0.000010 0.004847 0.000010 0.000010 0.000010 0.000010 0.000010 0.000010 0.026727 0.000010 0.000010 0.000010 0.000010 0.030352 0.000010 0.026025 0.000010 0.662153 0.012301 0.009136 0.000010 0.000010 0.017355 0.000010 0.000010 0.000010 0.000010 0.000010 0.000010 0.000010 0.005310
0.000010 0.000010 0.000010 0.000010 0.000010 0.000010 0.000010 0.000010 0.000010 0.000010 0.000010 0.000010 0.000010 0.000010 0.000010 0.000010 0.000010 0.000010 0.000010 0.000010 0.000010 0.000010 0.000010 0.000010 0.000010 0.000010 0.000010 0.000010 0.000010 0.000010 0.000010 0.000010 0.000010 0.999540 0.000010 0.000010 0.000010 0.000010 0.000010 0.000010 0.000010 0.000010 0.000010 0.000010 0.000010 0.000010 0.000010
0.000049 0.000010 0.000010 0.000010 0.000010 0.016337 0.000010 0.000010 0.000010 0.000010 0.000010 0.000010 0.000010 0.000010 0.000010 0.000010 0.000010 0.000010 0.000010 0.000010 0.000010 0.000010 0.006257 0.000010 0.000010 0.000010 0.000010 0.000010 0.000010 0.000010 0.000010 0.024318 0.000010 0.942528 0.000010 0.000682 0.000010 0.000010 0.000010 0.000010 0.009429 0.000010 0.000010 0.000010 0.000010 0.000010 0.000010
0.000010 0.000010 0.000010 0.000010 0.000010 0.000010 0.000010 0.000010 0.000010 0.000010 0.000010 0.000010 0.000010 0.000010 0.000010 0.000010 0.000010 0.000010 0.000010 0.000010 0.000010 0.000010 0.000010 0.000010 0.000010 0.000010 0.000010 0.000010 0.000010 0.000010 0.000010 0.000010 0.000010 0.999540 0.000010 0.000010 0.000010 0.000010 0.000010 0.000010 0.000010 0.000010 0.000010 0.000010 0.000010 0.000010 0.000010
0.000010 0.000010 0.000010 0.000010 0.000010 0.000010 0.000010 0.000010 0.000010 0.000010 0.000010 0.000010 0.000010 0.000010 0.000010 0.000010 0.000010 0.000010 0.000010 0.000010 0.000010 0.000010 0.000010 0.000010 0.000010 0.000010 0.000010 0.000010 0.000010 0.000010 0.000010 0.000010 0.000010 0.999540 0.000010 0.000010 0.000010 0.000010 0.000010 0.000010 0.000010 0.000010 0.000010 0.000010 0.000010 0.000010 0.000010
0.000010 0.000010 0.000010 0.000010 0.000010 0.018324 0.000010 0.000010 0.009962 0.000010 0.132743 0.000010 0.000010 0.019791 0.000010 0.000010 0.000010 0.000010 0.000010 0.000010 0.000010 0.000010 0.000010 0.000010 0.000010 0.000010 0.000010 0.000010 0.000010 0.042940 0.015551 0.057983 0.000010 0.690011 0.000010 0.000010 0.000010 0.000010 0.012315 0.000010 0.000010 0.000010 0.000010 0.000010 0.000010 0.000010 0.000010
0.002387 0.000010 0.000010 0.002239 0.000010 0.061283 0.000010 0.000010 0.000010 0.000010 0.071899 0.000010 0.000010 0.000010 0.000010 0.000010 0.000010 0.000010 0.000010 0.000010 0.000010 0.000010 0.000010 0.000010 0.000010 0.000010 0.000010 0.000010 0.000010 0.023888 0.000010 0.034244 0.000010 0.790658 0.000010 0.000010 0.000010 0.007460 0.000010 0.000010 0.000010 0.000010 0.004745 0.000010 0.000829 0.000010 0.000010
0.011150 0.000010 0.000010 0.000010 0.000010 0.008099 0.000010 0.000010 0.000010 0.000010 0.064085 0.000010 0.000010 0.040197 0.021806 0.000010 0.000010 0.002283 0.000010 0.000010 0.000010 0.000010 0.000010 0.000010 0.000010 0.000010 0.000010 0.000010 0.000010 0.040569 0.003569 0.033411 0.000010 0.766173 0.001288 0.007019 0.000010 0.000010 0.000010 0.000010 0.000010 0.000010 0.000010 0.000010 0.000010 0.000010 0.000010
0.037097 0.000010 0.000010 0.000010 0.000010 0.060535 0.000010 0.003959 0.006763 0.000010 0.051831 0.000010 0.000010 0.003691 0.056030 0.000010 0.000010 0.021211 0.000010 0.000010 0.000010 0.000010 0.000010 0.000010 0.000010 0.000010 0.000010 0.000010 0.000010 0.037346 0.000010 0.034631 0.000010 0.681025 0.000010 0.004680 0.000010 0.000010 0.000855 0.000010 0.000016 0.000010 0.000010 0.000010 0.000010 0.000010 0.000010
0.069256 0.000010 0.000010 0.000010 0.000010 0.096694 0.000010 0.000010 0.008882 0.000010 0.000010 0.000010 0.000010 0.000010 0.006573 0.000010 0.000010 0.000010 0.000010 0.000010 0.000010 0.000010 0.012004 0.000010 0.000010 0.000010 0.000010 0.000010 0.000010 0.000010 0.005452 0.042929 0.004959 0.730890 0.000010 0.000010 0.000010 0.000010 0.000010 0.000010 0.004392 0.000010 0.000010 0.000010 0.000010 0.000010 0.017610
0.035314 0.000010 0.000010 0.004963 0.001081 0.074047 0.005912 0.014116 0.000010 0.000010 0.047160 0.003100 0.000010 0.037893 0.025082 0.000010 0.000010 0.000010 0.000010 0.000010 0.000010 0.000010 0.000010 0.000010 0.000010 0.000010 0.000010 0.000010 0.000010 0.024552 0.002945 0.019338 0.000010 0.674613 0.014976 0.000010 0.014596 0.000010 0.000010 0.000010 0.000010 0.000010 0.000010 0.000010 0.000010 0.000010 0.000010
0.005035 0.000010 0.000010 0.000010 0.000010 0.027407 0.010249 0.000010 0.018967 0.000010 0.000010 0.000010 0.000010 0.000010 0.000010 0.000010 0.000010 0.038967 0.000010 0.000010 0.000010 0.000010 0.007178 0.000013 0.000010 0.000010 0.000081 0.003314 0.000010 0.000010 0.000010 0.000627 0.000010 0.887802 0.000010 0.000010 0.000010 0.000010 0.000010 0.000010 0.000010 0.000010 0.000010 0.000010 0.000010 0.000010 0.000010
0.002896 0.000010 0.000010 0.000010 0.000010 0.061981 0.000010 0.000010 0.001386 0.000010 0.000010 0.001962 0.000010 0.021724 0.000010 0.000010 0.000010 0.000010 0.000010 0.000010 0.000010 0.000010 0.011570 0.000010 0.023087 0.000010 0.000010 0.000010 0.000010 0.000010 0.000010 0.033100 0.000010 0.766502 0.000010 0.017685 0.000010 0.032354 0.007151 0.000010 0.000010 0.000010 0.018174 0.000010 0.000099 0.000010 0.000010
0.000010 0.000010 0.000010 0.000010 0.000010 0.030671 0.000010 0.000010 0.000010 0.000010 0.046463 0.000010 0.000010 0.000010 0.000010 0.000010 0.000010 0.009805 0.000010 0.000010 0.000010 0.000010 0.002835 0.000010 0.000010 0.000010 0.000010 0.000010 0.000010 0.000010 0.000010 0.000010 0.000010 0.909806 0.000010 0.000010 0.000010 0.000010 0.000010 0.000010 0.000010 0.000010 0.000010 0.000010 0.000010 0.000010 0.000010
0.000010 0.000010 0.000010 0.000010 0.000010 0.000010 0.006881 0.000010 0.000010 0.000010 0.000010 0.000010 0.000010 0.000010 0.000010 0.000010 0.000010 0.000010 0.000010 0.000010 0.000010 0.000010 0.000010 0.000010 0.000010 0.000010 0.000010 0.000010 0.000010 0.000010 0.000010 0.000010 0.000010 0.989425 0.000010 0.000010 0.000010 0.000120 0.000010 0.000010 0.003143 0.000010 0.000010 0.000010 0.000010 0.000010 0.000010
0.000010 0.000010 0.000010 0.000010 0.000010 0.000010 0.000010 0.000010 0.000010 0.000010 0.000010 0.000010 0.000010 0.000010 0.000010 0.000010 0.000010 0.000010 0.000010 0.000010 0.000010 0.000010 0.000010 0.000010 0.000010 0.000010 0.000010 0.000010 0.000010 0.000010 0.000010 0.000010 0.000010 0.000010 0.000010 0.000010 0.000010 0.999540 0.000010 0.000010 0.000010 0.000010 0.000010 0.000010 0.000010 0.000010 0.000010
0.000010 0.000010 0.000010 0.000010 0.000010 0.010631 0.002168 0.054819 0.041717 0.000010 0.033067 0.000010 0.000010 0.011187 0.000010 0.000010 0.000010 0.000010 0.000010 0.000010 0.000010 0.000010 0.000010 0.000010 0.000010 0.000010 0.000010 0.000010 0.000010 0.000010 0.000010 0.000010 0.000010 0.001780 0.000010 0.000010 0.000010 0.793753 0.000010 0.000010 0.000010 0.000010 0.000010 0.002943 0.000010 0.000010 0.047565
0.000010 0.000010 0.000010 0.000010 0.000010 0.000010 0.000010 0.000010 0.000010 0.000010 0.000010 0.000010 0.000010 0.000010 0.000010 0.000010 0.000010 0.000010 0.000010 0.000010 0.000010 0.000010 0.000010 0.000010 0.000010 0.000010 0.000010 0.000010 0.000010 0.000010 0.000010 0.000010 0.000010 0.000010 0.000010 0.000010 0.000010 0.999540 0.000010 0.000010 0.000010 0.000010 0.000010 0.000010 0.000010 0.000010 0.000010
0.010704 0.000010 0.000010 0.007358 0.004981 0.000010 0.002186 0.000010 0.027447 0.000010 0.052400 0.056527 0.000010 0.001825 0.000010 0.000010 0.000010 0.032933 0.000010 0.000010 0.000010 0.000010 0.000010 0.000010 0.000010 0.000010 0.000010 0.000010 0.000010 0.005344 0.000010 0.000010 0.000010 0.000010 0.000010 0.000010 0.000010 0.787729 0.010216 0.000010 0.000010 0.000010 0.000010 0.000010 0.000010 0.000010 0.000010
0.000010 0.000010 0.000010 0.002296 0.000010 0.000010 0.000010 0.000010 0.075957 0.000010 0.000010 0.000010 0.000010 0.000010 0.000010 0.000010 0.000010 0.000010 0.000010 0.000010 0.000010 0.000010 0.004314 0.000010 0.013820 0.000010 0.000010 0.000010 0.000010 0.000010 0.000010 0.000010 0.000010 0.000010 0.013116 0.000010 0.000010 0.882962 0.000010 0.000010 0.000010 0.000010 0.000010 0.000010 0.007133 0.000010 0.000010
0.000010 0.000010 0.000010 0.011576 0.000010 0.023991 0.000010 0.000010 0.069208 0.000010 0.000010 0.000010 0.000010 0.016344 0.000010 0.000010 0.000010 0.000010 0.000010 0.000010 0.000010 0.000010 0.000010 0.000010 0.000010 0.000010 0.003485 0.000010 0.000010 0.000718 0.000010 0.000010 0.000010 0.000010 0.000010 0.000010 0.000010 0.874127 0.000010 0.000010 0.000162 0.000010 0.000010 0.000010 0.000010 0.000010 0.000010
0.000010 0.000010 0.000010 0.000010 0.000010 0.000010 0.000010 0.000010 0.105301 0.000010 0.000010 0.000010 0.000010 0.001132 0.000010 0.000010 0.000010 0.000010 0.000010 0.000010 0.000010 0.000010 0.000641 0.000010 0.000010 0.000010 0.014302 0.000010 0.000010 0.000010 0.039853 0.000010 0.000010 0.000010 0.000010 0.000010 0.000010 0.838360 0.000010 0.000010 0.000010 0.000010 0.000010 0.000010 0.000010 0.000010 0.000010
0.000010 0.000010 0.000010 0.000010 0.000010 0.000010 0.000010 0.000010 0.035365 0.000010 0.000010 0.000010 0.000010 0.007185 0.015672 0.000010 0.000010 0.000010 0.000010 0.000010 0.000010 0.000010 0.000010 0.000010 0.000010 0.000010 0.004640 0.000010 0.000010 0.000010 0.055244 0.000010 0.000010 0.000010 0.000010 0.000010 0.000010 0.876652 0.004842 0.000010 0.000010 0.000010 0.000010 0.000010 0.000010 0.000010 0.000010
0.010756 0.000010 0.000010 0.000010 0.000010 0.000010 0.000010 0.000010 0.058246 0.000010 0.000010 0.000010 0.000010 0.000010 0.000010 0.000010 0.000010 0.000010 0.000010 0.000010 0.000010 0.000010 0.000908 0.000010 0.000458 0.000010 0.000010 0.000010 0.000010 0.000010 0.000010 0.000010 0.000010 0.000010 0.000010 0.008507 0.000010 0.911573 0.000010 0.000010 0.009152 0.000010 0.000010 0.000010 0.000010 0.000010 0.000010
0.004564 0.000010 0.000010 0.000011 0.000010 0.000010 0.000010 0.000010 0.028423 0.000010 0.000010 0.000010 0.000010 0.000010 0.000010 0.000010 0.000010 0.000010 0.000010 0.000010 0.000010 0.000010 0.000010 0.000010 0.000010 0.000010 0.000010 0.000010 0.000010 0.000010 0.007124 0.000010 0.000010 0.000010 0.006016 0.000010 0.000010 0.939811 0.013651 0.000010 0.000010 0.000010 0.000010 0.000010 0.000010 0.000010 0.000010
0.000010 0.000010 0.000010 0.000010 0.000010 0.017137 0.000010 0.000010 0.098222 0.000010 0.000010 0.000010 0.000010 0.000010 0.000010 0.000010 0.000010 0.000010 0.000010 0.000010 0.000010 0.000010 0.012753 0.000010 0.004994 0.000010 0.000010 0.000010 0.000010 0.008366 0.050082 0.000010 0.000010 0.000010 0.000010 0.000010 0.006882 0.767541 0.033643 0.000010 0.000010 0.000010 0.000010 0.000010 0.000010 0.000010 0.000010
0.000010 0.000010 0.000010 0.000010 0.000010 0.000010 0.000010 0.000010 0.000010 0.000010 0.000010 0.000010 0.000010 0.000010 0.000010 0.000010 0.000010 0.000010 0.000010 0.000010 0.000010 0.000010 0.000010 0.000010 0.000010 0.000010 0.000010 0.000010 0.000010 0.003831 0.000010 0.000010 0.000010 0.000010 0.003910 0.000010 0.000010 0.991819 0.000010 0.000010 0.000010 0.000010 0.000010 0.000010 0.000010 0.000010 0.000010
0.000010 0.000010 0.000010 0.000010 0.000010 0.000010 0.000010 0.000010 0.000010 0.000010 0.000010 0.000010 0.000010 0.000010 0.000010 0.000010 0.000010 0.000010 0.000010 0.000010 0.000010 0.000010 0.000010 0.000010 0.000010 0.000010 0.000010 0.000010 0.000010 0.000010 0.000010 0.000010 0.000010 0.000010 0.000010 0.000010 0.000010 0.999540 0.000010 0.000010 0.000010 0.000010 0.000010 0.000010 0.000010 0.000010 0.000010
0.000010 0.000010 0.000010 0.000010 0.000010 0.000010 0.000010 0.000010 0.000010 0.000010 0.000010 0.000010 0.000010 0.000010 0.000010 0.000010 0.000010 0.000010 0.000010 0.000010 0.000010 0.000010 0.000010 0.000010 0.000010 0.000010 0.000010 0.000010 0.000010 0.000010 0.000010 0.000010 0.000010 0.000010 0.000010 0.000010 0.000010 0.999540 0.000010 0.000010 0.000010 0.000010 0.000010 0.000010 0.000010 0.000010 0.000010
0.000010 0.000010 0.000010 0.000010 0.000010 0.000010 0.000010 0.000010 0.067425 0.000010 0.000010 0.000010 0.000010 0.000636 0.003471 0.000010 0.000010 0.000010 0.000010 0.000010 0.000010 0.000010 0.000010 0.000010 0.000010 0.000010 0.000010 0.000010 0.000010 0.020919 0.001083 0.000010 0.000010 0.013490 0.000010 0.000010 0.000010 0.892575 0.000010 0.000010 0.000010 0.000010 0.000010 0.000010 0.000010 0.000010 0.000010
0.000010 0.000010 0.000010 0.000010 0.000010 0.000010 0.000010 0.000010 0.000010 0.000010 0.000010 0.000010 0.000010 0.000010 0.000010 0.000010 0.000010 0.000010 0.000010 0.000010 0.000010 0.000010 0.000010 0.000010 0.000010 0.000010 0.000010 0.000010 0.000010 0.000010 0.000010 0.000010 0.000010 0.000010 0.000010 0.000010 0.000010 0.999540 0.000010 0.000010 0.000010 0.000010 0.000010 0.000010 0.000010 0.000010 0.000010
0.000010 0.000010 0.000010 0.000010 0.000010 0.001796 0.000010 0.000010 0.098874 0.000010 0.000010 0.000010 0.000010 0.000010 0.022560 0.000010 0.000010 0.000010 0.000010 0.000010 0.000010 0.000010 0.000010 0.000010 0.000010 0.000010 0.000010 0.000010 0.000010 0.005651 0.031314 0.002183 0.009233 0.000010 0.000010 0.011724 0.000010 0.789650 0.001209 0.000010 0.001407 0.000010 0.024049 0.000010 0.000010 0.000010 0.000010
0.000010 0.000010 0.000010 0.000010 0.000010 0.000010 0.000010 0.000010 0.056147 0.000010 0.000010 0.000010 0.000010 0.000010 0.000010 0.000010 0.000010 0.000010 0.000010 0.000010 0.000010 0.000010 0.000010 0.000010 0.000010 0.000010 0.000010 0.000010 0.000010 0.000010 0.000010 0.000010 0.000010 0.000010 0.000010 0.000010 0.000010 0.937449 0.005964 0.000010 0.000010 0.000010 0.000010 0.000010 0.000010 0.000010 0.000010
0.000010 0.000010 0.000010 0.014014 0.000010 0.020663 0.000010 0.000010 0.085269 0.000010 0.000010 0.000010 0.000010 0.000010 0.031054 0.000010 0.000010 0.014366 0.000010 0.000010 0.000010 0.000010 0.000010 0.000010 0.000010 0.000010 0.000010 0.000010 0.000010 0.000010 0.000010 0.013450 0.000010 0.000010 0.000010 0.010427 0.000010 0.806783 0.000010 0.000010 0.003587 0.000010 0.000010 0.000010 0.000017 0.000010 0.000010
0.000010 0.000010 0.000010 0.000010 0.000010 0.000010 0.000010 0.000010 0.000010 0.000010 0.000010 0.000010 0.000010 0.000010 0.000010 0.000010 0.000010 0.000010 0.000010 0.000010 0.000010 0.000010 0.000010 0.000010 0.000010 0.000010 0.000010 0.000010 0.000010 0.000010 0.000010 0.000010 0.000010 0.000010 0.000010 0.000010 0.000010 0.999540 0.000010 0.000010 0.000010 0.000010 0.000010 0.000010 0.000010 0.000010 0.000010
0.000010 0.000010 0.000010 0.025075 0.000010 0.010785 0.000010 0.000010 0.000010 0.000010 0.000010 0.000010 0.000010 0.039073 0.048531 0.000010 0.000010 0.009835 0.000010 0.000010 0.000010 0.017075 0.000010 0.000010 0.000010 0.000010 0.000011 0.000010 0.000010 0.000010 0.699274 0.000010 0.000010 0.007148 0.030088 0.007201 0.030956 0.049453 0.007171 0.000010 0.000010 0.000010 0.003632 0.000010 0.014381 0.000010 0.000010
0.000010 0.000010 0.000010 0.000010 0.000010 0.000010 0.000010 0.000010 0.000010 0.000010 0.000010 0.000010 0.000010 0.009253 0.000010 0.000010 0.000010 0.000010 0.000010 0.000010 0.000010 0.000010 0.000010 0.000010 0.000010 0.000010 0.000010 0.000010 0.000010 0.000010 0.990297 0.000010 0.000010 0.000010 0.000010 0.000010 0.000010 0.000010 0.000010 0.000010 0.000010 0.000010 0.000010 0.000010 0.000010 0.000010 0.000010
0.000010 0.000010 0.000010 0.000010 0.000010 0.000010 0.000010 0.000010 0.000010 0.000010 0.000010 0.000010 0.000010 0.000010 0.000010 0.000010 0.000010 0.000010 0.000010 0.000010 0.000010 0.000010 0.000010 0.000010 0.000010 0.000010 0.000010 0.000010 0.000010 0.000303 0.996152 0.000010 0.000010 0.000010 0.000010 0.003106 0.000010 0.000010 0.000010 0.000010 0.000010 0.000010 0.000010 0.000010 0.000010 0.000010 0.000010
0.000010 0.000010 0.000010 0.000010 0.000010 0.006423 0.000010 0.000010 0.011520 0.000010 0.000010 0.000010 0.000010 0.009410 0.000010 0.000010 0.000010 0.000530 0.000010 0.000010 0.000010 0.000010 0.000010 0.000010 0.000010 0.000010 0.004886 0.000010 0.000010 0.000010 0.966821 0.000010 0.000010 0.000010 0.000010 0.000010 0.000010 0.000010 0.000010 0.000010 0.000010 0.000010 0.000010 0.000010 0.000010 0.000010 0.000010
0.000010 0.000010 0.000010 0.010217 0.000010 0.000010 0.000010 0.000010 0.000010 0.000010 0.000010 0.000010 0.000010 0.000010 0.000010 0.000010 0.000010 0.000010 0.000010 0.000010 0.000010 0.000010 0.011203 0.000010 0.005016 0.000010 0.000010 0.000010 0.000010 0.000010 0.946280 0.000010 0.000010 0.000010 0.026671 0.000010 0.000010 0.000010 0.000203 0.000010 0.000010 0.000010 0.000010 0.000010 0.000010 0.000010 0.000010
0.000010 0.000010 0.000010 0.000010 0.000010 0.000010 0.000010 0.000010 0.000010 0.000010 0.000010 0.000010 0.000010 0.000010 0.000010 0.000010 0.000010 0.000010 0.000010 0.000010 0.000010 0.000010 0.000010 0.000010 0.000010 0.000010 0.000010 0.000010 0.000010 0.000010 0.999540 0.000010 0.000010 0.000010 0.000010 0.000010 0.000010 0.000010 0.000010 0.000010 0.000010 0.000010 0.000010 0.000010 0.000010 0.000010 0.000010
0.000010 0.000010 0.000010 0.000010 0.000010 0.000010 0.000010 0.000010 0.000010 0.000010 0.000010 0.000010 0.000010 0.000010 0.000010 0.000010 0.000010 0.000010 0.000010 0.000010 0.000010 0.000010 0.000010 0.000010 0.000010 0.000010 0.000010 0.000010 0.000010 0.000010 0.999540 0.000010 0.000010 0.000010 0.000010 0.000010 0.000010 0.000010 0.000010 0.000010 0.000010 0.000010 0.000010 0.000010 0.000010 0.000010 0.000010
0.000010 0.000010 0.000010 0.000010 0.000010 0.000010 0.000010 0.000010 0.000010 0.000010 0.000010 0.000010 0.000010 0.000010 0.000010 0.000010 0.000010 0.000010 0.000010 0.000010 0.000010 0.000010 0.000010 0.000010 0.000010 0.000010 0.000010 0.000010 0.000010 0.000010 0.999540 0.000010 0.000010 0.000010 0.000010 0.000010 0.000010 0.000010 0.000010 0.000010 0.000010 0.000010 0.000010 0.000010 0.000010 0.000010 0.000010
0.000010 0.000010 0.000010 0.000010 0.000010 0.000010 0.000010 0.000010 0.000010 0.000010 0.000010 0.000010 0.000010 0.000010 0.000010 0.000010 0.000010 0.000010 0.000010 0.000010 0.000010 0.000010 0.000010 0.000010 0.000010 0.000010 0.000010 0.000010 0.000010 0.000010 0.999540 0.000010 0.000010 0.000010 0.000010 0.000010 0.000010 0.000010 0.000010 0.000010 0.000010 0.000010 0.000010 0.000010 0.000010 0.000010 0.000010
0.000010 0.000010 0.000010 0.000010 0.000010 0.000010 0.000010 0.000010 0.000010 0.000010 0.000010 0.000010 0.000010 0.000010 0.000010 0.000010 0.000010 0.000010 0.000010 0.000010 0.000010 0.000010 0.000010 0.000010 0.000010 0.000010 0.000010 0.000010 0.000010 0.000010 0.978440 0.000010 0.000010 0.000010 0.013446 0.000010 0.000010 0.000010 0.007674 0.000010 0.000010 0.000010 0.000010 0.000010 0.000010 0.000010 0.000010
0.000010 0.000010 0.000010 0.000010 0.000010 0.000010 0.000010 0.000010 0.000010 0.000010 0.000010 0.000010 0.000010 0.000010 0.000010 0.000010 0.000010 0.000010 0.000010 0.000010 0.000010 0.000010 0.000010 0.000010 0.000010 0.000010 0.000010 0.000010 0.000010 0.000010 0.999540 0.000010 0.000010 0.000010 0.000010 0.000010 0.000010 0.000010 0.000010 0.000010 0.000010 0.000010 0.000010 0.000010 0.000010 0.000010 0.000010
0.018908 0.000010 0.000010 0.023984 0.000010 0.000010 0.004107 0.000010 0.000010 0.000010 0.004521 0.000010 0.000010 0.000010 0.042789 0.000010 0.000010 0.000010 0.000010 0.000010 0.000010 0.041192 0.000010 0.000010 0.000010 0.000010 0.000010 0.000010 0.000010 0.006368 0.778374 0.023448 0.000010 0.005419 0.000010 0.000010 0.018521 0.018778 0.000010 0.000010 0.000010 0.000010 0.011880 0.000010 0.000010 0.000010 0.001380
0.000010 0.000010 0.000010 0.000010 0.000010 0.000010 0.000010 0.000010 0.000010 0.000010 0.000010 0.000010 0.000010 0.000010 0.000010 0.000010 0.000010 0.000010 0.000010 0.000010 0.000010 0.000010 0.000010 0.000010 0.000010 0.000010 0.000010 0.000010 0.000010 0.000010 0.999540 0.000010 0.000010 0.000010 0.000010 0.000010 0.000010 0.000010 0.000010 0.000010 0.000010 0.000010 0.000010 0.000010 0.000010 0.000010 0.000010
0.000010 0.000010 0.000010 0.000010 0.000010 0.000010 0.000010 0.000010 0.000010 0.000010 0.000010 0.000010 0.000010 0.000010 0.000010 0.000010 0.000010 0.000010 0.000010 0.000010 0.000010 0.000010 0.000010 0.000010 0.000010 0.000010 0.000010 0.000010 0.000010 0.000010 0.999540 0.000010 0.000010 0.000010 0.000010 0.000010 0.000010 0.000010 0.000010 0.000010 0.000010 0.000010 0.000010 0.000010 0.000010 0.000010 0.000010
0.000010 0.000010 0.000010 0.000010 0.000010 0.000010 0.000010 0.000010 0.000010 0.000010 0.000010 0.000010 0.000010 0.000010 0.000010 0.000010 0.000010 0.000010 0.000010 0.000010 0.000010 0.000010 0.000010 0.000010 0.000010 0.000010 0.000010 0.000010 0.000010 0.000010 0.999540 0.000010 0.000010 0.000010 0.000010 0.000010 0.000010 0.000010 0.000010 0.000010 0.000010 0.000010 0.000010 0.000010 0.000010 0.000010 0.000010
0.000010 0.000010 0.000010 0.000010 0.000010 0.000010 0.000010 0.000010 0.000010 0.000010 0.000010 0.000010 0.000010 0.000010 0.000010 0.000010 0.000010 0.000010 0.000010 0.000010 0.000010 0.000010 0.000010 0.000010 0.000010 0.000010 0.000010 0.000010 0.000010 0.000010 0.999540 0.000010 0.000010 0.000010 0.000010 0.000010 0.000010 0.000010 0.000010 0.000010 0.000010 0.000010 0.000010 0.000010 0.000010 0.000010 0.000010
0.000010 0.000010 0.000010 0.000010 0.000010 0.000010 0.000010 0.000010 0.000010 0.000010 0.000010 0.000010 0.000010 0.000010 0.000010 0.000010 0.000010 0.000010 0.000010 0.000010 0.000010 0.000010 0.000010 0.000010 0.000010 0.000010 0.000010 0.000010 0.000010 0.000010 0.999540 0.000010 0.000010 0.000010 0.000010 0.000010 0.000010 0.000010 0.000010 0.000010 0.000010 0.000010 0.000010 0.000010 0.000010 0.000010 0.000010
0.000010 0.000010 0.000010 0.000010 0.000010 0.000010 0.000010 0.000010 0.000010 0.000010 0.000010 0.000010 0.000010 0.000010 0.000010 0.000010 0.000010 0.000010 0.000010 0.000010 0.000010 0.000010 0.000010 0.000010 0.000010 0.000010 0.000010 0.000010 0.000010 0.000010 0.999534 0.000010 0.000010 0.000010 0.000010 0.000010 0.000010 0.000016 0.000010 0.000010 0.000010 0.000010 0.000010 0.000010 0.000010 0.000010 0.000010
0.000010 0.000010 0.000010 0.000010 0.000010 0.000010 0.000010 0.000010 0.000010 0.000010 0.000010 0.000010 0.000010 0.000010 0.000010 0.000010 0.000010 0.000010 0.000010 0.000010 0.000010 0.000010 0.000010 0.000010 0.000010 0.000010 0.000010 0.000010 0.000010 0.000010 0.999540 0.000010 0.000010 0.000010 0.000010 0.000010 0.000010 0.000010 0.000010 0.000010 0.000010 0.000010 0.000010 0.000010 0.000010 0.000010 0.000010
0.000010 0.000010 0.000010 0.019169 0.000010 0.000010 0.000010 0.000010 0.000010 0.000010 0.000010 0.000010 0.000010 0.000010 0.009239 0.000010 0.000010 0.000010 0.000010 0.000010 0.000010 0.000010 0.000058 0.000010 0.000010 0.000010 0.000010 0.000010 0.000010 0.011071 0.936648 0.000010 0.000010 0.000010 0.016374 0.000010 0.000010 0.007040 0.000010 0.000010 0.000010 0.000010 0.000010 0.000010 0.000010 0.000010 0.000010
0.080276 0.000010 0.000010 0.029860 0.000010 0.057554 0.000010 0.033105 0.000010 0.000010 0.000010 0.000010 0.000010 0.126809 0.175426 0.000010 0.000010 0.000010 0.000010 0.000010 0.000010 0.000010 0.005042 0.000010 0.020467 0.000010 0.000010 0.000010 0.000010 0.062624 0.061251 0.105848 0.000010 0.007769 0.027611 0.000010 0.003587 0.000010 0.008509 0.000010 0.000507 0.000010 0.035847 0.000010 0.000512 0.000010 0.157115
0.082042 0.000010 0.000010 0.010350 0.000010 0.046567 0.000010 0.060626 0.000010 0.000010 0.000010 0.000019 0.000010 0.149064 0.158971 0.000010 0.000010 0.000010 0.000010 0.000010 0.000010 0.012320 0.030743 0.000010 0.012550 0.000010 0.001363 0.000010 0.000010 0.035404 0.032760 0.085176 0.000010 0.018684 0.034423 0.000010 0.036184 0.000010 0.022548 0.000010 0.000010 0.000010 0.035205 0.000010 0.000010 0.000010 0.134732
0.105073 0.000010 0.000010 0.023582 0.001943 0.056474 0.000010 0.049378 0.000010 0.000010 0.000010 0.006913 0.000010 0.116182 0.115635 0.000010 0.000010 0.020233 0.000010 0.000010 0.000010 0.015798 0.014805 0.000010 0.027441 0.000010 0.000010 0.000010 0.000010 0.015630 0.026573 0.099409 0.000010 0.024537 0.043111 0.014481 0.007069 0.000010 0.027724 0.000010 0.000010 0.000010 0.035863 0.000010 0.003954 0.000010 0.147952
0.128712 0.000010 0.000010 0.025905 0.000010 0.007733 0.000010 0.046232 0.000010 0.000010 0.008035 0.000010 0.000010 0.172529 0.170291 0.000010 0.000010 0.001384 0.000010 0.000010 0.000010 0.000010 0.015278 0.000010 0.005712 0.000010 0.000010 0.000010 0.000010 0.036126 0.023205 0.093703 0.000010 0.000010 0.037327 0.000010 0.012912 0.000010 0.018221 0.000010 0.000010 0.000010 0.037929 0.000010 0.005046 0.000010 0.153439
0.115004 0.000010 0.000010 0.001899 0.000010 0.055065 0.000010 0.044955 0.000010 0.000010 0.000010 0.000010 0.000010 0.155421 0.173992 0.000010 0.000010 0.000010 0.000010 0.000010 0.000010 0.009362 0.020993 0.000010 0.039793 0.000010 0.003862 0.000010 0.000010 0.039465 0.030157 0.061184 0.000010 0.032014 0.019781 0.000010 0.000010 0.000010 0.023108 0.000010 0.000123 0.000010 0.040358 0.000010 0.000010 0.000010 0.133183
0.084607 0.000010 0.000010 0.030979 0.000010 0.052302 0.000010 0.042275 0.000010 0.000010 0.000010 0.000010 0.000010 0.139453 0.147586 0.000010 0.000010 0.021319 0.000010 0.000010 0.000010 0.000943 0.013561 0.000010 0.013830 0.000010 0.002123 0.000010 0.000010 0.059838 0.016599 0.109265 0.000010 0.006377 0.022199 0.000010 0.011217 0.000010 0.011768 0.000010 0.000010 0.000010 0.068901 0.000010 0.000013 0.000010 0.144584
0.106742 0.000010 0.000010 0.024437 0.000010 0.048282 0.000010 0.043611 0.000010 0.000010 0.000010 0.000010 0.000010 0.153886 0.152282 0.000010 0.000010 0.019556 0.000010 0.000010 0.000010 0.000010 0.025931 0.000010 0.006926 0.000010 0.000010 0.000010 0.000010 0.041654 0.018626 0.070259 0.005081 0.013227 0.030513 0.010110 0.025946 0.000010 0.016508 0.000010 0.000010 0.000010 0.051414 0.000010 0.011795 0.000010 0.122954
0.120430 0.000010 0.000010 0.023738 0.000010 0.038211 0.000010 0.045871 0.000010 0.000010 0.000010 0.000010 0.000010 0.144678 0.156950 0.000010 0.000010 0.000010 0.000010 0.000010 0.000010 0.016560 0.000010 0.000010 0.010685 0.000010 0.000010 0.000010 0.000010 0.054816 0.042094 0.100778 0.000010 0.028731 0.035641 0.002141 0.003689 0.000010 0.000010 0.000010 0.001804 0.000010 0.049310 0.000010 0.000010 0.000010 0.123584
0.090410 0.000010 0.000010 0.017333 0.000010 0.068608 0.000010 0.032029 0.004017 0.000010 0.000010 0.000010 0.000010 0.136328 0.161398 0.000010 0.000010 0.000010 0.000010 0.000010 0.000010 0.017939 0.010058 0.000010 0.034764 0.000010 0.000010 0.000010 0.000010 0.035358 0.009094 0.121092 0.000010 0.000471 0.042585 0.000010 0.000010 0.000010 0.029532 0.000010 0.000010 0.000010 0.041161 0.000010 0.000010 0.000010 0.147532
0.086211 0.000010 0.000010 0.000010 0.000010 0.051098 0.000010 0.055055 0.000010 0.000010 0.000010 0.000010 0.000010 0.153613 0.159197 0.000010 0.000010 0.008338 0.000010 0.000010 0.000010 0.012971 0.031398 0.000010 0.012199 0.000010 0.001287 0.000010 0.000010 0.044813 0.041209 0.085444 0.000010 0.012491 0.027373 0.000010 0.000010 0.000010 0.017105 0.000010 0.000010 0.000010 0.042671 0.000010 0.003498 0.000010 0.153750
0.110860 0.000010 0.000010 0.021266 0.000010 0.073201 0.000010 0.029560 0.000010 0.000010 0.000010 0.000010 0.000010 0.157411 0.156299 0.000010 0.000010 0.000010 0.000010 0.000010 0.000010 0.011433 0.016729 0.000010 0.020832 0.000010 0.011117 0.000010 0.000010 0.018695 0.034202 0.077993 0.000010 0.018879 0.026850 0.000010 0.000010 0.000010 0.026281 0.000010 0.000010 0.000010 0.059813 0.000010 0.000015 0.000010 0.128285
0.094141 0.000010 0.000010 0.015488 0.000010 0.030395 0.000010 0.068439 0.000010 0.000010 0.000010 0.000010 0.000010 0.115708 0.175639 0.000010 0.000010 0.000010 0.000010 0.000010 0.000010 0.000949 0.013394 0.000010 0.024878 0.000010 0.000010 0.000010 0.000010 0.051803 0.033759 0.104286 0.000010 0.012648 0.022505 0.012306 0.016637 0.000010 0.021324 0.000010 0.000010 0.000010 0.034664 0.000010 0.000016 0.000010 0.150749
0.103369 0.000010 0.000010 0.017125 0.000010 0.083714 0.000010 0.024321 0.000010 0.000010 0.000010 0.001181 0.000010 0.139235 0.161765 0.000010 0.000010 0.023263 0.000010 0.000010 0.000010 0.002228 0.049693 0.000010 0.000010 0.000010 0.000010 0.000010 0.000010 0.023135 0.011981 0.087915 0.000010 0.030781 0.028805 0.009349 0.022808 0.000010 0.003113 0.000010 0.000011 0.000010 0.035873 0.000010 0.005794 0.000010 0.134289
0.118022 0.000010 0.000010 0.020871 0.000010 0.025193 0.000010 0.032309 0.000010 0.000010 0.000010 0.000010 0.000010 0.120777 0.147216 0.000010 0.000010 0.000010 0.000010 0.000010 0.000010 0.023798 0.025396 0.000010 0.031590 0.000010 0.000010 0.000010 0.000010 0.021990 0.007217 0.088370 0.000010 0.041312 0.039211 0.000010 0.013356 0.000010 0.010664 0.000010 0.000010 0.000010 0.064718 0.000010 0.000010 0.000010 0.167700
0.101016 0.000010 0.000010 0.027898 0.002699 0.055303 0.006357 0.075812 0.000010 0.000010 0.002102 0.010431 0.000010 0.134516 0.188826 0.000010 0.000010 0.000010 0.000010 0.000010 0.000010 0.000010 0.020952 0.000010 0.013646 0.000010 0.001798 0.000010 0.000010 0.001560 0.030784 0.114686 0.000010 0.000010 0.021007 0.013465 0.000010 0.000010 0.020443 0.000010 0.000647 0.000010 0.066062 0.000010 0.000010 0.000010 0.089740
0.085312 0.000010 0.000010 0.020684 0.000010 0.024439 0.000010 0.060857 0.000010 0.000010 0.000010 0.000010 0.000010 0.141489 0.181175 0.000010 0.000010 0.024720 0.000010 0.000010 0.000010 0.018605 0.000010 0.000010 0.017116 0.000010 0.000010 0.000010 0.000010 0.017354 0.021903 0.139553 0.000010 0.032845 0.024700 0.000010 0.000010 0.000010 0.012118 0.000010 0.000010 0.000010 0.041176 0.000010 0.000010 0.000010 0.135655
0.090681 0.000010 0.000010 0.015382 0.017196 0.020005 0.010057 0.045814 0.000010 0.000010 0.000010 0.000010 0.000010 0.156150 0.146800 0.000010 0.000010 0.000010 0.000010 0.000010 0.000010 0.012609 0.036289 0.000010 0.016093 0.000011 0.003653 0.000010 0.000010 0.048457 0.061203 0.077352 0.000010 0.028208 0.035833 0.004294 0.000010 0.000010 0.017166 0.000010 0.000010 0.000010 0.018637 0.000010 0.000010 0.000010 0.137861
0.099096 0.000010 0.000010 0.025879 0.000010 0.070226 0.000010 0.038312 0.000010 0.000010 0.002549 0.000010 0.000010 0.138716 0.212255 0.000010 0.000010 0.002718 0.000010 0.000010 0.000010 0.000010 0.003161 0.000010 0.000010 0.000010 0.010216 0.000010 0.000010 0.048203 0.017388 0.113469 0.000010 0.024517 0.029328 0.000010 0.003424 0.000010 0.000010 0.000010 0.000010 0.000010 0.050014 0.000010 0.000010 0.000010 0.110238
0.105552 0.000010 0.000010 0.016962 0.000010 0.046535 0.002227 0.049695 0.000010 0.000010 0.000010 0.000010 0.000010 0.134410 0.165428 0.000010 0.000010 0.017151 0.000010 0.000010 0.000010 0.000010 0.007392 0.000010 0.016930 0.000010 0.000010 0.000010 0.000010 0.043785 0.041095 0.071088 0.000010 0.031838 0.031887 0.000295 0.000010 0.000010 0.021809 0.000010 0.000010 0.000010 0.032318 0.000010 0.010082 0.000010 0.153250
0.126654 0.000010 0.000010 0.031569 0.000010 0.027491 0.000010 0.022821 0.000010 0.000010 0.000010 0.000010 0.000010 0.169910 0.157414 0.000010 0.000010 0.002391 0.000010 0.000010 0.000010 0.000010 0.012903 0.000010 0.010738 0.000010 0.005311 0.000010 0.000010 0.036082 0.040309 0.111499 0.000010 0.019976 0.032668 0.008674 0.000010 0.002373 0.012269 0.000010 0.000010 0.000010 0.021112 0.000010 0.000010 0.000010 0.147567
0.000010 0.000010 0.000010 0.000010 0.000010 0.000010 0.000010 0.781680 0.000010 0.000010 0.000010 0.000010 0.008581 0.000010 0.016735 0.000010 0.000010 0.000010 0.000010 0.000010 0.000010 0.001238 0.000010 0.000010 0.004657 0.000010 0.000010 0.000010 0.003298 0.015451 0.000010 0.000010 0.000010 0.021034 0.004970 0.000010 0.000010 0.000010 0.000010 0.000010 0.008067 0.000010 0.017095 0.000010 0.000010 0.000010 0.116844
0.000010 0.000010 0.000010 0.000010 0.000010 0.000010 0.000010 0.999540 0.000010 0.000010 0.000010 0.000010 0.000010 0.000010 0.000010 0.000010 0.000010 0.000010 0.000010 0.000010 0.000010 0.000010 0.000010 0.000010 0.000010 0.000010 0.000010 0.000010 0.000010 0.000010 0.000010 0.000010 0.000010 0.000010 0.000010 0.000010 0.000010 0.000010 0.000010 0.000010 0.000010 0.000010 0.000010 0.000010 0.000010 0.000010 0.000010
0.000010 0.000010 0.000010 0.000010 0.000010 0.000010 0.000010 0.999540 0.000010 0.000010 0.000010 0.000010 0.000010 0.000010 0.000010 0.000010 0.000010 0.000010 0.000010 0.000010 0.000010 0.000010 0.000010 0.000010 0.000010 0.000010 0.000010 0.000010 0.000010 0.000010 0.000010 0.000010 0.000010 0.000010 0.000010 0.000010 0.000010 0.000010 0.000010 0.000010 0.000010 0.000010 0.000010 0.000010 0.000010 0.000010 0.000010
0.000010 0.000010 0.000010 0.000010 0.000010 0.000010 0.000010 0.954569 0.000010 0.000010 0.000010 0.000010 0.000391 0.018783 0.000010 0.000015 0.000010 0.000010 0.000010 0.000010 0.000010 0.000010 0.000010 0.000010 0.000010 0.000010 0.000010 0.000010 0.000010 0.000010 0.000010 0.000010 0.003617 0.000010 0.000010 0.000010 0.000010 0.000010 0.000010 0.000010 0.015432 0.000010 0.000010 0.006793 0.000010 0.000010 0.000010
0.000010 0.000010 0.000010 0.000010 0.000010 0.000010 0.000010 0.999540 0.000010 0.000010 0.000010 0.000010 0.000010 0.000010 0.000010 0.000010 0.000010 0.000010 0.000010 0.000010 0.000010 0.000010 0.000010 0.000010 0.000010 0.000010 0.000010 0.000010 0.000010 0.000010 0.000010 0.000010 0.000010 0.000010 0.000010 0.000010 0.000010 0.000010 0.000010 0.000010 0.000010 0.000010 0.000010 0.000010 0.000010 0.000010 0.000010
0.000010 0.000010 0.000010 0.000010 0.000010 0.000010 0.000010 0.904700 0.000010 0.000010 0.000010 0.000010 0.000010 0.000010 0.000010 0.000010 0.000010 0.000010 0.000010 0.001229 0.000010 0.000010 0.000010 0.000010 0.000010 0.000010 0.000010 0.010056 0.000010 0.000010 0.000010 0.016163 0.000010 0.000010 0.000010 0.000010 0.000010 0.000010 0.000010 0.000010 0.000010 0.000010 0.000010 0.000010 0.003094 0.000010 0.064348
0.000010 0.000010 0.000010 0.000010 0.000010 0.000010 0.012484 0.977132 0.000010 0.000010 0.000010 0.000010 0.000010 0.000010 0.000010 0.000010 0.000010 0.000010 0.000010 0.000010 0.000010 0.000010 0.000881 0.000010 0.000010 0.000010 0.000818 0.000010 0.000010 0.000010 0.008266 0.000010 0.000010 0.000010 0.000010 0.000010 0.000010 0.000010 0.000010 0.000010 0.000010 0.000010 0.000010 0.000010 0.000010 0.000010 0.000010
0.000010 0.000010 0.000010 0.000010 0.000010 0.000010 0.000010 0.999540 0.000010 0.000010 0.000010 0.000010 0.000010 0.000010 0.000010 0.000010 0.000010 0.000010 0.000010 0.000010 0.000010 0.000010 0.000010 0.000010 0.000010 0.000010 0.000010 0.000010 0.000010 0.000010 0.000010 0.000010 0.000010 0.000010 0.000010 0.000010 0.000010 0.000010 0.000010 0.000010 0.000010 0.000010 0.000010 0.000010 0.000010 0.000010 0.000010
0.000010 0.000010 0.000010 0.006865 0.000010 0.000610 0.000010 0.868399 0.000010 0.000010 0.000010 0.000010 0.000010 0.028600 0.000010 0.000010 0.002296 0.000010 0.000010 0.004055 0.000010 0.000010 0.000010 0.000010 0.000010 0.011538 0.000010 0.000010 0.000010 0.000010 0.000010 0.008322 0.000010 0.001520 0.012196 0.000010 0.000010 0.000010 0.000010 0.000010 0.001109 0.002549 0.000010 0.000010 0.000010 0.000010 0.051600
0.000010 0.000010 0.000010 0.000010 0.000010 0.000010 0.000010 0.990184 0.000010 0.000010 0.000010 0.000010 0.000010 0.000010 0.000010 0.000010 0.000010 0.000010 0.000010 0.000010 0.009366 0.000010 0.000010 0.000010 0.000010 0.000010 0.000010 0.000010 0.000010 0.000010 0.000010 0.000010 0.000010 0.000010 0.000010 0.000010 0.000010 0.000010 0.000010 0.000010 0.000010 0.000010 0.000010 0.000010 0.000010 0.000010 0.000010
0.000010 0.000010 0.000010 0.000010 0.000010 0.000010 0.000010 0.997272 0.000010 0.000010 0.000010 0.000010 0.000010 0.000010 0.000010 0.000010 0.000010 0.000010 0.000010 0.000010 0.000010 0.000010 0.000010 0.000010 0.000010 0.002278 0.000010 0.000010 0.000010 0.000010 0.000010 0.000010 0.000010 0.000010 0.000010 0.000010 0.000010 0.000010 0.000010 0.000010 0.000010 0.000010 0.000010 0.000010 0.000010 0.000010 0.000010
0.000010 0.000010 0.000010 0.000010 0.000010 0.000010 0.000010 0.999540 0.000010 0.000010 0.000010 0.000010 0.000010 0.000010 0.000010 0.000010 0.000010 0.000010 0.000010 0.000010 0.000010 0.000010 0.000010 0.000010 0.000010 0.000010 0.000010 0.000010 0.000010 0.000010 0.000010 0.000010 0.000010 0.000010 0.000010 0.000010 0.000010 0.000010 0.000010 0.000010 0.000010 0.000010 0.000010 0.000010 0.000010 0.000010 0.000010
0.000010 0.000010 0.000010 0.000010 0.000010 0.000010 0.000010 0.999540 0.000010 0.000010 0.000010 0.000010 0.000010 0.000010 0.000010 0.000010 0.000010 0.000010 0.000010 0.000010 0.000010 0.000010 0.000010 0.000010 0.000010 0.000010 0.000010 0.000010 0.000010 0.000010 0.000010 0.000010 0.000010 0.000010 0.000010 0.000010 0.000010 0.000010 0.000010 0.000010 0.000010 0.000010 0.000010 0.000010 0.000010 0.000010 0.000010
0.000010 0.000010 0.000010 0.002654 0.000010 0.000010 0.000010 0.992386 0.000010 0.000010 0.000010 0.000010 0.000010 0.000010 0.000010 0.000010 0.000010 0.000010 0.000010 0.000010 0.000010 0.000010 0.000010 0.000010 0.000010 0.003428 0.000010 0.000010 0.000010 0.000010 0.000010 0.000010 0.000010 0.000010 0.000010 0.000010 0.000010 0.000010 0.000010 0.000010 0.000010 0.000010 0.000010 0.000010 0.001101 0.000010 0.000010
0.000010 0.000010 0.000010 0.000010 0.000010 0.000010 0.000010 0.999540 0.000010 0.000010 0.000010 0.000010 0.000010 0.000010 0.000010 0.000010 0.000010 0.000010 0.000010 0.000010 0.000010 0.000010 0.000010 0.000010 0.000010 0.000010 0.000010 0.000010 0.000010 0.000010 0.000010 0.000010 0.000010 0.000010 0.000010 0.000010 0.000010 0.000010 0.000010 0.000010 0.000010 0.000010 0.000010 0.000010 0.000010 0.000010 0.000010
0.000010 0.000010 0.000010 0.000010 0.000010 0.000010 0.000010 0.999540 0.000010 0.000010 0.000010 0.000010 0.000010 0.000010 0.000010 0.000010 0.000010 0.000010 0.000010 0.000010 0.000010 0.000010 0.000010 0.000010 0.000010 0.000010 0.000010 0.000010 0.000010 0.000010 0.000010 0.000010 0.000010 0.000010 0.000010 0.000010 0.000010 0.000010 0.000010 0.000010 0.000010 0.000010 0.000010 0.000010 0.000010 0.000010 0.000010
0.000010 0.000010 0.000010 0.000010 0.000010 0.000010 0.000010 0.999540 0.000010 0.000010 0.000010 0.000010 0.000010 0.000010 0.000010 0.000010 0.000010 0.000010 0.000010 0.000010 0.000010 0.000010 0.000010 0.000010 0.000010 0.000010 0.000010 0.000010 0.000010 0.000010 0.000010 0.000010 0.000010 0.000010 0.000010 0.000010 0.000010 0.000010 0.000010 0.000010 0.000010 0.000010 0.000010 0.000010 0.000010 0.000010 0.000010
0.000010 0.000010 0.000010 0.000010 0.000010 0.000010 0.000010 0.983177 0.000010 0.000010 0.000010 0.000010 0.000010 0.000010 0.000010 0.000010 0.000010 0.000010 0.000010 0.000010 0.000010 0.000010 0.000010 0.000010 0.000010 0.000010 0.010927 0.000010 0.000010 0.000010 0.000010 0.000010 0.000010 0.000010 0.000010 0.000010 0.000010 0.000010 0.000010 0.000010 0.000010 0.000010 0.000010 0.000010 0.005457 0.000010 0.000010
0.000010 0.000010 0.000010 0.000010 0.000010 0.000010 0.000010 0.999540 0.000010 0.000010 0.000010 0.000010 0.000010 0.000010 0.000010 0.000010 0.000010 0.000010 0.000010 0.000010 0.000010 0.000010 0.000010 0.000010 0.000010 0.000010 0.000010 0.000010 0.000010 0.000010 0.000010 0.000010 0.000010 0.000010 0.000010 0.000010 0.000010 0.000010 0.000010 0.000010 0.000010 0.000010 0.000010 0.000010 0.000010 0.000010 0.000010
0.000010 0.000010 0.000010 0.000010 0.000010 0.000010 0.000010 0.999540 0.000010 0.000010 0.000010 0.000010 0.000010 0.000010 0.000010 0.000010 0.000010 0.000010 0.000010 0.000010 0.000010 0.000010 0.000010 0.000010 0.000010 0.000010 0.000010 0.000010 0.000010 0.000010 0.000010 0.000010 0.000010 0.000010 0.000010 0.000010 0.000010 0.000010 0.000010 0.000010 0.000010 0.000010 0.000010 0.000010 0.000010 0.000010 0.000010
0.000010 0.000010 0.000010 0.000010 0.000010 0.000010 0.000010 0.000010 0.000010 0.000010 0.000010 0.000010 0.000010 0.988990 0.000010 0.000010 0.000010 0.000010 0.000010 0.000010 0.000010 0.000010 0.000010 0.000010 0.000010 0.000010 0.000010 0.000010 0.000010 0.010560 0.000010 0.000010 0.000010 0.000010 0.000010 0.000010 0.000010 0.000010 0.000010 0.000010 0.000010 0.000010 0.000010 0.000010 0.000010 0.000010 0.000010
0.000010 0.000010 0.000010 0.000010 0.000471 0.038760 0.000010 0.000010 0.006615 0.000010 0.019993 0.055012 0.000010 0.778116 0.000010 0.000010 0.000010 0.003256 0.000010 0.000010 0.000010 0.000010 0.000010 0.000010 0.005127 0.000010 0.000010 0.000010 0.000010 0.000010 0.000010 0.037318 0.000010 0.011108 0.000559 0.000177 0.000010 0.000010 0.000010 0.000010 0.005928 0.000010 0.009756 0.000010 0.000010 0.000010 0.027484
0.000010 0.000010 0.000010 0.000010 0.000010 0.001982 0.000010 0.000617 0.030536 0.000010 0.111161 0.024704 0.000010 0.781805 0.000010 0.000010 0.000010 0.000010 0.000010 0.000010 0.000010 0.000010 0.000010 0.000010 0.000010 0.000010 0.009829 0.000010 0.000010 0.005870 0.000010 0.000010 0.000010 0.018114 0.013147 0.001875 0.000010 0.000010 0.000010 0.000010 0.000010 0.000010 0.000010 0.000010 0.000010 0.000010 0.000010
0.000010 0.000010 0.000010 0.000010 0.000010 0.003431 0.000010 0.000010 0.000010 0.000010 0.000010 0.000010 0.000010 0.976614 0.000010 0.000010 0.000010 0.000010 0.000010 0.000010 0.000010 0.000010 0.000063 0.000010 0.003680 0.000010 0.007887 0.000010 0.000010 0.000583 0.000783 0.000010 0.000010 0.000010 0.000010 0.003345 0.000010 0.000010 0.000010 0.000010 0.000010 0.000010 0.000010 0.000010 0.003233 0.000010 0.000010
0.000010 0.000010 0.000010 0.000010 0.000010 0.000010 0.000010 0.000010 0.043006 0.000010 0.125410 0.062568 0.000010 0.732748 0.000010 0.000010 0.000010 0.000010 0.000010 0.000010 0.000010 0.000010 0.000010 0.000010 0.000010 0.000010 0.000010 0.000010 0.000010 0.000010 0.000010 0.000010 0.009092 0.002542 0.000010 0.000010 0.000010 0.014003 0.010242 0.000010 0.000010 0.000010 0.000010 0.000010 0.000010 0.000010 0.000010
0.000010 0.000010 0.000010 0.011630 0.000010 0.008115 0.000010 0.000010 0.000010 0.000010 0.081903 0.011806 0.000010 0.835453 0.000010 0.000010 0.000010 0.000010 0.000010 0.000010 0.000010 0.000010 0.000010 0.000010 0.002401 0.000010 0.000010 0.000010 0.000010 0.015855 0.000010 0.000010 0.008187 0.004031 0.000010 0.000010 0.002951 0.012995 0.000010 0.000010 0.000010 0.000010 0.004323 0.000010 0.000010 0.000010 0.000010
0.000010 0.000010 0.000010 0.000010 0.000010 0.000010 0.000016 0.000010 0.000010 0.000010 0.198153 0.000010 0.000010 0.786330 0.000010 0.000010 0.000010 0.008880 0.000010 0.000010 0.000010 0.000010 0.000010 0.000010 0.000010 0.000010 0.006201 0.000010 0.000010 0.000010 0.000010 0.000010 0.000010 0.000010 0.000010 0.000010 0.000010 0.000010 0.000010 0.000010 0.000010 0.000010 0.000010 0.000010 0.000010 0.000010 0.000010
0.000010 0.000010 0.000010 0.000010 0.000010 0.000010 0.000010 0.000010 0.013032 0.000010 0.018707 0.029944 0.000010 0.937887 0.000010 0.000010 0.000010 0.000010 0.000010 0.000010 0.000010 0.000010 0.000010 0.000010 0.000010 0.000010 0.000010 0.000010 0.000010 0.000010 0.000010 0.000010 0.000010 0.000010 0.000010 0.000010 0.000010 0.000010 0.000010 0.000010 0.000010 0.000010 0.000010 0.000010 0.000010 0.000010 0.000010
0.000010 0.000010 0.000010 0.000010 0.000010 0.000010 0.000010 0.000010 0.013905 0.000010 0.101443 0.047540 0.000010 0.814458 0.000010 0.000010 0.000010 0.000010 0.000010 0.000010 0.000010 0.000010 0.000010 0.000010 0.000010 0.000010 0.000010 0.000010 0.000010 0.000010 0.000010 0.000010 0.000010 0.019022 0.000010 0.000010 0.000010 0.000010 0.000010 0.000010 0.000010 0.000010 0.000010 0.000010 0.003221 0.000010 0.000010
0.000010 0.000010 0.000010 0.000010 0.000010 0.000010 0.000010 0.000010 0.009529 0.000010 0.051669 0.017897 0.000010 0.920475 0.000010 0.000010 0.000010 0.000010 0.000010 0.000010 0.000010 0.000010 0.000010 0.000010 0.000010 0.000010 0.000010 0.000010 0.000010 0.000010 0.000010 0.000010 0.000010 0.000010 0.000010 0.000010 0.000010 0.000010 0.000010 0.000010 0.000010 0.000010 0.000010 0.000010 0.000010 0.000010 0.000010
0.000010 0.000010 0.000010 0.000010 0.000010 0.000010 0.000010 0.000010 0.043952 0.000010 0.133265 0.000010 0.000010 0.803515 0.000010 0.000010 0.000010 0.000010 0.000010 0.000010 0.000010 0.000010 0.001192 0.000010 0.000010 0.000010 0.004286 0.000010 0.000010 0.000010 0.000010 0.000010 0.000010 0.000010 0.000010 0.002843 0.000010 0.000010 0.010548 0.000010 0.000010 0.000010 0.000010 0.000010 0.000010 0.000010 0.000010
0.000010 0.000010 0.000010 0.000010 0.000010 0.000010 0.000010 0.000010 0.029429 0.000010 0.266971 0.003680 0.000010 0.668691 0.000010 0.000010 0.000010 0.000010 0.000010 0.000010 0.000010 0.019125 0.000010 0.000010 0.000010 0.000010 0.003187 0.000010 0.000010 0.000010 0.000010 0.000010 0.000010 0.000010 0.000010 0.000010 0.000010 0.000010 0.000010 0.000010 0.000010 0.000010 0.000010 0.000010 0.008518 0.000010 0.000010
0.000010 0.000010 0.000010 0.000010 0.000010 0.000010 0.000744 0.000010 0.079773 0.000010 0.146891 0.000010 0.000010 0.772162 0.000010 0.000010 0.000010 0.000010 0.000010 0.000010 0.000010 0.000010 0.000010 0.000010 0.000010 0.000010 0.000010 0.000010 0.000010 0.000010 0.000010 0.000010 0.000010 0.000010 0.000010 0.000010 0.000010 0.000010 0.000010 0.000010 0.000010 0.000010 0.000010 0.000010 0.000010 0.000010 0.000010
0.000010 0.000010 0.000010 0.000010 0.000010 0.000010 0.000010 0.000010 0.033436 0.000010 0.147986 0.029338 0.000010 0.776646 0.000010 0.000010 0.000010 0.000010 0.000010 0.000010 0.000010 0.000010 0.000010 0.000010 0.000010 0.000010 0.012175 0.000010 0.000010 0.000010 0.000010 0.000010 0.000010 0.000010 0.000010 0.000010 0.000010 0.000010 0.000010 0.000010 0.000010 0.000010 0.000010 0.000010 0.000010 0.000010 0.000010
0.000010 0.000010 0.000010 0.000010 0.000010 0.000010 0.000010 0.000010 0.008609 0.000010 0.252882 0.000010 0.000010 0.659952 0.000010 0.000010 0.000010 0.006499 0.000010 0.000010 0.000010 0.013611 0.000010 0.000010 0.000010 0.000010 0.000010 0.000010 0.000010 0.000010 0.000010 0.000010 0.000010 0.014082 0.000010 0.000010 0.000777 0.039162 0.003302 0.000010 0.000010 0.000010 0.000010 0.000010 0.000755 0.000010 0.000010
0.015394 0.000010 0.000010 0.000010 0.000010 0.002406 0.000010 0.000010 0.012188 0.000010 0.005280 0.000010 0.000010 0.910168 0.000010 0.000010 0.000010 0.000010 0.000010 0.000010 0.000010 0.000010 0.000010 0.000010 0.007252 0.000010 0.013544 0.000010 0.000010 0.000010 0.011943 0.001730 0.000010 0.000010 0.000010 0.000010 0.000010 0.019723 0.000010 0.000010 0.000010 0.000010 0.000010 0.000010 0.000010 0.000010 0.000010
0.014599 0.000010 0.000010 0.000010 0.000010 0.010636 0.000010 0.007015 0.000010 0.000010 0.000010 0.000010 0.000010 0.904542 0.006028 0.000010 0.000010 0.000010 0.000010 0.000010 0.000010 0.000010 0.000010 0.000010 0.000010 0.000010 0.000010 0.000010 0.000010 0.026675 0.000010 0.000010 0.018414 0.000010 0.006496 0.000010 0.000010 0.000010 0.005215 0.000010 0.000010 0.000010 0.000010 0.000010 0.000010 0.000010 0.000010
0.000010 0.000010 0.000010 0.000010 0.000010 0.000010 0.002162 0.000010 0.009047 0.000010 0.406888 0.000010 0.000010 0.516012 0.000010 0.000010 0.000010 0.024501 0.000010 0.000010 0.000010 0.000010 0.000010 0.000010 0.000010 0.000010 0.002440 0.000010 0.000010 0.006423 0.000010 0.000010 0.000010 0.000010 0.000010 0.000010 0.000010 0.018059 0.000010 0.000010 0.003466 0.000010 0.000010 0.000010 0.010633 0.000010 0.000010
0.024086 0.000010 0.000010 0.000010 0.000010 0.012016 0.000010 0.000010 0.000010 0.000010 0.000010 0.000010 0.000010 0.909460 0.000010 0.000010 0.000010 0.000010 0.000010 0.000010 0.000010 0.000010 0.000010 0.000010 0.000010 0.000010 0.000722 0.000010 0.000010 0.024259 0.000010 0.005949 0.011896 0.011222 0.000010 0.000010 0.000010 0.000010 0.000010 0.000010 0.000010 0.000010 0.000010 0.000010 0.000010 0.000010 0.000010
0.000010 0.000010 0.000010 0.000010 0.000010 0.000010 0.000010 0.000010 0.000010 0.000010 0.039605 0.065771 0.000010 0.862388 0.000010 0.000010 0.000010 0.000010 0.000010 0.000010 0.000010 0.002822 0.000010 0.000010 0.000010 0.000010 0.000010 0.000010 0.000010 0.000010 0.000010 0.000010 0.009319 0.019684 0.000010 0.000010 0.000010 0.000010 0.000010 0.000010 0.000010 0.000010 0.000010 0.000010 0.000010 0.000010 0.000010
0.000010 0.000010 0.000010 0.000010 0.006830 0.000010 0.000010 0.000010 0.000010 0.000010 0.000010 0.043883 0.000010 0.012583 0.000010 0.000010 0.009404 0.000010 0.000010 0.056413 0.033612 0.019759 0.000010 0.000011 0.000010 0.009678 0.000010 0.000010 0.000010 0.000010 0.000843 0.000010 0.000010 0.000010 0.017218 0.010201 0.000010 0.000010 0.004826 0.020845 0.000010 0.062078 0.678951 0.012565 0.000010 0.000010 0.000010
0.000010 0.000010 0.000010 0.000010 0.007327 0.000010 0.000010 0.000010 0.017002 0.000010 0.000010 0.000010 0.000010 0.003213 0.000010 0.024168 0.003145 0.000010 0.000010 0.028368 0.000010 0.000010 0.000010 0.002487 0.007292 0.000010 0.020756 0.000011 0.017386 0.003120 0.006280 0.026674 0.000010 0.000010 0.000505 0.000010 0.000010 0.000010 0.000010 0.006913 0.001261 0.012889 0.802160 0.000010 0.000010 0.008777 0.000010
0.000010 0.000010 0.009239 0.012508 0.012710 0.004617 0.000010 0.000010 0.010301 0.033308 0.002642 0.029998 0.002555 0.000010 0.000010 0.003754 0.000010 0.000010 0.000010 0.027957 0.000010 0.000010 0.005522 0.000284 0.019053 0.000010 0.000010 0.009494 0.007007 0.000010 0.020567 0.010374 0.000010 0.000010 0.000010 0.000014 0.000010 0.006312 0.002025 0.016524 0.009337 0.050639 0.680907 0.000010 0.000010 0.000010 0.012143
0.000010 0.000010 0.000010 0.000010 0.000010 0.000010 0.000010 0.000010 0.000010 0.000010 0.000010 0.000010 0.000010 0.000010 0.000010 0.000010 0.000010 0.000010 0.000010 0.000010 0.000010 0.000010 0.000010 0.000010 0.000010 0.000010 0.000010 0.000010 0.000010 0.000010 0.000010 0.000010 0.009161 0.000010 0.000010 0.000010 0.000010 0.000010 0.000010 0.000010 0.003773 0.000010 0.986626 0.000010 0.000010 0.000010 0.000010
0.000010 0.000010 0.002226 0.000010 0.000010 0.000010 0.000010 0.000010 0.000010 0.008661 0.000010 0.000010 0.000010 0.000010 0.000010 0.000010 0.007255 0.000010 0.000010 0.000010 0.000010 0.000010 0.000010 0.000010 0.000010 0.000010 0.003202 0.000010 0.007024 0.000010 0.000010 0.000010 0.000010 0.000010 0.000010 0.000010 0.000010 0.000010 0.000010 0.023156 0.004263 0.002770 0.941063 0.000010 0.000010 0.000010 0.000010
0.000010 0.000010 0.000010 0.000010 0.000010 0.001012 0.000010 0.003482 0.000010 0.002129 0.000010 0.000010 0.000291 0.000010 0.000010 0.001025 0.003074 0.000010 0.000010 0.027721 0.000010 0.000010 0.000010 0.000010 0.000010 0.000010 0.018933 0.000027 0.005947 0.000010 0.007127 0.000010 0.000010 0.000010 0.000010 0.007770 0.000010 0.000010 0.000010 0.024811 0.000010 0.096336 0.785390 0.005347 0.009278 0.000010 0.000010
0.000010 0.000010 0.009438 0.000010 0.001040 0.000126 0.000010 0.000010 0.003564 0.000010 0.000010 0.066405 0.000010 0.000010 0.017493 0.000010 0.002585 0.000010 0.000010 0.041157 0.000010 0.010363 0.011031 0.000010 0.000010 0.029229 0.001054 0.000010 0.000010 0.008025 0.022864 0.000010 0.000010 0.000010 0.000010 0.009255 0.000010 0.002220 0.012039 0.007968 0.010880 0.068115 0.664889 0.000010 0.000010 0.000010 0.000010
0.000010 0.000010 0.000010 0.000010 0.000010 0.000010 0.000010 0.000010 0.000010 0.000010 0.000010 0.000010 0.000010 0.000010 0.000010 0.000010 0.000010 0.000010 0.000010 0.000010 0.000010 0.000010 0.000010 0.000010 0.000010 0.000010 0.000010 0.000010 0.000010 0.000010 0.000010 0.000010 0.000010 0.000010 0.000010 0.000010 0.000010 0.000010 0.000010 0.000010 0.000010 0.000010 0.999540 0.000010 0.000010 0.000010 0.000010
0.013814 0.000010 0.003318 0.004159 0.005477 0.000010 0.000010 0.000010 0.000010 0.000010 0.000010 0.010253 0.000010 0.003506 0.000800 0.000010 0.000010 0.000010 0.000010 0.000010 0.000010 0.000010 0.000010 0.000010 0.023069 0.002080 0.000677 0.005354 0.020429 0.012913 0.000010 0.000010 0.003582 0.000010 0.010020 0.001802 0.000010 0.016612 0.005273 0.000010 0.017967 0.047274 0.763524 0.000010 0.010912 0.002900 0.014054
0.000010 0.000010 0.000010 0.000010 0.000010 0.000010 0.000010 0.000010 0.000010 0.000010 0.000010 0.000010 0.000010 0.000010 0.000010 0.000010 0.000010 0.000010 0.000010 0.000010 0.000010 0.000010 0.000010 0.000010 0.000010 0.000010 0.000010 0.000010 0.000010 0.000010 0.000010 0.000010 0.000010 0.000010 0.000010 0.000010 0.000010 0.000010 0.000010 0.000010 0.019096 0.000010 0.980454 0.000010 0.000010 0.000010 0.000010
0.000010 0.000010 0.000010 0.000010 0.000010 0.000010 0.000010 0.000010 0.000010 0.000010 0.000010 0.000010 0.000010 0.000010 0.000010 0.000010 0.001965 0.000010 0.000010 0.000010 0.000010 0.000010 0.000010 0.000010 0.000010 0.019794 0.000010 0.000010 0.000010 0.000010 0.000010 0.000010 0.000010 0.000010 0.000010 0.000010 0.000010 0.000010 0.000010 0.000010 0.008589 0.000010 0.969223 0.000010 0.000010 0.000010 0.000010
0.000010 0.000010 0.000010 0.000010 0.000010 0.000010 0.019122 0.000010 0.000010 0.000010 0.000010 0.000010 0.000010 0.001725 0.000010 0.000010 0.000010 0.000010 0.000010 0.000010 0.000010 0.000010 0.000010 0.000010 0.012189 0.000010 0.000010 0.004098 0.000010 0.000010 0.000010 0.001227 0.000010 0.000010 0.000010 0.000010 0.000010 0.000010 0.000010 0.000010 0.000010 0.000010 0.957381 0.003859 0.000010 0.000010 0.000010
0.000010 0.000010 0.000010 0.000010 0.000010 0.000010 0.000010 0.000010 0.000010 0.000010 0.000010 0.000010 0.000010 0.000010 0.000010 0.000010 0.000010 0.000010 0.000010 0.000010 0.000010 0.000010 0.000010 0.000010 0.000010 0.015163 0.001892 0.000010 0.000010 0.000010 0.000010 0.000010 0.000010 0.000010 0.000010 0.000010 0.000010 0.000010 0.000010 0.000010 0.000010 0.000010 0.982505 0.000010 0.000010 0.000010 0.000010
0.000010 0.000010 0.000010 0.013931 0.000010 0.000010 0.000010 0.005959 0.010657 0.000010 0.000621 0.000010 0.000010 0.000010 0.000010 0.000010 0.014460 0.000010 0.000010 0.000010 0.000010 0.002109 0.002994 0.000010 0.000010 0.000010 0.000010 0.010714 0.000010 0.026362 0.000010 0.000010 0.000010 0.000010 0.000010 0.000010 0.000010 0.000019 0.006305 0.000010 0.012571 0.000010 0.892960 0.000010 0.000010 0.000010 0.000010
0.000010 0.000010 0.000010 0.000010 0.000010 0.000010 0.000010 0.000010 0.000010 0.000010 0.000010 0.000010 0.000010 0.000010 0.000010 0.000010 0.007202 0.000010 0.000010 0.011423 0.000010 0.000010 0.000010 0.000010 0.000010 0.000010 0.000010 0.000010 0.000010 0.000010 0.000010 0.000010 0.000010 0.000010 0.000010 0.000010 0.000010 0.000010 0.000010 0.000010 0.003604 0.000010 0.977340 0.000010 0.000010 0.000010 0.000010
0.001236 0.000010 0.000010 0.000010 0.009149 0.000010 0.000010 0.011778 0.000010 0.000010 0.000010 0.000010 0.006396 0.000010 0.000010 0.000010 0.000010 0.000010 0.000010 0.000010 0.000010 0.000010 0.015858 0.000010 0.009537 0.000010 0.023186 0.000010 0.000974 0.000010 0.000010 0.000010 0.000010 0.000010 0.000010 0.000010 0.000010 0.000010 0.000010 0.000010 0.000010 0.000010 0.920683 0.000831 0.000010 0.000010 0.000010
0.000010 0.000010 0.000010 0.000010 0.000010 0.000010 0.008329 0.000010 0.000010 0.000010 0.000010 0.000010 0.000010 0.000010 0.000010 0.000010 0.000010 0.000010 0.000010 0.000010 0.000010 0.000010 0.000010 0.000010 0.000010 0.000010 0.000010 0.000010 0.000010 0.000010 0.000010 0.000010 0.000010 0.000010 0.000010 0.000010 0.000010 0.000010 0.000010 0.000010 0.000010 0.009712 0.981519 0.000010 0.000010 0.000010 0.000010
0.000010 0.000010 0.000010 0.000010 0.000010 0.000010 0.000010 0.000010 0.000010 0.000010 0.000010 0.000010 0.000010 0.000010 0.000010 0.017840 0.009042 0.000010 0.000010 0.000010 0.027246 0.000010 0.000010 0.007775 0.000010 0.005979 0.000010 0.000010 0.006487 0.000010 0.000010 0.000010 0.000010 0.000010 0.000010 0.000010 0.000010 0.000010 0.000010 0.000010 0.000010 0.000010 0.925231 0.000010 0.000010 0.000010 0.000010
0.031930 0.000010 0.003891 0.000010 0.000593 0.000010 0.001599 0.010863 0.020254 0.007805 0.000010 0.000010 0.000010 0.000010 0.000010 0.000010 0.000010 0.000010 0.002329 0.003942 0.000010 0.000010 0.000010 0.000010 0.000010 0.000328 0.000010 0.006198 0.006187 0.000010 0.000010 0.030834 0.000010 0.000010 0.000010 0.009008 0.000010 0.000010 0.000010 0.000010 0.024232 0.000010 0.828897 0.001727 0.000010 0.007980 0.001123
0.000010 0.000010 0.000010 0.000010 0.000010 0.000010 0.000010 0.000010 0.000010 0.000010 0.000010 0.000010 0.000010 0.000010 0.000010 0.000010 0.000010 0.000010 0.000010 0.000010 0.000010 0.000010 0.000010 0.000010 0.000010 0.000010 0.000010 0.000010 0.000010 0.000010 0.000010 0.000010 0.000010 0.000010 0.000010 0.000010 0.000010 0.000010 0.000010 0.000010 0.000010 0.000010 0.999390 0.000010 0.000160 0.000010 0.000010
0.000010 0.000010 0.000010 0.000010 0.000010 0.000010 0.000010 0.000010 0.000010 0.000010 0.000010 0.000010 0.000010 0.000010 0.000010 0.000010 0.000010 0.000010 0.000010 0.000010 0.000010 0.000010 0.000010 0.000010 0.000010 0.000010 0.000010 0.000010 0.000010 0.000010 0.000010 0.000010 0.000010 0.000010 0.000010 0.000010 0.000010 0.000010 0.999540 0.000010 0.000010 0.000010 0.000010 0.000010 0.000010 0.000010 0.000010
0.000010 0.000010 0.000010 0.000010 0.000010 0.000010 0.000010 0.000010 0.000010 0.000010 0.000010 0.000010 0.000010 0.000010 0.000010 0.000010 0.000010 0.000010 0.000010 0.000010 0.000010 0.000010 0.000010 0.000010 0.000010 0.000010 0.000010 0.000010 0.000010 0.000010 0.000010 0.000010 0.000010 0.000010 0.000010 0.000010 0.000010 0.000010 0.999540 0.000010 0.000010 0.000010 0.000010 0.000010 0.000010 0.000010 0.000010
0.000010 0.000010 0.000010 0.000010 0.000010 0.000010 0.000010 0.000010 0.000010 0.000010 0.000010 0.000010 0.000010 0.000010 0.000010 0.000010 0.000010 0.000010 0.000010 0.000010 0.000010 0.000010 0.000010 0.000010 0.000010 0.000010 0.000010 0.000010 0.000010 0.000010 0.000010 0.000010 0.000010 0.000010 0.000010 0.000010 0.000010 0.000010 0.999540 0.000010 0.000010 0.000010 0.000010 0.000010 0.000010 0.000010 0.000010
0.000010 0.000010 0.000010 0.000010 0.000010 0.000010 0.000010 0.000010 0.000010 0.000010 0.000010 0.000010 0.000010 0.000010 0.000010 0.000010 0.000010 0.000010 0.000010 0.000010 0.000010 0.000010 0.000010 0.000010 0.000010 0.000010 0.000010 0.000010 0.000010 0.000010 0.000010 0.000010 0.000010 0.000010 0.000010 0.000010 0.000010 0.000010 0.999540 0.000010 0.000010 0.000010 0.000010 0.000010 0.000010 0.000010 0.000010
0.000010 0.000010 0.000010 0.000010 0.000010 0.000010 0.000010 0.000010 0.000010 0.000010 0.000010 0.000010 0.000010 0.000010 0.000010 0.000010 0.000010 0.000010 0.000010 0.000010 0.000010 0.000010 0.000010 0.000010 0.000010 0.000010 0.000010 0.000010 0.000010 0.000010 0.000010 0.000010 0.000010 0.000010 0.000010 0.000010 0.000010 0.000010 0.999532 0.000010 0.000010 0.000010 0.000010 0.000018 0.000010 0.000010 0.000010
0.000010 0.000010 0.000010 0.000010 0.000010 0.000010 0.000010 0.000010 0.000010 0.000010 0.000010 0.000010 0.000010 0.000010 0.000010 0.000010 0.000010 0.000010 0.000010 0.000010 0.000010 0.000010 0.000010 0.000010 0.000010 0.000010 0.000010 0.000010 0.000010 0.000010 0.000010 0.000010 0.000010 0.000010 0.000010 0.000010 0.000010 0.000010 0.999540 0.000010 0.000010 0.000010 0.000010 0.000010 0.000010 0.000010 0.000010
0.000010 0.000010 0.000010 0.000010 0.000010 0.000010 0.000010 0.000010 0.000010 0.000010 0.000010 0.000010 0.000010 0.000010 0.000010 0.000010 0.000010 0.000010 0.000010 0.000010 0.000010 0.000010 0.000010 0.000010 0.000010 0.000010 0.000010 0.000010 0.000010 0.000010 0.000010 0.000010 0.000010 0.000010 0.000010 0.000010 0.000010 0.000010 0.999540 0.000010 0.000010 0.000010 0.000010 0.000010 0.000010 0.000010 0.000010
0.000010 0.000010 0.000010 0.000010 0.000010 0.000010 0.000010 0.000010 0.000010 0.000010 0.000010 0.000010 0.000010 0.000010 0.000010 0.000010 0.000010 0.000010 0.000010 0.000010 0.000010 0.000010 0.000010 0.000010 0.000010 0.000010 0.000010 0.000010 0.000010 0.000010 0.000010 0.000010 0.000010 0.000010 0.000010 0.000010 0.000010 0.000010 0.999540 0.000010 0.000010 0.000010 0.000010 0.000010 0.000010 0.000010 0.000010
0.000010 0.000010 0.000010 0.004978 0.144355 0.000010 0.000010 0.000010 0.005100 0.000010 0.000010 0.000010 0.000010 0.000010 0.004190 0.000010 0.000010 0.000010 0.000010 0.000010 0.000010 0.000010 0.000010 0.000010 0.000010 0.000010 0.000010 0.000248 0.000010 0.000010 0.007043 0.000010 0.000010 0.000010 0.000729 0.000010 0.832968 0.000010 0.000010 0.000010 0.000010 0.000010 0.000010 0.000010 0.000010 0.000010 0.000010
0.002507 0.000010 0.000010 0.000010 0.197918 0.000010 0.000010 0.000010 0.009250 0.000010 0.000010 0.000010 0.000010 0.000010 0.000010 0.000010 0.000010 0.003030 0.000010 0.000010 0.000010 0.000010 0.000635 0.000010 0.000010 0.000010 0.000010 0.000010 0.000010 0.006775 0.000010 0.019459 0.000010 0.000010 0.000010 0.000010 0.743745 0.000010 0.016302 0.000010 0.000010 0.000010 0.000010 0.000010 0.000010 0.000010 0.000010
0.000010 0.000010 0.000010 0.004126 0.182757 0.000010 0.000010 0.000010 0.010424 0.000010 0.000010 0.000010 0.000010 0.000010 0.000010 0.000010 0.000010 0.000010 0.000010 0.000010 0.000010 0.000010 0.006289 0.000010 0.000010 0.000010 0.000010 0.000010 0.000010 0.000010 0.000010 0.009116 0.000010 0.000010 0.000010 0.000010 0.784368 0.000010 0.000010 0.000010 0.002520 0.000010 0.000010 0.000010 0.000010 0.000010 0.000010
0.000010 0.000010 0.000010 0.000010 0.130599 0.000010 0.000010 0.000010 0.000010 0.000010 0.000010 0.000010 0.002589 0.000010 0.000010 0.000010 0.000010 0.000010 0.000010 0.000010 0.000010 0.000010 0.000010 0.000010 0.000010 0.000010 0.000010 0.000010 0.000010 0.000010 0.000010 0.000010 0.000010 0.000010 0.001063 0.000010 0.859047 0.000010 0.000010 0.000010 0.000010 0.006283 0.000010 0.000010 0.000010 0.000010 0.000010
0.000010 0.000010 0.000010 0.018707 0.110156 0.000010 0.000010 0.000010 0.008767 0.000010 0.000010 0.000010 0.000138 0.000010 0.000010 0.000010 0.000010 0.019084 0.000010 0.000010 0.011824 0.000010 0.000010 0.000010 0.000010 0.000010 0.000010 0.000010 0.000010 0.000010 0.000010 0.000010 0.000010 0.000010 0.000010 0.013394 0.799186 0.000010 0.000010 0.000010 0.000010 0.018363 0.000010 0.000010 0.000010 0.000010 0.000010
0.000010 0.007056 0.003307 0.028647 0.792745 0.008102 0.003042 0.000010 0.011695 0.016424 0.002220 0.000010 0.000010 0.000010 0.000010 0.010713 0.000769 0.000010 0.000010 0.000010 0.021822 0.000010 0.001270 0.000010 0.000010 0.000010 0.000010 0.000010 0.000010 0.010726 0.002333 0.000010 0.000010 0.028709 0.000010 0.020463 0.000010 0.003004 0.000010 0.003405 0.000010 0.006492 0.016411 0.000010 0.000392 0.000010 0.000010
0.000010 0.023598 0.000010 0.004993 0.850176 0.000010 0.000010 0.000010 0.004873 0.000010 0.000010 0.000010 0.000010 0.000010 0.000010 0.000010 0.000010 0.010595 0.000010 0.010084 0.000010 0.000010 0.000010 0.000010 0.000010 0.000010 0.000010 0.012714 0.000010 0.000010 0.000010 0.000010 0.000010 0.006755 0.000010 0.000010 0.000010 0.012939 0.021561 0.000010 0.000010 0.017284 0.004098 0.000010 0.000010 0.000010 0.019990
0.000010 0.000010 0.000010 0.000010 0.994906 0.000010 0.000010 0.000010 0.000010 0.000010 0.000010 0.000010 0.000010 0.000010 0.000010 0.000010 0.000010 0.000010 0.000010 0.000010 0.000010 0.000010 0.000010 0.000010 0.000010 0.000010 0.004644 0.000010 0.000010 0.000010 0.000010 0.000010 0.000010 0.000010 0.000010 0.000010 0.000010 0.000010 0.000010 0.000010 0.000010 0.000010 0.000010 0.000010 0.000010 0.000010 0.000010
0.000010 0.021942 0.000010 0.000010 0.884971 0.000010 0.002889 0.000010 0.000010 0.005714 0.000010 0.000010 0.000010 0.000010 0.000010 0.006640 0.000010 0.000010 0.000010 0.000010 0.023525 0.000010 0.000010 0.000010 0.000010 0.000010 0.000010 0.000010 0.007853 0.000010 0.000010 0.000010 0.000010 0.014274 0.000010 0.000010 0.000010 0.027342 0.000010 0.000533 0.000010 0.000010 0.003959 0.000010 0.000010 0.000010 0.000010
0.000010 0.000010 0.000010 0.000010 0.999535 0.000010 0.000010 0.000010 0.000010 0.000010 0.000010 0.000010 0.000010 0.000010 0.000010 0.000010 0.000010 0.000010 0.000010 0.000010 0.000010 0.000010 0.000010 0.000010 0.000010 0.000010 0.000010 0.000010 0.000010 0.000010 0.000010 0.000010 0.000010 0.000010 0.000010 0.000010 0.000010 0.000010 0.000010 0.000010 0.000010 0.000010 0.000010 0.000015 0.000010 0.000010 0.000010
0.000010 0.000010 0.000010 0.000010 0.999540 0.000010 0.000010 0.000010 0.000010 0.000010 0.000010 0.000010 0.000010 0.000010 0.000010 0.000010 0.000010 0.000010 0.000010 0.000010 0.000010 0.000010 0.000010 0.000010 0.000010 0.000010 0.000010 0.000010 0.000010 0.000010 0.000010 0.000010 0.000010 0.000010 0.000010 0.000010 0.000010 0.000010 0.000010 0.000010 0.000010 0.000010 0.000010 0.000010 0.000010 0.000010 0.000010
0.000010 0.000010 0.000010 0.000010 0.999540 0.000010 0.000010 0.000010 0.000010 0.000010 0.000010 0.000010 0.000010 0.000010 0.000010 0.000010 0.000010 0.000010 0.000010 0.000010 0.000010 0.000010 0.000010 0.000010 0.000010 0.000010 0.000010 0.000010 0.000010 0.000010 0.000010 0.000010 0.000010 0.000010 0.000010 0.000010 0.000010 0.000010 0.000010 0.000010 0.000010 0.000010 0.000010 0.000010 0.000010 0.000010 0.000010
0.000010 0.000010 0.000010 0.000010 0.988274 0.000010 0.000010 0.000010 0.000010 0.011276 0.000010 0.000010 0.000010 0.000010 0.000010 0.000010 0.000010 0.000010 0.000010 0.000010 0.000010 0.000010 0.000010 0.000010 0.000010 0.000010 0.000010 0.000010 0.000010 0.000010 0.000010 0.000010 0.000010 0.000010 0.000010 0.000010 0.000010 0.000010 0.000010 0.000010 0.000010 0.000010 0.000010 0.000010 0.000010 0.000010 0.000010
0.000010 0.000010 0.000010 0.000010 0.983757 0.000010 0.000010 0.000010 0.000010 0.000010 0.000010 0.000010 0.000010 0.000010 0.000010 0.015793 0.000010 0.000010 0.000010 0.000010 0.000010 0.000010 0.000010 0.000010 0.000010 0.000010 0.000010 0.000010 0.000010 0.000010 0.000010 0.000010 0.000010 0.000010 0.000010 0.000010 0.000010 0.000010 0.000010 0.000010 0.000010 0.000010 0.000010 0.000010 0.000010 0.000010 0.000010
0.000010 0.000010 0.000010 0.000010 0.999540 0.000010 0.000010 0.000010 0.000010 0.000010 0.000010 0.000010 0.000010 0.000010 0.000010 0.000010 0.000010 0.000010 0.000010 0.000010 0.000010 0.000010 0.000010 0.000010 0.000010 0.000010 0.000010 0.000010 0.000010 0.000010 0.000010 0.000010 0.000010 0.000010 0.000010 0.000010 0.000010 0.000010 0.000010 0.000010 0.000010 0.000010 0.000010 0.000010 0.000010 0.000010 0.000010
0.000010 0.000010 0.000010 0.000010 0.976437 0.000010 0.000010 0.000010 0.000010 0.010822 0.000010 0.000010 0.000010 0.000010 0.000010 0.000010 0.000312 0.000010 0.000010 0.000010 0.000010 0.000010 0.000010 0.000010 0.000010 0.000010 0.000010 0.011992 0.000017 0.000010 0.000010 0.000010 0.000010 0.000010 0.000010 0.000010 0.000010 0.000010 0.000010 0.000010 0.000010 0.000010 0.000010 0.000010 0.000010 0.000010 0.000010
0.000010 0.000010 0.000010 0.000010 0.929631 0.000010 0.000010 0.000010 0.000010 0.023789 0.000010 0.000010 0.005183 0.000010 0.000010 0.000010 0.000010 0.000010 0.000010 0.013849 0.000010 0.000010 0.000010 0.000010 0.000010 0.000010 0.000010 0.009722 0.000010 0.000010 0.000010 0.000010 0.000010 0.000010 0.000010 0.000010 0.000010 0.000010 0.000010 0.000010 0.005725 0.011701 0.000010 0.000010 0.000010 0.000010 0.000010
0.000010 0.000010 0.000010 0.000010 0.999540 0.000010 0.000010 0.000010 0.000010 0.000010 0.000010 0.000010 0.000010 0.000010 0.000010 0.000010 0.000010 0.000010 0.000010 0.000010 0.000010 0.000010 0.000010 0.000010 0.000010 0.000010 0.000010 0.000010 0.000010 0.000010 0.000010 0.000010 0.000010 0.000010 0.000010 0.000010 0.000010 0.000010 0.000010 0.000010 0.000010 0.000010 0.000010 0.000010 0.000010 0.000010 0.000010
0.000010 0.000010 0.000010 0.000010 0.999540 0.000010 0.000010 0.000010 0.000010 0.000010 0.000010 0.000010 0.000010 0.000010 0.000010 0.000010 0.000010 0.000010 0.000010 0.000010 0.000010 0.000010 0.000010 0.000010 0.000010 0.000010 0.000010 0.000010 0.000010 0.000010 0.000010 0.000010 0.000010 0.000010 0.000010 0.000010 0.000010 0.000010 0.000010 0.000010 0.000010 0.000010 0.000010 0.000010 0.000010 0.000010 0.000010
0.000010 0.000010 0.000010 0.000010 0.000010 0.000010 0.000010 0.000010 0.999540 0.000010 0.000010 0.000010 0.000010 0.000010 0.000010 0.000010 0.000010 0.000010 0.000010 0.000010 0.000010 0.000010 0.000010 0.000010 0.000010 0.000010 0.000010 0.000010 0.000010 0.000010 0.000010 0.000010 0.000010 0.000010 0.000010 0.000010 0.000010 0.000010 0.000010 0.000010 0.000010 0.000010 0.000010 0.000010 0.000010 0.000010 0.000010
0.000010 0.000010 0.000010 0.000010 0.000010 0.005738 0.000010 0.005797 0.704407 0.000010 0.000010 0.000010 0.000010 0.000010 0.000010 0.000010 0.000010 0.008832 0.000010 0.000010 0.000010 0.000010 0.000010 0.000010 0.000010 0.000010 0.000010 0.000010 0.000010 0.006621 0.000010 0.000010 0.000010 0.004064 0.001884 0.000010 0.025315 0.219523 0.000010 0.000010 0.000010 0.000010 0.017449 0.000010 0.000010 0.000010 0.000010
0.000010 0.000010 0.000010 0.000010 0.000010 0.000010 0.000010 0.000010 0.955965 0.000010 0.000010 0.000010 0.000010 0.000010 0.000010 0.000010 0.000010 0.000010 0.000010 0.000010 0.000010 0.000010 0.000010 0.000010 0.000010 0.000010 0.000010 0.000010 0.000010 0.000010 0.000010 0.000010 0.000010 0.000010 0.000010 0.000010 0.000010 0.043585 0.000010 0.000010 0.000010 0.000010 0.000010 0.000010 0.000010 0.000010 0.000010
0.000010 0.000010 0.000010 0.000010 0.000010 0.000010 0.000010 0.000010 0.999540 0.000010 0.000010 0.000010 0.000010 0.000010 0.000010 0.000010 0.000010 0.000010 0.000010 0.000010 0.000010 0.000010 0.000010 0.000010 0.000010 0.000010 0.000010 0.000010 0.000010 0.000010 0.000010 0.000010 0.000010 0.000010 0.000010 0.000010 0.000010 0.000010 0.000010 0.000010 0.000010 0.000010 0.000010 0.000010 0.000010 0.000010 0.000010
0.000010 0.000010 0.000010 0.000010 0.000010 0.000010 0.000010 0.000010 0.999540 0.000010 0.000010 0.000010 0.000010 0.000010 0.000010 0.000010 0.000010 0.000010 0.000010 0.000010 0.000010 0.000010 0.000010 0.000010 0.000010 0.000010 0.000010 0.000010 0.000010 0.000010 0.000010 0.000010 0.000010 0.000010 0.000010 0.000010 0.000010 0.000010 0.000010 0.000010 0.000010 0.000010 0.000010 0.000010 0.000010 0.000010 0.000010
0.000010 0.000010 0.000010 0.000010 0.000010 0.000010 0.000010 0.000010 0.791669 0.000010 0.000010 0.000010 0.000010 0.000010 0.000010 0.000010 0.000010 0.006662 0.000010 0.000010 0.000010 0.000010 0.000010 0.000010 0.000010 0.000010 0.000010 0.000010 0.000010 0.000010 0.000010 0.000010 0.000010 0.000010 0.000010 0.000010 0.000010 0.189784 0.011456 0.000010 0.000010 0.000010 0.000010 0.000010 0.000010 0.000010 0.000010
0.000010 0.000010 0.000010 0.002328 0.000010 0.005757 0.000010 0.014457 0.550041 0.000010 0.034885 0.005256 0.000010 0.000010 0.010282 0.000010 0.000010 0.000010 0.000010 0.000010 0.000010 0.078565 0.000010 0.000010 0.000010 0.004768 0.000010 0.000010 0.000010 0.000010 0.008987 0.005276 0.002319 0.014707 0.012607 0.001684 0.030349 0.169025 0.032237 0.000010 0.000010 0.000010 0.016190 0.000010 0.000010 0.000010 0.000010
0.000010 0.000010 0.000010 0.004693 0.000010 0.000010 0.000010 0.008482 0.708400 0.000010 0.029446 0.006882 0.000010 0.000010 0.000010 0.000010 0.000010 0.000010 0.000010 0.000010 0.000010 0.000010 0.000010 0.000010 0.001408 0.000010 0.000010 0.000010 0.000010 0.000010 0.006563 0.000010 0.000010 0.008892 0.002702 0.008512 0.000010 0.192365 0.001615 0.000010 0.000010 0.000010 0.000010 0.000010 0.000010 0.000010 0.019699
0.000010 0.000010 0.000010 0.000010 0.000010 0.000010 0.000010 0.000010 0.820966 0.000010 0.000010 0.000010 0.000010 0.000010 0.000010 0.000010 0.000010 0.000010 0.000010 0.000010 0.000010 0.000010 0.000010 0.000010 0.000010 0.000010 0.000010 0.000010 0.000010 0.000010 0.000010 0.000010 0.000010 0.026452 0.000010 0.000010 0.000010 0.152141 0.000010 0.000010 0.000010 0.000010 0.000010 0.000010 0.000010 0.000010 0.000010
0.000010 0.000010 0.000010 0.000010 0.000010 0.000010 0.000010 0.000010 0.999540 0.000010 0.000010 0.000010 0.000010 0.000010 0.000010 0.000010 0.000010 0.000010 0.000010 0.000010 0.000010 0.000010 0.000010 0.000010 0.000010 0.000010 0.000010 0.000010 0.000010 0.000010 0.000010 0.000010 0.000010 0.000010 0.000010 0.000010 0.000010 0.000010 0.000010 0.000010 0.000010 0.000010 0.000010 0.000010 0.000010 0.000010 0.000010
0.000010 0.000010 0.000010 0.000010 0.000010 0.000010 0.000010 0.000010 0.999540 0.000010 0.000010 0.000010 0.000010 0.000010 0.000010 0.000010 0.000010 0.000010 0.000010 0.000010 0.000010 0.000010 0.000010 0.000010 0.000010 0.000010 0.000010 0.000010 0.000010 0.000010 0.000010 0.000010 0.000010 0.000010 0.000010 0.000010 0.000010 0.000010 0.000010 0.000010 0.000010 0.000010 0.000010 0.000010 0.000010 0.000010 0.000010
0.000010 0.000010 0.000010 0.000010 0.000010 0.000010 0.000010 0.000010 0.999540 0.000010 0.000010 0.000010 0.000010 0.000010 0.000010 0.000010 0.000010 0.000010 0.000010 0.000010 0.000010 0.000010 0.000010 0.000010 0.000010 0.000010 0.000010 0.000010 0.000010 0.000010 0.000010 0.000010 0.000010 0.000010 0.000010 0.000010 0.000010 0.000010 0.000010 0.000010 0.000010 0.000010 0.000010 0.000010 0.000010 0.000010 0.000010
0.000010 0.000010 0.000010 0.000010 0.000010 0.000010 0.000010 0.000010 0.793130 0.000010 0.000010 0.000010 0.000010 0.000010 0.000010 0.000010 0.000010 0.000010 0.000010 0.000010 0.000010 0.000010 0.000010 0.000010 0.000010 0.000010 0.000010 0.000010 0.000010 0.000010 0.000010 0.000010 0.000010 0.000010 0.000010 0.000010 0.000010 0.206420 0.000010 0.000010 0.000010 0.000010 0.000010 0.000010 0.000010 0.000010 0.000010
0.000010 0.000010 0.000010 0.000010 0.000010 0.000010 0.000010 0.000010 0.999540 0.000010 0.000010 0.000010 0.000010 0.000010 0.000010 0.000010 0.000010 0.000010 0.000010 0.000010 0.000010 0.000010 0.000010 0.000010 0.000010 0.000010 0.000010 0.000010 0.000010 0.000010 0.000010 0.000010 0.000010 0.000010 0.000010 0.000010 0.000010 0.000010 0.000010 0.000010 0.000010 0.000010 0.000010 0.000010 0.000010 0.000010 0.000010
0.000010 0.000010 0.000010 0.000010 0.000010 0.000010 0.000010 0.000010 0.999540 0.000010 0.000010 0.000010 0.000010 0.000010 0.000010 0.000010 0.000010 0.000010 0.000010 0.000010 0.000010 0.000010 0.000010 0.000010 0.000010 0.000010 0.000010 0.000010 0.000010 0.000010 0.000010 0.000010 0.000010 0.000010 0.000010 0.000010 0.000010 0.000010 0.000010 0.000010 0.000010 0.000010 0.000010 0.000010 0.000010 0.000010 0.000010
0.000010 0.000010 0.000010 0.000010 0.000010 0.000010 0.000010 0.000010 0.999540 0.000010 0.000010 0.000010 0.000010 0.000010 0.000010 0.000010 0.000010 0.000010 0.000010 0.000010 0.000010 0.000010 0.000010 0.000010 0.000010 0.000010 0.000010 0.000010 0.000010 0.000010 0.000010 0.000010 0.000010 0.000010 0.000010 0.000010 0.000010 0.000010 0.000010 0.000010 0.000010 0.000010 0.000010 0.000010 0.000010 0.000010 0.000010
0.000010 0.000010 0.000010 0.000010 0.000010 0.000010 0.000010 0.000010 0.999540 0.000010 0.000010 0.000010 0.000010 0.000010 0.000010 0.000010 0.000010 0.000010 0.000010 0.000010 0.000010 0.000010 0.000010 0.000010 0.000010 0.000010 0.000010 0.000010 0.000010 0.000010 0.000010 0.000010 0.000010 0.000010 0.000010 0.000010 0.000010 0.000010 0.000010 0.000010 0.000010 0.000010 0.000010 0.000010 0.000010 0.000010 0.000010
0.000010 0.000010 0.000010 0.000010 0.000010 0.000010 0.005380 0.000010 0.755619 0.000010 0.000010 0.000010 0.000010 0.000010 0.000010 0.000010 0.000010 0.000010 0.000010 0.000010 0.000010 0.003577 0.000010 0.000010 0.000010 0.000010 0.000010 0.000010 0.000010 0.000010 0.000010 0.000010 0.000010 0.000010 0.001363 0.000010 0.000010 0.229617 0.004035 0.000010 0.000010 0.000010 0.000010 0.000010 0.000010 0.000010 0.000010
0.000010 0.000010 0.000010 0.000010 0.000010 0.000010 0.000010 0.000010 0.887954 0.000010 0.003335 0.000010 0.000010 0.000010 0.000010 0.000010 0.000010 0.000010 0.000010 0.000010 0.000010 0.000010 0.000010 0.000010 0.000010 0.000010 0.000010 0.000010 0.000010 0.000010 0.000010 0.000010 0.000010 0.000010 0.000010 0.000010 0.000010 0.108271 0.000010 0.000010 0.000010 0.000010 0.000010 0.000010 0.000010 0.000010 0.000010
0.000010 0.000010 0.000010 0.000010 0.000010 0.000010 0.000010 0.000010 0.893507 0.000010 0.000010 0.000010 0.000010 0.000010 0.000010 0.000010 0.000010 0.000010 0.000010 0.000010 0.000010 0.000010 0.000010 0.000010 0.000010 0.000010 0.000010 0.000010 0.000010 0.000010 0.000010 0.000010 0.000010 0.000010 0.000010 0.000010 0.000010 0.106043 0.000010 0.000010 0.000010 0.000010 0.000010 0.000010 0.000010 0.000010 0.000010
0.000010 0.000010 0.000010 0.000010 0.000010 0.000010 0.000010 0.000010 0.929898 0.000010 0.000010 0.000010 0.000010 0.000010 0.000010 0.000010 0.000010 0.000010 0.000010 0.000010 0.000010 0.000010 0.000010 0.000010 0.000010 0.000010 0.000010 0.000010 0.000010 0.000010 0.000010 0.000010 0.000010 0.000010 0.000010 0.000010 0.000010 0.069652 0.000010 0.000010 0.000010 0.000010 0.000010 0.000010 0.000010 0.000010 0.000010
0.000010 0.000010 0.000010 0.000010 0.000010 0.000010 0.000010 0.000010 0.727440 0.000010 0.002327 0.000010 0.000010 0.000010 0.000010 0.000010 0.000010 0.000010 0.000010 0.000010 0.000010 0.000010 0.000010 0.000010 0.000010 0.000010 0.000010 0.000010 0.000010 0.000010 0.000010 0.000010 0.000010 0.000010 0.000010 0.000010 0.000010 0.269793 0.000010 0.000010 0.000010 0.000010 0.000010 0.000010 0.000010 0.000010 0.000010
0.000010 0.000010 0.000010 0.000010 0.000010 0.000010 0.000010 0.000010 0.896781 0.000010 0.000010 0.000010 0.000010 0.000010 0.000010 0.000010 0.000010 0.000010 0.000010 0.000010 0.000010 0.000010 0.000010 0.000010 0.000010 0.000010 0.000010 0.000010 0.000010 0.000010 0.000010 0.000010 0.000010 0.000010 0.000010 0.000010 0.000010 0.102769 0.000010 0.000010 0.000010 0.000010 0.000010 0.000010 0.000010 0.000010 0.000010
0.000010 0.000010 0.000010 0.010711 0.003224 0.000010 0.000010 0.000010 0.755008 0.000010 0.000010 0.000010 0.000010 0.000010 0.000010 0.000010 0.000010 0.000010 0.000010 0.000010 0.000010 0.004439 0.000010 0.000010 0.000010 0.000010 0.000010 0.000010 0.000010 0.000010 0.000010 0.000010 0.000010 0.000010 0.000010 0.002031 0.036755 0.181144 0.000010 0.000010 0.005250 0.000010 0.000010 0.000010 0.001058 0.000010 0.000010
0.000010 0.000010 0.000010 0.000010 0.000010 0.001430 0.000010 0.009038 0.770761 0.000010 0.000010 0.000010 0.000010 0.000010 0.000010 0.000010 0.000010 0.000010 0.000010 0.000010 0.000010 0.000010 0.000010 0.000010 0.000010 0.000010 0.000010 0.000010 0.000010 0.000010 0.000010 0.006011 0.000010 0.000010 0.007841 0.000010 0.000010 0.204510 0.000010 0.000010 0.000010 0.000010 0.000010 0.000010 0.000010 0.000010 0.000010
0.000010 0.000010 0.000010 0.000010 0.000010 0.000010 0.000010 0.000010 0.758133 0.000010 0.000010 0.000010 0.000010 0.000010 0.000010 0.000010 0.000010 0.000010 0.000010 0.000010 0.000010 0.033748 0.000010 0.000010 0.000010 0.000010 0.000010 0.000010 0.000010 0.000010 0.000010 0.000010 0.000010 0.000010 0.000010 0.000010 0.000010 0.207679 0.000010 0.000010 0.000010 0.000010 0.000010 0.000010 0.000010 0.000010 0.000010
0.000010 0.000010 0.000010 0.000010 0.000010 0.000010 0.000010 0.000010 0.999540 0.000010 0.000010 0.000010 0.000010 0.000010 0.000010 0.000010 0.000010 0.000010 0.000010 0.000010 0.000010 0.000010 0.000010 0.000010 0.000010 0.000010 0.000010 0.000010 0.000010 0.000010 0.000010 0.000010 0.000010 0.000010 0.000010 0.000010 0.000010 0.000010 0.000010 0.000010 0.000010 0.000010 0.000010 0.000010 0.000010 0.000010 0.000010
0.022710 0.000010 0.000010 0.000010 0.000010 0.000010 0.000010 0.000010 0.941087 0.000010 0.003553 0.000010 0.000010 0.000010 0.000010 0.000010 0.000010 0.000010 0.000010 0.000010 0.000010 0.000010 0.000010 0.000010 0.002547 0.000010 0.000010 0.000010 0.000010 0.000010 0.000010 0.000010 0.000010 0.000010 0.000010 0.004636 0.000010 0.010811 0.014256 0.000010 0.000010 0.000010 0.000010 0.000010 0.000010 0.000010 0.000010
0.000010 0.000010 0.000010 0.000010 0.000010 0.000010 0.000010 0.000010 0.584081 0.000010 0.000533 0.030921 0.000010 0.283730 0.000010 0.000010 0.000010 0.000010 0.000010 0.000010 0.000010 0.017195 0.000010 0.000010 0.000010 0.000010 0.000010 0.000010 0.000010 0.000010 0.018217 0.000010 0.000533 0.000010 0.000010 0.001460 0.006437 0.029736 0.018880 0.000010 0.000010 0.000010 0.000010 0.000010 0.004062 0.000010 0.003876
0.000010 0.000010 0.000010 0.000010 0.000010 0.015069 0.000010 0.000010 0.950424 0.000010 0.000010 0.000010 0.000010 0.000010 0.000010 0.000010 0.000010 0.000010 0.000010 0.000010 0.000010 0.014981 0.014297 0.000010 0.000010 0.000010 0.000010 0.000010 0.000010 0.000010 0.001606 0.000010 0.000010 0.000010 0.001725 0.001498 0.000010 0.000010 0.000010 0.000010 0.000010 0.000010 0.000010 0.000010 0.000010 0.000010 0.000010
0.000010 0.000010 0.000010 0.000010 0.000010 0.000010 0.000010 0.000010 0.907765 0.000010 0.005966 0.000010 0.000010 0.000010 0.000010 0.000010 0.000010 0.000010 0.000010 0.000010 0.000010 0.000010 0.000010 0.000010 0.000010 0.000010 0.000010 0.000010 0.000010 0.000010 0.000010 0.000010 0.000010 0.000010 0.000010 0.000010 0.000010 0.060931 0.024909 0.000010 0.000010 0.000010 0.000010 0.000010 0.000010 0.000010 0.000010
0.000010 0.000010 0.000010 0.000010 0.000010 0.000010 0.000010 0.000010 0.816209 0.000010 0.051145 0.000010 0.000010 0.013757 0.000010 0.000010 0.000010 0.000010 0.000010 0.000010 0.000010 0.003235 0.000010 0.000010 0.000010 0.000010 0.000380 0.000010 0.000010 0.000010 0.008524 0.008899 0.000010 0.000010 0.000083 0.000010 0.003540 0.061473 0.019572 0.000010 0.000010 0.000010 0.000010 0.000010 0.012834 0.000010 0.000010
0.000224 0.000010 0.000010 0.000010 0.000010 0.000010 0.000010 0.000010 0.765862 0.000010 0.076983 0.000010 0.000010 0.000010 0.000010 0.000010 0.000010 0.004785 0.000010 0.000010 0.000010 0.000010 0.015993 0.000010 0.000010 0.000010 0.000010 0.000010 0.000010 0.000010 0.003694 0.000010 0.000010 0.000010 0.000010 0.000010 0.017282 0.100471 0.014325 0.000010 0.000010 0.000010 0.000010 0.000010 0.000010 0.000010 0.000010
0.000010 0.000010 0.000010 0.000010 0.000010 0.000010 0.000010 0.000010 0.878432 0.000010 0.000010 0.000010 0.000010 0.104492 0.000010 0.000010 0.000010 0.000010 0.000010 0.000010 0.000010 0.000010 0.000010 0.000010 0.000010 0.000010 0.000010 0.000010 0.000010 0.000010 0.000010 0.000010 0.000010 0.000010 0.000010 0.000010 0.000010 0.000010 0.016636 0.000010 0.000010 0.000010 0.000010 0.000010 0.000010 0.000010 0.000010
0.000010 0.000010 0.000010 0.000010 0.000010 0.000010 0.000010 0.000010 0.841211 0.000010 0.000010 0.029775 0.000010 0.100552 0.008933 0.000010 0.000010 0.000010 0.000010 0.000010 0.000010 0.000010 0.000010 0.000010 0.000010 0.000010 0.000010 0.000010 0.000010 0.000010 0.000499 0.000010 0.000010 0.000010 0.000010 0.000010 0.000010 0.000010 0.018619 0.000010 0.000010 0.000010 0.000010 0.000010 0.000010 0.000010 0.000010
0.000012 0.030967 0.000010 0.000010 0.182854 0.000010 0.000010 0.003881 0.000010 0.000010 0.000010 0.000010 0.000010 0.000010 0.000010 0.000010 0.000688 0.000010 0.000010 0.000010 0.000010 0.000010 0.000010 0.000010 0.000010 0.005906 0.000010 0.000010 0.000010 0.000010 0.000010 0.000010 0.000010 0.037004 0.000010 0.000010 0.000010 0.000010 0.000010 0.000010 0.000010 0.015952 0.639342 0.000010 0.007665 0.024373 0.051006
0.000010 0.053710 0.000010 0.000010 0.155358 0.000010 0.000010 0.000010 0.000010 0.000010 0.009251 0.000444 0.000010 0.000010 0.000010 0.000010 0.009367 0.000010 0.000010 0.000010 0.000010 0.036994 0.000010 0.002701 0.017963 0.000010 0.000010 0.000010 0.000010 0.001461 0.000010 0.017112 0.000812 0.040471 0.018693 0.000010 0.000010 0.000010 0.000010 0.000010 0.000010 0.000010 0.596576 0.000015 0.013144 0.000010 0.025626
0.005724 0.020389 0.000010 0.000010 0.146674 0.000010 0.000010 0.000010 0.006284 0.000010 0.000010 0.038757 0.000010 0.000010 0.014615 0.000010 0.000781 0.000010 0.002009 0.000010 0.000010 0.000010 0.013250 0.000010 0.007029 0.000010 0.008429 0.002661 0.000010 0.008485 0.032655 0.000010 0.007662 0.039793 0.000010 0.000010 0.016628 0.000010 0.000010 0.000010 0.000010 0.000010 0.596111 0.000010 0.004633 0.010250 0.016921
0.031551 0.068743 0.000010 0.000010 0.152576 0.000010 0.000010 0.007825 0.000010 0.000010 0.006719 0.000010 0.004056 0.000010 0.016152 0.000010 0.000010 0.014928 0.000010 0.000010 0.000010 0.020035 0.000010 0.000010 0.000010 0.000010 0.000010 0.000010 0.000010 0.000010 0.000010 0.000010 0.042678 0.050201 0.007692 0.000010 0.000010 0.025779 0.000010 0.000010 0.000010 0.000010 0.550734 0.000010 0.000010 0.000010 0.000010
0.010555 0.037016 0.000010 0.002623 0.145715 0.017424 0.000010 0.000010 0.000010 0.000010 0.000010 0.000010 0.000010 0.000010 0.020686 0.000010 0.000010 0.000010 0.000010 0.000010 0.000010 0.021603 0.013448 0.000010 0.011809 0.000010 0.000010 0.000010 0.016776 0.000010 0.014688 0.000010 0.000015 0.037240 0.000010 0.000010 0.004114 0.000010 0.000010 0.000010 0.000010 0.000010 0.581753 0.000930 0.009831 0.021533 0.031958
0.000010 0.036847 0.000010 0.004198 0.123078 0.000010 0.000010 0.007005 0.000010 0.005280 0.005265 0.044277 0.000010 0.000010 0.031642 0.000010 0.000010 0.038394 0.017909 0.000010 0.000010 0.019585 0.001860 0.016331 0.015797 0.000010 0.000010 0.007134 0.000010 0.002097 0.007638 0.000010 0.000010 0.037717 0.000010 0.000010 0.000010 0.007479 0.000010 0.000010 0.003149 0.001936 0.478391 0.000010 0.000010 0.018046 0.068716
0.018720 0.044825 0.000010 0.000010 0.194265 0.000016 0.000010 0.000010 0.000010 0.000010 0.014543 0.000010 0.000010 0.000010 0.000010 0.000010 0.000010 0.006948 0.000010 0.000010 0.000010 0.000010 0.000010 0.000010 0.000010 0.000010 0.000010 0.000010 0.000010 0.008530 0.000010 0.000010 0.043006 0.030077 0.000010 0.000010 0.003228 0.034728 0.000010 0.000010 0.000010 0.000010 0.600764 0.000010 0.000010 0.000010 0.000010
0.017438 0.032026 0.000010 0.000010 0.188445 0.000010 0.000010 0.000010 0.000010 0.000010 0.000010 0.000010 0.000010 0.000010 0.000010 0.000010 0.000010 0.008866 0.000010 0.000010 0.000010 0.007052 0.012763 0.000010 0.000010 0.000010 0.000010 0.000010 0.000010 0.000010 0.000010 0.000010 0.028857 0.061108 0.000010 0.000010 0.000010 0.003619 0.000010 0.000010 0.000010 0.000010 0.603142 0.004375 0.000010 0.000010 0.031958
0.000010 0.000010 0.000010 0.000010 0.000010 0.000010 0.000010 0.000010 0.089487 0.000010 0.894432 0.008663 0.000010 0.000010 0.000010 0.000010 0.000010 0.000010 0.000010 0.000010 0.000010 0.000010 0.000010 0.000010 0.000010 0.000010 0.000010 0.000010 0.000010 0.000010 0.000010 0.000010 0.000010 0.000010 0.006988 0.000010 0.000010 0.000010 0.000010 0.000010 0.000010 0.000010 0.000010 0.000010 0.000010 0.000010 0.000010
0.000010 0.000010 0.000010 0.000010 0.000010 0.000010 0.000010 0.000010 0.000010 0.000010 0.999540 0.000010 0.000010 0.000010 0.000010 0.000010 0.000010 0.000010 0.000010 0.000010 0.000010 0.000010 0.000010 0.000010 0.000010 0.000010 0.000010 0.000010 0.000010 0.000010 0.000010 0.000010 0.000010 0.000010 0.000010 0.000010 0.000010 0.000010 0.000010 0.000010 0.000010 0.000010 0.000010 0.000010 0.000010 0.000010 0.000010
0.000010 0.000010 0.000010 0.000010 0.000010 0.000010 0.000010 0.000010 0.000010 0.000010 0.974151 0.000010 0.000010 0.000014 0.000010 0.000010 0.000010 0.000010 0.000010 0.000010 0.000010 0.014165 0.000010 0.000010 0.000010 0.000010 0.000010 0.000010 0.000010 0.000010 0.004924 0.000010 0.000010 0.000010 0.000010 0.000010 0.000010 0.004997 0.000010 0.000010 0.001338 0.000010 0.000010 0.000010 0.000010 0.000010 0.000010
0.000010 0.000010 0.000010 0.000018 0.000010 0.000010 0.010794 0.000010 0.015919 0.000010 0.972230 0.000010 0.000010 0.000010 0.000010 0.000010 0.000010 0.000010 0.000010 0.000010 0.000010 0.000010 0.000010 0.000010 0.000010 0.000010 0.000010 0.000010 0.000010 0.000010 0.000010 0.000010 0.000010 0.000010 0.000010 0.000619 0.000010 0.000010 0.000011 0.000010 0.000010 0.000010 0.000010 0.000010 0.000010 0.000010 0.000010
0.000010 0.000010 0.000010 0.000010 0.000010 0.000010 0.001377 0.000010 0.011482 0.000010 0.953257 0.000010 0.000010 0.000010 0.000010 0.000010 0.000010 0.000010 0.000010 0.000010 0.000010 0.000010 0.000010 0.000010 0.000010 0.000010 0.000010 0.000010 0.000010 0.006349 0.000010 0.000010 0.000010 0.000010 0.000010 0.007626 0.002442 0.000010 0.000010 0.000010 0.000010 0.000010 0.017069 0.000010 0.000010 0.000010 0.000010
0.000010 0.000010 0.000010 0.018378 0.000010 0.000010 0.000010 0.008740 0.000010 0.000010 0.924576 0.000010 0.000010 0.000010 0.001672 0.000010 0.000010 0.000010 0.000010 0.000010 0.000010 0.000319 0.006233 0.000010 0.000010 0.000010 0.000010 0.000010 0.000010 0.000010 0.006096 0.000010 0.000010 0.000010 0.016056 0.000010 0.000010 0.003778 0.007606 0.000010 0.000010 0.000010 0.000010 0.000010 0.000010 0.000010 0.006186
0.000010 0.000010 0.000010 0.000010 0.000010 0.000010 0.000010 0.000010 0.000010 0.000010 0.971454 0.000010 0.000010 0.000010 0.000010 0.000010 0.000010 0.000010 0.000010 0.000010 0.000010 0.000010 0.007238 0.000010 0.000010 0.000010 0.000010 0.000010 0.000010 0.000010 0.000010 0.000011 0.000010 0.000010 0.005838 0.000010 0.000010 0.000010 0.012097 0.000010 0.000010 0.000010 0.002951 0.000010 0.000010 0.000010 0.000010
0.000010 0.000010 0.000010 0.000010 0.000010 0.000010 0.000010 0.000010 0.062711 0.000010 0.919951 0.011095 0.000010 0.000010 0.000010 0.000010 0.000010 0.000010 0.000010 0.000010 0.000010 0.000010 0.000010 0.000010 0.000010 0.000010 0.001035 0.000010 0.000010 0.004788 0.000010 0.000010 0.000010 0.000010 0.000010 0.000010 0.000010 0.000010 0.000010 0.000010 0.000010 0.000010 0.000010 0.000010 0.000010 0.000010 0.000010
0.000010 0.000010 0.000010 0.000010 0.000010 0.000010 0.000010 0.000010 0.014764 0.000010 0.957560 0.000010 0.000010 0.000010 0.000010 0.000010 0.000010 0.000010 0.000010 0.000010 0.000010 0.000010 0.000010 0.000010 0.000010 0.000010 0.000010 0.000010 0.000010 0.000010 0.000010 0.000010 0.000010 0.006490 0.000010 0.000010 0.000010 0.020755 0.000010 0.000010 0.000010 0.000010 0.000010 0.000010 0.000010 0.000010 0.000010
0.000010 0.000010 0.000010 0.000010 0.000010 0.000010 0.000010 0.000010 0.000010 0.000010 0.994441 0.000010 0.000010 0.000010 0.000010 0.000010 0.000010 0.000010 0.000010 0.000010 0.000010 0.000010 0.000010 0.000010 0.000010 0.000010 0.000010 0.000010 0.000010 0.000010 0.000010 0.000010 0.000010 0.000010 0.005109 0.000010 0.000010 0.000010 0.000010 0.000010 0.000010 0.000010 0.000010 0.000010 0.000010 0.000010 0.000010
0.000010 0.000010 0.000010 0.000010 0.000010 0.000010 0.000010 0.000010 0.000010 0.000010 0.999540 0.000010 0.000010 0.000010 0.000010 0.000010 0.000010 0.000010 0.000010 0.000010 0.000010 0.000010 0.000010 0.000010 0.000010 0.000010 0.000010 0.000010 0.000010 0.000010 0.000010 0.000010 0.000010 0.000010 0.000010 0.000010 0.000010 0.000010 0.000010 0.000010 0.000010 0.000010 0.000010 0.000010 0.000010 0.000010 0.000010
0.000010 0.000010 0.000010 0.000010 0.000010 0.000010 0.000010 0.000010 0.000010 0.000010 0.999540 0.000010 0.000010 0.000010 0.000010 0.000010 0.000010 0.000010 0.000010 0.000010 0.000010 0.000010 0.000010 0.000010 0.000010 0.000010 0.000010 0.000010 0.000010 0.000010 0.000010 0.000010 0.000010 0.000010 0.000010 0.000010 0.000010 0.000010 0.000010 0.000010 0.000010 0.000010 0.000010 0.000010 0.000010 0.000010 0.000010
0.000010 0.000010 0.000010 0.024519 0.000010 0.000010 0.000010 0.000010 0.026796 0.000010 0.917949 0.000010 0.000010 0.000010 0.004414 0.000010 0.000010 0.000010 0.000010 0.000010 0.000010 0.011057 0.000010 0.000010 0.000010 0.000010 0.000010 0.000010 0.000010 0.000010 0.000438 0.000010 0.000010 0.000010 0.011493 0.002937 0.000010 0.000016 0.000010 0.000010 0.000010 0.000010 0.000010 0.000010 0.000010 0.000010 0.000010
0.000010 0.000010 0.000010 0.000010 0.000010 0.000010 0.000010 0.000010 0.046160 0.000010 0.930568 0.022200 0.000010 0.000010 0.000010 0.000010 0.000010 0.000010 0.000010 0.000010 0.000010 0.000010 0.000010 0.000010 0.000010 0.000010 0.000010 0.000010 0.000010 0.000643 0.000010 0.000010 0.000010 0.000010 0.000010 0.000010 0.000010 0.000010 0.000010 0.000010 0.000010 0.000010 0.000010 0.000010 0.000010 0.000010 0.000010
0.000010 0.000010 0.000010 0.000010 0.000010 0.000010 0.000010 0.000010 0.000010 0.000010 0.999540 0.000010 0.000010 0.000010 0.000010 0.000010 0.000010 0.000010 0.000010 0.000010 0.000010 0.000010 0.000010 0.000010 0.000010 0.000010 0.000010 0.000010 0.000010 0.000010 0.000010 0.000010 0.000010 0.000010 0.000010 0.000010 0.000010 0.000010 0.000010 0.000010 0.000010 0.000010 0.000010 0.000010 0.000010 0.000010 0.000010
0.000352 0.000010 0.000010 0.009348 0.000010 0.000010 0.000010 0.000010 0.000010 0.000010 0.984223 0.005648 0.000010 0.000010 0.000010 0.000010 0.000010 0.000010 0.000010 0.000010 0.000010 0.000010 0.000010 0.000010 0.000010 0.000010 0.000010 0.000010 0.000010 0.000010 0.000010 0.000010 0.000010 0.000010 0.000010 0.000010 0.000010 0.000010 0.000010 0.000010 0.000010 0.000010 0.000010 0.000010 0.000010 0.000010 0.000010
0.000010 0.000010 0.000010 0.000010 0.000010 0.000010 0.000010 0.000010 0.000010 0.000010 0.999540 0.000010 0.000010 0.000010 0.000010 0.000010 0.000010 0.000010 0.000010 0.000010 0.000010 0.000010 0.000010 0.000010 0.000010 0.000010 0.000010 0.000010 0.000010 0.000010 0.000010 0.000010 0.000010 0.000010 0.000010 0.000010 0.000010 0.000010 0.000010 0.000010 0.000010 0.000010 0.000010 0.000010 0.000010 0.000010 0.000010
0.000010 0.000010 0.000010 0.000010 0.000010 0.000010 0.000010 0.000010 0.000010 0.000010 0.999540 0.000010 0.000010 0.000010 0.000010 0.000010 0.000010 0.000010 0.000010 0.000010 0.000010 0.000010 0.000010 0.000010 0.000010 0.000010 0.000010 0.000010 0.000010 0.000010 0.000010 0.000010 0.000010 0.000010 0.000010 0.000010 0.000010 0.000010 0.000010 0.000010 0.000010 0.000010 0.000010 0.000010 0.000010 0.000010 0.000010
0.000010 0.000010 0.000010 0.000010 0.000010 0.000010 0.000010 0.000010 0.003747 0.000010 0.982373 0.000010 0.000010 0.000010 0.000010 0.000010 0.000010 0.000010 0.000010 0.000010 0.000010 0.000010 0.000010 0.000010 0.000010 0.000010 0.000010 0.000010 0.000010 0.000010 0.000010 0.000010 0.000010 0.013440 0.000010 0.000010 0.000010 0.000010 0.000010 0.000010 0.000010 0.000010 0.000010 0.000010 0.000010 0.000010 0.000010
0.016436 0.002471 0.001306 0.052141 0.014671 0.000010 0.000010 0.000010 0.009980 0.000010 0.040878 0.049545 0.000010 0.042387 0.007796 0.000010 0.000010 0.009192 0.001991 0.000010 0.015252 0.016388 0.012380 0.000010 0.003135 0.000010 0.003091 0.000010 0.024425 0.004323 0.006686 0.000010 0.000010 0.000010 0.025683 0.007755 0.000010 0.066362 0.053768 0.001736 0.000010 0.000010 0.473803 0.000010 0.000010 0.000010 0.036219
0.000010 0.000010 0.000010 0.034983 0.000010 0.000010 0.000010 0.000010 0.000010 0.000010 0.053885 0.000010 0.000010 0.000010 0.000010 0.000010 0.000010 0.000010 0.000010 0.000010 0.000010 0.000010 0.000010 0.000010 0.000010 0.000010 0.000010 0.000010 0.000010 0.000010 0.000010 0.000010 0.000010 0.000010 0.003681 0.000010 0.000010 0.000010 0.101921 0.000010 0.000010 0.000010 0.805111 0.000010 0.000010 0.000010 0.000010
0.000010 0.000010 0.000010 0.085643 0.000010 0.000010 0.000010 0.000010 0.007176 0.000010 0.033026 0.090200 0.000010 0.000010 0.008012 0.000010 0.000010 0.000010 0.000010 0.000010 0.000010 0.000010 0.000010 0.000010 0.000010 0.000010 0.000010 0.000010 0.000010 0.000010 0.000010 0.000010 0.000010 0.000010 0.008279 0.000010 0.000010 0.076074 0.115404 0.000010 0.000010 0.000010 0.575808 0.000010 0.000010 0.000010 0.000010
0.000010 0.000010 0.000010 0.073287 0.000010 0.000010 0.000010 0.000010 0.000010 0.000010 0.012970 0.073688 0.000010 0.000010 0.000010 0.000010 0.000010 0.000010 0.000010 0.000010 0.000010 0.000010 0.000010 0.000010 0.000010 0.000010 0.000010 0.000010 0.000010 0.000010 0.000010 0.000035 0.000010 0.000010 0.011376 0.000010 0.000010 0.045891 0.120557 0.000010 0.000010 0.000010 0.661806 0.000010 0.000010 0.000010 0.000010
0.000010 0.000010 0.000010 0.081719 0.000010 0.002066 0.000010 0.000010 0.000010 0.000010 0.049065 0.034129 0.000010 0.000010 0.000010 0.000010 0.000010 0.000010 0.000010 0.000010 0.000010 0.010250 0.000010 0.000010 0.000010 0.000010 0.000010 0.000010 0.000010 0.000010 0.000010 0.000010 0.000010 0.010035 0.000010 0.001860 0.000010 0.041564 0.126002 0.000010 0.000010 0.000010 0.642940 0.000010 0.000010 0.000010 0.000010
0.000010 0.000010 0.000010 0.051147 0.000010 0.004642 0.000010 0.000010 0.000010 0.000010 0.044780 0.000010 0.000010 0.000010 0.000010 0.000010 0.000010 0.005792 0.000010 0.000010 0.000010 0.017635 0.006672 0.000010 0.000010 0.000010 0.000010 0.000010 0.000010 0.000010 0.027271 0.008755 0.000010 0.000010 0.009583 0.000481 0.002330 0.066083 0.114459 0.000010 0.000010 0.000010 0.640041 0.000010 0.000010 0.000010 0.000010
0.000010 0.000010 0.000010 0.070774 0.000010 0.015199 0.000010 0.000010 0.000010 0.000010 0.052101 0.000010 0.000010 0.000010 0.000010 0.000010 0.000010 0.000010 0.000010 0.000010 0.000010 0.007997 0.000010 0.000010 0.000010 0.000010 0.000010 0.000010 0.000010 0.000010 0.013632 0.000010 0.000010 0.000854 0.007607 0.000010 0.000010 0.046610 0.118220 0.000010 0.000010 0.000010 0.665890 0.000010 0.000010 0.000010 0.000757
0.000010 0.000010 0.000010 0.028618 0.000010 0.000010 0.000010 0.000010 0.000010 0.000010 0.065652 0.000010 0.000010 0.000010 0.000010 0.000010 0.000010 0.000010 0.000010 0.000010 0.000010 0.000010 0.000010 0.000010 0.000010 0.000010 0.000010 0.000010 0.000010 0.000010 0.000010 0.000010 0.000010 0.000010 0.000010 0.000010 0.000010 0.000010 0.097059 0.000010 0.000010 0.000010 0.808241 0.000010 0.000010 0.000010 0.000010
0.000010 0.000010 0.000010 0.080251 0.000010 0.033614 0.000010 0.000010 0.000010 0.000010 0.069067 0.006394 0.000010 0.000010 0.000010 0.000010 0.000010 0.002249 0.000010 0.000010 0.000010 0.014747 0.000010 0.000010 0.000010 0.000010 0.000010 0.000010 0.000010 0.000010 0.005976 0.000010 0.000010 0.019531 0.013073 0.000010 0.000010 0.034383 0.108037 0.000010 0.000010 0.000010 0.612328 0.000010 0.000010 0.000010 0.000010
0.000010 0.000010 0.000010 0.000010 0.000010 0.000010 0.000010 0.000010 0.000010 0.000010 0.024231 0.005957 0.000010 0.000010 0.084444 0.000010 0.000010 0.007506 0.000010 0.000010 0.000010 0.061148 0.000010 0.000010 0.006783 0.000010 0.000010 0.000010 0.000010 0.007022 0.020895 0.000010 0.005744 0.004542 0.000010 0.009565 0.683873 0.039122 0.000010 0.000010 0.000423 0.000010 0.031067 0.000010 0.000010 0.000010 0.007367
0.000010 0.000010 0.000010 0.000010 0.000010 0.000010 0.000010 0.000010 0.007177 0.000010 0.000010 0.000010 0.000010 0.000010 0.000010 0.000010 0.000010 0.000010 0.000010 0.000010 0.000010 0.000010 0.000010 0.000010 0.000010 0.000010 0.000010 0.000010 0.000010 0.000010 0.000010 0.000010 0.000010 0.000010 0.007472 0.000010 0.984911 0.000010 0.000010 0.000010 0.000010 0.000010 0.000010 0.000010 0.000010 0.000010 0.000010
0.011286 0.000010 0.000010 0.019447 0.000010 0.000010 0.000010 0.000010 0.000010 0.000010 0.000010 0.000010 0.000010 0.007418 0.000789 0.000010 0.000010 0.000010 0.000010 0.000010 0.000010 0.063126 0.011435 0.000010 0.017358 0.000010 0.000010 0.000010 0.000010 0.007664 0.018220 0.012845 0.000010 0.000010 0.000010 0.015796 0.753239 0.043369 0.017680 0.000010 0.000010 0.000010 0.000010 0.000010 0.000010 0.000010 0.000010
0.000010 0.000010 0.000010 0.000010 0.000010 0.000010 0.000010 0.000010 0.000010 0.000010 0.000010 0.000010 0.000010 0.000010 0.000010 0.000010 0.000010 0.000010 0.000010 0.000010 0.000010 0.000010 0.000010 0.000010 0.000010 0.000010 0.000010 0.000010 0.000010 0.000010 0.000010 0.000010 0.000010 0.000010 0.000010 0.000010 0.999540 0.000010 0.000010 0.000010 0.000010 0.000010 0.000010 0.000010 0.000010 0.000010 0.000010
0.000010 0.000010 0.000010 0.000010 0.005874 0.000010 0.000010 0.000010 0.000010 0.000010 0.000010 0.000010 0.000010 0.023837 0.000010 0.000010 0.000010 0.000010 0.000010 0.000010 0.000010 0.011189 0.004007 0.000010 0.000010 0.000010 0.000010 0.000010 0.000010 0.000010 0.007685 0.000010 0.000010 0.000010 0.000010 0.000010 0.939511 0.006579 0.000010 0.000010 0.000010 0.000010 0.000010 0.000010 0.000929 0.000010 0.000010
0.000010 0.000010 0.000010 0.000010 0.000010 0.000010 0.000010 0.000010 0.000010 0.000010 0.000010 0.000010 0.000010 0.000010 0.000010 0.000010 0.000010 0.000010 0.000010 0.000010 0.000010 0.000010 0.000010 0.000010 0.000010 0.000010 0.000010 0.000010 0.000010 0.000010 0.000010 0.000010 0.000010 0.000010 0.000010 0.000010 0.999540 0.000010 0.000010 0.000010 0.000010 0.000010 0.000010 0.000010 0.000010 0.000010 0.000010
0.000010 0.000010 0.000010 0.005010 0.005540 0.000010 0.000010 0.000010 0.013533 0.000010 0.000144 0.000010 0.000010 0.000010 0.079480 0.000010 0.000010 0.000010 0.000010 0.000010 0.000010 0.065529 0.000485 0.000010 0.000010 0.000010 0.000010 0.000010 0.000010 0.030275 0.030477 0.011021 0.000010 0.000010 0.009002 0.001809 0.707487 0.017253 0.003871 0.000010 0.000010 0.000010 0.018774 0.000010 0.000010 0.000010 0.000010
0.000010 0.000010 0.000010 0.000010 0.000010 0.000010 0.000010 0.000010 0.000010 0.000010 0.000010 0.000010 0.000010 0.000010 0.000010 0.000010 0.000010 0.000010 0.000010 0.000010 0.000010 0.000010 0.000010 0.000010 0.000010 0.000010 0.000010 0.000010 0.000010 0.000010 0.000010 0.000010 0.000010 0.000010 0.000010 0.000010 0.999540 0.000010 0.000010 0.000010 0.000010 0.000010 0.000010 0.000010 0.000010 0.000010 0.000010
0.000010 0.000010 0.000010 0.000010 0.000010 0.000010 0.000010 0.000010 0.000010 0.000010 0.000010 0.000010 0.000010 0.000010 0.000010 0.000010 0.000010 0.000010 0.000010 0.000010 0.000010 0.000010 0.000010 0.000010 0.000010 0.000010 0.000010 0.000010 0.000010 0.000010 0.000010 0.000010 0.000010 0.000010 0.000010 0.000010 0.999540 0.000010 0.000010 0.000010 0.000010 0.000010 0.000010 0.000010 0.000010 0.000010 0.000010
0.000010 0.000010 0.000010 0.000010 0.000010 0.000010 0.000010 0.000010 0.000010 0.000010 0.000010 0.000010 0.000010 0.000010 0.000010 0.000010 0.000010 0.000010 0.000010 0.000010 0.000010 0.000010 0.000010 0.000010 0.000010 0.000010 0.000010 0.000010 0.000010 0.000010 0.000010 0.000010 0.000010 0.000010 0.000010 0.000010 0.999540 0.000010 0.000010 0.000010 0.000010 0.000010 0.000010 0.000010 0.000010 0.000010 0.000010
0.000010 0.000010 0.000010 0.000010 0.000010 0.000010 0.000010 0.000010 0.014837 0.000010 0.000010 0.000010 0.000010 0.000010 0.000010 0.000010 0.000010 0.000010 0.000010 0.000010 0.000010 0.000010 0.000010 0.000010 0.010743 0.000010 0.000010 0.000010 0.000010 0.000010 0.000010 0.000010 0.000010 0.000010 0.000010 0.000010 0.972643 0.001347 0.000010 0.000010 0.000010 0.000010 0.000010 0.000010 0.000010 0.000010 0.000010
0.000010 0.000010 0.000010 0.000010 0.000010 0.000010 0.000010 0.000010 0.000010 0.000010 0.000010 0.000010 0.000010 0.000010 0.000010 0.000010 0.000010 0.000010 0.000010 0.000010 0.000010 0.000010 0.000010 0.000010 0.000010 0.000010 0.000010 0.000010 0.000010 0.000010 0.000010 0.000010 0.000010 0.000010 0.000010 0.000010 0.995280 0.000010 0.004270 0.000010 0.000010 0.000010 0.000010 0.000010 0.000010 0.000010 0.000010
0.000010 0.000010 0.000010 0.000010 0.000010 0.000010 0.000010 0.000010 0.000010 0.000010 0.000010 0.000010 0.000010 0.000010 0.000010 0.000010 0.000010 0.000010 0.000010 0.000010 0.000010 0.000010 0.000010 0.000010 0.000010 0.000010 0.000010 0.000010 0.000010 0.000010 0.000010 0.000010 0.000010 0.000010 0.000010 0.000010 0.999540 0.000010 0.000010 0.000010 0.000010 0.000010 0.000010 0.000010 0.000010 0.000010 0.000010
0.000010 0.000010 0.000010 0.000010 0.000010 0.000010 0.000010 0.000010 0.000010 0.000010 0.000010 0.000010 0.000010 0.000010 0.000010 0.000010 0.000010 0.000010 0.000010 0.000010 0.000010 0.000010 0.000010 0.000010 0.000010 0.000010 0.000010 0.000010 0.000010 0.000010 0.000010 0.000010 0.000010 0.000010 0.000010 0.000010 0.999540 0.000010 0.000010 0.000010 0.000010 0.000010 0.000010 0.000010 0.000010 0.000010 0.000010
0.000010 0.000010 0.000010 0.028511 0.000010 0.000010 0.001787 0.000010 0.023156 0.000010 0.016616 0.010187 0.000010 0.000010 0.073315 0.000010 0.000010 0.000010 0.000010 0.000010 0.000010 0.113350 0.017438 0.000010 0.000010 0.000010 0.000010 0.000010 0.000010 0.012542 0.032169 0.017339 0.000010 0.040217 0.051407 0.001613 0.421409 0.067239 0.004616 0.000010 0.000010 0.000010 0.043192 0.000010 0.007364 0.000010 0.016264
0.020127 0.000010 0.000010 0.011514 0.002836 0.000010 0.000010 0.000010 0.017102 0.000010 0.007778 0.000010 0.000010 0.000010 0.086729 0.000010 0.000010 0.000010 0.000010 0.000010 0.000010 0.074462 0.000010 0.000010 0.020039 0.000010 0.000010 0.000010 0.000010 0.002087 0.030044 0.032564 0.000010 0.008179 0.023943 0.004179 0.607982 0.024809 0.002452 0.000010 0.007894 0.000010 0.010146 0.000010 0.000010 0.000010 0.004864
0.000010 0.000010 0.000010 0.000010 0.000010 0.000010 0.000010 0.000010 0.000010 0.000010 0.000010 0.000010 0.000010 0.000010 0.000010 0.000010 0.000010 0.000010 0.000010 0.000010 0.000010 0.000010 0.000010 0.000010 0.003236 0.000010 0.000010 0.000010 0.000010 0.000010 0.010384 0.000010 0.000010 0.000010 0.000010 0.000010 0.981208 0.004740 0.000010 0.000010 0.000010 0.000010 0.000010 0.000010 0.000012 0.000010 0.000010
0.000010 0.000010 0.000010 0.000010 0.000010 0.000010 0.000010 0.000010 0.000010 0.000010 0.000010 0.000010 0.000010 0.000010 0.000010 0.000010 0.000010 0.000010 0.000010 0.000010 0.000010 0.000010 0.000010 0.000010 0.000010 0.000010 0.000010 0.000010 0.000010 0.000010 0.000010 0.000010 0.000010 0.000010 0.000010 0.000010 0.999540 0.000010 0.000010 0.000010 0.000010 0.000010 0.000010 0.000010 0.000010 0.000010 0.000010
0.000010 0.000010 0.000010 0.000010 0.000010 0.000010 0.000010 0.000010 0.000010 0.000010 0.000010 0.000010 0.000010 0.000010 0.000010 0.000010 0.000010 0.000010 0.000010 0.000010 0.000010 0.000010 0.000010 0.000010 0.000010 0.000010 0.000010 0.000010 0.000010 0.000010 0.000010 0.000010 0.000010 0.000010 0.000010 0.000010 0.999540 0.000010 0.000010 0.000010 0.000010 0.000010 0.000010 0.000010 0.000010 0.000010 0.000010
0.000010 0.000010 0.000010 0.000010 0.000010 0.000010 0.000010 0.000010 0.000010 0.000010 0.000010 0.000010 0.000010 0.000010 0.000010 0.000010 0.000010 0.000010 0.000010 0.000010 0.000010 0.000010 0.000010 0.000010 0.000010 0.000010 0.000010 0.000010 0.000010 0.000010 0.000010 0.000010 0.000010 0.000010 0.000010 0.000010 0.995474 0.000010 0.000010 0.000010 0.000010 0.000010 0.000010 0.000010 0.004076 0.000010 0.000010
0.000010 0.000010 0.000010 0.000010 0.000010 0.000010 0.000010 0.000010 0.000010 0.000010 0.000010 0.000010 0.000010 0.000010 0.000010 0.000010 0.000010 0.000010 0.000010 0.000010 0.000010 0.999285 0.000010 0.000010 0.000010 0.000010 0.000010 0.000010 0.000010 0.000010 0.000010 0.000010 0.000010 0.000010 0.000010 0.000010 0.000010 0.000010 0.000265 0.000010 0.000010 0.000010 0.000010 0.000010 0.000010 0.000010 0.000010
0.000010 0.000010 0.000010 0.000010 0.000010 0.000010 0.000010 0.000010 0.000010 0.000010 0.000010 0.000010 0.000010 0.000010 0.000010 0.000010 0.000010 0.000010 0.000010 0.000010 0.000010 0.999540 0.000010 0.000010 0.000010 0.000010 0.000010 0.000010 0.000010 0.000010 0.000010 0.000010 0.000010 0.000010 0.000010 0.000010 0.000010 0.000010 0.000010 0.000010 0.000010 0.000010 0.000010 0.000010 0.000010 0.000010 0.000010
0.000010 0.000010 0.000010 0.000010 0.000010 0.000010 0.000010 0.000010 0.000010 0.000010 0.000010 0.000010 0.000010 0.000010 0.033362 0.000010 0.000010 0.000010 0.000010 0.000010 0.000010 0.951851 0.000010 0.000010 0.000010 0.000010 0.000010 0.000010 0.000010 0.000010 0.000010 0.014347 0.000010 0.000010 0.000010 0.000010 0.000010 0.000010 0.000010 0.000010 0.000010 0.000010 0.000010 0.000010 0.000010 0.000010 0.000010
0.000010 0.000010 0.000010 0.000010 0.002237 0.009269 0.000010 0.000010 0.013709 0.000010 0.000010 0.000010 0.000010 0.000010 0.000010 0.000010 0.000010 0.000010 0.000010 0.000010 0.000010 0.931609 0.000010 0.000010 0.004547 0.000010 0.004547 0.000010 0.000010 0.000010 0.000010 0.010433 0.000010 0.001845 0.017636 0.000010 0.000010 0.000010 0.003798 0.000010 0.000010 0.000010 0.000010 0.000010 0.000010 0.000010 0.000010
0.000010 0.000010 0.000010 0.000010 0.000010 0.000010 0.000010 0.000010 0.000010 0.000010 0.000010 0.000010 0.000010 0.000010 0.000010 0.000010 0.000010 0.000010 0.000010 0.000010 0.000010 0.994823 0.000010 0.000010 0.000010 0.000010 0.000010 0.000010 0.000010 0.000010 0.000010 0.000010 0.000010 0.000010 0.000010 0.000010 0.000010 0.000010 0.004727 0.000010 0.000010 0.000010 0.000010 0.000010 0.000010 0.000010 0.000010
0.000010 0.000010 0.000010 0.000010 0.000010 0.000010 0.000010 0.000010 0.000010 0.000010 0.000010 0.000010 0.000010 0.000010 0.000010 0.000010 0.000010 0.000010 0.000010 0.000010 0.000010 0.987702 0.000010 0.000010 0.000010 0.000010 0.000010 0.000010 0.000010 0.000010 0.000010 0.000010 0.000010 0.000010 0.000010 0.000010 0.000010 0.000010 0.011848 0.000010 0.000010 0.000010 0.000010 0.000010 0.000010 0.000010 0.000010
0.000010 0.000010 0.000010 0.000010 0.000010 0.000010 0.000010 0.000010 0.000010 0.000010 0.000010 0.000010 0.000010 0.000010 0.000010 0.000010 0.000010 0.000010 0.000010 0.000010 0.000010 0.999540 0.000010 0.000010 0.000010 0.000010 0.000010 0.000010 0.000010 0.000010 0.000010 0.000010 0.000010 0.000010 0.000010 0.000010 0.000010 0.000010 0.000010 0.000010 0.000010 0.000010 0.000010 0.000010 0.000010 0.000010 0.000010
0.000010 0.000010 0.000010 0.000010 0.000010 0.000010 0.000010 0.000010 0.000010 0.000010 0.000010 0.000010 0.000010 0.000010 0.000010 0.000010 0.000010 0.000010 0.000010 0.000010 0.000010 0.999540 0.000010 0.000010 0.000010 0.000010 0.000010 0.000010 0.000010 0.000010 0.000010 0.000010 0.000010 0.000010 0.000010 0.000010 0.000010 0.000010 0.000010 0.000010 0.000010 0.000010 0.000010 0.000010 0.000010 0.000010 0.000010
0.000010 0.000010 0.000010 0.000010 0.000010 0.000010 0.000010 0.000010 0.000010 0.000010 0.000010 0.000010 0.000010 0.000010 0.000010 0.000010 0.000010 0.000010 0.000010 0.000010 0.000010 0.999540 0.000010 0.000010 0.000010 0.000010 0.000010 0.000010 0.000010 0.000010 0.000010 0.000010 0.000010 0.000010 0.000010 0.000010 0.000010 0.000010 0.000010 0.000010 0.000010 0.000010 0.000010 0.000010 0.000010 0.000010 0.000010
0.000010 0.000010 0.000010 0.000010 0.000010 0.000010 0.000010 0.000010 0.000010 0.000010 0.000010 0.000010 0.000010 0.000010 0.000010 0.000010 0.000010 0.000010 0.000010 0.000010 0.000010 0.999540 0.000010 0.000010 0.000010 0.000010 0.000010 0.000010 0.000010 0.000010 0.000010 0.000010 0.000010 0.000010 0.000010 0.000010 0.000010 0.000010 0.000010 0.000010 0.000010 0.000010 0.000010 0.000010 0.000010 0.000010 0.000010
0.000010 0.000010 0.000010 0.000010 0.000010 0.000010 0.000010 0.000010 0.000010 0.000010 0.000010 0.000010 0.000010 0.000010 0.000010 0.000010 0.000010 0.000010 0.000010 0.000010 0.000010 0.999540 0.000010 0.000010 0.000010 0.000010 0.000010 0.000010 0.000010 0.000010 0.000010 0.000010 0.000010 0.000010 0.000010 0.000010 0.000010 0.000010 0.000010 0.000010 0.000010 0.000010 0.000010 0.000010 0.000010 0.000010 0.000010
0.000010 0.000010 0.000010 0.000010 0.000010 0.000010 0.000010 0.000010 0.000010 0.000010 0.000010 0.000010 0.000010 0.000010 0.000010 0.000010 0.000010 0.000010 0.000010 0.000010 0.000010 0.999540 0.000010 0.000010 0.000010 0.000010 0.000010 0.000010 0.000010 0.000010 0.000010 0.000010 0.000010 0.000010 0.000010 0.000010 0.000010 0.000010 0.000010 0.000010 0.000010 0.000010 0.000010 0.000010 0.000010 0.000010 0.000010
0.000010 0.000010 0.000010 0.000010 0.000010 0.000010 0.000010 0.000010 0.029215 0.000010 0.000010 0.000010 0.000010 0.000010 0.015865 0.000010 0.000010 0.000010 0.000010 0.000010 0.000010 0.954480 0.000010 0.000010 0.000010 0.000010 0.000010 0.000010 0.000010 0.000010 0.000010 0.000010 0.000010 0.000010 0.000010 0.000010 0.000010 0.000010 0.000010 0.000010 0.000010 0.000010 0.000010 0.000010 0.000010 0.000010 0.000010
0.000010 0.000010 0.000010 0.000010 0.000010 0.000010 0.000010 0.000010 0.000010 0.000010 0.000010 0.000010 0.000010 0.000010 0.000010 0.000010 0.000010 0.000010 0.000010 0.000010 0.000010 0.999540 0.000010 0.000010 0.000010 0.000010 0.000010 0.000010 0.000010 0.000010 0.000010 0.000010 0.000010 0.000010 0.000010 0.000010 0.000010 0.000010 0.000010 0.000010 0.000010 0.000010 0.000010 0.000010 0.000010 0.000010 0.000010
0.000010 0.000010 0.000010 0.000010 0.000010 0.000010 0.000010 0.000010 0.000010 0.000010 0.000010 0.000010 0.000010 0.000010 0.000010 0.000010 0.000010 0.000010 0.000010 0.000010 0.000010 0.966414 0.000010 0.000010 0.000010 0.000010 0.000010 0.000010 0.000010 0.000010 0.009186 0.000010 0.000010 0.000010 0.000010 0.000010 0.000010 0.000010 0.023960 0.000010 0.000010 0.000010 0.000010 0.000010 0.000010 0.000010 0.000010
0.000010 0.000010 0.000010 0.012083 0.008944 0.012926 0.000010 0.001397 0.000010 0.000010 0.032665 0.018182 0.000010 0.018056 0.067558 0.000010 0.000010 0.016834 0.000010 0.000010 0.000010 0.198831 0.008137 0.000010 0.000010 0.000010 0.012469 0.000010 0.000010 0.012110 0.030462 0.015529 0.002255 0.064991 0.022296 0.021654 0.106069 0.022459 0.041194 0.000010 0.000010 0.000010 0.069360 0.000010 0.000010 0.000010 0.183306
0.000010 0.000010 0.000010 0.000010 0.000010 0.000010 0.000010 0.000010 0.000010 0.000010 0.000010 0.000010 0.000010 0.000010 0.000010 0.000010 0.000010 0.000010 0.000010 0.000010 0.000010 0.999540 0.000010 0.000010 0.000010 0.000010 0.000010 0.000010 0.000010 0.000010 0.000010 0.000010 0.000010 0.000010 0.000010 0.000010 0.000010 0.000010 0.000010 0.000010 0.000010 0.000010 0.000010 0.000010 0.000010 0.000010 0.000010
0.000010 0.000010 0.000010 0.000010 0.000010 0.000010 0.000010 0.000010 0.000010 0.000010 0.000010 0.000010 0.000010 0.000010 0.000010 0.000010 0.000010 0.000010 0.000010 0.000010 0.000010 0.999540 0.000010 0.000010 0.000010 0.000010 0.000010 0.000010 0.000010 0.000010 0.000010 0.000010 0.000010 0.000010 0.000010 0.000010 0.000010 0.000010 0.000010 0.000010 0.000010 0.000010 0.000010 0.000010 0.000010 0.000010 0.000010
0.003756 0.000010 0.000010 0.442836 0.000010 0.000010 0.000010 0.000010 0.000010 0.000010 0.000010 0.000010 0.000010 0.000010 0.000010 0.000010 0.000010 0.000010 0.000010 0.000010 0.000010 0.017665 0.004751 0.000010 0.000010 0.000010 0.000010 0.000010 0.000010 0.000010 0.007130 0.030599 0.000010 0.000010 0.008585 0.000010 0.470483 0.000010 0.005006 0.000010 0.000010 0.000010 0.000010 0.000010 0.000010 0.000010 0.008819
0.000010 0.000010 0.000010 0.999540 0.000010 0.000010 0.000010 0.000010 0.000010 0.000010 0.000010 0.000010 0.000010 0.000010 0.000010 0.000010 0.000010 0.000010 0.000010 0.000010 0.000010 0.000010 0.000010 0.000010 0.000010 0.000010 0.000010 0.000010 0.000010 0.000010 0.000010 0.000010 0.000010 0.000010 0.000010 0.000010 0.000010 0.000010 0.000010 0.000010 0.000010 0.000010 0.000010 0.000010 0.000010 0.000010 0.000010
0.000010 0.000010 0.000010 0.999526 0.000010 0.000010 0.000010 0.000010 0.000010 0.000010 0.000010 0.000010 0.000010 0.000010 0.000010 0.000010 0.000010 0.000014 0.000014 0.000013 0.000010 0.000010 0.000010 0.000010 0.000010 0.000010 0.000010 0.000010 0.000010 0.000010 0.000010 0.000010 0.000010 0.000010 0.000010 0.000010 0.000010 0.000010 0.000013 0.000010 0.000010 0.000010 0.000010 0.000010 0.000010 0.000010 0.000010
0.000010 0.000010 0.000010 0.999540 0.000010 0.000010 0.000010 0.000010 0.000010 0.000010 0.000010 0.000010 0.000010 0.000010 0.000010 0.000010 0.000010 0.000010 0.000010 0.000010 0.000010 0.000010 0.000010 0.000010 0.000010 0.000010 0.000010 0.000010 0.000010 0.000010 0.000010 0.000010 0.000010 0.000010 0.000010 0.000010 0.000010 0.000010 0.000010 0.000010 0.000010 0.000010 0.000010 0.000010 0.000010 0.000010 0.000010
0.000010 0.000010 0.000010 0.999540 0.000010 0.000010 0.000010 0.000010 0.000010 0.000010 0.000010 0.000010 0.000010 0.000010 0.000010 0.000010 0.000010 0.000010 0.000010 0.000010 0.000010 0.000010 0.000010 0.000010 0.000010 0.000010 0.000010 0.000010 0.000010 0.000010 0.000010 0.000010 0.000010 0.000010 0.000010 0.000010 0.000010 0.000010 0.000010 0.000010 0.000010 0.000010 0.000010 0.000010 0.000010 0.000010 0.000010
0.000010 0.000010 0.000010 0.999540 0.000010 0.000010 0.000010 0.000010 0.000010 0.000010 0.000010 0.000010 0.000010 0.000010 0.000010 0.000010 0.000010 0.000010 0.000010 0.000010 0.000010 0.000010 0.000010 0.000010 0.000010 0.000010 0.000010 0.000010 0.000010 0.000010 0.000010 0.000010 0.000010 0.000010 0.000010 0.000010 0.000010 0.000010 0.000010 0.000010 0.000010 0.000010 0.000010 0.000010 0.000010 0.000010 0.000010
0.000010 0.000010 0.000010 0.827335 0.000010 0.005965 0.000010 0.000010 0.000010 0.000010 0.000010 0.000010 0.000010 0.030140 0.041183 0.000010 0.000010 0.000716 0.000010 0.000010 0.000010 0.000010 0.013140 0.000010 0.000010 0.000010 0.000010 0.000010 0.000010 0.008570 0.003107 0.003866 0.000010 0.000010 0.049025 0.000010 0.000010 0.000010 0.000010 0.000010 0.000010 0.000010 0.016593 0.000010 0.000010 0.000010 0.000010
0.000010 0.000010 0.000010 0.803476 0.000010 0.017688 0.000010 0.000010 0.000010 0.000010 0.000010 0.000010 0.000010 0.019640 0.047216 0.000010 0.000010 0.000010 0.000010 0.000010 0.000010 0.000010 0.000010 0.000010 0.018981 0.000010 0.000010 0.000010 0.000010 0.002248 0.000010 0.021761 0.000010 0.000010 0.059730 0.001460 0.000010 0.000010 0.007431 0.000010 0.000010 0.000010 0.000010 0.000010 0.000010 0.000010 0.000010
0.000010 0.000010 0.000010 0.999540 0.000010 0.000010 0.000010 0.000010 0.000010 0.000010 0.000010 0.000010 0.000010 0.000010 0.000010 0.000010 0.000010 0.000010 0.000010 0.000010 0.000010 0.000010 0.000010 0.000010 0.000010 0.000010 0.000010 0.000010 0.000010 0.000010 0.000010 0.000010 0.000010 0.000010 0.000010 0.000010 0.000010 0.000010 0.000010 0.000010 0.000010 0.000010 0.000010 0.000010 0.000010 0.000010 0.000010
0.030279 0.000010 0.000010 0.938378 0.000010 0.000010 0.000010 0.000010 0.000010 0.000010 0.000010 0.000010 0.000010 0.000010 0.013530 0.000010 0.000010 0.000010 0.000010 0.000010 0.000010 0.000010 0.017220 0.000010 0.000010 0.000010 0.000010 0.000010 0.000010 0.000010 0.000010 0.000010 0.000010 0.000010 0.000010 0.000010 0.000010 0.000010 0.000010 0.000010 0.000010 0.000010 0.000172 0.000010 0.000010 0.000010 0.000010
0.000010 0.000010 0.000010 0.999540 0.000010 0.000010 0.000010 0.000010 0.000010 0.000010 0.000010 0.000010 0.000010 0.000010 0.000010 0.000010 0.000010 0.000010 0.000010 0.000010 0.000010 0.000010 0.000010 0.000010 0.000010 0.000010 0.000010 0.000010 0.000010 0.000010 0.000010 0.000010 0.000010 0.000010 0.000010 0.000010 0.000010 0.000010 0.000010 0.000010 0.000010 0.000010 0.000010 0.000010 0.000010 0.000010 0.000010
0.000010 0.000010 0.000010 0.999540 0.000010 0.000010 0.000010 0.000010 0.000010 0.000010 0.000010 0.000010 0.000010 0.000010 0.000010 0.000010 0.000010 0.000010 0.000010 0.000010 0.000010 0.000010 0.000010 0.000010 0.000010 0.000010 0.000010 0.000010 0.000010 0.000010 0.000010 0.000010 0.000010 0.000010 0.000010 0.000010 0.000010 0.000010 0.000010 0.000010 0.000010 0.000010 0.000010 0.000010 0.000010 0.000010 0.000010
0.001417 0.000010 0.000010 0.985654 0.000010 0.003397 0.000010 0.000010 0.000010 0.000010 0.000010 0.000010 0.000010 0.000010 0.000010 0.000010 0.000010 0.000010 0.000010 0.000010 0.000010 0.000010 0.000010 0.000010 0.000010 0.000010 0.000010 0.000010 0.000010 0.000010 0.000010 0.000010 0.000010 0.000010 0.009102 0.000010 0.000010 0.000010 0.000010 0.000010 0.000010 0.000010 0.000010 0.000010 0.000010 0.000010 0.000010
0.000010 0.000010 0.000010 0.944625 0.000010 0.000010 0.000010 0.000010 0.000010 0.000010 0.000010 0.000010 0.000010 0.000010 0.000010 0.000010 0.000010 0.000010 0.000010 0.000010 0.000010 0.000010 0.000010 0.000010 0.000010 0.000010 0.000010 0.000010 0.000010 0.000010 0.000010 0.016781 0.004401 0.000010 0.004313 0.000010 0.000010 0.000010 0.000010 0.000010 0.000010 0.000010 0.024768 0.000010 0.004702 0.000010 0.000010
0.000010 0.000010 0.000010 0.999540 0.000010 0.000010 0.000010 0.000010 0.000010 0.000010 0.000010 0.000010 0.000010 0.000010 0.000010 0.000010 0.000010 0.000010 0.000010 0.000010 0.000010 0.000010 0.000010 0.000010 0.000010 0.000010 0.000010 0.000010 0.000010 0.000010 0.000010 0.000010 0.000010 0.000010 0.000010 0.000010 0.000010 0.000010 0.000010 0.000010 0.000010 0.000010 0.000010 0.000010 0.000010 0.000010 0.000010
0.000010 0.000010 0.000010 0.999540 0.000010 0.000010 0.000010 0.000010 0.000010 0.000010 0.000010 0.000010 0.000010 0.000010 0.000010 0.000010 0.000010 0.000010 0.000010 0.000010 0.000010 0.000010 0.000010 0.000010 0.000010 0.000010 0.000010 0.000010 0.000010 0.000010 0.000010 0.000010 0.000010 0.000010 0.000010 0.000010 0.000010 0.000010 0.000010 0.000010 0.000010 0.000010 0.000010 0.000010 0.000010 0.000010 0.000010
0.000010 0.000010 0.000010 0.999540 0.000010 0.000010 0.000010 0.000010 0.000010 0.000010 0.000010 0.000010 0.000010 0.000010 0.000010 0.000010 0.000010 0.000010 0.000010 0.000010 0.000010 0.000010 0.000010 0.000010 0.000010 0.000010 0.000010 0.000010 0.000010 0.000010 0.000010 0.000010 0.000010 0.000010 0.000010 0.000010 0.000010 0.000010 0.000010 0.000010 0.000010 0.000010 0.000010 0.000010 0.000010 0.000010 0.000010
0.000010 0.000010 0.000010 0.739452 0.000010 0.017133 0.000010 0.006493 0.000010 0.000010 0.000010 0.000010 0.000010 0.030615 0.065170 0.000010 0.000010 0.000010 0.000010 0.000010 0.000010 0.000010 0.016794 0.000010 0.007042 0.000010 0.000010 0.000010 0.000010 0.000010 0.000010 0.006247 0.000010 0.000010 0.079631 0.000010 0.000010 0.000010 0.000010 0.000010 0.000010 0.000010 0.027954 0.000010 0.000010 0.000010 0.003109
0.000010 0.000010 0.000010 0.999540 0.000010 0.000010 0.000010 0.000010 0.000010 0.000010 0.000010 0.000010 0.000010 0.000010 0.000010 0.000010 0.000010 0.000010 0.000010 0.000010 0.000010 0.000010 0.000010 0.000010 0.000010 0.000010 0.000010 0.000010 0.000010 0.000010 0.000010 0.000010 0.000010 0.000010 0.000010 0.000010 0.000010 0.000010 0.000010 0.000010 0.000010 0.000010 0.000010 0.000010 0.000010 0.000010 0.000010
0.008358 0.000010 0.000010 0.744506 0.002555 0.000010 0.000010 0.007159 0.000010 0.000010 0.000010 0.000010 0.000010 0.028286 0.057297 0.000010 0.000010 0.001898 0.000010 0.000010 0.000010 0.000010 0.027437 0.000010 0.000010 0.000010 0.000010 0.000010 0.000010 0.000010 0.006355 0.010190 0.000010 0.000010 0.058861 0.000010 0.000010 0.000010 0.014177 0.000010 0.000010 0.000010 0.031946 0.000010 0.000645 0.000010 0.000010
0.000010 0.000010 0.000010 0.000010 0.000010 0.000010 0.000010 0.000010 0.000010 0.000010 0.000010 0.000010 0.000010 0.000010 0.000010 0.000010 0.000010 0.000010 0.000010 0.000010 0.000010 0.000010 0.999540 0.000010 0.000010 0.000010 0.000010 0.000010 0.000010 0.000010 0.000010 0.000010 0.000010 0.000010 0.000010 0.000010 0.000010 0.000010 0.000010 0.000010 0.000010 0.000010 0.000010 0.000010 0.000010 0.000010 0.000010
0.000010 0.000010 0.000010 0.000010 0.000010 0.000010 0.000010 0.000010 0.000010 0.000010 0.000010 0.000010 0.000010 0.000010 0.000010 0.000010 0.000010 0.000010 0.000010 0.000010 0.000010 0.000010 0.999540 0.000010 0.000010 0.000010 0.000010 0.000010 0.000010 0.000010 0.000010 0.000010 0.000010 0.000010 0.000010 0.000010 0.000010 0.000010 0.000010 0.000010 0.000010 0.000010 0.000010 0.000010 0.000010 0.000010 0.000010
0.000010 0.000010 0.000010 0.000010 0.000010 0.000010 0.000010 0.000010 0.000010 0.000010 0.000010 0.000010 0.000010 0.000010 0.000010 0.000010 0.000010 0.000010 0.000010 0.000010 0.000010 0.000010 0.999540 0.000010 0.000010 0.000010 0.000010 0.000010 0.000010 0.000010 0.000010 0.000010 0.000010 0.000010 0.000010 0.000010 0.000010 0.000010 0.000010 0.000010 0.000010 0.000010 0.000010 0.000010 0.000010 0.000010 0.000010
0.000010 0.000010 0.000010 0.000010 0.000010 0.000010 0.000010 0.000010 0.000010 0.000010 0.000010 0.000010 0.000010 0.000010 0.000010 0.000010 0.000010 0.000010 0.000010 0.000010 0.000010 0.000010 0.999540 0.000010 0.000010 0.000010 0.000010 0.000010 0.000010 0.000010 0.000010 0.000010 0.000010 0.000010 0.000010 0.000010 0.000010 0.000010 0.000010 0.000010 0.000010 0.000010 0.000010 0.000010 0.000010 0.000010 0.000010
0.000010 0.000010 0.000010 0.000010 0.000010 0.000010 0.000010 0.000010 0.000010 0.000010 0.000010 0.000010 0.000010 0.000010 0.000010 0.000010 0.000010 0.000010 0.000010 0.000010 0.000010 0.000010 0.999540 0.000010 0.000010 0.000010 0.000010 0.000010 0.000010 0.000010 0.000010 0.000010 0.000010 0.000010 0.000010 0.000010 0.000010 0.000010 0.000010 0.000010 0.000010 0.000010 0.000010 0.000010 0.000010 0.000010 0.000010
0.000010 0.000010 0.000010 0.000010 0.000010 0.000010 0.000010 0.000010 0.000010 0.000010 0.000010 0.000010 0.000010 0.000010 0.000010 0.000010 0.000010 0.000010 0.000010 0.000010 0.000010 0.000010 0.999540 0.000010 0.000010 0.000010 0.000010 0.000010 0.000010 0.000010 0.000010 0.000010 0.000010 0.000010 0.000010 0.000010 0.000010 0.000010 0.000010 0.000010 0.000010 0.000010 0.000010 0.000010 0.000010 0.000010 0.000010
0.041406 0.000010 0.000010 0.005690 0.000010 0.032936 0.000010 0.006171 0.000010 0.000010 0.000010 0.000010 0.000010 0.000010 0.016280 0.000010 0.000010 0.000010 0.000010 0.000010 0.000010 0.003317 0.715782 0.000010 0.000010 0.006215 0.000010 0.000010 0.000010 0.012721 0.000010 0.132920 0.000010 0.000010 0.000010 0.002384 0.000010 0.000010 0.009946 0.000010 0.002498 0.000010 0.000010 0.000010 0.000010 0.000010 0.011404
0.000010 0.000010 0.000010 0.000010 0.000010 0.000010 0.000010 0.000010 0.000010 0.000010 0.000010 0.000010 0.000010 0.003491 0.000010 0.000010 0.000010 0.000010 0.000010 0.000010 0.000010 0.000010 0.883643 0.000010 0.000010 0.000010 0.000010 0.000010 0.000010 0.024672 0.000010 0.069396 0.000010 0.003986 0.000010 0.000010 0.000010 0.000010 0.000010 0.000010 0.000010 0.000010 0.000010 0.000010 0.014403 0.000010 0.000010
0.000010 0.000010 0.000010 0.001715 0.000010 0.011972 0.000010 0.000010 0.000010 0.000010 0.000010 0.000010 0.000010 0.000010 0.000010 0.000010 0.000010 0.000010 0.000010 0.000010 0.000010 0.000010 0.981362 0.000010 0.000010 0.000010 0.000010 0.000010 0.000010 0.000010 0.000010 0.004522 0.000010 0.000010 0.000010 0.000010 0.000010 0.000010 0.000010 0.000010 0.000010 0.000010 0.000010 0.000010 0.000010 0.000010 0.000010
0.000010 0.000010 0.000010 0.000010 0.000010 0.000010 0.000010 0.000010 0.000010 0.000010 0.000010 0.000010 0.000010 0.000010 0.000010 0.000010 0.000010 0.000010 0.000010 0.000010 0.000010 0.000010 0.999540 0.000010 0.000010 0.000010 0.000010 0.000010 0.000010 0.000010 0.000010 0.000010 0.000010 0.000010 0.000010 0.000010 0.000010 0.000010 0.000010 0.000010 0.000010 0.000010 0.000010 0.000010 0.000010 0.000010 0.000010
0.000010 0.000010 0.000010 0.000010 0.000010 0.027991 0.000010 0.000010 0.013784 0.000010 0.000010 0.000010 0.000010 0.010535 0.000010 0.000010 0.000010 0.008274 0.000010 0.000010 0.000010 0.000010 0.760209 0.000010 0.000010 0.000010 0.000010 0.000010 0.000010 0.000010 0.000010 0.136432 0.002139 0.017936 0.000010 0.002711 0.000010 0.002689 0.012726 0.000010 0.000010 0.000010 0.000010 0.000010 0.000010 0.000010 0.004222
0.000010 0.000010 0.000010 0.000010 0.000010 0.042816 0.000010 0.000010 0.000010 0.000010 0.000010 0.000010 0.000010 0.000010 0.000010 0.000010 0.000010 0.001005 0.000010 0.000010 0.000010 0.000010 0.930147 0.000010 0.000010 0.000010 0.000010 0.000010 0.000010 0.000010 0.000010 0.025602 0.000010 0.000010 0.000010 0.000010 0.000010 0.000010 0.000010 0.000010 0.000010 0.000010 0.000010 0.000010 0.000010 0.000010 0.000010
0.010677 0.000010 0.000010 0.003002 0.000010 0.007132 0.001182 0.000010 0.000010 0.000010 0.000010 0.000010 0.000010 0.007450 0.000010 0.000010 0.000010 0.000010 0.000010 0.000010 0.000010 0.000010 0.829160 0.000010 0.000010 0.000010 0.000010 0.000010 0.000010 0.012780 0.000010 0.101181 0.000010 0.000010 0.016747 0.001502 0.000010 0.000010 0.000010 0.000010 0.000010 0.000010 0.000010 0.000010 0.008826 0.000010 0.000010
0.000010 0.000010 0.000010 0.000010 0.000010 0.000010 0.000010 0.000010 0.000010 0.000010 0.000010 0.000010 0.000010 0.000010 0.000010 0.000010 0.000010 0.000010 0.000010 0.000010 0.000010 0.000010 0.999540 0.000010 0.000010 0.000010 0.000010 0.000010 0.000010 0.000010 0.000010 0.000010 0.000010 0.000010 0.000010 0.000010 0.000010 0.000010 0.000010 0.000010 0.000010 0.000010 0.000010 0.000010 0.000010 0.000010 0.000010
0.000010 0.000010 0.000010 0.000010 0.000010 0.000010 0.000010 0.000010 0.000010 0.000010 0.000010 0.000010 0.000010 0.000010 0.000010 0.000010 0.000010 0.000010 0.000010 0.000010 0.000010 0.000010 0.999540 0.000010 0.000010 0.000010 0.000010 0.000010 0.000010 0.000010 0.000010 0.000010 0.000010 0.000010 0.000010 0.000010 0.000010 0.000010 0.000010 0.000010 0.000010 0.000010 0.000010 0.000010 0.000010 0.000010 0.000010
0.000010 0.000010 0.000010 0.000010 0.000010 0.000010 0.000010 0.000010 0.000010 0.000010 0.000010 0.000010 0.000010 0.000010 0.000010 0.000010 0.000010 0.000010 0.000010 0.000010 0.000010 0.000010 0.951211 0.000010 0.000010 0.000010 0.000010 0.000010 0.000010 0.000010 0.000010 0.048339 0.000010 0.000010 0.000010 0.000010 0.000010 0.000010 0.000010 0.000010 0.000010 0.000010 0.000010 0.000010 0.000010 0.000010 0.000010
0.000010 0.000010 0.000010 0.000010 0.000010 0.000010 0.000010 0.000010 0.000010 0.000010 0.000010 0.000010 0.000010 0.000010 0.000010 0.000010 0.000010 0.000010 0.000010 0.000010 0.000010 0.000010 0.999540 0.000010 0.000010 0.000010 0.000010 0.000010 0.000010 0.000010 0.000010 0.000010 0.000010 0.000010 0.000010 0.000010 0.000010 0.000010 0.000010 0.000010 0.000010 0.000010 0.000010 0.000010 0.000010 0.000010 0.000010
0.002541 0.000010 0.000010 0.000010 0.000010 0.000010 0.000010 0.000010 0.000010 0.000010 0.000010 0.000010 0.000010 0.020977 0.000010 0.000010 0.000010 0.000010 0.000010 0.000010 0.000010 0.000010 0.887290 0.000010 0.000010 0.000010 0.000010 0.000010 0.000010 0.021518 0.000010 0.067254 0.000010 0.000010 0.000010 0.000010 0.000010 0.000010 0.000010 0.000010 0.000010 0.000010 0.000010 0.000010 0.000010 0.000010 0.000010
0.000010 0.000010 0.000010 0.000010 0.000010 0.000010 0.000010 0.000010 0.000010 0.000010 0.000010 0.000010 0.000010 0.000010 0.006664 0.000010 0.000010 0.000010 0.000010 0.000010 0.000010 0.000010 0.934923 0.000010 0.004074 0.000010 0.000010 0.000010 0.000010 0.008640 0.000010 0.039014 0.000010 0.000010 0.006274 0.000010 0.000010 0.000010 0.000010 0.000010 0.000010 0.000010 0.000010 0.000010 0.000010 0.000010 0.000010
0.000010 0.000010 0.000010 0.000010 0.000010 0.000010 0.000010 0.000010 0.000010 0.000010 0.000010 0.000010 0.000010 0.000010 0.000010 0.000010 0.000010 0.000010 0.000010 0.000010 0.000010 0.000010 0.999540 0.000010 0.000010 0.000010 0.000010 0.000010 0.000010 0.000010 0.000010 0.000010 0.000010 0.000010 0.000010 0.000010 0.000010 0.000010 0.000010 0.000010 0.000010 0.000010 0.000010 0.000010 0.000010 0.000010 0.000010
0.000010 0.000010 0.000010 0.030388 0.000010 0.000010 0.000010 0.000010 0.000010 0.000010 0.000010 0.000010 0.000010 0.000010 0.004569 0.000010 0.000010 0.000010 0.000010 0.000010 0.000010 0.000010 0.000010 0.000010 0.002959 0.000010 0.000010 0.000010 0.000010 0.000721 0.000010 0.000010 0.000010 0.016156 0.915561 0.000010 0.000010 0.000010 0.000010 0.000010 0.000016 0.000010 0.022445 0.000010 0.006805 0.000010 0.000010
0.000010 0.000010 0.000010 0.004904 0.000010 0.000010 0.000010 0.000010 0.000010 0.000010 0.000010 0.000010 0.000010 0.000010 0.000010 0.000010 0.000010 0.000010 0.000010 0.000010 0.000010 0.000010 0.000010 0.000010 0.000010 0.000010 0.000010 0.000010 0.000010 0.000010 0.000010 0.000010 0.000010 0.000010 0.993189 0.001467 0.000010 0.000010 0.000010 0.000010 0.000010 0.000010 0.000010 0.000010 0.000010 0.000010 0.000010
0.000010 0.000010 0.000010 0.000010 0.000010 0.000010 0.000010 0.000010 0.000010 0.000010 0.000010 0.000010 0.000010 0.000010 0.000010 0.000010 0.000010 0.000010 0.000010 0.000010 0.000010 0.000010 0.000010 0.000010 0.000010 0.000010 0.000010 0.000010 0.000010 0.000010 0.000010 0.000010 0.000010 0.000010 0.999540 0.000010 0.000010 0.000010 0.000010 0.000010 0.000010 0.000010 0.000010 0.000010 0.000010 0.000010 0.000010
0.000010 0.000010 0.000010 0.000010 0.000010 0.000010 0.000010 0.000010 0.000010 0.000010 0.000010 0.000010 0.000010 0.000010 0.000010 0.000010 0.000010 0.000010 0.000010 0.000010 0.000010 0.000010 0.000010 0.000010 0.000010 0.000010 0.000010 0.000010 0.000010 0.000010 0.000010 0.000010 0.000010 0.000010 0.999540 0.000010 0.000010 0.000010 0.000010 0.000010 0.000010 0.000010 0.000010 0.000010 0.000010 0.000010 0.000010
0.000010 0.000010 0.000010 0.022046 0.000010 0.000010 0.000010 0.000010 0.000010 0.000010 0.000010 0.000010 0.000010 0.000010 0.000010 0.000010 0.000010 0.000010 0.000010 0.000010 0.000010 0.000010 0.000010 0.000010 0.000010 0.000010 0.000010 0.000010 0.000010 0.000010 0.000010 0.002728 0.000010 0.000010 0.974786 0.000010 0.000010 0.000010 0.000010 0.000010 0.000010 0.000010 0.000010 0.000010 0.000010 0.000010 0.000010
0.000010 0.000010 0.000010 0.000010 0.000010 0.000010 0.000010 0.000010 0.000010 0.000010 0.000010 0.000010 0.000010 0.000010 0.000010 0.000010 0.000010 0.000010 0.000010 0.000010 0.000010 0.000010 0.000010 0.000010 0.000010 0.000010 0.000010 0.000010 0.000010 0.000010 0.000010 0.000010 0.000010 0.000010 0.999540 0.000010 0.000010 0.000010 0.000010 0.000010 0.000010 0.000010 0.000010 0.000010 0.000010 0.000010 0.000010
0.000010 0.000010 0.000010 0.000010 0.000010 0.000010 0.000010 0.000010 0.000010 0.000010 0.000010 0.000010 0.000010 0.000010 0.000010 0.000010 0.000010 0.000010 0.000010 0.000010 0.000010 0.000010 0.000010 0.000010 0.000010 0.000010 0.000010 0.000010 0.000010 0.000010 0.000010 0.000010 0.000010 0.000010 0.999540 0.000010 0.000010 0.000010 0.000010 0.000010 0.000010 0.000010 0.000010 0.000010 0.000010 0.000010 0.000010
0.000010 0.000010 0.000010 0.000010 0.000010 0.000010 0.000010 0.000010 0.000010 0.000010 0.000010 0.000010 0.000010 0.000010 0.000010 0.000010 0.000010 0.000010 0.000010 0.000010 0.000010 0.000010 0.000010 0.000010 0.000010 0.000010 0.000010 0.000010 0.000010 0.000010 0.000010 0.000010 0.000010 0.000010 0.999540 0.000010 0.000010 0.000010 0.000010 0.000010 0.000010 0.000010 0.000010 0.000010 0.000010 0.000010 0.000010
0.000010 0.000010 0.000010 0.000010 0.000010 0.000010 0.000010 0.000010 0.000010 0.000010 0.000010 0.000010 0.000010 0.000010 0.000010 0.000010 0.000010 0.000010 0.000010 0.000010 0.000010 0.000010 0.000010 0.000010 0.000010 0.000010 0.000010 0.000010 0.000010 0.000010 0.000010 0.000010 0.000010 0.000010 0.999540 0.000010 0.000010 0.000010 0.000010 0.000010 0.000010 0.000010 0.000010 0.000010 0.000010 0.000010 0.000010
0.000010 0.000010 0.000010 0.000010 0.000010 0.000010 0.000010 0.000010 0.000010 0.000010 0.000010 0.000010 0.000010 0.000010 0.000010 0.000010 0.000010 0.000010 0.000010 0.000010 0.000010 0.000010 0.000010 0.000010 0.000010 0.000010 0.000010 0.000010 0.000010 0.000010 0.000010 0.000010 0.000010 0.000010 0.999540 0.000010 0.000010 0.000010 0.000010 0.000010 0.000010 0.000010 0.000010 0.000010 0.000010 0.000010 0.000010
0.006170 0.000010 0.000010 0.013612 0.000010 0.000010 0.000010 0.000010 0.000010 0.000010 0.000010 0.000010 0.000010 0.013839 0.024289 0.000010 0.000010 0.000010 0.000010 0.000010 0.000010 0.000010 0.000010 0.000010 0.000010 0.000010 0.000010 0.000010 0.000010 0.000010 0.000010 0.003216 0.000010 0.001164 0.928781 0.000010 0.000010 0.000010 0.000010 0.000010 0.000010 0.000010 0.008539 0.000010 0.000010 0.000010 0.000010
0.000010 0.000010 0.000010 0.004543 0.000010 0.000010 0.000010 0.000010 0.000010 0.000010 0.000010 0.000010 0.000010 0.000010 0.000010 0.000010 0.000010 0.000010 0.000010 0.000010 0.000010 0.000010 0.000010 0.000010 0.000010 0.000010 0.000010 0.000010 0.000010 0.000010 0.000010 0.000010 0.000010 0.001035 0.984046 0.000010 0.009945 0.000010 0.000010 0.000010 0.000010 0.000010 0.000010 0.000010 0.000010 0.000010 0.000010
0.000010 0.000010 0.000010 0.016191 0.000010 0.000010 0.011454 0.000010 0.000010 0.000010 0.000010 0.000010 0.000010 0.016017 0.002177 0.000010 0.000010 0.000010 0.000010 0.000010 0.000010 0.000010 0.000010 0.000010 0.001424 0.000010 0.000010 0.000010 0.000010 0.000010 0.000010 0.000010 0.000010 0.000010 0.925585 0.002757 0.000010 0.000010 0.024005 0.000010 0.000010 0.000010 0.000010 0.000010 0.000010 0.000010 0.000010
0.000010 0.000010 0.000010 0.000010 0.000010 0.000627 0.000010 0.000010 0.000010 0.000010 0.000010 0.000010 0.000010 0.000010 0.000010 0.000010 0.000010 0.000010 0.000010 0.000010 0.000010 0.000010 0.000010 0.000010 0.000010 0.000010 0.000010 0.000010 0.000010 0.000010 0.000010 0.000010 0.000010 0.000010 0.994324 0.000010 0.004609 0.000010 0.000010 0.000010 0.000010 0.000010 0.000010 0.000010 0.000010 0.000010 0.000010
0.000010 0.000010 0.000010 0.000010 0.000010 0.000010 0.000010 0.000010 0.000010 0.000010 0.000010 0.000010 0.000010 0.000010 0.000010 0.000010 0.000010 0.000010 0.000010 0.000010 0.000010 0.000010 0.000010 0.000010 0.000010 0.000010 0.000010 0.000010 0.000010 0.000010 0.000010 0.000010 0.000010 0.000010 0.999540 0.000010 0.000010 0.000010 0.000010 0.000010 0.000010 0.000010 0.000010 0.000010 0.000010 0.000010 0.000010
0.000010 0.000010 0.000010 0.000010 0.000010 0.000010 0.000010 0.000010 0.000010 0.000010 0.000010 0.000010 0.000010 0.000010 0.000010 0.000010 0.000010 0.000010 0.000010 0.000010 0.000010 0.000010 0.000010 0.000010 0.000010 0.000010 0.000010 0.000010 0.000010 0.000010 0.000010 0.000010 0.000010 0.000010 0.999540 0.000010 0.000010 0.000010 0.000010 0.000010 0.000010 0.000010 0.000010 0.000010 0.000010 0.000010 0.000010
0.000010 0.000010 0.000010 0.000010 0.000010 0.000010 0.000010 0.000010 0.000010 0.000010 0.000789 0.000010 0.000010 0.000010 0.000010 0.000010 0.000010 0.000010 0.000010 0.000010 0.000010 0.000010 0.000010 0.000010 0.000010 0.000010 0.000010 0.000010 0.000010 0.000010 0.000010 0.000010 0.000010 0.000010 0.938719 0.000010 0.058217 0.001845 0.000010 0.000010 0.000010 0.000010 0.000010 0.000010 0.000010 0.000010 0.000010
0.000010 0.000010 0.000010 0.000010 0.000010 0.000010 0.000010 0.000010 0.000010 0.000010 0.000010 0.000010 0.000010 0.000010 0.000010 0.000010 0.000010 0.000010 0.000010 0.000010 0.000010 0.000010 0.000010 0.000010 0.000010 0.000010 0.000010 0.000010 0.000010 0.000010 0.000010 0.000010 0.000010 0.000010 0.999540 0.000010 0.000010 0.000010 0.000010 0.000010 0.000010 0.000010 0.000010 0.000010 0.000010 0.000010 0.000010
0.000010 0.000010 0.000010 0.051632 0.000010 0.000010 0.000010 0.000010 0.000010 0.000010 0.000010 0.000010 0.000010 0.000010 0.000010 0.000010 0.000010 0.000010 0.000010 0.000010 0.000010 0.000010 0.000010 0.000010 0.000010 0.000010 0.000010 0.000010 0.000010 0.000010 0.000010 0.008217 0.000010 0.000010 0.937444 0.000010 0.000010 0.000010 0.000010 0.000010 0.000010 0.000010 0.002276 0.000010 0.000010 0.000010 0.000010
0.000010 0.000010 0.000010 0.000010 0.000010 0.000010 0.000010 0.000010 0.000010 0.000010 0.000010 0.000010 0.000010 0.000010 0.000010 0.000010 0.000010 0.000010 0.000010 0.000010 0.000010 0.000010 0.000010 0.000010 0.000010 0.000010 0.000010 0.000010 0.000010 0.000010 0.000010 0.000010 0.000010 0.000010 0.999540 0.000010 0.000010 0.000010 0.000010 0.000010 0.000010 0.000010 0.000010 0.000010 0.000010 0.000010 0.000010
0.000010 0.000010 0.000010 0.000010 0.000010 0.019205 0.000010 0.000010 0.000010 0.000010 0.000010 0.000010 0.000010 0.000010 0.000010 0.000010 0.000010 0.003378 0.000010 0.000010 0.000010 0.000010 0.005370 0.000010 0.000011 0.000010 0.000010 0.000010 0.000010 0.951634 0.000010 0.000010 0.000010 0.019993 0.000010 0.000010 0.000010 0.000010 0.000010 0.000010 0.000010 0.000010 0.000010 0.000010 0.000010 0.000010 0.000010
0.000010 0.000010 0.000010 0.000010 0.000010 0.000010 0.000010 0.000010 0.000010 0.000010 0.000010 0.000010 0.000010 0.000010 0.000010 0.000010 0.000010 0.000010 0.000010 0.000010 0.000010 0.000010 0.000010 0.000010 0.000010 0.000010 0.000010 0.000010 0.000010 0.999540 0.000010 0.000010 0.000010 0.000010 0.000010 0.000010 0.000010 0.000010 0.000010 0.000010 0.000010 0.000010 0.000010 0.000010 0.000010 0.000010 0.000010
0.000010 0.000010 0.000010 0.000010 0.000010 0.000010 0.000010 0.000010 0.000010 0.000010 0.000010 0.000010 0.000010 0.000010 0.000010 0.000010 0.000010 0.000010 0.000010 0.000010 0.000010 0.000010 0.000010 0.000010 0.000010 0.000010 0.000010 0.000010 0.000010 0.999540 0.000010 0.000010 0.000010 0.000010 0.000010 0.000010 0.000010 0.000010 0.000010 0.000010 0.000010 0.000010 0.000010 0.000010 0.000010 0.000010 0.000010
0.000010 0.000010 0.000010 0.000010 0.000010 0.000010 0.000010 0.000010 0.000010 0.000010 0.000010 0.000010 0.000010 0.000010 0.000010 0.000010 0.000010 0.000010 0.000010 0.000010 0.000010 0.000010 0.000010 0.000010 0.000010 0.000010 0.000010 0.000010 0.000010 0.999540 0.000010 0.000010 0.000010 0.000010 0.000010 0.000010 0.000010 0.000010 0.000010 0.000010 0.000010 0.000010 0.000010 0.000010 0.000010 0.000010 0.000010
0.000010 0.000010 0.000010 0.000010 0.000010 0.000010 0.000010 0.000010 0.000010 0.000010 0.000010 0.000010 0.000010 0.000010 0.000010 0.000010 0.000010 0.000010 0.000010 0.000010 0.000010 0.000010 0.000010 0.000010 0.000010 0.000010 0.000010 0.000010 0.000010 0.999540 0.000010 0.000010 0.000010 0.000010 0.000010 0.000010 0.000010 0.000010 0.000010 0.000010 0.000010 0.000010 0.000010 0.000010 0.000010 0.000010 0.000010
0.000010 0.000010 0.000010 0.000710 0.000010 0.000010 0.000010 0.000010 0.000010 0.000010 0.000010 0.000010 0.000010 0.021055 0.000010 0.000010 0.000010 0.000010 0.000010 0.000010 0.000010 0.000010 0.006151 0.000010 0.000010 0.000010 0.000010 0.000010 0.000010 0.933702 0.000010 0.000010 0.000010 0.000010 0.000010 0.000424 0.009051 0.000010 0.020838 0.000010 0.007679 0.000010 0.000010 0.000010 0.000010 0.000010 0.000010
0.000010 0.000010 0.000010 0.000010 0.000010 0.000010 0.000010 0.000010 0.000010 0.000010 0.000010 0.000010 0.000010 0.000010 0.000010 0.000010 0.000010 0.000010 0.000010 0.000010 0.000010 0.000010 0.000010 0.000010 0.000010 0.000010 0.000010 0.000010 0.000010 0.999540 0.000010 0.000010 0.000010 0.000010 0.000010 0.000010 0.000010 0.000010 0.000010 0.000010 0.000010 0.000010 0.000010 0.000010 0.000010 0.000010 0.000010
0.000010 0.000010 0.000010 0.000010 0.000010 0.000010 0.000010 0.000010 0.000010 0.000010 0.000010 0.000010 0.000010 0.000010 0.000010 0.000010 0.000010 0.000010 0.000010 0.000010 0.000010 0.000010 0.000010 0.000010 0.000010 0.000010 0.000010 0.000010 0.000010 0.999540 0.000010 0.000010 0.000010 0.000010 0.000010 0.000010 0.000010 0.000010 0.000010 0.000010 0.000010 0.000010 0.000010 0.000010 0.000010 0.000010 0.000010
0.007920 0.000010 0.000010 0.000010 0.000010 0.034759 0.000010 0.000010 0.000010 0.000010 0.000010 0.000010 0.000010 0.000010 0.000010 0.000010 0.000010 0.000010 0.000010 0.000010 0.000010 0.000010 0.000010 0.000010 0.002450 0.000010 0.000010 0.000010 0.000010 0.939862 0.000010 0.014588 0.000010 0.000010 0.000010 0.000010 0.000010 0.000010 0.000010 0.000010 0.000010 0.000010 0.000010 0.000010 0.000010 0.000010 0.000010
0.000010 0.000010 0.000010 0.001798 0.000010 0.000010 0.000010 0.000010 0.000010 0.000010 0.000010 0.000010 0.000010 0.000010 0.000010 0.000010 0.000010 0.000010 0.000010 0.000010 0.000010 0.000010 0.000010 0.000010 0.000010 0.000010 0.000010 0.000010 0.000010 0.993550 0.000010 0.000010 0.000010 0.001825 0.000010 0.000010 0.002398 0.000010 0.000010 0.000010 0.000010 0.000010 0.000010 0.000010 0.000010 0.000010 0.000010
0.000010 0.000010 0.000010 0.000010 0.000010 0.023159 0.000010 0.000010 0.000010 0.000010 0.000010 0.000010 0.000010 0.000010 0.000010 0.000010 0.000010 0.000010 0.000010 0.000010 0.000010 0.000010 0.000010 0.000010 0.000010 0.000010 0.000010 0.000010 0.000010 0.956937 0.000010 0.000010 0.000010 0.018946 0.000010 0.000528 0.000010 0.000010 0.000010 0.000010 0.000010 0.000010 0.000010 0.000010 0.000010 0.000010 0.000010
0.000010 0.000010 0.000010 0.000010 0.000010 0.000010 0.000010 0.000010 0.000010 0.000010 0.000010 0.000010 0.000010 0.000010 0.000010 0.000010 0.000010 0.000010 0.000010 0.000010 0.000010 0.000010 0.000010 0.000010 0.000010 0.000010 0.000010 0.000010 0.000010 0.999540 0.000010 0.000010 0.000010 0.000010 0.000010 0.000010 0.000010 0.000010 0.000010 0.000010 0.000010 0.000010 0.000010 0.000010 0.000010 0.000010 0.000010
0.000010 0.000010 0.000010 0.000010 0.000010 0.000010 0.000010 0.000010 0.000010 0.000010 0.000010 0.000010 0.000010 0.000010 0.000010 0.000010 0.000010 0.000010 0.000010 0.000010 0.000010 0.000010 0.000010 0.000010 0.000010 0.000010 0.000010 0.000010 0.000010 0.999540 0.000010 0.000010 0.000010 0.000010 0.000010 0.000010 0.000010 0.000010 0.000010 0.000010 0.000010 0.000010 0.000010 0.000010 0.000010 0.000010 0.000010
0.055092 0.000010 0.000010 0.000010 0.007268 0.116710 0.000010 0.005360 0.011578 0.000010 0.000010 0.000010 0.000010 0.035165 0.014237 0.000010 0.000010 0.000010 0.000010 0.000010 0.000010 0.000010 0.012138 0.000010 0.000010 0.000010 0.001741 0.000010 0.000010 0.713251 0.000010 0.000010 0.000010 0.022578 0.000010 0.000010 0.004532 0.000010 0.000010 0.000010 0.000010 0.000010 0.000010 0.000010 0.000010 0.000010 0.000010
0.000010 0.000010 0.000010 0.000010 0.000010 0.067053 0.000010 0.000010 0.000010 0.000010 0.000010 0.000010 0.000010 0.000010 0.000010 0.000010 0.000010 0.000010 0.000010 0.000010 0.000010 0.000010 0.000010 0.000010 0.000010 0.000010 0.000010 0.000010 0.000010 0.915148 0.000010 0.007203 0.000010 0.000010 0.000010 0.000010 0.000010 0.000010 0.010166 0.000010 0.000010 0.000010 0.000010 0.000010 0.000010 0.000010 0.000010
0.019506 0.000010 0.000010 0.000010 0.000010 0.081485 0.000010 0.000010 0.000010 0.000010 0.000010 0.000010 0.000010 0.000010 0.008144 0.000010 0.000010 0.000010 0.000010 0.000010 0.000010 0.000010 0.000010 0.000010 0.000010 0.000010 0.000010 0.000010 0.000010 0.850667 0.000010 0.027559 0.000010 0.000010 0.000010 0.000010 0.000010 0.000010 0.000010 0.000010 0.000010 0.000010 0.000010 0.000010 0.012229 0.000010 0.000010
0.044319 0.000010 0.000010 0.000010 0.000010 0.049913 0.000010 0.000010 0.000010 0.000010 0.000010 0.000010 0.000010 0.000010 0.000010 0.000010 0.000010 0.000010 0.000010 0.000010 0.000010 0.000010 0.008486 0.000010 0.000010 0.000010 0.007986 0.000010 0.000010 0.873498 0.000010 0.000010 0.000010 0.000010 0.006585 0.000010 0.007456 0.000010 0.001367 0.000010 0.000010 0.000010 0.000010 0.000010 0.000010 0.000010 0.000010
0.000010 0.000010 0.000010 0.000010 0.000010 0.036278 0.000010 0.000010 0.001208 0.000010 0.000010 0.000010 0.000010 0.039910 0.000010 0.000010 0.000010 0.000010 0.000010 0.000010 0.000010 0.000010 0.000010 0.000010 0.000010 0.000010 0.000010 0.000010 0.000010 0.916652 0.000010 0.000010 0.000010 0.000010 0.005532 0.000010 0.000010 0.000010 0.000010 0.000010 0.000010 0.000010 0.000010 0.000010 0.000010 0.000010 0.000010
0.070861 0.000010 0.000010 0.000010 0.000010 0.159199 0.000010 0.000010 0.000010 0.000010 0.000010 0.000010 0.000010 0.066221 0.012755 0.000010 0.000010 0.000010 0.000010 0.000010 0.000010 0.000010 0.000010 0.000010 0.000010 0.000010 0.000010 0.000010 0.000010 0.654234 0.000010 0.000010 0.000010 0.032918 0.000010 0.000010 0.000010 0.002590 0.000010 0.000010 0.000832 0.000010 0.000010 0.000010 0.000010 0.000010 0.000010
0.000010 0.000010 0.000010 0.000010 0.000010 0.000010 0.000010 0.000010 0.000010 0.000010 0.000010 0.000010 0.000010 0.000010 0.000010 0.000010 0.000010 0.000010 0.000010 0.000010 0.000010 0.000010 0.000010 0.000010 0.000010 0.000010 0.000010 0.000010 0.000010 0.999540 0.000010 0.000010 0.000010 0.000010 0.000010 0.000010 0.000010 0.000010 0.000010 0.000010 0.000010 0.000010 0.000010 0.000010 0.000010 0.000010 0.000010
0.000836 0.000010 0.000010 0.004899 0.000010 0.017561 0.000010 0.000010 0.024879 0.000010 0.000010 0.000010 0.000010 0.000010 0.032892 0.000010 0.000010 0.000010 0.000010 0.000010 0.000010 0.692976 0.012384 0.000010 0.000010 0.000010 0.000010 0.000010 0.000010 0.007716 0.000010 0.000010 0.000010 0.000010 0.015890 0.000010 0.058277 0.121782 0.000010 0.000010 0.007540 0.000010 0.002028 0.000010 0.000010 0.000010 0.000010
0.000010 0.000010 0.000010 0.000010 0.000010 0.022016 0.002605 0.000010 0.015724 0.000010 0.000194 0.000010 0.000010 0.000010 0.013846 0.000010 0.000010 0.000010 0.000010 0.000010 0.000010 0.724393 0.000012 0.000010 0.000010 0.000010 0.002887 0.000010 0.000010 0.000010 0.000010 0.000010 0.000010 0.000010 0.000010 0.001309 0.033525 0.174245 0.005429 0.000010 0.000010 0.000010 0.000010 0.000010 0.003475 0.000010 0.000010
0.000010 0.000010 0.000010 0.000010 0.000010 0.000010 0.000010 0.000010 0.000595 0.000010 0.000010 0.000010 0.000010 0.000010 0.015344 0.000010 0.000010 0.000010 0.000010 0.000010 0.000010 0.824607 0.000010 0.000010 0.009121 0.000010 0.000010 0.000010 0.000010 0.000010 0.000010 0.011293 0.000010 0.000010 0.000010 0.000010 0.026852 0.102687 0.000010 0.000010 0.000010 0.000010 0.000010 0.000010 0.000991 0.000010 0.008131
0.000010 0.000010 0.000010 0.000010 0.000010 0.000010 0.000010 0.000010 0.022739 0.000010 0.000010 0.000010 0.000010 0.000010 0.000010 0.000010 0.000010 0.000010 0.000010 0.000010 0.000010 0.839749 0.000010 0.000010 0.000010 0.000010 0.000010 0.000010 0.000010 0.000010 0.000010 0.000010 0.000010 0.000010 0.000010 0.000010 0.000010 0.137072 0.000010 0.000010 0.000010 0.000010 0.000010 0.000010 0.000010 0.000010 0.000010
0.000010 0.000010 0.000010 0.000010 0.000010 0.000010 0.011582 0.000010 0.015921 0.000010 0.000010 0.000010 0.000010 0.000010 0.000010 0.000010 0.000010 0.000010 0.000010 0.000010 0.000010 0.789849 0.000010 0.000010 0.000010 0.000010 0.000010 0.000010 0.000010 0.000010 0.000010 0.000010 0.000010 0.000010 0.000010 0.000010 0.060867 0.112318 0.000010 0.000010 0.009054 0.000010 0.000010 0.000010 0.000010 0.000010 0.000010
0.002963 0.000010 0.000010 0.000010 0.000010 0.017929 0.000010 0.000010 0.030588 0.000010 0.000010 0.000010 0.000010 0.000010 0.005357 0.000010 0.000010 0.000010 0.000010 0.000010 0.000010 0.685273 0.000010 0.000010 0.007368 0.000010 0.000010 0.000010 0.000010 0.000010 0.000010 0.000010 0.002885 0.000010 0.007179 0.000010 0.099919 0.137810 0.000010 0.000010 0.002368 0.000010 0.000010 0.000010 0.000010 0.000010 0.000010
0.000010 0.000010 0.000010 0.008900 0.000010 0.000010 0.000010 0.004175 0.042635 0.000010 0.001088 0.000010 0.000010 0.000010 0.000010 0.000010 0.000010 0.000010 0.000010 0.000010 0.000010 0.639643 0.000010 0.000010 0.000010 0.000010 0.000010 0.000010 0.000010 0.000010 0.027311 0.014765 0.000010 0.000010 0.003146 0.004219 0.123864 0.112212 0.000010 0.000010 0.000010 0.000010 0.000010 0.000010 0.008097 0.000010 0.009605
0.000010 0.000010 0.000010 0.000010 0.000010 0.000010 0.006355 0.000010 0.009435 0.000010 0.000010 0.000010 0.000010 0.000010 0.000010 0.000010 0.000010 0.000010 0.000010 0.000010 0.000010 0.707068 0.000010 0.000010 0.000010 0.000010 0.000010 0.000010 0.000010 0.000010 0.000010 0.000010 0.000010 0.000010 0.000010 0.000010 0.148487 0.124544 0.000010 0.000010 0.000010 0.000010 0.000010 0.000010 0.003700 0.000010 0.000010
0.001324 0.000010 0.000010 0.000010 0.000010 0.000010 0.010355 0.000010 0.049796 0.000010 0.000010 0.000010 0.000010 0.000010 0.000010 0.000010 0.000010 0.000010 0.000010 0.000010 0.000010 0.781659 0.000010 0.000010 0.000010 0.000010 0.002109 0.000010 0.000010 0.000010 0.000010 0.000010 0.005818 0.000010 0.000010 0.000010 0.046087 0.102462 0.000010 0.000010 0.000010 0.000010 0.000010 0.000010 0.000010 0.000010 0.000010
0.000010 0.000010 0.000010 0.004463 0.000010 0.000010 0.000010 0.000010 0.041527 0.000010 0.000010 0.000010 0.000010 0.002253 0.000010 0.000010 0.000010 0.002662 0.000010 0.000010 0.000010 0.698664 0.000010 0.000010 0.000010 0.000010 0.000010 0.000010 0.000010 0.000010 0.000010 0.024515 0.003706 0.000010 0.009683 0.000010 0.050891 0.156529 0.000010 0.000010 0.004747 0.000010 0.000010 0.000010 0.000010 0.000010 0.000010
0.000010 0.000010 0.000010 0.000010 0.000010 0.000010 0.000010 0.000010 0.006309 0.000010 0.000010 0.000010 0.000010 0.000010 0.000010 0.000010 0.000010 0.005939 0.000010 0.000010 0.000010 0.758586 0.000010 0.000010 0.000010 0.000010 0.000010 0.000010 0.000010 0.000010 0.000010 0.000010 0.000010 0.000010 0.000015 0.000010 0.081819 0.133714 0.000010 0.000010 0.013219 0.000010 0.000010 0.000010 0.000010 0.000010 0.000010
0.000010 0.000010 0.000010 0.000010 0.000010 0.005025 0.000010 0.000010 0.003127 0.000010 0.000010 0.000010 0.000010 0.000010 0.014766 0.000010 0.000010 0.000010 0.000010 0.000010 0.000010 0.663175 0.001386 0.000010 0.000010 0.000010 0.011853 0.000010 0.000010 0.000010 0.000010 0.000015 0.004896 0.000010 0.000010 0.000010 0.122818 0.154400 0.000010 0.000010 0.000010 0.000010 0.000010 0.000010 0.000010 0.000010 0.018179
0.000010 0.000010 0.000010 0.000010 0.000010 0.000010 0.000010 0.000010 0.000010 0.000010 0.000010 0.000010 0.000010 0.000010 0.000010 0.000010 0.000010 0.000010 0.000010 0.000010 0.000010 0.767419 0.000010 0.000010 0.000010 0.000010 0.000010 0.000010 0.000010 0.000010 0.000010 0.000010 0.000010 0.000010 0.000010 0.000010 0.073421 0.158721 0.000010 0.000010 0.000010 0.000010 0.000010 0.000010 0.000010 0.000010 0.000010
0.000010 0.000010 0.000010 0.000010 0.000010 0.000010 0.000010 0.000010 0.045648 0.000010 0.000010 0.000010 0.000010 0.000010 0.000010 0.000010 0.000010 0.000010 0.000010 0.000010 0.000010 0.697652 0.000010 0.000010 0.000010 0.000010 0.000010 0.000010 0.000010 0.000010 0.008629 0.000010 0.000010 0.022140 0.000010 0.000010 0.083745 0.134361 0.000010 0.000010 0.005665 0.000010 0.000010 0.000010 0.001771 0.000010 0.000010
0.000955 0.000010 0.000010 0.000010 0.000010 0.000010 0.000010 0.000010 0.013613 0.000010 0.000010 0.000010 0.000010 0.000010 0.000010 0.000010 0.000010 0.000010 0.000010 0.000010 0.000010 0.672980 0.000010 0.000010 0.000010 0.000010 0.000010 0.000010 0.000010 0.000010 0.000010 0.000010 0.004602 0.000010 0.000010 0.015857 0.100135 0.190170 0.000010 0.000010 0.001298 0.000010 0.000010 0.000010 0.000010 0.000010 0.000010
0.000010 0.000010 0.000010 0.000010 0.000010 0.000010 0.000010 0.000010 0.054709 0.000010 0.000010 0.000010 0.000010 0.000010 0.003695 0.000010 0.000010 0.000010 0.000010 0.000010 0.000010 0.744976 0.000010 0.000010 0.000010 0.000010 0.000010 0.000010 0.000010 0.000010 0.000010 0.000010 0.000010 0.000010 0.000010 0.000010 0.057879 0.133390 0.000010 0.000010 0.000010 0.000010 0.000010 0.000010 0.004941 0.000010 0.000010
0.004527 0.000010 0.000010 0.000010 0.000010 0.000010 0.000010 0.000010 0.000010 0.000010 0.007094 0.000010 0.000010 0.000010 0.000010 0.000010 0.000010 0.000010 0.000010 0.000010 0.000010 0.615724 0.000010 0.000010 0.000010 0.000010 0.001814 0.000010 0.000010 0.000010 0.000010 0.000010 0.000010 0.000010 0.003574 0.000010 0.119761 0.223379 0.000010 0.000010 0.000010 0.000010 0.000010 0.000010 0.000010 0.000010 0.023736
0.000010 0.000010 0.000010 0.000010 0.000010 0.006314 0.000010 0.000010 0.028580 0.000010 0.000010 0.000010 0.000010 0.000010 0.000010 0.000010 0.000010 0.000010 0.000010 0.000010 0.000010 0.778070 0.000010 0.000010 0.000010 0.000010 0.008585 0.000010 0.000010 0.000010 0.000377 0.000010 0.000010 0.000010 0.000010 0.009327 0.036335 0.132024 0.000010 0.000010 0.000010 0.000010 0.000010 0.000010 0.000010 0.000010 0.000010
0.000010 0.000010 0.000010 0.000010 0.000010 0.000010 0.000010 0.000010 0.000010 0.000010 0.000010 0.000010 0.000010 0.000010 0.001934 0.000010 0.000010 0.000010 0.000010 0.000010 0.000010 0.736714 0.000010 0.000010 0.000010 0.000010 0.000010 0.000010 0.000010 0.031359 0.008082 0.000010 0.000010 0.000010 0.017974 0.007290 0.073948 0.122308 0.000010 0.000010 0.000010 0.000010 0.000010 0.000010 0.000010 0.000010 0.000010
0.000010 0.000010 0.000010 0.000010 0.000010 0.000010 0.000010 0.000010 0.046950 0.000010 0.000010 0.000010 0.000010 0.000010 0.000010 0.000010 0.000010 0.000010 0.000010 0.000010 0.000010 0.725115 0.000010 0.000010 0.000010 0.000010 0.000010 0.000010 0.000010 0.000010 0.000010 0.000010 0.000010 0.000010 0.000010 0.000010 0.078151 0.149354 0.000010 0.000010 0.000010 0.000010 0.000010 0.000010 0.000010 0.000010 0.000010
0.019087 0.000010 0.001925 0.017622 0.005700 0.000010 0.000010 0.005612 0.000010 0.034106 0.000010 0.000010 0.000010 0.000010 0.000010 0.046551 0.015035 0.010518 0.005756 0.037652 0.000010 0.015703 0.000599 0.000010 0.000010 0.000010 0.010033 0.016770 0.004838 0.000010 0.004375 0.004891 0.009968 0.022423 0.000010 0.001511 0.012352 0.000010 0.008224 0.021685 0.000010 0.000010 0.000010 0.000010 0.000010 0.086189 0.580666
0.000010 0.000010 0.024795 0.010282 0.006664 0.000010 0.009280 0.000010 0.000010 0.056177 0.000010 0.000010 0.000010 0.000010 0.000010 0.019783 0.000010 0.000010 0.001521 0.033717 0.000010 0.005535 0.000010 0.013239 0.014373 0.007369 0.000010 0.005814 0.000010 0.000010 0.000010 0.021493 0.000010 0.022163 0.000010 0.000010 0.000010 0.000010 0.000010 0.005076 0.000010 0.008826 0.015529 0.000010 0.000010 0.053064 0.665029
0.000010 0.039805 0.023294 0.003955 0.001170 0.000010 0.022831 0.000010 0.000010 0.063510 0.000010 0.000010 0.005767 0.001175 0.000010 0.034539 0.000010 0.000010 0.000010 0.015348 0.000010 0.000010 0.000010 0.011991 0.002159 0.000010 0.000010 0.016518 0.005106 0.000010 0.000010 0.029116 0.000010 0.000010 0.000010 0.000010 0.000010 0.000010 0.000010 0.000010 0.000010 0.000010 0.003600 0.000010 0.000010 0.065016 0.654812
0.006910 0.000010 0.001323 0.007019 0.004825 0.000010 0.000010 0.031201 0.000010 0.029620 0.004433 0.000010 0.000010 0.000786 0.040863 0.043477 0.000010 0.000010 0.000010 0.025330 0.000010 0.008776 0.000010 0.013341 0.011360 0.005529 0.000010 0.006878 0.000885 0.041294 0.000010 0.062680 0.000010 0.010447 0.006941 0.000010 0.023931 0.000010 0.002299 0.000010 0.000010 0.000010 0.014502 0.000010 0.000010 0.071570 0.523572
0.000010 0.000010 0.000010 0.008647 0.000010 0.000010 0.000010 0.059403 0.000010 0.010086 0.000010 0.001343 0.000010 0.000010 0.030728 0.066016 0.000010 0.029949 0.000010 0.002561 0.004541 0.030205 0.018945 0.003283 0.000010 0.000010 0.000010 0.004811 0.000010 0.011054 0.000010 0.068511 0.016279 0.015153 0.010592 0.005328 0.000010 0.000010 0.006102 0.000010 0.001107 0.000010 0.011622 0.009996 0.000010 0.064542 0.508978
0.000010 0.005839 0.027683 0.002302 0.002221 0.000010 0.000010 0.035025 0.000010 0.016956 0.000010 0.000450 0.000010 0.010668 0.014156 0.045622 0.001587 0.008379 0.008781 0.035101 0.000010 0.000010 0.003541 0.000010 0.000010 0.000010 0.000010 0.000010 0.016039 0.004555 0.000010 0.000010 0.000091 0.008026 0.008657 0.009171 0.017873 0.000010 0.000010 0.000010 0.000010 0.070799 0.000010 0.000010 0.000010 0.105713 0.540546
0.024102 0.006811 0.000010 0.004767 0.024104 0.005270 0.000448 0.044551 0.000010 0.014804 0.000010 0.000010 0.003258 0.008048 0.003258 0.047192 0.000010 0.000010 0.000010 0.005118 0.000010 0.005970 0.017218 0.000010 0.000010 0.000010 0.000010 0.012308 0.004897 0.014493 0.031619 0.082530 0.000010 0.014820 0.013082 0.001706 0.000010 0.000010 0.002338 0.000010 0.032582 0.016669 0.000010 0.000010 0.000010 0.040909 0.516938
0.000010 0.000010 0.010927 0.008824 0.000010 0.012392 0.012126 0.027672 0.000010 0.000010 0.000010 0.000010 0.000010 0.000010 0.058897 0.055007 0.009435 0.006058 0.000010 0.023992 0.000010 0.000010 0.011285 0.000955 0.000010 0.001175 0.000010 0.000964 0.016845 0.003200 0.000010 0.089983 0.009973 0.017340 0.000592 0.000010 0.000010 0.000010 0.007266 0.000010 0.001850 0.000010 0.030283 0.000010 0.000010 0.061703 0.521037
0.000010 0.026298 0.000010 0.000010 0.000010 0.000010 0.000010 0.015940 0.000010 0.068032 0.000010 0.000010 0.000010 0.000010 0.000010 0.026000 0.013067 0.000010 0.000010 0.006127 0.000010 0.021009 0.012564 0.000010 0.005784 0.000010 0.000010 0.003265 0.017043 0.000010 0.010909 0.000815 0.005877 0.005384 0.000010 0.000010 0.082133 0.023967 0.003869 0.014910 0.000010 0.031604 0.000010 0.003598 0.008531 0.106040 0.487005
0.000010 0.000010 0.042724 0.000010 0.000010 0.000010 0.000010 0.000010 0.000010 0.055557 0.000010 0.000010 0.000010 0.000010 0.000010 0.038631 0.012601 0.000010 0.000010 0.000010 0.000010 0.000010 0.000010 0.015088 0.000010 0.000010 0.000010 0.020811 0.034924 0.000010 0.000010 0.011321 0.000010 0.000010 0.001031 0.000010 0.000010 0.000010 0.000010 0.000010 0.000010 0.025715 0.000010 0.000010 0.000010 0.093264 0.647982
0.000916 0.000010 0.000010 0.000010 0.000010 0.000010 0.000010 0.008628 0.003931 0.088599 0.000010 0.000010 0.000705 0.000010 0.002798 0.084583 0.016247 0.000010 0.000010 0.000010 0.009191 0.000010 0.000010 0.000010 0.008361 0.018799 0.000010 0.027320 0.015213 0.000010 0.005947 0.017672 0.000179 0.010161 0.000010 0.000010 0.000010 0.000010 0.009101 0.003655 0.007077 0.028763 0.000010 0.000010 0.000010 0.065473 0.566439
0.000010 0.000010 0.017640 0.000010 0.000010 0.000010 0.000010 0.022491 0.006566 0.053532 0.000010 0.000010 0.000010 0.000010 0.003080 0.043282 0.000010 0.000010 0.000010 0.037946 0.000010 0.000010 0.000010 0.025096 0.000010 0.000010 0.005834 0.000673 0.001568 0.000010 0.000010 0.021967 0.000010 0.000010 0.000010 0.011417 0.000010 0.000010 0.000010 0.000010 0.000010 0.072316 0.000010 0.000010 0.015729 0.087716 0.572848
0.000010 0.000010 0.008090 0.000010 0.000010 0.022945 0.001425 0.000010 0.000010 0.063977 0.000010 0.000010 0.000010 0.000010 0.005328 0.076251 0.001021 0.000010 0.000010 0.024271 0.045167 0.000010 0.001947 0.000010 0.000010 0.000010 0.000010 0.000514 0.027077 0.000010 0.000010 0.019062 0.000010 0.000010 0.000010 0.000010 0.000010 0.000010 0.005489 0.000010 0.000010 0.029853 0.000010 0.000010 0.000010 0.069372 0.597912
0.010435 0.000343 0.024265 0.000010 0.000010 0.000010 0.014482 0.000010 0.000010 0.052050 0.000010 0.000010 0.000010 0.000010 0.017515 0.074190 0.009614 0.004787 0.000010 0.000010 0.052402 0.000010 0.000010 0.000010 0.000010 0.000010 0.022451 0.017501 0.026486 0.000866 0.000010 0.013322 0.000010 0.000010 0.000010 0.014680 0.000010 0.000010 0.008498 0.017041 0.000010 0.000010 0.000010 0.000010 0.000010 0.063300 0.555501
0.022365 0.000010 0.001875 0.007652 0.000010 0.000010 0.000010 0.000010 0.000010 0.102139 0.000010 0.000010 0.000010 0.000010 0.000010 0.003595 0.013371 0.000010 0.000010 0.020459 0.000010 0.000010 0.007053 0.000010 0.000010 0.019947 0.000010 0.013899 0.015272 0.000010 0.000010 0.025368 0.000010 0.000010 0.012797 0.000010 0.000010 0.000010 0.000010 0.019779 0.008664 0.057338 0.000010 0.000010 0.000832 0.084486 0.562829
0.000010 0.000010 0.000010 0.000010 0.000010 0.000010 0.000010 0.020041 0.000010 0.027196 0.000010 0.000010 0.000010 0.000010 0.000010 0.057286 0.006554 0.010480 0.004258 0.029668 0.021591 0.000010 0.003635 0.000010 0.008168 0.000010 0.000010 0.010295 0.035247 0.000010 0.000010 0.000010 0.000010 0.000010 0.000010 0.012680 0.000010 0.000010 0.009515 0.000010 0.033243 0.062185 0.000010 0.000010 0.004109 0.066623 0.576945
0.015701 0.012393 0.000010 0.001776 0.006109 0.055876 0.014199 0.017992 0.000010 0.039995 0.000010 0.000010 0.000010 0.006165 0.000010 0.032421 0.002386 0.000010 0.000010 0.010511 0.006636 0.001937 0.026177 0.015200 0.000010 0.003443 0.000010 0.010963 0.037251 0.026764 0.012478 0.035719 0.011543 0.000010 0.000010 0.000010 0.000010 0.000010 0.000010 0.007153 0.000010 0.040560 0.009516 0.000010 0.000010 0.093309 0.445635
0.000010 0.000010 0.000010 0.000010 0.000010 0.000010 0.000010 0.000010 0.000010 0.040931 0.000010 0.000010 0.000010 0.000010 0.000010 0.058386 0.000010 0.000010 0.000010 0.015782 0.004521 0.000010 0.006862 0.024157 0.000010 0.000010 0.022152 0.011418 0.025445 0.000010 0.000010 0.000010 0.000010 0.000010 0.000010 0.000010 0.000010 0.000010 0.000010 0.000010 0.000979 0.102496 0.000010 0.000010 0.000010 0.091973 0.594559
0.011132 0.000010 0.024407 0.000010 0.000010 0.000010 0.000010 0.027841 0.000010 0.050700 0.000010 0.000010 0.000010 0.000010 0.000010 0.044841 0.011045 0.000010 0.000010 0.000010 0.033768 0.000010 0.000010 0.005222 0.002229 0.000010 0.000014 0.005543 0.029714 0.000010 0.000010 0.000010 0.004724 0.000010 0.000010 0.005794 0.000010 0.000010 0.000010 0.000010 0.005781 0.088515 0.000010 0.000010 0.015382 0.087793 0.545277
0.009560 0.000010 0.023251 0.000010 0.000010 0.000010 0.000010 0.018638 0.000010 0.014347 0.000010 0.000010 0.000010 0.000010 0.000341 0.068156 0.013642 0.000010 0.017621 0.039334 0.040325 0.000010 0.000010 0.000010 0.000010 0.007124 0.010203 0.007165 0.037185 0.000010 0.000010 0.000010 0.000010 0.000010 0.003670 0.000010 0.000010 0.000010 0.000010 0.023471 0.000010 0.015917 0.000010 0.000010 0.000010 0.098388 0.551382
0.000010 0.000010 0.000010 0.000010 0.000010 0.000010 0.012082 0.010573 0.000010 0.041477 0.000010 0.000010 0.000010 0.000010 0.000010 0.055142 0.000010 0.000010 0.000010 0.024350 0.020358 0.000010 0.000010 0.000010 0.000010 0.021302 0.005155 0.003367 0.055190 0.000010 0.000010 0.004907 0.000010 0.000010 0.000010 0.007327 0.000010 0.000010 0.000010 0.010069 0.000010 0.068396 0.000010 0.000010 0.011458 0.094002 0.554545
0.003262 0.002051 0.016534 0.000010 0.000010 0.000010 0.006429 0.016474 0.000010 0.023280 0.000010 0.000010 0.008323 0.000010 0.000010 0.107106 0.009612 0.000010 0.005951 0.000010 0.000010 0.019136 0.002083 0.000010 0.000010 0.000010 0.000905 0.000010 0.034695 0.000010 0.000010 0.019451 0.000010 0.000010 0.000010 0.000010 0.021484 0.001635 0.000010 0.005367 0.000010 0.038606 0.000010 0.000736 0.004051 0.132912 0.519677
0.000010 0.036409 0.000010 0.000010 0.000010 0.000010 0.000010 0.025158 0.000010 0.056474 0.000010 0.000010 0.000010 0.000010 0.000010 0.003022 0.000010 0.000010 0.014585 0.013932 0.039712 0.000010 0.000010 0.000010 0.000010 0.000010 0.000010 0.002179 0.040951 0.000010 0.000010 0.000010 0.000010 0.000010 0.000010 0.000010 0.000010 0.000010 0.000010 0.000010 0.041963 0.087311 0.000010 0.000010 0.003227 0.061318 0.573429
0.004837 0.010923 0.015463 0.000010 0.000010 0.000010 0.000010 0.014910 0.000010 0.020588 0.000010 0.000010 0.000010 0.000010 0.005526 0.043063 0.000010 0.000010 0.009290 0.043094 0.048558 0.000010 0.004824 0.008649 0.000010 0.000010 0.000010 0.014925 0.059612 0.000010 0.000010 0.000010 0.027828 0.000010 0.000010 0.002798 0.000010 0.000010 0.006735 0.006428 0.000010 0.050533 0.000010 0.000010 0.000010 0.054475 0.546681
0.000010 0.000010 0.012531 0.000010 0.000010 0.000010 0.000010 0.000010 0.000010 0.048103 0.000010 0.000010 0.000010 0.004934 0.000010 0.035038 0.017570 0.000010 0.003129 0.018533 0.024107 0.000010 0.000010 0.000010 0.004107 0.000721 0.007187 0.000010 0.029454 0.014053 0.000010 0.009557 0.038599 0.000010 0.000010 0.000010 0.024936 0.000010 0.000010 0.000010 0.027819 0.013189 0.000010 0.001321 0.009522 0.149677 0.505664
0.007760 0.003391 0.013492 0.000010 0.000010 0.000010 0.000010 0.000010 0.000010 0.090266 0.000010 0.000010 0.003134 0.000010 0.000010 0.057805 0.015887 0.000010 0.000010 0.005541 0.022201 0.000010 0.000010 0.000010 0.020647 0.010613 0.010292 0.002014 0.000010 0.000018 0.000010 0.007648 0.000010 0.000010 0.000010 0.000010 0.000010 0.000010 0.000010 0.007044 0.021575 0.000010 0.000010 0.000010 0.000010 0.207302 0.493090
0.000010 0.004586 0.009423 0.000010 0.012094 0.000010 0.015144 0.000010 0.003427 0.052999 0.000010 0.000010 0.000010 0.000010 0.000010 0.058478 0.010233 0.000010 0.005911 0.010408 0.003628 0.000015 0.000010 0.000010 0.000010 0.013433 0.005200 0.000010 0.005685 0.001049 0.000010 0.000010 0.005657 0.009475 0.000010 0.000010 0.034145 0.000010 0.000010 0.015147 0.000218 0.000010 0.000010 0.000010 0.000010 0.222964 0.500441
0.000010 0.012986 0.029598 0.000010 0.010372 0.000010 0.005704 0.000010 0.002434 0.051494 0.000010 0.000010 0.000010 0.002735 0.000010 0.056182 0.036851 0.011708 0.017379 0.000010 0.027597 0.000010 0.004167 0.000010 0.000010 0.000010 0.000010 0.012802 0.034077 0.000010 0.000010 0.000010 0.021346 0.000010 0.000010 0.000010 0.000010 0.000010 0.000010 0.000010 0.000010 0.000010 0.000010 0.000010 0.027200 0.119909 0.515179
0.000010 0.000010 0.000010 0.000010 0.000010 0.000010 0.000010 0.000010 0.000010 0.059344 0.000010 0.000010 0.000010 0.000010 0.000010 0.053633 0.010651 0.000010 0.000010 0.007959 0.000010 0.000010 0.000010 0.039863 0.000010 0.000010 0.004364 0.000010 0.014191 0.000010 0.000010 0.000010 0.057870 0.000010 0.000010 0.000010 0.000010 0.000010 0.000010 0.031057 0.006941 0.000010 0.000010 0.000010 0.000010 0.184571 0.529207
0.000010 0.000010 0.011790 0.000010 0.000010 0.000010 0.001306 0.000010 0.000010 0.041175 0.000010 0.000010 0.000010 0.000010 0.000010 0.036950 0.029065 0.000010 0.016259 0.000010 0.051480 0.000010 0.000010 0.000010 0.000010 0.002344 0.000010 0.000010 0.006715 0.000010 0.000010 0.000010 0.045673 0.000010 0.000010 0.000010 0.000010 0.000010 0.000010 0.000010 0.003755 0.046435 0.000010 0.000010 0.000010 0.177563 0.529161
0.000010 0.000010 0.000010 0.000010 0.000010 0.003301 0.000010 0.000010 0.000010 0.058865 0.000010 0.000010 0.004390 0.000010 0.000010 0.032280 0.004525 0.000010 0.010404 0.000010 0.032679 0.000010 0.000010 0.041374 0.006874 0.007617 0.000010 0.015374 0.007188 0.000010 0.000010 0.000010 0.031058 0.000010 0.000010 0.000010 0.000010 0.000010 0.000010 0.025662 0.019267 0.014666 0.000010 0.001790 0.001259 0.160009 0.521148
0.000010 0.000010 0.000010 0.000010 0.000010 0.000010 0.018707 0.000010 0.000010 0.047975 0.000010 0.000010 0.000010 0.000010 0.000010 0.063005 0.000010 0.000010 0.000010 0.000010 0.000010 0.000010 0.000010 0.031313 0.000010 0.000010 0.000010 0.000010 0.006193 0.000010 0.000010 0.000010 0.000010 0.000010 0.000010 0.000010 0.000010 0.000010 0.000010 0.000010 0.017677 0.000010 0.000010 0.000010 0.000010 0.260879 0.553860
0.000010 0.003301 0.003991 0.000234 0.000010 0.000010 0.000010 0.002379 0.000010 0.068367 0.000010 0.000010 0.000010 0.000010 0.000010 0.042153 0.001207 0.000010 0.000010 0.000010 0.015609 0.000010 0.000010 0.035295 0.006747 0.008384 0.000010 0.000010 0.032389 0.000010 0.000010 0.011355 0.000010 0.000010 0.000010 0.000010 0.000010 0.000010 0.000010 0.000010 0.002672 0.072534 0.000010 0.000010 0.000708 0.047470 0.644914
0.017350 0.008546 0.006962 0.001853 0.000010 0.005083 0.012791 0.000010 0.005586 0.009518 0.000010 0.000010 0.000429 0.000547 0.000010 0.071337 0.000010 0.000010 0.002303 0.010737 0.032800 0.000010 0.000010 0.000010 0.000010 0.000010 0.000010 0.010186 0.044939 0.012832 0.002281 0.026032 0.024613 0.000010 0.006403 0.000010 0.000010 0.000010 0.000010 0.000010 0.000010 0.065219 0.000010 0.000010 0.000010 0.023458 0.597965
0.000010 0.000010 0.002067 0.001097 0.000010 0.000010 0.000010 0.000010 0.000010 0.054073 0.000010 0.000010 0.000010 0.000010 0.000010 0.062310 0.000010 0.000010 0.000010 0.029183 0.008978 0.000010 0.001515 0.015903 0.000010 0.001822 0.000010 0.000010 0.024947 0.000010 0.000010 0.000010 0.000010 0.000010 0.000010 0.000010 0.000010 0.000010 0.000010 0.000010 0.000010 0.037051 0.000010 0.000010 0.000010 0.076153 0.684560
0.000010 0.000010 0.024533 0.000010 0.000010 0.000010 0.000010 0.000010 0.000010 0.047749 0.000010 0.000010 0.000010 0.000010 0.000010 0.035072 0.000010 0.000010 0.000010 0.034247 0.003583 0.000010 0.000010 0.000010 0.000010 0.011296 0.000010 0.000010 0.000010 0.000010 0.000010 0.000010 0.000010 0.000010 0.000010 0.000010 0.000010 0.000010 0.000010 0.025267 0.000010 0.072766 0.000010 0.000010 0.000010 0.057447 0.687670
0.014571 0.007783 0.000010 0.020003 0.000010 0.000010 0.002561 0.017851 0.000010 0.068403 0.003230 0.000010 0.000010 0.021475 0.000010 0.002361 0.004955 0.006445 0.000010 0.033054 0.000010 0.007205 0.042094 0.000765 0.000010 0.000010 0.011909 0.000354 0.039352 0.000010 0.000010 0.056698 0.000010 0.000010 0.010708 0.016047 0.000010 0.000010 0.009306 0.000010 0.000010 0.004560 0.017522 0.000010 0.000010 0.081841 0.498739
0.000010 0.008248 0.003041 0.000010 0.000010 0.000010 0.000010 0.000010 0.000010 0.054187 0.000010 0.000010 0.000010 0.000010 0.000010 0.018507 0.030775 0.000010 0.000010 0.032849 0.033156 0.000010 0.000010 0.010407 0.000010 0.000010 0.011503 0.000010 0.000010 0.000010 0.000010 0.000010 0.000010 0.000010 0.000010 0.000010 0.000010 0.000010 0.000010 0.019439 0.000010 0.051315 0.000010 0.000010 0.000010 0.051761 0.674471
0.000010 0.000010 0.000010 0.000010 0.000010 0.000010 0.000757 0.000010 0.000010 0.063101 0.000010 0.000010 0.000010 0.000010 0.000010 0.026634 0.007607 0.000010 0.000010 0.018968 0.023706 0.000010 0.016067 0.000010 0.000010 0.000010 0.000010 0.007593 0.012979 0.000010 0.000010 0.042371 0.014054 0.000010 0.000010 0.011673 0.000010 0.000010 0.000010 0.000010 0.001678 0.070325 0.005432 0.000010 0.000010 0.046086 0.630669
0.000016 0.000010 0.023798 0.000010 0.000010 0.005147 0.000010 0.000010 0.000010 0.052636 0.000010 0.000010 0.000010 0.001778 0.001702 0.052742 0.008060 0.000010 0.000010 0.016786 0.012965 0.000010 0.032140 0.014235 0.007729 0.021194 0.000010 0.008318 0.035313 0.018769 0.014451 0.056519 0.000010 0.012157 0.000010 0.016944 0.000010 0.000010 0.006228 0.000010 0.000010 0.000010 0.000010 0.003778 0.002999 0.066093 0.507292
0.000010 0.000010 0.000010 0.000010 0.000010 0.000010 0.021136 0.000010 0.000010 0.000010 0.000010 0.000010 0.000010 0.000010 0.000010 0.000010 0.018576 0.000010 0.000010 0.000014 0.049967 0.000010 0.000010 0.000010 0.000010 0.000010 0.009882 0.000010 0.000010 0.000010 0.000010 0.000010 0.069395 0.000010 0.000010 0.000010 0.000010 0.000010 0.000010 0.000010 0.714714 0.000012 0.000010 0.000010 0.014110 0.101823 0.000010
0.000010 0.000010 0.000010 0.000010 0.000010 0.000010 0.030623 0.000010 0.000010 0.000010 0.000010 0.000010 0.000010 0.000010 0.000010 0.000010 0.000010 0.000010 0.000010 0.007717 0.083356 0.000010 0.000010 0.000010 0.000010 0.000010 0.034326 0.010651 0.000010 0.000010 0.000010 0.000010 0.063524 0.000010 0.000010 0.000010 0.000010 0.000010 0.000010 0.000010 0.679727 0.000010 0.000010 0.000312 0.000010 0.089384 0.000010
0.000010 0.000010 0.000010 0.000010 0.000010 0.000010 0.021751 0.000010 0.000010 0.000010 0.000010 0.000010 0.000010 0.000010 0.000010 0.000010 0.000010 0.000010 0.005583 0.000010 0.027294 0.000010 0.000010 0.025927 0.000010 0.000010 0.002970 0.001825 0.000010 0.000010 0.000010 0.000010 0.089059 0.000010 0.000010 0.000010 0.000010 0.000010 0.000010 0.000010 0.662721 0.017998 0.000010 0.000010 0.004608 0.139904 0.000010
0.000010 0.000010 0.000010 0.000010 0.000010 0.000010 0.057047 0.000010 0.000010 0.000010 0.000010 0.000010 0.000010 0.000010 0.000010 0.000010 0.000010 0.000010 0.000010 0.000010 0.103961 0.000010 0.000010 0.031976 0.000010 0.046201 0.000010 0.000010 0.000010 0.000010 0.000010 0.000010 0.026124 0.000010 0.000010 0.000010 0.000010 0.000010 0.000010 0.001485 0.568883 0.000010 0.000010 0.000010 0.027531 0.136413 0.000010
0.000010 0.000010 0.000010 0.000010 0.000010 0.000010 0.047637 0.000010 0.000010 0.021444 0.000010 0.000010 0.000010 0.000010 0.000010 0.005315 0.010091 0.000010 0.000010 0.000010 0.042555 0.000010 0.000010 0.000010 0.000010 0.000010 0.014689 0.006266 0.000010 0.000010 0.000010 0.000010 0.065264 0.000010 0.000010 0.000010 0.000010 0.000010 0.000010 0.000010 0.678687 0.000010 0.000010 0.000010 0.013328 0.094366 0.000010
0.000010 0.000010 0.000010 0.000010 0.000010 0.000010 0.035788 0.000010 0.000010 0.000010 0.000010 0.000010 0.000010 0.000010 0.000010 0.013652 0.029982 0.000010 0.000010 0.000010 0.114733 0.000010 0.000010 0.000010 0.000010 0.000010 0.014273 0.014542 0.000010 0.000010 0.000010 0.000010 0.053518 0.000010 0.000010 0.000010 0.000010 0.000010 0.000010 0.000010 0.537768 0.009036 0.000010 0.000010 0.019366 0.156983 0.000010
0.000010 0.000010 0.000010 0.000010 0.000010 0.000010 0.000010 0.000010 0.000010 0.000010 0.000010 0.000010 0.000010 0.000010 0.000010 0.000010 0.000010 0.000010 0.000010 0.000010 0.000010 0.000010 0.000010 0.000010 0.000010 0.000010 0.000010 0.000010 0.000010 0.000010 0.000010 0.000010 0.000010 0.000010 0.000010 0.000010 0.000010 0.000010 0.000010 0.000010 0.999540 0.000010 0.000010 0.000010 0.000010 0.000010 0.000010
0.000010 0.000010 0.000010 0.000010 0.000010 0.000010 0.000010 0.000010 0.000010 0.000010 0.000010 0.000010 0.000010 0.000010 0.000010 0.000010 0.000010 0.000010 0.000010 0.000010 0.000010 0.000010 0.000010 0.000010 0.000010 0.000010 0.000010 0.000010 0.000010 0.000010 0.000010 0.000010 0.000010 0.000010 0.000010 0.000010 0.000010 0.000010 0.000010 0.000010 0.999540 0.000010 0.000010 0.000010 0.000010 0.000010 0.000010
0.000010 0.000010 0.000010 0.000010 0.000010 0.000010 0.000010 0.000010 0.000010 0.000010 0.000010 0.000010 0.000010 0.000010 0.000010 0.000010 0.000010 0.000010 0.000010 0.000010 0.000010 0.000010 0.000010 0.000010 0.000010 0.000010 0.000010 0.000010 0.000010 0.000010 0.000010 0.000010 0.000010 0.000010 0.000010 0.000010 0.000010 0.000010 0.000010 0.000010 0.999540 0.000010 0.000010 0.000010 0.000010 0.000010 0.000010
0.000010 0.000010 0.000010 0.000010 0.000010 0.000010 0.000010 0.000010 0.000010 0.000010 0.000010 0.000010 0.000010 0.000010 0.000010 0.000010 0.000010 0.000010 0.000010 0.000010 0.000010 0.000010 0.000010 0.000010 0.000010 0.000010 0.000010 0.000010 0.000010 0.000010 0.000010 0.000010 0.000010 0.000010 0.000010 0.000010 0.000010 0.000010 0.000010 0.000010 0.999540 0.000010 0.000010 0.000010 0.000010 0.000010 0.000010
0.000010 0.000010 0.000010 0.000010 0.000010 0.000010 0.000010 0.000010 0.000010 0.000010 0.000010 0.000010 0.000010 0.000010 0.000010 0.000010 0.000010 0.000010 0.000010 0.000010 0.000010 0.000010 0.000010 0.000010 0.000010 0.000010 0.000010 0.000010 0.000010 0.000010 0.000010 0.000010 0.000010 0.000010 0.000010 0.000010 0.000010 0.000010 0.000010 0.000010 0.999540 0.000010 0.000010 0.000010 0.000010 0.000010 0.000010
0.000010 0.000010 0.000010 0.000010 0.000010 0.000010 0.000010 0.000010 0.000010 0.000010 0.000010 0.000010 0.000010 0.000010 0.000010 0.000010 0.000010 0.000010 0.000010 0.000010 0.000010 0.000010 0.000010 0.000010 0.000010 0.000010 0.000010 0.000010 0.000010 0.000010 0.000010 0.000010 0.000010 0.000010 0.000010 0.000010 0.000010 0.000010 0.000010 0.000010 0.999540 0.000010 0.000010 0.000010 0.000010 0.000010 0.000010
0.000010 0.000010 0.000010 0.000010 0.000010 0.000010 0.000010 0.000010 0.000010 0.000010 0.000010 0.000010 0.000010 0.000010 0.000010 0.000010 0.000010 0.000010 0.000010 0.000010 0.000010 0.000010 0.000010 0.000010 0.000010 0.000010 0.000010 0.000010 0.000010 0.000010 0.000010 0.000010 0.000010 0.000010 0.000010 0.000010 0.000010 0.000010 0.000010 0.000010 0.999540 0.000010 0.000010 0.000010 0.000010 0.000010 0.000010
0.000010 0.000010 0.000010 0.000010 0.000010 0.000010 0.000010 0.000010 0.000010 0.000010 0.000010 0.000010 0.000010 0.000010 0.000010 0.000010 0.000010 0.000010 0.000010 0.000010 0.000010 0.000010 0.000010 0.000010 0.000010 0.000010 0.000010 0.000010 0.000010 0.000010 0.000010 0.000010 0.000010 0.000010 0.000010 0.000010 0.000010 0.000010 0.000010 0.000010 0.999540 0.000010 0.000010 0.000010 0.000010 0.000010 0.000010
0.000010 0.000010 0.000010 0.000010 0.000010 0.000010 0.010540 0.000010 0.000010 0.000010 0.000010 0.000010 0.000010 0.000010 0.000010 0.000010 0.000010 0.000010 0.000010 0.000010 0.000010 0.000010 0.000010 0.000010 0.000010 0.000010 0.000010 0.000010 0.000010 0.000010 0.000010 0.000010 0.000010 0.000010 0.000010 0.000010 0.000010 0.000010 0.000010 0.000010 0.989010 0.000010 0.000010 0.000010 0.000010 0.000010 0.000010
0.000010 0.000010 0.000010 0.000010 0.000010 0.000010 0.000010 0.000010 0.000010 0.000010 0.000010 0.000010 0.000010 0.000010 0.000010 0.000010 0.000010 0.000010 0.000010 0.000010 0.000010 0.000010 0.000010 0.000010 0.000010 0.000010 0.000010 0.000010 0.000010 0.000010 0.000010 0.000010 0.018683 0.000010 0.000010 0.000010 0.000010 0.000010 0.000010 0.000010 0.970829 0.000010 0.000010 0.000010 0.010048 0.000010 0.000010
0.000010 0.000010 0.000010 0.000010 0.000010 0.000010 0.000010 0.000010 0.000010 0.000010 0.000010 0.000010 0.000010 0.000010 0.000010 0.000010 0.000010 0.000010 0.000010 0.000010 0.000010 0.000010 0.000010 0.000010 0.000010 0.000010 0.000010 0.000010 0.000010 0.000010 0.000010 0.000010 0.000010 0.000010 0.000010 0.000010 0.000010 0.000010 0.000010 0.000010 0.999540 0.000010 0.000010 0.000010 0.000010 0.000010 0.000010
0.000010 0.000010 0.000010 0.000010 0.000010 0.000010 0.000010 0.000010 0.000010 0.000010 0.000010 0.000010 0.000010 0.000010 0.000010 0.000010 0.000010 0.000010 0.000010 0.000010 0.000010 0.000010 0.000010 0.000010 0.000010 0.000010 0.000010 0.000010 0.000010 0.000010 0.000010 0.000010 0.000010 0.000010 0.000010 0.000010 0.000010 0.000010 0.000010 0.000010 0.999540 0.000010 0.000010 0.000010 0.000010 0.000010 0.000010
0.000010 0.000010 0.000010 0.000010 0.000010 0.000010 0.000010 0.000010 0.000010 0.000010 0.000010 0.000010 0.000010 0.000010 0.000010 0.000010 0.000010 0.000010 0.000010 0.000010 0.000010 0.000010 0.000010 0.000010 0.000010 0.000010 0.000010 0.000010 0.000010 0.000010 0.000010 0.000010 0.000010 0.000010 0.000010 0.000010 0.000010 0.000010 0.000010 0.000010 0.999540 0.000010 0.000010 0.000010 0.000010 0.000010 0.000010
0.000010 0.000010 0.000010 0.000010 0.000010 0.000010 0.000010 0.000010 0.000010 0.000010 0.000010 0.000010 0.000010 0.000010 0.000010 0.000010 0.000010 0.000010 0.000010 0.000010 0.000010 0.000010 0.000010 0.000010 0.000010 0.000010 0.000010 0.000010 0.000010 0.000010 0.000010 0.000010 0.000010 0.000010 0.000010 0.000010 0.000010 0.000010 0.000010 0.000010 0.999540 0.000010 0.000010 0.000010 0.000010 0.000010 0.000010
0.000010 0.000010 0.000010 0.000010 0.000010 0.000010 0.000010 0.000010 0.000010 0.000010 0.000010 0.000010 0.000010 0.000010 0.000010 0.000010 0.000010 0.000010 0.000010 0.000010 0.000010 0.000010 0.000010 0.999540 0.000010 0.000010 0.000010 0.000010 0.000010 0.000010 0.000010 0.000010 0.000010 0.000010 0.000010 0.000010 0.000010 0.000010 0.000010 0.000010 0.000010 0.000010 0.000010 0.000010 0.000010 0.000010 0.000010
0.000010 0.000010 0.000010 0.000010 0.000010 0.000010 0.000010 0.000010 0.000010 0.000010 0.000010 0.000010 0.000010 0.000010 0.000010 0.000010 0.000010 0.000010 0.000010 0.000010 0.003026 0.000010 0.000010 0.924197 0.000010 0.000010 0.000010 0.030737 0.000010 0.000010 0.000010 0.000010 0.002974 0.000010 0.000010 0.000010 0.000010 0.000010 0.000010 0.012551 0.000010 0.000010 0.000010 0.000010 0.000010 0.026105 0.000010
0.000010 0.000010 0.000010 0.000010 0.000010 0.000010 0.000010 0.000010 0.000010 0.000010 0.000010 0.000010 0.000010 0.000010 0.000010 0.000010 0.000010 0.000010 0.000010 0.000010 0.000010 0.000010 0.000010 0.999540 0.000010 0.000010 0.000010 0.000010 0.000010 0.000010 0.000010 0.000010 0.000010 0.000010 0.000010 0.000010 0.000010 0.000010 0.000010 0.000010 0.000010 0.000010 0.000010 0.000010 0.000010 0.000010 0.000010
0.000010 0.000010 0.000010 0.000010 0.000010 0.000010 0.000010 0.000010 0.000010 0.000010 0.000010 0.000010 0.000010 0.000010 0.000010 0.000010 0.000010 0.000010 0.000010 0.000010 0.000010 0.000010 0.000010 0.995551 0.000010 0.000010 0.000010 0.003999 0.000010 0.000010 0.000010 0.000010 0.000010 0.000010 0.000010 0.000010 0.000010 0.000010 0.000010 0.000010 0.000010 0.000010 0.000010 0.000010 0.000010 0.000010 0.000010
0.000010 0.000010 0.000010 0.000010 0.000010 0.000010 0.000010 0.000010 0.000010 0.000010 0.000010 0.000010 0.000010 0.000010 0.000010 0.000010 0.000010 0.000010 0.000010 0.000010 0.000010 0.000010 0.000010 0.999540 0.000010 0.000010 0.000010 0.000010 0.000010 0.000010 0.000010 0.000010 0.000010 0.000010 0.000010 0.000010 0.000010 0.000010 0.000010 0.000010 0.000010 0.000010 0.000010 0.000010 0.000010 0.000010 0.000010
0.000010 0.000010 0.000010 0.000010 0.000010 0.000010 0.000010 0.000010 0.000010 0.000010 0.000010 0.000010 0.000010 0.000010 0.000010 0.000010 0.035430 0.000010 0.000010 0.000010 0.000010 0.000010 0.000010 0.964120 0.000010 0.000010 0.000010 0.000010 0.000010 0.000010 0.000010 0.000010 0.000010 0.000010 0.000010 0.000010 0.000010 0.000010 0.000010 0.000010 0.000010 0.000010 0.000010 0.000010 0.000010 0.000010 0.000010
0.000010 0.000010 0.000010 0.000010 0.000010 0.000010 0.000010 0.000010 0.000010 0.000010 0.000010 0.000010 0.000010 0.000010 0.000010 0.000010 0.005813 0.000010 0.000010 0.000010 0.000010 0.000010 0.000010 0.967084 0.000010 0.000010 0.000010 0.000010 0.000010 0.000010 0.000010 0.000010 0.000010 0.000010 0.000010 0.000010 0.000010 0.000010 0.000010 0.000010 0.000010 0.026663 0.000010 0.000010 0.000010 0.000010 0.000010
0.000010 0.000010 0.000010 0.000010 0.000010 0.000010 0.000010 0.000010 0.000010 0.000010 0.000010 0.000010 0.000010 0.000010 0.000010 0.055553 0.034796 0.000010 0.000010 0.000010 0.003740 0.003605 0.000010 0.855496 0.013127 0.008656 0.006574 0.000010 0.000010 0.000010 0.000256 0.000010 0.004427 0.000010 0.000010 0.000010 0.000010 0.000010 0.000010 0.000010 0.000010 0.000010 0.000010 0.000010 0.013410 0.000010 0.000010
0.000010 0.000010 0.000010 0.000010 0.000010 0.000010 0.000010 0.000010 0.000010 0.000010 0.000010 0.000010 0.000010 0.000010 0.000010 0.000010 0.000010 0.000010 0.000010 0.000010 0.000010 0.000010 0.000010 0.999540 0.000010 0.000010 0.000010 0.000010 0.000010 0.000010 0.000010 0.000010 0.000010 0.000010 0.000010 0.000010 0.000010 0.000010 0.000010 0.000010 0.000010 0.000010 0.000010 0.000010 0.000010 0.000010 0.000010
0.000010 0.000010 0.000010 0.000010 0.000010 0.000010 0.000010 0.000010 0.000010 0.000010 0.000010 0.000010 0.000010 0.000010 0.000010 0.000010 0.000010 0.000010 0.000010 0.000010 0.000010 0.000010 0.000010 0.999540 0.000010 0.000010 0.000010 0.000010 0.000010 0.000010 0.000010 0.000010 0.000010 0.000010 0.000010 0.000010 0.000010 0.000010 0.000010 0.000010 0.000010 0.000010 0.000010 0.000010 0.000010 0.000010 0.000010
0.000010 0.000010 0.000010 0.000010 0.000010 0.000010 0.000010 0.000010 0.000010 0.000010 0.000010 0.000010 0.000010 0.000010 0.000010 0.000010 0.000010 0.000010 0.000010 0.000010 0.000010 0.000010 0.000010 0.954775 0.000010 0.000010 0.000184 0.000010 0.000010 0.000010 0.000010 0.000010 0.000010 0.000010 0.000010 0.000010 0.000010 0.000010 0.000010 0.000010 0.000010 0.024919 0.000010 0.000010 0.000010 0.019693 0.000010
0.000010 0.000010 0.000010 0.000010 0.000010 0.000010 0.000010 0.000010 0.000010 0.000010 0.000010 0.000010 0.000010 0.000010 0.000010 0.000010 0.000010 0.000010 0.000010 0.000010 0.000010 0.000010 0.000010 0.999540 0.000010 0.000010 0.000010 0.000010 0.000010 0.000010 0.000010 0.000010 0.000010 0.000010 0.000010 0.000010 0.000010 0.000010 0.000010 0.000010 0.000010 0.000010 0.000010 0.000010 0.000010 0.000010 0.000010
0.000010 0.000010 0.000010 0.000010 0.000010 0.000010 0.000010 0.000010 0.000010 0.000010 0.000010 0.000010 0.000010 0.000010 0.000010 0.000010 0.000010 0.000010 0.000010 0.000010 0.000010 0.000010 0.000010 0.999540 0.000010 0.000010 0.000010 0.000010 0.000010 0.000010 0.000010 0.000010 0.000010 0.000010 0.000010 0.000010 0.000010 0.000010 0.000010 0.000010 0.000010 0.000010 0.000010 0.000010 0.000010 0.000010 0.000010
0.000010 0.000010 0.000010 0.000010 0.000010 0.000010 0.000010 0.000010 0.000010 0.000010 0.000010 0.000010 0.000010 0.000010 0.000010 0.012563 0.000010 0.000010 0.000010 0.000010 0.000010 0.000010 0.000010 0.986987 0.000010 0.000010 0.000010 0.000010 0.000010 0.000010 0.000010 0.000010 0.000010 0.000010 0.000010 0.000010 0.000010 0.000010 0.000010 0.000010 0.000010 0.000010 0.000010 0.000010 0.000010 0.000010 0.000010
0.000010 0.000010 0.000010 0.000010 0.000010 0.000010 0.000010 0.000010 0.000010 0.000010 0.000010 0.000010 0.000010 0.000010 0.000010 0.000010 0.044701 0.000010 0.000010 0.000010 0.009000 0.000010 0.000010 0.919696 0.000010 0.010289 0.009410 0.000010 0.000010 0.000010 0.000010 0.000010 0.000010 0.000010 0.000010 0.000010 0.000010 0.000010 0.000010 0.000010 0.000010 0.000010 0.000010 0.000010 0.000010 0.006494 0.000010
0.000010 0.000010 0.000010 0.000010 0.000010 0.000010 0.000010 0.000010 0.000010 0.000010 0.000010 0.000010 0.000010 0.000010 0.000010 0.000010 0.000010 0.000010 0.000010 0.000010 0.000010 0.000010 0.000010 0.999540 0.000010 0.000010 0.000010 0.000010 0.000010 0.000010 0.000010 0.000010 0.000010 0.000010 0.000010 0.000010 0.000010 0.000010 0.000010 0.000010 0.000010 0.000010 0.000010 0.000010 0.000010 0.000010 0.000010
0.000010 0.000010 0.000010 0.000010 0.000010 0.000010 0.000010 0.000010 0.000010 0.013209 0.000010 0.000010 0.000010 0.000010 0.000010 0.042029 0.091771 0.000010 0.013818 0.000010 0.052240 0.000010 0.000010 0.730389 0.000010 0.000010 0.000010 0.000010 0.000010 0.000010 0.000010 0.000010 0.000010 0.000010 0.000010 0.000010 0.000010 0.000010 0.000010 0.000010 0.000010 0.046126 0.000010 0.000010 0.000010 0.010027 0.000010
0.000010 0.000010 0.000010 0.000010 0.000010 0.000010 0.000010 0.000010 0.000010 0.000010 0.000010 0.000010 0.000010 0.000010 0.000010 0.000010 0.000010 0.000010 0.000010 0.000010 0.000010 0.000010 0.000010 0.999540 0.000010 0.000010 0.000010 0.000010 0.000010 0.000010 0.000010 0.000010 0.000010 0.000010 0.000010 0.000010 0.000010 0.000010 0.000010 0.000010 0.000010 0.000010 0.000010 0.000010 0.000010 0.000010 0.000010
0.000010 0.000010 0.000010 0.000010 0.000010 0.000010 0.000010 0.000010 0.000010 0.000010 0.000010 0.000010 0.000010 0.000010 0.000010 0.000010 0.000010 0.000010 0.000010 0.000010 0.000010 0.000010 0.000010 0.999540 0.000010 0.000010 0.000010 0.000010 0.000010 0.000010 0.000010 0.000010 0.000010 0.000010 0.000010 0.000010 0.000010 0.000010 0.000010 0.000010 0.000010 0.000010 0.000010 0.000010 0.000010 0.000010 0.000010
0.000010 0.000010 0.000010 0.000010 0.000010 0.000010 0.000010 0.000010 0.000010 0.011564 0.000010 0.000010 0.000010 0.000010 0.000010 0.000010 0.000010 0.000010 0.000010 0.000010 0.019339 0.000010 0.000010 0.968657 0.000010 0.000010 0.000010 0.000010 0.000010 0.000010 0.000010 0.000010 0.000010 0.000010 0.000010 0.000010 0.000010 0.000010 0.000010 0.000010 0.000010 0.000010 0.000010 0.000010 0.000010 0.000010 0.000010
0.000762 0.078844 0.005994 0.001256 0.001486 0.000010 0.000010 0.004291 0.000010 0.135920 0.000010 0.000010 0.000010 0.000010 0.000010 0.100122 0.014912 0.000010 0.000010 0.057216 0.000010 0.000010 0.000010 0.005737 0.000010 0.000010 0.000010 0.003937 0.000010 0.000010 0.000010 0.014215 0.000010 0.000010 0.000010 0.000010 0.000010 0.000010 0.000010 0.031677 0.000010 0.540920 0.002400 0.000010 0.000010 0.000010 0.000010
0.000010 0.128857 0.000010 0.002219 0.004131 0.000010 0.000010 0.001087 0.000010 0.086478 0.000010 0.000010 0.000010 0.000010 0.009456 0.044946 0.000010 0.000010 0.000010 0.088938 0.000010 0.000010 0.000010 0.017849 0.000010 0.000387 0.000010 0.014451 0.000010 0.000010 0.000010 0.002384 0.000010 0.000010 0.000010 0.000010 0.000010 0.000010 0.000010 0.005430 0.000010 0.580373 0.012694 0.000010 0.000010 0.000010 0.000010
0.000010 0.644163 0.000010 0.000010 0.000010 0.000010 0.000010 0.000010 0.000010 0.056483 0.000010 0.000010 0.000010 0.000010 0.000010 0.000010 0.000010 0.000010 0.000010 0.049949 0.009751 0.000010 0.000010 0.000010 0.000010 0.000010 0.000010 0.004294 0.000010 0.000010 0.000010 0.000010 0.000010 0.000010 0.000010 0.000010 0.000010 0.000010 0.000010 0.013207 0.000010 0.221753 0.000010 0.000010 0.000010 0.000010 0.000010
0.000010 0.999540 0.000010 0.000010 0.000010 0.000010 0.000010 0.000010 0.000010 0.000010 0.000010 0.000010 0.000010 0.000010 0.000010 0.000010 0.000010 0.000010 0.000010 0.000010 0.000010 0.000010 0.000010 0.000010 0.000010 0.000010 0.000010 0.000010 0.000010 0.000010 0.000010 0.000010 0.000010 0.000010 0.000010 0.000010 0.000010 0.000010 0.000010 0.000010 0.000010 0.000010 0.000010 0.000010 0.000010 0.000010 0.000010
0.000010 0.999540 0.000010 0.000010 0.000010 0.000010 0.000010 0.000010 0.000010 0.000010 0.000010 0.000010 0.000010 0.000010 0.000010 0.000010 0.000010 0.000010 0.000010 0.000010 0.000010 0.000010 0.000010 0.000010 0.000010 0.000010 0.000010 0.000010 0.000010 0.000010 0.000010 0.000010 0.000010 0.000010 0.000010 0.000010 0.000010 0.000010 0.000010 0.000010 0.000010 0.000010 0.000010 0.000010 0.000010 0.000010 0.000010
0.000010 0.699311 0.000010 0.000010 0.000010 0.000010 0.000010 0.000010 0.000010 0.000010 0.000010 0.000010 0.000010 0.000010 0.000010 0.000010 0.000010 0.000010 0.000010 0.021709 0.000010 0.000010 0.000010 0.000010 0.000010 0.000010 0.000010 0.007748 0.000010 0.000010 0.000010 0.000010 0.000010 0.000010 0.000010 0.000010 0.000010 0.000010 0.000010 0.012564 0.000010 0.258248 0.000010 0.000010 0.000010 0.000010 0.000010
0.000010 0.331466 0.000010 0.000010 0.000010 0.000010 0.000010 0.000010 0.000010 0.077020 0.000010 0.000010 0.000010 0.000010 0.000010 0.001949 0.003240 0.000010 0.000010 0.070609 0.000010 0.000010 0.000010 0.000011 0.000010 0.000010 0.000010 0.023351 0.000010 0.000010 0.000010 0.000010 0.000010 0.000010 0.000010 0.000010 0.000010 0.000010 0.000010 0.018040 0.000010 0.473934 0.000010 0.000010 0.000010 0.000010 0.000010
0.000010 0.999533 0.000010 0.000010 0.000010 0.000010 0.000010 0.000010 0.000010 0.000010 0.000010 0.000010 0.000010 0.000010 0.000010 0.000010 0.000010 0.000010 0.000010 0.000010 0.000010 0.000010 0.000010 0.000010 0.000010 0.000010 0.000015 0.000010 0.000010 0.000010 0.000010 0.000010 0.000012 0.000010 0.000010 0.000010 0.000010 0.000010 0.000010 0.000010 0.000010 0.000010 0.000010 0.000010 0.000010 0.000010 0.000010
0.000010 0.658552 0.020454 0.000010 0.001554 0.000010 0.000010 0.000010 0.002792 0.024134 0.000010 0.000010 0.000010 0.000010 0.000010 0.020526 0.000010 0.009992 0.000010 0.052555 0.012430 0.000010 0.000010 0.021725 0.005012 0.000010 0.000010 0.018150 0.000013 0.000010 0.000010 0.009447 0.000010 0.000010 0.014570 0.000010 0.000010 0.000010 0.000010 0.004098 0.000010 0.123695 0.000010 0.000010 0.000010 0.000010 0.000010
0.000010 0.531371 0.000010 0.000010 0.000010 0.000010 0.000010 0.000010 0.013223 0.096147 0.000010 0.000010 0.000010 0.002272 0.019466 0.000010 0.005465 0.000010 0.000010 0.019775 0.000010 0.000010 0.000010 0.000010 0.000010 0.000010 0.000010 0.007467 0.006343 0.000010 0.011929 0.013481 0.000010 0.007065 0.000010 0.000010 0.000010 0.014995 0.003587 0.047952 0.000010 0.177638 0.021523 0.000010 0.000010 0.000010 0.000010
0.000010 0.507883 0.000010 0.000010 0.000294 0.000010 0.000010 0.009632 0.000010 0.002494 0.000010 0.000010 0.000010 0.000010 0.000010 0.034412 0.000010 0.000010 0.000010 0.031959 0.000010 0.000010 0.004510 0.000010 0.000010 0.004409 0.000010 0.000010 0.000010 0.004471 0.000010 0.000010 0.000010 0.009993 0.000010 0.000010 0.000010 0.024741 0.018093 0.000440 0.000010 0.340052 0.002648 0.003659 0.000010 0.000010 0.000010
0.000010 0.999540 0.000010 0.000010 0.000010 0.000010 0.000010 0.000010 0.000010 0.000010 0.000010 0.000010 0.000010 0.000010 0.000010 0.000010 0.000010 0.000010 0.000010 0.000010 0.000010 0.000010 0.000010 0.000010 0.000010 0.000010 0.000010 0.000010 0.000010 0.000010 0.000010 0.000010 0.000010 0.000010 0.000010 0.000010 0.000010 0.000010 0.000010 0.000010 0.000010 0.000010 0.000010 0.000010 0.000010 0.000010 0.000010
0.000010 0.180641 0.000010 0.000272 0.000010 0.004277 0.000010 0.000010 0.000017 0.068452 0.000010 0.000010 0.000010 0.000010 0.000010 0.062152 0.000010 0.000010 0.000010 0.078811 0.000010 0.000010 0.000010 0.013975 0.000010 0.000010 0.000010 0.018671 0.008189 0.000010 0.001904 0.000010 0.000010 0.000010 0.000010 0.000010 0.000010 0.000010 0.000252 0.006418 0.000010 0.547156 0.006267 0.000010 0.000010 0.002237 0.000010
0.000010 0.903823 0.000010 0.000010 0.000010 0.000010 0.000010 0.000010 0.000010 0.000010 0.000010 0.000010 0.000010 0.000010 0.000010 0.000010 0.000010 0.000010 0.000010 0.043922 0.000010 0.000010 0.000010 0.000010 0.000010 0.000010 0.000010 0.000010 0.000010 0.000010 0.000010 0.000010 0.000010 0.000010 0.000010 0.000010 0.000010 0.000010 0.000010 0.000010 0.000010 0.051815 0.000010 0.000010 0.000010 0.000010 0.000010
0.000010 0.310088 0.000010 0.000010 0.000010 0.000010 0.000010 0.000010 0.000010 0.070665 0.000010 0.000010 0.000010 0.000010 0.000010 0.023784 0.008326 0.000010 0.000010 0.019624 0.000010 0.000010 0.000010 0.000010 0.003847 0.000010 0.000010 0.005851 0.000010 0.000010 0.000010 0.023620 0.000010 0.000010 0.003779 0.000010 0.000010 0.000010 0.000010 0.010654 0.000010 0.519401 0.000010 0.000010 0.000010 0.000010 0.000010
0.000010 0.412804 0.000010 0.000010 0.000010 0.000010 0.000010 0.000010 0.029727 0.042381 0.000010 0.000010 0.003018 0.000010 0.000010 0.026492 0.000010 0.000010 0.005930 0.025965 0.000010 0.007910 0.000010 0.020471 0.000010 0.000010 0.000010 0.000010 0.026800 0.000010 0.000010 0.000010 0.000010 0.000010 0.000010 0.002388 0.000010 0.000010 0.000010 0.000010 0.000010 0.388664 0.000010 0.000010 0.000010 0.007112 0.000010
0.000010 0.461790 0.000010 0.000010 0.014832 0.000010 0.000010 0.003288 0.010855 0.082861 0.000010 0.000010 0.000010 0.000010 0.000010 0.000010 0.007180 0.000010 0.000010 0.000010 0.000010 0.000010 0.001717 0.000010 0.000010 0.000010 0.004429 0.005437 0.000010 0.000010 0.000151 0.000010 0.000010 0.000010 0.003780 0.000010 0.000010 0.002424 0.002380 0.000010 0.000010 0.398547 0.000010 0.000010 0.000010 0.000010 0.000010
0.000010 0.999540 0.000010 0.000010 0.000010 0.000010 0.000010 0.000010 0.000010 0.000010 0.000010 0.000010 0.000010 0.000010 0.000010 0.000010 0.000010 0.000010 0.000010 0.000010 0.000010 0.000010 0.000010 0.000010 0.000010 0.000010 0.000010 0.000010 0.000010 0.000010 0.000010 0.000010 0.000010 0.000010 0.000010 0.000010 0.000010 0.000010 0.000010 0.000010 0.000010 0.000010 0.000010 0.000010 0.000010 0.000010 0.000010
0.000010 0.999540 0.000010 0.000010 0.000010 0.000010 0.000010 0.000010 0.000010 0.000010 0.000010 0.000010 0.000010 0.000010 0.000010 0.000010 0.000010 0.000010 0.000010 0.000010 0.000010 0.000010 0.000010 0.000010 0.000010 0.000010 0.000010 0.000010 0.000010 0.000010 0.000010 0.000010 0.000010 0.000010 0.000010 0.000010 0.000010 0.000010 0.000010 0.000010 0.000010 0.000010 0.000010 0.000010 0.000010 0.000010 0.000010
0.000010 0.999540 0.000010 0.000010 0.000010 0.000010 0.000010 0.000010 0.000010 0.000010 0.000010 0.000010 0.000010 0.000010 0.000010 0.000010 0.000010 0.000010 0.000010 0.000010 0.000010 0.000010 0.000010 0.000010 0.000010 0.000010 0.000010 0.000010 0.000010 0.000010 0.000010 0.000010 0.000010 0.000010 0.000010 0.000010 0.000010 0.000010 0.000010 0.000010 0.000010 0.000010 0.000010 0.000010 0.000010 0.000010 0.000010
0.000010 0.000010 0.000010 0.000010 0.000010 0.000010 0.000010 0.000010 0.000010 0.037361 0.000010 0.000010 0.000010 0.000010 0.000010 0.055527 0.000010 0.000010 0.000010 0.711042 0.000010 0.000010 0.000010 0.000010 0.000010 0.000010 0.000010 0.000010 0.000010 0.000010 0.000010 0.000010 0.000010 0.000010 0.000010 0.000010 0.000010 0.000010 0.000010 0.000016 0.000010 0.195634 0.000010 0.000010 0.000010 0.000010 0.000010
0.000010 0.000010 0.000010 0.000010 0.000010 0.000010 0.000010 0.000010 0.000010 0.000010 0.000010 0.000010 0.000010 0.000010 0.000010 0.000010 0.000010 0.000010 0.000010 0.999540 0.000010 0.000010 0.000010 0.000010 0.000010 0.000010 0.000010 0.000010 0.000010 0.000010 0.000010 0.000010 0.000010 0.000010 0.000010 0.000010 0.000010 0.000010 0.000010 0.000010 0.000010 0.000010 0.000010 0.000010 0.000010 0.000010 0.000010
0.000010 0.000010 0.000010 0.000010 0.000010 0.000010 0.000010 0.000010 0.000010 0.000010 0.000010 0.000010 0.000010 0.000010 0.000010 0.000010 0.000010 0.000010 0.000010 0.999540 0.000010 0.000010 0.000010 0.000010 0.000010 0.000010 0.000010 0.000010 0.000010 0.000010 0.000010 0.000010 0.000010 0.000010 0.000010 0.000010 0.000010 0.000010 0.000010 0.000010 0.000010 0.000010 0.000010 0.000010 0.000010 0.000010 0.000010
0.000010 0.000010 0.000010 0.000010 0.000010 0.000010 0.000010 0.000010 0.000010 0.000010 0.000010 0.000010 0.000010 0.000010 0.000010 0.000010 0.000010 0.000010 0.000010 0.999540 0.000010 0.000010 0.000010 0.000010 0.000010 0.000010 0.000010 0.000010 0.000010 0.000010 0.000010 0.000010 0.000010 0.000010 0.000010 0.000010 0.000010 0.000010 0.000010 0.000010 0.000010 0.000010 0.000010 0.000010 0.000010 0.000010 0.000010
0.000010 0.000010 0.000010 0.000010 0.000010 0.000010 0.000010 0.000010 0.000010 0.000010 0.000010 0.000010 0.000010 0.000010 0.000010 0.000010 0.000010 0.000010 0.000010 0.999540 0.000010 0.000010 0.000010 0.000010 0.000010 0.000010 0.000010 0.000010 0.000010 0.000010 0.000010 0.000010 0.000010 0.000010 0.000010 0.000010 0.000010 0.000010 0.000010 0.000010 0.000010 0.000010 0.000010 0.000010 0.000010 0.000010 0.000010
0.000010 0.000010 0.000010 0.000010 0.000010 0.000010 0.000010 0.000010 0.000010 0.000010 0.000010 0.000010 0.000010 0.000010 0.000010 0.014152 0.000010 0.000010 0.000010 0.873694 0.000010 0.000010 0.000010 0.000010 0.000010 0.000010 0.000010 0.000010 0.000010 0.000010 0.000010 0.000010 0.000010 0.000010 0.000010 0.000010 0.000010 0.000010 0.000010 0.000010 0.000010 0.111713 0.000010 0.000010 0.000010 0.000010 0.000010
0.000010 0.000010 0.000010 0.000010 0.000010 0.000010 0.000010 0.000010 0.000010 0.000010 0.000010 0.000010 0.000010 0.000010 0.000010 0.000010 0.000010 0.000010 0.000010 0.999540 0.000010 0.000010 0.000010 0.000010 0.000010 0.000010 0.000010 0.000010 0.000010 0.000010 0.000010 0.000010 0.000010 0.000010 0.000010 0.000010 0.000010 0.000010 0.000010 0.000010 0.000010 0.000010 0.000010 0.000010 0.000010 0.000010 0.000010
0.000010 0.069383 0.000010 0.000010 0.000010 0.000010 0.000010 0.000010 0.000010 0.000010 0.000010 0.000010 0.000010 0.000010 0.000010 0.000010 0.000010 0.000010 0.000010 0.918863 0.000010 0.000010 0.000010 0.000010 0.000010 0.000010 0.000010 0.011314 0.000010 0.000010 0.000010 0.000010 0.000010 0.000010 0.000010 0.000010 0.000010 0.000010 0.000010 0.000010 0.000010 0.000010 0.000010 0.000010 0.000010 0.000010 0.000010
0.000010 0.000010 0.000010 0.000010 0.000010 0.000010 0.000010 0.000010 0.000010 0.000010 0.000010 0.000010 0.000010 0.000010 0.000010 0.000010 0.000010 0.000010 0.000010 0.999540 0.000010 0.000010 0.000010 0.000010 0.000010 0.000010 0.000010 0.000010 0.000010 0.000010 0.000010 0.000010 0.000010 0.000010 0.000010 0.000010 0.000010 0.000010 0.000010 0.000010 0.000010 0.000010 0.000010 0.000010 0.000010 0.000010 0.000010
0.000010 0.000010 0.000010 0.000010 0.000010 0.000010 0.000010 0.000010 0.000010 0.000010 0.000010 0.000010 0.000010 0.000010 0.000010 0.000010 0.000010 0.000010 0.000010 0.999540 0.000010 0.000010 0.000010 0.000010 0.000010 0.000010 0.000010 0.000010 0.000010 0.000010 0.000010 0.000010 0.000010 0.000010 0.000010 0.000010 0.000010 0.000010 0.000010 0.000010 0.000010 0.000010 0.000010 0.000010 0.000010 0.000010 0.000010
0.000010 0.000010 0.000010 0.000010 0.000010 0.000010 0.000010 0.000010 0.000010 0.000010 0.000010 0.000010 0.000010 0.000010 0.000010 0.000010 0.000010 0.000010 0.000010 0.999540 0.000010 0.000010 0.000010 0.000010 0.000010 0.000010 0.000010 0.000010 0.000010 0.000010 0.000010 0.000010 0.000010 0.000010 0.000010 0.000010 0.000010 0.000010 0.000010 0.000010 0.000010 0.000010 0.000010 0.000010 0.000010 0.000010 0.000010
0.000010 0.000010 0.000010 0.000010 0.000010 0.000010 0.000010 0.000010 0.000010 0.000010 0.000010 0.000010 0.000010 0.000010 0.000010 0.000010 0.000010 0.000010 0.000010 0.999540 0.000010 0.000010 0.000010 0.000010 0.000010 0.000010 0.000010 0.000010 0.000010 0.000010 0.000010 0.000010 0.000010 0.000010 0.000010 0.000010 0.000010 0.000010 0.000010 0.000010 0.000010 0.000010 0.000010 0.000010 0.000010 0.000010 0.000010
0.000010 0.000010 0.000010 0.000010 0.000010 0.000010 0.000010 0.000010 0.000010 0.000010 0.000010 0.000010 0.000010 0.000010 0.000010 0.000010 0.000010 0.000010 0.000010 0.999540 0.000010 0.000010 0.000010 0.000010 0.000010 0.000010 0.000010 0.000010 0.000010 0.000010 0.000010 0.000010 0.000010 0.000010 0.000010 0.000010 0.000010 0.000010 0.000010 0.000010 0.000010 0.000010 0.000010 0.000010 0.000010 0.000010 0.000010
0.000010 0.000010 0.000010 0.000010 0.000010 0.000010 0.000010 0.000010 0.000010 0.000010 0.000010 0.000010 0.000010 0.000010 0.000010 0.000010 0.000010 0.000010 0.000010 0.999540 0.000010 0.000010 0.000010 0.000010 0.000010 0.000010 0.000010 0.000010 0.000010 0.000010 0.000010 0.000010 0.000010 0.000010 0.000010 0.000010 0.000010 0.000010 0.000010 0.000010 0.000010 0.000010 0.000010 0.000010 0.000010 0.000010 0.000010
0.000010 0.035488 0.007957 0.000010 0.000010 0.000010 0.000010 0.000010 0.000010 0.059029 0.000010 0.000010 0.000010 0.000010 0.000010 0.002292 0.000010 0.000010 0.000010 0.740849 0.010607 0.000010 0.000010 0.000010 0.000010 0.000010 0.000010 0.000287 0.000010 0.000010 0.000010 0.000010 0.000010 0.000010 0.000010 0.000010 0.000010 0.000010 0.000010 0.000010 0.000010 0.143101 0.000010 0.000010 0.000010 0.000010 0.000010
0.000010 0.000010 0.000010 0.000010 0.000010 0.000010 0.000010 0.000010 0.000010 0.000010 0.000010 0.000010 0.000010 0.000010 0.000010 0.000010 0.000010 0.000010 0.000010 0.999540 0.000010 0.000010 0.000010 0.000010 0.000010 0.000010 0.000010 0.000010 0.000010 0.000010 0.000010 0.000010 0.000010 0.000010 0.000010 0.000010 0.000010 0.000010 0.000010 0.000010 0.000010 0.000010 0.000010 0.000010 0.000010 0.000010 0.000010
0.000010 0.000010 0.000010 0.000010 0.000010 0.000010 0.000010 0.000010 0.000010 0.000010 0.000010 0.000010 0.000010 0.000010 0.000010 0.000010 0.000010 0.000010 0.000010 0.999540 0.000010 0.000010 0.000010 0.000010 0.000010 0.000010 0.000010 0.000010 0.000010 0.000010 0.000010 0.000010 0.000010 0.000010 0.000010 0.000010 0.000010 0.000010 0.000010 0.000010 0.000010 0.000010 0.000010 0.000010 0.000010 0.000010 0.000010
0.000010 0.000010 0.000010 0.000010 0.000010 0.000010 0.000010 0.000010 0.000010 0.000010 0.000010 0.000010 0.000010 0.000010 0.000010 0.000010 0.000010 0.000010 0.000010 0.999540 0.000010 0.000010 0.000010 0.000010 0.000010 0.000010 0.000010 0.000010 0.000010 0.000010 0.000010 0.000010 0.000010 0.000010 0.000010 0.000010 0.000010 0.000010 0.000010 0.000010 0.000010 0.000010 0.000010 0.000010 0.000010 0.000010 0.000010
0.000010 0.000010 0.000010 0.000010 0.000010 0.000010 0.000010 0.000010 0.000010 0.000010 0.000010 0.000010 0.000010 0.000010 0.000010 0.000010 0.000010 0.000010 0.000010 0.999540 0.000010 0.000010 0.000010 0.000010 0.000010 0.000010 0.000010 0.000010 0.000010 0.000010 0.000010 0.000010 0.000010 0.000010 0.000010 0.000010 0.000010 0.000010 0.000010 0.000010 0.000010 0.000010 0.000010 0.000010 0.000010 0.000010 0.000010
0.000010 0.000010 0.000010 0.000010 0.000010 0.000010 0.000010 0.000010 0.000010 0.000010 0.000010 0.000010 0.000010 0.000010 0.000010 0.000010 0.000010 0.000010 0.000010 0.999540 0.000010 0.000010 0.000010 0.000010 0.000010 0.000010 0.000010 0.000010 0.000010 0.000010 0.000010 0.000010 0.000010 0.000010 0.000010 0.000010 0.000010 0.000010 0.000010 0.000010 0.000010 0.000010 0.000010 0.000010 0.000010 0.000010 0.000010
0.000010 0.000010 0.000010 0.000010 0.000010 0.000010 0.000010 0.000010 0.000010 0.007285 0.000010 0.000010 0.000010 0.000010 0.000010 0.898930 0.000010 0.000010 0.000010 0.000010 0.000010 0.000010 0.000010 0.000010 0.000010 0.000010 0.000010 0.000010 0.000010 0.000010 0.000010 0.000010 0.000010 0.000010 0.000010 0.000010 0.000010 0.000010 0.000010 0.000010 0.000010 0.093345 0.000010 0.000010 0.000010 0.000010 0.000010
0.000010 0.000010 0.000010 0.000010 0.000010 0.000010 0.000010 0.000010 0.000010 0.000010 0.000010 0.000010 0.000010 0.000010 0.000010 0.999540 0.000010 0.000010 0.000010 0.000010 0.000010 0.000010 0.000010 0.000010 0.000010 0.000010 0.000010 0.000010 0.000010 0.000010 0.000010 0.000010 0.000010 0.000010 0.000010 0.000010 0.000010 0.000010 0.000010 0.000010 0.000010 0.000010 0.000010 0.000010 0.000010 0.000010 0.000010
0.000010 0.000010 0.000010 0.000010 0.000010 0.000010 0.000010 0.000010 0.000010 0.000010 0.000010 0.000010 0.000010 0.000010 0.000010 0.999540 0.000010 0.000010 0.000010 0.000010 0.000010 0.000010 0.000010 0.000010 0.000010 0.000010 0.000010 0.000010 0.000010 0.000010 0.000010 0.000010 0.000010 0.000010 0.000010 0.000010 0.000010 0.000010 0.000010 0.000010 0.000010 0.000010 0.000010 0.000010 0.000010 0.000010 0.000010
0.000010 0.000010 0.000010 0.000010 0.000010 0.000010 0.000010 0.000010 0.000010 0.000010 0.000010 0.000010 0.000010 0.000010 0.000010 0.999540 0.000010 0.000010 0.000010 0.000010 0.000010 0.000010 0.000010 0.000010 0.000010 0.000010 0.000010 0.000010 0.000010 0.000010 0.000010 0.000010 0.000010 0.000010 0.000010 0.000010 0.000010 0.000010 0.000010 0.000010 0.000010 0.000010 0.000010 0.000010 0.000010 0.000010 0.000010
0.000010 0.000010 0.000010 0.000010 0.000010 0.000010 0.000010 0.000010 0.000010 0.011638 0.000010 0.000010 0.000010 0.000010 0.000010 0.845072 0.000010 0.000010 0.000010 0.000010 0.000010 0.000010 0.000010 0.000010 0.000010 0.000010 0.000010 0.000010 0.000010 0.000010 0.000010 0.000010 0.000010 0.000010 0.000010 0.000010 0.000010 0.000010 0.000010 0.000010 0.000010 0.142850 0.000010 0.000010 0.000010 0.000010 0.000010
0.000010 0.000010 0.000010 0.000010 0.000010 0.000010 0.000010 0.000010 0.000010 0.000010 0.000010 0.000010 0.000010 0.000010 0.000010 0.999540 0.000010 0.000010 0.000010 0.000010 0.000010 0.000010 0.000010 0.000010 0.000010 0.000010 0.000010 0.000010 0.000010 0.000010 0.000010 0.000010 0.000010 0.000010 0.000010 0.000010 0.000010 0.000010 0.000010 0.000010 0.000010 0.000010 0.000010 0.000010 0.000010 0.000010 0.000010
0.000010 0.000010 0.000010 0.000010 0.000010 0.000010 0.000010 0.000010 0.000010 0.062633 0.000010 0.000010 0.000010 0.000010 0.000010 0.814714 0.000010 0.000010 0.000010 0.000010 0.000010 0.000010 0.000010 0.000010 0.000010 0.000010 0.000010 0.007837 0.000010 0.000010 0.000010 0.000010 0.000010 0.000010 0.000010 0.000010 0.000010 0.000010 0.000010 0.000010 0.000010 0.114386 0.000010 0.000010 0.000010 0.000010 0.000010
0.000010 0.000010 0.000010 0.000010 0.000010 0.000010 0.000010 0.000010 0.000010 0.000815 0.000010 0.000010 0.000010 0.000010 0.000010 0.894581 0.000010 0.000010 0.000010 0.000010 0.000010 0.000010 0.000010 0.000010 0.000010 0.000010 0.000010 0.014233 0.000010 0.000010 0.000010 0.000010 0.000010 0.000010 0.000010 0.000010 0.000010 0.000010 0.000010 0.005243 0.000010 0.084707 0.000010 0.000010 0.000010 0.000010 0.000010
0.000010 0.000010 0.000010 0.000010 0.000010 0.000010 0.000010 0.000010 0.000010 0.000010 0.000010 0.000010 0.000010 0.000010 0.000010 0.903288 0.000010 0.000010 0.000010 0.000010 0.000010 0.000010 0.000010 0.000010 0.000010 0.000010 0.000010 0.000010 0.000010 0.000010 0.000010 0.000010 0.000010 0.000010 0.000010 0.000010 0.000010 0.000010 0.000010 0.000010 0.000010 0.096262 0.000010 0.000010 0.000010 0.000010 0.000010
0.000010 0.000010 0.000010 0.000010 0.000010 0.000010 0.000010 0.000010 0.000010 0.000011 0.000010 0.000010 0.000010 0.000010 0.000010 0.861258 0.000010 0.000010 0.000010 0.000019 0.000010 0.000010 0.000010 0.000010 0.000010 0.000010 0.000010 0.000010 0.000010 0.000010 0.000010 0.000010 0.000010 0.000010 0.000010 0.000010 0.000010 0.000010 0.000010 0.000010 0.000010 0.138281 0.000010 0.000010 0.000010 0.000010 0.000010
0.000010 0.000010 0.000010 0.000010 0.000010 0.000010 0.000010 0.000010 0.000010 0.000010 0.000010 0.000010 0.000010 0.000010 0.000010 0.999540 0.000010 0.000010 0.000010 0.000010 0.000010 0.000010 0.000010 0.000010 0.000010 0.000010 0.000010 0.000010 0.000010 0.000010 0.000010 0.000010 0.000010 0.000010 0.000010 0.000010 0.000010 0.000010 0.000010 0.000010 0.000010 0.000010 0.000010 0.000010 0.000010 0.000010 0.000010
0.000010 0.000010 0.000010 0.000010 0.000010 0.000010 0.000010 0.000010 0.000010 0.000010 0.000010 0.000010 0.000010 0.000010 0.000010 0.999540 0.000010 0.000010 0.000010 0.000010 0.000010 0.000010 0.000010 0.000010 0.000010 0.000010 0.000010 0.000010 0.000010 0.000010 0.000010 0.000010 0.000010 0.000010 0.000010 0.000010 0.000010 0.000010 0.000010 0.000010 0.000010 0.000010 0.000010 0.000010 0.000010 0.000010 0.000010
0.000010 0.000010 0.000010 0.000010 0.000010 0.000010 0.000010 0.000010 0.000010 0.000010 0.000010 0.000010 0.000010 0.000010 0.000010 0.999540 0.000010 0.000010 0.000010 0.000010 0.000010 0.000010 0.000010 0.000010 0.000010 0.000010 0.000010 0.000010 0.000010 0.000010 0.000010 0.000010 0.000010 0.000010 0.000010 0.000010 0.000010 0.000010 0.000010 0.000010 0.000010 0.000010 0.000010 0.000010 0.000010 0.000010 0.000010
0.000010 0.000010 0.000010 0.000010 0.000010 0.000010 0.000010 0.000010 0.000010 0.000010 0.000010 0.000010 0.000010 0.000010 0.000010 0.999540 0.000010 0.000010 0.000010 0.000010 0.000010 0.000010 0.000010 0.000010 0.000010 0.000010 0.000010 0.000010 0.000010 0.000010 0.000010 0.000010 0.000010 0.000010 0.000010 0.000010 0.000010 0.000010 0.000010 0.000010 0.000010 0.000010 0.000010 0.000010 0.000010 0.000010 0.000010
0.000010 0.000010 0.000010 0.000010 0.000010 0.000010 0.000010 0.000010 0.000010 0.087797 0.000010 0.000010 0.000010 0.000010 0.000010 0.725112 0.000010 0.000010 0.000010 0.011118 0.000010 0.000010 0.000010 0.000010 0.000010 0.000010 0.000010 0.000010 0.000010 0.000010 0.000010 0.000010 0.000010 0.000010 0.000010 0.000010 0.000010 0.000010 0.000010 0.006320 0.000010 0.169233 0.000010 0.000010 0.000010 0.000010 0.000010
0.000010 0.000010 0.000010 0.000010 0.000010 0.000010 0.000010 0.000010 0.000010 0.000010 0.000010 0.000010 0.000010 0.000010 0.000010 0.999540 0.000010 0.000010 0.000010 0.000010 0.000010 0.000010 0.000010 0.000010 0.000010 0.000010 0.000010 0.000010 0.000010 0.000010 0.000010 0.000010 0.000010 0.000010 0.000010 0.000010 0.000010 0.000010 0.000010 0.000010 0.000010 0.000010 0.000010 0.000010 0.000010 0.000010 0.000010
0.000010 0.000010 0.000010 0.000010 0.000010 0.000010 0.000010 0.000010 0.000010 0.000010 0.000010 0.000010 0.000010 0.000010 0.000010 0.999540 0.000010 0.000010 0.000010 0.000010 0.000010 0.000010 0.000010 0.000010 0.000010 0.000010 0.000010 0.000010 0.000010 0.000010 0.000010 0.000010 0.000010 0.000010 0.000010 0.000010 0.000010 0.000010 0.000010 0.000010 0.000010 0.000010 0.000010 0.000010 0.000010 0.000010 0.000010
0.000010 0.000010 0.000010 0.000010 0.000010 0.000010 0.000010 0.000010 0.000010 0.000010 0.000010 0.000010 0.000010 0.000010 0.000010 0.000010 0.000010 0.000010 0.000010 0.000010 0.000010 0.000010 0.000010 0.000010 0.000010 0.000010 0.000010 0.000010 0.000010 0.000010 0.000010 0.000010 0.000010 0.000010 0.000010 0.000010 0.000010 0.000010 0.000010 0.000010 0.000010 0.999540 0.000010 0.000010 0.000010 0.000010 0.000010
0.000010 0.000010 0.000010 0.000010 0.000010 0.000010 0.000010 0.000010 0.000010 0.000010 0.000010 0.000010 0.000010 0.000010 0.000010 0.000010 0.000010 0.000010 0.000010 0.000010 0.000010 0.000010 0.000010 0.000010 0.000010 0.000010 0.000010 0.000010 0.000010 0.000010 0.000010 0.000010 0.000010 0.000010 0.000010 0.000010 0.000010 0.000010 0.000010 0.000010 0.000010 0.999540 0.000010 0.000010 0.000010 0.000010 0.000010
0.000010 0.000010 0.000010 0.000010 0.000010 0.000010 0.000010 0.000010 0.000010 0.000010 0.000010 0.000010 0.000010 0.000010 0.000010 0.000010 0.000010 0.000010 0.000010 0.000010 0.000010 0.000010 0.000010 0.000010 0.000010 0.000010 0.000010 0.002404 0.000010 0.000010 0.000010 0.000010 0.000010 0.000010 0.000010 0.000010 0.000010 0.000010 0.000010 0.000010 0.000010 0.997146 0.000010 0.000010 0.000010 0.000010 0.000010
0.000010 0.000010 0.000010 0.000010 0.000010 0.000010 0.000010 0.000010 0.000010 0.000010 0.000010 0.000010 0.000010 0.000010 0.000010 0.000010 0.000010 0.000010 0.000010 0.000010 0.000010 0.000010 0.000010 0.000010 0.000010 0.000010 0.000010 0.000010 0.000010 0.000010 0.000010 0.000010 0.000010 0.000010 0.000010 0.000010 0.000010 0.000010 0.000010 0.000010 0.000010 0.999540 0.000010 0.000010 0.000010 0.000010 0.000010
0.000010 0.000010 0.000010 0.000010 0.000010 0.000010 0.000010 0.000010 0.000010 0.000010 0.000010 0.000010 0.000010 0.000010 0.000010 0.000010 0.000010 0.000010 0.000010 0.000010 0.000010 0.000010 0.000010 0.000010 0.000010 0.000010 0.000010 0.000010 0.000010 0.000010 0.000010 0.000010 0.000010 0.000010 0.000010 0.000010 0.000010 0.000010 0.000010 0.000010 0.000010 0.999540 0.000010 0.000010 0.000010 0.000010 0.000010
0.000010 0.000010 0.000010 0.000010 0.000010 0.000010 0.000010 0.000010 0.000010 0.000010 0.000010 0.000010 0.000010 0.000010 0.000010 0.000010 0.000010 0.000010 0.000010 0.000010 0.000010 0.000010 0.000010 0.000010 0.000010 0.000010 0.000010 0.000010 0.000010 0.000010 0.000010 0.000010 0.000010 0.000010 0.000010 0.000010 0.000010 0.000010 0.000010 0.000010 0.000010 0.999540 0.000010 0.000010 0.000010 0.000010 0.000010
0.000010 0.000010 0.000010 0.000010 0.000010 0.000010 0.000010 0.000010 0.000010 0.000010 0.000010 0.000010 0.000010 0.000010 0.000010 0.000010 0.000010 0.000010 0.000010 0.000010 0.000010 0.000010 0.000010 0.000010 0.000010 0.000010 0.000010 0.000010 0.000010 0.000010 0.000010 0.000010 0.000010 0.000010 0.000010 0.000010 0.000010 0.000010 0.000010 0.000010 0.000010 0.999540 0.000010 0.000010 0.000010 0.000010 0.000010
0.000010 0.000010 0.000010 0.000010 0.000010 0.000010 0.000010 0.000010 0.000010 0.000010 0.000010 0.000010 0.000010 0.000010 0.000010 0.000010 0.000010 0.000010 0.000010 0.000010 0.000010 0.000010 0.000010 0.000010 0.000010 0.000010 0.000010 0.000010 0.000010 0.000010 0.000010 0.000010 0.000010 0.000010 0.000010 0.000010 0.000010 0.000010 0.000010 0.000010 0.000010 0.999540 0.000010 0.000010 0.000010 0.000010 0.000010
0.000010 0.000010 0.000010 0.000010 0.000010 0.000010 0.000010 0.000010 0.000010 0.000010 0.000010 0.000010 0.000010 0.000010 0.000010 0.000010 0.000010 0.000010 0.000010 0.029978 0.000010 0.000010 0.000010 0.000010 0.000010 0.000010 0.000010 0.000010 0.000010 0.000010 0.000010 0.000010 0.000010 0.000010 0.000010 0.000010 0.000010 0.000010 0.000010 0.000010 0.000010 0.969572 0.000010 0.000010 0.000010 0.000010 0.000010
0.000010 0.000010 0.000010 0.000010 0.000010 0.000010 0.000010 0.000010 0.000010 0.000010 0.000010 0.000010 0.000010 0.000010 0.000010 0.000010 0.000010 0.000010 0.000010 0.000010 0.000010 0.000010 0.000010 0.000010 0.000010 0.000010 0.000010 0.000010 0.000010 0.000010 0.000010 0.000010 0.000010 0.000010 0.000010 0.000010 0.000010 0.000010 0.000010 0.000010 0.000010 0.999540 0.000010 0.000010 0.000010 0.000010 0.000010
0.000010 0.000010 0.000010 0.000010 0.000010 0.000010 0.000010 0.000010 0.000010 0.000010 0.000010 0.000010 0.000010 0.000010 0.000010 0.000010 0.000010 0.000010 0.000010 0.000010 0.000010 0.000010 0.000010 0.000010 0.000010 0.000010 0.000010 0.000010 0.000010 0.000010 0.000010 0.000010 0.000010 0.000010 0.000010 0.000010 0.000010 0.000010 0.000010 0.000010 0.000010 0.999540 0.000010 0.000010 0.000010 0.000010 0.000010
0.000010 0.000010 0.000010 0.000010 0.000010 0.000010 0.000010 0.000010 0.000010 0.000010 0.000010 0.000010 0.000010 0.000010 0.000010 0.000010 0.000010 0.000010 0.000010 0.000010 0.000010 0.000010 0.000010 0.000010 0.000010 0.000010 0.000010 0.000010 0.000010 0.000010 0.000010 0.000010 0.000010 0.000010 0.000010 0.000010 0.000010 0.000010 0.000010 0.000010 0.000010 0.999540 0.000010 0.000010 0.000010 0.000010 0.000010
0.000010 0.000010 0.000010 0.000010 0.000010 0.000010 0.000010 0.000010 0.000010 0.000010 0.000010 0.000010 0.000010 0.000010 0.000010 0.000010 0.000010 0.000010 0.000010 0.000010 0.000010 0.000010 0.000010 0.000010 0.000010 0.000010 0.000010 0.000010 0.000010 0.000010 0.000010 0.000010 0.000010 0.000010 0.000010 0.000010 0.000010 0.000010 0.000010 0.000010 0.000010 0.999540 0.000010 0.000010 0.000010 0.000010 0.000010
0.000010 0.000010 0.000010 0.000010 0.000010 0.000010 0.000010 0.000010 0.000010 0.000010 0.000010 0.000010 0.000010 0.000010 0.000010 0.000010 0.000010 0.000010 0.000010 0.000010 0.000010 0.000010 0.000010 0.000010 0.000010 0.000010 0.000010 0.000010 0.000010 0.000010 0.000010 0.000010 0.000010 0.000010 0.000010 0.000010 0.000010 0.000010 0.000010 0.000010 0.000010 0.999540 0.000010 0.000010 0.000010 0.000010 0.000010
0.000010 0.000010 0.000010 0.000010 0.000010 0.000010 0.000010 0.000010 0.000010 0.000010 0.000010 0.000010 0.000010 0.000010 0.000010 0.000010 0.000010 0.000010 0.000010 0.000010 0.000010 0.000010 0.000010 0.000010 0.000010 0.000010 0.000010 0.000010 0.000010 0.000010 0.000010 0.000010 0.000010 0.000010 0.000010 0.000010 0.000010 0.000010 0.000010 0.000010 0.000010 0.999540 0.000010 0.000010 0.000010 0.000010 0.000010
0.000010 0.000010 0.000010 0.000010 0.000010 0.000010 0.000010 0.000010 0.000010 0.000010 0.000010 0.000010 0.000010 0.000010 0.000010 0.000010 0.000010 0.000010 0.000010 0.000010 0.000010 0.000010 0.000010 0.000010 0.000010 0.000010 0.000010 0.000010 0.000010 0.000010 0.000010 0.000010 0.000010 0.000010 0.000010 0.000010 0.000010 0.000010 0.000010 0.000010 0.000010 0.999540 0.000010 0.000010 0.000010 0.000010 0.000010
0.000010 0.000010 0.000010 0.000010 0.000010 0.000010 0.000010 0.000010 0.000010 0.000010 0.000010 0.000010 0.000010 0.000010 0.000010 0.000010 0.000010 0.000010 0.000010 0.000010 0.000010 0.000010 0.000010 0.000010 0.000010 0.000010 0.000010 0.000010 0.000010 0.000010 0.000010 0.000010 0.000010 0.000010 0.000010 0.000010 0.000010 0.000010 0.000010 0.000010 0.000010 0.999540 0.000010 0.000010 0.000010 0.000010 0.000010
0.000010 0.000010 0.000010 0.000010 0.000010 0.000010 0.000010 0.000010 0.000010 0.000016 0.000010 0.000010 0.000010 0.000010 0.000010 0.000010 0.000010 0.000010 0.000010 0.000010 0.000010 0.000010 0.000010 0.000010 0.000010 0.000010 0.000010 0.000010 0.000010 0.000010 0.000010 0.000010 0.000010 0.000010 0.000010 0.000010 0.000010 0.000010 0.000010 0.000010 0.000010 0.997376 0.000010 0.002169 0.000010 0.000010 0.000010
0.000010 0.000010 0.000010 0.000010 0.000010 0.000010 0.000010 0.000010 0.000010 0.000010 0.000010 0.000010 0.000010 0.000010 0.000010 0.000010 0.000010 0.000010 0.000010 0.000010 0.000010 0.000010 0.000010 0.000010 0.000010 0.000010 0.000010 0.000010 0.000010 0.000010 0.000010 0.000010 0.000010 0.000010 0.000010 0.000010 0.000010 0.000010 0.000010 0.000010 0.000010 0.999540 0.000010 0.000010 0.000010 0.000010 0.000010
0.000010 0.000010 0.000010 0.000010 0.000010 0.000010 0.000010 0.000010 0.000010 0.000010 0.000010 0.000010 0.000010 0.000010 0.000010 0.000010 0.000010 0.000010 0.000010 0.000010 0.000010 0.000010 0.000010 0.000010 0.000010 0.000010 0.000010 0.000010 0.000010 0.000010 0.000010 0.000010 0.000010 0.000010 0.000010 0.000010 0.000010 0.000010 0.000010 0.000010 0.000010 0.999540 0.000010 0.000010 0.000010 0.000010 0.000010
0.000010 0.000010 0.000010 0.000010 0.000010 0.000010 0.000010 0.000010 0.000010 0.999540 0.000010 0.000010 0.000010 0.000010 0.000010 0.000010 0.000010 0.000010 0.000010 0.000010 0.000010 0.000010 0.000010 0.000010 0.000010 0.000010 0.000010 0.000010 0.000010 0.000010 0.000010 0.000010 0.000010 0.000010 0.000010 0.000010 0.000010 0.000010 0.000010 0.000010 0.000010 0.000010 0.000010 0.000010 0.000010 0.000010 0.000010
0.000010 0.000010 0.000010 0.000010 0.000010 0.000010 0.000010 0.000010 0.000010 0.999540 0.000010 0.000010 0.000010 0.000010 0.000010 0.000010 0.000010 0.000010 0.000010 0.000010 0.000010 0.000010 0.000010 0.000010 0.000010 0.000010 0.000010 0.000010 0.000010 0.000010 0.000010 0.000010 0.000010 0.000010 0.000010 0.000010 0.000010 0.000010 0.000010 0.000010 0.000010 0.000010 0.000010 0.000010 0.000010 0.000010 0.000010
0.000010 0.000010 0.000010 0.000010 0.000010 0.000010 0.000010 0.000010 0.000010 0.999540 0.000010 0.000010 0.000010 0.000010 0.000010 0.000010 0.000010 0.000010 0.000010 0.000010 0.000010 0.000010 0.000010 0.000010 0.000010 0.000010 0.000010 0.000010 0.000010 0.000010 0.000010 0.000010 0.000010 0.000010 0.000010 0.000010 0.000010 0.000010 0.000010 0.000010 0.000010 0.000010 0.000010 0.000010 0.000010 0.000010 0.000010
0.000010 0.000010 0.000010 0.000010 0.000010 0.000010 0.000010 0.000010 0.000010 0.999540 0.000010 0.000010 0.000010 0.000010 0.000010 0.000010 0.000010 0.000010 0.000010 0.000010 0.000010 0.000010 0.000010 0.000010 0.000010 0.000010 0.000010 0.000010 0.000010 0.000010 0.000010 0.000010 0.000010 0.000010 0.000010 0.000010 0.000010 0.000010 0.000010 0.000010 0.000010 0.000010 0.000010 0.000010 0.000010 0.000010 0.000010
0.000010 0.000010 0.000010 0.000010 0.000010 0.000010 0.000010 0.000010 0.000010 0.999540 0.000010 0.000010 0.000010 0.000010 0.000010 0.000010 0.000010 0.000010 0.000010 0.000010 0.000010 0.000010 0.000010 0.000010 0.000010 0.000010 0.000010 0.000010 0.000010 0.000010 0.000010 0.000010 0.000010 0.000010 0.000010 0.000010 0.000010 0.000010 0.000010 0.000010 0.000010 0.000010 0.000010 0.000010 0.000010 0.000010 0.000010
0.000010 0.000010 0.000010 0.000010 0.000010 0.000010 0.000010 0.000010 0.000010 0.999540 0.000010 0.000010 0.000010 0.000010 0.000010 0.000010 0.000010 0.000010 0.000010 0.000010 0.000010 0.000010 0.000010 0.000010 0.000010 0.000010 0.000010 0.000010 0.000010 0.000010 0.000010 0.000010 0.000010 0.000010 0.000010 0.000010 0.000010 0.000010 0.000010 0.000010 0.000010 0.000010 0.000010 0.000010 0.000010 0.000010 0.000010
0.000010 0.000010 0.000010 0.000010 0.000010 0.000010 0.000010 0.000010 0.000010 0.998162 0.000010 0.000010 0.000010 0.000010 0.000010 0.000010 0.000010 0.000010 0.000010 0.000010 0.000010 0.000010 0.000010 0.000010 0.000010 0.000010 0.000010 0.000010 0.000010 0.000010 0.000010 0.000010 0.000010 0.000010 0.000010 0.000010 0.000010 0.000010 0.000010 0.000010 0.000010 0.001388 0.000010 0.000010 0.000010 0.000010 0.000010
0.000010 0.000010 0.000010 0.000010 0.000010 0.000010 0.000010 0.000010 0.000010 0.999540 0.000010 0.000010 0.000010 0.000010 0.000010 0.000010 0.000010 0.000010 0.000010 0.000010 0.000010 0.000010 0.000010 0.000010 0.000010 0.000010 0.000010 0.000010 0.000010 0.000010 0.000010 0.000010 0.000010 0.000010 0.000010 0.000010 0.000010 0.000010 0.000010 0.000010 0.000010 0.000010 0.000010 0.000010 0.000010 0.000010 0.000010
0.000010 0.000010 0.000010 0.000010 0.000010 0.000010 0.000010 0.000010 0.000010 0.999540 0.000010 0.000010 0.000010 0.000010 0.000010 0.000010 0.000010 0.000010 0.000010 0.000010 0.000010 0.000010 0.000010 0.000010 0.000010 0.000010 0.000010 0.000010 0.000010 0.000010 0.000010 0.000010 0.000010 0.000010 0.000010 0.000010 0.000010 0.000010 0.000010 0.000010 0.000010 0.000010 0.000010 0.000010 0.000010 0.000010 0.000010
0.000010 0.000010 0.000010 0.000010 0.000010 0.000010 0.000010 0.000010 0.000010 0.999540 0.000010 0.000010 0.000010 0.000010 0.000010 0.000010 0.000010 0.000010 0.000010 0.000010 0.000010 0.000010 0.000010 0.000010 0.000010 0.000010 0.000010 0.000010 0.000010 0.000010 0.000010 0.000010 0.000010 0.000010 0.000010 0.000010 0.000010 0.000010 0.000010 0.000010 0.000010 0.000010 0.000010 0.000010 0.000010 0.000010 0.000010
0.000010 0.000010 0.006104 0.000010 0.000010 0.000010 0.000010 0.000010 0.000010 0.261450 0.000010 0.000010 0.000014 0.000010 0.000010 0.217435 0.005051 0.000010 0.000010 0.071347 0.000010 0.000010 0.000010 0.000010 0.000010 0.000010 0.000010 0.031338 0.025638 0.000010 0.000010 0.000010 0.000010 0.000010 0.000010 0.000010 0.000010 0.000010 0.000010 0.049939 0.000010 0.331314 0.000010 0.000010 0.000010 0.000010 0.000010
0.000010 0.000010 0.000010 0.000010 0.000010 0.000010 0.000010 0.000010 0.000010 0.270701 0.000010 0.000010 0.000010 0.000010 0.000010 0.144010 0.000010 0.000010 0.000010 0.102122 0.000010 0.000010 0.000010 0.000010 0.000010 0.000010 0.000010 0.019552 0.028292 0.000010 0.000010 0.000010 0.000010 0.000010 0.000010 0.000010 0.000010 0.000010 0.000010 0.061856 0.000010 0.373067 0.000010 0.000010 0.000010 0.000010 0.000010
0.000010 0.000010 0.012241 0.000010 0.000010 0.000010 0.000010 0.000010 0.000010 0.269721 0.000010 0.000010 0.000010 0.000010 0.000010 0.171091 0.000010 0.000010 0.000010 0.082730 0.004591 0.000010 0.000010 0.000010 0.000010 0.000010 0.000010 0.000010 0.012909 0.000010 0.000010 0.000010 0.000010 0.000010 0.000010 0.000010 0.000010 0.000010 0.000010 0.042794 0.000010 0.403533 0.000010 0.000010 0.000010 0.000010 0.000010
0.000010 0.000010 0.021696 0.000010 0.000010 0.000010 0.000010 0.000010 0.000010 0.266864 0.000010 0.000010 0.000010 0.000010 0.000010 0.182226 0.000010 0.000010 0.000010 0.097053 0.013064 0.000010 0.000010 0.000010 0.000010 0.000010 0.000010 0.005899 0.019326 0.000010 0.000010 0.000010 0.000010 0.000010 0.000010 0.000010 0.000010 0.000010 0.000010 0.034629 0.000010 0.358863 0.000010 0.000010 0.000010 0.000010 0.000010
0.000010 0.000010 0.000010 0.000010 0.000010 0.000010 0.000010 0.000010 0.000010 0.277117 0.000010 0.000010 0.000010 0.000010 0.000010 0.121075 0.003897 0.000010 0.000010 0.119283 0.000010 0.000010 0.000010 0.000010 0.000010 0.000010 0.000010 0.003509 0.028004 0.000010 0.000010 0.000010 0.000010 0.000010 0.000010 0.000010 0.000010 0.000010 0.000010 0.078453 0.000010 0.368272 0.000010 0.000010 0.000010 0.000010 0.000010
0.000010 0.000010 0.000087 0.000010 0.000010 0.000010 0.000010 0.000010 0.000010 0.313939 0.000010 0.000010 0.000010 0.000010 0.000010 0.194130 0.000010 0.000010 0.000010 0.081308 0.000010 0.000010 0.000010 0.000010 0.000010 0.000010 0.000010 0.012899 0.032239 0.000010 0.000010 0.000010 0.000010 0.000010 0.000010 0.000010 0.000010 0.000010 0.000010 0.051217 0.000010 0.313792 0.000010 0.000010 0.000010 0.000010 0.000010
0.000010 0.000010 0.000010 0.000010 0.000010 0.000010 0.000010 0.000010 0.000010 0.266876 0.000010 0.000010 0.000010 0.000010 0.000010 0.197783 0.000010 0.000010 0.000010 0.094627 0.000010 0.000010 0.000010 0.000010 0.000010 0.000010 0.000010 0.008928 0.025267 0.000010 0.000010 0.000010 0.000010 0.000010 0.000010 0.000010 0.000010 0.000010 0.000010 0.039198 0.000010 0.366921 0.000010 0.000010 0.000010 0.000010 0.000010
0.000010 0.000010 0.000010 0.000010 0.000010 0.000010 0.000663 0.000010 0.000010 0.308670 0.000010 0.000010 0.000010 0.000010 0.000010 0.158008 0.011576 0.000010 0.000010 0.088591 0.000535 0.000010 0.000010 0.000010 0.000010 0.000010 0.000010 0.014415 0.003517 0.000010 0.000010 0.000010 0.000010 0.000010 0.000010 0.000010 0.000010 0.000010 0.000010 0.057319 0.000010 0.356335 0.000010 0.000010 0.000010 0.000010 0.000010
0.000010 0.000010 0.018455 0.000010 0.000010 0.000010 0.000010 0.000010 0.000010 0.256414 0.000010 0.000010 0.000010 0.000010 0.000010 0.116054 0.000010 0.000010 0.000010 0.135853 0.000010 0.000010 0.000010 0.000010 0.000010 0.000010 0.000010 0.035609 0.021465 0.000010 0.000010 0.000010 0.000010 0.000010 0.000010 0.000010 0.000010 0.000010 0.000010 0.045533 0.000010 0.370228 0.000010 0.000010 0.000010 0.000010 0.000010
0.000010 0.001443 0.009703 0.000010 0.000010 0.000010 0.004899 0.000010 0.000010 0.208678 0.000010 0.000010 0.000010 0.000010 0.000010 0.135919 0.000010 0.000010 0.000010 0.115777 0.007599 0.000010 0.000010 0.007613 0.000010 0.000010 0.000010 0.004889 0.032788 0.000010 0.000010 0.000010 0.000010 0.000010 0.000010 0.000010 0.000010 0.000010 0.000010 0.065340 0.000010 0.405001 0.000010 0.000010 0.000010 0.000010 0.000010
0.000010 0.000010 0.000010 0.000010 0.000010 0.000010 0.000010 0.000010 0.000010 0.253297 0.000010 0.000010 0.002108 0.000010 0.000010 0.135990 0.007928 0.000010 0.000010 0.122515 0.000010 0.000010 0.000010 0.000010 0.000010 0.000010 0.000010 0.010233 0.029405 0.000010 0.000010 0.000010 0.000010 0.000010 0.000010 0.000010 0.000010 0.000010 0.000010 0.091706 0.000010 0.346438 0.000010 0.000010 0.000010 0.000010 0.000010
0.000010 0.000010 0.000010 0.000010 0.000010 0.000010 0.000010 0.000010 0.000010 0.267208 0.000010 0.000010 0.000010 0.000010 0.000010 0.160771 0.000010 0.000010 0.000010 0.094737 0.000010 0.000010 0.000010 0.000010 0.000010 0.000010 0.000010 0.011485 0.006309 0.000010 0.000010 0.000010 0.000010 0.000010 0.000010 0.000010 0.000010 0.000010 0.000010 0.076567 0.000010 0.382523 0.000010 0.000010 0.000010 0.000010 0.000010
0.000010 0.000010 0.000010 0.000010 0.000010 0.000010 0.000010 0.000010 0.000010 0.278014 0.000010 0.000010 0.000010 0.000010 0.000010 0.150263 0.003562 0.000010 0.000010 0.066351 0.000010 0.000010 0.000010 0.000010 0.000010 0.000010 0.000010 0.000010 0.042292 0.000010 0.000010 0.000010 0.000010 0.000010 0.000010 0.000010 0.000010 0.000010 0.000010 0.089323 0.000010 0.369795 0.000010 0.000010 0.000010 0.000010 0.000010
0.000010 0.000010 0.019866 0.000010 0.000010 0.000010 0.000010 0.000336 0.000010 0.228680 0.000010 0.000010 0.000010 0.000010 0.000010 0.166766 0.000010 0.000010 0.002056 0.092890 0.000010 0.000010 0.000010 0.005356 0.000010 0.000010 0.000010 0.029572 0.043301 0.000010 0.000010 0.000010 0.000010 0.000010 0.000010 0.000010 0.000010 0.000010 0.000010 0.053453 0.000010 0.357364 0.000010 0.000010 0.000010 0.000010 0.000010
0.000010 0.000010 0.008330 0.000010 0.000010 0.000010 0.000010 0.000010 0.000010 0.212742 0.000010 0.000010 0.000010 0.000010 0.000010 0.156963 0.004557 0.000010 0.000010 0.126091 0.000010 0.000010 0.000010 0.000010 0.000010 0.000010 0.001896 0.002244 0.037411 0.000010 0.000010 0.000010 0.000010 0.000010 0.000010 0.000010 0.000010 0.000010 0.000010 0.061045 0.000010 0.388351 0.000010 0.000010 0.000010 0.000010 0.000010
0.000010 0.000010 0.000010 0.000010 0.000010 0.000010 0.001890 0.000010 0.000010 0.202296 0.000010 0.000010 0.000010 0.000010 0.000010 0.160496 0.018907 0.000010 0.000010 0.073018 0.000010 0.000010 0.000010 0.002517 0.000010 0.000010 0.000010 0.015865 0.091004 0.000010 0.000010 0.000010 0.000010 0.000010 0.000010 0.000011 0.000010 0.000010 0.000010 0.096792 0.000010 0.307164 0.000010 0.000010 0.000010 0.000010 0.029690
0.000010 0.000010 0.000010 0.000010 0.000010 0.000010 0.000010 0.000010 0.000010 0.219375 0.000010 0.000010 0.000010 0.000010 0.000010 0.156762 0.000010 0.000010 0.000010 0.070093 0.000010 0.000010 0.000010 0.000010 0.000010 0.000010 0.000010 0.008223 0.096201 0.000010 0.000010 0.000010 0.000010 0.000010 0.000010 0.000010 0.000010 0.000010 0.000010 0.050972 0.000010 0.397975 0.000010 0.000010 0.000010 0.000010 0.000010
0.000010 0.000010 0.000010 0.000010 0.000010 0.000010 0.000010 0.000010 0.000010 0.219644 0.000010 0.000010 0.000010 0.000010 0.000010 0.158903 0.000010 0.000010 0.000010 0.069429 0.000010 0.000010 0.000010 0.000010 0.000010 0.000010 0.000010 0.001508 0.089938 0.000010 0.000010 0.000010 0.000010 0.000010 0.000010 0.000010 0.000010 0.000010 0.000010 0.045874 0.000010 0.414303 0.000010 0.000010 0.000010 0.000010 0.000010
0.000010 0.000010 0.000010 0.000010 0.000010 0.000010 0.000010 0.000010 0.000010 0.258107 0.000010 0.000010 0.000010 0.000010 0.000010 0.155571 0.000018 0.000010 0.000010 0.104093 0.006072 0.000010 0.000010 0.000010 0.000010 0.000010 0.000010 0.018823 0.045039 0.000010 0.000010 0.000010 0.000010 0.000010 0.000010 0.000010 0.000010 0.000010 0.000010 0.104190 0.000450 0.306327 0.000010 0.000010 0.000950 0.000010 0.000010
0.000010 0.000010 0.000010 0.000010 0.000010 0.000010 0.000010 0.000010 0.000010 0.253187 0.000010 0.000010 0.000010 0.000010 0.000010 0.155369 0.000010 0.000010 0.000010 0.093887 0.006263 0.000010 0.000010 0.000010 0.000010 0.000010 0.000010 0.017145 0.016158 0.000010 0.000010 0.000010 0.000010 0.000010 0.000010 0.000010 0.000010 0.000010 0.000010 0.060102 0.000010 0.397498 0.000010 0.000010 0.000010 0.000010 0.000010
0.000010 0.000010 0.000010 0.000010 0.000010 0.000010 0.000010 0.000010 0.000010 0.239752 0.000010 0.000010 0.000010 0.000010 0.000010 0.153836 0.000747 0.000010 0.000010 0.090311 0.000010 0.000010 0.000010 0.000010 0.000010 0.000010 0.000010 0.002997 0.064554 0.000010 0.000010 0.000010 0.000010 0.000010 0.000010 0.000010 0.000010 0.000010 0.000010 0.051177 0.000010 0.396237 0.000010 0.000010 0.000010 0.000010 0.000010
0.000010 0.000011 0.003514 0.000010 0.000010 0.000010 0.000010 0.000010 0.000010 0.234477 0.000010 0.000010 0.000010 0.000010 0.000010 0.137992 0.000010 0.000010 0.000010 0.104620 0.018488 0.000010 0.000010 0.000010 0.000010 0.000010 0.000010 0.020693 0.026411 0.000010 0.000010 0.000010 0.000010 0.000010 0.000010 0.000010 0.000010 0.000010 0.000010 0.065117 0.000010 0.387758 0.000010 0.000010 0.000010 0.000010 0.000559
0.000010 0.000010 0.000010 0.000010 0.000010 0.000010 0.000010 0.000010 0.000010 0.287390 0.000010 0.000010 0.000010 0.000010 0.000010 0.174796 0.005176 0.000010 0.000010 0.101946 0.001528 0.000010 0.000010 0.000010 0.000010 0.000010 0.000010 0.022049 0.026046 0.000010 0.000010 0.000010 0.000010 0.000010 0.000010 0.000010 0.000010 0.000010 0.000010 0.070006 0.000010 0.307999 0.000010 0.000010 0.001958 0.000010 0.000745
0.000010 0.000010 0.000010 0.000010 0.000010 0.000010 0.000010 0.000010 0.000010 0.183381 0.000010 0.000010 0.000010 0.000010 0.000010 0.089043 0.000010 0.000010 0.000010 0.028547 0.000010 0.000010 0.000010 0.000010 0.000010 0.000010 0.000010 0.000010 0.000010 0.000010 0.000010 0.000010 0.000010 0.000010 0.000010 0.000010 0.000010 0.000010 0.000010 0.038423 0.000010 0.660186 0.000010 0.000010 0.000010 0.000010 0.000010
0.000010 0.000010 0.000010 0.000010 0.000010 0.000010 0.000010 0.000010 0.000010 0.170678 0.000010 0.000010 0.000010 0.000010 0.000010 0.117685 0.000010 0.000010 0.000010 0.007783 0.000010 0.000010 0.000010 0.000010 0.000010 0.000010 0.000010 0.006407 0.000010 0.000010 0.000010 0.000010 0.000010 0.000010 0.000010 0.000010 0.000010 0.000010 0.000010 0.051279 0.000010 0.645757 0.000010 0.000010 0.000010 0.000010 0.000010
0.000010 0.000010 0.000010 0.000010 0.000010 0.000010 0.000010 0.000010 0.000010 0.172891 0.000010 0.000010 0.000010 0.000010 0.000010 0.114757 0.000010 0.000010 0.000010 0.065507 0.000010 0.000010 0.000010 0.000010 0.000010 0.000010 0.000010 0.010702 0.000010 0.000010 0.000010 0.000010 0.000010 0.000010 0.000010 0.000010 0.000010 0.000010 0.000010 0.001575 0.000010 0.634158 0.000010 0.000010 0.000010 0.000010 0.000010
0.000010 0.000010 0.000010 0.000010 0.000010 0.000010 0.000010 0.000010 0.000010 0.184654 0.000010 0.000010 0.000010 0.000010 0.000010 0.094946 0.000010 0.000010 0.000010 0.065684 0.000010 0.000010 0.000010 0.000010 0.000010 0.000010 0.000010 0.010188 0.000010 0.000010 0.000010 0.000010 0.000010 0.000010 0.000010 0.000010 0.000010 0.000010 0.000010 0.026120 0.000010 0.616923 0.000010 0.001086 0.000010 0.000010 0.000010
0.000010 0.000010 0.000010 0.080587 0.000010 0.000010 0.000010 0.000010 0.000010 0.152247 0.000010 0.000010 0.000010 0.000010 0.000010 0.065942 0.000010 0.000010 0.000284 0.067040 0.000010 0.000010 0.000010 0.000010 0.009396 0.000010 0.001150 0.015675 0.020175 0.000010 0.000010 0.000010 0.000010 0.000010 0.000010 0.002760 0.000010 0.000010 0.000010 0.013027 0.000010 0.568568 0.000010 0.000010 0.000440 0.002380 0.000010
0.000010 0.000010 0.000010 0.000010 0.000010 0.000010 0.000010 0.000010 0.000010 0.221952 0.000010 0.000010 0.000010 0.000010 0.000010 0.056830 0.000010 0.000010 0.000010 0.029759 0.000010 0.000010 0.000010 0.000010 0.000010 0.000010 0.000010 0.016035 0.000010 0.000010 0.000010 0.000010 0.000010 0.000010 0.000010 0.000010 0.000010 0.000010 0.000010 0.000010 0.000010 0.675001 0.000012 0.000010 0.000010 0.000010 0.000010
0.005388 0.020844 0.007450 0.046973 0.000018 0.000010 0.000010 0.004689 0.000010 0.198648 0.000010 0.000010 0.002871 0.000010 0.002801 0.150314 0.004266 0.002153 0.000010 0.071684 0.003808 0.000010 0.000010 0.000010 0.000010 0.000010 0.000010 0.030063 0.023115 0.000010 0.000010 0.003815 0.000010 0.000010 0.000010 0.000010 0.000010 0.000010 0.000010 0.023064 0.000010 0.395044 0.000010 0.000010 0.002722 0.000010 0.000010
0.000010 0.000010 0.000010 0.000010 0.000010 0.000010 0.003148 0.000010 0.000010 0.215021 0.000010 0.000010 0.000010 0.000010 0.000010 0.128058 0.000010 0.000010 0.000010 0.072193 0.000010 0.000010 0.000010 0.000010 0.000010 0.000010 0.000010 0.019591 0.009193 0.000010 0.000010 0.000010 0.000010 0.000010 0.000010 0.000010 0.000010 0.000010 0.000010 0.070107 0.000010 0.482300 0.000010 0.000010 0.000010 0.000010 0.000010
0.000010 0.000010 0.000010 0.000010 0.000010 0.000010 0.000010 0.000010 0.000010 0.184040 0.000010 0.000010 0.000010 0.000010 0.000010 0.118653 0.000010 0.000010 0.000010 0.053558 0.000010 0.000010 0.000010 0.000010 0.000010 0.000010 0.000010 0.026436 0.005983 0.000010 0.000010 0.000010 0.000010 0.000010 0.000010 0.000010 0.000010 0.000010 0.000010 0.045940 0.000010 0.564990 0.000010 0.000010 0.000010 0.000010 0.000010
0.000010 0.000010 0.013854 0.000010 0.000010 0.000010 0.000010 0.000010 0.000010 0.168816 0.000010 0.000010 0.000010 0.000010 0.000010 0.080951 0.007175 0.000010 0.000010 0.113652 0.014266 0.000010 0.000010 0.000010 0.000010 0.000010 0.000010 0.020388 0.026155 0.000010 0.000010 0.000010 0.000010 0.000010 0.000010 0.000010 0.000010 0.000010 0.000010 0.047578 0.000010 0.506797 0.000010 0.000010 0.000010 0.000010 0.000010
0.000010 0.000010 0.000010 0.000010 0.000010 0.000010 0.000010 0.000010 0.000010 0.189583 0.000010 0.000010 0.000010 0.000010 0.000010 0.114552 0.000613 0.000010 0.000010 0.052014 0.000010 0.000010 0.000010 0.000010 0.000010 0.000010 0.000010 0.022175 0.016953 0.000010 0.000010 0.000010 0.000010 0.000010 0.000010 0.000010 0.000010 0.000010 0.000010 0.000010 0.000010 0.603709 0.000010 0.000010 0.000010 0.000010 0.000010
0.000010 0.000010 0.000010 0.000010 0.000010 0.000010 0.000010 0.000010 0.000010 0.220456 0.000010 0.000010 0.000010 0.000010 0.000010 0.065003 0.000010 0.000010 0.000010 0.040983 0.000010 0.000010 0.000010 0.000010 0.000010 0.000010 0.000010 0.027270 0.005662 0.000010 0.000010 0.000010 0.000010 0.000010 0.000010 0.000010 0.000010 0.000010 0.000010 0.036607 0.000010 0.603619 0.000010 0.000010 0.000010 0.000010 0.000010
0.000010 0.000010 0.010641 0.000010 0.000010 0.000010 0.000010 0.000010 0.000010 0.206652 0.000010 0.000010 0.000010 0.000010 0.000010 0.168618 0.000010 0.000010 0.000010 0.090043 0.000010 0.000010 0.000010 0.000010 0.000010 0.000010 0.000010 0.000010 0.002210 0.000010 0.000010 0.000010 0.000010 0.000010 0.000010 0.000011 0.000010 0.000010 0.000010 0.054370 0.000010 0.467065 0.000010 0.000010 0.000010 0.000010 0.000010
0.000010 0.000010 0.000010 0.000010 0.000010 0.000010 0.000010 0.000010 0.000010 0.219038 0.000010 0.000010 0.000010 0.000010 0.000010 0.181512 0.000010 0.000010 0.000010 0.087283 0.003863 0.000010 0.000010 0.000010 0.000010 0.000010 0.000010 0.004440 0.000010 0.000010 0.000010 0.000010 0.000010 0.000010 0.000010 0.000010 0.000010 0.000010 0.000010 0.052714 0.000010 0.450749 0.000010 0.000010 0.000010 0.000010 0.000010
0.000010 0.000010 0.000010 0.000010 0.000010 0.000010 0.000010 0.000010 0.000010 0.216769 0.000010 0.000010 0.000010 0.000010 0.000010 0.173835 0.000010 0.000010 0.000010 0.058591 0.000010 0.000010 0.000010 0.000010 0.000010 0.000010 0.000010 0.014327 0.015434 0.000010 0.000010 0.000010 0.000010 0.000010 0.000010 0.000010 0.000010 0.000010 0.000010 0.072629 0.000010 0.448015 0.000010 0.000010 0.000010 0.000010 0.000010
0.000010 0.000010 0.000010 0.000010 0.000010 0.000010 0.000010 0.000010 0.000010 0.199505 0.000010 0.000010 0.000010 0.000010 0.000010 0.166092 0.000010 0.000010 0.000010 0.046724 0.000010 0.000010 0.000010 0.000010 0.000010 0.000010 0.000010 0.000010 0.031793 0.000010 0.000010 0.000010 0.000010 0.000010 0.000010 0.000010 0.000010 0.000010 0.000010 0.049960 0.000010 0.503661 0.000010 0.001864 0.000010 0.000010 0.000010
0.000010 0.000010 0.000010 0.000010 0.000010 0.000010 0.000010 0.000010 0.000010 0.165673 0.000010 0.000010 0.000010 0.000010 0.000010 0.199711 0.000010 0.000010 0.000010 0.107816 0.000010 0.000010 0.000010 0.000010 0.000010 0.000010 0.000010 0.014352 0.010241 0.000010 0.000010 0.000010 0.000010 0.000010 0.000010 0.000010 0.000010 0.000010 0.000010 0.048892 0.000010 0.452915 0.000010 0.000010 0.000010 0.000010 0.000010
0.000010 0.000010 0.000010 0.000010 0.000010 0.000010 0.000010 0.000010 0.000010 0.018615 0.000010 0.000010 0.000010 0.000010 0.000010 0.741396 0.000010 0.000010 0.000010 0.000010 0.000010 0.000010 0.000010 0.000010 0.000010 0.000010 0.000010 0.020557 0.000010 0.000010 0.000010 0.000010 0.000010 0.000010 0.000010 0.000010 0.000010 0.000010 0.000010 0.016762 0.000010 0.202250 0.000010 0.000010 0.000010 0.000010 0.000010
0.000010 0.000010 0.000010 0.000010 0.000010 0.000010 0.000010 0.000010 0.000010 0.000010 0.000010 0.000010 0.000010 0.000010 0.000010 0.902650 0.000010 0.000010 0.000010 0.000010 0.000010 0.000010 0.000010 0.000010 0.000010 0.000010 0.000010 0.003725 0.000010 0.000010 0.000010 0.000010 0.000010 0.000010 0.000010 0.000010 0.000010 0.000010 0.000010 0.000010 0.000010 0.093185 0.000010 0.000010 0.000010 0.000010 0.000010
0.000010 0.000010 0.000010 0.000010 0.000010 0.000010 0.000010 0.000010 0.000010 0.187466 0.000010 0.000010 0.000010 0.000010 0.000010 0.146733 0.009085 0.000010 0.000010 0.119838 0.008424 0.000010 0.000010 0.000010 0.000010 0.000010 0.000010 0.022597 0.017051 0.000010 0.000010 0.000010 0.000010 0.000010 0.000010 0.000010 0.000010 0.000010 0.000010 0.026843 0.000010 0.455721 0.000010 0.003490 0.000010 0.002391 0.000010
0.000010 0.000010 0.000980 0.000010 0.000010 0.000010 0.000010 0.000010 0.000010 0.116510 0.000010 0.000010 0.004036 0.006162 0.000010 0.426564 0.000010 0.000010 0.006863 0.019898 0.000012 0.000010 0.000010 0.000010 0.000010 0.001740 0.000010 0.020711 0.015367 0.000010 0.000010 0.000010 0.000010 0.000010 0.002387 0.000753 0.000010 0.000010 0.000010 0.000010 0.000010 0.374866 0.000010 0.000010 0.000010 0.000010 0.002831
0.000010 0.000010 0.000010 0.000010 0.000010 0.000010 0.000010 0.000010 0.000010 0.100389 0.000010 0.000010 0.000010 0.000010 0.000010 0.124673 0.000010 0.000010 0.000010 0.018364 0.000010 0.000010 0.000010 0.000010 0.000010 0.000010 0.000010 0.423035 0.000010 0.000010 0.000010 0.000010 0.000010 0.000010 0.000010 0.000010 0.000010 0.000010 0.000010 0.033148 0.000010 0.299981 0.000010 0.000010 0.000010 0.000010 0.000010
0.000010 0.000010 0.000010 0.000010 0.000010 0.000010 0.000010 0.000010 0.000010 0.118250 0.000010 0.000010 0.000010 0.000010 0.000010 0.069561 0.000010 0.000010 0.000010 0.000010 0.000010 0.000010 0.000010 0.000010 0.000010 0.000010 0.000010 0.000010 0.774371 0.000010 0.000010 0.000010 0.000010 0.000010 0.000010 0.000010 0.000010 0.000010 0.000010 0.025306 0.000010 0.012092 0.000010 0.000010 0.000010 0.000010 0.000010
0.000010 0.000010 0.000010 0.000010 0.000010 0.000010 0.000010 0.000010 0.000010 0.000010 0.000010 0.000010 0.000010 0.000010 0.000010 0.000010 0.000010 0.000010 0.000010 0.000010 0.000010 0.000010 0.000010 0.000010 0.000010 0.000010 0.000010 0.000010 0.999540 0.000010 0.000010 0.000010 0.000010 0.000010 0.000010 0.000010 0.000010 0.000010 0.000010 0.000010 0.000010 0.000010 0.000010 0.000010 0.000010 0.000010 0.000010
0.000010 0.000010 0.000010 0.000010 0.000010 0.000010 0.000010 0.000010 0.000010 0.074578 0.000010 0.000010 0.000010 0.000010 0.000010 0.426012 0.000010 0.000010 0.000010 0.000010 0.000010 0.000010 0.000010 0.000010 0.000010 0.000010 0.000010 0.002804 0.359393 0.000010 0.000010 0.000010 0.000010 0.000010 0.000010 0.000010 0.000010 0.000010 0.000010 0.000010 0.000010 0.136793 0.000010 0.000010 0.000010 0.000010 0.000010
0.000010 0.000010 0.000010 0.000010 0.000010 0.000010 0.000010 0.000010 0.000010 0.000010 0.000010 0.000010 0.000010 0.000010 0.000010 0.000010 0.000010 0.000010 0.000010 0.000010 0.000010 0.000010 0.000010 0.000010 0.000010 0.000010 0.000010 0.000010 0.999540 0.000010 0.000010 0.000010 0.000010 0.000010 0.000010 0.000010 0.000010 0.000010 0.000010 0.000010 0.000010 0.000010 0.000010 0.000010 0.000010 0.000010 0.000010
0.000010 0.000010 0.000010 0.000010 0.000010 0.000010 0.000010 0.000010 0.000010 0.242130 0.000010 0.000010 0.000010 0.000010 0.000010 0.138564 0.002415 0.000010 0.001417 0.078825 0.001318 0.000010 0.000010 0.000010 0.000010 0.000010 0.000010 0.003793 0.115864 0.000010 0.000010 0.000010 0.000010 0.000010 0.000010 0.000010 0.000010 0.000010 0.000010 0.079243 0.000010 0.314518 0.000010 0.000010 0.000010 0.000010 0.021551
0.000010 0.002054 0.000010 0.000010 0.000010 0.006699 0.000010 0.000010 0.000010 0.173877 0.000010 0.000010 0.000010 0.003506 0.000010 0.108692 0.008485 0.000010 0.000010 0.070262 0.000010 0.000010 0.000010 0.016377 0.000010 0.000010 0.000010 0.004780 0.156082 0.000010 0.000010 0.000010 0.000010 0.000010 0.000010 0.013419 0.000010 0.000010 0.000010 0.088442 0.000010 0.264691 0.000010 0.000010 0.000010 0.006741 0.075573
0.000010 0.046272 0.004558 0.000403 0.000010 0.000010 0.000010 0.000762 0.000010 0.224115 0.000010 0.000010 0.000010 0.000010 0.000010 0.144679 0.022721 0.003827 0.001401 0.042162 0.000010 0.000010 0.000010 0.010993 0.000892 0.000010 0.000010 0.004524 0.095248 0.000010 0.016269 0.000010 0.000010 0.000010 0.000010 0.000494 0.000010 0.000010 0.000010 0.088651 0.000010 0.267190 0.000010 0.000010 0.000010 0.002129 0.022441
0.000010 0.000010 0.000010 0.000010 0.000010 0.000010 0.000010 0.000010 0.000010 0.000010 0.000010 0.000010 0.000010 0.000010 0.000010 0.000010 0.000010 0.000010 0.000010 0.000010 0.000010 0.000010 0.000010 0.000010 0.000010 0.000010 0.000010 0.000010 0.999540 0.000010 0.000010 0.000010 0.000010 0.000010 0.000010 0.000010 0.000010 0.000010 0.000010 0.000010 0.000010 0.000010 0.000010 0.000010 0.000010 0.000010 0.000010
0.000010 0.000010 0.000010 0.000010 0.000010 0.000010 0.000010 0.000010 0.000010 0.056691 0.000010 0.000010 0.000010 0.000010 0.000010 0.052847 0.000010 0.000010 0.000010 0.050132 0.000010 0.000010 0.000010 0.000010 0.000010 0.000010 0.000010 0.000010 0.756015 0.000010 0.000010 0.000010 0.000010 0.000010 0.000010 0.000010 0.000010 0.000010 0.000010 0.003099 0.000010 0.080807 0.000010 0.000010 0.000010 0.000010 0.000010
0.000010 0.000010 0.000010 0.000010 0.000010 0.000010 0.000010 0.000010 0.000010 0.000010 0.000010 0.000010 0.000010 0.000010 0.000010 0.000010 0.000010 0.000010 0.000010 0.000010 0.000010 0.000010 0.000010 0.000010 0.000010 0.000010 0.000010 0.000010 0.999531 0.000010 0.000010 0.000010 0.000010 0.000010 0.000010 0.000010 0.000010 0.000010 0.000010 0.000010 0.000010 0.000010 0.000010 0.000010 0.000010 0.000019 0.000010
0.000010 0.000010 0.000010 0.000010 0.000010 0.000010 0.000010 0.000010 0.000010 0.194874 0.000010 0.000010 0.000010 0.000010 0.000010 0.150783 0.000010 0.000010 0.000010 0.063627 0.000010 0.000010 0.000010 0.022916 0.000010 0.000010 0.005102 0.003692 0.166429 0.000010 0.000010 0.000010 0.000010 0.000010 0.000010 0.000010 0.000010 0.000010 0.000010 0.095795 0.000010 0.239789 0.000010 0.000010 0.000010 0.007096 0.049536
0.000010 0.001269 0.000010 0.000010 0.000010 0.000010 0.000010 0.000010 0.000010 0.180689 0.000010 0.000010 0.000010 0.000010 0.000010 0.131777 0.000010 0.000010 0.007119 0.032773 0.000010 0.000010 0.000010 0.019653 0.000010 0.000010 0.000010 0.003997 0.147331 0.000010 0.000010 0.000010 0.000010 0.000010 0.000010 0.007433 0.000010 0.000010 0.000010 0.044730 0.000010 0.330979 0.000010 0.000010 0.005036 0.000010 0.086875
0.000010 0.000010 0.000010 0.000010 0.000010 0.000010 0.000010 0.000010 0.000010 0.000010 0.000010 0.000010 0.000010 0.000010 0.000010 0.000010 0.000010 0.000010 0.999540 0.000010 0.000010 0.000010 0.000010 0.000010 0.000010 0.000010 0.000010 0.000010 0.000010 0.000010 0.000010 0.000010 0.000010 0.000010 0.000010 0.000010 0.000010 0.000010 0.000010 0.000010 0.000010 0.000010 0.000010 0.000010 0.000010 0.000010 0.000010
0.000010 0.000010 0.000010 0.000010 0.000010 0.000010 0.000010 0.000010 0.000010 0.000010 0.000010 0.000010 0.000010 0.000010 0.000010 0.000010 0.000010 0.000010 0.999540 0.000010 0.000010 0.000010 0.000010 0.000010 0.000010 0.000010 0.000010 0.000010 0.000010 0.000010 0.000010 0.000010 0.000010 0.000010 0.000010 0.000010 0.000010 0.000010 0.000010 0.000010 0.000010 0.000010 0.000010 0.000010 0.000010 0.000010 0.000010
0.000010 0.000010 0.000010 0.000010 0.000010 0.000010 0.000010 0.000010 0.000010 0.000010 0.000010 0.000010 0.000010 0.000010 0.000010 0.000010 0.000010 0.000010 0.999540 0.000010 0.000010 0.000010 0.000010 0.000010 0.000010 0.000010 0.000010 0.000010 0.000010 0.000010 0.000010 0.000010 0.000010 0.000010 0.000010 0.000010 0.000010 0.000010 0.000010 0.000010 0.000010 0.000010 0.000010 0.000010 0.000010 0.000010 0.000010
0.000010 0.000010 0.000010 0.000010 0.000010 0.000010 0.000010 0.000010 0.000010 0.000010 0.000010 0.000010 0.000010 0.000010 0.000010 0.000010 0.000010 0.000010 0.999540 0.000010 0.000010 0.000010 0.000010 0.000010 0.000010 0.000010 0.000010 0.000010 0.000010 0.000010 0.000010 0.000010 0.000010 0.000010 0.000010 0.000010 0.000010 0.000010 0.000010 0.000010 0.000010 0.000010 0.000010 0.000010 0.000010 0.000010 0.000010
0.000010 0.000010 0.000010 0.000010 0.000010 0.000010 0.000010 0.000010 0.000010 0.000010 0.000010 0.000010 0.000010 0.000010 0.000010 0.000010 0.000010 0.000010 0.999540 0.000010 0.000010 0.000010 0.000010 0.000010 0.000010 0.000010 0.000010 0.000010 0.000010 0.000010 0.000010 0.000010 0.000010 0.000010 0.000010 0.000010 0.000010 0.000010 0.000010 0.000010 0.000010 0.000010 0.000010 0.000010 0.000010 0.000010 0.000010
0.000010 0.000010 0.000010 0.000010 0.000010 0.000010 0.000010 0.000010 0.000010 0.000010 0.000010 0.000010 0.000010 0.000010 0.000010 0.000010 0.000010 0.000010 0.999540 0.000010 0.000010 0.000010 0.000010 0.000010 0.000010 0.000010 0.000010 0.000010 0.000010 0.000010 0.000010 0.000010 0.000010 0.000010 0.000010 0.000010 0.000010 0.000010 0.000010 0.000010 0.000010 0.000010 0.000010 0.000010 0.000010 0.000010 0.000010
0.000010 0.000010 0.000010 0.000010 0.000010 0.000010 0.000010 0.000010 0.000010 0.000010 0.000010 0.000010 0.000010 0.000010 0.000010 0.000010 0.000010 0.000010 0.999540 0.000010 0.000010 0.000010 0.000010 0.000010 0.000010 0.000010 0.000010 0.000010 0.000010 0.000010 0.000010 0.000010 0.000010 0.000010 0.000010 0.000010 0.000010 0.000010 0.000010 0.000010 0.000010 0.000010 0.000010 0.000010 0.000010 0.000010 0.000010
0.000010 0.000010 0.000010 0.000010 0.000010 0.000010 0.000010 0.000010 0.000010 0.000010 0.000010 0.000010 0.000010 0.000010 0.000010 0.000010 0.000010 0.000010 0.989126 0.000010 0.000010 0.000010 0.000010 0.000010 0.000010 0.000010 0.000010 0.000010 0.000010 0.000010 0.000010 0.000010 0.007157 0.000010 0.000010 0.000010 0.000010 0.000010 0.000010 0.000010 0.000010 0.000010 0.000010 0.000010 0.003277 0.000010 0.000010
0.000010 0.000010 0.000010 0.000010 0.000010 0.000010 0.000010 0.000010 0.000010 0.000010 0.000010 0.000010 0.000010 0.000010 0.000010 0.000010 0.000010 0.000010 0.999540 0.000010 0.000010 0.000010 0.000010 0.000010 0.000010 0.000010 0.000010 0.000010 0.000010 0.000010 0.000010 0.000010 0.000010 0.000010 0.000010 0.000010 0.000010 0.000010 0.000010 0.000010 0.000010 0.000010 0.000010 0.000010 0.000010 0.000010 0.000010
0.000010 0.000010 0.000010 0.000010 0.000010 0.000010 0.000010 0.000010 0.000010 0.000010 0.000010 0.000010 0.000010 0.000010 0.000010 0.000010 0.000010 0.000010 0.999540 0.000010 0.000010 0.000010 0.000010 0.000010 0.000010 0.000010 0.000010 0.000010 0.000010 0.000010 0.000010 0.000010 0.000010 0.000010 0.000010 0.000010 0.000010 0.000010 0.000010 0.000010 0.000010 0.000010 0.000010 0.000010 0.000010 0.000010 0.000010
0.000010 0.000010 0.000010 0.000010 0.000010 0.000010 0.000010 0.000010 0.000010 0.000010 0.000010 0.000010 0.000010 0.000010 0.000010 0.000010 0.000010 0.000010 0.988518 0.000010 0.000010 0.000010 0.000010 0.000010 0.000010 0.000010 0.000010 0.000010 0.000010 0.000010 0.000010 0.000010 0.011032 0.000010 0.000010 0.000010 0.000010 0.000010 0.000010 0.000010 0.000010 0.000010 0.000010 0.000010 0.000010 0.000010 0.000010
0.000010 0.000010 0.000010 0.000010 0.000010 0.000010 0.000010 0.000010 0.000010 0.000010 0.000010 0.000010 0.000010 0.000010 0.000010 0.000010 0.000010 0.000010 0.999540 0.000010 0.000010 0.000010 0.000010 0.000010 0.000010 0.000010 0.000010 0.000010 0.000010 0.000010 0.000010 0.000010 0.000010 0.000010 0.000010 0.000010 0.000010 0.000010 0.000010 0.000010 0.000010 0.000010 0.000010 0.000010 0.000010 0.000010 0.000010
0.000010 0.000010 0.000010 0.000010 0.000010 0.000010 0.000010 0.000010 0.000010 0.000010 0.000010 0.000010 0.000010 0.000010 0.000010 0.000010 0.000010 0.000010 0.999540 0.000010 0.000010 0.000010 0.000010 0.000010 0.000010 0.000010 0.000010 0.000010 0.000010 0.000010 0.000010 0.000010 0.000010 0.000010 0.000010 0.000010 0.000010 0.000010 0.000010 0.000010 0.000010 0.000010 0.000010 0.000010 0.000010 0.000010 0.000010
0.000010 0.000010 0.000010 0.000010 0.000010 0.000010 0.000010 0.000010 0.000010 0.000010 0.000010 0.000010 0.000010 0.000010 0.000010 0.000010 0.000010 0.000010 0.999540 0.000010 0.000010 0.000010 0.000010 0.000010 0.000010 0.000010 0.000010 0.000010 0.000010 0.000010 0.000010 0.000010 0.000010 0.000010 0.000010 0.000010 0.000010 0.000010 0.000010 0.000010 0.000010 0.000010 0.000010 0.000010 0.000010 0.000010 0.000010
0.000010 0.000010 0.000010 0.000010 0.000010 0.000010 0.000010 0.000010 0.000010 0.000010 0.000010 0.000010 0.000010 0.000010 0.000010 0.000010 0.000010 0.000010 0.999540 0.000010 0.000010 0.000010 0.000010 0.000010 0.000010 0.000010 0.000010 0.000010 0.000010 0.000010 0.000010 0.000010 0.000010 0.000010 0.000010 0.000010 0.000010 0.000010 0.000010 0.000010 0.000010 0.000010 0.000010 0.000010 0.000010 0.000010 0.000010
0.000010 0.000010 0.000010 0.000010 0.000010 0.000010 0.000010 0.000010 0.000010 0.000010 0.000010 0.000010 0.000010 0.000010 0.000010 0.000010 0.000010 0.000010 0.999540 0.000010 0.000010 0.000010 0.000010 0.000010 0.000010 0.000010 0.000010 0.000010 0.000010 0.000010 0.000010 0.000010 0.000010 0.000010 0.000010 0.000010 0.000010 0.000010 0.000010 0.000010 0.000010 0.000010 0.000010 0.000010 0.000010 0.000010 0.000010
0.000010 0.000010 0.000010 0.000010 0.000010 0.000010 0.000010 0.000010 0.000010 0.000010 0.000010 0.000010 0.000010 0.000010 0.000010 0.000010 0.000010 0.000010 0.999540 0.000010 0.000010 0.000010 0.000010 0.000010 0.000010 0.000010 0.000010 0.000010 0.000010 0.000010 0.000010 0.000010 0.000010 0.000010 0.000010 0.000010 0.000010 0.000010 0.000010 0.000010 0.000010 0.000010 0.000010 0.000010 0.000010 0.000010 0.000010
0.000010 0.000010 0.000010 0.000010 0.000010 0.000010 0.000010 0.000010 0.000010 0.000010 0.000010 0.000010 0.000010 0.000010 0.000010 0.000010 0.000010 0.000010 0.999540 0.000010 0.000010 0.000010 0.000010 0.000010 0.000010 0.000010 0.000010 0.000010 0.000010 0.000010 0.000010 0.000010 0.000010 0.000010 0.000010 0.000010 0.000010 0.000010 0.000010 0.000010 0.000010 0.000010 0.000010 0.000010 0.000010 0.000010 0.000010
0.000010 0.000010 0.000010 0.000010 0.000010 0.000010 0.000010 0.000010 0.000010 0.000010 0.000010 0.000010 0.000010 0.000010 0.000010 0.000010 0.000010 0.000010 0.995222 0.004328 0.000010 0.000010 0.000010 0.000010 0.000010 0.000010 0.000010 0.000010 0.000010 0.000010 0.000010 0.000010 0.000010 0.000010 0.000010 0.000010 0.000010 0.000010 0.000010 0.000010 0.000010 0.000010 0.000010 0.000010 0.000010 0.000010 0.000010
0.000010 0.000010 0.000010 0.000010 0.000010 0.000010 0.000010 0.000010 0.000010 0.000010 0.000010 0.000010 0.000010 0.000010 0.000010 0.000010 0.000010 0.000010 0.999540 0.000010 0.000010 0.000010 0.000010 0.000010 0.000010 0.000010 0.000010 0.000010 0.000010 0.000010 0.000010 0.000010 0.000010 0.000010 0.000010 0.000010 0.000010 0.000010 0.000010 0.000010 0.000010 0.000010 0.000010 0.000010 0.000010 0.000010 0.000010
0.000010 0.263631 0.000010 0.000010 0.000010 0.000010 0.000017 0.000010 0.215345 0.055464 0.011340 0.373816 0.000010 0.000010 0.000010 0.000010 0.000010 0.000010 0.000010 0.000010 0.004054 0.000010 0.000010 0.000014 0.005327 0.000010 0.000010 0.000010 0.000010 0.000010 0.000010 0.000010 0.001060 0.000010 0.000010 0.000010 0.000010 0.000010 0.000010 0.003686 0.000010 0.065823 0.000010 0.000084 0.000010 0.000010 0.000010
0.000010 0.153422 0.000010 0.000010 0.001547 0.008351 0.000010 0.000010 0.177832 0.037430 0.007421 0.433970 0.000010 0.000010 0.000010 0.000010 0.020226 0.000010 0.000010 0.012428 0.000010 0.000010 0.000010 0.006914 0.000010 0.000010 0.000010 0.003277 0.021707 0.000010 0.005334 0.000010 0.000010 0.000010 0.000010 0.000010 0.000010 0.000010 0.000010 0.000010 0.000010 0.086873 0.022949 0.000010 0.000010 0.000010 0.000010
0.000010 0.151879 0.001967 0.000010 0.018809 0.000010 0.000010 0.000010 0.229480 0.000010 0.000010 0.345515 0.005623 0.000010 0.000010 0.036953 0.008977 0.017308 0.000010 0.034111 0.000013 0.000010 0.029309 0.008863 0.004913 0.000010 0.000010 0.013292 0.040912 0.000010 0.000010 0.000010 0.000010 0.000010 0.000010 0.012425 0.000010 0.000010 0.011720 0.000010 0.000010 0.027649 0.000010 0.000010 0.000010 0.000010 0.000010
0.000010 0.287516 0.000010 0.000010 0.000010 0.000010 0.000010 0.000010 0.194104 0.005668 0.000010 0.445590 0.000010 0.000010 0.000010 0.018650 0.000010 0.000010 0.000010 0.000010 0.000010 0.000010 0.000010 0.000010 0.000010 0.000010 0.006250 0.008030 0.009121 0.000010 0.000010 0.000010 0.000010 0.000010 0.000244 0.000010 0.000010 0.000010 0.000010 0.000010 0.000010 0.011400 0.013067 0.000010 0.000010 0.000010 0.000010
0.000010 0.196367 0.000010 0.000010 0.000010 0.000010 0.007924 0.000010 0.202909 0.028061 0.000010 0.440844 0.000010 0.000010 0.000010 0.000010 0.000010 0.000010 0.000010 0.057328 0.000010 0.000010 0.000010 0.000010 0.000010 0.000010 0.000010 0.000010 0.000010 0.000010 0.000010 0.000010 0.000010 0.000010 0.000010 0.000010 0.000010 0.000010 0.000010 0.016455 0.000010 0.049721 0.000010 0.000010 0.000010 0.000010 0.000010
0.000010 0.351186 0.000010 0.000010 0.000010 0.000010 0.006468 0.000010 0.210315 0.000010 0.015276 0.407175 0.000010 0.000010 0.000010 0.000010 0.000010 0.000010 0.000010 0.000010 0.000010 0.000010 0.000010 0.000010 0.000010 0.000010 0.000010 0.009170 0.000010 0.000010 0.000010 0.000010 0.000010 0.000010 0.000010 0.000010 0.000010 0.000010 0.000010 0.000010 0.000010 0.000010 0.000010 0.000010 0.000010 0.000010 0.000010
0.000010 0.238800 0.000010 0.000010 0.002445 0.000010 0.007571 0.000892 0.170539 0.000010 0.000010 0.439651 0.000010 0.000010 0.000010 0.000010 0.000010 0.014837 0.000010 0.008287 0.000010 0.000010 0.000010 0.016544 0.000010 0.003841 0.000010 0.000010 0.000010 0.000010 0.001036 0.000010 0.000010 0.010724 0.000010 0.000010 0.000010 0.000010 0.000010 0.002911 0.000010 0.038093 0.043511 0.000010 0.000010 0.000010 0.000010
0.043984 0.241250 0.000010 0.003804 0.003453 0.025297 0.014095 0.000010 0.172722 0.002640 0.060703 0.344614 0.000010 0.000010 0.000010 0.000010 0.000010 0.000010 0.000010 0.006472 0.000010 0.000010 0.000010 0.000010 0.000010 0.000010 0.000010 0.014666 0.010197 0.000010 0.000010 0.002942 0.000010 0.000010 0.000010 0.000010 0.000010 0.000010 0.000010 0.000365 0.000010 0.036938 0.000677 0.000010 0.000010 0.000010 0.014890
0.017929 0.129953 0.009133 0.000010 0.021620 0.000010 0.000010 0.000010 0.147924 0.000010 0.004924 0.350837 0.000010 0.000010 0.044849 0.000010 0.001150 0.044562 0.008560 0.023945 0.000010 0.006111 0.013036 0.000010 0.007467 0.000010 0.000010 0.000010 0.000010 0.000010 0.000010 0.000010 0.000010 0.000010 0.002019 0.002292 0.000010 0.000010 0.013831 0.000010 0.000010 0.091255 0.041783 0.000010 0.000010 0.000010 0.016558
0.000010 0.170661 0.000010 0.000010 0.026515 0.000010 0.000010 0.000010 0.181977 0.012069 0.000010 0.372337 0.000010 0.000010 0.000010 0.055880 0.000010 0.000010 0.000010 0.000010 0.000010 0.000010 0.013086 0.000010 0.008953 0.000010 0.000010 0.008559 0.010854 0.000010 0.000010 0.000010 0.000010 0.000010 0.000010 0.000010 0.000010 0.039939 0.000010 0.000010 0.000010 0.093822 0.000010 0.000010 0.000010 0.005007 0.000010
0.000010 0.253559 0.000010 0.004225 0.000010 0.008422 0.000010 0.000010 0.193296 0.000010 0.021238 0.397850 0.000010 0.000010 0.000010 0.029455 0.000010 0.000010 0.000010 0.000010 0.000010 0.002019 0.000010 0.000010 0.016698 0.000010 0.000010 0.004950 0.013214 0.000010 0.000010 0.000010 0.000010 0.000010 0.001532 0.006650 0.000010 0.000010 0.000010 0.000010 0.000010 0.042243 0.000010 0.000010 0.004326 0.000010 0.000010
0.000010 0.313855 0.000010 0.000010 0.014020 0.000010 0.005937 0.000010 0.181103 0.000010 0.024634 0.432045 0.000010 0.000010 0.000010 0.000010 0.000010 0.000010 0.000010 0.015924 0.000010 0.000010 0.000010 0.000501 0.000010 0.000010 0.000010 0.006151 0.005460 0.000010 0.000010 0.000010 0.000010 0.000010 0.000010 0.000010 0.000010 0.000010 0.000010 0.000010 0.000010 0.000010 0.000010 0.000010 0.000010 0.000010 0.000010
0.000010 0.225067 0.000010 0.000010 0.000010 0.000010 0.000010 0.000010 0.171970 0.035683 0.000010 0.396286 0.000010 0.000010 0.000010 0.000010 0.000288 0.000010 0.000010 0.038808 0.000010 0.000010 0.002621 0.000010 0.000010 0.000010 0.002680 0.024515 0.000010 0.000010 0.000010 0.000010 0.000010 0.000010 0.004286 0.000010 0.000010 0.000010 0.012849 0.000010 0.012158 0.068943 0.000010 0.003516 0.000010 0.000010 0.000010
0.000010 0.291931 0.000010 0.000010 0.000010 0.000010 0.009007 0.000010 0.164820 0.000010 0.000010 0.452917 0.000010 0.000010 0.000010 0.000010 0.000010 0.000010 0.000010 0.011505 0.000010 0.000010 0.000010 0.000010 0.000010 0.000010 0.000010 0.000010 0.011698 0.000010 0.000010 0.000010 0.000010 0.000010 0.000010 0.000010 0.000010 0.000010 0.000010 0.000010 0.000010 0.047010 0.010721 0.000010 0.000010 0.000010 0.000010
0.000010 0.276059 0.000010 0.000126 0.000010 0.000010 0.000240 0.000010 0.208787 0.000010 0.000010 0.408431 0.000010 0.000010 0.000010 0.000010 0.000010 0.000010 0.000010 0.000010 0.000010 0.000010 0.000010 0.000010 0.000012 0.000010 0.002511 0.000010 0.023252 0.000010 0.000010 0.000010 0.000281 0.000010 0.000010 0.000010 0.000010 0.000010 0.000010 0.000010 0.000010 0.079931 0.000010 0.000010 0.000010 0.000010 0.000010
0.000010 0.319075 0.000010 0.000010 0.000010 0.000010 0.000010 0.000010 0.190383 0.000010 0.000010 0.449164 0.000010 0.000010 0.000010 0.000010 0.000010 0.000010 0.000010 0.003685 0.000010 0.000010 0.000010 0.000010 0.006486 0.000010 0.000010 0.010271 0.007449 0.000010 0.000010 0.000010 0.009180 0.000010 0.000010 0.000010 0.000010 0.000010 0.000010 0.000010 0.000010 0.003927 0.000010 0.000010 0.000010 0.000010 0.000010
0.000010 0.374401 0.000010 0.000010 0.000010 0.000010 0.006450 0.000010 0.193647 0.000010 0.000010 0.393624 0.000010 0.000010 0.000010 0.000010 0.000010 0.017746 0.000010 0.000010 0.000010 0.000010 0.000010 0.000010 0.000010 0.002848 0.000010 0.008397 0.000010 0.000010 0.002497 0.000010 0.000010 0.000010 0.000010 0.000010 0.000010 0.000010 0.000010 0.000010 0.000010 0.000010 0.000010 0.000010 0.000010 0.000010 0.000010
0.000010 0.248224 0.000010 0.000010 0.021270 0.010990 0.003780 0.000010 0.205185 0.000010 0.000010 0.378445 0.000010 0.000010 0.035781 0.000010 0.000010 0.000010 0.000010 0.000010 0.000139 0.000010 0.000010 0.000010 0.000010 0.000010 0.008647 0.000010 0.000010 0.003782 0.000010 0.000010 0.000010 0.000010 0.015892 0.000010 0.000010 0.000010 0.000010 0.000010 0.000010 0.063083 0.004441 0.000010 0.000010 0.000010 0.000010
0.001400 0.292407 0.006085 0.004065 0.020274 0.000010 0.000010 0.006853 0.194568 0.000011 0.000010 0.374318 0.000010 0.000010 0.019489 0.000010 0.000010 0.000010 0.000010 0.006128 0.003812 0.000010 0.000010 0.000010 0.000010 0.000010 0.000010 0.012711 0.004296 0.000010 0.000010 0.000010 0.000010 0.000010 0.000010 0.000265 0.000010 0.013787 0.000010 0.000010 0.000010 0.035329 0.000010 0.000010 0.000010 0.000010 0.003912
0.000010 0.211670 0.000010 0.007611 0.000010 0.005092 0.000010 0.000010 0.191175 0.030216 0.000010 0.375357 0.000010 0.000010 0.000010 0.000010 0.000010 0.000010 0.000010 0.046643 0.000010 0.023479 0.003409 0.000010 0.000010 0.000010 0.000010 0.000010 0.017893 0.000010 0.007254 0.000010 0.003079 0.000010 0.000010 0.000010 0.000010 0.000010 0.000010 0.007493 0.000010 0.069299 0.000010 0.000010 0.000010 0.000010 0.000010
0.015925 0.274665 0.000010 0.002812 0.048656 0.002741 0.006028 0.008371 0.374149 0.000010 0.001321 0.085122 0.000010 0.000010 0.000902 0.044426 0.000010 0.000010 0.000010 0.015300 0.000010 0.021628 0.000010 0.000010 0.000010 0.000661 0.000010 0.019048 0.000010 0.008523 0.000010 0.002626 0.000010 0.000801 0.002383 0.003127 0.007834 0.028748 0.000010 0.001422 0.000010 0.004431 0.011408 0.003185 0.002070 0.001507 0.000010
0.000010 0.250080 0.000010 0.000010 0.055432 0.000010 0.000010 0.000010 0.412132 0.000566 0.000010 0.050208 0.001212 0.000010 0.027763 0.044094 0.000010 0.023273 0.000010 0.042080 0.000307 0.000010 0.000010 0.000010 0.005340 0.000010 0.000010 0.000010 0.016424 0.000010 0.003825 0.000010 0.000010 0.000010 0.000010 0.000010 0.008277 0.018589 0.008903 0.000010 0.000010 0.006941 0.024273 0.000010 0.000010 0.000010 0.000010
0.002572 0.313009 0.000010 0.000010 0.050435 0.000010 0.008543 0.012549 0.371823 0.000010 0.000010 0.091963 0.000010 0.006984 0.000010 0.000010 0.006498 0.022653 0.000010 0.000010 0.000227 0.017074 0.000010 0.019231 0.000010 0.000010 0.000010 0.008452 0.001800 0.010041 0.005871 0.009196 0.000010 0.000173 0.018028 0.001369 0.000010 0.000010 0.011637 0.000010 0.000010 0.000010 0.007693 0.000010 0.001949 0.000010 0.000010
0.000010 0.164571 0.000010 0.000010 0.032625 0.000010 0.000010 0.000010 0.264799 0.031406 0.264715 0.037955 0.006130 0.004360 0.000010 0.000010 0.003343 0.008578 0.004904 0.005000 0.001397 0.002131 0.000010 0.007066 0.000010 0.000010 0.000010 0.014116 0.000010 0.013913 0.000010 0.000010 0.005471 0.000010 0.000010 0.000010 0.000010 0.065650 0.000010 0.012162 0.000010 0.021703 0.025224 0.002539 0.000010 0.000010 0.000010
0.000239 0.296165 0.000010 0.008934 0.072654 0.000010 0.013799 0.000010 0.381188 0.000010 0.000010 0.054775 0.000010 0.006564 0.000010 0.007281 0.000343 0.021732 0.000010 0.017454 0.005512 0.000010 0.000010 0.031174 0.000010 0.000010 0.000010 0.000010 0.000010 0.012039 0.000010 0.000010 0.000010 0.000010 0.000010 0.000010 0.000010 0.051781 0.000010 0.000010 0.000010 0.000010 0.015286 0.002792 0.000010 0.000010 0.000010
0.000010 0.279968 0.000010 0.000010 0.026668 0.000010 0.000010 0.000010 0.330899 0.000010 0.003086 0.084832 0.004013 0.010021 0.020367 0.000010 0.024251 0.000010 0.004046 0.049610 0.003410 0.000010 0.012999 0.000010 0.000010 0.005931 0.000010 0.000010 0.007448 0.000010 0.011644 0.000010 0.000010 0.000010 0.000010 0.005312 0.000010 0.080179 0.013564 0.000010 0.000010 0.000010 0.019754 0.001738 0.000010 0.000010 0.000010
0.002935 0.291561 0.000010 0.000010 0.042998 0.000010 0.000010 0.003300 0.374759 0.000010 0.013256 0.087989 0.000010 0.000010 0.000010 0.000196 0.000010 0.000010 0.000010 0.028212 0.008797 0.009357 0.013059 0.000010 0.003952 0.000010 0.000010 0.000010 0.014557 0.010266 0.000010 0.000010 0.000010 0.000010 0.000010 0.000079 0.006462 0.048492 0.018158 0.000010 0.000010 0.014115 0.000010 0.000010 0.000010 0.000010 0.007240
0.000010 0.242213 0.000010 0.002824 0.071212 0.000010 0.000010 0.000010 0.410136 0.000010 0.000010 0.091365 0.008627 0.000010 0.000615 0.009976 0.000010 0.018335 0.000010 0.009678 0.008691 0.026591 0.000010 0.000010 0.004216 0.000010 0.000010 0.019346 0.000010 0.000010 0.000010 0.000010 0.000010 0.000010 0.000010 0.000010 0.000010 0.050790 0.000236 0.000010 0.000010 0.000010 0.024849 0.000010 0.000010 0.000010 0.000010
0.000010 0.267103 0.000010 0.009257 0.043191 0.000010 0.000010 0.000010 0.400118 0.000010 0.013597 0.039437 0.000010 0.000010 0.005148 0.025554 0.000010 0.003696 0.000010 0.049652 0.016738 0.000010 0.000010 0.000010 0.003442 0.000010 0.000010 0.000010 0.000010 0.000010 0.000010 0.000010 0.000010 0.000010 0.002722 0.000010 0.000010 0.085546 0.000010 0.000010 0.000010 0.000010 0.034478 0.000010 0.000010 0.000010 0.000010
0.000010 0.199366 0.000010 0.000010 0.063173 0.000010 0.000010 0.000010 0.405285 0.000010 0.000010 0.040261 0.000010 0.000010 0.015946 0.000010 0.000010 0.000010 0.000010 0.022173 0.010817 0.000010 0.000010 0.000010 0.000010 0.000010 0.004086 0.011756 0.000010 0.000010 0.000010 0.000010 0.000010 0.000010 0.000010 0.005263 0.000010 0.069778 0.000010 0.000010 0.000010 0.050650 0.101108 0.000010 0.000010 0.000010 0.000010
0.000010 0.324757 0.002765 0.007496 0.090174 0.030704 0.000010 0.000010 0.406105 0.000010 0.001448 0.083766 0.000010 0.000518 0.000010 0.000010 0.000010 0.002818 0.000010 0.000010 0.000010 0.000010 0.000010 0.000010 0.007578 0.000010 0.000010 0.007182 0.000010 0.000641 0.000010 0.000010 0.000010 0.015803 0.006012 0.000010 0.000010 0.007034 0.000010 0.000010 0.001482 0.000010 0.001946 0.001492 0.000010 0.000010 0.000010
0.000010 0.273037 0.000010 0.000010 0.044867 0.000010 0.000010 0.000010 0.308721 0.000011 0.000010 0.093235 0.001546 0.000010 0.013098 0.005645 0.000010 0.000010 0.000010 0.034129 0.000010 0.000010 0.000010 0.000010 0.000010 0.000010 0.000010 0.004885 0.007867 0.001911 0.000998 0.000010 0.000010 0.000010 0.015779 0.000010 0.000010 0.115299 0.016034 0.000010 0.000010 0.032104 0.030543 0.000010 0.000010 0.000010 0.000010
0.000010 0.338042 0.000010 0.000010 0.105252 0.000010 0.000010 0.000010 0.411756 0.000010 0.003270 0.031698 0.000010 0.000010 0.000010 0.000010 0.000010 0.000010 0.000061 0.000010 0.000010 0.005588 0.000010 0.021487 0.000010 0.000010 0.000010 0.000010 0.000010 0.000010 0.015178 0.000010 0.000010 0.000010 0.000010 0.003096 0.000010 0.000010 0.012062 0.000010 0.000010 0.000010 0.049851 0.002318 0.000010 0.000010 0.000010
0.000010 0.369930 0.000010 0.000010 0.100222 0.000010 0.001285 0.000010 0.411158 0.000010 0.000010 0.057359 0.000010 0.000010 0.000010 0.000010 0.000010 0.000010 0.003492 0.000010 0.000010 0.000010 0.005492 0.000010 0.000010 0.000010 0.000010 0.000010 0.000010 0.000010 0.000010 0.000010 0.000010 0.000010 0.007489 0.000010 0.000010 0.000010 0.000010 0.000010 0.000010 0.000010 0.043195 0.000010 0.000010 0.000010 0.000010
0.014028 0.283315 0.000010 0.009680 0.057024 0.026526 0.000010 0.000010 0.416156 0.000010 0.000010 0.054428 0.000010 0.001455 0.000010 0.000010 0.000010 0.001858 0.000010 0.021310 0.000010 0.003118 0.000010 0.026710 0.000010 0.000010 0.000010 0.000010 0.000010 0.017355 0.000010 0.000010 0.000010 0.000010 0.008268 0.000010 0.007601 0.014026 0.000010 0.000010 0.000010 0.000010 0.036841 0.000010 0.000010 0.000010 0.000010
0.000010 0.363671 0.000010 0.000010 0.069200 0.000010 0.003176 0.000010 0.416094 0.010337 0.000010 0.070652 0.000010 0.000010 0.000010 0.003491 0.012926 0.000010 0.002948 0.000010 0.000946 0.000010 0.003027 0.018129 0.000010 0.000010 0.000010 0.000010 0.008558 0.000010 0.000010 0.000010 0.000010 0.000010 0.001159 0.000010 0.000010 0.000010 0.000010 0.000010 0.000010 0.000010 0.015368 0.000010 0.000010 0.000010 0.000010
0.000010 0.266041 0.000010 0.009210 0.040115 0.004189 0.000010 0.000010 0.423364 0.005531 0.000010 0.048103 0.000010 0.001074 0.017164 0.035222 0.000010 0.033839 0.000010 0.000010 0.003974 0.000010 0.000010 0.000010 0.010830 0.000010 0.000010 0.010213 0.027457 0.006904 0.009200 0.000010 0.000010 0.000010 0.000010 0.000010 0.000010 0.000010 0.000010 0.000010 0.000010 0.000010 0.047280 0.000010 0.000010 0.000010 0.000010
0.025169 0.317415 0.000010 0.014438 0.046945 0.046090 0.000010 0.000010 0.416931 0.000010 0.000010 0.041573 0.000010 0.000010 0.000010 0.000010 0.000010 0.000010 0.000010 0.004913 0.000010 0.000010 0.000010 0.000010 0.000010 0.003980 0.000010 0.000010 0.000010 0.012419 0.000010 0.000010 0.000042 0.007024 0.011406 0.000010 0.000010 0.008376 0.000010 0.000010 0.000010 0.000010 0.041901 0.001068 0.000010 0.000010 0.000010
0.010990 0.210150 0.006872 0.001696 0.054156 0.034382 0.000010 0.004894 0.303885 0.000010 0.110562 0.035739 0.004528 0.005691 0.000010 0.000010 0.000010 0.027565 0.000010 0.023151 0.000010 0.024339 0.000010 0.000010 0.022632 0.000010 0.000010 0.000010 0.013625 0.000010 0.013529 0.007253 0.000010 0.060488 0.006112 0.000236 0.000010 0.000010 0.000010 0.000010 0.000010 0.000010 0.014948 0.000010 0.000010 0.000010 0.002345
0.000010 0.261481 0.000010 0.000010 0.023785 0.000010 0.000010 0.000010 0.387042 0.000010 0.000010 0.095748 0.008380 0.006466 0.015489 0.000010 0.017616 0.026119 0.000010 0.004139 0.013977 0.000010 0.000010 0.000010 0.015942 0.000010 0.000010 0.007320 0.000010 0.000010 0.000010 0.000010 0.000010 0.000010 0.000010 0.000010 0.000010 0.000010 0.006318 0.000010 0.000010 0.028051 0.081817 0.000010 0.000010 0.000010 0.000010
0.017651 0.000010 0.000656 0.005761 0.000010 0.000010 0.000010 0.000010 0.030830 0.044693 0.016243 0.009614 0.000010 0.088243 0.008608 0.000010 0.019305 0.361355 0.014372 0.206091 0.000010 0.000010 0.000010 0.009199 0.003822 0.000010 0.000010 0.001094 0.000010 0.029317 0.000010 0.000010 0.000010 0.011956 0.002593 0.000010 0.000010 0.052424 0.006886 0.000010 0.000010 0.054036 0.000010 0.005011 0.000010 0.000010 0.000010
0.001454 0.000010 0.002019 0.000010 0.028964 0.011286 0.000010 0.000900 0.068273 0.021545 0.018595 0.000010 0.000010 0.109679 0.028569 0.067139 0.000010 0.374924 0.033116 0.047845 0.016814 0.000010 0.000010 0.000010 0.000010 0.000010 0.000010 0.012700 0.000010 0.012735 0.000010 0.000010 0.000010 0.000010 0.004607 0.000010 0.000010 0.007277 0.002086 0.029395 0.000010 0.099827 0.000010 0.000010 0.000010 0.000010 0.000010
0.038294 0.000010 0.000010 0.000010 0.002440 0.034198 0.000010 0.006875 0.000010 0.047386 0.000010 0.000010 0.000010 0.136975 0.006338 0.026448 0.007005 0.184131 0.000010 0.160221 0.015399 0.000010 0.000010 0.000010 0.014239 0.002187 0.000010 0.004106 0.002551 0.000575 0.000010 0.025544 0.000010 0.016119 0.002428 0.000010 0.000010 0.066585 0.005981 0.000010 0.000010 0.184315 0.001294 0.000010 0.000010 0.006119 0.002037
0.029887 0.047272 0.000010 0.001089 0.007217 0.009008 0.000019 0.013520 0.035718 0.013372 0.002013 0.000010 0.000010 0.120810 0.038591 0.000010 0.000010 0.191778 0.002286 0.230944 0.000010 0.014587 0.004309 0.000010 0.007571 0.000010 0.000010 0.010970 0.000010 0.016810 0.019194 0.000010 0.000010 0.000010 0.000010 0.010530 0.007448 0.082339 0.000010 0.000010 0.004490 0.075035 0.002990 0.000010 0.000010 0.000010 0.000010
0.036087 0.038903 0.000010 0.000010 0.004972 0.041176 0.000010 0.016567 0.018715 0.000010 0.000010 0.000010 0.000010 0.172902 0.000010 0.000010 0.005780 0.208244 0.005310 0.147268 0.000010 0.004681 0.000010 0.041370 0.000010 0.000010 0.000010 0.011783 0.000010 0.024387 0.004279 0.000010 0.000010 0.024368 0.020384 0.000010 0.000010 0.038944 0.000010 0.000010 0.000010 0.129840 0.000010 0.000010 0.000176 0.003614 0.000010
0.016426 0.078435 0.000010 0.000010 0.019400 0.044277 0.000010 0.000010 0.036538 0.000010 0.000010 0.000010 0.000010 0.154318 0.035301 0.012301 0.000010 0.296094 0.003497 0.179028 0.000010 0.000010 0.010661 0.000010 0.020867 0.000010 0.000010 0.008405 0.000010 0.019891 0.000010 0.000010 0.000012 0.000010 0.000010 0.001006 0.011500 0.048322 0.000726 0.000010 0.000010 0.000010 0.000010 0.000010 0.002735 0.000010 0.000010
0.016724 0.000010 0.000010 0.000010 0.005867 0.020667 0.000010 0.014633 0.000010 0.019845 0.000010 0.000010 0.000010 0.038961 0.004288 0.006694 0.000010 0.541628 0.000010 0.198176 0.010918 0.000010 0.044515 0.007333 0.000010 0.011209 0.000833 0.000010 0.000010 0.000010 0.000010 0.000305 0.000010 0.000010 0.000010 0.000010 0.000010 0.000010 0.000010 0.000010 0.000010 0.057104 0.000010 0.000010 0.000010 0.000010 0.000010
0.053912 0.000010 0.000010 0.000010 0.000010 0.049234 0.000010 0.002652 0.046375 0.066649 0.000010 0.000010 0.000010 0.162398 0.006917 0.000010 0.000010 0.201267 0.006788 0.154771 0.000010 0.000010 0.007447 0.000010 0.005311 0.000010 0.000010 0.007540 0.006378 0.013631 0.008874 0.009984 0.000010 0.000010 0.000010 0.005628 0.016805 0.049118 0.000010 0.014305 0.007948 0.095828 0.000010 0.000010 0.000010 0.000010 0.000010
0.028916 0.010747 0.016538 0.000010 0.005247 0.000010 0.000010 0.000010 0.025757 0.020806 0.000010 0.000010 0.000010 0.000010 0.000010 0.010486 0.004477 0.510885 0.000010 0.148024 0.000010 0.000010 0.012631 0.017738 0.000010 0.003197 0.003920 0.011877 0.000010 0.000010 0.000010 0.000010 0.000010 0.000010 0.013426 0.000010 0.000010 0.000010 0.000010 0.011881 0.000010 0.140020 0.000010 0.003147 0.000010 0.000010 0.000010
0.011511 0.063020 0.000010 0.000010 0.000613 0.005704 0.000013 0.004426 0.037435 0.011225 0.000010 0.031799 0.000010 0.120631 0.000010 0.016144 0.000010 0.228785 0.000010 0.234388 0.000010 0.000010 0.000033 0.000010 0.000010 0.000010 0.000010 0.015601 0.000010 0.000010 0.000010 0.050412 0.000010 0.020664 0.001165 0.009101 0.000010 0.031418 0.017956 0.004652 0.000010 0.058530 0.000010 0.000010 0.000010 0.000010 0.024544
0.033721 0.028397 0.000010 0.005927 0.002165 0.018206 0.002657 0.012778 0.024558 0.019889 0.010712 0.000137 0.000010 0.117902 0.000010 0.000010 0.000010 0.274523 0.000010 0.285654 0.000010 0.000010 0.003349 0.000010 0.009006 0.000010 0.000010 0.004262 0.000010 0.000010 0.023486 0.008062 0.000010 0.019438 0.000010 0.005540 0.000010 0.055854 0.013468 0.000010 0.000010 0.000010 0.003601 0.000010 0.000010 0.016487 0.000010
0.031313 0.000010 0.025718 0.010358 0.000010 0.008229 0.000010 0.002800 0.035421 0.027424 0.000010 0.000010 0.001671 0.103160 0.000010 0.000010 0.000010 0.336664 0.000010 0.200181 0.007147 0.000010 0.000010 0.007322 0.000485 0.000010 0.000010 0.009006 0.000010 0.023759 0.000010 0.023596 0.000010 0.000010 0.013854 0.014288 0.000010 0.035704 0.019617 0.002425 0.000010 0.055268 0.000010 0.000010 0.001054 0.000010 0.003317
0.011197 0.050398 0.019074 0.016168 0.001906 0.032735 0.000010 0.000010 0.000010 0.022113 0.000010 0.000010 0.000010 0.133805 0.006712 0.002276 0.009869 0.174879 0.000010 0.055578 0.000010 0.009505 0.026886 0.000010 0.008555 0.026586 0.001950 0.000010 0.000010 0.024638 0.007679 0.008634 0.000010 0.038003 0.012994 0.000010 0.000010 0.110759 0.000169 0.005321 0.000010 0.177718 0.000010 0.000010 0.000010 0.000010 0.003704
0.011263 0.061621 0.007012 0.000010 0.011236 0.033384 0.000010 0.010502 0.052577 0.040399 0.000010 0.011386 0.007997 0.140634 0.005829 0.012940 0.000010 0.231166 0.000010 0.074660 0.000010 0.003503 0.008230 0.007992 0.009460 0.000010 0.000010 0.000921 0.008576 0.011969 0.007025 0.045848 0.003502 0.000695 0.014220 0.005435 0.000010 0.023899 0.021541 0.000010 0.000010 0.114420 0.000010 0.000010 0.000010 0.000010 0.000010
0.022993 0.093354 0.000010 0.011089 0.000010 0.010978 0.000010 0.020240 0.042374 0.032755 0.000010 0.000010 0.002915 0.159497 0.004314 0.004353 0.000010 0.190646 0.000010 0.144393 0.000010 0.009820 0.002540 0.061234 0.004532 0.000010 0.000010 0.000010 0.009913 0.001477 0.024672 0.001242 0.000010 0.000010 0.000010 0.000010 0.004882 0.054938 0.028875 0.004666 0.000010 0.024518 0.001551 0.000625 0.000010 0.004346 0.020097
0.003568 0.000010 0.000010 0.000010 0.041784 0.021955 0.000010 0.000010 0.035518 0.061495 0.006772 0.000010 0.000010 0.135926 0.051668 0.015169 0.006097 0.152731 0.002920 0.176034 0.000010 0.000010 0.000010 0.000010 0.000010 0.007453 0.000010 0.003568 0.000010 0.023066 0.018928 0.022379 0.000627 0.041832 0.015280 0.000010 0.000010 0.056164 0.016929 0.029739 0.000010 0.040293 0.000010 0.000010 0.000010 0.005802 0.006105
0.035302 0.050977 0.000010 0.006636 0.016400 0.041161 0.000010 0.011940 0.040337 0.000010 0.000010 0.000010 0.000010 0.106468 0.000010 0.016077 0.000010 0.221791 0.000010 0.152960 0.027685 0.000010 0.022726 0.000010 0.002817 0.000010 0.000010 0.004048 0.000010 0.019584 0.022437 0.000010 0.000010 0.030400 0.000010 0.000010 0.000010 0.000010 0.010796 0.043935 0.000010 0.088010 0.000010 0.000010 0.000010 0.008849 0.018423
0.004713 0.025716 0.000010 0.006936 0.000752 0.056844 0.000010 0.005770 0.024935 0.009306 0.000010 0.000010 0.000010 0.210798 0.006033 0.000010 0.003800 0.226184 0.000010 0.265952 0.000010 0.000010 0.000010 0.000010 0.000010 0.000010 0.011837 0.000010 0.000010 0.000010 0.008278 0.030806 0.000010 0.014077 0.000010 0.008272 0.016398 0.035823 0.000010 0.007065 0.004090 0.014616 0.000770 0.000010 0.000010 0.000010 0.000010
0.022111 0.005074 0.000010 0.000010 0.019780 0.037697 0.000010 0.000775 0.032176 0.014446 0.000010 0.000010 0.000010 0.182071 0.027947 0.050656 0.000010 0.188649 0.000010 0.204020 0.000010 0.003018 0.004404 0.000010 0.000010 0.000010 0.000010 0.000010 0.000010 0.030972 0.011796 0.002757 0.000010 0.008683 0.000010 0.006546 0.011897 0.043908 0.003832 0.001424 0.000010 0.083661 0.001479 0.000010 0.000010 0.000010 0.000010
0.013528 0.016246 0.007626 0.000010 0.020775 0.000010 0.000775 0.011716 0.002944 0.000339 0.011691 0.000010 0.000010 0.088727 0.005071 0.005843 0.000010 0.345540 0.000010 0.161526 0.023983 0.020761 0.026007 0.000010 0.005915 0.000010 0.000010 0.000010 0.000010 0.016794 0.029915 0.000015 0.003609 0.030248 0.004771 0.000010 0.000010 0.052894 0.011690 0.002685 0.000010 0.077508 0.000010 0.000010 0.000010 0.000010 0.000679
0.000010 0.000010 0.000010 0.000010 0.000010 0.000010 0.011559 0.000010 0.000010 0.042462 0.000010 0.000010 0.000010 0.000010 0.000010 0.000010 0.093983 0.000010 0.159682 0.010407 0.061848 0.000010 0.000010 0.178179 0.000010 0.000010 0.000010 0.001805 0.000010 0.000010 0.000010 0.000010 0.005640 0.000010 0.000010 0.000010 0.000010 0.000010 0.000010 0.000010 0.000010 0.000010 0.000010 0.000010 0.001634 0.432441 0.000010
0.000010 0.000010 0.000020 0.000010 0.000010 0.000010 0.004250 0.000010 0.000010 0.000010 0.000010 0.000010 0.000010 0.000010 0.000010 0.003427 0.052319 0.000010 0.180100 0.000010 0.026950 0.000010 0.000010 0.240919 0.000010 0.003642 0.000010 0.009912 0.000017 0.000010 0.000010 0.000010 0.000010 0.000010 0.000010 0.000010 0.000010 0.000010 0.000010 0.000010 0.010971 0.000010 0.000010 0.000010 0.000010 0.467122 0.000010
0.000010 0.000010 0.000010 0.000010 0.000010 0.000010 0.000010 0.000010 0.000010 0.000010 0.000010 0.000010 0.000010 0.000010 0.000010 0.000010 0.077008 0.000010 0.209106 0.000010 0.038228 0.000010 0.000010 0.186953 0.000010 0.000010 0.000010 0.000010 0.001456 0.000010 0.000010 0.000010 0.000010 0.000010 0.000010 0.000010 0.000010 0.000010 0.000010 0.000010 0.018077 0.010887 0.000010 0.000010 0.000010 0.457896 0.000010
0.000010 0.000010 0.000010 0.000010 0.000010 0.000010 0.001886 0.000010 0.000010 0.000010 0.000010 0.000010 0.000010 0.000010 0.000010 0.000010 0.055475 0.000010 0.200555 0.000010 0.000010 0.000010 0.000010 0.203305 0.000010 0.000010 0.000010 0.012700 0.000010 0.000010 0.000010 0.000010 0.000010 0.000010 0.000010 0.000010 0.000010 0.000010 0.000010 0.000010 0.000010 0.000010 0.000010 0.000010 0.000010 0.525668 0.000010
0.000010 0.000010 0.000010 0.000010 0.000010 0.000010 0.042170 0.000010 0.000010 0.000010 0.000010 0.000010 0.000010 0.000010 0.000010 0.000010 0.061696 0.000010 0.221096 0.002740 0.044244 0.000010 0.000010 0.195412 0.000010 0.000010 0.000010 0.000010 0.000010 0.000010 0.000010 0.000010 0.000010 0.000010 0.000010 0.000010 0.000010 0.000010 0.000010 0.000010 0.000010 0.000010 0.000019 0.000010 0.000010 0.432233 0.000010
0.000010 0.000010 0.000010 0.000010 0.000010 0.000010 0.000010 0.000010 0.000010 0.000010 0.000010 0.000010 0.000010 0.000010 0.000010 0.000010 0.075228 0.000010 0.217956 0.000010 0.000010 0.000010 0.000010 0.180446 0.000010 0.000010 0.000010 0.000010 0.000010 0.000010 0.000010 0.000010 0.018439 0.000010 0.000010 0.000010 0.000010 0.000010 0.000010 0.005090 0.019934 0.000010 0.000010 0.000010 0.000010 0.482507 0.000010
0.000010 0.000010 0.000010 0.000010 0.000010 0.000010 0.036042 0.000010 0.000010 0.000010 0.000010 0.000010 0.000010 0.000010 0.000010 0.000010 0.054266 0.000010 0.232086 0.002297 0.025819 0.000010 0.000010 0.214086 0.000010 0.000010 0.005641 0.000010 0.000010 0.000010 0.000010 0.000010 0.000010 0.000010 0.000010 0.000010 0.000010 0.000010 0.000010 0.000010 0.000010 0.000010 0.000010 0.000010 0.002050 0.427333 0.000010
0.000010 0.000010 0.000010 0.000010 0.000010 0.000010 0.000010 0.000010 0.000010 0.026900 0.000010 0.000010 0.000010 0.000010 0.000010 0.000010 0.069762 0.000010 0.194627 0.000010 0.049592 0.000010 0.000010 0.211478 0.000010 0.000010 0.000010 0.000010 0.000010 0.000010 0.000010 0.000010 0.000010 0.000010 0.000010 0.000010 0.000010 0.000010 0.000010 0.005962 0.000010 0.000010 0.000010 0.000010 0.013573 0.427717 0.000010
0.000010 0.000010 0.000010 0.000010 0.000010 0.000010 0.011959 0.000010 0.000010 0.000010 0.000010 0.000010 0.000010 0.000010 0.000010 0.000010 0.097792 0.000010 0.197929 0.000010 0.125594 0.000010 0.000010 0.192874 0.000010 0.002427 0.000010 0.000010 0.000010 0.000010 0.000010 0.000010 0.000010 0.000010 0.000010 0.000010 0.000010 0.000010 0.000010 0.000010 0.000010 0.000010 0.000010 0.000010 0.000010 0.371024 0.000010
0.000010 0.000010 0.000010 0.000010 0.000010 0.000010 0.000010 0.000010 0.000010 0.018172 0.000010 0.000010 0.000010 0.000010 0.000010 0.000010 0.071852 0.000010 0.184203 0.000010 0.053257 0.000010 0.000010 0.162279 0.000010 0.008753 0.015694 0.000010 0.000010 0.000010 0.000010 0.000010 0.000010 0.000010 0.000010 0.000010 0.000010 0.000010 0.000010 0.000010 0.016608 0.000010 0.000010 0.000010 0.002499 0.466314 0.000010
0.000010 0.000010 0.000010 0.000010 0.000010 0.000010 0.008653 0.000010 0.000010 0.000010 0.000010 0.000010 0.000010 0.000010 0.000010 0.000010 0.056046 0.000010 0.175589 0.000010 0.063847 0.000010 0.000010 0.213302 0.000010 0.000010 0.005589 0.000010 0.000010 0.000010 0.000010 0.000010 0.000010 0.000010 0.000010 0.000010 0.000010 0.000010 0.000010 0.000010 0.005899 0.000010 0.000010 0.000010 0.017450 0.453245 0.000010
0.000010 0.000010 0.000010 0.000010 0.000010 0.000010 0.014188 0.000010 0.000010 0.000010 0.000010 0.000010 0.000010 0.000010 0.000010 0.000010 0.062396 0.000010 0.215515 0.000010 0.021234 0.000010 0.000010 0.202626 0.000010 0.000010 0.003533 0.000010 0.000010 0.000010 0.000010 0.000010 0.020915 0.000010 0.000010 0.000010 0.000010 0.000010 0.000010 0.000010 0.000010 0.000010 0.000010 0.000010 0.000010 0.459202 0.000010
0.000010 0.000010 0.000010 0.000010 0.000010 0.000010 0.000010 0.000010 0.000010 0.020728 0.000010 0.000010 0.000037 0.000010 0.000010 0.000010 0.100515 0.000010 0.166196 0.000010 0.063733 0.000010 0.000010 0.164597 0.000010 0.004797 0.000010 0.000010 0.000010 0.000010 0.000010 0.000010 0.000010 0.000010 0.000010 0.000010 0.000010 0.000010 0.000010 0.000010 0.004266 0.015027 0.000010 0.000010 0.000010 0.459734 0.000010
0.000010 0.000010 0.000010 0.000010 0.000010 0.000010 0.001583 0.000010 0.000010 0.000010 0.000010 0.000010 0.000408 0.000010 0.000010 0.007104 0.073479 0.000010 0.182768 0.000010 0.133674 0.000010 0.000010 0.185227 0.000010 0.000010 0.000010 0.004496 0.000350 0.000010 0.000010 0.000010 0.000010 0.000010 0.000010 0.000010 0.000010 0.000010 0.000010 0.000010 0.015864 0.000010 0.000010 0.000010 0.000010 0.394686 0.000010
0.000010 0.000010 0.000010 0.000010 0.000010 0.000010 0.016048 0.000010 0.000010 0.000010 0.000010 0.000010 0.000010 0.000010 0.000010 0.018277 0.074508 0.000010 0.156451 0.000010 0.029940 0.000010 0.000010 0.206806 0.000010 0.000010 0.007049 0.000010 0.000010 0.000010 0.000010 0.000010 0.000018 0.000010 0.000010 0.000010 0.000010 0.000010 0.000010 0.000010 0.000010 0.000541 0.000010 0.000010 0.000010 0.489990 0.000010
0.000010 0.000010 0.000010 0.000010 0.000010 0.000010 0.000010 0.000010 0.000010 0.000010 0.000010 0.000010 0.000010 0.000010 0.000010 0.000010 0.058556 0.000010 0.207316 0.021744 0.000010 0.000010 0.000010 0.180458 0.000010 0.000010 0.000010 0.000010 0.000010 0.000010 0.000010 0.000010 0.000010 0.000010 0.000010 0.000010 0.000010 0.000010 0.000010 0.000010 0.000010 0.000010 0.000010 0.000010 0.000010 0.531506 0.000010
0.000010 0.000010 0.000010 0.000010 0.000010 0.000010 0.000010 0.000010 0.000010 0.000010 0.000010 0.000010 0.000010 0.000010 0.000010 0.000010 0.050880 0.000010 0.206669 0.012181 0.000010 0.000010 0.000010 0.160456 0.000010 0.000010 0.000010 0.000423 0.000010 0.000010 0.000010 0.000010 0.000010 0.000010 0.000010 0.000010 0.000010 0.000010 0.000010 0.000010 0.000010 0.000010 0.000010 0.000010 0.000010 0.568982 0.000010
0.000010 0.000010 0.174297 0.000010 0.000010 0.000010 0.000010 0.000010 0.000010 0.131572 0.000010 0.000010 0.000010 0.000010 0.000010 0.020859 0.000010 0.000010 0.000010 0.427151 0.000010 0.000010 0.000010 0.000010 0.000010 0.000010 0.000010 0.000704 0.000010 0.000010 0.000010 0.000010 0.000010 0.000010 0.000010 0.000010 0.000010 0.000010 0.000010 0.017453 0.000010 0.221227 0.000010 0.006346 0.000010 0.000010 0.000010
0.000010 0.062189 0.187692 0.000010 0.000010 0.000010 0.000010 0.000010 0.000010 0.087882 0.000010 0.000010 0.000010 0.000010 0.000010 0.028107 0.000010 0.000010 0.000010 0.429730 0.000010 0.000010 0.000010 0.006929 0.000010 0.000010 0.000010 0.000010 0.003875 0.000010 0.000010 0.000010 0.000010 0.000010 0.000010 0.000010 0.000010 0.000010 0.000010 0.021587 0.000010 0.156618 0.000010 0.015020 0.000010 0.000010 0.000010
0.000010 0.000010 0.159209 0.000010 0.000010 0.000010 0.000010 0.000010 0.000010 0.092650 0.000010 0.000010 0.000010 0.000010 0.000010 0.077506 0.000010 0.000010 0.000010 0.398127 0.000010 0.000010 0.000010 0.000010 0.000010 0.000010 0.000010 0.018255 0.000010 0.000010 0.000010 0.000010 0.000010 0.000010 0.000010 0.000010 0.000010 0.000010 0.000010 0.036394 0.000010 0.204880 0.000010 0.012588 0.000010 0.000010 0.000010
0.000010 0.000010 0.173032 0.000010 0.000010 0.000010 0.000010 0.000010 0.000010 0.102611 0.000010 0.000010 0.000010 0.000010 0.000010 0.089086 0.000010 0.000010 0.000010 0.401024 0.000010 0.000010 0.000010 0.000010 0.000010 0.000010 0.000010 0.000010 0.000010 0.000010 0.000010 0.000010 0.000010 0.000010 0.000010 0.000010 0.000010 0.000010 0.000010 0.029635 0.000010 0.177951 0.000010 0.026262 0.000010 0.000010 0.000010
0.002226 0.021897 0.156166 0.000010 0.000010 0.000010 0.000010 0.000010 0.000010 0.102380 0.000010 0.000010 0.000010 0.008890 0.000010 0.058721 0.000010 0.003061 0.000010 0.364469 0.000010 0.000010 0.000010 0.000010 0.000010 0.000010 0.000010 0.000933 0.000010 0.009121 0.000010 0.000010 0.000010 0.000010 0.000010 0.000403 0.000010 0.000011 0.000010 0.045855 0.002327 0.194914 0.000010 0.028209 0.000010 0.000010 0.000117
0.000010 0.000010 0.795553 0.000010 0.000010 0.000010 0.000010 0.000010 0.000010 0.003558 0.000010 0.000010 0.000010 0.000010 0.000010 0.013058 0.000010 0.000010 0.000010 0.187401 0.000010 0.000010 0.000010 0.000010 0.000010 0.000010 0.000010 0.000010 0.000010 0.000010 0.000010 0.000010 0.000010 0.000010 0.000010 0.000010 0.000010 0.000010 0.000010 0.000010 0.000010 0.000010 0.000010 0.000010 0.000010 0.000010 0.000010
0.001455 0.000010 0.542430 0.000010 0.000010 0.343914 0.000010 0.000010 0.000010 0.000010 0.000010 0.000010 0.000010 0.000010 0.000010 0.000010 0.000010 0.000010 0.000010 0.000010 0.000010 0.000010 0.000010 0.000010 0.000010 0.000010 0.000010 0.000010 0.000010 0.111772 0.000010 0.000010 0.000010 0.000010 0.000010 0.000010 0.000010 0.000010 0.000010 0.000010 0.000010 0.000010 0.000010 0.000010 0.000010 0.000010 0.000010
0.004007 0.000010 0.541943 0.000010 0.000010 0.341176 0.000010 0.000010 0.000010 0.000010 0.000010 0.000010 0.000010 0.000010 0.000010 0.000010 0.000010 0.000010 0.000010 0.000010 0.000010 0.000010 0.000010 0.000010 0.000010 0.000010 0.000010 0.000010 0.000010 0.112445 0.000010 0.000010 0.000010 0.000010 0.000010 0.000010 0.000010 0.000010 0.000010 0.000010 0.000010 0.000010 0.000010 0.000010 0.000010 0.000010 0.000010
0.000010 0.000010 0.543142 0.000010 0.000010 0.342020 0.000010 0.000010 0.000010 0.000010 0.000010 0.000010 0.000010 0.000010 0.000010 0.000010 0.000010 0.000010 0.000010 0.000010 0.000010 0.000010 0.000838 0.000010 0.000010 0.000010 0.000010 0.000010 0.000010 0.113569 0.000010 0.000010 0.000010 0.000010 0.000010 0.000010 0.000010 0.000010 0.000010 0.000010 0.000010 0.000010 0.000010 0.000010 0.000010 0.000010 0.000010
0.000010 0.000010 0.196292 0.000010 0.000010 0.000010 0.000010 0.000010 0.022970 0.060022 0.005571 0.000010 0.000010 0.389947 0.000010 0.000010 0.000010 0.000010 0.000010 0.149933 0.000010 0.000010 0.000010 0.000010 0.033885 0.000010 0.000010 0.000010 0.000010 0.000010 0.023432 0.000010 0.000010 0.000010 0.000010 0.000511 0.000010 0.000010 0.013773 0.000010 0.000010 0.103305 0.000010 0.000010 0.000010 0.000010 0.000010
0.000010 0.000010 0.194415 0.000010 0.000010 0.000010 0.000010 0.000010 0.022862 0.058382 0.004850 0.000010 0.000010 0.390213 0.000010 0.000010 0.000010 0.000010 0.000010 0.148417 0.002080 0.000010 0.000010 0.000010 0.035033 0.000010 0.000010 0.000010 0.000010 0.000010 0.023174 0.000010 0.000010 0.000010 0.000010 0.000010 0.000010 0.000010 0.014022 0.000010 0.000010 0.106193 0.000010 0.000010 0.000010 0.000010 0.000010
0.000010 0.000010 0.291615 0.000010 0.000010 0.000010 0.000010 0.000010 0.000010 0.069318 0.000010 0.000010 0.000010 0.000010 0.000010 0.097772 0.000010 0.000010 0.000010 0.305201 0.000010 0.000010 0.000010 0.000010 0.000010 0.000010 0.000010 0.000010 0.000010 0.000010 0.000010 0.000010 0.000010 0.000010 0.000010 0.000010 0.000010 0.000010 0.000010 0.052745 0.000010 0.182938 0.000010 0.000010 0.000010 0.000010 0.000010
0.000010 0.030572 0.168909 0.000695 0.017028 0.002069 0.000010 0.000010 0.000010 0.064820 0.000010 0.000010 0.000010 0.248649 0.000010 0.049171 0.000010 0.000010 0.000010 0.098354 0.000010 0.014855 0.010641 0.000010 0.013472 0.000010 0.000010 0.008758 0.013416 0.017923 0.021506 0.011142 0.000010 0.000010 0.013088 0.000010 0.001668 0.000010 0.000010 0.052441 0.000010 0.104151 0.000010 0.036420 0.000010 0.000010 0.000010
0.000010 0.032771 0.393052 0.001697 0.000010 0.004123 0.000010 0.002814 0.043016 0.070971 0.000010 0.000010 0.000010 0.008033 0.000010 0.049948 0.015565 0.007876 0.000010 0.137996 0.011096 0.000010 0.000010 0.016121 0.000010 0.000010 0.000565 0.009878 0.000010 0.000010 0.005032 0.000010 0.000010 0.000010 0.000010 0.000010 0.000010 0.001302 0.000010 0.073459 0.000010 0.083919 0.000010 0.019421 0.002217 0.008887 0.000010
0.000010 0.000010 0.292682 0.000010 0.000010 0.000010 0.000010 0.000010 0.000010 0.074136 0.000010 0.000010 0.000982 0.000010 0.000010 0.090255 0.000010 0.000010 0.000010 0.396368 0.000010 0.000010 0.000010 0.000010 0.000010 0.000010 0.000010 0.000010 0.000010 0.000010 0.000010 0.000010 0.000010 0.000010 0.000010 0.000010 0.000010 0.000010 0.000010 0.013610 0.000010 0.131566 0.000010 0.000010 0.000010 0.000010 0.000010
0.000010 0.000308 0.280418 0.000010 0.000010 0.000010 0.000010 0.000010 0.000010 0.058062 0.000010 0.000010 0.000010 0.000010 0.000010 0.083811 0.000010 0.000010 0.000010 0.365103 0.000010 0.000010 0.000010 0.000010 0.000010 0.000010 0.000010 0.000010 0.000010 0.000010 0.000010 0.000010 0.000010 0.000010 0.000010 0.000010 0.000010 0.000010 0.000010 0.019713 0.000010 0.183816 0.000010 0.008378 0.000010 0.000010 0.000010
0.000010 0.000010 0.163017 0.000010 0.000010 0.000010 0.000010 0.000010 0.000010 0.063203 0.000010 0.000010 0.000010 0.000010 0.000010 0.088593 0.000010 0.000010 0.000010 0.406013 0.000388 0.000010 0.000010 0.000010 0.000010 0.000010 0.000010 0.003632 0.000010 0.000010 0.000010 0.000010 0.000010 0.000010 0.000010 0.000010 0.000010 0.000010 0.000010 0.017658 0.000010 0.250017 0.000010 0.007100 0.000010 0.000010 0.000010
0.000010 0.000010 0.145531 0.000010 0.000010 0.000010 0.000010 0.000010 0.000010 0.078479 0.000010 0.000010 0.000010 0.000010 0.000010 0.059183 0.000010 0.000010 0.000010 0.410407 0.000010 0.000010 0.000010 0.000010 0.000010 0.000010 0.000010 0.007305 0.000010 0.000010 0.000010 0.000010 0.000010 0.000010 0.000010 0.000010 0.000010 0.000010 0.000010 0.023641 0.000010 0.275055 0.000010 0.000010 0.000010 0.000010 0.000010
0.000010 0.000010 0.267334 0.000010 0.000010 0.000010 0.000010 0.000010 0.000010 0.108619 0.000010 0.000010 0.000010 0.000010 0.000010 0.068528 0.000010 0.000010 0.000010 0.366466 0.000010 0.000010 0.000010 0.000010 0.000010 0.000010 0.000010 0.013193 0.000010 0.000010 0.000010 0.000010 0.000010 0.000010 0.000010 0.000010 0.000010 0.000010 0.000010 0.000010 0.000010 0.175449 0.000010 0.000010 0.000010 0.000010 0.000010
0.000010 0.000010 0.327417 0.000010 0.000010 0.000010 0.000010 0.000010 0.000010 0.088688 0.000010 0.000010 0.000010 0.000010 0.000010 0.063752 0.000010 0.000010 0.000010 0.356369 0.000010 0.000010 0.000010 0.000010 0.000010 0.000010 0.000010 0.000695 0.000010 0.000010 0.000010 0.000010 0.000010 0.000010 0.000010 0.000010 0.000010 0.000010 0.000010 0.001578 0.000010 0.156556 0.000010 0.004555 0.000010 0.000010 0.000010
0.000010 0.000010 0.000010 0.000010 0.000010 0.000010 0.000010 0.000010 0.000010 0.000010 0.000010 0.000010 0.000010 0.000010 0.000010 0.000010 0.000010 0.000010 0.000010 0.000010 0.000010 0.000010 0.000010 0.000010 0.000010 0.000010 0.000010 0.000010 0.000010 0.000010 0.000010 0.000010 0.000010 0.000010 0.000010 0.000010 0.000010 0.000010 0.000010 0.000010 0.000010 0.000010 0.000010 0.999540 0.000010 0.000010 0.000010
0.000010 0.000010 0.000010 0.000010 0.000010 0.000010 0.000010 0.000010 0.000010 0.000010 0.000010 0.000010 0.000019 0.000010 0.000010 0.000010 0.000010 0.000010 0.000010 0.000010 0.000010 0.000010 0.000010 0.000010 0.000010 0.000010 0.000010 0.000010 0.000010 0.000010 0.000010 0.000010 0.000010 0.000010 0.000010 0.000010 0.000010 0.000010 0.000010 0.000010 0.000010 0.000010 0.000010 0.999531 0.000010 0.000010 0.000010
0.000010 0.000010 0.000010 0.000010 0.000010 0.000010 0.000010 0.000010 0.000010 0.000010 0.000010 0.000010 0.000019 0.000010 0.000010 0.000010 0.000010 0.000010 0.000010 0.000010 0.000010 0.000010 0.000010 0.000010 0.000010 0.000010 0.000010 0.000010 0.000010 0.000010 0.000010 0.000010 0.000010 0.000010 0.000010 0.000010 0.000010 0.000010 0.000010 0.000010 0.000010 0.000010 0.000010 0.999531 0.000010 0.000010 0.000010
0.000010 0.000018 0.000010 0.000010 0.000010 0.000010 0.000010 0.000010 0.000010 0.000010 0.000010 0.000010 0.000010 0.000010 0.000010 0.000010 0.000010 0.000010 0.000010 0.000010 0.000010 0.000010 0.000010 0.000010 0.000010 0.000010 0.000010 0.000010 0.000010 0.000010 0.000010 0.000010 0.000010 0.000010 0.000010 0.000010 0.000010 0.000010 0.000010 0.000010 0.000010 0.000010 0.000010 0.999532 0.000010 0.000010 0.000010
0.000010 0.000010 0.000010 0.000010 0.000010 0.000010 0.000010 0.000010 0.000010 0.000010 0.000010 0.000010 0.000010 0.000010 0.000010 0.000010 0.000010 0.000010 0.000010 0.000010 0.000010 0.000010 0.000010 0.000010 0.000010 0.000010 0.000010 0.000010 0.000010 0.000010 0.000010 0.000010 0.000010 0.000010 0.000010 0.000010 0.000010 0.000010 0.000010 0.000010 0.000010 0.000010 0.000010 0.999540 0.000010 0.000010 0.000010
0.000010 0.000010 0.000010 0.000010 0.000010 0.000010 0.000010 0.000010 0.000010 0.000010 0.000010 0.000010 0.000010 0.000010 0.000010 0.000010 0.000010 0.000010 0.000010 0.000010 0.000010 0.000010 0.000010 0.000010 0.000010 0.000010 0.000010 0.000010 0.000010 0.000010 0.000010 0.000010 0.000010 0.000010 0.000010 0.000010 0.000010 0.000010 0.000010 0.000010 0.000010 0.000010 0.000010 0.999540 0.000010 0.000010 0.000010
0.000010 0.000010 0.000010 0.000010 0.000010 0.000010 0.000010 0.000010 0.000010 0.000010 0.000010 0.000010 0.000010 0.000010 0.000010 0.000010 0.000010 0.000010 0.000010 0.000010 0.000010 0.000010 0.000010 0.000010 0.000010 0.000010 0.000010 0.000010 0.000010 0.000010 0.000010 0.000010 0.000010 0.000010 0.000010 0.000010 0.000010 0.000010 0.000010 0.000010 0.000010 0.000010 0.000010 0.999540 0.000010 0.000010 0.000010
0.000010 0.000010 0.000010 0.000010 0.000010 0.000010 0.000010 0.000010 0.000010 0.000010 0.000010 0.000010 0.000010 0.000010 0.000010 0.000010 0.000010 0.000010 0.000010 0.000010 0.000010 0.000010 0.000010 0.000010 0.000010 0.000010 0.000010 0.000010 0.000010 0.000010 0.000010 0.000010 0.000010 0.000010 0.000010 0.000010 0.000010 0.000010 0.000010 0.000010 0.000010 0.000010 0.000010 0.999540 0.000010 0.000010 0.000010
0.000010 0.000010 0.000010 0.000010 0.000010 0.000010 0.000010 0.000010 0.000010 0.000010 0.000010 0.000010 0.000010 0.000010 0.000010 0.000010 0.000010 0.000010 0.000010 0.000010 0.000010 0.000010 0.000010 0.000010 0.000010 0.000010 0.000010 0.000010 0.000010 0.000010 0.000010 0.000010 0.000010 0.000010 0.000010 0.000010 0.000010 0.000010 0.000010 0.000010 0.000010 0.000010 0.000010 0.999540 0.000010 0.000010 0.000010
0.000010 0.000010 0.000010 0.000010 0.000010 0.000010 0.000010 0.000010 0.000010 0.000010 0.000010 0.000010 0.000010 0.000010 0.000010 0.000010 0.000010 0.000010 0.000010 0.000010 0.000010 0.000010 0.000010 0.000010 0.000010 0.000010 0.000010 0.000010 0.000010 0.000010 0.000010 0.000010 0.000010 0.000010 0.000010 0.000010 0.000010 0.000010 0.000010 0.000010 0.000010 0.000010 0.000010 0.999540 0.000010 0.000010 0.000010
0.000010 0.000010 0.000010 0.000010 0.000010 0.000010 0.000010 0.000010 0.000010 0.000010 0.000010 0.000010 0.000010 0.000010 0.000010 0.000010 0.000010 0.000010 0.000010 0.000010 0.000010 0.000010 0.000010 0.000010 0.000010 0.000010 0.000010 0.000010 0.000010 0.000010 0.000010 0.000010 0.000010 0.000010 0.000010 0.000010 0.000010 0.000010 0.000010 0.000010 0.000010 0.000010 0.000010 0.999540 0.000010 0.000010 0.000010
0.000010 0.000010 0.000010 0.000010 0.000010 0.000010 0.000010 0.000010 0.000010 0.000010 0.000010 0.000010 0.000010 0.000010 0.000010 0.000010 0.000010 0.000010 0.000010 0.000010 0.000010 0.000010 0.000010 0.000010 0.000010 0.000010 0.000010 0.000010 0.000010 0.000010 0.000010 0.000010 0.000010 0.000010 0.000010 0.000010 0.000010 0.000010 0.000010 0.000010 0.000010 0.000010 0.000010 0.999540 0.000010 0.000010 0.000010
0.000010 0.000010 0.000010 0.000010 0.000010 0.000010 0.000010 0.000010 0.000010 0.000010 0.000010 0.000010 0.000010 0.000010 0.000010 0.000010 0.000010 0.000010 0.000010 0.000010 0.000010 0.000010 0.000010 0.000010 0.000010 0.000010 0.000010 0.000010 0.000010 0.000010 0.000010 0.000010 0.000010 0.000010 0.000010 0.000010 0.000010 0.000010 0.000010 0.000010 0.000010 0.000010 0.000010 0.999540 0.000010 0.000010 0.000010
0.000010 0.000010 0.000010 0.000010 0.000010 0.000010 0.000010 0.000010 0.000010 0.000010 0.000010 0.000010 0.000010 0.000010 0.000010 0.000010 0.000010 0.000010 0.000010 0.000010 0.000010 0.000010 0.000010 0.000010 0.000010 0.000010 0.000010 0.000010 0.000010 0.000010 0.000010 0.000010 0.000010 0.000010 0.000010 0.000010 0.000010 0.000010 0.000010 0.000010 0.000010 0.000010 0.000010 0.999540 0.000010 0.000010 0.000010
0.000010 0.000010 0.000010 0.000010 0.000010 0.000010 0.000010 0.000010 0.000010 0.000010 0.000010 0.000010 0.000010 0.000010 0.000010 0.000010 0.000010 0.000010 0.000010 0.000010 0.000010 0.000010 0.000010 0.000010 0.000010 0.000010 0.000010 0.000010 0.000010 0.000010 0.000010 0.000010 0.000010 0.000010 0.000010 0.000010 0.000010 0.000010 0.000010 0.000010 0.000010 0.000010 0.000010 0.999540 0.000010 0.000010 0.000010
0.005341 0.000010 0.000010 0.009711 0.000010 0.017141 0.000010 0.001956 0.000010 0.000010 0.000010 0.000010 0.000010 0.357069 0.009071 0.000010 0.000010 0.000010 0.000010 0.000010 0.000010 0.000010 0.000010 0.000010 0.036997 0.000010 0.000010 0.000010 0.000010 0.005806 0.010227 0.008280 0.000010 0.000010 0.022633 0.001301 0.000010 0.000010 0.000010 0.000010 0.000010 0.000010 0.000010 0.511293 0.000010 0.000010 0.002841
0.000010 0.000010 0.500094 0.000010 0.000010 0.000010 0.000010 0.000010 0.000010 0.000010 0.000010 0.000010 0.000010 0.000010 0.000010 0.000010 0.000010 0.000010 0.000010 0.000010 0.000010 0.000010 0.000010 0.000010 0.000010 0.000010 0.000010 0.000010 0.000010 0.000010 0.000010 0.000010 0.000010 0.000010 0.000010 0.000010 0.000010 0.000010 0.000010 0.000010 0.000010 0.000010 0.000010 0.499456 0.000010 0.000010 0.000010
0.000010 0.000010 0.441218 0.000010 0.000010 0.000010 0.000010 0.000010 0.000010 0.000010 0.000010 0.000010 0.000010 0.000010 0.000010 0.064882 0.000748 0.000010 0.000010 0.113752 0.000010 0.000010 0.000010 0.000010 0.000010 0.000010 0.000010 0.000010 0.000010 0.000010 0.000010 0.000010 0.000010 0.000010 0.000010 0.000010 0.000010 0.000010 0.000010 0.000010 0.000010 0.043961 0.000010 0.335028 0.000010 0.000010 0.000010
0.000010 0.000010 0.000010 0.000010 0.000010 0.000010 0.000010 0.000010 0.000010 0.000010 0.000010 0.000010 0.000010 0.000010 0.000010 0.000010 0.000010 0.000010 0.000010 0.000010 0.000010 0.000010 0.000010 0.000010 0.000010 0.000010 0.000010 0.000010 0.000010 0.000010 0.000010 0.000010 0.000010 0.000010 0.000010 0.000010 0.000010 0.000010 0.000010 0.000010 0.000010 0.000010 0.000010 0.999540 0.000010 0.000010 0.000010
0.000010 0.000010 0.000010 0.000010 0.000010 0.000010 0.000010 0.000010 0.000010 0.000010 0.000012 0.000010 0.000010 0.000010 0.000010 0.000017 0.000010 0.000010 0.000010 0.000010 0.000010 0.000010 0.000010 0.000010 0.000010 0.000010 0.000010 0.000010 0.000010 0.000010 0.000010 0.000010 0.000010 0.000010 0.000010 0.000010 0.000010 0.000010 0.000010 0.000010 0.000010 0.000010 0.000010 0.999531 0.000010 0.000010 0.000010
0.000010 0.000010 0.028926 0.033913 0.000010 0.000010 0.000010 0.000010 0.000010 0.036866 0.000010 0.000010 0.000010 0.000010 0.000010 0.018988 0.000010 0.000010 0.000010 0.000010 0.000010 0.000010 0.000010 0.000010 0.000010 0.000010 0.004147 0.007051 0.000010 0.000010 0.000010 0.000010 0.000010 0.000010 0.000010 0.000010 0.000010 0.000010 0.000010 0.828766 0.000010 0.040953 0.000010 0.000010 0.000010 0.000010 0.000010
0.000010 0.000010 0.000010 0.000010 0.000010 0.000010 0.000010 0.000010 0.000010 0.000010 0.000010 0.000010 0.000010 0.000010 0.000010 0.000010 0.000010 0.000010 0.000010 0.000010 0.000010 0.000010 0.000010 0.000010 0.000010 0.000010 0.000010 0.000010 0.000010 0.000010 0.000010 0.000010 0.000010 0.000010 0.000010 0.000010 0.000010 0.000010 0.000010 0.999540 0.000010 0.000010 0.000010 0.000010 0.000010 0.000010 0.000010
0.000010 0.025471 0.002225 0.000010 0.000010 0.000010 0.000010 0.000010 0.000010 0.024736 0.000010 0.000010 0.000010 0.000010 0.000010 0.012996 0.000010 0.000010 0.000010 0.036139 0.000010 0.000010 0.000010 0.000010 0.000010 0.000010 0.000010 0.008967 0.008874 0.000010 0.000010 0.000010 0.000010 0.000010 0.000010 0.000010 0.000010 0.000010 0.000010 0.837640 0.000010 0.042571 0.000010 0.000010 0.000010 0.000010 0.000010
0.000010 0.000010 0.000010 0.000010 0.000010 0.000010 0.000010 0.000010 0.000010 0.000010 0.000010 0.000010 0.000010 0.000010 0.000010 0.000010 0.000010 0.000010 0.000010 0.000010 0.000010 0.000010 0.000010 0.000010 0.000010 0.000010 0.000010 0.000010 0.000010 0.000010 0.000010 0.000010 0.000010 0.000010 0.000010 0.000010 0.000010 0.000010 0.000010 0.999540 0.000010 0.000010 0.000010 0.000010 0.000010 0.000010 0.000010
0.000010 0.000010 0.000010 0.000010 0.000010 0.000010 0.000010 0.000010 0.000010 0.000010 0.000010 0.000010 0.000010 0.000010 0.000010 0.000010 0.000010 0.000010 0.000010 0.046077 0.000010 0.000010 0.000010 0.000010 0.000010 0.000010 0.000010 0.002181 0.000010 0.000010 0.000010 0.000010 0.000010 0.000010 0.000010 0.000010 0.000010 0.000010 0.000010 0.906430 0.000010 0.044882 0.000010 0.000010 0.000010 0.000010 0.000010
0.000010 0.000010 0.000010 0.000010 0.000010 0.000010 0.000010 0.000010 0.000010 0.000010 0.000010 0.000010 0.000010 0.000010 0.000010 0.000010 0.000010 0.000010 0.000010 0.000010 0.000010 0.000010 0.000010 0.000010 0.000010 0.000010 0.000010 0.000010 0.000010 0.000010 0.000010 0.000010 0.000010 0.000010 0.000010 0.000010 0.000010 0.000010 0.000010 0.999540 0.000010 0.000010 0.000010 0.000010 0.000010 0.000010 0.000010
0.000010 0.000010 0.000010 0.000010 0.000010 0.000010 0.000010 0.000010 0.000010 0.000010 0.000010 0.000010 0.000010 0.000010 0.000010 0.000010 0.000010 0.000010 0.000010 0.000012 0.000010 0.000010 0.000010 0.000010 0.000010 0.000010 0.000010 0.000010 0.000010 0.000010 0.000010 0.000010 0.000010 0.000010 0.000010 0.000010 0.000010 0.000010 0.000010 0.999538 0.000010 0.000010 0.000010 0.000010 0.000010 0.000010 0.000010
0.000010 0.000010 0.000010 0.000010 0.000010 0.000010 0.000010 0.000010 0.000010 0.039918 0.000010 0.000010 0.000010 0.000010 0.000010 0.000010 0.000010 0.000010 0.000010 0.029137 0.000010 0.000010 0.000010 0.000010 0.000010 0.000010 0.000010 0.018628 0.000010 0.000010 0.000010 0.000010 0.000010 0.000010 0.000010 0.000010 0.000010 0.000010 0.000010 0.911887 0.000010 0.000010 0.000010 0.000010 0.000010 0.000010 0.000010
0.000010 0.000010 0.000010 0.000010 0.000010 0.000010 0.000010 0.000010 0.000010 0.000010 0.000010 0.000010 0.000010 0.000010 0.000010 0.000010 0.000010 0.000010 0.000010 0.000010 0.000010 0.000010 0.000010 0.000010 0.000010 0.000010 0.000010 0.004661 0.000010 0.000010 0.000010 0.000010 0.000010 0.000010 0.000010 0.000010 0.000010 0.000010 0.000010 0.994889 0.000010 0.000010 0.000010 0.000010 0.000010 0.000010 0.000010
0.000010 0.000010 0.000010 0.000010 0.000010 0.000010 0.000010 0.000010 0.000010 0.043665 0.000010 0.000010 0.000010 0.000010 0.000010 0.010262 0.000010 0.000010 0.000010 0.034855 0.000010 0.000010 0.000010 0.000010 0.000010 0.000010 0.000010 0.002586 0.000010 0.000010 0.000010 0.000010 0.000010 0.000010 0.000010 0.000010 0.000010 0.000010 0.000010 0.908211 0.000010 0.000010 0.000010 0.000010 0.000010 0.000010 0.000010
0.000010 0.000010 0.000010 0.000010 0.000010 0.000010 0.000010 0.000010 0.000010 0.000010 0.000010 0.000010 0.000010 0.000010 0.000010 0.026862 0.000010 0.000010 0.000010 0.050253 0.000010 0.000010 0.000010 0.000010 0.000010 0.000010 0.000010 0.000010 0.000010 0.000010 0.000010 0.000010 0.000010 0.000010 0.000010 0.000010 0.000010 0.000010 0.000010 0.841843 0.000010 0.080613 0.000010 0.000010 0.000010 0.000010 0.000010
0.000010 0.000010 0.000010 0.000010 0.000010 0.000010 0.000010 0.000010 0.000010 0.000010 0.000010 0.000010 0.000010 0.000010 0.000010 0.000010 0.000010 0.000010 0.000010 0.000010 0.000010 0.000010 0.000010 0.000010 0.000010 0.000010 0.000010 0.000010 0.000010 0.000010 0.000010 0.000010 0.000010 0.000010 0.000010 0.000010 0.000010 0.000010 0.000010 0.999540 0.000010 0.000010 0.000010 0.000010 0.000010 0.000010 0.000010
0.000010 0.000010 0.000010 0.000010 0.000010 0.000010 0.000010 0.000010 0.000010 0.000010 0.000010 0.000010 0.000010 0.000010 0.000010 0.000010 0.000010 0.000010 0.000010 0.000010 0.000010 0.000010 0.000010 0.000010 0.000010 0.000010 0.000010 0.001188 0.000010 0.000010 0.000010 0.000010 0.000010 0.000010 0.000010 0.000010 0.000010 0.000010 0.000010 0.978436 0.000010 0.000010 0.000010 0.019936 0.000010 0.000010 0.000010
0.000010 0.000010 0.070298 0.000010 0.000010 0.000010 0.000010 0.000010 0.000010 0.000010 0.000010 0.000010 0.000010 0.000010 0.000010 0.000010 0.000010 0.000010 0.000010 0.000010 0.000010 0.000010 0.000010 0.000010 0.000010 0.000010 0.000010 0.000010 0.000010 0.000010 0.000010 0.000010 0.000010 0.000010 0.000010 0.000010 0.000010 0.000010 0.000010 0.897667 0.000010 0.000010 0.000010 0.031595 0.000010 0.000010 0.000010
0.000010 0.000010 0.000010 0.000010 0.000010 0.000010 0.000010 0.000010 0.000010 0.000010 0.000010 0.000010 0.000010 0.000010 0.000010 0.000010 0.000010 0.000010 0.000010 0.000010 0.000010 0.000010 0.000010 0.000010 0.000010 0.000010 0.000010 0.000010 0.000010 0.000010 0.000010 0.000010 0.000010 0.000010 0.000010 0.000010 0.000010 0.000010 0.000010 0.977077 0.000010 0.000010 0.000010 0.022473 0.000010 0.000010 0.000010
0.000010 0.000010 0.000010 0.000010 0.000010 0.000010 0.000010 0.000010 0.000010 0.000010 0.000010 0.000010 0.000010 0.000010 0.000010 0.000010 0.000010 0.000010 0.000010 0.000010 0.000010 0.000010 0.000010 0.000010 0.000010 0.000010 0.000010 0.000010 0.000010 0.000010 0.000010 0.000010 0.000010 0.000010 0.000010 0.000010 0.000010 0.000010 0.000010 0.975352 0.000010 0.000010 0.000010 0.024198 0.000010 0.000010 0.000010
0.000010 0.000010 0.000010 0.000010 0.000010 0.000010 0.000010 0.000010 0.000010 0.000010 0.000010 0.000010 0.000010 0.000010 0.000010 0.000010 0.000010 0.000010 0.000010 0.000010 0.000010 0.000010 0.000010 0.000010 0.000010 0.000010 0.000010 0.000010 0.000010 0.000010 0.000010 0.000010 0.000010 0.000010 0.000010 0.000010 0.000010 0.000010 0.000010 0.987781 0.000010 0.000010 0.000010 0.011769 0.000010 0.000010 0.000010
0.000010 0.000010 0.000010 0.000010 0.000010 0.000010 0.000010 0.000010 0.000010 0.000010 0.000010 0.000010 0.000010 0.000010 0.000010 0.000010 0.000010 0.000010 0.000010 0.000010 0.000010 0.000010 0.000010 0.000010 0.000010 0.000010 0.000010 0.000010 0.000010 0.000010 0.000010 0.000010 0.000010 0.000010 0.000010 0.000010 0.000010 0.000010 0.000010 0.992217 0.000010 0.000010 0.000010 0.007333 0.000010 0.000010 0.000010
0.000010 0.000010 0.876905 0.000010 0.000010 0.000010 0.000010 0.000010 0.000010 0.000010 0.000010 0.000010 0.000010 0.000010 0.000010 0.000010 0.000010 0.000010 0.000010 0.000010 0.000010 0.000010 0.000010 0.000010 0.000010 0.000010 0.000010 0.000010 0.000010 0.000010 0.000010 0.000010 0.000010 0.000010 0.000010 0.000010 0.000010 0.000010 0.000010 0.000010 0.000010 0.000010 0.000010 0.122645 0.000010 0.000010 0.000010
0.000010 0.000010 0.893177 0.000010 0.000010 0.000010 0.000010 0.000010 0.000010 0.000010 0.000010 0.000010 0.000010 0.000010 0.000010 0.000010 0.000010 0.000010 0.000010 0.000010 0.000010 0.000010 0.000010 0.000010 0.000010 0.000010 0.000010 0.000010 0.000010 0.000010 0.000010 0.000010 0.000010 0.000010 0.000010 0.000010 0.000010 0.000010 0.000010 0.000010 0.000010 0.000010 0.000010 0.106373 0.000010 0.000010 0.000010
0.000010 0.000010 0.906672 0.000010 0.000010 0.000010 0.000010 0.000010 0.000010 0.000010 0.000010 0.000010 0.000010 0.000010 0.000010 0.000010 0.000010 0.000010 0.000010 0.000010 0.000010 0.000010 0.000010 0.000010 0.000010 0.000010 0.000010 0.000010 0.000010 0.000010 0.000010 0.000010 0.000010 0.000010 0.000010 0.000010 0.000010 0.000010 0.000010 0.000010 0.000010 0.000010 0.000010 0.092878 0.000010 0.000010 0.000010
0.000010 0.000010 0.903469 0.000010 0.000010 0.000010 0.000010 0.000010 0.000010 0.000010 0.000010 0.000010 0.000010 0.000010 0.000010 0.000010 0.000010 0.000010 0.000010 0.000010 0.000010 0.000010 0.000010 0.000010 0.000010 0.000010 0.000010 0.000010 0.000010 0.000010 0.000010 0.000010 0.000010 0.000010 0.000010 0.000010 0.000010 0.000010 0.000010 0.000010 0.000010 0.000010 0.000010 0.096081 0.000010 0.000010 0.000010
0.000010 0.000010 0.866695 0.000010 0.000010 0.000010 0.000010 0.000010 0.000010 0.000010 0.000010 0.000010 0.000010 0.000010 0.000010 0.000010 0.000010 0.000010 0.000010 0.000010 0.000010 0.000010 0.000010 0.000010 0.000010 0.000010 0.000010 0.000010 0.000010 0.000010 0.000010 0.000010 0.000010 0.000010 0.000010 0.000010 0.000010 0.000010 0.000010 0.000010 0.000010 0.000010 0.000010 0.132855 0.000010 0.000010 0.000010
0.000010 0.000010 0.884006 0.000010 0.000010 0.000010 0.000010 0.000010 0.000010 0.000010 0.000010 0.000010 0.000010 0.000010 0.000010 0.000010 0.000010 0.000010 0.000010 0.000010 0.000010 0.000010 0.000010 0.000010 0.000010 0.000010 0.000010 0.000010 0.000010 0.000010 0.000010 0.000010 0.000010 0.000010 0.000010 0.000010 0.000010 0.000010 0.000010 0.000010 0.000010 0.000010 0.000010 0.115544 0.000010 0.000010 0.000010
0.000010 0.000010 0.913436 0.000010 0.000010 0.000010 0.000010 0.000010 0.000010 0.000010 0.000010 0.000010 0.000010 0.000010 0.000010 0.000010 0.000010 0.000010 0.000010 0.000010 0.000010 0.000010 0.000010 0.000010 0.000010 0.000010 0.000010 0.000010 0.000010 0.000010 0.000010 0.000010 0.000010 0.000010 0.000010 0.000010 0.000010 0.000010 0.000010 0.000010 0.000010 0.000010 0.000010 0.086114 0.000010 0.000010 0.000010
0.000010 0.000010 0.646163 0.000010 0.000010 0.000010 0.000010 0.000010 0.000010 0.000010 0.000010 0.000010 0.000010 0.000010 0.000010 0.058588 0.000010 0.000010 0.000010 0.060854 0.000010 0.000010 0.000010 0.000010 0.000010 0.000010 0.000010 0.000010 0.000010 0.000010 0.000010 0.000010 0.000010 0.000010 0.000010 0.000010 0.000010 0.000010 0.000010 0.072733 0.000010 0.070855 0.000010 0.090396 0.000010 0.000010 0.000010
0.000010 0.000010 0.484387 0.000010 0.000010 0.000010 0.000010 0.000010 0.000010 0.063257 0.000010 0.000010 0.000010 0.000010 0.000010 0.022946 0.000010 0.000010 0.000010 0.141594 0.000010 0.000010 0.000010 0.000010 0.000010 0.000010 0.000010 0.013146 0.000010 0.000010 0.000010 0.000010 0.000010 0.000010 0.000010 0.000010 0.000010 0.000010 0.000010 0.055689 0.000010 0.176603 0.000010 0.041987 0.000010 0.000010 0.000010
0.000010 0.000010 0.714043 0.000010 0.000010 0.000010 0.000010 0.000010 0.000010 0.000010 0.000010 0.000010 0.000010 0.000010 0.000010 0.027094 0.000010 0.000010 0.000010 0.032109 0.000010 0.000010 0.000010 0.000010 0.000010 0.000010 0.000010 0.000509 0.000010 0.000010 0.000010 0.000010 0.000010 0.000010 0.000010 0.000010 0.000010 0.000010 0.000010 0.060221 0.000010 0.096858 0.000010 0.068766 0.000010 0.000010 0.000010
0.000010 0.000010 0.638797 0.000010 0.000010 0.000010 0.000010 0.000010 0.000010 0.014671 0.000010 0.000010 0.000010 0.000010 0.000010 0.031459 0.000010 0.000010 0.000010 0.106067 0.000010 0.000010 0.000010 0.000010 0.000010 0.000010 0.000010 0.004338 0.000010 0.000010 0.000010 0.000010 0.000010 0.000010 0.000010 0.000010 0.000010 0.000010 0.000010 0.055828 0.000010 0.077055 0.000010 0.071396 0.000010 0.000010 0.000010
0.000010 0.000010 0.999540 0.000010 0.000010 0.000010 0.000010 0.000010 0.000010 0.000010 0.000010 0.000010 0.000010 0.000010 0.000010 0.000010 0.000010 0.000010 0.000010 0.000010 0.000010 0.000010 0.000010 0.000010 0.000010 0.000010 0.000010 0.000010 0.000010 0.000010 0.000010 0.000010 0.000010 0.000010 0.000010 0.000010 0.000010 0.000010 0.000010 0.000010 0.000010 0.000010 0.000010 0.000010 0.000010 0.000010 0.000010
0.000010 0.000010 0.999540 0.000010 0.000010 0.000010 0.000010 0.000010 0.000010 0.000010 0.000010 0.000010 0.000010 0.000010 0.000010 0.000010 0.000010 0.000010 0.000010 0.000010 0.000010 0.000010 0.000010 0.000010 0.000010 0.000010 0.000010 0.000010 0.000010 0.000010 0.000010 0.000010 0.000010 0.000010 0.000010 0.000010 0.000010 0.000010 0.000010 0.000010 0.000010 0.000010 0.000010 0.000010 0.000010 0.000010 0.000010
0.000010 0.000010 0.705249 0.000010 0.000010 0.000010 0.000010 0.000010 0.000010 0.045326 0.000010 0.000010 0.000010 0.000010 0.000010 0.070546 0.000010 0.000010 0.000010 0.006155 0.000010 0.000010 0.000010 0.000010 0.000010 0.000010 0.000010 0.000010 0.000010 0.000010 0.000010 0.000010 0.000010 0.000010 0.000010 0.000010 0.000010 0.000010 0.000010 0.044318 0.000010 0.076094 0.000010 0.051911 0.000010 0.000010 0.000010
0.000010 0.000010 0.731697 0.000010 0.000010 0.000010 0.000010 0.000010 0.000010 0.036542 0.000010 0.000010 0.000010 0.000010 0.000010 0.000010 0.000010 0.000010 0.000010 0.010426 0.000010 0.000010 0.000010 0.000010 0.000010 0.000010 0.000010 0.016447 0.000010 0.000010 0.000010 0.000010 0.000010 0.000010 0.000010 0.000010 0.000010 0.000010 0.000010 0.057497 0.000010 0.065516 0.000010 0.081475 0.000010 0.000010 0.000010
0.000010 0.000010 0.666223 0.000010 0.000010 0.000010 0.000010 0.000010 0.000010 0.023356 0.000010 0.000010 0.000010 0.000010 0.000010 0.028437 0.000010 0.000010 0.000010 0.068202 0.000010 0.000010 0.000010 0.000010 0.000010 0.000010 0.000010 0.000010 0.000010 0.000010 0.000010 0.000010 0.000010 0.000010 0.000010 0.000010 0.000010 0.000010 0.000010 0.088994 0.000010 0.057356 0.000010 0.067032 0.000010 0.000010 0.000010
0.000010 0.000010 0.000010 0.000010 0.000010 0.000010 0.000010 0.000010 0.000010 0.785695 0.000010 0.000010 0.000010 0.000010 0.000010 0.013553 0.000010 0.000010 0.000010 0.000010 0.000010 0.000010 0.000010 0.000010 0.000010 0.000010 0.000010 0.009397 0.000010 0.000010 0.000010 0.000010 0.000010 0.000010 0.000010 0.000010 0.000010 0.000010 0.000010 0.000010 0.000010 0.190925 0.000010 0.000010 0.000010 0.000010 0.000010
0.000010 0.000010 0.000010 0.000010 0.000010 0.000010 0.000010 0.000010 0.000010 0.421116 0.000010 0.000010 0.000010 0.000010 0.000010 0.172940 0.000010 0.000010 0.000010 0.022818 0.000010 0.000010 0.000010 0.000010 0.000010 0.000010 0.000010 0.009097 0.005702 0.000010 0.000010 0.000010 0.000010 0.000010 0.000010 0.000010 0.000010 0.000010 0.000010 0.018876 0.000010 0.349052 0.000010 0.000010 0.000010 0.000010 0.000010
0.000010 0.000010 0.000010 0.000010 0.000010 0.000010 0.000010 0.000010 0.000010 0.393406 0.000010 0.000010 0.001904 0.000010 0.000010 0.121529 0.000010 0.000010 0.000010 0.059347 0.000010 0.000010 0.000010 0.000010 0.000010 0.000010 0.000010 0.025455 0.007696 0.000010 0.000010 0.000010 0.000010 0.000010 0.000010 0.000010 0.000010 0.000010 0.000010 0.053920 0.000010 0.336352 0.000010 0.000010 0.000010 0.000010 0.000010
0.000010 0.000010 0.000010 0.000010 0.000010 0.000010 0.000010 0.000010 0.000010 0.888859 0.000010 0.000010 0.000010 0.000010 0.000010 0.000010 0.000010 0.002369 0.000010 0.000010 0.000010 0.018602 0.000010 0.000010 0.000010 0.000010 0.000010 0.000010 0.000010 0.000010 0.034228 0.000010 0.000010 0.000010 0.000010 0.005346 0.046790 0.000010 0.003405 0.000010 0.000010 0.000010 0.000010 0.000010 0.000010 0.000010 0.000010
0.000010 0.000010 0.000010 0.000010 0.000010 0.000010 0.000010 0.000010 0.000010 0.771396 0.000010 0.000010 0.000010 0.000010 0.000010 0.000010 0.000010 0.000010 0.000010 0.001153 0.000010 0.000010 0.000010 0.000010 0.000010 0.000010 0.000010 0.000010 0.000010 0.000010 0.000010 0.000010 0.000010 0.000010 0.000010 0.000010 0.000010 0.000010 0.000010 0.000010 0.000010 0.227011 0.000010 0.000010 0.000010 0.000010 0.000010
0.000010 0.000010 0.004599 0.000010 0.000010 0.000010 0.000010 0.000010 0.000010 0.417116 0.000010 0.000010 0.000010 0.000010 0.000010 0.100855 0.000020 0.000010 0.000010 0.081375 0.000010 0.000010 0.000010 0.000010 0.000010 0.000010 0.000010 0.012486 0.000010 0.000010 0.000010 0.000010 0.000010 0.000010 0.000010 0.000010 0.000010 0.000010 0.000010 0.030299 0.000010 0.352860 0.000010 0.000010 0.000010 0.000010 0.000010
0.000010 0.000010 0.006115 0.000010 0.000010 0.000010 0.000010 0.000010 0.000262 0.604676 0.000010 0.000010 0.002211 0.000010 0.022267 0.029139 0.012722 0.000010 0.000010 0.010567 0.003266 0.000010 0.000010 0.000010 0.000010 0.000010 0.000010 0.000010 0.000010 0.001630 0.000010 0.000010 0.000010 0.000010 0.000010 0.000010 0.073747 0.000776 0.000010 0.000010 0.000010 0.230162 0.000010 0.000010 0.000010 0.000010 0.002130
0.000010 0.000010 0.000010 0.000010 0.000010 0.000010 0.000010 0.000010 0.000010 0.888672 0.000010 0.000010 0.000010 0.000010 0.000010 0.000010 0.000010 0.002398 0.000010 0.000010 0.000010 0.020148 0.000010 0.000010 0.000010 0.000010 0.000010 0.000010 0.000010 0.000010 0.034275 0.000010 0.000010 0.000010 0.000010 0.004946 0.045326 0.000010 0.003834 0.000010 0.000010 0.000010 0.000010 0.000010 0.000010 0.000010 0.000010
0.000010 0.000010 0.000010 0.000010 0.000010 0.000010 0.000010 0.000010 0.000010 0.919713 0.000010 0.000010 0.000010 0.000010 0.000010 0.000010 0.000010 0.000010 0.000010 0.000010 0.000010 0.000010 0.000010 0.000010 0.000010 0.000010 0.000010 0.000010 0.000010 0.000010 0.000010 0.000010 0.000010 0.000010 0.000010 0.000010 0.000010 0.000010 0.000010 0.000010 0.000010 0.079837 0.000010 0.000010 0.000010 0.000010 0.000010
0.000010 0.000010 0.000010 0.000010 0.000010 0.000010 0.000010 0.000010 0.000010 0.683811 0.000010 0.000010 0.000010 0.000010 0.000010 0.029467 0.000010 0.000010 0.000010 0.032445 0.000010 0.000010 0.000010 0.000010 0.000010 0.000010 0.000010 0.000010 0.000010 0.000010 0.000010 0.000010 0.000010 0.000010 0.000010 0.000010 0.000010 0.000010 0.000010 0.002424 0.000010 0.251433 0.000010 0.000010 0.000010 0.000010 0.000010
0.000010 0.000010 0.017283 0.000010 0.000010 0.000010 0.000010 0.000010 0.000010 0.287754 0.000010 0.000010 0.000010 0.000010 0.000010 0.186894 0.000010 0.000010 0.000010 0.072855 0.000010 0.000010 0.000010 0.000010 0.000010 0.000010 0.000010 0.001000 0.032161 0.000010 0.000010 0.000010 0.000010 0.000010 0.000010 0.000010 0.000010 0.000010 0.000010 0.018048 0.000010 0.383614 0.000010 0.000010 0.000010 0.000010 0.000010
0.000010 0.000010 0.020383 0.000010 0.000010 0.000010 0.000010 0.000010 0.000010 0.298546 0.000010 0.000010 0.000010 0.000010 0.000010 0.176752 0.000010 0.000010 0.000010 0.064779 0.000010 0.000010 0.000010 0.000518 0.000010 0.000010 0.000010 0.017647 0.034547 0.000010 0.000010 0.000010 0.000010 0.000010 0.000010 0.000010 0.000010 0.000010 0.000010 0.007851 0.000010 0.378597 0.000010 0.000010 0.000010 0.000010 0.000010
0.000010 0.000010 0.000010 0.000010 0.000010 0.000010 0.000010 0.000010 0.000010 0.316031 0.000010 0.000010 0.000010 0.000010 0.000010 0.208144 0.009297 0.000010 0.000010 0.054203 0.000010 0.000010 0.000010 0.000010 0.000010 0.000010 0.000010 0.021168 0.012394 0.000010 0.000010 0.000010 0.000010 0.000010 0.000010 0.000010 0.000010 0.000010 0.000010 0.027861 0.000010 0.350512 0.000010 0.000010 0.000010 0.000010 0.000010
0.000010 0.000155 0.008518 0.000010 0.000010 0.000010 0.000010 0.000010 0.000010 0.276533 0.000010 0.000010 0.000010 0.000010 0.000010 0.185452 0.007031 0.000010 0.000010 0.078716 0.000010 0.000010 0.000010 0.000010 0.000010 0.000010 0.000010 0.023876 0.000010 0.000010 0.000010 0.000010 0.000010 0.000010 0.000010 0.000010 0.000010 0.000010 0.000010 0.048371 0.000010 0.370967 0.000010 0.000010 0.000010 0.000010 0.000010
0.000010 0.000010 0.000010 0.000010 0.000010 0.000010 0.000010 0.000010 0.000010 0.278738 0.000010 0.000010 0.000010 0.000010 0.000010 0.196338 0.000010 0.000010 0.000010 0.081789 0.000010 0.000010 0.000010 0.000010 0.000010 0.000010 0.000010 0.020875 0.015411 0.000010 0.000010 0.000010 0.000010 0.000010 0.000010 0.000010 0.000010 0.000010 0.000010 0.030433 0.000010 0.366577 0.000010 0.000010 0.000010 0.009449 0.000010
0.000010 0.000010 0.000010 0.000010 0.000010 0.000010 0.000010 0.000010 0.000010 0.373912 0.000010 0.000010 0.000010 0.000010 0.000010 0.135717 0.000010 0.000010 0.000010 0.077354 0.000010 0.000010 0.000010 0.000010 0.000010 0.000010 0.000010 0.020151 0.000010 0.000010 0.000010 0.000010 0.000010 0.000010 0.000010 0.000010 0.000010 0.000010 0.000010 0.043405 0.000010 0.349050 0.000010 0.000010 0.000010 0.000010 0.000010
0.000010 0.000010 0.000010 0.000010 0.000010 0.000010 0.000010 0.000010 0.000010 0.374332 0.000010 0.000010 0.000010 0.000010 0.000010 0.135984 0.000010 0.000010 0.000010 0.077440 0.000010 0.000010 0.000010 0.000010 0.000010 0.000010 0.000010 0.021529 0.000010 0.000010 0.000010 0.000010 0.000010 0.000010 0.000010 0.000010 0.000010 0.000010 0.000010 0.041595 0.000010 0.348711 0.000010 0.000010 0.000010 0.000010 0.000010
0.000010 0.011478 0.003804 0.000316 0.000010 0.000010 0.000010 0.000010 0.000018 0.210871 0.000010 0.000012 0.000010 0.000010 0.001084 0.136207 0.009452 0.000010 0.000010 0.077411 0.006833 0.001552 0.003792 0.000010 0.000010 0.000010 0.000010 0.017959 0.026434 0.000010 0.000010 0.000017 0.000010 0.000010 0.000010 0.000010 0.004073 0.000010 0.000010 0.079061 0.000010 0.408223 0.000010 0.000010 0.000010 0.000010 0.001133
0.000010 0.000010 0.000010 0.000010 0.000010 0.000010 0.000010 0.000010 0.000010 0.325195 0.000010 0.000010 0.000010 0.000010 0.000010 0.132360 0.000010 0.000010 0.000010 0.077446 0.000010 0.000010 0.000010 0.000010 0.000010 0.000010 0.000010 0.000010 0.021479 0.000010 0.000010 0.000010 0.000010 0.000010 0.000010 0.000010 0.000010 0.000010 0.000010 0.048532 0.000010 0.390647 0.000010 0.003940 0.000010 0.000010 0.000010
0.000010 0.000010 0.000010 0.000010 0.000010 0.000010 0.000010 0.000010 0.000010 0.313225 0.000010 0.000010 0.000010 0.000010 0.000010 0.133317 0.000010 0.000010 0.000010 0.039529 0.000010 0.000010 0.000010 0.000010 0.000010 0.000010 0.000010 0.010073 0.021411 0.000010 0.000010 0.000010 0.000010 0.000010 0.000010 0.000010 0.000010 0.000010 0.000010 0.061159 0.000010 0.420887 0.000010 0.000010 0.000010 0.000010 0.000010
0.000010 0.000010 0.000010 0.000010 0.000010 0.000010 0.000010 0.003085 0.000010 0.221716 0.000010 0.000010 0.000010 0.000010 0.000010 0.131481 0.000010 0.000010 0.000010 0.055997 0.017102 0.000010 0.000010 0.000010 0.000020 0.000010 0.000010 0.007597 0.080690 0.000010 0.000010 0.000772 0.000010 0.001454 0.000010 0.006447 0.000010 0.000010 0.000010 0.104977 0.000010 0.343227 0.000010 0.000010 0.000010 0.000010 0.025105
0.000010 0.000010 0.000010 0.000010 0.000010 0.000010 0.000010 0.000010 0.000010 0.000010 0.000010 0.000010 0.000010 0.000010 0.000010 0.999540 0.000010 0.000010 0.000010 0.000010 0.000010 0.000010 0.000010 0.000010 0.000010 0.000010 0.000010 0.000010 0.000010 0.000010 0.000010 0.000010 0.000010 0.000010 0.000010 0.000010 0.000010 0.000010 0.000010 0.000010 0.000010 0.000010 0.000010 0.000010 0.000010 0.000010 0.000010
0.000062 0.032191 0.000010 0.002795 0.007469 0.000010 0.000010 0.005860 0.001784 0.166889 0.000010 0.000010 0.000010 0.002862 0.000197 0.132842 0.003240 0.000010 0.006500 0.088078 0.000010 0.000010 0.000010 0.002861 0.005510 0.000010 0.000010 0.007144 0.084619 0.000854 0.000010 0.000010 0.000010 0.000010 0.000010 0.002748 0.013939 0.000010 0.001205 0.072011 0.000010 0.334394 0.000010 0.002012 0.000010 0.006483 0.015244
0.000010 0.000010 0.000010 0.000010 0.000010 0.000010 0.000010 0.000010 0.000010 0.000010 0.000010 0.000010 0.000010 0.000010 0.000010 0.999540 0.000010 0.000010 0.000010 0.000010 0.000010 0.000010 0.000010 0.000010 0.000010 0.000010 0.000010 0.000010 0.000010 0.000010 0.000010 0.000010 0.000010 0.000010 0.000010 0.000010 0.000010 0.000010 0.000010 0.000010 0.000010 0.000010 0.000010 0.000010 0.000010 0.000010 0.000010
0.000010 0.000010 0.000010 0.000010 0.000010 0.000010 0.000010 0.000010 0.000010 0.000010 0.000010 0.000010 0.000010 0.000010 0.000010 0.999540 0.000010 0.000010 0.000010 0.000010 0.000010 0.000010 0.000010 0.000010 0.000010 0.000010 0.000010 0.000010 0.000010 0.000010 0.000010 0.000010 0.000010 0.000010 0.000010 0.000010 0.000010 0.000010 0.000010 0.000010 0.000010 0.000010 0.000010 0.000010 0.000010 0.000010 0.000010
[truncated: 191,197 more chars]
