# Supplementary material for: Genetic analysis of Thai cattle reveals a Southeast Asian indicine ancestry
Source: PeerJ. 2015 Oct 27;3:e1318. doi: 10.7717/peerj.1318 (PMC4627918; doi:10.7717/peerj.1318)
Supplement: Dataset S2 — The Q values inferred by ADMIXTURE for each modeled K are shown for each individual, which are labeled according to breed information. The data are organized into three folders, each of which represents the ADMIXTURE experiments described in Fig. S5. [file peerj-03-1318-s007.zip › SupplementDataS7/1397breeds/48.Q]

0.000010 0.014587 0.000010 0.000010 0.003526 0.000010 0.000010 0.000010 0.000010 0.000010 0.000010 0.000010 0.000010 0.011802 0.000010 0.000010 0.000010 0.000010 0.909319 0.000010 0.000010 0.000010 0.000010 0.000010 0.032810 0.000010 0.002102 0.000010 0.000010 0.000010 0.000010 0.000010 0.000010 0.000010 0.000010 0.000010 0.006082 0.000010 0.000010 0.011548 0.000010 0.000010 0.007833 0.000010 0.000010 0.000010 0.000010 0.000010
0.017274 0.000010 0.000010 0.000010 0.000010 0.000010 0.016769 0.000010 0.000010 0.000010 0.000010 0.016408 0.000010 0.010207 0.000010 0.000010 0.000010 0.000010 0.895765 0.000010 0.000010 0.000010 0.000010 0.000010 0.024290 0.009480 0.000010 0.000010 0.000010 0.000010 0.000010 0.000010 0.000010 0.000010 0.000010 0.000010 0.009408 0.000010 0.000010 0.000010 0.000010 0.000010 0.000010 0.000010 0.000010 0.000010 0.000010 0.000010
0.000010 0.000010 0.000010 0.000010 0.016309 0.000010 0.000010 0.000010 0.000010 0.000010 0.000010 0.026859 0.000010 0.000010 0.000010 0.000010 0.000010 0.000010 0.926504 0.000010 0.000010 0.000010 0.000010 0.000010 0.005042 0.001951 0.000010 0.000010 0.016321 0.000010 0.000010 0.000010 0.000010 0.000010 0.000010 0.000010 0.000010 0.000010 0.000010 0.000010 0.000010 0.000010 0.000010 0.000010 0.000010 0.006604 0.000010 0.000010
0.000010 0.000010 0.000010 0.000010 0.000010 0.000010 0.000010 0.000010 0.000010 0.000010 0.000010 0.000010 0.000010 0.000010 0.018297 0.000010 0.000010 0.000010 0.976845 0.000010 0.000010 0.000010 0.000010 0.000010 0.000010 0.004408 0.000010 0.000010 0.000010 0.000010 0.000010 0.000010 0.000010 0.000010 0.000010 0.000010 0.000010 0.000010 0.000010 0.000010 0.000010 0.000010 0.000010 0.000010 0.000010 0.000010 0.000010 0.000010
0.011564 0.009757 0.000010 0.000010 0.039069 0.000010 0.000010 0.000010 0.000010 0.011972 0.000010 0.000010 0.000010 0.011261 0.000010 0.000010 0.000010 0.000010 0.913476 0.000010 0.000010 0.000010 0.000010 0.000010 0.000010 0.000010 0.000010 0.000010 0.000010 0.002492 0.000010 0.000010 0.000010 0.000010 0.000010 0.000010 0.000010 0.000010 0.000010 0.000010 0.000010 0.000010 0.000010 0.000010 0.000010 0.000010 0.000010 0.000010
0.000010 0.000010 0.000010 0.000010 0.000010 0.000010 0.000010 0.000010 0.000010 0.006912 0.000010 0.021702 0.000010 0.000010 0.000010 0.000010 0.000010 0.000010 0.966352 0.000010 0.000010 0.000010 0.000010 0.000010 0.004595 0.000010 0.000010 0.000010 0.000010 0.000010 0.000010 0.000010 0.000010 0.000010 0.000010 0.000010 0.000010 0.000010 0.000010 0.000010 0.000010 0.000010 0.000010 0.000010 0.000010 0.000010 0.000010 0.000010
0.000010 0.000010 0.000010 0.000010 0.000010 0.000010 0.000010 0.000010 0.000010 0.000010 0.000010 0.008388 0.000010 0.000010 0.000010 0.000010 0.000010 0.000010 0.984510 0.000010 0.006652 0.000010 0.000010 0.000010 0.000010 0.000010 0.000010 0.000010 0.000010 0.000010 0.000010 0.000010 0.000010 0.000010 0.000010 0.000010 0.000010 0.000010 0.000010 0.000010 0.000010 0.000010 0.000010 0.000010 0.000010 0.000010 0.000010 0.000010
0.000010 0.000010 0.000010 0.000010 0.000010 0.000010 0.000010 0.000010 0.000010 0.000010 0.000010 0.000010 0.000010 0.000010 0.000010 0.000010 0.000010 0.000010 0.999530 0.000010 0.000010 0.000010 0.000010 0.000010 0.000010 0.000010 0.000010 0.000010 0.000010 0.000010 0.000010 0.000010 0.000010 0.000010 0.000010 0.000010 0.000010 0.000010 0.000010 0.000010 0.000010 0.000010 0.000010 0.000010 0.000010 0.000010 0.000010 0.000010
0.000010 0.000010 0.000010 0.000010 0.001723 0.003781 0.000010 0.012838 0.000010 0.012205 0.000010 0.012359 0.000010 0.000010 0.000010 0.000010 0.000010 0.000010 0.900024 0.000010 0.000010 0.000010 0.000010 0.000010 0.037625 0.000010 0.000010 0.009113 0.008076 0.001876 0.000010 0.000010 0.000010 0.000010 0.000010 0.000010 0.000010 0.000010 0.000010 0.000010 0.000010 0.000010 0.000010 0.000010 0.000010 0.000010 0.000010 0.000010
0.000750 0.000010 0.000010 0.002432 0.000010 0.007209 0.000010 0.000010 0.000010 0.003212 0.000010 0.000010 0.000010 0.000010 0.000010 0.000010 0.000010 0.000010 0.936169 0.000010 0.019899 0.000010 0.000010 0.000010 0.000580 0.000010 0.000010 0.000010 0.000010 0.014292 0.000010 0.000010 0.000010 0.000010 0.000010 0.000010 0.000010 0.000010 0.000010 0.001932 0.000010 0.000010 0.013145 0.000010 0.000010 0.000010 0.000010 0.000010
0.000974 0.000010 0.000010 0.000010 0.014960 0.000010 0.000010 0.000010 0.000010 0.000010 0.000010 0.025714 0.000010 0.000010 0.000010 0.000010 0.015791 0.000010 0.904056 0.000010 0.000010 0.000010 0.000010 0.000010 0.000010 0.000010 0.000010 0.015648 0.013102 0.000010 0.000010 0.000010 0.000010 0.000010 0.000010 0.000010 0.000010 0.000010 0.000010 0.009356 0.000010 0.000010 0.000010 0.000010 0.000010 0.000010 0.000010 0.000010
0.000010 0.000010 0.000010 0.000010 0.000010 0.000010 0.000010 0.000010 0.000010 0.000010 0.000010 0.000010 0.000010 0.000010 0.000010 0.000010 0.000010 0.000010 0.999523 0.000010 0.000010 0.000010 0.000010 0.000010 0.000010 0.000010 0.000010 0.000017 0.000010 0.000010 0.000010 0.000010 0.000010 0.000010 0.000010 0.000010 0.000010 0.000010 0.000010 0.000010 0.000010 0.000010 0.000010 0.000010 0.000010 0.000010 0.000010 0.000010
0.000010 0.000010 0.000010 0.000010 0.000010 0.001689 0.000010 0.000010 0.000010 0.000908 0.000010 0.019542 0.000010 0.000010 0.000010 0.000010 0.000010 0.000010 0.951412 0.000010 0.000010 0.000010 0.000010 0.000010 0.000010 0.009111 0.000010 0.008458 0.000010 0.000010 0.000010 0.000010 0.000010 0.000010 0.000010 0.000010 0.000010 0.000010 0.000010 0.000016 0.000010 0.008463 0.000010 0.000010 0.000010 0.000010 0.000010 0.000010
0.019984 0.000010 0.000010 0.000010 0.000010 0.000010 0.000010 0.000010 0.000010 0.000010 0.000010 0.000010 0.000010 0.004069 0.000010 0.000010 0.000010 0.000010 0.916275 0.000010 0.000010 0.000010 0.000010 0.000010 0.028799 0.003316 0.002054 0.000010 0.000010 0.000010 0.000010 0.000010 0.000010 0.000010 0.000010 0.000010 0.000010 0.000010 0.000010 0.009394 0.000010 0.000010 0.000010 0.000010 0.000010 0.015710 0.000010 0.000010
0.013401 0.000010 0.000010 0.000731 0.000010 0.000010 0.000010 0.000010 0.000010 0.000010 0.000010 0.000010 0.000010 0.000010 0.000010 0.000010 0.040632 0.000010 0.878481 0.000010 0.002208 0.000010 0.000010 0.000010 0.008723 0.000010 0.011774 0.000010 0.000676 0.009908 0.000010 0.000010 0.000010 0.000010 0.000010 0.000010 0.011119 0.000010 0.000010 0.000010 0.000010 0.000010 0.000010 0.000010 0.000010 0.021977 0.000010 0.000010
0.000010 0.000010 0.000010 0.000010 0.000010 0.000010 0.000010 0.000010 0.000010 0.000010 0.000010 0.000010 0.000010 0.001913 0.000010 0.000010 0.000010 0.000010 0.997627 0.000010 0.000010 0.000010 0.000010 0.000010 0.000010 0.000010 0.000010 0.000010 0.000010 0.000010 0.000010 0.000010 0.000010 0.000010 0.000010 0.000010 0.000010 0.000010 0.000010 0.000010 0.000010 0.000010 0.000010 0.000010 0.000010 0.000010 0.000010 0.000010
0.000010 0.000010 0.000010 0.000010 0.000010 0.000010 0.000010 0.000010 0.000010 0.000010 0.003582 0.009155 0.000010 0.000010 0.000010 0.000010 0.000010 0.000010 0.958296 0.000010 0.000010 0.000010 0.000010 0.000010 0.028527 0.000010 0.000010 0.000010 0.000010 0.000010 0.000010 0.000010 0.000010 0.000010 0.000010 0.000010 0.000010 0.000010 0.000010 0.000010 0.000010 0.000010 0.000010 0.000010 0.000010 0.000010 0.000010 0.000010
0.000010 0.000010 0.000010 0.000010 0.004062 0.000010 0.000010 0.000010 0.000010 0.000010 0.000010 0.020256 0.000010 0.010331 0.000010 0.000010 0.000010 0.000010 0.935466 0.000010 0.000010 0.000010 0.000010 0.000010 0.007615 0.000010 0.000010 0.000010 0.000010 0.000010 0.000010 0.000010 0.000010 0.000010 0.000010 0.000010 0.000010 0.000010 0.000010 0.000010 0.000010 0.000010 0.000010 0.000010 0.000010 0.021849 0.000010 0.000010
0.000010 0.000010 0.000010 0.000010 0.009281 0.000010 0.000010 0.000010 0.000010 0.000010 0.000010 0.000010 0.000010 0.019069 0.000010 0.000010 0.004907 0.000010 0.899274 0.000010 0.000010 0.000010 0.000010 0.000010 0.060015 0.002701 0.000010 0.000010 0.000010 0.000010 0.000010 0.000010 0.000010 0.000010 0.000010 0.000010 0.000010 0.000010 0.000010 0.000010 0.000010 0.000010 0.004344 0.000010 0.000010 0.000010 0.000010 0.000010
0.000010 0.000010 0.007803 0.000010 0.000010 0.000010 0.000010 0.000010 0.000010 0.000010 0.000010 0.010367 0.000010 0.000997 0.001307 0.000010 0.000010 0.000010 0.958466 0.000010 0.000010 0.000010 0.000010 0.000010 0.000010 0.000010 0.000010 0.000010 0.000010 0.000010 0.000010 0.000010 0.000010 0.000010 0.000010 0.000010 0.000010 0.000010 0.000010 0.000010 0.000010 0.000010 0.012941 0.000010 0.000010 0.007709 0.000010 0.000010
0.000010 0.000010 0.000010 0.999530 0.000010 0.000010 0.000010 0.000010 0.000010 0.000010 0.000010 0.000010 0.000010 0.000010 0.000010 0.000010 0.000010 0.000010 0.000010 0.000010 0.000010 0.000010 0.000010 0.000010 0.000010 0.000010 0.000010 0.000010 0.000010 0.000010 0.000010 0.000010 0.000010 0.000010 0.000010 0.000010 0.000010 0.000010 0.000010 0.000010 0.000010 0.000010 0.000010 0.000010 0.000010 0.000010 0.000010 0.000010
0.000010 0.000254 0.000010 0.912935 0.000010 0.001013 0.000010 0.000010 0.000010 0.000010 0.000010 0.035677 0.000010 0.010605 0.000010 0.000010 0.000010 0.000010 0.000010 0.000010 0.001123 0.000010 0.000010 0.000010 0.019205 0.000010 0.000010 0.003644 0.015153 0.000010 0.000010 0.000010 0.000010 0.000010 0.000010 0.000010 0.000010 0.000010 0.000010 0.000010 0.000010 0.000010 0.000010 0.000010 0.000010 0.000010 0.000010 0.000010
0.000010 0.000010 0.000010 0.999530 0.000010 0.000010 0.000010 0.000010 0.000010 0.000010 0.000010 0.000010 0.000010 0.000010 0.000010 0.000010 0.000010 0.000010 0.000010 0.000010 0.000010 0.000010 0.000010 0.000010 0.000010 0.000010 0.000010 0.000010 0.000010 0.000010 0.000010 0.000010 0.000010 0.000010 0.000010 0.000010 0.000010 0.000010 0.000010 0.000010 0.000010 0.000010 0.000010 0.000010 0.000010 0.000010 0.000010 0.000010
0.000010 0.000010 0.000010 0.970697 0.000010 0.000010 0.000010 0.000010 0.000010 0.000010 0.000010 0.012902 0.000010 0.004056 0.008019 0.000010 0.000010 0.000010 0.003897 0.000010 0.000010 0.000010 0.000010 0.000010 0.000010 0.000010 0.000010 0.000010 0.000010 0.000010 0.000010 0.000010 0.000010 0.000010 0.000010 0.000010 0.000010 0.000010 0.000010 0.000010 0.000010 0.000010 0.000010 0.000010 0.000010 0.000010 0.000010 0.000010
0.000010 0.000010 0.000010 0.986654 0.000010 0.000010 0.000010 0.000010 0.000010 0.000010 0.000010 0.000010 0.000010 0.000010 0.000078 0.000010 0.000010 0.000010 0.000010 0.000010 0.000010 0.000010 0.000010 0.000010 0.012818 0.000010 0.000010 0.000010 0.000010 0.000010 0.000010 0.000010 0.000010 0.000010 0.000010 0.000010 0.000010 0.000010 0.000010 0.000010 0.000010 0.000010 0.000010 0.000010 0.000010 0.000010 0.000010 0.000010
0.004670 0.000010 0.000010 0.960961 0.000010 0.000010 0.000010 0.000010 0.000010 0.000010 0.000010 0.016691 0.000010 0.000010 0.000010 0.000010 0.000010 0.000010 0.000010 0.000010 0.000010 0.000010 0.000010 0.000010 0.000010 0.017238 0.000010 0.000010 0.000010 0.000010 0.000010 0.000010 0.000010 0.000010 0.000010 0.000010 0.000010 0.000010 0.000010 0.000010 0.000010 0.000010 0.000010 0.000010 0.000010 0.000010 0.000010 0.000010
0.000010 0.000010 0.000010 0.999530 0.000010 0.000010 0.000010 0.000010 0.000010 0.000010 0.000010 0.000010 0.000010 0.000010 0.000010 0.000010 0.000010 0.000010 0.000010 0.000010 0.000010 0.000010 0.000010 0.000010 0.000010 0.000010 0.000010 0.000010 0.000010 0.000010 0.000010 0.000010 0.000010 0.000010 0.000010 0.000010 0.000010 0.000010 0.000010 0.000010 0.000010 0.000010 0.000010 0.000010 0.000010 0.000010 0.000010 0.000010
0.000010 0.000010 0.000010 0.997829 0.000010 0.000010 0.000010 0.000010 0.000010 0.000010 0.000010 0.000010 0.000010 0.000010 0.000010 0.000010 0.000010 0.000010 0.000010 0.000010 0.000010 0.000010 0.000010 0.000010 0.000010 0.000010 0.000010 0.001711 0.000010 0.000010 0.000010 0.000010 0.000010 0.000010 0.000010 0.000010 0.000010 0.000010 0.000010 0.000010 0.000010 0.000010 0.000010 0.000010 0.000010 0.000010 0.000010 0.000010
0.000010 0.000010 0.000010 0.999530 0.000010 0.000010 0.000010 0.000010 0.000010 0.000010 0.000010 0.000010 0.000010 0.000010 0.000010 0.000010 0.000010 0.000010 0.000010 0.000010 0.000010 0.000010 0.000010 0.000010 0.000010 0.000010 0.000010 0.000010 0.000010 0.000010 0.000010 0.000010 0.000010 0.000010 0.000010 0.000010 0.000010 0.000010 0.000010 0.000010 0.000010 0.000010 0.000010 0.000010 0.000010 0.000010 0.000010 0.000010
0.000010 0.000010 0.000010 0.999530 0.000010 0.000010 0.000010 0.000010 0.000010 0.000010 0.000010 0.000010 0.000010 0.000010 0.000010 0.000010 0.000010 0.000010 0.000010 0.000010 0.000010 0.000010 0.000010 0.000010 0.000010 0.000010 0.000010 0.000010 0.000010 0.000010 0.000010 0.000010 0.000010 0.000010 0.000010 0.000010 0.000010 0.000010 0.000010 0.000010 0.000010 0.000010 0.000010 0.000010 0.000010 0.000010 0.000010 0.000010
0.014009 0.000010 0.000010 0.948031 0.015651 0.000010 0.000010 0.001661 0.000010 0.000010 0.000010 0.000010 0.000010 0.000010 0.000010 0.000010 0.000010 0.000010 0.000010 0.000010 0.000010 0.000010 0.000010 0.000010 0.000010 0.008560 0.000010 0.000010 0.000010 0.000010 0.000010 0.000010 0.000010 0.000010 0.000010 0.000010 0.000010 0.000010 0.000010 0.000010 0.000010 0.000010 0.000010 0.000010 0.000010 0.011669 0.000010 0.000010
0.003673 0.000010 0.037561 0.821835 0.019938 0.000010 0.000010 0.000010 0.000010 0.000010 0.000010 0.018103 0.000010 0.007975 0.023493 0.000010 0.000010 0.000010 0.000010 0.000010 0.000010 0.000010 0.003698 0.000010 0.016491 0.003137 0.000010 0.007390 0.000010 0.000010 0.000010 0.000010 0.000010 0.004759 0.000010 0.000010 0.000010 0.000010 0.000010 0.000010 0.000010 0.000010 0.031597 0.000010 0.000010 0.000010 0.000010 0.000010
0.000010 0.002990 0.007114 0.886948 0.000010 0.000010 0.016091 0.000010 0.000010 0.005087 0.000010 0.000010 0.000010 0.021666 0.000010 0.000010 0.000010 0.000010 0.000010 0.000010 0.000010 0.000010 0.000010 0.000010 0.008718 0.000010 0.000072 0.000010 0.010250 0.000010 0.000010 0.000010 0.000010 0.033806 0.000010 0.000010 0.000010 0.000010 0.000010 0.000091 0.000010 0.000010 0.006806 0.000010 0.000010 0.000010 0.000010 0.000010
0.012067 0.014110 0.000010 0.895409 0.000010 0.000010 0.000010 0.000010 0.000010 0.000010 0.007003 0.021537 0.000010 0.000010 0.000010 0.000010 0.011340 0.000010 0.000010 0.000010 0.000010 0.000010 0.000010 0.000010 0.020945 0.000010 0.000010 0.000010 0.008524 0.000010 0.000010 0.000010 0.000010 0.001713 0.000010 0.000010 0.000010 0.000010 0.000010 0.000010 0.000010 0.000010 0.006972 0.000010 0.000010 0.000010 0.000010 0.000010
0.000010 0.000010 0.000010 0.999530 0.000010 0.000010 0.000010 0.000010 0.000010 0.000010 0.000010 0.000010 0.000010 0.000010 0.000010 0.000010 0.000010 0.000010 0.000010 0.000010 0.000010 0.000010 0.000010 0.000010 0.000010 0.000010 0.000010 0.000010 0.000010 0.000010 0.000010 0.000010 0.000010 0.000010 0.000010 0.000010 0.000010 0.000010 0.000010 0.000010 0.000010 0.000010 0.000010 0.000010 0.000010 0.000010 0.000010 0.000010
0.000010 0.000010 0.000010 0.999530 0.000010 0.000010 0.000010 0.000010 0.000010 0.000010 0.000010 0.000010 0.000010 0.000010 0.000010 0.000010 0.000010 0.000010 0.000010 0.000010 0.000010 0.000010 0.000010 0.000010 0.000010 0.000010 0.000010 0.000010 0.000010 0.000010 0.000010 0.000010 0.000010 0.000010 0.000010 0.000010 0.000010 0.000010 0.000010 0.000010 0.000010 0.000010 0.000010 0.000010 0.000010 0.000010 0.000010 0.000010
0.000010 0.000010 0.000010 0.888181 0.000010 0.000010 0.000010 0.000010 0.000010 0.000010 0.000010 0.000010 0.000010 0.015831 0.000010 0.000010 0.000010 0.000010 0.029696 0.000010 0.000010 0.000010 0.000010 0.000010 0.032331 0.000010 0.000010 0.011536 0.000010 0.000010 0.000010 0.000010 0.000010 0.000010 0.000010 0.000010 0.022005 0.000010 0.000010 0.000010 0.000010 0.000010 0.000010 0.000010 0.000010 0.000010 0.000010 0.000010
0.000010 0.000010 0.000010 0.973980 0.000010 0.000010 0.000010 0.000010 0.000010 0.000010 0.000010 0.000010 0.000010 0.000010 0.000010 0.000010 0.000010 0.000010 0.000010 0.000010 0.000010 0.000010 0.000010 0.000010 0.000010 0.000010 0.000010 0.000010 0.000010 0.021084 0.000010 0.000010 0.000010 0.000010 0.000010 0.000010 0.000010 0.000010 0.000010 0.004486 0.000010 0.000010 0.000010 0.000010 0.000010 0.000010 0.000010 0.000010
0.000010 0.000010 0.000010 0.999530 0.000010 0.000010 0.000010 0.000010 0.000010 0.000010 0.000010 0.000010 0.000010 0.000010 0.000010 0.000010 0.000010 0.000010 0.000010 0.000010 0.000010 0.000010 0.000010 0.000010 0.000010 0.000010 0.000010 0.000010 0.000010 0.000010 0.000010 0.000010 0.000010 0.000010 0.000010 0.000010 0.000010 0.000010 0.000010 0.000010 0.000010 0.000010 0.000010 0.000010 0.000010 0.000010 0.000010 0.000010
0.000010 0.000010 0.000010 0.999530 0.000010 0.000010 0.000010 0.000010 0.000010 0.000010 0.000010 0.000010 0.000010 0.000010 0.000010 0.000010 0.000010 0.000010 0.000010 0.000010 0.000010 0.000010 0.000010 0.000010 0.000010 0.000010 0.000010 0.000010 0.000010 0.000010 0.000010 0.000010 0.000010 0.000010 0.000010 0.000010 0.000010 0.000010 0.000010 0.000010 0.000010 0.000010 0.000010 0.000010 0.000010 0.000010 0.000010 0.000010
0.012540 0.010739 0.000010 0.000010 0.000010 0.000010 0.000010 0.000010 0.000010 0.003321 0.000010 0.000010 0.000010 0.000010 0.000010 0.000010 0.000010 0.000010 0.000010 0.000010 0.000010 0.000010 0.000010 0.000010 0.000010 0.000010 0.000010 0.218801 0.028627 0.000010 0.000010 0.000010 0.000010 0.003148 0.000010 0.000010 0.691847 0.000010 0.000010 0.030225 0.000010 0.000363 0.000010 0.000010 0.000010 0.000010 0.000010 0.000010
0.031495 0.000434 0.000013 0.000010 0.000010 0.000010 0.000010 0.001489 0.000010 0.040529 0.000010 0.000010 0.000010 0.000010 0.014624 0.000010 0.000010 0.000010 0.000010 0.000010 0.000010 0.000010 0.000010 0.000010 0.002324 0.000010 0.005229 0.185836 0.018117 0.040838 0.000010 0.000010 0.000010 0.008929 0.000010 0.000010 0.613431 0.000010 0.000010 0.036371 0.000010 0.000010 0.000010 0.000010 0.000010 0.000010 0.000010 0.000010
0.011782 0.001015 0.000010 0.000010 0.000384 0.000010 0.000010 0.000010 0.000010 0.000010 0.000010 0.000010 0.000010 0.000010 0.000010 0.000010 0.000010 0.000010 0.000010 0.000010 0.007229 0.000010 0.000010 0.000010 0.000010 0.000010 0.000010 0.182575 0.042640 0.012038 0.000010 0.000010 0.000010 0.017159 0.000010 0.000010 0.682742 0.000010 0.000010 0.042056 0.000010 0.000010 0.000010 0.000010 0.000010 0.000010 0.000010 0.000010
0.000010 0.005560 0.040650 0.000010 0.007930 0.000010 0.000010 0.000010 0.000010 0.000010 0.000010 0.000010 0.000010 0.000010 0.000010 0.000010 0.000010 0.000010 0.000010 0.000010 0.000010 0.000010 0.000010 0.000010 0.000010 0.000010 0.000010 0.208688 0.029091 0.000010 0.000010 0.000010 0.000010 0.038177 0.000010 0.000010 0.629132 0.000010 0.000010 0.040372 0.000010 0.000010 0.000010 0.000010 0.000010 0.000010 0.000010 0.000010
0.010619 0.000010 0.042699 0.000010 0.000010 0.000010 0.000010 0.004282 0.000010 0.013330 0.000010 0.000010 0.000010 0.000010 0.003341 0.000010 0.000010 0.000010 0.000010 0.000010 0.009197 0.000010 0.000010 0.009407 0.000010 0.000010 0.000010 0.234938 0.019291 0.036241 0.000010 0.000010 0.000010 0.000010 0.000010 0.000010 0.574503 0.000010 0.000010 0.041792 0.000010 0.000010 0.000010 0.000010 0.000010 0.000010 0.000010 0.000010
0.005593 0.000010 0.003784 0.000010 0.000010 0.000010 0.000010 0.000010 0.000010 0.000010 0.000010 0.010163 0.000010 0.014215 0.000010 0.000010 0.000010 0.000010 0.000010 0.000010 0.000010 0.000010 0.000010 0.000010 0.000010 0.001508 0.000010 0.188396 0.019097 0.016677 0.000010 0.000010 0.000010 0.008224 0.000010 0.000010 0.692977 0.000010 0.000010 0.038995 0.000010 0.000010 0.000010 0.000010 0.000010 0.000010 0.000010 0.000010
0.026906 0.018877 0.015919 0.000010 0.000010 0.000010 0.000010 0.000010 0.000010 0.000010 0.000010 0.000010 0.000010 0.000010 0.000010 0.000010 0.000010 0.000010 0.000010 0.000010 0.007244 0.000010 0.000010 0.014351 0.001734 0.000010 0.009926 0.241977 0.013372 0.000010 0.000010 0.000010 0.000010 0.017903 0.000010 0.000010 0.605368 0.000010 0.000010 0.022967 0.000010 0.000010 0.003104 0.000010 0.000010 0.000010 0.000010 0.000010
0.030054 0.001635 0.022819 0.000010 0.000010 0.000010 0.000010 0.000010 0.000010 0.006966 0.000010 0.000010 0.000010 0.004587 0.000010 0.000010 0.000010 0.000683 0.000010 0.000010 0.007998 0.000010 0.000010 0.000010 0.003072 0.000010 0.000010 0.221912 0.018789 0.025002 0.000010 0.000010 0.000010 0.015527 0.000010 0.000010 0.596953 0.000010 0.000010 0.038752 0.000010 0.004918 0.000010 0.000010 0.000010 0.000010 0.000010 0.000010
0.014716 0.000010 0.058366 0.000010 0.000010 0.000010 0.000010 0.000010 0.000010 0.013939 0.000010 0.000010 0.000010 0.000010 0.005059 0.000010 0.000010 0.000010 0.000010 0.000010 0.000010 0.000010 0.000010 0.000010 0.015800 0.000010 0.000010 0.206692 0.025362 0.000010 0.000010 0.000010 0.000010 0.018669 0.000010 0.000010 0.616017 0.000010 0.000010 0.009755 0.000010 0.000010 0.015253 0.000010 0.000010 0.000010 0.000010 0.000010
0.009943 0.000010 0.006408 0.000010 0.000010 0.000010 0.000010 0.000010 0.000010 0.003978 0.000010 0.000010 0.000010 0.000010 0.000010 0.000010 0.000010 0.000010 0.000010 0.000010 0.000010 0.000010 0.000010 0.000010 0.000010 0.000010 0.000010 0.205786 0.003553 0.011201 0.000010 0.000010 0.000010 0.014914 0.000010 0.000010 0.677764 0.000010 0.000010 0.066064 0.000010 0.000010 0.000010 0.000010 0.000010 0.000010 0.000010 0.000010
0.003053 0.000010 0.030018 0.000010 0.000010 0.000010 0.000010 0.000010 0.000010 0.012391 0.000010 0.000010 0.000010 0.010329 0.002309 0.000010 0.000010 0.000010 0.000010 0.000010 0.005935 0.000010 0.000010 0.000010 0.000010 0.000010 0.006082 0.214568 0.035111 0.023609 0.000010 0.000010 0.000010 0.030169 0.000010 0.000010 0.603634 0.000010 0.000010 0.022442 0.000010 0.000010 0.000010 0.000010 0.000010 0.000010 0.000010 0.000010
0.000010 0.000010 0.000010 0.000010 0.006936 0.000010 0.006772 0.000010 0.000010 0.013351 0.000010 0.000010 0.000010 0.000010 0.038231 0.000010 0.001447 0.000010 0.000010 0.000010 0.000010 0.000010 0.000010 0.000010 0.000010 0.006811 0.004621 0.196335 0.000011 0.014531 0.000010 0.000010 0.000010 0.019985 0.000010 0.000010 0.640898 0.000010 0.000010 0.042431 0.000010 0.000010 0.006173 0.000010 0.000010 0.001136 0.000010 0.000010
0.025036 0.016730 0.017442 0.000010 0.000010 0.000010 0.000010 0.000010 0.000010 0.004014 0.000010 0.000010 0.000010 0.000010 0.000010 0.000010 0.000010 0.000010 0.000010 0.000010 0.000010 0.000010 0.000010 0.000010 0.000010 0.000010 0.002388 0.243141 0.005241 0.005626 0.000010 0.000010 0.000010 0.003996 0.000010 0.000010 0.646358 0.000010 0.000010 0.028397 0.000010 0.001272 0.000010 0.000010 0.000010 0.000010 0.000010 0.000010
0.002705 0.009087 0.024430 0.000010 0.003365 0.000010 0.000010 0.000010 0.000010 0.010229 0.000010 0.000010 0.000010 0.000010 0.018061 0.000010 0.001940 0.000690 0.000010 0.000010 0.004401 0.000010 0.000010 0.002683 0.002716 0.000010 0.000010 0.227932 0.017314 0.002123 0.000010 0.000010 0.000010 0.020969 0.000010 0.000010 0.585260 0.000010 0.000010 0.029504 0.000010 0.008913 0.027388 0.000010 0.000010 0.000010 0.000010 0.000010
0.000010 0.000400 0.000012 0.000010 0.000010 0.000010 0.000010 0.000010 0.000010 0.019309 0.000010 0.000010 0.000010 0.001960 0.000010 0.000010 0.000010 0.000010 0.000010 0.000010 0.000010 0.000010 0.000010 0.000010 0.000010 0.000010 0.000010 0.200316 0.042530 0.017797 0.000010 0.000010 0.000010 0.008226 0.000010 0.000010 0.646127 0.000010 0.000010 0.054958 0.000010 0.000010 0.007995 0.000010 0.000010 0.000010 0.000010 0.000010
0.007266 0.000659 0.035797 0.000010 0.000010 0.000010 0.001493 0.000010 0.000010 0.009572 0.000010 0.000010 0.000010 0.002116 0.000010 0.000010 0.000010 0.000010 0.000010 0.000010 0.000010 0.000010 0.004328 0.000010 0.000010 0.012751 0.000010 0.224264 0.049485 0.001166 0.000010 0.000010 0.000010 0.027651 0.000010 0.000010 0.575199 0.000010 0.000010 0.033131 0.000010 0.003651 0.011149 0.000010 0.000010 0.000010 0.000010 0.000010
0.002319 0.013816 0.016414 0.000010 0.003633 0.000010 0.000010 0.000010 0.000010 0.015596 0.000010 0.000010 0.003697 0.000010 0.003552 0.000010 0.000010 0.000010 0.000010 0.000010 0.000010 0.000010 0.000010 0.000010 0.000010 0.000570 0.000010 0.251313 0.026486 0.000010 0.000010 0.000010 0.000010 0.000010 0.003244 0.000010 0.618266 0.000010 0.000010 0.040744 0.000010 0.000010 0.000010 0.000010 0.000010 0.000010 0.000010 0.000010
0.000010 0.007797 0.000010 0.000010 0.000010 0.000010 0.000010 0.000010 0.000010 0.000010 0.014304 0.000662 0.000010 0.000010 0.000010 0.000010 0.009453 0.000010 0.000010 0.000010 0.000010 0.000010 0.000010 0.000010 0.014138 0.000010 0.012391 0.213486 0.000010 0.000010 0.000010 0.000010 0.000010 0.000010 0.000010 0.000010 0.713929 0.000010 0.000010 0.012255 0.000010 0.000010 0.001206 0.000010 0.000010 0.000010 0.000010 0.000010
0.001805 0.000010 0.000010 0.000010 0.000010 0.000010 0.000010 0.000010 0.000010 0.000010 0.000010 0.000876 0.000010 0.000010 0.000010 0.000010 0.000010 0.000010 0.000010 0.000010 0.000010 0.000010 0.000010 0.000010 0.000010 0.000010 0.000794 0.203864 0.000010 0.010732 0.000010 0.000010 0.000010 0.000010 0.000010 0.000010 0.726218 0.000010 0.000010 0.055300 0.000010 0.000010 0.000010 0.000010 0.000010 0.000010 0.000010 0.000010
0.029816 0.012317 0.000010 0.000010 0.000010 0.000010 0.000010 0.001802 0.000010 0.000010 0.000010 0.000010 0.000010 0.000010 0.010628 0.000010 0.000740 0.000010 0.000010 0.000010 0.000010 0.000010 0.012441 0.000010 0.000010 0.000010 0.000010 0.245226 0.023422 0.015838 0.000010 0.000010 0.000010 0.000010 0.000010 0.000010 0.639096 0.000010 0.000010 0.008304 0.000010 0.000010 0.000010 0.000010 0.000010 0.000010 0.000010 0.000010
0.000010 0.000010 0.046705 0.000010 0.025654 0.000010 0.003488 0.000010 0.010103 0.043548 0.000010 0.021377 0.000010 0.000010 0.003107 0.000010 0.000010 0.000010 0.000010 0.000010 0.474520 0.000010 0.000010 0.000010 0.048754 0.010753 0.000010 0.082117 0.000010 0.011010 0.000010 0.000010 0.000010 0.047309 0.000010 0.000010 0.161975 0.000010 0.000010 0.000010 0.000010 0.000970 0.007888 0.000010 0.000010 0.000411 0.000010 0.000010
0.032154 0.009450 0.011699 0.000010 0.000010 0.000010 0.000010 0.007797 0.000010 0.000010 0.000010 0.001642 0.000010 0.000010 0.004317 0.000010 0.026157 0.010307 0.000010 0.000010 0.795547 0.000010 0.000010 0.000010 0.000010 0.000010 0.000010 0.000010 0.001555 0.000010 0.000010 0.000010 0.000010 0.003204 0.000010 0.000010 0.092128 0.000010 0.000010 0.000010 0.000010 0.000010 0.003691 0.000010 0.000010 0.000010 0.000010 0.000010
0.000010 0.000010 0.000010 0.000010 0.000010 0.000010 0.000010 0.000010 0.000010 0.000010 0.000010 0.000010 0.000010 0.000010 0.000010 0.000010 0.000010 0.000010 0.000010 0.000010 0.999530 0.000010 0.000010 0.000010 0.000010 0.000010 0.000010 0.000010 0.000010 0.000010 0.000010 0.000010 0.000010 0.000010 0.000010 0.000010 0.000010 0.000010 0.000010 0.000010 0.000010 0.000010 0.000010 0.000010 0.000010 0.000010 0.000010 0.000010
0.000010 0.000010 0.000010 0.000010 0.000010 0.000010 0.000010 0.001014 0.000010 0.000010 0.000010 0.000010 0.000621 0.000010 0.000010 0.000010 0.000010 0.000010 0.000010 0.000010 0.993055 0.000010 0.000010 0.000010 0.000010 0.000010 0.000010 0.000010 0.000010 0.000010 0.000010 0.000010 0.004328 0.000010 0.000010 0.000010 0.000010 0.000010 0.000010 0.000010 0.000553 0.000010 0.000010 0.000010 0.000010 0.000010 0.000010 0.000010
0.004803 0.000010 0.023545 0.026425 0.000010 0.000010 0.002762 0.000010 0.000010 0.031635 0.000010 0.033023 0.000010 0.001879 0.044255 0.000010 0.033072 0.001329 0.000010 0.000010 0.424350 0.000010 0.000207 0.000010 0.041733 0.016325 0.016082 0.059319 0.007365 0.007185 0.000010 0.000010 0.000010 0.010155 0.000010 0.000010 0.153452 0.000010 0.000010 0.008286 0.000010 0.001259 0.041178 0.000010 0.000010 0.010136 0.000010 0.000010
0.000010 0.000010 0.000010 0.000010 0.000010 0.000010 0.000010 0.000010 0.000010 0.000010 0.000010 0.000010 0.000010 0.000010 0.000010 0.000010 0.000010 0.000010 0.000010 0.000010 0.999530 0.000010 0.000010 0.000010 0.000010 0.000010 0.000010 0.000010 0.000010 0.000010 0.000010 0.000010 0.000010 0.000010 0.000010 0.000010 0.000010 0.000010 0.000010 0.000010 0.000010 0.000010 0.000010 0.000010 0.000010 0.000010 0.000010 0.000010
0.000010 0.018556 0.000010 0.000010 0.000010 0.000010 0.000010 0.000010 0.000010 0.000010 0.008886 0.000010 0.020176 0.000010 0.000010 0.000010 0.000010 0.000010 0.000010 0.000010 0.920715 0.000010 0.000010 0.000010 0.015093 0.000010 0.000010 0.005183 0.000010 0.000010 0.000010 0.000010 0.000010 0.010981 0.000010 0.000010 0.000010 0.000010 0.000010 0.000010 0.000010 0.000010 0.000010 0.000010 0.000010 0.000010 0.000010 0.000010
0.001453 0.011437 0.032611 0.050295 0.003896 0.000010 0.000010 0.000010 0.000010 0.000010 0.001930 0.000010 0.000010 0.000010 0.034076 0.000010 0.011806 0.022347 0.000010 0.000010 0.459042 0.000010 0.008033 0.000010 0.047095 0.000010 0.000010 0.050505 0.009044 0.016712 0.000010 0.000010 0.000010 0.053245 0.000010 0.000010 0.135020 0.000010 0.000010 0.000010 0.000010 0.000010 0.029583 0.000010 0.000010 0.021581 0.000010 0.000010
0.000010 0.000010 0.000010 0.000010 0.000010 0.000010 0.000010 0.000010 0.000010 0.000010 0.000010 0.000010 0.000010 0.000010 0.000010 0.000010 0.000010 0.000010 0.000010 0.000010 0.999530 0.000010 0.000010 0.000010 0.000010 0.000010 0.000010 0.000010 0.000010 0.000010 0.000010 0.000010 0.000010 0.000010 0.000010 0.000010 0.000010 0.000010 0.000010 0.000010 0.000010 0.000010 0.000010 0.000010 0.000010 0.000010 0.000010 0.000010
0.000010 0.005830 0.007882 0.000010 0.000010 0.000010 0.000010 0.000010 0.000010 0.000010 0.000010 0.008081 0.000010 0.000010 0.003985 0.000010 0.000010 0.000010 0.000010 0.000010 0.878328 0.000010 0.000010 0.004424 0.035346 0.000010 0.000010 0.000010 0.000010 0.000010 0.000010 0.000010 0.000010 0.000010 0.000010 0.000010 0.051479 0.000010 0.000010 0.000010 0.000010 0.000010 0.004256 0.000010 0.000010 0.000010 0.000010 0.000010
0.000010 0.000010 0.000010 0.000010 0.000010 0.000010 0.000010 0.000010 0.000010 0.000010 0.000010 0.000010 0.000010 0.000010 0.000010 0.000010 0.000010 0.000010 0.000010 0.000010 0.999530 0.000010 0.000010 0.000010 0.000010 0.000010 0.000010 0.000010 0.000010 0.000010 0.000010 0.000010 0.000010 0.000010 0.000010 0.000010 0.000010 0.000010 0.000010 0.000010 0.000010 0.000010 0.000010 0.000010 0.000010 0.000010 0.000010 0.000010
0.001036 0.000010 0.053903 0.000010 0.000010 0.000010 0.000010 0.002848 0.000010 0.000010 0.000010 0.000010 0.000010 0.007344 0.000010 0.000010 0.015511 0.010742 0.000010 0.000010 0.759174 0.000010 0.000010 0.000010 0.057141 0.000010 0.000010 0.000010 0.002322 0.000010 0.000010 0.000010 0.000010 0.027828 0.000010 0.000010 0.031244 0.000010 0.000010 0.010338 0.000010 0.003454 0.016774 0.000010 0.000010 0.000010 0.000010 0.000010
0.000010 0.003481 0.000010 0.005336 0.016412 0.007292 0.000010 0.006239 0.000010 0.023631 0.000010 0.001395 0.000010 0.025154 0.013348 0.000010 0.002205 0.020562 0.000010 0.000010 0.500684 0.000010 0.000010 0.024665 0.039457 0.005424 0.000010 0.090252 0.000017 0.000010 0.000010 0.000010 0.000010 0.024535 0.000010 0.000010 0.149353 0.000010 0.000010 0.000010 0.000010 0.000010 0.020154 0.000010 0.000010 0.020132 0.000010 0.000010
0.003345 0.000010 0.010151 0.013538 0.011490 0.013576 0.000010 0.000010 0.000687 0.000010 0.000010 0.000010 0.000010 0.000010 0.006812 0.000010 0.000010 0.005917 0.000010 0.000010 0.774391 0.012263 0.000010 0.000010 0.036881 0.019303 0.000010 0.000010 0.000010 0.002371 0.000010 0.000010 0.000010 0.015111 0.000010 0.005778 0.029478 0.014477 0.000012 0.007527 0.000010 0.000010 0.016612 0.000010 0.000010 0.000010 0.000010 0.000010
0.000010 0.000010 0.012270 0.000010 0.019273 0.000010 0.002345 0.003444 0.002931 0.000010 0.006810 0.021131 0.000010 0.014870 0.008313 0.004544 0.017541 0.005892 0.024488 0.011325 0.457274 0.000010 0.000570 0.003635 0.058810 0.004165 0.000010 0.031725 0.022762 0.000010 0.000010 0.000010 0.001124 0.052972 0.000010 0.000010 0.139946 0.003931 0.000010 0.008343 0.000010 0.004084 0.033565 0.000010 0.005328 0.010182 0.006238 0.000010
0.026751 0.006950 0.044456 0.022485 0.010826 0.000010 0.000010 0.000010 0.001511 0.009374 0.000010 0.014775 0.000010 0.000010 0.023390 0.000010 0.031494 0.042934 0.006140 0.000010 0.438991 0.033065 0.001354 0.000010 0.053327 0.004020 0.002139 0.093665 0.004346 0.000010 0.000010 0.000010 0.000010 0.011575 0.000010 0.000010 0.099163 0.000010 0.000010 0.000882 0.000010 0.000010 0.015661 0.000010 0.000497 0.000010 0.000010 0.000010
0.006967 0.000010 0.000010 0.038026 0.007982 0.000010 0.000010 0.000010 0.000010 0.013042 0.000010 0.000010 0.000010 0.000010 0.046140 0.000010 0.000010 0.000010 0.000010 0.000010 0.406675 0.002775 0.000010 0.000010 0.072126 0.040190 0.008392 0.092837 0.000012 0.026669 0.000010 0.020886 0.000010 0.029338 0.000010 0.010607 0.126159 0.000010 0.000010 0.008314 0.000010 0.001655 0.029426 0.000010 0.000010 0.000010 0.001037 0.010483
0.000010 0.000010 0.022606 0.033375 0.000010 0.023172 0.005755 0.000010 0.000010 0.003952 0.000010 0.025867 0.000010 0.004933 0.005168 0.000010 0.000010 0.000010 0.000010 0.000010 0.653747 0.000010 0.000010 0.000010 0.032995 0.007515 0.000010 0.047950 0.025486 0.000010 0.000010 0.000010 0.000010 0.000010 0.000010 0.000010 0.047055 0.000010 0.014781 0.010033 0.000010 0.000010 0.030927 0.000010 0.000010 0.000010 0.000010 0.004383
0.034775 0.000208 0.008134 0.026174 0.033360 0.000658 0.000010 0.002096 0.000010 0.013543 0.000010 0.006637 0.000010 0.000010 0.002148 0.000010 0.000010 0.003453 0.010200 0.000010 0.434809 0.000010 0.000010 0.004076 0.095755 0.023331 0.001758 0.092269 0.000010 0.000010 0.000010 0.000010 0.000010 0.028477 0.000010 0.000010 0.154291 0.000010 0.000010 0.023578 0.000010 0.000010 0.000010 0.000010 0.000010 0.000010 0.000010 0.000010
0.000010 0.000010 0.000010 0.000010 0.000010 0.000010 0.000010 0.000010 0.000010 0.000010 0.000010 0.000010 0.000010 0.000010 0.000010 0.000010 0.000010 0.000010 0.000010 0.000010 0.999530 0.000010 0.000010 0.000010 0.000010 0.000010 0.000010 0.000010 0.000010 0.000010 0.000010 0.000010 0.000010 0.000010 0.000010 0.000010 0.000010 0.000010 0.000010 0.000010 0.000010 0.000010 0.000010 0.000010 0.000010 0.000010 0.000010 0.000010
0.000010 0.001279 0.127654 0.000010 0.108003 0.000010 0.000010 0.000010 0.000010 0.000010 0.000271 0.000010 0.000010 0.000010 0.409066 0.000010 0.000010 0.000010 0.000010 0.000010 0.002494 0.000010 0.000010 0.000010 0.000010 0.000010 0.000010 0.077830 0.000010 0.000010 0.000010 0.000010 0.000010 0.208065 0.000010 0.000010 0.005843 0.000010 0.000010 0.011366 0.000010 0.000010 0.044975 0.000010 0.000010 0.002795 0.000010 0.000010
0.000010 0.000010 0.113020 0.000010 0.095956 0.000010 0.000010 0.002658 0.000010 0.000010 0.000010 0.000010 0.000010 0.000010 0.507324 0.000010 0.000010 0.000010 0.000010 0.000010 0.000010 0.000010 0.000010 0.000010 0.000010 0.000010 0.000010 0.034988 0.000010 0.000010 0.000010 0.000010 0.000010 0.176572 0.000010 0.000010 0.000010 0.000010 0.000010 0.002827 0.000010 0.000010 0.066255 0.000010 0.000010 0.000010 0.000010 0.000010
0.000010 0.000010 0.156979 0.000010 0.078198 0.000010 0.000010 0.000010 0.000010 0.000010 0.005500 0.000010 0.000010 0.000010 0.432573 0.000010 0.000010 0.000010 0.000010 0.000010 0.000019 0.000010 0.000010 0.000010 0.000010 0.000010 0.000010 0.044862 0.000010 0.000010 0.000010 0.000010 0.000010 0.228801 0.000010 0.000010 0.003064 0.000010 0.000010 0.000010 0.000010 0.000010 0.049615 0.000010 0.000010 0.000010 0.000010 0.000010
0.000010 0.000010 0.099168 0.011866 0.073077 0.000010 0.000010 0.000010 0.000010 0.000010 0.000010 0.014154 0.000010 0.000010 0.450040 0.000010 0.000010 0.000010 0.000010 0.000010 0.007727 0.000010 0.000010 0.000010 0.000010 0.000010 0.000010 0.023583 0.000010 0.000010 0.000010 0.000010 0.000010 0.192761 0.000010 0.000010 0.045015 0.000010 0.000010 0.000010 0.000010 0.002747 0.079492 0.000010 0.000010 0.000010 0.000010 0.000010
0.011369 0.000010 0.144115 0.000010 0.034323 0.000010 0.000010 0.003897 0.000010 0.000010 0.000010 0.000010 0.000010 0.000010 0.469235 0.000010 0.000010 0.000010 0.000010 0.000010 0.000010 0.000010 0.000010 0.000010 0.000010 0.000010 0.001074 0.006483 0.000010 0.000010 0.000010 0.000010 0.000010 0.219061 0.000010 0.000010 0.038793 0.000010 0.000010 0.000010 0.000010 0.000010 0.071272 0.000010 0.000010 0.000010 0.000010 0.000010
0.001082 0.000010 0.132860 0.004771 0.086159 0.000010 0.000010 0.000010 0.000010 0.000010 0.000010 0.000010 0.000010 0.003597 0.392034 0.000010 0.000010 0.000010 0.000010 0.000010 0.000010 0.000010 0.000010 0.000010 0.000010 0.000010 0.000010 0.023782 0.000010 0.000010 0.000010 0.000010 0.000010 0.221734 0.000010 0.000010 0.074422 0.000010 0.000010 0.000010 0.000010 0.000010 0.059180 0.000010 0.000010 0.000010 0.000010 0.000010
0.005973 0.000010 0.128190 0.000010 0.050144 0.000010 0.000010 0.000010 0.000010 0.000010 0.000010 0.000010 0.000010 0.000010 0.551310 0.000010 0.000010 0.000010 0.000010 0.000010 0.000010 0.000010 0.000010 0.000010 0.000010 0.000010 0.000010 0.005518 0.000010 0.000010 0.000010 0.000010 0.000010 0.197300 0.000010 0.000010 0.009272 0.000010 0.000010 0.000010 0.000010 0.005014 0.046889 0.000010 0.000010 0.000010 0.000010 0.000010
0.000010 0.000010 0.116249 0.000010 0.084392 0.000010 0.000010 0.001615 0.007456 0.000010 0.000010 0.000010 0.000010 0.000010 0.483315 0.000010 0.000010 0.000010 0.000010 0.000010 0.000010 0.000010 0.000010 0.000010 0.000010 0.000010 0.000010 0.035943 0.000010 0.006856 0.000010 0.000010 0.000010 0.199356 0.000010 0.000010 0.000010 0.000010 0.000010 0.000010 0.000010 0.000010 0.064428 0.000010 0.000010 0.000010 0.000010 0.000010
0.000010 0.000010 0.135046 0.000010 0.056854 0.000010 0.000010 0.000016 0.000010 0.000010 0.000010 0.000010 0.000010 0.000010 0.523006 0.000010 0.000010 0.000010 0.000010 0.000010 0.000010 0.000010 0.011637 0.000010 0.000010 0.000010 0.009201 0.000010 0.000010 0.000010 0.000010 0.000010 0.000010 0.202157 0.000010 0.000010 0.036575 0.000010 0.000010 0.000010 0.000010 0.000010 0.025118 0.000010 0.000010 0.000010 0.000010 0.000010
0.000010 0.000010 0.163744 0.000010 0.086399 0.000010 0.000010 0.004917 0.000010 0.001582 0.000010 0.000010 0.000010 0.000010 0.437787 0.000010 0.000010 0.000010 0.000010 0.000010 0.000010 0.000010 0.000010 0.000010 0.000010 0.000010 0.003447 0.000010 0.007144 0.000010 0.000010 0.000010 0.000010 0.183707 0.000010 0.000010 0.000010 0.000010 0.000010 0.000010 0.000010 0.000010 0.110884 0.000010 0.000010 0.000010 0.000010 0.000010
0.006267 0.000010 0.188361 0.000010 0.085755 0.000010 0.000010 0.001195 0.000010 0.000010 0.000010 0.000010 0.000010 0.000311 0.450363 0.000010 0.000010 0.000010 0.000010 0.000010 0.000010 0.000010 0.000010 0.000010 0.000010 0.000010 0.000010 0.006086 0.000010 0.000010 0.000010 0.000010 0.000010 0.205078 0.000010 0.000010 0.000010 0.000010 0.000010 0.000010 0.000010 0.000010 0.056194 0.000010 0.000010 0.000010 0.000010 0.000010
0.009007 0.000010 0.110335 0.000010 0.046829 0.000010 0.003833 0.008579 0.000010 0.003114 0.000010 0.000010 0.000010 0.000010 0.519168 0.000010 0.000010 0.000010 0.000010 0.000010 0.000010 0.000010 0.000010 0.000010 0.000010 0.004989 0.012152 0.000010 0.000010 0.000010 0.000010 0.000010 0.000010 0.219775 0.000010 0.000010 0.015335 0.000010 0.000010 0.000485 0.000010 0.000010 0.046049 0.000010 0.000010 0.000010 0.000010 0.000010
0.000010 0.000010 0.156007 0.000010 0.075175 0.000010 0.000010 0.000010 0.000010 0.000010 0.000010 0.000010 0.000010 0.002371 0.491790 0.000010 0.000010 0.000010 0.000010 0.000010 0.000010 0.000010 0.000010 0.000010 0.000010 0.000010 0.000010 0.002773 0.000010 0.000010 0.000010 0.000010 0.000010 0.227064 0.000010 0.000010 0.000010 0.000010 0.000010 0.000010 0.000010 0.000010 0.044410 0.000010 0.000010 0.000010 0.000010 0.000010
0.011133 0.001185 0.124975 0.000010 0.037105 0.000010 0.000010 0.007780 0.000010 0.000010 0.000594 0.000010 0.000010 0.000010 0.521458 0.000010 0.000010 0.000010 0.000010 0.000010 0.000010 0.000010 0.000010 0.000010 0.000010 0.000010 0.000010 0.021925 0.000010 0.000010 0.000010 0.000010 0.000010 0.201753 0.000010 0.000010 0.026951 0.000010 0.000010 0.000010 0.000010 0.000010 0.044771 0.000010 0.000010 0.000010 0.000010 0.000010
0.000010 0.005602 0.129035 0.000010 0.085715 0.000010 0.000010 0.006090 0.000010 0.000010 0.000010 0.000010 0.000010 0.003169 0.448901 0.000010 0.000010 0.000010 0.000010 0.000010 0.000154 0.000010 0.000010 0.000010 0.000010 0.000010 0.013640 0.034611 0.001615 0.000010 0.000010 0.000010 0.000010 0.188520 0.000010 0.000010 0.000010 0.000010 0.000010 0.000010 0.000010 0.000010 0.082589 0.000010 0.000010 0.000010 0.000010 0.000010
0.000010 0.000010 0.146369 0.000010 0.068704 0.000010 0.016476 0.000010 0.000010 0.000010 0.000010 0.000010 0.000010 0.000010 0.437444 0.000010 0.000010 0.000010 0.000010 0.000010 0.000010 0.000010 0.000010 0.000010 0.000010 0.000010 0.000010 0.009728 0.000010 0.001098 0.000010 0.000010 0.000010 0.211091 0.000010 0.000010 0.025833 0.000010 0.000010 0.002043 0.000010 0.006314 0.074529 0.000010 0.000010 0.000010 0.000010 0.000010
0.000010 0.000010 0.159399 0.000010 0.052679 0.000010 0.000010 0.000010 0.000010 0.002681 0.000010 0.000010 0.000010 0.000010 0.484126 0.000010 0.000010 0.000010 0.000010 0.000010 0.000010 0.000010 0.000010 0.000010 0.000010 0.000010 0.000010 0.015602 0.000010 0.000010 0.000010 0.000010 0.000010 0.192638 0.000010 0.000010 0.053365 0.000010 0.000010 0.000010 0.000010 0.000010 0.039110 0.000010 0.000010 0.000010 0.000010 0.000010
0.004110 0.000010 0.128701 0.000010 0.077008 0.000010 0.000010 0.000010 0.000010 0.000010 0.000010 0.000010 0.000010 0.000010 0.434870 0.000010 0.000010 0.000010 0.000010 0.000010 0.000127 0.000010 0.000010 0.000010 0.000010 0.000010 0.000979 0.023112 0.000010 0.000010 0.000010 0.000010 0.000010 0.201218 0.000010 0.000010 0.037156 0.000010 0.000010 0.000010 0.000010 0.013064 0.079285 0.000010 0.000010 0.000010 0.000010 0.000010
0.000010 0.000010 0.140049 0.000010 0.058123 0.000010 0.000010 0.000010 0.000010 0.000010 0.000010 0.000010 0.000010 0.008243 0.475883 0.000010 0.000010 0.000010 0.000010 0.000010 0.000010 0.000010 0.006202 0.000010 0.000010 0.000010 0.013089 0.021396 0.000010 0.000010 0.000010 0.000010 0.000010 0.183388 0.000010 0.000010 0.034615 0.000010 0.000010 0.009978 0.000010 0.000010 0.048665 0.000010 0.000010 0.000010 0.000010 0.000010
0.000010 0.000010 0.108204 0.043597 0.095708 0.000010 0.000010 0.000010 0.000010 0.000010 0.000010 0.000010 0.000010 0.000010 0.428982 0.000010 0.000010 0.000010 0.000010 0.000010 0.000010 0.000010 0.014234 0.000010 0.000010 0.000010 0.001918 0.015577 0.000010 0.000010 0.000010 0.000010 0.000010 0.227539 0.000010 0.000010 0.000010 0.000010 0.000010 0.000010 0.000010 0.000010 0.063852 0.000010 0.000010 0.000010 0.000010 0.000010
0.000010 0.000010 0.000010 0.000010 0.000010 0.000010 0.000010 0.000010 0.000010 0.000010 0.000010 0.000010 0.000010 0.000010 0.000010 0.000010 0.000010 0.000010 0.000010 0.000010 0.000010 0.000010 0.000010 0.000010 0.000010 0.000010 0.999530 0.000010 0.000010 0.000010 0.000010 0.000010 0.000010 0.000010 0.000010 0.000010 0.000010 0.000010 0.000010 0.000010 0.000010 0.000010 0.000010 0.000010 0.000010 0.000010 0.000010 0.000010
0.000010 0.000010 0.000010 0.000010 0.000010 0.000010 0.000010 0.000010 0.000010 0.000010 0.000010 0.000010 0.000010 0.000010 0.000010 0.000010 0.000010 0.000010 0.000010 0.000010 0.000010 0.000010 0.000010 0.000010 0.000010 0.000010 0.999530 0.000010 0.000010 0.000010 0.000010 0.000010 0.000010 0.000010 0.000010 0.000010 0.000010 0.000010 0.000010 0.000010 0.000010 0.000010 0.000010 0.000010 0.000010 0.000010 0.000010 0.000010
0.000010 0.000010 0.000010 0.000010 0.000010 0.000010 0.000010 0.000010 0.000010 0.000010 0.000010 0.000010 0.000010 0.000010 0.000010 0.000010 0.000010 0.000010 0.000010 0.000010 0.000010 0.000010 0.000010 0.000010 0.000010 0.000010 0.999530 0.000010 0.000010 0.000010 0.000010 0.000010 0.000010 0.000010 0.000010 0.000010 0.000010 0.000010 0.000010 0.000010 0.000010 0.000010 0.000010 0.000010 0.000010 0.000010 0.000010 0.000010
0.024810 0.000010 0.000010 0.000010 0.012159 0.001037 0.184854 0.000010 0.000010 0.010451 0.000010 0.011967 0.000010 0.000010 0.033801 0.000010 0.037994 0.020193 0.006378 0.000010 0.000010 0.000010 0.000010 0.002166 0.044560 0.009642 0.552928 0.001939 0.032534 0.000010 0.000010 0.000010 0.000010 0.000010 0.000010 0.000010 0.000010 0.000010 0.000010 0.000010 0.000010 0.000011 0.000010 0.000010 0.000010 0.012274 0.000010 0.000010
0.002561 0.000010 0.000010 0.000010 0.000018 0.000010 0.161007 0.000010 0.000010 0.000010 0.000010 0.017428 0.000010 0.024293 0.014501 0.000010 0.034606 0.000010 0.000010 0.000010 0.000010 0.000010 0.000010 0.000010 0.045666 0.000010 0.690271 0.000010 0.000010 0.006205 0.000010 0.000010 0.000010 0.002680 0.000010 0.000010 0.000010 0.000010 0.000010 0.000010 0.000010 0.000010 0.000402 0.000010 0.000010 0.000010 0.000010 0.000010
0.000010 0.000010 0.000010 0.000010 0.000010 0.000010 0.172888 0.000010 0.000010 0.000010 0.000010 0.006641 0.000010 0.000010 0.000010 0.000010 0.000010 0.000010 0.000010 0.000010 0.000010 0.000010 0.000010 0.000010 0.035627 0.000010 0.773097 0.000010 0.000010 0.000010 0.000010 0.000010 0.000010 0.000010 0.000010 0.000010 0.000010 0.000010 0.000010 0.000010 0.000010 0.000010 0.011318 0.000010 0.000010 0.000010 0.000010 0.000010
0.000010 0.000010 0.000010 0.000010 0.000010 0.000010 0.000010 0.000010 0.000010 0.000010 0.000010 0.000010 0.000010 0.000010 0.000010 0.000010 0.000010 0.000010 0.000010 0.000010 0.000010 0.000010 0.000010 0.000010 0.000010 0.000010 0.999530 0.000010 0.000010 0.000010 0.000010 0.000010 0.000010 0.000010 0.000010 0.000010 0.000010 0.000010 0.000010 0.000010 0.000010 0.000010 0.000010 0.000010 0.000010 0.000010 0.000010 0.000010
0.000010 0.000010 0.000010 0.000010 0.000010 0.000010 0.000010 0.000010 0.000010 0.000010 0.000010 0.000010 0.000010 0.000010 0.000010 0.000010 0.000010 0.000010 0.000010 0.000010 0.000010 0.000010 0.000010 0.000010 0.000010 0.000010 0.999530 0.000010 0.000010 0.000010 0.000010 0.000010 0.000010 0.000010 0.000010 0.000010 0.000010 0.000010 0.000010 0.000010 0.000010 0.000010 0.000010 0.000010 0.000010 0.000010 0.000010 0.000010
0.000010 0.000010 0.000010 0.000010 0.000010 0.000010 0.000010 0.000010 0.000010 0.000010 0.000010 0.000010 0.000010 0.000010 0.000011 0.000010 0.000010 0.000010 0.000010 0.000010 0.000010 0.000010 0.000010 0.000010 0.000010 0.000010 0.999529 0.000010 0.000010 0.000010 0.000010 0.000010 0.000010 0.000010 0.000010 0.000010 0.000010 0.000010 0.000010 0.000010 0.000010 0.000010 0.000010 0.000010 0.000010 0.000010 0.000010 0.000010
0.000010 0.000010 0.000010 0.000010 0.000010 0.000010 0.000010 0.000010 0.000010 0.000010 0.000010 0.000010 0.000010 0.000010 0.000010 0.000010 0.000010 0.000010 0.000010 0.000010 0.000010 0.000010 0.000010 0.000010 0.000010 0.000010 0.999530 0.000010 0.000010 0.000010 0.000010 0.000010 0.000010 0.000010 0.000010 0.000010 0.000010 0.000010 0.000010 0.000010 0.000010 0.000010 0.000010 0.000010 0.000010 0.000010 0.000010 0.000010
0.000010 0.000010 0.000010 0.000010 0.000010 0.000010 0.000010 0.000010 0.000010 0.000010 0.000010 0.000010 0.000010 0.000010 0.000010 0.000010 0.000010 0.000010 0.000010 0.000010 0.000010 0.000010 0.000010 0.000010 0.000010 0.000010 0.999530 0.000010 0.000010 0.000010 0.000010 0.000010 0.000010 0.000010 0.000010 0.000010 0.000010 0.000010 0.000010 0.000010 0.000010 0.000010 0.000010 0.000010 0.000010 0.000010 0.000010 0.000010
0.000010 0.000010 0.000010 0.000010 0.000010 0.000010 0.000010 0.000010 0.000010 0.000010 0.000010 0.000010 0.000010 0.000010 0.000010 0.000010 0.000010 0.000010 0.000010 0.000010 0.000010 0.000010 0.000010 0.000010 0.000010 0.000010 0.999530 0.000010 0.000010 0.000010 0.000010 0.000010 0.000010 0.000010 0.000010 0.000010 0.000010 0.000010 0.000010 0.000010 0.000010 0.000010 0.000010 0.000010 0.000010 0.000010 0.000010 0.000010
0.000010 0.000010 0.000010 0.000010 0.000010 0.000010 0.601629 0.006466 0.000010 0.000010 0.000010 0.000010 0.000010 0.000010 0.000010 0.000903 0.000010 0.004161 0.017413 0.000010 0.000010 0.000010 0.003598 0.000010 0.000010 0.000010 0.357467 0.003344 0.000010 0.000010 0.000010 0.000010 0.000010 0.000010 0.000010 0.000010 0.000010 0.000010 0.000010 0.000010 0.000010 0.004630 0.000010 0.000010 0.000010 0.000010 0.000010 0.000010
0.000010 0.000010 0.000010 0.000010 0.000010 0.000010 0.608160 0.014803 0.000010 0.000010 0.000010 0.000010 0.000010 0.000010 0.000010 0.002867 0.000010 0.000010 0.000010 0.000010 0.000010 0.000010 0.006314 0.000010 0.000010 0.000010 0.367424 0.000010 0.000010 0.000010 0.000010 0.000010 0.000010 0.000010 0.000010 0.000010 0.000010 0.000010 0.000010 0.000010 0.000010 0.000012 0.000010 0.000010 0.000010 0.000010 0.000010 0.000010
0.000010 0.000010 0.000010 0.000010 0.000010 0.000010 0.606194 0.002374 0.000010 0.000010 0.011726 0.000010 0.000010 0.000010 0.000010 0.001193 0.000010 0.000010 0.000010 0.000010 0.000010 0.000010 0.000010 0.000010 0.000010 0.000010 0.378083 0.000010 0.000010 0.000010 0.000010 0.000010 0.000010 0.000010 0.000010 0.000010 0.000010 0.000010 0.000010 0.000010 0.000010 0.000010 0.000010 0.000010 0.000010 0.000010 0.000010 0.000010
0.000010 0.000010 0.000010 0.000010 0.000010 0.000010 0.613209 0.000013 0.000010 0.000010 0.000010 0.000010 0.000010 0.000010 0.000010 0.000010 0.000010 0.000010 0.000010 0.000010 0.000010 0.000010 0.008471 0.000010 0.000010 0.000010 0.375818 0.000010 0.000010 0.000010 0.000010 0.000010 0.000010 0.000010 0.002058 0.000010 0.000010 0.000010 0.000010 0.000010 0.000010 0.000010 0.000010 0.000010 0.000010 0.000010 0.000010 0.000010
0.000010 0.000010 0.000010 0.000010 0.000010 0.007392 0.639687 0.007746 0.000010 0.000010 0.000010 0.000010 0.000010 0.000010 0.000010 0.001664 0.000010 0.000010 0.000010 0.000010 0.000010 0.000010 0.000010 0.000010 0.000010 0.000010 0.343081 0.000010 0.000010 0.000010 0.000010 0.000010 0.000010 0.000010 0.000010 0.000010 0.000010 0.000010 0.000010 0.000010 0.000010 0.000010 0.000010 0.000010 0.000010 0.000010 0.000010 0.000010
0.000010 0.000010 0.000010 0.000010 0.000010 0.000010 0.606735 0.012587 0.000010 0.000010 0.000271 0.000010 0.000010 0.000010 0.000010 0.000928 0.000010 0.000010 0.000010 0.000010 0.000010 0.000010 0.000010 0.000010 0.000010 0.000010 0.373431 0.000010 0.000010 0.000010 0.000010 0.000010 0.000010 0.000010 0.005629 0.000010 0.000010 0.000010 0.000010 0.000010 0.000010 0.000010 0.000010 0.000010 0.000010 0.000010 0.000010 0.000010
0.000010 0.003625 0.000010 0.000010 0.000010 0.000010 0.554119 0.000010 0.000010 0.000010 0.000010 0.000335 0.000010 0.000010 0.000010 0.000010 0.000010 0.000010 0.000010 0.000010 0.160742 0.000010 0.000010 0.000010 0.000010 0.000010 0.280748 0.000010 0.000010 0.000010 0.000010 0.000010 0.000010 0.000010 0.000010 0.000010 0.000010 0.000010 0.000010 0.000010 0.000010 0.000010 0.000010 0.000010 0.000010 0.000010 0.000010 0.000010
0.000010 0.004805 0.000010 0.000010 0.000010 0.000010 0.555467 0.000010 0.000010 0.000010 0.000010 0.004269 0.000010 0.000010 0.000010 0.000670 0.000010 0.000010 0.000010 0.000010 0.154902 0.000010 0.000010 0.000010 0.000010 0.000010 0.279465 0.000010 0.000010 0.000010 0.000010 0.000010 0.000010 0.000010 0.000010 0.000010 0.000010 0.000010 0.000010 0.000010 0.000010 0.000010 0.000010 0.000010 0.000010 0.000010 0.000010 0.000010
0.000010 0.000010 0.000010 0.000010 0.000010 0.000010 0.000010 0.000010 0.000010 0.000010 0.000010 0.000010 0.000010 0.000010 0.000010 0.000010 0.000010 0.000010 0.120013 0.000010 0.000010 0.000010 0.004908 0.000010 0.015359 0.000010 0.000010 0.000010 0.000010 0.000010 0.000010 0.000010 0.000010 0.000010 0.000010 0.000010 0.000010 0.000010 0.000010 0.000010 0.000010 0.000010 0.859280 0.000010 0.000010 0.000010 0.000010 0.000010
0.000010 0.000010 0.000010 0.000010 0.000010 0.000010 0.000010 0.000010 0.000010 0.000010 0.000010 0.000538 0.000010 0.008498 0.000010 0.000010 0.011164 0.000010 0.021967 0.000010 0.000010 0.000010 0.000010 0.000010 0.010229 0.000010 0.000010 0.000010 0.000010 0.000010 0.000010 0.000010 0.000010 0.000010 0.000010 0.000010 0.000010 0.000010 0.000010 0.000010 0.000010 0.000010 0.947184 0.000010 0.000010 0.000010 0.000010 0.000010
0.003349 0.000010 0.000010 0.000010 0.000010 0.000010 0.000010 0.000010 0.000010 0.000010 0.000010 0.000010 0.000010 0.000010 0.000010 0.000010 0.000010 0.000010 0.090452 0.000010 0.000010 0.000010 0.000010 0.000010 0.000010 0.000010 0.000010 0.000010 0.000010 0.000010 0.000010 0.000010 0.000010 0.000010 0.000010 0.000010 0.000010 0.000010 0.000010 0.000010 0.000010 0.000010 0.905749 0.000010 0.000010 0.000010 0.000010 0.000010
0.086941 0.000010 0.033442 0.000010 0.000010 0.000010 0.000010 0.000993 0.000010 0.000010 0.000010 0.000010 0.000010 0.000010 0.039757 0.000010 0.000010 0.000010 0.000010 0.000010 0.000010 0.000010 0.000010 0.000010 0.000010 0.000010 0.000010 0.000010 0.000010 0.000010 0.000010 0.000010 0.000010 0.000010 0.000010 0.000010 0.012940 0.000010 0.000010 0.021158 0.000010 0.000010 0.804358 0.000010 0.000010 0.000010 0.000010 0.000010
0.067775 0.004211 0.025540 0.000010 0.000010 0.000010 0.000010 0.000010 0.010043 0.000010 0.000010 0.000010 0.000010 0.000415 0.029483 0.000010 0.000010 0.000010 0.000010 0.000010 0.000010 0.000010 0.000010 0.000010 0.000010 0.000010 0.000010 0.000010 0.009906 0.000010 0.000010 0.000010 0.000010 0.000010 0.000010 0.000010 0.000010 0.000010 0.000010 0.002182 0.000010 0.000010 0.850054 0.000010 0.000010 0.000010 0.000010 0.000010
0.061832 0.000010 0.011229 0.000010 0.000010 0.000010 0.000010 0.000010 0.000010 0.000010 0.000010 0.000010 0.000010 0.000010 0.053730 0.000010 0.000010 0.007479 0.000010 0.000010 0.000010 0.000010 0.004991 0.000010 0.000010 0.000010 0.000010 0.014704 0.000010 0.000010 0.000010 0.000010 0.000010 0.000010 0.000010 0.000010 0.009236 0.000010 0.000010 0.000010 0.000010 0.000010 0.836398 0.000010 0.000010 0.000010 0.000010 0.000010
0.000010 0.000010 0.000010 0.000010 0.000010 0.000010 0.000010 0.000010 0.000010 0.000010 0.000010 0.000010 0.000010 0.000010 0.000010 0.000010 0.000010 0.000010 0.000010 0.000010 0.000010 0.000010 0.000010 0.000010 0.000010 0.000010 0.000010 0.000010 0.000010 0.000010 0.000010 0.000010 0.000010 0.000010 0.000010 0.000010 0.000010 0.000010 0.000010 0.000010 0.000010 0.000010 0.999530 0.000010 0.000010 0.000010 0.000010 0.000010
0.000010 0.000010 0.000010 0.000010 0.000010 0.000010 0.000010 0.000010 0.000010 0.000010 0.000010 0.000010 0.000010 0.000010 0.000010 0.000010 0.000010 0.000010 0.000010 0.000010 0.000010 0.000010 0.000010 0.000010 0.000010 0.000010 0.000010 0.000010 0.000010 0.000010 0.000010 0.000010 0.000010 0.000010 0.000010 0.000010 0.000010 0.000010 0.000010 0.000010 0.000010 0.000010 0.999530 0.000010 0.000010 0.000010 0.000010 0.000010
0.005226 0.000010 0.000010 0.000010 0.000010 0.000010 0.000010 0.000010 0.000010 0.000010 0.000010 0.000010 0.000010 0.000010 0.000010 0.000010 0.000010 0.000010 0.000010 0.000010 0.000010 0.000010 0.000010 0.000010 0.000010 0.000010 0.000010 0.000010 0.000010 0.000010 0.000010 0.000010 0.000010 0.012027 0.000010 0.000010 0.000010 0.000010 0.000010 0.000010 0.000010 0.000010 0.982298 0.000010 0.000010 0.000010 0.000010 0.000010
0.016300 0.001442 0.020902 0.000010 0.000010 0.000010 0.000010 0.000010 0.000014 0.011224 0.000010 0.000010 0.000010 0.000010 0.000010 0.000010 0.000010 0.000010 0.000010 0.000010 0.042697 0.000010 0.010358 0.008930 0.000010 0.001401 0.000010 0.000010 0.006162 0.002728 0.000010 0.000010 0.000010 0.012125 0.000010 0.000010 0.000010 0.000010 0.000010 0.000010 0.000010 0.000010 0.832673 0.000010 0.000010 0.032703 0.000010 0.000010
0.013330 0.000010 0.000010 0.000010 0.000010 0.000010 0.000010 0.006223 0.000010 0.000010 0.000010 0.000010 0.000010 0.014882 0.046077 0.000010 0.000010 0.000010 0.000010 0.000010 0.000010 0.000010 0.000075 0.000010 0.000010 0.000010 0.010828 0.000010 0.000079 0.000010 0.000010 0.000010 0.000010 0.003596 0.000010 0.000010 0.000010 0.000010 0.000010 0.000010 0.000010 0.000010 0.904521 0.000010 0.000010 0.000010 0.000010 0.000010
0.000010 0.000010 0.000010 0.000010 0.000010 0.000010 0.000010 0.000010 0.000010 0.000010 0.000010 0.000010 0.000010 0.000010 0.000010 0.000010 0.000010 0.000010 0.000010 0.000010 0.000010 0.000010 0.000010 0.000010 0.000010 0.000010 0.000010 0.000010 0.000010 0.000010 0.000010 0.000010 0.000010 0.000010 0.000010 0.000010 0.000010 0.000010 0.000010 0.000010 0.000010 0.000010 0.999530 0.000010 0.000010 0.000010 0.000010 0.000010
0.000010 0.000010 0.000010 0.000010 0.000010 0.000010 0.000010 0.000010 0.000010 0.000010 0.000010 0.000010 0.000010 0.000010 0.000010 0.000010 0.000010 0.000010 0.000010 0.000010 0.000010 0.000010 0.000010 0.000010 0.000010 0.000010 0.000010 0.000010 0.000010 0.000010 0.000010 0.000010 0.000010 0.000010 0.000010 0.000010 0.000010 0.000010 0.000010 0.000010 0.000010 0.000010 0.999530 0.000010 0.000010 0.000010 0.000010 0.000010
0.091575 0.006115 0.055549 0.000010 0.001311 0.000010 0.008299 0.001630 0.000010 0.006347 0.000010 0.000010 0.000010 0.020925 0.050472 0.000010 0.000010 0.000010 0.000010 0.000010 0.006006 0.000010 0.000010 0.000010 0.000010 0.000010 0.000010 0.000010 0.017828 0.015515 0.000010 0.000010 0.000010 0.038984 0.000010 0.000010 0.007534 0.000010 0.000010 0.009795 0.000010 0.000010 0.661794 0.000010 0.000010 0.000010 0.000010 0.000010
0.053458 0.000010 0.004280 0.000010 0.000010 0.000010 0.000010 0.000010 0.000010 0.000010 0.000010 0.000010 0.000010 0.000010 0.048432 0.000010 0.000010 0.000010 0.000010 0.000010 0.000010 0.000010 0.000010 0.000010 0.000010 0.000010 0.000010 0.000010 0.000010 0.000010 0.000010 0.000010 0.000010 0.000010 0.000010 0.000010 0.000010 0.000010 0.000010 0.000010 0.000010 0.000010 0.893391 0.000010 0.000010 0.000010 0.000010 0.000010
0.067086 0.006120 0.046951 0.000010 0.000010 0.000010 0.000010 0.002793 0.006797 0.000010 0.000010 0.000010 0.000010 0.000010 0.000896 0.000010 0.000010 0.000010 0.000010 0.000010 0.000010 0.000010 0.000010 0.000010 0.000010 0.000822 0.008220 0.000010 0.000010 0.003984 0.000010 0.000010 0.000010 0.000010 0.000010 0.000010 0.000010 0.000010 0.000010 0.000010 0.000010 0.000010 0.855951 0.000010 0.000010 0.000010 0.000010 0.000010
0.000010 0.000010 0.000010 0.000010 0.000010 0.000010 0.000010 0.000010 0.000010 0.000010 0.000010 0.000010 0.000010 0.000010 0.000010 0.000010 0.000010 0.000010 0.000010 0.000010 0.000010 0.000010 0.000010 0.000010 0.000010 0.000010 0.000010 0.000010 0.000010 0.000010 0.000010 0.000010 0.000010 0.000010 0.000010 0.000010 0.000010 0.000010 0.000010 0.000010 0.000010 0.000010 0.999530 0.000010 0.000010 0.000010 0.000010 0.000010
0.048265 0.006530 0.002088 0.000010 0.026456 0.000010 0.005658 0.000010 0.000010 0.000010 0.004850 0.000010 0.000010 0.000010 0.000010 0.000010 0.000010 0.032101 0.000010 0.000010 0.108533 0.000010 0.000010 0.000010 0.026776 0.000010 0.000010 0.000010 0.000010 0.024861 0.000010 0.000010 0.000010 0.000010 0.000010 0.000010 0.004229 0.000010 0.000010 0.003451 0.000010 0.007976 0.697885 0.000010 0.000010 0.000010 0.000010 0.000010
0.000916 0.000010 0.000010 0.000010 0.002057 0.000010 0.000010 0.000010 0.000010 0.000010 0.000010 0.000010 0.000010 0.000010 0.000010 0.000010 0.000010 0.000010 0.085697 0.000010 0.000010 0.000010 0.000010 0.000010 0.000010 0.000010 0.000010 0.000010 0.000010 0.000010 0.000010 0.000010 0.000010 0.033369 0.000010 0.000010 0.000010 0.000010 0.000010 0.000010 0.000010 0.008160 0.869381 0.000010 0.000010 0.000010 0.000010 0.000010
0.045939 0.007449 0.053597 0.000988 0.005177 0.006913 0.079059 0.000010 0.030547 0.041971 0.000010 0.015811 0.000010 0.035870 0.055594 0.000010 0.055330 0.029359 0.008109 0.000010 0.035158 0.000010 0.000010 0.016556 0.009456 0.033861 0.000010 0.000010 0.057101 0.022662 0.000010 0.000010 0.000010 0.033001 0.000010 0.000010 0.087602 0.000010 0.000010 0.025784 0.000010 0.000010 0.139446 0.000010 0.000010 0.067439 0.000010 0.000010
0.005197 0.000010 0.036501 0.000010 0.000010 0.011350 0.392300 0.000010 0.000010 0.000010 0.000010 0.034659 0.000010 0.015106 0.000010 0.000010 0.000010 0.000010 0.068475 0.000279 0.005660 0.000010 0.000010 0.279761 0.030919 0.013847 0.000010 0.000010 0.037596 0.026800 0.001309 0.000010 0.000010 0.000010 0.009120 0.000010 0.016566 0.000010 0.000010 0.002762 0.000010 0.000010 0.011503 0.000010 0.000010 0.000010 0.000010 0.000010
0.015997 0.004432 0.001749 0.000010 0.000010 0.008189 0.346831 0.004395 0.000010 0.026205 0.000010 0.000010 0.000010 0.000010 0.000010 0.000010 0.000010 0.000010 0.000010 0.000010 0.000010 0.000010 0.000010 0.303370 0.000010 0.023193 0.014626 0.000010 0.066736 0.000010 0.000010 0.000010 0.000010 0.032342 0.000010 0.000010 0.052302 0.011994 0.000010 0.020472 0.000010 0.000010 0.059514 0.000010 0.000010 0.000010 0.000010 0.007342
0.000010 0.001470 0.000010 0.011178 0.000958 0.000010 0.092924 0.004907 0.000010 0.028874 0.000010 0.081874 0.000010 0.004269 0.000010 0.000661 0.000010 0.009081 0.198044 0.000010 0.034749 0.000010 0.000010 0.082209 0.259577 0.003058 0.001383 0.000010 0.113258 0.000010 0.000010 0.000010 0.000164 0.000010 0.000010 0.000010 0.039081 0.000010 0.000010 0.000010 0.000010 0.000010 0.002120 0.000010 0.012615 0.017284 0.000010 0.000010
0.018498 0.000010 0.000010 0.015614 0.032136 0.000010 0.246006 0.000012 0.003963 0.008396 0.007738 0.018069 0.004950 0.000010 0.004536 0.000010 0.000010 0.030783 0.172369 0.000010 0.092473 0.000010 0.008638 0.196876 0.020138 0.011030 0.000010 0.005436 0.045883 0.015088 0.000010 0.000010 0.000010 0.001056 0.000010 0.000010 0.034122 0.000010 0.000010 0.000010 0.000010 0.000010 0.000010 0.000010 0.000010 0.005950 0.000010 0.000010
0.003965 0.000010 0.000010 0.000010 0.009505 0.012237 0.237004 0.000010 0.000010 0.022567 0.000010 0.000010 0.000010 0.000010 0.000010 0.000010 0.000010 0.000010 0.381655 0.000010 0.040170 0.000010 0.010634 0.168740 0.003734 0.032068 0.000010 0.003744 0.046639 0.010969 0.000010 0.000010 0.000010 0.007122 0.000010 0.000010 0.000010 0.000010 0.000010 0.000010 0.000010 0.000010 0.000010 0.000010 0.000010 0.005853 0.000010 0.003083
0.009484 0.000010 0.014808 0.000010 0.019076 0.005745 0.358552 0.007784 0.000010 0.007245 0.000010 0.009845 0.000010 0.000010 0.003392 0.000010 0.000010 0.009875 0.010395 0.000010 0.000010 0.000010 0.000010 0.328320 0.000010 0.014112 0.001480 0.000010 0.066301 0.021103 0.000010 0.000010 0.000010 0.001581 0.000010 0.000010 0.078161 0.000993 0.000010 0.000010 0.000010 0.000010 0.008865 0.000010 0.000010 0.000493 0.000010 0.022129
0.000010 0.008714 0.000010 0.000010 0.013417 0.010089 0.383123 0.000011 0.000010 0.018536 0.000010 0.000010 0.012716 0.000010 0.000010 0.000010 0.000010 0.003468 0.000010 0.000010 0.000010 0.000010 0.000010 0.305893 0.000010 0.012743 0.000010 0.016598 0.062393 0.030079 0.000010 0.000010 0.000010 0.021167 0.000857 0.000010 0.067128 0.004558 0.000010 0.000010 0.000010 0.008147 0.011725 0.000010 0.008356 0.000010 0.000010 0.000010
0.014454 0.000010 0.000010 0.000010 0.000010 0.000010 0.413476 0.000010 0.000010 0.010717 0.009159 0.000830 0.006723 0.012377 0.000011 0.000010 0.000010 0.000010 0.000010 0.000010 0.012241 0.000010 0.000010 0.310533 0.000010 0.023855 0.000010 0.000010 0.078358 0.015870 0.001402 0.000010 0.000010 0.000010 0.000010 0.000010 0.052878 0.006634 0.000010 0.012397 0.000010 0.001983 0.015811 0.000010 0.000010 0.000010 0.000010 0.000010
0.027602 0.000556 0.000447 0.000010 0.021980 0.000010 0.387090 0.001060 0.000010 0.022431 0.000010 0.005451 0.000144 0.000010 0.000010 0.000010 0.000010 0.000010 0.027073 0.000010 0.020199 0.000010 0.000010 0.291350 0.000010 0.006575 0.000010 0.000010 0.064675 0.015637 0.000010 0.000010 0.000010 0.016576 0.000010 0.000010 0.035457 0.000010 0.000010 0.005412 0.000010 0.000010 0.000010 0.000010 0.000010 0.035931 0.002532 0.011552
0.004096 0.006101 0.083078 0.000010 0.356474 0.000011 0.028299 0.000010 0.000010 0.000010 0.000010 0.000010 0.000010 0.000010 0.205578 0.000010 0.000010 0.011531 0.000010 0.000010 0.000010 0.000010 0.000010 0.004816 0.000010 0.000010 0.003895 0.014198 0.003987 0.000010 0.000010 0.000010 0.000010 0.090891 0.000010 0.000010 0.086410 0.000010 0.000010 0.026045 0.000010 0.008504 0.065776 0.000010 0.000010 0.000010 0.000010 0.000010
0.017213 0.009146 0.081824 0.000010 0.516013 0.000010 0.017867 0.000296 0.000675 0.004984 0.000010 0.000010 0.000010 0.000010 0.111912 0.000010 0.003314 0.000010 0.000010 0.000010 0.011560 0.000010 0.000010 0.002701 0.000010 0.000010 0.000010 0.015620 0.011325 0.000010 0.000010 0.000010 0.000010 0.052319 0.000010 0.000010 0.066543 0.000010 0.000010 0.000010 0.000010 0.012426 0.060940 0.000010 0.000010 0.003032 0.000010 0.000010
0.000010 0.000010 0.052359 0.002356 0.505138 0.009063 0.000273 0.000010 0.000010 0.000010 0.000010 0.000010 0.000010 0.024966 0.120038 0.000010 0.000010 0.001602 0.000010 0.000010 0.046444 0.000010 0.026648 0.000010 0.000010 0.000010 0.006261 0.001796 0.023625 0.012026 0.000010 0.000010 0.000010 0.039609 0.000010 0.000010 0.051369 0.000010 0.000010 0.009745 0.000010 0.000010 0.066381 0.000010 0.000010 0.000010 0.000010 0.000010
0.015741 0.008421 0.056185 0.000010 0.707693 0.000010 0.000010 0.013303 0.000010 0.000010 0.000010 0.000010 0.000010 0.000010 0.074547 0.000010 0.000010 0.000010 0.000010 0.000010 0.023534 0.000010 0.000010 0.000010 0.000010 0.000010 0.000010 0.000010 0.000010 0.000010 0.000010 0.000010 0.000010 0.022006 0.000010 0.000010 0.050208 0.000010 0.000010 0.000010 0.000010 0.000010 0.027983 0.000010 0.000010 0.000010 0.000010 0.000010
0.020848 0.000010 0.060163 0.003975 0.657166 0.000010 0.000010 0.000010 0.000010 0.000010 0.000010 0.000010 0.000010 0.000010 0.115055 0.000010 0.002533 0.000010 0.000010 0.000010 0.005179 0.000010 0.000010 0.000010 0.000010 0.000010 0.000010 0.038886 0.000010 0.008013 0.000010 0.000010 0.000010 0.019530 0.000010 0.000010 0.019217 0.000010 0.000010 0.000010 0.000010 0.000010 0.032644 0.000010 0.000010 0.016442 0.000010 0.000010
0.000010 0.012023 0.026105 0.000010 0.662662 0.000010 0.002826 0.000010 0.000010 0.000010 0.000010 0.000010 0.000010 0.017460 0.078034 0.000010 0.000010 0.000311 0.050193 0.000010 0.005170 0.000010 0.000010 0.000010 0.000010 0.000010 0.009256 0.000320 0.000010 0.011455 0.000010 0.000010 0.000010 0.030648 0.000010 0.000010 0.043872 0.000010 0.000010 0.027054 0.000010 0.000010 0.022291 0.000010 0.000010 0.000010 0.000010 0.000010
0.000010 0.000010 0.000010 0.000010 0.999530 0.000010 0.000010 0.000010 0.000010 0.000010 0.000010 0.000010 0.000010 0.000010 0.000010 0.000010 0.000010 0.000010 0.000010 0.000010 0.000010 0.000010 0.000010 0.000010 0.000010 0.000010 0.000010 0.000010 0.000010 0.000010 0.000010 0.000010 0.000010 0.000010 0.000010 0.000010 0.000010 0.000010 0.000010 0.000010 0.000010 0.000010 0.000010 0.000010 0.000010 0.000010 0.000010 0.000010
0.006672 0.000010 0.000285 0.000010 0.943158 0.000010 0.000010 0.000010 0.000010 0.000010 0.000010 0.000010 0.000010 0.000010 0.017020 0.000010 0.000010 0.000010 0.000010 0.000010 0.000010 0.000010 0.007819 0.000010 0.000010 0.000010 0.000980 0.000010 0.000010 0.000010 0.000010 0.000010 0.000010 0.000010 0.000010 0.000010 0.000010 0.000010 0.000010 0.000010 0.000010 0.000010 0.023656 0.000010 0.000010 0.000010 0.000010 0.000010
0.000010 0.000010 0.000010 0.000010 0.999530 0.000010 0.000010 0.000010 0.000010 0.000010 0.000010 0.000010 0.000010 0.000010 0.000010 0.000010 0.000010 0.000010 0.000010 0.000010 0.000010 0.000010 0.000010 0.000010 0.000010 0.000010 0.000010 0.000010 0.000010 0.000010 0.000010 0.000010 0.000010 0.000010 0.000010 0.000010 0.000010 0.000010 0.000010 0.000010 0.000010 0.000010 0.000010 0.000010 0.000010 0.000010 0.000010 0.000010
0.000010 0.000010 0.000010 0.000010 0.999530 0.000010 0.000010 0.000010 0.000010 0.000010 0.000010 0.000010 0.000010 0.000010 0.000010 0.000010 0.000010 0.000010 0.000010 0.000010 0.000010 0.000010 0.000010 0.000010 0.000010 0.000010 0.000010 0.000010 0.000010 0.000010 0.000010 0.000010 0.000010 0.000010 0.000010 0.000010 0.000010 0.000010 0.000010 0.000010 0.000010 0.000010 0.000010 0.000010 0.000010 0.000010 0.000010 0.000010
0.000010 0.000010 0.000010 0.000010 0.689842 0.000010 0.000010 0.000010 0.000010 0.014184 0.000010 0.001459 0.000010 0.009166 0.018472 0.000010 0.000010 0.000010 0.131554 0.000010 0.000010 0.000010 0.000010 0.000010 0.009671 0.004261 0.000010 0.001517 0.000010 0.000010 0.000010 0.000010 0.000010 0.042835 0.000010 0.000010 0.022592 0.000010 0.000010 0.000010 0.000010 0.000010 0.054087 0.000010 0.000010 0.000010 0.000010 0.000010
0.000010 0.002224 0.000717 0.000010 0.790208 0.000010 0.000010 0.000010 0.000010 0.000010 0.000010 0.000010 0.000010 0.000010 0.059208 0.000010 0.000010 0.005966 0.074027 0.000010 0.000010 0.000010 0.000010 0.000010 0.000166 0.000011 0.000010 0.000010 0.000010 0.000010 0.000010 0.000010 0.000010 0.022384 0.000010 0.000010 0.013667 0.000010 0.000010 0.000010 0.000010 0.000290 0.030771 0.000010 0.000010 0.000010 0.000010 0.000010
0.000010 0.000010 0.006704 0.000010 0.765723 0.000010 0.000010 0.000010 0.000010 0.000010 0.000010 0.000010 0.000010 0.000010 0.006116 0.000010 0.000010 0.000010 0.063986 0.000010 0.000010 0.000010 0.000010 0.000010 0.000010 0.000010 0.006169 0.000010 0.020533 0.000010 0.000010 0.000010 0.000010 0.039170 0.000010 0.000010 0.066612 0.000010 0.000010 0.000010 0.000010 0.000010 0.024598 0.000010 0.000010 0.000010 0.000010 0.000010
0.000010 0.000010 0.035987 0.000010 0.680922 0.000010 0.000010 0.000010 0.000010 0.000010 0.000010 0.000010 0.000010 0.000010 0.059055 0.000010 0.000010 0.000010 0.050305 0.000010 0.019845 0.000010 0.000010 0.004162 0.006962 0.004122 0.004193 0.011053 0.053905 0.000010 0.000010 0.000010 0.000010 0.036538 0.000010 0.000010 0.000010 0.000010 0.000010 0.000010 0.000010 0.000010 0.032599 0.000010 0.000010 0.000010 0.000010 0.000010
0.012520 0.000010 0.064196 0.000010 0.729387 0.000010 0.016003 0.000010 0.009149 0.004536 0.000010 0.000010 0.000010 0.000010 0.094247 0.000010 0.000010 0.000010 0.000010 0.000010 0.000010 0.000010 0.000010 0.000010 0.010201 0.000010 0.000010 0.000010 0.000693 0.000010 0.000010 0.000010 0.000010 0.000010 0.000010 0.000010 0.021948 0.000010 0.000010 0.000010 0.000010 0.000010 0.036751 0.000010 0.000010 0.000010 0.000010 0.000010
0.000010 0.005387 0.034609 0.001954 0.674889 0.002424 0.000010 0.000010 0.000010 0.002915 0.002383 0.000012 0.000010 0.000010 0.072641 0.000010 0.000010 0.000010 0.045358 0.000010 0.000010 0.000010 0.000010 0.015908 0.000010 0.001355 0.000010 0.042939 0.021865 0.015610 0.000010 0.000010 0.000010 0.024053 0.000010 0.000010 0.001047 0.000010 0.000010 0.000010 0.000010 0.000053 0.019779 0.000010 0.000010 0.014539 0.000010 0.000010
0.008330 0.000010 0.005446 0.000010 0.889700 0.000010 0.000010 0.007248 0.000010 0.000010 0.000010 0.000010 0.000010 0.000010 0.028909 0.000010 0.000010 0.000010 0.000010 0.000010 0.038768 0.001072 0.000010 0.000010 0.016484 0.000010 0.000010 0.000010 0.000010 0.000010 0.000010 0.000010 0.000010 0.000010 0.000010 0.000010 0.000010 0.000010 0.000010 0.000010 0.000010 0.000010 0.000010 0.000010 0.000010 0.000010 0.000010 0.003654
0.011578 0.000010 0.003770 0.000270 0.767940 0.000010 0.000010 0.000010 0.000010 0.000010 0.000010 0.001268 0.000010 0.008212 0.059583 0.000010 0.000010 0.026785 0.000010 0.000010 0.000010 0.000010 0.000010 0.000010 0.019844 0.000010 0.016619 0.028637 0.000010 0.000010 0.000010 0.000010 0.000010 0.000010 0.000010 0.000010 0.000010 0.000010 0.000010 0.023318 0.000010 0.000010 0.031824 0.000010 0.000010 0.000010 0.000010 0.000010
0.002651 0.000010 0.000010 0.000010 0.911348 0.000010 0.000010 0.000010 0.000010 0.000010 0.000010 0.000010 0.000010 0.000010 0.029455 0.000010 0.000010 0.000010 0.045513 0.000010 0.010603 0.000010 0.000010 0.000010 0.000010 0.000010 0.000010 0.000010 0.000010 0.000010 0.000010 0.000010 0.000010 0.000010 0.000010 0.000010 0.000010 0.000010 0.000010 0.000010 0.000010 0.000010 0.000010 0.000010 0.000010 0.000010 0.000010 0.000010
0.000010 0.000010 0.000010 0.000010 0.989863 0.000010 0.000010 0.000010 0.000010 0.000010 0.000010 0.000010 0.000010 0.000010 0.000010 0.000010 0.000010 0.000010 0.000010 0.000010 0.000010 0.000010 0.009677 0.000010 0.000010 0.000010 0.000010 0.000010 0.000010 0.000010 0.000010 0.000010 0.000010 0.000010 0.000010 0.000010 0.000010 0.000010 0.000010 0.000010 0.000010 0.000010 0.000010 0.000010 0.000010 0.000010 0.000010 0.000010
0.017510 0.000010 0.080931 0.000010 0.000010 0.000010 0.000010 0.000010 0.000010 0.044479 0.000010 0.031760 0.000010 0.000010 0.000010 0.000010 0.000010 0.000010 0.050347 0.000010 0.025735 0.000010 0.003877 0.000010 0.524681 0.005509 0.000010 0.015418 0.190063 0.000010 0.000010 0.000010 0.000010 0.000010 0.000010 0.000010 0.000010 0.000010 0.000010 0.000010 0.000010 0.000010 0.009330 0.000010 0.000010 0.000010 0.000010 0.000010
0.000010 0.000010 0.028134 0.004971 0.005144 0.000010 0.076361 0.001193 0.000010 0.033517 0.000010 0.101672 0.000010 0.000010 0.019914 0.000010 0.000010 0.000010 0.058329 0.000010 0.021477 0.000010 0.000010 0.060324 0.431732 0.027244 0.000010 0.005947 0.056632 0.000010 0.000010 0.000010 0.000010 0.000010 0.002906 0.000010 0.045202 0.000010 0.000010 0.001016 0.000010 0.002257 0.015747 0.000010 0.000010 0.000010 0.000010 0.000010
0.001845 0.000010 0.067422 0.000010 0.000010 0.000010 0.018247 0.000010 0.000010 0.029149 0.000010 0.018066 0.000010 0.000010 0.000010 0.000010 0.026344 0.000010 0.000010 0.000010 0.002892 0.000010 0.010963 0.000010 0.569862 0.015578 0.003701 0.000010 0.209713 0.000010 0.000010 0.000010 0.000010 0.000010 0.000010 0.000010 0.000010 0.000010 0.000010 0.000010 0.000010 0.000010 0.025868 0.000010 0.000010 0.000010 0.000010 0.000010
0.004295 0.011238 0.043356 0.052209 0.000010 0.011352 0.014750 0.000010 0.000010 0.037743 0.000010 0.057978 0.000010 0.009129 0.010404 0.000010 0.022929 0.005262 0.059333 0.000010 0.063579 0.000010 0.000010 0.000010 0.437469 0.004200 0.000010 0.023096 0.110036 0.000010 0.000010 0.000010 0.000010 0.000010 0.000010 0.000010 0.007873 0.000010 0.000010 0.000010 0.000010 0.000010 0.000010 0.000010 0.000010 0.013491 0.000010 0.000010
0.012356 0.011713 0.048324 0.000010 0.002349 0.000010 0.002838 0.000010 0.000010 0.030736 0.000010 0.047221 0.000010 0.000010 0.000426 0.000010 0.007614 0.001882 0.000010 0.000010 0.057615 0.000010 0.000010 0.013814 0.554161 0.000010 0.000010 0.007587 0.137063 0.013698 0.000010 0.000010 0.000010 0.000010 0.000010 0.000010 0.000010 0.000010 0.000010 0.013600 0.000010 0.014459 0.007177 0.000010 0.000010 0.015085 0.000010 0.000010
0.000010 0.014197 0.011131 0.000010 0.009497 0.000010 0.000010 0.000010 0.000010 0.037297 0.000010 0.038066 0.000010 0.006148 0.039806 0.000010 0.039478 0.000010 0.016078 0.000010 0.004038 0.000010 0.000010 0.008403 0.550965 0.000010 0.002801 0.009612 0.122307 0.000010 0.000010 0.000010 0.000010 0.006330 0.000010 0.000010 0.068909 0.000010 0.000010 0.000010 0.000010 0.006608 0.001315 0.000010 0.000010 0.006732 0.000010 0.000010
0.012274 0.001160 0.000010 0.000010 0.000010 0.001730 0.000010 0.018234 0.000010 0.080434 0.000010 0.045065 0.000010 0.000010 0.000010 0.000010 0.020073 0.009793 0.000010 0.000010 0.010143 0.000010 0.000010 0.000010 0.570893 0.003173 0.000010 0.031506 0.111705 0.000010 0.000010 0.000010 0.000010 0.000010 0.000010 0.000010 0.046988 0.000010 0.000010 0.000010 0.000010 0.001437 0.021714 0.000010 0.000010 0.013368 0.000010 0.000010
0.000010 0.000010 0.010068 0.000010 0.009865 0.000010 0.000010 0.009100 0.000010 0.097086 0.000010 0.074282 0.000010 0.014344 0.009573 0.000010 0.033920 0.007597 0.009437 0.000010 0.025962 0.000010 0.000010 0.000010 0.475924 0.009840 0.002348 0.020583 0.154545 0.000010 0.000010 0.000010 0.000010 0.002693 0.000010 0.000010 0.013768 0.000010 0.000010 0.000010 0.000010 0.000703 0.001566 0.000010 0.000010 0.016527 0.000010 0.000010
0.022271 0.003203 0.067872 0.000010 0.000010 0.000010 0.000010 0.001335 0.001081 0.042664 0.000010 0.089939 0.000010 0.000010 0.000010 0.000012 0.007374 0.002390 0.000010 0.000010 0.006050 0.000010 0.012466 0.003187 0.516814 0.026212 0.012271 0.000010 0.112452 0.008508 0.000010 0.000010 0.000010 0.001389 0.000010 0.000010 0.028058 0.000010 0.000010 0.004195 0.000010 0.000010 0.000010 0.000010 0.000010 0.029999 0.000010 0.000010
0.016197 0.009114 0.044823 0.000010 0.000010 0.002333 0.000693 0.000010 0.000010 0.059735 0.000800 0.066432 0.000010 0.022996 0.008094 0.000010 0.019036 0.000010 0.000010 0.000010 0.024933 0.000010 0.000010 0.022430 0.518146 0.018458 0.010646 0.018192 0.106088 0.012854 0.000010 0.000010 0.000010 0.000010 0.000010 0.000010 0.005279 0.000010 0.000010 0.000010 0.000010 0.000010 0.000010 0.000010 0.000010 0.012450 0.000010 0.000010
0.016790 0.000010 0.031526 0.000010 0.000010 0.000010 0.000010 0.000010 0.001509 0.084289 0.000010 0.027270 0.000010 0.040790 0.027672 0.000010 0.012732 0.001051 0.000010 0.000010 0.031900 0.000010 0.000010 0.000010 0.530762 0.005243 0.003860 0.016858 0.101472 0.001346 0.000010 0.000010 0.000010 0.002672 0.000010 0.000010 0.016418 0.000010 0.000010 0.008641 0.000010 0.000010 0.000010 0.000010 0.000010 0.036919 0.000010 0.000010
0.005902 0.002693 0.035913 0.000010 0.008809 0.000010 0.002340 0.000010 0.000010 0.034516 0.000010 0.050002 0.000010 0.000010 0.015524 0.000010 0.051038 0.004282 0.023318 0.000010 0.029781 0.000010 0.000010 0.000010 0.527406 0.000010 0.000010 0.013340 0.123492 0.017530 0.000010 0.000010 0.000010 0.011345 0.000010 0.000010 0.027930 0.000010 0.000010 0.000010 0.000010 0.007475 0.000010 0.000010 0.000010 0.007085 0.000010 0.000010
0.003287 0.000010 0.041844 0.000010 0.000334 0.000010 0.000010 0.000012 0.000010 0.035671 0.000010 0.109543 0.000010 0.005534 0.016038 0.000010 0.033759 0.000010 0.000010 0.000010 0.017713 0.000010 0.006025 0.002520 0.524652 0.020018 0.000052 0.000010 0.148302 0.000010 0.000010 0.000010 0.000010 0.000010 0.000010 0.000010 0.015377 0.000010 0.000010 0.015884 0.000010 0.000010 0.000010 0.000010 0.000010 0.003144 0.000010 0.000010
0.001730 0.005780 0.008040 0.000010 0.000010 0.000010 0.000010 0.000010 0.000549 0.024881 0.000010 0.041601 0.000010 0.014263 0.000010 0.000010 0.047850 0.000010 0.000010 0.000010 0.048515 0.000010 0.000010 0.000010 0.549666 0.001290 0.015379 0.012640 0.131296 0.012337 0.000010 0.000010 0.000010 0.000010 0.000010 0.000010 0.046621 0.000010 0.000010 0.000010 0.000010 0.000010 0.027311 0.000010 0.000010 0.009949 0.000010 0.000010
0.013830 0.006538 0.014479 0.005292 0.017795 0.000010 0.000010 0.000010 0.000010 0.048578 0.000010 0.062598 0.000010 0.000010 0.000010 0.000010 0.007408 0.000010 0.010124 0.000010 0.033485 0.000010 0.000010 0.010598 0.530890 0.000010 0.000010 0.018595 0.142321 0.003634 0.000010 0.000010 0.000010 0.018872 0.000010 0.000010 0.036237 0.000010 0.000010 0.007224 0.000010 0.002438 0.000010 0.000010 0.000010 0.008781 0.000010 0.000010
0.000010 0.003344 0.040191 0.000010 0.000010 0.000010 0.015217 0.005993 0.000010 0.022585 0.000010 0.043283 0.000010 0.000010 0.000010 0.000010 0.046501 0.033977 0.000010 0.000010 0.029486 0.000010 0.000010 0.000010 0.550890 0.000010 0.000010 0.018988 0.148488 0.000010 0.000010 0.000010 0.000010 0.001309 0.000010 0.000010 0.023742 0.000010 0.000010 0.000010 0.000010 0.000010 0.015676 0.000010 0.000010 0.000010 0.000010 0.000010
0.000010 0.000010 0.022374 0.000010 0.000010 0.000010 0.000010 0.007663 0.000281 0.057003 0.000010 0.077047 0.000010 0.002895 0.020917 0.000010 0.033927 0.036555 0.010718 0.000010 0.014271 0.000010 0.000010 0.000010 0.486548 0.007238 0.011859 0.000010 0.132726 0.000010 0.000010 0.000010 0.000010 0.002360 0.000010 0.000010 0.036923 0.000010 0.000010 0.000010 0.000010 0.000010 0.015515 0.000010 0.000010 0.022891 0.000010 0.000010
0.000010 0.000010 0.023744 0.008709 0.009301 0.000010 0.000010 0.000010 0.000010 0.038808 0.000010 0.113248 0.000010 0.015276 0.000010 0.000010 0.019120 0.000010 0.016468 0.000010 0.027792 0.000010 0.000010 0.000010 0.491265 0.014901 0.012577 0.011265 0.141273 0.001044 0.000010 0.000010 0.000010 0.000010 0.000010 0.000010 0.019531 0.000010 0.000010 0.000010 0.000010 0.003218 0.017066 0.000010 0.000010 0.015102 0.000010 0.000010
0.006532 0.009233 0.017398 0.000010 0.016476 0.000010 0.007191 0.000285 0.000010 0.033328 0.001552 0.070593 0.000010 0.002182 0.025795 0.000010 0.032427 0.000010 0.000010 0.000010 0.038867 0.000010 0.003442 0.005583 0.496610 0.006519 0.013461 0.020878 0.163056 0.000010 0.000010 0.000010 0.000010 0.000010 0.000010 0.000010 0.000010 0.000010 0.000010 0.000010 0.000010 0.001995 0.021215 0.000010 0.000010 0.005132 0.000010 0.000010
0.020414 0.008121 0.032667 0.000010 0.012616 0.000010 0.000010 0.000010 0.000010 0.040510 0.000010 0.068376 0.000010 0.000010 0.000010 0.000010 0.044208 0.000010 0.000010 0.000010 0.029412 0.000010 0.002711 0.006951 0.515737 0.000494 0.005548 0.017367 0.141709 0.000935 0.000010 0.000010 0.000010 0.000016 0.000010 0.000010 0.030122 0.000010 0.000010 0.000010 0.000010 0.005300 0.016507 0.000010 0.000010 0.000010 0.000010 0.000010
0.000010 0.025146 0.000010 0.000010 0.007447 0.000010 0.000010 0.000010 0.000010 0.700961 0.000010 0.012861 0.000010 0.005687 0.011045 0.000010 0.019067 0.005819 0.000010 0.000010 0.012574 0.000010 0.000010 0.000010 0.015392 0.000010 0.006906 0.011112 0.057583 0.028740 0.000010 0.000010 0.000010 0.000010 0.000010 0.000010 0.034916 0.000010 0.000010 0.000010 0.000010 0.014017 0.000010 0.000010 0.000010 0.030418 0.000010 0.000010
0.000010 0.000010 0.000010 0.000010 0.000010 0.000010 0.000010 0.000010 0.000010 0.983128 0.000010 0.000010 0.000010 0.000010 0.000010 0.000010 0.000010 0.000010 0.000010 0.000010 0.000010 0.000010 0.000010 0.000010 0.000010 0.000010 0.000010 0.016412 0.000010 0.000010 0.000010 0.000010 0.000010 0.000010 0.000010 0.000010 0.000010 0.000010 0.000010 0.000010 0.000010 0.000010 0.000010 0.000010 0.000010 0.000010 0.000010 0.000010
0.000010 0.000010 0.000010 0.000010 0.000010 0.000010 0.000010 0.000010 0.000010 0.995322 0.000010 0.000010 0.000010 0.000010 0.000010 0.000010 0.000010 0.000010 0.000010 0.000010 0.000010 0.000010 0.000010 0.000010 0.000010 0.000010 0.003137 0.000010 0.000010 0.000010 0.000010 0.000010 0.000010 0.001091 0.000010 0.000010 0.000010 0.000010 0.000010 0.000010 0.000010 0.000010 0.000010 0.000010 0.000010 0.000010 0.000010 0.000010
0.000010 0.000010 0.000010 0.000010 0.000010 0.000010 0.000010 0.003936 0.000010 0.961658 0.000010 0.009012 0.000010 0.000010 0.001634 0.000010 0.000010 0.000010 0.000010 0.000010 0.000010 0.000010 0.000010 0.000010 0.002288 0.000010 0.000010 0.000010 0.000010 0.000010 0.000010 0.000010 0.000010 0.000010 0.000010 0.000010 0.021052 0.000010 0.000010 0.000010 0.000010 0.000010 0.000010 0.000010 0.000010 0.000010 0.000010 0.000010
0.010589 0.009887 0.000010 0.000010 0.000010 0.000010 0.000010 0.000010 0.000010 0.944309 0.000010 0.000010 0.000010 0.000010 0.000010 0.000010 0.000010 0.000010 0.000010 0.000010 0.000010 0.000010 0.000010 0.000010 0.000010 0.000010 0.000010 0.004279 0.000010 0.026381 0.000010 0.000010 0.000010 0.000010 0.000010 0.000010 0.000010 0.000010 0.000010 0.004136 0.000010 0.000010 0.000010 0.000010 0.000010 0.000010 0.000010 0.000010
0.000010 0.000010 0.000010 0.000010 0.000010 0.000010 0.000010 0.000010 0.000010 0.999530 0.000010 0.000010 0.000010 0.000010 0.000010 0.000010 0.000010 0.000010 0.000010 0.000010 0.000010 0.000010 0.000010 0.000010 0.000010 0.000010 0.000010 0.000010 0.000010 0.000010 0.000010 0.000010 0.000010 0.000010 0.000010 0.000010 0.000010 0.000010 0.000010 0.000010 0.000010 0.000010 0.000010 0.000010 0.000010 0.000010 0.000010 0.000010
0.000010 0.000010 0.000010 0.000010 0.000010 0.000010 0.000010 0.000010 0.000010 0.999530 0.000010 0.000010 0.000010 0.000010 0.000010 0.000010 0.000010 0.000010 0.000010 0.000010 0.000010 0.000010 0.000010 0.000010 0.000010 0.000010 0.000010 0.000010 0.000010 0.000010 0.000010 0.000010 0.000010 0.000010 0.000010 0.000010 0.000010 0.000010 0.000010 0.000010 0.000010 0.000010 0.000010 0.000010 0.000010 0.000010 0.000010 0.000010
0.000010 0.000010 0.000010 0.000010 0.000010 0.000010 0.000010 0.000010 0.000010 0.999530 0.000010 0.000010 0.000010 0.000010 0.000010 0.000010 0.000010 0.000010 0.000010 0.000010 0.000010 0.000010 0.000010 0.000010 0.000010 0.000010 0.000010 0.000010 0.000010 0.000010 0.000010 0.000010 0.000010 0.000010 0.000010 0.000010 0.000010 0.000010 0.000010 0.000010 0.000010 0.000010 0.000010 0.000010 0.000010 0.000010 0.000010 0.000010
0.000010 0.000010 0.000010 0.000010 0.000010 0.000010 0.000010 0.000010 0.000010 0.999530 0.000010 0.000010 0.000010 0.000010 0.000010 0.000010 0.000010 0.000010 0.000010 0.000010 0.000010 0.000010 0.000010 0.000010 0.000010 0.000010 0.000010 0.000010 0.000010 0.000010 0.000010 0.000010 0.000010 0.000010 0.000010 0.000010 0.000010 0.000010 0.000010 0.000010 0.000010 0.000010 0.000010 0.000010 0.000010 0.000010 0.000010 0.000010
0.000010 0.000010 0.000010 0.000010 0.000010 0.000010 0.000010 0.000010 0.000010 0.975385 0.000010 0.007422 0.000010 0.003235 0.000010 0.000010 0.000010 0.000010 0.000010 0.000010 0.000010 0.000010 0.000010 0.000010 0.000010 0.000010 0.000010 0.000010 0.000010 0.013519 0.000010 0.000010 0.000010 0.000010 0.000010 0.000010 0.000010 0.000010 0.000010 0.000010 0.000010 0.000010 0.000010 0.000010 0.000010 0.000010 0.000010 0.000010
0.000010 0.000010 0.000010 0.000010 0.000010 0.000010 0.000010 0.000010 0.000010 0.999530 0.000010 0.000010 0.000010 0.000010 0.000010 0.000010 0.000010 0.000010 0.000010 0.000010 0.000010 0.000010 0.000010 0.000010 0.000010 0.000010 0.000010 0.000010 0.000010 0.000010 0.000010 0.000010 0.000010 0.000010 0.000010 0.000010 0.000010 0.000010 0.000010 0.000010 0.000010 0.000010 0.000010 0.000010 0.000010 0.000010 0.000010 0.000010
0.000010 0.023926 0.019335 0.000010 0.004771 0.000010 0.000010 0.000010 0.000010 0.780365 0.000010 0.000010 0.000010 0.000010 0.000010 0.000010 0.044470 0.012940 0.007412 0.000010 0.000010 0.000010 0.002898 0.000010 0.003145 0.000010 0.000010 0.000010 0.049388 0.000010 0.000010 0.000010 0.000010 0.006930 0.000010 0.000010 0.000010 0.000010 0.000010 0.000010 0.000010 0.000010 0.023916 0.000010 0.000010 0.020153 0.000010 0.000010
0.000010 0.000010 0.000010 0.000010 0.000010 0.000010 0.000010 0.000010 0.000010 0.999530 0.000010 0.000010 0.000010 0.000010 0.000010 0.000010 0.000010 0.000010 0.000010 0.000010 0.000010 0.000010 0.000010 0.000010 0.000010 0.000010 0.000010 0.000010 0.000010 0.000010 0.000010 0.000010 0.000010 0.000010 0.000010 0.000010 0.000010 0.000010 0.000010 0.000010 0.000010 0.000010 0.000010 0.000010 0.000010 0.000010 0.000010 0.000010
0.000010 0.000010 0.000010 0.000010 0.000010 0.000010 0.000010 0.000010 0.000010 0.999530 0.000010 0.000010 0.000010 0.000010 0.000010 0.000010 0.000010 0.000010 0.000010 0.000010 0.000010 0.000010 0.000010 0.000010 0.000010 0.000010 0.000010 0.000010 0.000010 0.000010 0.000010 0.000010 0.000010 0.000010 0.000010 0.000010 0.000010 0.000010 0.000010 0.000010 0.000010 0.000010 0.000010 0.000010 0.000010 0.000010 0.000010 0.000010
0.000010 0.000010 0.000010 0.000010 0.000010 0.000010 0.000010 0.000010 0.000010 0.999530 0.000010 0.000010 0.000010 0.000010 0.000010 0.000010 0.000010 0.000010 0.000010 0.000010 0.000010 0.000010 0.000010 0.000010 0.000010 0.000010 0.000010 0.000010 0.000010 0.000010 0.000010 0.000010 0.000010 0.000010 0.000010 0.000010 0.000010 0.000010 0.000010 0.000010 0.000010 0.000010 0.000010 0.000010 0.000010 0.000010 0.000010 0.000010
0.000010 0.000010 0.000010 0.000010 0.000010 0.000010 0.000010 0.000010 0.000010 0.999530 0.000010 0.000010 0.000010 0.000010 0.000010 0.000010 0.000010 0.000010 0.000010 0.000010 0.000010 0.000010 0.000010 0.000010 0.000010 0.000010 0.000010 0.000010 0.000010 0.000010 0.000010 0.000010 0.000010 0.000010 0.000010 0.000010 0.000010 0.000010 0.000010 0.000010 0.000010 0.000010 0.000010 0.000010 0.000010 0.000010 0.000010 0.000010
0.000010 0.000010 0.000010 0.000010 0.000010 0.000010 0.000010 0.000010 0.000010 0.999530 0.000010 0.000010 0.000010 0.000010 0.000010 0.000010 0.000010 0.000010 0.000010 0.000010 0.000010 0.000010 0.000010 0.000010 0.000010 0.000010 0.000010 0.000010 0.000010 0.000010 0.000010 0.000010 0.000010 0.000010 0.000010 0.000010 0.000010 0.000010 0.000010 0.000010 0.000010 0.000010 0.000010 0.000010 0.000010 0.000010 0.000010 0.000010
0.000010 0.000010 0.000010 0.000010 0.000010 0.000010 0.000010 0.000010 0.000010 0.998907 0.000010 0.000010 0.000010 0.000010 0.000010 0.000010 0.000010 0.000010 0.000010 0.000010 0.000010 0.000010 0.000010 0.000010 0.000633 0.000010 0.000010 0.000010 0.000010 0.000010 0.000010 0.000010 0.000010 0.000010 0.000010 0.000010 0.000010 0.000010 0.000010 0.000010 0.000010 0.000010 0.000010 0.000010 0.000010 0.000010 0.000010 0.000010
0.000010 0.000010 0.000010 0.000010 0.000010 0.000010 0.000010 0.000010 0.000010 0.999530 0.000010 0.000010 0.000010 0.000010 0.000010 0.000010 0.000010 0.000010 0.000010 0.000010 0.000010 0.000010 0.000010 0.000010 0.000010 0.000010 0.000010 0.000010 0.000010 0.000010 0.000010 0.000010 0.000010 0.000010 0.000010 0.000010 0.000010 0.000010 0.000010 0.000010 0.000010 0.000010 0.000010 0.000010 0.000010 0.000010 0.000010 0.000010
0.000015 0.019616 0.000010 0.000010 0.000010 0.000010 0.000010 0.000010 0.000010 0.937833 0.000010 0.000010 0.000010 0.000010 0.000010 0.000010 0.000010 0.000010 0.000010 0.000010 0.000010 0.000010 0.000010 0.000010 0.000010 0.000010 0.000010 0.000010 0.014547 0.016120 0.000010 0.000010 0.000010 0.011450 0.000010 0.000010 0.000010 0.000010 0.000010 0.000010 0.000010 0.000010 0.000010 0.000010 0.000010 0.000010 0.000010 0.000010
0.005697 0.029981 0.073099 0.000010 0.008398 0.000010 0.149583 0.000010 0.000010 0.060256 0.000010 0.000010 0.000010 0.011657 0.054183 0.000010 0.000010 0.026202 0.000010 0.000010 0.000010 0.000010 0.000033 0.033298 0.000010 0.000134 0.000010 0.000010 0.159343 0.026332 0.000010 0.000010 0.000010 0.062010 0.000010 0.000010 0.185983 0.000010 0.000010 0.016939 0.000010 0.000010 0.091983 0.000010 0.000010 0.004596 0.000010 0.000010
0.031774 0.010554 0.071683 0.001905 0.017818 0.000010 0.128950 0.001097 0.000010 0.031011 0.000010 0.000010 0.000010 0.023855 0.044752 0.000010 0.012929 0.028383 0.000010 0.000010 0.000010 0.000010 0.000010 0.057110 0.000010 0.000010 0.000010 0.000010 0.144234 0.032927 0.000010 0.000010 0.000010 0.033415 0.000010 0.000010 0.216038 0.000010 0.000010 0.007109 0.000010 0.000010 0.067052 0.000010 0.000010 0.037124 0.000010 0.000010
0.014045 0.022037 0.097167 0.006419 0.024242 0.003454 0.141694 0.000010 0.000010 0.025257 0.000010 0.000010 0.000010 0.027562 0.052936 0.000010 0.017580 0.014436 0.000010 0.000010 0.017795 0.000010 0.000010 0.047857 0.000010 0.013305 0.014686 0.000010 0.112410 0.041266 0.000010 0.000010 0.000010 0.014193 0.000010 0.000010 0.172472 0.000010 0.000010 0.023580 0.000010 0.002457 0.087015 0.000010 0.000010 0.005895 0.000010 0.000010
0.015299 0.027028 0.121305 0.000010 0.000010 0.000010 0.144872 0.000010 0.000010 0.022792 0.000010 0.000231 0.000010 0.020102 0.006914 0.000010 0.000010 0.033664 0.010166 0.000010 0.000654 0.000010 0.000010 0.044592 0.000010 0.000010 0.000010 0.020085 0.156316 0.035857 0.000010 0.000010 0.000010 0.035071 0.000010 0.000010 0.208761 0.000010 0.000010 0.001286 0.000010 0.003179 0.080821 0.000010 0.000010 0.010734 0.000010 0.000010
0.021278 0.002470 0.106506 0.000010 0.033790 0.000010 0.125771 0.003096 0.000010 0.028947 0.000010 0.000010 0.000010 0.022934 0.054193 0.000010 0.011066 0.027555 0.000010 0.000010 0.000010 0.000010 0.000010 0.043954 0.000010 0.001726 0.000010 0.009784 0.162814 0.019989 0.000010 0.000010 0.000010 0.037908 0.000010 0.000010 0.199201 0.000010 0.000010 0.036151 0.000010 0.000010 0.049718 0.000010 0.000010 0.000881 0.000010 0.000010
0.014594 0.031026 0.073295 0.000010 0.006520 0.000010 0.136840 0.000306 0.000010 0.015786 0.000010 0.000010 0.000010 0.012472 0.049219 0.000010 0.001250 0.061148 0.000010 0.000010 0.019990 0.000010 0.000010 0.040118 0.000010 0.000010 0.000010 0.000010 0.135989 0.021583 0.000010 0.000010 0.000010 0.057550 0.000010 0.000010 0.208278 0.000010 0.000010 0.008212 0.000010 0.000011 0.093324 0.000010 0.000010 0.012219 0.000010 0.000010
0.024904 0.023818 0.096756 0.000010 0.011928 0.000010 0.115074 0.000010 0.003600 0.018835 0.000010 0.000010 0.000010 0.017980 0.046878 0.000010 0.000010 0.043785 0.000073 0.000010 0.018818 0.000010 0.000010 0.040507 0.000010 0.000010 0.010608 0.000010 0.139738 0.029101 0.000010 0.000010 0.000010 0.039798 0.000010 0.000010 0.221358 0.000010 0.000010 0.006094 0.000010 0.010096 0.053585 0.000010 0.000010 0.026405 0.000010 0.000010
0.000011 0.021733 0.109264 0.000010 0.026848 0.000670 0.117864 0.000010 0.000010 0.039951 0.000010 0.000010 0.000010 0.000013 0.034171 0.000010 0.016627 0.021144 0.000010 0.000010 0.000010 0.000010 0.000011 0.044444 0.000010 0.022686 0.003100 0.000010 0.140696 0.033722 0.000010 0.000010 0.000010 0.051685 0.000010 0.000010 0.220791 0.000010 0.000010 0.006599 0.000010 0.000010 0.082861 0.000010 0.000010 0.004850 0.000010 0.000010
0.009998 0.014986 0.079548 0.000010 0.000010 0.000010 0.138662 0.000010 0.000010 0.007340 0.000010 0.000010 0.000010 0.028328 0.067511 0.000010 0.016382 0.011124 0.000010 0.000010 0.000010 0.000010 0.000010 0.030747 0.006114 0.027488 0.000010 0.000010 0.145228 0.041947 0.000010 0.000010 0.000010 0.032994 0.000010 0.000010 0.204031 0.000010 0.000010 0.031269 0.000010 0.000010 0.106004 0.000010 0.000010 0.000010 0.000010 0.000010
0.032136 0.000010 0.078847 0.000010 0.011883 0.000010 0.145878 0.001483 0.000010 0.040268 0.000010 0.000010 0.000010 0.017079 0.050443 0.000010 0.016897 0.030475 0.000010 0.000010 0.008637 0.000010 0.000010 0.052823 0.000010 0.004455 0.000010 0.008104 0.152928 0.025758 0.000010 0.000010 0.000010 0.042996 0.000010 0.000010 0.197165 0.000010 0.000010 0.007564 0.000010 0.002142 0.071771 0.000010 0.000010 0.000010 0.000010 0.000010
0.016843 0.021503 0.102593 0.000010 0.019281 0.000010 0.120152 0.009511 0.000010 0.032413 0.000010 0.000010 0.000010 0.028946 0.071761 0.000010 0.012965 0.048565 0.000010 0.000010 0.000010 0.000010 0.000010 0.028463 0.000010 0.001242 0.000010 0.000010 0.143183 0.025455 0.000010 0.000010 0.000010 0.017854 0.000010 0.000010 0.218392 0.000010 0.000010 0.017033 0.000010 0.000010 0.063555 0.000010 0.000010 0.000010 0.000010 0.000010
0.014275 0.014627 0.084777 0.000010 0.011613 0.000010 0.141076 0.000010 0.000010 0.031844 0.000010 0.000010 0.000010 0.021075 0.027814 0.000010 0.003650 0.014891 0.000010 0.000010 0.000010 0.000010 0.000010 0.066520 0.000010 0.011474 0.013382 0.000010 0.162872 0.021504 0.000010 0.000010 0.000010 0.049048 0.000010 0.000010 0.183456 0.000010 0.000010 0.020306 0.000010 0.000011 0.089505 0.000010 0.000010 0.016009 0.000010 0.000010
0.049468 0.017076 0.098155 0.001563 0.030945 0.000010 0.128188 0.000010 0.000010 0.011908 0.000010 0.000010 0.000010 0.004452 0.082920 0.000010 0.002733 0.031833 0.000010 0.000010 0.022653 0.000010 0.000010 0.022322 0.000010 0.000010 0.010061 0.022903 0.153067 0.027883 0.000010 0.000010 0.000010 0.022145 0.000010 0.000010 0.154999 0.000010 0.000010 0.000010 0.000010 0.003297 0.078730 0.000010 0.000010 0.022438 0.000010 0.000010
0.026690 0.020827 0.107420 0.000010 0.042179 0.000010 0.162352 0.000010 0.000010 0.008067 0.000010 0.000010 0.000010 0.012993 0.024252 0.000010 0.024497 0.055294 0.000010 0.000010 0.000010 0.000010 0.000010 0.032472 0.000010 0.000010 0.000010 0.000010 0.128653 0.039587 0.000010 0.000010 0.000010 0.019932 0.000010 0.000010 0.181045 0.000010 0.000010 0.026521 0.000010 0.000010 0.074605 0.000010 0.000010 0.012314 0.000010 0.000010
0.019394 0.028383 0.088497 0.010386 0.000010 0.003711 0.084455 0.001927 0.000010 0.028716 0.000010 0.000010 0.000010 0.021771 0.051535 0.000010 0.000010 0.056682 0.005895 0.000010 0.000010 0.000010 0.004660 0.072830 0.000010 0.000010 0.012372 0.000010 0.171404 0.019248 0.000010 0.000010 0.000010 0.000010 0.000010 0.000010 0.211417 0.000010 0.000010 0.008415 0.000010 0.000010 0.098022 0.000010 0.000010 0.000010 0.000010 0.000010
0.000010 0.021275 0.077361 0.000010 0.032906 0.000010 0.128122 0.000010 0.000010 0.021133 0.000010 0.000010 0.000010 0.014801 0.022791 0.000010 0.019480 0.032595 0.000010 0.000010 0.023606 0.000010 0.000010 0.060436 0.000010 0.000010 0.000010 0.014995 0.169153 0.024459 0.000010 0.000010 0.000010 0.016854 0.000010 0.000010 0.177591 0.000010 0.000010 0.013936 0.000010 0.000010 0.128208 0.000010 0.000010 0.000010 0.000010 0.000010
0.036238 0.014571 0.081822 0.000010 0.026650 0.018173 0.133014 0.007543 0.000010 0.060315 0.001852 0.000010 0.000010 0.014851 0.019487 0.000010 0.015055 0.000010 0.000010 0.000010 0.000010 0.000010 0.000010 0.043673 0.000010 0.015540 0.004574 0.000018 0.134228 0.034668 0.000010 0.000010 0.000010 0.045781 0.000010 0.000010 0.215052 0.000010 0.000010 0.012711 0.000010 0.000010 0.063924 0.000010 0.000010 0.000010 0.000010 0.000010
0.003126 0.025142 0.089708 0.000010 0.024359 0.000010 0.101694 0.008487 0.000010 0.015579 0.000010 0.005490 0.000010 0.000010 0.067542 0.000010 0.000010 0.032568 0.003444 0.000010 0.000017 0.000010 0.000010 0.036524 0.000010 0.007691 0.000010 0.000010 0.197883 0.028759 0.000010 0.000010 0.000010 0.046269 0.000010 0.000010 0.202523 0.000010 0.000010 0.000010 0.000010 0.000010 0.098995 0.000010 0.000010 0.003922 0.000010 0.000010
0.006792 0.017051 0.098062 0.000010 0.032867 0.000010 0.146784 0.000010 0.000010 0.041021 0.000010 0.000010 0.000010 0.024459 0.046723 0.000010 0.000010 0.018055 0.000010 0.000010 0.016762 0.000010 0.000011 0.047847 0.000010 0.005332 0.001367 0.002307 0.154690 0.030480 0.000010 0.000010 0.000010 0.042413 0.000010 0.000010 0.181587 0.000010 0.000010 0.014622 0.000010 0.010727 0.059779 0.000010 0.000010 0.000010 0.000010 0.000010
0.013312 0.029772 0.118333 0.000010 0.018936 0.000010 0.139071 0.005252 0.000010 0.038890 0.000010 0.000010 0.000010 0.011711 0.025807 0.000010 0.000010 0.000010 0.000010 0.000010 0.002474 0.000010 0.000010 0.019931 0.000010 0.021864 0.009441 0.000010 0.147150 0.029299 0.000010 0.000010 0.000010 0.033246 0.000010 0.000010 0.235409 0.000010 0.000010 0.005249 0.000010 0.000010 0.094562 0.000010 0.000010 0.000010 0.000010 0.000010
0.000010 0.000010 0.000010 0.000010 0.022404 0.000010 0.118800 0.000010 0.002368 0.000010 0.000010 0.000010 0.000010 0.000010 0.000010 0.009694 0.001974 0.018764 0.000010 0.000010 0.000010 0.000010 0.002336 0.783711 0.000010 0.000010 0.000010 0.000010 0.012036 0.005982 0.000010 0.000010 0.000010 0.015762 0.000010 0.000010 0.000010 0.000010 0.000010 0.005071 0.000010 0.000010 0.000010 0.000010 0.000749 0.000010 0.000010 0.000010
0.000010 0.000010 0.000010 0.000010 0.000010 0.000010 0.000010 0.000010 0.000010 0.000010 0.000010 0.000010 0.000010 0.000010 0.000010 0.000010 0.000010 0.000010 0.000010 0.000010 0.000010 0.000010 0.000010 0.999530 0.000010 0.000010 0.000010 0.000010 0.000010 0.000010 0.000010 0.000010 0.000010 0.000010 0.000010 0.000010 0.000010 0.000010 0.000010 0.000010 0.000010 0.000010 0.000010 0.000010 0.000010 0.000010 0.000010 0.000010
0.000010 0.000010 0.000010 0.000010 0.000010 0.000010 0.000010 0.000010 0.000010 0.000010 0.000010 0.000010 0.000010 0.000010 0.000010 0.000010 0.000010 0.000010 0.000010 0.000010 0.000010 0.000010 0.000010 0.999530 0.000010 0.000010 0.000010 0.000010 0.000010 0.000010 0.000010 0.000010 0.000010 0.000010 0.000010 0.000010 0.000010 0.000010 0.000010 0.000010 0.000010 0.000010 0.000010 0.000010 0.000010 0.000010 0.000010 0.000010
0.000010 0.000010 0.000010 0.000010 0.000010 0.000010 0.000010 0.000010 0.013047 0.000010 0.000010 0.000010 0.000657 0.000010 0.000010 0.000010 0.000010 0.000010 0.000010 0.000010 0.000010 0.000010 0.006447 0.954858 0.000010 0.000010 0.000010 0.002561 0.000010 0.000010 0.000010 0.000010 0.000010 0.000010 0.006348 0.000010 0.015671 0.000010 0.000010 0.000010 0.000010 0.000010 0.000010 0.000010 0.000010 0.000010 0.000010 0.000010
0.000010 0.000010 0.000010 0.000010 0.000010 0.000010 0.000010 0.000010 0.000010 0.000010 0.000010 0.000010 0.000010 0.000010 0.000010 0.000010 0.000010 0.000010 0.000010 0.000010 0.000010 0.000010 0.000010 0.999530 0.000010 0.000010 0.000010 0.000010 0.000010 0.000010 0.000010 0.000010 0.000010 0.000010 0.000010 0.000010 0.000010 0.000010 0.000010 0.000010 0.000010 0.000010 0.000010 0.000010 0.000010 0.000010 0.000010 0.000010
0.000010 0.000010 0.000010 0.000010 0.000010 0.000010 0.063104 0.000010 0.000010 0.000010 0.000010 0.000010 0.000010 0.001135 0.000011 0.000010 0.000010 0.000010 0.000010 0.000010 0.000010 0.000010 0.000010 0.905745 0.000010 0.000010 0.000010 0.000010 0.000010 0.000010 0.000010 0.000010 0.000010 0.000010 0.000010 0.000010 0.000010 0.000010 0.000010 0.000010 0.000010 0.002480 0.016402 0.000010 0.000010 0.000010 0.000522 0.010201
0.001087 0.000010 0.000010 0.000010 0.000010 0.000010 0.000010 0.009875 0.000010 0.008614 0.000010 0.000010 0.000010 0.000010 0.000010 0.000010 0.000010 0.000010 0.000010 0.000010 0.000010 0.000010 0.000010 0.979984 0.000010 0.000010 0.000010 0.000010 0.000010 0.000010 0.000010 0.000010 0.000010 0.000010 0.000010 0.000010 0.000010 0.000010 0.000010 0.000010 0.000010 0.000010 0.000010 0.000010 0.000010 0.000010 0.000010 0.000010
0.000010 0.000010 0.000010 0.000010 0.000010 0.000010 0.000010 0.000010 0.000010 0.000010 0.000010 0.000010 0.000010 0.000010 0.000010 0.000010 0.000010 0.000010 0.000010 0.000010 0.000010 0.000010 0.000010 0.999530 0.000010 0.000010 0.000010 0.000010 0.000010 0.000010 0.000010 0.000010 0.000010 0.000010 0.000010 0.000010 0.000010 0.000010 0.000010 0.000010 0.000010 0.000010 0.000010 0.000010 0.000010 0.000010 0.000010 0.000010
0.000010 0.006704 0.000010 0.000010 0.000342 0.000010 0.046007 0.000010 0.000010 0.000010 0.011538 0.000010 0.000010 0.000010 0.000010 0.000010 0.000010 0.000010 0.000010 0.000010 0.000010 0.000010 0.000010 0.868154 0.000010 0.000010 0.000010 0.000010 0.000010 0.011653 0.000010 0.000010 0.000010 0.000010 0.000010 0.000010 0.041429 0.001706 0.000010 0.000010 0.000010 0.000266 0.004735 0.004257 0.000010 0.000010 0.002848 0.000010
0.000010 0.000010 0.000010 0.000010 0.000010 0.000787 0.000010 0.000010 0.000010 0.000010 0.000010 0.000010 0.000010 0.000010 0.000010 0.000010 0.000010 0.000010 0.000010 0.000010 0.000010 0.000010 0.000010 0.994750 0.000010 0.000010 0.000010 0.000010 0.000010 0.000010 0.000010 0.000010 0.000010 0.000010 0.000010 0.004012 0.000010 0.000010 0.000010 0.000010 0.000010 0.000010 0.000010 0.000010 0.000010 0.000010 0.000010 0.000010
0.000010 0.000010 0.000010 0.000010 0.000010 0.000010 0.000010 0.000010 0.000010 0.000010 0.001930 0.000010 0.000010 0.000010 0.000010 0.000010 0.000010 0.000010 0.000010 0.000010 0.000010 0.000010 0.000010 0.997610 0.000010 0.000010 0.000010 0.000010 0.000010 0.000010 0.000010 0.000010 0.000010 0.000010 0.000010 0.000010 0.000010 0.000010 0.000010 0.000010 0.000010 0.000010 0.000010 0.000010 0.000010 0.000010 0.000010 0.000010
0.000010 0.000010 0.000010 0.000010 0.000010 0.000010 0.000010 0.000010 0.000010 0.000010 0.000010 0.000010 0.000010 0.000010 0.000010 0.000010 0.000010 0.000010 0.000010 0.000010 0.000010 0.000010 0.000010 0.999530 0.000010 0.000010 0.000010 0.000010 0.000010 0.000010 0.000010 0.000010 0.000010 0.000010 0.000010 0.000010 0.000010 0.000010 0.000010 0.000010 0.000010 0.000010 0.000010 0.000010 0.000010 0.000010 0.000010 0.000010
0.000010 0.000010 0.000010 0.000010 0.000010 0.000010 0.000010 0.000010 0.000010 0.000010 0.000010 0.000010 0.000010 0.000010 0.000010 0.000010 0.000010 0.000010 0.000010 0.000010 0.000010 0.000010 0.000010 0.999530 0.000010 0.000010 0.000010 0.000010 0.000010 0.000010 0.000010 0.000010 0.000010 0.000010 0.000010 0.000010 0.000010 0.000010 0.000010 0.000010 0.000010 0.000010 0.000010 0.000010 0.000010 0.000010 0.000010 0.000010
0.000010 0.002640 0.000010 0.000010 0.000010 0.000010 0.000010 0.000010 0.000010 0.000010 0.002840 0.000010 0.000010 0.000010 0.000010 0.000010 0.000010 0.000010 0.000010 0.000010 0.000010 0.000010 0.000010 0.992599 0.000010 0.000010 0.000010 0.000010 0.000010 0.000010 0.000010 0.000010 0.000010 0.000010 0.000010 0.000010 0.000010 0.000010 0.000010 0.000010 0.000010 0.001482 0.000010 0.000010 0.000010 0.000010 0.000010 0.000010
0.000010 0.000010 0.000010 0.000010 0.000010 0.000010 0.000010 0.000010 0.000010 0.000010 0.000010 0.000010 0.000010 0.000010 0.000010 0.000010 0.000010 0.000010 0.000010 0.000010 0.000010 0.000010 0.000010 0.999530 0.000010 0.000010 0.000010 0.000010 0.000010 0.000010 0.000010 0.000010 0.000010 0.000010 0.000010 0.000010 0.000010 0.000010 0.000010 0.000010 0.000010 0.000010 0.000010 0.000010 0.000010 0.000010 0.000010 0.000010
0.000010 0.000010 0.000010 0.000010 0.000010 0.000010 0.000010 0.000010 0.000010 0.000010 0.000010 0.000010 0.000010 0.000010 0.000010 0.000010 0.000010 0.000010 0.000010 0.000010 0.000010 0.000010 0.000010 0.999530 0.000010 0.000010 0.000010 0.000010 0.000010 0.000010 0.000010 0.000010 0.000010 0.000010 0.000010 0.000010 0.000010 0.000010 0.000010 0.000010 0.000010 0.000010 0.000010 0.000010 0.000010 0.000010 0.000010 0.000010
0.000010 0.000010 0.000010 0.000010 0.000010 0.000010 0.000010 0.000010 0.000010 0.000010 0.000010 0.000010 0.000010 0.000010 0.000010 0.000010 0.000010 0.000010 0.000010 0.000010 0.000010 0.000010 0.000010 0.999530 0.000010 0.000010 0.000010 0.000010 0.000010 0.000010 0.000010 0.000010 0.000010 0.000010 0.000010 0.000010 0.000010 0.000010 0.000010 0.000010 0.000010 0.000010 0.000010 0.000010 0.000010 0.000010 0.000010 0.000010
0.000010 0.000010 0.000010 0.000010 0.000010 0.000010 0.000010 0.009238 0.000010 0.000010 0.000010 0.000010 0.000010 0.000010 0.000010 0.000010 0.000010 0.000010 0.000010 0.000010 0.000010 0.000010 0.000010 0.983773 0.000010 0.000010 0.000010 0.000010 0.000010 0.000010 0.000010 0.000010 0.000010 0.000010 0.000010 0.000010 0.000010 0.000010 0.000010 0.000010 0.000010 0.006539 0.000010 0.000010 0.000010 0.000010 0.000010 0.000010
0.000010 0.000010 0.000010 0.000010 0.000010 0.000010 0.000010 0.000010 0.000010 0.000010 0.000010 0.000010 0.000010 0.000010 0.000010 0.000010 0.000010 0.000010 0.000010 0.000010 0.000010 0.000010 0.000010 0.999530 0.000010 0.000010 0.000010 0.000010 0.000010 0.000010 0.000010 0.000010 0.000010 0.000010 0.000010 0.000010 0.000010 0.000010 0.000010 0.000010 0.000010 0.000010 0.000010 0.000010 0.000010 0.000010 0.000010 0.000010
0.000010 0.000010 0.000010 0.000010 0.000010 0.000010 0.000010 0.000010 0.000010 0.000010 0.000010 0.000010 0.000010 0.000010 0.000010 0.000010 0.000010 0.000010 0.000010 0.000010 0.000010 0.000010 0.000010 0.999530 0.000010 0.000010 0.000010 0.000010 0.000010 0.000010 0.000010 0.000010 0.000010 0.000010 0.000010 0.000010 0.000010 0.000010 0.000010 0.000010 0.000010 0.000010 0.000010 0.000010 0.000010 0.000010 0.000010 0.000010
0.000010 0.000010 0.000010 0.000010 0.000010 0.000010 0.000010 0.000010 0.000010 0.000010 0.000010 0.000010 0.000010 0.000010 0.000010 0.000010 0.000010 0.000010 0.000010 0.000010 0.000010 0.000010 0.000010 0.000010 0.000010 0.000010 0.000010 0.938338 0.000010 0.000010 0.000010 0.000010 0.000010 0.000010 0.000010 0.000010 0.061202 0.000010 0.000010 0.000010 0.000010 0.000010 0.000010 0.000010 0.000010 0.000010 0.000010 0.000010
0.000010 0.000010 0.000010 0.042735 0.006982 0.000010 0.026673 0.000010 0.000010 0.000010 0.000010 0.000015 0.000010 0.000010 0.036590 0.000010 0.000010 0.026393 0.000010 0.000010 0.000010 0.000010 0.000010 0.000010 0.000010 0.000010 0.000010 0.701781 0.000010 0.000010 0.000010 0.000010 0.000010 0.000010 0.000010 0.000010 0.109911 0.000010 0.000010 0.005093 0.000010 0.000010 0.043447 0.000010 0.000010 0.000010 0.000010 0.000010
0.000010 0.000010 0.000010 0.002183 0.013376 0.000010 0.000010 0.000332 0.000010 0.012033 0.000010 0.000010 0.000010 0.000010 0.008102 0.000010 0.000010 0.000010 0.085950 0.000010 0.000010 0.000010 0.000010 0.015108 0.025634 0.000010 0.002859 0.800373 0.000010 0.025285 0.000010 0.000010 0.000010 0.001203 0.000010 0.000010 0.004722 0.000010 0.000010 0.000010 0.000010 0.000010 0.002498 0.000010 0.000010 0.000010 0.000010 0.000010
0.000010 0.000010 0.000010 0.000010 0.000010 0.000010 0.000010 0.000010 0.000010 0.000010 0.000010 0.000010 0.000010 0.000010 0.000011 0.000010 0.000010 0.000010 0.000010 0.000010 0.000010 0.000010 0.000010 0.000010 0.000010 0.000010 0.000010 0.785827 0.000010 0.000010 0.000010 0.000010 0.000010 0.000010 0.000010 0.000010 0.213708 0.000010 0.000010 0.000013 0.000010 0.000010 0.000010 0.000010 0.000010 0.000010 0.000010 0.000010
0.000010 0.000010 0.000010 0.052258 0.000010 0.000010 0.000010 0.000010 0.003058 0.000010 0.000010 0.004487 0.000010 0.012046 0.000010 0.000010 0.000010 0.000010 0.105729 0.000010 0.000010 0.000010 0.000010 0.000010 0.036958 0.009298 0.000010 0.763882 0.000010 0.000010 0.000010 0.000010 0.000010 0.000010 0.000010 0.000010 0.000010 0.000010 0.000010 0.000010 0.000010 0.000010 0.011893 0.000010 0.000010 0.000010 0.000010 0.000010
0.000010 0.013165 0.002531 0.000010 0.002622 0.000010 0.000010 0.000010 0.000010 0.000010 0.000010 0.000010 0.000010 0.000010 0.001228 0.000010 0.000010 0.000010 0.052256 0.000010 0.000010 0.000010 0.000010 0.000010 0.000010 0.018709 0.000010 0.754582 0.005895 0.000010 0.000010 0.000010 0.000010 0.017079 0.000010 0.000010 0.123977 0.000010 0.000010 0.007587 0.000010 0.000010 0.000010 0.000010 0.000010 0.000010 0.000010 0.000010
0.000010 0.000010 0.000010 0.000010 0.000010 0.000010 0.000010 0.000010 0.000010 0.000010 0.000010 0.000010 0.000010 0.000010 0.000010 0.000010 0.000010 0.000010 0.146064 0.000010 0.000010 0.000010 0.000010 0.000010 0.000010 0.000010 0.000010 0.853476 0.000010 0.000010 0.000010 0.000010 0.000010 0.000010 0.000010 0.000010 0.000010 0.000010 0.000010 0.000010 0.000010 0.000010 0.000010 0.000010 0.000010 0.000010 0.000010 0.000010
0.000010 0.000010 0.000010 0.000010 0.000010 0.000010 0.000010 0.000010 0.000010 0.000010 0.000010 0.000010 0.000010 0.000010 0.000010 0.000010 0.000010 0.000010 0.000010 0.000010 0.000010 0.000010 0.000010 0.000010 0.000010 0.000010 0.000010 0.999530 0.000010 0.000010 0.000010 0.000010 0.000010 0.000010 0.000010 0.000010 0.000010 0.000010 0.000010 0.000010 0.000010 0.000010 0.000010 0.000010 0.000010 0.000010 0.000010 0.000010
0.000010 0.000010 0.005202 0.029725 0.014775 0.000010 0.000010 0.000010 0.000010 0.000010 0.000010 0.000010 0.000010 0.000010 0.000010 0.000010 0.000010 0.001670 0.074486 0.000010 0.000010 0.000010 0.000010 0.000010 0.006159 0.000010 0.000010 0.863337 0.000010 0.004246 0.000010 0.000010 0.000010 0.000010 0.000010 0.000010 0.000010 0.000010 0.000010 0.000010 0.000010 0.000010 0.000010 0.000010 0.000010 0.000010 0.000010 0.000010
0.000010 0.000010 0.000010 0.000010 0.000010 0.000010 0.000010 0.000010 0.000010 0.000010 0.000010 0.000010 0.000010 0.000010 0.000010 0.000010 0.000010 0.000010 0.000010 0.000010 0.000010 0.000010 0.000010 0.000010 0.000010 0.000010 0.000010 0.999530 0.000010 0.000010 0.000010 0.000010 0.000010 0.000010 0.000010 0.000010 0.000010 0.000010 0.000010 0.000010 0.000010 0.000010 0.000010 0.000010 0.000010 0.000010 0.000010 0.000010
0.000010 0.000010 0.000010 0.000010 0.000010 0.000010 0.000010 0.000010 0.000010 0.000010 0.000010 0.000010 0.000010 0.000010 0.000010 0.000010 0.000010 0.000010 0.110795 0.000010 0.000010 0.000010 0.000010 0.000010 0.022808 0.000010 0.000010 0.865947 0.000010 0.000010 0.000010 0.000010 0.000010 0.000010 0.000010 0.000010 0.000010 0.000010 0.000010 0.000010 0.000010 0.000010 0.000010 0.000010 0.000010 0.000010 0.000010 0.000010
0.000010 0.000010 0.000010 0.000010 0.000010 0.000010 0.000010 0.000010 0.000010 0.000010 0.000010 0.000010 0.000010 0.000010 0.000010 0.000010 0.010006 0.000010 0.242169 0.000010 0.000010 0.000010 0.000010 0.000010 0.022489 0.000010 0.000010 0.720371 0.000010 0.000010 0.000010 0.000010 0.000010 0.000010 0.000010 0.000010 0.000010 0.000010 0.000010 0.000010 0.000010 0.004536 0.000010 0.000010 0.000010 0.000010 0.000010 0.000010
0.000010 0.000010 0.000010 0.000010 0.000010 0.000010 0.000010 0.000010 0.000010 0.000010 0.000010 0.000010 0.000010 0.000010 0.000010 0.000010 0.000010 0.000010 0.102030 0.000010 0.000010 0.000010 0.000010 0.000010 0.067402 0.000010 0.000010 0.830118 0.000010 0.000010 0.000010 0.000010 0.000010 0.000010 0.000010 0.000010 0.000010 0.000010 0.000010 0.000010 0.000010 0.000010 0.000010 0.000010 0.000010 0.000010 0.000010 0.000010
0.000010 0.000010 0.000010 0.009362 0.000010 0.000010 0.000010 0.008942 0.000010 0.000010 0.000010 0.000010 0.000010 0.000010 0.000010 0.000010 0.000010 0.000010 0.127431 0.000010 0.000010 0.000010 0.000010 0.000010 0.031683 0.000010 0.000010 0.822153 0.000010 0.000010 0.000010 0.000010 0.000010 0.000010 0.000010 0.000010 0.000010 0.000010 0.000010 0.000010 0.000010 0.000010 0.000010 0.000010 0.000010 0.000010 0.000010 0.000010
0.000010 0.000010 0.000010 0.000010 0.008019 0.000010 0.000010 0.000010 0.000010 0.000010 0.000010 0.000014 0.000010 0.002717 0.000010 0.000010 0.010672 0.000010 0.235551 0.000010 0.000010 0.000010 0.000010 0.000010 0.022620 0.000010 0.000010 0.715418 0.000010 0.000010 0.000010 0.000010 0.000010 0.000010 0.000010 0.000010 0.000010 0.000010 0.000010 0.000010 0.000010 0.000010 0.000010 0.000010 0.000010 0.004590 0.000010 0.000010
0.000010 0.000010 0.015939 0.000010 0.000010 0.000010 0.000010 0.000311 0.000010 0.008091 0.000010 0.000010 0.000010 0.000010 0.000010 0.000010 0.000010 0.000010 0.000010 0.000010 0.000010 0.000010 0.000010 0.000010 0.001892 0.000010 0.000010 0.796775 0.000010 0.000010 0.000010 0.000010 0.000010 0.000010 0.000010 0.000010 0.160852 0.000010 0.000010 0.012142 0.000010 0.000010 0.003598 0.000010 0.000010 0.000010 0.000010 0.000010
0.000010 0.000010 0.011476 0.000010 0.000010 0.000010 0.000010 0.000010 0.006423 0.000010 0.000010 0.000010 0.000010 0.000010 0.000010 0.000010 0.000010 0.000010 0.000010 0.000010 0.000010 0.000010 0.000010 0.000010 0.000010 0.001723 0.000010 0.756699 0.000010 0.000010 0.000010 0.000010 0.000010 0.012743 0.000010 0.000010 0.210516 0.000010 0.000010 0.000010 0.000010 0.000010 0.000010 0.000010 0.000010 0.000010 0.000010 0.000010
0.000010 0.000010 0.000010 0.000010 0.000010 0.000010 0.000010 0.000010 0.000010 0.000010 0.000010 0.011290 0.000010 0.000010 0.000010 0.000010 0.000010 0.000010 0.384986 0.000010 0.025038 0.000010 0.005577 0.000010 0.004256 0.020008 0.000010 0.531300 0.000010 0.000010 0.000010 0.000010 0.000010 0.006563 0.000010 0.000010 0.000010 0.000010 0.000010 0.000010 0.000010 0.010591 0.000010 0.000010 0.000010 0.000010 0.000010 0.000010
0.000010 0.000010 0.025141 0.000010 0.000010 0.000010 0.000010 0.000010 0.001182 0.000010 0.000010 0.000010 0.000010 0.000010 0.000010 0.000010 0.000010 0.000010 0.000010 0.000010 0.000010 0.000010 0.000010 0.000010 0.000010 0.000010 0.000010 0.880599 0.000010 0.000010 0.000010 0.000010 0.000010 0.002396 0.000010 0.000010 0.090251 0.000010 0.000010 0.000010 0.000010 0.000010 0.000010 0.000010 0.000010 0.000010 0.000010 0.000010
0.000010 0.000010 0.000010 0.051685 0.019896 0.000010 0.000010 0.000010 0.004996 0.000010 0.000010 0.000010 0.000010 0.000010 0.000010 0.000010 0.000010 0.000010 0.000010 0.000010 0.000010 0.000010 0.000010 0.000010 0.000010 0.000010 0.000010 0.922984 0.000010 0.000010 0.000010 0.000010 0.000010 0.000010 0.000010 0.000010 0.000010 0.000010 0.000010 0.000010 0.000010 0.000010 0.000010 0.000010 0.000010 0.000010 0.000010 0.000010
0.000010 0.000010 0.000010 0.043776 0.000010 0.000010 0.000010 0.000010 0.000010 0.000010 0.000010 0.000010 0.005454 0.005969 0.000010 0.000010 0.018266 0.699209 0.000010 0.000010 0.000010 0.000012 0.000010 0.000010 0.000010 0.000010 0.009339 0.000010 0.000010 0.018486 0.001496 0.000010 0.000010 0.000010 0.012997 0.030659 0.015858 0.004046 0.000010 0.000010 0.013935 0.000010 0.000010 0.063658 0.000010 0.000010 0.056519 0.000010
0.000010 0.000010 0.000010 0.000010 0.000010 0.000010 0.000010 0.011712 0.000010 0.005783 0.000010 0.000010 0.000010 0.000010 0.000010 0.000010 0.000010 0.841595 0.000010 0.021899 0.000010 0.006948 0.000010 0.000010 0.015332 0.000010 0.000010 0.000010 0.000010 0.001747 0.027540 0.000010 0.000010 0.001662 0.000010 0.000010 0.000010 0.000010 0.000010 0.000456 0.016675 0.000010 0.026665 0.000010 0.000010 0.000010 0.021636 0.000010
0.003164 0.014476 0.000010 0.028179 0.000010 0.004749 0.006933 0.000010 0.000010 0.025424 0.000010 0.011277 0.000010 0.003258 0.006876 0.003466 0.000010 0.705560 0.002303 0.004931 0.000010 0.001490 0.000016 0.000010 0.001738 0.000010 0.001110 0.000010 0.000019 0.002757 0.025336 0.000010 0.001848 0.000010 0.000010 0.000012 0.000010 0.000010 0.004827 0.009050 0.028792 0.000010 0.015230 0.052296 0.000010 0.000010 0.024025 0.010670
0.000010 0.000010 0.000010 0.000010 0.000010 0.000010 0.000010 0.000010 0.000010 0.000010 0.000010 0.000010 0.000010 0.000010 0.000010 0.000010 0.000010 0.999530 0.000010 0.000010 0.000010 0.000010 0.000010 0.000010 0.000010 0.000010 0.000010 0.000010 0.000010 0.000010 0.000010 0.000010 0.000010 0.000010 0.000010 0.000010 0.000010 0.000010 0.000010 0.000010 0.000010 0.000010 0.000010 0.000010 0.000010 0.000010 0.000010 0.000010
0.000010 0.000010 0.000010 0.000010 0.000010 0.000010 0.000010 0.000014 0.000010 0.000010 0.000010 0.000010 0.000010 0.000010 0.000010 0.000010 0.000010 0.960381 0.000010 0.000010 0.000010 0.000010 0.000010 0.000010 0.000010 0.000010 0.000010 0.000010 0.000010 0.000010 0.015843 0.000010 0.000010 0.000010 0.000010 0.000010 0.000010 0.000010 0.000010 0.000010 0.023321 0.000010 0.000010 0.000010 0.000010 0.000010 0.000010 0.000010
0.000010 0.000010 0.000010 0.000010 0.000010 0.000010 0.000010 0.007642 0.000010 0.006942 0.000010 0.000010 0.013132 0.000010 0.000010 0.000010 0.000010 0.791276 0.000010 0.002601 0.000010 0.000010 0.000010 0.002041 0.000010 0.016218 0.007701 0.000010 0.000010 0.000010 0.000010 0.000010 0.013476 0.000010 0.005319 0.000010 0.000010 0.000010 0.000010 0.000010 0.013201 0.007917 0.000010 0.087296 0.000010 0.000010 0.024782 0.000123
0.010604 0.000010 0.000010 0.064924 0.000010 0.000010 0.000010 0.000010 0.000010 0.021458 0.026245 0.000010 0.017794 0.009741 0.001121 0.000010 0.012764 0.656311 0.000010 0.000010 0.000010 0.000010 0.003029 0.000010 0.003602 0.028048 0.009894 0.000010 0.018433 0.000010 0.014849 0.000010 0.000010 0.005627 0.000010 0.000010 0.002614 0.000010 0.002854 0.000010 0.000010 0.000010 0.000010 0.050762 0.000010 0.000010 0.039045 0.000010
0.000010 0.000010 0.000010 0.000010 0.000010 0.000010 0.000010 0.000010 0.000010 0.000010 0.000010 0.000010 0.000010 0.000010 0.000010 0.000010 0.000010 0.999530 0.000010 0.000010 0.000010 0.000010 0.000010 0.000010 0.000010 0.000010 0.000010 0.000010 0.000010 0.000010 0.000010 0.000010 0.000010 0.000010 0.000010 0.000010 0.000010 0.000010 0.000010 0.000010 0.000010 0.000010 0.000010 0.000010 0.000010 0.000010 0.000010 0.000010
0.000010 0.003877 0.008252 0.004816 0.000010 0.000010 0.016807 0.000010 0.004742 0.000010 0.003995 0.000010 0.000010 0.010779 0.000010 0.000259 0.000010 0.799517 0.000010 0.000010 0.000010 0.000010 0.000847 0.000010 0.000010 0.000010 0.000653 0.009861 0.014936 0.011232 0.021804 0.000010 0.000010 0.011484 0.000010 0.000010 0.000010 0.000010 0.000733 0.016474 0.000010 0.012223 0.000010 0.038804 0.000010 0.000010 0.000010 0.007635
0.000010 0.000010 0.000010 0.000010 0.000010 0.000010 0.000010 0.000010 0.000010 0.000010 0.000010 0.000010 0.000010 0.000010 0.000010 0.000010 0.000010 0.999530 0.000010 0.000010 0.000010 0.000010 0.000010 0.000010 0.000010 0.000010 0.000010 0.000010 0.000010 0.000010 0.000010 0.000010 0.000010 0.000010 0.000010 0.000010 0.000010 0.000010 0.000010 0.000010 0.000010 0.000010 0.000010 0.000010 0.000010 0.000010 0.000010 0.000010
0.000010 0.000010 0.000010 0.000010 0.000010 0.000010 0.000010 0.000010 0.000010 0.000010 0.002157 0.000010 0.000010 0.000010 0.000010 0.000010 0.000010 0.997383 0.000010 0.000010 0.000010 0.000010 0.000010 0.000010 0.000010 0.000010 0.000010 0.000010 0.000010 0.000010 0.000010 0.000010 0.000010 0.000010 0.000010 0.000010 0.000010 0.000010 0.000010 0.000010 0.000010 0.000010 0.000010 0.000010 0.000010 0.000010 0.000010 0.000010
0.000010 0.000010 0.000010 0.000010 0.000010 0.000010 0.000010 0.000010 0.000010 0.000010 0.000010 0.000010 0.000010 0.000010 0.000010 0.000010 0.000010 0.992239 0.000010 0.000010 0.000010 0.000010 0.000010 0.000010 0.000010 0.000010 0.000010 0.000010 0.000010 0.000010 0.000010 0.000010 0.000010 0.000010 0.000457 0.000010 0.000010 0.000010 0.000010 0.004462 0.000010 0.000010 0.002402 0.000010 0.000010 0.000010 0.000010 0.000010
0.000010 0.000010 0.000010 0.000010 0.000010 0.000010 0.000010 0.000018 0.000010 0.000010 0.000014 0.000010 0.000010 0.000010 0.000010 0.000010 0.000010 0.999518 0.000010 0.000010 0.000010 0.000010 0.000010 0.000010 0.000010 0.000010 0.000010 0.000010 0.000010 0.000010 0.000010 0.000010 0.000010 0.000010 0.000010 0.000010 0.000010 0.000010 0.000010 0.000010 0.000010 0.000010 0.000010 0.000010 0.000010 0.000010 0.000010 0.000010
0.000013 0.014633 0.000010 0.000010 0.002957 0.000010 0.000010 0.000010 0.000010 0.000010 0.000010 0.000010 0.000010 0.004939 0.000010 0.000010 0.003851 0.906642 0.003229 0.000010 0.000010 0.000010 0.000010 0.006544 0.003187 0.005987 0.000010 0.000010 0.000010 0.003787 0.000010 0.000010 0.000010 0.030581 0.000010 0.000010 0.000010 0.006748 0.000010 0.000010 0.000010 0.001504 0.000010 0.000010 0.000010 0.000010 0.000010 0.005068
0.000010 0.000010 0.000010 0.000010 0.000010 0.000010 0.000010 0.000010 0.000010 0.000010 0.000010 0.000010 0.000010 0.000010 0.000010 0.000010 0.000010 0.999530 0.000010 0.000010 0.000010 0.000010 0.000010 0.000010 0.000010 0.000010 0.000010 0.000010 0.000010 0.000010 0.000010 0.000010 0.000010 0.000010 0.000010 0.000010 0.000010 0.000010 0.000010 0.000010 0.000010 0.000010 0.000010 0.000010 0.000010 0.000010 0.000010 0.000010
0.018743 0.000010 0.000010 0.000010 0.000010 0.000010 0.000010 0.009273 0.000010 0.000010 0.000010 0.000010 0.000010 0.000010 0.000010 0.000010 0.000010 0.949049 0.000010 0.000010 0.000010 0.000010 0.000010 0.013737 0.000010 0.000010 0.000010 0.000010 0.000010 0.000010 0.000010 0.000010 0.000010 0.000010 0.000050 0.000010 0.003111 0.000010 0.000010 0.005626 0.000010 0.000010 0.000010 0.000010 0.000010 0.000010 0.000010 0.000010
0.000013 0.000011 0.000010 0.000010 0.000010 0.000010 0.000010 0.000010 0.000010 0.000010 0.000010 0.000010 0.000010 0.000010 0.000010 0.000010 0.000010 0.999522 0.000010 0.000010 0.000010 0.000010 0.000010 0.000010 0.000010 0.000010 0.000010 0.000010 0.000010 0.000010 0.000010 0.000010 0.000010 0.000010 0.000010 0.000010 0.000010 0.000010 0.000010 0.000010 0.000010 0.000010 0.000010 0.000014 0.000010 0.000010 0.000010 0.000010
0.000010 0.000010 0.000010 0.000010 0.000010 0.000010 0.000010 0.000010 0.000010 0.000010 0.000010 0.000010 0.000010 0.000010 0.000010 0.000010 0.000010 0.947009 0.000010 0.025412 0.000010 0.001294 0.000010 0.000010 0.000010 0.000010 0.000010 0.000010 0.000010 0.000010 0.000010 0.000010 0.000010 0.000010 0.000010 0.018681 0.000010 0.007174 0.000010 0.000010 0.000010 0.000010 0.000010 0.000010 0.000010 0.000010 0.000010 0.000010
0.000010 0.000010 0.031960 0.000010 0.000010 0.000010 0.004585 0.000010 0.000010 0.000010 0.000010 0.000253 0.000010 0.001019 0.000010 0.000010 0.000010 0.851463 0.000010 0.000010 0.000010 0.000010 0.013687 0.011028 0.019284 0.000010 0.009987 0.000010 0.000010 0.000010 0.012644 0.000010 0.002023 0.000010 0.004351 0.000010 0.000010 0.000010 0.000205 0.000010 0.000010 0.000010 0.027817 0.000010 0.002812 0.000010 0.000010 0.006562
0.000010 0.000010 0.000010 0.000010 0.000010 0.000010 0.000010 0.000010 0.000010 0.000010 0.000010 0.000010 0.000010 0.000010 0.000010 0.000010 0.000010 0.999530 0.000010 0.000010 0.000010 0.000010 0.000010 0.000010 0.000010 0.000010 0.000010 0.000010 0.000010 0.000010 0.000010 0.000010 0.000010 0.000010 0.000010 0.000010 0.000010 0.000010 0.000010 0.000010 0.000010 0.000010 0.000010 0.000010 0.000010 0.000010 0.000010 0.000010
0.000010 0.000010 0.000010 0.000010 0.000010 0.000010 0.000010 0.000010 0.000010 0.000010 0.000010 0.000010 0.000010 0.999530 0.000010 0.000010 0.000010 0.000010 0.000010 0.000010 0.000010 0.000010 0.000010 0.000010 0.000010 0.000010 0.000010 0.000010 0.000010 0.000010 0.000010 0.000010 0.000010 0.000010 0.000010 0.000010 0.000010 0.000010 0.000010 0.000010 0.000010 0.000010 0.000010 0.000010 0.000010 0.000010 0.000010 0.000010
0.000010 0.000010 0.000010 0.000010 0.000010 0.000010 0.000010 0.000010 0.000010 0.000010 0.000010 0.000010 0.000010 0.999530 0.000010 0.000010 0.000010 0.000010 0.000010 0.000010 0.000010 0.000010 0.000010 0.000010 0.000010 0.000010 0.000010 0.000010 0.000010 0.000010 0.000010 0.000010 0.000010 0.000010 0.000010 0.000010 0.000010 0.000010 0.000010 0.000010 0.000010 0.000010 0.000010 0.000010 0.000010 0.000010 0.000010 0.000010
0.000010 0.000010 0.000010 0.000010 0.000010 0.000010 0.000010 0.000010 0.000010 0.000010 0.000010 0.000010 0.000010 0.999530 0.000010 0.000010 0.000010 0.000010 0.000010 0.000010 0.000010 0.000010 0.000010 0.000010 0.000010 0.000010 0.000010 0.000010 0.000010 0.000010 0.000010 0.000010 0.000010 0.000010 0.000010 0.000010 0.000010 0.000010 0.000010 0.000010 0.000010 0.000010 0.000010 0.000010 0.000010 0.000010 0.000010 0.000010
0.000010 0.000010 0.000010 0.000010 0.000010 0.000010 0.000010 0.000010 0.000010 0.000010 0.000010 0.000010 0.000010 0.999530 0.000010 0.000010 0.000010 0.000010 0.000010 0.000010 0.000010 0.000010 0.000010 0.000010 0.000010 0.000010 0.000010 0.000010 0.000010 0.000010 0.000010 0.000010 0.000010 0.000010 0.000010 0.000010 0.000010 0.000010 0.000010 0.000010 0.000010 0.000010 0.000010 0.000010 0.000010 0.000010 0.000010 0.000010
0.000010 0.000010 0.000010 0.000010 0.000010 0.000010 0.000010 0.000010 0.000010 0.000010 0.000010 0.000010 0.000010 0.999530 0.000010 0.000010 0.000010 0.000010 0.000010 0.000010 0.000010 0.000010 0.000010 0.000010 0.000010 0.000010 0.000010 0.000010 0.000010 0.000010 0.000010 0.000010 0.000010 0.000010 0.000010 0.000010 0.000010 0.000010 0.000010 0.000010 0.000010 0.000010 0.000010 0.000010 0.000010 0.000010 0.000010 0.000010
0.000010 0.000010 0.000010 0.000010 0.000010 0.000010 0.000010 0.000010 0.000010 0.000010 0.000010 0.000010 0.000010 0.999530 0.000010 0.000010 0.000010 0.000010 0.000010 0.000010 0.000010 0.000010 0.000010 0.000010 0.000010 0.000010 0.000010 0.000010 0.000010 0.000010 0.000010 0.000010 0.000010 0.000010 0.000010 0.000010 0.000010 0.000010 0.000010 0.000010 0.000010 0.000010 0.000010 0.000010 0.000010 0.000010 0.000010 0.000010
0.000010 0.000010 0.000010 0.000010 0.000010 0.000010 0.000010 0.000010 0.000010 0.000010 0.000010 0.000010 0.000010 0.999530 0.000010 0.000010 0.000010 0.000010 0.000010 0.000010 0.000010 0.000010 0.000010 0.000010 0.000010 0.000010 0.000010 0.000010 0.000010 0.000010 0.000010 0.000010 0.000010 0.000010 0.000010 0.000010 0.000010 0.000010 0.000010 0.000010 0.000010 0.000010 0.000010 0.000010 0.000010 0.000010 0.000010 0.000010
0.000010 0.000010 0.000010 0.000010 0.000010 0.000010 0.000010 0.000010 0.000010 0.000018 0.000010 0.000010 0.000010 0.999522 0.000010 0.000010 0.000010 0.000010 0.000010 0.000010 0.000010 0.000010 0.000010 0.000010 0.000010 0.000010 0.000010 0.000010 0.000010 0.000010 0.000010 0.000010 0.000010 0.000010 0.000010 0.000010 0.000010 0.000010 0.000010 0.000010 0.000010 0.000010 0.000010 0.000010 0.000010 0.000010 0.000010 0.000010
0.000010 0.005160 0.000010 0.000010 0.000010 0.142681 0.000010 0.000010 0.000010 0.004940 0.000010 0.015105 0.000010 0.000010 0.000010 0.000010 0.000010 0.000010 0.000010 0.000010 0.000010 0.000010 0.000010 0.000010 0.000010 0.000010 0.000010 0.000010 0.001448 0.000010 0.000010 0.000010 0.000010 0.000010 0.000010 0.000010 0.000010 0.000010 0.000010 0.000010 0.000010 0.000010 0.000010 0.000010 0.000010 0.829774 0.000010 0.000482
0.000539 0.000010 0.001396 0.000010 0.000010 0.196369 0.000010 0.000010 0.000010 0.000010 0.000010 0.000010 0.000010 0.015654 0.000010 0.000010 0.000010 0.000010 0.000010 0.000010 0.000708 0.000010 0.000010 0.000010 0.015935 0.000010 0.000010 0.000010 0.000010 0.000010 0.000010 0.000010 0.000010 0.007357 0.000010 0.000010 0.000010 0.000010 0.000010 0.000010 0.000010 0.000010 0.019936 0.000010 0.000010 0.741715 0.000010 0.000010
0.005907 0.003697 0.000010 0.000010 0.000010 0.181743 0.000010 0.000010 0.000010 0.000010 0.000010 0.000010 0.000010 0.000010 0.000010 0.000010 0.000010 0.000010 0.000010 0.000010 0.000010 0.000010 0.000366 0.000010 0.016698 0.000010 0.000010 0.000010 0.000010 0.000010 0.000010 0.000010 0.000010 0.000010 0.000010 0.000010 0.000010 0.000010 0.000010 0.000010 0.000010 0.000010 0.008912 0.000010 0.000010 0.782267 0.000010 0.000010
0.000010 0.000010 0.000010 0.000010 0.000010 0.131138 0.000010 0.000010 0.000010 0.000010 0.000010 0.000010 0.000010 0.000010 0.000010 0.005702 0.000010 0.000010 0.000010 0.000010 0.000010 0.000010 0.000010 0.000010 0.000010 0.000010 0.000010 0.000010 0.000010 0.001116 0.000010 0.000010 0.000010 0.000010 0.000010 0.000010 0.000010 0.000010 0.000010 0.000010 0.000010 0.000010 0.000010 0.002945 0.000010 0.858669 0.000010 0.000010
0.000010 0.018099 0.000010 0.000010 0.000010 0.108444 0.000010 0.000010 0.000010 0.000010 0.000010 0.014276 0.000010 0.000010 0.000010 0.001001 0.000010 0.000010 0.000010 0.000010 0.014986 0.000010 0.000010 0.000010 0.000010 0.000010 0.012968 0.008268 0.000010 0.000010 0.000010 0.000010 0.000010 0.000010 0.000010 0.000010 0.000010 0.000010 0.000010 0.000010 0.000010 0.000010 0.000010 0.025887 0.000010 0.795682 0.000010 0.000010
0.000991 0.027715 0.000010 0.000010 0.029469 0.793074 0.000010 0.000010 0.000010 0.002173 0.000010 0.004408 0.000010 0.000010 0.007263 0.000010 0.000010 0.010869 0.000822 0.007192 0.000010 0.000010 0.000010 0.001037 0.009748 0.010637 0.020722 0.000010 0.000010 0.000010 0.000010 0.005760 0.024704 0.010830 0.000010 0.006068 0.000010 0.003501 0.001747 0.000010 0.007590 0.004393 0.000010 0.009039 0.000010 0.000010 0.000010 0.000010
0.000010 0.003496 0.000010 0.000010 0.007948 0.848450 0.019434 0.000010 0.000010 0.000010 0.000010 0.000010 0.000010 0.018660 0.000010 0.000010 0.000010 0.000010 0.000010 0.000010 0.010245 0.000010 0.000010 0.000010 0.015247 0.012563 0.000010 0.000010 0.000010 0.000010 0.000010 0.020181 0.000010 0.000010 0.000010 0.000010 0.000010 0.000010 0.000010 0.000010 0.000010 0.000010 0.000010 0.024763 0.000010 0.000010 0.006871 0.011781
0.000010 0.000010 0.000010 0.000010 0.000010 0.995815 0.000010 0.003725 0.000010 0.000010 0.000010 0.000010 0.000010 0.000010 0.000010 0.000010 0.000010 0.000010 0.000010 0.000010 0.000010 0.000010 0.000010 0.000010 0.000010 0.000010 0.000010 0.000010 0.000010 0.000010 0.000010 0.000010 0.000010 0.000010 0.000010 0.000010 0.000010 0.000010 0.000010 0.000010 0.000010 0.000010 0.000010 0.000010 0.000010 0.000010 0.000010 0.000010
0.000010 0.000010 0.000010 0.000010 0.017657 0.886258 0.000010 0.000010 0.000010 0.000010 0.000010 0.008331 0.000010 0.000010 0.000962 0.000010 0.000010 0.000010 0.000010 0.000010 0.000010 0.000010 0.000010 0.000010 0.008061 0.016708 0.000010 0.000010 0.000010 0.000010 0.000010 0.012125 0.033131 0.000010 0.000010 0.003957 0.000010 0.000010 0.000010 0.001521 0.010920 0.000010 0.000010 0.000010 0.000010 0.000010 0.000010 0.000010
0.000010 0.000010 0.000010 0.000010 0.000010 0.999530 0.000010 0.000010 0.000010 0.000010 0.000010 0.000010 0.000010 0.000010 0.000010 0.000010 0.000010 0.000010 0.000010 0.000010 0.000010 0.000010 0.000010 0.000010 0.000010 0.000010 0.000010 0.000010 0.000010 0.000010 0.000010 0.000010 0.000010 0.000010 0.000010 0.000010 0.000010 0.000010 0.000010 0.000010 0.000010 0.000010 0.000010 0.000010 0.000010 0.000010 0.000010 0.000010
0.000010 0.000010 0.000010 0.000010 0.000010 0.999530 0.000010 0.000010 0.000010 0.000010 0.000010 0.000010 0.000010 0.000010 0.000010 0.000010 0.000010 0.000010 0.000010 0.000010 0.000010 0.000010 0.000010 0.000010 0.000010 0.000010 0.000010 0.000010 0.000010 0.000010 0.000010 0.000010 0.000010 0.000010 0.000010 0.000010 0.000010 0.000010 0.000010 0.000010 0.000010 0.000010 0.000010 0.000010 0.000010 0.000010 0.000010 0.000010
0.000010 0.000010 0.000010 0.000010 0.000010 0.999530 0.000010 0.000010 0.000010 0.000010 0.000010 0.000010 0.000010 0.000010 0.000010 0.000010 0.000010 0.000010 0.000010 0.000010 0.000010 0.000010 0.000010 0.000010 0.000010 0.000010 0.000010 0.000010 0.000010 0.000010 0.000010 0.000010 0.000010 0.000010 0.000010 0.000010 0.000010 0.000010 0.000010 0.000010 0.000010 0.000010 0.000010 0.000010 0.000010 0.000010 0.000010 0.000010
0.000010 0.000010 0.000010 0.000010 0.000010 0.986215 0.000010 0.000010 0.000010 0.000010 0.000010 0.000010 0.000010 0.000010 0.000010 0.000010 0.000010 0.000010 0.000010 0.000010 0.000010 0.000010 0.000010 0.000010 0.000010 0.000010 0.000010 0.000010 0.000010 0.000010 0.000010 0.000010 0.013325 0.000010 0.000010 0.000010 0.000010 0.000010 0.000010 0.000010 0.000010 0.000010 0.000010 0.000010 0.000010 0.000010 0.000010 0.000010
0.000010 0.000010 0.000010 0.000010 0.000010 0.983423 0.000010 0.000010 0.000010 0.000010 0.000010 0.000010 0.008254 0.000010 0.000010 0.000010 0.000010 0.000010 0.000010 0.007873 0.000010 0.000010 0.000010 0.000010 0.000010 0.000010 0.000010 0.000010 0.000010 0.000010 0.000010 0.000010 0.000010 0.000010 0.000010 0.000010 0.000010 0.000010 0.000010 0.000010 0.000010 0.000010 0.000010 0.000010 0.000010 0.000010 0.000010 0.000010
0.000010 0.000010 0.000010 0.000010 0.000010 0.999530 0.000010 0.000010 0.000010 0.000010 0.000010 0.000010 0.000010 0.000010 0.000010 0.000010 0.000010 0.000010 0.000010 0.000010 0.000010 0.000010 0.000010 0.000010 0.000010 0.000010 0.000010 0.000010 0.000010 0.000010 0.000010 0.000010 0.000010 0.000010 0.000010 0.000010 0.000010 0.000010 0.000010 0.000010 0.000010 0.000010 0.000010 0.000010 0.000010 0.000010 0.000010 0.000010
0.000010 0.000010 0.000010 0.000010 0.000010 0.976596 0.000010 0.000010 0.000010 0.000010 0.000010 0.000010 0.000010 0.000010 0.000010 0.000010 0.000010 0.000010 0.000010 0.000010 0.000010 0.000010 0.000010 0.000010 0.000010 0.000010 0.000010 0.000010 0.000010 0.000010 0.000010 0.000010 0.009006 0.000010 0.000010 0.000010 0.000010 0.000879 0.000010 0.000010 0.000010 0.000010 0.000010 0.000010 0.000010 0.000010 0.000010 0.013080
0.000010 0.000010 0.000010 0.000010 0.000010 0.930202 0.000010 0.000010 0.000010 0.000010 0.000010 0.000010 0.000010 0.000010 0.000010 0.005027 0.000010 0.000010 0.000010 0.000010 0.000010 0.000010 0.004911 0.000010 0.000010 0.000010 0.000010 0.000010 0.000010 0.000010 0.000010 0.000010 0.012067 0.000010 0.000010 0.000010 0.000010 0.000010 0.000010 0.000010 0.009039 0.000010 0.000010 0.018510 0.000010 0.000010 0.010906 0.008936
0.000010 0.000010 0.000010 0.000010 0.000010 0.999530 0.000010 0.000010 0.000010 0.000010 0.000010 0.000010 0.000010 0.000010 0.000010 0.000010 0.000010 0.000010 0.000010 0.000010 0.000010 0.000010 0.000010 0.000010 0.000010 0.000010 0.000010 0.000010 0.000010 0.000010 0.000010 0.000010 0.000010 0.000010 0.000010 0.000010 0.000010 0.000010 0.000010 0.000010 0.000010 0.000010 0.000010 0.000010 0.000010 0.000010 0.000010 0.000010
0.000010 0.000010 0.000010 0.000010 0.000010 0.999530 0.000010 0.000010 0.000010 0.000010 0.000010 0.000010 0.000010 0.000010 0.000010 0.000010 0.000010 0.000010 0.000010 0.000010 0.000010 0.000010 0.000010 0.000010 0.000010 0.000010 0.000010 0.000010 0.000010 0.000010 0.000010 0.000010 0.000010 0.000010 0.000010 0.000010 0.000010 0.000010 0.000010 0.000010 0.000010 0.000010 0.000010 0.000010 0.000010 0.000010 0.000010 0.000010
0.000010 0.000010 0.000010 0.000010 0.000010 0.000010 0.000010 0.000010 0.000010 0.000010 0.000010 0.000010 0.000010 0.000010 0.000010 0.000010 0.000010 0.000010 0.000010 0.000010 0.000010 0.000010 0.000010 0.000010 0.999530 0.000010 0.000010 0.000010 0.000010 0.000010 0.000010 0.000010 0.000010 0.000010 0.000010 0.000010 0.000010 0.000010 0.000010 0.000010 0.000010 0.000010 0.000010 0.000010 0.000010 0.000010 0.000010 0.000010
0.004780 0.000010 0.001388 0.000010 0.010200 0.000010 0.000010 0.000010 0.000010 0.000806 0.000010 0.032269 0.000010 0.000010 0.016329 0.000010 0.018249 0.021252 0.000010 0.000010 0.014454 0.000010 0.000010 0.007948 0.816120 0.001010 0.000010 0.002462 0.000010 0.005109 0.000010 0.000010 0.000010 0.002618 0.000010 0.000010 0.012307 0.000010 0.000010 0.000010 0.000010 0.000010 0.000010 0.000010 0.000010 0.032387 0.000010 0.000010
0.000010 0.000010 0.000010 0.000010 0.000010 0.000010 0.000010 0.000010 0.000010 0.000010 0.000010 0.062288 0.000010 0.000010 0.000010 0.000010 0.000010 0.000010 0.000010 0.000010 0.000010 0.000010 0.000010 0.000010 0.937251 0.000010 0.000010 0.000010 0.000010 0.000010 0.000010 0.000010 0.000010 0.000010 0.000010 0.000010 0.000011 0.000010 0.000010 0.000010 0.000010 0.000010 0.000010 0.000010 0.000010 0.000010 0.000010 0.000010
0.000010 0.000010 0.000010 0.000010 0.000010 0.000010 0.000010 0.000010 0.000010 0.000010 0.000010 0.000017 0.000010 0.000010 0.000010 0.000010 0.000010 0.000010 0.000010 0.000010 0.000010 0.000010 0.000010 0.000010 0.999523 0.000010 0.000010 0.000010 0.000010 0.000010 0.000010 0.000010 0.000010 0.000010 0.000010 0.000010 0.000010 0.000010 0.000010 0.000010 0.000010 0.000010 0.000010 0.000010 0.000010 0.000010 0.000010 0.000010
0.000010 0.000010 0.000010 0.000010 0.000010 0.000010 0.000010 0.000010 0.000010 0.000010 0.000010 0.000010 0.000010 0.000010 0.000010 0.000010 0.000010 0.000010 0.000010 0.000010 0.000010 0.000010 0.000010 0.000010 0.999530 0.000010 0.000010 0.000010 0.000010 0.000010 0.000010 0.000010 0.000010 0.000010 0.000010 0.000010 0.000010 0.000010 0.000010 0.000010 0.000010 0.000010 0.000010 0.000010 0.000010 0.000010 0.000010 0.000010
0.000010 0.000010 0.000010 0.000010 0.000010 0.000010 0.000010 0.000010 0.000010 0.004302 0.000010 0.070479 0.000010 0.020006 0.019301 0.000010 0.017533 0.000010 0.000010 0.000010 0.012877 0.000010 0.000010 0.000010 0.851153 0.000010 0.000010 0.000010 0.002078 0.000010 0.000010 0.000010 0.000010 0.000010 0.000010 0.000010 0.000010 0.000010 0.000010 0.000010 0.000010 0.000010 0.000010 0.000010 0.000010 0.001880 0.000010 0.000010
0.000010 0.002794 0.000010 0.007592 0.014919 0.000010 0.000010 0.000010 0.002974 0.016140 0.004004 0.064236 0.000010 0.031927 0.009400 0.000010 0.086731 0.012019 0.035252 0.000010 0.000010 0.000010 0.000010 0.015813 0.596269 0.007995 0.001810 0.013005 0.023512 0.013610 0.000010 0.000010 0.000010 0.000010 0.000010 0.000010 0.000010 0.000010 0.000010 0.000010 0.000010 0.000010 0.006839 0.000010 0.000010 0.032887 0.000010 0.000010
0.000010 0.003744 0.000010 0.007567 0.012109 0.000010 0.023164 0.000010 0.000010 0.016574 0.000010 0.064310 0.000010 0.003722 0.000010 0.000010 0.001103 0.000010 0.031767 0.000010 0.000010 0.000010 0.000010 0.009921 0.775672 0.004368 0.009696 0.019473 0.000797 0.006760 0.000010 0.000010 0.000010 0.000010 0.000010 0.000010 0.000010 0.000010 0.000010 0.004469 0.000010 0.000010 0.000010 0.000010 0.000010 0.004483 0.000010 0.000010
0.000010 0.000010 0.000010 0.004474 0.046092 0.000010 0.000010 0.000010 0.000010 0.000010 0.000010 0.020926 0.000010 0.000265 0.000010 0.000010 0.000010 0.000010 0.000010 0.000010 0.000010 0.000010 0.000010 0.000010 0.911406 0.007749 0.002230 0.006458 0.000010 0.000010 0.000010 0.000010 0.000010 0.000010 0.000010 0.000010 0.000010 0.000010 0.000010 0.000010 0.000010 0.000010 0.000010 0.000010 0.000010 0.000010 0.000010 0.000010
0.000010 0.000010 0.000010 0.000010 0.000010 0.000010 0.000010 0.000010 0.000010 0.000010 0.000010 0.000010 0.000010 0.000010 0.000010 0.000010 0.000010 0.000010 0.000010 0.000010 0.000010 0.000010 0.000010 0.000010 0.999530 0.000010 0.000010 0.000010 0.000010 0.000010 0.000010 0.000010 0.000010 0.000010 0.000010 0.000010 0.000010 0.000010 0.000010 0.000010 0.000010 0.000010 0.000010 0.000010 0.000010 0.000010 0.000010 0.000010
0.000010 0.000010 0.000010 0.000010 0.000010 0.000010 0.000010 0.000010 0.000010 0.000010 0.000010 0.031138 0.000010 0.000010 0.000010 0.000010 0.000010 0.000010 0.000010 0.000010 0.000010 0.000010 0.000010 0.000010 0.968402 0.000010 0.000010 0.000010 0.000010 0.000010 0.000010 0.000010 0.000010 0.000010 0.000010 0.000010 0.000010 0.000010 0.000010 0.000010 0.000010 0.000010 0.000010 0.000010 0.000010 0.000010 0.000010 0.000010
0.000010 0.000010 0.000010 0.000010 0.000010 0.000010 0.000010 0.000010 0.000010 0.000010 0.000010 0.000010 0.000010 0.000010 0.000010 0.000010 0.000010 0.000010 0.000010 0.000010 0.000010 0.000010 0.000010 0.000010 0.999530 0.000010 0.000010 0.000010 0.000010 0.000010 0.000010 0.000010 0.000010 0.000010 0.000010 0.000010 0.000010 0.000010 0.000010 0.000010 0.000010 0.000010 0.000010 0.000010 0.000010 0.000010 0.000010 0.000010
0.000010 0.000010 0.004393 0.000010 0.000010 0.000010 0.000010 0.000224 0.000010 0.007726 0.000010 0.115980 0.000010 0.000010 0.000010 0.000010 0.026870 0.000010 0.000010 0.000010 0.000010 0.000010 0.000010 0.000010 0.843827 0.000010 0.000010 0.000010 0.000010 0.000010 0.000010 0.000010 0.000010 0.000010 0.000010 0.000010 0.000010 0.000010 0.000010 0.000569 0.000010 0.000010 0.000010 0.000010 0.000010 0.000010 0.000010 0.000010
0.000010 0.000010 0.000010 0.000010 0.000010 0.000010 0.000010 0.000010 0.000010 0.000010 0.000010 0.000010 0.000010 0.000010 0.000010 0.000010 0.000010 0.000010 0.000010 0.000010 0.000010 0.000010 0.000010 0.000010 0.999528 0.000010 0.000010 0.000010 0.000010 0.000012 0.000010 0.000010 0.000010 0.000010 0.000010 0.000010 0.000010 0.000010 0.000010 0.000010 0.000010 0.000010 0.000010 0.000010 0.000010 0.000010 0.000010 0.000010
0.000010 0.000010 0.000010 0.000010 0.000010 0.000010 0.000010 0.000010 0.000010 0.000010 0.000010 0.048977 0.000010 0.000010 0.000010 0.000010 0.000010 0.000010 0.000010 0.000010 0.000010 0.000010 0.000010 0.000010 0.950563 0.000010 0.000010 0.000010 0.000010 0.000010 0.000010 0.000010 0.000010 0.000010 0.000010 0.000010 0.000010 0.000010 0.000010 0.000010 0.000010 0.000010 0.000010 0.000010 0.000010 0.000010 0.000010 0.000010
0.000010 0.000010 0.000010 0.000010 0.000010 0.000010 0.000010 0.000010 0.000010 0.000010 0.000010 0.000010 0.000010 0.000010 0.000010 0.000010 0.000010 0.000010 0.000010 0.000010 0.000010 0.000010 0.000010 0.000010 0.999530 0.000010 0.000010 0.000010 0.000010 0.000010 0.000010 0.000010 0.000010 0.000010 0.000010 0.000010 0.000010 0.000010 0.000010 0.000010 0.000010 0.000010 0.000010 0.000010 0.000010 0.000010 0.000010 0.000010
0.000010 0.000010 0.000010 0.000010 0.000010 0.000010 0.000010 0.000010 0.000010 0.000010 0.000010 0.007222 0.000010 0.000010 0.000010 0.000010 0.000010 0.000010 0.000010 0.000010 0.000010 0.000010 0.000010 0.000010 0.992318 0.000010 0.000010 0.000010 0.000010 0.000010 0.000010 0.000010 0.000010 0.000010 0.000010 0.000010 0.000010 0.000010 0.000010 0.000010 0.000010 0.000010 0.000010 0.000010 0.000010 0.000010 0.000010 0.000010
0.000010 0.000010 0.016174 0.000010 0.000010 0.000010 0.000010 0.000010 0.000010 0.012226 0.000010 0.072615 0.000010 0.015506 0.000010 0.000010 0.022390 0.002862 0.000010 0.000010 0.000988 0.000010 0.003337 0.000010 0.833790 0.001007 0.000010 0.000010 0.005668 0.008570 0.000010 0.000010 0.000010 0.004516 0.000010 0.000010 0.000010 0.000010 0.000010 0.000010 0.000010 0.000010 0.000010 0.000010 0.000010 0.000010 0.000010 0.000010
0.000010 0.000010 0.000010 0.000010 0.000786 0.000010 0.000010 0.000010 0.000010 0.000010 0.000010 0.033839 0.000010 0.005649 0.004911 0.000010 0.000010 0.000010 0.012515 0.000010 0.000010 0.000010 0.000010 0.000010 0.939023 0.000010 0.000010 0.001378 0.000010 0.000010 0.000010 0.000010 0.000010 0.000010 0.000010 0.000010 0.000010 0.000010 0.000010 0.000010 0.000010 0.000010 0.001498 0.000010 0.000010 0.000010 0.000010 0.000010
0.000010 0.001137 0.000010 0.000010 0.000010 0.000010 0.000010 0.000010 0.000010 0.000010 0.000010 0.000010 0.000010 0.000010 0.000010 0.000010 0.000010 0.000010 0.000010 0.000010 0.000010 0.000010 0.000010 0.000010 0.998403 0.000010 0.000010 0.000010 0.000010 0.000010 0.000010 0.000010 0.000010 0.000010 0.000010 0.000010 0.000010 0.000010 0.000010 0.000010 0.000010 0.000010 0.000010 0.000010 0.000010 0.000010 0.000010 0.000010
0.000010 0.000010 0.000010 0.000010 0.000010 0.000010 0.000010 0.000010 0.000010 0.000010 0.000010 0.000010 0.000010 0.000010 0.000010 0.000010 0.000010 0.000010 0.000010 0.000010 0.000010 0.000010 0.000010 0.000010 0.999530 0.000010 0.000010 0.000010 0.000010 0.000010 0.000010 0.000010 0.000010 0.000010 0.000010 0.000010 0.000010 0.000010 0.000010 0.000010 0.000010 0.000010 0.000010 0.000010 0.000010 0.000010 0.000010 0.000010
0.000010 0.000010 0.000010 0.000010 0.000010 0.000010 0.000010 0.005148 0.000010 0.011899 0.000010 0.076148 0.000010 0.000010 0.000010 0.000010 0.018692 0.000010 0.018695 0.000010 0.018423 0.000010 0.000010 0.000010 0.832649 0.000010 0.003748 0.000010 0.014209 0.000010 0.000010 0.000010 0.000010 0.000010 0.000010 0.000010 0.000010 0.000010 0.000010 0.000010 0.000010 0.000010 0.000010 0.000010 0.000010 0.000010 0.000010 0.000010
0.000010 0.000010 0.000010 0.000010 0.000010 0.000010 0.000010 0.000010 0.000010 0.000010 0.000010 0.024224 0.000010 0.000010 0.000010 0.000010 0.000010 0.000010 0.000010 0.000010 0.000010 0.000010 0.000010 0.000010 0.975316 0.000010 0.000010 0.000010 0.000010 0.000010 0.000010 0.000010 0.000010 0.000010 0.000010 0.000010 0.000010 0.000010 0.000010 0.000010 0.000010 0.000010 0.000010 0.000010 0.000010 0.000010 0.000010 0.000010
0.000010 0.015842 0.000010 0.000010 0.000010 0.005887 0.000010 0.000010 0.000010 0.000010 0.000010 0.000010 0.000010 0.000010 0.000010 0.000010 0.025492 0.000010 0.000010 0.000010 0.000010 0.000010 0.011086 0.000010 0.887191 0.000010 0.003901 0.000010 0.000010 0.000010 0.000010 0.000010 0.000010 0.006325 0.000010 0.000010 0.000010 0.000010 0.000010 0.000010 0.000010 0.000968 0.000010 0.000010 0.000010 0.042918 0.000010 0.000010
0.000010 0.002370 0.000010 0.000010 0.000010 0.000010 0.000010 0.000010 0.000010 0.012806 0.000010 0.052215 0.000010 0.000930 0.015370 0.000010 0.007450 0.000010 0.000010 0.000010 0.004189 0.000010 0.000010 0.010647 0.857857 0.000010 0.000010 0.000010 0.007071 0.013796 0.000010 0.000010 0.000010 0.000010 0.000010 0.000010 0.000010 0.000010 0.000010 0.000221 0.000010 0.002510 0.012227 0.000010 0.000010 0.000010 0.000010 0.000010
0.001938 0.000010 0.000010 0.000010 0.005856 0.004541 0.000010 0.000010 0.000010 0.000010 0.000010 0.045728 0.000010 0.000010 0.000010 0.000010 0.053314 0.000010 0.000013 0.000010 0.000010 0.000010 0.000010 0.000010 0.856660 0.000010 0.000010 0.000010 0.021538 0.002457 0.000010 0.000010 0.000010 0.000010 0.000010 0.000010 0.000010 0.000010 0.000010 0.000010 0.000010 0.000010 0.007575 0.000010 0.000010 0.000010 0.000010 0.000010
0.000010 0.000010 0.000010 0.000010 0.000010 0.000010 0.000010 0.000010 0.000010 0.000010 0.000010 0.999530 0.000010 0.000010 0.000010 0.000010 0.000010 0.000010 0.000010 0.000010 0.000010 0.000010 0.000010 0.000010 0.000010 0.000010 0.000010 0.000010 0.000010 0.000010 0.000010 0.000010 0.000010 0.000010 0.000010 0.000010 0.000010 0.000010 0.000010 0.000010 0.000010 0.000010 0.000010 0.000010 0.000010 0.000010 0.000010 0.000010
0.000010 0.000010 0.000010 0.000010 0.000010 0.000010 0.000010 0.000010 0.000010 0.000010 0.000010 0.726045 0.000010 0.000010 0.000010 0.000010 0.000010 0.000010 0.000010 0.000010 0.000010 0.000010 0.000010 0.000010 0.273495 0.000010 0.000010 0.000010 0.000010 0.000010 0.000010 0.000010 0.000010 0.000010 0.000010 0.000010 0.000010 0.000010 0.000010 0.000010 0.000010 0.000010 0.000010 0.000010 0.000010 0.000010 0.000010 0.000010
0.000010 0.000010 0.001944 0.000010 0.000010 0.000010 0.000010 0.000010 0.000010 0.003366 0.000010 0.628007 0.000010 0.000010 0.000010 0.000010 0.000010 0.013245 0.000010 0.000010 0.000010 0.000010 0.000010 0.000010 0.080211 0.000010 0.000010 0.232480 0.003068 0.000010 0.000010 0.000010 0.000010 0.000010 0.000010 0.000010 0.037280 0.000010 0.000010 0.000010 0.000010 0.000010 0.000010 0.000010 0.000010 0.000010 0.000010 0.000010
0.000010 0.000010 0.000010 0.000010 0.000010 0.000010 0.000010 0.000010 0.000010 0.000010 0.000010 0.999530 0.000010 0.000010 0.000010 0.000010 0.000010 0.000010 0.000010 0.000010 0.000010 0.000010 0.000010 0.000010 0.000010 0.000010 0.000010 0.000010 0.000010 0.000010 0.000010 0.000010 0.000010 0.000010 0.000010 0.000010 0.000010 0.000010 0.000010 0.000010 0.000010 0.000010 0.000010 0.000010 0.000010 0.000010 0.000010 0.000010
0.000010 0.000010 0.000010 0.000010 0.000010 0.000010 0.000010 0.000010 0.000010 0.000010 0.000010 0.757111 0.000010 0.000010 0.000010 0.000010 0.000010 0.000010 0.000010 0.000010 0.000010 0.000010 0.000010 0.000010 0.242429 0.000010 0.000010 0.000010 0.000010 0.000010 0.000010 0.000010 0.000010 0.000010 0.000010 0.000010 0.000010 0.000010 0.000010 0.000010 0.000010 0.000010 0.000010 0.000010 0.000010 0.000010 0.000010 0.000010
0.000010 0.000010 0.000010 0.000010 0.000010 0.000010 0.000010 0.000010 0.000010 0.000010 0.000010 0.738974 0.000010 0.000010 0.000010 0.000010 0.000010 0.000010 0.000010 0.000010 0.000010 0.000010 0.000010 0.000010 0.260566 0.000010 0.000010 0.000010 0.000010 0.000010 0.000010 0.000010 0.000010 0.000010 0.000010 0.000010 0.000010 0.000010 0.000010 0.000010 0.000010 0.000010 0.000010 0.000010 0.000010 0.000010 0.000010 0.000010
0.005667 0.000010 0.008488 0.000010 0.000010 0.000010 0.000010 0.000010 0.000010 0.000010 0.000010 0.543223 0.000010 0.000010 0.000010 0.000010 0.000010 0.000010 0.063481 0.000010 0.000010 0.000010 0.000010 0.000010 0.372696 0.004488 0.000010 0.000010 0.001546 0.000010 0.000010 0.000010 0.000010 0.000010 0.000010 0.000010 0.000010 0.000010 0.000010 0.000010 0.000010 0.000010 0.000010 0.000010 0.000010 0.000010 0.000010 0.000010
0.000010 0.000010 0.000010 0.000010 0.000010 0.000010 0.000010 0.000010 0.000010 0.000010 0.000010 0.999530 0.000010 0.000010 0.000010 0.000010 0.000010 0.000010 0.000010 0.000010 0.000010 0.000010 0.000010 0.000010 0.000010 0.000010 0.000010 0.000010 0.000010 0.000010 0.000010 0.000010 0.000010 0.000010 0.000010 0.000010 0.000010 0.000010 0.000010 0.000010 0.000010 0.000010 0.000010 0.000010 0.000010 0.000010 0.000010 0.000010
0.000010 0.000010 0.000010 0.000010 0.000010 0.000010 0.000010 0.000010 0.000010 0.000010 0.000010 0.999530 0.000010 0.000010 0.000010 0.000010 0.000010 0.000010 0.000010 0.000010 0.000010 0.000010 0.000010 0.000010 0.000010 0.000010 0.000010 0.000010 0.000010 0.000010 0.000010 0.000010 0.000010 0.000010 0.000010 0.000010 0.000010 0.000010 0.000010 0.000010 0.000010 0.000010 0.000010 0.000010 0.000010 0.000010 0.000010 0.000010
0.000010 0.000010 0.000010 0.000010 0.038353 0.170357 0.054963 0.000010 0.000010 0.000010 0.002761 0.000010 0.006255 0.000010 0.000010 0.000010 0.000010 0.669036 0.000010 0.000010 0.000010 0.000010 0.000010 0.002216 0.000010 0.000010 0.000010 0.000010 0.000010 0.000010 0.000010 0.034995 0.000881 0.000010 0.000010 0.005569 0.000010 0.000010 0.000010 0.000010 0.000010 0.007151 0.000010 0.007103 0.000010 0.000010 0.000010 0.000010
0.000010 0.000010 0.000010 0.000010 0.038280 0.144182 0.025541 0.000010 0.000010 0.000010 0.000010 0.000010 0.000010 0.000010 0.000010 0.000010 0.038983 0.610646 0.009081 0.000010 0.000010 0.000010 0.000010 0.000010 0.000010 0.013217 0.000010 0.000010 0.000010 0.020459 0.000010 0.046923 0.004684 0.001897 0.001035 0.000010 0.000010 0.006540 0.000010 0.011659 0.000010 0.006741 0.019813 0.000010 0.000010 0.000010 0.000010 0.000010
0.011276 0.004385 0.002389 0.036896 0.041741 0.132664 0.022347 0.004170 0.004895 0.029102 0.000968 0.007925 0.000010 0.000010 0.000010 0.000010 0.000010 0.627729 0.000010 0.000010 0.000010 0.000010 0.000010 0.000010 0.000010 0.000010 0.000010 0.000010 0.017357 0.000010 0.000010 0.017702 0.000010 0.008898 0.000010 0.000010 0.000010 0.000011 0.000010 0.000010 0.000010 0.005770 0.000010 0.000010 0.002260 0.016529 0.000010 0.004718
0.000010 0.000010 0.026699 0.000010 0.053201 0.142584 0.000010 0.000010 0.033034 0.000010 0.000010 0.000010 0.000010 0.000010 0.000010 0.002761 0.024526 0.576605 0.008849 0.000010 0.018287 0.000010 0.000010 0.004869 0.010851 0.000010 0.000010 0.000010 0.020946 0.011150 0.000010 0.065299 0.000010 0.000010 0.000010 0.000010 0.000010 0.000010 0.000010 0.000010 0.000010 0.000010 0.000010 0.000010 0.000010 0.000010 0.000010 0.000010
0.013822 0.005018 0.004116 0.000010 0.035581 0.133474 0.035275 0.000010 0.000010 0.014634 0.000010 0.000010 0.000010 0.000010 0.018727 0.000010 0.023328 0.610071 0.000010 0.000010 0.000010 0.000010 0.000010 0.000010 0.000010 0.000010 0.000010 0.000010 0.027543 0.000010 0.027747 0.031041 0.000010 0.000010 0.000010 0.000010 0.000010 0.000010 0.000010 0.006757 0.000010 0.011616 0.000010 0.000010 0.000010 0.000931 0.000010 0.000010
0.000657 0.004033 0.000010 0.040772 0.037088 0.110884 0.071043 0.000010 0.000010 0.008561 0.000017 0.004692 0.000010 0.000010 0.000010 0.000010 0.018936 0.507620 0.007551 0.000010 0.038371 0.015261 0.000010 0.007371 0.000010 0.000010 0.000010 0.000010 0.036002 0.000010 0.000010 0.034976 0.003812 0.001485 0.000010 0.010883 0.000010 0.000010 0.000010 0.012846 0.000010 0.000010 0.000010 0.001726 0.018037 0.000010 0.000010 0.007136
0.000010 0.000010 0.011219 0.000010 0.034820 0.182803 0.000010 0.000010 0.030972 0.000010 0.000010 0.000010 0.000010 0.000010 0.002991 0.000010 0.000010 0.632736 0.022171 0.000010 0.005227 0.000010 0.000010 0.000010 0.016052 0.000010 0.000010 0.000010 0.000010 0.000010 0.000010 0.039938 0.000010 0.006763 0.000010 0.000010 0.008611 0.000010 0.000010 0.000010 0.000010 0.000010 0.000010 0.000010 0.000010 0.005348 0.000010 0.000010
0.014554 0.000010 0.013061 0.000010 0.062659 0.178609 0.028928 0.000010 0.017060 0.000010 0.000010 0.003533 0.000010 0.000010 0.000010 0.000010 0.005467 0.641684 0.000010 0.000010 0.004846 0.000010 0.000010 0.000010 0.000010 0.000010 0.000010 0.000010 0.000011 0.000010 0.000010 0.024634 0.000010 0.000010 0.004605 0.000010 0.000010 0.000010 0.000010 0.000010 0.000010 0.000010 0.000010 0.000010 0.000010 0.000010 0.000010 0.000010
0.000010 0.000010 0.000010 0.008553 0.000010 0.000010 0.000010 0.000010 0.000010 0.000010 0.000010 0.018799 0.000010 0.000010 0.000010 0.000010 0.000010 0.000010 0.892852 0.000010 0.000010 0.000010 0.000010 0.000010 0.073807 0.000010 0.000010 0.000010 0.000010 0.005559 0.000010 0.000010 0.000010 0.000010 0.000010 0.000010 0.000010 0.000010 0.000010 0.000010 0.000010 0.000010 0.000010 0.000010 0.000010 0.000010 0.000010 0.000010
0.000010 0.000010 0.000010 0.000010 0.000010 0.000010 0.000010 0.000010 0.000010 0.000010 0.000010 0.000010 0.000010 0.000010 0.000010 0.000010 0.000010 0.000010 0.999530 0.000010 0.000010 0.000010 0.000010 0.000010 0.000010 0.000010 0.000010 0.000010 0.000010 0.000010 0.000010 0.000010 0.000010 0.000010 0.000010 0.000010 0.000010 0.000010 0.000010 0.000010 0.000010 0.000010 0.000010 0.000010 0.000010 0.000010 0.000010 0.000010
0.000010 0.000010 0.000010 0.000010 0.000010 0.000010 0.000010 0.000010 0.000010 0.002509 0.000010 0.000010 0.000010 0.000010 0.000010 0.000010 0.015363 0.000010 0.972292 0.000010 0.000010 0.000010 0.000034 0.000010 0.000010 0.000010 0.000010 0.009372 0.000010 0.000010 0.000010 0.000010 0.000010 0.000010 0.000010 0.000010 0.000010 0.000010 0.000010 0.000010 0.000010 0.000010 0.000010 0.000010 0.000010 0.000010 0.000010 0.000010
0.000010 0.000010 0.000010 0.000010 0.000010 0.000010 0.000010 0.000010 0.000010 0.000010 0.000010 0.000010 0.000010 0.000012 0.000010 0.000010 0.000010 0.000010 0.970393 0.000010 0.000010 0.000010 0.008332 0.000010 0.019670 0.000010 0.001163 0.000010 0.000010 0.000010 0.000010 0.000010 0.000010 0.000010 0.000010 0.000010 0.000010 0.000010 0.000010 0.000010 0.000010 0.000010 0.000010 0.000010 0.000010 0.000010 0.000010 0.000010
0.000010 0.000010 0.000010 0.000010 0.000010 0.000010 0.000010 0.000010 0.000010 0.000010 0.000010 0.000010 0.000010 0.000010 0.000010 0.000010 0.000010 0.000010 0.950285 0.000010 0.000010 0.000010 0.000010 0.000010 0.012140 0.018965 0.008058 0.000010 0.000010 0.000010 0.000010 0.000010 0.000010 0.006947 0.000010 0.000010 0.000010 0.000010 0.000010 0.000010 0.000010 0.000010 0.000010 0.000010 0.000010 0.003186 0.000010 0.000010
0.005688 0.018192 0.000010 0.000010 0.000010 0.000010 0.002089 0.000010 0.000010 0.005203 0.000010 0.005710 0.000010 0.004984 0.000010 0.000010 0.000010 0.000010 0.921243 0.000010 0.000010 0.000010 0.000010 0.008004 0.000010 0.012268 0.000010 0.000010 0.000010 0.016239 0.000010 0.000010 0.000010 0.000010 0.000010 0.000010 0.000010 0.000010 0.000010 0.000010 0.000010 0.000010 0.000010 0.000010 0.000010 0.000010 0.000010 0.000010
0.005757 0.000010 0.000010 0.000010 0.000010 0.000010 0.000010 0.000010 0.000010 0.000010 0.000010 0.004918 0.000010 0.013268 0.000010 0.000010 0.000010 0.003111 0.968363 0.000010 0.000010 0.000010 0.000010 0.000010 0.000010 0.000010 0.000010 0.000010 0.000010 0.004163 0.000010 0.000010 0.000010 0.000010 0.000010 0.000010 0.000010 0.000010 0.000010 0.000010 0.000010 0.000010 0.000010 0.000010 0.000010 0.000010 0.000010 0.000010
0.000010 0.000010 0.000010 0.008580 0.000010 0.000010 0.000010 0.000010 0.000010 0.000010 0.000010 0.000011 0.000010 0.000010 0.000010 0.000010 0.000010 0.000010 0.914386 0.000010 0.000010 0.000010 0.000010 0.000010 0.063169 0.013011 0.000010 0.000010 0.000010 0.000010 0.000010 0.000010 0.000010 0.000423 0.000010 0.000010 0.000010 0.000010 0.000010 0.000010 0.000010 0.000010 0.000010 0.000010 0.000010 0.000010 0.000010 0.000010
0.000010 0.000010 0.000010 0.000010 0.009290 0.000010 0.000010 0.000010 0.000010 0.000010 0.000010 0.000010 0.000010 0.000132 0.000010 0.000010 0.000010 0.000010 0.955721 0.000010 0.000010 0.000010 0.000010 0.000010 0.034154 0.000010 0.000010 0.000010 0.000273 0.000010 0.000010 0.000010 0.000010 0.000010 0.000010 0.000010 0.000010 0.000010 0.000010 0.000010 0.000010 0.000010 0.000010 0.000010 0.000010 0.000010 0.000010 0.000010
0.000010 0.000010 0.000010 0.000010 0.000010 0.000010 0.000010 0.000010 0.000010 0.000010 0.000010 0.006595 0.000010 0.000010 0.000010 0.000010 0.000010 0.000010 0.989590 0.000010 0.000010 0.000010 0.000010 0.000010 0.000010 0.000010 0.000010 0.000010 0.000010 0.003365 0.000010 0.000010 0.000010 0.000010 0.000010 0.000010 0.000010 0.000010 0.000010 0.000010 0.000010 0.000010 0.000010 0.000010 0.000010 0.000010 0.000010 0.000010
0.000010 0.000010 0.000010 0.000010 0.000010 0.000010 0.000010 0.000010 0.000010 0.000010 0.000010 0.000010 0.000010 0.000010 0.000010 0.000010 0.000010 0.000010 0.999530 0.000010 0.000010 0.000010 0.000010 0.000010 0.000010 0.000010 0.000010 0.000010 0.000010 0.000010 0.000010 0.000010 0.000010 0.000010 0.000010 0.000010 0.000010 0.000010 0.000010 0.000010 0.000010 0.000010 0.000010 0.000010 0.000010 0.000010 0.000010 0.000010
0.000010 0.000010 0.000010 0.000010 0.000010 0.000010 0.000010 0.000010 0.000010 0.000010 0.000010 0.000010 0.000010 0.000010 0.000010 0.000010 0.000010 0.000010 0.999530 0.000010 0.000010 0.000010 0.000010 0.000010 0.000010 0.000010 0.000010 0.000010 0.000010 0.000010 0.000010 0.000010 0.000010 0.000010 0.000010 0.000010 0.000010 0.000010 0.000010 0.000010 0.000010 0.000010 0.000010 0.000010 0.000010 0.000010 0.000010 0.000010
0.000010 0.024728 0.000010 0.000010 0.000010 0.000010 0.000010 0.000010 0.000010 0.000010 0.000010 0.000010 0.000010 0.000010 0.000010 0.000010 0.010401 0.000010 0.916832 0.000010 0.000010 0.000010 0.000010 0.000010 0.029374 0.000010 0.002340 0.000010 0.004230 0.011685 0.000010 0.000010 0.000010 0.000010 0.000010 0.000010 0.000010 0.000010 0.000010 0.000010 0.000010 0.000010 0.000010 0.000010 0.000010 0.000010 0.000010 0.000010
0.000010 0.000010 0.000010 0.022329 0.000010 0.000010 0.000010 0.000010 0.000010 0.000010 0.000010 0.003778 0.000010 0.000010 0.000010 0.000010 0.000010 0.000010 0.929241 0.000010 0.000010 0.000010 0.000010 0.000010 0.043764 0.000010 0.000010 0.000010 0.000010 0.000010 0.000010 0.000010 0.000010 0.000459 0.000010 0.000010 0.000010 0.000010 0.000010 0.000010 0.000010 0.000010 0.000010 0.000010 0.000010 0.000010 0.000010 0.000010
0.000010 0.000010 0.000010 0.000010 0.000010 0.000010 0.000010 0.000010 0.000010 0.000010 0.000010 0.000010 0.000010 0.000010 0.000010 0.000010 0.000010 0.000010 0.999530 0.000010 0.000010 0.000010 0.000010 0.000010 0.000010 0.000010 0.000010 0.000010 0.000010 0.000010 0.000010 0.000010 0.000010 0.000010 0.000010 0.000010 0.000010 0.000010 0.000010 0.000010 0.000010 0.000010 0.000010 0.000010 0.000010 0.000010 0.000010 0.000010
0.000010 0.009093 0.000588 0.006470 0.000010 0.000010 0.000010 0.000010 0.000010 0.000010 0.000010 0.000010 0.000010 0.000010 0.000010 0.000010 0.000010 0.000010 0.983409 0.000010 0.000010 0.000010 0.000010 0.000010 0.000010 0.000010 0.000010 0.000010 0.000010 0.000010 0.000010 0.000010 0.000010 0.000010 0.000010 0.000010 0.000010 0.000010 0.000010 0.000010 0.000010 0.000010 0.000010 0.000010 0.000010 0.000010 0.000010 0.000010
0.000010 0.000010 0.000010 0.000010 0.000010 0.000010 0.000010 0.000010 0.000010 0.000010 0.000010 0.000010 0.000010 0.000010 0.000010 0.000010 0.000010 0.000010 0.999090 0.000010 0.000010 0.000010 0.000010 0.000010 0.000450 0.000010 0.000010 0.000010 0.000010 0.000010 0.000010 0.000010 0.000010 0.000010 0.000010 0.000010 0.000010 0.000010 0.000010 0.000010 0.000010 0.000010 0.000010 0.000010 0.000010 0.000010 0.000010 0.000010
0.000010 0.000010 0.000010 0.000010 0.000010 0.000010 0.000010 0.000010 0.000010 0.000010 0.000010 0.000010 0.000010 0.000010 0.000010 0.000010 0.000010 0.000010 0.999530 0.000010 0.000010 0.000010 0.000010 0.000010 0.000010 0.000010 0.000010 0.000010 0.000010 0.000010 0.000010 0.000010 0.000010 0.000010 0.000010 0.000010 0.000010 0.000010 0.000010 0.000010 0.000010 0.000010 0.000010 0.000010 0.000010 0.000010 0.000010 0.000010
0.000010 0.000010 0.000010 0.000010 0.013995 0.000010 0.000010 0.000010 0.000010 0.000010 0.000010 0.000010 0.000010 0.000010 0.000164 0.000010 0.000010 0.000010 0.985391 0.000010 0.000010 0.000010 0.000010 0.000010 0.000010 0.000010 0.000010 0.000010 0.000010 0.000010 0.000010 0.000010 0.000010 0.000010 0.000010 0.000010 0.000010 0.000010 0.000010 0.000010 0.000010 0.000010 0.000010 0.000010 0.000010 0.000010 0.000010 0.000010
0.011630 0.040759 0.018523 0.043540 0.000010 0.016291 0.034728 0.004158 0.000010 0.008505 0.000010 0.020198 0.007222 0.033268 0.000010 0.000010 0.015844 0.358511 0.033119 0.000010 0.010500 0.000010 0.000010 0.000010 0.024976 0.175890 0.008258 0.031829 0.016188 0.024551 0.033736 0.000010 0.000010 0.004351 0.000010 0.000010 0.018873 0.000010 0.000010 0.004321 0.000010 0.000010 0.000010 0.000010 0.000010 0.000010 0.000010 0.000010
0.000010 0.000010 0.000010 0.000010 0.000010 0.000010 0.000010 0.000010 0.000010 0.000010 0.000010 0.000010 0.000010 0.000010 0.000010 0.000010 0.000010 0.000010 0.000010 0.000010 0.000010 0.000010 0.000010 0.000010 0.000010 0.999530 0.000010 0.000010 0.000010 0.000010 0.000010 0.000010 0.000010 0.000010 0.000010 0.000010 0.000010 0.000010 0.000010 0.000010 0.000010 0.000010 0.000010 0.000010 0.000010 0.000010 0.000010 0.000010
0.000010 0.000010 0.000010 0.000010 0.000010 0.000010 0.000010 0.000010 0.000010 0.000010 0.000010 0.000010 0.000010 0.000010 0.000010 0.000010 0.000010 0.000010 0.000010 0.000010 0.000010 0.000010 0.000010 0.000010 0.000010 0.999530 0.000010 0.000010 0.000010 0.000010 0.000010 0.000010 0.000010 0.000010 0.000010 0.000010 0.000010 0.000010 0.000010 0.000010 0.000010 0.000010 0.000010 0.000010 0.000010 0.000010 0.000010 0.000010
0.000010 0.000010 0.000010 0.000010 0.000010 0.000010 0.000010 0.000010 0.000010 0.000010 0.000010 0.000010 0.000010 0.000010 0.000010 0.000010 0.000010 0.000010 0.000010 0.000010 0.000010 0.000010 0.000010 0.000010 0.000010 0.999522 0.000010 0.000010 0.000010 0.000018 0.000010 0.000010 0.000010 0.000010 0.000010 0.000010 0.000010 0.000010 0.000010 0.000010 0.000010 0.000010 0.000010 0.000010 0.000010 0.000010 0.000010 0.000010
0.000010 0.000010 0.000010 0.000010 0.000010 0.000010 0.000010 0.000010 0.000010 0.000010 0.000010 0.000010 0.000010 0.000010 0.000010 0.000010 0.000010 0.000010 0.000010 0.000010 0.000010 0.000010 0.000010 0.000010 0.000010 0.999530 0.000010 0.000010 0.000010 0.000010 0.000010 0.000010 0.000010 0.000010 0.000010 0.000010 0.000010 0.000010 0.000010 0.000010 0.000010 0.000010 0.000010 0.000010 0.000010 0.000010 0.000010 0.000010
0.000010 0.000010 0.000010 0.000010 0.000010 0.000010 0.000010 0.000010 0.000010 0.000010 0.000010 0.000010 0.000010 0.000010 0.000010 0.000010 0.000010 0.000010 0.000010 0.000010 0.000010 0.000010 0.000010 0.000010 0.000010 0.999530 0.000010 0.000010 0.000010 0.000010 0.000010 0.000010 0.000010 0.000010 0.000010 0.000010 0.000010 0.000010 0.000010 0.000010 0.000010 0.000010 0.000010 0.000010 0.000010 0.000010 0.000010 0.000010
0.000010 0.000010 0.000010 0.000010 0.000010 0.000010 0.000010 0.000010 0.000010 0.000010 0.000010 0.000010 0.000010 0.000010 0.000010 0.000010 0.000010 0.000010 0.000010 0.000010 0.000010 0.000010 0.000010 0.000010 0.000010 0.999530 0.000010 0.000010 0.000010 0.000010 0.000010 0.000010 0.000010 0.000010 0.000010 0.000010 0.000010 0.000010 0.000010 0.000010 0.000010 0.000010 0.000010 0.000010 0.000010 0.000010 0.000010 0.000010
0.000010 0.000010 0.000010 0.000010 0.000010 0.000010 0.000010 0.000010 0.000010 0.000010 0.000010 0.000010 0.000010 0.000010 0.000010 0.000010 0.000010 0.000010 0.000010 0.000010 0.000010 0.000010 0.000010 0.000010 0.000010 0.999530 0.000010 0.000010 0.000010 0.000010 0.000010 0.000010 0.000010 0.000010 0.000010 0.000010 0.000010 0.000010 0.000010 0.000010 0.000010 0.000010 0.000010 0.000010 0.000010 0.000010 0.000010 0.000010
0.000010 0.000010 0.000010 0.000010 0.000010 0.000010 0.000010 0.000010 0.000010 0.000010 0.000010 0.000010 0.000010 0.000010 0.000010 0.000010 0.000010 0.000010 0.000010 0.000010 0.000010 0.000010 0.000010 0.000010 0.000010 0.999530 0.000010 0.000010 0.000010 0.000010 0.000010 0.000010 0.000010 0.000010 0.000010 0.000010 0.000010 0.000010 0.000010 0.000010 0.000010 0.000010 0.000010 0.000010 0.000010 0.000010 0.000010 0.000010
0.000010 0.000010 0.000010 0.005069 0.005657 0.000010 0.006716 0.000010 0.007314 0.021250 0.000010 0.000010 0.000010 0.000010 0.000010 0.000010 0.064448 0.016926 0.024985 0.000010 0.008256 0.000010 0.000010 0.000010 0.023159 0.016607 0.010052 0.000010 0.086778 0.000010 0.000010 0.000010 0.000010 0.008053 0.000010 0.000010 0.002480 0.000010 0.000010 0.006784 0.000010 0.000010 0.000010 0.000010 0.000010 0.685155 0.000010 0.000010
0.000010 0.000010 0.000010 0.000010 0.000010 0.000010 0.000010 0.000010 0.000010 0.000010 0.000010 0.000010 0.000010 0.000010 0.000010 0.000010 0.000010 0.000010 0.000010 0.000010 0.000010 0.000010 0.000010 0.000010 0.009369 0.000010 0.000010 0.000010 0.000010 0.006617 0.000010 0.000010 0.000010 0.000010 0.000010 0.000010 0.000010 0.000010 0.000010 0.000010 0.000010 0.000010 0.000010 0.000010 0.000010 0.983564 0.000010 0.000010
0.011323 0.017999 0.011853 0.000010 0.000010 0.000010 0.000010 0.000010 0.000010 0.018767 0.000010 0.000010 0.000010 0.014377 0.000010 0.000010 0.066100 0.000010 0.000010 0.000010 0.000010 0.000010 0.000010 0.000010 0.026252 0.010221 0.015483 0.009775 0.009307 0.000010 0.000010 0.000010 0.000010 0.007199 0.000010 0.000010 0.000010 0.000010 0.000010 0.016777 0.000010 0.000010 0.012158 0.000010 0.000010 0.752079 0.000010 0.000010
0.000010 0.000010 0.000010 0.000010 0.000010 0.000010 0.000010 0.000010 0.000010 0.000010 0.000010 0.000010 0.000010 0.000010 0.000010 0.000010 0.000010 0.000010 0.000010 0.000010 0.000010 0.000010 0.000010 0.000010 0.000010 0.000010 0.000010 0.000010 0.000010 0.000010 0.000010 0.000010 0.000010 0.000010 0.000010 0.000010 0.000010 0.000010 0.000010 0.000010 0.000010 0.000010 0.000010 0.000010 0.000010 0.999530 0.000010 0.000010
0.001785 0.000010 0.000010 0.000010 0.000010 0.003281 0.000010 0.000010 0.000010 0.004553 0.000010 0.013241 0.000010 0.000010 0.000010 0.000010 0.010745 0.000010 0.000010 0.000010 0.000010 0.000010 0.000010 0.000010 0.000010 0.000010 0.000010 0.000010 0.000010 0.000010 0.000010 0.000010 0.000010 0.000010 0.000010 0.000010 0.029295 0.000010 0.000010 0.000010 0.000010 0.000228 0.000010 0.000010 0.000010 0.936472 0.000010 0.000010
0.000010 0.000010 0.000010 0.000010 0.000010 0.000010 0.000010 0.000010 0.000010 0.000010 0.000010 0.000010 0.000010 0.000010 0.000010 0.000010 0.000010 0.000010 0.000010 0.000010 0.000010 0.000010 0.000010 0.000010 0.000010 0.000010 0.000010 0.000010 0.000010 0.000010 0.000010 0.000010 0.000010 0.000010 0.000010 0.000010 0.000010 0.000010 0.000010 0.000010 0.000010 0.000010 0.000010 0.000010 0.000010 0.999530 0.000010 0.000010
0.000618 0.005211 0.000010 0.000010 0.000010 0.005538 0.000010 0.000010 0.000010 0.030163 0.000010 0.000010 0.000010 0.003752 0.000010 0.000010 0.067697 0.018548 0.000955 0.000010 0.000010 0.000010 0.000010 0.000010 0.025489 0.000010 0.002247 0.000010 0.080983 0.009724 0.000010 0.000010 0.000010 0.030394 0.000010 0.000010 0.000010 0.000010 0.000010 0.000010 0.000010 0.000010 0.011193 0.000010 0.000010 0.707159 0.000010 0.000010
0.000010 0.000010 0.000010 0.000010 0.000010 0.000010 0.000010 0.000010 0.000010 0.000010 0.000010 0.000010 0.000010 0.000010 0.000010 0.000010 0.000010 0.000010 0.000010 0.000010 0.000010 0.000010 0.000010 0.000010 0.000010 0.000010 0.000010 0.000010 0.000010 0.000010 0.000010 0.000010 0.000010 0.000010 0.000010 0.000010 0.000010 0.000010 0.000010 0.000010 0.000010 0.000010 0.000010 0.000010 0.000010 0.999530 0.000010 0.000010
0.000010 0.000010 0.000010 0.000010 0.000010 0.000010 0.000010 0.000010 0.000010 0.000010 0.000010 0.000010 0.000010 0.000010 0.000010 0.000010 0.000010 0.000010 0.000010 0.000010 0.000010 0.000010 0.000010 0.000010 0.000010 0.000010 0.000010 0.000010 0.000010 0.000010 0.000010 0.000010 0.000010 0.000010 0.000010 0.000010 0.000010 0.000010 0.000010 0.000010 0.000010 0.000010 0.000010 0.000010 0.000010 0.999530 0.000010 0.000010
0.000010 0.000010 0.000010 0.000010 0.000010 0.000010 0.000010 0.000010 0.000010 0.000010 0.000010 0.000010 0.000010 0.000010 0.000010 0.000010 0.000010 0.000010 0.000010 0.000010 0.000010 0.000010 0.000010 0.000010 0.000010 0.000010 0.000010 0.000010 0.000010 0.000010 0.000010 0.000010 0.000010 0.000010 0.000010 0.000010 0.000010 0.000010 0.000010 0.000010 0.000010 0.000010 0.000010 0.000010 0.000010 0.999530 0.000010 0.000010
0.000010 0.000010 0.000010 0.000010 0.000010 0.000010 0.000010 0.000010 0.000010 0.000010 0.000010 0.023408 0.000010 0.000010 0.000010 0.000010 0.000010 0.000010 0.000010 0.000010 0.000010 0.000010 0.000010 0.000010 0.000010 0.000010 0.000010 0.000010 0.000010 0.000010 0.000010 0.000010 0.000010 0.000010 0.000010 0.000010 0.000011 0.000010 0.000010 0.008012 0.000010 0.000010 0.000010 0.000010 0.000010 0.968130 0.000010 0.000010
0.000010 0.000010 0.000010 0.000010 0.000010 0.000010 0.000010 0.000010 0.000010 0.000010 0.000010 0.000010 0.000010 0.005537 0.000010 0.000010 0.000010 0.000010 0.000010 0.000010 0.000010 0.000010 0.000010 0.000010 0.000010 0.000010 0.000010 0.000010 0.000010 0.000010 0.000010 0.000010 0.000010 0.000010 0.000010 0.000010 0.000010 0.000010 0.000010 0.000010 0.000010 0.000010 0.000010 0.000010 0.000010 0.994003 0.000010 0.000010
0.000010 0.000010 0.000010 0.000010 0.000010 0.000010 0.000010 0.000010 0.000010 0.000010 0.000010 0.000010 0.000010 0.000010 0.000010 0.000010 0.000010 0.000010 0.000010 0.000010 0.000010 0.000010 0.000010 0.000010 0.000010 0.000010 0.000010 0.000010 0.000010 0.000010 0.000010 0.000010 0.000010 0.000010 0.000010 0.000010 0.000010 0.000010 0.000010 0.000010 0.000010 0.000010 0.000010 0.000010 0.000010 0.999530 0.000010 0.000010
0.000010 0.000010 0.000010 0.000010 0.000010 0.000010 0.000010 0.000010 0.000010 0.000010 0.000010 0.000010 0.000010 0.000010 0.000010 0.000010 0.000010 0.000010 0.000010 0.000010 0.000010 0.000010 0.000010 0.000010 0.000010 0.000010 0.000010 0.000010 0.000010 0.000010 0.000010 0.000010 0.000010 0.000010 0.000010 0.000010 0.000010 0.000010 0.000010 0.000010 0.000010 0.000010 0.000010 0.000010 0.000010 0.999530 0.000010 0.000010
0.018235 0.028781 0.000010 0.009837 0.040403 0.000010 0.015355 0.000010 0.000010 0.033057 0.000010 0.019040 0.000010 0.005840 0.000010 0.000010 0.117409 0.045417 0.017931 0.000010 0.000010 0.000010 0.000010 0.000010 0.046987 0.000010 0.002198 0.000010 0.080672 0.050920 0.000010 0.000010 0.000010 0.012189 0.000010 0.000010 0.008094 0.000010 0.000010 0.000010 0.000010 0.007845 0.017443 0.000010 0.000010 0.422068 0.000010 0.000010
0.000010 0.011611 0.021100 0.000010 0.007904 0.002907 0.000809 0.000010 0.000010 0.029822 0.000010 0.026522 0.000010 0.003113 0.000010 0.000010 0.075862 0.015887 0.006301 0.000010 0.000010 0.000010 0.005645 0.000010 0.009914 0.000010 0.004788 0.000010 0.089533 0.023804 0.000010 0.000010 0.000010 0.002189 0.000010 0.000010 0.000147 0.000010 0.000010 0.021132 0.000010 0.000010 0.033237 0.000010 0.000010 0.607503 0.000010 0.000010
0.000010 0.000010 0.000010 0.000010 0.000010 0.000010 0.000010 0.000010 0.000010 0.009662 0.000010 0.007471 0.000010 0.000010 0.000010 0.000010 0.000010 0.000010 0.000010 0.000010 0.000010 0.000010 0.000010 0.000010 0.000010 0.000010 0.000010 0.001177 0.000010 0.000010 0.000010 0.000010 0.000010 0.000010 0.000010 0.000010 0.000010 0.000010 0.000010 0.002041 0.000010 0.000010 0.000010 0.000010 0.000010 0.979218 0.000010 0.000010
0.000010 0.000010 0.000010 0.000010 0.000010 0.000010 0.000010 0.000010 0.000010 0.000010 0.000010 0.000010 0.000010 0.000010 0.000010 0.000010 0.000010 0.000010 0.000010 0.000010 0.000010 0.000010 0.000010 0.000010 0.000010 0.000011 0.000010 0.000010 0.000010 0.000010 0.000010 0.000010 0.000010 0.000010 0.000010 0.000010 0.000010 0.000010 0.000010 0.000010 0.000010 0.000010 0.000010 0.000010 0.000010 0.999529 0.000010 0.000010
0.000010 0.000010 0.000010 0.000010 0.000010 0.000010 0.000010 0.000010 0.000010 0.000010 0.000010 0.000010 0.000010 0.000010 0.000010 0.000010 0.000010 0.000010 0.000010 0.000010 0.000010 0.000010 0.000010 0.000010 0.000010 0.000010 0.000010 0.000010 0.000010 0.000010 0.000010 0.000010 0.000010 0.000010 0.000010 0.000010 0.000010 0.000010 0.000010 0.000010 0.000010 0.000010 0.000010 0.000010 0.000010 0.999530 0.000010 0.000010
0.000010 0.000010 0.000010 0.000010 0.000010 0.000010 0.000010 0.000010 0.000010 0.000010 0.000010 0.000010 0.000010 0.000010 0.000010 0.000010 0.000010 0.000010 0.000010 0.000010 0.000010 0.000010 0.000010 0.000010 0.000010 0.000010 0.000010 0.000010 0.000010 0.000010 0.000010 0.000010 0.000010 0.000010 0.000010 0.000010 0.000010 0.000010 0.000010 0.000010 0.000010 0.004095 0.000010 0.000010 0.000010 0.995445 0.000010 0.000010
0.000010 0.000010 0.000010 0.000010 0.000010 0.000010 0.000010 0.000010 0.000010 0.000010 0.000010 0.000010 0.000010 0.000010 0.000010 0.000010 0.999530 0.000010 0.000010 0.000010 0.000010 0.000010 0.000010 0.000010 0.000010 0.000010 0.000010 0.000010 0.000010 0.000010 0.000010 0.000010 0.000010 0.000010 0.000010 0.000010 0.000010 0.000010 0.000010 0.000010 0.000010 0.000010 0.000010 0.000010 0.000010 0.000010 0.000010 0.000010
0.000010 0.000010 0.000010 0.000010 0.000010 0.000010 0.000010 0.000010 0.000010 0.000010 0.000010 0.000010 0.000010 0.000010 0.000010 0.000010 0.999530 0.000010 0.000010 0.000010 0.000010 0.000010 0.000010 0.000010 0.000010 0.000010 0.000010 0.000010 0.000010 0.000010 0.000010 0.000010 0.000010 0.000010 0.000010 0.000010 0.000010 0.000010 0.000010 0.000010 0.000010 0.000010 0.000010 0.000010 0.000010 0.000010 0.000010 0.000010
0.000010 0.000010 0.000010 0.000010 0.000010 0.000010 0.000010 0.000010 0.000010 0.000010 0.000010 0.000010 0.000010 0.000010 0.000010 0.000010 0.957017 0.000010 0.000010 0.000010 0.000010 0.000010 0.000010 0.000010 0.000010 0.000010 0.000010 0.000010 0.029912 0.000010 0.000010 0.000010 0.000010 0.000010 0.000010 0.000010 0.000010 0.000010 0.000010 0.000010 0.000010 0.000010 0.012621 0.000010 0.000010 0.000010 0.000010 0.000010
0.000010 0.000010 0.000010 0.000010 0.001544 0.001746 0.000010 0.005055 0.000010 0.000010 0.000010 0.019571 0.000010 0.003190 0.008537 0.000010 0.932291 0.000010 0.000010 0.000010 0.000010 0.000010 0.000010 0.000010 0.000010 0.000010 0.000010 0.000010 0.000010 0.018362 0.000010 0.000010 0.000010 0.000010 0.000010 0.000010 0.000010 0.000010 0.000010 0.003495 0.000010 0.000010 0.005828 0.000010 0.000010 0.000010 0.000010 0.000010
0.000010 0.000010 0.000010 0.000010 0.000010 0.000010 0.000010 0.000010 0.000010 0.000010 0.000010 0.000010 0.000010 0.002544 0.000010 0.000010 0.996996 0.000010 0.000010 0.000010 0.000010 0.000010 0.000010 0.000010 0.000010 0.000010 0.000010 0.000010 0.000010 0.000010 0.000010 0.000010 0.000010 0.000010 0.000010 0.000010 0.000010 0.000010 0.000010 0.000010 0.000010 0.000010 0.000010 0.000010 0.000010 0.000010 0.000010 0.000010
0.000010 0.000010 0.000010 0.000010 0.000010 0.000010 0.000010 0.000010 0.000010 0.000010 0.000010 0.000010 0.000010 0.010604 0.000010 0.000010 0.988936 0.000010 0.000010 0.000010 0.000010 0.000010 0.000010 0.000010 0.000010 0.000010 0.000010 0.000010 0.000010 0.000010 0.000010 0.000010 0.000010 0.000010 0.000010 0.000010 0.000010 0.000010 0.000010 0.000010 0.000010 0.000010 0.000010 0.000010 0.000010 0.000010 0.000010 0.000010
0.000010 0.000010 0.000010 0.000010 0.000010 0.000010 0.000010 0.000010 0.000010 0.000010 0.000010 0.000010 0.000010 0.000010 0.000010 0.000010 0.999530 0.000010 0.000010 0.000010 0.000010 0.000010 0.000010 0.000010 0.000010 0.000010 0.000010 0.000010 0.000010 0.000010 0.000010 0.000010 0.000010 0.000010 0.000010 0.000010 0.000010 0.000010 0.000010 0.000010 0.000010 0.000010 0.000010 0.000010 0.000010 0.000010 0.000010 0.000010
0.000010 0.000010 0.000010 0.000010 0.000010 0.000010 0.000010 0.000010 0.000010 0.000010 0.000010 0.000010 0.000010 0.000010 0.000010 0.000010 0.999530 0.000010 0.000010 0.000010 0.000010 0.000010 0.000010 0.000010 0.000010 0.000010 0.000010 0.000010 0.000010 0.000010 0.000010 0.000010 0.000010 0.000010 0.000010 0.000010 0.000010 0.000010 0.000010 0.000010 0.000010 0.000010 0.000010 0.000010 0.000010 0.000010 0.000010 0.000010
0.000010 0.000010 0.000010 0.000010 0.000010 0.000010 0.000010 0.000010 0.000010 0.000010 0.000010 0.000010 0.000010 0.000010 0.000010 0.000010 0.999530 0.000010 0.000010 0.000010 0.000010 0.000010 0.000010 0.000010 0.000010 0.000010 0.000010 0.000010 0.000010 0.000010 0.000010 0.000010 0.000010 0.000010 0.000010 0.000010 0.000010 0.000010 0.000010 0.000010 0.000010 0.000010 0.000010 0.000010 0.000010 0.000010 0.000010 0.000010
0.000010 0.000010 0.000010 0.000010 0.000010 0.000010 0.000010 0.000010 0.000010 0.000010 0.000010 0.000010 0.000010 0.000010 0.000010 0.000010 0.999530 0.000010 0.000010 0.000010 0.000010 0.000010 0.000010 0.000010 0.000010 0.000010 0.000010 0.000010 0.000010 0.000010 0.000010 0.000010 0.000010 0.000010 0.000010 0.000010 0.000010 0.000010 0.000010 0.000010 0.000010 0.000010 0.000010 0.000010 0.000010 0.000010 0.000010 0.000010
0.000010 0.000010 0.000010 0.000010 0.000010 0.000010 0.000010 0.000010 0.000010 0.000010 0.000010 0.007915 0.000010 0.000010 0.000010 0.000010 0.991625 0.000010 0.000010 0.000010 0.000010 0.000010 0.000010 0.000010 0.000010 0.000010 0.000010 0.000010 0.000010 0.000010 0.000010 0.000010 0.000010 0.000010 0.000010 0.000010 0.000010 0.000010 0.000010 0.000010 0.000010 0.000010 0.000010 0.000010 0.000010 0.000010 0.000010 0.000010
0.000010 0.000010 0.000010 0.000010 0.000010 0.000010 0.000010 0.000010 0.000010 0.000010 0.000010 0.000010 0.000010 0.000010 0.000010 0.000010 0.999530 0.000010 0.000010 0.000010 0.000010 0.000010 0.000010 0.000010 0.000010 0.000010 0.000010 0.000010 0.000010 0.000010 0.000010 0.000010 0.000010 0.000010 0.000010 0.000010 0.000010 0.000010 0.000010 0.000010 0.000010 0.000010 0.000010 0.000010 0.000010 0.000010 0.000010 0.000010
0.000010 0.000010 0.000010 0.000010 0.000010 0.000010 0.000010 0.000010 0.000010 0.000010 0.000010 0.000010 0.000010 0.000010 0.000010 0.000010 0.956874 0.000010 0.000010 0.000010 0.000010 0.000010 0.000010 0.000010 0.036053 0.000010 0.000010 0.000010 0.006623 0.000010 0.000010 0.000010 0.000010 0.000010 0.000010 0.000010 0.000010 0.000010 0.000010 0.000010 0.000010 0.000010 0.000010 0.000010 0.000010 0.000010 0.000010 0.000010
0.000010 0.000010 0.000010 0.000010 0.000010 0.000010 0.000010 0.000010 0.000010 0.000010 0.000010 0.007289 0.000010 0.000010 0.000010 0.000010 0.992251 0.000010 0.000010 0.000010 0.000010 0.000010 0.000010 0.000010 0.000010 0.000010 0.000010 0.000010 0.000010 0.000010 0.000010 0.000010 0.000010 0.000010 0.000010 0.000010 0.000010 0.000010 0.000010 0.000010 0.000010 0.000010 0.000010 0.000010 0.000010 0.000010 0.000010 0.000010
0.000010 0.000010 0.000010 0.000010 0.000010 0.000010 0.000010 0.000010 0.000010 0.002138 0.000010 0.000010 0.000010 0.016934 0.000010 0.000010 0.965278 0.000010 0.000010 0.000010 0.000010 0.000010 0.000010 0.000010 0.000010 0.015210 0.000010 0.000010 0.000010 0.000010 0.000010 0.000010 0.000010 0.000010 0.000010 0.000010 0.000010 0.000010 0.000010 0.000010 0.000010 0.000010 0.000010 0.000010 0.000010 0.000010 0.000010 0.000010
0.007950 0.011048 0.000010 0.017919 0.064275 0.008806 0.179928 0.012115 0.000010 0.030661 0.000010 0.015574 0.000010 0.037520 0.010782 0.000010 0.201243 0.050209 0.032959 0.000010 0.015534 0.000010 0.000010 0.001117 0.000010 0.023781 0.022342 0.000010 0.065376 0.022139 0.000010 0.000010 0.000010 0.011143 0.000010 0.000010 0.038036 0.000010 0.000010 0.000010 0.000010 0.000010 0.012577 0.000010 0.000010 0.106726 0.000010 0.000010
0.000010 0.000010 0.000010 0.000010 0.000010 0.000010 0.000010 0.000010 0.000010 0.000010 0.000010 0.000010 0.000010 0.000010 0.000010 0.000010 0.999530 0.000010 0.000010 0.000010 0.000010 0.000010 0.000010 0.000010 0.000010 0.000010 0.000010 0.000010 0.000010 0.000010 0.000010 0.000010 0.000010 0.000010 0.000010 0.000010 0.000010 0.000010 0.000010 0.000010 0.000010 0.000010 0.000010 0.000010 0.000010 0.000010 0.000010 0.000010
0.000010 0.000010 0.000010 0.000010 0.000010 0.000010 0.000010 0.000010 0.000010 0.000010 0.000010 0.000010 0.000010 0.000010 0.000010 0.000010 0.999530 0.000010 0.000010 0.000010 0.000010 0.000010 0.000010 0.000010 0.000010 0.000010 0.000010 0.000010 0.000010 0.000010 0.000010 0.000010 0.000010 0.000010 0.000010 0.000010 0.000010 0.000010 0.000010 0.000010 0.000010 0.000010 0.000010 0.000010 0.000010 0.000010 0.000010 0.000010
0.004498 0.442476 0.004576 0.000010 0.000010 0.000010 0.007319 0.000010 0.000010 0.007184 0.000010 0.000010 0.000010 0.004566 0.000010 0.000010 0.019415 0.000010 0.000010 0.000010 0.000010 0.000010 0.000010 0.000010 0.000010 0.000010 0.000010 0.000010 0.000010 0.008476 0.000010 0.000010 0.000010 0.000010 0.000010 0.000010 0.000010 0.000010 0.000010 0.000010 0.000010 0.000010 0.030537 0.000010 0.000010 0.470573 0.000010 0.000010
0.000010 0.999530 0.000010 0.000010 0.000010 0.000010 0.000010 0.000010 0.000010 0.000010 0.000010 0.000010 0.000010 0.000010 0.000010 0.000010 0.000010 0.000010 0.000010 0.000010 0.000010 0.000010 0.000010 0.000010 0.000010 0.000010 0.000010 0.000010 0.000010 0.000010 0.000010 0.000010 0.000010 0.000010 0.000010 0.000010 0.000010 0.000010 0.000010 0.000010 0.000010 0.000010 0.000010 0.000010 0.000010 0.000010 0.000010 0.000010
0.000010 0.999529 0.000011 0.000010 0.000010 0.000010 0.000010 0.000010 0.000010 0.000010 0.000010 0.000010 0.000010 0.000010 0.000010 0.000010 0.000010 0.000010 0.000010 0.000010 0.000010 0.000010 0.000010 0.000010 0.000010 0.000010 0.000010 0.000010 0.000010 0.000010 0.000010 0.000010 0.000010 0.000010 0.000010 0.000010 0.000010 0.000010 0.000010 0.000010 0.000010 0.000010 0.000010 0.000010 0.000010 0.000010 0.000010 0.000010
0.000010 0.999530 0.000010 0.000010 0.000010 0.000010 0.000010 0.000010 0.000010 0.000010 0.000010 0.000010 0.000010 0.000010 0.000010 0.000010 0.000010 0.000010 0.000010 0.000010 0.000010 0.000010 0.000010 0.000010 0.000010 0.000010 0.000010 0.000010 0.000010 0.000010 0.000010 0.000010 0.000010 0.000010 0.000010 0.000010 0.000010 0.000010 0.000010 0.000010 0.000010 0.000010 0.000010 0.000010 0.000010 0.000010 0.000010 0.000010
0.000010 0.999523 0.000010 0.000010 0.000017 0.000010 0.000010 0.000010 0.000010 0.000010 0.000010 0.000010 0.000010 0.000010 0.000010 0.000010 0.000010 0.000010 0.000010 0.000010 0.000010 0.000010 0.000010 0.000010 0.000010 0.000010 0.000010 0.000010 0.000010 0.000010 0.000010 0.000010 0.000010 0.000010 0.000010 0.000010 0.000010 0.000010 0.000010 0.000010 0.000010 0.000010 0.000010 0.000010 0.000010 0.000010 0.000010 0.000010
0.000010 0.999530 0.000010 0.000010 0.000010 0.000010 0.000010 0.000010 0.000010 0.000010 0.000010 0.000010 0.000010 0.000010 0.000010 0.000010 0.000010 0.000010 0.000010 0.000010 0.000010 0.000010 0.000010 0.000010 0.000010 0.000010 0.000010 0.000010 0.000010 0.000010 0.000010 0.000010 0.000010 0.000010 0.000010 0.000010 0.000010 0.000010 0.000010 0.000010 0.000010 0.000010 0.000010 0.000010 0.000010 0.000010 0.000010 0.000010
0.012596 0.827671 0.000010 0.000010 0.000010 0.000010 0.000010 0.000010 0.000010 0.002132 0.000010 0.000010 0.000010 0.000010 0.005239 0.000010 0.000010 0.014935 0.000010 0.000010 0.000777 0.000010 0.000010 0.000010 0.000010 0.000010 0.000010 0.000010 0.034344 0.049689 0.000010 0.000010 0.000010 0.008119 0.000010 0.000010 0.043811 0.000010 0.000010 0.000010 0.000010 0.000010 0.000318 0.000010 0.000010 0.000010 0.000010 0.000010
0.000010 0.801250 0.000010 0.000010 0.000010 0.000010 0.000010 0.000010 0.000010 0.000010 0.000010 0.000010 0.000010 0.004215 0.016208 0.000010 0.000010 0.000010 0.000010 0.000010 0.000010 0.000010 0.000010 0.000010 0.000010 0.013167 0.001410 0.000010 0.039586 0.059712 0.000010 0.000010 0.000010 0.000674 0.000010 0.000010 0.029802 0.000010 0.000010 0.016471 0.000010 0.000010 0.017136 0.000010 0.000010 0.000010 0.000010 0.000010
0.000010 0.999530 0.000010 0.000010 0.000010 0.000010 0.000010 0.000010 0.000010 0.000010 0.000010 0.000010 0.000010 0.000010 0.000010 0.000010 0.000010 0.000010 0.000010 0.000010 0.000010 0.000010 0.000010 0.000010 0.000010 0.000010 0.000010 0.000010 0.000010 0.000010 0.000010 0.000010 0.000010 0.000010 0.000010 0.000010 0.000010 0.000010 0.000010 0.000010 0.000010 0.000010 0.000010 0.000010 0.000010 0.000010 0.000010 0.000010
0.017615 0.938169 0.028558 0.000010 0.000010 0.000010 0.000010 0.000010 0.000010 0.000010 0.000010 0.000010 0.000010 0.000010 0.000010 0.000010 0.000010 0.005193 0.000010 0.000010 0.000010 0.000010 0.000010 0.000010 0.000010 0.000010 0.000010 0.000010 0.010036 0.000010 0.000010 0.000010 0.000010 0.000010 0.000010 0.000010 0.000010 0.000010 0.000010 0.000010 0.000010 0.000010 0.000010 0.000010 0.000010 0.000010 0.000010 0.000010
0.000010 0.999530 0.000010 0.000010 0.000010 0.000010 0.000010 0.000010 0.000010 0.000010 0.000010 0.000010 0.000010 0.000010 0.000010 0.000010 0.000010 0.000010 0.000010 0.000010 0.000010 0.000010 0.000010 0.000010 0.000010 0.000010 0.000010 0.000010 0.000010 0.000010 0.000010 0.000010 0.000010 0.000010 0.000010 0.000010 0.000010 0.000010 0.000010 0.000010 0.000010 0.000010 0.000010 0.000010 0.000010 0.000010 0.000010 0.000010
0.000010 0.999523 0.000010 0.000010 0.000010 0.000017 0.000010 0.000010 0.000010 0.000010 0.000010 0.000010 0.000010 0.000010 0.000010 0.000010 0.000010 0.000010 0.000010 0.000010 0.000010 0.000010 0.000010 0.000010 0.000010 0.000010 0.000010 0.000010 0.000010 0.000010 0.000010 0.000010 0.000010 0.000010 0.000010 0.000010 0.000010 0.000010 0.000010 0.000010 0.000010 0.000010 0.000010 0.000010 0.000010 0.000010 0.000010 0.000010
0.000010 0.984398 0.000010 0.000010 0.000010 0.000010 0.000010 0.000010 0.000010 0.000010 0.000010 0.000010 0.000010 0.000010 0.002706 0.000010 0.000010 0.000010 0.000010 0.000010 0.000010 0.000010 0.000010 0.000010 0.000010 0.000010 0.000010 0.000010 0.000010 0.010136 0.000010 0.000010 0.000010 0.000010 0.000010 0.000010 0.002319 0.000010 0.000010 0.000010 0.000010 0.000010 0.000010 0.000010 0.000010 0.000010 0.000010 0.000010
0.000010 0.943481 0.000010 0.000010 0.000014 0.000010 0.000010 0.000010 0.006219 0.000010 0.000010 0.000010 0.000010 0.000010 0.000488 0.000010 0.000010 0.010562 0.000010 0.000010 0.000010 0.000010 0.000010 0.000010 0.000010 0.012064 0.000010 0.000010 0.000010 0.005543 0.000010 0.000010 0.000010 0.000010 0.000010 0.000010 0.000010 0.000010 0.000010 0.000010 0.000010 0.004128 0.017110 0.000010 0.000010 0.000010 0.000010 0.000010
0.000010 0.999530 0.000010 0.000010 0.000010 0.000010 0.000010 0.000010 0.000010 0.000010 0.000010 0.000010 0.000010 0.000010 0.000010 0.000010 0.000010 0.000010 0.000010 0.000010 0.000010 0.000010 0.000010 0.000010 0.000010 0.000010 0.000010 0.000010 0.000010 0.000010 0.000010 0.000010 0.000010 0.000010 0.000010 0.000010 0.000010 0.000010 0.000010 0.000010 0.000010 0.000010 0.000010 0.000010 0.000010 0.000010 0.000010 0.000010
0.000010 0.999530 0.000010 0.000010 0.000010 0.000010 0.000010 0.000010 0.000010 0.000010 0.000010 0.000010 0.000010 0.000010 0.000010 0.000010 0.000010 0.000010 0.000010 0.000010 0.000010 0.000010 0.000010 0.000010 0.000010 0.000010 0.000010 0.000010 0.000010 0.000010 0.000010 0.000010 0.000010 0.000010 0.000010 0.000010 0.000010 0.000010 0.000010 0.000010 0.000010 0.000010 0.000010 0.000010 0.000010 0.000010 0.000010 0.000010
0.000010 0.999530 0.000010 0.000010 0.000010 0.000010 0.000010 0.000010 0.000010 0.000010 0.000010 0.000010 0.000010 0.000010 0.000010 0.000010 0.000010 0.000010 0.000010 0.000010 0.000010 0.000010 0.000010 0.000010 0.000010 0.000010 0.000010 0.000010 0.000010 0.000010 0.000010 0.000010 0.000010 0.000010 0.000010 0.000010 0.000010 0.000010 0.000010 0.000010 0.000010 0.000010 0.000010 0.000010 0.000010 0.000010 0.000010 0.000010
0.015984 0.739275 0.000010 0.000010 0.000010 0.000010 0.000010 0.000010 0.000010 0.000010 0.000010 0.000010 0.000010 0.000010 0.011889 0.000010 0.000010 0.026752 0.000010 0.000010 0.000010 0.000010 0.000010 0.005797 0.000010 0.000010 0.000010 0.000010 0.053885 0.080898 0.000010 0.000010 0.000010 0.000010 0.000010 0.000010 0.058062 0.000010 0.000010 0.005577 0.000010 0.000010 0.001502 0.000010 0.000010 0.000010 0.000010 0.000010
0.000010 0.999530 0.000010 0.000010 0.000010 0.000010 0.000010 0.000010 0.000010 0.000010 0.000010 0.000010 0.000010 0.000010 0.000010 0.000010 0.000010 0.000010 0.000010 0.000010 0.000010 0.000010 0.000010 0.000010 0.000010 0.000010 0.000010 0.000010 0.000010 0.000010 0.000010 0.000010 0.000010 0.000010 0.000010 0.000010 0.000010 0.000010 0.000010 0.000010 0.000010 0.000010 0.000010 0.000010 0.000010 0.000010 0.000010 0.000010
0.026870 0.742633 0.008782 0.000010 0.000010 0.002307 0.000010 0.000010 0.000010 0.006063 0.000010 0.000010 0.000010 0.009487 0.000010 0.000010 0.000010 0.011762 0.000010 0.000010 0.000188 0.000010 0.000010 0.007218 0.000010 0.027837 0.000010 0.022612 0.053674 0.059834 0.000010 0.000010 0.000010 0.000010 0.000010 0.000010 0.009490 0.000010 0.000010 0.000010 0.000010 0.000481 0.010443 0.000010 0.000010 0.000010 0.000010 0.000010
0.999530 0.000010 0.000010 0.000010 0.000010 0.000010 0.000010 0.000010 0.000010 0.000010 0.000010 0.000010 0.000010 0.000010 0.000010 0.000010 0.000010 0.000010 0.000010 0.000010 0.000010 0.000010 0.000010 0.000010 0.000010 0.000010 0.000010 0.000010 0.000010 0.000010 0.000010 0.000010 0.000010 0.000010 0.000010 0.000010 0.000010 0.000010 0.000010 0.000010 0.000010 0.000010 0.000010 0.000010 0.000010 0.000010 0.000010 0.000010
0.999530 0.000010 0.000010 0.000010 0.000010 0.000010 0.000010 0.000010 0.000010 0.000010 0.000010 0.000010 0.000010 0.000010 0.000010 0.000010 0.000010 0.000010 0.000010 0.000010 0.000010 0.000010 0.000010 0.000010 0.000010 0.000010 0.000010 0.000010 0.000010 0.000010 0.000010 0.000010 0.000010 0.000010 0.000010 0.000010 0.000010 0.000010 0.000010 0.000010 0.000010 0.000010 0.000010 0.000010 0.000010 0.000010 0.000010 0.000010
0.999530 0.000010 0.000010 0.000010 0.000010 0.000010 0.000010 0.000010 0.000010 0.000010 0.000010 0.000010 0.000010 0.000010 0.000010 0.000010 0.000010 0.000010 0.000010 0.000010 0.000010 0.000010 0.000010 0.000010 0.000010 0.000010 0.000010 0.000010 0.000010 0.000010 0.000010 0.000010 0.000010 0.000010 0.000010 0.000010 0.000010 0.000010 0.000010 0.000010 0.000010 0.000010 0.000010 0.000010 0.000010 0.000010 0.000010 0.000010
0.999530 0.000010 0.000010 0.000010 0.000010 0.000010 0.000010 0.000010 0.000010 0.000010 0.000010 0.000010 0.000010 0.000010 0.000010 0.000010 0.000010 0.000010 0.000010 0.000010 0.000010 0.000010 0.000010 0.000010 0.000010 0.000010 0.000010 0.000010 0.000010 0.000010 0.000010 0.000010 0.000010 0.000010 0.000010 0.000010 0.000010 0.000010 0.000010 0.000010 0.000010 0.000010 0.000010 0.000010 0.000010 0.000010 0.000010 0.000010
0.999530 0.000010 0.000010 0.000010 0.000010 0.000010 0.000010 0.000010 0.000010 0.000010 0.000010 0.000010 0.000010 0.000010 0.000010 0.000010 0.000010 0.000010 0.000010 0.000010 0.000010 0.000010 0.000010 0.000010 0.000010 0.000010 0.000010 0.000010 0.000010 0.000010 0.000010 0.000010 0.000010 0.000010 0.000010 0.000010 0.000010 0.000010 0.000010 0.000010 0.000010 0.000010 0.000010 0.000010 0.000010 0.000010 0.000010 0.000010
0.999530 0.000010 0.000010 0.000010 0.000010 0.000010 0.000010 0.000010 0.000010 0.000010 0.000010 0.000010 0.000010 0.000010 0.000010 0.000010 0.000010 0.000010 0.000010 0.000010 0.000010 0.000010 0.000010 0.000010 0.000010 0.000010 0.000010 0.000010 0.000010 0.000010 0.000010 0.000010 0.000010 0.000010 0.000010 0.000010 0.000010 0.000010 0.000010 0.000010 0.000010 0.000010 0.000010 0.000010 0.000010 0.000010 0.000010 0.000010
0.714881 0.005554 0.041315 0.000010 0.000010 0.000010 0.010391 0.000010 0.000010 0.000010 0.006885 0.006536 0.000010 0.008314 0.032055 0.000010 0.000856 0.000010 0.000010 0.000010 0.000010 0.000010 0.001500 0.005995 0.000010 0.000010 0.001931 0.001305 0.015159 0.000010 0.000010 0.000010 0.000010 0.012363 0.000010 0.000010 0.000010 0.000010 0.000010 0.000010 0.000010 0.000010 0.134641 0.000010 0.000010 0.000010 0.000010 0.000010
0.882494 0.000010 0.000010 0.000010 0.001761 0.000010 0.000010 0.000010 0.000010 0.000010 0.000010 0.000010 0.000010 0.000010 0.000010 0.000010 0.000010 0.000010 0.000010 0.000010 0.000010 0.000010 0.000010 0.000010 0.000010 0.000010 0.000010 0.011467 0.000010 0.000010 0.000010 0.000010 0.000010 0.022015 0.000010 0.000010 0.000010 0.000010 0.000010 0.000010 0.000010 0.013803 0.068040 0.000010 0.000010 0.000010 0.000010 0.000010
0.980976 0.001840 0.000010 0.000010 0.000010 0.000010 0.000010 0.000010 0.000010 0.000010 0.000010 0.000010 0.000010 0.000010 0.012032 0.000010 0.000010 0.000010 0.000010 0.000010 0.000010 0.000010 0.000010 0.000010 0.000010 0.000010 0.000010 0.000010 0.000010 0.000010 0.000010 0.000010 0.000010 0.000010 0.000010 0.000010 0.000010 0.000010 0.000010 0.000010 0.000010 0.000010 0.004711 0.000010 0.000010 0.000010 0.000010 0.000010
0.999530 0.000010 0.000010 0.000010 0.000010 0.000010 0.000010 0.000010 0.000010 0.000010 0.000010 0.000010 0.000010 0.000010 0.000010 0.000010 0.000010 0.000010 0.000010 0.000010 0.000010 0.000010 0.000010 0.000010 0.000010 0.000010 0.000010 0.000010 0.000010 0.000010 0.000010 0.000010 0.000010 0.000010 0.000010 0.000010 0.000010 0.000010 0.000010 0.000010 0.000010 0.000010 0.000010 0.000010 0.000010 0.000010 0.000010 0.000010
0.760465 0.000010 0.000010 0.000010 0.017852 0.000010 0.001850 0.000010 0.001539 0.000010 0.000010 0.016653 0.000010 0.012643 0.030262 0.000010 0.000010 0.000010 0.000010 0.000010 0.009961 0.000010 0.000010 0.000010 0.000010 0.000010 0.003325 0.001861 0.000010 0.000010 0.000010 0.000010 0.000010 0.000010 0.000010 0.000010 0.007212 0.000010 0.000010 0.000010 0.000010 0.000010 0.136017 0.000010 0.000010 0.000010 0.000010 0.000010
0.929804 0.000010 0.000010 0.000010 0.000010 0.000010 0.000010 0.000010 0.000010 0.000010 0.000010 0.000010 0.000010 0.000010 0.042770 0.000010 0.000010 0.000010 0.000010 0.000010 0.001557 0.000010 0.000010 0.000010 0.000010 0.000010 0.000010 0.000010 0.000010 0.000010 0.000010 0.000010 0.000010 0.000010 0.000010 0.000010 0.000010 0.000010 0.000010 0.000010 0.000010 0.000010 0.025429 0.000010 0.000010 0.000010 0.000010 0.000010
0.828569 0.001431 0.008229 0.000010 0.000010 0.000010 0.000010 0.000010 0.000010 0.000010 0.000010 0.000010 0.000010 0.000010 0.005979 0.000010 0.000010 0.000010 0.000010 0.000010 0.000010 0.000010 0.000010 0.000010 0.000010 0.005559 0.001014 0.000010 0.000010 0.015471 0.000010 0.000010 0.000010 0.012084 0.000010 0.000010 0.014195 0.000010 0.000010 0.000010 0.000010 0.008724 0.098375 0.000010 0.000010 0.000010 0.000010 0.000010
0.999530 0.000010 0.000010 0.000010 0.000010 0.000010 0.000010 0.000010 0.000010 0.000010 0.000010 0.000010 0.000010 0.000010 0.000010 0.000010 0.000010 0.000010 0.000010 0.000010 0.000010 0.000010 0.000010 0.000010 0.000010 0.000010 0.000010 0.000010 0.000010 0.000010 0.000010 0.000010 0.000010 0.000010 0.000010 0.000010 0.000010 0.000010 0.000010 0.000010 0.000010 0.000010 0.000010 0.000010 0.000010 0.000010 0.000010 0.000010
0.999530 0.000010 0.000010 0.000010 0.000010 0.000010 0.000010 0.000010 0.000010 0.000010 0.000010 0.000010 0.000010 0.000010 0.000010 0.000010 0.000010 0.000010 0.000010 0.000010 0.000010 0.000010 0.000010 0.000010 0.000010 0.000010 0.000010 0.000010 0.000010 0.000010 0.000010 0.000010 0.000010 0.000010 0.000010 0.000010 0.000010 0.000010 0.000010 0.000010 0.000010 0.000010 0.000010 0.000010 0.000010 0.000010 0.000010 0.000010
0.951970 0.000010 0.000010 0.000010 0.000010 0.000010 0.000010 0.000010 0.000010 0.000010 0.000010 0.000010 0.000010 0.000010 0.000010 0.000010 0.000010 0.000010 0.000010 0.000010 0.000010 0.000010 0.000010 0.000010 0.000010 0.000010 0.000010 0.000010 0.000010 0.000010 0.000010 0.000010 0.000010 0.000010 0.000010 0.000010 0.000010 0.000010 0.000010 0.000010 0.000010 0.000010 0.047570 0.000010 0.000010 0.000010 0.000010 0.000010
0.999530 0.000010 0.000010 0.000010 0.000010 0.000010 0.000010 0.000010 0.000010 0.000010 0.000010 0.000010 0.000010 0.000010 0.000010 0.000010 0.000010 0.000010 0.000010 0.000010 0.000010 0.000010 0.000010 0.000010 0.000010 0.000010 0.000010 0.000010 0.000010 0.000010 0.000010 0.000010 0.000010 0.000010 0.000010 0.000010 0.000010 0.000010 0.000010 0.000010 0.000010 0.000010 0.000010 0.000010 0.000010 0.000010 0.000010 0.000010
0.886596 0.000010 0.001471 0.000010 0.000012 0.000010 0.000010 0.000010 0.000010 0.000010 0.000010 0.005798 0.000010 0.000010 0.000010 0.000010 0.000010 0.000010 0.000010 0.000010 0.000010 0.000010 0.000010 0.000010 0.000010 0.002121 0.000010 0.017752 0.000010 0.000010 0.000010 0.000010 0.000010 0.020087 0.000010 0.000010 0.000010 0.000010 0.000010 0.000010 0.000010 0.000010 0.065763 0.000010 0.000010 0.000010 0.000010 0.000010
0.934248 0.000010 0.000010 0.000010 0.000010 0.000010 0.000010 0.000010 0.000010 0.000010 0.000010 0.000010 0.000010 0.000010 0.000010 0.000010 0.000010 0.000010 0.000010 0.000010 0.000010 0.000010 0.000010 0.000010 0.000010 0.000010 0.000010 0.000010 0.000544 0.006075 0.000010 0.000010 0.000010 0.005877 0.000010 0.000010 0.015447 0.000010 0.000010 0.002147 0.000010 0.000010 0.035252 0.000010 0.000010 0.000010 0.000010 0.000010
0.999530 0.000010 0.000010 0.000010 0.000010 0.000010 0.000010 0.000010 0.000010 0.000010 0.000010 0.000010 0.000010 0.000010 0.000010 0.000010 0.000010 0.000010 0.000010 0.000010 0.000010 0.000010 0.000010 0.000010 0.000010 0.000010 0.000010 0.000010 0.000010 0.000010 0.000010 0.000010 0.000010 0.000010 0.000010 0.000010 0.000010 0.000010 0.000010 0.000010 0.000010 0.000010 0.000010 0.000010 0.000010 0.000010 0.000010 0.000010
0.000010 0.028101 0.000010 0.000010 0.014994 0.000010 0.000010 0.000010 0.000010 0.000010 0.000010 0.000010 0.000010 0.000015 0.000010 0.000010 0.000010 0.008327 0.000010 0.000010 0.000010 0.000010 0.000772 0.000010 0.000010 0.014805 0.000010 0.000010 0.008562 0.914823 0.000010 0.000010 0.000010 0.000113 0.000010 0.000010 0.000010 0.000010 0.000010 0.003103 0.000010 0.006015 0.000010 0.000010 0.000010 0.000010 0.000010 0.000010
0.000010 0.005062 0.000010 0.000010 0.000010 0.000010 0.000010 0.000010 0.000010 0.000010 0.000010 0.000010 0.000010 0.000010 0.000010 0.000010 0.000010 0.000010 0.000010 0.000010 0.000010 0.000010 0.000010 0.000010 0.000010 0.000010 0.001562 0.000010 0.000010 0.992925 0.000010 0.000010 0.000010 0.000010 0.000010 0.000010 0.000010 0.000010 0.000010 0.000010 0.000010 0.000010 0.000010 0.000010 0.000010 0.000010 0.000010 0.000010
0.000010 0.000010 0.000010 0.000010 0.000010 0.000010 0.000010 0.000010 0.000010 0.000010 0.000010 0.000010 0.000010 0.000010 0.000010 0.000010 0.000010 0.000010 0.000010 0.000010 0.000010 0.000010 0.000010 0.000010 0.000010 0.000010 0.000010 0.000010 0.000010 0.999530 0.000010 0.000010 0.000010 0.000010 0.000010 0.000010 0.000010 0.000010 0.000010 0.000010 0.000010 0.000010 0.000010 0.000010 0.000010 0.000010 0.000010 0.000010
0.000010 0.000010 0.000010 0.000010 0.000010 0.000010 0.000010 0.000010 0.000010 0.000010 0.000010 0.000010 0.000010 0.000010 0.000010 0.000010 0.000010 0.000010 0.000010 0.000010 0.000010 0.000010 0.000010 0.000010 0.000010 0.000010 0.000010 0.000010 0.000010 0.999530 0.000010 0.000010 0.000010 0.000010 0.000010 0.000010 0.000010 0.000010 0.000010 0.000010 0.000010 0.000010 0.000010 0.000010 0.000010 0.000010 0.000010 0.000010
0.000010 0.021837 0.000010 0.000010 0.000010 0.000010 0.000010 0.000010 0.000010 0.000010 0.000010 0.000010 0.000010 0.000010 0.000010 0.000010 0.000010 0.000010 0.000010 0.000010 0.000010 0.000010 0.000010 0.000010 0.000010 0.000010 0.000010 0.000010 0.000010 0.974857 0.000010 0.000010 0.000010 0.000010 0.000010 0.000010 0.000010 0.000010 0.000010 0.000010 0.000010 0.000010 0.002855 0.000010 0.000010 0.000010 0.000010 0.000010
0.000010 0.000010 0.000010 0.000010 0.000010 0.000010 0.000010 0.000010 0.000010 0.000010 0.000010 0.000010 0.000010 0.000010 0.000010 0.000010 0.000010 0.000010 0.000010 0.000010 0.000010 0.000010 0.000010 0.000010 0.000010 0.000010 0.000010 0.000010 0.000010 0.999530 0.000010 0.000010 0.000010 0.000010 0.000010 0.000010 0.000010 0.000010 0.000010 0.000010 0.000010 0.000010 0.000010 0.000010 0.000010 0.000010 0.000010 0.000010
0.000010 0.000010 0.000010 0.000010 0.000010 0.000010 0.000010 0.000010 0.000010 0.000010 0.000010 0.000010 0.000010 0.000010 0.000010 0.000010 0.000010 0.000010 0.000010 0.000010 0.000010 0.000010 0.000010 0.000010 0.000010 0.000010 0.000010 0.000010 0.000010 0.999530 0.000010 0.000010 0.000010 0.000010 0.000010 0.000010 0.000010 0.000010 0.000010 0.000010 0.000010 0.000010 0.000010 0.000010 0.000010 0.000010 0.000010 0.000010
0.000010 0.000010 0.000010 0.000010 0.000010 0.000010 0.000010 0.000010 0.000010 0.000010 0.000010 0.000010 0.000010 0.000010 0.000010 0.000010 0.000010 0.000010 0.000010 0.000010 0.000010 0.000010 0.000010 0.000010 0.000010 0.000010 0.000010 0.000010 0.000010 0.999530 0.000010 0.000010 0.000010 0.000010 0.000010 0.000010 0.000010 0.000010 0.000010 0.000010 0.000010 0.000010 0.000010 0.000010 0.000010 0.000010 0.000010 0.000010
0.000010 0.000010 0.000010 0.000010 0.000010 0.000010 0.000010 0.000010 0.000010 0.000010 0.000010 0.000010 0.000010 0.000010 0.000010 0.000010 0.000010 0.000010 0.000010 0.000010 0.000010 0.000010 0.000010 0.000010 0.000010 0.000010 0.000010 0.000010 0.000010 0.999530 0.000010 0.000010 0.000010 0.000010 0.000010 0.000010 0.000010 0.000010 0.000010 0.000010 0.000010 0.000010 0.000010 0.000010 0.000010 0.000010 0.000010 0.000010
0.000010 0.000010 0.000010 0.000010 0.000010 0.000010 0.000010 0.000010 0.000010 0.000010 0.000010 0.000010 0.000010 0.000010 0.000010 0.000010 0.000010 0.000010 0.000010 0.000010 0.000010 0.000010 0.000010 0.000010 0.000010 0.000010 0.000010 0.000010 0.000010 0.999530 0.000010 0.000010 0.000010 0.000010 0.000010 0.000010 0.000010 0.000010 0.000010 0.000010 0.000010 0.000010 0.000010 0.000010 0.000010 0.000010 0.000010 0.000010
0.000010 0.011973 0.003488 0.000010 0.000010 0.000010 0.000010 0.000010 0.000010 0.000010 0.000010 0.000010 0.000010 0.000010 0.000010 0.000010 0.000010 0.000010 0.000010 0.000010 0.000010 0.000010 0.000010 0.000010 0.000010 0.010218 0.000010 0.000010 0.021490 0.927379 0.000010 0.000010 0.000010 0.000010 0.000010 0.000010 0.025032 0.000010 0.000010 0.000010 0.000010 0.000010 0.000010 0.000010 0.000010 0.000010 0.000010 0.000010
0.000010 0.004707 0.000010 0.000010 0.000965 0.000010 0.000010 0.000010 0.000010 0.000010 0.000010 0.000010 0.000010 0.000010 0.000010 0.000010 0.000010 0.000010 0.000010 0.000010 0.000010 0.000010 0.000010 0.000010 0.000010 0.000010 0.000010 0.000010 0.000010 0.983426 0.000010 0.000010 0.000010 0.000010 0.000010 0.000010 0.000010 0.000010 0.000010 0.000010 0.000010 0.000010 0.000010 0.000010 0.000010 0.010462 0.000010 0.000010
0.000010 0.014493 0.000010 0.000010 0.000010 0.000010 0.000010 0.000010 0.000010 0.000010 0.000010 0.000010 0.000010 0.023425 0.000010 0.000010 0.000010 0.000012 0.000010 0.000010 0.000010 0.000010 0.004036 0.000010 0.000010 0.000010 0.002278 0.000010 0.000010 0.922429 0.000010 0.000010 0.000010 0.000010 0.000010 0.000010 0.030568 0.000010 0.000010 0.002358 0.000010 0.000010 0.000010 0.000010 0.000010 0.000010 0.000010 0.000010
0.000010 0.000010 0.000010 0.000010 0.000010 0.000010 0.000010 0.000010 0.000010 0.000010 0.000010 0.000010 0.000010 0.000010 0.000010 0.000010 0.000010 0.000010 0.000010 0.000010 0.000010 0.000010 0.000010 0.000010 0.000010 0.000010 0.000010 0.000010 0.000010 0.990494 0.000010 0.000010 0.000010 0.000010 0.000010 0.000010 0.005741 0.000010 0.000010 0.000010 0.000010 0.000010 0.000010 0.000010 0.000010 0.003315 0.000010 0.000010
0.000010 0.000010 0.000010 0.000010 0.000010 0.000010 0.000010 0.000010 0.000010 0.000010 0.000010 0.000010 0.000010 0.000010 0.000010 0.000010 0.000010 0.000010 0.000010 0.000010 0.000010 0.000010 0.000010 0.000010 0.000010 0.000010 0.000010 0.000010 0.000010 0.999524 0.000010 0.000010 0.000010 0.000010 0.000010 0.000010 0.000010 0.000016 0.000010 0.000010 0.000010 0.000010 0.000010 0.000010 0.000010 0.000010 0.000010 0.000010
0.000010 0.000010 0.000010 0.000010 0.000010 0.000010 0.000010 0.000010 0.000010 0.000010 0.000010 0.000010 0.000010 0.000010 0.000010 0.000010 0.000010 0.000010 0.000010 0.000010 0.000010 0.000010 0.000010 0.000010 0.000010 0.000010 0.000010 0.000010 0.000010 0.999521 0.000010 0.000010 0.000010 0.000010 0.000010 0.000010 0.000010 0.000019 0.000010 0.000010 0.000010 0.000010 0.000010 0.000010 0.000010 0.000010 0.000010 0.000010
0.000010 0.000010 0.000010 0.000010 0.000010 0.000010 0.000010 0.000010 0.000010 0.000010 0.000010 0.004273 0.000010 0.000010 0.000010 0.000010 0.000010 0.000010 0.000010 0.000010 0.000010 0.000010 0.000010 0.000010 0.000010 0.000010 0.000010 0.000010 0.000010 0.937761 0.000010 0.000010 0.000010 0.000010 0.000010 0.000010 0.000010 0.000010 0.000010 0.000010 0.000010 0.000010 0.000010 0.000010 0.000010 0.057516 0.000010 0.000010
0.000010 0.000010 0.000010 0.000010 0.000010 0.000010 0.000010 0.000010 0.000010 0.000010 0.000010 0.000010 0.000010 0.000010 0.000010 0.000010 0.000010 0.000010 0.000010 0.000010 0.000010 0.000010 0.000010 0.000010 0.000010 0.000010 0.000010 0.000010 0.000010 0.999530 0.000010 0.000010 0.000010 0.000010 0.000010 0.000010 0.000010 0.000010 0.000010 0.000010 0.000010 0.000010 0.000010 0.000010 0.000010 0.000010 0.000010 0.000010
0.000010 0.051394 0.000010 0.000010 0.000010 0.000010 0.000010 0.000010 0.000010 0.000010 0.000010 0.000010 0.000010 0.000010 0.000010 0.000010 0.000010 0.000014 0.000010 0.000010 0.000010 0.000010 0.000010 0.000010 0.000010 0.000010 0.000010 0.000010 0.000010 0.937370 0.000010 0.000010 0.000010 0.000010 0.000010 0.000010 0.002484 0.000010 0.000010 0.000010 0.000010 0.000010 0.008308 0.000010 0.000010 0.000010 0.000010 0.000010
0.000010 0.000010 0.000010 0.000010 0.000010 0.000010 0.000010 0.000010 0.000010 0.000010 0.000010 0.000010 0.000010 0.000010 0.000010 0.000010 0.000010 0.000010 0.000010 0.000010 0.000010 0.000010 0.000010 0.000010 0.000010 0.000010 0.000010 0.000010 0.000010 0.999530 0.000010 0.000010 0.000010 0.000010 0.000010 0.000010 0.000010 0.000010 0.000010 0.000010 0.000010 0.000010 0.000010 0.000010 0.000010 0.000010 0.000010 0.000010
0.005390 0.000010 0.000010 0.000010 0.020394 0.000010 0.000010 0.000010 0.000010 0.000010 0.000010 0.000010 0.000010 0.000010 0.019172 0.000010 0.000010 0.000010 0.000010 0.000010 0.004783 0.000010 0.000010 0.000010 0.000010 0.000010 0.000010 0.000010 0.000010 0.000010 0.000010 0.000010 0.000010 0.949830 0.000010 0.000010 0.000010 0.000010 0.000010 0.000010 0.000010 0.000010 0.000010 0.000010 0.000010 0.000010 0.000010 0.000010
0.000010 0.000010 0.000010 0.000010 0.000010 0.000010 0.000010 0.000010 0.000010 0.000010 0.000010 0.000010 0.000010 0.000010 0.000010 0.000010 0.000010 0.000010 0.000010 0.000010 0.000010 0.000010 0.000010 0.000010 0.000010 0.000010 0.000010 0.000010 0.000010 0.000010 0.000010 0.000010 0.000010 0.999530 0.000010 0.000010 0.000010 0.000010 0.000010 0.000010 0.000010 0.000010 0.000010 0.000010 0.000010 0.000010 0.000010 0.000010
0.000010 0.000010 0.000010 0.000010 0.000010 0.000010 0.000010 0.000010 0.000010 0.000010 0.000010 0.000010 0.000010 0.000010 0.000010 0.000010 0.000010 0.000010 0.000010 0.000010 0.000010 0.000010 0.000010 0.000010 0.000010 0.000010 0.000010 0.000010 0.000010 0.000010 0.000010 0.000010 0.000010 0.999530 0.000010 0.000010 0.000010 0.000010 0.000010 0.000010 0.000010 0.000010 0.000010 0.000010 0.000010 0.000010 0.000010 0.000010
0.000010 0.000010 0.000010 0.000010 0.000010 0.000010 0.000010 0.000010 0.000010 0.000010 0.000010 0.000010 0.000010 0.000010 0.000010 0.000010 0.000010 0.000010 0.000010 0.000010 0.000010 0.000010 0.000010 0.000010 0.000010 0.000010 0.000010 0.000010 0.000010 0.000010 0.000010 0.000010 0.000010 0.999530 0.000010 0.000010 0.000010 0.000010 0.000010 0.000010 0.000010 0.000010 0.000010 0.000010 0.000010 0.000010 0.000010 0.000010
0.000010 0.000010 0.000010 0.000010 0.000010 0.000010 0.000010 0.000010 0.000010 0.000010 0.000010 0.000010 0.000010 0.000010 0.000010 0.000010 0.000010 0.000010 0.000010 0.000010 0.000010 0.000010 0.000010 0.000010 0.000010 0.000010 0.000010 0.000010 0.000010 0.000010 0.000010 0.000010 0.000010 0.999530 0.000010 0.000010 0.000010 0.000010 0.000010 0.000010 0.000010 0.000010 0.000010 0.000010 0.000010 0.000010 0.000010 0.000010
0.006237 0.001044 0.000010 0.000010 0.000010 0.000010 0.000010 0.000010 0.000010 0.000010 0.000010 0.000010 0.000010 0.020642 0.000010 0.000010 0.000010 0.000010 0.000010 0.000010 0.000010 0.000010 0.008264 0.000010 0.000010 0.000010 0.000359 0.007113 0.000010 0.000010 0.000010 0.000010 0.000010 0.933114 0.000010 0.000010 0.013075 0.000010 0.000010 0.000010 0.000010 0.000010 0.000010 0.000010 0.000010 0.009762 0.000010 0.000010
0.000010 0.000010 0.000010 0.000010 0.000010 0.000010 0.000010 0.000010 0.000010 0.000010 0.000010 0.000010 0.000010 0.000010 0.000010 0.000010 0.000010 0.000010 0.000010 0.000010 0.000010 0.000010 0.000010 0.000010 0.000010 0.000010 0.000010 0.000010 0.000010 0.000010 0.000010 0.000010 0.000010 0.999530 0.000010 0.000010 0.000010 0.000010 0.000010 0.000010 0.000010 0.000010 0.000010 0.000010 0.000010 0.000010 0.000010 0.000010
0.000010 0.000010 0.000010 0.000010 0.000010 0.000010 0.000010 0.000010 0.000010 0.000010 0.000010 0.000010 0.000010 0.000010 0.000010 0.000010 0.000010 0.000010 0.000010 0.000010 0.000010 0.000010 0.000010 0.000010 0.000010 0.000010 0.000010 0.000010 0.000010 0.000010 0.000010 0.000010 0.000010 0.999530 0.000010 0.000010 0.000010 0.000010 0.000010 0.000010 0.000010 0.000010 0.000010 0.000010 0.000010 0.000010 0.000010 0.000010
0.000010 0.000010 0.008898 0.000010 0.000010 0.000010 0.000010 0.000010 0.000010 0.000010 0.000010 0.000010 0.000010 0.000010 0.034783 0.000010 0.000010 0.000010 0.000010 0.000010 0.000010 0.000010 0.000010 0.000010 0.000010 0.000010 0.000010 0.000010 0.000010 0.000010 0.000010 0.000010 0.000010 0.939118 0.000010 0.000010 0.000010 0.000010 0.000010 0.003237 0.000010 0.000010 0.013533 0.000010 0.000010 0.000010 0.000010 0.000010
0.000010 0.002660 0.000010 0.000010 0.002220 0.000010 0.000010 0.000010 0.000010 0.000010 0.000010 0.000010 0.000010 0.000010 0.000010 0.000010 0.000010 0.000010 0.000010 0.000010 0.000010 0.000010 0.000010 0.000010 0.000010 0.000010 0.000010 0.000010 0.000010 0.000010 0.000010 0.000010 0.000010 0.991464 0.000010 0.000010 0.000010 0.000010 0.000010 0.000010 0.000010 0.000010 0.000010 0.000010 0.000010 0.003216 0.000010 0.000010
0.000010 0.000010 0.000010 0.000010 0.019478 0.000010 0.000010 0.000010 0.000010 0.000010 0.000010 0.000010 0.000010 0.000010 0.022715 0.000010 0.000010 0.000010 0.000010 0.000010 0.000010 0.000010 0.000010 0.000010 0.000010 0.000010 0.000955 0.000010 0.000010 0.000010 0.000010 0.000010 0.000010 0.956413 0.000010 0.000010 0.000010 0.000010 0.000010 0.000010 0.000010 0.000010 0.000010 0.000010 0.000010 0.000010 0.000010 0.000010
0.000010 0.000010 0.000010 0.000010 0.000010 0.000010 0.000010 0.000010 0.000010 0.000010 0.000010 0.000010 0.000010 0.000010 0.000010 0.000010 0.000010 0.000010 0.000010 0.000010 0.000010 0.000010 0.000010 0.000010 0.000010 0.000010 0.000010 0.000010 0.000010 0.000010 0.000010 0.000010 0.000010 0.999530 0.000010 0.000010 0.000010 0.000010 0.000010 0.000010 0.000010 0.000010 0.000010 0.000010 0.000010 0.000010 0.000010 0.000010
0.000010 0.000010 0.000010 0.000010 0.000010 0.000010 0.000010 0.000010 0.000010 0.000010 0.000010 0.000010 0.000010 0.000010 0.000010 0.000010 0.000010 0.000010 0.000010 0.000010 0.000010 0.000010 0.000010 0.000010 0.000010 0.000010 0.000010 0.000010 0.000010 0.000010 0.000010 0.000010 0.000010 0.999530 0.000010 0.000010 0.000010 0.000010 0.000010 0.000010 0.000010 0.000010 0.000010 0.000010 0.000010 0.000010 0.000010 0.000010
0.011268 0.000010 0.054410 0.000010 0.022454 0.007699 0.000010 0.000966 0.000010 0.000010 0.000010 0.006812 0.000010 0.000010 0.115551 0.000010 0.000010 0.000010 0.000010 0.000010 0.000010 0.000010 0.000010 0.003553 0.004442 0.005861 0.000011 0.002523 0.008753 0.000010 0.000010 0.000010 0.000010 0.712513 0.000010 0.000010 0.038581 0.000010 0.000010 0.000010 0.000010 0.000010 0.000010 0.000010 0.000010 0.004284 0.000010 0.000010
0.000010 0.000010 0.000010 0.000010 0.000010 0.000010 0.000010 0.000010 0.000010 0.000010 0.000010 0.000010 0.000010 0.008722 0.058955 0.000010 0.000010 0.000010 0.000010 0.000010 0.000010 0.000010 0.000010 0.000010 0.000010 0.000010 0.000010 0.015672 0.000010 0.000010 0.000010 0.000010 0.000010 0.910593 0.000010 0.000010 0.000010 0.000010 0.000010 0.000010 0.000010 0.000010 0.005628 0.000010 0.000010 0.000010 0.000010 0.000010
0.000010 0.000010 0.020498 0.000010 0.000010 0.000010 0.000010 0.000010 0.000010 0.000010 0.000010 0.000010 0.000010 0.000010 0.080204 0.000010 0.000010 0.000010 0.000010 0.000010 0.000010 0.000010 0.000010 0.000010 0.000010 0.000010 0.000010 0.000010 0.008833 0.000010 0.000010 0.000010 0.000010 0.850003 0.000010 0.000010 0.000010 0.000010 0.000010 0.000010 0.000010 0.012387 0.027655 0.000010 0.000010 0.000010 0.000010 0.000010
0.007751 0.000010 0.041415 0.000010 0.000010 0.000010 0.000010 0.007563 0.000010 0.000010 0.000010 0.000010 0.000010 0.002546 0.046422 0.000010 0.000010 0.000010 0.000010 0.000010 0.000010 0.000010 0.000010 0.000010 0.000010 0.000010 0.000010 0.000010 0.000010 0.004906 0.000010 0.000010 0.000010 0.870948 0.000010 0.000010 0.011426 0.000010 0.000010 0.000010 0.000010 0.000010 0.000010 0.000010 0.000010 0.006632 0.000010 0.000010
0.000010 0.000010 0.000010 0.000010 0.000010 0.000010 0.000010 0.000010 0.000010 0.000010 0.000010 0.017010 0.000010 0.000010 0.035648 0.000010 0.000010 0.000010 0.000010 0.000010 0.000010 0.000010 0.000010 0.000010 0.000010 0.000010 0.000010 0.001362 0.000010 0.001613 0.000010 0.000010 0.000010 0.914901 0.000010 0.000010 0.029046 0.000010 0.000010 0.000010 0.000010 0.000010 0.000010 0.000010 0.000010 0.000010 0.000010 0.000010
0.000010 0.000010 0.072654 0.000010 0.032261 0.000010 0.000010 0.000010 0.000010 0.000010 0.000010 0.000010 0.000010 0.000010 0.159782 0.000010 0.000010 0.000010 0.000010 0.000010 0.000010 0.000010 0.000010 0.000010 0.001714 0.000010 0.000010 0.049839 0.012880 0.000010 0.000010 0.000010 0.000010 0.654466 0.000010 0.000010 0.016005 0.000010 0.000010 0.000010 0.000010 0.000010 0.000010 0.000010 0.000010 0.000010 0.000010 0.000010
0.000010 0.000010 0.000010 0.000010 0.000010 0.000010 0.000010 0.000010 0.000010 0.000010 0.000010 0.000010 0.000010 0.000010 0.000010 0.000010 0.000010 0.000010 0.000010 0.000010 0.000010 0.000010 0.000010 0.000010 0.000010 0.000010 0.000010 0.000010 0.000010 0.000010 0.000010 0.000010 0.000010 0.999530 0.000010 0.000010 0.000010 0.000010 0.000010 0.000010 0.000010 0.000010 0.000010 0.000010 0.000010 0.000010 0.000010 0.000010
0.013699 0.004997 0.003179 0.000010 0.000011 0.000010 0.000010 0.000010 0.000010 0.001810 0.000010 0.020458 0.000010 0.000010 0.021145 0.000010 0.702981 0.008279 0.000010 0.000010 0.000010 0.000010 0.007684 0.000010 0.083145 0.000010 0.000010 0.004476 0.042230 0.014993 0.000010 0.000010 0.000010 0.006922 0.000010 0.000010 0.000010 0.000010 0.000010 0.000010 0.000010 0.000010 0.000192 0.000010 0.000010 0.063489 0.000010 0.000010
0.000985 0.000010 0.000010 0.000010 0.000010 0.000010 0.006232 0.003968 0.000010 0.000010 0.000010 0.011027 0.000010 0.005502 0.030066 0.000010 0.739397 0.000010 0.006490 0.000010 0.000010 0.000010 0.000010 0.000010 0.112588 0.000010 0.003137 0.000010 0.031738 0.000010 0.000010 0.000010 0.000010 0.000010 0.000010 0.000010 0.003596 0.000010 0.000010 0.000010 0.000010 0.006362 0.000010 0.000010 0.000010 0.038572 0.000010 0.000010
0.000010 0.000010 0.000010 0.000010 0.000010 0.000010 0.012786 0.000010 0.000010 0.000010 0.000010 0.007566 0.000010 0.000010 0.000010 0.000010 0.834287 0.003641 0.000010 0.000010 0.000010 0.000010 0.000010 0.000010 0.057972 0.000010 0.000010 0.000010 0.025496 0.000010 0.000010 0.000010 0.000010 0.000010 0.000010 0.000010 0.000010 0.000010 0.000010 0.010101 0.000010 0.000136 0.015553 0.000010 0.000010 0.032083 0.000010 0.000010
0.000010 0.000010 0.007109 0.000010 0.000010 0.000010 0.000010 0.000010 0.000010 0.000010 0.000010 0.000010 0.000010 0.000010 0.000010 0.000010 0.865880 0.000010 0.000010 0.000010 0.000010 0.000010 0.000010 0.000010 0.113889 0.000010 0.000010 0.000010 0.000010 0.000010 0.000010 0.000010 0.000010 0.000010 0.000010 0.000010 0.000010 0.000010 0.000010 0.000010 0.000010 0.000010 0.000010 0.000010 0.000010 0.012682 0.000010 0.000010
0.000010 0.000010 0.000010 0.000010 0.000010 0.000010 0.000010 0.000010 0.000010 0.000010 0.000010 0.000019 0.000010 0.000010 0.001954 0.000010 0.807194 0.000010 0.000010 0.000010 0.003819 0.000010 0.023569 0.000010 0.090796 0.000010 0.000010 0.000010 0.000010 0.000010 0.000010 0.000010 0.000010 0.000010 0.000010 0.000010 0.000010 0.000010 0.000010 0.000010 0.000010 0.000010 0.000010 0.000010 0.000010 0.072239 0.000010 0.000010
0.000010 0.000010 0.008243 0.000010 0.000015 0.000010 0.000010 0.000010 0.005200 0.000010 0.000010 0.000015 0.000010 0.000010 0.022983 0.000010 0.698133 0.000010 0.000010 0.000010 0.000010 0.000010 0.000669 0.000010 0.117240 0.000010 0.000010 0.001444 0.020646 0.008979 0.000010 0.000010 0.000010 0.000010 0.000010 0.000010 0.000010 0.000010 0.000010 0.008071 0.000010 0.001226 0.000010 0.000010 0.000010 0.106797 0.000010 0.000010
0.000010 0.009757 0.000010 0.000010 0.000010 0.000010 0.005206 0.000010 0.000010 0.031183 0.000010 0.049314 0.000010 0.000010 0.000010 0.000010 0.651649 0.000010 0.000643 0.000010 0.000010 0.000010 0.000010 0.008049 0.069769 0.004942 0.005349 0.000010 0.002841 0.002183 0.000010 0.000010 0.000010 0.000010 0.000010 0.000010 0.000010 0.000010 0.000010 0.000010 0.000010 0.009036 0.019719 0.000010 0.000010 0.130030 0.000010 0.000010
0.000010 0.000010 0.003307 0.000010 0.000010 0.000010 0.000010 0.002953 0.000010 0.000010 0.000366 0.026382 0.000010 0.000010 0.000010 0.000010 0.726584 0.000010 0.000010 0.000010 0.000010 0.000010 0.000010 0.000010 0.069142 0.000010 0.000010 0.000010 0.000010 0.000010 0.000010 0.000010 0.000010 0.000010 0.000010 0.000010 0.000010 0.000010 0.000010 0.000010 0.000010 0.009666 0.000010 0.000010 0.000010 0.161200 0.000010 0.000010
0.000010 0.000010 0.011342 0.000010 0.000010 0.000010 0.000010 0.002528 0.012360 0.000010 0.000010 0.000010 0.000010 0.000010 0.000010 0.000010 0.795372 0.000010 0.000010 0.000010 0.000010 0.000010 0.005176 0.000010 0.119731 0.000010 0.000010 0.000010 0.000010 0.000010 0.000010 0.000010 0.000010 0.000010 0.000010 0.000010 0.000010 0.000010 0.000010 0.000010 0.000010 0.000010 0.000010 0.000010 0.000010 0.053081 0.000010 0.000010
0.001030 0.007332 0.000010 0.000010 0.000010 0.000010 0.000010 0.000010 0.000471 0.004285 0.000010 0.038279 0.000010 0.001977 0.000010 0.000010 0.712834 0.000010 0.000010 0.000010 0.007915 0.000010 0.009182 0.000010 0.104324 0.000010 0.000010 0.013649 0.000010 0.011074 0.000010 0.000010 0.000010 0.000010 0.000010 0.000010 0.000010 0.000010 0.000010 0.000010 0.000010 0.000010 0.029961 0.000010 0.000010 0.057347 0.000010 0.000010
0.000010 0.000010 0.000010 0.000010 0.000010 0.000010 0.000010 0.000010 0.000010 0.000010 0.000010 0.005256 0.000010 0.000010 0.000010 0.000010 0.773465 0.000010 0.000010 0.000010 0.007447 0.000010 0.014252 0.000010 0.085812 0.000010 0.000010 0.015324 0.000010 0.004894 0.000010 0.000010 0.000010 0.000010 0.000010 0.000010 0.000010 0.000010 0.000010 0.000010 0.000010 0.000010 0.004271 0.000010 0.000010 0.088889 0.000010 0.000010
0.004774 0.000010 0.000010 0.000010 0.000016 0.000010 0.023816 0.010046 0.007734 0.000010 0.000010 0.028022 0.000010 0.000010 0.007878 0.000010 0.675305 0.000010 0.000010 0.000010 0.000010 0.000010 0.000010 0.000010 0.075023 0.005370 0.000010 0.002724 0.030889 0.000010 0.000010 0.000010 0.000010 0.000010 0.000010 0.000010 0.000010 0.000010 0.000010 0.000010 0.000010 0.000010 0.000010 0.000010 0.000010 0.128052 0.000010 0.000010
0.005041 0.000010 0.000010 0.000010 0.000010 0.000010 0.000010 0.000010 0.001393 0.000010 0.000010 0.000984 0.000010 0.000010 0.000010 0.000010 0.796326 0.000010 0.000010 0.000010 0.000010 0.000010 0.000010 0.000010 0.104638 0.000010 0.000010 0.000010 0.000010 0.000010 0.000010 0.000010 0.000010 0.000010 0.000010 0.000010 0.000010 0.000010 0.000010 0.000010 0.000010 0.000010 0.000010 0.000010 0.000010 0.091197 0.000010 0.000010
0.000010 0.000010 0.000010 0.000010 0.030524 0.000010 0.000010 0.000010 0.000010 0.018464 0.000010 0.000010 0.000010 0.000010 0.000010 0.000010 0.715583 0.000010 0.000010 0.000010 0.000010 0.000010 0.004205 0.000010 0.132240 0.000010 0.000010 0.000010 0.000010 0.000010 0.000010 0.000010 0.000010 0.000010 0.000010 0.000010 0.000010 0.000010 0.000010 0.000019 0.000010 0.005971 0.000010 0.000010 0.000010 0.092594 0.000010 0.000010
0.000010 0.000010 0.009017 0.000010 0.000020 0.000010 0.000010 0.000010 0.006055 0.000010 0.000010 0.023651 0.000010 0.000010 0.000010 0.000010 0.686700 0.000010 0.000010 0.000010 0.000010 0.000010 0.000010 0.001781 0.111292 0.015755 0.017142 0.011300 0.008632 0.000010 0.000010 0.000010 0.000010 0.000010 0.000010 0.000010 0.000010 0.000010 0.000010 0.000817 0.000010 0.000010 0.000010 0.000010 0.000010 0.107489 0.000010 0.000010
0.001805 0.000295 0.000010 0.000010 0.000010 0.000010 0.000010 0.000010 0.000010 0.000010 0.000010 0.000010 0.000010 0.000010 0.000010 0.000010 0.758829 0.000010 0.000010 0.000010 0.000010 0.000010 0.000344 0.000010 0.139761 0.000010 0.000010 0.000010 0.024351 0.000010 0.000010 0.000010 0.000010 0.000010 0.000010 0.000010 0.000010 0.000010 0.000010 0.000010 0.000010 0.007568 0.000010 0.000010 0.000010 0.066647 0.000010 0.000010
0.000010 0.000010 0.020918 0.000010 0.000010 0.000010 0.028324 0.004127 0.000010 0.009297 0.000010 0.027711 0.000010 0.000010 0.003777 0.000010 0.635099 0.001095 0.013038 0.000010 0.000010 0.000010 0.000010 0.000010 0.109825 0.000010 0.000010 0.000010 0.000693 0.009546 0.000010 0.000010 0.000010 0.000010 0.000010 0.000010 0.000010 0.000010 0.000010 0.000010 0.000010 0.000010 0.006828 0.000010 0.000010 0.129382 0.000010 0.000010
0.000010 0.000010 0.000010 0.000010 0.000010 0.000010 0.000010 0.010263 0.000010 0.006728 0.000010 0.000010 0.000010 0.000010 0.017998 0.000010 0.793013 0.000010 0.000010 0.000010 0.000010 0.000010 0.000010 0.000010 0.112584 0.000010 0.011566 0.000010 0.000010 0.001769 0.000010 0.000010 0.000010 0.000010 0.000010 0.000010 0.000010 0.000010 0.000010 0.000010 0.000010 0.000010 0.000010 0.000010 0.000010 0.045678 0.000010 0.000010
0.000010 0.000010 0.000010 0.000010 0.000011 0.000010 0.000010 0.000010 0.000010 0.012412 0.000010 0.000010 0.000010 0.000010 0.000010 0.000010 0.749419 0.000010 0.000010 0.000010 0.000010 0.000010 0.000010 0.000010 0.074233 0.000010 0.009543 0.000010 0.019673 0.019381 0.000010 0.000010 0.000010 0.034344 0.000010 0.000010 0.000010 0.000010 0.000010 0.000010 0.000010 0.000010 0.000010 0.000010 0.000010 0.080595 0.000010 0.000010
0.000010 0.000010 0.000010 0.000010 0.000010 0.000010 0.007833 0.000010 0.000010 0.000010 0.000010 0.000010 0.000010 0.000010 0.002531 0.000010 0.749585 0.000010 0.000010 0.000010 0.000010 0.000010 0.000010 0.000010 0.146254 0.000010 0.000010 0.000010 0.000010 0.000010 0.000010 0.000010 0.000010 0.000010 0.000010 0.000010 0.000010 0.000010 0.000010 0.000010 0.000010 0.000010 0.000010 0.000010 0.000010 0.093367 0.000010 0.000010
0.000016 0.016796 0.016912 0.000010 0.021133 0.004446 0.595181 0.010510 0.027712 0.004452 0.000010 0.000010 0.016521 0.007097 0.000010 0.000010 0.014957 0.002919 0.000010 0.054276 0.008690 0.000010 0.000010 0.005874 0.000010 0.000010 0.002243 0.011400 0.001996 0.000010 0.003438 0.000010 0.016566 0.000010 0.000010 0.035195 0.000010 0.019630 0.000198 0.000010 0.015875 0.000010 0.002006 0.004115 0.011245 0.011819 0.039344 0.017270
0.000010 0.010404 0.000010 0.000010 0.020690 0.004822 0.679605 0.000010 0.000010 0.000010 0.017116 0.000010 0.028184 0.000010 0.000010 0.000010 0.004599 0.017026 0.000010 0.027424 0.000010 0.017806 0.000010 0.000010 0.000010 0.000010 0.000010 0.010244 0.000010 0.000010 0.000010 0.000010 0.019947 0.000010 0.000010 0.025550 0.000010 0.000010 0.014855 0.015598 0.000010 0.000010 0.018835 0.024755 0.005601 0.000010 0.031156 0.005503
0.000010 0.003701 0.000010 0.000010 0.000010 0.000381 0.668571 0.000010 0.000010 0.000010 0.004773 0.000010 0.027332 0.000010 0.000010 0.002474 0.000010 0.008180 0.000010 0.040810 0.000010 0.016065 0.000010 0.000010 0.000010 0.000010 0.000010 0.005612 0.000010 0.000010 0.022363 0.038720 0.021439 0.000010 0.000010 0.055119 0.000010 0.000010 0.013283 0.005473 0.000010 0.009000 0.026862 0.000010 0.002648 0.000010 0.011078 0.015846
0.000010 0.006743 0.005174 0.000010 0.009909 0.004390 0.538338 0.000010 0.004084 0.000010 0.009728 0.000010 0.002330 0.003138 0.000010 0.000010 0.008225 0.017489 0.006147 0.046252 0.000010 0.014514 0.000010 0.031608 0.000010 0.000010 0.000010 0.000010 0.031356 0.007858 0.003764 0.000010 0.008767 0.040691 0.000010 0.046991 0.012869 0.002590 0.001371 0.011693 0.000010 0.000010 0.059365 0.009163 0.000010 0.024062 0.024267 0.006943
0.019638 0.007523 0.000010 0.000010 0.015084 0.000010 0.519942 0.000010 0.026656 0.000010 0.000010 0.000010 0.002433 0.004425 0.000010 0.000010 0.029877 0.000010 0.000010 0.058362 0.029171 0.001962 0.002236 0.058718 0.000010 0.022821 0.005693 0.000010 0.030058 0.009652 0.000010 0.000010 0.022069 0.011221 0.009361 0.044049 0.000010 0.000010 0.000010 0.000010 0.000010 0.000010 0.066292 0.000010 0.000010 0.000010 0.000010 0.002507
0.003700 0.000804 0.000010 0.000010 0.008434 0.000811 0.557934 0.000010 0.026951 0.000010 0.000010 0.000415 0.000010 0.000010 0.000010 0.000010 0.000010 0.000010 0.000010 0.047230 0.007674 0.001507 0.000010 0.035200 0.000010 0.009163 0.009498 0.003642 0.010778 0.007943 0.006182 0.010963 0.017145 0.004198 0.000010 0.037947 0.008027 0.006509 0.028815 0.000010 0.000010 0.000010 0.000010 0.078534 0.017325 0.016977 0.035495 0.000010
0.016807 0.005335 0.022161 0.000010 0.014998 0.023866 0.529298 0.000010 0.000010 0.032476 0.000010 0.000010 0.005872 0.003496 0.005002 0.003314 0.006338 0.000010 0.000010 0.049402 0.000010 0.000010 0.034964 0.044221 0.000010 0.000010 0.002017 0.000545 0.000242 0.013136 0.000010 0.003048 0.003197 0.013636 0.000010 0.025715 0.015364 0.000010 0.000010 0.000010 0.000010 0.000010 0.081091 0.028079 0.000010 0.000010 0.003528 0.012651
0.010983 0.007085 0.000010 0.000010 0.016051 0.000010 0.534874 0.000010 0.021232 0.000010 0.001386 0.000010 0.000269 0.005949 0.009185 0.000010 0.000010 0.011574 0.000010 0.056412 0.003518 0.000524 0.011508 0.026627 0.000010 0.023965 0.000010 0.000010 0.053860 0.000336 0.016217 0.000010 0.000010 0.002670 0.000010 0.036299 0.017985 0.010378 0.011476 0.000010 0.000010 0.000010 0.085142 0.000010 0.000010 0.000010 0.023910 0.000372
0.013641 0.000010 0.000579 0.000010 0.005853 0.000010 0.498728 0.000010 0.024529 0.014073 0.000010 0.000010 0.001196 0.003430 0.000010 0.000010 0.023482 0.000010 0.000010 0.031798 0.000010 0.000010 0.004877 0.016986 0.012831 0.005627 0.000128 0.000010 0.000010 0.000010 0.047675 0.024293 0.018253 0.000010 0.003850 0.053629 0.000010 0.019400 0.000010 0.006107 0.015959 0.010875 0.000537 0.051348 0.000010 0.081506 0.005371 0.003247
0.000010 0.000010 0.000010 0.000010 0.000010 0.000010 0.665799 0.012468 0.000011 0.000010 0.000010 0.000010 0.011102 0.000010 0.000010 0.000010 0.000010 0.000010 0.000010 0.044928 0.000010 0.021107 0.000010 0.000010 0.000010 0.010852 0.000010 0.000010 0.000010 0.000010 0.048801 0.000010 0.008374 0.000010 0.000010 0.041996 0.000010 0.019020 0.040798 0.000010 0.000010 0.000158 0.007256 0.045834 0.000127 0.000010 0.000010 0.021058
0.000010 0.000010 0.001045 0.000010 0.010695 0.000812 0.579977 0.000010 0.010824 0.007258 0.020298 0.002351 0.000010 0.007922 0.000010 0.002864 0.000010 0.000010 0.000010 0.088745 0.000010 0.000010 0.004442 0.008976 0.000707 0.002861 0.000010 0.000010 0.000226 0.000010 0.031935 0.000010 0.039778 0.000010 0.000010 0.049159 0.000010 0.018139 0.000010 0.009049 0.006034 0.000010 0.016499 0.052243 0.000010 0.000010 0.000010 0.026929
0.000010 0.000010 0.000010 0.000010 0.000010 0.000010 0.587659 0.008877 0.007438 0.000010 0.000783 0.011466 0.000365 0.000010 0.000010 0.000010 0.000010 0.000010 0.000010 0.048021 0.000010 0.028172 0.000010 0.022574 0.000010 0.000010 0.011315 0.000010 0.001020 0.000010 0.017040 0.000010 0.017277 0.000010 0.000010 0.054415 0.000010 0.000010 0.017469 0.000010 0.000167 0.018861 0.020784 0.088287 0.000010 0.000010 0.037732 0.000010
0.001060 0.000010 0.000010 0.000010 0.000010 0.000010 0.615981 0.000010 0.004723 0.000010 0.000010 0.000010 0.036690 0.005046 0.025341 0.000010 0.000010 0.000010 0.000010 0.077511 0.000010 0.000010 0.000010 0.000010 0.000010 0.000010 0.000010 0.000010 0.005857 0.000010 0.028153 0.000010 0.014141 0.000010 0.000010 0.094096 0.000010 0.002626 0.000010 0.000010 0.000010 0.002170 0.016486 0.053038 0.000010 0.000010 0.016763 0.000010
0.000010 0.000010 0.011522 0.000010 0.000010 0.000010 0.569598 0.031367 0.000011 0.000010 0.000010 0.000010 0.022798 0.009734 0.000010 0.000010 0.000010 0.001396 0.000010 0.077886 0.003753 0.000010 0.004795 0.000010 0.000010 0.000010 0.015179 0.000010 0.016035 0.000010 0.033772 0.003942 0.027615 0.001118 0.000010 0.104024 0.000010 0.011636 0.022187 0.000010 0.000010 0.000799 0.012687 0.000010 0.000010 0.000010 0.000010 0.017888
0.007357 0.007691 0.020488 0.000010 0.000010 0.000010 0.576410 0.000365 0.000010 0.000010 0.023281 0.000010 0.000010 0.000010 0.000010 0.000010 0.000010 0.000010 0.000010 0.008252 0.000010 0.000010 0.016070 0.000010 0.000010 0.000010 0.000010 0.000010 0.000010 0.013104 0.024896 0.000010 0.048494 0.000010 0.000010 0.043282 0.007482 0.016662 0.000010 0.000010 0.034637 0.006456 0.021788 0.083902 0.004896 0.000010 0.021178 0.013040
0.002783 0.000010 0.000010 0.000010 0.000010 0.000010 0.594493 0.000010 0.000010 0.000010 0.000011 0.000010 0.005966 0.010801 0.000012 0.000010 0.000012 0.000010 0.000010 0.060581 0.011053 0.000010 0.034680 0.019346 0.000010 0.000010 0.013977 0.000010 0.000010 0.000010 0.012597 0.000010 0.020252 0.000010 0.000010 0.068827 0.000010 0.007429 0.000010 0.008321 0.000010 0.008845 0.000010 0.075839 0.005153 0.000010 0.028339 0.010422
0.026470 0.001435 0.014218 0.000010 0.000010 0.004556 0.457427 0.000010 0.030976 0.011685 0.007417 0.001530 0.010218 0.000010 0.054059 0.000010 0.000010 0.014601 0.000010 0.031823 0.000010 0.016004 0.004134 0.017786 0.000010 0.000010 0.000010 0.011902 0.000010 0.000010 0.057408 0.013832 0.008478 0.026128 0.000010 0.072014 0.000010 0.004221 0.000010 0.000010 0.000012 0.001478 0.033736 0.047050 0.000010 0.000010 0.008937 0.010276
0.007705 0.000010 0.000010 0.000010 0.000010 0.000010 0.613539 0.027299 0.004392 0.000010 0.000010 0.000010 0.007790 0.000010 0.000010 0.000010 0.000010 0.000010 0.000010 0.060335 0.000010 0.024600 0.004968 0.000010 0.000010 0.000010 0.000010 0.000010 0.000010 0.000010 0.019976 0.000010 0.021778 0.000010 0.000010 0.067527 0.000010 0.000010 0.000010 0.000010 0.000010 0.000010 0.000010 0.116333 0.000010 0.000010 0.012189 0.011230
0.000010 0.000010 0.010586 0.000010 0.000010 0.000010 0.562318 0.000012 0.017423 0.000010 0.000010 0.000010 0.002884 0.000010 0.000010 0.000010 0.000010 0.000010 0.000010 0.047758 0.000010 0.006369 0.008088 0.028136 0.000010 0.000010 0.006141 0.000010 0.000010 0.000010 0.018328 0.000010 0.037741 0.000010 0.000010 0.089457 0.000010 0.013191 0.024811 0.002384 0.000010 0.016552 0.000010 0.102293 0.000010 0.000010 0.000010 0.005236
0.000010 0.000010 0.007472 0.000010 0.000010 0.000010 0.566448 0.017849 0.000010 0.000010 0.011305 0.002082 0.000010 0.000010 0.000010 0.000010 0.000010 0.004755 0.000010 0.071450 0.000010 0.000010 0.000010 0.019014 0.000010 0.000010 0.000010 0.000010 0.000010 0.002733 0.023248 0.000010 0.001345 0.000010 0.000010 0.112187 0.000010 0.014909 0.022732 0.000010 0.034413 0.001969 0.000010 0.021723 0.020137 0.000010 0.037177 0.006772
0.000010 0.000010 0.000010 0.000010 0.000010 0.000010 0.572943 0.011674 0.000012 0.000010 0.024853 0.000010 0.000010 0.000010 0.000010 0.000010 0.000010 0.000010 0.000010 0.054384 0.000010 0.000010 0.009774 0.010195 0.000010 0.000010 0.008015 0.000010 0.000010 0.000010 0.050728 0.002030 0.028221 0.000010 0.000010 0.090448 0.000010 0.000010 0.000010 0.000010 0.026943 0.016515 0.003829 0.063995 0.000010 0.000010 0.022314 0.002827
0.002535 0.000010 0.002909 0.000010 0.000010 0.000010 0.541447 0.006661 0.011624 0.000010 0.000010 0.005539 0.000010 0.000010 0.000010 0.002172 0.016329 0.000010 0.000010 0.105167 0.000010 0.000010 0.012140 0.014904 0.000010 0.000010 0.000010 0.000010 0.001408 0.000010 0.018374 0.000010 0.005462 0.000010 0.004788 0.087239 0.000010 0.012676 0.014530 0.000010 0.022245 0.007619 0.019322 0.056520 0.007811 0.020337 0.000010 0.000010
0.000010 0.000010 0.000010 0.000010 0.000010 0.000010 0.588541 0.000010 0.000010 0.000010 0.000010 0.000010 0.001268 0.000010 0.000010 0.000010 0.000010 0.000010 0.000010 0.006782 0.000010 0.000010 0.035005 0.026807 0.000010 0.000010 0.000010 0.000280 0.000010 0.000010 0.044886 0.036774 0.028815 0.000010 0.000010 0.090780 0.000010 0.000010 0.000010 0.000010 0.000010 0.011633 0.000010 0.097638 0.014411 0.000010 0.013704 0.002345
0.003781 0.000010 0.004280 0.000010 0.000010 0.000010 0.559774 0.000010 0.033623 0.000010 0.000010 0.000010 0.004769 0.006751 0.000010 0.000010 0.000010 0.000010 0.000010 0.042872 0.000010 0.009616 0.000010 0.015130 0.000013 0.000010 0.003292 0.000010 0.004119 0.000010 0.069118 0.012545 0.000364 0.000010 0.000010 0.082743 0.002694 0.000010 0.012782 0.000010 0.009587 0.000243 0.000010 0.057062 0.008932 0.000010 0.041072 0.014596
0.000010 0.000010 0.000010 0.000010 0.000010 0.000010 0.525734 0.004383 0.071173 0.000010 0.000363 0.000010 0.000010 0.000010 0.000010 0.000010 0.000010 0.000010 0.000010 0.034901 0.000010 0.000010 0.032359 0.000010 0.000010 0.000010 0.000010 0.000010 0.000010 0.000010 0.000386 0.000010 0.053373 0.012874 0.001587 0.114147 0.006646 0.021139 0.013160 0.005639 0.007222 0.010669 0.008413 0.021031 0.011938 0.025422 0.017181 0.000010
0.000010 0.000010 0.005814 0.000010 0.000010 0.000010 0.515514 0.009207 0.029455 0.000010 0.013303 0.000010 0.000010 0.000010 0.000010 0.002219 0.000010 0.000010 0.000010 0.058438 0.000010 0.000010 0.037527 0.000010 0.000010 0.000010 0.000010 0.000010 0.000010 0.000010 0.000012 0.010156 0.050566 0.000011 0.000010 0.162754 0.000010 0.021406 0.010916 0.023948 0.021090 0.000010 0.006282 0.014805 0.000010 0.000010 0.005349 0.000957
0.000010 0.000010 0.000010 0.000010 0.011371 0.012014 0.519682 0.004149 0.050282 0.000010 0.010431 0.000010 0.005259 0.000010 0.000010 0.000010 0.000010 0.000010 0.000010 0.062277 0.000010 0.000010 0.027855 0.000010 0.002498 0.000010 0.000010 0.000010 0.000010 0.000010 0.005681 0.007316 0.030303 0.001505 0.000010 0.147497 0.000010 0.014113 0.011255 0.000010 0.013657 0.000010 0.000010 0.000026 0.018350 0.033186 0.011035 0.000010
0.003630 0.000010 0.000010 0.000010 0.000010 0.009553 0.533961 0.000011 0.049688 0.000010 0.001395 0.002371 0.022139 0.000010 0.000010 0.000010 0.000010 0.000010 0.000010 0.059974 0.011799 0.000010 0.000010 0.000010 0.000782 0.000010 0.000010 0.000918 0.000010 0.000010 0.041755 0.012143 0.026033 0.000010 0.000010 0.099140 0.000010 0.040267 0.019698 0.000010 0.000010 0.028912 0.000010 0.000010 0.022216 0.000010 0.000010 0.013345
0.000010 0.000010 0.000010 0.000010 0.000010 0.000010 0.549438 0.005221 0.095544 0.000010 0.000010 0.000010 0.020857 0.000010 0.000010 0.000010 0.000010 0.000010 0.000010 0.058336 0.000010 0.043999 0.014582 0.000010 0.000010 0.000010 0.000010 0.000010 0.000010 0.000010 0.016181 0.000010 0.036430 0.000010 0.000010 0.107336 0.000010 0.015660 0.000010 0.000010 0.017692 0.000010 0.000010 0.002796 0.005164 0.000010 0.010432 0.000010
0.000010 0.000010 0.000010 0.000010 0.000010 0.000010 0.546095 0.000010 0.077275 0.000010 0.002702 0.001863 0.000010 0.000010 0.000010 0.000010 0.000010 0.000010 0.000010 0.040159 0.000010 0.000010 0.013877 0.000010 0.000010 0.000010 0.000010 0.000010 0.000010 0.000010 0.010947 0.000010 0.010226 0.000010 0.000010 0.165323 0.000010 0.031997 0.013563 0.000010 0.000010 0.000010 0.000010 0.063283 0.022339 0.000010 0.000010 0.000010
0.000010 0.000010 0.000010 0.000010 0.000010 0.000010 0.538732 0.000010 0.062289 0.000010 0.009353 0.000010 0.002467 0.000010 0.002004 0.003048 0.000010 0.000010 0.000010 0.036976 0.000010 0.044357 0.022302 0.000010 0.000010 0.000010 0.000010 0.000010 0.000010 0.000010 0.012175 0.000010 0.032582 0.000017 0.002516 0.133923 0.000010 0.007241 0.000010 0.008311 0.033143 0.002363 0.000010 0.017427 0.013144 0.000010 0.000010 0.015360
0.000010 0.000010 0.000010 0.000010 0.000010 0.000010 0.576140 0.000010 0.041933 0.000010 0.000010 0.000010 0.010910 0.000010 0.000010 0.000010 0.000010 0.000010 0.000010 0.067987 0.000010 0.039428 0.057093 0.000010 0.000010 0.000010 0.000010 0.000010 0.000010 0.000010 0.015424 0.000010 0.017587 0.000010 0.000010 0.164381 0.000010 0.000800 0.000010 0.000010 0.000010 0.001584 0.000010 0.000010 0.006372 0.000010 0.000010 0.000010
0.000010 0.001011 0.000010 0.000010 0.000010 0.000010 0.659766 0.000010 0.000010 0.000010 0.010935 0.000010 0.000010 0.000010 0.000010 0.000010 0.000010 0.000010 0.000010 0.043454 0.000010 0.035145 0.000010 0.002328 0.000010 0.000010 0.000010 0.000010 0.000010 0.000010 0.041939 0.002927 0.035004 0.000010 0.000010 0.047533 0.000010 0.001283 0.000010 0.007445 0.023220 0.002864 0.010780 0.074044 0.000010 0.000010 0.000010 0.000010
0.000010 0.002103 0.017272 0.000010 0.000011 0.000010 0.608929 0.000010 0.029315 0.003711 0.000010 0.004942 0.000096 0.000010 0.004883 0.000010 0.000010 0.000010 0.000010 0.071382 0.000010 0.000010 0.004292 0.000010 0.000933 0.000010 0.000010 0.002389 0.000010 0.006304 0.051926 0.006744 0.000010 0.011856 0.000010 0.047372 0.000010 0.000010 0.006313 0.000010 0.000010 0.000010 0.025670 0.076433 0.000721 0.000010 0.007086 0.009076
0.002468 0.000743 0.000010 0.000010 0.000010 0.000010 0.705302 0.000017 0.000010 0.000010 0.006689 0.000010 0.012561 0.000010 0.000010 0.000010 0.000010 0.000010 0.000010 0.067840 0.000010 0.015962 0.000010 0.000010 0.000010 0.000010 0.000010 0.000010 0.000010 0.000010 0.018187 0.000010 0.014405 0.000010 0.000010 0.063676 0.000010 0.000010 0.000010 0.000010 0.000010 0.001753 0.000010 0.063289 0.000010 0.000010 0.026767 0.000010
0.000010 0.000010 0.000010 0.000010 0.000010 0.000010 0.706673 0.000016 0.000010 0.000010 0.013575 0.000010 0.022241 0.000010 0.000010 0.000010 0.000010 0.000010 0.000010 0.040249 0.000010 0.000010 0.000010 0.000010 0.000010 0.000010 0.000010 0.000010 0.000010 0.000010 0.000010 0.000010 0.015392 0.000010 0.000010 0.043739 0.000010 0.000010 0.023656 0.000010 0.007566 0.000010 0.000010 0.094207 0.000010 0.000010 0.032317 0.000010
0.041966 0.019861 0.012834 0.000010 0.000010 0.000010 0.512413 0.020416 0.000010 0.000010 0.000010 0.000010 0.000010 0.007857 0.000010 0.000010 0.005813 0.023763 0.003346 0.009458 0.005710 0.008919 0.006669 0.018139 0.000010 0.000010 0.016310 0.005341 0.000010 0.010214 0.057587 0.008967 0.029674 0.000010 0.000010 0.037347 0.020847 0.009681 0.000010 0.000010 0.000010 0.000010 0.055310 0.016018 0.000010 0.000010 0.035135 0.000193
0.000010 0.000010 0.000010 0.000010 0.000010 0.000010 0.691353 0.014153 0.000010 0.000010 0.000010 0.000010 0.000600 0.000010 0.000010 0.000010 0.000010 0.000010 0.000010 0.023595 0.000010 0.011481 0.000010 0.000010 0.000010 0.000010 0.000010 0.000010 0.000010 0.000010 0.000010 0.007134 0.016864 0.000010 0.000010 0.066204 0.000010 0.031691 0.004569 0.000010 0.022801 0.000010 0.000010 0.077023 0.000010 0.000010 0.032182 0.000010
0.015304 0.000010 0.000010 0.000010 0.000010 0.000010 0.642764 0.000658 0.014897 0.000010 0.000010 0.000010 0.018230 0.000010 0.000010 0.000010 0.000010 0.004992 0.000010 0.031140 0.000010 0.000010 0.003202 0.000010 0.000010 0.002888 0.011881 0.000012 0.000010 0.000010 0.031669 0.000010 0.012797 0.000010 0.000010 0.050477 0.000010 0.007883 0.000010 0.000010 0.000010 0.000010 0.042366 0.086000 0.000010 0.000010 0.015417 0.007132
0.031787 0.000010 0.000010 0.000010 0.012531 0.000010 0.520011 0.000010 0.000013 0.014773 0.024662 0.000010 0.000010 0.004460 0.005339 0.000010 0.000010 0.000010 0.000010 0.053071 0.000010 0.016082 0.002158 0.000010 0.000010 0.000010 0.017114 0.000010 0.000596 0.000010 0.054150 0.000010 0.029866 0.018348 0.003317 0.055271 0.005810 0.009268 0.025648 0.008012 0.000010 0.006444 0.055247 0.000010 0.000010 0.000010 0.017373 0.008430
0.000010 0.000010 0.000010 0.000010 0.000010 0.000010 0.000010 0.010502 0.086951 0.000010 0.000010 0.000010 0.000010 0.000010 0.000010 0.000010 0.000010 0.000010 0.000010 0.000010 0.000010 0.000010 0.752181 0.000010 0.000010 0.000010 0.000010 0.000010 0.000010 0.000010 0.000010 0.000010 0.001566 0.000010 0.000010 0.112375 0.000010 0.017769 0.000010 0.000010 0.000010 0.015939 0.000010 0.000010 0.000010 0.000010 0.002317 0.000010
0.000010 0.000010 0.000010 0.000010 0.000010 0.000010 0.000010 0.030500 0.085075 0.000010 0.000010 0.000010 0.000010 0.000010 0.000010 0.000010 0.000010 0.000010 0.000010 0.000010 0.000010 0.000010 0.721929 0.000010 0.000010 0.000010 0.000010 0.000010 0.000010 0.000010 0.000010 0.000010 0.000010 0.000010 0.001230 0.141814 0.000010 0.000014 0.000010 0.000010 0.000010 0.000010 0.000010 0.000010 0.000010 0.000010 0.007851 0.011186
0.000010 0.000010 0.000010 0.000010 0.000010 0.000010 0.000010 0.001282 0.117096 0.000010 0.000010 0.000010 0.000010 0.000010 0.000010 0.000010 0.000010 0.000010 0.000010 0.000010 0.000010 0.021226 0.697274 0.000010 0.000010 0.000010 0.000010 0.000010 0.000010 0.000010 0.000010 0.000010 0.000010 0.000010 0.000010 0.119310 0.000010 0.000015 0.000010 0.000010 0.002644 0.010160 0.000010 0.011268 0.017384 0.000010 0.000010 0.001969
0.000010 0.000010 0.000010 0.000010 0.000010 0.000010 0.000010 0.000010 0.053639 0.000010 0.052428 0.000010 0.000016 0.000010 0.000010 0.000010 0.000010 0.000010 0.000010 0.000010 0.000010 0.032032 0.631496 0.000010 0.000010 0.000010 0.000010 0.000010 0.000010 0.000010 0.000010 0.000010 0.000010 0.000010 0.000010 0.195735 0.000010 0.001656 0.000010 0.000010 0.002938 0.029670 0.000010 0.000010 0.000010 0.000010 0.000010 0.000010
0.000010 0.000010 0.000010 0.000010 0.000010 0.000010 0.000010 0.016905 0.083821 0.000010 0.003136 0.000010 0.000010 0.000010 0.000010 0.000010 0.000010 0.000010 0.000010 0.014163 0.000010 0.000010 0.731924 0.000010 0.000010 0.000010 0.000010 0.000010 0.000010 0.000010 0.005684 0.000010 0.000018 0.000010 0.000056 0.103120 0.000010 0.013169 0.000010 0.000010 0.000010 0.014035 0.000010 0.007150 0.000010 0.000010 0.000010 0.006469
0.000010 0.000010 0.000010 0.000010 0.000010 0.000010 0.000010 0.014900 0.086829 0.000010 0.002472 0.000010 0.007292 0.000010 0.000010 0.000010 0.000010 0.000010 0.000010 0.015349 0.000010 0.000010 0.584148 0.000010 0.000010 0.000010 0.000010 0.000010 0.000010 0.000010 0.000010 0.000010 0.000010 0.000010 0.000010 0.225415 0.000010 0.029280 0.000018 0.000010 0.000010 0.019725 0.000010 0.000010 0.000010 0.000010 0.000010 0.014202
0.000010 0.000010 0.000010 0.000010 0.000010 0.000010 0.000010 0.000010 0.000010 0.000010 0.000010 0.000010 0.000010 0.000010 0.000010 0.000010 0.000010 0.000010 0.000010 0.000010 0.000010 0.000010 0.999530 0.000010 0.000010 0.000010 0.000010 0.000010 0.000010 0.000010 0.000010 0.000010 0.000010 0.000010 0.000010 0.000010 0.000010 0.000010 0.000010 0.000010 0.000010 0.000010 0.000010 0.000010 0.000010 0.000010 0.000010 0.000010
0.000010 0.000010 0.000010 0.000010 0.000010 0.000010 0.000010 0.000010 0.000010 0.000010 0.000010 0.000010 0.000010 0.000010 0.000010 0.000010 0.000010 0.000010 0.000010 0.000010 0.000010 0.000010 0.999530 0.000010 0.000010 0.000010 0.000010 0.000010 0.000010 0.000010 0.000010 0.000010 0.000010 0.000010 0.000010 0.000010 0.000010 0.000010 0.000010 0.000010 0.000010 0.000010 0.000010 0.000010 0.000010 0.000010 0.000010 0.000010
0.000010 0.000010 0.000010 0.000010 0.000010 0.000010 0.000010 0.000010 0.000010 0.000010 0.000010 0.000010 0.000010 0.000010 0.000010 0.000010 0.000010 0.000010 0.000010 0.000010 0.000010 0.000010 0.999530 0.000010 0.000010 0.000010 0.000010 0.000010 0.000010 0.000010 0.000010 0.000010 0.000010 0.000010 0.000010 0.000010 0.000010 0.000010 0.000010 0.000010 0.000010 0.000010 0.000010 0.000010 0.000010 0.000010 0.000010 0.000010
0.000010 0.000010 0.000010 0.000010 0.000010 0.000010 0.000010 0.000010 0.000010 0.000010 0.000010 0.000010 0.000010 0.000010 0.000010 0.000010 0.000010 0.000010 0.000010 0.000010 0.000010 0.000010 0.999530 0.000010 0.000010 0.000010 0.000010 0.000010 0.000010 0.000010 0.000010 0.000010 0.000010 0.000010 0.000010 0.000010 0.000010 0.000010 0.000010 0.000010 0.000010 0.000010 0.000010 0.000010 0.000010 0.000010 0.000010 0.000010
0.000010 0.000010 0.000010 0.000010 0.000010 0.000010 0.000010 0.000010 0.000010 0.000010 0.000010 0.000010 0.000010 0.000010 0.000010 0.000010 0.000010 0.000010 0.000010 0.000010 0.000010 0.000010 0.999530 0.000010 0.000010 0.000010 0.000010 0.000010 0.000010 0.000010 0.000010 0.000010 0.000010 0.000010 0.000010 0.000010 0.000010 0.000010 0.000010 0.000010 0.000010 0.000010 0.000010 0.000010 0.000010 0.000010 0.000010 0.000010
0.000010 0.000010 0.000010 0.000010 0.000010 0.000010 0.000010 0.000010 0.000010 0.000010 0.000010 0.000010 0.000010 0.000010 0.000010 0.000010 0.000010 0.000010 0.000010 0.000010 0.000010 0.000010 0.999530 0.000010 0.000010 0.000010 0.000010 0.000010 0.000010 0.000010 0.000010 0.000010 0.000010 0.000010 0.000010 0.000010 0.000010 0.000010 0.000010 0.000010 0.000010 0.000010 0.000010 0.000010 0.000010 0.000010 0.000010 0.000010
0.000010 0.000010 0.000010 0.000010 0.000010 0.000010 0.000010 0.000010 0.000010 0.000010 0.000010 0.000010 0.000010 0.000010 0.000010 0.000010 0.000010 0.000010 0.000010 0.000010 0.000010 0.000010 0.999530 0.000010 0.000010 0.000010 0.000010 0.000010 0.000010 0.000010 0.000010 0.000010 0.000010 0.000010 0.000010 0.000010 0.000010 0.000010 0.000010 0.000010 0.000010 0.000010 0.000010 0.000010 0.000010 0.000010 0.000010 0.000010
0.000010 0.000010 0.000010 0.000010 0.000010 0.000010 0.000010 0.000010 0.000010 0.000010 0.000010 0.000010 0.000010 0.000010 0.000010 0.000010 0.000010 0.000010 0.000010 0.000010 0.000010 0.000010 0.999530 0.000010 0.000010 0.000010 0.000010 0.000010 0.000010 0.000010 0.000010 0.000010 0.000010 0.000010 0.000010 0.000010 0.000010 0.000010 0.000010 0.000010 0.000010 0.000010 0.000010 0.000010 0.000010 0.000010 0.000010 0.000010
0.000010 0.000010 0.000010 0.000010 0.000010 0.000010 0.000010 0.000010 0.000010 0.000010 0.000010 0.000010 0.000010 0.000010 0.000010 0.000010 0.000010 0.000010 0.000010 0.000010 0.000010 0.000010 0.999530 0.000010 0.000010 0.000010 0.000010 0.000010 0.000010 0.000010 0.000010 0.000010 0.000010 0.000010 0.000010 0.000010 0.000010 0.000010 0.000010 0.000010 0.000010 0.000010 0.000010 0.000010 0.000010 0.000010 0.000010 0.000010
0.000010 0.000010 0.000010 0.000010 0.000010 0.000010 0.000010 0.000010 0.011297 0.000010 0.000010 0.000010 0.000010 0.000010 0.000010 0.000010 0.000010 0.000010 0.000010 0.000010 0.000010 0.000010 0.972372 0.000010 0.000010 0.000010 0.000010 0.000010 0.000010 0.000010 0.000010 0.000010 0.000010 0.000010 0.000010 0.000010 0.000010 0.000010 0.000010 0.000010 0.000010 0.015882 0.000010 0.000010 0.000010 0.000010 0.000010 0.000010
0.000010 0.000010 0.000010 0.000010 0.000010 0.000010 0.000010 0.000010 0.000010 0.000010 0.000010 0.000010 0.000010 0.000010 0.000010 0.000010 0.000010 0.000010 0.000010 0.000010 0.000010 0.000010 0.999530 0.000010 0.000010 0.000010 0.000010 0.000010 0.000010 0.000010 0.000010 0.000010 0.000010 0.000010 0.000010 0.000010 0.000010 0.000010 0.000010 0.000010 0.000010 0.000010 0.000010 0.000010 0.000010 0.000010 0.000010 0.000010
0.000010 0.000010 0.000010 0.000010 0.000010 0.000010 0.000010 0.000010 0.000010 0.000010 0.000010 0.000010 0.000010 0.000010 0.000010 0.000010 0.000010 0.000010 0.000010 0.000010 0.000010 0.000010 0.999530 0.000010 0.000010 0.000010 0.000010 0.000010 0.000010 0.000010 0.000010 0.000010 0.000010 0.000010 0.000010 0.000010 0.000010 0.000010 0.000010 0.000010 0.000010 0.000010 0.000010 0.000010 0.000010 0.000010 0.000010 0.000010
0.000010 0.000010 0.000010 0.000010 0.000010 0.000010 0.000010 0.000010 0.000010 0.000010 0.000627 0.000010 0.000010 0.000010 0.000010 0.000010 0.000010 0.000010 0.000010 0.000010 0.000010 0.000010 0.998913 0.000010 0.000010 0.000010 0.000010 0.000010 0.000010 0.000010 0.000010 0.000010 0.000010 0.000010 0.000010 0.000010 0.000010 0.000010 0.000010 0.000010 0.000010 0.000010 0.000010 0.000010 0.000010 0.000010 0.000010 0.000010
0.000010 0.000010 0.000010 0.000010 0.000010 0.000010 0.000010 0.000010 0.000010 0.000010 0.000010 0.000010 0.000010 0.000010 0.000010 0.000010 0.000010 0.000010 0.000010 0.000010 0.000010 0.000010 0.999530 0.000010 0.000010 0.000010 0.000010 0.000010 0.000010 0.000010 0.000010 0.000010 0.000010 0.000010 0.000010 0.000010 0.000010 0.000010 0.000010 0.000010 0.000010 0.000010 0.000010 0.000010 0.000010 0.000010 0.000010 0.000010
0.000010 0.000010 0.000010 0.000010 0.000010 0.000010 0.000010 0.000010 0.000010 0.000010 0.000010 0.000010 0.000010 0.000010 0.000010 0.000010 0.000010 0.000010 0.000010 0.000010 0.000010 0.999530 0.000010 0.000010 0.000010 0.000010 0.000010 0.000010 0.000010 0.000010 0.000010 0.000010 0.000010 0.000010 0.000010 0.000010 0.000010 0.000010 0.000010 0.000010 0.000010 0.000010 0.000010 0.000010 0.000010 0.000010 0.000010 0.000010
0.000010 0.000010 0.000010 0.000010 0.000010 0.000010 0.000010 0.000010 0.012112 0.000010 0.000010 0.000010 0.003521 0.000010 0.000010 0.000010 0.000010 0.000010 0.000010 0.000010 0.000010 0.925401 0.000010 0.000010 0.000010 0.000010 0.000010 0.000010 0.000010 0.000010 0.000010 0.000010 0.000012 0.000010 0.000010 0.014923 0.000010 0.000013 0.000010 0.000010 0.012348 0.000010 0.000010 0.000010 0.000010 0.000010 0.000010 0.031269
0.000010 0.000010 0.000010 0.000010 0.000010 0.000010 0.000010 0.000010 0.000010 0.000010 0.000010 0.000010 0.000010 0.000010 0.000010 0.000010 0.000010 0.000010 0.000010 0.000010 0.000010 0.999530 0.000010 0.000010 0.000010 0.000010 0.000010 0.000010 0.000010 0.000010 0.000010 0.000010 0.000010 0.000010 0.000010 0.000010 0.000010 0.000010 0.000010 0.000010 0.000010 0.000010 0.000010 0.000010 0.000010 0.000010 0.000010 0.000010
0.000010 0.000010 0.000010 0.000010 0.000010 0.000010 0.000010 0.000010 0.000010 0.000010 0.000010 0.000010 0.000010 0.000010 0.000010 0.000010 0.000010 0.000010 0.000010 0.000010 0.000010 0.993962 0.000010 0.000010 0.000010 0.000010 0.000010 0.000010 0.000010 0.000010 0.000010 0.000010 0.000010 0.000010 0.000010 0.000010 0.000010 0.000010 0.000010 0.000010 0.000010 0.000010 0.000010 0.000010 0.000010 0.000010 0.000010 0.005578
0.000010 0.000010 0.000010 0.000010 0.000010 0.000010 0.000010 0.000010 0.000010 0.000010 0.000010 0.000010 0.000010 0.000010 0.000010 0.000010 0.000010 0.000010 0.000010 0.000010 0.000010 0.999530 0.000010 0.000010 0.000010 0.000010 0.000010 0.000010 0.000010 0.000010 0.000010 0.000010 0.000010 0.000010 0.000010 0.000010 0.000010 0.000010 0.000010 0.000010 0.000010 0.000010 0.000010 0.000010 0.000010 0.000010 0.000010 0.000010
0.000010 0.000010 0.000010 0.000010 0.000010 0.000010 0.000010 0.000010 0.000010 0.000010 0.000010 0.000010 0.000010 0.000010 0.000010 0.000010 0.000010 0.000010 0.000010 0.000010 0.000010 0.964076 0.000010 0.000010 0.000010 0.000010 0.000010 0.000010 0.000010 0.000010 0.000010 0.000010 0.000010 0.000010 0.000010 0.000016 0.000010 0.035458 0.000010 0.000010 0.000010 0.000010 0.000010 0.000010 0.000010 0.000010 0.000010 0.000010
0.000010 0.000010 0.000010 0.000010 0.000010 0.000010 0.000010 0.000010 0.000010 0.000010 0.000010 0.000010 0.000010 0.000010 0.000010 0.000010 0.000010 0.000010 0.000010 0.000010 0.000010 0.966639 0.000010 0.000010 0.000010 0.000010 0.000010 0.000010 0.000010 0.000010 0.000010 0.000010 0.000010 0.000010 0.000010 0.000010 0.000010 0.004414 0.000010 0.000010 0.000010 0.000010 0.000010 0.028497 0.000010 0.000010 0.000010 0.000010
0.000010 0.000010 0.000010 0.000010 0.000010 0.000010 0.000010 0.004479 0.008858 0.000010 0.009327 0.000010 0.000010 0.000010 0.000010 0.000010 0.002449 0.000010 0.000010 0.052647 0.000010 0.855573 0.000010 0.000010 0.000010 0.000010 0.000010 0.000010 0.000010 0.000010 0.000010 0.000010 0.007636 0.000010 0.000010 0.000010 0.000010 0.034212 0.000010 0.011256 0.000010 0.013183 0.000010 0.000010 0.000010 0.000010 0.000010 0.000010
0.000010 0.000010 0.000010 0.000010 0.000010 0.000010 0.000010 0.000010 0.000010 0.000010 0.000010 0.000010 0.000010 0.000010 0.000010 0.000010 0.000010 0.000010 0.000010 0.000010 0.000010 0.997549 0.000010 0.000010 0.000010 0.000010 0.000010 0.000010 0.000010 0.000010 0.000010 0.000010 0.000010 0.000010 0.000010 0.000010 0.000010 0.000010 0.000010 0.000010 0.000010 0.000010 0.000010 0.000010 0.000010 0.000010 0.001991 0.000010
0.000010 0.000010 0.000010 0.000010 0.000010 0.000010 0.000010 0.000010 0.000010 0.000010 0.000010 0.000010 0.000010 0.000010 0.000010 0.000010 0.000010 0.000010 0.000010 0.000010 0.000010 0.999530 0.000010 0.000010 0.000010 0.000010 0.000010 0.000010 0.000010 0.000010 0.000010 0.000010 0.000010 0.000010 0.000010 0.000010 0.000010 0.000010 0.000010 0.000010 0.000010 0.000010 0.000010 0.000010 0.000010 0.000010 0.000010 0.000010
0.000010 0.000010 0.000010 0.000010 0.000010 0.000010 0.000010 0.004071 0.000010 0.000010 0.000010 0.000010 0.000010 0.000010 0.000010 0.000010 0.000010 0.000010 0.000010 0.000010 0.000010 0.972026 0.000010 0.000010 0.000010 0.000010 0.000010 0.000010 0.000010 0.000010 0.000010 0.000010 0.000010 0.000010 0.000010 0.000010 0.000010 0.000010 0.000010 0.000010 0.000010 0.000010 0.000010 0.022983 0.000010 0.000010 0.000010 0.000481
0.000010 0.000010 0.000010 0.000010 0.000010 0.000010 0.000010 0.000010 0.000010 0.000010 0.000010 0.000010 0.000010 0.000010 0.000010 0.000010 0.000010 0.000010 0.000010 0.000010 0.000010 0.999530 0.000010 0.000010 0.000010 0.000010 0.000010 0.000010 0.000010 0.000010 0.000010 0.000010 0.000010 0.000010 0.000010 0.000010 0.000010 0.000010 0.000010 0.000010 0.000010 0.000010 0.000010 0.000010 0.000010 0.000010 0.000010 0.000010
0.000010 0.000010 0.000010 0.000010 0.000010 0.000010 0.000010 0.000010 0.000010 0.000010 0.000010 0.000010 0.000010 0.000010 0.000010 0.000010 0.000010 0.000010 0.000010 0.000010 0.000010 0.999530 0.000010 0.000010 0.000010 0.000010 0.000010 0.000010 0.000010 0.000010 0.000010 0.000010 0.000010 0.000010 0.000010 0.000010 0.000010 0.000010 0.000010 0.000010 0.000010 0.000010 0.000010 0.000010 0.000010 0.000010 0.000010 0.000010
0.000010 0.000010 0.000010 0.000010 0.000010 0.000010 0.000010 0.000010 0.000010 0.000010 0.000010 0.000010 0.000010 0.000010 0.000010 0.000010 0.000010 0.000010 0.000010 0.014162 0.000010 0.985378 0.000010 0.000010 0.000010 0.000010 0.000010 0.000010 0.000010 0.000010 0.000010 0.000010 0.000010 0.000010 0.000010 0.000010 0.000010 0.000010 0.000010 0.000010 0.000010 0.000010 0.000010 0.000010 0.000010 0.000010 0.000010 0.000010
0.000010 0.000010 0.000010 0.000010 0.000010 0.000010 0.000010 0.009623 0.000010 0.000010 0.012055 0.000010 0.000010 0.000010 0.000010 0.000010 0.000010 0.000010 0.000010 0.000010 0.000010 0.913832 0.000010 0.000010 0.000010 0.000010 0.000010 0.000010 0.000010 0.000010 0.000010 0.000010 0.006763 0.000010 0.000010 0.013991 0.000010 0.043316 0.000010 0.000010 0.000010 0.000010 0.000010 0.000010 0.000010 0.000010 0.000010 0.000010
0.000010 0.000010 0.000010 0.000010 0.000010 0.000010 0.000010 0.000010 0.000010 0.000010 0.000010 0.000010 0.000010 0.000010 0.000010 0.000010 0.000010 0.000010 0.000010 0.000010 0.000010 0.999530 0.000010 0.000010 0.000010 0.000010 0.000010 0.000010 0.000010 0.000010 0.000010 0.000010 0.000010 0.000010 0.000010 0.000010 0.000010 0.000010 0.000010 0.000010 0.000010 0.000010 0.000010 0.000010 0.000010 0.000010 0.000010 0.000010
0.000010 0.000010 0.000010 0.000010 0.000010 0.000010 0.000010 0.000010 0.000010 0.000010 0.000010 0.000010 0.000010 0.000010 0.000010 0.000010 0.000010 0.000010 0.000010 0.047104 0.000010 0.725305 0.000010 0.000010 0.000010 0.000010 0.000010 0.000010 0.000010 0.000010 0.000010 0.000010 0.009659 0.000010 0.000010 0.073321 0.000010 0.091266 0.000010 0.000010 0.000010 0.000010 0.000010 0.045066 0.007870 0.000010 0.000010 0.000010
0.000010 0.000010 0.000010 0.000010 0.000010 0.000010 0.000010 0.000010 0.000010 0.000010 0.000010 0.000010 0.000010 0.000010 0.000010 0.000010 0.000010 0.000010 0.000010 0.000010 0.000010 0.999530 0.000010 0.000010 0.000010 0.000010 0.000010 0.000010 0.000010 0.000010 0.000010 0.000010 0.000010 0.000010 0.000010 0.000010 0.000010 0.000010 0.000010 0.000010 0.000010 0.000010 0.000010 0.000010 0.000010 0.000010 0.000010 0.000010
0.000010 0.000010 0.000010 0.000010 0.000010 0.000010 0.000010 0.000010 0.000010 0.000010 0.000010 0.000010 0.000010 0.000010 0.000010 0.000010 0.000010 0.000010 0.000010 0.000010 0.000010 0.999530 0.000010 0.000010 0.000010 0.000010 0.000010 0.000010 0.000010 0.000010 0.000010 0.000010 0.000010 0.000010 0.000010 0.000010 0.000010 0.000010 0.000010 0.000010 0.000010 0.000010 0.000010 0.000010 0.000010 0.000010 0.000010 0.000010
0.000010 0.000010 0.000010 0.000010 0.000010 0.000010 0.000010 0.000010 0.000010 0.000010 0.000010 0.000010 0.010489 0.000010 0.000010 0.000010 0.000010 0.000010 0.000010 0.000010 0.000010 0.971319 0.000010 0.000010 0.000010 0.000010 0.000010 0.000010 0.000010 0.000010 0.000010 0.000010 0.007889 0.000010 0.000010 0.009863 0.000010 0.000010 0.000010 0.000010 0.000010 0.000010 0.000010 0.000010 0.000010 0.000010 0.000010 0.000010
0.000010 0.000942 0.001290 0.000010 0.000010 0.001703 0.000010 0.000010 0.000010 0.000010 0.000010 0.000010 0.018156 0.000010 0.000010 0.000010 0.000010 0.004676 0.000010 0.109576 0.000010 0.003379 0.000010 0.004209 0.000010 0.000010 0.000010 0.000010 0.000010 0.000010 0.014865 0.079256 0.035062 0.000010 0.000370 0.001764 0.000010 0.015206 0.002140 0.000010 0.025337 0.000010 0.011467 0.611485 0.000010 0.000010 0.055083 0.003757
0.000010 0.000752 0.000010 0.000010 0.000010 0.002237 0.000010 0.000010 0.000010 0.000010 0.000137 0.001596 0.000010 0.000010 0.000010 0.000010 0.000010 0.013714 0.000010 0.046461 0.000010 0.017415 0.000010 0.000308 0.000010 0.000010 0.000010 0.000010 0.010794 0.000010 0.000010 0.133563 0.037532 0.000010 0.000010 0.000010 0.000010 0.000010 0.000010 0.000010 0.022203 0.000010 0.002298 0.611775 0.000010 0.000010 0.084412 0.014483
0.000010 0.000010 0.000010 0.000010 0.000010 0.000010 0.000010 0.000010 0.000010 0.000010 0.000010 0.000010 0.000010 0.000010 0.000010 0.000010 0.000010 0.000010 0.000010 0.000010 0.000010 0.000010 0.000010 0.000010 0.000010 0.000010 0.000010 0.000010 0.000010 0.000010 0.000010 0.650770 0.057380 0.000010 0.000010 0.000010 0.000010 0.000010 0.000010 0.000010 0.028894 0.000010 0.000010 0.210769 0.000010 0.000010 0.049051 0.002715
0.000010 0.000010 0.000010 0.000010 0.000010 0.000010 0.000010 0.000010 0.000010 0.000010 0.000010 0.000010 0.000010 0.000010 0.000010 0.000010 0.000010 0.000010 0.000010 0.000010 0.000010 0.000010 0.000010 0.000010 0.000010 0.000010 0.000010 0.000010 0.000010 0.000010 0.000010 0.999530 0.000010 0.000010 0.000010 0.000010 0.000010 0.000010 0.000010 0.000010 0.000010 0.000010 0.000010 0.000010 0.000010 0.000010 0.000010 0.000010
0.000010 0.000010 0.000010 0.000010 0.000010 0.000010 0.000010 0.000010 0.000010 0.000010 0.000010 0.000010 0.000010 0.000010 0.000010 0.000010 0.000010 0.000010 0.000010 0.000010 0.000010 0.000010 0.000010 0.000010 0.000010 0.000010 0.000010 0.000010 0.000010 0.000010 0.000010 0.999530 0.000010 0.000010 0.000010 0.000010 0.000010 0.000010 0.000010 0.000010 0.000010 0.000010 0.000010 0.000010 0.000010 0.000010 0.000010 0.000010
0.000010 0.000010 0.000010 0.000010 0.000010 0.000010 0.000010 0.000010 0.000010 0.000010 0.000010 0.000010 0.000010 0.000010 0.000010 0.000010 0.000010 0.000010 0.000010 0.000010 0.000010 0.000010 0.000010 0.000010 0.000010 0.000010 0.000010 0.000010 0.000010 0.000010 0.000010 0.695065 0.007180 0.000010 0.000010 0.000010 0.000010 0.000010 0.000010 0.000010 0.022780 0.000010 0.000010 0.250533 0.000010 0.000010 0.016939 0.007083
0.000010 0.000010 0.000010 0.000010 0.000010 0.000010 0.000010 0.000010 0.000010 0.000010 0.000010 0.000010 0.016466 0.000010 0.000010 0.000010 0.000010 0.000010 0.000010 0.003754 0.000010 0.000010 0.000010 0.000010 0.000010 0.000010 0.000010 0.000010 0.000010 0.000010 0.000010 0.332321 0.038352 0.000010 0.000010 0.000010 0.000010 0.001966 0.000010 0.000010 0.005137 0.000010 0.000010 0.508219 0.000010 0.000010 0.069790 0.023604
0.000010 0.000010 0.000010 0.000010 0.000010 0.000010 0.000010 0.000010 0.000010 0.000010 0.000010 0.000010 0.000010 0.000010 0.000010 0.000010 0.000010 0.000010 0.000010 0.000010 0.000010 0.000010 0.000010 0.000010 0.000010 0.000010 0.000010 0.000010 0.000010 0.000010 0.000010 0.999530 0.000010 0.000010 0.000010 0.000010 0.000010 0.000010 0.000010 0.000010 0.000010 0.000010 0.000010 0.000010 0.000010 0.000010 0.000010 0.000010
0.000010 0.000010 0.000010 0.000010 0.000010 0.001500 0.000010 0.000010 0.000010 0.000010 0.000010 0.000010 0.027655 0.000010 0.000010 0.000010 0.000010 0.000010 0.000010 0.019258 0.010194 0.021198 0.000010 0.000010 0.001813 0.000010 0.000010 0.000010 0.000010 0.014002 0.012461 0.665553 0.016355 0.000010 0.000010 0.000010 0.000010 0.002890 0.007686 0.006952 0.000010 0.000010 0.009417 0.112849 0.000010 0.000010 0.051632 0.018274
0.000010 0.000010 0.000010 0.000010 0.006903 0.000010 0.000010 0.000010 0.000010 0.010869 0.000010 0.000874 0.002435 0.000013 0.000010 0.000010 0.000010 0.009706 0.000010 0.000010 0.000010 0.000010 0.000010 0.000010 0.021295 0.016346 0.000010 0.006047 0.022051 0.000010 0.015539 0.529008 0.060786 0.000010 0.000010 0.000010 0.000010 0.006833 0.000010 0.000010 0.051277 0.000010 0.013122 0.199474 0.000010 0.000010 0.020171 0.006961
0.002949 0.000010 0.000010 0.000010 0.010439 0.000010 0.000010 0.000010 0.000010 0.000010 0.003798 0.018151 0.000550 0.015382 0.000010 0.000010 0.000010 0.000010 0.000010 0.027848 0.000010 0.000010 0.000010 0.010275 0.000010 0.014238 0.000010 0.000010 0.000010 0.000010 0.000010 0.500770 0.010899 0.004376 0.003091 0.000010 0.000010 0.000010 0.000010 0.000010 0.000010 0.000010 0.000010 0.346783 0.000010 0.000010 0.030121 0.000010
0.000010 0.000010 0.000010 0.000010 0.000010 0.000010 0.000010 0.000010 0.000010 0.000010 0.000010 0.000010 0.000010 0.000010 0.000010 0.000010 0.000010 0.000010 0.000010 0.000010 0.000010 0.000010 0.000010 0.000010 0.000010 0.000010 0.000010 0.000010 0.000010 0.000010 0.000010 0.999530 0.000010 0.000010 0.000010 0.000010 0.000010 0.000010 0.000010 0.000010 0.000010 0.000010 0.000010 0.000010 0.000010 0.000010 0.000010 0.000010
0.000010 0.001117 0.000010 0.000010 0.000010 0.000010 0.000010 0.000010 0.000010 0.000010 0.000010 0.000010 0.000010 0.000010 0.003963 0.000010 0.000010 0.002903 0.000010 0.064770 0.000010 0.016945 0.000010 0.000010 0.000328 0.005989 0.000010 0.000010 0.000010 0.000010 0.001677 0.177640 0.027802 0.000010 0.000010 0.000010 0.000010 0.000010 0.000010 0.000010 0.010887 0.000010 0.000010 0.590787 0.000010 0.000010 0.075935 0.018916
0.000010 0.000010 0.000010 0.000010 0.000010 0.000010 0.000010 0.000010 0.000010 0.000010 0.000010 0.000010 0.000010 0.000010 0.000010 0.000010 0.000010 0.000010 0.000010 0.000010 0.000010 0.000010 0.000010 0.000010 0.000010 0.000010 0.000010 0.000010 0.000010 0.000010 0.000010 0.903768 0.008902 0.000010 0.000010 0.000010 0.000010 0.000010 0.000010 0.000010 0.000010 0.000010 0.000010 0.037736 0.000010 0.000010 0.049154 0.000010
0.000010 0.001246 0.000010 0.000010 0.000010 0.000010 0.000010 0.000010 0.000010 0.000010 0.000010 0.000010 0.000010 0.000010 0.000010 0.000010 0.000010 0.000010 0.000010 0.023513 0.000010 0.000010 0.000010 0.000010 0.000010 0.000010 0.000010 0.000010 0.000010 0.002840 0.000010 0.306480 0.037228 0.000010 0.000010 0.000010 0.000010 0.007128 0.000010 0.003907 0.029093 0.000010 0.024057 0.546606 0.000010 0.000010 0.013391 0.004151
0.000010 0.000010 0.000010 0.000010 0.000010 0.000010 0.000010 0.000010 0.000010 0.000010 0.000010 0.000427 0.000010 0.000010 0.000010 0.003002 0.007053 0.000010 0.000010 0.025248 0.000010 0.019015 0.000010 0.000010 0.028850 0.000010 0.003182 0.000010 0.000010 0.000010 0.048062 0.413377 0.007677 0.000010 0.000010 0.011358 0.000010 0.000010 0.000010 0.000010 0.001544 0.000010 0.000010 0.405787 0.003470 0.000010 0.021616 0.000010
0.000372 0.000010 0.000010 0.000010 0.000010 0.014766 0.000010 0.005398 0.000010 0.000561 0.000010 0.000011 0.000010 0.001386 0.000010 0.000010 0.000010 0.000010 0.000010 0.000010 0.000010 0.000010 0.000010 0.003418 0.013722 0.000010 0.000010 0.000010 0.000010 0.004646 0.000016 0.464577 0.036172 0.000010 0.000010 0.000010 0.000010 0.007588 0.000010 0.000010 0.003580 0.000010 0.000010 0.437755 0.000010 0.000010 0.000010 0.005712
0.000010 0.000010 0.000010 0.000010 0.000010 0.000010 0.000010 0.000010 0.000010 0.000010 0.000010 0.000010 0.000010 0.000010 0.000010 0.000010 0.000010 0.000010 0.000010 0.000010 0.000010 0.000010 0.000010 0.000010 0.000010 0.000010 0.000010 0.000010 0.000010 0.000010 0.000010 0.999530 0.000010 0.000010 0.000010 0.000010 0.000010 0.000010 0.000010 0.000010 0.000010 0.000010 0.000010 0.000010 0.000010 0.000010 0.000010 0.000010
0.000010 0.000010 0.000010 0.000010 0.000010 0.000010 0.000010 0.000010 0.000010 0.000010 0.000010 0.000010 0.000010 0.000010 0.000010 0.000010 0.000010 0.000010 0.000010 0.000010 0.000010 0.000010 0.000010 0.000010 0.000010 0.000010 0.000010 0.000010 0.000010 0.000010 0.000010 0.999530 0.000010 0.000010 0.000010 0.000010 0.000010 0.000010 0.000010 0.000010 0.000010 0.000010 0.000010 0.000010 0.000010 0.000010 0.000010 0.000010
0.000010 0.000010 0.000010 0.000010 0.000010 0.000010 0.000010 0.000010 0.000010 0.000010 0.000010 0.000010 0.000010 0.000010 0.000010 0.000010 0.000010 0.000010 0.000010 0.000010 0.000010 0.000010 0.000010 0.000010 0.000010 0.000010 0.000010 0.000010 0.000010 0.000010 0.000010 0.999530 0.000010 0.000010 0.000010 0.000010 0.000010 0.000010 0.000010 0.000010 0.000010 0.000010 0.000010 0.000010 0.000010 0.000010 0.000010 0.000010
0.000010 0.000010 0.000010 0.000010 0.000010 0.000010 0.000010 0.000010 0.000010 0.000010 0.000010 0.000010 0.000021 0.000010 0.000010 0.000010 0.000010 0.000010 0.000010 0.058890 0.000010 0.000010 0.000010 0.000010 0.000010 0.000010 0.000010 0.000010 0.000010 0.000010 0.000010 0.000010 0.004739 0.000010 0.000010 0.000010 0.000010 0.000010 0.000010 0.000010 0.006667 0.000010 0.000010 0.220362 0.000010 0.000010 0.708900 0.000010
0.000010 0.000010 0.000010 0.000010 0.000010 0.000010 0.000010 0.000010 0.000010 0.000010 0.000010 0.000010 0.000010 0.000010 0.000010 0.000010 0.000010 0.000010 0.000010 0.000010 0.000010 0.000010 0.000010 0.000010 0.000010 0.000010 0.000010 0.000010 0.000010 0.000010 0.000010 0.000010 0.000010 0.000010 0.000010 0.000010 0.000010 0.000010 0.000010 0.000010 0.000010 0.000010 0.000010 0.000010 0.000010 0.000010 0.999530 0.000010
0.000010 0.000010 0.000010 0.000010 0.000010 0.000010 0.000010 0.000010 0.000010 0.000010 0.000010 0.000010 0.000010 0.000010 0.000010 0.000010 0.000010 0.000010 0.000010 0.000010 0.000010 0.000010 0.000010 0.000010 0.000010 0.000010 0.000010 0.000010 0.000010 0.000010 0.000010 0.000010 0.000010 0.000010 0.000010 0.000010 0.000010 0.000010 0.000010 0.000010 0.000010 0.000010 0.000010 0.000010 0.000010 0.000010 0.999530 0.000010
0.000010 0.000010 0.000010 0.000010 0.000010 0.000010 0.000010 0.000010 0.000010 0.000010 0.000010 0.000010 0.000010 0.000010 0.000010 0.000010 0.000010 0.000010 0.000010 0.000010 0.000010 0.000010 0.000010 0.000010 0.000010 0.000010 0.000010 0.000010 0.000010 0.000010 0.000010 0.000010 0.000010 0.000010 0.000010 0.000010 0.000010 0.000010 0.000010 0.000010 0.000010 0.000010 0.000010 0.000010 0.000010 0.000010 0.999530 0.000010
0.000010 0.000010 0.000010 0.000010 0.000010 0.000010 0.000010 0.000010 0.000010 0.000010 0.000010 0.000010 0.000010 0.000010 0.000010 0.000010 0.000010 0.000010 0.000010 0.000010 0.000010 0.000010 0.000010 0.000012 0.000010 0.000010 0.000010 0.000010 0.000010 0.000010 0.000010 0.000010 0.000010 0.000010 0.000010 0.000010 0.000010 0.000010 0.000010 0.000010 0.000010 0.000010 0.000010 0.000010 0.000010 0.000010 0.999528 0.000010
0.000010 0.000010 0.000010 0.000010 0.000010 0.000010 0.000010 0.000010 0.000010 0.000010 0.000010 0.000010 0.000010 0.000010 0.000010 0.000010 0.000010 0.000010 0.000010 0.019132 0.000010 0.000010 0.000010 0.000010 0.000010 0.000010 0.000010 0.000010 0.000010 0.000010 0.000010 0.000010 0.000010 0.000010 0.000010 0.000010 0.000010 0.000010 0.000010 0.000010 0.000010 0.000010 0.000010 0.103377 0.000010 0.000010 0.877041 0.000010
0.000010 0.000010 0.000010 0.000010 0.000010 0.000010 0.000010 0.000010 0.000010 0.000010 0.000010 0.000010 0.000010 0.000010 0.000010 0.000010 0.000010 0.000010 0.000010 0.000010 0.000010 0.000010 0.000010 0.000010 0.000010 0.000010 0.000010 0.000010 0.000010 0.000010 0.000010 0.000010 0.000010 0.000010 0.000010 0.000010 0.000010 0.000010 0.000010 0.000010 0.000010 0.000010 0.000010 0.000010 0.000010 0.000010 0.999530 0.000010
0.000010 0.000010 0.000010 0.000010 0.000010 0.000010 0.000010 0.000010 0.000010 0.000010 0.000010 0.000010 0.000010 0.000010 0.000010 0.000010 0.000010 0.000010 0.000010 0.000010 0.000010 0.000010 0.000010 0.000010 0.000010 0.000010 0.000010 0.000010 0.000010 0.000010 0.000010 0.068311 0.000010 0.000010 0.000010 0.000010 0.000010 0.000010 0.000010 0.000010 0.000010 0.000010 0.000010 0.000010 0.000010 0.000010 0.920511 0.010727
0.000010 0.000010 0.000010 0.000010 0.000010 0.000010 0.000010 0.000010 0.000010 0.000010 0.000010 0.000010 0.000010 0.000010 0.000010 0.000010 0.000010 0.000010 0.000010 0.000010 0.000010 0.000010 0.000010 0.000010 0.000010 0.000010 0.000010 0.000010 0.000010 0.000010 0.000010 0.000010 0.000010 0.000010 0.000010 0.000010 0.000010 0.000010 0.000010 0.000010 0.000010 0.000010 0.000010 0.000010 0.000010 0.000010 0.999530 0.000010
0.000010 0.000010 0.000010 0.000010 0.000010 0.000010 0.000010 0.000010 0.000010 0.000010 0.000010 0.000010 0.000010 0.000010 0.000010 0.000010 0.000010 0.000010 0.000010 0.000010 0.000010 0.000010 0.000010 0.000010 0.000010 0.000010 0.000010 0.000010 0.000010 0.000010 0.000010 0.000013 0.000010 0.000010 0.000010 0.000010 0.000010 0.000010 0.000010 0.000010 0.000010 0.000010 0.000010 0.000010 0.000010 0.000010 0.999527 0.000010
0.000010 0.000010 0.000010 0.000010 0.000010 0.000010 0.000010 0.000010 0.000010 0.000010 0.000010 0.000010 0.000010 0.000010 0.000010 0.000010 0.000010 0.000010 0.000010 0.000010 0.000010 0.000010 0.000010 0.000010 0.000010 0.000010 0.000010 0.000010 0.000010 0.000010 0.000010 0.000010 0.000010 0.000010 0.000010 0.000010 0.000010 0.000010 0.000010 0.000010 0.000010 0.000010 0.000010 0.000010 0.000010 0.000010 0.999530 0.000010
0.000010 0.000010 0.000010 0.000010 0.000010 0.000010 0.000010 0.000010 0.000010 0.000010 0.000010 0.000010 0.000010 0.000010 0.000010 0.000010 0.000010 0.000010 0.000010 0.000010 0.000010 0.000010 0.000010 0.000010 0.000010 0.000010 0.000010 0.000010 0.000010 0.000010 0.000010 0.000010 0.000010 0.000010 0.000010 0.000010 0.000010 0.000010 0.000010 0.000010 0.000010 0.000010 0.000010 0.000010 0.000010 0.000010 0.999530 0.000010
0.000010 0.000010 0.000010 0.000010 0.000010 0.000010 0.000010 0.000010 0.000010 0.000010 0.000010 0.000010 0.000010 0.000010 0.000010 0.000010 0.000010 0.000010 0.000010 0.000010 0.000010 0.000010 0.000010 0.000010 0.000010 0.000010 0.000010 0.000010 0.000010 0.000010 0.000010 0.000010 0.000010 0.000010 0.000010 0.000010 0.000010 0.000010 0.000010 0.000010 0.000010 0.000010 0.000010 0.000010 0.000010 0.000010 0.999530 0.000010
0.000010 0.000010 0.000010 0.000010 0.000010 0.000010 0.000010 0.000010 0.000010 0.000010 0.000010 0.000010 0.000010 0.000010 0.000010 0.000010 0.000010 0.000010 0.000010 0.000010 0.000010 0.000010 0.000010 0.000010 0.000010 0.000010 0.000010 0.000010 0.000010 0.000010 0.000010 0.000010 0.000010 0.000010 0.000010 0.000010 0.000010 0.000010 0.000010 0.000010 0.000010 0.000010 0.000010 0.000010 0.000010 0.000010 0.999530 0.000010
0.000010 0.000010 0.000010 0.000010 0.000010 0.000010 0.000010 0.000010 0.000010 0.000010 0.000010 0.000010 0.010135 0.000010 0.000010 0.000010 0.000010 0.000010 0.000010 0.005938 0.000010 0.000010 0.000010 0.000010 0.000010 0.000010 0.000010 0.000010 0.000010 0.000010 0.019966 0.036374 0.012359 0.000010 0.000010 0.000010 0.000010 0.000010 0.006673 0.000010 0.000010 0.000010 0.000010 0.169723 0.000010 0.000010 0.738432 0.000010
0.000010 0.000010 0.000010 0.000010 0.000010 0.000010 0.000010 0.000010 0.000010 0.000010 0.000010 0.000010 0.000010 0.000010 0.000010 0.000010 0.000010 0.000010 0.000010 0.000010 0.000010 0.000010 0.000010 0.000010 0.000010 0.000010 0.000010 0.000010 0.000010 0.000010 0.000010 0.000010 0.000010 0.000010 0.000010 0.000010 0.000010 0.000010 0.000010 0.000010 0.000010 0.000010 0.000010 0.000010 0.000010 0.000010 0.999530 0.000010
0.000010 0.000010 0.000010 0.000010 0.000010 0.000016 0.000010 0.000010 0.000010 0.000010 0.000010 0.000010 0.000010 0.000010 0.000010 0.000010 0.000010 0.000010 0.000010 0.000010 0.000010 0.000010 0.000010 0.000010 0.000010 0.000010 0.000010 0.000010 0.000010 0.000010 0.000010 0.000010 0.000010 0.000010 0.000010 0.000010 0.000010 0.000010 0.000010 0.000010 0.000010 0.000010 0.000010 0.000010 0.000010 0.000010 0.999524 0.000010
0.000010 0.000010 0.000010 0.000010 0.000010 0.000010 0.000010 0.000010 0.000010 0.000010 0.000010 0.000010 0.000010 0.000010 0.000010 0.000010 0.000010 0.000010 0.000010 0.000010 0.000010 0.000010 0.000010 0.000010 0.000010 0.000010 0.000010 0.000010 0.000010 0.000010 0.000010 0.000010 0.000010 0.000010 0.000010 0.000010 0.000010 0.000010 0.000010 0.000010 0.000010 0.000010 0.000010 0.000010 0.000010 0.000010 0.999530 0.000010
0.000010 0.000010 0.000010 0.000010 0.000010 0.000010 0.000010 0.000010 0.000010 0.000010 0.000010 0.000010 0.000010 0.000010 0.000010 0.000010 0.000010 0.000010 0.000010 0.000010 0.000010 0.000010 0.000010 0.000010 0.000010 0.000010 0.000010 0.000010 0.000010 0.000010 0.000010 0.000010 0.000010 0.000010 0.000010 0.000010 0.000010 0.000010 0.000010 0.000010 0.000010 0.000010 0.000010 0.000010 0.000010 0.000010 0.999530 0.000010
0.000010 0.000010 0.000010 0.000010 0.000010 0.000010 0.000010 0.000010 0.000010 0.000010 0.000010 0.000010 0.000010 0.000010 0.000010 0.000010 0.000010 0.000010 0.000010 0.000010 0.000010 0.000010 0.000010 0.000010 0.000010 0.000010 0.000010 0.000010 0.000010 0.000010 0.000010 0.000010 0.000010 0.000010 0.000010 0.000010 0.000010 0.000010 0.000010 0.000010 0.000010 0.000010 0.000010 0.000010 0.000010 0.000010 0.999530 0.000010
0.000010 0.000010 0.000010 0.000010 0.000010 0.000010 0.000010 0.000010 0.000010 0.000010 0.000010 0.000010 0.000010 0.000010 0.000010 0.000010 0.000010 0.000010 0.000010 0.881591 0.000010 0.000010 0.000010 0.000010 0.000010 0.000010 0.000010 0.000010 0.000010 0.000010 0.000010 0.000010 0.018201 0.000010 0.000010 0.000010 0.000010 0.000010 0.000010 0.000010 0.000010 0.000010 0.000010 0.099758 0.000010 0.000010 0.000010 0.000010
0.000010 0.000010 0.000010 0.000010 0.000010 0.000010 0.000010 0.000010 0.000010 0.000010 0.000010 0.000010 0.000010 0.000010 0.000010 0.000010 0.000010 0.000010 0.000010 0.999530 0.000010 0.000010 0.000010 0.000010 0.000010 0.000010 0.000010 0.000010 0.000010 0.000010 0.000010 0.000010 0.000010 0.000010 0.000010 0.000010 0.000010 0.000010 0.000010 0.000010 0.000010 0.000010 0.000010 0.000010 0.000010 0.000010 0.000010 0.000010
0.000010 0.000010 0.000010 0.000010 0.000010 0.000010 0.000010 0.000010 0.000010 0.000010 0.000010 0.000010 0.000010 0.000010 0.000010 0.000010 0.000010 0.000010 0.000010 0.999525 0.000010 0.000010 0.000010 0.000010 0.000010 0.000010 0.000010 0.000010 0.000010 0.000010 0.000010 0.000010 0.000015 0.000010 0.000010 0.000010 0.000010 0.000010 0.000010 0.000010 0.000010 0.000010 0.000010 0.000010 0.000010 0.000010 0.000010 0.000010
0.000010 0.000010 0.000010 0.000010 0.000010 0.000010 0.000010 0.000010 0.000010 0.000010 0.000010 0.000010 0.000010 0.000010 0.000010 0.000010 0.000010 0.000010 0.000010 0.999530 0.000010 0.000010 0.000010 0.000010 0.000010 0.000010 0.000010 0.000010 0.000010 0.000010 0.000010 0.000010 0.000010 0.000010 0.000010 0.000010 0.000010 0.000010 0.000010 0.000010 0.000010 0.000010 0.000010 0.000010 0.000010 0.000010 0.000010 0.000010
0.000010 0.000010 0.000010 0.000010 0.000010 0.000010 0.000010 0.000010 0.000010 0.000010 0.000010 0.000010 0.000010 0.000010 0.000010 0.000010 0.000010 0.000010 0.000010 0.832169 0.000010 0.000010 0.000010 0.000010 0.000010 0.000010 0.000010 0.000010 0.000010 0.000010 0.000010 0.000010 0.031883 0.000010 0.000010 0.000010 0.000010 0.000010 0.000010 0.000010 0.000010 0.000010 0.000010 0.135499 0.000010 0.000010 0.000010 0.000010
0.000010 0.000010 0.000010 0.000010 0.000010 0.000010 0.000010 0.000010 0.000010 0.000010 0.000010 0.000010 0.000010 0.000010 0.000010 0.000010 0.000010 0.000010 0.000010 0.999530 0.000010 0.000010 0.000010 0.000010 0.000010 0.000010 0.000010 0.000010 0.000010 0.000010 0.000010 0.000010 0.000010 0.000010 0.000010 0.000010 0.000010 0.000010 0.000010 0.000010 0.000010 0.000010 0.000010 0.000010 0.000010 0.000010 0.000010 0.000010
0.000010 0.000010 0.000010 0.000010 0.000010 0.000010 0.000010 0.000010 0.000010 0.000010 0.000010 0.000010 0.000010 0.000010 0.000010 0.000010 0.000010 0.000010 0.000010 0.812360 0.000010 0.000010 0.000010 0.000010 0.000010 0.000010 0.000010 0.000010 0.000010 0.000010 0.000010 0.000010 0.054004 0.000010 0.000010 0.000010 0.000010 0.000010 0.000010 0.000010 0.000010 0.000010 0.000010 0.125179 0.000010 0.000010 0.000010 0.008018
0.000010 0.000010 0.000010 0.000010 0.000010 0.000010 0.000010 0.000010 0.000010 0.000010 0.000010 0.000010 0.000010 0.000010 0.000010 0.000010 0.000010 0.000010 0.000010 0.882043 0.000010 0.000010 0.000010 0.000010 0.000010 0.000010 0.000010 0.000010 0.000010 0.000010 0.000010 0.000010 0.009684 0.000010 0.000010 0.000010 0.000010 0.000010 0.000010 0.000010 0.007929 0.000010 0.000010 0.086363 0.000010 0.000010 0.000010 0.013552
0.000010 0.000010 0.000010 0.000010 0.000010 0.000010 0.000010 0.000010 0.000010 0.000010 0.000010 0.000010 0.000010 0.000010 0.000010 0.000010 0.000010 0.000010 0.000010 0.893421 0.000010 0.000010 0.000010 0.000010 0.000010 0.000010 0.000010 0.000010 0.000010 0.000010 0.000010 0.000010 0.000649 0.000010 0.000010 0.000010 0.000010 0.000010 0.000010 0.000010 0.000010 0.000010 0.000010 0.105480 0.000010 0.000010 0.000010 0.000010
0.000010 0.000010 0.000010 0.000010 0.000010 0.000010 0.000010 0.000010 0.000010 0.000010 0.000010 0.000010 0.000010 0.000010 0.000010 0.000010 0.000010 0.000010 0.000010 0.852204 0.000010 0.000010 0.000010 0.000010 0.000010 0.000010 0.000010 0.000010 0.000010 0.000010 0.000010 0.000010 0.000012 0.000010 0.000010 0.000010 0.000010 0.000010 0.000010 0.000010 0.000010 0.000010 0.000010 0.147334 0.000010 0.000010 0.000010 0.000010
0.000010 0.000010 0.000010 0.000010 0.000010 0.000010 0.000010 0.000010 0.000010 0.000010 0.000010 0.000010 0.000010 0.000010 0.000010 0.000010 0.000010 0.000010 0.000010 0.999530 0.000010 0.000010 0.000010 0.000010 0.000010 0.000010 0.000010 0.000010 0.000010 0.000010 0.000010 0.000010 0.000010 0.000010 0.000010 0.000010 0.000010 0.000010 0.000010 0.000010 0.000010 0.000010 0.000010 0.000010 0.000010 0.000010 0.000010 0.000010
0.000010 0.000010 0.000010 0.000010 0.000010 0.000010 0.000010 0.000010 0.000010 0.000010 0.000010 0.000010 0.000010 0.000010 0.000010 0.000010 0.000010 0.000010 0.000010 0.999530 0.000010 0.000010 0.000010 0.000010 0.000010 0.000010 0.000010 0.000010 0.000010 0.000010 0.000010 0.000010 0.000010 0.000010 0.000010 0.000010 0.000010 0.000010 0.000010 0.000010 0.000010 0.000010 0.000010 0.000010 0.000010 0.000010 0.000010 0.000010
0.000010 0.000010 0.000010 0.000010 0.000010 0.000010 0.000010 0.000010 0.000010 0.000010 0.000010 0.000010 0.000010 0.000010 0.000010 0.000010 0.000010 0.000010 0.000010 0.999530 0.000010 0.000010 0.000010 0.000010 0.000010 0.000010 0.000010 0.000010 0.000010 0.000010 0.000010 0.000010 0.000010 0.000010 0.000010 0.000010 0.000010 0.000010 0.000010 0.000010 0.000010 0.000010 0.000010 0.000010 0.000010 0.000010 0.000010 0.000010
0.000010 0.000010 0.000010 0.000010 0.000010 0.000010 0.000010 0.000010 0.000010 0.000010 0.000010 0.000010 0.000010 0.000010 0.000010 0.000010 0.000010 0.000010 0.000010 0.999530 0.000010 0.000010 0.000010 0.000010 0.000010 0.000010 0.000010 0.000010 0.000010 0.000010 0.000010 0.000010 0.000010 0.000010 0.000010 0.000010 0.000010 0.000010 0.000010 0.000010 0.000010 0.000010 0.000010 0.000010 0.000010 0.000010 0.000010 0.000010
0.000010 0.000010 0.000010 0.000010 0.000010 0.000010 0.000010 0.000010 0.000010 0.000010 0.000010 0.000010 0.000010 0.000010 0.000010 0.000010 0.000010 0.000010 0.000010 0.724432 0.000010 0.000010 0.000010 0.000010 0.000010 0.000010 0.000010 0.000010 0.000010 0.000010 0.000010 0.000010 0.049288 0.000010 0.000010 0.000010 0.000010 0.000010 0.000010 0.000010 0.021737 0.000010 0.000010 0.198424 0.000010 0.000010 0.005689 0.000010
0.000010 0.000010 0.000010 0.000010 0.000010 0.000010 0.000010 0.000010 0.000010 0.000010 0.000010 0.000010 0.000010 0.000010 0.000010 0.000010 0.000010 0.000010 0.000010 0.999530 0.000010 0.000010 0.000010 0.000010 0.000010 0.000010 0.000010 0.000010 0.000010 0.000010 0.000010 0.000010 0.000010 0.000010 0.000010 0.000010 0.000010 0.000010 0.000010 0.000010 0.000010 0.000010 0.000010 0.000010 0.000010 0.000010 0.000010 0.000010
0.000010 0.000010 0.000010 0.000010 0.000010 0.000010 0.000010 0.000010 0.000010 0.000010 0.000010 0.000010 0.000010 0.000010 0.000010 0.000010 0.000010 0.000010 0.000010 0.999530 0.000010 0.000010 0.000010 0.000010 0.000010 0.000010 0.000010 0.000010 0.000010 0.000010 0.000010 0.000010 0.000010 0.000010 0.000010 0.000010 0.000010 0.000010 0.000010 0.000010 0.000010 0.000010 0.000010 0.000010 0.000010 0.000010 0.000010 0.000010
0.000010 0.000010 0.000010 0.000010 0.000010 0.000010 0.000010 0.000010 0.000010 0.000010 0.000010 0.000010 0.000010 0.000010 0.000010 0.000010 0.000010 0.000010 0.000010 0.000010 0.000010 0.000010 0.000010 0.000010 0.000010 0.000010 0.000010 0.000010 0.000010 0.000010 0.000010 0.000010 0.000013 0.000010 0.000010 0.000010 0.000010 0.000010 0.000010 0.000010 0.000010 0.000010 0.000010 0.999527 0.000010 0.000010 0.000010 0.000010
0.000010 0.000010 0.000010 0.000010 0.000010 0.000010 0.000010 0.000010 0.000010 0.000010 0.000010 0.000010 0.000010 0.000010 0.000010 0.000010 0.000010 0.000010 0.000010 0.000010 0.000010 0.000010 0.000010 0.000010 0.000010 0.000010 0.000010 0.000010 0.000010 0.000010 0.000010 0.000010 0.000010 0.000010 0.000010 0.000010 0.000010 0.000010 0.000010 0.000010 0.000010 0.000010 0.000010 0.999530 0.000010 0.000010 0.000010 0.000010
0.000010 0.000010 0.000010 0.000010 0.000010 0.000010 0.000010 0.000010 0.000010 0.000010 0.000010 0.000010 0.000010 0.000010 0.000010 0.000010 0.000010 0.000010 0.000010 0.000010 0.000010 0.000010 0.000010 0.000010 0.000010 0.000010 0.000010 0.000010 0.000010 0.000010 0.000010 0.000014 0.000010 0.000010 0.000010 0.000010 0.000010 0.000010 0.000010 0.000010 0.000010 0.000010 0.000010 0.993320 0.000010 0.000010 0.000010 0.006216
0.000010 0.000010 0.000010 0.000010 0.000010 0.000010 0.000010 0.000010 0.000010 0.000010 0.000010 0.000010 0.000010 0.000010 0.000010 0.000010 0.000010 0.000010 0.000010 0.000010 0.000010 0.000010 0.000010 0.000010 0.000010 0.000010 0.000010 0.000010 0.000010 0.000010 0.000010 0.000010 0.000010 0.000010 0.000010 0.000010 0.000010 0.000010 0.000010 0.000010 0.000010 0.000010 0.000010 0.999530 0.000010 0.000010 0.000010 0.000010
0.000010 0.000010 0.000010 0.000010 0.000010 0.000010 0.000010 0.000010 0.000010 0.000010 0.000010 0.000010 0.000010 0.000010 0.000010 0.000010 0.000010 0.000010 0.000010 0.000010 0.000010 0.000010 0.000010 0.000010 0.000010 0.000010 0.000010 0.000010 0.000010 0.000010 0.000010 0.000015 0.000016 0.000010 0.000010 0.000010 0.000010 0.000010 0.000010 0.000010 0.000010 0.000010 0.000010 0.999519 0.000010 0.000010 0.000010 0.000010
0.000010 0.000010 0.000010 0.000010 0.000010 0.000010 0.000010 0.000010 0.000010 0.000010 0.000010 0.000010 0.000010 0.000010 0.000010 0.000010 0.000010 0.000010 0.000010 0.000010 0.000010 0.000010 0.000010 0.000010 0.000010 0.000010 0.000010 0.000010 0.000010 0.000010 0.000010 0.000010 0.000010 0.000010 0.000010 0.000010 0.000010 0.000010 0.000010 0.000010 0.000010 0.000010 0.000010 0.999530 0.000010 0.000010 0.000010 0.000010
0.000010 0.000010 0.000010 0.000010 0.000010 0.000010 0.000010 0.000010 0.000010 0.000010 0.000010 0.000010 0.000011 0.000010 0.000010 0.000010 0.000010 0.000010 0.000010 0.000010 0.000010 0.000010 0.000010 0.000010 0.000010 0.000010 0.000010 0.000010 0.000010 0.000010 0.000010 0.000010 0.000010 0.000010 0.000010 0.000010 0.000010 0.000010 0.000010 0.000010 0.000016 0.000010 0.000010 0.999523 0.000010 0.000010 0.000010 0.000010
0.000010 0.000010 0.000010 0.000010 0.000010 0.000010 0.000010 0.000010 0.000010 0.000010 0.000010 0.000010 0.000010 0.000010 0.000010 0.000010 0.000010 0.000010 0.000010 0.000010 0.000010 0.000010 0.000010 0.000010 0.000010 0.000010 0.000010 0.000010 0.000010 0.000010 0.000010 0.000010 0.000010 0.000010 0.000010 0.000010 0.000010 0.000010 0.000010 0.000010 0.000010 0.000010 0.000010 0.999530 0.000010 0.000010 0.000010 0.000010
0.000010 0.000010 0.000010 0.000010 0.000010 0.000010 0.000010 0.000010 0.000010 0.000010 0.000010 0.000010 0.000010 0.000010 0.000010 0.000010 0.000010 0.000010 0.000010 0.000010 0.000010 0.000010 0.000010 0.000010 0.000010 0.000010 0.000010 0.000010 0.000010 0.000010 0.000010 0.000010 0.000010 0.000010 0.000010 0.000010 0.000010 0.000010 0.000010 0.000010 0.000010 0.000010 0.000010 0.964234 0.000010 0.000010 0.035306 0.000010
0.000010 0.000010 0.000010 0.000010 0.000010 0.000010 0.000010 0.000010 0.000010 0.000010 0.000010 0.000010 0.000010 0.000010 0.000010 0.000010 0.000010 0.000010 0.000010 0.000010 0.000010 0.000010 0.000010 0.000010 0.000010 0.000010 0.000010 0.000010 0.000010 0.000010 0.000010 0.000010 0.000010 0.000010 0.000010 0.000010 0.000010 0.000010 0.000010 0.000010 0.000010 0.000010 0.000010 0.999530 0.000010 0.000010 0.000010 0.000010
0.000010 0.000010 0.000010 0.000010 0.000010 0.000010 0.000010 0.000010 0.000010 0.000010 0.000010 0.000010 0.000010 0.000010 0.000010 0.000010 0.000010 0.000010 0.000010 0.000010 0.000010 0.000010 0.000010 0.000010 0.000010 0.000010 0.000010 0.000010 0.000010 0.000010 0.000010 0.000012 0.000010 0.000010 0.000010 0.000010 0.000010 0.000010 0.000010 0.000010 0.000010 0.000010 0.000010 0.999528 0.000010 0.000010 0.000010 0.000010
0.000010 0.000010 0.000010 0.000010 0.000010 0.000010 0.000010 0.000010 0.000010 0.000010 0.000010 0.000010 0.000010 0.000010 0.000010 0.000010 0.000010 0.000010 0.000010 0.000010 0.000010 0.000010 0.000010 0.000010 0.000010 0.000010 0.000010 0.000010 0.000010 0.000010 0.000010 0.000018 0.000017 0.000010 0.000010 0.000010 0.000010 0.000010 0.000010 0.000010 0.000010 0.000010 0.000010 0.999515 0.000010 0.000010 0.000010 0.000010
0.000012 0.000010 0.000010 0.000010 0.000010 0.000010 0.000010 0.000010 0.000010 0.000010 0.000010 0.000012 0.000010 0.000010 0.000010 0.000010 0.000010 0.000010 0.000010 0.000010 0.000010 0.000010 0.000010 0.000010 0.002248 0.000010 0.000010 0.000010 0.000010 0.000010 0.000010 0.000010 0.009636 0.000010 0.000010 0.000010 0.000010 0.007628 0.000010 0.000010 0.000010 0.000010 0.000010 0.980045 0.000010 0.000010 0.000010 0.000010
0.000010 0.000010 0.000010 0.000010 0.000010 0.000010 0.000010 0.000010 0.000010 0.000010 0.000010 0.000010 0.000010 0.000010 0.000010 0.000010 0.000010 0.000010 0.000010 0.000010 0.000010 0.000010 0.000010 0.000010 0.000010 0.000010 0.000010 0.000010 0.000010 0.000010 0.000010 0.000017 0.000010 0.000010 0.000010 0.000010 0.000010 0.000010 0.000010 0.000010 0.000013 0.000010 0.000010 0.999519 0.000010 0.000010 0.000010 0.000010
0.000010 0.000010 0.000010 0.000010 0.000010 0.000010 0.000010 0.000010 0.000010 0.000010 0.000010 0.000010 0.000010 0.000010 0.000010 0.000010 0.000010 0.000010 0.000010 0.000010 0.000010 0.000010 0.000010 0.000010 0.000010 0.000010 0.000010 0.000010 0.000010 0.000010 0.000010 0.000016 0.000010 0.000010 0.000010 0.000010 0.000010 0.000010 0.000010 0.000010 0.000010 0.000010 0.000010 0.999524 0.000010 0.000010 0.000010 0.000010
0.000010 0.000010 0.000010 0.000010 0.000010 0.000010 0.000010 0.000010 0.000010 0.000010 0.000010 0.000010 0.000010 0.000010 0.000010 0.000010 0.000010 0.000010 0.000010 0.000010 0.000010 0.000010 0.000010 0.000010 0.000010 0.000010 0.000010 0.000010 0.000010 0.000010 0.000010 0.000010 0.036557 0.000010 0.000010 0.000010 0.000010 0.000010 0.000010 0.000010 0.000010 0.000010 0.000010 0.962983 0.000010 0.000010 0.000010 0.000010
0.000010 0.000010 0.000010 0.000010 0.000010 0.000010 0.000010 0.000010 0.000018 0.000010 0.000010 0.000010 0.000010 0.000012 0.000010 0.000010 0.000010 0.000010 0.000010 0.000010 0.000010 0.000010 0.000011 0.000010 0.000010 0.000010 0.000010 0.000010 0.000010 0.000011 0.000010 0.000010 0.000010 0.000010 0.000010 0.000010 0.000010 0.000010 0.000010 0.000010 0.000010 0.000010 0.000010 0.999518 0.000010 0.000010 0.000010 0.000010
0.000012 0.000010 0.000014 0.000010 0.000010 0.000010 0.000010 0.000010 0.000010 0.000010 0.000014 0.000010 0.000010 0.000011 0.000010 0.000010 0.000010 0.000010 0.000010 0.000010 0.000010 0.000010 0.000010 0.000010 0.000010 0.000010 0.000010 0.000010 0.000010 0.000010 0.000010 0.000016 0.000010 0.000010 0.005138 0.000010 0.000010 0.000010 0.000010 0.000010 0.000010 0.000911 0.000010 0.991525 0.000010 0.000010 0.001969 0.000010
0.000010 0.000010 0.000010 0.000010 0.000010 0.000010 0.000010 0.000010 0.000010 0.000010 0.000010 0.000010 0.000010 0.000010 0.000010 0.000010 0.000010 0.000010 0.000010 0.000010 0.000010 0.000010 0.000010 0.000010 0.000010 0.000010 0.000010 0.000010 0.000010 0.000010 0.000010 0.000010 0.000013 0.000010 0.000010 0.000010 0.000010 0.000010 0.000010 0.000010 0.000010 0.000010 0.000010 0.999527 0.000010 0.000010 0.000010 0.000010
0.000010 0.000010 0.000010 0.000010 0.000010 0.000010 0.000010 0.000010 0.000010 0.000010 0.000010 0.000010 0.000010 0.000010 0.000010 0.000010 0.000010 0.000010 0.000010 0.000010 0.000010 0.000010 0.000010 0.000010 0.000010 0.000010 0.000010 0.000010 0.000010 0.000010 0.000010 0.000012 0.004272 0.000010 0.000010 0.000010 0.000010 0.000010 0.000010 0.000010 0.000010 0.000010 0.000010 0.995266 0.000010 0.000010 0.000010 0.000010
0.000010 0.000010 0.000010 0.000010 0.000010 0.000010 0.000010 0.000010 0.000010 0.000010 0.000010 0.000010 0.000010 0.000010 0.000010 0.000010 0.000010 0.000010 0.000010 0.000010 0.000010 0.000010 0.000010 0.000010 0.000010 0.000010 0.000010 0.000010 0.000010 0.000010 0.000010 0.000010 0.999530 0.000010 0.000010 0.000010 0.000010 0.000010 0.000010 0.000010 0.000010 0.000010 0.000010 0.000010 0.000010 0.000010 0.000010 0.000010
0.000010 0.000010 0.000010 0.000010 0.000010 0.000010 0.000010 0.000010 0.000010 0.000010 0.000010 0.000010 0.000010 0.000010 0.000010 0.000010 0.000010 0.000010 0.000010 0.000010 0.000010 0.000010 0.000010 0.000010 0.000010 0.000010 0.000010 0.000010 0.000010 0.000010 0.000010 0.000010 0.999530 0.000010 0.000010 0.000010 0.000010 0.000010 0.000010 0.000010 0.000010 0.000010 0.000010 0.000010 0.000010 0.000010 0.000010 0.000010
0.000010 0.000010 0.000010 0.000010 0.000010 0.000010 0.000010 0.000010 0.000010 0.000010 0.000010 0.000010 0.000010 0.000010 0.000010 0.000013 0.000010 0.000010 0.000010 0.000010 0.000010 0.000010 0.000010 0.000010 0.000010 0.000010 0.000010 0.000010 0.000010 0.000010 0.000010 0.000010 0.999526 0.000010 0.000010 0.000010 0.000010 0.000010 0.000010 0.000011 0.000010 0.000010 0.000010 0.000010 0.000010 0.000010 0.000010 0.000010
0.000010 0.000010 0.000010 0.000010 0.000010 0.000010 0.000010 0.000010 0.000010 0.000010 0.000010 0.000010 0.000010 0.000010 0.000010 0.000010 0.000010 0.000010 0.000010 0.000010 0.000010 0.000010 0.000010 0.000010 0.000010 0.000010 0.000010 0.000010 0.000010 0.000010 0.000010 0.000010 0.999530 0.000010 0.000010 0.000010 0.000010 0.000010 0.000010 0.000010 0.000010 0.000010 0.000010 0.000010 0.000010 0.000010 0.000010 0.000010
0.000010 0.000010 0.000010 0.000010 0.000010 0.000010 0.000010 0.000010 0.000010 0.000010 0.000010 0.000010 0.000010 0.000010 0.000010 0.000010 0.000010 0.000010 0.000010 0.000010 0.000010 0.000010 0.000010 0.000010 0.000010 0.000010 0.000010 0.000010 0.000010 0.000010 0.000010 0.000010 0.999530 0.000010 0.000010 0.000010 0.000010 0.000010 0.000010 0.000010 0.000010 0.000010 0.000010 0.000010 0.000010 0.000010 0.000010 0.000010
0.000010 0.000010 0.000010 0.000010 0.000010 0.000010 0.000010 0.000010 0.000010 0.000010 0.000010 0.000010 0.000010 0.000010 0.000010 0.000010 0.000010 0.000010 0.000010 0.000010 0.000010 0.000010 0.000010 0.000010 0.000010 0.000010 0.000010 0.000010 0.000010 0.000010 0.000010 0.000010 0.999530 0.000010 0.000010 0.000010 0.000010 0.000010 0.000010 0.000010 0.000010 0.000010 0.000010 0.000010 0.000010 0.000010 0.000010 0.000010
0.000010 0.000010 0.000010 0.000010 0.000010 0.000010 0.000010 0.000010 0.000010 0.000010 0.000010 0.000010 0.000010 0.000010 0.000010 0.000010 0.000010 0.000010 0.000010 0.000010 0.000010 0.000010 0.000010 0.000010 0.000010 0.000010 0.000010 0.000010 0.000010 0.000010 0.000010 0.000010 0.924437 0.000010 0.000010 0.000010 0.000010 0.000010 0.000010 0.000010 0.000010 0.000010 0.000010 0.075103 0.000010 0.000010 0.000010 0.000010
0.000012 0.000010 0.000010 0.000010 0.000010 0.000010 0.000010 0.000010 0.000010 0.000010 0.000010 0.000010 0.000010 0.000010 0.000010 0.000010 0.000010 0.000010 0.000010 0.000010 0.000017 0.000010 0.000010 0.000010 0.000010 0.000010 0.000010 0.000010 0.000010 0.000010 0.000010 0.000010 0.999517 0.000010 0.000010 0.000010 0.000010 0.000010 0.000010 0.000010 0.000010 0.000010 0.000013 0.000010 0.000010 0.000010 0.000010 0.000010
0.000010 0.000010 0.000010 0.000010 0.000010 0.000014 0.000010 0.000010 0.000010 0.000010 0.000010 0.000010 0.000010 0.000010 0.000010 0.000010 0.000010 0.000010 0.000010 0.000010 0.000010 0.000010 0.000010 0.000010 0.000010 0.000010 0.000010 0.000010 0.000010 0.000010 0.000010 0.000010 0.999516 0.000010 0.000010 0.000010 0.000019 0.000010 0.000010 0.000010 0.000010 0.000010 0.000010 0.000010 0.000010 0.000010 0.000010 0.000010
0.000010 0.000010 0.000010 0.000010 0.000010 0.000010 0.000010 0.000010 0.000010 0.000010 0.000010 0.000010 0.000010 0.000010 0.000010 0.000010 0.000010 0.000010 0.000010 0.000010 0.000010 0.000010 0.000010 0.000010 0.000010 0.000010 0.000010 0.000010 0.000010 0.000010 0.000010 0.000010 0.999530 0.000010 0.000010 0.000010 0.000010 0.000010 0.000010 0.000010 0.000010 0.000010 0.000010 0.000010 0.000010 0.000010 0.000010 0.000010
0.000010 0.000010 0.000010 0.000010 0.000010 0.000010 0.000010 0.000010 0.000010 0.000010 0.000010 0.000010 0.000537 0.000010 0.000010 0.000010 0.000010 0.000010 0.000010 0.227974 0.000010 0.000010 0.000010 0.000010 0.000010 0.000010 0.000010 0.000010 0.000010 0.000010 0.058560 0.000010 0.121082 0.000010 0.000010 0.000010 0.000010 0.004710 0.005595 0.000010 0.061880 0.000010 0.000010 0.416549 0.000010 0.000010 0.071874 0.030859
0.000010 0.000010 0.000010 0.000010 0.000010 0.000010 0.000010 0.000010 0.000010 0.000010 0.000010 0.000010 0.000010 0.000010 0.000010 0.000010 0.000010 0.000010 0.000010 0.157442 0.000010 0.000010 0.000010 0.000010 0.000010 0.000010 0.000010 0.000010 0.000010 0.000010 0.046454 0.000010 0.086154 0.000010 0.000010 0.000010 0.000010 0.000010 0.000415 0.000010 0.082850 0.000010 0.000010 0.509306 0.000010 0.000010 0.098146 0.018834
0.000010 0.000010 0.000010 0.000010 0.000010 0.000010 0.000010 0.000010 0.000010 0.000010 0.000010 0.000010 0.000010 0.000010 0.000010 0.000010 0.000010 0.000010 0.000010 0.183178 0.000010 0.000010 0.000010 0.000010 0.000010 0.000010 0.000010 0.000010 0.000010 0.000010 0.034187 0.000010 0.069913 0.000010 0.000551 0.001366 0.000010 0.000010 0.012852 0.000010 0.063245 0.000010 0.000010 0.558212 0.000010 0.000010 0.076106 0.000010
0.000010 0.000010 0.000010 0.000010 0.000010 0.000010 0.000010 0.000010 0.000010 0.000010 0.000010 0.000010 0.000010 0.000010 0.000010 0.000010 0.000010 0.000010 0.000010 0.202809 0.000010 0.000010 0.000010 0.000010 0.000010 0.000010 0.000010 0.000010 0.000010 0.000010 0.050150 0.000010 0.064777 0.000010 0.000010 0.011897 0.000010 0.000011 0.022886 0.000010 0.045921 0.000010 0.000010 0.507298 0.000010 0.000010 0.088873 0.004997
0.000010 0.000010 0.000010 0.000010 0.000010 0.000010 0.000010 0.000010 0.000010 0.000010 0.000010 0.000010 0.003894 0.000010 0.000010 0.000010 0.000010 0.000010 0.000010 0.135601 0.000010 0.000010 0.000010 0.000010 0.000010 0.000010 0.000010 0.000010 0.000010 0.000010 0.055553 0.000010 0.112065 0.000010 0.000010 0.000010 0.000010 0.004235 0.000010 0.000010 0.087977 0.000012 0.000010 0.480508 0.000010 0.000010 0.115690 0.004085
0.000010 0.000010 0.000010 0.000010 0.000010 0.000010 0.000010 0.000010 0.000010 0.000010 0.000010 0.000010 0.000010 0.000010 0.000010 0.000010 0.000010 0.000010 0.000010 0.216914 0.000010 0.000010 0.000010 0.000010 0.000020 0.000010 0.000010 0.000010 0.000010 0.000010 0.068790 0.000010 0.051676 0.000010 0.000010 0.000010 0.000010 0.000010 0.000010 0.000010 0.064102 0.000010 0.000010 0.506778 0.000010 0.000010 0.080463 0.010858
0.000010 0.000010 0.000010 0.000010 0.000010 0.000010 0.000010 0.000010 0.000010 0.000010 0.000010 0.000010 0.000010 0.000010 0.000010 0.000010 0.000010 0.000010 0.000010 0.213550 0.000010 0.000010 0.000010 0.000010 0.000010 0.000010 0.000010 0.000010 0.000010 0.000010 0.042821 0.000010 0.057341 0.000010 0.000010 0.000010 0.000010 0.000010 0.000010 0.000010 0.055939 0.000010 0.000010 0.529309 0.000010 0.000010 0.092713 0.007918
0.000010 0.000010 0.000010 0.000010 0.000010 0.000010 0.000010 0.000010 0.000010 0.000010 0.000010 0.000010 0.002986 0.000010 0.000010 0.000010 0.000010 0.000010 0.000010 0.181679 0.000010 0.000010 0.000010 0.000010 0.000010 0.000010 0.000010 0.000010 0.000010 0.000010 0.042616 0.000010 0.087194 0.000010 0.000010 0.001983 0.000010 0.011328 0.000010 0.000010 0.070851 0.000010 0.000010 0.505686 0.000010 0.000010 0.081934 0.013365
0.000010 0.000010 0.000010 0.000010 0.000010 0.000010 0.000010 0.000010 0.000010 0.000010 0.000010 0.000010 0.000010 0.000010 0.000010 0.000010 0.000010 0.000010 0.000010 0.135503 0.000010 0.000010 0.000010 0.000010 0.000010 0.000010 0.000010 0.000010 0.000010 0.000010 0.063806 0.000010 0.072677 0.000010 0.000010 0.000010 0.000010 0.000010 0.013796 0.000010 0.067231 0.000010 0.000010 0.481589 0.000010 0.000010 0.130900 0.034097
0.000010 0.000010 0.000010 0.000010 0.000010 0.000010 0.000010 0.000010 0.000010 0.000010 0.000010 0.000010 0.008533 0.000010 0.000010 0.000010 0.000010 0.000010 0.000010 0.146960 0.000010 0.010330 0.000740 0.000010 0.000010 0.000010 0.000010 0.000010 0.000010 0.000010 0.057144 0.000010 0.063721 0.000010 0.000010 0.009823 0.000010 0.002113 0.007751 0.000010 0.073535 0.000010 0.000010 0.502791 0.000010 0.000010 0.112129 0.004079
0.000010 0.000010 0.000010 0.000010 0.000010 0.000010 0.000010 0.000010 0.000010 0.000010 0.000010 0.000010 0.015299 0.000010 0.000010 0.001424 0.000010 0.000010 0.000010 0.154294 0.000010 0.000010 0.000010 0.000010 0.000010 0.000010 0.000010 0.000010 0.000010 0.000010 0.067856 0.000010 0.064298 0.000010 0.000010 0.000010 0.000010 0.008056 0.000010 0.000010 0.085436 0.000010 0.000010 0.473119 0.000010 0.000010 0.120305 0.009533
0.000010 0.000010 0.000010 0.000010 0.000010 0.000010 0.001108 0.000010 0.000010 0.000010 0.000010 0.000010 0.008499 0.000010 0.000010 0.000010 0.000010 0.000010 0.000010 0.170640 0.000010 0.000010 0.000010 0.000010 0.000010 0.000010 0.000010 0.000010 0.000010 0.000010 0.029615 0.000010 0.091308 0.000010 0.000010 0.000010 0.000010 0.000010 0.000010 0.000010 0.086182 0.000010 0.000010 0.512378 0.000010 0.000010 0.088440 0.011441
0.000010 0.000010 0.000010 0.000010 0.000010 0.000010 0.000010 0.000010 0.000010 0.000010 0.000010 0.000010 0.001958 0.000010 0.000010 0.000010 0.000010 0.000010 0.000010 0.165888 0.000010 0.000058 0.000010 0.000010 0.000010 0.000010 0.000010 0.000010 0.000010 0.000010 0.076452 0.000010 0.106745 0.000010 0.000010 0.000010 0.000010 0.004066 0.000010 0.000010 0.104466 0.000010 0.000010 0.477295 0.000010 0.000010 0.062683 0.000010
0.000010 0.000010 0.000010 0.000010 0.000010 0.000010 0.000010 0.000010 0.000010 0.000010 0.000010 0.000010 0.033517 0.000010 0.000010 0.000010 0.000010 0.000010 0.000010 0.182449 0.000010 0.006094 0.000010 0.000385 0.000010 0.000010 0.000010 0.000010 0.000010 0.000010 0.062251 0.000010 0.079306 0.000010 0.000010 0.000010 0.000010 0.000010 0.020841 0.000010 0.022273 0.000010 0.000010 0.468246 0.002286 0.000010 0.092195 0.029797
0.000010 0.000010 0.000010 0.000010 0.000010 0.000010 0.000010 0.000711 0.000010 0.000010 0.000010 0.000010 0.026985 0.000010 0.000010 0.000010 0.000010 0.000010 0.000010 0.168404 0.000010 0.000010 0.000010 0.000010 0.000010 0.000010 0.000010 0.000010 0.000010 0.000010 0.070950 0.000010 0.064714 0.000010 0.000010 0.000010 0.000010 0.004441 0.006366 0.000010 0.043132 0.000010 0.000010 0.487729 0.000010 0.000010 0.124910 0.001287
0.000010 0.000010 0.000010 0.000010 0.000010 0.000010 0.030699 0.000010 0.000010 0.000010 0.000010 0.000010 0.022332 0.000010 0.000010 0.000010 0.000010 0.000010 0.000010 0.172495 0.000010 0.000776 0.000010 0.000010 0.000010 0.001740 0.000062 0.000010 0.000010 0.000010 0.114619 0.000010 0.062694 0.000010 0.000010 0.000010 0.000010 0.019963 0.000010 0.000010 0.088489 0.000010 0.000010 0.398579 0.000010 0.000010 0.070803 0.016399
0.000010 0.000010 0.000010 0.000010 0.000010 0.000010 0.000010 0.000010 0.000010 0.000010 0.000010 0.000010 0.000010 0.000010 0.000010 0.000010 0.000010 0.000010 0.000010 0.164104 0.000010 0.000010 0.000010 0.000010 0.000010 0.000010 0.000010 0.000010 0.000010 0.000010 0.123963 0.000010 0.063837 0.000010 0.000010 0.000010 0.000010 0.000010 0.000010 0.000010 0.076045 0.000010 0.000010 0.496115 0.000010 0.000010 0.067638 0.007888
0.000010 0.000010 0.000010 0.000010 0.000010 0.000010 0.000010 0.000010 0.000010 0.000010 0.000010 0.000010 0.000010 0.000010 0.000010 0.000010 0.000010 0.000010 0.000010 0.166162 0.000010 0.000010 0.000010 0.000010 0.000010 0.000010 0.000010 0.000010 0.000010 0.000010 0.111798 0.000010 0.081660 0.000010 0.000010 0.000010 0.000010 0.000010 0.000010 0.000010 0.065757 0.000010 0.000010 0.505745 0.000010 0.000010 0.066876 0.001592
0.000010 0.000010 0.000010 0.000010 0.000010 0.000010 0.000010 0.000010 0.000010 0.000010 0.000010 0.000010 0.000010 0.000010 0.000010 0.000010 0.000010 0.000010 0.000010 0.165782 0.000010 0.000010 0.001112 0.000010 0.000010 0.000010 0.000010 0.000010 0.000010 0.000010 0.080640 0.000010 0.073072 0.000011 0.000010 0.000128 0.000010 0.002000 0.000010 0.000010 0.126028 0.001890 0.000010 0.426740 0.000010 0.000010 0.104509 0.017728
0.000010 0.000010 0.000010 0.000010 0.000010 0.000010 0.000010 0.000010 0.000010 0.000010 0.000010 0.000010 0.000010 0.000010 0.000010 0.000010 0.000010 0.000010 0.000010 0.168534 0.000010 0.005756 0.000010 0.000010 0.000010 0.000010 0.000010 0.000010 0.000010 0.000010 0.046366 0.000010 0.067736 0.000010 0.000010 0.000010 0.000010 0.000010 0.000010 0.000010 0.082165 0.000010 0.000010 0.525087 0.000010 0.000010 0.088556 0.015400
0.000010 0.000010 0.000010 0.000010 0.000010 0.000010 0.000010 0.000010 0.000010 0.000010 0.000010 0.000010 0.000010 0.000010 0.000010 0.000010 0.000010 0.000010 0.000010 0.170433 0.000010 0.000010 0.000010 0.000010 0.000010 0.000010 0.000010 0.000010 0.000010 0.000010 0.108565 0.000010 0.062084 0.000010 0.000010 0.000010 0.000010 0.000010 0.000010 0.000010 0.063989 0.000010 0.000010 0.503623 0.000010 0.000010 0.086787 0.004109
0.000010 0.000010 0.000010 0.000010 0.000010 0.000010 0.001755 0.000010 0.000010 0.000010 0.000010 0.000010 0.005442 0.000010 0.000010 0.000010 0.000010 0.000010 0.000010 0.150370 0.000010 0.000010 0.000010 0.000010 0.000010 0.000010 0.000010 0.000010 0.000010 0.000010 0.044331 0.000010 0.078411 0.000010 0.000010 0.017101 0.000010 0.000010 0.000070 0.000010 0.079968 0.000010 0.000010 0.504310 0.000010 0.000010 0.096878 0.020994
0.000010 0.000010 0.000010 0.000010 0.000010 0.000010 0.000010 0.000010 0.000010 0.000010 0.000010 0.000010 0.000010 0.000010 0.000010 0.000010 0.000010 0.000010 0.000010 0.186029 0.000010 0.000010 0.000010 0.000010 0.000010 0.000010 0.000010 0.000010 0.000010 0.000010 0.092499 0.000010 0.093486 0.000010 0.000010 0.000010 0.000010 0.005129 0.000010 0.000010 0.081490 0.001150 0.000010 0.416186 0.000010 0.000010 0.100936 0.022705
0.000010 0.000010 0.000010 0.000010 0.000010 0.000010 0.000010 0.000010 0.000010 0.000010 0.000010 0.000010 0.000010 0.000010 0.000010 0.000010 0.000010 0.000010 0.000010 0.097581 0.000010 0.000010 0.000010 0.000010 0.000010 0.000010 0.000010 0.000010 0.000010 0.000010 0.000010 0.000010 0.063727 0.000010 0.000010 0.000010 0.000010 0.000010 0.000010 0.000010 0.053770 0.000010 0.000010 0.768650 0.000010 0.000010 0.015842 0.000010
0.000010 0.000010 0.000010 0.000010 0.000010 0.000010 0.000010 0.000010 0.000010 0.000010 0.000010 0.000010 0.000010 0.000010 0.000010 0.000010 0.000010 0.000010 0.000010 0.125995 0.000010 0.000010 0.000010 0.000010 0.000010 0.000010 0.000010 0.000010 0.000010 0.000010 0.000010 0.000010 0.053275 0.000010 0.000010 0.000010 0.000010 0.000010 0.000010 0.000010 0.070610 0.000010 0.000010 0.743713 0.000010 0.000010 0.000010 0.005978
0.000010 0.000010 0.000010 0.000010 0.000010 0.000010 0.000010 0.000010 0.000010 0.000010 0.000010 0.000010 0.004724 0.000010 0.000010 0.000010 0.000010 0.000010 0.000010 0.126851 0.000010 0.000010 0.000010 0.000010 0.000010 0.000010 0.000010 0.000010 0.000010 0.000010 0.000010 0.000010 0.056852 0.000010 0.000010 0.000010 0.000010 0.000010 0.000010 0.000010 0.008088 0.000010 0.000010 0.730589 0.000010 0.000010 0.062008 0.010478
0.000010 0.000010 0.000010 0.000010 0.000010 0.000010 0.000010 0.000010 0.000010 0.000010 0.000010 0.000010 0.005935 0.000010 0.000010 0.000010 0.000010 0.000010 0.000010 0.109935 0.000010 0.000010 0.000010 0.000010 0.000010 0.000010 0.000010 0.000010 0.000010 0.000010 0.000010 0.000010 0.062517 0.000010 0.001130 0.000010 0.000010 0.000010 0.000010 0.000010 0.034997 0.000010 0.000010 0.715362 0.000010 0.000010 0.060051 0.009674
0.000010 0.080852 0.000010 0.000010 0.000010 0.000010 0.001681 0.000821 0.000010 0.000010 0.000010 0.000010 0.000010 0.000010 0.000010 0.000010 0.000010 0.000010 0.000010 0.074673 0.000010 0.000010 0.000010 0.000010 0.000010 0.000010 0.002990 0.000010 0.000010 0.000010 0.010574 0.000010 0.054247 0.000010 0.000010 0.000010 0.000010 0.000010 0.000010 0.009948 0.034932 0.001580 0.000010 0.650940 0.000675 0.000010 0.061454 0.014293
0.000010 0.000010 0.000010 0.000010 0.000010 0.000010 0.000010 0.000010 0.000010 0.000010 0.000010 0.000010 0.003223 0.000010 0.000010 0.000010 0.000010 0.000010 0.000010 0.071979 0.000010 0.000010 0.000010 0.000010 0.000010 0.000010 0.000010 0.000010 0.000010 0.000010 0.000010 0.000010 0.089402 0.000010 0.000010 0.000010 0.000010 0.000010 0.000010 0.000010 0.000010 0.000010 0.000010 0.797292 0.000010 0.000010 0.020622 0.017062
0.000010 0.047437 0.005332 0.000010 0.000010 0.000010 0.000010 0.000010 0.000010 0.000010 0.000010 0.000010 0.000010 0.000010 0.000010 0.002810 0.000010 0.000010 0.000010 0.156744 0.001561 0.000010 0.000010 0.004283 0.000010 0.000010 0.000010 0.000010 0.005334 0.000010 0.031859 0.018239 0.092569 0.000010 0.000010 0.000589 0.000010 0.004358 0.006932 0.000010 0.035149 0.003345 0.003110 0.482700 0.000010 0.000010 0.067565 0.029794
0.000010 0.000010 0.000010 0.000010 0.000010 0.000010 0.000010 0.000010 0.000010 0.000010 0.000010 0.000010 0.020792 0.000010 0.000010 0.000010 0.000010 0.000010 0.000010 0.138935 0.000010 0.000010 0.000010 0.000010 0.000010 0.000010 0.000010 0.000010 0.000010 0.000010 0.034021 0.000010 0.088054 0.000010 0.000010 0.006035 0.000010 0.000010 0.000010 0.000010 0.060529 0.000010 0.000010 0.562780 0.000010 0.000010 0.068851 0.019613
0.000010 0.000010 0.000010 0.000010 0.000010 0.000010 0.000010 0.000010 0.000010 0.000010 0.000010 0.000010 0.000010 0.000010 0.000010 0.000010 0.000010 0.000010 0.000010 0.128712 0.000010 0.000010 0.000010 0.000010 0.000010 0.000010 0.000010 0.000010 0.000010 0.000010 0.026698 0.000010 0.055589 0.000010 0.000010 0.000010 0.000010 0.000010 0.000010 0.000010 0.060329 0.000010 0.000010 0.653265 0.000010 0.000010 0.048931 0.026065
0.000010 0.000010 0.000010 0.000010 0.000010 0.000010 0.000010 0.000010 0.000010 0.000010 0.000010 0.000010 0.003624 0.000010 0.000010 0.000010 0.000010 0.000010 0.000010 0.093689 0.000010 0.000010 0.000010 0.000010 0.000010 0.000010 0.000010 0.000010 0.000010 0.000010 0.034721 0.000010 0.066157 0.000010 0.000010 0.017029 0.000010 0.005652 0.013880 0.000010 0.056183 0.000010 0.000010 0.577889 0.000010 0.000010 0.110464 0.020343
0.000010 0.000010 0.000010 0.000010 0.000010 0.000010 0.000010 0.000010 0.000010 0.000010 0.000010 0.000010 0.000010 0.000010 0.000010 0.000010 0.000010 0.000010 0.000010 0.125680 0.000010 0.000010 0.000010 0.000010 0.000010 0.000010 0.000010 0.000010 0.000010 0.000010 0.041566 0.000010 0.066734 0.000010 0.000010 0.000010 0.000010 0.000306 0.000010 0.000010 0.002235 0.000010 0.000010 0.692660 0.000010 0.000010 0.047721 0.022698
0.000010 0.000010 0.000010 0.000010 0.000010 0.000010 0.000010 0.000010 0.000010 0.000010 0.000010 0.000010 0.008987 0.000010 0.000010 0.000010 0.000010 0.000010 0.000010 0.070127 0.000010 0.000010 0.000010 0.000010 0.000010 0.000010 0.000010 0.000010 0.000010 0.000010 0.019460 0.002596 0.108451 0.000010 0.000010 0.000010 0.000010 0.000010 0.000010 0.000010 0.041031 0.000010 0.000010 0.686588 0.000010 0.000010 0.036388 0.025983
0.000010 0.000010 0.000010 0.000010 0.000010 0.000010 0.000010 0.000010 0.000010 0.000010 0.000010 0.000010 0.011580 0.000010 0.000010 0.000010 0.000010 0.000010 0.000010 0.180720 0.000010 0.000010 0.000010 0.000010 0.000010 0.000010 0.000010 0.000010 0.000010 0.000010 0.024818 0.000010 0.058605 0.000010 0.000010 0.000010 0.000010 0.000010 0.010447 0.000010 0.054419 0.000010 0.000010 0.573824 0.000010 0.000010 0.085188 0.000010
0.000010 0.000010 0.000010 0.000010 0.000010 0.000010 0.000010 0.000010 0.000010 0.000010 0.000010 0.000010 0.000010 0.000010 0.000010 0.000010 0.000010 0.000010 0.000010 0.194180 0.000010 0.000010 0.000010 0.000010 0.000010 0.000010 0.000010 0.000010 0.000010 0.000010 0.019826 0.000010 0.068379 0.000010 0.000010 0.001400 0.000010 0.000010 0.000010 0.000010 0.065251 0.000010 0.000010 0.567762 0.000010 0.000010 0.079999 0.002802
0.000010 0.000010 0.000010 0.000010 0.000010 0.000010 0.000010 0.000010 0.000010 0.000010 0.000010 0.000010 0.022348 0.000010 0.000010 0.000010 0.000010 0.000010 0.000010 0.187812 0.000010 0.000010 0.000010 0.000010 0.000010 0.000010 0.000010 0.000010 0.000010 0.000010 0.040280 0.000010 0.068537 0.000010 0.000010 0.000010 0.000010 0.000010 0.000010 0.000010 0.059996 0.000010 0.000010 0.550104 0.000010 0.000010 0.056633 0.013891
0.000010 0.000010 0.000010 0.000010 0.000010 0.000010 0.000010 0.000010 0.000010 0.000010 0.000010 0.000010 0.012467 0.000010 0.000010 0.000010 0.000010 0.000010 0.000010 0.176719 0.000010 0.000010 0.000010 0.000010 0.000010 0.000010 0.000010 0.000010 0.000010 0.000010 0.035274 0.000010 0.083120 0.000010 0.001483 0.000010 0.000010 0.000010 0.000010 0.000010 0.046560 0.000010 0.000010 0.605297 0.000010 0.000010 0.038679 0.000010
0.000010 0.000010 0.000010 0.000010 0.000010 0.000010 0.000010 0.000010 0.000010 0.000010 0.000010 0.000010 0.003603 0.000010 0.000010 0.000010 0.000010 0.000010 0.000010 0.206196 0.000010 0.000010 0.000010 0.000010 0.000010 0.000010 0.000010 0.000010 0.000010 0.000010 0.010883 0.000010 0.070926 0.000010 0.000010 0.000010 0.000010 0.000010 0.000010 0.000010 0.060226 0.000010 0.000010 0.530626 0.000010 0.000010 0.103573 0.013568
0.000010 0.000010 0.000010 0.000010 0.000010 0.000010 0.000010 0.000010 0.000010 0.000010 0.000010 0.000010 0.007488 0.000010 0.000010 0.000010 0.000010 0.000010 0.000010 0.735608 0.000010 0.000010 0.000010 0.000010 0.000010 0.000010 0.000010 0.000010 0.000010 0.000010 0.000010 0.000010 0.022790 0.000010 0.000010 0.000010 0.000010 0.000010 0.000010 0.000010 0.008855 0.000010 0.000010 0.204585 0.000010 0.000010 0.000010 0.020255
0.000010 0.000010 0.000010 0.000010 0.000010 0.000010 0.000010 0.000010 0.000010 0.000010 0.000010 0.000010 0.000010 0.000010 0.000010 0.000010 0.000010 0.000010 0.000010 0.892044 0.000010 0.000010 0.000010 0.000010 0.000010 0.000010 0.000010 0.000010 0.000010 0.000010 0.000010 0.000010 0.018488 0.000010 0.000010 0.000010 0.000010 0.000010 0.000010 0.000010 0.000010 0.000010 0.000010 0.085306 0.000010 0.000010 0.000010 0.003722
0.000010 0.000010 0.000010 0.000010 0.000010 0.000010 0.000010 0.000010 0.000010 0.000010 0.000010 0.000010 0.006329 0.000010 0.000010 0.000010 0.000010 0.000010 0.000010 0.157255 0.000010 0.000010 0.000010 0.000010 0.000010 0.000010 0.000010 0.000010 0.000010 0.000010 0.028020 0.000010 0.067634 0.000010 0.003216 0.013492 0.000010 0.007899 0.000010 0.000010 0.029887 0.000010 0.000010 0.546379 0.000010 0.000010 0.116222 0.023296
0.000010 0.000010 0.000010 0.000010 0.000010 0.000010 0.001703 0.000010 0.000010 0.000010 0.001026 0.000010 0.000010 0.000010 0.000010 0.004322 0.000010 0.000010 0.000010 0.430047 0.000010 0.000010 0.000010 0.000010 0.000010 0.000010 0.000266 0.009522 0.000010 0.001957 0.015060 0.000010 0.049400 0.000010 0.000010 0.000010 0.000010 0.000010 0.000010 0.000010 0.018499 0.000010 0.000010 0.424293 0.005530 0.000010 0.017146 0.020891
0.000010 0.000010 0.000010 0.000010 0.000010 0.000010 0.000010 0.000010 0.000010 0.000010 0.000010 0.000010 0.011316 0.000010 0.000010 0.000010 0.000010 0.000010 0.000010 0.131793 0.000010 0.000010 0.000010 0.000010 0.000010 0.000010 0.000010 0.000010 0.000010 0.000010 0.000010 0.000010 0.038490 0.000010 0.000010 0.000010 0.000010 0.000010 0.000010 0.000010 0.025473 0.000010 0.000010 0.356198 0.000010 0.000010 0.013664 0.422656
0.000010 0.000010 0.000010 0.000010 0.000010 0.000010 0.000010 0.000010 0.000010 0.000010 0.000010 0.000010 0.000010 0.000010 0.000010 0.000010 0.000010 0.000010 0.000010 0.072433 0.000010 0.000010 0.000010 0.000010 0.000010 0.000010 0.000010 0.000010 0.000010 0.000010 0.780968 0.000010 0.084020 0.000010 0.000010 0.000010 0.000010 0.000010 0.000010 0.000010 0.055017 0.000010 0.000010 0.000010 0.000010 0.000010 0.000010 0.007132
0.000010 0.000010 0.000010 0.000010 0.000010 0.000010 0.000010 0.000010 0.000010 0.000010 0.000010 0.000010 0.000010 0.000010 0.000010 0.000010 0.000010 0.000010 0.000010 0.000010 0.000010 0.000010 0.000010 0.000010 0.000010 0.000010 0.000019 0.000010 0.000010 0.000010 0.999521 0.000010 0.000010 0.000010 0.000010 0.000010 0.000010 0.000010 0.000010 0.000010 0.000010 0.000010 0.000010 0.000010 0.000010 0.000010 0.000010 0.000010
0.000010 0.000010 0.000010 0.000010 0.000010 0.000010 0.000010 0.000010 0.000010 0.000010 0.000010 0.000010 0.004221 0.000010 0.000010 0.000010 0.000010 0.000010 0.000010 0.409756 0.000010 0.000010 0.000010 0.000010 0.000010 0.000010 0.000010 0.000010 0.000010 0.000010 0.360952 0.000010 0.045294 0.000010 0.000010 0.000010 0.000010 0.012952 0.000010 0.000010 0.000010 0.000010 0.000010 0.158319 0.000010 0.000010 0.000010 0.008096
0.000010 0.000013 0.000010 0.000010 0.000010 0.000010 0.000010 0.000010 0.000010 0.000010 0.000010 0.000010 0.000010 0.000010 0.000010 0.000010 0.000010 0.000010 0.000010 0.000010 0.000010 0.000010 0.000010 0.000010 0.000010 0.000010 0.000010 0.000010 0.000010 0.000010 0.999524 0.000010 0.000010 0.000010 0.000010 0.000010 0.000010 0.000010 0.000010 0.000013 0.000010 0.000010 0.000010 0.000010 0.000010 0.000010 0.000010 0.000010
0.000010 0.000010 0.000010 0.000010 0.000010 0.000010 0.023915 0.000010 0.000010 0.000010 0.000010 0.000010 0.012560 0.000010 0.000010 0.000010 0.000010 0.000010 0.000010 0.152722 0.000010 0.000010 0.000010 0.000010 0.000010 0.000010 0.000010 0.000010 0.000010 0.000010 0.145142 0.000010 0.094515 0.000010 0.000010 0.000010 0.000010 0.000010 0.000010 0.000010 0.079444 0.000010 0.000010 0.404166 0.003122 0.000010 0.078656 0.005377
0.000010 0.000010 0.000010 0.000010 0.000010 0.000010 0.075731 0.000010 0.000010 0.000010 0.000010 0.000010 0.027796 0.000010 0.004743 0.000010 0.000010 0.000010 0.000010 0.118085 0.000010 0.012868 0.000010 0.000010 0.000010 0.000010 0.012592 0.000010 0.000010 0.000010 0.195875 0.000383 0.045929 0.000010 0.000010 0.010040 0.007614 0.007454 0.000010 0.000010 0.068624 0.000010 0.000010 0.338349 0.000010 0.000010 0.068521 0.005077
0.000010 0.000010 0.000010 0.000010 0.000010 0.000010 0.025016 0.000010 0.000010 0.015678 0.000010 0.000010 0.013408 0.000010 0.000010 0.000010 0.000010 0.000010 0.000010 0.153792 0.002368 0.011872 0.000010 0.000816 0.000010 0.000010 0.000188 0.000010 0.000010 0.000010 0.133927 0.042921 0.089087 0.000010 0.000010 0.000010 0.000010 0.022649 0.003124 0.002675 0.094712 0.000010 0.000010 0.340271 0.000010 0.000010 0.042599 0.004595
0.000010 0.000010 0.000010 0.000010 0.000010 0.000010 0.000010 0.000010 0.000010 0.000010 0.000010 0.000010 0.000010 0.000010 0.000010 0.000010 0.000010 0.000010 0.000010 0.000010 0.000010 0.000010 0.000010 0.000010 0.000010 0.000010 0.000010 0.000010 0.000010 0.000010 0.999530 0.000010 0.000010 0.000010 0.000010 0.000010 0.000010 0.000010 0.000010 0.000010 0.000010 0.000010 0.000010 0.000010 0.000010 0.000010 0.000010 0.000010
0.000010 0.000010 0.000010 0.000010 0.000010 0.000010 0.000010 0.000010 0.000010 0.000010 0.000010 0.000010 0.000010 0.000010 0.000010 0.000010 0.000010 0.000010 0.000010 0.074311 0.000010 0.000010 0.000010 0.000010 0.000010 0.000010 0.000010 0.000010 0.000010 0.000010 0.758287 0.000010 0.027269 0.000010 0.000010 0.000010 0.000010 0.000010 0.000010 0.000010 0.054876 0.000010 0.000010 0.034577 0.000010 0.000010 0.050261 0.000010
0.000010 0.000010 0.000010 0.000010 0.000010 0.000010 0.000010 0.000010 0.000013 0.000010 0.000010 0.000010 0.000010 0.000010 0.000010 0.000010 0.000010 0.000010 0.000010 0.000010 0.000010 0.000010 0.000010 0.000010 0.000010 0.000010 0.000010 0.000010 0.000010 0.000010 0.999527 0.000010 0.000010 0.000010 0.000010 0.000010 0.000010 0.000010 0.000010 0.000010 0.000010 0.000010 0.000010 0.000010 0.000010 0.000010 0.000010 0.000010
0.000010 0.000010 0.000010 0.000010 0.000010 0.000010 0.054489 0.005474 0.000010 0.000010 0.000010 0.000010 0.021508 0.000010 0.000010 0.000010 0.000010 0.000010 0.000010 0.164713 0.000010 0.024964 0.000010 0.000010 0.000010 0.000010 0.000010 0.000010 0.000010 0.000010 0.197201 0.000010 0.067308 0.000010 0.000010 0.000010 0.000010 0.000010 0.000010 0.000010 0.090366 0.000010 0.000010 0.308877 0.000010 0.000010 0.062226 0.002504
0.000010 0.000010 0.000010 0.000010 0.000010 0.000010 0.087985 0.000010 0.000010 0.000010 0.000529 0.000010 0.000010 0.000010 0.000010 0.000010 0.000010 0.000010 0.000010 0.139450 0.000010 0.019285 0.000010 0.000010 0.000010 0.000010 0.007389 0.000010 0.000010 0.000010 0.184301 0.000010 0.058990 0.000010 0.000010 0.000010 0.000010 0.000010 0.000010 0.000010 0.061867 0.004566 0.000010 0.396057 0.004846 0.000010 0.029674 0.004711
0.000010 0.000010 0.000010 0.000010 0.000010 0.000010 0.000010 0.000010 0.000010 0.000010 0.000010 0.000010 0.000010 0.000010 0.000010 0.000010 0.000010 0.000010 0.000010 0.000010 0.000010 0.000010 0.000010 0.000010 0.000010 0.000010 0.000010 0.000010 0.000010 0.000010 0.000010 0.000010 0.000010 0.000010 0.000010 0.000010 0.000010 0.000010 0.000010 0.000010 0.000010 0.000010 0.000010 0.000010 0.999530 0.000010 0.000010 0.000010
0.000010 0.000010 0.000010 0.000010 0.000010 0.000010 0.000010 0.000010 0.000010 0.000010 0.000010 0.000010 0.000010 0.000010 0.000010 0.000010 0.000010 0.000010 0.000010 0.000010 0.000010 0.000010 0.000010 0.000010 0.000010 0.000010 0.000010 0.000010 0.000010 0.000010 0.000010 0.000010 0.000010 0.000010 0.000010 0.000010 0.000010 0.000010 0.000010 0.000010 0.000010 0.000010 0.000010 0.000010 0.999530 0.000010 0.000010 0.000010
0.000010 0.000010 0.000010 0.000010 0.000010 0.000010 0.000010 0.000010 0.000010 0.000010 0.000010 0.000010 0.000010 0.000010 0.000010 0.000010 0.000010 0.000010 0.000010 0.000010 0.000010 0.000010 0.000010 0.000010 0.000010 0.000010 0.000010 0.000010 0.000010 0.000010 0.000010 0.000010 0.000010 0.000010 0.000010 0.000010 0.000010 0.000010 0.000010 0.000010 0.000010 0.000010 0.000010 0.000010 0.999530 0.000010 0.000010 0.000010
0.000010 0.000010 0.000010 0.000010 0.000010 0.000010 0.000010 0.000010 0.000010 0.000010 0.000010 0.000010 0.000010 0.000010 0.000010 0.000010 0.000010 0.000010 0.000010 0.000010 0.000010 0.000010 0.000010 0.000010 0.000010 0.000010 0.000010 0.000010 0.000010 0.000010 0.000010 0.000010 0.000010 0.000010 0.000010 0.000010 0.000010 0.000010 0.000010 0.000010 0.000010 0.000010 0.000010 0.000010 0.999530 0.000010 0.000010 0.000010
0.000010 0.000010 0.000010 0.000010 0.000010 0.000010 0.000010 0.000010 0.000010 0.000010 0.000010 0.000010 0.000010 0.000010 0.000010 0.000010 0.000010 0.000010 0.000010 0.000010 0.000010 0.000010 0.000010 0.000010 0.000010 0.000010 0.000010 0.000010 0.000010 0.000010 0.000010 0.000010 0.000010 0.000010 0.000010 0.000010 0.000010 0.000010 0.000010 0.000010 0.000010 0.000010 0.000010 0.000010 0.999530 0.000010 0.000010 0.000010
0.000010 0.000010 0.000010 0.000010 0.000010 0.000010 0.000010 0.000010 0.000010 0.000010 0.000010 0.000010 0.000010 0.000010 0.000010 0.000010 0.000010 0.000010 0.000010 0.000010 0.000010 0.000010 0.000010 0.000010 0.000010 0.000010 0.000010 0.000010 0.000010 0.000010 0.000010 0.000010 0.000010 0.000010 0.000010 0.000010 0.000010 0.000010 0.000010 0.000010 0.000010 0.000010 0.000010 0.000010 0.999530 0.000010 0.000010 0.000010
0.000010 0.000010 0.000010 0.000010 0.000010 0.000010 0.000010 0.000010 0.000010 0.000010 0.000010 0.000010 0.000010 0.000010 0.000010 0.000010 0.000010 0.000010 0.000010 0.000010 0.000010 0.000010 0.000010 0.000010 0.000010 0.000010 0.000010 0.000010 0.000010 0.000010 0.000010 0.000010 0.004159 0.000010 0.000010 0.000010 0.000010 0.000010 0.000010 0.000010 0.000010 0.000010 0.000010 0.000010 0.995381 0.000010 0.000010 0.000010
0.000010 0.000010 0.000010 0.000010 0.000010 0.000010 0.000010 0.000010 0.010341 0.000010 0.000010 0.000010 0.000010 0.000010 0.000010 0.000010 0.000010 0.000010 0.000010 0.000010 0.000010 0.000010 0.000010 0.000010 0.000010 0.000010 0.000010 0.000010 0.000010 0.000010 0.000010 0.000010 0.000010 0.000010 0.000010 0.000010 0.000010 0.000010 0.000010 0.000010 0.000010 0.000636 0.000010 0.000010 0.988573 0.000010 0.000010 0.000010
0.000010 0.000010 0.000010 0.000010 0.000010 0.000010 0.000010 0.000010 0.000010 0.000010 0.000010 0.000010 0.011287 0.000010 0.000010 0.000010 0.000010 0.000010 0.000010 0.000010 0.000010 0.000010 0.000010 0.000010 0.000010 0.000010 0.000010 0.000010 0.000010 0.000010 0.000010 0.000010 0.000010 0.000010 0.000010 0.000010 0.000010 0.000010 0.000010 0.000010 0.000010 0.000010 0.000010 0.000010 0.988253 0.000010 0.000010 0.000010
0.000010 0.000010 0.000010 0.000010 0.000010 0.000010 0.000010 0.000010 0.000010 0.000010 0.000010 0.000010 0.000010 0.000010 0.000010 0.000010 0.000010 0.000010 0.000010 0.000010 0.000010 0.000010 0.000010 0.000010 0.000010 0.000010 0.000010 0.000010 0.000010 0.000010 0.000010 0.000010 0.000010 0.000010 0.000010 0.000010 0.000010 0.000010 0.000010 0.000010 0.000010 0.000010 0.000010 0.000010 0.999530 0.000010 0.000010 0.000010
0.000010 0.000010 0.000010 0.000010 0.000010 0.000010 0.000010 0.000010 0.010325 0.000010 0.000010 0.000010 0.000010 0.000010 0.000010 0.000010 0.000010 0.000010 0.000010 0.000010 0.000010 0.000010 0.000010 0.000010 0.000010 0.000010 0.000010 0.000010 0.000010 0.000010 0.000010 0.000010 0.000010 0.000010 0.000010 0.000010 0.000010 0.000010 0.000010 0.000010 0.000010 0.000010 0.000010 0.000010 0.989215 0.000010 0.000010 0.000010
0.000010 0.000010 0.000010 0.000010 0.000010 0.000010 0.000010 0.000010 0.000010 0.000010 0.000010 0.000010 0.000010 0.000010 0.000010 0.000010 0.000010 0.000010 0.000010 0.000010 0.000010 0.000010 0.000010 0.000010 0.000010 0.000010 0.000010 0.000010 0.000010 0.000010 0.000010 0.000010 0.000010 0.000010 0.000010 0.000010 0.000010 0.000010 0.000010 0.000010 0.000010 0.000010 0.000010 0.000010 0.999530 0.000010 0.000010 0.000010
0.000010 0.000010 0.000010 0.000010 0.000010 0.000010 0.000010 0.000010 0.000010 0.000010 0.000010 0.000010 0.000010 0.000010 0.000010 0.000010 0.000010 0.000010 0.000010 0.000010 0.000010 0.000010 0.000010 0.000010 0.000010 0.000010 0.000010 0.000010 0.000010 0.000010 0.000010 0.000010 0.000010 0.000010 0.000010 0.000010 0.000010 0.000010 0.000010 0.000010 0.000010 0.000010 0.000010 0.000010 0.999530 0.000010 0.000010 0.000010
0.000010 0.000010 0.000010 0.000010 0.000010 0.000010 0.000010 0.000010 0.000010 0.000010 0.000010 0.000010 0.000010 0.000010 0.000010 0.000010 0.000010 0.000010 0.000010 0.000010 0.000010 0.000010 0.000010 0.000010 0.000010 0.000010 0.000010 0.000010 0.000010 0.000010 0.000010 0.000010 0.000010 0.000010 0.000010 0.000010 0.000010 0.000010 0.000010 0.000010 0.000010 0.000010 0.000010 0.000010 0.999530 0.000010 0.000010 0.000010
0.000010 0.000010 0.000010 0.000010 0.000010 0.000010 0.000010 0.000010 0.000010 0.000010 0.000010 0.000010 0.000010 0.000010 0.000010 0.000010 0.000010 0.000010 0.000010 0.000010 0.000010 0.000010 0.000010 0.000010 0.000010 0.000010 0.000010 0.000010 0.000010 0.000010 0.000010 0.000010 0.000010 0.000010 0.000010 0.000010 0.000010 0.000010 0.000010 0.000010 0.000010 0.000010 0.000010 0.000010 0.999530 0.000010 0.000010 0.000010
0.000010 0.000010 0.000010 0.000010 0.000010 0.000010 0.000010 0.000010 0.000010 0.000010 0.000010 0.000010 0.000010 0.000010 0.000010 0.000010 0.000010 0.000010 0.000010 0.000010 0.000010 0.000010 0.000010 0.000010 0.000010 0.000010 0.000010 0.000010 0.000010 0.000010 0.000010 0.000010 0.000010 0.000010 0.000010 0.000010 0.000010 0.000010 0.000010 0.000010 0.000010 0.000010 0.000010 0.000010 0.999530 0.000010 0.000010 0.000010
0.000010 0.000010 0.000010 0.000010 0.000010 0.000010 0.000010 0.000010 0.000010 0.000010 0.000010 0.000010 0.000010 0.000010 0.000010 0.000010 0.000010 0.000010 0.000010 0.000010 0.000010 0.000010 0.000010 0.000010 0.000010 0.000010 0.000010 0.000010 0.000010 0.000010 0.000010 0.000010 0.000010 0.000010 0.000010 0.000010 0.000010 0.000010 0.000010 0.000010 0.000010 0.000010 0.000010 0.000010 0.999530 0.000010 0.000010 0.000010
0.000010 0.000010 0.000010 0.000010 0.000010 0.000010 0.000010 0.000010 0.000010 0.000010 0.000010 0.000010 0.000010 0.000010 0.000010 0.000010 0.000010 0.000010 0.000010 0.000010 0.000010 0.000010 0.000010 0.000010 0.000010 0.000010 0.000010 0.000010 0.000010 0.000010 0.000010 0.000010 0.000010 0.000010 0.000010 0.000010 0.000010 0.000010 0.000010 0.000010 0.000010 0.000010 0.000010 0.000010 0.999530 0.000010 0.000010 0.000010
0.000010 0.000010 0.000010 0.000010 0.000010 0.000010 0.000010 0.000010 0.000010 0.000010 0.000010 0.000010 0.000010 0.000010 0.000010 0.000010 0.000010 0.000010 0.000010 0.002684 0.000010 0.000010 0.000010 0.000010 0.000010 0.000010 0.000010 0.000010 0.000010 0.000010 0.000010 0.000010 0.000010 0.000010 0.000010 0.000010 0.000010 0.000010 0.000010 0.000010 0.000010 0.000010 0.000010 0.000010 0.987148 0.000010 0.009718 0.000010
0.000010 0.000010 0.000010 0.000010 0.000010 0.000010 0.000010 0.000010 0.000010 0.000010 0.000010 0.000010 0.000010 0.000010 0.000010 0.000010 0.000010 0.000010 0.000010 0.000010 0.000010 0.000010 0.000010 0.000010 0.000010 0.000010 0.000010 0.000010 0.000010 0.000010 0.000010 0.000010 0.000010 0.000010 0.000010 0.000010 0.000010 0.000010 0.000010 0.000010 0.000010 0.000010 0.000010 0.000010 0.999530 0.000010 0.000010 0.000010
0.000010 0.000010 0.000010 0.374814 0.000010 0.000010 0.000010 0.000010 0.001809 0.000010 0.000010 0.000010 0.000152 0.000010 0.000010 0.000010 0.000010 0.000010 0.008956 0.000010 0.000010 0.001324 0.000010 0.000010 0.219343 0.000010 0.000010 0.000010 0.000010 0.000010 0.009902 0.243928 0.039434 0.000010 0.000010 0.000010 0.000010 0.000010 0.000010 0.004623 0.008179 0.000010 0.000010 0.087175 0.000010 0.000010 0.000010 0.000010
0.000010 0.000010 0.000010 0.433829 0.000010 0.002144 0.000010 0.000010 0.000010 0.004455 0.000010 0.000010 0.006366 0.000010 0.008304 0.000010 0.000010 0.012484 0.005033 0.000010 0.000010 0.006239 0.000010 0.000010 0.183368 0.011860 0.000010 0.000010 0.000010 0.000010 0.000010 0.141185 0.055406 0.000010 0.000010 0.000010 0.000010 0.020003 0.000010 0.000010 0.000010 0.000010 0.000010 0.091447 0.000010 0.000010 0.013924 0.003632
0.029129 0.000010 0.000010 0.345933 0.000010 0.017364 0.000010 0.000010 0.000010 0.000010 0.000010 0.012436 0.000010 0.014437 0.000010 0.005471 0.000010 0.000010 0.000010 0.037604 0.014908 0.008167 0.000010 0.000010 0.217921 0.000010 0.012981 0.000010 0.000010 0.000010 0.036578 0.145908 0.000010 0.000010 0.000010 0.000010 0.000010 0.007563 0.006474 0.006514 0.000010 0.000010 0.000010 0.028789 0.000010 0.000010 0.037360 0.014172
0.000010 0.000010 0.000010 0.445627 0.000010 0.000010 0.000010 0.004455 0.000010 0.000010 0.000010 0.000010 0.009523 0.000010 0.000010 0.000010 0.000010 0.012629 0.000010 0.015698 0.000010 0.000010 0.000010 0.000010 0.198812 0.000010 0.000010 0.000010 0.000010 0.000010 0.006763 0.267842 0.020084 0.000010 0.000010 0.000010 0.000010 0.000010 0.000010 0.000010 0.000010 0.000010 0.000010 0.008993 0.000010 0.000010 0.000010 0.009204
0.000010 0.000010 0.000010 0.443996 0.000010 0.000010 0.000010 0.000010 0.000010 0.000010 0.000010 0.000010 0.033904 0.000010 0.000010 0.000010 0.000010 0.000010 0.000010 0.000010 0.000010 0.000010 0.005141 0.000010 0.201710 0.000010 0.000010 0.000010 0.000010 0.000010 0.000010 0.181583 0.033403 0.000010 0.000010 0.000010 0.000010 0.000010 0.000010 0.000010 0.000010 0.000010 0.000010 0.050594 0.000010 0.000010 0.049268 0.000010
0.000010 0.000010 0.000010 0.408859 0.000010 0.000010 0.000010 0.000010 0.000863 0.000010 0.000010 0.000010 0.002154 0.000010 0.000010 0.000010 0.000010 0.000010 0.015058 0.000010 0.000010 0.000010 0.000010 0.000010 0.212331 0.000010 0.000010 0.000010 0.000010 0.000010 0.000010 0.332482 0.013765 0.000153 0.000010 0.000010 0.001281 0.000010 0.000010 0.000010 0.000010 0.001402 0.000010 0.000010 0.000010 0.000010 0.000010 0.011282
0.000010 0.000010 0.000010 0.440965 0.008485 0.002488 0.000010 0.000010 0.003299 0.000010 0.004408 0.000010 0.020842 0.000010 0.000010 0.000010 0.000010 0.041321 0.000010 0.000010 0.011790 0.016518 0.001452 0.000010 0.172555 0.001307 0.000010 0.000010 0.000010 0.000010 0.001061 0.232008 0.000010 0.000010 0.000010 0.000010 0.006528 0.000010 0.000010 0.000010 0.000010 0.000010 0.000010 0.028584 0.000010 0.000010 0.006081 0.000010
0.000010 0.003701 0.040581 0.342959 0.000010 0.003228 0.017328 0.001905 0.000010 0.000010 0.000010 0.000010 0.000663 0.000010 0.025473 0.000010 0.000010 0.000010 0.058499 0.000010 0.000010 0.000010 0.001726 0.000010 0.174917 0.016606 0.000010 0.000010 0.000010 0.000010 0.000010 0.227550 0.017487 0.000010 0.000010 0.000010 0.000010 0.000010 0.000010 0.000010 0.003140 0.000010 0.001027 0.042134 0.000010 0.000010 0.006448 0.014338
0.012268 0.000010 0.017325 0.350309 0.000010 0.023474 0.016751 0.000010 0.000010 0.000010 0.000010 0.031110 0.009927 0.009596 0.000011 0.000010 0.005107 0.020627 0.003511 0.000010 0.043332 0.000010 0.000010 0.000010 0.120012 0.029096 0.002496 0.000010 0.042841 0.001906 0.000010 0.124528 0.000010 0.000010 0.000010 0.000010 0.000010 0.000806 0.005458 0.007568 0.000010 0.000010 0.000010 0.094349 0.006227 0.000010 0.021133 0.000010
0.016028 0.000010 0.000010 0.375578 0.000010 0.028874 0.000010 0.000010 0.000010 0.000010 0.000010 0.000010 0.000010 0.000010 0.000010 0.000010 0.000010 0.000010 0.000010 0.055959 0.000010 0.000010 0.000010 0.000010 0.209578 0.000010 0.000010 0.000010 0.000010 0.000010 0.034830 0.162784 0.001297 0.000010 0.000010 0.000010 0.000010 0.000010 0.000010 0.014312 0.000010 0.000010 0.000010 0.091333 0.000010 0.000010 0.000010 0.009055
0.000010 0.004217 0.000010 0.398552 0.000010 0.000010 0.000010 0.000010 0.000010 0.000010 0.000010 0.000010 0.000010 0.000010 0.006834 0.000010 0.000038 0.006375 0.019058 0.038043 0.000010 0.000010 0.000010 0.000010 0.197629 0.000010 0.005684 0.000010 0.000010 0.000999 0.002019 0.241264 0.000010 0.000010 0.000010 0.000010 0.000010 0.000010 0.000010 0.016097 0.000010 0.004271 0.000010 0.051368 0.000010 0.000010 0.000010 0.007231
0.000010 0.000010 0.000010 0.433192 0.000010 0.013275 0.000010 0.000010 0.000010 0.000010 0.000018 0.000010 0.016040 0.000010 0.000010 0.000010 0.000010 0.000010 0.024838 0.000010 0.000010 0.000010 0.004274 0.000010 0.183581 0.000010 0.000010 0.000010 0.000010 0.000010 0.000010 0.291297 0.015895 0.000010 0.000010 0.000010 0.000010 0.000010 0.000010 0.000010 0.000010 0.000010 0.000010 0.000010 0.000010 0.000010 0.012595 0.004625
0.000862 0.000010 0.000010 0.396050 0.000010 0.000010 0.000010 0.001586 0.000010 0.000010 0.000010 0.000010 0.009374 0.014447 0.000010 0.000010 0.000010 0.000010 0.000010 0.000010 0.000010 0.000010 0.010825 0.000010 0.177029 0.000010 0.000010 0.000010 0.000010 0.003650 0.000010 0.208454 0.028850 0.000010 0.002304 0.000010 0.000010 0.000010 0.000010 0.000010 0.000010 0.000010 0.000010 0.081986 0.000010 0.000010 0.039470 0.024773
0.000010 0.000010 0.000010 0.454811 0.000010 0.000010 0.000010 0.000010 0.000010 0.000010 0.000010 0.000010 0.013676 0.000010 0.000010 0.000010 0.000010 0.012539 0.000010 0.000010 0.000010 0.000010 0.003683 0.000010 0.167028 0.000010 0.000010 0.000010 0.000010 0.000010 0.002168 0.275188 0.022234 0.000010 0.000010 0.000010 0.000010 0.000010 0.000010 0.000010 0.000010 0.000010 0.000010 0.037626 0.000010 0.000010 0.010666 0.000010
0.000010 0.000010 0.000010 0.407476 0.000010 0.000010 0.000010 0.000010 0.003618 0.000010 0.000010 0.000010 0.001230 0.000010 0.000010 0.000010 0.000010 0.000010 0.000010 0.001683 0.000010 0.000010 0.000010 0.000010 0.213432 0.000010 0.000010 0.000010 0.000010 0.000010 0.016430 0.255750 0.013972 0.000010 0.000010 0.000010 0.000010 0.000010 0.000010 0.000010 0.000010 0.000010 0.000010 0.086018 0.000010 0.000010 0.000010 0.000010
0.000010 0.000010 0.000010 0.448466 0.000010 0.000010 0.000010 0.000010 0.006184 0.000010 0.000010 0.000010 0.000010 0.000010 0.000010 0.000010 0.000010 0.000010 0.000010 0.000010 0.000010 0.000010 0.000010 0.000010 0.195550 0.000010 0.000010 0.000010 0.000010 0.000010 0.013344 0.295753 0.011791 0.000010 0.000010 0.000010 0.000010 0.000010 0.000010 0.004973 0.000010 0.001743 0.000010 0.003766 0.000010 0.000010 0.007685 0.010376
0.000010 0.000010 0.000010 0.396994 0.000010 0.000010 0.000010 0.001503 0.000010 0.002157 0.006913 0.000010 0.000010 0.000010 0.000010 0.000048 0.000010 0.000010 0.000010 0.000010 0.016056 0.000010 0.000010 0.000010 0.195062 0.000010 0.000010 0.000010 0.000010 0.000010 0.000010 0.365798 0.000010 0.000010 0.000010 0.000010 0.000010 0.000010 0.000010 0.000010 0.000010 0.000010 0.000010 0.000010 0.000010 0.000010 0.000762 0.014327
0.000010 0.000010 0.000010 0.378522 0.000010 0.021473 0.000010 0.010806 0.000010 0.000010 0.000010 0.000010 0.010903 0.000010 0.011020 0.000010 0.000010 0.000010 0.000010 0.000010 0.000010 0.000010 0.000010 0.000010 0.209568 0.007689 0.000010 0.000010 0.030400 0.016684 0.000010 0.233452 0.000010 0.003107 0.000010 0.000010 0.000010 0.000010 0.000010 0.000010 0.000010 0.000010 0.000010 0.066016 0.000010 0.000010 0.000010 0.000010
0.000010 0.004833 0.001164 0.376233 0.000010 0.018772 0.005250 0.000010 0.000010 0.000010 0.000010 0.000010 0.000010 0.000010 0.000010 0.000010 0.000010 0.000010 0.000010 0.000010 0.000010 0.001163 0.000010 0.006514 0.210246 0.000010 0.000176 0.000010 0.018260 0.000010 0.000010 0.271752 0.000010 0.000010 0.000010 0.002512 0.000010 0.000010 0.008769 0.000010 0.000010 0.000010 0.000010 0.047742 0.000010 0.000010 0.012779 0.013515
0.002055 0.008718 0.000010 0.376979 0.000010 0.000010 0.000010 0.000010 0.001723 0.006134 0.000010 0.012659 0.003668 0.000029 0.005010 0.000010 0.023662 0.000010 0.000010 0.000010 0.000010 0.000010 0.000010 0.000010 0.181404 0.000010 0.000010 0.000010 0.000010 0.000010 0.006323 0.203256 0.045788 0.000010 0.000010 0.000010 0.000010 0.000010 0.000010 0.000010 0.004791 0.000010 0.000010 0.069893 0.000010 0.000010 0.047597 0.000010
0.000010 0.003195 0.015970 0.087103 0.000960 0.049740 0.000010 0.000010 0.000010 0.000010 0.003516 0.000010 0.001338 0.000010 0.003249 0.000010 0.023742 0.005372 0.000010 0.045292 0.000010 0.000010 0.001683 0.008934 0.397174 0.008776 0.002928 0.000010 0.000229 0.003307 0.000010 0.252040 0.000010 0.011612 0.002925 0.000010 0.000010 0.000010 0.000010 0.001533 0.001013 0.003056 0.001031 0.026142 0.000010 0.006313 0.012622 0.019017
0.000010 0.000010 0.000010 0.053962 0.000010 0.055574 0.000010 0.000010 0.000010 0.004270 0.000010 0.009171 0.000010 0.012220 0.000010 0.000010 0.000010 0.029641 0.000010 0.042221 0.018781 0.000010 0.000010 0.000010 0.419101 0.000010 0.000010 0.000010 0.022743 0.000010 0.028322 0.234063 0.000010 0.000010 0.000010 0.000010 0.000010 0.000010 0.000010 0.005984 0.000010 0.000010 0.000010 0.013232 0.000010 0.008027 0.042368 0.000010
0.000010 0.000010 0.000010 0.093529 0.000659 0.050143 0.000010 0.000010 0.000010 0.001739 0.000010 0.000010 0.000010 0.017322 0.000010 0.000010 0.014698 0.017488 0.000010 0.000010 0.017574 0.018772 0.005451 0.011909 0.368928 0.000010 0.001291 0.004677 0.000010 0.019330 0.021386 0.295469 0.000010 0.009255 0.000010 0.000010 0.005360 0.005236 0.000010 0.003020 0.000010 0.002353 0.005481 0.000010 0.000010 0.000010 0.000010 0.008688
0.000010 0.000010 0.000010 0.039764 0.000010 0.033630 0.000010 0.000010 0.006465 0.000010 0.000010 0.000010 0.003496 0.000010 0.000010 0.004015 0.010564 0.019922 0.264809 0.000010 0.007501 0.007588 0.000010 0.000010 0.306347 0.008778 0.000010 0.003765 0.000010 0.000010 0.016692 0.157108 0.000015 0.012834 0.003693 0.000010 0.010850 0.002235 0.000010 0.000010 0.014085 0.000010 0.000010 0.030803 0.006893 0.000010 0.012441 0.015479
0.000010 0.009930 0.002652 0.056928 0.000010 0.072968 0.000010 0.000010 0.000010 0.002813 0.000010 0.000010 0.000010 0.000010 0.000010 0.000010 0.000010 0.021385 0.000010 0.007207 0.017633 0.031542 0.011006 0.000010 0.418179 0.000010 0.000010 0.008111 0.000010 0.000010 0.000010 0.286038 0.006918 0.012604 0.002738 0.000010 0.006545 0.001226 0.000010 0.000010 0.000010 0.000010 0.000010 0.000010 0.000010 0.000010 0.023285 0.000010
0.013929 0.000010 0.000010 0.085931 0.000010 0.027301 0.000010 0.000010 0.000010 0.013769 0.004995 0.010681 0.000010 0.016489 0.000010 0.000010 0.000010 0.027930 0.003289 0.000010 0.000010 0.000010 0.000010 0.000010 0.370871 0.000010 0.005442 0.003027 0.026548 0.000010 0.011020 0.272864 0.000010 0.000010 0.005467 0.003153 0.016745 0.024934 0.000010 0.000010 0.000010 0.000010 0.000010 0.000010 0.002504 0.000010 0.052839 0.000010
0.016984 0.000010 0.003289 0.089023 0.000010 0.044028 0.006223 0.000010 0.000010 0.000010 0.000010 0.000010 0.000010 0.020779 0.000010 0.000010 0.008720 0.003729 0.014045 0.002969 0.000010 0.000010 0.000010 0.001851 0.408558 0.000010 0.000205 0.000010 0.000010 0.001392 0.015102 0.279565 0.001750 0.012271 0.000010 0.000010 0.000010 0.000010 0.000010 0.007028 0.000010 0.000010 0.000010 0.020353 0.000010 0.008916 0.032959 0.000010
0.000010 0.002727 0.000010 0.091627 0.000010 0.072656 0.000010 0.000010 0.000010 0.000010 0.000010 0.020586 0.000010 0.000727 0.000010 0.007646 0.028213 0.016305 0.000010 0.007029 0.018015 0.000010 0.000010 0.000010 0.425683 0.014193 0.000010 0.000455 0.001011 0.000010 0.021720 0.228387 0.000010 0.000010 0.000010 0.000010 0.001984 0.000010 0.000010 0.009081 0.000010 0.000010 0.000010 0.000010 0.000010 0.000010 0.011590 0.020085
0.000010 0.009091 0.000010 0.040914 0.000010 0.044998 0.001190 0.000010 0.000010 0.000010 0.000010 0.033199 0.000010 0.000010 0.000010 0.000010 0.000010 0.024075 0.013865 0.029105 0.005169 0.000010 0.000010 0.000010 0.425788 0.022523 0.000010 0.000010 0.011009 0.006331 0.000010 0.250857 0.008786 0.000010 0.000010 0.005517 0.000339 0.000010 0.000010 0.007826 0.000010 0.000010 0.000010 0.000010 0.000010 0.000010 0.059128 0.000010
0.001510 0.000010 0.000010 0.041597 0.000010 0.062382 0.000010 0.007032 0.000010 0.000010 0.000010 0.000010 0.000010 0.000010 0.000010 0.000010 0.000010 0.082990 0.000010 0.000010 0.000010 0.000010 0.000010 0.000010 0.456672 0.030375 0.005170 0.000010 0.017937 0.001932 0.000010 0.181600 0.000010 0.000010 0.000010 0.000010 0.002216 0.000010 0.000010 0.001636 0.000010 0.000010 0.000010 0.068234 0.000010 0.000010 0.026322 0.012073
0.000010 0.006616 0.000010 0.085368 0.016050 0.090038 0.000010 0.000010 0.000010 0.000010 0.000010 0.000010 0.000010 0.000010 0.031235 0.000010 0.000010 0.000010 0.000010 0.000010 0.000010 0.000010 0.000010 0.000010 0.418804 0.000286 0.000010 0.002186 0.000010 0.006317 0.000010 0.313336 0.002631 0.000010 0.000840 0.000010 0.000010 0.000010 0.007470 0.008464 0.000010 0.000010 0.000010 0.000010 0.000010 0.000010 0.000010 0.010029
0.000010 0.000010 0.000615 0.093969 0.000010 0.047948 0.000010 0.000010 0.000010 0.003682 0.000010 0.000010 0.000010 0.015553 0.000010 0.001324 0.000010 0.011873 0.000010 0.001820 0.000010 0.000010 0.000010 0.001422 0.383427 0.035125 0.000010 0.000010 0.025933 0.015918 0.029400 0.256184 0.000010 0.005101 0.000010 0.000010 0.000010 0.000010 0.000010 0.000010 0.000010 0.000010 0.000010 0.031815 0.000010 0.000010 0.033088 0.005514
0.000010 0.000010 0.000010 0.033402 0.000010 0.104172 0.000010 0.000010 0.000010 0.010291 0.000010 0.000010 0.000010 0.008731 0.000010 0.000010 0.005538 0.030701 0.005554 0.000010 0.000010 0.027273 0.000010 0.000010 0.417181 0.020261 0.001485 0.000010 0.000010 0.000511 0.001252 0.330124 0.000010 0.000010 0.003191 0.000010 0.000010 0.000010 0.000010 0.000010 0.000010 0.000010 0.000010 0.000010 0.000010 0.000010 0.000010 0.000010
0.006526 0.000010 0.000010 0.060288 0.000010 0.102412 0.000010 0.000010 0.000010 0.000010 0.000010 0.000010 0.000010 0.000010 0.000010 0.000010 0.000010 0.026411 0.000010 0.000010 0.000010 0.006999 0.000010 0.000010 0.410985 0.013081 0.000010 0.000010 0.000010 0.007672 0.000010 0.365200 0.000010 0.000010 0.000010 0.000010 0.000010 0.000010 0.000010 0.000010 0.000010 0.000010 0.000010 0.000010 0.000045 0.000010 0.000010 0.000010
0.000010 0.008394 0.006548 0.055170 0.000016 0.054488 0.000010 0.000010 0.000010 0.000010 0.000010 0.000010 0.000010 0.000010 0.026654 0.000104 0.004857 0.038419 0.000010 0.000010 0.000010 0.028008 0.000010 0.000010 0.426210 0.000010 0.000010 0.016806 0.000010 0.008476 0.000010 0.267362 0.000010 0.014210 0.000010 0.000010 0.000010 0.000010 0.000010 0.000010 0.000010 0.000010 0.000010 0.000010 0.000010 0.010587 0.033382 0.000010
0.004984 0.000010 0.000010 0.073717 0.000010 0.070771 0.000010 0.000010 0.000010 0.000010 0.000010 0.000010 0.000010 0.000010 0.000010 0.000010 0.000010 0.013026 0.000010 0.002515 0.000010 0.022162 0.000010 0.000010 0.413293 0.000010 0.000010 0.002139 0.000010 0.000478 0.023475 0.346087 0.004395 0.000010 0.000010 0.001142 0.000010 0.012991 0.000010 0.000010 0.000010 0.000010 0.000010 0.008495 0.000010 0.000010 0.000010 0.000010
0.000010 0.009174 0.000010 0.053178 0.000010 0.038618 0.000010 0.000010 0.000010 0.005999 0.000010 0.000010 0.000010 0.000010 0.001657 0.000010 0.000010 0.046919 0.000010 0.036052 0.024794 0.000010 0.000010 0.000010 0.426636 0.000438 0.000010 0.000010 0.002551 0.000010 0.038398 0.253740 0.006601 0.006621 0.000010 0.000010 0.025154 0.000010 0.000010 0.010409 0.000010 0.000010 0.000010 0.000010 0.000499 0.001115 0.000010 0.011166
0.000010 0.014220 0.019369 0.042631 0.006357 0.046761 0.000010 0.000010 0.000010 0.000010 0.001784 0.000010 0.000010 0.000010 0.049579 0.000010 0.000010 0.045325 0.000010 0.000010 0.000010 0.000010 0.000010 0.000010 0.427491 0.000010 0.000010 0.000010 0.000010 0.012468 0.000010 0.301811 0.000010 0.012212 0.002925 0.000010 0.000010 0.000010 0.000010 0.000010 0.000010 0.000010 0.000010 0.000010 0.000010 0.000010 0.016727 0.000010
0.000010 0.002282 0.005274 0.036622 0.060081 0.052627 0.000010 0.000010 0.000010 0.011935 0.000010 0.000010 0.000010 0.000010 0.037228 0.005738 0.022733 0.022922 0.108102 0.000010 0.022259 0.000010 0.000010 0.005402 0.308735 0.000010 0.000010 0.012745 0.000010 0.006479 0.000010 0.202176 0.000010 0.000010 0.000010 0.000010 0.000010 0.000010 0.011342 0.021946 0.000010 0.000010 0.007111 0.000010 0.000010 0.000010 0.035991 0.000010
0.000010 0.000010 0.000010 0.096678 0.000010 0.024367 0.000010 0.000010 0.000010 0.000010 0.000010 0.003988 0.000010 0.005152 0.000010 0.006994 0.000010 0.066770 0.000010 0.000010 0.020444 0.000010 0.000010 0.000010 0.386441 0.017866 0.000010 0.000010 0.008096 0.000010 0.000010 0.246245 0.007440 0.000010 0.000010 0.000010 0.016475 0.017798 0.002442 0.019485 0.000010 0.000010 0.000010 0.040121 0.000010 0.000010 0.004919 0.007987
0.000010 0.006007 0.016610 0.009343 0.012871 0.000010 0.000010 0.000010 0.000010 0.000010 0.000010 0.039148 0.000010 0.006283 0.000010 0.000010 0.000010 0.000010 0.015027 0.000010 0.365049 0.008161 0.000010 0.000010 0.027863 0.000010 0.000010 0.033461 0.013365 0.002441 0.000010 0.000010 0.048931 0.029380 0.004834 0.000010 0.065886 0.020222 0.000791 0.003205 0.000010 0.000010 0.000010 0.054769 0.012110 0.000010 0.203769 0.000236
0.000010 0.000010 0.000010 0.000010 0.000010 0.027991 0.000010 0.000010 0.000010 0.000010 0.000010 0.003552 0.000010 0.001795 0.011545 0.000010 0.000010 0.000010 0.017222 0.065360 0.372999 0.000010 0.000010 0.000010 0.071497 0.000010 0.000010 0.035170 0.025090 0.003417 0.000010 0.000010 0.023667 0.010230 0.000010 0.010651 0.090625 0.000010 0.000610 0.000010 0.035824 0.000010 0.000010 0.100473 0.034025 0.000010 0.045217 0.012772
0.000010 0.000010 0.038743 0.000010 0.016201 0.000964 0.001603 0.000010 0.000010 0.000010 0.002730 0.000010 0.000010 0.006417 0.034113 0.000010 0.000010 0.003962 0.000010 0.024716 0.184658 0.000010 0.000010 0.006431 0.040747 0.000010 0.000010 0.048333 0.013317 0.000827 0.004312 0.000010 0.035982 0.000010 0.000010 0.021504 0.115073 0.006771 0.000010 0.012790 0.000010 0.000010 0.021075 0.195558 0.000010 0.000010 0.158360 0.004583
0.003310 0.000368 0.032477 0.000010 0.000010 0.007306 0.000010 0.000010 0.000010 0.022653 0.000010 0.013641 0.000010 0.000010 0.008337 0.000010 0.016285 0.000024 0.001919 0.000010 0.194346 0.000010 0.003823 0.011968 0.071538 0.001552 0.010535 0.037857 0.048862 0.000010 0.010844 0.046442 0.000010 0.015795 0.000010 0.000010 0.102239 0.000010 0.000010 0.006929 0.000010 0.000010 0.000010 0.082999 0.001390 0.007829 0.227645 0.010887
0.000010 0.000010 0.036793 0.000010 0.023553 0.003848 0.000010 0.000010 0.000010 0.004984 0.000010 0.006383 0.022367 0.000011 0.040628 0.000010 0.005146 0.000010 0.000010 0.000010 0.209224 0.041430 0.000010 0.015903 0.034777 0.000010 0.000010 0.084745 0.000010 0.019379 0.000010 0.038019 0.000010 0.023008 0.000010 0.000010 0.109195 0.005399 0.000010 0.000010 0.000010 0.000022 0.000010 0.118843 0.004319 0.000010 0.141275 0.010506
0.008890 0.000010 0.014859 0.000010 0.000012 0.018103 0.000010 0.000010 0.000010 0.000010 0.000010 0.000010 0.000010 0.000010 0.043353 0.000010 0.000010 0.000010 0.000010 0.014498 0.297382 0.000010 0.000010 0.000010 0.065108 0.004162 0.000646 0.051176 0.038319 0.000010 0.000010 0.075165 0.000010 0.018537 0.000010 0.000010 0.126784 0.000010 0.000010 0.019537 0.000010 0.002143 0.000010 0.000010 0.000010 0.011086 0.180644 0.009316
0.043927 0.000010 0.012456 0.000010 0.000010 0.004859 0.000010 0.000019 0.000010 0.000010 0.011037 0.000010 0.000010 0.000010 0.017332 0.000010 0.000010 0.000010 0.000010 0.003705 0.541662 0.007117 0.000010 0.013293 0.000010 0.000010 0.000010 0.000010 0.001123 0.000010 0.000010 0.000010 0.011234 0.000010 0.000010 0.010077 0.053466 0.000010 0.000010 0.000010 0.007541 0.000010 0.000010 0.064680 0.000010 0.000010 0.196163 0.000010
0.006749 0.000010 0.052679 0.000010 0.000010 0.000010 0.000010 0.000010 0.000010 0.009257 0.000010 0.021445 0.000010 0.000010 0.050235 0.000010 0.000010 0.000010 0.000010 0.000010 0.202061 0.000010 0.006545 0.002118 0.055479 0.000166 0.005085 0.072164 0.011228 0.000010 0.024155 0.000010 0.024220 0.012662 0.000010 0.000010 0.111723 0.000010 0.000010 0.004751 0.017098 0.000010 0.005485 0.118425 0.006306 0.016769 0.155467 0.007497
0.011959 0.000010 0.027006 0.000010 0.000013 0.003064 0.000010 0.003775 0.000010 0.000010 0.002686 0.000010 0.000010 0.000010 0.000010 0.000010 0.000010 0.009398 0.000010 0.011737 0.506971 0.015637 0.000010 0.000010 0.028184 0.000010 0.000010 0.000010 0.000010 0.012262 0.000010 0.006970 0.006882 0.000010 0.003467 0.000010 0.000010 0.003475 0.015518 0.000010 0.016210 0.000010 0.000010 0.157359 0.000010 0.000010 0.145043 0.012114
0.000010 0.000010 0.010739 0.030271 0.019087 0.000407 0.022290 0.000010 0.000010 0.000010 0.000010 0.042216 0.000010 0.015547 0.004430 0.000010 0.000010 0.000010 0.000010 0.013739 0.229470 0.000010 0.000010 0.003025 0.018380 0.000010 0.008639 0.029414 0.000010 0.001166 0.000010 0.062944 0.007485 0.000010 0.000010 0.000010 0.117242 0.000010 0.000010 0.000010 0.010463 0.000010 0.043749 0.062370 0.000010 0.000010 0.231715 0.014963
0.001988 0.003202 0.035946 0.000010 0.018616 0.002308 0.000010 0.000010 0.000010 0.024469 0.000010 0.012205 0.006275 0.009295 0.016446 0.000010 0.000010 0.000010 0.009490 0.000010 0.276964 0.000010 0.004840 0.011685 0.045059 0.023980 0.005065 0.040398 0.000010 0.000010 0.000010 0.024937 0.029329 0.000010 0.000010 0.000010 0.098380 0.000010 0.000010 0.010917 0.000010 0.000010 0.002986 0.000010 0.000010 0.000010 0.281789 0.003200
0.000010 0.010227 0.030655 0.000010 0.000011 0.000010 0.002119 0.000010 0.000010 0.000010 0.000010 0.005139 0.000010 0.019198 0.008048 0.000010 0.000010 0.000010 0.000010 0.000010 0.337215 0.009191 0.000010 0.001843 0.053945 0.000010 0.014313 0.023928 0.000010 0.012829 0.000010 0.000010 0.008250 0.023604 0.000010 0.001155 0.100228 0.000010 0.020849 0.000010 0.023548 0.001612 0.020556 0.064980 0.000010 0.000010 0.197299 0.009028
0.026556 0.015906 0.015073 0.000010 0.037169 0.003642 0.004622 0.000493 0.000010 0.010667 0.026641 0.000010 0.000010 0.001704 0.034535 0.000010 0.014773 0.000010 0.000010 0.000010 0.181033 0.000010 0.000010 0.000010 0.061455 0.000157 0.000010 0.065907 0.021425 0.012159 0.000010 0.046107 0.024812 0.022448 0.000010 0.000010 0.086224 0.009878 0.013643 0.007759 0.020827 0.000010 0.008786 0.172029 0.000010 0.000010 0.053381 0.000010
0.006881 0.000010 0.010426 0.011997 0.000381 0.010868 0.000010 0.002049 0.000010 0.008324 0.000010 0.008703 0.029635 0.021627 0.033700 0.002719 0.002744 0.000010 0.000010 0.010225 0.231049 0.006182 0.000010 0.008847 0.058937 0.000010 0.005539 0.055063 0.003670 0.014132 0.027023 0.060262 0.023782 0.010728 0.000674 0.000010 0.106405 0.000010 0.000010 0.008617 0.000010 0.000010 0.041663 0.107269 0.000010 0.000010 0.069717 0.000010
0.001141 0.010734 0.020847 0.000010 0.000010 0.000010 0.020962 0.000010 0.000010 0.024214 0.000010 0.024739 0.008547 0.028447 0.010144 0.001303 0.011171 0.001805 0.000010 0.003803 0.191458 0.062429 0.000010 0.016804 0.053427 0.000010 0.000010 0.048333 0.005628 0.000010 0.013193 0.094144 0.023469 0.000054 0.001171 0.000010 0.141367 0.000010 0.000010 0.002183 0.001085 0.000010 0.000010 0.029176 0.000010 0.005082 0.142960 0.000010
0.000010 0.000010 0.002188 0.000010 0.042513 0.040216 0.001851 0.000010 0.002368 0.017983 0.006826 0.038703 0.001133 0.013483 0.021722 0.000010 0.000010 0.000010 0.007444 0.015710 0.153820 0.000010 0.000010 0.000010 0.035911 0.006064 0.000010 0.029993 0.055750 0.013990 0.018886 0.000010 0.037210 0.021205 0.000010 0.000010 0.129603 0.006762 0.000010 0.000010 0.031595 0.000010 0.017309 0.045140 0.005503 0.000010 0.175208 0.003730
0.021093 0.006194 0.033921 0.000010 0.030259 0.015798 0.016121 0.000010 0.000010 0.020160 0.000010 0.002439 0.010786 0.010113 0.041174 0.000010 0.000010 0.000010 0.000010 0.014774 0.220978 0.000010 0.000010 0.010034 0.037630 0.000010 0.000014 0.036787 0.000010 0.000010 0.000383 0.048781 0.000010 0.018257 0.000010 0.038578 0.084319 0.000010 0.000010 0.002399 0.037591 0.000010 0.000010 0.084698 0.000010 0.000010 0.151930 0.004582
0.000010 0.006743 0.002001 0.000010 0.013174 0.000010 0.000010 0.012160 0.000010 0.006990 0.000010 0.000014 0.015298 0.000010 0.055747 0.000010 0.000010 0.002884 0.000010 0.000010 0.226765 0.000010 0.000010 0.002705 0.047201 0.000010 0.007436 0.076122 0.003793 0.000010 0.000010 0.022414 0.000010 0.000010 0.000010 0.000010 0.170278 0.003642 0.000010 0.000010 0.000010 0.000010 0.023863 0.024303 0.000010 0.015148 0.261058 0.000010
0.003059 0.000010 0.020741 0.000010 0.007653 0.018249 0.000010 0.000010 0.000010 0.011787 0.000010 0.000010 0.000461 0.004990 0.036619 0.000010 0.003433 0.001534 0.000010 0.051311 0.188977 0.000010 0.000010 0.000010 0.058232 0.000010 0.005473 0.066802 0.026942 0.000010 0.000010 0.000806 0.000011 0.029560 0.000010 0.000010 0.145758 0.000010 0.000010 0.000010 0.002454 0.000010 0.000010 0.101171 0.000010 0.011804 0.201930 0.000010
0.024877 0.000010 0.011310 0.000010 0.030716 0.019931 0.000067 0.000010 0.005807 0.030494 0.000010 0.001420 0.005296 0.011458 0.000010 0.000010 0.022365 0.005238 0.012312 0.004982 0.347008 0.000010 0.000010 0.010704 0.033345 0.000010 0.000010 0.029463 0.007709 0.004752 0.000010 0.013122 0.000783 0.015590 0.000010 0.013608 0.077874 0.000010 0.007086 0.005112 0.000010 0.000010 0.000010 0.088253 0.000010 0.000010 0.159128 0.000010
0.000010 0.000010 0.000010 0.000010 0.000010 0.000010 0.006533 0.000010 0.089191 0.000010 0.000010 0.000010 0.000010 0.000010 0.000010 0.000010 0.000010 0.000010 0.000010 0.000010 0.000010 0.155433 0.042824 0.000010 0.000010 0.000010 0.000010 0.000010 0.000010 0.000010 0.000010 0.000010 0.023899 0.000010 0.000010 0.327155 0.000010 0.091801 0.000010 0.000010 0.000010 0.006709 0.000010 0.000010 0.244851 0.000010 0.009460 0.001775
0.000010 0.000010 0.000010 0.000010 0.000010 0.000010 0.000010 0.000010 0.068721 0.000010 0.007503 0.000010 0.000010 0.000010 0.000010 0.000010 0.000010 0.000010 0.000010 0.000010 0.000010 0.213111 0.075231 0.000010 0.000010 0.000010 0.000010 0.000010 0.000010 0.000010 0.000010 0.000010 0.000010 0.000010 0.000010 0.319016 0.000010 0.051054 0.000010 0.000010 0.000010 0.000010 0.000010 0.000010 0.264955 0.000010 0.000010 0.000010
0.000010 0.000010 0.000010 0.000010 0.000010 0.000010 0.000010 0.000010 0.077740 0.000010 0.000010 0.000010 0.000514 0.000010 0.000010 0.000010 0.000010 0.000010 0.000010 0.000010 0.000010 0.155665 0.065460 0.000010 0.000010 0.000010 0.000010 0.000010 0.000010 0.000010 0.000010 0.000010 0.000010 0.000010 0.000010 0.317135 0.000010 0.073944 0.000010 0.000010 0.000010 0.005390 0.000010 0.000010 0.303752 0.000010 0.000010 0.000010
0.000010 0.000010 0.000010 0.000010 0.000010 0.000010 0.000010 0.000010 0.072947 0.000010 0.000010 0.000010 0.000010 0.000010 0.000010 0.000010 0.000010 0.000010 0.000010 0.000010 0.000010 0.162499 0.053161 0.000010 0.000010 0.000010 0.000010 0.000010 0.000010 0.000010 0.000010 0.000010 0.000010 0.000010 0.000010 0.317948 0.000010 0.047662 0.000010 0.000010 0.000010 0.011199 0.000010 0.000010 0.334174 0.000010 0.000010 0.000010
0.000010 0.000010 0.000010 0.000010 0.000010 0.000010 0.000010 0.000013 0.085957 0.000010 0.000010 0.000010 0.000010 0.000010 0.000010 0.000010 0.000010 0.000010 0.000010 0.000010 0.000010 0.162252 0.075787 0.000010 0.000010 0.000010 0.000010 0.000010 0.000010 0.000010 0.000010 0.000010 0.000010 0.000010 0.000010 0.297938 0.000010 0.056754 0.000010 0.000010 0.000010 0.000010 0.000010 0.000010 0.320889 0.000010 0.000010 0.000010
0.000010 0.000010 0.000010 0.000010 0.000010 0.000010 0.000010 0.000010 0.116514 0.000010 0.000010 0.000010 0.006652 0.000010 0.000010 0.000010 0.000010 0.000010 0.000010 0.000010 0.000010 0.147891 0.069805 0.000010 0.000010 0.000010 0.000010 0.000010 0.000010 0.000010 0.000010 0.000010 0.000010 0.000010 0.000010 0.272901 0.000010 0.073061 0.000010 0.000010 0.000010 0.000010 0.000010 0.000010 0.312767 0.000010 0.000010 0.000010
0.000010 0.000010 0.000010 0.000010 0.000010 0.000010 0.000010 0.008132 0.071372 0.000010 0.000010 0.000010 0.000010 0.000010 0.000010 0.000010 0.000010 0.000010 0.000010 0.000010 0.000010 0.180472 0.070657 0.000010 0.000010 0.000010 0.000010 0.000010 0.000010 0.000010 0.000010 0.000010 0.000010 0.000010 0.000010 0.291678 0.000010 0.052949 0.000010 0.000010 0.000010 0.013988 0.000010 0.000010 0.310352 0.000010 0.000010 0.000010
0.000010 0.000010 0.000010 0.000010 0.000010 0.000010 0.000010 0.000010 0.060989 0.000010 0.000010 0.000010 0.000010 0.000010 0.000010 0.000010 0.000010 0.000010 0.000010 0.000010 0.000010 0.182134 0.042114 0.000010 0.000010 0.000010 0.000010 0.000010 0.000010 0.000010 0.000010 0.000010 0.010509 0.000010 0.000010 0.315436 0.000010 0.068163 0.000010 0.000010 0.000012 0.027077 0.000010 0.000010 0.293175 0.000010 0.000010 0.000010
0.000010 0.000010 0.000010 0.000010 0.000010 0.000010 0.000010 0.000010 0.063247 0.000010 0.008149 0.000010 0.000010 0.000010 0.000010 0.000010 0.000010 0.000010 0.000010 0.000010 0.000010 0.167246 0.033134 0.000010 0.000010 0.000010 0.000010 0.000010 0.000010 0.000010 0.000010 0.000010 0.000010 0.000010 0.000010 0.358082 0.000010 0.090545 0.000010 0.000010 0.000010 0.011525 0.000010 0.000010 0.267671 0.000010 0.000010 0.000010
0.000010 0.000010 0.000010 0.000010 0.000010 0.000010 0.001597 0.010446 0.102965 0.000010 0.012459 0.000010 0.000010 0.000010 0.000010 0.000010 0.000010 0.000010 0.000010 0.000010 0.000010 0.129843 0.048186 0.000010 0.000010 0.000010 0.000010 0.000010 0.000010 0.000010 0.000010 0.000010 0.009057 0.000010 0.000010 0.327633 0.000010 0.068894 0.000010 0.000010 0.000010 0.005086 0.000010 0.000010 0.283465 0.000010 0.000010 0.000010
0.000010 0.000010 0.000010 0.000010 0.000010 0.000010 0.000010 0.001433 0.085871 0.000010 0.000010 0.000010 0.000010 0.000010 0.000010 0.000010 0.000010 0.000010 0.000010 0.000010 0.000010 0.179216 0.058761 0.000010 0.000010 0.000013 0.000010 0.000010 0.000010 0.000010 0.000010 0.000010 0.000010 0.000010 0.000010 0.327595 0.000010 0.051367 0.000010 0.000010 0.000010 0.025036 0.000010 0.000010 0.270317 0.000010 0.000010 0.000010
0.000010 0.000010 0.000010 0.000010 0.000010 0.000010 0.000010 0.000482 0.122812 0.000010 0.000010 0.000010 0.000010 0.000010 0.000010 0.000010 0.000010 0.000010 0.000010 0.000010 0.000010 0.172304 0.054660 0.000010 0.000010 0.000010 0.000010 0.000010 0.000010 0.000010 0.000010 0.000010 0.000010 0.000010 0.000010 0.285183 0.000010 0.060483 0.000010 0.000010 0.000010 0.000010 0.000010 0.000010 0.303666 0.000010 0.000010 0.000010
0.000010 0.000010 0.000010 0.000010 0.000010 0.000010 0.000481 0.000010 0.061554 0.000010 0.006716 0.000010 0.000010 0.000010 0.000010 0.000010 0.000010 0.000010 0.000010 0.000010 0.000010 0.140455 0.062055 0.000010 0.000010 0.000010 0.000010 0.000010 0.000010 0.000010 0.000010 0.000010 0.000012 0.000010 0.000010 0.349035 0.000010 0.100238 0.000010 0.000010 0.000010 0.005435 0.000010 0.007293 0.266357 0.000010 0.000010 0.000010
0.000010 0.000010 0.000010 0.000010 0.000010 0.000010 0.000010 0.000010 0.064622 0.000010 0.000010 0.000010 0.000010 0.000010 0.000010 0.002722 0.000010 0.000010 0.000010 0.000010 0.000010 0.161219 0.061023 0.000010 0.000010 0.000010 0.000010 0.000010 0.000010 0.000010 0.000010 0.000010 0.000010 0.000010 0.000010 0.382119 0.000010 0.072862 0.000010 0.000010 0.000010 0.000010 0.000010 0.000010 0.255023 0.000010 0.000010 0.000010
0.000010 0.000010 0.000010 0.000010 0.000010 0.000010 0.000010 0.003294 0.115006 0.000010 0.000010 0.000010 0.000884 0.000010 0.000010 0.000010 0.000010 0.000010 0.000010 0.000010 0.000010 0.173616 0.046923 0.000010 0.000010 0.000010 0.000010 0.000010 0.000010 0.000010 0.000010 0.000010 0.000010 0.000010 0.000010 0.324719 0.000010 0.070961 0.000010 0.000010 0.000010 0.000010 0.000010 0.000010 0.264196 0.000010 0.000010 0.000010
0.000010 0.000010 0.000010 0.000010 0.000010 0.000010 0.000010 0.000010 0.072923 0.000010 0.011019 0.000010 0.000010 0.000010 0.000010 0.000010 0.000010 0.000010 0.000010 0.000010 0.000010 0.148612 0.046236 0.000010 0.000010 0.000010 0.000010 0.000010 0.000010 0.000010 0.000010 0.000010 0.000010 0.000010 0.000010 0.278684 0.000010 0.055299 0.000010 0.000010 0.000010 0.018782 0.000010 0.000010 0.365291 0.000010 0.002763 0.000010
0.000010 0.000010 0.000010 0.000010 0.000010 0.000010 0.000010 0.000010 0.049336 0.000010 0.000010 0.000010 0.000010 0.000010 0.000010 0.000010 0.000010 0.000010 0.000010 0.000010 0.000010 0.115148 0.062599 0.000010 0.000010 0.000010 0.000010 0.000010 0.000010 0.000010 0.000010 0.000010 0.000010 0.000010 0.000010 0.333916 0.000010 0.041821 0.000010 0.000010 0.000010 0.013710 0.000010 0.000010 0.383059 0.000010 0.000010 0.000010
0.000010 0.000010 0.000010 0.000010 0.000010 0.000010 0.000010 0.000010 0.000010 0.000010 0.000010 0.000010 0.000010 0.000010 0.000010 0.000010 0.000010 0.000010 0.000010 0.029430 0.000010 0.000010 0.000010 0.000010 0.000010 0.000010 0.000010 0.000010 0.000010 0.000010 0.000010 0.000010 0.056922 0.000010 0.005881 0.000010 0.000010 0.000010 0.176263 0.000010 0.022506 0.000010 0.000010 0.283615 0.000010 0.000010 0.424081 0.000902
0.000010 0.000010 0.000010 0.000010 0.000010 0.000010 0.000010 0.000010 0.000010 0.000010 0.000010 0.000010 0.029352 0.000010 0.000010 0.000010 0.000010 0.000010 0.000010 0.036493 0.000010 0.003063 0.000010 0.000010 0.000010 0.000010 0.000010 0.000010 0.000010 0.000010 0.017541 0.061943 0.027234 0.000010 0.015656 0.000010 0.000010 0.000010 0.181662 0.000010 0.000010 0.000010 0.000010 0.199759 0.000010 0.000010 0.426917 0.000010
0.000010 0.000010 0.000010 0.000010 0.000010 0.000010 0.000010 0.000010 0.000010 0.000010 0.000010 0.000010 0.030044 0.000010 0.000010 0.000010 0.000010 0.000010 0.000010 0.079310 0.000010 0.000010 0.000010 0.000010 0.000010 0.000010 0.000010 0.000010 0.000010 0.000010 0.000010 0.000010 0.053350 0.000010 0.012932 0.000010 0.000010 0.000010 0.154796 0.000010 0.013195 0.000010 0.000010 0.242345 0.000010 0.000010 0.395770 0.017868
0.000010 0.000010 0.000010 0.000010 0.000010 0.000010 0.000010 0.000010 0.000010 0.000010 0.000010 0.000010 0.016837 0.000010 0.000010 0.000010 0.000010 0.000010 0.000010 0.094832 0.000010 0.000010 0.000010 0.000010 0.000010 0.000010 0.000010 0.000010 0.000010 0.000010 0.000010 0.000010 0.052599 0.000010 0.025939 0.000010 0.000010 0.000010 0.173833 0.000010 0.014436 0.000010 0.000010 0.223815 0.000010 0.000010 0.397310 0.000010
0.000010 0.000010 0.002891 0.000010 0.000010 0.000010 0.000010 0.000010 0.000010 0.000010 0.000010 0.000010 0.012115 0.000010 0.000010 0.000010 0.000010 0.000010 0.000010 0.066510 0.000349 0.000010 0.000965 0.000010 0.000010 0.000010 0.000102 0.011279 0.000010 0.000010 0.024844 0.020264 0.030387 0.007995 0.027916 0.000010 0.000010 0.000010 0.157680 0.000010 0.037038 0.000010 0.000010 0.238296 0.000010 0.000010 0.360715 0.000343
0.000010 0.000010 0.000010 0.000010 0.000010 0.000010 0.000010 0.000010 0.000010 0.000010 0.000010 0.000010 0.000010 0.000010 0.000010 0.000010 0.000010 0.000010 0.000010 0.012747 0.000010 0.000010 0.000010 0.000010 0.000010 0.000010 0.000010 0.000010 0.000010 0.000010 0.000010 0.000010 0.006121 0.000010 0.000010 0.000010 0.000010 0.000010 0.795208 0.000010 0.000010 0.000010 0.000010 0.000010 0.000010 0.000010 0.185484 0.000010
0.000010 0.000010 0.001208 0.000010 0.000010 0.000010 0.000010 0.000010 0.000010 0.000010 0.000010 0.000010 0.000010 0.000010 0.344273 0.000010 0.000010 0.000010 0.000010 0.000010 0.000010 0.000010 0.000010 0.000010 0.000010 0.000010 0.000010 0.000010 0.000010 0.000010 0.000010 0.000010 0.000010 0.111439 0.000010 0.000010 0.000010 0.000010 0.542640 0.000010 0.000010 0.000010 0.000010 0.000010 0.000010 0.000010 0.000010 0.000010
0.000010 0.000010 0.003785 0.000010 0.000010 0.000010 0.000010 0.000010 0.000010 0.000010 0.000010 0.000010 0.000010 0.000010 0.341455 0.000010 0.000010 0.000010 0.000010 0.000010 0.000010 0.000010 0.000010 0.000010 0.000010 0.000010 0.000010 0.000010 0.000010 0.000010 0.000010 0.000010 0.000010 0.112163 0.000010 0.000010 0.000010 0.000010 0.542157 0.000010 0.000010 0.000010 0.000010 0.000010 0.000010 0.000010 0.000010 0.000010
0.000988 0.000010 0.000010 0.000010 0.000010 0.000010 0.000010 0.000010 0.000010 0.000010 0.000010 0.000010 0.000010 0.000010 0.342124 0.000010 0.000010 0.000010 0.000010 0.000010 0.000010 0.000010 0.000010 0.000010 0.000010 0.000010 0.000010 0.000010 0.000010 0.000010 0.000010 0.000010 0.000010 0.113108 0.000010 0.000010 0.000010 0.000010 0.543340 0.000010 0.000010 0.000010 0.000010 0.000010 0.000010 0.000010 0.000010 0.000010
0.000010 0.000010 0.000010 0.000010 0.000010 0.000010 0.000010 0.000010 0.000010 0.010347 0.000010 0.000010 0.007903 0.008267 0.000010 0.000010 0.000010 0.000010 0.002132 0.000010 0.000010 0.000010 0.000010 0.000010 0.022156 0.000010 0.000010 0.084268 0.000010 0.000010 0.008252 0.000010 0.009535 0.000010 0.000010 0.000010 0.348025 0.000010 0.195206 0.017243 0.000010 0.000010 0.000010 0.141985 0.000010 0.000010 0.144332 0.000010
0.000010 0.000010 0.000010 0.000010 0.000010 0.000010 0.000010 0.000010 0.000010 0.008728 0.000010 0.000010 0.006501 0.008766 0.000010 0.000010 0.000010 0.000010 0.001595 0.000175 0.000010 0.000010 0.000010 0.000010 0.021963 0.000010 0.000010 0.084862 0.000010 0.000010 0.007083 0.000010 0.009919 0.000010 0.000010 0.000010 0.348844 0.000010 0.193727 0.018564 0.000010 0.000010 0.000010 0.145181 0.000010 0.000010 0.143752 0.000010
0.000010 0.000010 0.000010 0.000010 0.000010 0.000010 0.000010 0.000010 0.000010 0.000010 0.000010 0.000010 0.012562 0.000010 0.000010 0.000010 0.000010 0.000010 0.000010 0.102838 0.000010 0.000010 0.000010 0.000010 0.000010 0.000010 0.000010 0.000010 0.000010 0.000010 0.000010 0.000010 0.028047 0.000010 0.000010 0.000010 0.000010 0.000010 0.292048 0.000010 0.045430 0.000010 0.000010 0.216015 0.000010 0.000010 0.302650 0.000010
0.008094 0.000010 0.000010 0.000010 0.000010 0.013334 0.000010 0.000010 0.000010 0.017976 0.000010 0.000010 0.041278 0.000010 0.000010 0.000010 0.009548 0.000010 0.000010 0.051793 0.000010 0.000010 0.000010 0.000010 0.000010 0.000010 0.000010 0.072206 0.000010 0.010199 0.051609 0.027741 0.015260 0.013688 0.036375 0.000010 0.218110 0.000010 0.164265 0.006549 0.014639 0.000010 0.000010 0.121815 0.000010 0.000010 0.095460 0.009782
0.000010 0.001969 0.000010 0.000012 0.000010 0.000010 0.000010 0.001411 0.000010 0.003499 0.000010 0.000010 0.020337 0.000010 0.006082 0.000010 0.000010 0.002705 0.000010 0.051089 0.006177 0.015739 0.000010 0.002920 0.045380 0.000010 0.000010 0.000745 0.000010 0.000010 0.027359 0.032937 0.029293 0.000010 0.019785 0.018499 0.002965 0.015222 0.390268 0.000010 0.057024 0.002758 0.000010 0.101700 0.000010 0.000010 0.134741 0.009165
0.000010 0.000010 0.000010 0.000010 0.000010 0.000010 0.000010 0.000010 0.000010 0.000010 0.000010 0.000010 0.030641 0.000010 0.000010 0.002896 0.000010 0.000010 0.000010 0.096768 0.000010 0.000010 0.000010 0.000010 0.000010 0.000010 0.000010 0.000010 0.000010 0.000010 0.000010 0.000010 0.031981 0.000010 0.000010 0.000010 0.000010 0.000010 0.282708 0.000010 0.000010 0.000010 0.000010 0.158721 0.000010 0.000010 0.395876 0.000010
0.000010 0.000010 0.000010 0.000010 0.000010 0.000010 0.000010 0.000010 0.000010 0.000010 0.000010 0.000010 0.021258 0.000010 0.000010 0.000010 0.000010 0.000010 0.000010 0.090736 0.000010 0.000010 0.000010 0.000010 0.000010 0.000010 0.000010 0.000010 0.000010 0.000010 0.000010 0.002983 0.005071 0.000010 0.008995 0.000010 0.000010 0.000010 0.276772 0.000010 0.002996 0.000010 0.000010 0.229309 0.000010 0.000010 0.361489 0.000010
0.000010 0.000010 0.000010 0.000010 0.000010 0.000010 0.000010 0.000010 0.000010 0.000010 0.000010 0.000010 0.036400 0.000010 0.000010 0.000010 0.000010 0.000010 0.000010 0.091753 0.000010 0.000010 0.000010 0.000010 0.000010 0.000010 0.000010 0.000010 0.000010 0.000010 0.000010 0.000010 0.000010 0.000010 0.007761 0.000010 0.000010 0.000010 0.149987 0.000010 0.000010 0.000010 0.000010 0.318080 0.000010 0.000010 0.392980 0.002628
0.000010 0.000010 0.000010 0.000010 0.000010 0.000010 0.000010 0.000010 0.000010 0.000010 0.000010 0.000010 0.038671 0.000010 0.000010 0.000010 0.000010 0.000010 0.000010 0.063776 0.000010 0.000010 0.000010 0.000010 0.000010 0.000010 0.000010 0.000010 0.000010 0.000010 0.012678 0.000010 0.000010 0.000010 0.000017 0.000010 0.000010 0.000010 0.138597 0.000010 0.000010 0.000010 0.000010 0.341683 0.000010 0.000010 0.398104 0.006074
0.000010 0.000010 0.000010 0.000010 0.000010 0.000010 0.000010 0.000010 0.000010 0.000010 0.000010 0.000010 0.019786 0.000010 0.000010 0.000010 0.000010 0.000010 0.000010 0.070761 0.000010 0.000010 0.000010 0.000010 0.000010 0.000010 0.000010 0.000010 0.000010 0.000010 0.000012 0.000010 0.039866 0.000010 0.000010 0.000010 0.000010 0.000010 0.257537 0.000010 0.000010 0.000010 0.000010 0.242351 0.000010 0.000010 0.357290 0.011996
0.000010 0.000010 0.000010 0.000010 0.000010 0.000010 0.000010 0.000010 0.000010 0.000010 0.000010 0.000010 0.032418 0.000010 0.000010 0.000010 0.000010 0.000010 0.000010 0.067474 0.000010 0.000010 0.000010 0.000010 0.000010 0.000010 0.000010 0.000010 0.000010 0.000010 0.000010 0.000010 0.028600 0.000010 0.004882 0.000010 0.000010 0.000010 0.312239 0.000010 0.000010 0.000010 0.000010 0.207418 0.000010 0.000010 0.346560 0.000010
0.000010 0.000010 0.000010 0.000010 0.000010 0.000010 0.000010 0.000010 0.000010 0.000010 0.000010 0.000010 0.000010 0.000010 0.000010 0.000010 0.000010 0.000010 0.000010 0.000010 0.000010 0.000010 0.000010 0.000010 0.000010 0.000010 0.000010 0.000010 0.000010 0.000010 0.000010 0.000010 0.000010 0.000010 0.999530 0.000010 0.000010 0.000010 0.000010 0.000010 0.000010 0.000010 0.000010 0.000010 0.000010 0.000010 0.000010 0.000010
0.000010 0.000010 0.000010 0.000010 0.000010 0.000010 0.000010 0.000010 0.000010 0.000010 0.000010 0.000010 0.000010 0.000010 0.000010 0.000010 0.000010 0.000010 0.000010 0.000010 0.000010 0.000010 0.000010 0.000010 0.000010 0.000010 0.000010 0.000010 0.000010 0.000010 0.000010 0.000010 0.000010 0.000010 0.999530 0.000010 0.000010 0.000010 0.000010 0.000010 0.000010 0.000010 0.000010 0.000010 0.000010 0.000010 0.000010 0.000010
0.000010 0.000010 0.000010 0.000010 0.000010 0.000010 0.000010 0.000010 0.000010 0.000010 0.000010 0.000010 0.000010 0.000010 0.000010 0.000010 0.000010 0.000010 0.000010 0.000010 0.000010 0.000010 0.000010 0.000010 0.000010 0.000010 0.000010 0.000010 0.000010 0.000010 0.000010 0.000010 0.000010 0.000010 0.999530 0.000010 0.000010 0.000010 0.000010 0.000010 0.000010 0.000010 0.000010 0.000010 0.000010 0.000010 0.000010 0.000010
0.000010 0.000010 0.000010 0.000010 0.000010 0.000010 0.000010 0.000010 0.000010 0.000010 0.000010 0.000010 0.000010 0.000010 0.000010 0.000010 0.000010 0.000010 0.000010 0.000010 0.000010 0.000010 0.000010 0.000010 0.000010 0.000010 0.000010 0.000010 0.000010 0.000010 0.000010 0.000010 0.000010 0.000010 0.999530 0.000010 0.000010 0.000010 0.000010 0.000010 0.000010 0.000010 0.000010 0.000010 0.000010 0.000010 0.000010 0.000010
0.000010 0.000010 0.000010 0.000010 0.000010 0.000010 0.000010 0.000010 0.000010 0.000010 0.000010 0.000010 0.000010 0.000010 0.000010 0.000010 0.000010 0.000010 0.000010 0.000010 0.000010 0.000010 0.000010 0.000010 0.000010 0.000010 0.000010 0.000010 0.000010 0.000010 0.000010 0.000010 0.000010 0.000010 0.999530 0.000010 0.000010 0.000010 0.000010 0.000010 0.000010 0.000010 0.000010 0.000010 0.000010 0.000010 0.000010 0.000010
0.000010 0.000010 0.000010 0.000010 0.000010 0.000010 0.000010 0.000010 0.000010 0.000010 0.000010 0.000010 0.000010 0.000010 0.000010 0.000010 0.000010 0.000010 0.000010 0.000010 0.000010 0.000010 0.000010 0.000010 0.000010 0.000010 0.000010 0.000010 0.000010 0.000010 0.000010 0.000010 0.000010 0.000010 0.999530 0.000010 0.000010 0.000010 0.000010 0.000010 0.000010 0.000010 0.000010 0.000010 0.000010 0.000010 0.000010 0.000010
0.000010 0.000010 0.000010 0.000010 0.000010 0.000010 0.000010 0.000010 0.000010 0.000010 0.000010 0.000010 0.000010 0.000010 0.000010 0.000010 0.000010 0.000010 0.000010 0.000010 0.000010 0.000010 0.000010 0.000010 0.000010 0.000010 0.000010 0.000010 0.000010 0.000010 0.000010 0.000010 0.000010 0.000010 0.999530 0.000010 0.000010 0.000010 0.000010 0.000010 0.000010 0.000010 0.000010 0.000010 0.000010 0.000010 0.000010 0.000010
0.000010 0.000010 0.000010 0.000010 0.000010 0.000010 0.000010 0.000010 0.000010 0.000010 0.000010 0.000010 0.000010 0.000010 0.000010 0.000010 0.000010 0.000010 0.000010 0.000010 0.000010 0.000010 0.000010 0.000010 0.000010 0.000010 0.000010 0.000010 0.000010 0.000010 0.000010 0.000010 0.000010 0.000010 0.999530 0.000010 0.000010 0.000010 0.000010 0.000010 0.000010 0.000010 0.000010 0.000010 0.000010 0.000010 0.000010 0.000010
0.000010 0.000010 0.000010 0.000010 0.000010 0.000010 0.000010 0.000010 0.000010 0.000010 0.000010 0.000010 0.000010 0.000010 0.000010 0.000010 0.000010 0.000010 0.000010 0.000010 0.000010 0.000010 0.000010 0.000010 0.000010 0.000010 0.000010 0.000010 0.000010 0.000010 0.000010 0.000010 0.000010 0.000010 0.999530 0.000010 0.000010 0.000010 0.000010 0.000010 0.000010 0.000010 0.000010 0.000010 0.000010 0.000010 0.000010 0.000010
0.000010 0.000010 0.000010 0.000010 0.000010 0.000010 0.000010 0.000010 0.000010 0.000010 0.000010 0.000010 0.000010 0.000010 0.000010 0.000010 0.000010 0.000010 0.000010 0.000010 0.000010 0.000010 0.000010 0.000010 0.000010 0.000010 0.000010 0.000010 0.000010 0.000010 0.000010 0.000010 0.000010 0.000010 0.999530 0.000010 0.000010 0.000010 0.000010 0.000010 0.000010 0.000010 0.000010 0.000010 0.000010 0.000010 0.000010 0.000010
0.000010 0.000010 0.000010 0.000010 0.000010 0.000010 0.000010 0.000010 0.000010 0.000010 0.000010 0.000010 0.000010 0.000010 0.000010 0.000010 0.000010 0.000010 0.000010 0.000010 0.000010 0.000010 0.000010 0.000010 0.000010 0.000010 0.000010 0.000010 0.000010 0.000010 0.000010 0.000010 0.000010 0.000010 0.999530 0.000010 0.000010 0.000010 0.000010 0.000010 0.000010 0.000010 0.000010 0.000010 0.000010 0.000010 0.000010 0.000010
0.000010 0.000010 0.000010 0.000010 0.000010 0.000010 0.000010 0.000010 0.000010 0.000010 0.000010 0.000010 0.000010 0.000010 0.000010 0.000010 0.000010 0.000010 0.000010 0.000010 0.000010 0.000010 0.000010 0.000010 0.000010 0.000010 0.000010 0.000010 0.000010 0.000010 0.000010 0.000010 0.000010 0.000010 0.999530 0.000010 0.000010 0.000010 0.000010 0.000010 0.000010 0.000010 0.000010 0.000010 0.000010 0.000010 0.000010 0.000010
0.000010 0.000010 0.000010 0.000010 0.000010 0.000010 0.000010 0.000010 0.000010 0.000010 0.000010 0.000010 0.000010 0.000010 0.000010 0.000010 0.000010 0.000010 0.000010 0.000010 0.000010 0.000010 0.000010 0.000010 0.000010 0.000010 0.000010 0.000010 0.000010 0.000010 0.000010 0.000010 0.000010 0.000010 0.999530 0.000010 0.000010 0.000010 0.000010 0.000010 0.000010 0.000010 0.000010 0.000010 0.000010 0.000010 0.000010 0.000010
0.000010 0.000010 0.000010 0.000010 0.000010 0.000010 0.000010 0.000010 0.000010 0.000010 0.000010 0.000010 0.000010 0.000010 0.000010 0.000010 0.000010 0.000010 0.000010 0.000010 0.000010 0.000010 0.000010 0.000010 0.000010 0.000010 0.000010 0.000010 0.000010 0.000010 0.000010 0.000010 0.000010 0.000010 0.999530 0.000010 0.000010 0.000010 0.000010 0.000010 0.000010 0.000010 0.000010 0.000010 0.000010 0.000010 0.000010 0.000010
0.000010 0.000010 0.000010 0.000010 0.000010 0.000010 0.000010 0.000010 0.000010 0.000010 0.000010 0.000010 0.000010 0.000010 0.000010 0.000010 0.000010 0.000010 0.000010 0.000010 0.000010 0.000010 0.000010 0.000010 0.000010 0.000010 0.000010 0.000010 0.000010 0.000010 0.000010 0.000010 0.000010 0.000010 0.999530 0.000010 0.000010 0.000010 0.000010 0.000010 0.000010 0.000010 0.000010 0.000010 0.000010 0.000010 0.000010 0.000010
0.000010 0.007588 0.000010 0.000010 0.000010 0.000010 0.000010 0.000010 0.000010 0.004112 0.000010 0.000010 0.000010 0.000010 0.014834 0.000010 0.000010 0.000010 0.000010 0.000010 0.000010 0.000010 0.000010 0.000010 0.000010 0.000010 0.000010 0.101918 0.000010 0.016909 0.000010 0.000010 0.000010 0.000696 0.510726 0.000010 0.314468 0.000010 0.000010 0.028361 0.000010 0.000010 0.000010 0.000010 0.000010 0.000010 0.000010 0.000010
0.000010 0.000010 0.000010 0.000010 0.000010 0.000010 0.000010 0.000010 0.000010 0.000010 0.000010 0.000010 0.000010 0.000011 0.000010 0.000010 0.000010 0.000010 0.000010 0.000010 0.000010 0.000010 0.000010 0.000010 0.000010 0.000010 0.000010 0.000010 0.000010 0.000010 0.000010 0.000010 0.000012 0.000010 0.499552 0.000010 0.000010 0.000010 0.499986 0.000010 0.000010 0.000010 0.000010 0.000010 0.000010 0.000010 0.000010 0.000010
0.000010 0.000010 0.000010 0.000010 0.000010 0.000010 0.000010 0.000010 0.000010 0.000010 0.000010 0.000010 0.000010 0.000010 0.000010 0.000010 0.000010 0.000010 0.000010 0.058571 0.000010 0.000010 0.000010 0.000010 0.000010 0.000010 0.000010 0.000010 0.000010 0.000010 0.000010 0.000010 0.023532 0.000010 0.335365 0.000010 0.000010 0.000780 0.437561 0.000010 0.000010 0.000010 0.000010 0.036468 0.000010 0.000010 0.107313 0.000010
0.000010 0.000010 0.000010 0.000010 0.000010 0.000010 0.000010 0.000010 0.000010 0.000010 0.000010 0.000010 0.000010 0.000010 0.000010 0.000010 0.000010 0.000010 0.000010 0.000010 0.000010 0.000010 0.000010 0.000010 0.000010 0.000010 0.000010 0.000010 0.000010 0.000010 0.000010 0.000010 0.000010 0.000010 0.999530 0.000010 0.000010 0.000010 0.000010 0.000010 0.000010 0.000010 0.000010 0.000010 0.000010 0.000010 0.000010 0.000010
0.000010 0.000010 0.000010 0.000010 0.000010 0.000010 0.000010 0.000010 0.000010 0.000010 0.000010 0.000010 0.000010 0.000010 0.000010 0.000010 0.000010 0.000010 0.000010 0.000010 0.000010 0.000010 0.000010 0.000010 0.000010 0.000010 0.000010 0.000010 0.000010 0.000010 0.000010 0.000010 0.000010 0.000010 0.999530 0.000010 0.000010 0.000010 0.000010 0.000010 0.000010 0.000010 0.000010 0.000010 0.000010 0.000010 0.000010 0.000010
0.000010 0.034091 0.000010 0.000010 0.000010 0.000010 0.000010 0.002780 0.000010 0.000010 0.000010 0.000010 0.237917 0.000010 0.000010 0.000010 0.000010 0.000010 0.000010 0.017770 0.000010 0.000010 0.000010 0.000010 0.000010 0.000010 0.000010 0.000010 0.000010 0.000010 0.000010 0.000010 0.025626 0.000010 0.000010 0.000010 0.000010 0.000010 0.021234 0.000010 0.621572 0.000010 0.000010 0.031586 0.000010 0.000010 0.000010 0.007034
0.000010 0.000010 0.000010 0.000010 0.000010 0.000010 0.000010 0.000010 0.000010 0.000010 0.000010 0.000010 0.139944 0.000010 0.000010 0.000010 0.000010 0.000010 0.000010 0.000010 0.000010 0.000010 0.000010 0.000010 0.000010 0.000010 0.000010 0.000010 0.000010 0.000010 0.000010 0.000010 0.000010 0.000010 0.000010 0.000010 0.000010 0.000010 0.000010 0.000010 0.859596 0.000010 0.000010 0.000010 0.000010 0.000010 0.000010 0.000010
0.000010 0.000010 0.000010 0.000010 0.000010 0.000010 0.000010 0.000010 0.000010 0.000010 0.000010 0.000010 0.245492 0.000010 0.000010 0.000010 0.000010 0.000010 0.000010 0.012755 0.000010 0.000010 0.000010 0.000010 0.000010 0.000010 0.000010 0.000010 0.000010 0.000010 0.000010 0.018003 0.018877 0.000010 0.000010 0.000010 0.000010 0.000010 0.000010 0.000010 0.622922 0.000010 0.000010 0.041510 0.000010 0.000010 0.030732 0.009307
0.000010 0.000010 0.000010 0.000010 0.000010 0.000010 0.000010 0.000010 0.000010 0.000010 0.000010 0.000010 0.291506 0.000010 0.000010 0.000010 0.000010 0.000010 0.000010 0.000010 0.000010 0.000010 0.000010 0.000010 0.000010 0.000010 0.000010 0.000010 0.000010 0.000010 0.000010 0.000010 0.000016 0.000010 0.000010 0.000010 0.000010 0.000010 0.000010 0.000010 0.708028 0.000010 0.000010 0.000010 0.000010 0.000010 0.000010 0.000010
0.000010 0.000010 0.000010 0.000010 0.000010 0.000010 0.000010 0.000010 0.000010 0.000010 0.000010 0.000010 0.241203 0.000010 0.000010 0.000010 0.000010 0.000010 0.000010 0.000010 0.000010 0.000010 0.000010 0.000010 0.000010 0.000010 0.000010 0.000010 0.000010 0.000010 0.000010 0.000010 0.000010 0.000010 0.000010 0.000010 0.000010 0.000010 0.000010 0.000010 0.687411 0.000010 0.000010 0.032649 0.000010 0.000010 0.037890 0.000418
0.000010 0.000010 0.000010 0.000010 0.000010 0.000010 0.000010 0.000010 0.000010 0.000010 0.000010 0.000010 0.089032 0.000010 0.000010 0.000010 0.000010 0.000010 0.000010 0.000010 0.000010 0.000010 0.000010 0.000010 0.000010 0.000010 0.000010 0.000010 0.000010 0.000010 0.000010 0.000010 0.000010 0.000010 0.000010 0.000010 0.000010 0.000010 0.000010 0.000010 0.910508 0.000010 0.000010 0.000010 0.000010 0.000010 0.000010 0.000010
0.000010 0.000010 0.000010 0.000010 0.000010 0.000010 0.000010 0.000010 0.000010 0.000010 0.000010 0.000010 0.298086 0.000010 0.000010 0.000010 0.000010 0.000010 0.000010 0.000010 0.000010 0.000010 0.000010 0.000010 0.000010 0.000010 0.000010 0.000010 0.000010 0.000010 0.000010 0.000010 0.000010 0.000010 0.000010 0.000010 0.000010 0.000010 0.000010 0.000010 0.701444 0.000010 0.000010 0.000010 0.000010 0.000010 0.000020 0.000010
0.000010 0.000010 0.000010 0.000010 0.000010 0.000010 0.000010 0.000010 0.000010 0.000010 0.000010 0.000011 0.278987 0.000010 0.000010 0.000010 0.000010 0.000010 0.000010 0.000010 0.000010 0.000010 0.000010 0.000010 0.000010 0.000010 0.000010 0.000010 0.000010 0.000010 0.000010 0.000010 0.032782 0.000010 0.000010 0.000010 0.000010 0.000010 0.000010 0.000010 0.653668 0.000010 0.000010 0.000010 0.000010 0.000010 0.017231 0.016902
0.000010 0.000010 0.000010 0.000010 0.000010 0.000010 0.000010 0.000010 0.000010 0.000010 0.000010 0.000010 0.285031 0.000010 0.000010 0.000010 0.000010 0.000010 0.000010 0.000010 0.000010 0.000010 0.000010 0.000010 0.000010 0.000010 0.000010 0.000010 0.000010 0.000010 0.000010 0.000010 0.000010 0.000010 0.000010 0.000010 0.000010 0.000010 0.000010 0.000010 0.714509 0.000010 0.000010 0.000010 0.000010 0.000010 0.000010 0.000010
0.000010 0.000010 0.000010 0.000010 0.000010 0.000010 0.000010 0.000010 0.000010 0.000010 0.000010 0.000010 0.282539 0.000010 0.000010 0.000011 0.000010 0.000010 0.000010 0.011530 0.000010 0.000010 0.000010 0.000010 0.000010 0.000010 0.000010 0.000010 0.000010 0.000010 0.000010 0.000010 0.020420 0.000010 0.000010 0.000010 0.000010 0.000010 0.000010 0.000010 0.650751 0.000010 0.000010 0.000010 0.000010 0.000010 0.032626 0.001713
0.000010 0.000010 0.000010 0.000010 0.000010 0.000010 0.000010 0.000010 0.000010 0.000010 0.000010 0.000010 0.299265 0.000010 0.000010 0.000010 0.000010 0.000010 0.000010 0.017408 0.000010 0.000010 0.000010 0.000010 0.000010 0.000010 0.000010 0.000010 0.000010 0.000010 0.000010 0.000010 0.003155 0.000010 0.000010 0.000010 0.000010 0.000010 0.000010 0.000010 0.564070 0.000010 0.000010 0.069091 0.000010 0.000010 0.046592 0.000010
0.000010 0.000010 0.000010 0.000010 0.000010 0.000010 0.000010 0.000010 0.000010 0.000010 0.000010 0.000010 0.087564 0.000010 0.000010 0.000010 0.000010 0.000010 0.000010 0.000010 0.000010 0.000010 0.000010 0.000010 0.000010 0.000010 0.000010 0.000010 0.000010 0.000010 0.000010 0.000010 0.000010 0.000010 0.000010 0.000010 0.000010 0.000010 0.000010 0.000010 0.911976 0.000010 0.000010 0.000010 0.000010 0.000010 0.000010 0.000010
0.000010 0.000010 0.000010 0.000010 0.000010 0.000010 0.000010 0.000010 0.000010 0.000010 0.000010 0.000010 0.999530 0.000010 0.000010 0.000010 0.000010 0.000010 0.000010 0.000010 0.000010 0.000010 0.000010 0.000010 0.000010 0.000010 0.000010 0.000010 0.000010 0.000010 0.000010 0.000010 0.000010 0.000010 0.000010 0.000010 0.000010 0.000010 0.000010 0.000010 0.000010 0.000010 0.000010 0.000010 0.000010 0.000010 0.000010 0.000010
0.000010 0.000010 0.000010 0.000010 0.000010 0.000010 0.000010 0.000010 0.000010 0.000010 0.000010 0.000010 0.999530 0.000010 0.000010 0.000010 0.000010 0.000010 0.000010 0.000010 0.000010 0.000010 0.000010 0.000010 0.000010 0.000010 0.000010 0.000010 0.000010 0.000010 0.000010 0.000010 0.000010 0.000010 0.000010 0.000010 0.000010 0.000010 0.000010 0.000010 0.000010 0.000010 0.000010 0.000010 0.000010 0.000010 0.000010 0.000010
0.000010 0.000010 0.000010 0.000010 0.000010 0.000010 0.000010 0.000010 0.000010 0.000010 0.000010 0.000010 0.999530 0.000010 0.000010 0.000010 0.000010 0.000010 0.000010 0.000010 0.000010 0.000010 0.000010 0.000010 0.000010 0.000010 0.000010 0.000010 0.000010 0.000010 0.000010 0.000010 0.000010 0.000010 0.000010 0.000010 0.000010 0.000010 0.000010 0.000010 0.000010 0.000010 0.000010 0.000010 0.000010 0.000010 0.000010 0.000010
0.000010 0.000010 0.000010 0.000010 0.000010 0.000010 0.000010 0.000010 0.000010 0.000010 0.000010 0.000010 0.999530 0.000010 0.000010 0.000010 0.000010 0.000010 0.000010 0.000010 0.000010 0.000010 0.000010 0.000010 0.000010 0.000010 0.000010 0.000010 0.000010 0.000010 0.000010 0.000010 0.000010 0.000010 0.000010 0.000010 0.000010 0.000010 0.000010 0.000010 0.000010 0.000010 0.000010 0.000010 0.000010 0.000010 0.000010 0.000010
0.000010 0.000010 0.000010 0.000010 0.000010 0.000010 0.000010 0.000010 0.000010 0.000010 0.000010 0.000010 0.999530 0.000010 0.000010 0.000010 0.000010 0.000010 0.000010 0.000010 0.000010 0.000010 0.000010 0.000010 0.000010 0.000010 0.000010 0.000010 0.000010 0.000010 0.000010 0.000010 0.000010 0.000010 0.000010 0.000010 0.000010 0.000010 0.000010 0.000010 0.000010 0.000010 0.000010 0.000010 0.000010 0.000010 0.000010 0.000010
0.000010 0.000010 0.000010 0.000010 0.000010 0.000010 0.000010 0.000010 0.000010 0.000010 0.000010 0.000010 0.999530 0.000010 0.000010 0.000010 0.000010 0.000010 0.000010 0.000010 0.000010 0.000010 0.000010 0.000010 0.000010 0.000010 0.000010 0.000010 0.000010 0.000010 0.000010 0.000010 0.000010 0.000010 0.000010 0.000010 0.000010 0.000010 0.000010 0.000010 0.000010 0.000010 0.000010 0.000010 0.000010 0.000010 0.000010 0.000010
0.000010 0.000010 0.000010 0.000010 0.000010 0.000010 0.000010 0.000010 0.000010 0.000010 0.000010 0.000010 0.000010 0.000010 0.000010 0.000010 0.000010 0.000010 0.000010 0.000010 0.000010 0.000010 0.000010 0.000010 0.000010 0.000010 0.000010 0.000010 0.000010 0.000010 0.000010 0.000010 0.000010 0.000010 0.123087 0.000010 0.000010 0.000010 0.876453 0.000010 0.000010 0.000010 0.000010 0.000010 0.000010 0.000010 0.000010 0.000010
0.000010 0.000010 0.000010 0.000010 0.000010 0.000010 0.000010 0.000010 0.000010 0.000010 0.000010 0.000010 0.000010 0.000010 0.000010 0.000010 0.000010 0.000010 0.000010 0.000010 0.000010 0.000010 0.000010 0.000010 0.000010 0.000010 0.000010 0.000010 0.000010 0.000010 0.000010 0.000010 0.000010 0.000010 0.106915 0.000010 0.000010 0.000010 0.892625 0.000010 0.000010 0.000010 0.000010 0.000010 0.000010 0.000010 0.000010 0.000010
0.000010 0.000010 0.000010 0.000010 0.000010 0.000010 0.000010 0.000010 0.000010 0.000010 0.000010 0.000010 0.000010 0.000010 0.000010 0.000010 0.000010 0.000010 0.000010 0.000010 0.000010 0.000010 0.000010 0.000010 0.000010 0.000010 0.000010 0.000010 0.000010 0.000010 0.000010 0.000010 0.000010 0.000010 0.092774 0.000010 0.000010 0.000010 0.906766 0.000010 0.000010 0.000010 0.000010 0.000010 0.000010 0.000010 0.000010 0.000010
0.000010 0.000010 0.000010 0.000010 0.000010 0.000010 0.000010 0.000010 0.000010 0.000010 0.000010 0.000010 0.000010 0.000010 0.000010 0.000010 0.000010 0.000010 0.000010 0.000010 0.000010 0.000010 0.000010 0.000010 0.000010 0.000010 0.000010 0.000010 0.000010 0.000010 0.000010 0.000010 0.000010 0.000010 0.096079 0.000010 0.000010 0.000010 0.903461 0.000010 0.000010 0.000010 0.000010 0.000010 0.000010 0.000010 0.000010 0.000010
0.000010 0.000010 0.000010 0.000010 0.000010 0.000010 0.000010 0.000010 0.000010 0.000010 0.000010 0.000010 0.000010 0.000010 0.000010 0.000010 0.000010 0.000010 0.000010 0.000010 0.000010 0.000010 0.000010 0.000010 0.000010 0.000010 0.000010 0.000010 0.000010 0.000010 0.000010 0.000010 0.000010 0.000010 0.133054 0.000010 0.000010 0.000010 0.866486 0.000010 0.000010 0.000010 0.000010 0.000010 0.000010 0.000010 0.000010 0.000010
0.000010 0.000010 0.000010 0.000010 0.000010 0.000010 0.000010 0.000010 0.000010 0.000010 0.000010 0.000010 0.000010 0.000010 0.000010 0.000010 0.000010 0.000010 0.000010 0.000010 0.000010 0.000010 0.000010 0.000010 0.000010 0.000010 0.000010 0.000010 0.000010 0.000010 0.000010 0.000010 0.000010 0.000010 0.115597 0.000010 0.000010 0.000010 0.883943 0.000010 0.000010 0.000010 0.000010 0.000010 0.000010 0.000010 0.000010 0.000010
0.000010 0.000010 0.000010 0.000010 0.000010 0.000010 0.000010 0.000010 0.000010 0.000010 0.000010 0.000010 0.000010 0.000010 0.000010 0.000010 0.000010 0.000010 0.000010 0.000010 0.000010 0.000010 0.000010 0.000010 0.000010 0.000010 0.000010 0.000010 0.000010 0.000010 0.000010 0.000010 0.000010 0.000010 0.086530 0.000010 0.000010 0.000010 0.913010 0.000010 0.000010 0.000010 0.000010 0.000010 0.000010 0.000010 0.000010 0.000010
0.000010 0.000010 0.000010 0.000010 0.000010 0.000010 0.000010 0.000010 0.000010 0.000010 0.000010 0.000010 0.000010 0.000010 0.000010 0.000010 0.000010 0.000010 0.000010 0.055408 0.000010 0.000010 0.000010 0.000010 0.000010 0.000010 0.000010 0.000010 0.000010 0.000010 0.000010 0.000010 0.000010 0.000010 0.090265 0.000010 0.000010 0.000010 0.646581 0.000010 0.076167 0.000010 0.000010 0.073770 0.000010 0.000010 0.057389 0.000010
0.000010 0.000010 0.000010 0.000010 0.000010 0.000010 0.000010 0.000010 0.000010 0.000010 0.000010 0.000010 0.012951 0.000010 0.000010 0.000010 0.000010 0.000010 0.000010 0.022952 0.000010 0.000010 0.000010 0.000010 0.000010 0.000010 0.000010 0.000010 0.000010 0.000010 0.000010 0.000010 0.046533 0.000010 0.042098 0.000010 0.000010 0.000010 0.482301 0.000010 0.048353 0.000010 0.000010 0.193911 0.000010 0.000010 0.137261 0.013250
0.000010 0.000010 0.000010 0.000010 0.000010 0.000010 0.000010 0.000010 0.000010 0.000010 0.000010 0.000010 0.042467 0.000010 0.000010 0.000010 0.000010 0.000010 0.000010 0.020144 0.000010 0.000010 0.000010 0.000010 0.000010 0.000010 0.000010 0.000010 0.000010 0.000010 0.000010 0.000010 0.014058 0.000010 0.068653 0.000010 0.000010 0.000010 0.710849 0.000010 0.016707 0.000010 0.000010 0.100786 0.000010 0.000010 0.025937 0.000010
0.000010 0.000010 0.000010 0.000010 0.000010 0.000010 0.000010 0.000010 0.000010 0.000010 0.000010 0.000010 0.027610 0.000010 0.000010 0.000010 0.000010 0.000010 0.000010 0.032417 0.000010 0.000010 0.000010 0.000010 0.000010 0.000010 0.000010 0.000010 0.000010 0.000010 0.000010 0.000010 0.001980 0.000010 0.071368 0.000010 0.000010 0.000010 0.640988 0.000010 0.021572 0.000010 0.000010 0.096725 0.000010 0.000010 0.103365 0.003585
0.000010 0.000010 0.000010 0.000010 0.000010 0.000010 0.000010 0.000010 0.000010 0.000010 0.000010 0.000010 0.000010 0.000010 0.000010 0.000010 0.000010 0.000010 0.000010 0.000010 0.000010 0.000010 0.000010 0.000010 0.000010 0.000010 0.000010 0.000010 0.000010 0.000010 0.000010 0.000010 0.000010 0.000010 0.000010 0.000010 0.000010 0.000010 0.999530 0.000010 0.000010 0.000010 0.000010 0.000010 0.000010 0.000010 0.000010 0.000010
0.000010 0.000010 0.000010 0.000010 0.000010 0.000010 0.000010 0.000010 0.000010 0.000010 0.000010 0.000010 0.000010 0.000010 0.000010 0.000010 0.000010 0.000010 0.000010 0.000010 0.000010 0.000010 0.000010 0.000010 0.000010 0.000010 0.000010 0.000010 0.000010 0.000010 0.000010 0.000010 0.000010 0.000010 0.000010 0.000010 0.000010 0.000010 0.999530 0.000010 0.000010 0.000010 0.000010 0.000010 0.000010 0.000010 0.000010 0.000010
0.000010 0.000010 0.000010 0.000010 0.000010 0.000010 0.000010 0.000010 0.000010 0.000010 0.000010 0.000010 0.005429 0.000010 0.000010 0.000010 0.000010 0.000010 0.000010 0.073605 0.000010 0.000010 0.000010 0.000010 0.000010 0.000010 0.000010 0.000010 0.000010 0.000010 0.000010 0.000010 0.017454 0.000010 0.051853 0.000010 0.000010 0.000010 0.705123 0.000010 0.046042 0.000010 0.000010 0.093924 0.000010 0.000010 0.006171 0.000010
0.000010 0.000010 0.000010 0.000010 0.000010 0.000010 0.000010 0.000010 0.000010 0.000010 0.000010 0.000010 0.009240 0.000010 0.000010 0.000010 0.000010 0.000010 0.000010 0.000010 0.000010 0.000010 0.000010 0.000010 0.000010 0.000010 0.000010 0.000010 0.000010 0.000010 0.000010 0.000010 0.040158 0.000010 0.081543 0.000010 0.000010 0.000010 0.731961 0.000010 0.046285 0.000010 0.000010 0.069709 0.000010 0.000010 0.005479 0.015225
0.000010 0.000010 0.000010 0.000010 0.000010 0.000010 0.000010 0.000010 0.000010 0.000010 0.000010 0.000010 0.042660 0.000010 0.000010 0.000010 0.000010 0.000010 0.000010 0.025721 0.000010 0.000010 0.000010 0.000010 0.000010 0.000010 0.000010 0.000010 0.000010 0.000010 0.000010 0.000010 0.022510 0.000010 0.066665 0.000010 0.000010 0.000010 0.667400 0.000010 0.041868 0.000010 0.000010 0.069396 0.000010 0.000010 0.063380 0.000010
0.000010 0.000010 0.000010 0.000010 0.000010 0.000010 0.000010 0.000010 0.000010 0.000010 0.000010 0.000010 0.000010 0.000010 0.000010 0.000010 0.000010 0.000010 0.000010 0.059754 0.000010 0.000010 0.000010 0.000010 0.000010 0.000010 0.000010 0.000010 0.000010 0.000010 0.483008 0.000010 0.003415 0.000010 0.000010 0.000010 0.000010 0.000010 0.000010 0.000010 0.000010 0.000010 0.000010 0.434399 0.000010 0.000010 0.000010 0.018994
0.000010 0.000010 0.000010 0.000010 0.000010 0.000010 0.000010 0.000010 0.000010 0.000010 0.000010 0.000010 0.000010 0.000010 0.000010 0.000010 0.000010 0.000010 0.000010 0.198212 0.000010 0.000010 0.000010 0.000010 0.000010 0.000010 0.000010 0.000010 0.000010 0.000010 0.130984 0.000010 0.098977 0.000010 0.000010 0.000010 0.000010 0.000010 0.000010 0.000010 0.026105 0.000010 0.000010 0.505311 0.000010 0.000010 0.025466 0.014533
0.000010 0.000010 0.000010 0.000010 0.000010 0.000010 0.000010 0.000010 0.000010 0.000010 0.000010 0.000010 0.010373 0.000010 0.000010 0.000010 0.000010 0.000010 0.000010 0.155768 0.000010 0.000010 0.000010 0.000010 0.000010 0.000010 0.000010 0.000010 0.000010 0.000010 0.150063 0.000010 0.039790 0.000010 0.000010 0.000010 0.000010 0.000010 0.000010 0.000010 0.049567 0.000010 0.000010 0.509394 0.000010 0.000010 0.056221 0.028425
0.000010 0.000010 0.000010 0.000010 0.000010 0.000010 0.000010 0.000010 0.000010 0.000010 0.000010 0.000010 0.000010 0.000010 0.000010 0.000010 0.000010 0.000010 0.000010 0.000010 0.000010 0.000010 0.000010 0.000010 0.000010 0.000010 0.000010 0.000010 0.000010 0.000010 0.999522 0.000016 0.000010 0.000010 0.000010 0.000010 0.000010 0.000010 0.000010 0.000010 0.000010 0.000010 0.000010 0.000012 0.000010 0.000010 0.000010 0.000010
0.000010 0.000010 0.000010 0.000010 0.000010 0.000010 0.000010 0.000010 0.000010 0.000010 0.000010 0.000010 0.000010 0.000010 0.000010 0.000010 0.000010 0.000010 0.000010 0.040370 0.000010 0.000010 0.000010 0.000010 0.000010 0.000010 0.000010 0.000010 0.000010 0.000010 0.380837 0.000010 0.055562 0.000010 0.000010 0.000010 0.000010 0.000010 0.000010 0.000010 0.000010 0.000010 0.000010 0.490591 0.000010 0.000010 0.031117 0.001103
[truncated: 203,905 more chars]
