# Supplementary material for: Genetic analysis of Thai cattle reveals a Southeast Asian indicine ancestry
Source: PeerJ. 2015 Oct 27;3:e1318. doi: 10.7717/peerj.1318 (PMC4627918; doi:10.7717/peerj.1318)
Supplement: Dataset S2 — The Q values inferred by ADMIXTURE for each modeled K are shown for each individual, which are labeled according to breed information. The data are organized into three folders, each of which represents the ADMIXTURE experiments described in Fig. S5. [file peerj-03-1318-s007.zip › SupplementDataS7/1397breeds/49.Q]

0.000010 0.000010 0.000010 0.010786 0.000010 0.000010 0.000010 0.000010 0.000010 0.033331 0.000010 0.000010 0.000010 0.000010 0.012780 0.000010 0.000010 0.000010 0.000010 0.000010 0.000010 0.000010 0.000010 0.000010 0.000010 0.000010 0.000010 0.908810 0.000010 0.000010 0.002717 0.000010 0.012623 0.000010 0.003846 0.000010 0.000010 0.014226 0.000481 0.000010 0.000010 0.000010 0.000010 0.000010 0.000010 0.000010 0.000010 0.000010 0.000010
0.000010 0.000010 0.000010 0.000010 0.000010 0.000010 0.000010 0.000010 0.000010 0.023508 0.016845 0.000010 0.000010 0.000010 0.000010 0.000010 0.000010 0.002564 0.000010 0.000010 0.000010 0.000010 0.002479 0.000010 0.000010 0.000010 0.000010 0.897161 0.000010 0.022951 0.000010 0.000010 0.012524 0.000010 0.000010 0.000010 0.000010 0.000010 0.000010 0.000010 0.000010 0.000010 0.000010 0.003361 0.018207 0.000010 0.000010 0.000010 0.000010
0.000010 0.000010 0.000010 0.000010 0.000010 0.000010 0.000010 0.000010 0.000010 0.006620 0.025524 0.000010 0.000010 0.000010 0.000010 0.000010 0.000010 0.000010 0.000010 0.000010 0.007286 0.000010 0.016160 0.000010 0.000010 0.000010 0.000010 0.927427 0.000010 0.000010 0.000010 0.000010 0.000010 0.000010 0.016553 0.000010 0.000010 0.000010 0.000010 0.000010 0.000010 0.000010 0.000010 0.000010 0.000010 0.000010 0.000010 0.000010 0.000010
0.000010 0.000010 0.000010 0.000010 0.000010 0.000010 0.000010 0.000010 0.000010 0.000010 0.000010 0.000010 0.019208 0.000010 0.000010 0.000010 0.000010 0.000010 0.000010 0.000010 0.000010 0.000010 0.000010 0.001927 0.000010 0.000010 0.000010 0.978405 0.000010 0.000010 0.000010 0.000010 0.000010 0.000010 0.000010 0.000010 0.000010 0.000010 0.000010 0.000010 0.000010 0.000010 0.000010 0.000010 0.000010 0.000010 0.000010 0.000010 0.000010
0.000010 0.000010 0.000010 0.000010 0.000010 0.000010 0.000010 0.000010 0.000010 0.000010 0.000010 0.000010 0.000010 0.000010 0.000010 0.000010 0.000010 0.009992 0.000010 0.000010 0.000010 0.000010 0.000010 0.010876 0.000010 0.000010 0.000010 0.913233 0.000010 0.000010 0.000010 0.000010 0.009348 0.000010 0.037319 0.000010 0.000010 0.008157 0.000010 0.000010 0.000010 0.000010 0.000010 0.000010 0.010656 0.000010 0.000010 0.000010 0.000010
0.000010 0.000010 0.000010 0.000010 0.000010 0.000010 0.000010 0.000010 0.000010 0.004028 0.021185 0.000010 0.000010 0.000010 0.000010 0.000010 0.000010 0.000010 0.000010 0.000010 0.000010 0.000010 0.000010 0.007778 0.000010 0.000010 0.000010 0.966558 0.000010 0.000010 0.000010 0.000010 0.000010 0.000010 0.000010 0.000010 0.000010 0.000010 0.000010 0.000010 0.000010 0.000010 0.000010 0.000010 0.000010 0.000010 0.000010 0.000010 0.000010
0.002152 0.000010 0.000010 0.000010 0.000010 0.000010 0.000010 0.000010 0.000010 0.000010 0.007371 0.000010 0.000010 0.005403 0.000010 0.000010 0.000010 0.000010 0.000010 0.000010 0.000010 0.000010 0.000010 0.000010 0.000010 0.000010 0.000010 0.984624 0.000010 0.000010 0.000010 0.000010 0.000010 0.000010 0.000010 0.000010 0.000010 0.000010 0.000010 0.000010 0.000010 0.000010 0.000010 0.000010 0.000010 0.000010 0.000010 0.000010 0.000010
0.000010 0.000010 0.000010 0.000010 0.000010 0.000010 0.000010 0.000010 0.000010 0.000010 0.000010 0.000010 0.000010 0.000010 0.000010 0.000010 0.000010 0.000010 0.000010 0.000010 0.000010 0.000010 0.000010 0.000010 0.000010 0.000010 0.000010 0.999520 0.000010 0.000010 0.000010 0.000010 0.000010 0.000010 0.000010 0.000010 0.000010 0.000010 0.000010 0.000010 0.000010 0.000010 0.000010 0.000010 0.000010 0.000010 0.000010 0.000010 0.000010
0.000010 0.000010 0.000010 0.000010 0.000010 0.000010 0.000010 0.000010 0.000010 0.036619 0.013238 0.000010 0.000010 0.000010 0.000010 0.000010 0.000010 0.000012 0.000010 0.000010 0.000010 0.000010 0.007412 0.012295 0.000010 0.000010 0.000010 0.900477 0.013741 0.000010 0.000010 0.000010 0.000010 0.000010 0.000792 0.000010 0.000010 0.000010 0.005681 0.000010 0.000010 0.003271 0.000010 0.006082 0.000010 0.000010 0.000010 0.000010 0.000010
0.000010 0.000010 0.000010 0.011804 0.000010 0.000010 0.000010 0.000010 0.000010 0.001772 0.000010 0.000010 0.000010 0.017784 0.001555 0.000010 0.000010 0.019408 0.000010 0.000010 0.000010 0.000010 0.000010 0.003138 0.000010 0.000010 0.000010 0.935000 0.000010 0.000010 0.000010 0.000010 0.000010 0.002020 0.000010 0.000010 0.000010 0.000010 0.000010 0.000010 0.000010 0.007117 0.000010 0.000010 0.000010 0.000010 0.000010 0.000010 0.000010
0.000010 0.000010 0.000010 0.000010 0.000010 0.000010 0.000010 0.000010 0.000010 0.000010 0.025458 0.000010 0.000010 0.002532 0.010755 0.000010 0.000010 0.003671 0.000010 0.000010 0.000010 0.000010 0.014811 0.000010 0.000010 0.000010 0.016668 0.904137 0.000010 0.000010 0.000010 0.001531 0.000010 0.000010 0.017622 0.000010 0.000010 0.000010 0.000010 0.000010 0.000010 0.000010 0.000010 0.000010 0.002427 0.000010 0.000010 0.000010 0.000010
0.000010 0.000010 0.000010 0.000010 0.000010 0.000010 0.000010 0.000010 0.000010 0.000010 0.000010 0.000010 0.000010 0.000010 0.000010 0.000010 0.000010 0.000010 0.000010 0.000010 0.000010 0.000010 0.000010 0.000010 0.000010 0.000010 0.000010 0.999520 0.000010 0.000010 0.000010 0.000010 0.000010 0.000010 0.000010 0.000010 0.000010 0.000010 0.000010 0.000010 0.000010 0.000010 0.000010 0.000010 0.000010 0.000010 0.000010 0.000010 0.000010
0.000010 0.000010 0.000010 0.000010 0.000010 0.000010 0.000010 0.000010 0.000010 0.000010 0.020260 0.000010 0.000010 0.000010 0.003771 0.000010 0.000010 0.000010 0.000010 0.000010 0.000010 0.000010 0.000010 0.004386 0.000010 0.000010 0.000010 0.956617 0.000010 0.000010 0.000010 0.000010 0.000010 0.000010 0.000010 0.009054 0.000010 0.000010 0.000102 0.000010 0.000010 0.005391 0.000010 0.000010 0.000010 0.000010 0.000010 0.000010 0.000010
0.000010 0.000010 0.000010 0.000010 0.000010 0.000010 0.000010 0.000010 0.000010 0.028355 0.000010 0.000010 0.000010 0.000010 0.009299 0.000010 0.000010 0.000010 0.000010 0.000010 0.015134 0.000010 0.000010 0.000010 0.000010 0.000010 0.000010 0.915944 0.000010 0.000010 0.001035 0.000010 0.005023 0.000010 0.000010 0.000010 0.000010 0.000010 0.005457 0.000010 0.000010 0.000010 0.000010 0.000010 0.019343 0.000010 0.000010 0.000010 0.000010
0.000010 0.000010 0.000010 0.000010 0.000010 0.000010 0.000010 0.000010 0.000010 0.008450 0.000010 0.000010 0.000010 0.001504 0.000010 0.000010 0.000010 0.000010 0.000010 0.000010 0.021581 0.000010 0.002779 0.000010 0.000010 0.000010 0.040176 0.878106 0.000010 0.000010 0.011827 0.000010 0.000010 0.000010 0.000010 0.000010 0.000010 0.000010 0.013242 0.000010 0.000010 0.000010 0.000010 0.008664 0.013281 0.000010 0.000010 0.000010 0.000010
0.000010 0.000010 0.000010 0.000010 0.000010 0.000010 0.000010 0.000010 0.000010 0.000010 0.000010 0.000010 0.000010 0.000010 0.000010 0.000010 0.000010 0.000010 0.000010 0.000010 0.000010 0.000010 0.000010 0.000010 0.000010 0.000010 0.000010 0.997663 0.000010 0.000010 0.000010 0.000010 0.001867 0.000010 0.000010 0.000010 0.000010 0.000010 0.000010 0.000010 0.000010 0.000010 0.000010 0.000010 0.000010 0.000010 0.000010 0.000010 0.000010
0.000010 0.000010 0.000010 0.000010 0.000010 0.000010 0.000010 0.000010 0.000010 0.025398 0.009930 0.000010 0.000010 0.000010 0.000010 0.000010 0.000010 0.000010 0.000010 0.000010 0.000010 0.000010 0.000010 0.000010 0.000010 0.000010 0.000010 0.958375 0.000010 0.000010 0.000010 0.000010 0.000010 0.000010 0.000010 0.000010 0.000010 0.000010 0.000010 0.000010 0.000010 0.000010 0.000010 0.000010 0.000010 0.000010 0.000010 0.000010 0.005847
0.000010 0.000010 0.000010 0.000010 0.000010 0.000010 0.000010 0.000010 0.000010 0.006190 0.021600 0.000010 0.000010 0.000010 0.000010 0.000010 0.000010 0.000010 0.000010 0.000010 0.022108 0.000010 0.000010 0.000010 0.000010 0.000010 0.000010 0.935180 0.000010 0.000010 0.000010 0.000010 0.010329 0.000010 0.004163 0.000010 0.000010 0.000010 0.000010 0.000010 0.000010 0.000010 0.000010 0.000010 0.000010 0.000010 0.000010 0.000010 0.000010
0.000010 0.000010 0.000010 0.003556 0.000010 0.000010 0.000010 0.000010 0.000010 0.059548 0.000010 0.000010 0.000010 0.000010 0.000010 0.000010 0.000010 0.000010 0.000010 0.000010 0.000010 0.000010 0.000010 0.000010 0.000010 0.000010 0.002827 0.899012 0.000010 0.000010 0.000010 0.000010 0.019028 0.000010 0.006817 0.000010 0.000010 0.000010 0.008792 0.000010 0.000010 0.000010 0.000010 0.000010 0.000010 0.000010 0.000010 0.000010 0.000010
0.000010 0.000010 0.000010 0.012132 0.000010 0.000010 0.000010 0.000010 0.000010 0.000010 0.010681 0.000010 0.001497 0.000010 0.000010 0.000010 0.000010 0.000010 0.000010 0.000010 0.008142 0.000010 0.000010 0.000010 0.000010 0.000010 0.000010 0.958865 0.000010 0.000010 0.000010 0.000010 0.000010 0.000010 0.000010 0.000010 0.000010 0.000010 0.000944 0.007319 0.000010 0.000010 0.000010 0.000010 0.000010 0.000010 0.000010 0.000010 0.000010
0.000010 0.000010 0.000010 0.000010 0.000010 0.000010 0.000010 0.000010 0.000010 0.000010 0.000010 0.000010 0.000010 0.000010 0.000010 0.000010 0.000010 0.000010 0.000010 0.000010 0.000010 0.000010 0.000010 0.000010 0.000010 0.000010 0.000010 0.000010 0.000010 0.000010 0.000010 0.000010 0.000010 0.999520 0.000010 0.000010 0.000010 0.000010 0.000010 0.000010 0.000010 0.000010 0.000010 0.000010 0.000010 0.000010 0.000010 0.000010 0.000010
0.000010 0.000010 0.000010 0.000010 0.000010 0.000010 0.000010 0.000010 0.000010 0.033382 0.022788 0.000010 0.000010 0.001355 0.000010 0.000010 0.000010 0.012842 0.000010 0.000010 0.000010 0.000010 0.001704 0.000010 0.000010 0.000010 0.000010 0.000010 0.000010 0.000010 0.000010 0.000010 0.001181 0.924523 0.000010 0.000010 0.000010 0.000010 0.000010 0.000010 0.000010 0.001816 0.000010 0.000010 0.000010 0.000010 0.000010 0.000010 0.000010
0.000010 0.000010 0.000010 0.000010 0.000010 0.000010 0.000010 0.000010 0.000010 0.000010 0.000010 0.000010 0.000010 0.000010 0.000010 0.000010 0.000010 0.000010 0.000010 0.000010 0.000010 0.000010 0.000010 0.000010 0.000010 0.000010 0.000010 0.000010 0.000010 0.000010 0.000010 0.000010 0.000010 0.999520 0.000010 0.000010 0.000010 0.000010 0.000010 0.000010 0.000010 0.000010 0.000010 0.000010 0.000010 0.000010 0.000010 0.000010 0.000010
0.000010 0.000010 0.000010 0.000010 0.000010 0.000010 0.000010 0.000010 0.000010 0.000010 0.003644 0.000010 0.010562 0.000010 0.000010 0.000010 0.000010 0.000010 0.000010 0.000010 0.000010 0.000010 0.000010 0.000010 0.000010 0.000010 0.000010 0.002846 0.000010 0.000010 0.000010 0.000010 0.001882 0.980626 0.000010 0.000010 0.000010 0.000010 0.000010 0.000010 0.000010 0.000010 0.000010 0.000010 0.000010 0.000010 0.000010 0.000010 0.000010
0.000010 0.000010 0.000010 0.000010 0.000010 0.000010 0.000010 0.000010 0.000010 0.008937 0.000010 0.000010 0.000010 0.000010 0.000010 0.000010 0.000010 0.000010 0.000010 0.000010 0.000010 0.000010 0.000010 0.000010 0.000010 0.000010 0.000010 0.000010 0.000010 0.000010 0.000010 0.000010 0.000010 0.990593 0.000010 0.000010 0.000010 0.000010 0.000010 0.000010 0.000010 0.000010 0.000010 0.000010 0.000010 0.000010 0.000010 0.000010 0.000010
0.000010 0.000010 0.000010 0.000010 0.000010 0.000010 0.000010 0.000010 0.000010 0.000010 0.010925 0.000010 0.000479 0.000010 0.000010 0.000010 0.000010 0.000010 0.000010 0.000010 0.000010 0.000010 0.000010 0.000010 0.000010 0.000010 0.000010 0.000010 0.000010 0.000010 0.000010 0.000010 0.000010 0.980075 0.000010 0.000010 0.000010 0.000010 0.000010 0.000010 0.000010 0.000010 0.000010 0.000010 0.008071 0.000010 0.000010 0.000010 0.000010
0.000010 0.000010 0.000010 0.000010 0.000010 0.000010 0.000010 0.000010 0.000010 0.000010 0.000010 0.000010 0.000010 0.000010 0.000010 0.000010 0.000010 0.000010 0.000010 0.000010 0.000010 0.000010 0.000010 0.000010 0.000010 0.000010 0.000010 0.000010 0.000010 0.000010 0.000010 0.000010 0.000010 0.999520 0.000010 0.000010 0.000010 0.000010 0.000010 0.000010 0.000010 0.000010 0.000010 0.000010 0.000010 0.000010 0.000010 0.000010 0.000010
0.000010 0.000010 0.000010 0.000010 0.000010 0.000010 0.000010 0.000010 0.000010 0.000010 0.000010 0.000010 0.000010 0.000010 0.000010 0.000010 0.000010 0.000010 0.000010 0.000010 0.000010 0.000010 0.000010 0.000010 0.000010 0.000010 0.000010 0.000010 0.000010 0.000010 0.000010 0.000010 0.000010 0.999520 0.000010 0.000010 0.000010 0.000010 0.000010 0.000010 0.000010 0.000010 0.000010 0.000010 0.000010 0.000010 0.000010 0.000010 0.000010
0.000010 0.000010 0.000010 0.000010 0.000010 0.000010 0.000010 0.000010 0.000010 0.000010 0.000010 0.000010 0.000010 0.000010 0.000010 0.000010 0.000010 0.000010 0.000010 0.000010 0.000010 0.000010 0.000010 0.000010 0.000010 0.000010 0.000010 0.000010 0.000010 0.000010 0.000010 0.000010 0.000010 0.999520 0.000010 0.000010 0.000010 0.000010 0.000010 0.000010 0.000010 0.000010 0.000010 0.000010 0.000010 0.000010 0.000010 0.000010 0.000010
0.000010 0.000010 0.000010 0.000010 0.000010 0.000010 0.000010 0.000010 0.000010 0.000010 0.000010 0.000010 0.000010 0.000010 0.000010 0.000010 0.000010 0.000010 0.000010 0.000010 0.000010 0.000010 0.000010 0.000010 0.000010 0.000010 0.000010 0.000010 0.000010 0.000010 0.000010 0.000010 0.000010 0.999520 0.000010 0.000010 0.000010 0.000010 0.000010 0.000010 0.000010 0.000010 0.000010 0.000010 0.000010 0.000010 0.000010 0.000010 0.000010
0.000010 0.000010 0.000010 0.000010 0.000010 0.000010 0.000010 0.000010 0.000010 0.002918 0.000010 0.000010 0.000010 0.000010 0.000010 0.000010 0.000010 0.000010 0.000010 0.000010 0.003485 0.000010 0.000010 0.000010 0.000010 0.000010 0.000010 0.000010 0.003202 0.000010 0.000010 0.000010 0.000010 0.972535 0.005460 0.000010 0.000010 0.000010 0.000010 0.000010 0.000010 0.000010 0.000010 0.000010 0.011970 0.000010 0.000010 0.000010 0.000010
0.000010 0.000010 0.000010 0.029620 0.000010 0.000010 0.000010 0.000010 0.000010 0.027492 0.007000 0.000010 0.023120 0.000010 0.000010 0.000010 0.000010 0.000010 0.000010 0.000010 0.000010 0.005383 0.000010 0.000010 0.000010 0.000010 0.000010 0.000010 0.000010 0.000010 0.000010 0.000010 0.004212 0.832608 0.017899 0.000010 0.000010 0.000010 0.000010 0.042915 0.000010 0.000010 0.004902 0.001856 0.002624 0.000010 0.000010 0.000010 0.000010
0.000010 0.000010 0.000010 0.006524 0.000010 0.000010 0.000010 0.000010 0.000010 0.009644 0.000010 0.000010 0.000010 0.000010 0.000015 0.000010 0.000010 0.000010 0.000010 0.001122 0.000010 0.033237 0.007955 0.002286 0.000010 0.000010 0.000010 0.000010 0.000010 0.021307 0.000010 0.000010 0.018262 0.884701 0.000010 0.000010 0.000010 0.004439 0.000010 0.010139 0.000010 0.000010 0.000010 0.000010 0.000010 0.000010 0.000010 0.000010 0.000010
0.000010 0.000010 0.000010 0.005731 0.000010 0.000010 0.000010 0.000010 0.000010 0.033349 0.007966 0.000010 0.000010 0.000010 0.000010 0.000010 0.000010 0.000010 0.000010 0.000010 0.000010 0.000010 0.005490 0.000010 0.000010 0.000010 0.011372 0.000010 0.000010 0.000010 0.000010 0.000010 0.000010 0.898147 0.000010 0.000010 0.000010 0.016511 0.000010 0.000010 0.000010 0.000010 0.000010 0.000010 0.009351 0.000010 0.000010 0.000010 0.011684
0.000010 0.000010 0.000010 0.000010 0.000010 0.000010 0.000010 0.000010 0.000010 0.000010 0.000010 0.000010 0.000010 0.000010 0.000010 0.000010 0.000010 0.000010 0.000010 0.000010 0.000010 0.000010 0.000010 0.000010 0.000010 0.000010 0.000010 0.000010 0.000010 0.000010 0.000010 0.000010 0.000010 0.999520 0.000010 0.000010 0.000010 0.000010 0.000010 0.000010 0.000010 0.000010 0.000010 0.000010 0.000010 0.000010 0.000010 0.000010 0.000010
0.000010 0.000010 0.000010 0.000010 0.000010 0.000010 0.000010 0.000010 0.000010 0.000010 0.000010 0.000010 0.000010 0.000010 0.000010 0.000010 0.000010 0.000010 0.000010 0.000010 0.000010 0.000010 0.000010 0.000010 0.000010 0.000010 0.000010 0.000010 0.000010 0.000010 0.000010 0.000010 0.000010 0.999520 0.000010 0.000010 0.000010 0.000010 0.000010 0.000010 0.000010 0.000010 0.000010 0.000010 0.000010 0.000010 0.000010 0.000010 0.000010
0.000010 0.000010 0.000010 0.000010 0.000010 0.000010 0.000010 0.000010 0.000010 0.035736 0.000010 0.000010 0.000010 0.000010 0.000010 0.000010 0.000010 0.000010 0.000010 0.000010 0.000010 0.000010 0.000010 0.000010 0.000010 0.000010 0.000010 0.021823 0.000010 0.000010 0.000010 0.000010 0.012245 0.898611 0.000010 0.000010 0.000010 0.000010 0.000010 0.000010 0.000010 0.000010 0.000010 0.031145 0.000010 0.000010 0.000010 0.000010 0.000010
0.000010 0.000010 0.000010 0.000010 0.000010 0.000010 0.000010 0.000010 0.000010 0.000010 0.000010 0.000010 0.000010 0.000010 0.002117 0.000010 0.000010 0.010809 0.000010 0.000010 0.000010 0.000010 0.000010 0.000010 0.000010 0.000010 0.000010 0.000010 0.000010 0.000010 0.000010 0.000010 0.000010 0.982644 0.000010 0.000010 0.000010 0.000010 0.003980 0.000010 0.000010 0.000010 0.000010 0.000010 0.000010 0.000010 0.000010 0.000010 0.000010
0.000010 0.000010 0.000010 0.000010 0.000010 0.000010 0.000010 0.000010 0.000010 0.000010 0.000010 0.000010 0.000010 0.000010 0.000010 0.000010 0.000010 0.000010 0.000010 0.000010 0.000010 0.000010 0.000010 0.000010 0.000010 0.000010 0.000010 0.000010 0.000010 0.000010 0.000010 0.000010 0.000010 0.999520 0.000010 0.000010 0.000010 0.000010 0.000010 0.000010 0.000010 0.000010 0.000010 0.000010 0.000010 0.000010 0.000010 0.000010 0.000010
0.000010 0.000010 0.000010 0.000010 0.000010 0.000010 0.000010 0.000010 0.000010 0.000010 0.000010 0.000010 0.000010 0.000010 0.000010 0.000010 0.000010 0.000010 0.000010 0.000010 0.000010 0.000010 0.000010 0.000010 0.000010 0.000010 0.000010 0.000010 0.000010 0.000010 0.000010 0.000010 0.000010 0.999520 0.000010 0.000010 0.000010 0.000010 0.000010 0.000010 0.000010 0.000010 0.000010 0.000010 0.000010 0.000010 0.000010 0.000010 0.000010
0.000010 0.000010 0.000010 0.000010 0.000010 0.000010 0.000010 0.000010 0.000010 0.000010 0.000010 0.000010 0.000010 0.000010 0.043947 0.000010 0.000010 0.000010 0.000010 0.000010 0.001344 0.012919 0.067218 0.014725 0.000010 0.000010 0.000010 0.000010 0.000010 0.000158 0.006754 0.000371 0.000010 0.000010 0.000010 0.004521 0.000010 0.014466 0.014442 0.000010 0.000010 0.000010 0.000010 0.790450 0.028325 0.000010 0.000010 0.000010 0.000010
0.000010 0.006474 0.000010 0.016787 0.000010 0.000010 0.000010 0.000010 0.000010 0.000447 0.000010 0.000010 0.019078 0.000010 0.050807 0.000010 0.000010 0.019575 0.000010 0.000010 0.002720 0.014663 0.053602 0.047511 0.000010 0.000010 0.000010 0.000010 0.000084 0.000010 0.008866 0.001929 0.000010 0.000010 0.000010 0.000010 0.000010 0.003041 0.029136 0.011352 0.000010 0.000010 0.000010 0.675043 0.038575 0.000010 0.000010 0.000010 0.000010
0.000010 0.000010 0.000010 0.022426 0.000010 0.000010 0.000010 0.000010 0.000010 0.000010 0.000010 0.000010 0.000010 0.012260 0.057370 0.000010 0.000010 0.012265 0.000010 0.000010 0.000010 0.027941 0.076442 0.002633 0.000010 0.000010 0.004182 0.000010 0.000010 0.002697 0.000010 0.009131 0.000010 0.000010 0.000010 0.000010 0.000010 0.003788 0.010378 0.006510 0.000010 0.000010 0.000010 0.735129 0.016508 0.000010 0.000010 0.000010 0.000010
0.000010 0.001944 0.000010 0.000010 0.000010 0.000010 0.000010 0.000010 0.000010 0.000010 0.000010 0.000010 0.000010 0.000010 0.053871 0.000010 0.000010 0.000010 0.000010 0.000010 0.000010 0.048705 0.070797 0.002458 0.000010 0.000010 0.000010 0.000010 0.000010 0.007282 0.000010 0.006531 0.000010 0.000010 0.011838 0.000010 0.000010 0.009008 0.000010 0.054913 0.000010 0.000010 0.000010 0.723751 0.008531 0.000010 0.000010 0.000010 0.000010
0.003693 0.000010 0.000010 0.013475 0.000010 0.000010 0.000010 0.000010 0.000010 0.000010 0.000010 0.000010 0.007455 0.010626 0.054441 0.000010 0.000010 0.014390 0.000010 0.000010 0.001421 0.000010 0.046540 0.023126 0.000010 0.000010 0.000010 0.000010 0.001591 0.000010 0.003025 0.018499 0.000010 0.000010 0.000010 0.000584 0.000010 0.000010 0.031444 0.052317 0.000010 0.000010 0.000010 0.699529 0.016827 0.000010 0.000010 0.000010 0.000707
0.000010 0.000010 0.000010 0.017259 0.000010 0.000010 0.000010 0.000010 0.000010 0.000010 0.006888 0.000010 0.005317 0.000010 0.056484 0.000010 0.000010 0.002077 0.000010 0.000010 0.000010 0.009688 0.061575 0.001233 0.000010 0.000010 0.001297 0.000010 0.000010 0.000010 0.000010 0.000041 0.019070 0.000010 0.000010 0.000010 0.000010 0.004946 0.029347 0.018900 0.000010 0.000010 0.000010 0.748945 0.016605 0.000010 0.000010 0.000010 0.000010
0.000010 0.000010 0.000010 0.023602 0.000010 0.000010 0.000010 0.000010 0.000010 0.001747 0.000010 0.000010 0.000010 0.009344 0.032067 0.000010 0.000010 0.005194 0.000010 0.000010 0.000010 0.023068 0.046524 0.005858 0.000010 0.000010 0.000010 0.000010 0.000010 0.000010 0.011865 0.023378 0.000011 0.000010 0.000010 0.000010 0.000010 0.022094 0.000010 0.028967 0.000010 0.000010 0.000010 0.727226 0.032599 0.000010 0.000010 0.000010 0.006127
0.000010 0.011671 0.000010 0.000010 0.000010 0.000010 0.000010 0.000010 0.000010 0.004041 0.000010 0.000010 0.000010 0.008417 0.047765 0.000010 0.000010 0.006822 0.000010 0.000010 0.000010 0.024484 0.048564 0.015029 0.000010 0.000010 0.000010 0.000010 0.000010 0.000010 0.000010 0.011792 0.004496 0.000010 0.000010 0.007381 0.000010 0.005958 0.026517 0.037625 0.000010 0.000010 0.001209 0.700066 0.037843 0.000010 0.000010 0.000010 0.000010
0.000010 0.007891 0.000010 0.041067 0.000010 0.000010 0.000010 0.000010 0.000010 0.015107 0.000010 0.000010 0.010439 0.000010 0.021773 0.000010 0.000010 0.006029 0.000010 0.000010 0.000010 0.023446 0.054771 0.023409 0.000010 0.000010 0.000010 0.000010 0.000010 0.000010 0.000010 0.006600 0.000010 0.000010 0.000010 0.000010 0.000010 0.000010 0.000010 0.070740 0.000010 0.000010 0.000010 0.699913 0.018454 0.000010 0.000010 0.000010 0.000010
0.000010 0.000010 0.000010 0.028424 0.000010 0.000010 0.000010 0.000010 0.000010 0.000010 0.000010 0.000010 0.000010 0.000010 0.078788 0.000010 0.000010 0.015141 0.000010 0.000010 0.000010 0.019929 0.038907 0.015736 0.000010 0.000010 0.000010 0.000010 0.000010 0.001266 0.000010 0.000010 0.000010 0.000010 0.000010 0.003179 0.000010 0.000010 0.008002 0.022585 0.000010 0.000010 0.000010 0.752418 0.015254 0.000010 0.000010 0.000010 0.000010
0.000010 0.000010 0.000010 0.007252 0.000010 0.000010 0.000010 0.000010 0.000010 0.000010 0.000010 0.000010 0.007602 0.009007 0.034634 0.000010 0.000010 0.028832 0.000010 0.000010 0.000010 0.033608 0.068554 0.021484 0.000010 0.000010 0.000010 0.000010 0.000010 0.000010 0.010637 0.000010 0.010553 0.000010 0.000010 0.000010 0.000010 0.000010 0.004875 0.044178 0.000010 0.000010 0.000010 0.705209 0.011162 0.000010 0.000010 0.000010 0.002073
0.000010 0.018106 0.000010 0.031543 0.000010 0.000010 0.000010 0.000010 0.000010 0.000010 0.000010 0.000010 0.043543 0.000010 0.056034 0.000010 0.000010 0.000010 0.000010 0.000010 0.002088 0.023590 0.013703 0.023490 0.000010 0.000010 0.005368 0.000010 0.000010 0.016833 0.010220 0.000010 0.001226 0.000010 0.007520 0.000010 0.000010 0.000010 0.026891 0.001906 0.000010 0.000010 0.000010 0.716166 0.001453 0.000010 0.000010 0.000010 0.000010
0.000010 0.000010 0.000010 0.000010 0.000010 0.000010 0.000010 0.000010 0.000010 0.000010 0.000010 0.000010 0.000010 0.000010 0.039737 0.000010 0.000010 0.015802 0.000010 0.000010 0.000010 0.011746 0.046746 0.014003 0.000010 0.000010 0.000010 0.000010 0.000010 0.000010 0.008398 0.000010 0.000010 0.000010 0.000010 0.004179 0.000010 0.019796 0.000010 0.034421 0.000010 0.000010 0.000947 0.767240 0.036615 0.000010 0.000010 0.000010 0.000010
0.000010 0.012537 0.000010 0.048656 0.000010 0.000010 0.000010 0.000010 0.000010 0.002942 0.000010 0.000010 0.019958 0.002931 0.038789 0.000010 0.000010 0.000010 0.000010 0.000010 0.000010 0.026017 0.043016 0.015095 0.000010 0.000010 0.005396 0.000010 0.000010 0.000010 0.000010 0.009008 0.000010 0.000010 0.003516 0.012485 0.000010 0.010611 0.011556 0.033702 0.000010 0.000010 0.000010 0.696693 0.006783 0.000010 0.000010 0.000010 0.000010
0.000010 0.000010 0.000010 0.038177 0.000010 0.000010 0.000010 0.000010 0.000010 0.000010 0.000010 0.000010 0.000010 0.000010 0.068731 0.000010 0.000010 0.007919 0.000010 0.000010 0.005117 0.013768 0.075523 0.028125 0.000010 0.000010 0.000010 0.000010 0.000010 0.000010 0.000010 0.000010 0.003887 0.000010 0.000010 0.000010 0.000010 0.005527 0.017069 0.013668 0.000010 0.000010 0.000010 0.722119 0.000010 0.000010 0.000010 0.000010 0.000010
0.000010 0.000010 0.000010 0.032800 0.000010 0.000010 0.000010 0.000010 0.000010 0.000010 0.000010 0.000010 0.000010 0.000010 0.040774 0.000010 0.000010 0.005594 0.000010 0.000010 0.000010 0.033029 0.078814 0.015109 0.000010 0.000010 0.000010 0.000010 0.000010 0.010347 0.000357 0.006043 0.006551 0.000010 0.001536 0.004648 0.000010 0.003837 0.005181 0.046201 0.000010 0.000010 0.006500 0.690651 0.011719 0.000010 0.000010 0.000010 0.000010
0.000010 0.006652 0.000010 0.010075 0.003593 0.000010 0.000010 0.000010 0.003646 0.000010 0.000010 0.000010 0.009185 0.000010 0.054465 0.000010 0.000010 0.000010 0.000010 0.000010 0.000010 0.000010 0.061535 0.023825 0.000010 0.000010 0.000010 0.000010 0.000294 0.000010 0.004127 0.005023 0.000010 0.000010 0.006124 0.000010 0.000010 0.017831 0.000010 0.031222 0.000010 0.000010 0.000010 0.752388 0.009686 0.000010 0.000010 0.000010 0.000010
0.014150 0.000010 0.000010 0.035405 0.000010 0.000010 0.000010 0.000010 0.000010 0.013967 0.000978 0.000010 0.000010 0.000020 0.026177 0.000010 0.000010 0.000010 0.000010 0.000010 0.000010 0.000010 0.030419 0.003948 0.000010 0.000010 0.019493 0.000010 0.000010 0.000010 0.019416 0.003065 0.000010 0.000010 0.000010 0.000010 0.000010 0.012876 0.014450 0.000010 0.000010 0.000010 0.000010 0.801161 0.000010 0.000010 0.000010 0.000010 0.004138
0.000010 0.000010 0.000010 0.020651 0.000010 0.000010 0.000010 0.000010 0.000010 0.000010 0.001363 0.000010 0.000010 0.000010 0.074445 0.000010 0.000010 0.000010 0.000010 0.000010 0.000010 0.005317 0.045367 0.000010 0.000010 0.000010 0.000010 0.000010 0.000010 0.000010 0.008878 0.000010 0.000010 0.000010 0.000010 0.000010 0.000010 0.000778 0.025568 0.000010 0.000010 0.000010 0.000010 0.801572 0.015671 0.000010 0.000010 0.000010 0.000010
0.000010 0.000010 0.000010 0.016390 0.000010 0.000010 0.000010 0.000010 0.000010 0.000010 0.000275 0.000010 0.016280 0.004265 0.023873 0.000010 0.000010 0.022844 0.000010 0.000010 0.000010 0.002795 0.063092 0.000010 0.000010 0.000010 0.006824 0.000010 0.001830 0.000010 0.000011 0.000010 0.000010 0.000010 0.000010 0.000010 0.000010 0.014949 0.001630 0.007303 0.000010 0.000010 0.017145 0.761250 0.038925 0.000010 0.000010 0.000010 0.000010
0.000010 0.002541 0.000010 0.015085 0.000010 0.000010 0.000010 0.000010 0.000010 0.050644 0.021278 0.000010 0.004416 0.475981 0.000010 0.000010 0.000010 0.000010 0.000010 0.000010 0.001382 0.048047 0.000010 0.045863 0.000010 0.000010 0.000010 0.000010 0.010012 0.004818 0.000010 0.000010 0.000010 0.000010 0.027004 0.002617 0.000010 0.000010 0.026067 0.050494 0.000010 0.000010 0.000010 0.213422 0.000010 0.000010 0.000010 0.000010 0.000010
0.000010 0.002214 0.000010 0.010229 0.000010 0.000010 0.000010 0.000010 0.000010 0.000010 0.000799 0.000010 0.008357 0.798624 0.000010 0.000010 0.000010 0.000010 0.000010 0.000010 0.000010 0.005142 0.011236 0.000010 0.000010 0.000010 0.028243 0.000010 0.008997 0.000010 0.000010 0.000010 0.000010 0.000010 0.000010 0.000010 0.000010 0.010071 0.000010 0.018867 0.000010 0.000010 0.000010 0.063454 0.033406 0.000010 0.000010 0.000010 0.000010
0.000010 0.000010 0.000010 0.000010 0.000010 0.000010 0.000010 0.000010 0.000010 0.000010 0.000010 0.000010 0.000010 0.999520 0.000010 0.000010 0.000010 0.000010 0.000010 0.000010 0.000010 0.000010 0.000010 0.000010 0.000010 0.000010 0.000010 0.000010 0.000010 0.000010 0.000010 0.000010 0.000010 0.000010 0.000010 0.000010 0.000010 0.000010 0.000010 0.000010 0.000010 0.000010 0.000010 0.000010 0.000010 0.000010 0.000010 0.000010 0.000010
0.000010 0.000010 0.000010 0.000010 0.000010 0.000010 0.004996 0.000010 0.000010 0.000010 0.000010 0.000010 0.000010 0.992831 0.000010 0.000010 0.000923 0.000010 0.000010 0.000010 0.000010 0.000010 0.000010 0.000010 0.000010 0.000010 0.000010 0.000010 0.000800 0.000010 0.000010 0.000010 0.000010 0.000010 0.000010 0.000010 0.000010 0.000010 0.000010 0.000010 0.000010 0.000010 0.000010 0.000010 0.000010 0.000010 0.000010 0.000010 0.000010
0.000010 0.012921 0.000010 0.049262 0.000010 0.000010 0.000010 0.000010 0.000010 0.038903 0.032874 0.000010 0.045119 0.423413 0.008177 0.000010 0.000010 0.019986 0.000010 0.020335 0.011670 0.010650 0.011178 0.033083 0.000010 0.000010 0.033537 0.000010 0.000010 0.000010 0.015887 0.000010 0.003744 0.017266 0.000010 0.000584 0.000010 0.000010 0.000010 0.026385 0.000010 0.000010 0.000806 0.178993 0.004958 0.000010 0.000010 0.000010 0.000010
0.000010 0.000010 0.000010 0.000010 0.000010 0.000010 0.000010 0.000010 0.000010 0.000010 0.000010 0.000010 0.000010 0.999520 0.000010 0.000010 0.000010 0.000010 0.000010 0.000010 0.000010 0.000010 0.000010 0.000010 0.000010 0.000010 0.000010 0.000010 0.000010 0.000010 0.000010 0.000010 0.000010 0.000010 0.000010 0.000010 0.000010 0.000010 0.000010 0.000010 0.000010 0.000010 0.000010 0.000010 0.000010 0.000010 0.000010 0.000010 0.000010
0.000581 0.000010 0.000010 0.000010 0.000010 0.000010 0.000010 0.000010 0.020712 0.014681 0.000010 0.000010 0.000010 0.923661 0.000010 0.000010 0.000010 0.000010 0.000010 0.000010 0.000010 0.013068 0.000010 0.000010 0.000010 0.000010 0.000010 0.000010 0.000010 0.000010 0.000010 0.000010 0.000010 0.000010 0.000010 0.000010 0.000010 0.018502 0.000010 0.000010 0.000010 0.000010 0.000048 0.000010 0.000010 0.000010 0.000010 0.000010 0.008336
0.006557 0.022390 0.000010 0.036360 0.000010 0.000010 0.000010 0.000010 0.000010 0.046710 0.000010 0.000010 0.034985 0.460022 0.000010 0.000010 0.000010 0.008615 0.000010 0.006809 0.022667 0.054138 0.013645 0.000010 0.000010 0.000010 0.012177 0.000010 0.000010 0.000010 0.000010 0.000010 0.000010 0.044057 0.005080 0.000010 0.000010 0.012285 0.011531 0.035582 0.000010 0.000010 0.004627 0.159079 0.002395 0.000010 0.000010 0.000010 0.000010
0.000010 0.000010 0.000010 0.000010 0.000010 0.000010 0.000010 0.000010 0.000010 0.000010 0.000010 0.000010 0.000010 0.999520 0.000010 0.000010 0.000010 0.000010 0.000010 0.000010 0.000010 0.000010 0.000010 0.000010 0.000010 0.000010 0.000010 0.000010 0.000010 0.000010 0.000010 0.000010 0.000010 0.000010 0.000010 0.000010 0.000010 0.000010 0.000010 0.000010 0.000010 0.000010 0.000010 0.000010 0.000010 0.000010 0.000010 0.000010 0.000010
0.000010 0.000010 0.000010 0.006428 0.000010 0.000010 0.000010 0.000010 0.000010 0.037155 0.006177 0.000010 0.007300 0.880618 0.000010 0.000010 0.000010 0.007235 0.000010 0.000010 0.000010 0.000010 0.000010 0.000010 0.000010 0.000010 0.000010 0.000010 0.000010 0.000010 0.000010 0.004972 0.000010 0.000010 0.000011 0.000010 0.000010 0.005283 0.000010 0.009576 0.000010 0.000010 0.000010 0.034864 0.000010 0.000010 0.000010 0.000010 0.000010
0.000010 0.000010 0.000010 0.000010 0.000010 0.000010 0.000010 0.000010 0.000010 0.000010 0.000010 0.000010 0.000010 0.999520 0.000010 0.000010 0.000010 0.000010 0.000010 0.000010 0.000010 0.000010 0.000010 0.000010 0.000010 0.000010 0.000010 0.000010 0.000010 0.000010 0.000010 0.000010 0.000010 0.000010 0.000010 0.000010 0.000010 0.000010 0.000010 0.000010 0.000010 0.000010 0.000010 0.000010 0.000010 0.000010 0.000010 0.000010 0.000010
0.000010 0.007191 0.000010 0.017456 0.000010 0.000010 0.000010 0.000010 0.000010 0.056315 0.000010 0.000010 0.000010 0.760892 0.010620 0.000010 0.000010 0.000010 0.000010 0.000014 0.000010 0.028327 0.004992 0.000010 0.000010 0.000010 0.015707 0.000010 0.003875 0.000010 0.000010 0.000010 0.008546 0.000010 0.000010 0.003434 0.000010 0.000010 0.000010 0.055756 0.000010 0.000010 0.000010 0.024880 0.001656 0.000010 0.000010 0.000010 0.000010
0.000010 0.028285 0.000010 0.025921 0.000010 0.000010 0.000010 0.000010 0.000010 0.042429 0.000010 0.000010 0.016164 0.501568 0.000010 0.000010 0.000010 0.000010 0.000010 0.000010 0.020907 0.026124 0.000010 0.026281 0.000010 0.000010 0.003812 0.000010 0.006309 0.000010 0.000010 0.027834 0.026628 0.006036 0.017547 0.000010 0.000010 0.004751 0.000287 0.000010 0.000010 0.007769 0.000010 0.211038 0.000010 0.000010 0.000010 0.000010 0.000010
0.000010 0.016239 0.000010 0.019045 0.000010 0.000010 0.000010 0.000010 0.000010 0.038328 0.000010 0.000010 0.007545 0.774877 0.007286 0.000010 0.000010 0.009602 0.000010 0.000010 0.000010 0.014335 0.000010 0.000010 0.000010 0.009206 0.000010 0.000010 0.000010 0.000010 0.000010 0.000010 0.000010 0.015999 0.011749 0.000010 0.011028 0.000010 0.000010 0.011444 0.000010 0.014640 0.000010 0.022392 0.002556 0.000010 0.013411 0.000010 0.000010
0.006420 0.014267 0.000010 0.039815 0.000010 0.006729 0.000010 0.000010 0.000010 0.061253 0.018092 0.003337 0.008800 0.457347 0.010665 0.000010 0.000010 0.000010 0.000010 0.000010 0.010853 0.053274 0.026621 0.000010 0.000010 0.000010 0.017966 0.024600 0.001870 0.002270 0.000010 0.006002 0.015216 0.000010 0.020156 0.005840 0.000010 0.000010 0.005073 0.016152 0.013328 0.000010 0.001756 0.140847 0.000010 0.000010 0.003308 0.006023 0.001922
0.000283 0.041787 0.000010 0.019662 0.000010 0.000010 0.000010 0.000010 0.000010 0.044487 0.018187 0.000010 0.021780 0.439770 0.001193 0.000010 0.000010 0.001239 0.000010 0.035313 0.000010 0.012689 0.007285 0.009897 0.000010 0.023509 0.033222 0.007778 0.004146 0.000010 0.002329 0.000010 0.000010 0.006340 0.011982 0.000010 0.000010 0.007543 0.000010 0.046520 0.000010 0.000010 0.000960 0.174022 0.027836 0.000010 0.000010 0.000010 0.000010
0.000010 0.019782 0.021859 0.034490 0.000010 0.001963 0.000010 0.000010 0.000010 0.074480 0.000010 0.000015 0.050050 0.407846 0.009370 0.000010 0.000010 0.013093 0.000010 0.000010 0.000010 0.029642 0.000010 0.015331 0.014591 0.000326 0.000010 0.006301 0.000010 0.000010 0.009089 0.000010 0.000096 0.040340 0.009026 0.000642 0.000010 0.000010 0.020533 0.000010 0.000010 0.000010 0.000010 0.200740 0.008948 0.011198 0.000010 0.000010 0.000010
0.000010 0.000010 0.000010 0.030575 0.000010 0.000010 0.000010 0.005921 0.000010 0.023126 0.028873 0.000010 0.005128 0.654463 0.010074 0.000010 0.000010 0.000010 0.000010 0.042234 0.000010 0.000010 0.028647 0.003919 0.000010 0.000010 0.000010 0.000010 0.000010 0.009615 0.000010 0.000010 0.007867 0.015043 0.000010 0.000010 0.000010 0.000010 0.000010 0.023621 0.000010 0.022259 0.000010 0.088304 0.000010 0.000010 0.000010 0.000010 0.000010
0.000019 0.022259 0.000010 0.002888 0.000010 0.000010 0.000010 0.000010 0.000010 0.096840 0.007159 0.000010 0.004017 0.435296 0.026496 0.000010 0.000010 0.000010 0.000010 0.000010 0.000010 0.030474 0.000010 0.016032 0.000010 0.000010 0.000010 0.014511 0.000010 0.000010 0.003300 0.007260 0.000010 0.029004 0.034166 0.000010 0.000010 0.002420 0.000010 0.011689 0.000010 0.002303 0.000010 0.216050 0.037529 0.000010 0.000010 0.000010 0.000010
0.000010 0.000010 0.000010 0.000010 0.000010 0.000010 0.000010 0.000010 0.000010 0.000010 0.000010 0.000010 0.000010 0.999520 0.000010 0.000010 0.000010 0.000010 0.000010 0.000010 0.000010 0.000010 0.000010 0.000010 0.000010 0.000010 0.000010 0.000010 0.000010 0.000010 0.000010 0.000010 0.000010 0.000010 0.000010 0.000010 0.000010 0.000010 0.000010 0.000010 0.000010 0.000010 0.000010 0.000010 0.000010 0.000010 0.000010 0.000010 0.000010
0.000010 0.000010 0.000010 0.043691 0.000010 0.000010 0.000010 0.000010 0.000010 0.000010 0.000010 0.000010 0.408590 0.002909 0.008834 0.000010 0.000010 0.000010 0.000010 0.000010 0.002688 0.208673 0.000010 0.000010 0.000010 0.000010 0.000010 0.000010 0.000010 0.000010 0.000010 0.000010 0.000010 0.000010 0.108290 0.000010 0.000010 0.002092 0.000010 0.126645 0.000010 0.000010 0.000010 0.084681 0.000010 0.000010 0.000010 0.000010 0.002527
0.003614 0.000010 0.000010 0.066249 0.000010 0.000010 0.000010 0.000010 0.000010 0.000010 0.000010 0.000010 0.509497 0.000010 0.002759 0.000010 0.000010 0.006121 0.000010 0.000010 0.000010 0.177151 0.000010 0.000010 0.000010 0.000010 0.000010 0.000010 0.000010 0.000010 0.000010 0.000010 0.000010 0.000010 0.097624 0.000010 0.000010 0.000010 0.000010 0.112882 0.000010 0.000010 0.000010 0.023702 0.000010 0.000010 0.000010 0.000010 0.000010
0.000010 0.000010 0.000010 0.048405 0.000010 0.000010 0.000010 0.000010 0.000010 0.000010 0.000010 0.000010 0.431682 0.000010 0.000010 0.000010 0.000010 0.000010 0.000010 0.000010 0.000010 0.228270 0.000010 0.000010 0.000010 0.000010 0.000010 0.000010 0.000010 0.000010 0.000010 0.000010 0.000010 0.000010 0.077951 0.000010 0.000010 0.000010 0.000010 0.154963 0.000010 0.000010 0.000010 0.052247 0.000010 0.000010 0.000010 0.000010 0.006062
0.000010 0.000010 0.000010 0.083119 0.000010 0.000010 0.000010 0.000010 0.000010 0.000010 0.014226 0.000010 0.450392 0.009179 0.000010 0.000010 0.000010 0.000010 0.000010 0.000010 0.000010 0.193290 0.000010 0.000010 0.000010 0.000010 0.000010 0.000010 0.000010 0.000010 0.000010 0.000010 0.000010 0.010983 0.073816 0.003198 0.000010 0.000010 0.000010 0.099349 0.000010 0.000010 0.000010 0.062059 0.000010 0.000010 0.000010 0.000010 0.000010
0.000010 0.000010 0.000010 0.072309 0.000010 0.000010 0.000010 0.000010 0.000010 0.000010 0.000010 0.000010 0.468905 0.000010 0.000010 0.000010 0.000010 0.000010 0.000010 0.000010 0.000010 0.219455 0.000010 0.000010 0.000010 0.000010 0.000010 0.000010 0.003520 0.000010 0.001495 0.000010 0.000010 0.000010 0.034956 0.000010 0.000010 0.000010 0.000010 0.144454 0.000010 0.000010 0.000010 0.042332 0.012173 0.000010 0.000010 0.000010 0.000010
0.000010 0.000010 0.000010 0.063292 0.000010 0.000010 0.000010 0.000010 0.000010 0.000010 0.000010 0.000010 0.391707 0.000010 0.000010 0.000010 0.000010 0.008319 0.000010 0.000010 0.000010 0.222593 0.000010 0.000010 0.000010 0.000010 0.000010 0.000010 0.000010 0.000010 0.000010 0.000010 0.001576 0.007672 0.085681 0.000010 0.000010 0.000010 0.000010 0.133758 0.000010 0.000010 0.000010 0.083862 0.001148 0.000010 0.000010 0.000010 0.000010
0.000010 0.000010 0.000010 0.046509 0.000010 0.000010 0.000010 0.000010 0.000010 0.000010 0.000010 0.000010 0.550075 0.000010 0.000010 0.000010 0.000010 0.000010 0.000010 0.000010 0.000010 0.196716 0.000010 0.000010 0.000010 0.000010 0.000010 0.000010 0.000010 0.000010 0.000010 0.000010 0.000010 0.000010 0.049925 0.004619 0.000010 0.000010 0.000010 0.126146 0.000010 0.000010 0.000010 0.019499 0.006102 0.000010 0.000010 0.000010 0.000010
0.000010 0.000010 0.000010 0.063035 0.000010 0.000010 0.000010 0.000010 0.000010 0.000010 0.000010 0.000010 0.483012 0.000010 0.000010 0.000010 0.000010 0.000488 0.000010 0.000010 0.000010 0.198772 0.000010 0.000010 0.000010 0.000010 0.000010 0.000010 0.009972 0.000010 0.000010 0.000010 0.000010 0.000010 0.084951 0.000010 0.000010 0.000010 0.007235 0.115210 0.000010 0.000010 0.000010 0.036926 0.000010 0.000010 0.000010 0.000010 0.000010
0.000010 0.000010 0.000010 0.028417 0.000010 0.000010 0.000010 0.000010 0.000010 0.000010 0.000010 0.000010 0.524750 0.000010 0.000010 0.000010 0.000010 0.000010 0.000010 0.000010 0.000010 0.203296 0.000010 0.000010 0.000010 0.000010 0.000010 0.000010 0.000010 0.000010 0.009405 0.000010 0.000010 0.000010 0.057426 0.000019 0.000010 0.000010 0.001870 0.135165 0.000010 0.000010 0.012320 0.026942 0.000010 0.000010 0.000010 0.000010 0.000010
0.003560 0.000010 0.000010 0.111420 0.000010 0.000010 0.000010 0.000010 0.000010 0.000010 0.000010 0.000010 0.438038 0.000010 0.000010 0.000010 0.000010 0.000010 0.000010 0.000010 0.000010 0.183912 0.006285 0.001332 0.000010 0.000010 0.000010 0.000010 0.001057 0.000010 0.003694 0.000010 0.000010 0.000010 0.086686 0.000010 0.000010 0.000010 0.000010 0.163626 0.000010 0.000010 0.000010 0.000010 0.000010 0.000010 0.000010 0.000010 0.000010
0.000010 0.000010 0.000010 0.055331 0.000010 0.000010 0.000010 0.000010 0.000010 0.000010 0.000010 0.000010 0.451879 0.000010 0.000010 0.000010 0.000010 0.000010 0.000010 0.000010 0.000010 0.205952 0.000010 0.000010 0.000010 0.000010 0.000010 0.000010 0.000501 0.003223 0.000010 0.000010 0.000017 0.000010 0.086535 0.000010 0.000010 0.000010 0.000010 0.189287 0.000010 0.000010 0.000010 0.000010 0.006876 0.000010 0.000010 0.000010 0.000010
0.000010 0.000010 0.000010 0.047683 0.000010 0.000010 0.000010 0.000010 0.000010 0.000010 0.000010 0.000010 0.520403 0.000010 0.002879 0.000010 0.000010 0.000061 0.000010 0.000010 0.000010 0.220513 0.000010 0.003821 0.000010 0.000010 0.000010 0.000010 0.004889 0.006799 0.012886 0.000010 0.001206 0.000010 0.047371 0.000010 0.000010 0.000010 0.000010 0.110861 0.000010 0.000010 0.000010 0.010518 0.009760 0.000010 0.000010 0.000010 0.000010
0.000010 0.000010 0.000010 0.044494 0.000010 0.000010 0.000010 0.000010 0.000010 0.000010 0.000010 0.000010 0.493031 0.000010 0.000010 0.000010 0.000010 0.000010 0.000010 0.000010 0.000010 0.227959 0.000010 0.000010 0.000010 0.000010 0.000010 0.000010 0.000010 0.000010 0.000010 0.000010 0.002366 0.000010 0.075855 0.000010 0.000010 0.000010 0.000010 0.155865 0.000010 0.000010 0.000010 0.000010 0.000010 0.000010 0.000010 0.000010 0.000010
0.001842 0.000010 0.000010 0.044444 0.000010 0.000010 0.000010 0.000010 0.000010 0.000010 0.000010 0.000010 0.519187 0.000010 0.000010 0.000010 0.000010 0.000010 0.000010 0.000010 0.000010 0.201025 0.000010 0.000010 0.000010 0.000010 0.000010 0.000010 0.001367 0.000010 0.000010 0.000010 0.000010 0.000010 0.037250 0.000010 0.000010 0.001528 0.000010 0.123274 0.000010 0.000010 0.000010 0.052903 0.012348 0.000010 0.000010 0.000010 0.004454
0.000010 0.000010 0.000010 0.082477 0.000010 0.000010 0.000010 0.000010 0.000010 0.000010 0.000010 0.000010 0.450184 0.000102 0.000010 0.000010 0.000010 0.000010 0.000010 0.000010 0.000010 0.188827 0.001479 0.000010 0.000010 0.000010 0.000010 0.000010 0.004886 0.000010 0.013793 0.000010 0.005153 0.000010 0.086277 0.000521 0.000010 0.004866 0.000010 0.128022 0.000010 0.000010 0.000010 0.033051 0.000010 0.000010 0.000010 0.000010 0.000010
0.000010 0.000010 0.000010 0.075415 0.000010 0.000010 0.000010 0.000010 0.000010 0.000010 0.000010 0.000010 0.437377 0.000010 0.002005 0.000010 0.000010 0.002028 0.000010 0.000010 0.000010 0.210871 0.000010 0.000010 0.000010 0.000010 0.000010 0.000010 0.000010 0.016070 0.000016 0.000010 0.000010 0.000010 0.068884 0.006536 0.000010 0.000010 0.000731 0.145626 0.000010 0.000010 0.000010 0.034070 0.000010 0.000010 0.000010 0.000010 0.000010
0.000010 0.000010 0.000010 0.043388 0.000010 0.000010 0.000010 0.000010 0.000010 0.000010 0.000010 0.000010 0.483705 0.000010 0.000010 0.000010 0.000010 0.000010 0.000010 0.000010 0.000010 0.193266 0.000010 0.003786 0.000010 0.000010 0.000010 0.000010 0.000010 0.000010 0.000010 0.000010 0.000010 0.000010 0.053276 0.000010 0.000010 0.000010 0.000010 0.160295 0.000010 0.000010 0.000010 0.061865 0.000010 0.000010 0.000010 0.000010 0.000010
0.000010 0.000010 0.000010 0.081243 0.000010 0.000010 0.000010 0.000010 0.000010 0.000010 0.000010 0.000010 0.434545 0.000091 0.000010 0.000010 0.000010 0.000010 0.000010 0.000010 0.000010 0.201295 0.000010 0.000010 0.000010 0.000010 0.000010 0.000010 0.000010 0.000010 0.001279 0.000010 0.000010 0.000010 0.077782 0.013362 0.000010 0.000010 0.000010 0.129117 0.000010 0.000010 0.000010 0.056341 0.004555 0.000010 0.000010 0.000010 0.000010
0.000010 0.000010 0.000010 0.051297 0.000010 0.000010 0.000010 0.000010 0.000010 0.000010 0.000010 0.000010 0.476146 0.000010 0.009869 0.000010 0.000010 0.000010 0.000010 0.000010 0.000010 0.183680 0.000010 0.000010 0.000010 0.000010 0.000010 0.000010 0.000010 0.000010 0.013378 0.000010 0.008187 0.000010 0.058933 0.000010 0.000010 0.000010 0.000010 0.139713 0.000010 0.000010 0.006899 0.051508 0.000010 0.000010 0.000010 0.000010 0.000010
0.000010 0.000010 0.000010 0.065145 0.000010 0.000010 0.000010 0.000010 0.000010 0.000010 0.000010 0.000010 0.434031 0.000010 0.000010 0.000010 0.000010 0.000010 0.000010 0.000010 0.000010 0.229721 0.000010 0.000010 0.000010 0.000010 0.000010 0.000010 0.000010 0.000010 0.002458 0.000010 0.000010 0.044913 0.097956 0.000010 0.000010 0.000010 0.000010 0.110186 0.000010 0.000010 0.015181 0.000010 0.000010 0.000010 0.000010 0.000010 0.000010
0.000010 0.000010 0.000010 0.000010 0.000010 0.000010 0.000010 0.000010 0.000010 0.000010 0.000010 0.000010 0.000010 0.000010 0.000010 0.000010 0.000010 0.000010 0.000010 0.000010 0.000010 0.000010 0.000010 0.000010 0.000010 0.000010 0.000010 0.000010 0.000010 0.000010 0.999520 0.000010 0.000010 0.000010 0.000010 0.000010 0.000010 0.000010 0.000010 0.000010 0.000010 0.000010 0.000010 0.000010 0.000010 0.000010 0.000010 0.000010 0.000010
0.000010 0.000010 0.000010 0.000012 0.000010 0.000010 0.000010 0.000010 0.000010 0.000010 0.000010 0.000010 0.000010 0.000010 0.000010 0.000010 0.000010 0.000010 0.000010 0.000010 0.000010 0.000010 0.000010 0.000010 0.000010 0.000010 0.000010 0.000010 0.000010 0.000010 0.999515 0.000013 0.000010 0.000010 0.000010 0.000010 0.000010 0.000010 0.000010 0.000010 0.000010 0.000010 0.000011 0.000010 0.000010 0.000010 0.000010 0.000010 0.000010
0.000010 0.000010 0.000010 0.000014 0.000018 0.000010 0.000010 0.000010 0.000010 0.000010 0.000010 0.000010 0.000010 0.000010 0.000010 0.000010 0.000010 0.000010 0.000010 0.000010 0.000010 0.000010 0.000010 0.000010 0.000010 0.000010 0.000010 0.000010 0.000010 0.000010 0.999508 0.000010 0.000010 0.000010 0.000010 0.000010 0.000010 0.000010 0.000010 0.000010 0.000010 0.000010 0.000010 0.000010 0.000010 0.000010 0.000010 0.000010 0.000010
0.002521 0.027942 0.000010 0.000010 0.000010 0.000010 0.000010 0.000010 0.000010 0.045552 0.011527 0.000010 0.033138 0.000010 0.000010 0.000010 0.000010 0.010414 0.000010 0.000010 0.011669 0.000010 0.029697 0.009737 0.000010 0.000010 0.036731 0.006986 0.000010 0.183429 0.551914 0.001476 0.000010 0.000010 0.012043 0.000010 0.000010 0.000010 0.000010 0.000010 0.000010 0.000031 0.000010 0.000010 0.024872 0.000010 0.000010 0.000010 0.000010
0.000010 0.000010 0.000010 0.000076 0.000010 0.000010 0.000010 0.000010 0.000010 0.045826 0.016261 0.000010 0.014314 0.000010 0.000010 0.000010 0.000010 0.000614 0.000010 0.000010 0.000010 0.002604 0.000010 0.000010 0.000010 0.000010 0.034541 0.000010 0.000010 0.160728 0.689890 0.000010 0.024203 0.000010 0.000010 0.000010 0.000010 0.000010 0.007646 0.000010 0.000010 0.000010 0.000010 0.000010 0.002927 0.000010 0.000010 0.000010 0.000010
0.000010 0.000010 0.000010 0.010620 0.000010 0.000010 0.000010 0.000010 0.000010 0.032490 0.008590 0.000010 0.000010 0.000010 0.000010 0.000010 0.000010 0.000010 0.000010 0.000010 0.000010 0.000010 0.000010 0.000010 0.000010 0.000010 0.000010 0.000010 0.000010 0.175558 0.772302 0.000010 0.000010 0.000010 0.000010 0.000010 0.000010 0.000010 0.000010 0.000010 0.000010 0.000010 0.000010 0.000010 0.000010 0.000010 0.000010 0.000010 0.000010
0.000010 0.000010 0.000010 0.000010 0.000010 0.000010 0.000010 0.000010 0.000010 0.000010 0.000010 0.000010 0.000010 0.000010 0.000010 0.000010 0.000010 0.000010 0.000010 0.000010 0.000010 0.000010 0.000010 0.000010 0.000010 0.000010 0.000010 0.000010 0.000010 0.000010 0.999520 0.000010 0.000010 0.000010 0.000010 0.000010 0.000010 0.000010 0.000010 0.000010 0.000010 0.000010 0.000010 0.000010 0.000010 0.000010 0.000010 0.000010 0.000010
0.000010 0.000010 0.000010 0.000010 0.000010 0.000010 0.000010 0.000010 0.000010 0.000010 0.000010 0.000010 0.000010 0.000010 0.000010 0.000010 0.000010 0.000010 0.000010 0.000010 0.000010 0.000010 0.000010 0.000010 0.000010 0.000010 0.000010 0.000010 0.000010 0.000010 0.999520 0.000010 0.000010 0.000010 0.000010 0.000010 0.000010 0.000010 0.000010 0.000010 0.000010 0.000010 0.000010 0.000010 0.000010 0.000010 0.000010 0.000010 0.000010
0.000010 0.000010 0.000010 0.000010 0.000010 0.000010 0.000010 0.000010 0.000010 0.000010 0.000010 0.000010 0.000010 0.000010 0.000010 0.000010 0.000010 0.000010 0.000010 0.000010 0.000010 0.000010 0.000010 0.000010 0.000010 0.000010 0.000010 0.000010 0.000010 0.000010 0.999520 0.000010 0.000010 0.000010 0.000010 0.000010 0.000010 0.000010 0.000010 0.000010 0.000010 0.000010 0.000010 0.000010 0.000010 0.000010 0.000010 0.000010 0.000010
0.000010 0.000010 0.000010 0.000010 0.000010 0.000010 0.000010 0.000010 0.000010 0.000010 0.000010 0.000010 0.000010 0.000010 0.000010 0.000010 0.000010 0.000010 0.000010 0.000010 0.000010 0.000010 0.000010 0.000010 0.000010 0.000010 0.000010 0.000010 0.000010 0.000010 0.999520 0.000010 0.000010 0.000010 0.000010 0.000010 0.000010 0.000010 0.000010 0.000010 0.000010 0.000010 0.000010 0.000010 0.000010 0.000010 0.000010 0.000010 0.000010
0.000010 0.000010 0.000010 0.000010 0.000010 0.000010 0.000010 0.000010 0.000010 0.000010 0.000010 0.000010 0.000010 0.000010 0.000010 0.000010 0.000010 0.000010 0.000010 0.000010 0.000010 0.000010 0.000010 0.000010 0.000010 0.000010 0.000010 0.000010 0.000010 0.000010 0.999520 0.000010 0.000010 0.000010 0.000010 0.000010 0.000010 0.000010 0.000010 0.000010 0.000010 0.000010 0.000010 0.000010 0.000010 0.000010 0.000010 0.000010 0.000010
0.000012 0.000010 0.000010 0.000010 0.000010 0.000010 0.000013 0.000010 0.000010 0.000010 0.000020 0.000010 0.000010 0.000010 0.000010 0.000010 0.000010 0.000010 0.000010 0.000010 0.000010 0.000010 0.000010 0.000010 0.000010 0.000010 0.000010 0.000010 0.000010 0.000010 0.999505 0.000010 0.000010 0.000010 0.000010 0.000010 0.000010 0.000010 0.000010 0.000010 0.000010 0.000010 0.000010 0.000010 0.000010 0.000010 0.000010 0.000010 0.000010
0.000010 0.000010 0.000010 0.000010 0.000010 0.000010 0.000010 0.000010 0.000010 0.000010 0.000010 0.001750 0.000010 0.000010 0.000010 0.000010 0.000010 0.000010 0.000010 0.000010 0.000010 0.000010 0.000010 0.000010 0.000010 0.000010 0.000010 0.019098 0.001106 0.600575 0.354920 0.000010 0.000010 0.000010 0.000010 0.007279 0.000010 0.000010 0.000010 0.000010 0.000010 0.000885 0.013976 0.000010 0.000010 0.000010 0.000010 0.000010 0.000010
0.003324 0.000010 0.000010 0.000010 0.000010 0.000010 0.000010 0.000010 0.000010 0.000010 0.000010 0.003614 0.000010 0.000010 0.000010 0.000010 0.000010 0.000010 0.000010 0.000010 0.000010 0.000010 0.000010 0.000010 0.000010 0.000010 0.000010 0.000010 0.002479 0.603174 0.364786 0.000010 0.000010 0.000010 0.000010 0.002679 0.000010 0.000010 0.000010 0.000010 0.000010 0.000010 0.019523 0.000010 0.000010 0.000010 0.000010 0.000010 0.000010
0.017495 0.000010 0.000010 0.000010 0.000010 0.000010 0.000010 0.000010 0.000010 0.000010 0.000010 0.001979 0.000010 0.000010 0.000010 0.000010 0.000010 0.000010 0.000010 0.000010 0.000010 0.000010 0.000010 0.000010 0.000010 0.000010 0.000010 0.000010 0.000010 0.599556 0.375442 0.000010 0.000010 0.000010 0.000010 0.000010 0.000010 0.000010 0.000010 0.000010 0.000010 0.000010 0.005087 0.000010 0.000010 0.000010 0.000010 0.000010 0.000010
0.000010 0.000010 0.000010 0.000010 0.003250 0.000010 0.000010 0.000010 0.000010 0.000010 0.000010 0.000010 0.000010 0.000010 0.000010 0.000010 0.000010 0.000010 0.000010 0.000010 0.000010 0.000010 0.000010 0.000010 0.000010 0.000010 0.000010 0.000010 0.000010 0.608148 0.372713 0.000010 0.000010 0.000010 0.000010 0.000010 0.000010 0.000010 0.000010 0.000010 0.000010 0.000010 0.015439 0.000010 0.000010 0.000010 0.000010 0.000010 0.000010
0.000010 0.000010 0.000010 0.000010 0.000010 0.000010 0.000010 0.000010 0.000010 0.000010 0.000010 0.003317 0.000010 0.000010 0.000010 0.000010 0.000010 0.000010 0.000010 0.000010 0.000010 0.000010 0.000010 0.000010 0.000010 0.000010 0.000010 0.000010 0.013398 0.633803 0.340456 0.000010 0.000010 0.000010 0.000010 0.000010 0.000010 0.000010 0.000010 0.000010 0.000010 0.008585 0.000010 0.000010 0.000010 0.000010 0.000010 0.000010 0.000010
0.000010 0.000010 0.000010 0.000010 0.006059 0.000010 0.000010 0.000010 0.000010 0.000010 0.000010 0.000015 0.000010 0.000010 0.000010 0.000010 0.000010 0.000010 0.000010 0.000010 0.000010 0.000010 0.000010 0.000010 0.000010 0.000010 0.000010 0.000010 0.007638 0.600014 0.371822 0.000010 0.000010 0.000010 0.000010 0.000010 0.000010 0.000010 0.000010 0.000010 0.000010 0.000010 0.000010 0.000010 0.000010 0.000010 0.000010 0.000010 0.014022
0.000010 0.000010 0.000010 0.000010 0.000010 0.000010 0.000010 0.000010 0.000010 0.000010 0.000010 0.000010 0.000010 0.161046 0.000010 0.000010 0.000010 0.000010 0.000010 0.000010 0.000010 0.000010 0.000010 0.000010 0.000010 0.000010 0.000010 0.000010 0.000010 0.557779 0.278320 0.000010 0.000010 0.000010 0.000010 0.000010 0.000010 0.002405 0.000010 0.000010 0.000010 0.000010 0.000010 0.000010 0.000010 0.000010 0.000010 0.000010 0.000010
0.000010 0.000010 0.000010 0.000010 0.000010 0.000010 0.000010 0.000010 0.000010 0.000010 0.004183 0.001422 0.000010 0.154820 0.000010 0.000010 0.000010 0.000010 0.000010 0.000010 0.000010 0.000010 0.000010 0.000010 0.000010 0.000010 0.000010 0.000010 0.000010 0.558819 0.276981 0.000010 0.000010 0.000010 0.000010 0.000010 0.000010 0.003345 0.000010 0.000010 0.000010 0.000010 0.000010 0.000010 0.000010 0.000010 0.000010 0.000010 0.000010
0.000010 0.000010 0.000010 0.858438 0.000010 0.000010 0.000010 0.000010 0.000010 0.015192 0.000010 0.000010 0.000010 0.000010 0.000010 0.000010 0.000010 0.000010 0.000010 0.000010 0.000010 0.000010 0.000010 0.000010 0.000010 0.000010 0.000010 0.121177 0.000010 0.000010 0.000010 0.000010 0.000010 0.000010 0.000010 0.000010 0.000010 0.000010 0.000010 0.000010 0.000010 0.000010 0.004742 0.000010 0.000010 0.000010 0.000010 0.000010 0.000010
0.000010 0.000010 0.000010 0.945119 0.000010 0.000010 0.000010 0.000010 0.000010 0.011061 0.000014 0.000010 0.000010 0.000010 0.000010 0.000010 0.000010 0.000010 0.000010 0.000010 0.000010 0.000010 0.000010 0.000010 0.000010 0.000010 0.010909 0.022699 0.000010 0.000010 0.000010 0.000010 0.008969 0.000010 0.000010 0.000010 0.000010 0.000010 0.000010 0.000010 0.000010 0.000010 0.000010 0.000010 0.000809 0.000010 0.000010 0.000010 0.000010
0.000010 0.000010 0.000010 0.905109 0.000010 0.000010 0.000010 0.000010 0.000010 0.000010 0.000010 0.000010 0.000010 0.000010 0.000010 0.000010 0.000010 0.000010 0.000010 0.000010 0.000010 0.000010 0.000010 0.000010 0.000010 0.000010 0.000010 0.090808 0.000010 0.000010 0.000010 0.000010 0.000010 0.000010 0.000010 0.000010 0.000010 0.000010 0.000010 0.000010 0.000010 0.000010 0.000010 0.000010 0.003623 0.000010 0.000010 0.000010 0.000010
0.000010 0.000010 0.000010 0.806963 0.000010 0.000010 0.000010 0.000010 0.000010 0.000010 0.000010 0.000010 0.043270 0.000010 0.022075 0.000010 0.000010 0.000010 0.000010 0.000010 0.000010 0.000010 0.000010 0.000010 0.000010 0.000010 0.000010 0.000010 0.001792 0.000010 0.000010 0.000010 0.000010 0.000010 0.000010 0.000010 0.000010 0.000010 0.000010 0.036545 0.000010 0.000010 0.000010 0.000010 0.088925 0.000010 0.000010 0.000010 0.000010
0.000010 0.000010 0.000010 0.849773 0.000010 0.000010 0.000010 0.000010 0.000010 0.000010 0.000010 0.000010 0.029802 0.000010 0.001693 0.000010 0.000010 0.000010 0.000010 0.000010 0.000010 0.000010 0.010535 0.000010 0.000010 0.000010 0.000010 0.000010 0.010274 0.000010 0.000010 0.000010 0.001042 0.000010 0.000010 0.000010 0.000010 0.003517 0.000010 0.023923 0.000010 0.000010 0.000010 0.000010 0.069041 0.000010 0.000010 0.000010 0.000010
0.000010 0.005854 0.000010 0.836330 0.000010 0.000010 0.000010 0.000010 0.000010 0.000010 0.000010 0.000010 0.054836 0.000010 0.000010 0.000010 0.000010 0.000010 0.000010 0.000010 0.000010 0.000010 0.000010 0.000010 0.000010 0.000010 0.000010 0.000010 0.000010 0.000010 0.000010 0.000010 0.000010 0.000010 0.000010 0.000010 0.000010 0.000010 0.000010 0.009142 0.000010 0.000010 0.000356 0.024219 0.063732 0.000010 0.000010 0.000010 0.005120
0.000010 0.000010 0.000010 0.999520 0.000010 0.000010 0.000010 0.000010 0.000010 0.000010 0.000010 0.000010 0.000010 0.000010 0.000010 0.000010 0.000010 0.000010 0.000010 0.000010 0.000010 0.000010 0.000010 0.000010 0.000010 0.000010 0.000010 0.000010 0.000010 0.000010 0.000010 0.000010 0.000010 0.000010 0.000010 0.000010 0.000010 0.000010 0.000010 0.000010 0.000010 0.000010 0.000010 0.000010 0.000010 0.000010 0.000010 0.000010 0.000010
0.000010 0.000010 0.000010 0.999520 0.000010 0.000010 0.000010 0.000010 0.000010 0.000010 0.000010 0.000010 0.000010 0.000010 0.000010 0.000010 0.000010 0.000010 0.000010 0.000010 0.000010 0.000010 0.000010 0.000010 0.000010 0.000010 0.000010 0.000010 0.000010 0.000010 0.000010 0.000010 0.000010 0.000010 0.000010 0.000010 0.000010 0.000010 0.000010 0.000010 0.000010 0.000010 0.000010 0.000010 0.000010 0.000010 0.000010 0.000010 0.000010
0.000010 0.000010 0.000010 0.981784 0.000010 0.000010 0.000010 0.000010 0.000010 0.000010 0.000010 0.000010 0.000010 0.000010 0.000010 0.000010 0.000010 0.000010 0.000010 0.000010 0.000010 0.011279 0.000010 0.000010 0.000010 0.000010 0.000010 0.000010 0.000010 0.000010 0.000010 0.000010 0.000010 0.000010 0.000010 0.000010 0.000010 0.000010 0.000010 0.000010 0.000010 0.000010 0.000010 0.000010 0.006477 0.000010 0.000010 0.000010 0.000010
0.000010 0.000010 0.000010 0.832961 0.000010 0.000010 0.000010 0.000010 0.000010 0.000010 0.000010 0.000010 0.000010 0.043319 0.000010 0.000010 0.000010 0.004680 0.000010 0.000010 0.033414 0.011532 0.003770 0.010453 0.000010 0.000010 0.000010 0.000013 0.000010 0.000010 0.000010 0.009329 0.000010 0.000010 0.000010 0.000010 0.000010 0.000816 0.000010 0.021180 0.000010 0.000010 0.011155 0.000010 0.017019 0.000010 0.000010 0.000010 0.000010
0.000010 0.000010 0.000010 0.901759 0.000010 0.000010 0.000010 0.000010 0.000010 0.000010 0.000010 0.000010 0.045755 0.000010 0.000010 0.000010 0.000010 0.000012 0.000010 0.000010 0.000010 0.002929 0.000010 0.000010 0.000010 0.000010 0.000010 0.000010 0.000010 0.000010 0.010574 0.000010 0.016327 0.000010 0.000010 0.000010 0.000010 0.000010 0.003954 0.000010 0.000010 0.000010 0.004068 0.000010 0.014223 0.000010 0.000010 0.000010 0.000010
0.000010 0.000010 0.000010 0.999520 0.000010 0.000010 0.000010 0.000010 0.000010 0.000010 0.000010 0.000010 0.000010 0.000010 0.000010 0.000010 0.000010 0.000010 0.000010 0.000010 0.000010 0.000010 0.000010 0.000010 0.000010 0.000010 0.000010 0.000010 0.000010 0.000010 0.000010 0.000010 0.000010 0.000010 0.000010 0.000010 0.000010 0.000010 0.000010 0.000010 0.000010 0.000010 0.000010 0.000010 0.000010 0.000010 0.000010 0.000010 0.000010
0.000010 0.000010 0.000010 0.999520 0.000010 0.000010 0.000010 0.000010 0.000010 0.000010 0.000010 0.000010 0.000010 0.000010 0.000010 0.000010 0.000010 0.000010 0.000010 0.000010 0.000010 0.000010 0.000010 0.000010 0.000010 0.000010 0.000010 0.000010 0.000010 0.000010 0.000010 0.000010 0.000010 0.000010 0.000010 0.000010 0.000010 0.000010 0.000010 0.000010 0.000010 0.000010 0.000010 0.000010 0.000010 0.000010 0.000010 0.000010 0.000010
0.000010 0.000010 0.000010 0.661820 0.000010 0.000010 0.000010 0.000010 0.000010 0.000010 0.000010 0.000010 0.050859 0.007381 0.010061 0.000010 0.000010 0.011318 0.000010 0.000010 0.000010 0.039535 0.018079 0.006831 0.000010 0.000010 0.000010 0.000010 0.001917 0.007232 0.000010 0.000010 0.021651 0.000010 0.002038 0.000010 0.000010 0.006184 0.004694 0.056466 0.000010 0.000010 0.000010 0.001213 0.092402 0.000010 0.000010 0.000010 0.000010
0.000010 0.000010 0.000010 0.891139 0.000010 0.000010 0.000010 0.000010 0.000010 0.000010 0.000010 0.000010 0.048459 0.000010 0.000010 0.000010 0.000010 0.006276 0.000010 0.000010 0.000010 0.000010 0.000010 0.000010 0.000010 0.000010 0.000010 0.000010 0.000010 0.000010 0.000010 0.000010 0.000010 0.000010 0.000010 0.000010 0.000010 0.000010 0.000010 0.000018 0.000010 0.000010 0.000010 0.000010 0.053669 0.000010 0.000010 0.000010 0.000010
0.000010 0.000010 0.000010 0.854074 0.000010 0.000010 0.000010 0.000010 0.000010 0.000010 0.000010 0.000010 0.000010 0.000010 0.000010 0.000010 0.000010 0.013295 0.000010 0.000010 0.000010 0.000010 0.000010 0.000010 0.000010 0.000010 0.000010 0.000010 0.010036 0.000010 0.007131 0.000010 0.000010 0.000010 0.000010 0.000010 0.000010 0.005021 0.000010 0.042818 0.000010 0.000010 0.000010 0.000010 0.067205 0.000010 0.000010 0.000010 0.000010
0.000010 0.000010 0.000010 0.999520 0.000010 0.000010 0.000010 0.000010 0.000010 0.000010 0.000010 0.000010 0.000010 0.000010 0.000010 0.000010 0.000010 0.000010 0.000010 0.000010 0.000010 0.000010 0.000010 0.000010 0.000010 0.000010 0.000010 0.000010 0.000010 0.000010 0.000010 0.000010 0.000010 0.000010 0.000010 0.000010 0.000010 0.000010 0.000010 0.000010 0.000010 0.000010 0.000010 0.000010 0.000010 0.000010 0.000010 0.000010 0.000010
0.006040 0.029554 0.000010 0.698544 0.000010 0.000010 0.000010 0.000010 0.000010 0.027676 0.000010 0.000010 0.000010 0.109186 0.003843 0.000010 0.000010 0.014153 0.000010 0.000010 0.000010 0.000465 0.000010 0.000010 0.000010 0.000010 0.000010 0.000010 0.000010 0.006934 0.000010 0.000010 0.000010 0.000010 0.026464 0.007409 0.000010 0.006544 0.011403 0.002516 0.000010 0.000010 0.000010 0.000010 0.048930 0.000010 0.000010 0.000010 0.000010
0.000010 0.000010 0.000010 0.868409 0.000010 0.000010 0.000010 0.000010 0.000010 0.000010 0.000010 0.000010 0.000010 0.000010 0.000010 0.000010 0.000010 0.000010 0.000010 0.000010 0.000010 0.033298 0.000010 0.000010 0.000010 0.000010 0.000010 0.086673 0.000010 0.000010 0.000010 0.000010 0.000010 0.000010 0.002182 0.007739 0.000010 0.000010 0.000010 0.000010 0.000010 0.000010 0.000010 0.000010 0.001269 0.000010 0.000010 0.000010 0.000010
0.000010 0.057286 0.000010 0.144635 0.000010 0.000010 0.000010 0.000010 0.000010 0.011134 0.013536 0.000010 0.058681 0.036525 0.029059 0.000010 0.000010 0.003332 0.000010 0.000010 0.067548 0.034487 0.065450 0.043033 0.000010 0.000010 0.055976 0.008589 0.015928 0.075159 0.000010 0.019189 0.038136 0.001942 0.005328 0.003294 0.000010 0.008763 0.023923 0.058063 0.000010 0.006487 0.000010 0.055882 0.047004 0.000010 0.000010 0.000010 0.011421
0.000872 0.001888 0.000010 0.014808 0.009230 0.000010 0.000010 0.000010 0.000010 0.029332 0.034405 0.000010 0.000010 0.008306 0.005883 0.000010 0.000010 0.000010 0.000010 0.002248 0.000010 0.000010 0.046617 0.000010 0.001872 0.000010 0.000010 0.069243 0.000010 0.383484 0.000010 0.279863 0.016047 0.000010 0.000010 0.000010 0.000010 0.000010 0.033549 0.040559 0.001057 0.011836 0.000010 0.000010 0.005802 0.000010 0.000010 0.000010 0.002820
0.001822 0.019472 0.000010 0.064079 0.000010 0.000010 0.000010 0.000010 0.000010 0.000010 0.000010 0.000010 0.000010 0.000010 0.021158 0.000010 0.000010 0.006053 0.000010 0.000010 0.000010 0.034003 0.076003 0.026366 0.000010 0.000010 0.000010 0.000010 0.006828 0.341386 0.014161 0.302693 0.000010 0.000010 0.000010 0.000010 0.000010 0.004898 0.000010 0.005428 0.000010 0.007917 0.000010 0.030572 0.016074 0.007577 0.013211 0.000010 0.000010
0.005203 0.012480 0.000010 0.007496 0.000010 0.000010 0.000010 0.000010 0.000010 0.267316 0.072830 0.000834 0.000010 0.036555 0.001442 0.000010 0.000010 0.000010 0.000010 0.003651 0.017280 0.000010 0.118398 0.030419 0.000010 0.000010 0.000010 0.197624 0.002042 0.093515 0.001258 0.082590 0.005939 0.006801 0.003081 0.000010 0.000010 0.001813 0.000010 0.000010 0.000010 0.000010 0.000010 0.020486 0.000010 0.000010 0.000010 0.010689 0.000010
0.018587 0.037086 0.000010 0.000353 0.000010 0.000010 0.000010 0.000010 0.000010 0.015801 0.018709 0.000010 0.005201 0.094432 0.000010 0.000010 0.000010 0.014138 0.000010 0.018465 0.006055 0.001806 0.053574 0.008914 0.000010 0.000010 0.000010 0.172540 0.000010 0.240976 0.000010 0.196352 0.000010 0.007180 0.032847 0.000010 0.000010 0.000010 0.001884 0.000010 0.000010 0.000010 0.007531 0.027016 0.020285 0.000010 0.000010 0.000010 0.000010
0.000010 0.000010 0.000010 0.000010 0.000010 0.000010 0.000010 0.000010 0.000010 0.000958 0.000010 0.000010 0.000010 0.041483 0.000010 0.000010 0.000010 0.006440 0.000010 0.013251 0.006713 0.008180 0.056199 0.022477 0.000010 0.000010 0.000010 0.384550 0.000010 0.233625 0.000010 0.168209 0.000010 0.000010 0.010818 0.000010 0.000010 0.000010 0.008021 0.000010 0.000010 0.014413 0.015145 0.002722 0.006215 0.000274 0.000010 0.000010 0.000010
0.000010 0.022604 0.000010 0.014907 0.000010 0.000010 0.000010 0.000010 0.000010 0.000010 0.009854 0.000010 0.007821 0.000010 0.000010 0.000010 0.000010 0.010672 0.000010 0.002737 0.000010 0.003188 0.080967 0.008531 0.007672 0.000010 0.000010 0.009222 0.008431 0.350141 0.001396 0.330619 0.000010 0.000010 0.021108 0.000010 0.000010 0.000010 0.012370 0.020226 0.000010 0.005870 0.000010 0.038830 0.011846 0.020236 0.000494 0.000010 0.000010
0.000010 0.015916 0.000010 0.016808 0.000640 0.000010 0.000010 0.000010 0.012849 0.000010 0.000010 0.000010 0.000010 0.000010 0.002673 0.000010 0.000010 0.008094 0.000010 0.000010 0.000010 0.022577 0.072846 0.018677 0.000010 0.000010 0.000010 0.000010 0.000010 0.373141 0.000010 0.306955 0.000010 0.000010 0.014415 0.011126 0.000010 0.008991 0.024858 0.000010 0.000010 0.010471 0.000010 0.062886 0.000010 0.000010 0.006581 0.009196 0.000010
0.006009 0.002991 0.000010 0.024542 0.000010 0.000010 0.000010 0.000010 0.007764 0.000010 0.001233 0.000010 0.000469 0.018282 0.018110 0.000010 0.000010 0.011177 0.000010 0.000010 0.000010 0.000010 0.094319 0.013418 0.000010 0.000010 0.000010 0.000010 0.000010 0.409900 0.000010 0.311587 0.015908 0.000010 0.000010 0.003005 0.000010 0.000010 0.008864 0.000010 0.000010 0.000010 0.000010 0.018492 0.018133 0.000010 0.008830 0.000010 0.006675
0.005937 0.000010 0.000010 0.000010 0.000010 0.000010 0.000010 0.000010 0.000010 0.000010 0.005252 0.000010 0.000010 0.021939 0.006176 0.000010 0.000010 0.003668 0.000010 0.000010 0.035424 0.018184 0.074793 0.022611 0.000010 0.000010 0.000010 0.027322 0.000010 0.377606 0.000010 0.290353 0.000010 0.000010 0.023144 0.000010 0.012454 0.000357 0.015292 0.002440 0.000010 0.000010 0.000010 0.019378 0.029423 0.007955 0.000010 0.000010 0.000010
0.000010 0.013097 0.000010 0.072393 0.000010 0.000010 0.000010 0.000010 0.000010 0.000011 0.000010 0.000010 0.206323 0.000010 0.027627 0.000010 0.000010 0.003589 0.000010 0.000010 0.000010 0.091501 0.006279 0.000010 0.000010 0.000010 0.000010 0.000010 0.000010 0.030767 0.003764 0.005085 0.000010 0.000010 0.356221 0.008332 0.000010 0.005805 0.000012 0.086044 0.000010 0.000010 0.000010 0.079138 0.003701 0.000010 0.000010 0.000010 0.000010
0.000010 0.000010 0.000010 0.065862 0.000010 0.000010 0.000010 0.000010 0.000010 0.000010 0.000010 0.000010 0.112481 0.012138 0.000010 0.000010 0.000010 0.000010 0.000010 0.000010 0.002419 0.053149 0.013074 0.005105 0.000010 0.000010 0.002943 0.000010 0.001151 0.024330 0.000010 0.002090 0.000010 0.000010 0.516233 0.012321 0.000010 0.008718 0.003907 0.084635 0.000010 0.000010 0.000010 0.061797 0.017335 0.000010 0.000010 0.000010 0.000010
0.000010 0.000010 0.000010 0.069551 0.000010 0.000010 0.000010 0.000010 0.000010 0.000010 0.000010 0.000010 0.120318 0.046606 0.010510 0.000010 0.000010 0.003340 0.000010 0.000010 0.000010 0.039723 0.027614 0.000010 0.000010 0.000010 0.000010 0.000010 0.000010 0.004948 0.006027 0.000010 0.026037 0.000011 0.504900 0.000010 0.000010 0.000010 0.010189 0.053408 0.000010 0.009236 0.025761 0.041500 0.000010 0.000010 0.000010 0.000010 0.000010
0.000010 0.000010 0.000010 0.033382 0.000010 0.000010 0.000010 0.000010 0.000010 0.000010 0.000010 0.000010 0.075497 0.024967 0.000010 0.000010 0.000010 0.000010 0.000010 0.000010 0.000010 0.022889 0.000010 0.000010 0.000010 0.000010 0.000010 0.000010 0.011798 0.000010 0.000010 0.000010 0.000010 0.000010 0.708552 0.000010 0.000010 0.009228 0.000010 0.059648 0.000010 0.000010 0.000010 0.036714 0.016935 0.000010 0.000010 0.000010 0.000010
0.000010 0.000010 0.000010 0.034257 0.000010 0.000010 0.000010 0.000010 0.000010 0.000010 0.000010 0.000010 0.116099 0.004067 0.000010 0.000010 0.000010 0.007994 0.000010 0.000010 0.015377 0.019322 0.000010 0.000010 0.000010 0.000010 0.001486 0.000010 0.000010 0.000010 0.000010 0.000010 0.000010 0.009765 0.656546 0.000010 0.000010 0.000010 0.000738 0.061322 0.000010 0.000010 0.000010 0.052147 0.020519 0.000010 0.000010 0.000010 0.000010
0.000010 0.000010 0.000010 0.025976 0.000010 0.000010 0.000010 0.000010 0.000010 0.000010 0.000010 0.000010 0.076908 0.005208 0.026911 0.000010 0.000010 0.012478 0.000010 0.000010 0.000010 0.030974 0.000010 0.000010 0.000010 0.000010 0.000010 0.050413 0.000010 0.007829 0.008862 0.000010 0.017548 0.000010 0.661880 0.000010 0.000010 0.011640 0.000010 0.029305 0.000010 0.000010 0.000010 0.033717 0.000010 0.000010 0.000010 0.000010 0.000010
0.000010 0.000010 0.000010 0.000010 0.000010 0.000010 0.000010 0.000010 0.000010 0.000010 0.000010 0.000010 0.000010 0.000010 0.000010 0.000010 0.000010 0.000010 0.000010 0.000010 0.000010 0.000010 0.000010 0.000010 0.000010 0.000010 0.000010 0.000010 0.000010 0.000010 0.000010 0.000010 0.000010 0.000010 0.999520 0.000010 0.000010 0.000010 0.000010 0.000010 0.000010 0.000010 0.000010 0.000010 0.000010 0.000010 0.000010 0.000010 0.000010
0.007685 0.000010 0.000010 0.024817 0.000010 0.000010 0.000010 0.000010 0.000010 0.000010 0.000010 0.000010 0.016425 0.000010 0.000010 0.000010 0.000010 0.000010 0.000010 0.000010 0.000010 0.000010 0.000010 0.000010 0.000010 0.000010 0.000010 0.000010 0.000010 0.000010 0.000815 0.000010 0.000010 0.000010 0.942248 0.000010 0.000010 0.000010 0.000010 0.001312 0.000010 0.000010 0.000010 0.000010 0.006278 0.000010 0.000010 0.000010 0.000010
0.000010 0.000010 0.000010 0.000010 0.000010 0.000010 0.000010 0.000010 0.000010 0.000010 0.000010 0.000010 0.000010 0.000010 0.000010 0.000010 0.000010 0.000010 0.000010 0.000010 0.000010 0.000010 0.000010 0.000010 0.000010 0.000010 0.000010 0.000010 0.000010 0.000010 0.000010 0.000010 0.000010 0.000010 0.999520 0.000010 0.000010 0.000010 0.000010 0.000010 0.000010 0.000010 0.000010 0.000010 0.000010 0.000010 0.000010 0.000010 0.000010
0.000010 0.000010 0.000010 0.000010 0.000010 0.000010 0.000010 0.000010 0.000010 0.000010 0.000010 0.000010 0.000010 0.000010 0.000010 0.000010 0.000010 0.000010 0.000010 0.000010 0.000010 0.000010 0.000010 0.000010 0.000010 0.000010 0.000010 0.000010 0.000010 0.000010 0.000010 0.000010 0.000010 0.000010 0.999520 0.000010 0.000010 0.000010 0.000010 0.000010 0.000010 0.000010 0.000010 0.000010 0.000010 0.000010 0.000010 0.000010 0.000010
0.000010 0.000010 0.000010 0.058138 0.000010 0.000010 0.000010 0.000010 0.000010 0.010329 0.000716 0.000010 0.018939 0.000010 0.000010 0.000010 0.000010 0.000010 0.000010 0.000010 0.000010 0.042943 0.000010 0.014835 0.000010 0.000010 0.000010 0.132241 0.000010 0.000010 0.000010 0.000010 0.012106 0.000010 0.690100 0.000010 0.000010 0.000010 0.000010 0.000010 0.000010 0.000010 0.000010 0.019264 0.000010 0.000010 0.000010 0.000010 0.000010
0.000010 0.006302 0.000010 0.034958 0.000010 0.000010 0.000010 0.000010 0.000010 0.000231 0.000010 0.000010 0.061658 0.000010 0.000010 0.000010 0.000010 0.000010 0.000010 0.000010 0.000010 0.023709 0.000010 0.000010 0.000010 0.000010 0.000010 0.074114 0.000010 0.000010 0.000010 0.000010 0.000010 0.000010 0.791152 0.000325 0.000010 0.002729 0.000010 0.004431 0.000010 0.000010 0.000010 0.000010 0.000010 0.000010 0.000010 0.000010 0.000010
0.000010 0.000010 0.000010 0.031776 0.000010 0.000010 0.000010 0.000010 0.000010 0.000010 0.000010 0.000010 0.007472 0.002978 0.000010 0.000010 0.000010 0.000010 0.000010 0.000010 0.000010 0.039968 0.023329 0.002108 0.000010 0.000010 0.000010 0.062795 0.000010 0.000010 0.006450 0.000010 0.000010 0.000010 0.765322 0.000010 0.000010 0.000010 0.007188 0.011886 0.000010 0.000010 0.000010 0.038355 0.000013 0.000010 0.000010 0.000010 0.000010
0.000010 0.000010 0.000010 0.034121 0.000010 0.000010 0.000010 0.000010 0.000010 0.007432 0.000010 0.000010 0.060820 0.021373 0.000010 0.000010 0.000010 0.001218 0.000010 0.000010 0.000010 0.037492 0.054733 0.000010 0.000010 0.000010 0.000010 0.051755 0.000010 0.000010 0.004414 0.003770 0.000907 0.000010 0.680701 0.000010 0.000010 0.000010 0.000010 0.037048 0.000010 0.000010 0.000010 0.003865 0.000010 0.000010 0.000010 0.000010 0.000010
0.000010 0.000010 0.000010 0.043547 0.000010 0.000010 0.000010 0.000010 0.000010 0.009326 0.000010 0.000010 0.097501 0.000010 0.000010 0.000010 0.000010 0.000010 0.000010 0.000010 0.000010 0.000511 0.004154 0.005479 0.000010 0.000010 0.000010 0.000010 0.000010 0.019367 0.000010 0.000215 0.000010 0.000010 0.731244 0.004499 0.000010 0.000010 0.000010 0.069760 0.000010 0.000010 0.001608 0.000010 0.012428 0.000010 0.000010 0.000010 0.000010
0.002550 0.000010 0.000010 0.020234 0.000010 0.000010 0.000010 0.000010 0.000010 0.000010 0.000010 0.000010 0.074098 0.000010 0.000010 0.000010 0.000010 0.022340 0.000010 0.000010 0.014632 0.024544 0.021144 0.001911 0.000010 0.000010 0.000010 0.047624 0.000010 0.000010 0.000010 0.013936 0.000010 0.003689 0.674224 0.000010 0.000010 0.004259 0.000010 0.034755 0.000010 0.001868 0.000010 0.037862 0.000010 0.000010 0.000010 0.000010 0.000010
0.000010 0.000010 0.000010 0.001822 0.000010 0.000010 0.000010 0.000010 0.000010 0.014881 0.000010 0.000010 0.028747 0.039783 0.000010 0.000010 0.000010 0.000010 0.000010 0.000010 0.000010 0.000010 0.000010 0.000010 0.000010 0.003370 0.000010 0.000010 0.004866 0.000010 0.000010 0.000010 0.000010 0.000010 0.888845 0.000010 0.000010 0.000010 0.000010 0.006663 0.000010 0.000010 0.000010 0.000010 0.008018 0.002614 0.000010 0.000010 0.000010
0.000010 0.020481 0.000010 0.033612 0.000010 0.000010 0.000010 0.000010 0.000010 0.022168 0.000458 0.000010 0.062865 0.000010 0.023256 0.000010 0.000010 0.000010 0.000010 0.000010 0.000010 0.000010 0.000010 0.000010 0.000010 0.000010 0.000010 0.000010 0.000010 0.000010 0.017361 0.000010 0.007922 0.002326 0.767339 0.000010 0.000010 0.000010 0.000010 0.005670 0.000010 0.000010 0.000010 0.023860 0.012322 0.000010 0.000010 0.000010 0.000010
0.000010 0.000010 0.000010 0.000010 0.000010 0.000010 0.000010 0.000010 0.000010 0.000010 0.000010 0.000010 0.030462 0.010304 0.000010 0.000010 0.000010 0.000010 0.000010 0.000010 0.000010 0.000010 0.000010 0.000010 0.000010 0.000010 0.000010 0.046048 0.000010 0.000010 0.000010 0.000010 0.000010 0.000010 0.909946 0.000010 0.000010 0.000010 0.000010 0.000010 0.000010 0.000010 0.000010 0.000010 0.002800 0.000010 0.000010 0.000010 0.000010
0.000010 0.000010 0.000010 0.000010 0.000010 0.000010 0.000010 0.000010 0.000010 0.000010 0.000010 0.000010 0.000010 0.000010 0.000010 0.000010 0.000010 0.000010 0.000010 0.000010 0.000010 0.000010 0.000010 0.000010 0.000010 0.000010 0.000010 0.000010 0.000010 0.000010 0.000010 0.000010 0.000010 0.000010 0.989731 0.000010 0.000010 0.000010 0.000010 0.000010 0.000010 0.000010 0.002074 0.000010 0.000010 0.000010 0.000010 0.000010 0.007735
0.000010 0.000010 0.000010 0.009699 0.000010 0.000010 0.000010 0.000010 0.000010 0.543237 0.013566 0.000010 0.000010 0.024235 0.000010 0.000010 0.000010 0.000010 0.000010 0.000010 0.000010 0.000010 0.193422 0.045649 0.000010 0.000010 0.000010 0.052128 0.000010 0.000010 0.000010 0.000010 0.000015 0.000010 0.000010 0.000010 0.000010 0.000010 0.000010 0.082032 0.000010 0.000010 0.004204 0.013833 0.017612 0.000010 0.000010 0.000010 0.000010
0.000010 0.012102 0.000010 0.018697 0.003246 0.000010 0.000010 0.000010 0.000010 0.451091 0.082846 0.000010 0.021387 0.018918 0.002687 0.000010 0.000010 0.000010 0.000010 0.000010 0.000010 0.000010 0.061711 0.035878 0.000010 0.000010 0.000011 0.060037 0.000010 0.076422 0.000010 0.060872 0.000010 0.008095 0.006486 0.002772 0.000010 0.000010 0.002439 0.029909 0.000010 0.000010 0.000010 0.042967 0.000010 0.000010 0.000010 0.000010 0.001147
0.000010 0.011513 0.000010 0.026634 0.000010 0.000010 0.000010 0.000010 0.000010 0.589082 0.000010 0.000010 0.000010 0.000204 0.000010 0.000010 0.000010 0.000010 0.000010 0.000010 0.000010 0.000010 0.211713 0.031035 0.000010 0.000010 0.027890 0.000010 0.000010 0.017128 0.003563 0.000010 0.000010 0.000010 0.000010 0.000010 0.000010 0.000010 0.000010 0.067637 0.000010 0.000010 0.011236 0.000010 0.001996 0.000010 0.000010 0.000010 0.000010
0.000010 0.006115 0.000010 0.000010 0.000010 0.000010 0.000010 0.000010 0.000010 0.454174 0.042582 0.000010 0.012116 0.060784 0.000010 0.000010 0.000010 0.000010 0.000010 0.000010 0.012052 0.000010 0.109470 0.037693 0.000010 0.000010 0.021005 0.060132 0.000010 0.015917 0.000010 0.000010 0.010265 0.055049 0.000010 0.000118 0.000010 0.011362 0.002551 0.042714 0.000010 0.011513 0.000010 0.029689 0.004408 0.000010 0.000010 0.000010 0.000010
0.000010 0.001412 0.000010 0.008888 0.000010 0.000010 0.000010 0.000010 0.000010 0.568264 0.032515 0.000010 0.004412 0.056374 0.014075 0.000010 0.000010 0.005549 0.000010 0.000010 0.014832 0.000010 0.137860 0.032350 0.000010 0.000010 0.008211 0.000010 0.001083 0.000911 0.000010 0.013990 0.000010 0.000010 0.002476 0.014108 0.000010 0.010808 0.011376 0.048209 0.000010 0.000010 0.000010 0.000010 0.012016 0.000010 0.000010 0.000010 0.000010
0.000010 0.000010 0.000010 0.005066 0.000010 0.000010 0.000010 0.000010 0.000010 0.566644 0.022693 0.000010 0.042023 0.001956 0.000010 0.000010 0.000010 0.000010 0.000010 0.000010 0.007360 0.006434 0.124594 0.039327 0.000010 0.000010 0.039473 0.015082 0.000010 0.000010 0.002713 0.009731 0.008031 0.000010 0.008534 0.007266 0.000010 0.014196 0.000010 0.011828 0.000010 0.000010 0.000010 0.066750 0.000010 0.000010 0.000010 0.000010 0.000010
0.000010 0.014194 0.000010 0.023204 0.000010 0.000010 0.000010 0.000010 0.000010 0.583373 0.032549 0.000010 0.000010 0.008700 0.000010 0.000010 0.000010 0.000478 0.000010 0.000010 0.012676 0.000010 0.113701 0.082278 0.000010 0.000010 0.021311 0.000010 0.017161 0.000010 0.000010 0.000010 0.000010 0.000010 0.000010 0.002844 0.000010 0.001741 0.000010 0.000010 0.000010 0.002951 0.000010 0.069869 0.012641 0.000010 0.000010 0.000010 0.000010
0.000010 0.013325 0.000010 0.001116 0.000010 0.000010 0.000010 0.000010 0.000010 0.491525 0.059812 0.000010 0.010457 0.023696 0.000010 0.000010 0.000010 0.000010 0.000010 0.000010 0.015919 0.003042 0.155221 0.097682 0.000010 0.000010 0.033486 0.010992 0.010350 0.001215 0.001998 0.000010 0.016741 0.000010 0.009219 0.000524 0.000010 0.000010 0.002003 0.010730 0.000010 0.000010 0.000010 0.030667 0.000010 0.000010 0.000010 0.000010 0.000010
0.000010 0.019971 0.000010 0.000010 0.000010 0.000010 0.000010 0.000010 0.000010 0.534378 0.073245 0.000010 0.000010 0.003691 0.003984 0.000010 0.000010 0.000010 0.000010 0.000010 0.029570 0.000298 0.110842 0.044267 0.000010 0.000010 0.006742 0.000010 0.004352 0.000010 0.012041 0.003012 0.005134 0.000010 0.000010 0.000010 0.000010 0.002775 0.023571 0.069035 0.000010 0.000010 0.010809 0.019652 0.022343 0.000010 0.000010 0.000010 0.000010
0.000010 0.000363 0.000010 0.000010 0.000010 0.000010 0.000010 0.000010 0.000010 0.536219 0.050045 0.000010 0.011148 0.023200 0.000010 0.000010 0.000010 0.000010 0.000010 0.000010 0.010440 0.000010 0.106546 0.061469 0.000010 0.000010 0.021152 0.000010 0.000010 0.000010 0.009392 0.018545 0.024981 0.000010 0.000010 0.000010 0.000010 0.010214 0.022974 0.045773 0.000010 0.002163 0.000010 0.021078 0.016026 0.000010 0.000010 0.000010 0.007972
0.000010 0.007320 0.000010 0.000010 0.000010 0.000010 0.000010 0.000010 0.000010 0.542304 0.015063 0.000010 0.027507 0.029934 0.008420 0.000010 0.000010 0.007630 0.000010 0.000010 0.037400 0.002528 0.101033 0.085295 0.000010 0.000010 0.012404 0.000010 0.001911 0.000010 0.003452 0.000010 0.039944 0.000010 0.000010 0.000010 0.000010 0.000010 0.000010 0.030425 0.000010 0.000010 0.000010 0.030736 0.016383 0.000010 0.000010 0.000010 0.000010
0.000010 0.000159 0.000010 0.000010 0.000010 0.000010 0.000010 0.000010 0.000010 0.547034 0.032302 0.000010 0.016800 0.027358 0.000010 0.000010 0.000010 0.000010 0.000010 0.000010 0.006998 0.011648 0.123061 0.036022 0.000010 0.000010 0.050641 0.022442 0.000010 0.004078 0.000010 0.000010 0.000011 0.000010 0.007930 0.008225 0.000010 0.002186 0.022292 0.038346 0.000010 0.000010 0.000010 0.036387 0.005791 0.000010 0.000010 0.000010 0.000010
0.000010 0.016600 0.000010 0.000010 0.000010 0.000010 0.000010 0.000010 0.000010 0.545248 0.090499 0.000010 0.017655 0.014417 0.015751 0.000010 0.000010 0.000010 0.000010 0.000010 0.001854 0.000010 0.145867 0.037551 0.000010 0.000010 0.034591 0.000010 0.000010 0.000010 0.000647 0.001681 0.007926 0.000010 0.000496 0.000010 0.000010 0.000010 0.004680 0.042881 0.000010 0.000010 0.005993 0.012680 0.002683 0.000010 0.000010 0.000010 0.000010
0.000010 0.000010 0.000010 0.027112 0.000010 0.000010 0.000010 0.000010 0.000010 0.569523 0.022885 0.000010 0.000010 0.046850 0.000010 0.000010 0.000010 0.000010 0.000010 0.000010 0.007790 0.000010 0.132284 0.025952 0.000010 0.000010 0.047478 0.000010 0.000010 0.000684 0.014992 0.000010 0.014475 0.000010 0.000010 0.000359 0.000010 0.005122 0.023235 0.010862 0.000010 0.000010 0.000010 0.048612 0.001466 0.000010 0.000010 0.000010 0.000010
0.000010 0.000010 0.000010 0.000010 0.000010 0.000010 0.000010 0.000010 0.000010 0.549429 0.045923 0.000010 0.000010 0.030050 0.008211 0.000010 0.000010 0.000613 0.000010 0.000010 0.007119 0.019538 0.140055 0.049990 0.000010 0.000010 0.006793 0.009568 0.000010 0.000262 0.000010 0.011118 0.000010 0.012148 0.016681 0.002735 0.000010 0.005589 0.006038 0.016992 0.000010 0.000010 0.000010 0.047252 0.013616 0.000010 0.000010 0.000010 0.000010
0.000010 0.035039 0.000010 0.018373 0.000010 0.000010 0.000010 0.000010 0.000010 0.570025 0.026201 0.000010 0.000010 0.026939 0.000010 0.000010 0.000010 0.000010 0.000010 0.000010 0.000010 0.000311 0.145920 0.023936 0.000010 0.000010 0.046272 0.000010 0.003628 0.016744 0.000010 0.000010 0.000010 0.000010 0.000010 0.000010 0.000010 0.003318 0.000010 0.043465 0.000010 0.000010 0.000010 0.038562 0.000010 0.000010 0.000010 0.000010 0.000927
0.000010 0.043388 0.000010 0.019913 0.000010 0.000010 0.000010 0.000010 0.000010 0.500808 0.062937 0.000010 0.024937 0.014800 0.000010 0.000010 0.000010 0.004724 0.000010 0.000010 0.023218 0.002649 0.134497 0.058728 0.000010 0.000010 0.033110 0.010427 0.009168 0.005074 0.011317 0.000010 0.003387 0.000010 0.000010 0.000010 0.000010 0.000010 0.000010 0.026696 0.000010 0.000010 0.000010 0.009923 0.000010 0.000010 0.000010 0.000010 0.000010
0.000010 0.009499 0.000010 0.018466 0.000010 0.000010 0.000010 0.000010 0.000010 0.505311 0.099410 0.000010 0.000010 0.025900 0.000010 0.000010 0.000010 0.009483 0.000010 0.000010 0.014649 0.000010 0.139973 0.038841 0.000010 0.000010 0.018125 0.018002 0.000010 0.000010 0.012641 0.000010 0.018170 0.009892 0.007845 0.003283 0.000010 0.000012 0.000010 0.024331 0.000010 0.000010 0.000010 0.025867 0.000010 0.000010 0.000010 0.000010 0.000010
0.004355 0.000010 0.000010 0.020708 0.000010 0.000010 0.000010 0.000010 0.000010 0.513983 0.054872 0.000010 0.029192 0.038013 0.000010 0.000010 0.000010 0.005164 0.000010 0.000010 0.005144 0.000010 0.162242 0.034520 0.000010 0.000010 0.031927 0.000010 0.000010 0.008076 0.013691 0.004034 0.004144 0.000010 0.016366 0.002607 0.000010 0.009027 0.000010 0.016534 0.000010 0.000010 0.001136 0.017752 0.006243 0.000010 0.000010 0.000010 0.000010
0.000010 0.000010 0.000010 0.017868 0.000010 0.000010 0.000010 0.000010 0.000010 0.533528 0.051387 0.000010 0.000010 0.026970 0.000010 0.000010 0.000010 0.000010 0.000010 0.000010 0.000010 0.000010 0.141689 0.041334 0.000010 0.000010 0.045016 0.000010 0.000010 0.000010 0.005397 0.007013 0.000010 0.000010 0.012379 0.004847 0.000010 0.007734 0.006139 0.033688 0.000010 0.000010 0.003944 0.040259 0.020490 0.000010 0.000010 0.000010 0.000010
0.000010 0.002526 0.000010 0.000010 0.000010 0.000010 0.000010 0.000010 0.000010 0.017666 0.010831 0.000010 0.012417 0.012893 0.000010 0.000010 0.000010 0.000017 0.000010 0.000010 0.029769 0.000010 0.060781 0.702201 0.000010 0.000010 0.018926 0.000010 0.000010 0.000010 0.007219 0.000010 0.007071 0.000010 0.007249 0.014723 0.000010 0.025311 0.031259 0.000010 0.000010 0.000010 0.000010 0.038819 0.000010 0.000010 0.000010 0.000010 0.000010
0.000010 0.000010 0.000010 0.000010 0.000010 0.000010 0.000010 0.000010 0.000010 0.000010 0.000010 0.000010 0.000010 0.000010 0.000010 0.000010 0.000010 0.000010 0.000010 0.000010 0.000010 0.000010 0.000010 0.990684 0.000010 0.000010 0.000010 0.000010 0.000010 0.000010 0.000010 0.000010 0.000010 0.000010 0.000010 0.000010 0.000010 0.000010 0.000010 0.000010 0.000010 0.000010 0.000010 0.008846 0.000010 0.000010 0.000010 0.000010 0.000010
0.000010 0.000010 0.000010 0.000010 0.000010 0.000010 0.000010 0.000010 0.000010 0.000010 0.000010 0.000010 0.000010 0.000010 0.000010 0.000010 0.000010 0.000010 0.000010 0.000010 0.000010 0.000681 0.000010 0.996104 0.000010 0.000010 0.000010 0.000010 0.000010 0.000010 0.002756 0.000010 0.000010 0.000010 0.000010 0.000010 0.000010 0.000010 0.000010 0.000010 0.000010 0.000010 0.000010 0.000010 0.000010 0.000010 0.000010 0.000010 0.000010
0.001009 0.000010 0.000010 0.000010 0.000010 0.000010 0.000010 0.000010 0.000010 0.002470 0.009364 0.000010 0.007162 0.001121 0.000010 0.000010 0.000010 0.000010 0.000010 0.000010 0.000010 0.000010 0.000010 0.967734 0.000010 0.000010 0.000010 0.000010 0.000010 0.000010 0.000010 0.000010 0.000010 0.000010 0.000010 0.000010 0.000010 0.000010 0.000010 0.000010 0.000010 0.000010 0.000010 0.010720 0.000010 0.000010 0.000010 0.000010 0.000010
0.000010 0.000010 0.000010 0.000010 0.000010 0.000010 0.000010 0.000010 0.000010 0.000010 0.000010 0.000010 0.000010 0.000010 0.004640 0.000010 0.000010 0.014664 0.000010 0.000010 0.000010 0.000010 0.000010 0.946371 0.000010 0.000010 0.000010 0.000010 0.000010 0.000010 0.000010 0.000010 0.000358 0.000010 0.000010 0.000010 0.000010 0.009885 0.012308 0.000010 0.000010 0.000010 0.000010 0.000010 0.011354 0.000010 0.000010 0.000010 0.000010
0.000010 0.000010 0.000010 0.000010 0.000010 0.000010 0.000010 0.000010 0.000010 0.000010 0.000010 0.000010 0.000010 0.000010 0.000010 0.000010 0.000010 0.000010 0.000010 0.000010 0.000010 0.000010 0.000010 0.999520 0.000010 0.000010 0.000010 0.000010 0.000010 0.000010 0.000010 0.000010 0.000010 0.000010 0.000010 0.000010 0.000010 0.000010 0.000010 0.000010 0.000010 0.000010 0.000010 0.000010 0.000010 0.000010 0.000010 0.000010 0.000010
0.000010 0.000010 0.000010 0.000010 0.000010 0.000010 0.000010 0.000010 0.000010 0.000010 0.000010 0.000010 0.000010 0.000010 0.000010 0.000010 0.000010 0.000010 0.000010 0.000010 0.000010 0.000010 0.000010 0.999520 0.000010 0.000010 0.000010 0.000010 0.000010 0.000010 0.000010 0.000010 0.000010 0.000010 0.000010 0.000010 0.000010 0.000010 0.000010 0.000010 0.000010 0.000010 0.000010 0.000010 0.000010 0.000010 0.000010 0.000010 0.000010
0.000010 0.000010 0.000010 0.000010 0.000010 0.000010 0.000010 0.000010 0.000010 0.000010 0.000010 0.000010 0.000010 0.000010 0.000010 0.000010 0.000010 0.000010 0.000010 0.000010 0.000010 0.000010 0.000010 0.999520 0.000010 0.000010 0.000010 0.000010 0.000010 0.000010 0.000010 0.000010 0.000010 0.000010 0.000010 0.000010 0.000010 0.000010 0.000010 0.000010 0.000010 0.000010 0.000010 0.000010 0.000010 0.000010 0.000010 0.000010 0.000010
0.000010 0.000010 0.000010 0.000010 0.000010 0.000010 0.000010 0.000010 0.000010 0.000010 0.000010 0.000010 0.000010 0.000010 0.000010 0.000010 0.000010 0.000010 0.000010 0.000010 0.000010 0.000010 0.000010 0.999520 0.000010 0.000010 0.000010 0.000010 0.000010 0.000010 0.000010 0.000010 0.000010 0.000010 0.000010 0.000010 0.000010 0.000010 0.000010 0.000010 0.000010 0.000010 0.000010 0.000010 0.000010 0.000010 0.000010 0.000010 0.000010
0.000010 0.000010 0.000010 0.000010 0.000010 0.000010 0.000010 0.000010 0.000010 0.000010 0.006378 0.000010 0.000010 0.000010 0.000010 0.000010 0.000010 0.000843 0.000010 0.000010 0.000010 0.000010 0.000010 0.974903 0.000010 0.000010 0.000010 0.000010 0.000010 0.000010 0.000010 0.000010 0.005806 0.000010 0.000010 0.000010 0.000010 0.000010 0.011631 0.000010 0.000010 0.000010 0.000010 0.000010 0.000010 0.000010 0.000010 0.000010 0.000010
0.000010 0.000010 0.000010 0.000010 0.000010 0.000010 0.000010 0.000010 0.000010 0.000010 0.000010 0.000010 0.000010 0.000010 0.000010 0.000010 0.000010 0.000010 0.000010 0.000010 0.000010 0.000010 0.000010 0.999520 0.000010 0.000010 0.000010 0.000010 0.000010 0.000010 0.000010 0.000010 0.000010 0.000010 0.000010 0.000010 0.000010 0.000010 0.000010 0.000010 0.000010 0.000010 0.000010 0.000010 0.000010 0.000010 0.000010 0.000010 0.000010
0.000010 0.012950 0.000010 0.023379 0.000010 0.000010 0.000010 0.000010 0.000010 0.002829 0.000010 0.000010 0.000010 0.000010 0.000010 0.000010 0.000010 0.000010 0.000010 0.000010 0.019528 0.006170 0.049648 0.780035 0.000010 0.000010 0.044445 0.007240 0.000010 0.000643 0.000010 0.000010 0.000010 0.000010 0.004980 0.000010 0.000010 0.023288 0.003335 0.018847 0.000010 0.000010 0.002343 0.000010 0.000010 0.000010 0.000010 0.000010 0.000010
0.000010 0.000010 0.000010 0.000010 0.000010 0.000010 0.000010 0.000010 0.000010 0.000010 0.000010 0.000010 0.000010 0.000010 0.000010 0.000010 0.000010 0.000010 0.000010 0.000010 0.000010 0.000010 0.000010 0.999520 0.000010 0.000010 0.000010 0.000010 0.000010 0.000010 0.000010 0.000010 0.000010 0.000010 0.000010 0.000010 0.000010 0.000010 0.000010 0.000010 0.000010 0.000010 0.000010 0.000010 0.000010 0.000010 0.000010 0.000010 0.000010
0.000010 0.000010 0.000010 0.000010 0.000010 0.000010 0.000010 0.000010 0.000010 0.000010 0.000010 0.000010 0.000010 0.000010 0.000010 0.000010 0.000010 0.000010 0.000010 0.000010 0.000010 0.000010 0.000010 0.999520 0.000010 0.000010 0.000010 0.000010 0.000010 0.000010 0.000010 0.000010 0.000010 0.000010 0.000010 0.000010 0.000010 0.000010 0.000010 0.000010 0.000010 0.000010 0.000010 0.000010 0.000010 0.000010 0.000010 0.000010 0.000010
0.000010 0.000010 0.000010 0.000010 0.000010 0.000010 0.000010 0.000010 0.000010 0.000010 0.000010 0.000010 0.000010 0.000010 0.000010 0.000010 0.000010 0.000010 0.000010 0.000010 0.000010 0.000010 0.000010 0.999520 0.000010 0.000010 0.000010 0.000010 0.000010 0.000010 0.000010 0.000010 0.000010 0.000010 0.000010 0.000010 0.000010 0.000010 0.000010 0.000010 0.000010 0.000010 0.000010 0.000010 0.000010 0.000010 0.000010 0.000010 0.000010
0.000010 0.000010 0.000010 0.000010 0.000010 0.000010 0.000010 0.000010 0.000010 0.000010 0.000010 0.000010 0.000010 0.000010 0.000010 0.000010 0.000010 0.000010 0.000010 0.000010 0.000010 0.000010 0.000010 0.999520 0.000010 0.000010 0.000010 0.000010 0.000010 0.000010 0.000010 0.000010 0.000010 0.000010 0.000010 0.000010 0.000010 0.000010 0.000010 0.000010 0.000010 0.000010 0.000010 0.000010 0.000010 0.000010 0.000010 0.000010 0.000010
0.000010 0.000010 0.000010 0.000010 0.000010 0.000010 0.000010 0.000010 0.000010 0.000010 0.000010 0.000010 0.000010 0.000010 0.000010 0.000010 0.000010 0.000010 0.000010 0.000010 0.000010 0.000010 0.000010 0.999520 0.000010 0.000010 0.000010 0.000010 0.000010 0.000010 0.000010 0.000010 0.000010 0.000010 0.000010 0.000010 0.000010 0.000010 0.000010 0.000010 0.000010 0.000010 0.000010 0.000010 0.000010 0.000010 0.000010 0.000010 0.000010
0.000010 0.000010 0.000010 0.000010 0.000010 0.000010 0.000010 0.000010 0.000010 0.000010 0.000010 0.000010 0.000010 0.000010 0.000010 0.000010 0.000010 0.000010 0.000010 0.000010 0.000010 0.000010 0.000010 0.999520 0.000010 0.000010 0.000010 0.000010 0.000010 0.000010 0.000010 0.000010 0.000010 0.000010 0.000010 0.000010 0.000010 0.000010 0.000010 0.000010 0.000010 0.000010 0.000010 0.000010 0.000010 0.000010 0.000010 0.000010 0.000010
0.000010 0.000010 0.000010 0.000010 0.000010 0.000010 0.000010 0.000010 0.000010 0.000010 0.000010 0.000010 0.000010 0.000010 0.000010 0.000010 0.000010 0.000010 0.000010 0.000010 0.000010 0.000010 0.000010 0.999520 0.000010 0.000010 0.000010 0.000010 0.000010 0.000010 0.000010 0.000010 0.000010 0.000010 0.000010 0.000010 0.000010 0.000010 0.000010 0.000010 0.000010 0.000010 0.000010 0.000010 0.000010 0.000010 0.000010 0.000010 0.000010
0.000010 0.000010 0.000010 0.000010 0.000010 0.000010 0.000010 0.000010 0.000010 0.000010 0.000010 0.000010 0.000010 0.000010 0.000010 0.000010 0.000010 0.013558 0.000010 0.000010 0.000010 0.011250 0.013289 0.939427 0.000010 0.000010 0.000010 0.000010 0.000010 0.000010 0.000010 0.000010 0.000010 0.000010 0.000010 0.000010 0.000010 0.019417 0.002630 0.000010 0.000010 0.000010 0.000010 0.000010 0.000010 0.000010 0.000010 0.000010 0.000010
0.000010 0.033294 0.000010 0.103193 0.000010 0.000010 0.000010 0.000010 0.000010 0.000010 0.000010 0.000010 0.057314 0.000010 0.020757 0.000010 0.000010 0.000010 0.000010 0.000010 0.002006 0.062871 0.174280 0.059183 0.000010 0.000010 0.000010 0.000010 0.000010 0.154438 0.000010 0.032729 0.008395 0.000010 0.007195 0.000010 0.000010 0.027258 0.044943 0.080430 0.000010 0.000010 0.000773 0.125701 0.004930 0.000010 0.000010 0.000010 0.000010
0.000010 0.034797 0.000010 0.084444 0.000010 0.000010 0.000010 0.000010 0.000010 0.000010 0.000010 0.000010 0.046501 0.000010 0.013670 0.000010 0.000010 0.008642 0.000010 0.000010 0.035668 0.035523 0.161224 0.032363 0.000010 0.000010 0.012606 0.000010 0.000010 0.130492 0.000010 0.061136 0.022395 0.000010 0.018239 0.000010 0.000010 0.010284 0.029378 0.082173 0.000010 0.000010 0.000010 0.148791 0.031373 0.000010 0.000010 0.000010 0.000010
0.000010 0.034051 0.000010 0.098494 0.000011 0.000010 0.000010 0.000010 0.000010 0.000010 0.000010 0.000010 0.056980 0.020588 0.027931 0.000010 0.000010 0.005014 0.000010 0.000010 0.005662 0.015326 0.122413 0.026181 0.000010 0.000010 0.016560 0.000010 0.000010 0.143676 0.014278 0.049891 0.026701 0.007599 0.023951 0.003610 0.000010 0.022843 0.041441 0.105615 0.000010 0.002105 0.000010 0.114296 0.014544 0.000010 0.000010 0.000010 0.000010
0.000010 0.036725 0.000010 0.092839 0.000010 0.000010 0.000010 0.000010 0.000010 0.000010 0.000010 0.000010 0.007622 0.001143 0.006885 0.000010 0.000010 0.000010 0.000010 0.000010 0.009717 0.037029 0.174259 0.023719 0.000010 0.000010 0.000010 0.008057 0.000010 0.147543 0.000010 0.047090 0.017490 0.000010 0.000010 0.004679 0.000010 0.025830 0.043279 0.128574 0.000010 0.000010 0.000010 0.171905 0.015316 0.000010 0.000010 0.000010 0.000010
0.001775 0.040043 0.000010 0.060748 0.000010 0.000010 0.000010 0.000010 0.000010 0.000010 0.000010 0.000010 0.054895 0.000010 0.040359 0.000010 0.000010 0.012530 0.000010 0.000010 0.000010 0.039654 0.177422 0.029786 0.000010 0.000010 0.009744 0.000010 0.002020 0.127078 0.000010 0.046029 0.023155 0.000010 0.032049 0.000010 0.000010 0.001821 0.009006 0.115009 0.000010 0.000010 0.000010 0.155186 0.021400 0.000010 0.000010 0.000010 0.000010
0.000010 0.068751 0.000010 0.108662 0.000010 0.000010 0.000010 0.000010 0.000010 0.000010 0.000010 0.000010 0.051642 0.021177 0.014030 0.000010 0.000010 0.008909 0.000010 0.000010 0.011055 0.060500 0.150429 0.016339 0.000010 0.000010 0.000593 0.000010 0.000013 0.141124 0.000010 0.042773 0.011406 0.000010 0.006632 0.001211 0.000010 0.030765 0.014975 0.084144 0.000010 0.000010 0.000010 0.140534 0.014064 0.000010 0.000010 0.000010 0.000010
0.000010 0.050365 0.000010 0.069595 0.000010 0.000010 0.000010 0.000010 0.000010 0.000010 0.000010 0.000010 0.048063 0.020084 0.007751 0.000010 0.000010 0.002984 0.000010 0.000010 0.025157 0.041528 0.154444 0.018851 0.000010 0.000010 0.000010 0.000010 0.003178 0.119109 0.010430 0.043846 0.016474 0.000010 0.013554 0.012694 0.000010 0.024046 0.031563 0.106887 0.000010 0.000010 0.000010 0.153096 0.026032 0.000010 0.000010 0.000010 0.000010
0.000010 0.048734 0.000010 0.099261 0.000010 0.000010 0.000010 0.000010 0.000010 0.000010 0.000010 0.000010 0.038256 0.000010 0.011242 0.000010 0.000010 0.004782 0.000010 0.000010 0.001922 0.055191 0.160180 0.041797 0.000010 0.000010 0.016915 0.000010 0.000010 0.122440 0.002415 0.045890 0.000010 0.000010 0.028562 0.000010 0.000010 0.023226 0.034796 0.120629 0.000010 0.000010 0.000010 0.143452 0.000010 0.000010 0.000010 0.000010 0.000010
0.000010 0.039498 0.000010 0.120116 0.000010 0.000010 0.000010 0.000010 0.000010 0.004357 0.000010 0.000010 0.068472 0.000010 0.035387 0.000010 0.000010 0.006427 0.000010 0.000010 0.000010 0.036205 0.161083 0.008606 0.000010 0.000010 0.017219 0.000010 0.000010 0.144469 0.000010 0.032506 0.030340 0.000010 0.000974 0.000010 0.000010 0.016662 0.040890 0.089374 0.000010 0.000010 0.000010 0.137046 0.010069 0.000010 0.000010 0.000010 0.000010
0.000010 0.041431 0.000010 0.084504 0.000010 0.000010 0.000010 0.000010 0.000010 0.000010 0.000010 0.000010 0.050459 0.008825 0.012819 0.000010 0.000010 0.005222 0.000010 0.000010 0.000010 0.045076 0.166578 0.040727 0.000010 0.000010 0.014568 0.000010 0.000010 0.147501 0.000010 0.055527 0.016542 0.000010 0.012401 0.004081 0.000010 0.000010 0.023456 0.086418 0.000010 0.000010 0.000010 0.152173 0.031391 0.000010 0.000010 0.000010 0.000010
0.000010 0.059785 0.000010 0.076738 0.000010 0.000010 0.000010 0.000010 0.000010 0.000010 0.000010 0.000010 0.073368 0.000010 0.023755 0.000010 0.000010 0.004222 0.000010 0.000010 0.000010 0.019560 0.157841 0.033707 0.000010 0.000010 0.011374 0.000010 0.006183 0.124647 0.000393 0.030485 0.025928 0.000010 0.019050 0.000010 0.000010 0.020601 0.027358 0.110455 0.000010 0.000010 0.000010 0.157330 0.016930 0.000010 0.000010 0.000010 0.000010
0.000010 0.033633 0.000010 0.102391 0.000010 0.000010 0.000010 0.000010 0.000010 0.000010 0.000010 0.000010 0.029982 0.000010 0.025124 0.000010 0.000010 0.000010 0.000010 0.000010 0.014787 0.051464 0.179961 0.032312 0.000010 0.000010 0.002078 0.000010 0.000010 0.146599 0.012278 0.068533 0.020911 0.000010 0.012009 0.000010 0.000010 0.014775 0.030102 0.094723 0.000010 0.000010 0.000010 0.114245 0.013793 0.000010 0.000010 0.000010 0.000010
0.000010 0.035471 0.000010 0.086820 0.000010 0.000010 0.000010 0.000010 0.000010 0.000010 0.000010 0.000010 0.083266 0.023681 0.000139 0.000010 0.000010 0.003110 0.000010 0.000010 0.021843 0.023802 0.165785 0.011796 0.000010 0.000010 0.002294 0.000010 0.000010 0.132798 0.009190 0.023868 0.003116 0.000170 0.031215 0.005343 0.000010 0.016939 0.028308 0.103038 0.000010 0.000010 0.000010 0.137913 0.049834 0.000010 0.000010 0.000010 0.000010
0.000010 0.064718 0.000010 0.088093 0.000010 0.000010 0.000010 0.000010 0.000010 0.000010 0.000010 0.000010 0.025219 0.000010 0.032109 0.000010 0.000010 0.015072 0.000010 0.000010 0.012009 0.022708 0.146772 0.007526 0.000010 0.000010 0.023323 0.000010 0.000010 0.161872 0.000010 0.033833 0.011251 0.000010 0.042097 0.000010 0.000010 0.020696 0.027423 0.117203 0.000010 0.000010 0.000010 0.121971 0.025806 0.000010 0.000010 0.000010 0.000010
0.001980 0.064072 0.000010 0.112659 0.000010 0.000010 0.000010 0.000010 0.000010 0.000010 0.000010 0.000010 0.055011 0.000010 0.013915 0.000010 0.000010 0.000010 0.000010 0.000010 0.000010 0.001340 0.190096 0.029722 0.000010 0.000010 0.000010 0.001743 0.001282 0.086060 0.013134 0.075638 0.019978 0.009637 0.000010 0.000010 0.000010 0.026915 0.032072 0.100429 0.000010 0.003350 0.005294 0.134686 0.020717 0.000010 0.000010 0.000010 0.000010
0.000010 0.040920 0.000010 0.139136 0.000010 0.000010 0.000010 0.000010 0.000010 0.000010 0.000010 0.000010 0.024767 0.025001 0.017328 0.000010 0.000010 0.014968 0.000010 0.000010 0.000010 0.017761 0.185619 0.021142 0.000010 0.000010 0.018679 0.000010 0.000010 0.129110 0.000010 0.062115 0.011777 0.000010 0.032862 0.000010 0.000010 0.020168 0.012361 0.085367 0.000010 0.000010 0.000010 0.140607 0.000010 0.000010 0.000010 0.000010 0.000010
0.008089 0.018731 0.000010 0.077371 0.000010 0.000010 0.000010 0.000010 0.000010 0.000010 0.000010 0.000010 0.020330 0.000010 0.015785 0.000010 0.000010 0.024922 0.000010 0.000010 0.000010 0.048479 0.151146 0.061092 0.000010 0.000010 0.013857 0.000010 0.005872 0.133145 0.004557 0.046558 0.017007 0.000010 0.028076 0.000010 0.000010 0.014868 0.011205 0.089630 0.000010 0.016896 0.000010 0.155658 0.036455 0.000010 0.000010 0.000010 0.000010
0.000010 0.049802 0.000010 0.113215 0.000010 0.000010 0.000010 0.000010 0.000010 0.000010 0.003903 0.000010 0.071214 0.001091 0.000010 0.000010 0.000010 0.005129 0.000010 0.000010 0.002528 0.048908 0.214312 0.016457 0.000010 0.000010 0.000010 0.001533 0.010006 0.104524 0.000010 0.039192 0.000010 0.000010 0.024065 0.000010 0.000010 0.025623 0.027882 0.099607 0.000010 0.000010 0.000010 0.137677 0.003043 0.000010 0.000010 0.000010 0.000010
0.000010 0.032585 0.000010 0.070153 0.000010 0.000010 0.000010 0.000010 0.000010 0.000010 0.000010 0.000010 0.046588 0.017724 0.017229 0.000010 0.000010 0.022114 0.000010 0.000010 0.000010 0.043384 0.169594 0.040775 0.000010 0.000010 0.000010 0.000010 0.000010 0.149273 0.000812 0.050452 0.021869 0.000010 0.031976 0.009921 0.000010 0.016594 0.010770 0.105269 0.000010 0.000010 0.001337 0.133856 0.007447 0.000010 0.000010 0.000010 0.000010
0.000010 0.020739 0.000010 0.110625 0.000010 0.000010 0.000010 0.000010 0.000010 0.000010 0.000010 0.000010 0.027431 0.003776 0.012082 0.000010 0.000010 0.010211 0.000010 0.000010 0.000010 0.036131 0.163870 0.039832 0.000010 0.000010 0.000010 0.000010 0.000010 0.144097 0.009058 0.023270 0.011847 0.000010 0.019999 0.002306 0.000010 0.030873 0.025413 0.126941 0.000010 0.000010 0.000010 0.168305 0.012903 0.000010 0.000010 0.000010 0.000010
0.000010 0.017277 0.000010 0.000010 0.000010 0.000010 0.000010 0.000010 0.000010 0.000010 0.000010 0.009760 0.000010 0.000010 0.005104 0.000010 0.000010 0.010025 0.000010 0.000010 0.000010 0.014785 0.013390 0.000010 0.000010 0.000010 0.000010 0.000010 0.000010 0.119969 0.000010 0.781433 0.000010 0.000010 0.020976 0.000010 0.000010 0.000010 0.000010 0.000010 0.000010 0.000010 0.005716 0.000010 0.000010 0.000010 0.000010 0.001186 0.000010
0.000010 0.000010 0.000010 0.000010 0.000010 0.000010 0.000010 0.000010 0.000010 0.000010 0.000010 0.000010 0.000010 0.000010 0.000010 0.000010 0.000010 0.000010 0.000010 0.000010 0.000010 0.000010 0.000010 0.000010 0.000010 0.000010 0.000010 0.000010 0.000010 0.000010 0.000010 0.999520 0.000010 0.000010 0.000010 0.000010 0.000010 0.000010 0.000010 0.000010 0.000010 0.000010 0.000010 0.000010 0.000010 0.000010 0.000010 0.000010 0.000010
0.000010 0.000010 0.000010 0.000010 0.000010 0.000010 0.000010 0.000010 0.000010 0.000010 0.000010 0.000010 0.000010 0.000010 0.000010 0.000010 0.000010 0.000010 0.000010 0.000010 0.000010 0.000010 0.000010 0.000010 0.000010 0.000010 0.000010 0.000010 0.000010 0.000010 0.000010 0.999520 0.000010 0.000010 0.000010 0.000010 0.000010 0.000010 0.000010 0.000010 0.000010 0.000010 0.000010 0.000010 0.000010 0.000010 0.000010 0.000010 0.000010
0.001643 0.000010 0.000010 0.000010 0.005446 0.000010 0.000010 0.000010 0.001409 0.000010 0.000010 0.001089 0.000010 0.000010 0.000010 0.000010 0.000010 0.000010 0.000010 0.000010 0.000010 0.000010 0.000010 0.000010 0.000010 0.000010 0.000010 0.000010 0.000010 0.000010 0.000010 0.953985 0.000010 0.000010 0.000010 0.000010 0.000010 0.000010 0.000010 0.000010 0.000010 0.000010 0.016942 0.019066 0.000010 0.000010 0.000010 0.000010 0.000010
0.000010 0.000010 0.000010 0.000010 0.000010 0.000010 0.000010 0.000010 0.000010 0.000010 0.000010 0.000010 0.000010 0.000010 0.000010 0.000010 0.000010 0.000010 0.000010 0.000010 0.000010 0.000010 0.000010 0.000010 0.000010 0.000010 0.000010 0.000010 0.000010 0.000010 0.000010 0.999520 0.000010 0.000010 0.000010 0.000010 0.000010 0.000010 0.000010 0.000010 0.000010 0.000010 0.000010 0.000010 0.000010 0.000010 0.000010 0.000010 0.000010
0.000010 0.000010 0.000010 0.016502 0.000010 0.000876 0.000010 0.000010 0.000010 0.000010 0.000010 0.000010 0.000010 0.000010 0.000010 0.000010 0.000010 0.000010 0.000010 0.000010 0.000010 0.000010 0.000010 0.000010 0.000010 0.000010 0.000010 0.000010 0.000010 0.063981 0.000010 0.904286 0.000010 0.000010 0.000010 0.003540 0.000010 0.000010 0.000010 0.000010 0.000010 0.000010 0.000010 0.000010 0.000010 0.010384 0.000010 0.000010 0.000010
0.000010 0.000010 0.000010 0.000010 0.000010 0.000010 0.000010 0.000010 0.000010 0.000010 0.000010 0.000010 0.000010 0.000010 0.000010 0.000010 0.000010 0.000010 0.000010 0.000010 0.000010 0.000010 0.000010 0.009149 0.000010 0.000010 0.000010 0.000010 0.010797 0.000010 0.000010 0.978494 0.000010 0.000010 0.000010 0.000010 0.000010 0.000010 0.000010 0.000010 0.000010 0.000010 0.000010 0.000010 0.001110 0.000010 0.000010 0.000010 0.000010
0.000010 0.000010 0.000010 0.000010 0.000010 0.000010 0.000010 0.000010 0.000010 0.000010 0.000010 0.000010 0.000010 0.000010 0.000010 0.000010 0.000010 0.000010 0.000010 0.000010 0.000010 0.000010 0.000010 0.000010 0.000010 0.000010 0.000010 0.000010 0.000010 0.000010 0.000010 0.999520 0.000010 0.000010 0.000010 0.000010 0.000010 0.000010 0.000010 0.000010 0.000010 0.000010 0.000010 0.000010 0.000010 0.000010 0.000010 0.000010 0.000010
0.000010 0.000010 0.000010 0.008805 0.000010 0.004680 0.000010 0.000010 0.000010 0.000010 0.000010 0.000010 0.000969 0.000010 0.000010 0.000010 0.000010 0.011935 0.001068 0.000010 0.000010 0.000010 0.000010 0.000010 0.000010 0.000010 0.000010 0.000010 0.000010 0.049630 0.000010 0.868559 0.000010 0.000010 0.001826 0.000551 0.000010 0.007053 0.000010 0.000010 0.000010 0.000010 0.000010 0.028997 0.000010 0.000010 0.003861 0.000010 0.011707
0.000010 0.000010 0.000010 0.000010 0.000010 0.000010 0.000010 0.000010 0.000010 0.000010 0.000010 0.000010 0.000010 0.000010 0.000010 0.000010 0.000010 0.000010 0.000010 0.000010 0.000010 0.000010 0.000010 0.000010 0.000010 0.000010 0.000010 0.000010 0.000010 0.000010 0.000010 0.989687 0.000010 0.000010 0.000010 0.000010 0.009843 0.000010 0.000010 0.000010 0.000010 0.000010 0.000010 0.000010 0.000010 0.000010 0.000010 0.000010 0.000010
0.000010 0.000010 0.000010 0.000010 0.000010 0.000010 0.000010 0.000010 0.000010 0.000010 0.000010 0.000010 0.000010 0.000010 0.000010 0.000010 0.000010 0.000010 0.000010 0.000010 0.000010 0.000010 0.000010 0.000010 0.000010 0.000010 0.000010 0.000010 0.000010 0.000010 0.000010 0.988779 0.000010 0.000010 0.000010 0.000010 0.000010 0.000010 0.000010 0.000010 0.000010 0.000010 0.000010 0.000010 0.000010 0.000010 0.000010 0.000010 0.010751
0.000010 0.000010 0.000010 0.000010 0.000010 0.000010 0.000010 0.000010 0.000010 0.000010 0.000010 0.000010 0.000010 0.000010 0.000010 0.000010 0.000010 0.000010 0.000010 0.000010 0.000010 0.000010 0.000010 0.000010 0.000010 0.000010 0.000010 0.000010 0.000010 0.000010 0.000010 0.999520 0.000010 0.000010 0.000010 0.000010 0.000010 0.000010 0.000010 0.000010 0.000010 0.000010 0.000010 0.000010 0.000010 0.000010 0.000010 0.000010 0.000010
0.000010 0.000010 0.000010 0.000010 0.000010 0.000010 0.000010 0.000010 0.000010 0.000010 0.000010 0.000010 0.000010 0.000010 0.000010 0.000010 0.000010 0.000010 0.000010 0.000010 0.000010 0.000010 0.000010 0.000010 0.000010 0.000010 0.000010 0.000010 0.000010 0.000010 0.000010 0.999520 0.000010 0.000010 0.000010 0.000010 0.000010 0.000010 0.000010 0.000010 0.000010 0.000010 0.000010 0.000010 0.000010 0.000010 0.000010 0.000010 0.000010
0.000010 0.000010 0.000010 0.000010 0.000010 0.000010 0.000010 0.000010 0.000010 0.000010 0.000010 0.000010 0.000010 0.000010 0.000010 0.000010 0.000010 0.000010 0.000010 0.000010 0.000010 0.000010 0.000010 0.000010 0.000010 0.000010 0.000010 0.000010 0.000010 0.000010 0.000010 0.991614 0.000010 0.000010 0.000010 0.000256 0.000010 0.002686 0.000010 0.000010 0.000010 0.000010 0.000010 0.000010 0.000010 0.000010 0.000010 0.000010 0.004994
0.000010 0.000010 0.000010 0.000010 0.000010 0.000010 0.000010 0.000010 0.000010 0.000010 0.000010 0.000010 0.000010 0.000010 0.000010 0.000010 0.000010 0.000010 0.000010 0.000010 0.000010 0.000010 0.000010 0.000010 0.000010 0.000010 0.000010 0.000010 0.000010 0.000010 0.000010 0.999520 0.000010 0.000010 0.000010 0.000010 0.000010 0.000010 0.000010 0.000010 0.000010 0.000010 0.000010 0.000010 0.000010 0.000010 0.000010 0.000010 0.000010
0.000010 0.000010 0.000010 0.000010 0.000010 0.000010 0.000010 0.000010 0.000010 0.000010 0.000010 0.000010 0.000010 0.000010 0.000010 0.000010 0.000010 0.000010 0.000010 0.000010 0.000010 0.000010 0.000010 0.000010 0.000010 0.000010 0.000010 0.000010 0.000010 0.000010 0.000010 0.999520 0.000010 0.000010 0.000010 0.000010 0.000010 0.000010 0.000010 0.000010 0.000010 0.000010 0.000010 0.000010 0.000010 0.000010 0.000010 0.000010 0.000010
0.000010 0.000010 0.000010 0.000010 0.000010 0.000010 0.000010 0.000010 0.000010 0.000010 0.000010 0.000010 0.000010 0.000010 0.000010 0.000010 0.000010 0.000010 0.000010 0.000010 0.000010 0.000010 0.000010 0.000010 0.000010 0.000010 0.000010 0.000010 0.000010 0.000010 0.000010 0.999520 0.000010 0.000010 0.000010 0.000010 0.000010 0.000010 0.000010 0.000010 0.000010 0.000010 0.000010 0.000010 0.000010 0.000010 0.000010 0.000010 0.000010
0.000010 0.000010 0.000010 0.000010 0.000010 0.000010 0.000010 0.000010 0.000010 0.000010 0.000010 0.000010 0.000010 0.000010 0.000010 0.000010 0.000010 0.000010 0.000010 0.000010 0.000010 0.000010 0.000010 0.000010 0.000010 0.000010 0.000010 0.000010 0.006360 0.000010 0.000010 0.983804 0.000010 0.000010 0.000010 0.009376 0.000010 0.000010 0.000010 0.000010 0.000010 0.000010 0.000010 0.000010 0.000010 0.000010 0.000010 0.000010 0.000010
0.000010 0.000010 0.000010 0.000010 0.000010 0.000010 0.000010 0.000010 0.000010 0.000010 0.000010 0.000010 0.000010 0.000010 0.000010 0.000010 0.000010 0.000010 0.000010 0.000010 0.000010 0.000010 0.000010 0.000010 0.000010 0.000010 0.000010 0.000010 0.000010 0.000010 0.000010 0.999520 0.000010 0.000010 0.000010 0.000010 0.000010 0.000010 0.000010 0.000010 0.000010 0.000010 0.000010 0.000010 0.000010 0.000010 0.000010 0.000010 0.000010
0.000010 0.000010 0.000010 0.000010 0.000010 0.000010 0.000010 0.000010 0.000010 0.000010 0.000010 0.000010 0.000010 0.000010 0.000010 0.000010 0.000010 0.000010 0.000010 0.000010 0.000010 0.000010 0.000010 0.000010 0.000010 0.000010 0.000010 0.000010 0.000010 0.000010 0.000010 0.999520 0.000010 0.000010 0.000010 0.000010 0.000010 0.000010 0.000010 0.000010 0.000010 0.000010 0.000010 0.000010 0.000010 0.000010 0.000010 0.000010 0.000010
0.000010 0.000010 0.000010 0.000010 0.000010 0.000010 0.000010 0.000010 0.000010 0.000010 0.000010 0.000010 0.000010 0.000010 0.000010 0.000010 0.000010 0.000884 0.000010 0.000010 0.000010 0.010387 0.000010 0.000010 0.000010 0.000010 0.000010 0.000010 0.000010 0.000010 0.000010 0.000010 0.000010 0.000010 0.000010 0.000010 0.000010 0.000010 0.000010 0.000010 0.000010 0.000010 0.000010 0.988269 0.000010 0.000010 0.000010 0.000010 0.000010
0.000010 0.008013 0.000010 0.036950 0.000010 0.000010 0.000010 0.000010 0.000010 0.000010 0.010792 0.000010 0.038382 0.001792 0.006216 0.000010 0.000010 0.007380 0.000010 0.000010 0.000010 0.000010 0.000010 0.000010 0.000010 0.000010 0.000010 0.017049 0.000010 0.029419 0.000166 0.000010 0.000010 0.054888 0.010782 0.000010 0.000010 0.000010 0.000010 0.000010 0.000010 0.000929 0.000901 0.776001 0.000010 0.000010 0.000010 0.000010 0.000010
0.000010 0.000010 0.000010 0.000010 0.000010 0.000010 0.000010 0.000010 0.000010 0.021834 0.012084 0.000010 0.002217 0.000010 0.000010 0.000010 0.000010 0.015574 0.000010 0.000010 0.000010 0.005817 0.000010 0.000010 0.000010 0.000010 0.000010 0.109966 0.009425 0.000010 0.001497 0.000020 0.000010 0.023731 0.017474 0.000010 0.000010 0.000010 0.000011 0.000010 0.000010 0.000010 0.000010 0.779990 0.000010 0.000010 0.000010 0.000010 0.000010
0.000010 0.000010 0.000010 0.000010 0.000010 0.000010 0.000010 0.000010 0.000010 0.000010 0.000010 0.000010 0.004037 0.000010 0.005055 0.000010 0.000010 0.000010 0.000010 0.000010 0.000010 0.001146 0.000010 0.001941 0.000010 0.000010 0.000010 0.000010 0.000676 0.000010 0.003771 0.000010 0.000010 0.000010 0.000010 0.006129 0.000010 0.000010 0.000010 0.000010 0.000010 0.000010 0.000010 0.976743 0.000102 0.000010 0.000010 0.000010 0.000010
0.000010 0.000010 0.000010 0.000010 0.000010 0.000010 0.000010 0.000010 0.000010 0.033226 0.022722 0.000010 0.000010 0.000010 0.000010 0.000010 0.000010 0.010281 0.000010 0.000010 0.000010 0.000010 0.000010 0.000010 0.000010 0.000010 0.000010 0.125008 0.000010 0.000010 0.000010 0.000010 0.009080 0.058915 0.001639 0.000445 0.000010 0.000010 0.000010 0.000010 0.000010 0.000010 0.006152 0.732143 0.000010 0.000010 0.000010 0.000010 0.000010
0.000010 0.005033 0.000010 0.000010 0.000010 0.000010 0.000010 0.000010 0.000010 0.003130 0.006996 0.000010 0.008517 0.000010 0.004351 0.000010 0.000010 0.004429 0.000010 0.000010 0.004279 0.016611 0.000010 0.000010 0.000010 0.000010 0.000010 0.081118 0.002814 0.000010 0.000010 0.000010 0.000010 0.011296 0.003099 0.000010 0.000010 0.011387 0.000010 0.000010 0.000010 0.000010 0.000010 0.836590 0.000010 0.000010 0.000010 0.000010 0.000010
0.000010 0.000010 0.000010 0.000010 0.000010 0.000010 0.000010 0.000010 0.000010 0.000010 0.003735 0.000010 0.000010 0.009409 0.000010 0.000010 0.000010 0.000010 0.000010 0.000010 0.000010 0.000010 0.000010 0.000010 0.000010 0.000010 0.000010 0.196914 0.002579 0.000010 0.000010 0.000010 0.000010 0.000010 0.000010 0.000010 0.000010 0.000010 0.000010 0.000010 0.000010 0.000010 0.000010 0.786924 0.000010 0.000010 0.000010 0.000010 0.000010
0.000010 0.000010 0.000010 0.000010 0.000010 0.000010 0.000010 0.000010 0.000010 0.000010 0.034181 0.000010 0.000010 0.000010 0.000010 0.000010 0.000010 0.000010 0.000010 0.000010 0.000010 0.000010 0.000010 0.000010 0.000010 0.000010 0.000010 0.007667 0.000010 0.000010 0.000010 0.000010 0.000010 0.027869 0.000010 0.000010 0.000010 0.000010 0.000010 0.000010 0.000010 0.000010 0.000010 0.929834 0.000010 0.000010 0.000010 0.000010 0.000010
0.000010 0.000010 0.000010 0.000010 0.000010 0.000010 0.000010 0.000010 0.000010 0.000010 0.018558 0.000010 0.000010 0.000010 0.000010 0.000010 0.000010 0.008779 0.000010 0.000010 0.000010 0.000010 0.000010 0.000010 0.000010 0.000010 0.000010 0.097946 0.000010 0.000010 0.000010 0.000010 0.000010 0.047743 0.016305 0.001421 0.000010 0.000010 0.000010 0.000010 0.000010 0.000010 0.000010 0.808828 0.000010 0.000010 0.000010 0.000010 0.000010
0.000010 0.000010 0.000010 0.000010 0.000010 0.000010 0.000010 0.000010 0.000010 0.000010 0.020607 0.000010 0.000010 0.000010 0.000010 0.000010 0.000010 0.000010 0.000010 0.000010 0.000010 0.000010 0.000010 0.000010 0.000010 0.000010 0.000010 0.048551 0.000010 0.000010 0.000010 0.000010 0.000010 0.013876 0.000010 0.000010 0.000010 0.000010 0.000010 0.000010 0.000010 0.000010 0.000010 0.916516 0.000010 0.000010 0.000010 0.000010 0.000010
0.000010 0.000010 0.000010 0.000010 0.000010 0.000010 0.000010 0.000010 0.000010 0.038840 0.009344 0.000010 0.000010 0.000010 0.000010 0.000010 0.000010 0.000010 0.000010 0.000010 0.000010 0.000010 0.000010 0.000010 0.000010 0.000010 0.000010 0.131140 0.001336 0.000010 0.003280 0.000010 0.010569 0.000010 0.000010 0.000010 0.000010 0.000010 0.000010 0.000010 0.000010 0.000010 0.000010 0.803626 0.001454 0.000010 0.000010 0.000010 0.000010
0.000010 0.000010 0.000010 0.000010 0.000010 0.000010 0.000010 0.000010 0.000010 0.031416 0.000072 0.000010 0.000010 0.000010 0.000010 0.000010 0.000010 0.000010 0.000010 0.000010 0.000010 0.000010 0.000010 0.000010 0.000010 0.000010 0.016482 0.264768 0.003081 0.000010 0.000010 0.000010 0.000010 0.008426 0.000010 0.007574 0.000010 0.000010 0.000010 0.000010 0.000010 0.000010 0.000010 0.667771 0.000010 0.000010 0.000010 0.000010 0.000010
0.000010 0.000010 0.000010 0.000010 0.000010 0.000010 0.000010 0.000010 0.000010 0.062551 0.023120 0.000010 0.000010 0.000010 0.000010 0.000010 0.000010 0.000010 0.000010 0.000010 0.000010 0.000010 0.000010 0.000010 0.000010 0.000010 0.000010 0.144229 0.000010 0.000010 0.000010 0.000010 0.000010 0.000010 0.000010 0.000010 0.000010 0.000010 0.000010 0.000010 0.000010 0.000010 0.000010 0.769650 0.000010 0.000010 0.000010 0.000010 0.000010
0.000010 0.000010 0.000010 0.000010 0.000010 0.000010 0.000010 0.000010 0.000010 0.030425 0.007094 0.000010 0.000010 0.000010 0.000010 0.000010 0.000010 0.000010 0.000010 0.000010 0.000010 0.000010 0.000010 0.000010 0.000010 0.000010 0.000010 0.146598 0.004729 0.000010 0.000010 0.000010 0.000010 0.030999 0.000010 0.000010 0.000010 0.000010 0.000010 0.000010 0.000010 0.000010 0.000010 0.779725 0.000010 0.000010 0.000010 0.000010 0.000010
0.000010 0.000010 0.000010 0.000010 0.000010 0.000010 0.000010 0.000010 0.000010 0.016561 0.020337 0.000010 0.000010 0.009708 0.000010 0.000010 0.000010 0.000010 0.000010 0.000010 0.002654 0.000010 0.000010 0.000010 0.000010 0.000010 0.016177 0.251923 0.000010 0.000010 0.000010 0.000010 0.003793 0.000010 0.015071 0.000487 0.000010 0.000012 0.000010 0.000010 0.000010 0.000010 0.000010 0.662896 0.000010 0.000010 0.000010 0.000010 0.000010
0.000010 0.000010 0.000010 0.003002 0.000010 0.000010 0.000010 0.000010 0.000010 0.009358 0.019742 0.000010 0.003669 0.000010 0.007690 0.000010 0.000010 0.000010 0.000010 0.000010 0.000010 0.000010 0.000010 0.012091 0.000010 0.000010 0.000010 0.005937 0.009830 0.000010 0.000010 0.000010 0.000010 0.000010 0.000010 0.000010 0.000010 0.000010 0.000010 0.015043 0.000010 0.000010 0.000010 0.913248 0.000010 0.000010 0.000010 0.000010 0.000010
0.000010 0.000010 0.000010 0.000010 0.000010 0.000010 0.000010 0.000010 0.000010 0.000010 0.011568 0.000010 0.009963 0.000010 0.000010 0.000010 0.000010 0.000010 0.000010 0.000010 0.000010 0.026354 0.001599 0.000010 0.000010 0.000010 0.000010 0.000010 0.012448 0.000010 0.000010 0.007809 0.001809 0.000010 0.000010 0.000010 0.000010 0.000010 0.010043 0.014403 0.000010 0.000010 0.000010 0.903615 0.000010 0.000010 0.000010 0.000010 0.000010
0.000010 0.000396 0.000010 0.000010 0.000010 0.000010 0.000010 0.000010 0.000010 0.000010 0.027665 0.000010 0.000010 0.025715 0.000010 0.000010 0.000010 0.000010 0.000010 0.000010 0.000010 0.008060 0.000010 0.000010 0.000010 0.000010 0.000010 0.404548 0.000010 0.000010 0.000010 0.000010 0.000010 0.000010 0.000010 0.010287 0.000010 0.000010 0.000010 0.000010 0.000010 0.000010 0.007290 0.515630 0.000010 0.000010 0.000010 0.000010 0.000010
0.002555 0.000010 0.000010 0.006200 0.000010 0.000010 0.000010 0.000010 0.000010 0.000010 0.000010 0.000010 0.012532 0.000010 0.000010 0.000010 0.000010 0.000010 0.000010 0.000010 0.000010 0.024707 0.000010 0.000390 0.000010 0.000010 0.000010 0.000010 0.008512 0.000010 0.000010 0.000010 0.000010 0.000010 0.011428 0.000010 0.000010 0.000010 0.000010 0.023079 0.000010 0.000010 0.000010 0.910198 0.000010 0.000010 0.000010 0.000010 0.000010
0.000010 0.000010 0.000010 0.000010 0.000010 0.000010 0.000010 0.000010 0.000010 0.000010 0.018599 0.000010 0.000010 0.000010 0.000010 0.000010 0.000010 0.000195 0.000010 0.000010 0.000010 0.000010 0.000010 0.000010 0.000010 0.000010 0.000010 0.032461 0.005700 0.000010 0.000010 0.000010 0.000010 0.063192 0.019356 0.000010 0.000010 0.000010 0.000010 0.000010 0.000010 0.000010 0.000010 0.860077 0.000010 0.000010 0.000010 0.000010 0.000010
0.011173 0.677678 0.000010 0.000010 0.012361 0.051847 0.000010 0.000010 0.010511 0.000010 0.000010 0.000010 0.000010 0.000010 0.000010 0.026382 0.007735 0.000010 0.045783 0.000010 0.000010 0.000010 0.000010 0.000010 0.000010 0.000010 0.018671 0.000010 0.000010 0.000010 0.009138 0.000010 0.003693 0.044707 0.000010 0.000010 0.030679 0.000010 0.023580 0.000010 0.000010 0.006946 0.000010 0.010551 0.000010 0.000010 0.008245 0.000010 0.000010
0.000010 0.804351 0.000010 0.027325 0.000010 0.022130 0.000010 0.000010 0.000010 0.017626 0.000010 0.000010 0.000010 0.000010 0.008710 0.000010 0.024600 0.003692 0.020133 0.000010 0.000010 0.003502 0.000010 0.004706 0.007088 0.001926 0.000010 0.000010 0.014456 0.000010 0.000010 0.000010 0.000010 0.000010 0.000010 0.000010 0.000010 0.000010 0.000010 0.000010 0.022477 0.007162 0.000010 0.001487 0.000010 0.000010 0.002282 0.000010 0.006038
0.000010 0.683036 0.000010 0.009966 0.000010 0.024390 0.001616 0.005490 0.000010 0.004788 0.010702 0.005489 0.004614 0.000010 0.018702 0.049113 0.023946 0.000010 0.038941 0.000010 0.000010 0.000010 0.000010 0.020061 0.000010 0.000155 0.000010 0.001193 0.000010 0.012218 0.000010 0.000010 0.000317 0.035733 0.000010 0.000010 0.000010 0.012289 0.001912 0.000010 0.002818 0.011090 0.007987 0.000010 0.004796 0.008407 0.000010 0.000010 0.000010
0.000010 0.989460 0.000010 0.000010 0.000010 0.000010 0.000010 0.000010 0.000010 0.000010 0.000010 0.000010 0.000010 0.000010 0.000010 0.000010 0.000010 0.000010 0.000010 0.000010 0.000010 0.000010 0.000010 0.000010 0.000010 0.000010 0.000010 0.000010 0.002827 0.000010 0.000010 0.000010 0.000010 0.000010 0.000010 0.000010 0.000010 0.000010 0.000010 0.000010 0.000010 0.000010 0.007254 0.000010 0.000010 0.000010 0.000010 0.000010 0.000010
0.000010 0.941014 0.000010 0.000010 0.000010 0.000010 0.000010 0.002687 0.002973 0.000010 0.000010 0.000010 0.000010 0.000010 0.000010 0.022700 0.015959 0.002099 0.000010 0.000010 0.000010 0.000010 0.000010 0.000010 0.000010 0.000010 0.000010 0.000010 0.000010 0.000010 0.000010 0.000010 0.000010 0.000010 0.000010 0.000010 0.000010 0.000010 0.000010 0.000010 0.000010 0.000010 0.000010 0.000010 0.000010 0.000010 0.004211 0.000010 0.007946
0.004965 0.782366 0.000010 0.000010 0.002450 0.024402 0.011547 0.000010 0.016309 0.000010 0.000010 0.003512 0.000010 0.000010 0.000010 0.025393 0.011911 0.000010 0.063427 0.013764 0.000010 0.000010 0.000010 0.003072 0.000010 0.000010 0.000010 0.000010 0.010360 0.000010 0.007201 0.003691 0.000010 0.000010 0.000010 0.011260 0.000010 0.000010 0.001391 0.000010 0.000010 0.000010 0.000010 0.000010 0.000010 0.000010 0.002668 0.000010 0.000010
0.011938 0.664187 0.000693 0.000010 0.000010 0.040071 0.000010 0.005181 0.021177 0.005231 0.000010 0.000010 0.000928 0.000010 0.000010 0.007462 0.000010 0.000010 0.051928 0.001876 0.000010 0.006827 0.017310 0.021908 0.000010 0.000010 0.010423 0.000010 0.000010 0.000010 0.009168 0.000010 0.011290 0.065626 0.000010 0.000010 0.000010 0.000010 0.006142 0.000010 0.000010 0.000723 0.003655 0.000010 0.009875 0.000010 0.002159 0.000010 0.023971
0.000010 0.999520 0.000010 0.000010 0.000010 0.000010 0.000010 0.000010 0.000010 0.000010 0.000010 0.000010 0.000010 0.000010 0.000010 0.000010 0.000010 0.000010 0.000010 0.000010 0.000010 0.000010 0.000010 0.000010 0.000010 0.000010 0.000010 0.000010 0.000010 0.000010 0.000010 0.000010 0.000010 0.000010 0.000010 0.000010 0.000010 0.000010 0.000010 0.000010 0.000010 0.000010 0.000010 0.000010 0.000010 0.000010 0.000010 0.000010 0.000010
0.000010 0.765007 0.000010 0.000010 0.000010 0.000010 0.000010 0.006353 0.000010 0.000010 0.003826 0.000877 0.000010 0.000010 0.023278 0.020589 0.000010 0.000010 0.039333 0.000010 0.000010 0.012957 0.007210 0.000010 0.001866 0.000010 0.000010 0.000010 0.002863 0.018428 0.001437 0.000010 0.003924 0.011343 0.000010 0.011011 0.000010 0.004689 0.012986 0.015480 0.000010 0.006415 0.000010 0.003231 0.000010 0.004998 0.000010 0.000171 0.021477
0.000010 0.983734 0.000010 0.000010 0.000010 0.000010 0.000010 0.000010 0.000010 0.000010 0.000010 0.000010 0.000010 0.000010 0.000010 0.000010 0.000010 0.000010 0.000010 0.000010 0.000010 0.000010 0.000010 0.000010 0.000010 0.000010 0.000010 0.000010 0.000010 0.000010 0.000010 0.000010 0.000010 0.000010 0.000010 0.000010 0.000010 0.000010 0.000010 0.000010 0.000010 0.000010 0.015796 0.000010 0.000010 0.000010 0.000010 0.000010 0.000010
0.000010 0.971873 0.000010 0.000010 0.000010 0.000010 0.000309 0.000010 0.000010 0.000010 0.000010 0.000010 0.000010 0.000010 0.000010 0.000010 0.000010 0.000010 0.000010 0.000010 0.000010 0.000010 0.000010 0.000010 0.000010 0.000010 0.000010 0.000010 0.000010 0.000010 0.000010 0.000010 0.000010 0.000010 0.000010 0.000010 0.000010 0.000010 0.000010 0.000010 0.000010 0.000010 0.000010 0.000010 0.000010 0.000010 0.001067 0.000010 0.026302
0.000010 0.959322 0.000010 0.001527 0.003174 0.000010 0.000010 0.000010 0.000010 0.000010 0.000010 0.000010 0.000010 0.000010 0.012621 0.000010 0.003549 0.000010 0.000010 0.000010 0.000010 0.000010 0.000010 0.000010 0.000010 0.000010 0.000010 0.000010 0.000010 0.000010 0.000010 0.000010 0.000010 0.000010 0.000010 0.000010 0.000010 0.000010 0.000010 0.000010 0.000010 0.000010 0.013590 0.001953 0.000010 0.003854 0.000010 0.000010 0.000010
0.001571 0.984408 0.000010 0.000010 0.000010 0.000010 0.000010 0.000010 0.000010 0.000010 0.000010 0.000010 0.000010 0.000010 0.000010 0.000010 0.000010 0.000010 0.000010 0.000010 0.000010 0.000010 0.000010 0.000010 0.000010 0.000010 0.000010 0.000010 0.000010 0.000010 0.000010 0.000010 0.000010 0.000010 0.000010 0.000010 0.000010 0.000010 0.000010 0.000010 0.000010 0.000010 0.000010 0.000010 0.000010 0.000010 0.000010 0.000010 0.013561
0.000010 0.894837 0.000010 0.000010 0.000010 0.000010 0.000010 0.000010 0.000010 0.003522 0.005118 0.000010 0.000010 0.000010 0.000010 0.000010 0.000010 0.000010 0.000010 0.000010 0.000010 0.026555 0.000010 0.000010 0.000010 0.000010 0.002953 0.001732 0.000010 0.000010 0.000010 0.006771 0.006011 0.000010 0.000010 0.000010 0.000010 0.014243 0.000010 0.000010 0.000010 0.000010 0.009995 0.000010 0.002985 0.010947 0.013970 0.000010 0.000010
0.000010 0.980677 0.000010 0.000010 0.000010 0.011610 0.000010 0.000010 0.000010 0.000010 0.000010 0.000010 0.000010 0.000010 0.000010 0.000010 0.000010 0.000010 0.000010 0.000010 0.000010 0.000010 0.000010 0.000010 0.000010 0.000010 0.000010 0.000010 0.000010 0.000010 0.000010 0.000010 0.000010 0.000010 0.000010 0.000010 0.000010 0.000010 0.000010 0.000010 0.000010 0.000010 0.000212 0.000010 0.000010 0.000010 0.007051 0.000010 0.000010
0.000010 0.922230 0.000010 0.000010 0.006294 0.000010 0.000010 0.000010 0.000010 0.000010 0.000010 0.000431 0.000010 0.000010 0.009246 0.000010 0.000010 0.000010 0.000010 0.000010 0.000010 0.000010 0.000010 0.000010 0.000010 0.000010 0.000010 0.000010 0.021671 0.000010 0.000010 0.011818 0.000010 0.000010 0.000010 0.000010 0.000010 0.000010 0.000010 0.002198 0.000010 0.009941 0.000010 0.000010 0.015770 0.000010 0.000010 0.000010 0.000010
0.000010 0.988624 0.000010 0.000010 0.000010 0.000010 0.000010 0.002585 0.000010 0.000010 0.000010 0.000010 0.000010 0.000010 0.000010 0.004362 0.001143 0.000010 0.001669 0.000010 0.000010 0.000010 0.000010 0.000010 0.000010 0.000010 0.000010 0.000010 0.000010 0.000010 0.000010 0.000010 0.000010 0.000010 0.000010 0.000010 0.000010 0.000010 0.000010 0.000010 0.000010 0.000010 0.000010 0.000010 0.000010 0.000010 0.001187 0.000010 0.000010
0.000010 0.925933 0.000010 0.000010 0.000010 0.000010 0.000010 0.000010 0.000010 0.000010 0.000010 0.000010 0.000010 0.000010 0.000010 0.000010 0.000010 0.000010 0.000010 0.000010 0.000010 0.000010 0.000010 0.000010 0.000010 0.009186 0.000010 0.000010 0.000010 0.000010 0.000010 0.000010 0.000010 0.000010 0.000010 0.000010 0.023937 0.000010 0.000010 0.000010 0.024322 0.000010 0.000010 0.000010 0.000010 0.000010 0.008514 0.000010 0.007678
0.005944 0.830446 0.000010 0.031254 0.002320 0.005003 0.004702 0.003836 0.000010 0.015347 0.002309 0.000010 0.000010 0.000010 0.000010 0.007227 0.000010 0.000010 0.000010 0.000010 0.000010 0.000010 0.000015 0.000010 0.004472 0.000242 0.000010 0.000010 0.000010 0.003544 0.008733 0.010909 0.000219 0.000010 0.000010 0.000010 0.000010 0.000010 0.000010 0.031598 0.000010 0.001913 0.021357 0.000010 0.000010 0.006364 0.000010 0.001976 0.000010
0.000010 0.999520 0.000010 0.000010 0.000010 0.000010 0.000010 0.000010 0.000010 0.000010 0.000010 0.000010 0.000010 0.000010 0.000010 0.000010 0.000010 0.000010 0.000010 0.000010 0.000010 0.000010 0.000010 0.000010 0.000010 0.000010 0.000010 0.000010 0.000010 0.000010 0.000010 0.000010 0.000010 0.000010 0.000010 0.000010 0.000010 0.000010 0.000010 0.000010 0.000010 0.000010 0.000010 0.000010 0.000010 0.000010 0.000010 0.000010 0.000010
0.000010 0.000010 0.000010 0.000010 0.000010 0.000010 0.000010 0.000010 0.000010 0.000010 0.000010 0.000010 0.000010 0.000010 0.000010 0.000010 0.000010 0.000010 0.000010 0.000010 0.000010 0.000010 0.000010 0.000010 0.000010 0.000010 0.000010 0.000010 0.000010 0.000010 0.000010 0.000010 0.999520 0.000010 0.000010 0.000010 0.000010 0.000010 0.000010 0.000010 0.000010 0.000010 0.000010 0.000010 0.000010 0.000010 0.000010 0.000010 0.000010
0.000010 0.000010 0.000010 0.000010 0.000010 0.000010 0.000010 0.000010 0.000010 0.000010 0.000010 0.000010 0.000010 0.000010 0.000010 0.000010 0.000010 0.000010 0.000010 0.000010 0.000010 0.000010 0.000010 0.000010 0.000010 0.000010 0.000010 0.000010 0.000010 0.000010 0.000010 0.000010 0.999520 0.000010 0.000010 0.000010 0.000010 0.000010 0.000010 0.000010 0.000010 0.000010 0.000010 0.000010 0.000010 0.000010 0.000010 0.000010 0.000010
0.000010 0.000010 0.000010 0.000010 0.000010 0.000010 0.000010 0.000010 0.000010 0.000010 0.000010 0.000010 0.000010 0.000010 0.000010 0.000010 0.000010 0.000010 0.000010 0.000010 0.000010 0.000010 0.000010 0.000010 0.000010 0.000010 0.000010 0.000010 0.000010 0.000010 0.000010 0.000010 0.999520 0.000010 0.000010 0.000010 0.000010 0.000010 0.000010 0.000010 0.000010 0.000010 0.000010 0.000010 0.000010 0.000010 0.000010 0.000010 0.000010
0.000010 0.000010 0.000010 0.000010 0.000010 0.000010 0.000010 0.000010 0.000010 0.000010 0.000010 0.000010 0.000010 0.000010 0.000010 0.000010 0.000010 0.000010 0.000010 0.000010 0.000010 0.000010 0.000010 0.000010 0.000010 0.000010 0.000010 0.000010 0.000010 0.000010 0.000010 0.000010 0.999520 0.000010 0.000010 0.000010 0.000010 0.000010 0.000010 0.000010 0.000010 0.000010 0.000010 0.000010 0.000010 0.000010 0.000010 0.000010 0.000010
0.000010 0.000010 0.000010 0.000010 0.000010 0.000010 0.000010 0.000010 0.000010 0.000010 0.000010 0.000010 0.000010 0.000010 0.000010 0.000010 0.000010 0.000010 0.000010 0.000010 0.000010 0.000010 0.000010 0.000010 0.000010 0.000010 0.000010 0.000010 0.000010 0.000010 0.000010 0.000010 0.999520 0.000010 0.000010 0.000010 0.000010 0.000010 0.000010 0.000010 0.000010 0.000010 0.000010 0.000010 0.000010 0.000010 0.000010 0.000010 0.000010
0.000010 0.000010 0.000010 0.000010 0.000010 0.000010 0.000010 0.000010 0.000010 0.000010 0.000010 0.000010 0.000010 0.000010 0.000010 0.000010 0.000010 0.000010 0.000010 0.000010 0.000010 0.000010 0.000010 0.000010 0.000010 0.000010 0.000010 0.000010 0.000010 0.000010 0.000010 0.000010 0.999520 0.000010 0.000010 0.000010 0.000010 0.000010 0.000010 0.000010 0.000010 0.000010 0.000010 0.000010 0.000010 0.000010 0.000010 0.000010 0.000010
0.000010 0.000010 0.000010 0.000010 0.000010 0.000010 0.000010 0.000010 0.000010 0.000010 0.000010 0.000010 0.000010 0.000010 0.000010 0.000010 0.000010 0.000010 0.000010 0.000010 0.000010 0.000010 0.000010 0.000010 0.000010 0.000010 0.000010 0.000010 0.000010 0.000010 0.000010 0.000010 0.999520 0.000010 0.000010 0.000010 0.000010 0.000010 0.000010 0.000010 0.000010 0.000010 0.000010 0.000010 0.000010 0.000010 0.000010 0.000010 0.000010
0.000010 0.000010 0.000010 0.000010 0.000010 0.000010 0.000010 0.000010 0.000010 0.000012 0.000010 0.000010 0.000010 0.000010 0.000010 0.000010 0.000010 0.000010 0.000010 0.000010 0.000010 0.000010 0.000010 0.000010 0.000010 0.000010 0.000010 0.000010 0.000010 0.000010 0.000010 0.000010 0.999518 0.000010 0.000010 0.000010 0.000010 0.000010 0.000010 0.000010 0.000010 0.000010 0.000010 0.000010 0.000010 0.000010 0.000010 0.000010 0.000010
0.000010 0.000010 0.000010 0.000010 0.000010 0.000010 0.000010 0.000010 0.000010 0.000010 0.013667 0.000010 0.000010 0.000010 0.000010 0.000010 0.000010 0.012225 0.000010 0.000010 0.828772 0.000010 0.000013 0.001822 0.000010 0.000010 0.000010 0.000010 0.000010 0.000010 0.000010 0.000010 0.000010 0.000010 0.000010 0.000010 0.000010 0.002224 0.000010 0.000010 0.000010 0.140594 0.000010 0.000010 0.000010 0.000271 0.000010 0.000010 0.000010
0.000010 0.000010 0.000010 0.019663 0.000010 0.000010 0.000010 0.000010 0.000010 0.015083 0.000010 0.000010 0.000010 0.000811 0.000010 0.000010 0.000010 0.000010 0.000010 0.000010 0.741875 0.007209 0.000010 0.000010 0.000010 0.000010 0.000010 0.000010 0.000010 0.000010 0.000010 0.000010 0.016144 0.000010 0.000010 0.000010 0.000010 0.000010 0.000012 0.001250 0.000010 0.196990 0.000010 0.000010 0.000572 0.000010 0.000010 0.000010 0.000010
0.000010 0.000010 0.000010 0.008350 0.000010 0.000010 0.000010 0.000010 0.000010 0.014943 0.000010 0.000010 0.000010 0.000010 0.000010 0.000010 0.000010 0.000010 0.000010 0.000010 0.780804 0.000010 0.000010 0.000010 0.000010 0.000010 0.000010 0.000010 0.000010 0.000010 0.000010 0.000010 0.000010 0.000010 0.000010 0.000010 0.000010 0.002869 0.006206 0.000010 0.000010 0.181094 0.000010 0.000010 0.005314 0.000010 0.000010 0.000010 0.000010
0.000010 0.000010 0.000010 0.000010 0.000010 0.000010 0.000010 0.000010 0.000010 0.000010 0.000010 0.003790 0.000010 0.000010 0.000010 0.000010 0.000010 0.000010 0.005318 0.000010 0.856028 0.000010 0.000010 0.000010 0.000010 0.000010 0.000010 0.000010 0.000010 0.000010 0.000010 0.000010 0.000010 0.000010 0.000010 0.000010 0.000010 0.000010 0.005534 0.000010 0.000010 0.128890 0.000010 0.000010 0.000010 0.000010 0.000010 0.000010 0.000010
0.000010 0.000010 0.000010 0.000010 0.000010 0.000010 0.000010 0.000010 0.000105 0.000010 0.015188 0.001035 0.000010 0.016363 0.000010 0.003394 0.000010 0.001574 0.014544 0.000010 0.796208 0.000010 0.000010 0.000010 0.000010 0.000010 0.000010 0.000010 0.000010 0.000010 0.012732 0.000010 0.000010 0.000010 0.000010 0.000010 0.011452 0.018184 0.000010 0.000010 0.000010 0.108851 0.000010 0.000010 0.000010 0.000010 0.000010 0.000010 0.000010
0.000010 0.017575 0.000010 0.000010 0.000010 0.000010 0.023210 0.001813 0.000010 0.008763 0.004731 0.000010 0.007548 0.000010 0.000010 0.000010 0.007997 0.000010 0.004373 0.002574 0.000010 0.010923 0.000010 0.002931 0.000010 0.000010 0.000010 0.001696 0.000010 0.000010 0.020811 0.000016 0.000010 0.000010 0.028942 0.001717 0.022810 0.028542 0.000010 0.000010 0.008054 0.792563 0.000010 0.000010 0.001147 0.000010 0.000996 0.000010 0.000010
0.000010 0.004077 0.024295 0.000010 0.000010 0.000010 0.000010 0.000010 0.000010 0.015774 0.000010 0.000010 0.000010 0.009761 0.000010 0.029642 0.000010 0.004563 0.000010 0.000010 0.000010 0.000010 0.000010 0.000010 0.000010 0.000010 0.000010 0.000010 0.000010 0.018230 0.000010 0.000010 0.021886 0.000010 0.007200 0.000010 0.000010 0.004527 0.000010 0.000010 0.000010 0.849475 0.000010 0.000010 0.000010 0.010200 0.000010 0.000010 0.000010
0.000010 0.000010 0.000010 0.000010 0.000010 0.000010 0.000010 0.000010 0.000010 0.000010 0.000010 0.000010 0.000010 0.000010 0.000010 0.000010 0.000010 0.000010 0.000010 0.000010 0.000010 0.000010 0.000010 0.000010 0.000010 0.000010 0.000010 0.000010 0.003937 0.000010 0.000010 0.000010 0.000010 0.000010 0.000010 0.000010 0.000010 0.000010 0.000010 0.000010 0.000010 0.995593 0.000010 0.000010 0.000010 0.000010 0.000010 0.000010 0.000010
0.000010 0.009101 0.000010 0.000010 0.000010 0.000010 0.030892 0.000010 0.000010 0.002561 0.012481 0.000010 0.001454 0.000010 0.000010 0.000010 0.008629 0.000010 0.000010 0.006490 0.000010 0.000010 0.000010 0.000010 0.000010 0.000010 0.000010 0.000010 0.000010 0.000011 0.000010 0.000010 0.000010 0.000010 0.018392 0.000010 0.022879 0.000010 0.000018 0.000010 0.000010 0.886722 0.000010 0.000010 0.000010 0.000010 0.000010 0.000010 0.000010
0.000010 0.000010 0.000010 0.000010 0.000010 0.000010 0.000010 0.000010 0.000010 0.000010 0.000010 0.000010 0.000010 0.000010 0.000010 0.000010 0.000010 0.000010 0.000010 0.000010 0.000010 0.000010 0.000010 0.000010 0.000010 0.000010 0.000010 0.000010 0.000010 0.000010 0.000010 0.000010 0.000010 0.000010 0.000010 0.000010 0.000010 0.000010 0.000010 0.000010 0.000010 0.999520 0.000010 0.000010 0.000010 0.000010 0.000010 0.000010 0.000010
0.000010 0.000010 0.000010 0.000010 0.000010 0.000010 0.000010 0.000010 0.000010 0.000010 0.000010 0.000010 0.000010 0.000010 0.000010 0.000010 0.000010 0.000010 0.000010 0.000010 0.000010 0.000010 0.000010 0.000010 0.000010 0.000010 0.000010 0.000010 0.000010 0.000010 0.000010 0.000010 0.000010 0.000010 0.000010 0.000010 0.000010 0.000010 0.000010 0.000010 0.000010 0.999520 0.000010 0.000010 0.000010 0.000010 0.000010 0.000010 0.000010
0.000010 0.000010 0.000010 0.000010 0.000010 0.000010 0.000010 0.000010 0.000010 0.000010 0.000010 0.000010 0.000010 0.000010 0.000010 0.000010 0.000010 0.000010 0.000010 0.000010 0.000010 0.000010 0.000010 0.000010 0.000010 0.000010 0.000010 0.000010 0.000010 0.000010 0.000010 0.000010 0.000010 0.000010 0.000010 0.000010 0.000010 0.000010 0.000010 0.000010 0.000010 0.999520 0.000010 0.000010 0.000010 0.000010 0.000010 0.000010 0.000010
0.000010 0.000010 0.000010 0.000010 0.000010 0.000010 0.013264 0.000010 0.000010 0.000010 0.000010 0.000010 0.000010 0.000010 0.000010 0.000010 0.000010 0.000010 0.000010 0.000010 0.000010 0.000010 0.000010 0.000010 0.000010 0.000010 0.000010 0.000010 0.000010 0.000010 0.000010 0.000010 0.000010 0.000010 0.000010 0.000010 0.000010 0.000010 0.000010 0.000010 0.000010 0.986266 0.000010 0.000010 0.000010 0.000010 0.000010 0.000010 0.000010
0.000010 0.000010 0.000010 0.000010 0.000010 0.000010 0.000010 0.000010 0.007869 0.000010 0.000010 0.000010 0.000010 0.000010 0.000010 0.000010 0.000010 0.000010 0.000010 0.000010 0.000010 0.000010 0.000010 0.000010 0.000010 0.000010 0.000010 0.000010 0.000010 0.000010 0.000010 0.000010 0.000010 0.000010 0.000010 0.000010 0.000010 0.000010 0.000010 0.000010 0.008199 0.983472 0.000010 0.000010 0.000010 0.000010 0.000010 0.000010 0.000010
0.000010 0.000010 0.000010 0.000010 0.000010 0.000010 0.000010 0.000010 0.000010 0.000010 0.000010 0.000010 0.000010 0.000010 0.000010 0.000010 0.000010 0.000010 0.000010 0.000010 0.000010 0.000010 0.000010 0.000010 0.000010 0.000010 0.000010 0.000010 0.000010 0.000010 0.000010 0.000010 0.000010 0.000010 0.000010 0.000010 0.000010 0.000010 0.000010 0.000010 0.000010 0.999520 0.000010 0.000010 0.000010 0.000010 0.000010 0.000010 0.000010
0.000010 0.000010 0.000010 0.000010 0.000010 0.000010 0.009090 0.000010 0.000010 0.000010 0.000010 0.000010 0.000010 0.000010 0.000010 0.000010 0.000010 0.000010 0.000010 0.000010 0.000010 0.000010 0.000010 0.000010 0.000010 0.000010 0.000010 0.000010 0.000010 0.000010 0.000010 0.000010 0.000010 0.000010 0.000010 0.000010 0.000010 0.000010 0.000010 0.000010 0.000010 0.976246 0.000010 0.000010 0.000010 0.012918 0.001296 0.000010 0.000010
0.000010 0.000010 0.000010 0.000010 0.000010 0.004329 0.007647 0.000010 0.000010 0.000010 0.000010 0.004740 0.000010 0.000010 0.000010 0.035755 0.003779 0.000010 0.000010 0.000010 0.000010 0.000010 0.000010 0.000010 0.000010 0.000010 0.000010 0.000010 0.000010 0.000010 0.000010 0.000010 0.000010 0.000010 0.000010 0.000010 0.000010 0.000010 0.000010 0.000010 0.000010 0.930190 0.004981 0.000010 0.000010 0.008169 0.000010 0.000010 0.000010
0.000010 0.000010 0.000010 0.000010 0.000010 0.000010 0.000010 0.000010 0.000010 0.000010 0.000010 0.000010 0.000010 0.000010 0.000010 0.000010 0.000010 0.000010 0.000010 0.000010 0.000010 0.000010 0.000010 0.000010 0.000010 0.000010 0.000010 0.000010 0.000010 0.000010 0.000010 0.000010 0.000010 0.000010 0.000010 0.000010 0.000010 0.000010 0.000010 0.000010 0.000010 0.999515 0.000010 0.000010 0.000010 0.000010 0.000015 0.000010 0.000010
0.000010 0.000010 0.000010 0.000010 0.000010 0.000010 0.000010 0.000010 0.000010 0.000010 0.000010 0.000010 0.000010 0.000010 0.000010 0.000010 0.000010 0.000010 0.000010 0.000010 0.000010 0.000010 0.000010 0.000010 0.000010 0.000010 0.000010 0.000010 0.000010 0.000010 0.000010 0.000010 0.000010 0.000010 0.000010 0.000010 0.000010 0.000010 0.000010 0.000010 0.000010 0.999520 0.000010 0.000010 0.000010 0.000010 0.000010 0.000010 0.000010
0.000010 0.000010 0.000010 0.000010 0.000010 0.000010 0.000010 0.000010 0.000010 0.999520 0.000010 0.000010 0.000010 0.000010 0.000010 0.000010 0.000010 0.000010 0.000010 0.000010 0.000010 0.000010 0.000010 0.000010 0.000010 0.000010 0.000010 0.000010 0.000010 0.000010 0.000010 0.000010 0.000010 0.000010 0.000010 0.000010 0.000010 0.000010 0.000010 0.000010 0.000010 0.000010 0.000010 0.000010 0.000010 0.000010 0.000010 0.000010 0.000010
0.000010 0.025466 0.000010 0.000010 0.000010 0.000010 0.000010 0.000010 0.000010 0.828424 0.019862 0.000010 0.017475 0.011332 0.000010 0.000010 0.000010 0.003288 0.000010 0.000010 0.031965 0.001773 0.000010 0.001236 0.000010 0.000010 0.017641 0.000010 0.000010 0.000010 0.000010 0.008533 0.000010 0.000010 0.008318 0.000010 0.000010 0.000010 0.003507 0.001929 0.000010 0.000010 0.000010 0.015005 0.003915 0.000010 0.000010 0.000010 0.000010
0.000010 0.000010 0.000010 0.000010 0.000010 0.000010 0.000010 0.000010 0.000010 0.951507 0.048023 0.000010 0.000010 0.000010 0.000010 0.000010 0.000010 0.000010 0.000010 0.000010 0.000010 0.000010 0.000010 0.000010 0.000010 0.000010 0.000010 0.000010 0.000010 0.000010 0.000010 0.000010 0.000010 0.000010 0.000010 0.000010 0.000010 0.000010 0.000010 0.000010 0.000010 0.000010 0.000010 0.000010 0.000010 0.000010 0.000010 0.000010 0.000010
0.000010 0.000010 0.000010 0.000010 0.000010 0.000010 0.000010 0.000010 0.000010 0.999520 0.000010 0.000010 0.000010 0.000010 0.000010 0.000010 0.000010 0.000010 0.000010 0.000010 0.000010 0.000010 0.000010 0.000010 0.000010 0.000010 0.000010 0.000010 0.000010 0.000010 0.000010 0.000010 0.000010 0.000010 0.000010 0.000010 0.000010 0.000010 0.000010 0.000010 0.000010 0.000010 0.000010 0.000010 0.000010 0.000010 0.000010 0.000010 0.000010
0.000010 0.000010 0.000010 0.000010 0.000010 0.000010 0.000010 0.000010 0.000010 0.999520 0.000010 0.000010 0.000010 0.000010 0.000010 0.000010 0.000010 0.000010 0.000010 0.000010 0.000010 0.000010 0.000010 0.000010 0.000010 0.000010 0.000010 0.000010 0.000010 0.000010 0.000010 0.000010 0.000010 0.000010 0.000010 0.000010 0.000010 0.000010 0.000010 0.000010 0.000010 0.000010 0.000010 0.000010 0.000010 0.000010 0.000010 0.000010 0.000010
0.000010 0.000010 0.000010 0.000010 0.000010 0.000010 0.000010 0.000010 0.000010 0.861900 0.059324 0.000010 0.018297 0.011844 0.000010 0.000010 0.000010 0.000010 0.000010 0.000010 0.001041 0.000010 0.000010 0.004979 0.000010 0.000010 0.019106 0.000010 0.000010 0.000010 0.000010 0.000010 0.020340 0.000010 0.000010 0.000010 0.000010 0.000010 0.002769 0.000010 0.000010 0.000010 0.000010 0.000010 0.000010 0.000010 0.000010 0.000010 0.000010
0.009339 0.017933 0.000010 0.007110 0.000010 0.000010 0.000010 0.000010 0.000010 0.605693 0.055751 0.000010 0.013029 0.000010 0.000010 0.000010 0.000010 0.009636 0.000010 0.000010 0.032469 0.000010 0.021948 0.017297 0.000010 0.000010 0.087225 0.035528 0.000010 0.000010 0.001888 0.014879 0.035233 0.007967 0.014492 0.000010 0.000010 0.002940 0.006421 0.000010 0.000010 0.000010 0.000010 0.002934 0.000010 0.000010 0.000010 0.000010 0.000010
0.000010 0.000010 0.000010 0.000010 0.000010 0.000010 0.000010 0.000010 0.000010 0.781089 0.057159 0.000010 0.000010 0.000010 0.003429 0.000010 0.000010 0.000010 0.000010 0.002434 0.003695 0.000010 0.000010 0.018725 0.000010 0.000010 0.001772 0.033878 0.000010 0.023796 0.008873 0.009379 0.004211 0.006290 0.013322 0.000010 0.000010 0.002967 0.012577 0.000010 0.000010 0.000010 0.000010 0.010959 0.000010 0.000010 0.000010 0.000010 0.005135
0.000010 0.000010 0.000010 0.000010 0.000010 0.000010 0.000010 0.000010 0.000010 0.927663 0.004414 0.000010 0.000010 0.000010 0.000010 0.000010 0.000010 0.003647 0.000010 0.000010 0.000010 0.000010 0.000010 0.000010 0.000010 0.000010 0.000010 0.000010 0.000010 0.000010 0.002857 0.000010 0.000117 0.014997 0.045885 0.000010 0.000010 0.000010 0.000010 0.000010 0.000010 0.000010 0.000010 0.000010 0.000010 0.000010 0.000010 0.000010 0.000010
0.000010 0.000010 0.000010 0.000010 0.000010 0.000010 0.000010 0.000010 0.000010 0.999520 0.000010 0.000010 0.000010 0.000010 0.000010 0.000010 0.000010 0.000010 0.000010 0.000010 0.000010 0.000010 0.000010 0.000010 0.000010 0.000010 0.000010 0.000010 0.000010 0.000010 0.000010 0.000010 0.000010 0.000010 0.000010 0.000010 0.000010 0.000010 0.000010 0.000010 0.000010 0.000010 0.000010 0.000010 0.000010 0.000010 0.000010 0.000010 0.000010
0.000010 0.000010 0.000010 0.000010 0.000019 0.000010 0.000010 0.000010 0.000010 0.980205 0.019316 0.000010 0.000010 0.000010 0.000010 0.000010 0.000010 0.000010 0.000010 0.000010 0.000010 0.000010 0.000010 0.000010 0.000010 0.000010 0.000010 0.000010 0.000010 0.000010 0.000010 0.000010 0.000010 0.000010 0.000010 0.000010 0.000010 0.000010 0.000010 0.000010 0.000010 0.000010 0.000010 0.000010 0.000010 0.000010 0.000010 0.000010 0.000010
0.000010 0.000010 0.000010 0.000010 0.000010 0.000010 0.000010 0.000010 0.000010 0.999520 0.000010 0.000010 0.000010 0.000010 0.000010 0.000010 0.000010 0.000010 0.000010 0.000010 0.000010 0.000010 0.000010 0.000010 0.000010 0.000010 0.000010 0.000010 0.000010 0.000010 0.000010 0.000010 0.000010 0.000010 0.000010 0.000010 0.000010 0.000010 0.000010 0.000010 0.000010 0.000010 0.000010 0.000010 0.000010 0.000010 0.000010 0.000010 0.000010
0.000010 0.000010 0.000010 0.000010 0.000010 0.000010 0.000010 0.000010 0.000010 0.855206 0.104413 0.000010 0.000010 0.000010 0.001531 0.000010 0.000010 0.000010 0.000010 0.000010 0.000010 0.000010 0.000010 0.008089 0.000010 0.000010 0.026851 0.000010 0.000681 0.000010 0.000010 0.000010 0.000010 0.000010 0.000010 0.000010 0.000010 0.000010 0.000010 0.002809 0.000010 0.000010 0.000010 0.000010 0.000010 0.000010 0.000010 0.000010 0.000010
0.000010 0.000010 0.000010 0.000010 0.000010 0.000010 0.000010 0.000010 0.000010 0.999520 0.000010 0.000010 0.000010 0.000010 0.000010 0.000010 0.000010 0.000010 0.000010 0.000010 0.000010 0.000010 0.000010 0.000010 0.000010 0.000010 0.000010 0.000010 0.000010 0.000010 0.000010 0.000010 0.000010 0.000010 0.000010 0.000010 0.000010 0.000010 0.000010 0.000010 0.000010 0.000010 0.000010 0.000010 0.000010 0.000010 0.000010 0.000010 0.000010
0.000010 0.000010 0.000010 0.000010 0.000010 0.000010 0.000010 0.000010 0.000010 0.959772 0.039758 0.000010 0.000010 0.000010 0.000010 0.000010 0.000010 0.000010 0.000010 0.000010 0.000010 0.000010 0.000010 0.000010 0.000010 0.000010 0.000010 0.000010 0.000010 0.000010 0.000010 0.000010 0.000010 0.000010 0.000010 0.000010 0.000010 0.000010 0.000010 0.000010 0.000010 0.000010 0.000010 0.000010 0.000010 0.000010 0.000010 0.000010 0.000010
0.000010 0.000010 0.000010 0.000010 0.000010 0.000010 0.000010 0.000010 0.000010 0.999520 0.000010 0.000010 0.000010 0.000010 0.000010 0.000010 0.000010 0.000010 0.000010 0.000010 0.000010 0.000010 0.000010 0.000010 0.000010 0.000010 0.000010 0.000010 0.000010 0.000010 0.000010 0.000010 0.000010 0.000010 0.000010 0.000010 0.000010 0.000010 0.000010 0.000010 0.000010 0.000010 0.000010 0.000010 0.000010 0.000010 0.000010 0.000010 0.000010
0.000010 0.000010 0.000010 0.000010 0.000010 0.000010 0.000010 0.000010 0.000010 0.999520 0.000010 0.000010 0.000010 0.000010 0.000010 0.000010 0.000010 0.000010 0.000010 0.000010 0.000010 0.000010 0.000010 0.000010 0.000010 0.000010 0.000010 0.000010 0.000010 0.000010 0.000010 0.000010 0.000010 0.000010 0.000010 0.000010 0.000010 0.000010 0.000010 0.000010 0.000010 0.000010 0.000010 0.000010 0.000010 0.000010 0.000010 0.000010 0.000010
0.000010 0.003669 0.000010 0.000010 0.000010 0.000010 0.000010 0.000010 0.000010 0.843744 0.062141 0.000010 0.000010 0.000010 0.000010 0.000010 0.000010 0.000010 0.000010 0.000010 0.000010 0.004124 0.004409 0.012375 0.000010 0.000010 0.022518 0.000010 0.000010 0.000010 0.000010 0.000010 0.015446 0.000010 0.000010 0.000010 0.000010 0.000010 0.010456 0.016674 0.000010 0.000010 0.004064 0.000010 0.000010 0.000010 0.000010 0.000010 0.000010
0.000010 0.000010 0.000010 0.000949 0.000010 0.000010 0.000010 0.000010 0.000010 0.947208 0.023990 0.000010 0.006296 0.000010 0.000010 0.000010 0.000010 0.000010 0.000010 0.000010 0.000010 0.000010 0.000010 0.000010 0.000010 0.000010 0.000010 0.012412 0.000010 0.000010 0.000010 0.000010 0.005233 0.000010 0.002410 0.000010 0.000010 0.000010 0.000010 0.000010 0.000010 0.000010 0.001093 0.000010 0.000010 0.000010 0.000010 0.000010 0.000010
0.000010 0.000010 0.000010 0.000010 0.000010 0.000010 0.000010 0.000010 0.000010 0.999329 0.000010 0.000010 0.000010 0.000010 0.000010 0.000010 0.000010 0.000010 0.000010 0.000010 0.000010 0.000010 0.000010 0.000010 0.000010 0.000010 0.000010 0.000010 0.000010 0.000010 0.000010 0.000010 0.000010 0.000010 0.000010 0.000010 0.000010 0.000201 0.000010 0.000010 0.000010 0.000010 0.000010 0.000010 0.000010 0.000010 0.000010 0.000010 0.000010
0.000010 0.000010 0.000010 0.000010 0.000010 0.000010 0.000010 0.000010 0.000010 0.999520 0.000010 0.000010 0.000010 0.000010 0.000010 0.000010 0.000010 0.000010 0.000010 0.000010 0.000010 0.000010 0.000010 0.000010 0.000010 0.000010 0.000010 0.000010 0.000010 0.000010 0.000010 0.000010 0.000010 0.000010 0.000010 0.000010 0.000010 0.000010 0.000010 0.000010 0.000010 0.000010 0.000010 0.000010 0.000010 0.000010 0.000010 0.000010 0.000010
0.000010 0.000010 0.000010 0.000010 0.000010 0.000010 0.000010 0.000010 0.000010 0.841204 0.066883 0.000010 0.000010 0.017841 0.000010 0.000010 0.000010 0.000010 0.000010 0.000010 0.000010 0.000010 0.013380 0.011960 0.000010 0.000010 0.020189 0.018808 0.005218 0.000010 0.004116 0.000010 0.000010 0.000010 0.000010 0.000010 0.000010 0.000010 0.000010 0.000010 0.000010 0.000010 0.000010 0.000010 0.000010 0.000010 0.000010 0.000010 0.000010
0.000010 0.000010 0.000010 0.000010 0.000010 0.000010 0.000010 0.000010 0.000010 0.993175 0.006355 0.000010 0.000010 0.000010 0.000010 0.000010 0.000010 0.000010 0.000010 0.000010 0.000010 0.000010 0.000010 0.000010 0.000010 0.000010 0.000010 0.000010 0.000010 0.000010 0.000010 0.000010 0.000010 0.000010 0.000010 0.000010 0.000010 0.000010 0.000010 0.000010 0.000010 0.000010 0.000010 0.000010 0.000010 0.000010 0.000010 0.000010 0.000010
0.000010 0.000010 0.000010 0.000010 0.000010 0.000010 0.000010 0.000010 0.000010 0.889219 0.000010 0.000010 0.000010 0.000010 0.000010 0.000010 0.000010 0.000010 0.000010 0.000010 0.042621 0.004679 0.000010 0.000010 0.000010 0.000010 0.023425 0.000010 0.000010 0.000010 0.003702 0.000010 0.000010 0.000010 0.000010 0.000344 0.000010 0.016664 0.000387 0.000010 0.000010 0.005732 0.011689 0.000010 0.000010 0.000010 0.000010 0.000010 0.001158
0.000010 0.000010 0.000010 0.009607 0.000010 0.000010 0.000010 0.000010 0.000010 0.867504 0.042003 0.000010 0.017813 0.003212 0.001938 0.000010 0.000010 0.007904 0.000010 0.000010 0.000010 0.000010 0.000839 0.014929 0.000010 0.000010 0.009804 0.000010 0.000010 0.000010 0.000010 0.009781 0.000180 0.000010 0.000010 0.002264 0.000010 0.003346 0.008536 0.000010 0.000010 0.000010 0.000010 0.000010 0.000010 0.000010 0.000010 0.000010 0.000010
0.000010 0.000010 0.000010 0.006794 0.000010 0.000010 0.000010 0.000010 0.000010 0.871298 0.031706 0.000010 0.000010 0.000010 0.000010 0.000010 0.000010 0.004982 0.000010 0.000010 0.000010 0.000010 0.020650 0.000920 0.000010 0.000010 0.052434 0.000010 0.000010 0.000010 0.000010 0.000010 0.000010 0.000010 0.005536 0.000010 0.000010 0.000010 0.000010 0.000010 0.000010 0.004434 0.000010 0.000010 0.000856 0.000010 0.000010 0.000010 0.000010
0.000010 0.000010 0.000010 0.000010 0.000010 0.000010 0.000010 0.000010 0.000010 0.000010 0.999520 0.000010 0.000010 0.000010 0.000010 0.000010 0.000010 0.000010 0.000010 0.000010 0.000010 0.000010 0.000010 0.000010 0.000010 0.000010 0.000010 0.000010 0.000010 0.000010 0.000010 0.000010 0.000010 0.000010 0.000010 0.000010 0.000010 0.000010 0.000010 0.000010 0.000010 0.000010 0.000010 0.000010 0.000010 0.000010 0.000010 0.000010 0.000010
0.000010 0.000010 0.000010 0.000010 0.000010 0.000010 0.000010 0.000010 0.000010 0.278513 0.721017 0.000010 0.000010 0.000010 0.000010 0.000010 0.000010 0.000010 0.000010 0.000010 0.000010 0.000010 0.000010 0.000010 0.000010 0.000010 0.000010 0.000010 0.000010 0.000010 0.000010 0.000010 0.000010 0.000010 0.000010 0.000010 0.000010 0.000010 0.000010 0.000010 0.000010 0.000010 0.000010 0.000010 0.000010 0.000010 0.000010 0.000010 0.000010
0.000010 0.007091 0.000010 0.000010 0.000010 0.000010 0.000010 0.000010 0.000010 0.078858 0.634505 0.000010 0.000010 0.002107 0.000010 0.000010 0.000010 0.000010 0.000010 0.000010 0.000010 0.000010 0.000010 0.005063 0.000010 0.000010 0.000308 0.000010 0.000010 0.000010 0.000010 0.000010 0.000011 0.000010 0.000010 0.000010 0.000010 0.000010 0.000010 0.002855 0.000010 0.000010 0.000010 0.268802 0.000010 0.000010 0.000010 0.000010 0.000010
0.000010 0.000010 0.000010 0.000010 0.000010 0.000010 0.000010 0.000010 0.000010 0.000010 0.999520 0.000010 0.000010 0.000010 0.000010 0.000010 0.000010 0.000010 0.000010 0.000010 0.000010 0.000010 0.000010 0.000010 0.000010 0.000010 0.000010 0.000010 0.000010 0.000010 0.000010 0.000010 0.000010 0.000010 0.000010 0.000010 0.000010 0.000010 0.000010 0.000010 0.000010 0.000010 0.000010 0.000010 0.000010 0.000010 0.000010 0.000010 0.000010
0.000010 0.000010 0.000010 0.000010 0.000010 0.000010 0.000010 0.000010 0.000010 0.244026 0.755504 0.000010 0.000010 0.000010 0.000010 0.000010 0.000010 0.000010 0.000010 0.000010 0.000010 0.000010 0.000010 0.000010 0.000010 0.000010 0.000010 0.000010 0.000010 0.000010 0.000010 0.000010 0.000010 0.000010 0.000010 0.000010 0.000010 0.000010 0.000010 0.000010 0.000010 0.000010 0.000010 0.000010 0.000010 0.000010 0.000010 0.000010 0.000010
0.000010 0.000010 0.000010 0.000010 0.000010 0.000010 0.000010 0.000010 0.000010 0.261797 0.737733 0.000010 0.000010 0.000010 0.000010 0.000010 0.000010 0.000010 0.000010 0.000010 0.000010 0.000010 0.000010 0.000010 0.000010 0.000010 0.000010 0.000010 0.000010 0.000010 0.000010 0.000010 0.000010 0.000010 0.000010 0.000010 0.000010 0.000010 0.000010 0.000010 0.000010 0.000010 0.000010 0.000010 0.000010 0.000010 0.000010 0.000010 0.000010
0.000010 0.000010 0.000010 0.000245 0.000010 0.000010 0.000010 0.000010 0.000010 0.378746 0.536428 0.000010 0.000010 0.000010 0.000010 0.000010 0.000010 0.000721 0.000010 0.000010 0.000010 0.000010 0.004964 0.000010 0.000010 0.000010 0.000010 0.062860 0.000010 0.000010 0.000010 0.000010 0.000010 0.000010 0.000010 0.000010 0.000010 0.000010 0.000010 0.009665 0.000010 0.000010 0.000010 0.000010 0.005962 0.000010 0.000010 0.000010 0.000010
0.000010 0.000010 0.000010 0.000010 0.000010 0.000010 0.000010 0.000010 0.000010 0.000010 0.999520 0.000010 0.000010 0.000010 0.000010 0.000010 0.000010 0.000010 0.000010 0.000010 0.000010 0.000010 0.000010 0.000010 0.000010 0.000010 0.000010 0.000010 0.000010 0.000010 0.000010 0.000010 0.000010 0.000010 0.000010 0.000010 0.000010 0.000010 0.000010 0.000010 0.000010 0.000010 0.000010 0.000010 0.000010 0.000010 0.000010 0.000010 0.000010
0.000010 0.000010 0.000010 0.000010 0.000010 0.000010 0.000010 0.000010 0.000010 0.000010 0.999520 0.000010 0.000010 0.000010 0.000010 0.000010 0.000010 0.000010 0.000010 0.000010 0.000010 0.000010 0.000010 0.000010 0.000010 0.000010 0.000010 0.000010 0.000010 0.000010 0.000010 0.000010 0.000010 0.000010 0.000010 0.000010 0.000010 0.000010 0.000010 0.000010 0.000010 0.000010 0.000010 0.000010 0.000010 0.000010 0.000010 0.000010 0.000010
0.000010 0.642285 0.020426 0.000010 0.000010 0.000010 0.001856 0.000010 0.002284 0.000010 0.000010 0.000010 0.000010 0.000010 0.000010 0.000010 0.000010 0.000010 0.027486 0.000010 0.000010 0.000010 0.000010 0.000010 0.011526 0.000010 0.000010 0.000010 0.000010 0.047968 0.000011 0.003725 0.000010 0.000010 0.037623 0.004103 0.000010 0.000010 0.000010 0.000010 0.000010 0.183463 0.000010 0.000010 0.000010 0.000010 0.000010 0.000010 0.016885
0.000010 0.596909 0.035880 0.016724 0.000010 0.000010 0.007817 0.000010 0.000010 0.000010 0.000010 0.000010 0.000010 0.000010 0.017883 0.000010 0.000010 0.009684 0.008780 0.009613 0.000010 0.001455 0.000010 0.000010 0.000010 0.000010 0.035666 0.008557 0.000704 0.024360 0.000010 0.000010 0.000010 0.000010 0.040144 0.012294 0.000010 0.000010 0.009844 0.000010 0.000010 0.155043 0.000010 0.000010 0.000010 0.000010 0.008331 0.000010 0.000010
0.000010 0.597425 0.011177 0.000010 0.000010 0.000010 0.000010 0.000010 0.000010 0.000010 0.004862 0.000010 0.000010 0.000010 0.006640 0.000010 0.000010 0.000010 0.000010 0.041042 0.015345 0.008691 0.012823 0.031950 0.006066 0.000010 0.000010 0.000010 0.017186 0.013659 0.000010 0.000010 0.000010 0.020631 0.040446 0.003499 0.000010 0.000010 0.000010 0.004654 0.000010 0.145805 0.000010 0.000010 0.013809 0.000070 0.000470 0.001360 0.002119
0.007484 0.553739 0.065398 0.000010 0.000010 0.000010 0.000010 0.000010 0.000010 0.011648 0.000010 0.006027 0.000010 0.017924 0.000010 0.000010 0.000010 0.005865 0.000010 0.000010 0.000010 0.000010 0.021909 0.000010 0.000010 0.000010 0.021676 0.008207 0.027421 0.000010 0.000010 0.008146 0.000010 0.000010 0.050967 0.004837 0.000010 0.000010 0.002670 0.031795 0.000010 0.153966 0.000010 0.000010 0.000010 0.000010 0.000010 0.000010 0.000010
0.000763 0.581436 0.040883 0.000010 0.002397 0.000010 0.005303 0.000010 0.000010 0.000010 0.000010 0.000010 0.017132 0.000010 0.010947 0.000010 0.000010 0.003399 0.000010 0.006551 0.003426 0.000010 0.020992 0.012859 0.023317 0.000010 0.020421 0.000010 0.000010 0.034934 0.000010 0.000010 0.000010 0.000010 0.036582 0.008259 0.000010 0.001813 0.000010 0.010026 0.000010 0.145673 0.000010 0.000010 0.012606 0.000010 0.000010 0.000010 0.000010
0.000010 0.479529 0.039623 0.000010 0.000010 0.000010 0.004968 0.000010 0.000010 0.000010 0.003860 0.000010 0.000010 0.039263 0.016218 0.000010 0.000010 0.000010 0.000010 0.007153 0.000010 0.001738 0.036155 0.007314 0.015982 0.014963 0.019243 0.005335 0.000010 0.066571 0.000010 0.007045 0.000010 0.039374 0.038320 0.000010 0.000010 0.004452 0.000010 0.000015 0.000010 0.123168 0.000010 0.000010 0.002421 0.006081 0.000010 0.018180 0.002792
0.000732 0.605438 0.042679 0.000010 0.000010 0.000010 0.000010 0.000010 0.000010 0.015763 0.000010 0.000010 0.000497 0.010949 0.000010 0.000010 0.000010 0.003043 0.000010 0.000010 0.006148 0.009182 0.000010 0.000010 0.000010 0.000010 0.000010 0.017973 0.028302 0.000010 0.000010 0.000010 0.000010 0.000010 0.031476 0.000852 0.000010 0.000010 0.000010 0.020225 0.000010 0.197330 0.000010 0.000010 0.000010 0.000010 0.000010 0.000010 0.009080
0.000010 0.606646 0.031480 0.000010 0.005335 0.000010 0.000010 0.000010 0.000010 0.000010 0.002972 0.000010 0.000010 0.010540 0.000010 0.000010 0.000010 0.000010 0.000010 0.000010 0.000010 0.000010 0.000010 0.000010 0.000010 0.000010 0.006743 0.000010 0.014960 0.030705 0.000010 0.000010 0.000010 0.000010 0.061962 0.006251 0.000010 0.000010 0.000010 0.018795 0.000010 0.190330 0.000010 0.000010 0.012920 0.000010 0.000010 0.000010 0.000010
0.000010 0.000010 0.000010 0.000010 0.000010 0.000010 0.000010 0.000010 0.000010 0.072926 0.018562 0.000010 0.000010 0.000010 0.000010 0.000010 0.000010 0.011657 0.000010 0.000010 0.000010 0.000010 0.000010 0.000010 0.000010 0.000010 0.000010 0.892312 0.000010 0.000010 0.000010 0.000010 0.000010 0.004104 0.000010 0.000010 0.000010 0.000010 0.000010 0.000010 0.000010 0.000010 0.000010 0.000010 0.000010 0.000010 0.000010 0.000010 0.000010
0.000010 0.000010 0.000010 0.000010 0.000010 0.000010 0.000010 0.000010 0.000010 0.000010 0.000010 0.000010 0.000010 0.000010 0.000010 0.000010 0.000010 0.000010 0.000010 0.000010 0.000010 0.000010 0.000010 0.000010 0.000010 0.000010 0.000010 0.999520 0.000010 0.000010 0.000010 0.000010 0.000010 0.000010 0.000010 0.000010 0.000010 0.000010 0.000010 0.000010 0.000010 0.000010 0.000010 0.000010 0.000010 0.000010 0.000010 0.000010 0.000010
0.000010 0.000010 0.000010 0.000010 0.000010 0.000010 0.000010 0.000010 0.000010 0.000010 0.000010 0.000010 0.000010 0.000010 0.000010 0.000010 0.000010 0.000010 0.000010 0.000010 0.000010 0.000010 0.000010 0.005525 0.000010 0.000010 0.018300 0.973691 0.000010 0.000010 0.000010 0.000010 0.000010 0.000010 0.000010 0.000010 0.000010 0.000010 0.000010 0.000010 0.000010 0.000010 0.002035 0.000010 0.000010 0.000010 0.000010 0.000010 0.000010
0.000010 0.000010 0.000010 0.000010 0.000010 0.000010 0.000010 0.000010 0.000010 0.018969 0.000010 0.000010 0.000010 0.000010 0.000010 0.000010 0.000010 0.000010 0.000010 0.000010 0.000010 0.000010 0.000010 0.000010 0.000010 0.000010 0.000010 0.967587 0.000010 0.000010 0.000590 0.000010 0.000010 0.000010 0.000010 0.000010 0.000010 0.000010 0.004169 0.000010 0.000010 0.000010 0.008244 0.000010 0.000010 0.000010 0.000010 0.000010 0.000010
0.000010 0.017317 0.000010 0.000010 0.000010 0.000010 0.000010 0.000010 0.000010 0.011981 0.000010 0.000010 0.000010 0.000010 0.000010 0.000010 0.000010 0.000010 0.000010 0.000010 0.002866 0.006892 0.000010 0.000010 0.000010 0.000010 0.000010 0.952276 0.000010 0.000010 0.008238 0.000010 0.000010 0.000010 0.000010 0.000010 0.000010 0.000010 0.000010 0.000010 0.000010 0.000010 0.000010 0.000010 0.000010 0.000010 0.000010 0.000010 0.000010
0.000010 0.000010 0.000010 0.000010 0.000010 0.000010 0.000010 0.000010 0.000010 0.000010 0.004988 0.000010 0.000010 0.000010 0.000010 0.000010 0.000010 0.000010 0.000010 0.000010 0.000010 0.000010 0.003213 0.005333 0.000010 0.000010 0.000018 0.922421 0.000010 0.004815 0.000010 0.007558 0.006296 0.000010 0.000010 0.000010 0.000010 0.018522 0.017866 0.000010 0.000010 0.000010 0.000010 0.000010 0.004778 0.000010 0.000010 0.000010 0.003823
0.000010 0.001727 0.000010 0.000010 0.000010 0.000010 0.000010 0.000010 0.000010 0.000010 0.004247 0.000010 0.000010 0.000010 0.000010 0.000010 0.000010 0.008608 0.000010 0.000010 0.000010 0.000010 0.000010 0.000010 0.000010 0.000010 0.000010 0.967554 0.000010 0.000010 0.000010 0.000010 0.011037 0.000010 0.000010 0.000010 0.000010 0.000010 0.000010 0.000010 0.000010 0.000010 0.000010 0.000010 0.006397 0.000010 0.000010 0.000010 0.000010
0.000010 0.000010 0.000010 0.000010 0.000010 0.000010 0.000010 0.000010 0.000010 0.065514 0.000010 0.000010 0.000010 0.000010 0.000010 0.000010 0.000010 0.000010 0.000010 0.000010 0.000010 0.002741 0.000010 0.000010 0.000010 0.000010 0.000010 0.915184 0.000010 0.000010 0.000010 0.000010 0.000010 0.016111 0.000010 0.000010 0.000010 0.000010 0.000010 0.000010 0.000010 0.000010 0.000010 0.000010 0.000010 0.000010 0.000010 0.000010 0.000010
0.000010 0.000010 0.000010 0.000010 0.000010 0.000010 0.000010 0.000010 0.000010 0.032566 0.000010 0.000010 0.000010 0.000010 0.000010 0.000010 0.000010 0.000010 0.000010 0.000010 0.000010 0.000010 0.000461 0.000010 0.000010 0.000010 0.000010 0.956749 0.000010 0.000010 0.000010 0.000010 0.000519 0.000010 0.009265 0.000010 0.000010 0.000010 0.000010 0.000010 0.000010 0.000010 0.000010 0.000010 0.000010 0.000010 0.000010 0.000010 0.000010
0.000010 0.000010 0.000010 0.000010 0.000010 0.000010 0.000010 0.000010 0.000010 0.000010 0.005162 0.000010 0.000010 0.000010 0.000010 0.000010 0.000010 0.011252 0.000010 0.000010 0.000010 0.000010 0.000010 0.000010 0.000010 0.000010 0.000010 0.983127 0.000010 0.000010 0.000010 0.000010 0.000010 0.000010 0.000010 0.000010 0.000010 0.000010 0.000010 0.000010 0.000010 0.000010 0.000010 0.000010 0.000010 0.000010 0.000010 0.000010 0.000010
0.000010 0.000010 0.000010 0.000010 0.000010 0.000010 0.000010 0.000010 0.000010 0.000010 0.000012 0.000010 0.000010 0.000010 0.000010 0.000010 0.000010 0.000010 0.000010 0.000010 0.000010 0.000010 0.000010 0.000010 0.000010 0.000010 0.000010 0.999518 0.000010 0.000010 0.000010 0.000010 0.000010 0.000010 0.000010 0.000010 0.000010 0.000010 0.000010 0.000010 0.000010 0.000010 0.000010 0.000010 0.000010 0.000010 0.000010 0.000010 0.000010
0.000010 0.000010 0.000010 0.000010 0.000010 0.000010 0.000010 0.000010 0.000010 0.000010 0.000010 0.000010 0.000010 0.000010 0.000010 0.000010 0.000010 0.000010 0.000010 0.000010 0.000010 0.000010 0.000010 0.000010 0.000010 0.000010 0.000010 0.999520 0.000010 0.000010 0.000010 0.000010 0.000010 0.000010 0.000010 0.000010 0.000010 0.000010 0.000010 0.000010 0.000010 0.000010 0.000010 0.000010 0.000010 0.000010 0.000010 0.000010 0.000010
0.000010 0.000010 0.000010 0.000010 0.000010 0.000010 0.000010 0.000010 0.000010 0.028985 0.000010 0.000010 0.000010 0.000010 0.000010 0.000010 0.000010 0.000010 0.000010 0.000010 0.000010 0.000010 0.002449 0.000195 0.000010 0.000010 0.010049 0.916330 0.000010 0.000010 0.002581 0.000010 0.000010 0.000010 0.000010 0.000010 0.000010 0.024532 0.014468 0.000010 0.000010 0.000010 0.000010 0.000010 0.000010 0.000010 0.000010 0.000010 0.000010
0.000010 0.000010 0.000010 0.000010 0.000010 0.000010 0.000010 0.000010 0.000010 0.045013 0.002639 0.000010 0.000010 0.000010 0.000010 0.000010 0.000010 0.000010 0.000010 0.000010 0.000010 0.001016 0.000010 0.000011 0.000010 0.000010 0.000010 0.928474 0.000010 0.000010 0.000010 0.000010 0.000010 0.022417 0.000010 0.000010 0.000010 0.000010 0.000010 0.000010 0.000010 0.000010 0.000010 0.000010 0.000010 0.000010 0.000010 0.000010 0.000010
0.000010 0.000010 0.000010 0.000010 0.000010 0.000010 0.000010 0.000010 0.000010 0.000010 0.000010 0.000010 0.000010 0.000010 0.000010 0.000010 0.000010 0.000010 0.000010 0.000010 0.000010 0.000010 0.000010 0.000010 0.000010 0.000010 0.000010 0.999520 0.000010 0.000010 0.000010 0.000010 0.000010 0.000010 0.000010 0.000010 0.000010 0.000010 0.000010 0.000010 0.000010 0.000010 0.000010 0.000010 0.000010 0.000010 0.000010 0.000010 0.000010
0.000010 0.000010 0.000010 0.000010 0.000010 0.000010 0.000010 0.000010 0.000010 0.000010 0.000010 0.000010 0.000010 0.000010 0.000010 0.000010 0.000010 0.000010 0.000010 0.000010 0.000010 0.000010 0.000010 0.000010 0.000010 0.000010 0.000010 0.981865 0.000010 0.000010 0.000010 0.000010 0.000010 0.008754 0.000010 0.000010 0.000010 0.008921 0.000010 0.000010 0.000010 0.000010 0.000010 0.000010 0.000010 0.000010 0.000010 0.000010 0.000010
0.000010 0.000010 0.000010 0.000010 0.000010 0.000010 0.000010 0.000010 0.000010 0.001299 0.000010 0.000010 0.000010 0.000010 0.000010 0.000010 0.000010 0.000010 0.000010 0.000010 0.000010 0.000010 0.000010 0.000010 0.000010 0.000010 0.000010 0.998231 0.000010 0.000010 0.000010 0.000010 0.000010 0.000010 0.000010 0.000010 0.000010 0.000010 0.000010 0.000010 0.000010 0.000010 0.000010 0.000010 0.000010 0.000010 0.000010 0.000010 0.000010
0.000010 0.000010 0.000010 0.000010 0.000010 0.000010 0.000010 0.000010 0.000010 0.000010 0.000010 0.000010 0.000010 0.000010 0.000010 0.000010 0.000010 0.000010 0.000010 0.000010 0.000010 0.000010 0.000010 0.000010 0.000010 0.000010 0.000010 0.999520 0.000010 0.000010 0.000010 0.000010 0.000010 0.000010 0.000010 0.000010 0.000010 0.000010 0.000010 0.000010 0.000010 0.000010 0.000010 0.000010 0.000010 0.000010 0.000010 0.000010 0.000010
0.000010 0.000010 0.000010 0.000010 0.000010 0.000010 0.000010 0.000010 0.000010 0.000010 0.000010 0.000010 0.000782 0.000010 0.000010 0.000010 0.000010 0.000010 0.000010 0.000010 0.000010 0.000010 0.000010 0.000010 0.000010 0.000010 0.000010 0.984257 0.000010 0.000010 0.000010 0.000010 0.000010 0.000010 0.014500 0.000010 0.000010 0.000010 0.000010 0.000010 0.000010 0.000010 0.000010 0.000010 0.000010 0.000010 0.000010 0.000010 0.000010
0.000010 0.474209 0.000014 0.000010 0.000010 0.000010 0.000010 0.000010 0.016022 0.029014 0.018542 0.000010 0.000010 0.013134 0.002976 0.003292 0.000010 0.000010 0.000010 0.022925 0.000010 0.004120 0.015904 0.006966 0.000010 0.000010 0.016936 0.039682 0.000017 0.040986 0.007903 0.000010 0.052097 0.040016 0.000010 0.000010 0.015408 0.051884 0.034434 0.019107 0.000010 0.016568 0.000010 0.041793 0.012436 0.000010 0.000010 0.001561 0.001847
0.000010 0.804850 0.000010 0.000010 0.000010 0.000010 0.000010 0.000010 0.000010 0.000010 0.000010 0.000010 0.000010 0.000010 0.000010 0.000010 0.000010 0.005465 0.000010 0.000010 0.000010 0.000010 0.000010 0.000010 0.000010 0.000010 0.000010 0.053834 0.000010 0.000010 0.000010 0.000010 0.100978 0.000010 0.000010 0.000010 0.000010 0.034433 0.000010 0.000010 0.000010 0.000010 0.000010 0.000010 0.000010 0.000010 0.000010 0.000010 0.000010
0.000010 0.576713 0.000010 0.000228 0.000010 0.000010 0.000010 0.000010 0.000010 0.049916 0.003494 0.000010 0.000010 0.000010 0.000010 0.000010 0.000010 0.000010 0.000010 0.000010 0.000010 0.000010 0.020345 0.000010 0.000010 0.000010 0.000010 0.036181 0.000010 0.000010 0.000010 0.000010 0.114497 0.093476 0.000010 0.000010 0.000010 0.084582 0.020177 0.000010 0.000010 0.000010 0.000010 0.000010 0.000010 0.000010 0.000010 0.000010 0.000010
0.000010 0.663409 0.000010 0.002171 0.000010 0.000010 0.000010 0.000010 0.000010 0.024932 0.000010 0.000010 0.000010 0.000010 0.000010 0.000010 0.000010 0.003745 0.000010 0.000010 0.000010 0.000010 0.006597 0.000010 0.000010 0.000010 0.000010 0.016044 0.000010 0.000010 0.000010 0.000010 0.119672 0.077624 0.000010 0.000010 0.000010 0.073369 0.012046 0.000010 0.000010 0.000010 0.000010 0.000010 0.000010 0.000010 0.000010 0.000010 0.000010
0.000010 0.644388 0.000010 0.000010 0.000010 0.000010 0.000010 0.000010 0.000010 0.019037 0.003974 0.000010 0.003850 0.000010 0.000010 0.000010 0.000010 0.000010 0.000010 0.000010 0.000010 0.000010 0.000010 0.000010 0.000010 0.000010 0.013742 0.051021 0.000010 0.000010 0.001824 0.000010 0.124317 0.037749 0.009849 0.000010 0.000010 0.080997 0.008881 0.000010 0.000010 0.000010 0.000010 0.000010 0.000010 0.000010 0.000010 0.000010 0.000010
0.000010 0.643352 0.000010 0.010624 0.000010 0.000010 0.000010 0.000010 0.000010 0.035319 0.000010 0.000010 0.006783 0.011024 0.000010 0.000010 0.000010 0.007712 0.000010 0.000010 0.004248 0.000010 0.000010 0.030807 0.000010 0.000010 0.024934 0.047291 0.000010 0.000010 0.000584 0.000010 0.114315 0.000010 0.000010 0.000010 0.000010 0.051541 0.004450 0.000010 0.000010 0.000010 0.000010 0.000010 0.006675 0.000010 0.000010 0.000010 0.000010
0.000010 0.667106 0.000010 0.000010 0.000010 0.000010 0.000010 0.000010 0.000010 0.011076 0.009771 0.000010 0.016636 0.005309 0.000010 0.000010 0.000010 0.000010 0.000010 0.000010 0.000010 0.000010 0.000010 0.015333 0.000010 0.000010 0.016364 0.055585 0.000010 0.001139 0.000010 0.000010 0.116546 0.000010 0.001652 0.000010 0.000010 0.070428 0.012694 0.000010 0.000010 0.000010 0.000010 0.000010 0.000010 0.000010 0.000010 0.000010 0.000010
0.000010 0.808624 0.000010 0.000010 0.000010 0.000010 0.000010 0.000010 0.000010 0.000010 0.000010 0.000010 0.000010 0.000010 0.000010 0.000010 0.000010 0.000010 0.000010 0.000010 0.000010 0.000010 0.000010 0.000010 0.000010 0.000010 0.000010 0.065685 0.000010 0.000010 0.000010 0.000010 0.096778 0.000010 0.000010 0.000010 0.000010 0.028463 0.000010 0.000010 0.000010 0.000010 0.000010 0.000010 0.000010 0.000010 0.000010 0.000010 0.000010
0.000010 0.614602 0.000010 0.000010 0.000010 0.000010 0.000010 0.000010 0.000010 0.014480 0.000010 0.000010 0.035178 0.005493 0.000010 0.000010 0.000010 0.012702 0.000010 0.000010 0.000010 0.000010 0.000010 0.007626 0.000010 0.000010 0.021550 0.072631 0.000010 0.000010 0.000010 0.000010 0.107763 0.005857 0.021070 0.000010 0.000010 0.080678 0.000010 0.000010 0.000010 0.000010 0.000010 0.000010 0.000010 0.000010 0.000010 0.000010 0.000010
0.000010 0.031409 0.000010 0.000010 0.000010 0.000010 0.000010 0.000010 0.000010 0.023858 0.000010 0.000010 0.000010 0.008426 0.007430 0.000010 0.000010 0.009591 0.000010 0.000010 0.683978 0.007084 0.088073 0.020167 0.000010 0.000010 0.064048 0.024654 0.000010 0.006542 0.010235 0.000010 0.000010 0.004586 0.004942 0.004051 0.000010 0.000010 0.000010 0.000010 0.000010 0.000010 0.000606 0.000010 0.000010 0.000010 0.000010 0.000010 0.000010
0.000010 0.000010 0.000010 0.000010 0.000010 0.000010 0.000010 0.000010 0.000010 0.006206 0.000010 0.000010 0.000010 0.000010 0.000010 0.000010 0.000010 0.016577 0.000010 0.000010 0.976757 0.000010 0.000010 0.000010 0.000010 0.000010 0.000010 0.000010 0.000010 0.000010 0.000010 0.000010 0.000010 0.000010 0.000010 0.000010 0.000010 0.000010 0.000010 0.000010 0.000010 0.000010 0.000010 0.000010 0.000010 0.000010 0.000010 0.000010 0.000010
0.000010 0.000010 0.000010 0.013393 0.000010 0.000010 0.000010 0.000010 0.000010 0.026506 0.000010 0.000010 0.000010 0.000010 0.017304 0.000010 0.000010 0.002199 0.000010 0.000010 0.752299 0.007593 0.009921 0.019214 0.000010 0.000010 0.067084 0.000073 0.000010 0.000010 0.015731 0.000010 0.016938 0.000010 0.000010 0.000010 0.000010 0.018843 0.000010 0.012470 0.000010 0.000010 0.000010 0.008527 0.011575 0.000010 0.000010 0.000010 0.000010
0.000010 0.000010 0.000010 0.000010 0.000010 0.000010 0.000010 0.000010 0.000010 0.000010 0.000010 0.000010 0.000010 0.000010 0.000010 0.000010 0.000010 0.000010 0.000010 0.000010 0.999520 0.000010 0.000010 0.000010 0.000010 0.000010 0.000010 0.000010 0.000010 0.000010 0.000010 0.000010 0.000010 0.000010 0.000010 0.000010 0.000010 0.000010 0.000010 0.000010 0.000010 0.000010 0.000010 0.000010 0.000010 0.000010 0.000010 0.000010 0.000010
0.000010 0.000010 0.000010 0.000010 0.000010 0.000010 0.000010 0.000010 0.000010 0.000010 0.012896 0.000010 0.000010 0.000010 0.000010 0.000010 0.000010 0.001640 0.000010 0.000010 0.936762 0.000010 0.000010 0.006745 0.000010 0.000010 0.011747 0.000010 0.000010 0.000010 0.000010 0.000010 0.000010 0.000010 0.000010 0.000742 0.000010 0.000010 0.000010 0.000010 0.000010 0.004153 0.000010 0.021073 0.003840 0.000010 0.000010 0.000010 0.000010
0.000010 0.000010 0.000010 0.000010 0.000010 0.000010 0.000010 0.000010 0.000010 0.000010 0.000010 0.000010 0.000010 0.000010 0.000010 0.000010 0.000010 0.000010 0.000010 0.000010 0.999520 0.000010 0.000010 0.000010 0.000010 0.000010 0.000010 0.000010 0.000010 0.000010 0.000010 0.000010 0.000010 0.000010 0.000010 0.000010 0.000010 0.000010 0.000010 0.000010 0.000010 0.000010 0.000010 0.000010 0.000010 0.000010 0.000010 0.000010 0.000010
0.000010 0.017200 0.000010 0.010325 0.000010 0.000010 0.000010 0.000010 0.000010 0.025263 0.000010 0.000010 0.000010 0.000010 0.000010 0.000010 0.000010 0.000010 0.000010 0.000010 0.706131 0.029660 0.081307 0.029163 0.000010 0.000010 0.067243 0.000010 0.000010 0.000010 0.001731 0.000010 0.003017 0.000010 0.000010 0.000010 0.000010 0.003752 0.019964 0.000010 0.000010 0.004353 0.000010 0.000010 0.000542 0.000010 0.000010 0.000010 0.000010
0.000010 0.000010 0.000010 0.000010 0.000010 0.000010 0.000010 0.000010 0.000010 0.000010 0.000010 0.000010 0.000010 0.000010 0.000010 0.000010 0.000010 0.000010 0.000010 0.000010 0.999520 0.000010 0.000010 0.000010 0.000010 0.000010 0.000010 0.000010 0.000010 0.000010 0.000010 0.000010 0.000010 0.000010 0.000010 0.000010 0.000010 0.000010 0.000010 0.000010 0.000010 0.000010 0.000010 0.000010 0.000010 0.000010 0.000010 0.000010 0.000010
0.000010 0.000010 0.000010 0.000010 0.000010 0.000010 0.000010 0.000010 0.000010 0.000010 0.000010 0.000010 0.000010 0.000010 0.000010 0.000010 0.000010 0.000010 0.000010 0.000010 0.999520 0.000010 0.000010 0.000010 0.000010 0.000010 0.000010 0.000010 0.000010 0.000010 0.000010 0.000010 0.000010 0.000010 0.000010 0.000010 0.000010 0.000010 0.000010 0.000010 0.000010 0.000010 0.000010 0.000010 0.000010 0.000010 0.000010 0.000010 0.000010
0.000010 0.000010 0.000010 0.000010 0.000010 0.000010 0.000010 0.000010 0.000010 0.000010 0.000010 0.000010 0.000010 0.000010 0.000010 0.000010 0.000010 0.000010 0.000010 0.000010 0.999520 0.000010 0.000010 0.000010 0.000010 0.000010 0.000010 0.000010 0.000010 0.000010 0.000010 0.000010 0.000010 0.000010 0.000010 0.000010 0.000010 0.000010 0.000010 0.000010 0.000010 0.000010 0.000010 0.000010 0.000010 0.000010 0.000010 0.000010 0.000010
0.000010 0.000010 0.000010 0.000010 0.000010 0.000010 0.000010 0.000010 0.000010 0.000010 0.022714 0.000010 0.000010 0.000010 0.008703 0.000010 0.000010 0.000010 0.000010 0.000010 0.968123 0.000010 0.000010 0.000010 0.000010 0.000010 0.000010 0.000010 0.000010 0.000010 0.000010 0.000010 0.000010 0.000010 0.000010 0.000010 0.000010 0.000010 0.000010 0.000010 0.000010 0.000010 0.000010 0.000010 0.000010 0.000010 0.000010 0.000010 0.000010
0.000010 0.000010 0.000010 0.000010 0.000010 0.000010 0.000010 0.000010 0.000010 0.000010 0.000010 0.000010 0.000010 0.000010 0.000010 0.000010 0.000010 0.000010 0.000010 0.000010 0.995179 0.000010 0.000010 0.000010 0.000010 0.000010 0.000010 0.000010 0.000010 0.000010 0.000010 0.000010 0.004351 0.000010 0.000010 0.000010 0.000010 0.000010 0.000010 0.000010 0.000010 0.000010 0.000010 0.000010 0.000010 0.000010 0.000010 0.000010 0.000010
0.000010 0.000010 0.000010 0.000010 0.000010 0.000010 0.000010 0.000010 0.000010 0.000010 0.000010 0.000010 0.000010 0.000010 0.000010 0.000010 0.000010 0.000010 0.000010 0.000010 0.999520 0.000010 0.000010 0.000010 0.000010 0.000010 0.000010 0.000010 0.000010 0.000010 0.000010 0.000010 0.000010 0.000010 0.000010 0.000010 0.000010 0.000010 0.000010 0.000010 0.000010 0.000010 0.000010 0.000010 0.000010 0.000010 0.000010 0.000010 0.000010
0.000010 0.000010 0.000010 0.000010 0.000010 0.000010 0.000010 0.000010 0.000010 0.000010 0.000010 0.000010 0.000010 0.000010 0.000010 0.000010 0.000010 0.000010 0.000010 0.000010 0.999520 0.000010 0.000010 0.000010 0.000010 0.000010 0.000010 0.000010 0.000010 0.000010 0.000010 0.000010 0.000010 0.000010 0.000010 0.000010 0.000010 0.000010 0.000010 0.000010 0.000010 0.000010 0.000010 0.000010 0.000010 0.000010 0.000010 0.000010 0.000010
0.000010 0.046275 0.000010 0.018348 0.000010 0.000010 0.000010 0.000010 0.000010 0.044060 0.021229 0.000010 0.000010 0.000010 0.000010 0.000010 0.000010 0.016704 0.000010 0.000010 0.421886 0.013086 0.084362 0.034275 0.000010 0.000010 0.118280 0.018146 0.000010 0.013782 0.002253 0.000010 0.005498 0.004439 0.042133 0.009204 0.000010 0.028504 0.038247 0.000010 0.000010 0.000010 0.000010 0.000010 0.018382 0.000010 0.000010 0.000010 0.000629
0.000010 0.010391 0.000010 0.032272 0.000010 0.000010 0.000010 0.000010 0.000010 0.009636 0.026884 0.000010 0.000010 0.000010 0.021132 0.000010 0.000010 0.000010 0.000010 0.000010 0.606250 0.001982 0.090106 0.029359 0.000010 0.000010 0.075560 0.006398 0.000010 0.003405 0.004469 0.000010 0.002009 0.000010 0.008074 0.000010 0.000010 0.010248 0.031583 0.021329 0.000010 0.002429 0.006193 0.000010 0.000010 0.000010 0.000010 0.000010 0.000010
0.000010 0.000010 0.000010 0.000010 0.000010 0.000010 0.000010 0.000010 0.000010 0.000010 0.007028 0.000010 0.000010 0.000010 0.002807 0.000010 0.000010 0.000010 0.000010 0.000010 0.979327 0.000010 0.000010 0.010388 0.000010 0.000010 0.000010 0.000010 0.000010 0.000010 0.000010 0.000010 0.000010 0.000010 0.000010 0.000010 0.000010 0.000010 0.000010 0.000010 0.000010 0.000010 0.000010 0.000010 0.000010 0.000010 0.000010 0.000010 0.000010
0.000010 0.000010 0.000010 0.000010 0.000010 0.000010 0.000010 0.000010 0.000010 0.000010 0.000010 0.000010 0.000010 0.000010 0.000010 0.000010 0.000010 0.000010 0.000010 0.000010 0.999520 0.000010 0.000010 0.000010 0.000010 0.000010 0.000010 0.000010 0.000010 0.000010 0.000010 0.000010 0.000010 0.000010 0.000010 0.000010 0.000010 0.000010 0.000010 0.000010 0.000010 0.000010 0.000010 0.000010 0.000010 0.000010 0.000010 0.000010 0.000010
0.000010 0.000010 0.000010 0.000010 0.000010 0.000010 0.000010 0.000010 0.000010 0.000010 0.000010 0.000010 0.000010 0.000010 0.000010 0.000010 0.000010 0.000010 0.000010 0.000010 0.999520 0.000010 0.000010 0.000010 0.000010 0.000010 0.000010 0.000010 0.000010 0.000010 0.000010 0.000010 0.000010 0.000010 0.000010 0.000010 0.000010 0.000010 0.000010 0.000010 0.000010 0.000010 0.000010 0.000010 0.000010 0.000010 0.000010 0.000010 0.000010
0.000010 0.000010 0.000010 0.000010 0.000010 0.000010 0.000010 0.000010 0.000010 0.000010 0.000010 0.000010 0.000010 0.000010 0.000010 0.000010 0.000010 0.000010 0.000010 0.000010 0.994964 0.000010 0.000010 0.000010 0.000010 0.000010 0.000010 0.000010 0.000010 0.000010 0.000010 0.000010 0.000010 0.000010 0.000010 0.004566 0.000010 0.000010 0.000010 0.000010 0.000010 0.000010 0.000010 0.000010 0.000010 0.000010 0.000010 0.000010 0.000010
0.000010 0.000010 0.000010 0.000010 0.000010 0.000010 0.000010 0.000010 0.000010 0.000010 0.000010 0.000010 0.000010 0.000010 0.000010 0.000010 0.000010 0.000010 0.000010 0.000010 0.000010 0.000010 0.000010 0.000010 0.000010 0.000010 0.999520 0.000010 0.000010 0.000010 0.000010 0.000010 0.000010 0.000010 0.000010 0.000010 0.000010 0.000010 0.000010 0.000010 0.000010 0.000010 0.000010 0.000010 0.000010 0.000010 0.000010 0.000010 0.000010
0.000010 0.000010 0.000010 0.000010 0.000010 0.000010 0.000010 0.000010 0.000010 0.000010 0.000010 0.000010 0.000010 0.000010 0.000010 0.000010 0.000010 0.000010 0.000010 0.000010 0.000010 0.000010 0.000010 0.000010 0.000010 0.000010 0.999520 0.000010 0.000010 0.000010 0.000010 0.000010 0.000010 0.000010 0.000010 0.000010 0.000010 0.000010 0.000010 0.000010 0.000010 0.000010 0.000010 0.000010 0.000010 0.000010 0.000010 0.000010 0.000010
0.000011 0.000010 0.000010 0.013689 0.000010 0.000010 0.000010 0.000010 0.000010 0.000010 0.000010 0.000010 0.000010 0.000010 0.000010 0.000010 0.000010 0.000010 0.000010 0.000010 0.000010 0.000010 0.029454 0.000010 0.000010 0.000010 0.956396 0.000010 0.000010 0.000010 0.000010 0.000010 0.000010 0.000010 0.000010 0.000010 0.000010 0.000010 0.000010 0.000010 0.000010 0.000010 0.000010 0.000010 0.000010 0.000010 0.000010 0.000010 0.000010
0.000010 0.000010 0.000010 0.007857 0.000010 0.000010 0.000010 0.000010 0.000010 0.000010 0.019259 0.000010 0.008288 0.000010 0.006188 0.000010 0.000010 0.008320 0.000010 0.000010 0.000010 0.000010 0.000010 0.000010 0.000010 0.000010 0.932366 0.000010 0.000789 0.000010 0.000010 0.000010 0.003142 0.000010 0.001261 0.000010 0.000010 0.000010 0.010217 0.000010 0.000010 0.001933 0.000010 0.000010 0.000010 0.000010 0.000010 0.000010 0.000010
0.000010 0.000010 0.000010 0.000010 0.000010 0.000010 0.000010 0.000010 0.000010 0.000010 0.000010 0.000010 0.000010 0.000010 0.000010 0.000010 0.000010 0.000010 0.000010 0.000010 0.000010 0.000010 0.000010 0.000010 0.000010 0.000010 0.996243 0.000010 0.000010 0.000010 0.000010 0.000010 0.003287 0.000010 0.000010 0.000010 0.000010 0.000010 0.000010 0.000010 0.000010 0.000010 0.000010 0.000010 0.000010 0.000010 0.000010 0.000010 0.000010
0.000010 0.000010 0.000010 0.000010 0.000010 0.000010 0.000010 0.000010 0.000010 0.000010 0.000010 0.000010 0.000010 0.000010 0.000010 0.000010 0.000010 0.000010 0.000010 0.000010 0.000010 0.000010 0.000010 0.000010 0.000010 0.000010 0.987866 0.000010 0.000010 0.000010 0.000010 0.000010 0.011664 0.000010 0.000010 0.000010 0.000010 0.000010 0.000010 0.000010 0.000010 0.000010 0.000010 0.000010 0.000010 0.000010 0.000010 0.000010 0.000010
0.000010 0.000010 0.000010 0.000010 0.000010 0.000010 0.000010 0.000010 0.000010 0.000010 0.000010 0.000010 0.000010 0.000010 0.000010 0.000010 0.000010 0.000010 0.000010 0.000010 0.000010 0.000010 0.000010 0.000010 0.000010 0.000010 0.999520 0.000010 0.000010 0.000010 0.000010 0.000010 0.000010 0.000010 0.000010 0.000010 0.000010 0.000010 0.000010 0.000010 0.000010 0.000010 0.000010 0.000010 0.000010 0.000010 0.000010 0.000010 0.000010
0.000010 0.000010 0.000010 0.000010 0.000010 0.000010 0.000010 0.000010 0.000010 0.000010 0.000010 0.000010 0.000010 0.000010 0.000010 0.000010 0.000010 0.000010 0.000010 0.000010 0.000010 0.000010 0.000010 0.000010 0.000010 0.000010 0.999520 0.000010 0.000010 0.000010 0.000010 0.000010 0.000010 0.000010 0.000010 0.000010 0.000010 0.000010 0.000010 0.000010 0.000010 0.000010 0.000010 0.000010 0.000010 0.000010 0.000010 0.000010 0.000010
0.000010 0.000010 0.000010 0.000010 0.000010 0.000010 0.000010 0.000010 0.000010 0.000010 0.000010 0.000010 0.000010 0.000010 0.000010 0.000010 0.000010 0.000010 0.000010 0.000010 0.000010 0.000010 0.000010 0.000010 0.000010 0.000010 0.999520 0.000010 0.000010 0.000010 0.000010 0.000010 0.000010 0.000010 0.000010 0.000010 0.000010 0.000010 0.000010 0.000010 0.000010 0.000010 0.000010 0.000010 0.000010 0.000010 0.000010 0.000010 0.000010
0.000010 0.000010 0.000010 0.000010 0.000010 0.000010 0.000010 0.000010 0.000010 0.000010 0.000010 0.000010 0.000010 0.000010 0.000010 0.000010 0.000010 0.000010 0.000010 0.000010 0.000010 0.000010 0.000010 0.000010 0.000010 0.000010 0.999520 0.000010 0.000010 0.000010 0.000010 0.000010 0.000010 0.000010 0.000010 0.000010 0.000010 0.000010 0.000010 0.000010 0.000010 0.000010 0.000010 0.000010 0.000010 0.000010 0.000010 0.000010 0.000010
0.000010 0.000010 0.000010 0.000010 0.000010 0.000010 0.000010 0.000010 0.000010 0.000010 0.006993 0.000010 0.000010 0.000010 0.000010 0.000010 0.000010 0.000010 0.000010 0.000010 0.000010 0.000010 0.000010 0.000010 0.000010 0.000010 0.992537 0.000010 0.000010 0.000010 0.000010 0.000010 0.000010 0.000010 0.000010 0.000010 0.000010 0.000010 0.000010 0.000010 0.000010 0.000010 0.000010 0.000010 0.000010 0.000010 0.000010 0.000010 0.000010
0.000010 0.000010 0.000010 0.000010 0.000010 0.000010 0.000010 0.000010 0.000010 0.000010 0.000010 0.000010 0.000010 0.000010 0.000010 0.000010 0.000010 0.000010 0.000010 0.000010 0.000010 0.000010 0.000010 0.000010 0.000010 0.000010 0.999520 0.000010 0.000010 0.000010 0.000010 0.000010 0.000010 0.000010 0.000010 0.000010 0.000010 0.000010 0.000010 0.000010 0.000010 0.000010 0.000010 0.000010 0.000010 0.000010 0.000010 0.000010 0.000010
0.000010 0.000010 0.000010 0.000010 0.000010 0.000010 0.000010 0.000010 0.000010 0.034661 0.000010 0.000010 0.000010 0.000010 0.000010 0.000010 0.000010 0.000010 0.000010 0.000010 0.000010 0.000010 0.007884 0.000010 0.000010 0.000010 0.956995 0.000010 0.000010 0.000010 0.000010 0.000010 0.000010 0.000010 0.000010 0.000010 0.000010 0.000010 0.000010 0.000010 0.000010 0.000010 0.000010 0.000010 0.000010 0.000010 0.000010 0.000010 0.000010
0.000010 0.000010 0.000010 0.000010 0.000010 0.000010 0.000010 0.000010 0.000010 0.000010 0.007028 0.000010 0.000010 0.000010 0.000010 0.000010 0.000010 0.000010 0.000010 0.000010 0.000010 0.000010 0.000010 0.000010 0.000010 0.000010 0.992502 0.000010 0.000010 0.000010 0.000010 0.000010 0.000010 0.000010 0.000010 0.000010 0.000010 0.000010 0.000010 0.000010 0.000010 0.000010 0.000010 0.000010 0.000010 0.000010 0.000010 0.000010 0.000010
0.000010 0.000010 0.000010 0.000010 0.000010 0.000010 0.000010 0.000010 0.000010 0.000010 0.000010 0.000010 0.000010 0.000010 0.000010 0.000010 0.000010 0.000010 0.000010 0.000010 0.000010 0.000010 0.000010 0.005594 0.000010 0.000010 0.970051 0.000010 0.000010 0.000010 0.000010 0.000010 0.023896 0.000010 0.000010 0.000010 0.000010 0.000010 0.000010 0.000010 0.000010 0.000010 0.000010 0.000010 0.000010 0.000010 0.000010 0.000010 0.000010
0.000010 0.069572 0.000010 0.016192 0.000010 0.000010 0.000010 0.000010 0.000010 0.001047 0.014583 0.000010 0.012869 0.017984 0.000010 0.000010 0.000010 0.015380 0.000010 0.000010 0.107229 0.012716 0.070674 0.030687 0.000010 0.000010 0.200824 0.033333 0.015386 0.178877 0.021792 0.002054 0.040038 0.017753 0.065089 0.000010 0.000010 0.011540 0.008502 0.000010 0.000010 0.009526 0.000010 0.017834 0.008280 0.000010 0.000010 0.000010 0.000010
0.000010 0.000010 0.000010 0.000010 0.000010 0.000010 0.000010 0.000010 0.000010 0.000010 0.000010 0.000010 0.000010 0.000010 0.000010 0.000010 0.000010 0.000010 0.000010 0.000010 0.000010 0.000010 0.000010 0.000010 0.000010 0.000010 0.999514 0.000010 0.000010 0.000010 0.000010 0.000010 0.000010 0.000010 0.000010 0.000010 0.000010 0.000016 0.000010 0.000010 0.000010 0.000010 0.000010 0.000010 0.000010 0.000010 0.000010 0.000010 0.000010
0.000010 0.000010 0.000010 0.000010 0.000010 0.000010 0.000010 0.000010 0.000010 0.000010 0.000010 0.000010 0.000010 0.000010 0.000010 0.000010 0.000010 0.000010 0.000010 0.000010 0.000010 0.000010 0.000010 0.000010 0.000010 0.000010 0.999520 0.000010 0.000010 0.000010 0.000010 0.000010 0.000010 0.000010 0.000010 0.000010 0.000010 0.000010 0.000010 0.000010 0.000010 0.000010 0.000010 0.000010 0.000010 0.000010 0.000010 0.000010 0.000010
0.000010 0.000010 0.000010 0.030571 0.000010 0.000010 0.000010 0.000010 0.000010 0.000010 0.000010 0.000010 0.000010 0.000010 0.000010 0.000010 0.000010 0.005896 0.000010 0.000010 0.470524 0.000010 0.000010 0.006885 0.000010 0.000010 0.018462 0.000010 0.000010 0.007247 0.000010 0.000010 0.004825 0.000010 0.000010 0.000010 0.000010 0.442301 0.004724 0.003729 0.000010 0.000010 0.000010 0.000010 0.004455 0.000010 0.000010 0.000010 0.000010
0.000010 0.000010 0.000010 0.000010 0.000010 0.000010 0.000010 0.000010 0.000010 0.000010 0.000010 0.000010 0.000010 0.000010 0.000010 0.000010 0.000010 0.000010 0.000010 0.000010 0.000010 0.000010 0.000010 0.000010 0.000010 0.000010 0.000010 0.000010 0.000010 0.000010 0.000010 0.000010 0.000010 0.000010 0.000010 0.000010 0.000010 0.999520 0.000010 0.000010 0.000010 0.000010 0.000010 0.000010 0.000010 0.000010 0.000010 0.000010 0.000010
0.000010 0.000010 0.000010 0.000010 0.000010 0.000010 0.000010 0.000010 0.000010 0.000010 0.000010 0.000010 0.000010 0.000010 0.000010 0.000010 0.000010 0.000010 0.000010 0.000010 0.000010 0.000010 0.000010 0.000010 0.000010 0.000010 0.000010 0.000010 0.000010 0.000010 0.000010 0.000010 0.000010 0.000010 0.000010 0.000010 0.000010 0.999520 0.000010 0.000010 0.000010 0.000010 0.000010 0.000010 0.000010 0.000010 0.000010 0.000010 0.000010
0.000010 0.000010 0.000010 0.000010 0.000010 0.000010 0.000010 0.000010 0.000010 0.000010 0.000010 0.000010 0.000010 0.000010 0.000010 0.000010 0.000010 0.000010 0.000010 0.000010 0.000010 0.000010 0.000010 0.000010 0.000010 0.000010 0.000010 0.000010 0.000010 0.000010 0.000010 0.000010 0.000010 0.000010 0.000010 0.000010 0.000010 0.999520 0.000010 0.000010 0.000010 0.000010 0.000010 0.000010 0.000010 0.000010 0.000010 0.000010 0.000010
0.000010 0.000010 0.000010 0.000010 0.000010 0.000010 0.000010 0.000010 0.000010 0.000010 0.000010 0.000010 0.000010 0.000010 0.000010 0.000010 0.000010 0.000010 0.000010 0.000010 0.000010 0.000010 0.000010 0.000010 0.000010 0.000010 0.000010 0.000010 0.000010 0.000010 0.000010 0.000010 0.000010 0.000010 0.000010 0.000010 0.000010 0.999520 0.000010 0.000010 0.000010 0.000010 0.000010 0.000010 0.000010 0.000010 0.000010 0.000010 0.000010
0.000010 0.000010 0.000010 0.000010 0.000010 0.000010 0.000010 0.000010 0.000010 0.000010 0.000010 0.000010 0.000010 0.000010 0.000010 0.000010 0.000010 0.000010 0.000010 0.000010 0.000010 0.000010 0.000010 0.000010 0.000010 0.000010 0.000010 0.000010 0.000010 0.000010 0.000010 0.000010 0.000010 0.000010 0.000010 0.000010 0.000010 0.999520 0.000010 0.000010 0.000010 0.000010 0.000010 0.000010 0.000010 0.000010 0.000010 0.000010 0.000010
0.000010 0.013017 0.000010 0.002038 0.000010 0.000010 0.000010 0.000010 0.000010 0.000010 0.000010 0.000010 0.007368 0.001822 0.000010 0.000010 0.000010 0.000010 0.000010 0.000010 0.000010 0.007755 0.038344 0.001668 0.000010 0.000010 0.000010 0.000010 0.000010 0.000010 0.000010 0.000010 0.000010 0.000010 0.000010 0.000010 0.000010 0.827398 0.054643 0.000010 0.000010 0.000010 0.000010 0.032054 0.013514 0.000010 0.000010 0.000010 0.000010
0.000010 0.000010 0.000010 0.021433 0.000010 0.000010 0.000010 0.000010 0.000010 0.000010 0.000010 0.000010 0.017876 0.000010 0.018988 0.000010 0.000010 0.007991 0.000010 0.000010 0.000010 0.000722 0.046326 0.000010 0.000010 0.000010 0.000010 0.000010 0.000010 0.000010 0.001098 0.000010 0.006263 0.000010 0.000010 0.000010 0.000010 0.802810 0.055443 0.000010 0.000010 0.000010 0.000010 0.020669 0.000010 0.000010 0.000010 0.000010 0.000010
0.000010 0.000010 0.000010 0.000010 0.000010 0.000010 0.000010 0.000010 0.000010 0.000010 0.000010 0.000010 0.000010 0.000010 0.000010 0.000010 0.000010 0.000010 0.000010 0.000010 0.000010 0.000010 0.000010 0.000010 0.000010 0.000010 0.000010 0.000010 0.000010 0.000010 0.000010 0.000010 0.000010 0.000010 0.000010 0.000010 0.000010 0.999520 0.000010 0.000010 0.000010 0.000010 0.000010 0.000010 0.000010 0.000010 0.000010 0.000010 0.000010
0.000010 0.000010 0.000010 0.000010 0.000010 0.000010 0.000010 0.000010 0.000010 0.000010 0.000010 0.000010 0.000010 0.000010 0.000010 0.000010 0.000010 0.010268 0.000010 0.000010 0.000010 0.000010 0.007345 0.000010 0.000010 0.000010 0.000010 0.000010 0.000010 0.000010 0.000010 0.000010 0.000010 0.000010 0.000010 0.000010 0.000010 0.936775 0.000010 0.028232 0.000010 0.000010 0.000010 0.000010 0.016940 0.000010 0.000010 0.000010 0.000010
0.000010 0.000010 0.000010 0.000010 0.000010 0.000010 0.000010 0.000010 0.000010 0.000010 0.000010 0.000010 0.000010 0.000010 0.000010 0.000010 0.000010 0.000010 0.000010 0.000010 0.000010 0.000010 0.000010 0.000010 0.000010 0.000010 0.000010 0.000010 0.000010 0.000010 0.000010 0.000010 0.000010 0.000010 0.000010 0.000010 0.000010 0.999520 0.000010 0.000010 0.000010 0.000010 0.000010 0.000010 0.000010 0.000010 0.000010 0.000010 0.000010
0.000010 0.000010 0.000010 0.000010 0.000010 0.000010 0.000010 0.000010 0.000010 0.000010 0.000010 0.000010 0.000010 0.000010 0.000010 0.000010 0.000010 0.000010 0.000010 0.000010 0.000010 0.000010 0.000010 0.000010 0.000010 0.000010 0.000010 0.000010 0.000010 0.000010 0.000010 0.000010 0.000010 0.000010 0.000010 0.000010 0.000010 0.999520 0.000010 0.000010 0.000010 0.000010 0.000010 0.000010 0.000010 0.000010 0.000010 0.000010 0.000010
0.000010 0.000010 0.000010 0.000010 0.000010 0.000010 0.000010 0.000010 0.000010 0.000010 0.000010 0.000010 0.002608 0.000010 0.000010 0.000010 0.000010 0.012357 0.000010 0.000010 0.000010 0.000010 0.000010 0.000010 0.000010 0.000010 0.000010 0.000010 0.000010 0.000010 0.000010 0.000010 0.000010 0.000010 0.000010 0.000010 0.000010 0.984575 0.000010 0.000010 0.000010 0.000010 0.000010 0.000010 0.000010 0.000010 0.000010 0.000010 0.000010
0.000010 0.020663 0.000010 0.013605 0.000010 0.000010 0.000010 0.000010 0.000010 0.000010 0.000010 0.000010 0.000010 0.000010 0.000010 0.000010 0.000010 0.015978 0.000010 0.000010 0.000010 0.000010 0.000010 0.000010 0.000010 0.000010 0.000010 0.000010 0.003960 0.000010 0.000010 0.000010 0.000010 0.000010 0.000010 0.004120 0.000010 0.941244 0.000010 0.000010 0.000010 0.000010 0.000010 0.000010 0.000010 0.000010 0.000010 0.000010 0.000010
0.000010 0.000010 0.000010 0.000010 0.000010 0.000010 0.000010 0.000010 0.000010 0.000010 0.000010 0.000010 0.000010 0.000010 0.000010 0.000010 0.000010 0.000010 0.000010 0.000010 0.000010 0.000010 0.000010 0.000010 0.000010 0.000010 0.000010 0.000010 0.000010 0.000010 0.000010 0.000010 0.000010 0.000010 0.000010 0.000010 0.000010 0.999520 0.000010 0.000010 0.000010 0.000010 0.000010 0.000010 0.000010 0.000010 0.000010 0.000010 0.000010
0.000010 0.000010 0.000010 0.000010 0.000010 0.000010 0.000010 0.000010 0.000010 0.000010 0.000010 0.000010 0.000010 0.000010 0.000010 0.000010 0.000010 0.000010 0.000010 0.000010 0.000010 0.000010 0.000010 0.000010 0.000010 0.000010 0.000010 0.000010 0.000010 0.000010 0.000010 0.000010 0.000010 0.000010 0.000010 0.000010 0.000010 0.999520 0.000010 0.000010 0.000010 0.000010 0.000010 0.000010 0.000010 0.000010 0.000010 0.000010 0.000010
0.000010 0.000010 0.000010 0.000010 0.000010 0.000010 0.000010 0.000010 0.000010 0.000010 0.000010 0.000010 0.000010 0.000010 0.000010 0.000010 0.000010 0.000010 0.000010 0.000010 0.000010 0.000010 0.000010 0.000010 0.000010 0.000010 0.000010 0.000010 0.000010 0.000010 0.000010 0.000010 0.000010 0.000010 0.000010 0.000010 0.000010 0.999520 0.000010 0.000010 0.000010 0.000010 0.000010 0.000010 0.000010 0.000010 0.000010 0.000010 0.000010
0.000010 0.025782 0.000010 0.005654 0.000010 0.000010 0.000010 0.000010 0.000010 0.000010 0.000010 0.000010 0.017348 0.000010 0.007250 0.000010 0.000010 0.017357 0.000010 0.000010 0.000010 0.000010 0.061371 0.000010 0.000010 0.000010 0.000010 0.000010 0.000010 0.006346 0.000010 0.005929 0.000010 0.000010 0.000010 0.000010 0.000010 0.738781 0.066200 0.000010 0.000010 0.000010 0.000010 0.031070 0.016543 0.000010 0.000010 0.000010 0.000010
0.000012 0.000010 0.000010 0.000010 0.000010 0.000010 0.000010 0.000010 0.000010 0.000010 0.000010 0.000010 0.000010 0.000010 0.000010 0.000010 0.000010 0.000010 0.000010 0.000010 0.000010 0.000010 0.000010 0.000010 0.000010 0.000010 0.000010 0.000010 0.000010 0.000010 0.000010 0.000010 0.000010 0.000010 0.000010 0.000010 0.000010 0.999518 0.000010 0.000010 0.000010 0.000010 0.000010 0.000010 0.000010 0.000010 0.000010 0.000010 0.000010
0.000010 0.031837 0.000010 0.010027 0.000010 0.000010 0.000010 0.000010 0.000010 0.000010 0.000012 0.000010 0.000010 0.001738 0.000010 0.000010 0.000010 0.018615 0.000010 0.000010 0.000010 0.000010 0.053188 0.006927 0.000010 0.000010 0.000010 0.000010 0.000010 0.000010 0.000010 0.007436 0.014338 0.000010 0.000010 0.000565 0.000010 0.744165 0.043209 0.008191 0.000010 0.002821 0.000010 0.028916 0.027686 0.000010 0.000010 0.000010 0.000010
0.000010 0.000010 0.000010 0.000010 0.000010 0.000010 0.000010 0.000010 0.000010 0.000010 0.000010 0.000010 0.000010 0.000010 0.000010 0.000010 0.000010 0.000010 0.000010 0.000010 0.000010 0.000010 0.000010 0.000010 0.000010 0.000010 0.000010 0.000010 0.000010 0.000010 0.000010 0.000010 0.000010 0.000010 0.000010 0.000010 0.000010 0.000010 0.000010 0.000010 0.000010 0.000010 0.000010 0.000010 0.999520 0.000010 0.000010 0.000010 0.000010
0.000010 0.000010 0.000010 0.000010 0.000010 0.000010 0.000010 0.000010 0.000010 0.000010 0.000010 0.000010 0.000010 0.000010 0.000010 0.000010 0.000010 0.000010 0.000010 0.000010 0.000010 0.000010 0.000010 0.000010 0.000010 0.000010 0.000010 0.000010 0.000010 0.000010 0.000010 0.000010 0.000010 0.000010 0.000010 0.000010 0.000010 0.000010 0.000010 0.000010 0.000010 0.000010 0.000010 0.000010 0.999520 0.000010 0.000010 0.000010 0.000010
0.000010 0.000010 0.000010 0.000010 0.000010 0.000010 0.000010 0.000010 0.000010 0.000010 0.000010 0.000010 0.000010 0.000010 0.000010 0.000010 0.000010 0.000010 0.000010 0.000010 0.000010 0.000010 0.000010 0.000010 0.000010 0.000010 0.000010 0.000010 0.000010 0.000010 0.000010 0.000010 0.000010 0.000010 0.000010 0.000010 0.000010 0.000010 0.000010 0.000010 0.000010 0.000010 0.000010 0.000010 0.999520 0.000010 0.000010 0.000010 0.000010
0.000010 0.000010 0.000010 0.000010 0.000010 0.000010 0.000010 0.000010 0.000010 0.000010 0.000010 0.000010 0.000010 0.000010 0.000010 0.000010 0.000010 0.000010 0.000010 0.000010 0.000010 0.000010 0.000010 0.000010 0.000010 0.000010 0.000010 0.000010 0.000010 0.000010 0.000010 0.000010 0.000010 0.000010 0.000010 0.000010 0.000010 0.000010 0.000010 0.000010 0.000010 0.000010 0.000010 0.000010 0.999520 0.000010 0.000010 0.000010 0.000010
0.000010 0.000010 0.000010 0.000010 0.000010 0.000010 0.000010 0.000010 0.000010 0.000010 0.000010 0.000010 0.000010 0.000010 0.000010 0.000010 0.000010 0.000010 0.000010 0.000010 0.000010 0.000010 0.000010 0.000010 0.000010 0.000010 0.000010 0.000010 0.000010 0.000010 0.000010 0.000010 0.000010 0.000010 0.000010 0.000010 0.000010 0.000010 0.000010 0.000010 0.000010 0.000010 0.000010 0.000010 0.999520 0.000010 0.000010 0.000010 0.000010
0.000010 0.000010 0.000010 0.000010 0.000010 0.000010 0.000010 0.000010 0.000010 0.000010 0.000010 0.000010 0.000010 0.000010 0.000010 0.000010 0.000010 0.000010 0.000010 0.000010 0.000010 0.000010 0.000010 0.000010 0.000010 0.000010 0.000010 0.000010 0.000010 0.000010 0.000010 0.000010 0.000010 0.000010 0.000010 0.000010 0.000010 0.000010 0.000010 0.000010 0.000010 0.000010 0.000010 0.000010 0.999520 0.000010 0.000010 0.000010 0.000010
0.009640 0.000010 0.000010 0.132569 0.000010 0.000010 0.000010 0.000010 0.000010 0.000010 0.008209 0.000010 0.031906 0.000010 0.000010 0.000010 0.000010 0.006100 0.000010 0.000010 0.000010 0.012539 0.013057 0.000013 0.000010 0.000010 0.000017 0.000010 0.000010 0.009039 0.001813 0.006035 0.008066 0.000010 0.000010 0.000010 0.000010 0.004882 0.000010 0.040317 0.000010 0.000010 0.000010 0.000010 0.715469 0.000010 0.000010 0.000010 0.000010
0.000010 0.000010 0.000010 0.068054 0.000010 0.000010 0.000010 0.000010 0.000010 0.000010 0.000010 0.000010 0.000010 0.000010 0.000010 0.000010 0.000010 0.008496 0.000010 0.000010 0.000010 0.023397 0.000010 0.000010 0.000010 0.000010 0.000010 0.000010 0.000010 0.000010 0.000010 0.000010 0.000010 0.000010 0.002535 0.013323 0.000010 0.000010 0.000010 0.000010 0.000010 0.000010 0.000010 0.001008 0.882768 0.000010 0.000010 0.000010 0.000010
0.000010 0.000010 0.000010 0.004460 0.000010 0.000010 0.000010 0.000010 0.000010 0.000010 0.000010 0.000010 0.011881 0.000010 0.000010 0.000010 0.000010 0.000010 0.000010 0.000010 0.000010 0.000010 0.000010 0.000010 0.000010 0.000010 0.000010 0.000010 0.000010 0.000010 0.000010 0.000010 0.000010 0.000010 0.000010 0.000010 0.000010 0.001897 0.000010 0.000010 0.000010 0.000010 0.000010 0.000010 0.981311 0.000010 0.000010 0.000010 0.000010
0.000010 0.000010 0.000010 0.000010 0.000010 0.000010 0.000010 0.000010 0.000010 0.000010 0.000010 0.000010 0.000010 0.000010 0.000010 0.000010 0.000010 0.000010 0.000010 0.000010 0.000010 0.000010 0.000010 0.000010 0.000010 0.000010 0.000010 0.000010 0.000010 0.000010 0.000010 0.000010 0.000010 0.000010 0.000010 0.000010 0.000010 0.000010 0.000010 0.000010 0.000010 0.000010 0.000010 0.000010 0.999520 0.000010 0.000010 0.000010 0.000010
0.000010 0.000010 0.000010 0.136096 0.000010 0.000010 0.000010 0.000010 0.000010 0.000010 0.016505 0.000010 0.029331 0.009805 0.000010 0.000010 0.000010 0.000010 0.000010 0.000010 0.000010 0.000010 0.000010 0.000010 0.000010 0.000010 0.000010 0.000010 0.000010 0.003064 0.003530 0.000010 0.013576 0.000010 0.017628 0.000010 0.000010 0.000010 0.000010 0.000010 0.000010 0.000010 0.000010 0.009245 0.760830 0.000010 0.000010 0.000010 0.000010
0.000010 0.000010 0.000010 0.025566 0.000010 0.000010 0.000010 0.000010 0.000010 0.000010 0.000010 0.000010 0.042213 0.001473 0.000010 0.000010 0.000010 0.000010 0.000010 0.000010 0.000010 0.000010 0.000010 0.000010 0.000010 0.000010 0.000010 0.000010 0.000010 0.000010 0.000010 0.000010 0.000010 0.000010 0.000010 0.000010 0.000010 0.000010 0.000010 0.000010 0.000010 0.000010 0.000010 0.000010 0.930298 0.000010 0.000010 0.000010 0.000010
0.000010 0.000010 0.000010 0.098633 0.000010 0.000010 0.000010 0.000010 0.000010 0.000010 0.000010 0.000010 0.006888 0.000010 0.000010 0.000010 0.000010 0.000010 0.000010 0.000010 0.000010 0.011457 0.000010 0.000010 0.000010 0.000010 0.000010 0.000010 0.000010 0.000010 0.000527 0.000010 0.000010 0.000010 0.000010 0.008125 0.000010 0.000217 0.032553 0.007879 0.000010 0.000010 0.000010 0.004403 0.828929 0.000010 0.000010 0.000010 0.000010
0.000010 0.000010 0.000010 0.000010 0.000010 0.000010 0.000010 0.000010 0.000010 0.000010 0.000010 0.000010 0.000010 0.000010 0.000010 0.000010 0.000010 0.000010 0.000010 0.000010 0.000010 0.000010 0.000010 0.000010 0.000010 0.000010 0.000010 0.000010 0.000010 0.000010 0.000010 0.000010 0.000010 0.000010 0.000010 0.000010 0.000010 0.000010 0.000010 0.000010 0.000010 0.000010 0.000010 0.000010 0.999520 0.000010 0.000010 0.000010 0.000010
0.000010 0.000010 0.000010 0.000010 0.000010 0.000010 0.000010 0.000010 0.000010 0.000010 0.000010 0.000010 0.000010 0.000010 0.000010 0.000010 0.000010 0.000010 0.000010 0.000010 0.000010 0.000010 0.000010 0.000010 0.000010 0.000010 0.000010 0.000010 0.000010 0.000010 0.000010 0.000010 0.000010 0.000010 0.000010 0.000010 0.000010 0.000010 0.000010 0.000010 0.000010 0.000010 0.000010 0.000010 0.999520 0.000010 0.000010 0.000010 0.000010
0.000010 0.000010 0.000010 0.047701 0.000010 0.000010 0.000010 0.000010 0.000010 0.000010 0.000010 0.000010 0.000010 0.000010 0.000010 0.000010 0.000010 0.000010 0.000010 0.000010 0.000010 0.000010 0.000010 0.000010 0.000010 0.000010 0.000010 0.000010 0.000010 0.000010 0.000010 0.000010 0.000010 0.000010 0.000010 0.000010 0.000010 0.000010 0.000010 0.000010 0.000010 0.000010 0.000010 0.000010 0.951829 0.000010 0.000010 0.000010 0.000010
0.000010 0.000010 0.000010 0.000010 0.000010 0.000010 0.000010 0.000010 0.000010 0.000010 0.000010 0.000010 0.000010 0.000010 0.000010 0.000010 0.000010 0.000010 0.000010 0.000010 0.000010 0.000010 0.000010 0.000010 0.000010 0.000010 0.000010 0.000010 0.000010 0.000010 0.000010 0.000010 0.000010 0.000010 0.000010 0.000010 0.000010 0.000010 0.000010 0.000010 0.000010 0.000010 0.000010 0.000010 0.999520 0.000010 0.000010 0.000010 0.000010
0.000010 0.000010 0.000010 0.065457 0.000010 0.000010 0.000010 0.000010 0.000010 0.000010 0.007111 0.000010 0.000010 0.000010 0.000010 0.000010 0.000010 0.000010 0.000010 0.000010 0.000010 0.020774 0.000013 0.000010 0.000010 0.000010 0.000010 0.000010 0.000010 0.000010 0.000010 0.000010 0.000010 0.000010 0.000010 0.000010 0.000010 0.000010 0.000010 0.001926 0.000010 0.000010 0.000010 0.017825 0.886474 0.000010 0.000010 0.000010 0.000010
0.000010 0.000010 0.000010 0.036584 0.000010 0.000010 0.000010 0.000010 0.000010 0.000010 0.000010 0.000010 0.000010 0.000010 0.003595 0.000010 0.000010 0.000010 0.000010 0.000010 0.000010 0.007960 0.004401 0.000010 0.000010 0.000010 0.000010 0.000010 0.000010 0.000010 0.000010 0.000010 0.000010 0.000010 0.000010 0.000010 0.000010 0.000010 0.012407 0.000010 0.000010 0.000010 0.000010 0.000010 0.934623 0.000010 0.000010 0.000010 0.000010
0.000010 0.000010 0.000010 0.000010 0.000010 0.000010 0.000010 0.000010 0.000010 0.000010 0.000010 0.000010 0.000010 0.000010 0.000010 0.000010 0.000010 0.000010 0.000010 0.000010 0.000010 0.000010 0.000010 0.000010 0.000010 0.000010 0.000010 0.000010 0.000010 0.000010 0.000010 0.000010 0.000010 0.000010 0.000010 0.000010 0.000010 0.000010 0.000010 0.000010 0.000010 0.000010 0.000010 0.000010 0.999520 0.000010 0.000010 0.000010 0.000010
0.000010 0.024648 0.000010 0.000010 0.000010 0.000010 0.000010 0.000010 0.000010 0.000010 0.000010 0.000010 0.000010 0.000010 0.003011 0.000010 0.000010 0.337268 0.000010 0.000010 0.000010 0.001799 0.011416 0.000010 0.000010 0.000010 0.000010 0.000010 0.000010 0.000010 0.000010 0.000010 0.000010 0.000010 0.016834 0.005240 0.000010 0.027776 0.571607 0.000010 0.000010 0.000010 0.000010 0.000010 0.000010 0.000010 0.000010 0.000010 0.000010
0.000010 0.000010 0.000010 0.000010 0.000010 0.000010 0.000010 0.000010 0.000010 0.000010 0.000010 0.000010 0.000010 0.000010 0.000010 0.000010 0.000010 0.206514 0.000010 0.000010 0.000010 0.000010 0.000010 0.000010 0.000010 0.000010 0.000010 0.000010 0.000010 0.000010 0.000010 0.000010 0.000010 0.000010 0.000010 0.000010 0.000010 0.000010 0.793016 0.000010 0.000010 0.000010 0.000010 0.000010 0.000010 0.000010 0.000010 0.000010 0.000010
0.000010 0.000010 0.000010 0.000010 0.000010 0.000010 0.000010 0.000010 0.000010 0.000010 0.000010 0.000010 0.000010 0.000010 0.000010 0.000010 0.000010 0.198302 0.000010 0.000010 0.000010 0.000010 0.000010 0.000010 0.000010 0.000010 0.000010 0.000010 0.000010 0.000010 0.000010 0.000010 0.000010 0.000010 0.000010 0.000010 0.000010 0.000010 0.801228 0.000010 0.000010 0.000010 0.000010 0.000010 0.000010 0.000010 0.000010 0.000010 0.000010
0.000010 0.000010 0.000010 0.000010 0.000010 0.000010 0.000010 0.000010 0.000010 0.000010 0.000010 0.000010 0.000010 0.000010 0.000010 0.000010 0.000010 0.999520 0.000010 0.000010 0.000010 0.000010 0.000010 0.000010 0.000010 0.000010 0.000010 0.000010 0.000010 0.000010 0.000010 0.000010 0.000010 0.000010 0.000010 0.000010 0.000010 0.000010 0.000010 0.000010 0.000010 0.000010 0.000010 0.000010 0.000010 0.000010 0.000010 0.000010 0.000010
0.000010 0.000010 0.000010 0.000010 0.000010 0.000010 0.000010 0.000010 0.000010 0.000010 0.000010 0.000010 0.000010 0.000010 0.000010 0.000010 0.000010 0.225598 0.000010 0.000010 0.000010 0.000010 0.000010 0.000010 0.000010 0.000010 0.000010 0.000010 0.000010 0.000010 0.000010 0.000010 0.000010 0.000010 0.000010 0.000010 0.000010 0.013039 0.760902 0.000010 0.000010 0.000010 0.000010 0.000010 0.000010 0.000010 0.000010 0.000010 0.000010
0.000010 0.000010 0.000010 0.000010 0.000010 0.000010 0.000010 0.000010 0.000010 0.000010 0.000010 0.000010 0.000010 0.000010 0.000010 0.000010 0.000010 0.295502 0.000010 0.000010 0.000010 0.000010 0.000010 0.000010 0.000010 0.000010 0.000010 0.000010 0.000010 0.000010 0.000010 0.000010 0.000010 0.000010 0.000010 0.000010 0.000010 0.000010 0.704028 0.000010 0.000010 0.000010 0.000010 0.000010 0.000010 0.000010 0.000010 0.000010 0.000010
0.000010 0.000010 0.000010 0.000010 0.000010 0.000010 0.000010 0.000010 0.000010 0.000010 0.000010 0.000010 0.000010 0.000010 0.000010 0.000010 0.000010 0.999520 0.000010 0.000010 0.000010 0.000010 0.000010 0.000010 0.000010 0.000010 0.000010 0.000010 0.000010 0.000010 0.000010 0.000010 0.000010 0.000010 0.000010 0.000010 0.000010 0.000010 0.000010 0.000010 0.000010 0.000010 0.000010 0.000010 0.000010 0.000010 0.000010 0.000010 0.000010
0.000010 0.000010 0.000010 0.000010 0.000010 0.000010 0.000010 0.000010 0.000010 0.000010 0.000010 0.000010 0.000010 0.000010 0.000010 0.000010 0.000010 0.999520 0.000010 0.000010 0.000010 0.000010 0.000010 0.000010 0.000010 0.000010 0.000010 0.000010 0.000010 0.000010 0.000010 0.000010 0.000010 0.000010 0.000010 0.000010 0.000010 0.000010 0.000010 0.000010 0.000010 0.000010 0.000010 0.000010 0.000010 0.000010 0.000010 0.000010 0.000010
0.000010 0.000010 0.000010 0.000010 0.000018 0.000010 0.000010 0.000010 0.000010 0.000010 0.000010 0.000010 0.000010 0.000010 0.000010 0.000010 0.000010 0.796554 0.000010 0.000010 0.000010 0.000010 0.000010 0.000010 0.000010 0.000010 0.000010 0.000010 0.000010 0.000010 0.000010 0.000010 0.000010 0.000010 0.000010 0.000010 0.000010 0.000010 0.202960 0.000010 0.000010 0.000010 0.000019 0.000010 0.000010 0.000010 0.000010 0.000010 0.000010
0.000010 0.000010 0.000010 0.000010 0.000010 0.000010 0.000010 0.000010 0.000010 0.000010 0.000010 0.000010 0.000010 0.000010 0.000010 0.000010 0.000010 0.999520 0.000010 0.000010 0.000010 0.000010 0.000010 0.000010 0.000010 0.000010 0.000010 0.000010 0.000010 0.000010 0.000010 0.000010 0.000010 0.000010 0.000010 0.000010 0.000010 0.000010 0.000010 0.000010 0.000010 0.000010 0.000010 0.000010 0.000010 0.000010 0.000010 0.000010 0.000010
0.000010 0.011924 0.000010 0.004581 0.000010 0.000010 0.000010 0.000010 0.000010 0.000010 0.000010 0.000010 0.000010 0.000010 0.000010 0.000010 0.000010 0.347455 0.000010 0.000010 0.000010 0.000010 0.028933 0.000010 0.000010 0.000010 0.000010 0.000010 0.000010 0.000010 0.000010 0.000010 0.000010 0.000010 0.001730 0.000010 0.000010 0.011446 0.572700 0.006070 0.000010 0.000010 0.000010 0.014761 0.000010 0.000010 0.000010 0.000010 0.000010
0.000010 0.000010 0.000010 0.000010 0.000010 0.000010 0.000010 0.000010 0.000010 0.000010 0.000010 0.000010 0.000016 0.000010 0.000010 0.000010 0.000010 0.324661 0.000010 0.000010 0.004523 0.000010 0.000010 0.000010 0.000010 0.000010 0.000010 0.000010 0.000010 0.000010 0.000010 0.000010 0.000010 0.000010 0.002859 0.000010 0.000010 0.003599 0.663912 0.000010 0.000010 0.000010 0.000010 0.000010 0.000010 0.000010 0.000010 0.000010 0.000010
0.000010 0.000010 0.000010 0.000010 0.000010 0.000010 0.000010 0.000010 0.000010 0.000010 0.000010 0.000010 0.000010 0.000010 0.000010 0.000010 0.000010 0.043917 0.000010 0.000010 0.000010 0.000010 0.000010 0.000010 0.000010 0.000010 0.000010 0.000010 0.000010 0.000010 0.000010 0.000010 0.000010 0.000010 0.000010 0.000010 0.000010 0.000010 0.955613 0.000010 0.000010 0.000010 0.000010 0.000010 0.000010 0.000010 0.000010 0.000010 0.000010
0.000010 0.000010 0.000010 0.000010 0.000010 0.000010 0.000010 0.000010 0.000010 0.000010 0.000010 0.000010 0.000010 0.000010 0.000010 0.000010 0.000010 0.000010 0.000010 0.000010 0.000010 0.000010 0.000010 0.000010 0.000010 0.000010 0.000010 0.000010 0.000010 0.000010 0.000010 0.000010 0.000010 0.000010 0.000010 0.000010 0.000010 0.000010 0.999520 0.000010 0.000010 0.000010 0.000010 0.000010 0.000010 0.000010 0.000010 0.000010 0.000010
0.000010 0.000010 0.000010 0.000010 0.000010 0.000010 0.000010 0.000010 0.000010 0.000010 0.000010 0.000010 0.000010 0.000010 0.000010 0.000010 0.000010 0.000010 0.000010 0.000010 0.000010 0.000010 0.000010 0.000010 0.000010 0.000010 0.000010 0.000010 0.000010 0.000010 0.000010 0.000010 0.000010 0.000010 0.000010 0.000010 0.000010 0.000010 0.999520 0.000010 0.000010 0.000010 0.000010 0.000010 0.000010 0.000010 0.000010 0.000010 0.000010
0.000010 0.000010 0.000010 0.000010 0.000010 0.000010 0.000010 0.000010 0.000010 0.000010 0.000010 0.000010 0.000010 0.000010 0.000010 0.000010 0.000010 0.000010 0.000010 0.000010 0.000010 0.000010 0.000010 0.000010 0.000010 0.000010 0.000010 0.000010 0.000010 0.000010 0.000010 0.000010 0.000010 0.000010 0.000010 0.000010 0.000010 0.000010 0.999520 0.000010 0.000010 0.000010 0.000010 0.000010 0.000010 0.000010 0.000010 0.000010 0.000010
0.000010 0.000010 0.000010 0.000010 0.000010 0.000010 0.000010 0.000010 0.000010 0.000010 0.000010 0.000010 0.000010 0.000010 0.000010 0.000010 0.000010 0.000010 0.000010 0.000010 0.000010 0.000010 0.000010 0.000010 0.000010 0.000010 0.000010 0.000010 0.000010 0.000010 0.000010 0.000010 0.000010 0.000010 0.000010 0.000010 0.000010 0.000010 0.999520 0.000010 0.000010 0.000010 0.000010 0.000010 0.000010 0.000010 0.000010 0.000010 0.000010
0.000010 0.000010 0.000010 0.000010 0.000010 0.000010 0.000010 0.000011 0.000010 0.000010 0.000010 0.000010 0.000010 0.000011 0.000010 0.000010 0.000010 0.000010 0.000010 0.000010 0.000010 0.000015 0.000010 0.000010 0.000010 0.000010 0.000010 0.000010 0.000010 0.000010 0.000010 0.000010 0.000010 0.000010 0.000010 0.000015 0.000013 0.000010 0.999507 0.000010 0.000010 0.000010 0.000010 0.000010 0.000010 0.000010 0.000010 0.000010 0.000010
0.000010 0.000010 0.000010 0.000010 0.000010 0.000010 0.000010 0.000010 0.000010 0.000010 0.000010 0.000010 0.000010 0.000010 0.000010 0.000010 0.000010 0.071796 0.000010 0.000010 0.000010 0.000010 0.000010 0.000010 0.000010 0.000010 0.000010 0.000010 0.000010 0.000010 0.000010 0.000010 0.000010 0.000010 0.000010 0.000010 0.000010 0.026797 0.900947 0.000010 0.000010 0.000010 0.000010 0.000010 0.000010 0.000010 0.000010 0.000010 0.000010
0.000010 0.000010 0.000010 0.000010 0.000010 0.000010 0.000010 0.000010 0.000010 0.000010 0.000010 0.000010 0.000010 0.000010 0.000010 0.000010 0.000010 0.119367 0.000010 0.000010 0.000010 0.000010 0.000010 0.000010 0.000010 0.000010 0.000010 0.000010 0.000010 0.000010 0.000010 0.000010 0.000010 0.000010 0.000010 0.000010 0.000010 0.000010 0.880163 0.000010 0.000010 0.000010 0.000010 0.000010 0.000010 0.000010 0.000010 0.000010 0.000010
0.000010 0.000010 0.000010 0.000010 0.000010 0.000010 0.000010 0.000010 0.000010 0.000010 0.000010 0.000010 0.019026 0.004164 0.000010 0.000010 0.000010 0.000010 0.000010 0.000010 0.000010 0.950555 0.000010 0.000010 0.000010 0.000010 0.000010 0.000010 0.000010 0.000010 0.000010 0.000010 0.000010 0.000010 0.020328 0.000010 0.000010 0.000010 0.000010 0.000010 0.000010 0.000010 0.000010 0.000010 0.005486 0.000010 0.000010 0.000010 0.000010
0.000010 0.000010 0.000010 0.000010 0.000010 0.000010 0.000010 0.000010 0.000010 0.000010 0.000010 0.000010 0.000010 0.000010 0.000010 0.000010 0.000010 0.000010 0.000010 0.000010 0.000010 0.999520 0.000010 0.000010 0.000010 0.000010 0.000010 0.000010 0.000010 0.000010 0.000010 0.000010 0.000010 0.000010 0.000010 0.000010 0.000010 0.000010 0.000010 0.000010 0.000010 0.000010 0.000010 0.000010 0.000010 0.000010 0.000010 0.000010 0.000010
0.000010 0.000010 0.000010 0.000010 0.000010 0.000010 0.000010 0.000010 0.000010 0.000010 0.000010 0.000010 0.000010 0.000010 0.000010 0.000010 0.000010 0.000010 0.000010 0.000010 0.000010 0.999518 0.000010 0.000010 0.000010 0.000010 0.000010 0.000012 0.000010 0.000010 0.000010 0.000010 0.000010 0.000010 0.000010 0.000010 0.000010 0.000010 0.000010 0.000010 0.000010 0.000010 0.000010 0.000010 0.000010 0.000010 0.000010 0.000010 0.000010
0.000010 0.000010 0.000010 0.000010 0.000010 0.000010 0.000010 0.000010 0.000010 0.000010 0.000010 0.000010 0.000010 0.000010 0.000010 0.000010 0.000010 0.000010 0.000010 0.000010 0.000010 0.999520 0.000010 0.000010 0.000010 0.000010 0.000010 0.000010 0.000010 0.000010 0.000010 0.000010 0.000010 0.000010 0.000010 0.000010 0.000010 0.000010 0.000010 0.000010 0.000010 0.000010 0.000010 0.000010 0.000010 0.000010 0.000010 0.000010 0.000010
0.000010 0.000010 0.000010 0.000010 0.000010 0.000010 0.000010 0.000010 0.000010 0.000010 0.000010 0.000010 0.000010 0.000010 0.000010 0.000010 0.000010 0.000010 0.000010 0.000010 0.000010 0.999520 0.000010 0.000010 0.000010 0.000010 0.000010 0.000010 0.000010 0.000010 0.000010 0.000010 0.000010 0.000010 0.000010 0.000010 0.000010 0.000010 0.000010 0.000010 0.000010 0.000010 0.000010 0.000010 0.000010 0.000010 0.000010 0.000010 0.000010
0.000010 0.000010 0.000010 0.000010 0.000010 0.000010 0.000010 0.000010 0.000010 0.000010 0.000010 0.000010 0.000010 0.000010 0.000010 0.000010 0.000010 0.000010 0.000010 0.000010 0.009413 0.933336 0.000010 0.000010 0.000010 0.000010 0.000010 0.000010 0.000010 0.000010 0.000309 0.000010 0.020938 0.000010 0.000010 0.000010 0.000010 0.000777 0.000010 0.000010 0.000010 0.000010 0.008170 0.020710 0.005937 0.000010 0.000010 0.000010 0.000010
0.000010 0.000010 0.000010 0.000010 0.000010 0.000010 0.000010 0.000010 0.000010 0.000010 0.000010 0.000010 0.000010 0.000010 0.000010 0.000010 0.000010 0.000010 0.000010 0.000010 0.000010 0.999520 0.000010 0.000010 0.000010 0.000010 0.000010 0.000010 0.000010 0.000010 0.000010 0.000010 0.000010 0.000010 0.000010 0.000010 0.000010 0.000010 0.000010 0.000010 0.000010 0.000010 0.000010 0.000010 0.000010 0.000010 0.000010 0.000010 0.000010
0.000010 0.000010 0.000010 0.000010 0.000010 0.000010 0.000010 0.000010 0.000010 0.000010 0.000010 0.000010 0.000010 0.000010 0.000010 0.000010 0.000010 0.000010 0.000010 0.000010 0.000010 0.999520 0.000010 0.000010 0.000010 0.000010 0.000010 0.000010 0.000010 0.000010 0.000010 0.000010 0.000010 0.000010 0.000010 0.000010 0.000010 0.000010 0.000010 0.000010 0.000010 0.000010 0.000010 0.000010 0.000010 0.000010 0.000010 0.000010 0.000010
0.000010 0.000010 0.000010 0.011873 0.000010 0.000010 0.000010 0.000010 0.000010 0.000010 0.000010 0.000010 0.033285 0.000010 0.001231 0.000010 0.000010 0.008520 0.000010 0.000010 0.000010 0.938140 0.000010 0.000010 0.000010 0.000010 0.000010 0.000010 0.000010 0.000010 0.000010 0.000010 0.000010 0.000010 0.000010 0.000010 0.000010 0.000010 0.000010 0.006521 0.000010 0.000010 0.000010 0.000010 0.000010 0.000010 0.000010 0.000010 0.000010
0.000010 0.000010 0.000010 0.000010 0.000010 0.000010 0.000010 0.000010 0.000010 0.000010 0.000010 0.000010 0.000010 0.000010 0.000010 0.000010 0.000010 0.000010 0.000010 0.000010 0.002858 0.992486 0.000010 0.000010 0.000010 0.000010 0.000010 0.000010 0.000010 0.000010 0.000010 0.000010 0.000010 0.000010 0.002138 0.000010 0.000010 0.002068 0.000010 0.000010 0.000010 0.000010 0.000010 0.000010 0.000010 0.000010 0.000010 0.000010 0.000010
0.000010 0.000010 0.000010 0.000010 0.000010 0.000010 0.000010 0.000010 0.000010 0.000010 0.000010 0.000010 0.022974 0.000010 0.000010 0.000010 0.000010 0.000010 0.000010 0.000010 0.000010 0.956788 0.000010 0.000010 0.000010 0.000010 0.000010 0.000010 0.000010 0.000010 0.000495 0.000010 0.000010 0.000010 0.019293 0.000010 0.000010 0.000010 0.000010 0.000010 0.000010 0.000010 0.000010 0.000010 0.000010 0.000010 0.000010 0.000010 0.000010
0.000010 0.000010 0.000010 0.000010 0.000010 0.000010 0.000010 0.000010 0.000010 0.000010 0.000010 0.000010 0.000010 0.000010 0.000010 0.000010 0.000010 0.000010 0.000010 0.000010 0.000010 0.999520 0.000010 0.000010 0.000010 0.000010 0.000010 0.000010 0.000010 0.000010 0.000010 0.000010 0.000010 0.000010 0.000010 0.000010 0.000010 0.000010 0.000010 0.000010 0.000010 0.000010 0.000010 0.000010 0.000010 0.000010 0.000010 0.000010 0.000010
0.000010 0.000010 0.000010 0.000010 0.000010 0.000010 0.000010 0.000010 0.000010 0.000010 0.000010 0.000010 0.000010 0.000010 0.000010 0.000010 0.000010 0.000010 0.000010 0.000010 0.000010 0.999520 0.000010 0.000010 0.000010 0.000010 0.000010 0.000010 0.000010 0.000010 0.000010 0.000010 0.000010 0.000010 0.000010 0.000010 0.000010 0.000010 0.000010 0.000010 0.000010 0.000010 0.000010 0.000010 0.000010 0.000010 0.000010 0.000010 0.000010
0.000010 0.000010 0.000010 0.000010 0.000010 0.000010 0.000010 0.000010 0.000010 0.005629 0.005710 0.000010 0.116718 0.000010 0.000010 0.000010 0.000010 0.000010 0.000010 0.000010 0.004747 0.713044 0.012289 0.000010 0.000010 0.000010 0.000010 0.000010 0.000527 0.000010 0.000170 0.005294 0.000010 0.000010 0.022326 0.000010 0.000010 0.000010 0.003479 0.054465 0.000010 0.007848 0.000010 0.035084 0.012329 0.000010 0.000010 0.000010 0.000010
0.000010 0.000010 0.000010 0.007453 0.000010 0.000010 0.000010 0.000010 0.000010 0.000010 0.000010 0.000010 0.066887 0.000010 0.000010 0.000010 0.000010 0.000010 0.000010 0.000010 0.000010 0.914783 0.000010 0.000010 0.000010 0.000010 0.000010 0.000010 0.000010 0.000010 0.000010 0.000010 0.010428 0.000010 0.000010 0.000010 0.000010 0.000010 0.000010 0.000010 0.000010 0.000010 0.000010 0.000010 0.000010 0.000010 0.000010 0.000010 0.000010
0.000010 0.000010 0.000010 0.027313 0.000010 0.000010 0.000010 0.000010 0.000010 0.000010 0.000010 0.000010 0.081093 0.000010 0.000010 0.000010 0.000010 0.000010 0.000010 0.000010 0.000010 0.850564 0.008522 0.000010 0.000010 0.000010 0.000010 0.000010 0.000010 0.000010 0.000010 0.000010 0.000010 0.000010 0.000010 0.012413 0.000010 0.000010 0.000010 0.019665 0.000010 0.000010 0.000010 0.000010 0.000010 0.000010 0.000010 0.000010 0.000010
0.000010 0.000010 0.000010 0.000010 0.000010 0.000010 0.000010 0.000010 0.000010 0.000010 0.000010 0.000010 0.050241 0.000010 0.000010 0.000010 0.000010 0.000010 0.000010 0.000010 0.007977 0.872956 0.000010 0.000010 0.000010 0.000010 0.000010 0.000010 0.002024 0.000010 0.000010 0.000010 0.001307 0.000010 0.000010 0.000010 0.000010 0.000010 0.010554 0.045404 0.000010 0.000010 0.000010 0.000010 0.009126 0.000010 0.000010 0.000010 0.000010
0.000010 0.000010 0.000010 0.000010 0.000010 0.000010 0.000010 0.000010 0.000010 0.000010 0.016249 0.000010 0.034381 0.000010 0.000010 0.000010 0.000010 0.004098 0.000010 0.000010 0.000010 0.914408 0.000010 0.000010 0.000010 0.000010 0.000010 0.000010 0.000010 0.000010 0.000010 0.000010 0.000010 0.000010 0.000010 0.000010 0.000010 0.000010 0.000010 0.000010 0.000010 0.000010 0.000010 0.030424 0.000010 0.000010 0.000010 0.000010 0.000010
0.000010 0.000010 0.000010 0.000010 0.000010 0.000010 0.000010 0.000010 0.000010 0.003241 0.000010 0.000010 0.158776 0.000010 0.000010 0.000010 0.000010 0.000010 0.000010 0.000010 0.000010 0.654056 0.013394 0.000010 0.000010 0.000010 0.000010 0.000010 0.000010 0.000010 0.000010 0.000010 0.000010 0.000010 0.032626 0.000010 0.000010 0.000010 0.000010 0.071372 0.000010 0.000010 0.000010 0.066114 0.000010 0.000010 0.000010 0.000010 0.000010
0.000010 0.000010 0.000010 0.000010 0.000010 0.000010 0.000010 0.000010 0.000010 0.000010 0.000010 0.000010 0.000010 0.000010 0.000010 0.000010 0.000010 0.000010 0.000010 0.000010 0.000010 0.999520 0.000010 0.000010 0.000010 0.000010 0.000010 0.000010 0.000010 0.000010 0.000010 0.000010 0.000010 0.000010 0.000010 0.000010 0.000010 0.000010 0.000010 0.000010 0.000010 0.000010 0.000010 0.000010 0.000010 0.000010 0.000010 0.000010 0.000010
0.000010 0.003793 0.000010 0.000010 0.000010 0.000010 0.000010 0.000010 0.000010 0.084046 0.020283 0.000010 0.022536 0.000010 0.000010 0.000010 0.000010 0.000010 0.000010 0.000010 0.063372 0.007783 0.040311 0.001995 0.000010 0.000010 0.703807 0.000010 0.000010 0.000010 0.000010 0.000010 0.000010 0.000010 0.000010 0.000010 0.000010 0.004828 0.019545 0.004434 0.000010 0.000010 0.008711 0.000010 0.014206 0.000010 0.000010 0.000010 0.000010
0.003343 0.000010 0.000010 0.000010 0.000010 0.000010 0.000010 0.000010 0.000010 0.114033 0.009502 0.000010 0.030866 0.000010 0.000010 0.000010 0.000010 0.000010 0.000010 0.000010 0.038449 0.000010 0.033892 0.000010 0.000010 0.000010 0.739728 0.005642 0.000010 0.006076 0.003015 0.000010 0.006370 0.000010 0.000010 0.007105 0.000010 0.000010 0.000010 0.000010 0.000010 0.000010 0.000010 0.000010 0.001619 0.000010 0.000010 0.000010 0.000010
0.000010 0.001498 0.000010 0.014437 0.000010 0.000010 0.000010 0.000010 0.000010 0.058222 0.007307 0.000010 0.000010 0.000010 0.010808 0.000010 0.000010 0.000010 0.000010 0.000010 0.032224 0.000010 0.025761 0.000010 0.000010 0.000010 0.835445 0.000010 0.000010 0.013682 0.000010 0.000010 0.000010 0.000010 0.000010 0.000226 0.000010 0.000010 0.000010 0.000010 0.000010 0.000010 0.000010 0.000010 0.000010 0.000010 0.000010 0.000010 0.000010
0.000010 0.000010 0.000010 0.000010 0.000010 0.000010 0.000010 0.000010 0.000010 0.113641 0.000010 0.000010 0.000010 0.000010 0.000010 0.000010 0.000010 0.000010 0.000010 0.000010 0.012494 0.000010 0.000010 0.000010 0.000010 0.000010 0.866381 0.000010 0.000010 0.000010 0.000010 0.000010 0.000010 0.000010 0.000010 0.000010 0.000010 0.000010 0.000414 0.006629 0.000010 0.000010 0.000010 0.000010 0.000010 0.000010 0.000010 0.000010 0.000010
0.000010 0.000010 0.000010 0.000010 0.000010 0.000010 0.000010 0.000010 0.000010 0.090404 0.000010 0.000010 0.000917 0.003214 0.000010 0.000010 0.000010 0.000010 0.000010 0.000010 0.071380 0.000010 0.000010 0.000010 0.000010 0.000010 0.806637 0.000010 0.000010 0.000010 0.000010 0.000010 0.000010 0.000010 0.000010 0.000010 0.000010 0.000010 0.003684 0.000010 0.000010 0.000010 0.023344 0.000010 0.000010 0.000010 0.000010 0.000010 0.000010
0.000010 0.000010 0.000010 0.000010 0.000010 0.000010 0.000010 0.000010 0.000010 0.117273 0.000010 0.000010 0.023046 0.000010 0.008259 0.000010 0.000010 0.010355 0.000010 0.000010 0.107000 0.000010 0.018863 0.000010 0.000010 0.000010 0.698970 0.000010 0.000010 0.000010 0.000010 0.000010 0.000010 0.000010 0.000010 0.002192 0.000010 0.000010 0.000010 0.009289 0.000010 0.000010 0.004365 0.000010 0.000010 0.000010 0.000010 0.000010 0.000010
0.000010 0.000010 0.000010 0.020721 0.000010 0.000010 0.000010 0.000010 0.000010 0.065934 0.051457 0.000010 0.000010 0.000010 0.000010 0.000010 0.000010 0.001299 0.000010 0.006412 0.129696 0.000010 0.000010 0.031254 0.000010 0.000010 0.653208 0.001539 0.000010 0.008530 0.004716 0.005542 0.000010 0.000010 0.000010 0.008458 0.000010 0.008581 0.002315 0.000010 0.000010 0.000010 0.000010 0.000010 0.000010 0.000010 0.000010 0.000010 0.000010
0.006089 0.000010 0.000010 0.000010 0.000010 0.000010 0.000010 0.000010 0.000010 0.066959 0.027410 0.000010 0.000010 0.000010 0.000010 0.000010 0.000010 0.000010 0.000010 0.000010 0.161213 0.000010 0.000010 0.000010 0.000010 0.000010 0.727188 0.000010 0.000010 0.000010 0.000010 0.000010 0.000010 0.000010 0.000010 0.007878 0.000010 0.000010 0.000010 0.002843 0.000010 0.000010 0.000010 0.000010 0.000010 0.000010 0.000010 0.000010 0.000010
0.000010 0.000010 0.000010 0.000010 0.000010 0.000010 0.000010 0.000010 0.000010 0.119082 0.000010 0.000010 0.000010 0.000010 0.000010 0.000010 0.000010 0.000010 0.000010 0.000010 0.052689 0.000010 0.000010 0.000010 0.000010 0.000010 0.796374 0.000010 0.010847 0.000010 0.000010 0.000010 0.000010 0.000010 0.000010 0.000010 0.000010 0.000010 0.000010 0.011264 0.000010 0.000010 0.009315 0.000010 0.000010 0.000010 0.000010 0.000010 0.000010
0.000010 0.000010 0.000010 0.029547 0.000010 0.000010 0.000010 0.000010 0.000010 0.106171 0.037281 0.000010 0.000010 0.008533 0.000010 0.000010 0.000010 0.014457 0.000010 0.000010 0.057470 0.000010 0.000010 0.004508 0.000010 0.000010 0.713738 0.000010 0.004680 0.000010 0.000010 0.000010 0.000850 0.000010 0.000010 0.000010 0.000010 0.006711 0.000010 0.000010 0.000010 0.000010 0.005941 0.008396 0.001368 0.000010 0.000010 0.000010 0.000010
0.000010 0.000010 0.000010 0.003734 0.000010 0.000010 0.000010 0.000010 0.000010 0.085919 0.005087 0.000010 0.000010 0.011608 0.000010 0.000010 0.000010 0.014149 0.000010 0.000010 0.089662 0.000010 0.000010 0.000010 0.000010 0.000010 0.774810 0.000010 0.000010 0.000010 0.000010 0.000010 0.000010 0.000010 0.000010 0.000010 0.000010 0.000010 0.000010 0.000010 0.000010 0.000010 0.014621 0.000010 0.000010 0.000010 0.000010 0.000010 0.000010
0.000010 0.000745 0.000010 0.000010 0.000010 0.000010 0.000010 0.000010 0.000010 0.076262 0.028256 0.000010 0.010319 0.000010 0.000010 0.000010 0.000010 0.000010 0.000010 0.000010 0.128613 0.000010 0.030472 0.000010 0.000010 0.000010 0.676513 0.000010 0.014901 0.024991 0.000010 0.000010 0.000010 0.000010 0.000010 0.000695 0.000010 0.000010 0.000161 0.000010 0.000010 0.000010 0.002490 0.000010 0.005222 0.000010 0.000010 0.000010 0.000010
0.000010 0.000010 0.000010 0.000010 0.000010 0.000010 0.000010 0.000010 0.000010 0.103995 0.001043 0.000010 0.000010 0.000010 0.000010 0.000010 0.000010 0.000010 0.000010 0.000010 0.090951 0.000010 0.000010 0.000010 0.000010 0.000010 0.796548 0.000010 0.000010 0.000010 0.000010 0.000010 0.000010 0.000010 0.000010 0.000010 0.000010 0.000010 0.000010 0.000010 0.000010 0.000010 0.001968 0.000010 0.005065 0.000010 0.000010 0.000010 0.000010
0.000010 0.000010 0.000010 0.000010 0.000010 0.000010 0.000010 0.000010 0.000010 0.131872 0.000010 0.000010 0.000010 0.000010 0.000142 0.000010 0.000010 0.000010 0.000010 0.000010 0.092453 0.000010 0.000010 0.018552 0.000010 0.000010 0.715958 0.000010 0.000010 0.000010 0.000010 0.000010 0.000010 0.000010 0.030465 0.005750 0.000010 0.000010 0.000010 0.000010 0.000010 0.000010 0.004398 0.000010 0.000010 0.000010 0.000010 0.000010 0.000010
0.000010 0.000010 0.000010 0.000010 0.000010 0.000010 0.000010 0.000010 0.000010 0.115307 0.022412 0.000010 0.000010 0.000010 0.003045 0.000010 0.000010 0.002076 0.000010 0.000010 0.109370 0.001055 0.008488 0.000010 0.000010 0.000010 0.689681 0.000010 0.000010 0.000010 0.017703 0.004506 0.000010 0.000010 0.000010 0.000010 0.000010 0.000010 0.000010 0.013266 0.000010 0.000010 0.006308 0.005266 0.001167 0.000010 0.000010 0.000010 0.000010
0.000010 0.000010 0.000010 0.000010 0.000010 0.000010 0.000010 0.000010 0.000010 0.141155 0.000010 0.000010 0.000010 0.000010 0.000010 0.000010 0.000010 0.000010 0.000010 0.000010 0.066046 0.000010 0.023823 0.000010 0.000010 0.000010 0.758388 0.000010 0.000010 0.000010 0.000010 0.000010 0.000010 0.000010 0.000010 0.007705 0.000010 0.000081 0.000010 0.000010 0.000010 0.000010 0.000397 0.000010 0.001994 0.000010 0.000010 0.000010 0.000010
0.003160 0.000010 0.000010 0.007440 0.000010 0.000010 0.000010 0.000010 0.000010 0.115251 0.022778 0.000010 0.002777 0.000010 0.000010 0.000010 0.000010 0.000010 0.000010 0.000010 0.128131 0.000010 0.000019 0.008322 0.000010 0.000010 0.634479 0.011932 0.000010 0.031274 0.000010 0.000010 0.000010 0.000010 0.000010 0.000010 0.000010 0.000010 0.014000 0.020077 0.000010 0.000010 0.000010 0.000010 0.000010 0.000010 0.000010 0.000010 0.000010
0.000010 0.000010 0.000010 0.000010 0.000010 0.000010 0.000010 0.000010 0.000010 0.112640 0.000010 0.000010 0.017875 0.000010 0.000010 0.000010 0.000010 0.005826 0.000010 0.000010 0.045438 0.000010 0.000010 0.006262 0.000010 0.000010 0.792419 0.000010 0.007294 0.000010 0.011837 0.000010 0.000010 0.000010 0.000010 0.000010 0.000010 0.000010 0.000010 0.000010 0.000010 0.000010 0.000010 0.000010 0.000010 0.000010 0.000010 0.000010 0.000010
0.000010 0.000010 0.000010 0.000010 0.000010 0.000010 0.000010 0.000010 0.000010 0.074028 0.000010 0.000010 0.000010 0.000010 0.000010 0.000010 0.000010 0.000010 0.000010 0.000010 0.078556 0.033534 0.011493 0.011980 0.000010 0.000010 0.750148 0.000010 0.000010 0.000010 0.008664 0.000010 0.000010 0.000010 0.000010 0.000010 0.000010 0.000010 0.031186 0.000010 0.000010 0.000010 0.000010 0.000010 0.000010 0.000010 0.000010 0.000010 0.000010
0.000010 0.000010 0.000010 0.000010 0.000010 0.000010 0.000010 0.000010 0.000010 0.146448 0.000010 0.000010 0.001840 0.000010 0.000010 0.000010 0.000010 0.000010 0.000010 0.000010 0.092827 0.000010 0.000010 0.000010 0.000010 0.000010 0.749493 0.000010 0.000010 0.008952 0.000010 0.000010 0.000010 0.000010 0.000010 0.000010 0.000010 0.000010 0.000010 0.000010 0.000010 0.000010 0.000010 0.000010 0.000010 0.000010 0.000010 0.000010 0.000010
0.002373 0.000010 0.000010 0.004924 0.000010 0.034524 0.011988 0.000451 0.014781 0.000190 0.000010 0.000010 0.000010 0.010693 0.000010 0.034290 0.011273 0.000010 0.000010 0.000010 0.011316 0.000010 0.001665 0.005310 0.089177 0.000010 0.013450 0.000010 0.015761 0.568163 0.002152 0.007696 0.009991 0.000010 0.021959 0.000010 0.000010 0.016842 0.006268 0.020124 0.038399 0.006576 0.000010 0.000010 0.001259 0.016826 0.015380 0.006009 0.000010
0.000010 0.017164 0.000010 0.024046 0.000010 0.031225 0.016383 0.015209 0.025743 0.000010 0.000010 0.000010 0.000010 0.000010 0.015922 0.048366 0.000010 0.000010 0.000010 0.000010 0.000010 0.000010 0.000010 0.000010 0.059944 0.013858 0.005812 0.000010 0.000010 0.648216 0.000010 0.000010 0.000010 0.000010 0.022152 0.000010 0.000010 0.010243 0.007203 0.000010 0.008861 0.008799 0.000010 0.000010 0.000010 0.006505 0.000010 0.002008 0.012049
0.004324 0.007988 0.034229 0.032884 0.000010 0.011501 0.020219 0.014827 0.025598 0.000056 0.000010 0.002879 0.000010 0.000010 0.005605 0.042704 0.000010 0.000010 0.000010 0.000010 0.000010 0.000010 0.000010 0.000010 0.080342 0.015408 0.000010 0.000010 0.000010 0.640845 0.000010 0.000010 0.000010 0.000010 0.000010 0.001177 0.002031 0.004291 0.000010 0.000010 0.025664 0.004578 0.000010 0.004853 0.000010 0.017323 0.000010 0.000413 0.000010
0.000010 0.014460 0.000010 0.062587 0.000010 0.024254 0.006693 0.000224 0.002141 0.000010 0.000010 0.000010 0.000010 0.000010 0.011098 0.033916 0.000010 0.004824 0.000010 0.000010 0.023832 0.041453 0.041459 0.000010 0.067170 0.013280 0.007226 0.005680 0.000010 0.515424 0.000010 0.032724 0.003001 0.000010 0.010153 0.000010 0.000015 0.007209 0.005207 0.007815 0.035799 0.005289 0.000010 0.001962 0.000010 0.006513 0.000308 0.000010 0.008096
0.000010 0.011689 0.000010 0.069277 0.009423 0.000010 0.022125 0.000010 0.003977 0.000010 0.000010 0.000010 0.000015 0.030090 0.000010 0.000010 0.000010 0.015096 0.000010 0.002881 0.000010 0.011615 0.036232 0.000010 0.068037 0.000315 0.028581 0.000010 0.008179 0.500264 0.005394 0.059572 0.006235 0.000010 0.013847 0.000010 0.005263 0.007815 0.000010 0.000010 0.056624 0.000010 0.005543 0.000010 0.019156 0.002525 0.000010 0.000010 0.000010
0.000010 0.000010 0.015273 0.000010 0.000010 0.034329 0.013437 0.028491 0.000010 0.000010 0.000707 0.000010 0.000010 0.008368 0.000010 0.022596 0.000010 0.000010 0.061364 0.000010 0.016487 0.005312 0.011953 0.000010 0.106870 0.000010 0.000010 0.000010 0.000010 0.536340 0.009456 0.035135 0.000010 0.000010 0.009059 0.000010 0.000010 0.002784 0.011651 0.000010 0.041744 0.002169 0.000010 0.011335 0.004753 0.000010 0.001578 0.008558 0.000010
0.000010 0.000010 0.002103 0.083200 0.000010 0.005561 0.003407 0.000010 0.006811 0.000010 0.000010 0.002332 0.005704 0.000010 0.000010 0.028614 0.000010 0.005156 0.006107 0.000010 0.000010 0.013904 0.007229 0.032298 0.039900 0.000010 0.004880 0.000010 0.000010 0.508293 0.002509 0.045038 0.002746 0.000010 0.014847 0.000010 0.000010 0.004125 0.011151 0.023081 0.043932 0.024505 0.033440 0.008792 0.017687 0.012449 0.000010 0.000010 0.000010
0.001769 0.030547 0.000010 0.090398 0.000010 0.026774 0.000010 0.013735 0.002282 0.000010 0.000232 0.000010 0.012027 0.006795 0.000010 0.006388 0.000010 0.006143 0.000010 0.000010 0.000010 0.003513 0.060862 0.000010 0.063723 0.002465 0.000010 0.000010 0.005593 0.515507 0.000010 0.027541 0.007590 0.000010 0.016704 0.000010 0.000015 0.007768 0.000010 0.000010 0.053462 0.000010 0.012276 0.000010 0.011115 0.001664 0.010621 0.000010 0.002281
0.001522 0.000010 0.011115 0.002194 0.003683 0.003104 0.015832 0.000010 0.000912 0.010366 0.000010 0.000010 0.000010 0.000010 0.005722 0.113652 0.014555 0.000010 0.006554 0.010520 0.082387 0.000010 0.000010 0.014784 0.105608 0.000010 0.023326 0.000010 0.000010 0.483934 0.000068 0.015270 0.005350 0.000010 0.005702 0.011161 0.000010 0.000010 0.000010 0.002491 0.018809 0.000010 0.000697 0.000010 0.013869 0.002666 0.013755 0.000010 0.000202
0.000010 0.000010 0.000010 0.013563 0.000010 0.000010 0.005950 0.038242 0.010296 0.000010 0.000010 0.000010 0.000010 0.000010 0.000010 0.118989 0.000010 0.005678 0.000010 0.000010 0.000010 0.000010 0.000010 0.000010 0.091364 0.014637 0.000010 0.000010 0.000010 0.645963 0.000010 0.000010 0.000010 0.000010 0.000010 0.000010 0.000010 0.000010 0.000010 0.000010 0.022178 0.000010 0.000010 0.000010 0.000010 0.020592 0.012178 0.000010 0.000010
0.014965 0.000010 0.000010 0.018230 0.000010 0.000010 0.033053 0.000010 0.000010 0.000010 0.004085 0.001670 0.000010 0.000010 0.009544 0.121657 0.000010 0.002668 0.000010 0.000010 0.000010 0.000010 0.005327 0.005408 0.064871 0.000010 0.000010 0.000010 0.000010 0.560956 0.000010 0.008340 0.009367 0.000010 0.009585 0.000010 0.004833 0.000010 0.000010 0.002178 0.068919 0.000710 0.003215 0.000010 0.000010 0.025507 0.016295 0.000010 0.008358
0.010634 0.000010 0.000010 0.022814 0.000010 0.035806 0.016885 0.015571 0.000010 0.000010 0.011898 0.000010 0.000010 0.000010 0.000010 0.106132 0.000010 0.000010 0.020191 0.000010 0.000010 0.000010 0.000080 0.000010 0.086085 0.023478 0.000010 0.000010 0.000010 0.563011 0.011953 0.022770 0.000010 0.000010 0.000010 0.013980 0.000010 0.000010 0.004390 0.000010 0.033498 0.000010 0.000010 0.000010 0.000010 0.000515 0.000010 0.000010 0.000010
0.000010 0.000010 0.000010 0.018511 0.000010 0.010900 0.007716 0.000010 0.034376 0.000010 0.000010 0.000010 0.024784 0.000010 0.000010 0.119685 0.000010 0.000010 0.000010 0.000010 0.000010 0.000010 0.008758 0.000010 0.071915 0.000010 0.000010 0.000010 0.000010 0.593878 0.000010 0.000010 0.006076 0.000010 0.000010 0.000010 0.039700 0.000010 0.000010 0.000010 0.058386 0.000010 0.000010 0.000010 0.001948 0.000010 0.000717 0.000010 0.002312
0.000010 0.000010 0.000566 0.013997 0.000010 0.000010 0.027363 0.022737 0.022873 0.000010 0.000010 0.000010 0.000010 0.004995 0.000010 0.048888 0.000010 0.000010 0.000264 0.000010 0.000010 0.001265 0.020675 0.000010 0.068941 0.000010 0.000010 0.000010 0.024244 0.553493 0.015600 0.000010 0.008320 0.000010 0.000010 0.000229 0.053820 0.000010 0.000010 0.011441 0.064444 0.000010 0.001561 0.000010 0.000010 0.018363 0.011839 0.000010 0.003821
0.001125 0.000010 0.000010 0.027471 0.000010 0.014129 0.042961 0.000010 0.000010 0.000010 0.000010 0.000010 0.000010 0.000010 0.000010 0.131195 0.024895 0.015045 0.005632 0.000010 0.000010 0.000010 0.000010 0.000010 0.083632 0.000010 0.000010 0.000010 0.000010 0.558665 0.000010 0.000010 0.000010 0.000010 0.000010 0.001730 0.000010 0.008314 0.000010 0.023281 0.000010 0.000010 0.001424 0.000010 0.007790 0.013208 0.014900 0.000010 0.024292
0.001878 0.000010 0.000010 0.000010 0.000010 0.024526 0.017032 0.000010 0.005879 0.000010 0.000010 0.000010 0.000010 0.011430 0.007372 0.098131 0.000010 0.006807 0.016518 0.000010 0.000010 0.000010 0.000010 0.000010 0.068940 0.000010 0.000010 0.000010 0.000010 0.571958 0.013307 0.020487 0.009160 0.000010 0.000010 0.004456 0.019676 0.000010 0.000010 0.000010 0.045110 0.000010 0.029305 0.000010 0.005066 0.010608 0.006711 0.005372 0.000010
0.000010 0.010166 0.009084 0.035516 0.000010 0.004443 0.007103 0.000010 0.009457 0.000010 0.002039 0.000010 0.055914 0.000010 0.000010 0.109144 0.000010 0.003226 0.010872 0.002855 0.000010 0.027585 0.000010 0.012602 0.098604 0.015648 0.000010 0.000010 0.004590 0.442987 0.000010 0.018884 0.000010 0.000010 0.000010 0.004842 0.006576 0.001857 0.000010 0.015792 0.024592 0.006049 0.002017 0.005951 0.026682 0.010725 0.002121 0.000010 0.011898
0.000010 0.000010 0.000010 0.000010 0.000010 0.012717 0.019139 0.000010 0.007102 0.000010 0.000010 0.000010 0.000010 0.000010 0.000010 0.065144 0.000010 0.000010 0.085638 0.000010 0.000010 0.000010 0.000010 0.000010 0.093250 0.026495 0.000010 0.000010 0.018465 0.594326 0.000010 0.000010 0.000010 0.000010 0.000010 0.000010 0.002266 0.000010 0.000010 0.000010 0.049601 0.000010 0.000010 0.000010 0.009869 0.011396 0.000010 0.000010 0.004242
0.000010 0.000010 0.000010 0.000010 0.000010 0.000010 0.035303 0.023679 0.003715 0.000010 0.000010 0.000010 0.000010 0.000010 0.003524 0.088997 0.000010 0.000010 0.042368 0.000010 0.000010 0.000010 0.000010 0.000010 0.091104 0.006246 0.000010 0.000010 0.002168 0.545592 0.005445 0.028969 0.000010 0.000010 0.000010 0.015897 0.032332 0.000010 0.000010 0.013430 0.038941 0.000010 0.003319 0.000010 0.000010 0.006140 0.011617 0.000010 0.000922
0.001196 0.000010 0.000010 0.000010 0.000010 0.031648 0.000010 0.021861 0.000010 0.000010 0.002330 0.000010 0.000010 0.000010 0.000010 0.085572 0.027838 0.013540 0.000010 0.000010 0.000010 0.000010 0.000010 0.000010 0.099294 0.000010 0.000010 0.000010 0.005236 0.545965 0.000010 0.018059 0.000010 0.000010 0.000010 0.000010 0.036787 0.000010 0.000010 0.008819 0.054757 0.000010 0.000010 0.000010 0.000010 0.005313 0.013834 0.017864 0.009776
0.017149 0.000010 0.000010 0.007384 0.000010 0.019569 0.025666 0.000010 0.000010 0.000010 0.000010 0.000010 0.000010 0.000010 0.000010 0.105545 0.024721 0.002313 0.027160 0.000010 0.000010 0.000010 0.000010 0.000010 0.098014 0.000010 0.000010 0.000010 0.000010 0.557362 0.007375 0.010936 0.000010 0.000010 0.000010 0.014148 0.019329 0.000010 0.000010 0.000010 0.045342 0.000010 0.003377 0.000010 0.000010 0.003074 0.000010 0.000010 0.011227
0.007056 0.000010 0.009658 0.020526 0.006879 0.000010 0.002670 0.011954 0.000010 0.000010 0.005680 0.000010 0.000010 0.000010 0.000010 0.101881 0.013384 0.000010 0.000010 0.000010 0.022232 0.000010 0.002236 0.000010 0.131458 0.000010 0.017177 0.000010 0.000010 0.517260 0.000010 0.015647 0.000010 0.000010 0.000010 0.003996 0.000010 0.000010 0.000010 0.003720 0.088746 0.000010 0.000529 0.000010 0.002513 0.000010 0.008645 0.005884 0.000010
0.000010 0.000010 0.028237 0.000010 0.000010 0.012123 0.026377 0.000010 0.001139 0.000010 0.000010 0.000010 0.001053 0.000010 0.000010 0.110341 0.000010 0.000010 0.051272 0.000010 0.000010 0.000010 0.000010 0.000010 0.068698 0.000010 0.000010 0.000010 0.000010 0.575337 0.000010 0.028154 0.000010 0.000010 0.000010 0.007815 0.039109 0.000010 0.000010 0.000010 0.000010 0.000010 0.026864 0.001511 0.000010 0.002020 0.000010 0.014847 0.004784
0.000010 0.000010 0.017033 0.000010 0.000010 0.036465 0.000010 0.015539 0.005747 0.000393 0.000010 0.000010 0.000010 0.000010 0.000010 0.105772 0.005058 0.000010 0.022621 0.000010 0.000010 0.000010 0.007328 0.000010 0.065259 0.008756 0.000010 0.000010 0.005867 0.547775 0.002875 0.014950 0.006908 0.000010 0.000010 0.008771 0.049132 0.000010 0.004348 0.005264 0.031528 0.000010 0.000010 0.000010 0.004798 0.014666 0.000010 0.009551 0.003357
0.009754 0.000010 0.000010 0.010137 0.001309 0.011797 0.047874 0.011975 0.000010 0.000010 0.000010 0.000010 0.000010 0.000010 0.005299 0.063480 0.000010 0.000010 0.000010 0.000010 0.026516 0.014580 0.000010 0.000010 0.157624 0.000010 0.000010 0.000010 0.025499 0.501072 0.000010 0.000010 0.000010 0.000010 0.000010 0.013306 0.020225 0.000010 0.003026 0.000010 0.019262 0.000010 0.030761 0.006331 0.000277 0.000010 0.017348 0.002277 0.000010
0.000010 0.000010 0.011423 0.009248 0.000010 0.001343 0.047796 0.012542 0.000010 0.000010 0.000010 0.001663 0.000010 0.000010 0.022008 0.042354 0.014585 0.000010 0.000010 0.000010 0.000010 0.002430 0.000010 0.000010 0.208057 0.000010 0.000012 0.000010 0.004004 0.486380 0.000010 0.000010 0.000010 0.000010 0.000010 0.000010 0.019269 0.000010 0.000010 0.009242 0.050777 0.000010 0.012329 0.000010 0.000010 0.001183 0.016912 0.000010 0.026166
0.000010 0.000010 0.017557 0.000010 0.000010 0.005992 0.026587 0.011154 0.006695 0.004486 0.000010 0.000010 0.000010 0.000010 0.000010 0.034833 0.006545 0.000010 0.000010 0.000010 0.034127 0.003228 0.000010 0.000010 0.224100 0.000010 0.000010 0.000010 0.008866 0.494984 0.000010 0.000010 0.000010 0.000010 0.010678 0.000010 0.000010 0.000010 0.000010 0.000010 0.050662 0.012193 0.005811 0.000010 0.000010 0.000010 0.011161 0.005689 0.024364
0.006712 0.000010 0.011055 0.000010 0.000010 0.000010 0.023705 0.020095 0.022083 0.000010 0.002894 0.000010 0.000010 0.012298 0.000010 0.052312 0.000010 0.000010 0.000010 0.000010 0.000010 0.000010 0.000010 0.000010 0.125768 0.000010 0.000010 0.000010 0.009694 0.516743 0.000010 0.000010 0.000010 0.000010 0.000010 0.031626 0.028337 0.000010 0.002346 0.000010 0.048349 0.010721 0.000010 0.002830 0.004889 0.012853 0.037043 0.017366 0.000010
0.000010 0.000010 0.000010 0.000010 0.000010 0.008547 0.033000 0.000010 0.019925 0.000010 0.000010 0.000010 0.000010 0.000010 0.000010 0.033744 0.015521 0.000010 0.000010 0.000010 0.000010 0.000010 0.000010 0.000010 0.193837 0.041563 0.000010 0.000010 0.042790 0.530917 0.000010 0.000010 0.000010 0.000010 0.000010 0.002821 0.000010 0.000010 0.000010 0.000010 0.050699 0.000010 0.012093 0.000010 0.000010 0.000010 0.011147 0.000010 0.003048
0.012549 0.000010 0.000010 0.000010 0.000010 0.000010 0.004932 0.011530 0.000010 0.000010 0.005234 0.000010 0.000010 0.000010 0.000010 0.097851 0.000010 0.000010 0.000010 0.000010 0.000010 0.000010 0.000010 0.000010 0.186569 0.000010 0.000010 0.000010 0.017873 0.524588 0.000010 0.000010 0.000010 0.000010 0.000010 0.000012 0.048969 0.000010 0.000010 0.000010 0.027545 0.000010 0.016308 0.000010 0.000010 0.000010 0.028672 0.017017 0.000010
0.018773 0.000010 0.000010 0.000010 0.003935 0.000010 0.029939 0.000010 0.003372 0.000010 0.000917 0.000942 0.006213 0.000010 0.009397 0.054249 0.026536 0.000010 0.000010 0.000010 0.000010 0.000010 0.000010 0.000010 0.168975 0.041077 0.000010 0.000010 0.000010 0.517606 0.000010 0.000010 0.000010 0.000010 0.000010 0.007589 0.030543 0.000010 0.000010 0.000010 0.024319 0.000010 0.025685 0.000010 0.000010 0.014839 0.005045 0.009761 0.000010
0.000010 0.000010 0.000010 0.000010 0.000010 0.000010 0.024748 0.000010 0.013039 0.000010 0.000010 0.000010 0.000010 0.000010 0.000010 0.004700 0.000010 0.000010 0.000010 0.000010 0.000010 0.000010 0.000010 0.000010 0.266433 0.036538 0.000010 0.000010 0.000010 0.553396 0.000010 0.000010 0.000010 0.000010 0.000010 0.000010 0.000010 0.000010 0.000010 0.000010 0.069192 0.000010 0.026538 0.000010 0.000010 0.000010 0.000010 0.000010 0.005016
0.016922 0.000010 0.012755 0.012329 0.000010 0.000010 0.031355 0.000010 0.000010 0.000010 0.000010 0.000010 0.000010 0.000010 0.006766 0.078819 0.018891 0.006757 0.047502 0.000010 0.000010 0.000010 0.000010 0.000010 0.043804 0.036087 0.000010 0.000010 0.000010 0.639797 0.000010 0.001790 0.000010 0.000010 0.000010 0.000010 0.011963 0.000011 0.000010 0.000010 0.032531 0.000010 0.000010 0.000010 0.000010 0.000010 0.001601 0.000010 0.000010
0.000010 0.000010 0.005388 0.027801 0.000010 0.005926 0.000010 0.006527 0.000010 0.000749 0.005260 0.000012 0.006150 0.000010 0.000010 0.096811 0.000010 0.000010 0.034511 0.000010 0.000010 0.011722 0.000010 0.003233 0.035447 0.000010 0.000010 0.000010 0.002942 0.597235 0.000010 0.000010 0.000010 0.000010 0.000010 0.000010 0.032877 0.001885 0.010745 0.018024 0.061262 0.000010 0.017055 0.000010 0.000146 0.009040 0.000010 0.001844 0.007169
0.000847 0.000010 0.000010 0.000010 0.000010 0.024045 0.011106 0.000010 0.012282 0.000010 0.000010 0.000010 0.000010 0.000010 0.000010 0.088687 0.000010 0.000010 0.022422 0.000010 0.000010 0.000010 0.000010 0.000010 0.073763 0.016685 0.000010 0.000010 0.000010 0.682744 0.000586 0.000010 0.000010 0.000010 0.000010 0.000010 0.006650 0.001833 0.000010 0.000010 0.050622 0.000010 0.000010 0.000010 0.004235 0.000010 0.000010 0.000010 0.003152
0.007180 0.000010 0.000010 0.000010 0.000010 0.035257 0.014380 0.022547 0.023828 0.000010 0.000010 0.000010 0.000010 0.000010 0.000010 0.074371 0.003639 0.000010 0.036490 0.000010 0.000010 0.000010 0.000010 0.000010 0.055854 0.000010 0.000010 0.000010 0.000010 0.685743 0.000010 0.000010 0.000010 0.000010 0.000010 0.000010 0.002024 0.000010 0.000010 0.000010 0.031542 0.000010 0.000010 0.000010 0.000010 0.000010 0.000010 0.000010 0.006787
0.004104 0.018233 0.013404 0.057378 0.000010 0.029855 0.029142 0.000010 0.000010 0.000260 0.000010 0.000010 0.000010 0.007111 0.000010 0.073893 0.000010 0.001398 0.003232 0.000010 0.000010 0.000010 0.000010 0.000010 0.088048 0.000069 0.005977 0.003701 0.004026 0.498856 0.016223 0.018494 0.009698 0.000010 0.000010 0.000010 0.000010 0.019913 0.012370 0.013853 0.000010 0.000010 0.000010 0.022553 0.042727 0.000010 0.005252 0.000010 0.000010
0.007989 0.000010 0.011453 0.000010 0.000010 0.034565 0.014901 0.005116 0.001568 0.000010 0.000010 0.000010 0.000010 0.000010 0.000010 0.043999 0.018055 0.000010 0.045580 0.000010 0.000010 0.000010 0.000010 0.000010 0.052021 0.013514 0.000010 0.000010 0.004104 0.673437 0.000010 0.000010 0.000010 0.000010 0.000010 0.000010 0.030797 0.000010 0.000010 0.000010 0.011122 0.000010 0.000010 0.000010 0.000010 0.000010 0.031448 0.000010 0.000010
0.000010 0.009777 0.000150 0.044072 0.000010 0.014041 0.009544 0.000010 0.018105 0.000010 0.000010 0.000010 0.000010 0.000010 0.000010 0.057022 0.000010 0.000010 0.073947 0.000010 0.000010 0.000010 0.000010 0.000010 0.054139 0.000010 0.000010 0.000010 0.003487 0.625113 0.011088 0.000010 0.000010 0.000010 0.000010 0.000010 0.021994 0.000010 0.000010 0.000010 0.019057 0.000010 0.006821 0.000010 0.017536 0.005822 0.007976 0.000010 0.000010
0.000010 0.000010 0.000010 0.056334 0.003848 0.019526 0.032001 0.027998 0.000010 0.000010 0.000010 0.000010 0.005413 0.000010 0.007759 0.042448 0.000010 0.003862 0.000010 0.000010 0.000010 0.018722 0.002028 0.014207 0.063867 0.015556 0.000010 0.000010 0.000010 0.505492 0.016936 0.000010 0.006001 0.000010 0.011851 0.000094 0.012756 0.000010 0.000010 0.000010 0.053808 0.000010 0.000010 0.002607 0.032729 0.008945 0.008538 0.000010 0.026441
0.000010 0.000010 0.000010 0.000010 0.000010 0.000010 0.003766 0.000010 0.000010 0.000010 0.000010 0.000010 0.000010 0.000010 0.000010 0.000010 0.000010 0.000010 0.002676 0.000010 0.000010 0.000010 0.000010 0.000010 0.097416 0.000010 0.000010 0.000010 0.046607 0.000010 0.000010 0.000010 0.000010 0.000010 0.000010 0.022888 0.046544 0.000010 0.000010 0.000010 0.000010 0.000010 0.763646 0.000010 0.000010 0.000010 0.016048 0.000010 0.000010
0.000010 0.000010 0.000010 0.000010 0.002003 0.007107 0.000010 0.000010 0.000010 0.000010 0.000010 0.000010 0.000010 0.000010 0.000010 0.000010 0.000010 0.000010 0.000010 0.000010 0.000010 0.000010 0.000010 0.000010 0.089287 0.000010 0.000010 0.000010 0.062318 0.000010 0.000010 0.000010 0.000010 0.000010 0.000010 0.005488 0.080141 0.000010 0.000010 0.000010 0.000010 0.000010 0.720540 0.000010 0.000010 0.010433 0.000010 0.000010 0.022285
0.012734 0.000010 0.000010 0.000010 0.000010 0.000010 0.000010 0.000010 0.000010 0.000010 0.000010 0.000010 0.000010 0.000010 0.000010 0.000010 0.003000 0.000010 0.010690 0.000010 0.000010 0.000010 0.000010 0.000010 0.145792 0.025343 0.000010 0.000010 0.043357 0.000010 0.000010 0.000010 0.000010 0.000010 0.000010 0.015372 0.023902 0.000010 0.000010 0.000010 0.000010 0.000010 0.705914 0.000010 0.000010 0.004402 0.000010 0.009114 0.000010
0.023778 0.000010 0.000010 0.000010 0.000010 0.000010 0.000010 0.000010 0.000010 0.000010 0.000010 0.000010 0.000010 0.000010 0.000010 0.000010 0.005207 0.000010 0.000010 0.000010 0.000010 0.000010 0.000010 0.000010 0.132990 0.031361 0.000010 0.000010 0.010424 0.000010 0.000010 0.000010 0.000010 0.000010 0.000010 0.031804 0.103746 0.000010 0.000010 0.000010 0.000010 0.000010 0.626701 0.000010 0.000010 0.000010 0.000010 0.000010 0.033588
0.000010 0.000010 0.000010 0.000010 0.000010 0.000010 0.000010 0.000010 0.000010 0.000010 0.000010 0.000010 0.000010 0.000010 0.000010 0.028216 0.000010 0.000010 0.000010 0.000010 0.000010 0.000010 0.000010 0.000010 0.096570 0.000010 0.000010 0.000010 0.047507 0.000010 0.000010 0.000010 0.000010 0.000010 0.000010 0.022212 0.040157 0.000010 0.000010 0.000010 0.001110 0.000010 0.740312 0.000010 0.000010 0.006181 0.009843 0.000010 0.007503
0.000010 0.000010 0.000010 0.000010 0.000010 0.000010 0.000010 0.000010 0.006548 0.000010 0.000010 0.000016 0.000010 0.000010 0.000010 0.000010 0.000010 0.000010 0.004070 0.000010 0.000010 0.000010 0.000010 0.000010 0.156780 0.000010 0.000010 0.000010 0.041596 0.000010 0.000010 0.000010 0.000010 0.000010 0.000010 0.024823 0.111881 0.000010 0.000010 0.000010 0.015014 0.000010 0.581918 0.000010 0.000010 0.014615 0.029164 0.000010 0.013204
0.000010 0.000010 0.000010 0.000010 0.000010 0.000010 0.000010 0.000010 0.000010 0.000010 0.000010 0.000010 0.000010 0.000010 0.000010 0.000010 0.000010 0.000010 0.000010 0.000010 0.000010 0.000010 0.000010 0.000010 0.000010 0.000010 0.000010 0.000010 0.000010 0.000010 0.000010 0.000010 0.000010 0.000010 0.000010 0.000010 0.000010 0.000010 0.000010 0.000010 0.000010 0.000010 0.999520 0.000010 0.000010 0.000010 0.000010 0.000010 0.000010
0.000010 0.000010 0.000010 0.000010 0.000010 0.000010 0.000010 0.000010 0.000010 0.000010 0.000010 0.000010 0.000010 0.000010 0.000010 0.000010 0.000010 0.000010 0.000010 0.000010 0.000010 0.000010 0.000010 0.000010 0.000010 0.000010 0.000010 0.000010 0.000010 0.000010 0.000010 0.000010 0.000010 0.000010 0.000010 0.000010 0.000010 0.000010 0.000010 0.000010 0.000010 0.000010 0.999520 0.000010 0.000010 0.000010 0.000010 0.000010 0.000010
0.000010 0.000010 0.000010 0.000010 0.000010 0.000010 0.000010 0.000010 0.000010 0.000010 0.000010 0.000010 0.000010 0.000010 0.000010 0.000010 0.000010 0.000010 0.000010 0.000010 0.000010 0.000010 0.000010 0.000010 0.000010 0.000010 0.000010 0.000010 0.000010 0.000010 0.000010 0.000010 0.000010 0.000010 0.000010 0.000010 0.000010 0.000010 0.000010 0.000010 0.000010 0.000010 0.999520 0.000010 0.000010 0.000010 0.000010 0.000010 0.000010
0.000010 0.000010 0.000010 0.000010 0.000010 0.000010 0.000010 0.000010 0.000010 0.000010 0.000010 0.000010 0.000010 0.000010 0.000010 0.000010 0.000010 0.000010 0.000010 0.000010 0.000010 0.000010 0.000010 0.000010 0.000010 0.000010 0.000010 0.000010 0.000010 0.000010 0.000010 0.000010 0.000010 0.000010 0.000010 0.000010 0.000010 0.000010 0.000010 0.000010 0.000010 0.000010 0.999520 0.000010 0.000010 0.000010 0.000010 0.000010 0.000010
0.000010 0.000010 0.000010 0.000010 0.000010 0.000010 0.000010 0.000010 0.000010 0.000010 0.000010 0.000010 0.000010 0.000010 0.000010 0.000010 0.000010 0.000010 0.000010 0.000010 0.000010 0.000010 0.000010 0.000010 0.000010 0.000010 0.000010 0.000010 0.000010 0.000010 0.000010 0.000010 0.000010 0.000010 0.000010 0.000010 0.000010 0.000010 0.000010 0.000010 0.000010 0.000010 0.999520 0.000010 0.000010 0.000010 0.000010 0.000010 0.000010
0.000010 0.000010 0.000010 0.000010 0.000010 0.000010 0.000010 0.000010 0.000010 0.000010 0.000010 0.000010 0.000010 0.000010 0.000010 0.000010 0.000010 0.000010 0.000010 0.000010 0.000010 0.000010 0.000010 0.000010 0.000010 0.000010 0.000010 0.000010 0.000010 0.000010 0.000010 0.000010 0.000010 0.000010 0.000010 0.000010 0.000010 0.000010 0.000010 0.000010 0.000010 0.000010 0.999520 0.000010 0.000010 0.000010 0.000010 0.000010 0.000010
0.000010 0.000010 0.000010 0.000010 0.000010 0.000010 0.000010 0.000010 0.000010 0.000010 0.000010 0.000010 0.000010 0.000010 0.000010 0.000010 0.000010 0.000010 0.000010 0.000010 0.000010 0.000010 0.000010 0.000010 0.000010 0.000010 0.000010 0.000010 0.000010 0.000010 0.000010 0.000010 0.000010 0.000010 0.000010 0.000010 0.000010 0.000010 0.000010 0.000010 0.000010 0.000010 0.999520 0.000010 0.000010 0.000010 0.000010 0.000010 0.000010
0.000010 0.000010 0.000010 0.000010 0.000010 0.000010 0.000010 0.000010 0.000010 0.000010 0.000010 0.000010 0.000010 0.000010 0.000010 0.000010 0.000010 0.000010 0.000010 0.000010 0.000010 0.000010 0.000010 0.000010 0.000010 0.000010 0.000010 0.000010 0.000010 0.000010 0.000010 0.000010 0.000010 0.000011 0.000010 0.000010 0.000010 0.000010 0.000010 0.000010 0.000010 0.000010 0.999519 0.000010 0.000010 0.000010 0.000010 0.000010 0.000010
0.000010 0.000010 0.000010 0.000010 0.000010 0.000010 0.000010 0.000010 0.000010 0.000010 0.000010 0.000010 0.000010 0.000010 0.000010 0.000010 0.000010 0.000010 0.000010 0.000010 0.000010 0.000010 0.000010 0.000010 0.000010 0.000010 0.000010 0.000010 0.000010 0.000010 0.000010 0.000010 0.000010 0.000010 0.000010 0.000010 0.000010 0.000010 0.000010 0.000010 0.000010 0.000010 0.999520 0.000010 0.000010 0.000010 0.000010 0.000010 0.000010
0.000010 0.000010 0.000010 0.000010 0.000010 0.000010 0.000010 0.000010 0.000010 0.000010 0.000010 0.000010 0.000010 0.000010 0.000010 0.000010 0.000010 0.000010 0.000010 0.000010 0.000010 0.000010 0.000010 0.000010 0.000010 0.000010 0.000010 0.000010 0.000010 0.000010 0.000010 0.000010 0.000010 0.000010 0.000010 0.015546 0.000010 0.000010 0.000010 0.000010 0.000010 0.000010 0.983984 0.000010 0.000010 0.000010 0.000010 0.000010 0.000010
0.000010 0.000010 0.000010 0.000010 0.000010 0.000010 0.000010 0.000010 0.000010 0.000010 0.000010 0.000010 0.000010 0.000010 0.000010 0.000010 0.000010 0.000010 0.000010 0.000010 0.000010 0.000010 0.000010 0.000010 0.000010 0.000010 0.000010 0.000010 0.000010 0.000010 0.000010 0.000010 0.000010 0.000010 0.000010 0.000010 0.000010 0.000010 0.000010 0.000010 0.000010 0.000010 0.999520 0.000010 0.000010 0.000010 0.000010 0.000010 0.000010
0.000010 0.000010 0.000010 0.000010 0.000010 0.000010 0.000010 0.000010 0.000010 0.000010 0.000010 0.000010 0.000010 0.000010 0.000010 0.000010 0.000010 0.000010 0.000010 0.000010 0.000010 0.000010 0.000010 0.000010 0.000010 0.000010 0.000010 0.000010 0.000010 0.000010 0.000010 0.000010 0.000010 0.000010 0.000010 0.000010 0.000010 0.000010 0.000010 0.000010 0.000010 0.000010 0.999520 0.000010 0.000010 0.000010 0.000010 0.000010 0.000010
0.000010 0.000010 0.000010 0.000010 0.000010 0.000010 0.000010 0.000010 0.000010 0.000010 0.000010 0.000010 0.000010 0.000010 0.000010 0.000010 0.000010 0.000010 0.000010 0.000010 0.000010 0.000010 0.000010 0.000010 0.000010 0.000010 0.000010 0.000010 0.000010 0.000012 0.000010 0.000010 0.000010 0.000010 0.000010 0.000010 0.000010 0.000010 0.000010 0.000011 0.000010 0.000010 0.991633 0.000010 0.000010 0.000010 0.000010 0.000010 0.007893
0.000010 0.000010 0.000010 0.000010 0.000010 0.000010 0.000010 0.000010 0.000010 0.000010 0.000010 0.000010 0.000010 0.000010 0.000010 0.000010 0.000010 0.000010 0.000010 0.000010 0.000010 0.000010 0.000010 0.000010 0.000010 0.000010 0.000010 0.000010 0.000010 0.000010 0.000010 0.000010 0.000010 0.000010 0.000010 0.000010 0.000010 0.000010 0.000010 0.000010 0.000010 0.000010 0.999520 0.000010 0.000010 0.000010 0.000010 0.000010 0.000010
0.000010 0.000010 0.000010 0.000010 0.000010 0.000010 0.000010 0.000010 0.000010 0.000010 0.000010 0.000010 0.000010 0.000010 0.000010 0.000010 0.000010 0.000010 0.000010 0.000010 0.000010 0.000010 0.000010 0.000010 0.000010 0.999520 0.000010 0.000010 0.000010 0.000010 0.000010 0.000010 0.000010 0.000010 0.000010 0.000010 0.000010 0.000010 0.000010 0.000010 0.000010 0.000010 0.000010 0.000010 0.000010 0.000010 0.000010 0.000010 0.000010
0.000010 0.000010 0.000010 0.000010 0.000010 0.000010 0.000010 0.000010 0.006030 0.000010 0.000010 0.000010 0.000010 0.000010 0.000010 0.000010 0.005249 0.000010 0.000010 0.000010 0.000010 0.000010 0.000010 0.000010 0.030487 0.922090 0.000010 0.000010 0.000010 0.000010 0.000010 0.000010 0.000010 0.000010 0.000010 0.000010 0.004121 0.000010 0.000010 0.000010 0.000010 0.000010 0.000010 0.000010 0.000010 0.031592 0.000010 0.000010 0.000010
0.000010 0.000010 0.000010 0.000010 0.000010 0.000010 0.000010 0.000010 0.000010 0.000010 0.000010 0.000010 0.000010 0.000010 0.000010 0.000010 0.000010 0.000010 0.000010 0.000010 0.000010 0.000010 0.000010 0.000010 0.000010 0.999520 0.000010 0.000010 0.000010 0.000010 0.000010 0.000010 0.000010 0.000010 0.000010 0.000010 0.000010 0.000010 0.000010 0.000010 0.000010 0.000010 0.000010 0.000010 0.000010 0.000010 0.000010 0.000010 0.000010
0.000010 0.000010 0.000010 0.000010 0.000010 0.000010 0.000010 0.000010 0.000010 0.000010 0.000010 0.000010 0.000010 0.000010 0.000010 0.000010 0.000010 0.000010 0.000010 0.000010 0.000010 0.000010 0.000010 0.000010 0.000010 0.995230 0.000010 0.000010 0.000010 0.000010 0.000010 0.000010 0.000010 0.000010 0.000010 0.000010 0.000010 0.000010 0.000010 0.000010 0.000010 0.000010 0.000010 0.000010 0.000010 0.004300 0.000010 0.000010 0.000010
0.000010 0.000010 0.000010 0.000010 0.000010 0.000010 0.000010 0.000010 0.000010 0.000010 0.000010 0.000010 0.000010 0.000010 0.000010 0.000010 0.000010 0.000010 0.000010 0.000010 0.000010 0.000010 0.000010 0.000010 0.000010 0.999520 0.000010 0.000010 0.000010 0.000010 0.000010 0.000010 0.000010 0.000010 0.000010 0.000010 0.000010 0.000010 0.000010 0.000010 0.000010 0.000010 0.000010 0.000010 0.000010 0.000010 0.000010 0.000010 0.000010
0.000010 0.000010 0.000010 0.000010 0.000010 0.000010 0.000010 0.000010 0.000010 0.000010 0.000010 0.000010 0.000010 0.000010 0.000010 0.000010 0.000010 0.000010 0.000010 0.000010 0.000010 0.000010 0.000010 0.000010 0.000010 0.963965 0.000010 0.000010 0.000010 0.000010 0.000010 0.000010 0.000010 0.000010 0.000010 0.000010 0.000010 0.000010 0.000010 0.000010 0.000010 0.000010 0.000010 0.000010 0.000010 0.000010 0.035565 0.000010 0.000010
0.000010 0.000010 0.000010 0.000010 0.000010 0.000010 0.000010 0.000010 0.000010 0.000010 0.000010 0.000010 0.000010 0.000010 0.000010 0.000010 0.000010 0.000010 0.025071 0.000010 0.000010 0.000010 0.000010 0.000010 0.000010 0.968390 0.000010 0.000010 0.000010 0.000010 0.000010 0.000010 0.000010 0.000010 0.000010 0.000010 0.000010 0.000010 0.000010 0.000010 0.000010 0.000010 0.000010 0.000010 0.000010 0.000010 0.006079 0.000010 0.000010
0.027750 0.000010 0.000010 0.000010 0.000010 0.000010 0.003571 0.000010 0.000010 0.000010 0.000010 0.000010 0.000010 0.000010 0.010921 0.000010 0.000010 0.000010 0.000010 0.000010 0.000010 0.000010 0.000010 0.000681 0.000010 0.858317 0.003003 0.000010 0.000010 0.000010 0.000010 0.000010 0.000010 0.000010 0.000010 0.009357 0.000010 0.000010 0.000010 0.000010 0.051729 0.000010 0.000010 0.000010 0.000010 0.000010 0.034270 0.000010 0.000010
0.000010 0.000010 0.000010 0.000010 0.000010 0.000010 0.000010 0.000010 0.000010 0.000010 0.000010 0.000010 0.000010 0.000010 0.000010 0.000010 0.000010 0.000010 0.000010 0.000010 0.000010 0.000010 0.000010 0.000010 0.000010 0.999520 0.000010 0.000010 0.000010 0.000010 0.000010 0.000010 0.000010 0.000010 0.000010 0.000010 0.000010 0.000010 0.000010 0.000010 0.000010 0.000010 0.000010 0.000010 0.000010 0.000010 0.000010 0.000010 0.000010
0.000010 0.000010 0.000010 0.000010 0.000010 0.000010 0.000010 0.000010 0.000010 0.000010 0.000010 0.000010 0.000010 0.000010 0.000010 0.000010 0.000010 0.000010 0.000010 0.000010 0.000010 0.000010 0.000010 0.000010 0.000010 0.999520 0.000010 0.000010 0.000010 0.000010 0.000010 0.000010 0.000010 0.000010 0.000010 0.000010 0.000010 0.000010 0.000010 0.000010 0.000010 0.000010 0.000010 0.000010 0.000010 0.000010 0.000010 0.000010 0.000010
0.000010 0.000010 0.000010 0.000010 0.000010 0.000010 0.000010 0.000010 0.000010 0.000010 0.000010 0.000010 0.000010 0.000010 0.000010 0.000010 0.000010 0.000010 0.019039 0.000010 0.000010 0.000010 0.000010 0.000010 0.018651 0.960922 0.000010 0.000010 0.000010 0.000010 0.000010 0.000010 0.000010 0.000010 0.000010 0.000010 0.000010 0.000010 0.000010 0.000010 0.000010 0.000010 0.000010 0.000010 0.000010 0.000937 0.000010 0.000010 0.000010
0.000010 0.000010 0.000010 0.000010 0.000010 0.000010 0.000010 0.000010 0.000010 0.000010 0.000010 0.000010 0.000010 0.000010 0.000010 0.000010 0.000010 0.000010 0.000010 0.000010 0.000010 0.000010 0.000010 0.000010 0.000010 0.999520 0.000010 0.000010 0.000010 0.000010 0.000010 0.000010 0.000010 0.000010 0.000010 0.000010 0.000010 0.000010 0.000010 0.000010 0.000010 0.000010 0.000010 0.000010 0.000010 0.000010 0.000010 0.000010 0.000010
0.000010 0.000010 0.000010 0.000010 0.000010 0.000010 0.000010 0.000010 0.000010 0.000010 0.000010 0.000010 0.000010 0.000010 0.000010 0.000010 0.000010 0.000010 0.000010 0.000010 0.000010 0.000010 0.000010 0.000010 0.000010 0.999520 0.000010 0.000010 0.000010 0.000010 0.000010 0.000010 0.000010 0.000010 0.000010 0.000010 0.000010 0.000010 0.000010 0.000010 0.000010 0.000010 0.000010 0.000010 0.000010 0.000010 0.000010 0.000010 0.000010
0.000010 0.000010 0.000010 0.000010 0.000010 0.000010 0.000010 0.000010 0.000010 0.000010 0.000010 0.000010 0.000010 0.000010 0.000010 0.000010 0.000010 0.000010 0.000010 0.000010 0.000010 0.000010 0.000010 0.000010 0.000010 0.987058 0.000010 0.000010 0.000010 0.000010 0.000010 0.000010 0.000010 0.000010 0.000010 0.000010 0.000010 0.000010 0.000010 0.000010 0.012472 0.000010 0.000010 0.000010 0.000010 0.000010 0.000010 0.000010 0.000010
0.015220 0.000010 0.000010 0.000010 0.000010 0.000010 0.006647 0.000010 0.000010 0.000010 0.000010 0.000010 0.000010 0.000010 0.000010 0.000010 0.000010 0.000010 0.000010 0.000010 0.000010 0.000010 0.000010 0.000010 0.009332 0.914544 0.000010 0.000010 0.002800 0.000010 0.000010 0.000010 0.000010 0.000010 0.000010 0.000010 0.005309 0.000010 0.000010 0.000010 0.000010 0.000010 0.000010 0.000010 0.000010 0.000010 0.043765 0.000010 0.001973
0.000010 0.000010 0.000010 0.000010 0.000010 0.000010 0.000010 0.000010 0.000010 0.000010 0.000010 0.000010 0.000010 0.000010 0.000010 0.000010 0.000010 0.000010 0.000010 0.000010 0.000010 0.000010 0.000010 0.000010 0.000010 0.999520 0.000010 0.000010 0.000010 0.000010 0.000010 0.000010 0.000010 0.000010 0.000010 0.000010 0.000010 0.000010 0.000010 0.000010 0.000010 0.000010 0.000010 0.000010 0.000010 0.000010 0.000010 0.000010 0.000010
0.000010 0.000010 0.000010 0.000010 0.000010 0.000010 0.007625 0.000010 0.000010 0.000010 0.000010 0.000010 0.000010 0.000010 0.000010 0.007526 0.000010 0.000010 0.042043 0.000010 0.000010 0.000010 0.000010 0.000010 0.009632 0.731046 0.000010 0.000010 0.000010 0.000010 0.000010 0.000010 0.000010 0.000010 0.000010 0.000010 0.053603 0.000010 0.000010 0.000010 0.042500 0.000010 0.000010 0.000010 0.000010 0.000010 0.092323 0.013303 0.000010
0.000010 0.000010 0.000010 0.000010 0.000010 0.000010 0.000010 0.000010 0.000010 0.000010 0.000010 0.000010 0.000010 0.000010 0.000010 0.000010 0.000010 0.000010 0.000010 0.000010 0.000010 0.000010 0.000010 0.000010 0.000010 0.999520 0.000010 0.000010 0.000010 0.000010 0.000010 0.000010 0.000010 0.000010 0.000010 0.000010 0.000010 0.000010 0.000010 0.000010 0.000010 0.000010 0.000010 0.000010 0.000010 0.000010 0.000010 0.000010 0.000010
0.000010 0.000010 0.000010 0.000010 0.000010 0.000010 0.000010 0.000010 0.000015 0.000010 0.000010 0.000010 0.000010 0.000010 0.000010 0.000010 0.000010 0.000010 0.000010 0.000010 0.000010 0.000010 0.000010 0.000010 0.000010 0.999515 0.000010 0.000010 0.000010 0.000010 0.000010 0.000010 0.000010 0.000010 0.000010 0.000010 0.000010 0.000010 0.000010 0.000010 0.000010 0.000010 0.000010 0.000010 0.000010 0.000010 0.000010 0.000010 0.000010
0.000010 0.000010 0.000010 0.000010 0.000010 0.000010 0.000010 0.000010 0.006353 0.000010 0.000010 0.000010 0.000010 0.000010 0.000010 0.009789 0.000010 0.000010 0.000010 0.000010 0.000010 0.000010 0.000010 0.000010 0.000010 0.964757 0.000010 0.000010 0.000010 0.000010 0.000010 0.000010 0.000010 0.000010 0.000010 0.000010 0.018651 0.000010 0.000010 0.000010 0.000010 0.000010 0.000010 0.000010 0.000010 0.000010 0.000010 0.000010 0.000010
0.000010 0.000748 0.067195 0.014829 0.000010 0.048636 0.029086 0.002483 0.017844 0.000010 0.000010 0.000010 0.000010 0.000010 0.000010 0.352468 0.012107 0.000010 0.341319 0.000010 0.000010 0.000010 0.000010 0.000010 0.000010 0.006491 0.000010 0.000010 0.000010 0.000010 0.000010 0.003341 0.000010 0.000010 0.000010 0.000010 0.000812 0.001517 0.000010 0.000010 0.078015 0.003289 0.000010 0.000010 0.000010 0.003799 0.015710 0.000010 0.000010
0.000010 0.013128 0.120105 0.003074 0.000010 0.081390 0.032119 0.000010 0.000010 0.000010 0.001207 0.000010 0.000010 0.000010 0.000010 0.222705 0.016624 0.000010 0.429471 0.000010 0.000010 0.000010 0.007968 0.000010 0.000010 0.019518 0.000010 0.000010 0.000010 0.000010 0.000010 0.001561 0.000010 0.000010 0.000010 0.000010 0.000010 0.001024 0.000010 0.000010 0.031568 0.002935 0.000010 0.000010 0.000010 0.015211 0.000010 0.000010 0.000070
0.000010 0.000010 0.610517 0.000010 0.000010 0.052875 0.053354 0.000010 0.000010 0.000010 0.000010 0.000010 0.000010 0.000010 0.000010 0.111973 0.020142 0.000010 0.126788 0.000010 0.000010 0.000010 0.000010 0.000010 0.000010 0.000010 0.000010 0.000010 0.000010 0.000010 0.000010 0.000010 0.000010 0.000010 0.000010 0.000010 0.018004 0.000010 0.000010 0.000010 0.000010 0.000010 0.000010 0.000010 0.000010 0.005938 0.000010 0.000010 0.000010
0.000010 0.000010 0.999520 0.000010 0.000010 0.000010 0.000010 0.000010 0.000010 0.000010 0.000010 0.000010 0.000010 0.000010 0.000010 0.000010 0.000010 0.000010 0.000010 0.000010 0.000010 0.000010 0.000010 0.000010 0.000010 0.000010 0.000010 0.000010 0.000010 0.000010 0.000010 0.000010 0.000010 0.000010 0.000010 0.000010 0.000010 0.000010 0.000010 0.000010 0.000010 0.000010 0.000010 0.000010 0.000010 0.000010 0.000010 0.000010 0.000010
0.000010 0.000010 0.999520 0.000010 0.000010 0.000010 0.000010 0.000010 0.000010 0.000010 0.000010 0.000010 0.000010 0.000010 0.000010 0.000010 0.000010 0.000010 0.000010 0.000010 0.000010 0.000010 0.000010 0.000010 0.000010 0.000010 0.000010 0.000010 0.000010 0.000010 0.000010 0.000010 0.000010 0.000010 0.000010 0.000010 0.000010 0.000010 0.000010 0.000010 0.000010 0.000010 0.000010 0.000010 0.000010 0.000010 0.000010 0.000010 0.000010
0.000010 0.000010 0.670775 0.000010 0.000010 0.028689 0.011315 0.000010 0.000010 0.000010 0.000010 0.000010 0.000010 0.000010 0.000010 0.108730 0.012318 0.000010 0.157678 0.000010 0.000010 0.000010 0.000010 0.000010 0.000010 0.000010 0.000010 0.000010 0.000010 0.000010 0.000010 0.000010 0.000010 0.000010 0.000010 0.000010 0.000010 0.000010 0.000010 0.000010 0.000010 0.000010 0.000010 0.000010 0.000010 0.010075 0.000010 0.000010 0.000010
0.000010 0.000010 0.302288 0.000010 0.000010 0.072168 0.035426 0.000010 0.020468 0.000010 0.000010 0.000010 0.000010 0.000010 0.000010 0.158764 0.000010 0.000010 0.374661 0.000010 0.000010 0.000010 0.000010 0.000010 0.000010 0.007279 0.000010 0.000010 0.000010 0.000010 0.000010 0.000010 0.000010 0.000010 0.000010 0.000010 0.002166 0.000010 0.000010 0.000010 0.000010 0.000010 0.000010 0.000010 0.000010 0.025419 0.000971 0.000010 0.000010
0.000010 0.000010 0.999520 0.000010 0.000010 0.000010 0.000010 0.000010 0.000010 0.000010 0.000010 0.000010 0.000010 0.000010 0.000010 0.000010 0.000010 0.000010 0.000010 0.000010 0.000010 0.000010 0.000010 0.000010 0.000010 0.000010 0.000010 0.000010 0.000010 0.000010 0.000010 0.000010 0.000010 0.000010 0.000010 0.000010 0.000010 0.000010 0.000010 0.000010 0.000010 0.000010 0.000010 0.000010 0.000010 0.000010 0.000010 0.000010 0.000010
0.000010 0.000010 0.631888 0.010101 0.000010 0.056328 0.021717 0.002224 0.030166 0.003887 0.000010 0.000010 0.000010 0.008328 0.008048 0.040857 0.000010 0.000190 0.100249 0.000010 0.000010 0.000010 0.000010 0.000010 0.000010 0.026563 0.000010 0.000010 0.000010 0.000010 0.000010 0.000010 0.000010 0.000010 0.000010 0.000010 0.011244 0.000010 0.011080 0.000010 0.014995 0.003146 0.000010 0.000010 0.000010 0.018678 0.000010 0.000010 0.000010
0.000010 0.024900 0.510881 0.011416 0.000010 0.023144 0.049875 0.000010 0.003852 0.025219 0.000010 0.000010 0.000010 0.000059 0.000010 0.161843 0.039143 0.000010 0.088024 0.000010 0.000010 0.000010 0.021934 0.010624 0.000010 0.000010 0.000010 0.000010 0.000010 0.000010 0.000010 0.000010 0.001890 0.000010 0.009054 0.000010 0.000010 0.000010 0.000010 0.000010 0.000010 0.000010 0.000010 0.005292 0.000010 0.007714 0.004825 0.000010 0.000010
0.000010 0.007516 0.475043 0.000010 0.002735 0.041960 0.010609 0.000010 0.002793 0.000010 0.014081 0.000010 0.000010 0.000010 0.000010 0.085140 0.000010 0.000010 0.261634 0.022461 0.000010 0.004341 0.000010 0.000010 0.000010 0.000010 0.000010 0.000010 0.000010 0.000010 0.000010 0.007981 0.013676 0.000010 0.009950 0.000010 0.000010 0.000010 0.000010 0.000010 0.028803 0.000010 0.000010 0.000010 0.001441 0.000010 0.000010 0.000010 0.009515
0.000010 0.000010 0.999520 0.000010 0.000010 0.000010 0.000010 0.000010 0.000010 0.000010 0.000010 0.000010 0.000010 0.000010 0.000010 0.000010 0.000010 0.000010 0.000010 0.000010 0.000010 0.000010 0.000010 0.000010 0.000010 0.000010 0.000010 0.000010 0.000010 0.000010 0.000010 0.000010 0.000010 0.000010 0.000010 0.000010 0.000010 0.000010 0.000010 0.000010 0.000010 0.000010 0.000010 0.000010 0.000010 0.000010 0.000010 0.000010 0.000010
0.000010 0.006632 0.160469 0.000010 0.000010 0.074953 0.022051 0.000010 0.000010 0.002688 0.000010 0.000010 0.003948 0.000010 0.000010 0.231690 0.004194 0.000010 0.411499 0.000010 0.000010 0.000010 0.000010 0.000010 0.000010 0.017346 0.000010 0.000010 0.000010 0.000010 0.000010 0.000010 0.000010 0.000010 0.000010 0.000010 0.000010 0.001556 0.000010 0.000010 0.043522 0.000010 0.000010 0.000010 0.000010 0.018829 0.000010 0.000010 0.000273
0.000010 0.000010 0.861321 0.000010 0.000010 0.047398 0.006530 0.000010 0.000010 0.000010 0.000010 0.000010 0.000010 0.000010 0.000010 0.000010 0.000010 0.000010 0.084301 0.000010 0.000010 0.000010 0.000010 0.000010 0.000010 0.000010 0.000010 0.000010 0.000010 0.000010 0.000010 0.000010 0.000010 0.000010 0.000010 0.000010 0.000010 0.000010 0.000010 0.000010 0.000010 0.000010 0.000010 0.000010 0.000010 0.000010 0.000010 0.000010 0.000010
0.000010 0.000010 0.277805 0.021424 0.000010 0.030112 0.033531 0.000010 0.000010 0.000010 0.000010 0.000010 0.000010 0.000010 0.001732 0.152225 0.024655 0.003968 0.407779 0.010597 0.000010 0.000010 0.000010 0.000010 0.000010 0.000010 0.000010 0.000010 0.000010 0.000010 0.000010 0.000010 0.000010 0.000010 0.000010 0.000010 0.000010 0.000010 0.000010 0.000010 0.017757 0.000010 0.000010 0.000010 0.000010 0.007704 0.010353 0.000010 0.000010
0.000010 0.000010 0.391434 0.000010 0.000010 0.030168 0.008675 0.000010 0.000010 0.027372 0.001849 0.002428 0.000010 0.000010 0.000010 0.202514 0.000010 0.000010 0.269286 0.004697 0.000010 0.000010 0.000010 0.000010 0.007952 0.022620 0.006719 0.000010 0.000010 0.000010 0.005340 0.000010 0.000010 0.000010 0.000010 0.000010 0.000010 0.000010 0.000010 0.000010 0.012387 0.000010 0.000010 0.000010 0.000010 0.000010 0.000010 0.006217 0.000010
0.004744 0.000010 0.438005 0.000010 0.000010 0.000010 0.032976 0.000010 0.003140 0.006334 0.000010 0.000010 0.000010 0.000010 0.000010 0.121115 0.001102 0.000010 0.331540 0.030025 0.000010 0.000010 0.000010 0.000010 0.000010 0.000010 0.000010 0.000010 0.000803 0.000010 0.000010 0.000010 0.000010 0.000010 0.000010 0.000010 0.000010 0.000010 0.003895 0.000010 0.000010 0.009249 0.000010 0.000010 0.000010 0.006711 0.010013 0.000010 0.000010
0.000010 0.000010 0.960128 0.000010 0.000010 0.000010 0.000010 0.000010 0.000010 0.000010 0.000010 0.000010 0.000010 0.000010 0.000010 0.000010 0.000010 0.000010 0.039402 0.000010 0.000010 0.000010 0.000010 0.000010 0.000010 0.000010 0.000010 0.000010 0.000010 0.000010 0.000010 0.000010 0.000010 0.000010 0.000010 0.000010 0.000010 0.000010 0.000010 0.000010 0.000010 0.000010 0.000010 0.000010 0.000010 0.000010 0.000010 0.000010 0.000010
0.000010 0.000010 0.999520 0.000010 0.000010 0.000010 0.000010 0.000010 0.000010 0.000010 0.000010 0.000010 0.000010 0.000010 0.000010 0.000010 0.000010 0.000010 0.000010 0.000010 0.000010 0.000010 0.000010 0.000010 0.000010 0.000010 0.000010 0.000010 0.000010 0.000010 0.000010 0.000010 0.000010 0.000010 0.000010 0.000010 0.000010 0.000010 0.000010 0.000010 0.000010 0.000010 0.000010 0.000010 0.000010 0.000010 0.000010 0.000010 0.000010
0.000010 0.000010 0.999520 0.000010 0.000010 0.000010 0.000010 0.000010 0.000010 0.000010 0.000010 0.000010 0.000010 0.000010 0.000010 0.000010 0.000010 0.000010 0.000010 0.000010 0.000010 0.000010 0.000010 0.000010 0.000010 0.000010 0.000010 0.000010 0.000010 0.000010 0.000010 0.000010 0.000010 0.000010 0.000010 0.000010 0.000010 0.000010 0.000010 0.000010 0.000010 0.000010 0.000010 0.000010 0.000010 0.000010 0.000010 0.000010 0.000010
0.000010 0.000010 0.000010 0.000010 0.000010 0.704323 0.000015 0.000010 0.000010 0.000010 0.000010 0.000010 0.000010 0.000010 0.000010 0.144701 0.000854 0.000010 0.106011 0.000010 0.000010 0.000010 0.000010 0.000010 0.000010 0.000010 0.000010 0.000010 0.000010 0.000010 0.000010 0.000010 0.000010 0.000010 0.000010 0.000010 0.000010 0.000010 0.000010 0.000010 0.043665 0.000010 0.000010 0.000010 0.000010 0.000010 0.000010 0.000010 0.000010
0.000010 0.000010 0.000010 0.000010 0.000010 0.999520 0.000010 0.000010 0.000010 0.000010 0.000010 0.000010 0.000010 0.000010 0.000010 0.000010 0.000010 0.000010 0.000010 0.000010 0.000010 0.000010 0.000010 0.000010 0.000010 0.000010 0.000010 0.000010 0.000010 0.000010 0.000010 0.000010 0.000010 0.000010 0.000010 0.000010 0.000010 0.000010 0.000010 0.000010 0.000010 0.000010 0.000010 0.000010 0.000010 0.000010 0.000010 0.000010 0.000010
0.000010 0.000010 0.000010 0.000010 0.000010 0.999520 0.000010 0.000010 0.000010 0.000010 0.000010 0.000010 0.000010 0.000010 0.000010 0.000010 0.000010 0.000010 0.000010 0.000010 0.000010 0.000010 0.000010 0.000010 0.000010 0.000010 0.000010 0.000010 0.000010 0.000010 0.000010 0.000010 0.000010 0.000010 0.000010 0.000010 0.000010 0.000010 0.000010 0.000010 0.000010 0.000010 0.000010 0.000010 0.000010 0.000010 0.000010 0.000010 0.000010
0.000010 0.000010 0.000010 0.000010 0.000010 0.999520 0.000010 0.000010 0.000010 0.000010 0.000010 0.000010 0.000010 0.000010 0.000010 0.000010 0.000010 0.000010 0.000010 0.000010 0.000010 0.000010 0.000010 0.000010 0.000010 0.000010 0.000010 0.000010 0.000010 0.000010 0.000010 0.000010 0.000010 0.000010 0.000010 0.000010 0.000010 0.000010 0.000010 0.000010 0.000010 0.000010 0.000010 0.000010 0.000010 0.000010 0.000010 0.000010 0.000010
0.000010 0.000010 0.000010 0.000010 0.000010 0.999520 0.000010 0.000010 0.000010 0.000010 0.000010 0.000010 0.000010 0.000010 0.000010 0.000010 0.000010 0.000010 0.000010 0.000010 0.000010 0.000010 0.000010 0.000010 0.000010 0.000010 0.000010 0.000010 0.000010 0.000010 0.000010 0.000010 0.000010 0.000010 0.000010 0.000010 0.000010 0.000010 0.000010 0.000010 0.000010 0.000010 0.000010 0.000010 0.000010 0.000010 0.000010 0.000010 0.000010
0.000010 0.000010 0.000010 0.000010 0.000010 0.894222 0.000010 0.000010 0.000010 0.000010 0.000010 0.000010 0.000010 0.000010 0.000010 0.000010 0.000010 0.000010 0.081652 0.000010 0.000010 0.000010 0.000010 0.000010 0.000010 0.000010 0.000010 0.000010 0.000010 0.000010 0.000010 0.000010 0.000010 0.000010 0.000010 0.000010 0.000010 0.000010 0.000010 0.000010 0.023666 0.000010 0.000010 0.000010 0.000010 0.000010 0.000010 0.000010 0.000010
0.000010 0.000010 0.000010 0.000010 0.000010 0.999520 0.000010 0.000010 0.000010 0.000010 0.000010 0.000010 0.000010 0.000010 0.000010 0.000010 0.000010 0.000010 0.000010 0.000010 0.000010 0.000010 0.000010 0.000010 0.000010 0.000010 0.000010 0.000010 0.000010 0.000010 0.000010 0.000010 0.000010 0.000010 0.000010 0.000010 0.000010 0.000010 0.000010 0.000010 0.000010 0.000010 0.000010 0.000010 0.000010 0.000010 0.000010 0.000010 0.000010
0.000010 0.000010 0.065474 0.000010 0.000010 0.922452 0.000010 0.000010 0.000010 0.000010 0.000010 0.000010 0.000010 0.000010 0.000010 0.000010 0.000010 0.000010 0.000010 0.000010 0.000010 0.000010 0.000010 0.000010 0.000010 0.000010 0.000010 0.000010 0.000010 0.000010 0.000010 0.000010 0.000010 0.000010 0.000010 0.000010 0.000010 0.000010 0.000010 0.000010 0.000010 0.000010 0.000010 0.000010 0.000010 0.011614 0.000010 0.000010 0.000010
0.000010 0.000010 0.000010 0.000010 0.000010 0.999520 0.000010 0.000010 0.000010 0.000010 0.000010 0.000010 0.000010 0.000010 0.000010 0.000010 0.000010 0.000010 0.000010 0.000010 0.000010 0.000010 0.000010 0.000010 0.000010 0.000010 0.000010 0.000010 0.000010 0.000010 0.000010 0.000010 0.000010 0.000010 0.000010 0.000010 0.000010 0.000010 0.000010 0.000010 0.000010 0.000010 0.000010 0.000010 0.000010 0.000010 0.000010 0.000010 0.000010
0.000010 0.000010 0.000010 0.000010 0.000010 0.999520 0.000010 0.000010 0.000010 0.000010 0.000010 0.000010 0.000010 0.000010 0.000010 0.000010 0.000010 0.000010 0.000010 0.000010 0.000010 0.000010 0.000010 0.000010 0.000010 0.000010 0.000010 0.000010 0.000010 0.000010 0.000010 0.000010 0.000010 0.000010 0.000010 0.000010 0.000010 0.000010 0.000010 0.000010 0.000010 0.000010 0.000010 0.000010 0.000010 0.000010 0.000010 0.000010 0.000010
0.000010 0.000010 0.000010 0.000010 0.000010 0.999520 0.000010 0.000010 0.000010 0.000010 0.000010 0.000010 0.000010 0.000010 0.000010 0.000010 0.000010 0.000010 0.000010 0.000010 0.000010 0.000010 0.000010 0.000010 0.000010 0.000010 0.000010 0.000010 0.000010 0.000010 0.000010 0.000010 0.000010 0.000010 0.000010 0.000010 0.000010 0.000010 0.000010 0.000010 0.000010 0.000010 0.000010 0.000010 0.000010 0.000010 0.000010 0.000010 0.000010
0.000010 0.000010 0.000010 0.000010 0.000010 0.999520 0.000010 0.000010 0.000010 0.000010 0.000010 0.000010 0.000010 0.000010 0.000010 0.000010 0.000010 0.000010 0.000010 0.000010 0.000010 0.000010 0.000010 0.000010 0.000010 0.000010 0.000010 0.000010 0.000010 0.000010 0.000010 0.000010 0.000010 0.000010 0.000010 0.000010 0.000010 0.000010 0.000010 0.000010 0.000010 0.000010 0.000010 0.000010 0.000010 0.000010 0.000010 0.000010 0.000010
0.000010 0.000010 0.000010 0.000010 0.000010 0.999520 0.000010 0.000010 0.000010 0.000010 0.000010 0.000010 0.000010 0.000010 0.000010 0.000010 0.000010 0.000010 0.000010 0.000010 0.000010 0.000010 0.000010 0.000010 0.000010 0.000010 0.000010 0.000010 0.000010 0.000010 0.000010 0.000010 0.000010 0.000010 0.000010 0.000010 0.000010 0.000010 0.000010 0.000010 0.000010 0.000010 0.000010 0.000010 0.000010 0.000010 0.000010 0.000010 0.000010
0.000010 0.000010 0.000010 0.000010 0.000010 0.999520 0.000010 0.000010 0.000010 0.000010 0.000010 0.000010 0.000010 0.000010 0.000010 0.000010 0.000010 0.000010 0.000010 0.000010 0.000010 0.000010 0.000010 0.000010 0.000010 0.000010 0.000010 0.000010 0.000010 0.000010 0.000010 0.000010 0.000010 0.000010 0.000010 0.000010 0.000010 0.000010 0.000010 0.000010 0.000010 0.000010 0.000010 0.000010 0.000010 0.000010 0.000010 0.000010 0.000010
0.000010 0.000010 0.026074 0.000010 0.000010 0.727842 0.006717 0.003514 0.004826 0.000010 0.000010 0.000010 0.000010 0.000010 0.000010 0.188732 0.000010 0.000010 0.030868 0.000010 0.000010 0.000010 0.000010 0.000010 0.000010 0.000010 0.000010 0.000010 0.000010 0.000010 0.000010 0.000010 0.000010 0.000010 0.000010 0.000010 0.010011 0.000010 0.000010 0.000010 0.000011 0.000010 0.000010 0.000010 0.000010 0.001013 0.000010 0.000010 0.000010
0.000010 0.000010 0.000010 0.000010 0.000010 0.999520 0.000010 0.000010 0.000010 0.000010 0.000010 0.000010 0.000010 0.000010 0.000010 0.000010 0.000010 0.000010 0.000010 0.000010 0.000010 0.000010 0.000010 0.000010 0.000010 0.000010 0.000010 0.000010 0.000010 0.000010 0.000010 0.000010 0.000010 0.000010 0.000010 0.000010 0.000010 0.000010 0.000010 0.000010 0.000010 0.000010 0.000010 0.000010 0.000010 0.000010 0.000010 0.000010 0.000010
0.000010 0.000010 0.000010 0.000010 0.000010 0.999520 0.000010 0.000010 0.000010 0.000010 0.000010 0.000010 0.000010 0.000010 0.000010 0.000010 0.000010 0.000010 0.000010 0.000010 0.000010 0.000010 0.000010 0.000010 0.000010 0.000010 0.000010 0.000010 0.000010 0.000010 0.000010 0.000010 0.000010 0.000010 0.000010 0.000010 0.000010 0.000010 0.000010 0.000010 0.000010 0.000010 0.000010 0.000010 0.000010 0.000010 0.000010 0.000010 0.000010
0.000010 0.000010 0.000010 0.000010 0.000010 0.999520 0.000010 0.000010 0.000010 0.000010 0.000010 0.000010 0.000010 0.000010 0.000010 0.000010 0.000010 0.000010 0.000010 0.000010 0.000010 0.000010 0.000010 0.000010 0.000010 0.000010 0.000010 0.000010 0.000010 0.000010 0.000010 0.000010 0.000010 0.000010 0.000010 0.000010 0.000010 0.000010 0.000010 0.000010 0.000010 0.000010 0.000010 0.000010 0.000010 0.000010 0.000010 0.000010 0.000010
0.000010 0.000010 0.000010 0.000010 0.000010 0.999520 0.000010 0.000010 0.000010 0.000010 0.000010 0.000010 0.000010 0.000010 0.000010 0.000010 0.000010 0.000010 0.000010 0.000010 0.000010 0.000010 0.000010 0.000010 0.000010 0.000010 0.000010 0.000010 0.000010 0.000010 0.000010 0.000010 0.000010 0.000010 0.000010 0.000010 0.000010 0.000010 0.000010 0.000010 0.000010 0.000010 0.000010 0.000010 0.000010 0.000010 0.000010 0.000010 0.000010
0.000010 0.000010 0.000010 0.000010 0.000010 0.999520 0.000010 0.000010 0.000010 0.000010 0.000010 0.000010 0.000010 0.000010 0.000010 0.000010 0.000010 0.000010 0.000010 0.000010 0.000010 0.000010 0.000010 0.000010 0.000010 0.000010 0.000010 0.000010 0.000010 0.000010 0.000010 0.000010 0.000010 0.000010 0.000010 0.000010 0.000010 0.000010 0.000010 0.000010 0.000010 0.000010 0.000010 0.000010 0.000010 0.000010 0.000010 0.000010 0.000010
0.000010 0.000010 0.000010 0.000010 0.000010 0.000010 0.018617 0.000010 0.000010 0.000010 0.000010 0.000010 0.000010 0.000010 0.000010 0.108299 0.000010 0.000010 0.000010 0.000010 0.000010 0.000010 0.000010 0.000010 0.000010 0.000010 0.000010 0.000010 0.000010 0.000010 0.000010 0.000010 0.000010 0.000010 0.000010 0.000010 0.000010 0.000010 0.000010 0.000010 0.872624 0.000010 0.000010 0.000010 0.000010 0.000010 0.000010 0.000010 0.000010
0.000010 0.000010 0.000010 0.000010 0.000010 0.000010 0.000010 0.000010 0.000010 0.000010 0.000010 0.000010 0.000010 0.000010 0.000010 0.000010 0.000010 0.000010 0.000010 0.000010 0.000010 0.000010 0.000010 0.000010 0.000010 0.000010 0.000010 0.000010 0.000010 0.000010 0.000010 0.000010 0.000010 0.000010 0.000010 0.000010 0.000010 0.000010 0.000010 0.000010 0.999520 0.000010 0.000010 0.000010 0.000010 0.000010 0.000010 0.000010 0.000010
0.000010 0.000010 0.000010 0.000010 0.000010 0.000010 0.000010 0.000010 0.000010 0.000010 0.000010 0.000010 0.000010 0.000010 0.000010 0.000010 0.000010 0.000010 0.000010 0.000010 0.000010 0.000010 0.000010 0.000010 0.000010 0.000010 0.000010 0.000010 0.000010 0.000010 0.000010 0.000010 0.000010 0.000010 0.000010 0.000010 0.000010 0.000010 0.000010 0.000010 0.999520 0.000010 0.000010 0.000010 0.000010 0.000010 0.000010 0.000010 0.000010
0.000010 0.000010 0.000010 0.000010 0.000010 0.000010 0.000010 0.000010 0.000010 0.000010 0.000010 0.000010 0.000010 0.000010 0.000010 0.000010 0.000010 0.000010 0.000010 0.000010 0.000010 0.000010 0.000010 0.000010 0.000010 0.000010 0.000010 0.000010 0.000010 0.000010 0.000010 0.000010 0.000010 0.000010 0.000010 0.000010 0.000010 0.000010 0.000010 0.000010 0.999520 0.000010 0.000010 0.000010 0.000010 0.000010 0.000010 0.000010 0.000010
0.000010 0.000010 0.000010 0.000010 0.000010 0.000010 0.032400 0.000010 0.000010 0.000010 0.000010 0.000010 0.000010 0.000010 0.000010 0.102245 0.000010 0.000010 0.053172 0.000010 0.000010 0.000010 0.000010 0.000010 0.000010 0.000010 0.000010 0.000010 0.000010 0.000010 0.000010 0.000010 0.000010 0.000010 0.000010 0.000010 0.000010 0.000010 0.000010 0.000010 0.811733 0.000010 0.000010 0.000010 0.000010 0.000010 0.000010 0.000010 0.000010
0.000010 0.000010 0.000010 0.000010 0.000010 0.000010 0.000010 0.000010 0.000010 0.000010 0.000010 0.000010 0.000010 0.000010 0.000010 0.000010 0.000010 0.000010 0.000010 0.000010 0.000010 0.000010 0.000010 0.000010 0.000010 0.000010 0.000010 0.000010 0.000010 0.000010 0.000010 0.000010 0.000010 0.000010 0.000010 0.000010 0.000010 0.000010 0.000010 0.000010 0.999520 0.000010 0.000010 0.000010 0.000010 0.000010 0.000010 0.000010 0.000010
0.000010 0.000010 0.000010 0.000010 0.000010 0.000010 0.056048 0.000010 0.000010 0.000010 0.000010 0.000010 0.000010 0.000010 0.000010 0.076953 0.000010 0.000010 0.056533 0.000010 0.000010 0.000010 0.000010 0.000010 0.000010 0.000010 0.000010 0.000010 0.000010 0.000010 0.000010 0.000010 0.000010 0.000010 0.000010 0.000010 0.000010 0.000010 0.000010 0.000010 0.802109 0.000010 0.000010 0.000010 0.000010 0.007916 0.000010 0.000010 0.000010
0.000010 0.000010 0.000010 0.000010 0.000010 0.000010 0.007510 0.000010 0.000010 0.000010 0.000010 0.000010 0.000010 0.000010 0.000010 0.063528 0.012253 0.000010 0.037247 0.000010 0.000010 0.000010 0.000010 0.000010 0.000010 0.000010 0.000010 0.000010 0.000010 0.000010 0.000010 0.000010 0.000010 0.000010 0.000010 0.000010 0.000010 0.000010 0.000010 0.000010 0.865665 0.000010 0.000010 0.000010 0.000010 0.013367 0.000010 0.000010 0.000010
0.000010 0.000010 0.000010 0.000010 0.000010 0.000010 0.000484 0.000010 0.000010 0.000010 0.000010 0.000010 0.000010 0.000010 0.000010 0.073709 0.000010 0.000010 0.051008 0.000010 0.000010 0.000010 0.000010 0.000010 0.000010 0.000010 0.000010 0.000010 0.000010 0.000010 0.000010 0.000010 0.000010 0.000010 0.000010 0.000010 0.000010 0.000010 0.000010 0.000010 0.874349 0.000010 0.000010 0.000010 0.000010 0.000010 0.000010 0.000010 0.000010
0.000010 0.000010 0.000010 0.000010 0.000010 0.002897 0.000010 0.000010 0.000010 0.000010 0.000010 0.000010 0.000010 0.000010 0.000010 0.078782 0.000010 0.000010 0.073498 0.000010 0.000010 0.000010 0.000010 0.000010 0.000010 0.000010 0.000010 0.000010 0.000010 0.000010 0.000010 0.000010 0.000010 0.000010 0.000010 0.000010 0.000010 0.000010 0.000010 0.000010 0.844372 0.000010 0.000010 0.000010 0.000010 0.000010 0.000010 0.000010 0.000010
0.000010 0.000010 0.000010 0.000010 0.000010 0.000010 0.000010 0.000010 0.000010 0.000010 0.000010 0.000010 0.000010 0.000010 0.000010 0.000010 0.000010 0.000010 0.000010 0.000010 0.000010 0.000010 0.000010 0.000010 0.000010 0.000010 0.000010 0.000010 0.000010 0.000010 0.000010 0.000010 0.000010 0.000010 0.000010 0.000010 0.000010 0.000010 0.000010 0.000010 0.999520 0.000010 0.000010 0.000010 0.000010 0.000010 0.000010 0.000010 0.000010
0.000010 0.000010 0.000010 0.000010 0.000010 0.000010 0.000010 0.000010 0.000010 0.000010 0.000010 0.000010 0.000010 0.000010 0.000010 0.000010 0.000010 0.000010 0.000010 0.000010 0.000010 0.000010 0.000010 0.000010 0.000010 0.000010 0.000010 0.000010 0.000010 0.000010 0.000010 0.000010 0.000010 0.000010 0.000010 0.000010 0.000010 0.000010 0.000010 0.000010 0.999520 0.000010 0.000010 0.000010 0.000010 0.000010 0.000010 0.000010 0.000010
0.000010 0.000010 0.000010 0.000010 0.000010 0.000010 0.000010 0.000010 0.000010 0.000010 0.000010 0.000010 0.000010 0.000010 0.000010 0.000010 0.000010 0.000010 0.000010 0.000010 0.000010 0.000010 0.000010 0.000010 0.000010 0.000010 0.000010 0.000010 0.000010 0.000010 0.000010 0.000010 0.000010 0.000010 0.000010 0.000010 0.000010 0.000010 0.000010 0.000010 0.999520 0.000010 0.000010 0.000010 0.000010 0.000010 0.000010 0.000010 0.000010
0.000010 0.000010 0.000010 0.000010 0.000010 0.000010 0.000010 0.000010 0.000010 0.000010 0.000010 0.000010 0.000010 0.000010 0.000010 0.000010 0.000010 0.000010 0.000010 0.000010 0.000010 0.000010 0.000010 0.000010 0.000010 0.000010 0.000010 0.000010 0.000010 0.000010 0.000010 0.000010 0.000010 0.000010 0.000010 0.000010 0.000010 0.000010 0.000010 0.000010 0.999520 0.000010 0.000010 0.000010 0.000010 0.000010 0.000010 0.000010 0.000010
0.000010 0.000010 0.000010 0.000010 0.000010 0.001341 0.041210 0.000010 0.000010 0.000010 0.000010 0.000010 0.000010 0.000010 0.000010 0.238222 0.005410 0.000010 0.027446 0.000010 0.000010 0.000010 0.000010 0.000010 0.000010 0.000010 0.000010 0.000010 0.000010 0.000010 0.000010 0.000010 0.000010 0.000010 0.000010 0.000010 0.000010 0.000010 0.000010 0.000010 0.685941 0.000010 0.000010 0.000010 0.000010 0.000010 0.000010 0.000010 0.000010
0.000010 0.000010 0.000010 0.000010 0.000010 0.000010 0.000010 0.000010 0.000010 0.000010 0.000010 0.000010 0.000010 0.000010 0.000010 0.000010 0.000010 0.000010 0.000010 0.000010 0.000010 0.000010 0.000010 0.000010 0.000010 0.000010 0.000010 0.000010 0.000010 0.000010 0.000010 0.000010 0.000010 0.000010 0.000010 0.000010 0.000010 0.000010 0.000010 0.000010 0.999520 0.000010 0.000010 0.000010 0.000010 0.000010 0.000010 0.000010 0.000010
0.000010 0.000010 0.000010 0.000010 0.000010 0.000010 0.000010 0.000010 0.000010 0.000010 0.000010 0.000010 0.000010 0.000010 0.000010 0.000010 0.000010 0.000010 0.000010 0.000010 0.000010 0.000010 0.000010 0.000010 0.000010 0.000010 0.000010 0.000010 0.000010 0.000010 0.000010 0.000010 0.000010 0.000010 0.000010 0.000010 0.000010 0.000010 0.000010 0.000010 0.999520 0.000010 0.000010 0.000010 0.000010 0.000010 0.000010 0.000010 0.000010
0.000010 0.000010 0.000010 0.000010 0.000010 0.000010 0.000010 0.000010 0.000010 0.000010 0.000010 0.000010 0.000010 0.000010 0.000010 0.000010 0.000010 0.000010 0.999520 0.000010 0.000010 0.000010 0.000010 0.000010 0.000010 0.000010 0.000010 0.000010 0.000010 0.000010 0.000010 0.000010 0.000010 0.000010 0.000010 0.000010 0.000010 0.000010 0.000010 0.000010 0.000010 0.000010 0.000010 0.000010 0.000010 0.000010 0.000010 0.000010 0.000010
0.000010 0.000010 0.000010 0.000010 0.000010 0.000010 0.000010 0.000010 0.000010 0.000010 0.000010 0.000010 0.000010 0.000010 0.000010 0.000010 0.000010 0.000010 0.999520 0.000010 0.000010 0.000010 0.000010 0.000010 0.000010 0.000010 0.000010 0.000010 0.000010 0.000010 0.000010 0.000010 0.000010 0.000010 0.000010 0.000010 0.000010 0.000010 0.000010 0.000010 0.000010 0.000010 0.000010 0.000010 0.000010 0.000010 0.000010 0.000010 0.000010
0.000010 0.000010 0.000010 0.000010 0.000010 0.000010 0.000010 0.000010 0.000010 0.000010 0.000010 0.000010 0.000010 0.000010 0.000010 0.000010 0.000010 0.000010 0.999520 0.000010 0.000010 0.000010 0.000010 0.000010 0.000010 0.000010 0.000010 0.000010 0.000010 0.000010 0.000010 0.000010 0.000010 0.000010 0.000010 0.000010 0.000010 0.000010 0.000010 0.000010 0.000010 0.000010 0.000010 0.000010 0.000010 0.000010 0.000010 0.000010 0.000010
0.000010 0.000010 0.000010 0.000010 0.000010 0.000010 0.000010 0.000010 0.000010 0.000010 0.000010 0.000010 0.000010 0.000010 0.000010 0.000010 0.000010 0.000010 0.999520 0.000010 0.000010 0.000010 0.000010 0.000010 0.000010 0.000010 0.000010 0.000010 0.000010 0.000010 0.000010 0.000010 0.000010 0.000010 0.000010 0.000010 0.000010 0.000010 0.000010 0.000010 0.000010 0.000010 0.000010 0.000010 0.000010 0.000010 0.000010 0.000010 0.000010
0.000010 0.000010 0.000010 0.000010 0.000010 0.000010 0.000010 0.000010 0.000010 0.000010 0.000010 0.000010 0.000010 0.000010 0.000010 0.000010 0.000010 0.000010 0.999520 0.000010 0.000010 0.000010 0.000010 0.000010 0.000010 0.000010 0.000010 0.000010 0.000010 0.000010 0.000010 0.000010 0.000010 0.000010 0.000010 0.000010 0.000010 0.000010 0.000010 0.000010 0.000010 0.000010 0.000010 0.000010 0.000010 0.000010 0.000010 0.000010 0.000010
0.000010 0.000010 0.000010 0.000010 0.000010 0.000010 0.000010 0.000010 0.000010 0.000010 0.000010 0.000010 0.000010 0.000010 0.000010 0.000010 0.000010 0.000010 0.999520 0.000010 0.000010 0.000010 0.000010 0.000010 0.000010 0.000010 0.000010 0.000010 0.000010 0.000010 0.000010 0.000010 0.000010 0.000010 0.000010 0.000010 0.000010 0.000010 0.000010 0.000010 0.000010 0.000010 0.000010 0.000010 0.000010 0.000010 0.000010 0.000010 0.000010
0.000010 0.000010 0.000010 0.000010 0.000010 0.000010 0.000010 0.000010 0.000010 0.000010 0.000010 0.000010 0.000010 0.000010 0.000010 0.000010 0.000010 0.000010 0.999520 0.000010 0.000010 0.000010 0.000010 0.000010 0.000010 0.000010 0.000010 0.000010 0.000010 0.000010 0.000010 0.000010 0.000010 0.000010 0.000010 0.000010 0.000010 0.000010 0.000010 0.000010 0.000010 0.000010 0.000010 0.000010 0.000010 0.000010 0.000010 0.000010 0.000010
0.000010 0.000010 0.000010 0.000010 0.000010 0.000010 0.000010 0.000010 0.000010 0.000010 0.000010 0.000010 0.000010 0.000010 0.000010 0.000010 0.000010 0.000010 0.999520 0.000010 0.000010 0.000010 0.000010 0.000010 0.000010 0.000010 0.000010 0.000010 0.000010 0.000010 0.000010 0.000010 0.000010 0.000010 0.000010 0.000010 0.000010 0.000010 0.000010 0.000010 0.000010 0.000010 0.000010 0.000010 0.000010 0.000010 0.000010 0.000010 0.000010
0.000010 0.000010 0.000010 0.000010 0.000010 0.021410 0.000010 0.000010 0.000010 0.000010 0.000010 0.000010 0.000010 0.000010 0.000010 0.000010 0.000010 0.000010 0.977613 0.000010 0.000010 0.000010 0.000010 0.000010 0.000010 0.000010 0.000010 0.000010 0.000010 0.000010 0.000010 0.000010 0.000010 0.000010 0.000010 0.000010 0.000010 0.000010 0.000010 0.000010 0.000010 0.000010 0.000010 0.000010 0.000010 0.000517 0.000010 0.000010 0.000010
0.000010 0.000010 0.000010 0.000010 0.000010 0.000010 0.000010 0.000010 0.000010 0.000010 0.000010 0.000010 0.000010 0.000010 0.000010 0.000010 0.000010 0.000010 0.999520 0.000010 0.000010 0.000010 0.000010 0.000010 0.000010 0.000010 0.000010 0.000010 0.000010 0.000010 0.000010 0.000010 0.000010 0.000010 0.000010 0.000010 0.000010 0.000010 0.000010 0.000010 0.000010 0.000010 0.000010 0.000010 0.000010 0.000010 0.000010 0.000010 0.000010
0.000010 0.000010 0.000010 0.000010 0.000010 0.000010 0.000010 0.000010 0.000010 0.000010 0.000010 0.000010 0.000010 0.000010 0.000010 0.000010 0.000010 0.000010 0.999520 0.000010 0.000010 0.000010 0.000010 0.000010 0.000010 0.000010 0.000010 0.000010 0.000010 0.000010 0.000010 0.000010 0.000010 0.000010 0.000010 0.000010 0.000010 0.000010 0.000010 0.000010 0.000010 0.000010 0.000010 0.000010 0.000010 0.000010 0.000010 0.000010 0.000010
0.000010 0.000010 0.000010 0.000010 0.000010 0.000010 0.000010 0.000010 0.000010 0.000010 0.000010 0.000010 0.000010 0.000010 0.000010 0.000010 0.000010 0.000010 0.999520 0.000010 0.000010 0.000010 0.000010 0.000010 0.000010 0.000010 0.000010 0.000010 0.000010 0.000010 0.000010 0.000010 0.000010 0.000010 0.000010 0.000010 0.000010 0.000010 0.000010 0.000010 0.000010 0.000010 0.000010 0.000010 0.000010 0.000010 0.000010 0.000010 0.000010
0.000010 0.000010 0.000010 0.000010 0.000010 0.000010 0.000010 0.000010 0.000010 0.000010 0.000010 0.000010 0.000010 0.000010 0.000010 0.000010 0.000010 0.000010 0.999520 0.000010 0.000010 0.000010 0.000010 0.000010 0.000010 0.000010 0.000010 0.000010 0.000010 0.000010 0.000010 0.000010 0.000010 0.000010 0.000010 0.000010 0.000010 0.000010 0.000010 0.000010 0.000010 0.000010 0.000010 0.000010 0.000010 0.000010 0.000010 0.000010 0.000010
0.000010 0.000010 0.000010 0.000010 0.000010 0.000010 0.000010 0.000010 0.000010 0.000010 0.000010 0.000010 0.000010 0.000010 0.000010 0.000010 0.000010 0.000010 0.999520 0.000010 0.000010 0.000010 0.000010 0.000010 0.000010 0.000010 0.000010 0.000010 0.000010 0.000010 0.000010 0.000010 0.000010 0.000010 0.000010 0.000010 0.000010 0.000010 0.000010 0.000010 0.000010 0.000010 0.000010 0.000010 0.000010 0.000010 0.000010 0.000010 0.000010
0.000010 0.000010 0.000010 0.000010 0.000010 0.000010 0.000010 0.000010 0.000010 0.000010 0.000010 0.000010 0.000010 0.000010 0.000010 0.000010 0.000010 0.000010 0.999520 0.000010 0.000010 0.000010 0.000010 0.000010 0.000010 0.000010 0.000010 0.000010 0.000010 0.000010 0.000010 0.000010 0.000010 0.000010 0.000010 0.000010 0.000010 0.000010 0.000010 0.000010 0.000010 0.000010 0.000010 0.000010 0.000010 0.000010 0.000010 0.000010 0.000010
0.000010 0.000010 0.000010 0.000010 0.000010 0.000010 0.001076 0.000010 0.000010 0.000010 0.000010 0.000010 0.000010 0.000010 0.000010 0.000010 0.000010 0.000010 0.998454 0.000010 0.000010 0.000010 0.000010 0.000010 0.000010 0.000010 0.000010 0.000010 0.000010 0.000010 0.000010 0.000010 0.000010 0.000010 0.000010 0.000010 0.000010 0.000010 0.000010 0.000010 0.000010 0.000010 0.000010 0.000010 0.000010 0.000010 0.000010 0.000010 0.000010
0.000010 0.000010 0.000010 0.000010 0.000010 0.000010 0.000010 0.000010 0.000010 0.000010 0.000010 0.000010 0.000010 0.000010 0.000010 0.000010 0.000010 0.000010 0.999520 0.000010 0.000010 0.000010 0.000010 0.000010 0.000010 0.000010 0.000010 0.000010 0.000010 0.000010 0.000010 0.000010 0.000010 0.000010 0.000010 0.000010 0.000010 0.000010 0.000010 0.000010 0.000010 0.000010 0.000010 0.000010 0.000010 0.000010 0.000010 0.000010 0.000010
0.000010 0.000010 0.000010 0.000010 0.000010 0.000010 0.000010 0.000010 0.000010 0.000010 0.000010 0.000010 0.000010 0.000010 0.000010 0.000010 0.000010 0.000010 0.999520 0.000010 0.000010 0.000010 0.000010 0.000010 0.000010 0.000010 0.000010 0.000010 0.000010 0.000010 0.000010 0.000010 0.000010 0.000010 0.000010 0.000010 0.000010 0.000010 0.000010 0.000010 0.000010 0.000010 0.000010 0.000010 0.000010 0.000010 0.000010 0.000010 0.000010
0.000010 0.000010 0.000010 0.000010 0.000010 0.000010 0.000010 0.000010 0.000010 0.000010 0.000010 0.000010 0.000010 0.000010 0.000010 0.000010 0.000010 0.000010 0.999520 0.000010 0.000010 0.000010 0.000010 0.000010 0.000010 0.000010 0.000010 0.000010 0.000010 0.000010 0.000010 0.000010 0.000010 0.000010 0.000010 0.000010 0.000010 0.000010 0.000010 0.000010 0.000010 0.000010 0.000010 0.000010 0.000010 0.000010 0.000010 0.000010 0.000010
0.000010 0.000010 0.000010 0.000010 0.000010 0.000010 0.000010 0.000010 0.000010 0.000010 0.000010 0.000010 0.000010 0.000010 0.000010 0.000010 0.000010 0.000010 0.999520 0.000010 0.000010 0.000010 0.000010 0.000010 0.000010 0.000010 0.000010 0.000010 0.000010 0.000010 0.000010 0.000010 0.000010 0.000010 0.000010 0.000010 0.000010 0.000010 0.000010 0.000010 0.000010 0.000010 0.000010 0.000010 0.000010 0.000010 0.000010 0.000010 0.000010
0.000010 0.000010 0.000010 0.000010 0.000010 0.000010 0.999520 0.000010 0.000010 0.000010 0.000010 0.000010 0.000010 0.000010 0.000010 0.000010 0.000010 0.000010 0.000010 0.000010 0.000010 0.000010 0.000010 0.000010 0.000010 0.000010 0.000010 0.000010 0.000010 0.000010 0.000010 0.000010 0.000010 0.000010 0.000010 0.000010 0.000010 0.000010 0.000010 0.000010 0.000010 0.000010 0.000010 0.000010 0.000010 0.000010 0.000010 0.000010 0.000010
0.000010 0.000010 0.000010 0.000010 0.000010 0.000010 0.999520 0.000010 0.000010 0.000010 0.000010 0.000010 0.000010 0.000010 0.000010 0.000010 0.000010 0.000010 0.000010 0.000010 0.000010 0.000010 0.000010 0.000010 0.000010 0.000010 0.000010 0.000010 0.000010 0.000010 0.000010 0.000010 0.000010 0.000010 0.000010 0.000010 0.000010 0.000010 0.000010 0.000010 0.000010 0.000010 0.000010 0.000010 0.000010 0.000010 0.000010 0.000010 0.000010
0.000010 0.000010 0.000010 0.000010 0.000010 0.000010 0.999520 0.000010 0.000010 0.000010 0.000010 0.000010 0.000010 0.000010 0.000010 0.000010 0.000010 0.000010 0.000010 0.000010 0.000010 0.000010 0.000010 0.000010 0.000010 0.000010 0.000010 0.000010 0.000010 0.000010 0.000010 0.000010 0.000010 0.000010 0.000010 0.000010 0.000010 0.000010 0.000010 0.000010 0.000010 0.000010 0.000010 0.000010 0.000010 0.000010 0.000010 0.000010 0.000010
0.000010 0.000010 0.000010 0.000010 0.000010 0.000010 0.999520 0.000010 0.000010 0.000010 0.000010 0.000010 0.000010 0.000010 0.000010 0.000010 0.000010 0.000010 0.000010 0.000010 0.000010 0.000010 0.000010 0.000010 0.000010 0.000010 0.000010 0.000010 0.000010 0.000010 0.000010 0.000010 0.000010 0.000010 0.000010 0.000010 0.000010 0.000010 0.000010 0.000010 0.000010 0.000010 0.000010 0.000010 0.000010 0.000010 0.000010 0.000010 0.000010
0.000010 0.000010 0.000010 0.000010 0.000010 0.000010 0.999520 0.000010 0.000010 0.000010 0.000010 0.000010 0.000010 0.000010 0.000010 0.000010 0.000010 0.000010 0.000010 0.000010 0.000010 0.000010 0.000010 0.000010 0.000010 0.000010 0.000010 0.000010 0.000010 0.000010 0.000010 0.000010 0.000010 0.000010 0.000010 0.000010 0.000010 0.000010 0.000010 0.000010 0.000010 0.000010 0.000010 0.000010 0.000010 0.000010 0.000010 0.000010 0.000010
0.000010 0.000010 0.000010 0.000010 0.000010 0.000010 0.999520 0.000010 0.000010 0.000010 0.000010 0.000010 0.000010 0.000010 0.000010 0.000010 0.000010 0.000010 0.000010 0.000010 0.000010 0.000010 0.000010 0.000010 0.000010 0.000010 0.000010 0.000010 0.000010 0.000010 0.000010 0.000010 0.000010 0.000010 0.000010 0.000010 0.000010 0.000010 0.000010 0.000010 0.000010 0.000010 0.000010 0.000010 0.000010 0.000010 0.000010 0.000010 0.000010
0.000010 0.000010 0.000010 0.000010 0.000010 0.010198 0.936251 0.000010 0.000010 0.000010 0.000010 0.000010 0.000010 0.000010 0.000010 0.011413 0.000010 0.000010 0.041688 0.000010 0.000010 0.000010 0.000010 0.000010 0.000010 0.000010 0.000010 0.000010 0.000010 0.000010 0.000010 0.000010 0.000010 0.000010 0.000010 0.000010 0.000010 0.000010 0.000010 0.000010 0.000010 0.000010 0.000010 0.000010 0.000010 0.000010 0.000010 0.000010 0.000010
0.000010 0.000010 0.000010 0.000010 0.000010 0.000010 0.999520 0.000010 0.000010 0.000010 0.000010 0.000010 0.000010 0.000010 0.000010 0.000010 0.000010 0.000010 0.000010 0.000010 0.000010 0.000010 0.000010 0.000010 0.000010 0.000010 0.000010 0.000010 0.000010 0.000010 0.000010 0.000010 0.000010 0.000010 0.000010 0.000010 0.000010 0.000010 0.000010 0.000010 0.000010 0.000010 0.000010 0.000010 0.000010 0.000010 0.000010 0.000010 0.000010
0.000010 0.000010 0.000015 0.000010 0.000010 0.000010 0.999515 0.000010 0.000010 0.000010 0.000010 0.000010 0.000010 0.000010 0.000010 0.000010 0.000010 0.000010 0.000010 0.000010 0.000010 0.000010 0.000010 0.000010 0.000010 0.000010 0.000010 0.000010 0.000010 0.000010 0.000010 0.000010 0.000010 0.000010 0.000010 0.000010 0.000010 0.000010 0.000010 0.000010 0.000010 0.000010 0.000010 0.000010 0.000010 0.000010 0.000010 0.000010 0.000010
0.000010 0.000010 0.000010 0.000010 0.000010 0.000010 0.999520 0.000010 0.000010 0.000010 0.000010 0.000010 0.000010 0.000010 0.000010 0.000010 0.000010 0.000010 0.000010 0.000010 0.000010 0.000010 0.000010 0.000010 0.000010 0.000010 0.000010 0.000010 0.000010 0.000010 0.000010 0.000010 0.000010 0.000010 0.000010 0.000010 0.000010 0.000010 0.000010 0.000010 0.000010 0.000010 0.000010 0.000010 0.000010 0.000010 0.000010 0.000010 0.000010
0.000010 0.000010 0.000586 0.000010 0.000010 0.055406 0.086815 0.001671 0.005610 0.000010 0.000010 0.001943 0.000010 0.000010 0.000010 0.490664 0.038333 0.000010 0.099600 0.000010 0.000010 0.000010 0.000010 0.000010 0.000010 0.000010 0.000010 0.000010 0.000010 0.000010 0.000010 0.000010 0.000010 0.000010 0.000010 0.000010 0.000010 0.000010 0.000010 0.000010 0.182167 0.000010 0.000010 0.000010 0.000010 0.028922 0.007913 0.000010 0.000010
0.000010 0.000010 0.000010 0.000010 0.000010 0.066507 0.067959 0.000010 0.000010 0.000010 0.000010 0.000010 0.000010 0.000010 0.000010 0.637919 0.043685 0.000010 0.072661 0.000010 0.000010 0.000010 0.000010 0.000010 0.000010 0.000010 0.000010 0.000010 0.000010 0.000010 0.000010 0.000010 0.000010 0.000010 0.000010 0.000010 0.000010 0.000010 0.000010 0.000010 0.092683 0.000010 0.000010 0.000010 0.000010 0.018166 0.000010 0.000010 0.000010
0.000010 0.000010 0.000010 0.000010 0.001005 0.046921 0.051035 0.007171 0.000010 0.000010 0.000010 0.000010 0.000010 0.000010 0.000010 0.640040 0.027080 0.000010 0.108617 0.000010 0.000010 0.000010 0.000010 0.000010 0.000010 0.000010 0.000010 0.000010 0.000010 0.000010 0.000010 0.000010 0.000010 0.000010 0.000010 0.000010 0.000010 0.000010 0.000010 0.000010 0.117720 0.000010 0.000010 0.000010 0.000010 0.000010 0.000010 0.000010 0.000010
0.000010 0.000010 0.000010 0.000010 0.000010 0.064908 0.052886 0.022739 0.009575 0.000010 0.000010 0.000010 0.000010 0.000010 0.000010 0.664967 0.002453 0.000010 0.042708 0.000010 0.000010 0.000010 0.000010 0.000010 0.000010 0.000010 0.000010 0.000010 0.000010 0.000010 0.000010 0.000010 0.000010 0.000010 0.000010 0.000010 0.004112 0.000010 0.000010 0.000010 0.133173 0.000010 0.000010 0.000010 0.000010 0.002089 0.000010 0.000010 0.000010
0.000010 0.000010 0.000010 0.000010 0.000010 0.091461 0.088303 0.000010 0.010602 0.000010 0.000010 0.000010 0.000010 0.000010 0.000010 0.543389 0.058141 0.000010 0.115772 0.000010 0.000010 0.000010 0.000010 0.000010 0.000010 0.000010 0.000010 0.000010 0.000010 0.000010 0.000010 0.000010 0.000010 0.000010 0.000010 0.000010 0.000010 0.000010 0.000010 0.000010 0.083041 0.000010 0.000010 0.000010 0.000010 0.002691 0.006201 0.000010 0.000010
0.000010 0.000010 0.000010 0.000010 0.000010 0.065517 0.025218 0.000010 0.000010 0.000010 0.000010 0.000010 0.000010 0.000010 0.000010 0.710310 0.028412 0.000010 0.023386 0.000010 0.000010 0.000010 0.000010 0.000010 0.000010 0.000010 0.000010 0.000010 0.000010 0.000010 0.000010 0.000010 0.000010 0.000010 0.000010 0.000010 0.000010 0.000010 0.000010 0.000010 0.132075 0.000010 0.000010 0.000010 0.000010 0.014662 0.000010 0.000010 0.000010
0.000010 0.000010 0.000010 0.000010 0.000010 0.076102 0.037388 0.000010 0.000010 0.000010 0.000010 0.000010 0.000010 0.000010 0.000010 0.651413 0.020768 0.000010 0.073553 0.000010 0.000010 0.000010 0.000010 0.000010 0.000010 0.000010 0.000010 0.000010 0.000010 0.000010 0.000010 0.000010 0.000010 0.000010 0.000010 0.000010 0.000010 0.000010 0.000010 0.000010 0.134956 0.000010 0.000010 0.000010 0.000010 0.005400 0.000010 0.000010 0.000010
0.000010 0.000010 0.000010 0.000010 0.000010 0.052126 0.070431 0.000010 0.003543 0.000010 0.000010 0.000010 0.000010 0.000010 0.000010 0.657109 0.035055 0.000010 0.065389 0.000010 0.000010 0.000010 0.000010 0.000010 0.000010 0.000010 0.000010 0.000010 0.000010 0.000010 0.000010 0.000010 0.000010 0.000010 0.000010 0.000010 0.000010 0.000010 0.000010 0.000010 0.097047 0.000010 0.000010 0.000010 0.000010 0.011840 0.007060 0.000010 0.000010
0.000010 0.000010 0.000010 0.000010 0.000010 0.108554 0.058993 0.012476 0.000010 0.000010 0.000010 0.000010 0.000010 0.000010 0.000010 0.585534 0.041565 0.000010 0.086614 0.000010 0.000010 0.000010 0.000010 0.000010 0.000010 0.000010 0.000010 0.000010 0.000010 0.000010 0.000010 0.000010 0.000010 0.000010 0.000010 0.000010 0.000010 0.000010 0.000010 0.000010 0.073565 0.000010 0.000010 0.000010 0.000010 0.032287 0.000010 0.000010 0.000010
0.001169 0.000010 0.006713 0.000010 0.000010 0.096209 0.048963 0.007156 0.013032 0.000010 0.000010 0.000010 0.000010 0.000010 0.000010 0.538293 0.044015 0.000010 0.124426 0.000010 0.000010 0.000010 0.000010 0.000010 0.000010 0.008065 0.000010 0.000010 0.000010 0.000010 0.000010 0.000010 0.000010 0.000010 0.000010 0.000068 0.013043 0.000010 0.000010 0.000010 0.092230 0.000010 0.000010 0.000010 0.000010 0.005306 0.000973 0.000010 0.000010
0.000010 0.000010 0.000010 0.000010 0.000010 0.098765 0.048395 0.000010 0.017781 0.000010 0.000010 0.002105 0.000010 0.000010 0.000010 0.556177 0.062861 0.000010 0.096453 0.000010 0.000010 0.000010 0.000010 0.000010 0.000010 0.000010 0.000010 0.000010 0.000010 0.000010 0.000010 0.000010 0.000010 0.000010 0.000010 0.000010 0.000010 0.000010 0.000010 0.000010 0.098794 0.000010 0.000010 0.000010 0.000010 0.010948 0.007331 0.000010 0.000010
0.000010 0.000010 0.000010 0.000010 0.000010 0.068356 0.075695 0.000010 0.011116 0.000010 0.000010 0.000010 0.000010 0.000010 0.000010 0.594963 0.048640 0.000010 0.075798 0.000010 0.000010 0.000010 0.000010 0.000010 0.000010 0.000010 0.000010 0.000010 0.000010 0.000010 0.000010 0.000010 0.000010 0.000010 0.000010 0.000010 0.000010 0.000010 0.000010 0.000010 0.114726 0.000010 0.000010 0.000010 0.000010 0.010296 0.000010 0.000010 0.000010
0.000010 0.000010 0.000010 0.000010 0.000010 0.035825 0.080209 0.000010 0.008067 0.000010 0.000010 0.000010 0.000010 0.000010 0.000010 0.624787 0.071358 0.000010 0.070163 0.000010 0.000010 0.000010 0.000010 0.000010 0.000010 0.000010 0.000010 0.000010 0.000010 0.000010 0.000010 0.000010 0.000010 0.000010 0.000010 0.000010 0.000010 0.000010 0.000010 0.000010 0.104549 0.000010 0.000010 0.000010 0.000010 0.000010 0.004633 0.000010 0.000010
0.000010 0.000010 0.000010 0.000010 0.000010 0.072175 0.061562 0.020849 0.034773 0.000010 0.000010 0.000010 0.000010 0.000010 0.000010 0.518644 0.002911 0.000010 0.127205 0.000010 0.000010 0.000010 0.000010 0.000010 0.000010 0.007806 0.000010 0.000010 0.000010 0.000010 0.000010 0.001933 0.000010 0.000010 0.000010 0.000010 0.000010 0.000010 0.000010 0.000010 0.123158 0.000010 0.000010 0.000010 0.000010 0.028605 0.000010 0.000010 0.000010
0.000010 0.000010 0.000010 0.000010 0.000010 0.106007 0.049363 0.003754 0.026826 0.000010 0.000010 0.000010 0.000010 0.000010 0.000010 0.546021 0.021864 0.000010 0.123854 0.000010 0.000010 0.000010 0.000010 0.000010 0.000010 0.000010 0.000010 0.000010 0.000010 0.000010 0.000010 0.000010 0.000010 0.000010 0.000010 0.000010 0.000010 0.000010 0.000010 0.000010 0.115790 0.000010 0.000010 0.000010 0.000010 0.000010 0.003040 0.000010 0.003090
0.000010 0.000010 0.000010 0.000010 0.000010 0.045585 0.048614 0.000010 0.023598 0.000010 0.000010 0.000010 0.000010 0.000010 0.000010 0.580484 0.061313 0.000010 0.048382 0.000010 0.000010 0.000010 0.000010 0.000010 0.000010 0.003976 0.000010 0.000010 0.000010 0.038237 0.000629 0.000010 0.000010 0.000010 0.000652 0.000010 0.000010 0.000010 0.000010 0.000010 0.115153 0.000010 0.000010 0.000010 0.000010 0.013899 0.019119 0.000010 0.000010
0.000010 0.000010 0.000010 0.000010 0.000010 0.038735 0.044431 0.000010 0.000010 0.000010 0.000010 0.000010 0.000010 0.000010 0.000010 0.640393 0.042883 0.000010 0.111684 0.000010 0.000010 0.000010 0.000010 0.000010 0.000010 0.000010 0.000010 0.000010 0.000010 0.000010 0.000010 0.000010 0.000010 0.000010 0.000010 0.000010 0.000010 0.000010 0.000010 0.000010 0.108734 0.000010 0.000010 0.000010 0.000010 0.009092 0.000010 0.000010 0.003637
0.000010 0.000010 0.000010 0.000010 0.000010 0.040441 0.060359 0.002907 0.000010 0.000010 0.000010 0.000010 0.000010 0.000010 0.000010 0.623593 0.034702 0.000010 0.125384 0.000010 0.000010 0.000010 0.000010 0.000010 0.000350 0.000010 0.000010 0.000010 0.000010 0.000010 0.000010 0.000010 0.000010 0.000010 0.000010 0.000010 0.000840 0.000010 0.000010 0.000010 0.109705 0.000010 0.000010 0.000010 0.000010 0.001325 0.000013 0.000010 0.000010
0.000010 0.000010 0.000010 0.000010 0.000010 0.079893 0.051547 0.000010 0.000010 0.000010 0.000010 0.000010 0.000010 0.000010 0.000010 0.617854 0.098184 0.000010 0.029300 0.000010 0.000010 0.000010 0.000010 0.000010 0.000010 0.000010 0.000010 0.000010 0.000010 0.000010 0.000010 0.000010 0.000010 0.000010 0.000010 0.003278 0.001188 0.000010 0.000010 0.000010 0.100953 0.000010 0.000083 0.000010 0.000010 0.017329 0.000010 0.000010 0.000010
0.000010 0.000010 0.000010 0.000010 0.000010 0.070349 0.050736 0.000010 0.000010 0.000010 0.000010 0.000010 0.000010 0.000010 0.000010 0.623434 0.045905 0.000010 0.090482 0.000010 0.000010 0.000010 0.000010 0.000010 0.000010 0.000010 0.000010 0.000010 0.000010 0.000010 0.000010 0.000010 0.000010 0.000010 0.000010 0.000010 0.000010 0.000010 0.000010 0.000010 0.098482 0.000010 0.000010 0.000010 0.000010 0.020192 0.000010 0.000010 0.000010
0.000010 0.000010 0.000010 0.000010 0.000010 0.062990 0.039442 0.000010 0.000010 0.000010 0.000010 0.000010 0.000010 0.000010 0.000010 0.631670 0.035386 0.000010 0.115063 0.000010 0.000010 0.000010 0.000010 0.000010 0.000010 0.000010 0.000010 0.000010 0.000010 0.000010 0.000010 0.000010 0.000010 0.000010 0.000010 0.000010 0.000010 0.000010 0.000010 0.000010 0.113194 0.000010 0.000010 0.000010 0.000010 0.000010 0.001835 0.000010 0.000010
0.000010 0.000010 0.000010 0.000010 0.000010 0.085768 0.063502 0.000943 0.007094 0.000010 0.000010 0.000010 0.000010 0.000010 0.000010 0.509281 0.052389 0.000010 0.139332 0.000010 0.000010 0.000010 0.000010 0.000010 0.000010 0.000010 0.000010 0.000010 0.000010 0.001996 0.000010 0.000010 0.000010 0.000010 0.000010 0.000010 0.017406 0.000010 0.000010 0.000010 0.103529 0.000010 0.000010 0.000010 0.000010 0.018380 0.000010 0.000010 0.000010
0.000362 0.000010 0.000010 0.000010 0.000010 0.083368 0.076699 0.000010 0.000010 0.000010 0.000010 0.000010 0.000010 0.000010 0.000010 0.517301 0.054221 0.000010 0.105063 0.000010 0.000010 0.000010 0.000010 0.000010 0.000010 0.000010 0.000010 0.000010 0.000010 0.004263 0.000010 0.000010 0.000010 0.000010 0.000010 0.001256 0.001486 0.000010 0.000010 0.000010 0.132935 0.000010 0.000010 0.000010 0.000010 0.020338 0.002339 0.000010 0.000010
0.000010 0.000010 0.000010 0.000010 0.000010 0.000010 0.047879 0.000010 0.000010 0.000010 0.000010 0.000010 0.000010 0.000010 0.000010 0.663216 0.016377 0.000010 0.237493 0.000010 0.000010 0.000010 0.000010 0.000010 0.000010 0.000010 0.000010 0.000010 0.000010 0.000010 0.000010 0.000010 0.000010 0.000010 0.000010 0.000010 0.000010 0.000010 0.000010 0.000010 0.034596 0.000010 0.000010 0.000010 0.000010 0.000010 0.000010 0.000010 0.000010
0.000010 0.000010 0.000010 0.000010 0.000010 0.000010 0.030066 0.000010 0.000010 0.000010 0.000010 0.000010 0.000010 0.000010 0.000010 0.633935 0.037429 0.000010 0.231024 0.000010 0.000010 0.000010 0.000010 0.000010 0.000010 0.000010 0.000010 0.000010 0.000010 0.000010 0.000010 0.000010 0.000010 0.000010 0.000010 0.000010 0.000010 0.000010 0.000010 0.000010 0.062989 0.000010 0.000010 0.000010 0.000010 0.004127 0.000010 0.000010 0.000010
0.000010 0.000010 0.000010 0.000010 0.000010 0.040814 0.034795 0.000010 0.000010 0.000010 0.000010 0.000010 0.000010 0.000010 0.000010 0.597169 0.000010 0.000010 0.247772 0.000010 0.000010 0.000010 0.000010 0.000010 0.000010 0.000010 0.000010 0.000010 0.000010 0.000010 0.000010 0.000010 0.000010 0.000010 0.000010 0.000010 0.000010 0.000010 0.000010 0.000010 0.065721 0.000010 0.000010 0.000010 0.000010 0.013299 0.000010 0.000010 0.000010
0.000010 0.000010 0.000010 0.000010 0.001725 0.045686 0.043277 0.000010 0.005842 0.000010 0.000010 0.000010 0.000010 0.000010 0.000010 0.585311 0.000010 0.000010 0.253805 0.000010 0.000010 0.000010 0.000010 0.000010 0.000010 0.000010 0.000010 0.000010 0.000010 0.000010 0.000010 0.000010 0.000010 0.000010 0.000010 0.000010 0.000010 0.000010 0.000010 0.000010 0.051394 0.000010 0.000010 0.000010 0.000010 0.012552 0.000010 0.000010 0.000010
0.005718 0.000010 0.000010 0.000010 0.000010 0.047362 0.038243 0.000010 0.000010 0.000010 0.000010 0.000010 0.000010 0.000010 0.008913 0.584753 0.009282 0.000010 0.192429 0.000010 0.000010 0.000010 0.000010 0.000010 0.000010 0.000010 0.000010 0.000010 0.000010 0.000010 0.002725 0.000010 0.000010 0.000010 0.000010 0.000010 0.000010 0.079499 0.000010 0.000010 0.016228 0.000010 0.000010 0.000010 0.000010 0.014468 0.000010 0.000010 0.000010
0.000010 0.000010 0.000010 0.000010 0.000010 0.000010 0.074178 0.000010 0.000010 0.000010 0.000010 0.000010 0.000010 0.000010 0.000010 0.691641 0.000010 0.000010 0.217448 0.000010 0.000010 0.000010 0.000010 0.000010 0.000010 0.000010 0.000010 0.000010 0.000010 0.000010 0.000010 0.000010 0.000010 0.000010 0.000010 0.000010 0.000010 0.000010 0.000010 0.000010 0.000010 0.000010 0.000010 0.000010 0.000010 0.016283 0.000010 0.000010 0.000010
0.000010 0.000010 0.022218 0.001915 0.000359 0.055799 0.078299 0.006775 0.000010 0.000010 0.000010 0.002081 0.000010 0.001877 0.000010 0.438407 0.017814 0.000010 0.161178 0.000010 0.000010 0.000010 0.004203 0.000010 0.000010 0.000010 0.000010 0.000010 0.000010 0.000010 0.000010 0.002842 0.000010 0.000010 0.000010 0.002902 0.004118 0.046522 0.003262 0.005800 0.111434 0.000010 0.000010 0.000010 0.000010 0.028154 0.003761 0.000010 0.000010
0.002170 0.000010 0.000010 0.000010 0.000010 0.053344 0.075750 0.000010 0.020059 0.000010 0.000010 0.000010 0.000010 0.000010 0.000010 0.502592 0.037942 0.000010 0.197569 0.000010 0.000010 0.000010 0.000010 0.000010 0.000010 0.000010 0.000010 0.000010 0.000010 0.000010 0.000010 0.000010 0.000010 0.000010 0.000010 0.000010 0.000010 0.000010 0.000010 0.000010 0.091249 0.000010 0.000010 0.000010 0.000010 0.018925 0.000010 0.000010 0.000010
0.000010 0.000010 0.000010 0.000010 0.000010 0.033459 0.043039 0.000010 0.000010 0.000010 0.000010 0.000010 0.000010 0.000010 0.000010 0.572614 0.022745 0.000010 0.217308 0.000010 0.000010 0.000010 0.000010 0.000010 0.000010 0.000010 0.000010 0.000010 0.000010 0.000010 0.000010 0.000010 0.000010 0.000010 0.000010 0.000010 0.000010 0.000010 0.000010 0.000010 0.082520 0.000010 0.000010 0.000010 0.000010 0.027896 0.000010 0.000010 0.000010
0.000010 0.000010 0.000010 0.000010 0.000010 0.097120 0.050869 0.013992 0.003851 0.000010 0.000010 0.000010 0.000010 0.000010 0.000010 0.458354 0.033937 0.000010 0.250668 0.000010 0.000010 0.000010 0.000010 0.000010 0.000010 0.000010 0.000010 0.000010 0.000010 0.000010 0.000010 0.000010 0.000010 0.000010 0.000010 0.000010 0.015470 0.000010 0.000010 0.000010 0.048355 0.000010 0.000010 0.000010 0.000010 0.019980 0.007023 0.000010 0.000010
0.000010 0.000010 0.000010 0.000010 0.000010 0.027449 0.048525 0.000010 0.000010 0.000010 0.000010 0.000010 0.000010 0.000010 0.000010 0.638211 0.000010 0.000010 0.198305 0.000010 0.000010 0.000010 0.000010 0.000010 0.000010 0.000010 0.000010 0.000010 0.000010 0.000010 0.000010 0.000010 0.000010 0.000010 0.000010 0.000010 0.000010 0.000010 0.000010 0.000010 0.062949 0.000010 0.000010 0.000010 0.000010 0.024131 0.000010 0.000010 0.000010
0.000010 0.000010 0.001735 0.000010 0.000010 0.024121 0.094226 0.000010 0.011905 0.000010 0.000010 0.000010 0.000010 0.000010 0.000010 0.596766 0.007373 0.000010 0.218538 0.000010 0.000010 0.000010 0.000010 0.000010 0.000010 0.000010 0.000010 0.000010 0.000010 0.000010 0.000010 0.000010 0.000010 0.000010 0.000010 0.000010 0.000010 0.000010 0.000010 0.000010 0.018014 0.000010 0.000010 0.000010 0.000010 0.026922 0.000010 0.000010 0.000010
0.000010 0.000010 0.000010 0.000010 0.000010 0.064686 0.037174 0.008854 0.013779 0.000010 0.000010 0.000010 0.000010 0.000010 0.000010 0.540406 0.027483 0.000010 0.186902 0.000010 0.000010 0.000010 0.000010 0.000010 0.000010 0.000010 0.000010 0.000010 0.000010 0.000010 0.000010 0.000010 0.000010 0.000010 0.000010 0.000010 0.000010 0.000010 0.000010 0.000010 0.120306 0.000010 0.000010 0.000010 0.000010 0.000010 0.000010 0.000010 0.000010
0.000010 0.000010 0.000010 0.000010 0.000379 0.065833 0.055142 0.000010 0.002911 0.000010 0.000010 0.000010 0.000010 0.000010 0.000010 0.517604 0.032816 0.000010 0.185540 0.000010 0.000010 0.000010 0.000010 0.000010 0.000010 0.000010 0.000010 0.000010 0.000010 0.000010 0.000010 0.000010 0.000010 0.000010 0.000010 0.000010 0.000010 0.000010 0.000010 0.000010 0.137124 0.000010 0.000010 0.000010 0.000010 0.002250 0.000010 0.000010 0.000010
0.000010 0.000010 0.000010 0.000010 0.000010 0.042909 0.051619 0.000010 0.025111 0.000010 0.000010 0.000010 0.000010 0.000010 0.000010 0.536120 0.028618 0.000010 0.172314 0.000010 0.000010 0.000010 0.000010 0.000010 0.000010 0.000010 0.000010 0.000010 0.000010 0.000010 0.000010 0.000010 0.000010 0.000010 0.000010 0.000010 0.000010 0.000010 0.000010 0.000010 0.129933 0.000010 0.000010 0.000010 0.000010 0.012965 0.000010 0.000010 0.000010
0.000010 0.000010 0.000010 0.000010 0.002549 0.024999 0.061907 0.000010 0.014295 0.000010 0.000010 0.000010 0.000010 0.000010 0.000010 0.544249 0.024255 0.000010 0.208696 0.000010 0.000010 0.000010 0.000010 0.000010 0.000010 0.000010 0.000010 0.000010 0.000010 0.000010 0.000010 0.000010 0.000010 0.000010 0.000010 0.000010 0.000010 0.000010 0.000010 0.000010 0.118640 0.000010 0.000010 0.000010 0.000010 0.000010 0.000010 0.000010 0.000010
0.000010 0.000010 0.000010 0.000010 0.000010 0.090083 0.053039 0.000010 0.006690 0.000010 0.000010 0.000010 0.000010 0.000010 0.000010 0.464383 0.026687 0.000010 0.191440 0.000010 0.000010 0.000010 0.000010 0.000010 0.000010 0.000010 0.000010 0.000010 0.000010 0.000010 0.000010 0.000010 0.000010 0.000010 0.000010 0.000010 0.000010 0.000010 0.000010 0.000010 0.152029 0.000010 0.000010 0.000010 0.000010 0.015238 0.000010 0.000010 0.000010
0.000010 0.000010 0.000010 0.000010 0.000010 0.000010 0.020123 0.000010 0.003273 0.000010 0.000010 0.000010 0.000010 0.000010 0.000010 0.117615 0.009765 0.000010 0.112630 0.000010 0.000010 0.000010 0.000010 0.000010 0.000010 0.000010 0.000010 0.000010 0.000010 0.000010 0.000010 0.000010 0.000010 0.000010 0.000010 0.000010 0.000010 0.000010 0.000010 0.000010 0.714440 0.000010 0.000010 0.000010 0.000010 0.021734 0.000010 0.000010 0.000010
0.000010 0.000010 0.000010 0.000010 0.000010 0.000010 0.024588 0.000010 0.000010 0.000010 0.000010 0.000010 0.000010 0.000010 0.000010 0.039683 0.000010 0.000010 0.029898 0.000010 0.000010 0.000010 0.000010 0.000010 0.000010 0.000010 0.000010 0.000010 0.000010 0.000010 0.000010 0.000010 0.000010 0.000010 0.000010 0.000010 0.000010 0.000010 0.000010 0.000010 0.896494 0.000010 0.000010 0.000010 0.000010 0.008897 0.000010 0.000010 0.000010
0.000010 0.000010 0.000010 0.000010 0.003896 0.102976 0.058760 0.000010 0.007983 0.000010 0.000010 0.000010 0.000010 0.000010 0.000010 0.470180 0.005142 0.000010 0.193601 0.000010 0.000010 0.000010 0.000010 0.000010 0.001198 0.000010 0.000010 0.000010 0.000010 0.000010 0.000010 0.000010 0.000010 0.000010 0.000010 0.000010 0.009359 0.000010 0.000010 0.000010 0.115602 0.000010 0.000010 0.000010 0.000010 0.022298 0.008637 0.000010 0.000010
0.000010 0.000010 0.000010 0.000010 0.000010 0.007041 0.041185 0.000010 0.000010 0.000010 0.000010 0.002977 0.000010 0.000010 0.000010 0.347349 0.006137 0.000010 0.173228 0.000010 0.000010 0.000010 0.000010 0.000010 0.000010 0.000010 0.000010 0.000010 0.000010 0.003923 0.000974 0.000010 0.000010 0.000010 0.000010 0.000010 0.000018 0.000010 0.003215 0.000010 0.380539 0.000010 0.000010 0.005043 0.000010 0.020025 0.000010 0.006938 0.001068
0.000010 0.000010 0.000010 0.000010 0.000010 0.013460 0.030178 0.000010 0.009801 0.000010 0.000010 0.000010 0.000010 0.000010 0.000010 0.311161 0.009545 0.000010 0.100234 0.000010 0.000010 0.000010 0.000010 0.000010 0.000010 0.000010 0.000010 0.000010 0.000010 0.000010 0.000010 0.000010 0.000010 0.000010 0.000010 0.000010 0.000010 0.000010 0.000010 0.000010 0.101254 0.000010 0.000010 0.000010 0.000010 0.423956 0.000010 0.000010 0.000010
0.000010 0.000010 0.000010 0.000010 0.000010 0.000010 0.045660 0.000010 0.000010 0.000010 0.000010 0.009849 0.000010 0.000010 0.000010 0.777674 0.033250 0.000010 0.000010 0.000010 0.000010 0.000010 0.000010 0.000010 0.000010 0.000010 0.000010 0.000010 0.000010 0.090615 0.000010 0.000010 0.000010 0.000010 0.000010 0.000010 0.000010 0.000010 0.000010 0.000010 0.041305 0.000010 0.000010 0.000010 0.000010 0.001227 0.000010 0.000010 0.000010
0.000010 0.000010 0.000010 0.000010 0.000010 0.000010 0.000010 0.000010 0.000010 0.000010 0.000010 0.004604 0.000010 0.000010 0.000010 0.897961 0.000010 0.000010 0.000010 0.000010 0.000010 0.000010 0.000010 0.000010 0.000010 0.000010 0.000010 0.000010 0.000010 0.096975 0.000010 0.000010 0.000010 0.000010 0.000010 0.000010 0.000010 0.000010 0.000010 0.000010 0.000010 0.000010 0.000010 0.000010 0.000010 0.000010 0.000010 0.000010 0.000010
0.000010 0.000010 0.000010 0.000010 0.000010 0.000010 0.035844 0.000010 0.003611 0.000010 0.000010 0.006580 0.000010 0.000010 0.000010 0.516404 0.000010 0.000010 0.000010 0.000010 0.000010 0.000010 0.000010 0.000010 0.000010 0.000010 0.000010 0.000010 0.000010 0.049297 0.000010 0.000010 0.000010 0.000010 0.000010 0.000821 0.000010 0.000010 0.000010 0.000010 0.375012 0.000010 0.000010 0.000010 0.000010 0.008693 0.003338 0.000010 0.000010
0.000010 0.000010 0.000010 0.000010 0.000010 0.000010 0.000010 0.000010 0.000010 0.000010 0.000010 0.004798 0.000010 0.000010 0.000010 0.895661 0.000010 0.000010 0.000010 0.000010 0.000010 0.000010 0.000010 0.000010 0.000010 0.000010 0.000010 0.000010 0.000010 0.099081 0.000010 0.000010 0.000010 0.000010 0.000010 0.000010 0.000010 0.000010 0.000010 0.000010 0.000010 0.000010 0.000010 0.000010 0.000010 0.000010 0.000010 0.000010 0.000010
0.000010 0.000010 0.007990 0.000010 0.000010 0.054486 0.080077 0.000010 0.014214 0.000010 0.000010 0.000010 0.000010 0.000010 0.000010 0.549076 0.051691 0.000010 0.094584 0.000010 0.000010 0.000010 0.000010 0.000010 0.000010 0.000010 0.000010 0.000010 0.000010 0.035323 0.000010 0.000010 0.000010 0.000010 0.000010 0.000010 0.000010 0.000010 0.000010 0.000010 0.101967 0.000010 0.000010 0.000010 0.000010 0.005966 0.000010 0.004247 0.000010
0.000010 0.000010 0.004690 0.000010 0.000010 0.053672 0.038980 0.000010 0.030852 0.000010 0.000010 0.000010 0.011793 0.000010 0.000010 0.559848 0.045659 0.000010 0.043592 0.000010 0.000010 0.000010 0.000010 0.000010 0.003908 0.012070 0.000010 0.000010 0.000010 0.090372 0.013225 0.000010 0.000010 0.002824 0.000010 0.000010 0.000010 0.000010 0.000017 0.000010 0.073366 0.000010 0.000010 0.002340 0.000010 0.005184 0.006791 0.000517 0.000010
0.000010 0.000010 0.040217 0.000010 0.000010 0.030821 0.075123 0.002862 0.013592 0.000010 0.000010 0.000010 0.000010 0.003160 0.002937 0.509455 0.075325 0.000010 0.042408 0.000010 0.000010 0.000010 0.000010 0.015362 0.001148 0.007632 0.001235 0.000010 0.000010 0.035732 0.000026 0.000010 0.000010 0.000010 0.000010 0.000010 0.000010 0.000578 0.000010 0.000010 0.115757 0.000010 0.000010 0.000010 0.000010 0.004514 0.019520 0.002316 0.000010
0.000010 0.000010 0.000010 0.000010 0.000010 0.000010 0.006787 0.000010 0.000010 0.000010 0.000010 0.012987 0.000010 0.000010 0.000010 0.859302 0.000010 0.000010 0.000010 0.000010 0.000010 0.000010 0.000010 0.000010 0.000010 0.000010 0.000010 0.000010 0.000010 0.117258 0.000010 0.000010 0.000010 0.000010 0.000010 0.000010 0.000010 0.000010 0.000010 0.000010 0.003226 0.000010 0.000010 0.000010 0.000010 0.000010 0.000010 0.000010 0.000010
0.000010 0.000010 0.003109 0.000010 0.000010 0.021340 0.010383 0.000728 0.000010 0.002823 0.000010 0.006028 0.000010 0.000010 0.003525 0.763576 0.041603 0.000010 0.000010 0.000010 0.000010 0.000010 0.000010 0.000010 0.000010 0.005782 0.000010 0.000010 0.000010 0.088686 0.000010 0.000010 0.000010 0.000010 0.000010 0.000010 0.000010 0.002122 0.000010 0.000010 0.044108 0.000010 0.000010 0.000010 0.000010 0.000010 0.000010 0.000010 0.005837
0.000010 0.000010 0.000010 0.000010 0.000010 0.000010 0.000010 0.000010 0.000010 0.000010 0.000010 0.008916 0.000010 0.000010 0.000010 0.902054 0.000010 0.000010 0.000010 0.000010 0.000010 0.000010 0.000010 0.000010 0.000010 0.000010 0.000010 0.000010 0.000010 0.088570 0.000010 0.000010 0.000010 0.000010 0.000010 0.000010 0.000010 0.000010 0.000010 0.000010 0.000010 0.000010 0.000010 0.000010 0.000010 0.000010 0.000010 0.000010 0.000010
0.000010 0.000010 0.000010 0.000010 0.000010 0.040142 0.053265 0.000010 0.021634 0.000010 0.000010 0.000010 0.000010 0.000010 0.000010 0.575153 0.072319 0.000010 0.017542 0.000010 0.000010 0.000010 0.000010 0.000010 0.010825 0.017638 0.000010 0.000010 0.002178 0.069403 0.000286 0.000010 0.000010 0.000010 0.000010 0.000010 0.000010 0.000010 0.000010 0.000010 0.116668 0.002349 0.000010 0.000010 0.000010 0.000247 0.000010 0.000010 0.000010
0.004572 0.000010 0.000010 0.000010 0.000010 0.013686 0.050755 0.000010 0.000010 0.000010 0.003958 0.002702 0.000010 0.000010 0.000010 0.552799 0.038590 0.000010 0.107386 0.000010 0.000010 0.000010 0.000010 0.000010 0.000010 0.013732 0.000010 0.000010 0.000010 0.098340 0.008615 0.000010 0.000010 0.000010 0.000010 0.003018 0.000010 0.000010 0.000010 0.000010 0.093804 0.000010 0.000010 0.000010 0.000010 0.001915 0.000010 0.005787 0.000010
0.000010 0.000010 0.000010 0.000010 0.000010 0.000010 0.000010 0.000010 0.000010 0.000010 0.000010 0.000010 0.000010 0.000010 0.000010 0.000010 0.000010 0.000010 0.000010 0.000010 0.000010 0.000010 0.000010 0.000010 0.000010 0.000010 0.000010 0.000010 0.000010 0.000010 0.000010 0.000010 0.000010 0.000010 0.000010 0.000010 0.000010 0.000010 0.000010 0.000010 0.000010 0.000010 0.000010 0.000010 0.000010 0.000010 0.000010 0.999520 0.000010
0.000010 0.000010 0.000010 0.000010 0.000010 0.000010 0.000010 0.000010 0.000010 0.000010 0.000010 0.000010 0.000010 0.000010 0.000010 0.000010 0.000010 0.000010 0.000010 0.000010 0.000010 0.000010 0.000010 0.000010 0.000010 0.000010 0.000010 0.000010 0.000010 0.000010 0.000010 0.000010 0.000010 0.000010 0.000010 0.000010 0.000010 0.000010 0.000010 0.000010 0.000010 0.000010 0.000010 0.000010 0.000010 0.000010 0.000010 0.999520 0.000010
0.000010 0.000010 0.000010 0.000010 0.000010 0.000010 0.000010 0.000010 0.000010 0.000010 0.000010 0.000010 0.000010 0.000010 0.000010 0.000010 0.000010 0.000010 0.000010 0.000010 0.000010 0.000010 0.000010 0.000010 0.000010 0.000010 0.000010 0.000010 0.000010 0.000010 0.000010 0.000010 0.000010 0.000010 0.000010 0.000010 0.000010 0.000010 0.000010 0.000010 0.000010 0.000010 0.000010 0.000010 0.000010 0.000010 0.000010 0.999520 0.000010
0.000010 0.000010 0.000010 0.000010 0.000010 0.000010 0.000010 0.000010 0.000010 0.000010 0.000010 0.000010 0.000010 0.000010 0.000010 0.000010 0.000010 0.000010 0.000010 0.000010 0.000010 0.000010 0.000010 0.000010 0.000010 0.000010 0.000010 0.000010 0.000010 0.000010 0.000010 0.000010 0.000010 0.000010 0.000010 0.000010 0.000010 0.000010 0.000010 0.000010 0.000010 0.000010 0.000010 0.000010 0.000010 0.000010 0.000010 0.999520 0.000010
0.000010 0.000010 0.000010 0.000010 0.000010 0.000010 0.000010 0.000010 0.000010 0.000010 0.000010 0.000010 0.000010 0.000010 0.000010 0.000010 0.000010 0.000010 0.000010 0.000010 0.000010 0.000010 0.000010 0.000010 0.000010 0.000010 0.000010 0.000010 0.000010 0.000010 0.000010 0.000010 0.000010 0.000010 0.000010 0.000010 0.000010 0.000010 0.000010 0.000010 0.000010 0.000010 0.000010 0.000010 0.000010 0.000010 0.000010 0.999520 0.000010
0.000010 0.000010 0.000010 0.000010 0.000010 0.000010 0.000010 0.000010 0.000010 0.000010 0.000010 0.000010 0.000010 0.000010 0.000010 0.000010 0.000010 0.000010 0.000010 0.000010 0.000010 0.000010 0.000010 0.000010 0.000010 0.000010 0.000010 0.000010 0.000010 0.000010 0.000010 0.000010 0.000010 0.000010 0.000010 0.000010 0.000010 0.000010 0.000010 0.000010 0.000010 0.000010 0.000010 0.000010 0.000010 0.000010 0.000010 0.999520 0.000010
0.000010 0.000010 0.000010 0.000010 0.000010 0.000010 0.000010 0.000010 0.000010 0.000010 0.000010 0.000010 0.000010 0.000010 0.000010 0.000010 0.000010 0.000010 0.000010 0.000010 0.000010 0.000010 0.000010 0.000010 0.000010 0.000010 0.000010 0.000010 0.000010 0.000010 0.000010 0.000010 0.000010 0.000010 0.000010 0.000010 0.000010 0.000010 0.000010 0.000010 0.000010 0.000010 0.000010 0.000010 0.000010 0.000010 0.000010 0.999520 0.000010
0.000010 0.000010 0.000010 0.000010 0.000010 0.000010 0.000010 0.000010 0.000010 0.000010 0.000010 0.000010 0.000010 0.000010 0.000010 0.000010 0.000010 0.000010 0.000010 0.000010 0.000010 0.000010 0.000010 0.000010 0.000010 0.000010 0.000010 0.000010 0.000010 0.000010 0.000010 0.000010 0.000010 0.000010 0.000010 0.007569 0.000010 0.000010 0.000010 0.000010 0.000010 0.000010 0.000010 0.000010 0.000010 0.000010 0.000010 0.989974 0.001996
0.000010 0.000010 0.000010 0.000010 0.000010 0.000010 0.000010 0.000010 0.007250 0.000010 0.000010 0.000010 0.000010 0.000010 0.000010 0.000010 0.000010 0.000010 0.000010 0.000010 0.000010 0.000010 0.000010 0.000010 0.000010 0.000010 0.000010 0.000010 0.000010 0.000010 0.000010 0.000010 0.000010 0.000010 0.000010 0.000010 0.000010 0.000010 0.000010 0.000010 0.000010 0.000010 0.000010 0.000010 0.000010 0.000010 0.000010 0.992280 0.000010
0.000010 0.000010 0.000010 0.000010 0.000010 0.000010 0.000010 0.000010 0.000010 0.000010 0.000010 0.000010 0.000010 0.000010 0.000010 0.000010 0.000010 0.000010 0.000010 0.000010 0.000010 0.000010 0.000010 0.000010 0.000010 0.000010 0.000010 0.000010 0.000010 0.000010 0.000010 0.000010 0.000010 0.000010 0.000010 0.000010 0.000010 0.000010 0.000010 0.000010 0.000010 0.000010 0.000010 0.000010 0.000010 0.000010 0.000010 0.999520 0.000010
0.000010 0.000010 0.000010 0.000010 0.000010 0.000010 0.000010 0.000010 0.000010 0.000010 0.000010 0.000010 0.000010 0.000010 0.000010 0.000010 0.000010 0.000010 0.000010 0.000010 0.000010 0.000010 0.000010 0.000010 0.000010 0.000010 0.000010 0.000010 0.001601 0.000010 0.000010 0.000010 0.000010 0.000010 0.000010 0.006802 0.000010 0.000010 0.000010 0.000010 0.000010 0.000010 0.000010 0.000010 0.000010 0.000010 0.000010 0.991138 0.000010
0.000010 0.000010 0.000010 0.000010 0.000010 0.000010 0.000010 0.000010 0.000010 0.000010 0.000010 0.000010 0.000010 0.000010 0.000010 0.000010 0.000010 0.000010 0.000010 0.000010 0.000010 0.000010 0.000010 0.000010 0.000010 0.000010 0.000010 0.000010 0.000010 0.000010 0.000010 0.000010 0.000010 0.000010 0.000010 0.000010 0.000010 0.000010 0.000010 0.000010 0.000010 0.000010 0.000010 0.000010 0.000010 0.000010 0.000010 0.999520 0.000010
0.000010 0.000010 0.000010 0.000010 0.000010 0.000010 0.000010 0.000010 0.000010 0.000010 0.000010 0.000010 0.000010 0.000010 0.000010 0.000010 0.000010 0.000010 0.000010 0.000010 0.000010 0.000010 0.000010 0.000010 0.000010 0.000010 0.000010 0.000010 0.000010 0.000010 0.000010 0.000010 0.000010 0.000010 0.000010 0.000010 0.000010 0.000010 0.000010 0.000010 0.000010 0.000010 0.000010 0.000010 0.000010 0.000010 0.000010 0.999520 0.000010
0.000010 0.000010 0.000010 0.000010 0.000010 0.000010 0.000010 0.000010 0.000010 0.000010 0.000010 0.000010 0.000010 0.000010 0.000010 0.000010 0.000010 0.000010 0.000010 0.000010 0.000010 0.000010 0.000010 0.000010 0.000010 0.000010 0.000010 0.000010 0.000010 0.000010 0.000010 0.000010 0.000010 0.000010 0.000010 0.000010 0.000010 0.000010 0.000010 0.000010 0.000010 0.000010 0.000010 0.000010 0.000010 0.000010 0.000010 0.999520 0.000010
0.000010 0.000010 0.000010 0.000010 0.000010 0.000010 0.000010 0.000010 0.000010 0.000010 0.000010 0.000010 0.000010 0.000010 0.000010 0.000010 0.000010 0.000010 0.000010 0.000010 0.000010 0.000010 0.000010 0.000010 0.000010 0.000010 0.000010 0.000010 0.000010 0.000010 0.000010 0.000010 0.000010 0.000010 0.000010 0.000010 0.000010 0.000010 0.000010 0.000010 0.000010 0.000010 0.000010 0.000010 0.000010 0.000010 0.000010 0.999520 0.000010
0.000010 0.000010 0.000010 0.000010 0.000010 0.000010 0.000010 0.000010 0.000010 0.000010 0.000010 0.000010 0.000010 0.000010 0.000010 0.000010 0.000010 0.000010 0.000010 0.000010 0.000010 0.000010 0.000010 0.000010 0.000010 0.000010 0.000010 0.000010 0.000010 0.000010 0.000010 0.000010 0.000010 0.000010 0.000010 0.000010 0.000010 0.000010 0.000010 0.000010 0.000010 0.000010 0.000010 0.000010 0.000010 0.000010 0.000010 0.999520 0.000010
0.000010 0.000010 0.000010 0.000010 0.000010 0.000010 0.000010 0.000010 0.000010 0.000010 0.000010 0.000010 0.000010 0.000010 0.000010 0.000010 0.000010 0.000010 0.000010 0.000010 0.000010 0.000010 0.000010 0.000010 0.000010 0.000010 0.000010 0.000010 0.000010 0.000010 0.000010 0.000010 0.000010 0.000010 0.000010 0.000010 0.000010 0.000010 0.000010 0.000010 0.000010 0.000010 0.000010 0.000010 0.000010 0.000010 0.000010 0.999520 0.000010
0.000010 0.000010 0.000010 0.000010 0.000010 0.000010 0.000010 0.000010 0.000010 0.000010 0.000010 0.000010 0.000010 0.000010 0.000010 0.000010 0.000010 0.000010 0.000010 0.000010 0.000010 0.000010 0.000010 0.000010 0.000010 0.000010 0.000010 0.000010 0.000010 0.000010 0.000010 0.000010 0.000010 0.000010 0.000010 0.000010 0.000010 0.000010 0.000010 0.000010 0.000010 0.000010 0.000010 0.000010 0.000010 0.000010 0.000010 0.999520 0.000010
0.000010 0.000010 0.000010 0.000010 0.000010 0.004054 0.000010 0.000010 0.000010 0.000010 0.000010 0.000010 0.000010 0.000010 0.000010 0.000010 0.000010 0.000010 0.001250 0.000010 0.000010 0.000010 0.000010 0.000010 0.000010 0.000010 0.000010 0.000010 0.000010 0.000010 0.000010 0.000010 0.000010 0.000010 0.000010 0.000010 0.000010 0.000010 0.000010 0.000010 0.000010 0.000010 0.000010 0.000010 0.000010 0.000010 0.000010 0.994236 0.000010
0.000010 0.000010 0.000010 0.000010 0.000010 0.000010 0.000010 0.000010 0.000010 0.000010 0.000010 0.000010 0.000010 0.000010 0.000010 0.000010 0.000010 0.000010 0.000010 0.000010 0.000010 0.000010 0.000010 0.000010 0.000010 0.000010 0.000010 0.000010 0.000010 0.000010 0.000010 0.000010 0.000010 0.000010 0.000010 0.000010 0.000010 0.000010 0.000010 0.000010 0.000010 0.000010 0.000010 0.000010 0.000010 0.000010 0.000010 0.999520 0.000010
0.000010 0.000010 0.016647 0.000010 0.000010 0.000010 0.027076 0.000010 0.000010 0.071933 0.000010 0.000010 0.000010 0.000010 0.000010 0.025006 0.017505 0.006713 0.052845 0.715057 0.000010 0.000010 0.000010 0.000010 0.000010 0.000010 0.000010 0.000010 0.000010 0.000010 0.000010 0.000010 0.000010 0.066818 0.000010 0.000010 0.000010 0.000010 0.000010 0.000010 0.000010 0.000010 0.000010 0.000010 0.000010 0.000010 0.000010 0.000010 0.000010
0.000010 0.017895 0.000010 0.000010 0.000010 0.000010 0.049162 0.000010 0.005719 0.068475 0.000010 0.000010 0.004919 0.000010 0.000010 0.013988 0.000010 0.000010 0.046593 0.572624 0.000010 0.000010 0.000010 0.007733 0.000010 0.009023 0.000010 0.007195 0.000010 0.000010 0.000010 0.000010 0.000010 0.178298 0.000010 0.000010 0.000010 0.000010 0.000010 0.000010 0.000010 0.000010 0.000010 0.000010 0.000010 0.000010 0.018018 0.000010 0.000010
0.000010 0.000010 0.040361 0.000010 0.000010 0.030130 0.000010 0.004445 0.000010 0.146747 0.019768 0.005259 0.000010 0.017605 0.003150 0.064537 0.000010 0.003723 0.000010 0.322153 0.000010 0.000010 0.000010 0.000010 0.000010 0.005084 0.000010 0.000010 0.000010 0.000010 0.012932 0.000010 0.012795 0.204584 0.000010 0.000010 0.000206 0.000010 0.000010 0.000010 0.039907 0.016236 0.000010 0.000010 0.028465 0.011512 0.010120 0.000010 0.000010
0.000010 0.000010 0.000010 0.000010 0.000010 0.000010 0.000010 0.000010 0.000010 0.000010 0.000010 0.000010 0.000010 0.000010 0.000010 0.000010 0.000010 0.000010 0.000010 0.999520 0.000010 0.000010 0.000010 0.000010 0.000010 0.000010 0.000010 0.000010 0.000010 0.000010 0.000010 0.000010 0.000010 0.000010 0.000010 0.000010 0.000010 0.000010 0.000010 0.000010 0.000010 0.000010 0.000010 0.000010 0.000010 0.000010 0.000010 0.000010 0.000010
0.000010 0.000010 0.000010 0.000010 0.000010 0.000010 0.000010 0.000010 0.004463 0.000010 0.000010 0.000010 0.000010 0.000010 0.000010 0.000010 0.000010 0.000010 0.000010 0.995067 0.000010 0.000010 0.000010 0.000010 0.000010 0.000010 0.000010 0.000010 0.000010 0.000010 0.000010 0.000010 0.000010 0.000010 0.000010 0.000010 0.000010 0.000010 0.000010 0.000010 0.000010 0.000010 0.000010 0.000010 0.000010 0.000010 0.000010 0.000010 0.000010
0.000010 0.000010 0.000010 0.000010 0.000010 0.000010 0.000010 0.000010 0.000010 0.000010 0.000010 0.000010 0.000010 0.000010 0.000010 0.000010 0.000010 0.000010 0.000010 0.999520 0.000010 0.000010 0.000010 0.000010 0.000010 0.000010 0.000010 0.000010 0.000010 0.000010 0.000010 0.000010 0.000010 0.000010 0.000010 0.000010 0.000010 0.000010 0.000010 0.000010 0.000010 0.000010 0.000010 0.000010 0.000010 0.000010 0.000010 0.000010 0.000010
0.000010 0.034927 0.066151 0.000010 0.000010 0.000010 0.000010 0.000010 0.018540 0.074337 0.000010 0.000888 0.000010 0.020500 0.000010 0.000010 0.000010 0.000010 0.027585 0.497410 0.000010 0.000010 0.000010 0.000010 0.000010 0.016870 0.000010 0.000010 0.000010 0.000010 0.000010 0.000010 0.000010 0.222109 0.010682 0.000010 0.000010 0.000010 0.000010 0.000010 0.000010 0.001365 0.000010 0.000010 0.000010 0.000010 0.000010 0.000010 0.008276
0.012442 0.000010 0.000010 0.000830 0.000010 0.005704 0.005673 0.000010 0.000010 0.024399 0.001230 0.000010 0.003924 0.000010 0.000010 0.003180 0.017811 0.011002 0.011174 0.721482 0.000010 0.000010 0.009332 0.000010 0.000010 0.000010 0.000010 0.055652 0.000010 0.010549 0.000010 0.000010 0.000010 0.043078 0.008491 0.000010 0.000010 0.001310 0.000010 0.040560 0.000010 0.000010 0.000010 0.000010 0.000010 0.011887 0.000010 0.000010 0.000010
0.000010 0.037982 0.038647 0.000010 0.000010 0.011766 0.000010 0.009263 0.001347 0.055238 0.040743 0.003009 0.000012 0.047258 0.004166 0.000010 0.000010 0.011657 0.091805 0.289164 0.000010 0.000010 0.043941 0.000010 0.000010 0.000010 0.006797 0.002321 0.000010 0.011917 0.003088 0.000010 0.013983 0.220416 0.000010 0.000010 0.000010 0.000010 0.000010 0.014911 0.000010 0.019686 0.000010 0.000010 0.010818 0.000010 0.002531 0.007304 0.000010
0.000010 0.000010 0.070571 0.000010 0.000010 0.000010 0.000010 0.000010 0.000010 0.149443 0.003497 0.000010 0.000010 0.000010 0.010951 0.042290 0.000010 0.000010 0.072659 0.283545 0.000010 0.000010 0.000010 0.000010 0.004705 0.000010 0.000010 0.000010 0.000010 0.000010 0.000010 0.000010 0.000010 0.253358 0.000010 0.000010 0.000010 0.000010 0.000010 0.000010 0.057872 0.026805 0.000010 0.000010 0.015766 0.006212 0.001977 0.000010 0.000010
0.000010 0.000010 0.000010 0.000010 0.000010 0.000010 0.000010 0.000010 0.000010 0.001376 0.026486 0.000010 0.000010 0.000010 0.010932 0.000010 0.000010 0.000010 0.000010 0.921010 0.000010 0.000010 0.000010 0.000010 0.000010 0.000010 0.000010 0.000010 0.000010 0.000010 0.002023 0.000010 0.000010 0.000010 0.010152 0.000010 0.000010 0.000010 0.000010 0.000010 0.027602 0.000010 0.000010 0.000010 0.000010 0.000010 0.000010 0.000010 0.000010
0.000010 0.000010 0.000010 0.000010 0.000010 0.000010 0.000010 0.000010 0.000010 0.000010 0.000010 0.000010 0.000010 0.000010 0.000010 0.000010 0.000010 0.000010 0.000010 0.999520 0.000010 0.000010 0.000010 0.000010 0.000010 0.000010 0.000010 0.000010 0.000010 0.000010 0.000010 0.000010 0.000010 0.000010 0.000010 0.000010 0.000010 0.000010 0.000010 0.000010 0.000010 0.000010 0.000010 0.000010 0.000010 0.000010 0.000010 0.000010 0.000010
0.000010 0.000010 0.049414 0.000010 0.002856 0.034442 0.025764 0.005227 0.009907 0.074539 0.000010 0.000010 0.000010 0.000010 0.000010 0.000010 0.000010 0.011069 0.063140 0.507984 0.000010 0.000010 0.000010 0.000010 0.000010 0.000010 0.000010 0.000010 0.000010 0.000010 0.000010 0.000010 0.021419 0.162141 0.000010 0.000010 0.000010 0.000010 0.000010 0.000010 0.000010 0.000010 0.004317 0.000010 0.000010 0.021429 0.005731 0.000010 0.000289
0.000010 0.000010 0.000010 0.000010 0.000010 0.000010 0.019812 0.000010 0.000010 0.000010 0.000010 0.000010 0.000010 0.000010 0.000010 0.000010 0.000010 0.000010 0.003719 0.976009 0.000010 0.000010 0.000010 0.000010 0.000010 0.000010 0.000010 0.000010 0.000010 0.000010 0.000010 0.000010 0.000010 0.000010 0.000010 0.000010 0.000010 0.000010 0.000010 0.000010 0.000010 0.000010 0.000010 0.000010 0.000010 0.000010 0.000010 0.000010 0.000010
0.000010 0.000010 0.000010 0.000010 0.000010 0.000010 0.000010 0.000010 0.000010 0.000010 0.000010 0.000010 0.000010 0.000010 0.000010 0.000010 0.000010 0.000010 0.052627 0.946903 0.000010 0.000010 0.000010 0.000010 0.000010 0.000010 0.000010 0.000010 0.000010 0.000010 0.000010 0.000010 0.000010 0.000010 0.000010 0.000010 0.000010 0.000010 0.000010 0.000010 0.000010 0.000010 0.000010 0.000010 0.000010 0.000010 0.000010 0.000010 0.000010
0.000010 0.000010 0.000010 0.000010 0.000010 0.000010 0.000010 0.000010 0.000010 0.000010 0.000010 0.000010 0.000010 0.000010 0.000010 0.000010 0.000010 0.000010 0.000010 0.999520 0.000010 0.000010 0.000010 0.000010 0.000010 0.000010 0.000010 0.000010 0.000010 0.000010 0.000010 0.000010 0.000010 0.000010 0.000010 0.000010 0.000010 0.000010 0.000010 0.000010 0.000010 0.000010 0.000010 0.000010 0.000010 0.000010 0.000010 0.000010 0.000010
0.000010 0.000010 0.000010 0.000010 0.000010 0.000010 0.000010 0.000010 0.000010 0.000010 0.000010 0.000010 0.000010 0.000010 0.000010 0.000010 0.000010 0.000010 0.000010 0.999178 0.000010 0.000010 0.000010 0.000010 0.000010 0.000010 0.000010 0.000010 0.000010 0.000010 0.000010 0.000010 0.000010 0.000010 0.000010 0.000010 0.000010 0.000010 0.000010 0.000010 0.000010 0.000010 0.000010 0.000010 0.000010 0.000352 0.000010 0.000010 0.000010
0.000010 0.002877 0.011702 0.000010 0.000010 0.000010 0.000010 0.000010 0.000110 0.060545 0.008171 0.000010 0.001597 0.000010 0.000010 0.000010 0.000010 0.011730 0.058018 0.694709 0.000010 0.010958 0.036997 0.000010 0.000010 0.000010 0.000010 0.000010 0.005258 0.000010 0.000010 0.000010 0.000010 0.076143 0.000010 0.000010 0.000010 0.000010 0.005457 0.000010 0.000010 0.015386 0.000010 0.000010 0.000010 0.000010 0.000010 0.000010 0.000010
0.000010 0.000010 0.000010 0.000010 0.001667 0.000010 0.000010 0.020769 0.000010 0.009049 0.011443 0.000010 0.000010 0.000010 0.000010 0.000010 0.000010 0.000010 0.000010 0.950889 0.000010 0.000010 0.000010 0.000010 0.000010 0.000010 0.000010 0.000010 0.000010 0.000010 0.000010 0.000010 0.000010 0.000010 0.000010 0.000010 0.000010 0.000010 0.000010 0.000010 0.000010 0.000010 0.000010 0.000010 0.000010 0.005753 0.000010 0.000010 0.000010
0.001656 0.000010 0.042825 0.000010 0.000010 0.039556 0.039561 0.000010 0.000010 0.056150 0.032115 0.001454 0.000010 0.000010 0.000010 0.000010 0.016174 0.000010 0.051595 0.536943 0.000010 0.000010 0.000010 0.009611 0.000010 0.000010 0.023014 0.000010 0.000010 0.000017 0.000010 0.000010 0.000711 0.141077 0.000010 0.000010 0.000010 0.002001 0.000010 0.000010 0.000010 0.000010 0.000010 0.000010 0.005220 0.000010 0.000010 0.000010 0.000010
0.000010 0.005275 0.157102 0.000010 0.004182 0.012687 0.000010 0.000010 0.000010 0.360558 0.000010 0.000010 0.002860 0.000010 0.000010 0.068867 0.000010 0.000010 0.000010 0.162354 0.006602 0.011304 0.000010 0.000010 0.000010 0.000010 0.023575 0.000014 0.000010 0.000010 0.003867 0.009349 0.000010 0.027289 0.002470 0.000350 0.000010 0.003067 0.008489 0.014139 0.037629 0.047880 0.000010 0.000010 0.000010 0.017100 0.000010 0.000010 0.012740
0.000010 0.027199 0.150046 0.000010 0.000010 0.045502 0.000010 0.000010 0.000010 0.387052 0.010646 0.000864 0.000010 0.019456 0.005677 0.066271 0.000010 0.000010 0.000010 0.140315 0.008776 0.000010 0.021234 0.004022 0.000010 0.001792 0.000010 0.000010 0.000010 0.000010 0.000010 0.000010 0.013419 0.000341 0.000582 0.000010 0.000010 0.000010 0.000010 0.000010 0.040199 0.056307 0.000010 0.000010 0.000010 0.000010 0.000010 0.000010 0.000010
0.000010 0.006785 0.222106 0.004264 0.000010 0.000010 0.000010 0.000010 0.000010 0.345447 0.000010 0.000010 0.000010 0.016954 0.002581 0.039625 0.000010 0.013180 0.000010 0.111003 0.000010 0.008736 0.000010 0.002428 0.000010 0.023737 0.015352 0.000010 0.000010 0.000010 0.003352 0.013839 0.015390 0.054092 0.001313 0.001967 0.003211 0.000010 0.006814 0.000010 0.000010 0.052029 0.004878 0.013301 0.000010 0.010806 0.006578 0.000010 0.000010
0.000010 0.027390 0.113108 0.000010 0.005622 0.015377 0.000010 0.000010 0.003253 0.299692 0.000010 0.002061 0.000010 0.007525 0.000010 0.064756 0.009777 0.000010 0.008414 0.033160 0.000010 0.013306 0.000010 0.000010 0.000010 0.010681 0.011714 0.264755 0.003271 0.000010 0.000010 0.000010 0.000010 0.029400 0.000010 0.000010 0.006401 0.000010 0.000010 0.000010 0.000010 0.035080 0.000010 0.013313 0.000010 0.014680 0.002469 0.004546 0.000010
0.000010 0.017331 0.188645 0.000010 0.004026 0.031652 0.011240 0.000010 0.000010 0.383160 0.000010 0.000010 0.000010 0.014653 0.000010 0.000010 0.000010 0.000010 0.000010 0.164117 0.000010 0.010665 0.000010 0.003264 0.000010 0.035687 0.000010 0.000010 0.000010 0.000010 0.000010 0.000010 0.000010 0.000010 0.000010 0.000010 0.011565 0.010661 0.000010 0.002022 0.017750 0.074183 0.004469 0.011739 0.000010 0.000010 0.001314 0.000010 0.001566
0.000010 0.021008 0.203315 0.000010 0.006091 0.071531 0.000010 0.000010 0.000010 0.350261 0.009540 0.001273 0.000010 0.000010 0.000010 0.009529 0.000010 0.000010 0.000010 0.109479 0.000010 0.000010 0.028252 0.014749 0.000010 0.000010 0.000010 0.002680 0.000010 0.000010 0.005803 0.000010 0.016629 0.045153 0.000010 0.000010 0.008595 0.000010 0.000010 0.000010 0.000010 0.028889 0.000010 0.015161 0.013945 0.000010 0.026658 0.004495 0.006694
0.000010 0.000010 0.201255 0.000010 0.000010 0.038303 0.003981 0.000010 0.000010 0.381156 0.000010 0.000010 0.000010 0.000010 0.004099 0.019520 0.000010 0.000010 0.022386 0.131465 0.005863 0.012531 0.000010 0.000010 0.000010 0.000010 0.007647 0.013542 0.000010 0.009805 0.000010 0.001721 0.020938 0.039020 0.000010 0.000010 0.008974 0.000010 0.009162 0.000922 0.009294 0.043519 0.000010 0.000010 0.014627 0.000010 0.000010 0.000010 0.000010
0.000010 0.024162 0.156786 0.000010 0.000010 0.021257 0.000010 0.000010 0.000010 0.394852 0.022193 0.009149 0.000010 0.017389 0.004869 0.000010 0.000010 0.000010 0.002487 0.144958 0.000010 0.000010 0.000638 0.000010 0.000010 0.000010 0.027797 0.000010 0.000010 0.000010 0.000010 0.000010 0.004268 0.037646 0.000010 0.000010 0.011895 0.003735 0.000010 0.000010 0.021085 0.071303 0.000010 0.001717 0.000010 0.021523 0.000010 0.000010 0.000010
0.000010 0.037445 0.180569 0.000010 0.000010 0.068161 0.008875 0.000010 0.000010 0.402409 0.031923 0.000010 0.000010 0.004468 0.003965 0.000010 0.000010 0.000010 0.000010 0.118995 0.000010 0.000010 0.011224 0.000010 0.000010 0.000010 0.000010 0.015442 0.000010 0.000010 0.000010 0.000010 0.000010 0.000010 0.000010 0.000010 0.018485 0.010067 0.008339 0.000010 0.036159 0.043143 0.000010 0.000010 0.000010 0.000010 0.000010 0.000010 0.000010
0.000010 0.101163 0.114321 0.000010 0.000010 0.032237 0.000010 0.000010 0.000010 0.434874 0.000010 0.000010 0.000010 0.000010 0.000010 0.059695 0.000010 0.000010 0.014766 0.117432 0.000010 0.000010 0.013588 0.000010 0.000010 0.000010 0.000010 0.000010 0.003191 0.000010 0.004859 0.000010 0.000010 0.000010 0.000010 0.000010 0.015313 0.000010 0.010178 0.000010 0.000010 0.064011 0.000010 0.000010 0.000218 0.013813 0.000010 0.000010 0.000010
0.002244 0.000010 0.224700 0.000010 0.002102 0.000010 0.011416 0.011385 0.000010 0.383952 0.000010 0.000010 0.028401 0.000010 0.004182 0.000010 0.000010 0.000010 0.000010 0.151108 0.000010 0.000010 0.000010 0.000010 0.000010 0.000010 0.000010 0.000010 0.000010 0.000010 0.000010 0.000010 0.000010 0.032446 0.013616 0.000010 0.000010 0.007598 0.010506 0.000010 0.013566 0.090113 0.000010 0.000010 0.000010 0.012336 0.000010 0.000010 0.000010
0.000010 0.036228 0.175875 0.000010 0.000010 0.038043 0.000010 0.000010 0.000010 0.358586 0.000010 0.003700 0.000010 0.000010 0.000010 0.064084 0.000010 0.003542 0.020198 0.127364 0.000010 0.004657 0.022562 0.006144 0.000010 0.000010 0.000010 0.000010 0.000010 0.000010 0.000010 0.000010 0.019736 0.050149 0.000010 0.000010 0.000010 0.000010 0.015926 0.000010 0.000010 0.047116 0.000010 0.000010 0.000010 0.005771 0.000010 0.000010 0.000010
0.000010 0.034821 0.247874 0.000010 0.004873 0.000010 0.000010 0.000010 0.000010 0.386669 0.000010 0.000010 0.000010 0.000010 0.000010 0.014873 0.000010 0.015873 0.000010 0.135078 0.000010 0.000010 0.000010 0.006291 0.000010 0.041355 0.001162 0.002934 0.000010 0.000010 0.000010 0.000010 0.004543 0.000010 0.000010 0.000010 0.000010 0.000010 0.000010 0.000010 0.000010 0.100616 0.000010 0.000010 0.000010 0.002644 0.000010 0.000053 0.000010
0.000010 0.030799 0.271627 0.000010 0.000010 0.000010 0.000010 0.000010 0.000010 0.373506 0.000010 0.000010 0.000010 0.000010 0.000010 0.000010 0.000010 0.011999 0.000010 0.172464 0.000010 0.000010 0.000010 0.000010 0.000010 0.034020 0.000010 0.000010 0.000010 0.000010 0.000010 0.000010 0.000010 0.000010 0.000010 0.000010 0.000010 0.000010 0.000010 0.000010 0.000010 0.099987 0.000010 0.000010 0.001685 0.000010 0.000010 0.003512 0.000010
0.000010 0.031138 0.185280 0.000010 0.001033 0.049535 0.000010 0.000010 0.000010 0.392570 0.002990 0.000569 0.027551 0.000010 0.000010 0.000010 0.000010 0.001760 0.000010 0.154403 0.009668 0.014039 0.000010 0.000010 0.000010 0.037579 0.005271 0.000010 0.000010 0.000010 0.000010 0.000010 0.000010 0.000010 0.000010 0.000010 0.000010 0.009211 0.008316 0.007267 0.000010 0.055073 0.000010 0.006447 0.000010 0.000010 0.000010 0.000010 0.000010
0.000010 0.004746 0.225797 0.000010 0.000010 0.000010 0.007506 0.000010 0.000010 0.376787 0.000010 0.000139 0.000010 0.000010 0.000010 0.067798 0.000010 0.008367 0.000010 0.171202 0.000010 0.000010 0.000010 0.000010 0.000010 0.032036 0.000010 0.000010 0.000010 0.000010 0.000010 0.000010 0.000010 0.009675 0.000010 0.000010 0.000010 0.000010 0.000010 0.000010 0.007664 0.070886 0.000010 0.000010 0.004109 0.000010 0.012937 0.000010 0.000010
0.000010 0.046953 0.186768 0.000010 0.000010 0.000010 0.011510 0.000010 0.000010 0.405732 0.000010 0.000010 0.004756 0.026291 0.011728 0.050011 0.000010 0.004429 0.000010 0.098343 0.002649 0.008559 0.004542 0.007276 0.000010 0.000010 0.000010 0.000010 0.000010 0.000010 0.000010 0.000010 0.000010 0.020619 0.000010 0.000010 0.002892 0.009429 0.000010 0.000010 0.041879 0.039065 0.000010 0.004303 0.000010 0.011987 0.000010 0.000010 0.000010
0.000010 0.031076 0.214532 0.000010 0.004169 0.034999 0.000010 0.000010 0.000010 0.389839 0.000010 0.000010 0.045959 0.000010 0.000010 0.000010 0.000010 0.012436 0.000010 0.164598 0.000010 0.011108 0.000010 0.000010 0.000010 0.000010 0.000010 0.000010 0.000010 0.000010 0.000010 0.000010 0.000010 0.000010 0.003417 0.000010 0.002199 0.012586 0.000010 0.017169 0.001950 0.045680 0.000010 0.000010 0.000010 0.001749 0.000010 0.000010 0.006211
0.000010 0.012572 0.150488 0.006812 0.000010 0.045919 0.000010 0.015595 0.000010 0.289834 0.000010 0.005371 0.036213 0.023711 0.021075 0.000010 0.000010 0.008791 0.000010 0.092219 0.000010 0.000010 0.000010 0.014180 0.000010 0.001214 0.023038 0.108521 0.000010 0.003776 0.000294 0.005122 0.000010 0.000010 0.060855 0.000010 0.000010 0.001236 0.000010 0.006067 0.000010 0.054748 0.000010 0.010018 0.000010 0.000010 0.002092 0.000010 0.000010
0.000010 0.079970 0.184379 0.000010 0.000010 0.017194 0.009134 0.002431 0.000010 0.368509 0.003748 0.009606 0.000010 0.022145 0.017016 0.014881 0.000010 0.000010 0.023543 0.090685 0.000010 0.000010 0.009407 0.000010 0.000010 0.000010 0.000010 0.000010 0.000010 0.000010 0.000010 0.000010 0.007587 0.062588 0.000010 0.000010 0.016246 0.000010 0.000010 0.000010 0.000010 0.024889 0.000010 0.009258 0.000010 0.010310 0.016194 0.000010 0.000010
0.000363 0.000010 0.000010 0.000010 0.003582 0.208992 0.051308 0.003780 0.000010 0.030254 0.037294 0.000010 0.000010 0.365022 0.003146 0.000010 0.002334 0.007387 0.039472 0.000010 0.000010 0.030109 0.014744 0.000010 0.000010 0.009797 0.000010 0.015180 0.000010 0.000010 0.000010 0.000010 0.004297 0.012224 0.011727 0.000010 0.000010 0.005495 0.000010 0.017248 0.000010 0.000010 0.000010 0.089567 0.000010 0.001496 0.021521 0.013422 0.000010
0.000010 0.000010 0.000010 0.000010 0.000010 0.047209 0.023168 0.000356 0.000010 0.071969 0.002966 0.000013 0.012415 0.373791 0.000010 0.070216 0.033815 0.008397 0.032105 0.000010 0.000010 0.011661 0.029588 0.000010 0.000010 0.000010 0.000010 0.017915 0.000010 0.000010 0.000010 0.000469 0.000700 0.000010 0.000010 0.000010 0.016023 0.000010 0.000010 0.000415 0.060612 0.028799 0.000010 0.109961 0.000010 0.013977 0.000010 0.033210 0.000010
0.000010 0.000010 0.003525 0.025258 0.000010 0.158145 0.034454 0.000010 0.000010 0.041542 0.000010 0.000010 0.033812 0.185005 0.013261 0.102179 0.000010 0.000010 0.103771 0.000010 0.000010 0.000503 0.013946 0.000010 0.003945 0.000010 0.000010 0.000010 0.000010 0.001995 0.000010 0.007500 0.005380 0.000010 0.015703 0.000010 0.014396 0.000010 0.015391 0.041195 0.021375 0.001495 0.000010 0.139190 0.000010 0.003788 0.005695 0.000010 0.007319
0.000010 0.005083 0.038713 0.000010 0.000010 0.227095 0.000010 0.000010 0.000010 0.074417 0.011142 0.000010 0.009483 0.194563 0.008142 0.081698 0.000010 0.000010 0.018544 0.000010 0.008734 0.016034 0.049708 0.024447 0.000010 0.000010 0.016745 0.002304 0.000010 0.000010 0.011180 0.014013 0.000011 0.000010 0.000010 0.000010 0.000010 0.001218 0.000056 0.034388 0.000010 0.007741 0.003586 0.122446 0.005297 0.011482 0.000010 0.001522 0.000010
0.000010 0.000010 0.031101 0.000010 0.000010 0.145563 0.000010 0.000010 0.023519 0.036918 0.006152 0.000010 0.043018 0.209995 0.000010 0.029250 0.000010 0.006096 0.086719 0.000010 0.000010 0.024639 0.000010 0.006472 0.003562 0.042546 0.005723 0.000010 0.000013 0.000010 0.000010 0.016908 0.000010 0.000010 0.024289 0.000010 0.000010 0.000010 0.016786 0.037993 0.000010 0.005310 0.000010 0.174952 0.000010 0.011999 0.005158 0.005079 0.000010
0.000010 0.000010 0.061599 0.000010 0.000010 0.181360 0.000010 0.000010 0.000010 0.062295 0.000010 0.000010 0.044151 0.296722 0.020604 0.000010 0.000010 0.000010 0.000010 0.021409 0.011614 0.020045 0.042217 0.000010 0.000010 0.000010 0.000010 0.000010 0.000010 0.000010 0.001842 0.000010 0.000015 0.000010 0.000010 0.002974 0.000010 0.000010 0.000010 0.017949 0.017506 0.018297 0.000010 0.155340 0.011154 0.009347 0.000010 0.003270 0.000010
0.005632 0.000010 0.000010 0.000195 0.000010 0.195987 0.012072 0.000010 0.000010 0.000010 0.000010 0.000010 0.019494 0.542993 0.000010 0.021761 0.008666 0.002323 0.039520 0.000010 0.000010 0.000010 0.004673 0.000010 0.000010 0.008434 0.000010 0.000010 0.000010 0.000010 0.000010 0.014063 0.000010 0.000010 0.000010 0.000010 0.009849 0.000010 0.000010 0.016145 0.004705 0.005563 0.000010 0.037633 0.044589 0.000010 0.000010 0.000010 0.005414
0.000010 0.000010 0.000010 0.009719 0.000010 0.150068 0.019903 0.000010 0.000010 0.056808 0.021798 0.000010 0.050672 0.202180 0.005591 0.112413 0.012188 0.000010 0.043704 0.000010 0.017875 0.013281 0.014934 0.010822 0.000010 0.000010 0.000010 0.000010 0.000010 0.000013 0.005804 0.003628 0.000010 0.000010 0.000010 0.000010 0.000010 0.000010 0.000010 0.055205 0.000010 0.000010 0.002915 0.163630 0.007734 0.006707 0.000010 0.006009 0.006160
0.001741 0.000010 0.010119 0.000010 0.002760 0.143180 0.006012 0.015525 0.000010 0.027385 0.000010 0.000682 0.000010 0.509609 0.000010 0.069123 0.014000 0.003858 0.092846 0.000010 0.000010 0.000010 0.000010 0.000010 0.000010 0.019419 0.000010 0.000010 0.000010 0.000010 0.000010 0.000010 0.000010 0.000010 0.000010 0.000010 0.000010 0.000010 0.010372 0.028456 0.007011 0.004908 0.000010 0.000010 0.012423 0.011917 0.004363 0.000010 0.004022
0.000010 0.000010 0.049519 0.049867 0.000010 0.233809 0.009407 0.000010 0.000010 0.019034 0.039831 0.000010 0.005613 0.230906 0.000010 0.059297 0.009305 0.005952 0.011977 0.010509 0.000010 0.000010 0.000010 0.000010 0.000010 0.000010 0.000010 0.000010 0.000010 0.021575 0.009540 0.005636 0.017018 0.027802 0.019330 0.000010 0.000010 0.000010 0.000010 0.013938 0.010667 0.001545 0.000010 0.121217 0.000576 0.015891 0.000010 0.000010 0.000010
0.000010 0.004000 0.017284 0.009429 0.000010 0.279766 0.031017 0.000010 0.004819 0.046158 0.011540 0.000010 0.018426 0.277427 0.009862 0.000010 0.000010 0.008292 0.000010 0.005257 0.000010 0.000010 0.000016 0.026226 0.018237 0.000010 0.000010 0.011449 0.000010 0.000010 0.005620 0.012845 0.013360 0.000010 0.018602 0.000010 0.000010 0.006267 0.000010 0.037306 0.000010 0.003069 0.000010 0.117926 0.002599 0.002982 0.000010 0.000010 0.000010
0.000010 0.000010 0.000010 0.024430 0.000010 0.193059 0.002452 0.019426 0.000010 0.054090 0.003287 0.000010 0.008666 0.337881 0.000485 0.081859 0.017261 0.000010 0.000010 0.003423 0.000010 0.023005 0.002015 0.000010 0.000010 0.005485 0.000010 0.000010 0.000010 0.000249 0.014469 0.003404 0.019824 0.000010 0.000010 0.001255 0.008419 0.010786 0.017780 0.033724 0.000010 0.000010 0.000010 0.105199 0.000010 0.007837 0.000010 0.000010 0.000010
0.006543 0.000010 0.055015 0.011560 0.000010 0.056668 0.026766 0.015279 0.000010 0.064728 0.000010 0.000010 0.034749 0.180392 0.008880 0.002318 0.024955 0.003088 0.143866 0.000010 0.000010 0.024384 0.022937 0.009564 0.000010 0.000010 0.014516 0.000010 0.000010 0.005413 0.000010 0.000010 0.002556 0.000010 0.037174 0.000010 0.000010 0.015771 0.011151 0.016343 0.006388 0.003318 0.000010 0.136021 0.026717 0.000010 0.011652 0.000010 0.021098
0.000010 0.000010 0.046514 0.045861 0.000010 0.069528 0.023205 0.000010 0.030195 0.051366 0.010445 0.003485 0.033062 0.233196 0.008668 0.029339 0.000010 0.012805 0.107217 0.027921 0.000010 0.012333 0.007287 0.009574 0.000010 0.009868 0.003553 0.000010 0.003386 0.000010 0.006179 0.009566 0.021148 0.002181 0.000621 0.000010 0.000010 0.000010 0.002254 0.012665 0.006815 0.011465 0.000010 0.140475 0.007652 0.000010 0.000010 0.000010 0.000010
0.000010 0.000381 0.085819 0.000464 0.000716 0.143289 0.024138 0.000010 0.009906 0.052925 0.022386 0.001653 0.010980 0.191247 0.003532 0.019343 0.000010 0.000010 0.019210 0.015589 0.003815 0.001795 0.011991 0.025143 0.004675 0.062289 0.010692 0.000010 0.000010 0.022974 0.000010 0.018255 0.027626 0.000010 0.000010 0.000010 0.000010 0.010323 0.005638 0.024384 0.005782 0.000010 0.000010 0.160792 0.002079 0.000010 0.000010 0.000010 0.000010
0.005788 0.000010 0.000010 0.021934 0.000010 0.174135 0.038340 0.000010 0.000939 0.042250 0.034076 0.000010 0.022463 0.153385 0.000010 0.067123 0.029678 0.000010 0.000010 0.000010 0.000010 0.022570 0.059674 0.019659 0.005213 0.000010 0.000010 0.006532 0.000010 0.006587 0.000010 0.000010 0.015312 0.000010 0.042447 0.000010 0.000010 0.000010 0.020079 0.005600 0.012211 0.041814 0.000010 0.136320 0.000010 0.003801 0.006068 0.004256 0.001538
0.000010 0.000010 0.034428 0.000010 0.000010 0.151586 0.000010 0.000010 0.011786 0.037116 0.003609 0.000010 0.041528 0.222025 0.003056 0.058192 0.035421 0.000011 0.044913 0.000010 0.000010 0.019712 0.000010 0.022112 0.007442 0.000010 0.000010 0.000010 0.000010 0.016005 0.000777 0.011749 0.011135 0.000010 0.030263 0.000010 0.027857 0.007360 0.000010 0.035282 0.014122 0.017310 0.000010 0.106895 0.022485 0.005303 0.000010 0.000010 0.000321
0.000010 0.001848 0.017196 0.031310 0.000010 0.259610 0.000010 0.000010 0.015513 0.047894 0.000010 0.000010 0.057632 0.227799 0.000010 0.029025 0.000010 0.000010 0.000010 0.000010 0.017207 0.000010 0.010227 0.009688 0.000010 0.000010 0.000010 0.000010 0.005497 0.000010 0.008421 0.006118 0.000010 0.000010 0.014486 0.000010 0.000010 0.007467 0.000010 0.006215 0.000010 0.001299 0.000010 0.212642 0.000010 0.000010 0.004918 0.000010 0.007716
0.002183 0.000246 0.004432 0.002347 0.000010 0.200369 0.000010 0.000010 0.000793 0.058400 0.000010 0.000010 0.037138 0.189626 0.000010 0.090584 0.000010 0.000010 0.021330 0.000010 0.011848 0.030143 0.031127 0.012810 0.000010 0.000010 0.004079 0.000010 0.000010 0.000010 0.006114 0.000010 0.004207 0.000010 0.008117 0.000010 0.000010 0.000010 0.010274 0.023478 0.041610 0.019185 0.000010 0.184727 0.004591 0.000010 0.000010 0.000010 0.000010
0.000010 0.000010 0.011117 0.000543 0.000010 0.161610 0.003373 0.008820 0.005730 0.031075 0.001826 0.000010 0.000010 0.347408 0.006770 0.010902 0.000010 0.000010 0.057773 0.007989 0.000010 0.017472 0.012409 0.030638 0.000010 0.000010 0.022981 0.011904 0.000010 0.000363 0.000010 0.012256 0.010053 0.000010 0.030142 0.000010 0.029630 0.000010 0.007683 0.014044 0.006886 0.021323 0.000010 0.090725 0.026355 0.000010 0.000010 0.000010 0.000010
0.002883 0.000010 0.000010 0.000010 0.000010 0.013126 0.036680 0.000010 0.000919 0.000010 0.000010 0.000010 0.000010 0.000010 0.000010 0.000010 0.000010 0.000010 0.000010 0.000010 0.000010 0.000010 0.000010 0.000010 0.437746 0.178604 0.000010 0.000010 0.000010 0.000010 0.000010 0.000010 0.000010 0.000010 0.000010 0.004484 0.060735 0.000010 0.000010 0.000010 0.000010 0.000010 0.005536 0.000010 0.000010 0.002648 0.094449 0.161820 0.000010
0.000010 0.000010 0.000010 0.000010 0.000010 0.000010 0.000010 0.000231 0.000010 0.000010 0.000010 0.000010 0.000010 0.000010 0.000010 0.000010 0.000010 0.000010 0.000010 0.000010 0.000010 0.000010 0.000010 0.000010 0.463178 0.240082 0.000010 0.000010 0.000010 0.000010 0.000010 0.000010 0.000010 0.000010 0.000010 0.000010 0.023490 0.000010 0.000010 0.000010 0.006786 0.000010 0.006829 0.000010 0.000010 0.010905 0.051871 0.182162 0.014076
0.000010 0.000010 0.000010 0.000010 0.000010 0.000010 0.000010 0.000010 0.000427 0.000010 0.000010 0.000010 0.000010 0.000010 0.000010 0.018950 0.000010 0.000010 0.000010 0.000010 0.000010 0.000010 0.000010 0.000010 0.458073 0.185124 0.000010 0.000010 0.000010 0.000010 0.000010 0.000010 0.000010 0.000010 0.000010 0.000010 0.033254 0.000010 0.000010 0.000010 0.000010 0.000010 0.007705 0.000010 0.000010 0.000010 0.075697 0.207578 0.012792
0.000010 0.000010 0.000010 0.000010 0.000010 0.000010 0.000010 0.000010 0.000010 0.000010 0.000010 0.000010 0.000010 0.000010 0.000010 0.000010 0.000010 0.000010 0.000010 0.000010 0.000010 0.000010 0.000010 0.000010 0.522021 0.202237 0.000010 0.000010 0.000010 0.000010 0.000010 0.000010 0.000010 0.000010 0.000010 0.000010 0.000010 0.000010 0.000010 0.000010 0.000010 0.000010 0.000010 0.000010 0.000010 0.013979 0.055005 0.206318 0.000010
0.000010 0.000010 0.000010 0.000010 0.000010 0.006901 0.000010 0.000010 0.000010 0.000010 0.000010 0.000010 0.000010 0.000010 0.000010 0.000010 0.000010 0.000010 0.000010 0.000010 0.000010 0.000010 0.000010 0.000010 0.433427 0.194490 0.000010 0.000010 0.004631 0.000010 0.000010 0.000010 0.000010 0.000010 0.000010 0.000010 0.044050 0.000010 0.000010 0.000010 0.000010 0.000010 0.030051 0.000010 0.000010 0.000010 0.060356 0.225684 0.000010
0.000010 0.000010 0.000010 0.000010 0.000010 0.000010 0.000010 0.000010 0.010068 0.000010 0.000010 0.000010 0.000010 0.000010 0.000010 0.000010 0.000010 0.000010 0.000010 0.000010 0.000010 0.000010 0.000010 0.000010 0.488494 0.177740 0.000010 0.000010 0.000010 0.000010 0.000010 0.000010 0.000010 0.000010 0.000010 0.000426 0.000010 0.000010 0.000010 0.000010 0.000010 0.000010 0.030102 0.000010 0.000010 0.000010 0.073981 0.216758 0.002020
0.000010 0.000010 0.000010 0.000010 0.000010 0.000010 0.009981 0.000010 0.000010 0.000010 0.000010 0.000010 0.000010 0.000010 0.000010 0.000010 0.000010 0.000010 0.000010 0.000010 0.000010 0.000010 0.000010 0.000010 0.430594 0.211948 0.000010 0.000010 0.001597 0.000010 0.000010 0.000010 0.000010 0.000010 0.000010 0.007143 0.023473 0.000010 0.000010 0.000010 0.000010 0.000010 0.028268 0.000010 0.000010 0.000010 0.053776 0.232819 0.000010
0.000010 0.000010 0.000010 0.000010 0.000010 0.000010 0.019998 0.000010 0.000010 0.000010 0.000010 0.000010 0.000010 0.000010 0.000010 0.010741 0.007624 0.000010 0.000010 0.000010 0.000010 0.000010 0.000010 0.000010 0.423173 0.210743 0.000010 0.000010 0.000010 0.000010 0.000010 0.000010 0.000010 0.000010 0.000010 0.012435 0.045515 0.000010 0.000010 0.000010 0.000010 0.000010 0.000010 0.000010 0.000010 0.000010 0.069413 0.195881 0.004087
0.000010 0.000010 0.000010 0.000010 0.000010 0.000010 0.000010 0.000010 0.000010 0.000010 0.000010 0.000010 0.000010 0.000010 0.000010 0.000010 0.000010 0.000010 0.000010 0.000010 0.000010 0.000010 0.000010 0.000010 0.373346 0.193345 0.000010 0.000010 0.000010 0.000010 0.000010 0.000010 0.000010 0.000010 0.000010 0.000483 0.123165 0.000010 0.000010 0.000010 0.000010 0.000010 0.000010 0.000010 0.000010 0.000010 0.097754 0.200145 0.011340
0.017932 0.000010 0.000010 0.000010 0.000010 0.000010 0.023064 0.000010 0.000010 0.000010 0.000010 0.000010 0.000010 0.000010 0.000010 0.000010 0.000010 0.000010 0.000010 0.000010 0.000010 0.000010 0.000010 0.000010 0.465687 0.161464 0.000010 0.000010 0.011510 0.000010 0.000010 0.000010 0.000010 0.000010 0.000010 0.005596 0.048931 0.000010 0.000010 0.000010 0.000010 0.000010 0.009397 0.000010 0.000010 0.000010 0.071485 0.184542 0.000010
0.000010 0.000010 0.000010 0.000010 0.000010 0.000010 0.000010 0.000010 0.000010 0.000010 0.000010 0.000010 0.000010 0.000010 0.000010 0.000010 0.000010 0.000010 0.000010 0.000010 0.000010 0.000010 0.000010 0.000010 0.453196 0.213859 0.000010 0.000010 0.000010 0.000010 0.000010 0.000010 0.000010 0.000010 0.000010 0.019179 0.062385 0.000010 0.000010 0.000010 0.000010 0.000010 0.008921 0.000010 0.000010 0.000010 0.055997 0.179240 0.006812
0.009859 0.000010 0.000010 0.000010 0.000010 0.000010 0.013102 0.000010 0.000010 0.000010 0.000010 0.000010 0.000010 0.000010 0.000010 0.000010 0.000010 0.000010 0.000010 0.000010 0.000010 0.000010 0.000010 0.000010 0.461950 0.198019 0.000010 0.000010 0.015488 0.000010 0.000010 0.000010 0.000010 0.000010 0.000010 0.000010 0.014836 0.000010 0.000010 0.000010 0.000010 0.000010 0.011824 0.000010 0.000010 0.000010 0.060780 0.213741 0.000010
0.000344 0.000010 0.000010 0.000010 0.000010 0.000010 0.008022 0.000010 0.000010 0.000010 0.000010 0.000010 0.000010 0.000010 0.000010 0.031731 0.000010 0.000010 0.000010 0.000010 0.000010 0.000010 0.000010 0.000010 0.456047 0.164337 0.000010 0.000010 0.000010 0.000010 0.000010 0.000010 0.000010 0.000010 0.000010 0.000010 0.061650 0.000010 0.000010 0.000010 0.000010 0.000010 0.001074 0.000010 0.000010 0.000010 0.099893 0.167676 0.008835
0.000010 0.000010 0.000010 0.000010 0.000010 0.000010 0.001643 0.000010 0.000010 0.000010 0.000010 0.001062 0.000010 0.000010 0.000010 0.000010 0.000010 0.000010 0.000010 0.000010 0.000010 0.000010 0.000010 0.000010 0.392008 0.184083 0.000010 0.000010 0.000010 0.000010 0.000010 0.000010 0.000010 0.000010 0.000010 0.000010 0.131200 0.000010 0.000010 0.000010 0.009875 0.000010 0.016440 0.000010 0.000010 0.004069 0.073203 0.185144 0.000891
0.006097 0.000010 0.000010 0.000010 0.000010 0.000010 0.000016 0.000010 0.002251 0.000010 0.000010 0.000010 0.000010 0.000010 0.000010 0.007437 0.000010 0.000010 0.000010 0.000010 0.000010 0.000010 0.000010 0.000010 0.486147 0.205380 0.000010 0.000010 0.010929 0.000010 0.000010 0.000010 0.000010 0.000010 0.000010 0.000010 0.027521 0.000010 0.000010 0.000010 0.013745 0.000010 0.005722 0.000010 0.000010 0.000010 0.074389 0.159996 0.000010
0.000010 0.000010 0.000010 0.000010 0.000010 0.022078 0.003800 0.000010 0.000010 0.000010 0.000010 0.000010 0.000010 0.000010 0.000010 0.000010 0.000010 0.000010 0.000010 0.000010 0.000010 0.000010 0.000010 0.000010 0.516537 0.178659 0.000010 0.000010 0.000010 0.000010 0.000010 0.000010 0.000010 0.000010 0.000010 0.000010 0.000010 0.000010 0.000010 0.000010 0.000010 0.000010 0.000010 0.000010 0.000010 0.000010 0.057878 0.212883 0.007746
0.000010 0.000010 0.000010 0.000010 0.000010 0.007679 0.008479 0.000010 0.000010 0.000010 0.000010 0.000010 0.000010 0.000010 0.000010 0.000010 0.000010 0.000010 0.000010 0.000010 0.000010 0.000010 0.000010 0.000010 0.560895 0.158454 0.000010 0.000010 0.000010 0.000010 0.000010 0.000010 0.000010 0.000010 0.000010 0.000010 0.000010 0.000010 0.000010 0.000010 0.000010 0.000010 0.000010 0.000010 0.000010 0.000066 0.049785 0.214222 0.000010
0.000010 0.000010 0.000010 0.000010 0.007051 0.405123 0.049059 0.170846 0.000010 0.000010 0.000010 0.000010 0.000010 0.000010 0.000010 0.289703 0.008808 0.000010 0.068907 0.000010 0.000010 0.000010 0.000010 0.000010 0.000010 0.000010 0.000010 0.000010 0.000010 0.000010 0.000010 0.000010 0.000010 0.000010 0.000010 0.000010 0.000010 0.000010 0.000010 0.000010 0.000010 0.000010 0.000010 0.000010 0.000010 0.000093 0.000010 0.000010 0.000010
0.000010 0.000010 0.053854 0.000010 0.015886 0.411564 0.020951 0.177019 0.028141 0.000010 0.000010 0.000010 0.000010 0.000010 0.000010 0.231860 0.000010 0.000010 0.044819 0.000010 0.000010 0.000010 0.000010 0.000010 0.000010 0.007222 0.000010 0.000010 0.000010 0.000010 0.000010 0.000010 0.000010 0.000010 0.000010 0.000010 0.000010 0.000010 0.000010 0.000010 0.008294 0.000010 0.000010 0.000010 0.000010 0.000010 0.000010 0.000010 0.000010
0.000010 0.000010 0.000010 0.000010 0.013693 0.387200 0.043198 0.150547 0.031971 0.000010 0.000010 0.000010 0.000010 0.000010 0.000010 0.207045 0.000324 0.000010 0.093086 0.000010 0.000010 0.000010 0.000010 0.000010 0.000010 0.000010 0.000010 0.000010 0.000010 0.000010 0.000010 0.000010 0.000010 0.000010 0.000010 0.000010 0.000010 0.000010 0.000010 0.000010 0.055461 0.000010 0.000010 0.000010 0.000010 0.017084 0.000010 0.000010 0.000010
0.000010 0.000010 0.000010 0.000010 0.026285 0.387537 0.044114 0.171925 0.018903 0.000010 0.000010 0.000010 0.000010 0.000010 0.000010 0.245693 0.000010 0.000010 0.037367 0.000010 0.000010 0.000010 0.000010 0.000010 0.000010 0.000010 0.000010 0.000010 0.000010 0.000010 0.000010 0.000010 0.000010 0.000010 0.000010 0.000010 0.000010 0.000010 0.000010 0.000010 0.067767 0.000010 0.000010 0.000010 0.000010 0.000010 0.000010 0.000010 0.000010
0.000010 0.000010 0.022246 0.000010 0.028432 0.352043 0.024499 0.156019 0.014908 0.000690 0.000010 0.000010 0.000010 0.001407 0.000010 0.253722 0.021094 0.000010 0.062404 0.000010 0.000010 0.009940 0.000010 0.000010 0.000010 0.000010 0.000010 0.000010 0.000010 0.000010 0.000761 0.000010 0.000010 0.000010 0.000010 0.000010 0.000010 0.000010 0.000010 0.002311 0.039086 0.000010 0.000507 0.008942 0.000010 0.000339 0.000010 0.000010 0.000349
0.000010 0.000010 0.000010 0.000010 0.000010 0.185258 0.005211 0.797293 0.000010 0.000010 0.000010 0.000010 0.000010 0.000010 0.000010 0.000010 0.000010 0.000010 0.000010 0.000010 0.000010 0.000010 0.000010 0.000010 0.000010 0.000010 0.000010 0.000010 0.000010 0.000010 0.000010 0.000010 0.000010 0.000010 0.000010 0.000010 0.000010 0.000010 0.000010 0.000010 0.011788 0.000010 0.000010 0.000010 0.000010 0.000010 0.000010 0.000010 0.000010
0.000010 0.000010 0.000010 0.000010 0.000010 0.000010 0.000010 0.542484 0.000010 0.000010 0.000010 0.000010 0.343882 0.000010 0.000010 0.000010 0.000010 0.000010 0.000010 0.000010 0.000010 0.111949 0.000010 0.000010 0.000010 0.000010 0.000010 0.000010 0.000010 0.000010 0.000010 0.000010 0.000010 0.000010 0.000010 0.000010 0.000010 0.000010 0.000010 0.001234 0.000010 0.000010 0.000010 0.000010 0.000010 0.000010 0.000010 0.000010 0.000010
0.000010 0.000010 0.000010 0.000010 0.000010 0.000010 0.000010 0.542008 0.000010 0.000010 0.000010 0.000010 0.341083 0.000010 0.000010 0.000010 0.000010 0.000010 0.000010 0.000010 0.000010 0.112684 0.000010 0.000010 0.000010 0.000010 0.000010 0.000010 0.000010 0.000010 0.000010 0.000010 0.000010 0.000010 0.000010 0.000010 0.000010 0.000010 0.000010 0.003775 0.000010 0.000010 0.000010 0.000010 0.000010 0.000010 0.000010 0.000010 0.000010
0.000010 0.000010 0.000010 0.000010 0.000010 0.000010 0.000010 0.543208 0.000010 0.000010 0.000010 0.000010 0.341687 0.000010 0.000010 0.000010 0.000010 0.000010 0.000010 0.000010 0.000010 0.113681 0.000010 0.000010 0.000010 0.000010 0.000010 0.000010 0.000010 0.000010 0.000010 0.000010 0.000010 0.000010 0.000010 0.000010 0.000010 0.000010 0.000010 0.000010 0.000010 0.000010 0.000010 0.000010 0.000974 0.000010 0.000010 0.000010 0.000010
0.000010 0.000010 0.000010 0.000010 0.000010 0.139045 0.000010 0.186572 0.005923 0.024034 0.000010 0.000010 0.000010 0.000010 0.032789 0.178094 0.000010 0.000548 0.000010 0.000010 0.000010 0.000010 0.000010 0.023684 0.000010 0.000010 0.000010 0.004714 0.000010 0.000010 0.000010 0.000010 0.014171 0.000010 0.000010 0.000010 0.000010 0.000010 0.000010 0.000010 0.000010 0.000010 0.000010 0.390045 0.000010 0.000010 0.000010 0.000010 0.000010
0.000010 0.000010 0.000010 0.000010 0.000010 0.138482 0.000034 0.185530 0.004711 0.023792 0.000010 0.000010 0.000010 0.000010 0.034171 0.176644 0.000010 0.000737 0.003465 0.000010 0.000010 0.000010 0.000010 0.023563 0.000010 0.000010 0.000010 0.003932 0.000010 0.000010 0.000010 0.000010 0.014358 0.000010 0.000010 0.000010 0.000010 0.000010 0.000010 0.000010 0.000010 0.000010 0.000010 0.390220 0.000010 0.000010 0.000010 0.000010 0.000010
0.000010 0.000010 0.000010 0.000010 0.000010 0.294827 0.024019 0.289587 0.015533 0.000010 0.000010 0.000010 0.000010 0.000010 0.000010 0.190248 0.031443 0.000010 0.080100 0.000010 0.000010 0.000010 0.000010 0.000010 0.000010 0.000010 0.000010 0.000010 0.000010 0.000010 0.000010 0.000010 0.000010 0.000010 0.000010 0.000010 0.000010 0.000010 0.000010 0.000010 0.073616 0.000010 0.000010 0.000010 0.000010 0.000227 0.000010 0.000010 0.000010
0.000010 0.000010 0.017858 0.010041 0.036442 0.090447 0.013551 0.164942 0.040906 0.000010 0.000010 0.000010 0.002776 0.000010 0.012407 0.131177 0.015558 0.008777 0.063582 0.008039 0.002456 0.017742 0.000018 0.020974 0.000010 0.000010 0.013389 0.000010 0.000010 0.000010 0.000010 0.000010 0.000010 0.000010 0.000010 0.000010 0.000010 0.000633 0.005121 0.000010 0.039013 0.016393 0.000010 0.248092 0.010423 0.009013 0.000010 0.000010 0.000010
0.000010 0.000010 0.029849 0.000010 0.019790 0.134378 0.027598 0.388781 0.021848 0.042076 0.000010 0.000010 0.003597 0.004177 0.000010 0.091674 0.056441 0.000010 0.042726 0.016225 0.000010 0.000010 0.000010 0.002637 0.011060 0.015745 0.000010 0.000010 0.000010 0.000010 0.000010 0.002385 0.000010 0.000010 0.000010 0.002331 0.009872 0.000510 0.000010 0.000010 0.044767 0.000010 0.000010 0.007472 0.000010 0.009533 0.014277 0.000010 0.000010
0.000010 0.000010 0.000010 0.000010 0.000010 0.384806 0.026247 0.275044 0.031424 0.000010 0.000010 0.003197 0.000010 0.000010 0.000010 0.181105 0.000010 0.000010 0.030048 0.000010 0.000010 0.000010 0.000010 0.000010 0.000010 0.000010 0.000010 0.000010 0.000010 0.000010 0.000010 0.000010 0.000010 0.000010 0.000010 0.000010 0.000010 0.000010 0.000010 0.000010 0.067720 0.000010 0.000010 0.000010 0.000010 0.000010 0.000010 0.000010 0.000010
0.000010 0.000010 0.008124 0.000010 0.010088 0.351147 0.000010 0.266629 0.024339 0.000010 0.000010 0.000010 0.000010 0.000010 0.000010 0.214210 0.000010 0.000010 0.068058 0.000010 0.000010 0.000010 0.000010 0.000010 0.000010 0.000010 0.000010 0.000010 0.000010 0.000010 0.000010 0.000010 0.000010 0.000010 0.000010 0.000010 0.000010 0.000010 0.000010 0.000010 0.056995 0.000010 0.000010 0.000010 0.000010 0.000010 0.000010 0.000010 0.000010
0.000010 0.000010 0.000010 0.000010 0.010097 0.385649 0.000010 0.137524 0.033602 0.000010 0.000010 0.000010 0.000010 0.000010 0.000010 0.379812 0.000010 0.000010 0.010325 0.000010 0.000010 0.000010 0.000010 0.000010 0.000010 0.000010 0.000010 0.000010 0.000010 0.000010 0.000010 0.000010 0.000010 0.000010 0.000010 0.000010 0.000010 0.000010 0.000010 0.000010 0.037938 0.000010 0.000010 0.000010 0.000010 0.004644 0.000010 0.000010 0.000010
0.000010 0.000010 0.000010 0.000010 0.000621 0.385040 0.000010 0.128570 0.034433 0.000010 0.000010 0.000010 0.000010 0.000010 0.000010 0.385072 0.000010 0.000010 0.043361 0.000010 0.000010 0.000010 0.000010 0.000010 0.000010 0.000010 0.000010 0.000010 0.000010 0.000010 0.000010 0.000010 0.000010 0.000010 0.000010 0.000010 0.000010 0.000010 0.000010 0.000010 0.012805 0.000010 0.000010 0.000010 0.000010 0.009689 0.000010 0.000010 0.000010
0.000010 0.000010 0.000010 0.000010 0.000010 0.350369 0.037969 0.253354 0.019408 0.000010 0.000010 0.000010 0.000010 0.000010 0.000010 0.250309 0.000010 0.000010 0.025886 0.000010 0.000010 0.000010 0.000010 0.000010 0.000010 0.000010 0.000010 0.000010 0.000010 0.000010 0.000010 0.000010 0.000010 0.000010 0.000010 0.000010 0.000010 0.000010 0.000010 0.000010 0.049411 0.000010 0.000010 0.000010 0.000010 0.012883 0.000010 0.000010 0.000010
0.000010 0.000010 0.000010 0.000010 0.006142 0.339321 0.027366 0.303443 0.032175 0.000010 0.000010 0.000010 0.000010 0.000010 0.000010 0.226276 0.000010 0.000010 0.021830 0.000010 0.000010 0.000010 0.000010 0.000010 0.000010 0.000010 0.000010 0.000010 0.000010 0.000010 0.000010 0.000010 0.000010 0.000010 0.000010 0.000010 0.000010 0.000010 0.000010 0.000010 0.043037 0.000010 0.000010 0.000010 0.000010 0.000010 0.000010 0.000010 0.000010
0.000010 0.000010 0.000010 0.000010 0.999520 0.000010 0.000010 0.000010 0.000010 0.000010 0.000010 0.000010 0.000010 0.000010 0.000010 0.000010 0.000010 0.000010 0.000010 0.000010 0.000010 0.000010 0.000010 0.000010 0.000010 0.000010 0.000010 0.000010 0.000010 0.000010 0.000010 0.000010 0.000010 0.000010 0.000010 0.000010 0.000010 0.000010 0.000010 0.000010 0.000010 0.000010 0.000010 0.000010 0.000010 0.000010 0.000010 0.000010 0.000010
0.000010 0.000010 0.000010 0.000010 0.999500 0.000010 0.000010 0.000020 0.000010 0.000010 0.000010 0.000010 0.000010 0.000010 0.000010 0.000010 0.000010 0.000010 0.000010 0.000010 0.000010 0.000010 0.000015 0.000010 0.000010 0.000010 0.000010 0.000010 0.000010 0.000010 0.000010 0.000010 0.000010 0.000010 0.000010 0.000010 0.000010 0.000010 0.000010 0.000010 0.000010 0.000010 0.000010 0.000010 0.000010 0.000010 0.000016 0.000010 0.000010
0.000010 0.000010 0.000010 0.000010 0.999516 0.000010 0.000014 0.000010 0.000010 0.000010 0.000010 0.000010 0.000010 0.000010 0.000010 0.000010 0.000010 0.000010 0.000010 0.000010 0.000010 0.000010 0.000010 0.000010 0.000010 0.000010 0.000010 0.000010 0.000010 0.000010 0.000010 0.000010 0.000010 0.000010 0.000010 0.000010 0.000010 0.000010 0.000010 0.000010 0.000010 0.000010 0.000010 0.000010 0.000010 0.000010 0.000010 0.000010 0.000010
0.000010 0.000010 0.000010 0.000010 0.999520 0.000010 0.000010 0.000010 0.000010 0.000010 0.000010 0.000010 0.000010 0.000010 0.000010 0.000010 0.000010 0.000010 0.000010 0.000010 0.000010 0.000010 0.000010 0.000010 0.000010 0.000010 0.000010 0.000010 0.000010 0.000010 0.000010 0.000010 0.000010 0.000010 0.000010 0.000010 0.000010 0.000010 0.000010 0.000010 0.000010 0.000010 0.000010 0.000010 0.000010 0.000010 0.000010 0.000010 0.000010
0.000010 0.000010 0.000010 0.000010 0.999510 0.000010 0.000010 0.000010 0.000017 0.000010 0.000010 0.000010 0.000010 0.000010 0.000010 0.000010 0.000010 0.000010 0.000010 0.000010 0.000010 0.000010 0.000010 0.000010 0.000010 0.000013 0.000010 0.000010 0.000010 0.000010 0.000010 0.000010 0.000010 0.000010 0.000010 0.000010 0.000010 0.000010 0.000010 0.000010 0.000010 0.000010 0.000010 0.000010 0.000010 0.000010 0.000010 0.000010 0.000010
0.000010 0.000010 0.000010 0.000010 0.999514 0.000010 0.000010 0.000010 0.000016 0.000010 0.000010 0.000010 0.000010 0.000010 0.000010 0.000010 0.000010 0.000010 0.000010 0.000010 0.000010 0.000010 0.000010 0.000010 0.000010 0.000010 0.000010 0.000010 0.000010 0.000010 0.000010 0.000010 0.000010 0.000010 0.000010 0.000010 0.000010 0.000010 0.000010 0.000010 0.000010 0.000010 0.000010 0.000010 0.000010 0.000010 0.000010 0.000010 0.000010
0.000010 0.000010 0.000010 0.000010 0.999520 0.000010 0.000010 0.000010 0.000010 0.000010 0.000010 0.000010 0.000010 0.000010 0.000010 0.000010 0.000010 0.000010 0.000010 0.000010 0.000010 0.000010 0.000010 0.000010 0.000010 0.000010 0.000010 0.000010 0.000010 0.000010 0.000010 0.000010 0.000010 0.000010 0.000010 0.000010 0.000010 0.000010 0.000010 0.000010 0.000010 0.000010 0.000010 0.000010 0.000010 0.000010 0.000010 0.000010 0.000010
0.000010 0.000010 0.000010 0.000010 0.999520 0.000010 0.000010 0.000010 0.000010 0.000010 0.000010 0.000010 0.000010 0.000010 0.000010 0.000010 0.000010 0.000010 0.000010 0.000010 0.000010 0.000010 0.000010 0.000010 0.000010 0.000010 0.000010 0.000010 0.000010 0.000010 0.000010 0.000010 0.000010 0.000010 0.000010 0.000010 0.000010 0.000010 0.000010 0.000010 0.000010 0.000010 0.000010 0.000010 0.000010 0.000010 0.000010 0.000010 0.000010
0.000010 0.000010 0.000010 0.000010 0.999520 0.000010 0.000010 0.000010 0.000010 0.000010 0.000010 0.000010 0.000010 0.000010 0.000010 0.000010 0.000010 0.000010 0.000010 0.000010 0.000010 0.000010 0.000010 0.000010 0.000010 0.000010 0.000010 0.000010 0.000010 0.000010 0.000010 0.000010 0.000010 0.000010 0.000010 0.000010 0.000010 0.000010 0.000010 0.000010 0.000010 0.000010 0.000010 0.000010 0.000010 0.000010 0.000010 0.000010 0.000010
0.000010 0.000010 0.000010 0.000010 0.999520 0.000010 0.000010 0.000010 0.000010 0.000010 0.000010 0.000010 0.000010 0.000010 0.000010 0.000010 0.000010 0.000010 0.000010 0.000010 0.000010 0.000010 0.000010 0.000010 0.000010 0.000010 0.000010 0.000010 0.000010 0.000010 0.000010 0.000010 0.000010 0.000010 0.000010 0.000010 0.000010 0.000010 0.000010 0.000010 0.000010 0.000010 0.000010 0.000010 0.000010 0.000010 0.000010 0.000010 0.000010
0.000010 0.000010 0.000010 0.000010 0.999520 0.000010 0.000010 0.000010 0.000010 0.000010 0.000010 0.000010 0.000010 0.000010 0.000010 0.000010 0.000010 0.000010 0.000010 0.000010 0.000010 0.000010 0.000010 0.000010 0.000010 0.000010 0.000010 0.000010 0.000010 0.000010 0.000010 0.000010 0.000010 0.000010 0.000010 0.000010 0.000010 0.000010 0.000010 0.000010 0.000010 0.000010 0.000010 0.000010 0.000010 0.000010 0.000010 0.000010 0.000010
0.000010 0.000010 0.000010 0.000010 0.999518 0.000010 0.000010 0.000010 0.000010 0.000010 0.000011 0.000010 0.000010 0.000010 0.000010 0.000010 0.000010 0.000010 0.000010 0.000010 0.000010 0.000010 0.000010 0.000010 0.000010 0.000010 0.000011 0.000010 0.000010 0.000010 0.000010 0.000010 0.000010 0.000010 0.000010 0.000010 0.000010 0.000010 0.000010 0.000010 0.000010 0.000010 0.000010 0.000010 0.000010 0.000010 0.000010 0.000010 0.000010
0.000010 0.000010 0.000010 0.000010 0.999520 0.000010 0.000010 0.000010 0.000010 0.000010 0.000010 0.000010 0.000010 0.000010 0.000010 0.000010 0.000010 0.000010 0.000010 0.000010 0.000010 0.000010 0.000010 0.000010 0.000010 0.000010 0.000010 0.000010 0.000010 0.000010 0.000010 0.000010 0.000010 0.000010 0.000010 0.000010 0.000010 0.000010 0.000010 0.000010 0.000010 0.000010 0.000010 0.000010 0.000010 0.000010 0.000010 0.000010 0.000010
0.000010 0.000010 0.000010 0.000010 0.999520 0.000010 0.000010 0.000010 0.000010 0.000010 0.000010 0.000010 0.000010 0.000010 0.000010 0.000010 0.000010 0.000010 0.000010 0.000010 0.000010 0.000010 0.000010 0.000010 0.000010 0.000010 0.000010 0.000010 0.000010 0.000010 0.000010 0.000010 0.000010 0.000010 0.000010 0.000010 0.000010 0.000010 0.000010 0.000010 0.000010 0.000010 0.000010 0.000010 0.000010 0.000010 0.000010 0.000010 0.000010
0.000010 0.000010 0.000010 0.000010 0.999520 0.000010 0.000010 0.000010 0.000010 0.000010 0.000010 0.000010 0.000010 0.000010 0.000010 0.000010 0.000010 0.000010 0.000010 0.000010 0.000010 0.000010 0.000010 0.000010 0.000010 0.000010 0.000010 0.000010 0.000010 0.000010 0.000010 0.000010 0.000010 0.000010 0.000010 0.000010 0.000010 0.000010 0.000010 0.000010 0.000010 0.000010 0.000010 0.000010 0.000010 0.000010 0.000010 0.000010 0.000010
0.000010 0.000010 0.000010 0.007899 0.511195 0.000010 0.000010 0.000010 0.000010 0.000010 0.000010 0.000010 0.017788 0.000010 0.036583 0.000010 0.000010 0.012285 0.000010 0.000010 0.000010 0.005290 0.007628 0.010721 0.000010 0.000010 0.000010 0.000010 0.000010 0.003346 0.001350 0.001946 0.000010 0.000010 0.000010 0.000010 0.000010 0.009755 0.010884 0.004893 0.000010 0.000010 0.000010 0.358098 0.000010 0.000010 0.000010 0.000010 0.000010
0.000010 0.000010 0.000010 0.000010 0.498924 0.000010 0.000010 0.500606 0.000010 0.000010 0.000010 0.000010 0.000010 0.000010 0.000010 0.000010 0.000010 0.000010 0.000010 0.000010 0.000010 0.000010 0.000010 0.000010 0.000010 0.000010 0.000010 0.000010 0.000010 0.000010 0.000010 0.000010 0.000010 0.000010 0.000010 0.000010 0.000010 0.000010 0.000010 0.000010 0.000010 0.000010 0.000010 0.000010 0.000010 0.000010 0.000010 0.000010 0.000010
0.000010 0.000010 0.000010 0.000010 0.334265 0.111709 0.025231 0.444735 0.000010 0.000010 0.000010 0.000010 0.000010 0.000010 0.000010 0.000111 0.000010 0.000010 0.020751 0.000010 0.000010 0.000010 0.000010 0.000010 0.000010 0.000010 0.000010 0.000010 0.000010 0.000010 0.000010 0.000010 0.000010 0.000010 0.000010 0.000010 0.000010 0.000010 0.000010 0.000010 0.061565 0.000010 0.000010 0.000010 0.000010 0.000010 0.001223 0.000010 0.000010
0.000010 0.000010 0.000010 0.000010 0.999520 0.000010 0.000010 0.000010 0.000010 0.000010 0.000010 0.000010 0.000010 0.000010 0.000010 0.000010 0.000010 0.000010 0.000010 0.000010 0.000010 0.000010 0.000010 0.000010 0.000010 0.000010 0.000010 0.000010 0.000010 0.000010 0.000010 0.000010 0.000010 0.000010 0.000010 0.000010 0.000010 0.000010 0.000010 0.000010 0.000010 0.000010 0.000010 0.000010 0.000010 0.000010 0.000010 0.000010 0.000010
0.000010 0.000010 0.000010 0.000010 0.999520 0.000010 0.000010 0.000010 0.000010 0.000010 0.000010 0.000010 0.000010 0.000010 0.000010 0.000010 0.000010 0.000010 0.000010 0.000010 0.000010 0.000010 0.000010 0.000010 0.000010 0.000010 0.000010 0.000010 0.000010 0.000010 0.000010 0.000010 0.000010 0.000010 0.000010 0.000010 0.000010 0.000010 0.000010 0.000010 0.000010 0.000010 0.000010 0.000010 0.000010 0.000010 0.000010 0.000010 0.000010
0.000010 0.000010 0.000010 0.000010 0.000010 0.000010 0.025328 0.020579 0.238296 0.000010 0.000010 0.000010 0.000010 0.000010 0.000010 0.025313 0.619086 0.000010 0.014930 0.000010 0.000010 0.000010 0.000010 0.000010 0.000010 0.000010 0.000010 0.000010 0.000789 0.000010 0.000010 0.000010 0.000010 0.000010 0.000010 0.000363 0.000010 0.034759 0.000010 0.000010 0.013198 0.000010 0.000010 0.000010 0.000010 0.006977 0.000010 0.000010 0.000010
0.000010 0.000010 0.000010 0.000010 0.000010 0.000010 0.000010 0.000010 0.139145 0.000010 0.000010 0.000010 0.000010 0.000010 0.000010 0.000010 0.860385 0.000010 0.000010 0.000010 0.000010 0.000010 0.000010 0.000010 0.000010 0.000010 0.000010 0.000010 0.000010 0.000010 0.000010 0.000010 0.000010 0.000010 0.000010 0.000010 0.000010 0.000010 0.000010 0.000010 0.000010 0.000010 0.000010 0.000010 0.000010 0.000010 0.000010 0.000010 0.000010
0.000010 0.000010 0.033144 0.000010 0.000010 0.031440 0.019721 0.000010 0.247575 0.000010 0.000010 0.000010 0.000010 0.000010 0.000010 0.041907 0.613776 0.000010 0.000010 0.000010 0.000010 0.000010 0.000010 0.000010 0.000010 0.000010 0.000010 0.000010 0.000010 0.000010 0.000010 0.000010 0.000010 0.000010 0.000010 0.000010 0.000010 0.000010 0.000010 0.000010 0.002195 0.000010 0.000010 0.000010 0.000010 0.009831 0.000010 0.000010 0.000010
0.000010 0.000010 0.000010 0.000010 0.000010 0.000010 0.000010 0.000010 0.291188 0.000010 0.000010 0.000010 0.000010 0.000010 0.000010 0.000010 0.708342 0.000010 0.000010 0.000010 0.000010 0.000010 0.000010 0.000010 0.000010 0.000010 0.000010 0.000010 0.000010 0.000010 0.000010 0.000010 0.000010 0.000010 0.000010 0.000010 0.000010 0.000010 0.000010 0.000010 0.000010 0.000010 0.000010 0.000010 0.000010 0.000010 0.000010 0.000010 0.000010
0.000010 0.000010 0.000010 0.000010 0.000010 0.045610 0.000010 0.000010 0.243552 0.000010 0.000010 0.000010 0.000010 0.000010 0.000010 0.000010 0.686983 0.000010 0.022109 0.000010 0.000010 0.000010 0.000010 0.000010 0.000010 0.000010 0.000010 0.000010 0.000010 0.000010 0.000010 0.000010 0.000010 0.000010 0.000010 0.000010 0.000010 0.000010 0.000010 0.000010 0.000010 0.000010 0.000010 0.000010 0.000010 0.001306 0.000010 0.000010 0.000010
0.000010 0.000010 0.000010 0.000010 0.000010 0.000010 0.000010 0.000010 0.088763 0.000010 0.000010 0.000010 0.000010 0.000010 0.000010 0.000010 0.910767 0.000010 0.000010 0.000010 0.000010 0.000010 0.000010 0.000010 0.000010 0.000010 0.000010 0.000010 0.000010 0.000010 0.000010 0.000010 0.000010 0.000010 0.000010 0.000010 0.000010 0.000010 0.000010 0.000010 0.000010 0.000010 0.000010 0.000010 0.000010 0.000010 0.000010 0.000010 0.000010
0.000010 0.000010 0.000010 0.000010 0.000010 0.000010 0.000010 0.000010 0.299419 0.000010 0.000010 0.000010 0.000010 0.000010 0.000010 0.000010 0.700111 0.000010 0.000010 0.000010 0.000010 0.000010 0.000010 0.000010 0.000010 0.000010 0.000010 0.000010 0.000010 0.000010 0.000010 0.000010 0.000010 0.000010 0.000010 0.000010 0.000010 0.000010 0.000010 0.000010 0.000010 0.000010 0.000010 0.000010 0.000010 0.000010 0.000010 0.000010 0.000010
0.000010 0.000010 0.000010 0.000010 0.000010 0.017860 0.033258 0.000010 0.280688 0.000010 0.000010 0.000010 0.000010 0.000010 0.000010 0.000010 0.650870 0.000010 0.000010 0.000010 0.000010 0.000010 0.000010 0.000010 0.000010 0.000010 0.000010 0.000010 0.000010 0.000010 0.000010 0.000010 0.000010 0.000010 0.000010 0.000010 0.000010 0.000010 0.000010 0.000010 0.000010 0.000010 0.000010 0.000010 0.000010 0.016884 0.000010 0.000010 0.000010
0.000010 0.000010 0.000010 0.000010 0.000010 0.000010 0.000010 0.000010 0.285218 0.000010 0.000010 0.000010 0.000010 0.000010 0.000010 0.000010 0.714312 0.000010 0.000010 0.000010 0.000010 0.000010 0.000010 0.000010 0.000010 0.000010 0.000010 0.000010 0.000010 0.000010 0.000010 0.000010 0.000010 0.000010 0.000010 0.000010 0.000010 0.000010 0.000010 0.000010 0.000010 0.000010 0.000010 0.000010 0.000010 0.000010 0.000010 0.000010 0.000010
0.000010 0.000010 0.000010 0.000010 0.000010 0.023364 0.009175 0.000010 0.281155 0.000010 0.000010 0.000010 0.000010 0.000010 0.000010 0.044427 0.641429 0.000010 0.000010 0.000010 0.000010 0.000010 0.000010 0.000010 0.000010 0.000010 0.000010 0.000010 0.000010 0.000010 0.000010 0.000010 0.000010 0.000010 0.000010 0.000010 0.000010 0.000010 0.000010 0.000010 0.000012 0.000010 0.000010 0.000010 0.000010 0.000018 0.000010 0.000010 0.000010
0.000010 0.000010 0.000010 0.000010 0.000010 0.052698 0.004242 0.000010 0.298360 0.000010 0.000010 0.000010 0.000010 0.000010 0.000010 0.019427 0.568571 0.000010 0.042043 0.000010 0.000010 0.000010 0.000010 0.000010 0.000010 0.000010 0.000010 0.000010 0.000010 0.000010 0.000010 0.000010 0.000010 0.000010 0.000010 0.000010 0.000010 0.000010 0.000010 0.000010 0.014240 0.000010 0.000010 0.000010 0.000010 0.000010 0.000010 0.000010 0.000010
0.000010 0.000010 0.000010 0.000010 0.000010 0.000010 0.000010 0.000010 0.085384 0.000010 0.000010 0.000010 0.000010 0.000010 0.000010 0.000010 0.914146 0.000010 0.000010 0.000010 0.000010 0.000010 0.000010 0.000010 0.000010 0.000010 0.000010 0.000010 0.000010 0.000010 0.000010 0.000010 0.000010 0.000010 0.000010 0.000010 0.000010 0.000010 0.000010 0.000010 0.000010 0.000010 0.000010 0.000010 0.000010 0.000010 0.000010 0.000010 0.000010
0.000010 0.000010 0.000010 0.000010 0.000010 0.000010 0.000010 0.000010 0.999520 0.000010 0.000010 0.000010 0.000010 0.000010 0.000010 0.000010 0.000010 0.000010 0.000010 0.000010 0.000010 0.000010 0.000010 0.000010 0.000010 0.000010 0.000010 0.000010 0.000010 0.000010 0.000010 0.000010 0.000010 0.000010 0.000010 0.000010 0.000010 0.000010 0.000010 0.000010 0.000010 0.000010 0.000010 0.000010 0.000010 0.000010 0.000010 0.000010 0.000010
0.000010 0.000010 0.000010 0.000010 0.000010 0.000010 0.000010 0.000010 0.999520 0.000010 0.000010 0.000010 0.000010 0.000010 0.000010 0.000010 0.000010 0.000010 0.000010 0.000010 0.000010 0.000010 0.000010 0.000010 0.000010 0.000010 0.000010 0.000010 0.000010 0.000010 0.000010 0.000010 0.000010 0.000010 0.000010 0.000010 0.000010 0.000010 0.000010 0.000010 0.000010 0.000010 0.000010 0.000010 0.000010 0.000010 0.000010 0.000010 0.000010
0.000010 0.000010 0.000010 0.000010 0.000010 0.000010 0.000010 0.000010 0.999510 0.000010 0.000010 0.000010 0.000020 0.000010 0.000010 0.000010 0.000010 0.000010 0.000010 0.000010 0.000010 0.000010 0.000010 0.000010 0.000010 0.000010 0.000010 0.000010 0.000010 0.000010 0.000010 0.000010 0.000010 0.000010 0.000010 0.000010 0.000010 0.000010 0.000010 0.000010 0.000010 0.000010 0.000010 0.000010 0.000010 0.000010 0.000010 0.000010 0.000010
0.000010 0.000010 0.000010 0.000010 0.000010 0.000010 0.000010 0.000010 0.999513 0.000010 0.000010 0.000010 0.000017 0.000010 0.000010 0.000010 0.000010 0.000010 0.000010 0.000010 0.000010 0.000010 0.000010 0.000010 0.000010 0.000010 0.000010 0.000010 0.000010 0.000010 0.000010 0.000010 0.000010 0.000010 0.000010 0.000010 0.000010 0.000010 0.000010 0.000010 0.000010 0.000010 0.000010 0.000010 0.000010 0.000010 0.000010 0.000010 0.000010
0.000010 0.000010 0.000010 0.000010 0.000010 0.000010 0.000010 0.000010 0.999520 0.000010 0.000010 0.000010 0.000010 0.000010 0.000010 0.000010 0.000010 0.000010 0.000010 0.000010 0.000010 0.000010 0.000010 0.000010 0.000010 0.000010 0.000010 0.000010 0.000010 0.000010 0.000010 0.000010 0.000010 0.000010 0.000010 0.000010 0.000010 0.000010 0.000010 0.000010 0.000010 0.000010 0.000010 0.000010 0.000010 0.000010 0.000010 0.000010 0.000010
0.000010 0.000010 0.000010 0.000010 0.000010 0.000010 0.000010 0.000010 0.999520 0.000010 0.000010 0.000010 0.000010 0.000010 0.000010 0.000010 0.000010 0.000010 0.000010 0.000010 0.000010 0.000010 0.000010 0.000010 0.000010 0.000010 0.000010 0.000010 0.000010 0.000010 0.000010 0.000010 0.000010 0.000010 0.000010 0.000010 0.000010 0.000010 0.000010 0.000010 0.000010 0.000010 0.000010 0.000010 0.000010 0.000010 0.000010 0.000010 0.000010
0.000010 0.000010 0.000010 0.000010 0.122675 0.000010 0.000010 0.876855 0.000010 0.000010 0.000010 0.000010 0.000010 0.000010 0.000010 0.000010 0.000010 0.000010 0.000010 0.000010 0.000010 0.000010 0.000010 0.000010 0.000010 0.000010 0.000010 0.000010 0.000010 0.000010 0.000010 0.000010 0.000010 0.000010 0.000010 0.000010 0.000010 0.000010 0.000010 0.000010 0.000010 0.000010 0.000010 0.000010 0.000010 0.000010 0.000010 0.000010 0.000010
0.000010 0.000010 0.000010 0.000010 0.106401 0.000010 0.000010 0.893129 0.000010 0.000010 0.000010 0.000010 0.000010 0.000010 0.000010 0.000010 0.000010 0.000010 0.000010 0.000010 0.000010 0.000010 0.000010 0.000010 0.000010 0.000010 0.000010 0.000010 0.000010 0.000010 0.000010 0.000010 0.000010 0.000010 0.000010 0.000010 0.000010 0.000010 0.000010 0.000010 0.000010 0.000010 0.000010 0.000010 0.000010 0.000010 0.000010 0.000010 0.000010
0.000010 0.000010 0.000010 0.000010 0.092437 0.000010 0.000010 0.907093 0.000010 0.000010 0.000010 0.000010 0.000010 0.000010 0.000010 0.000010 0.000010 0.000010 0.000010 0.000010 0.000010 0.000010 0.000010 0.000010 0.000010 0.000010 0.000010 0.000010 0.000010 0.000010 0.000010 0.000010 0.000010 0.000010 0.000010 0.000010 0.000010 0.000010 0.000010 0.000010 0.000010 0.000010 0.000010 0.000010 0.000010 0.000010 0.000010 0.000010 0.000010
[truncated: 216,091 more chars]
