# Supplementary material for: Genetic analysis of Thai cattle reveals a Southeast Asian indicine ancestry
Source: PeerJ. 2015 Oct 27;3:e1318. doi: 10.7717/peerj.1318 (PMC4627918; doi:10.7717/peerj.1318)
Supplement: Dataset S2 — The Q values inferred by ADMIXTURE for each modeled K are shown for each individual, which are labeled according to breed information. The data are organized into three folders, each of which represents the ADMIXTURE experiments described in Fig. S5. [file peerj-03-1318-s007.zip › SupplementDataS7/1397breeds/5.Q]

0.000010 0.972139 0.005398 0.022443 0.000010
0.000010 0.973443 0.000010 0.026504 0.000033
0.000010 0.977883 0.004209 0.017889 0.000010
0.000010 0.967310 0.003110 0.020937 0.008633
0.000010 0.976785 0.000233 0.022963 0.000010
0.000010 0.975693 0.000010 0.024277 0.000010
0.000010 0.958680 0.003536 0.035420 0.002355
0.000010 0.971213 0.004761 0.024006 0.000010
0.000010 0.955955 0.004423 0.038219 0.001394
0.000010 0.976356 0.002977 0.020647 0.000010
0.000010 0.965438 0.000010 0.028957 0.005586
0.000010 0.970883 0.006164 0.022933 0.000010
0.000010 0.965612 0.003132 0.031236 0.000010
0.000010 0.962400 0.004016 0.033564 0.000010
0.000010 0.963082 0.004043 0.032854 0.000010
0.000010 0.981641 0.000010 0.018329 0.000010
0.000010 0.960316 0.000334 0.039330 0.000010
0.000010 0.971215 0.000010 0.026846 0.001919
0.000010 0.977943 0.004537 0.017500 0.000010
0.000010 0.970197 0.000010 0.029773 0.000010
0.000010 0.964837 0.004487 0.030656 0.000010
0.000010 0.966050 0.008379 0.025551 0.000010
0.000010 0.953694 0.013295 0.032991 0.000010
0.000010 0.962040 0.003070 0.034870 0.000010
0.000010 0.966740 0.006036 0.027204 0.000010
0.000010 0.966608 0.010214 0.023158 0.000010
0.000010 0.964498 0.009205 0.026277 0.000010
0.000010 0.953965 0.011642 0.034374 0.000010
0.000010 0.974413 0.008874 0.016693 0.000010
0.000010 0.961525 0.011010 0.027444 0.000010
0.000010 0.961394 0.006931 0.031656 0.000010
0.000010 0.946678 0.008201 0.045102 0.000010
0.000010 0.959503 0.008571 0.031906 0.000010
0.000010 0.955328 0.009856 0.034796 0.000010
0.000010 0.970226 0.011552 0.018202 0.000010
0.000010 0.962277 0.008785 0.028919 0.000010
0.000010 0.967253 0.005075 0.025325 0.002337
0.000010 0.956326 0.009459 0.034195 0.000010
0.000010 0.969696 0.009294 0.020990 0.000010
0.000010 0.960214 0.005347 0.034419 0.000010
0.000010 0.874568 0.000010 0.125402 0.000010
0.000010 0.874789 0.000010 0.125181 0.000010
0.000014 0.871142 0.000382 0.128451 0.000010
0.000010 0.872403 0.002261 0.125316 0.000010
0.000010 0.866658 0.000010 0.133312 0.000010
0.000010 0.877704 0.000010 0.122266 0.000010
0.000010 0.870607 0.000011 0.129362 0.000010
0.000010 0.862837 0.001895 0.135248 0.000010
0.000010 0.885576 0.000010 0.114394 0.000010
0.001710 0.856347 0.000566 0.141368 0.000010
0.000010 0.879371 0.000018 0.120591 0.000010
0.000010 0.867659 0.000010 0.132311 0.000010
0.000010 0.869247 0.000010 0.130723 0.000010
0.000010 0.862765 0.000010 0.137205 0.000010
0.000010 0.869072 0.000010 0.130898 0.000010
0.000010 0.861376 0.000010 0.138594 0.000010
0.000925 0.866290 0.002678 0.125078 0.005029
0.000010 0.864564 0.002690 0.132727 0.000010
0.000010 0.867640 0.000010 0.132330 0.000010
0.000010 0.864724 0.001658 0.132309 0.001299
0.009606 0.888421 0.003113 0.098851 0.000010
0.014886 0.883801 0.004014 0.097288 0.000010
0.024887 0.896638 0.000010 0.075611 0.002854
0.048505 0.867761 0.002525 0.081199 0.000010
0.013595 0.900151 0.000069 0.086175 0.000010
0.020165 0.904487 0.003574 0.068322 0.003452
0.055536 0.864451 0.000010 0.079993 0.000010
0.013499 0.890735 0.000010 0.091144 0.004613
0.031154 0.897431 0.008752 0.062653 0.000010
0.010750 0.915680 0.000010 0.070983 0.002577
0.034058 0.895568 0.000010 0.070354 0.000010
0.023634 0.894356 0.000010 0.081990 0.000010
0.014831 0.895755 0.000010 0.089394 0.000010
0.015540 0.869814 0.005512 0.075859 0.033276
0.039952 0.859548 0.002348 0.098141 0.000010
0.016062 0.868524 0.000010 0.085654 0.029750
0.047391 0.865028 0.002424 0.084587 0.000570
0.039425 0.881312 0.003429 0.075824 0.000010
0.012358 0.903284 0.002157 0.082191 0.000010
0.001620 0.893514 0.004529 0.073816 0.026521
0.000010 0.883632 0.000792 0.115556 0.000010
0.000010 0.879849 0.000010 0.120121 0.000010
0.000010 0.875780 0.000010 0.124190 0.000010
0.000010 0.888405 0.000010 0.111565 0.000010
0.000010 0.881896 0.000010 0.118074 0.000010
0.000010 0.889312 0.000010 0.110658 0.000010
0.003002 0.877651 0.000010 0.119327 0.000010
0.000010 0.867128 0.000010 0.132842 0.000010
0.000010 0.868192 0.000010 0.131778 0.000010
0.000010 0.875247 0.000010 0.124723 0.000010
0.000010 0.879921 0.000010 0.120049 0.000010
0.001032 0.881033 0.000944 0.116982 0.000010
0.000010 0.886618 0.000010 0.113352 0.000010
0.002439 0.876546 0.000010 0.120995 0.000010
0.000010 0.881987 0.000915 0.117079 0.000010
0.000010 0.874354 0.000010 0.125616 0.000010
0.000010 0.883629 0.000010 0.116341 0.000010
0.000010 0.872917 0.000010 0.127053 0.000010
0.000010 0.874849 0.000010 0.125121 0.000010
0.000010 0.869178 0.002985 0.127817 0.000010
0.000010 0.704832 0.006526 0.200120 0.088511
0.000010 0.725841 0.010369 0.193158 0.070622
0.005982 0.692930 0.012786 0.220900 0.067403
0.000010 0.766075 0.004390 0.163862 0.065663
0.000010 0.753917 0.012499 0.168697 0.064877
0.000010 0.730216 0.005459 0.182989 0.081326
0.000010 0.722497 0.005326 0.209632 0.062535
0.000010 0.720548 0.012517 0.207498 0.059426
0.000010 0.741921 0.000010 0.186825 0.071234
0.000010 0.727987 0.004503 0.194672 0.072828
0.000010 0.721779 0.004906 0.204564 0.068741
0.000010 0.712222 0.012865 0.209853 0.065050
0.007002 0.677092 0.011529 0.222493 0.081885
0.000010 0.649477 0.013468 0.237187 0.099858
0.000010 0.649160 0.014504 0.233496 0.102830
0.000010 0.648676 0.015484 0.228698 0.107133
0.006557 0.664194 0.011608 0.216190 0.101451
0.013199 0.639961 0.009141 0.235403 0.102296
0.019967 0.723368 0.005488 0.177917 0.073260
0.014072 0.720542 0.008769 0.172724 0.083892
0.000010 0.868344 0.008562 0.123074 0.000010
0.000010 0.886436 0.000010 0.113534 0.000010
0.000010 0.880854 0.005443 0.113683 0.000010
0.000010 0.862596 0.001601 0.132441 0.003352
0.000010 0.869198 0.000010 0.130772 0.000010
0.000010 0.864189 0.000010 0.132100 0.003691
0.000010 0.879941 0.000010 0.120029 0.000010
0.000010 0.874147 0.000010 0.125823 0.000010
0.000010 0.879885 0.004805 0.115290 0.000010
0.000010 0.865921 0.001344 0.128888 0.003837
0.000012 0.866361 0.000011 0.133607 0.000010
0.000010 0.873301 0.000010 0.125296 0.001383
0.000010 0.873081 0.000010 0.126889 0.000010
0.000010 0.874749 0.000010 0.125221 0.000010
0.011801 0.870903 0.000010 0.113564 0.003723
0.004729 0.856866 0.000010 0.138384 0.000010
0.000010 0.871618 0.000010 0.123745 0.004617
0.001099 0.862483 0.002849 0.122192 0.011377
0.000010 0.876785 0.002192 0.121003 0.000010
0.000010 0.847728 0.003727 0.148525 0.000010
0.024600 0.763181 0.003655 0.135792 0.072772
0.025571 0.729042 0.000010 0.156999 0.088378
0.006863 0.909596 0.000010 0.058202 0.025330
0.020227 0.802018 0.001352 0.132473 0.043929
0.014538 0.831766 0.000010 0.105061 0.048625
0.030897 0.727392 0.000010 0.147742 0.093959
0.027792 0.719291 0.000010 0.154351 0.098556
0.027679 0.716827 0.000010 0.165802 0.089681
0.033056 0.746973 0.000010 0.144012 0.075949
0.000010 0.867914 0.000010 0.128498 0.003568
0.000106 0.872061 0.000010 0.127813 0.000010
0.000010 0.866156 0.000010 0.128246 0.005578
0.000010 0.880586 0.001555 0.117839 0.000010
0.002465 0.890448 0.001921 0.105156 0.000010
0.000016 0.889794 0.003170 0.107010 0.000010
0.000010 0.909577 0.000910 0.089493 0.000010
0.000010 0.882593 0.000010 0.110466 0.006921
0.008645 0.897564 0.000010 0.093771 0.000010
0.003372 0.902386 0.000010 0.094223 0.000010
0.000010 0.920208 0.000010 0.063917 0.015854
0.000010 0.900087 0.000402 0.099491 0.000010
0.001739 0.906240 0.000943 0.091067 0.000010
0.000010 0.905728 0.002914 0.085634 0.005714
0.004492 0.881939 0.002411 0.111149 0.000010
0.000010 0.890625 0.000010 0.094035 0.015320
0.007673 0.872323 0.001992 0.093090 0.024922
0.000010 0.884679 0.000010 0.108968 0.006333
0.000010 0.905593 0.001129 0.093258 0.000010
0.001358 0.883068 0.000010 0.103869 0.011696
0.000010 0.971506 0.000010 0.028464 0.000010
0.003115 0.937623 0.008025 0.048140 0.003098
0.000010 0.963838 0.000010 0.036132 0.000010
0.000010 0.968999 0.000010 0.030971 0.000010
0.000010 0.957571 0.000010 0.042399 0.000010
0.000010 0.969212 0.000010 0.030758 0.000010
0.000010 0.955232 0.000010 0.044738 0.000010
0.000010 0.960821 0.000010 0.039149 0.000010
0.000010 0.953813 0.000010 0.046157 0.000010
0.000010 0.966829 0.000010 0.033141 0.000010
0.000010 0.966781 0.000010 0.033189 0.000010
0.000010 0.964551 0.000010 0.035419 0.000010
0.000010 0.966257 0.000010 0.033713 0.000010
0.000010 0.975313 0.000010 0.024657 0.000010
0.000010 0.974069 0.000016 0.025895 0.000010
0.000010 0.962209 0.000010 0.037761 0.000010
0.000010 0.960149 0.000010 0.039821 0.000010
0.000010 0.973188 0.000010 0.026782 0.000010
0.000010 0.959816 0.000010 0.040154 0.000010
0.000010 0.963322 0.000010 0.036648 0.000010
0.000010 0.899973 0.000010 0.099997 0.000010
0.000010 0.907243 0.000012 0.092725 0.000010
0.000010 0.903935 0.000010 0.096035 0.000010
0.000010 0.905668 0.000905 0.093407 0.000010
0.000010 0.905701 0.000010 0.094269 0.000010
0.000010 0.920939 0.000010 0.079031 0.000010
0.000010 0.908133 0.000010 0.091837 0.000010
0.000010 0.894982 0.004410 0.100588 0.000010
0.000010 0.911649 0.000011 0.088320 0.000010
0.000010 0.910669 0.004058 0.085253 0.000010
0.000010 0.916904 0.000010 0.083066 0.000010
0.000010 0.907725 0.000116 0.092139 0.000010
0.000010 0.906370 0.000010 0.093600 0.000010
0.000010 0.896747 0.000010 0.103223 0.000010
0.000010 0.911961 0.000010 0.088009 0.000010
0.000010 0.920569 0.000010 0.079401 0.000010
0.000010 0.912185 0.001777 0.086018 0.000010
0.000010 0.908620 0.000010 0.091350 0.000010
0.000010 0.914028 0.000010 0.085942 0.000010
0.000010 0.910900 0.004225 0.084854 0.000010
0.000010 0.855159 0.000010 0.133560 0.011261
0.000010 0.853078 0.000010 0.125240 0.021663
0.000010 0.844846 0.005885 0.139349 0.009910
0.002441 0.859931 0.000010 0.137608 0.000010
0.006102 0.846805 0.000010 0.147073 0.000010
0.000010 0.851772 0.000010 0.136852 0.011355
0.003369 0.846268 0.000707 0.144374 0.005282
0.000010 0.859924 0.000010 0.128183 0.011873
0.000010 0.860053 0.000010 0.132760 0.007167
0.000010 0.855546 0.000927 0.133176 0.010340
0.002848 0.851403 0.000010 0.139980 0.005759
0.009264 0.854665 0.000919 0.135142 0.000010
0.000010 0.858178 0.000010 0.133312 0.008490
0.012623 0.855103 0.000010 0.132254 0.000010
0.000010 0.846768 0.000010 0.137476 0.015736
0.000010 0.860647 0.000010 0.122147 0.017185
0.007782 0.844047 0.002523 0.143793 0.001856
0.000010 0.867310 0.004072 0.128073 0.000535
0.000010 0.843334 0.005251 0.151395 0.000010
0.003204 0.860714 0.000010 0.136063 0.000010
0.019966 0.728040 0.003305 0.149178 0.099512
0.019969 0.741134 0.000010 0.136471 0.102415
0.029818 0.724386 0.000010 0.143399 0.102387
0.048676 0.723489 0.000010 0.154897 0.072929
0.025606 0.740777 0.000010 0.144008 0.089599
0.042259 0.721838 0.000010 0.141399 0.094495
0.039646 0.724839 0.000010 0.154223 0.081282
0.020035 0.735433 0.000010 0.143109 0.101413
0.047044 0.724846 0.000010 0.145311 0.082789
0.007379 0.722765 0.000010 0.136147 0.133700
0.022206 0.731980 0.000010 0.147541 0.098263
0.037596 0.743458 0.000010 0.134593 0.084344
0.012660 0.724645 0.006763 0.134332 0.121601
0.029186 0.729140 0.000010 0.149401 0.092263
0.025665 0.745612 0.000010 0.129311 0.099402
0.026150 0.734482 0.000010 0.144999 0.094359
0.025056 0.736629 0.000010 0.129286 0.109020
0.036154 0.732376 0.000010 0.148732 0.082728
0.034335 0.737643 0.000010 0.136548 0.091464
0.018996 0.736547 0.000726 0.145428 0.098304
0.000010 0.880254 0.000010 0.119716 0.000010
0.000010 0.890637 0.000010 0.109332 0.000010
0.000010 0.894095 0.000010 0.105875 0.000010
0.000010 0.880213 0.000010 0.119757 0.000010
0.000010 0.902564 0.000010 0.097406 0.000010
0.000010 0.896618 0.000010 0.103352 0.000010
0.000010 0.905109 0.000010 0.093490 0.001381
0.000010 0.898187 0.000010 0.101783 0.000010
0.000010 0.904354 0.000010 0.095616 0.000010
0.000013 0.896213 0.000010 0.103755 0.000010
0.000010 0.899283 0.000010 0.100687 0.000010
0.000010 0.904371 0.000010 0.095599 0.000010
0.000010 0.915417 0.000010 0.084553 0.000010
0.000010 0.902309 0.000010 0.097661 0.000010
0.000010 0.919361 0.000761 0.079858 0.000010
0.000010 0.882685 0.000010 0.117285 0.000010
0.000010 0.881191 0.000010 0.118779 0.000010
0.000010 0.907974 0.000010 0.091996 0.000010
0.000010 0.874564 0.000010 0.125406 0.000010
0.000010 0.884796 0.000010 0.115174 0.000010
0.157658 0.650989 0.013562 0.128840 0.048951
0.104315 0.710978 0.000010 0.163044 0.021653
0.169777 0.674959 0.007201 0.129119 0.018944
0.001221 0.777441 0.000010 0.185867 0.035460
0.066190 0.751998 0.000010 0.168127 0.013675
0.167284 0.646879 0.006592 0.152027 0.027217
0.153142 0.694559 0.002635 0.149654 0.000010
0.018080 0.790581 0.009249 0.182080 0.000010
0.091193 0.709331 0.000010 0.182854 0.016612
0.017158 0.777864 0.009393 0.195576 0.000010
0.025378 0.775228 0.000010 0.176897 0.022487
0.027635 0.775563 0.004228 0.171185 0.021389
0.025304 0.755616 0.000010 0.195237 0.023833
0.029699 0.777276 0.000010 0.173284 0.019731
0.034146 0.766435 0.000010 0.166739 0.032670
0.029666 0.768449 0.004734 0.177220 0.019932
0.039794 0.778910 0.000010 0.163058 0.018228
0.041443 0.731841 0.000010 0.167922 0.058784
0.046569 0.752374 0.000010 0.174953 0.026095
0.004449 0.790520 0.000010 0.187341 0.017680
0.000010 0.938428 0.006171 0.055381 0.000010
0.000010 0.920943 0.006650 0.072388 0.000010
0.000010 0.941613 0.000719 0.057648 0.000010
0.000010 0.924763 0.008002 0.067215 0.000010
0.000010 0.926997 0.004026 0.068958 0.000010
0.000010 0.932361 0.000011 0.067608 0.000010
0.000010 0.944812 0.000010 0.055158 0.000010
0.000010 0.933657 0.002737 0.063586 0.000010
0.017978 0.904860 0.011281 0.059383 0.006498
0.021356 0.890354 0.004742 0.080820 0.002727
0.001272 0.881945 0.011284 0.072869 0.032630
0.020532 0.877438 0.012152 0.078853 0.011024
0.033309 0.863313 0.009250 0.073428 0.020699
0.144695 0.711191 0.001611 0.116637 0.025866
0.162786 0.721099 0.000010 0.110644 0.005460
0.127811 0.719238 0.000010 0.141524 0.011416
0.147090 0.711905 0.000010 0.111985 0.029010
0.121485 0.737845 0.004426 0.116815 0.019429
0.108256 0.748368 0.002661 0.120898 0.019818
0.080046 0.757136 0.000010 0.131872 0.030936
0.133568 0.719273 0.000010 0.125316 0.021833
0.127860 0.735314 0.000010 0.098604 0.038212
0.141231 0.744179 0.000010 0.107839 0.006741
0.112136 0.712415 0.000010 0.116551 0.058888
0.160399 0.681519 0.000010 0.122997 0.035075
0.083935 0.759118 0.000010 0.119615 0.037321
0.088009 0.738862 0.000010 0.121458 0.051660
0.000010 0.999960 0.000010 0.000010 0.000010
0.001955 0.994432 0.000010 0.003593 0.000010
0.000010 0.999960 0.000010 0.000010 0.000010
0.000010 0.999960 0.000010 0.000010 0.000010
0.000010 0.999960 0.000010 0.000010 0.000010
0.000010 0.999960 0.000010 0.000010 0.000010
0.000010 0.972592 0.000010 0.024471 0.002917
0.000010 0.993226 0.000010 0.006744 0.000010
0.000010 0.999960 0.000010 0.000010 0.000010
0.000010 0.999960 0.000010 0.000010 0.000010
0.000010 0.999960 0.000010 0.000010 0.000010
0.000010 0.999960 0.000010 0.000010 0.000010
0.000010 0.999960 0.000010 0.000010 0.000010
0.000010 0.999960 0.000010 0.000010 0.000010
0.000010 0.999960 0.000010 0.000010 0.000010
0.000010 0.999960 0.000010 0.000010 0.000010
0.000010 0.999960 0.000010 0.000010 0.000010
0.000010 0.999960 0.000010 0.000010 0.000010
0.000010 0.999960 0.000010 0.000010 0.000010
0.000010 0.999960 0.000010 0.000010 0.000010
0.000010 0.999960 0.000010 0.000010 0.000010
0.000010 0.999960 0.000010 0.000010 0.000010
0.000010 0.999960 0.000010 0.000010 0.000010
0.000010 0.995468 0.000010 0.004502 0.000010
0.000010 0.999960 0.000010 0.000010 0.000010
0.000010 0.999960 0.000010 0.000010 0.000010
0.000010 0.999960 0.000010 0.000010 0.000010
0.000010 0.999960 0.000010 0.000010 0.000010
0.000014 0.968979 0.000010 0.030987 0.000010
0.000010 0.995051 0.000010 0.004919 0.000010
0.000010 0.996267 0.000010 0.003703 0.000010
0.000010 0.989574 0.000010 0.010396 0.000010
0.000010 0.999960 0.000010 0.000010 0.000010
0.000019 0.994839 0.000010 0.005122 0.000010
0.004951 0.984539 0.000010 0.010490 0.000010
0.073996 0.716934 0.000554 0.161977 0.046539
0.063798 0.736440 0.000010 0.144395 0.055358
0.031098 0.770491 0.000010 0.149553 0.048848
0.100015 0.728206 0.000010 0.164634 0.007135
0.088561 0.738045 0.000010 0.157749 0.015635
0.071481 0.729216 0.000010 0.129564 0.069729
0.078817 0.739531 0.000010 0.172701 0.008940
0.054955 0.752262 0.009143 0.160066 0.023574
0.000010 0.973161 0.002114 0.024704 0.000010
0.000010 0.968696 0.000305 0.030978 0.000010
0.000010 0.966877 0.000696 0.032407 0.000010
0.000010 0.955365 0.002330 0.035854 0.006441
0.000010 0.963260 0.006175 0.030544 0.000010
0.000010 0.967001 0.003752 0.029227 0.000010
0.000010 0.971731 0.000010 0.028239 0.000010
0.000010 0.968409 0.000057 0.031514 0.000010
0.000010 0.976574 0.002748 0.020659 0.000010
0.000010 0.969526 0.003266 0.027188 0.000010
0.000010 0.972506 0.000034 0.024202 0.003249
0.000010 0.977773 0.000010 0.022197 0.000010
0.000010 0.967136 0.003290 0.029555 0.000010
0.000010 0.973698 0.002796 0.023486 0.000010
0.000010 0.972446 0.000010 0.027524 0.000010
0.000010 0.974694 0.002073 0.022230 0.000992
0.000010 0.970643 0.000010 0.029327 0.000010
0.000010 0.968246 0.004057 0.027677 0.000010
0.000010 0.971511 0.003057 0.025413 0.000010
0.054678 0.817237 0.000010 0.122870 0.005205
0.000010 0.856699 0.001754 0.128614 0.012923
0.009277 0.880969 0.002038 0.104269 0.003446
0.016610 0.876532 0.000292 0.106556 0.000010
0.019830 0.873508 0.004473 0.101530 0.000659
0.029780 0.857739 0.001162 0.111310 0.000010
0.035491 0.855917 0.000010 0.108572 0.000010
0.008210 0.863185 0.004825 0.113822 0.009958
0.024572 0.876076 0.000010 0.099332 0.000010
0.000010 0.905745 0.005685 0.080752 0.007808
0.000010 0.922363 0.010468 0.064824 0.002335
0.000010 0.919258 0.003651 0.075172 0.001910
0.000010 0.911975 0.012460 0.075546 0.000010
0.000010 0.909691 0.006321 0.083969 0.000010
0.000010 0.914242 0.009992 0.075747 0.000010
0.000010 0.928411 0.007354 0.064190 0.000035
0.000010 0.904542 0.011019 0.084016 0.000413
0.000010 0.900137 0.013268 0.084345 0.002240
0.000010 0.913241 0.004522 0.077419 0.004808
0.000010 0.911105 0.014646 0.074228 0.000010
0.000010 0.908871 0.017596 0.073513 0.000010
0.000010 0.914291 0.004101 0.081589 0.000010
0.000010 0.902793 0.014025 0.079159 0.004013
0.000010 0.909820 0.007241 0.082919 0.000010
0.000010 0.905034 0.008503 0.083917 0.002536
0.000010 0.911597 0.010390 0.077993 0.000010
0.000010 0.906121 0.014985 0.078874 0.000010
0.000010 0.906979 0.015207 0.077793 0.000010
0.000010 0.891600 0.013372 0.095009 0.000010
0.000010 0.950748 0.000010 0.049222 0.000010
0.000010 0.944452 0.000740 0.054789 0.000010
0.000010 0.937837 0.001661 0.060482 0.000010
0.000010 0.941859 0.000831 0.057290 0.000010
0.000010 0.945763 0.002290 0.051927 0.000010
0.000010 0.944285 0.002803 0.052892 0.000010
0.000010 0.934549 0.003502 0.060558 0.001381
0.000010 0.953684 0.001307 0.044989 0.000010
0.000010 0.945486 0.002141 0.052353 0.000010
0.000010 0.937182 0.002230 0.060568 0.000010
0.000010 0.943693 0.001934 0.054353 0.000010
0.000010 0.942424 0.000010 0.057546 0.000010
0.000010 0.949272 0.004177 0.046531 0.000010
0.000010 0.944611 0.001398 0.053971 0.000010
0.000010 0.949774 0.005014 0.045192 0.000010
0.000010 0.868099 0.006102 0.125778 0.000010
0.000010 0.956916 0.004149 0.038915 0.000010
0.000010 0.941958 0.000010 0.058012 0.000010
0.000010 0.911380 0.003707 0.084893 0.000010
0.000010 0.896793 0.000010 0.103177 0.000010
0.000010 0.910608 0.000010 0.089362 0.000010
0.000010 0.891297 0.000010 0.108673 0.000010
0.000010 0.910155 0.000010 0.089815 0.000010
0.000010 0.902435 0.000010 0.097535 0.000010
0.000010 0.905053 0.000010 0.094917 0.000010
0.000010 0.894787 0.000010 0.105183 0.000010
0.000010 0.896818 0.000010 0.103152 0.000010
0.000010 0.908141 0.000010 0.091829 0.000010
0.000010 0.900859 0.000010 0.099111 0.000010
0.000010 0.907902 0.000010 0.092068 0.000010
0.000010 0.907688 0.000010 0.092282 0.000010
0.000010 0.887437 0.000010 0.112533 0.000010
0.000010 0.905825 0.000010 0.094145 0.000010
0.000010 0.908877 0.000010 0.091093 0.000010
0.000010 0.909919 0.000010 0.090051 0.000010
0.000010 0.904472 0.000010 0.095498 0.000010
0.000010 0.908169 0.000010 0.091801 0.000010
0.000944 0.908419 0.000010 0.090617 0.000010
0.000010 0.872107 0.000010 0.124809 0.003064
0.000010 0.895180 0.000010 0.104573 0.000227
0.003928 0.883058 0.000010 0.112994 0.000010
0.000010 0.888126 0.000010 0.109393 0.002461
0.000010 0.876579 0.000010 0.122440 0.000961
0.000010 0.883384 0.000010 0.116586 0.000010
0.000010 0.869193 0.000010 0.130777 0.000010
0.000496 0.874099 0.000010 0.123756 0.001639
0.000010 0.887705 0.000010 0.112265 0.000010
0.000010 0.877247 0.000010 0.118568 0.004165
0.000010 0.888576 0.000014 0.111391 0.000010
0.003009 0.886576 0.000010 0.107831 0.002574
0.000010 0.873809 0.000010 0.118800 0.007371
0.000010 0.876405 0.000010 0.123565 0.000010
0.000010 0.875657 0.000010 0.117582 0.006741
0.000010 0.883242 0.000010 0.116728 0.000010
0.000010 0.880393 0.000010 0.108739 0.010848
0.000010 0.886896 0.000010 0.106168 0.006916
0.000010 0.880441 0.000010 0.110472 0.009067
0.000010 0.873933 0.000010 0.118796 0.007251
0.000010 0.885946 0.000010 0.114024 0.000010
0.000010 0.898162 0.000010 0.101808 0.000010
0.000010 0.892176 0.000010 0.107794 0.000010
0.000010 0.893526 0.000010 0.106444 0.000010
0.000010 0.909211 0.000010 0.090759 0.000010
0.000018 0.896317 0.000010 0.103646 0.000010
0.000010 0.894317 0.000013 0.105650 0.000010
0.000010 0.895709 0.000010 0.104261 0.000010
0.000010 0.898608 0.000010 0.101362 0.000010
0.000010 0.894004 0.000010 0.105966 0.000010
0.000010 0.900481 0.000010 0.099461 0.000039
0.000011 0.895860 0.000010 0.104109 0.000010
0.000010 0.890053 0.000010 0.109917 0.000010
0.000010 0.892959 0.000010 0.107011 0.000010
0.000010 0.897943 0.000010 0.102027 0.000010
0.000010 0.896987 0.000010 0.102983 0.000010
0.000010 0.900598 0.000010 0.099372 0.000010
0.000010 0.885898 0.000010 0.114072 0.000010
0.000010 0.903526 0.000010 0.096444 0.000010
0.000010 0.890043 0.000010 0.109927 0.000010
0.000331 0.892430 0.000010 0.106890 0.000339
0.000010 0.889758 0.000010 0.110212 0.000010
0.000010 0.893831 0.000010 0.106139 0.000010
0.000010 0.883217 0.000010 0.116753 0.000010
0.000010 0.891742 0.000010 0.108228 0.000010
0.000010 0.880859 0.000010 0.119111 0.000010
0.000010 0.890752 0.000010 0.109218 0.000010
0.000010 0.889109 0.000010 0.110861 0.000010
0.000010 0.884095 0.000010 0.115875 0.000010
0.000010 0.903129 0.000010 0.096841 0.000010
0.000010 0.888857 0.000010 0.111113 0.000010
0.000010 0.877678 0.000010 0.122292 0.000010
0.000010 0.901998 0.000010 0.097972 0.000010
0.000010 0.888309 0.000010 0.111661 0.000010
0.000010 0.892787 0.000010 0.107183 0.000010
0.000010 0.876033 0.000010 0.123603 0.000344
0.001879 0.891216 0.000010 0.106884 0.000010
0.000010 0.893380 0.000010 0.106590 0.000010
0.000010 0.894014 0.000010 0.105956 0.000010
0.000010 0.893023 0.000013 0.106944 0.000010
0.000270 0.934517 0.000010 0.065193 0.000010
0.000010 0.932261 0.001899 0.065819 0.000010
0.000010 0.933928 0.003871 0.056796 0.005396
0.000010 0.957513 0.003363 0.039104 0.000010
0.000010 0.921938 0.000238 0.077804 0.000010
0.000010 0.939510 0.000010 0.060460 0.000010
0.000013 0.935538 0.001626 0.062813 0.000010
0.000010 0.925571 0.000010 0.074399 0.000010
0.000010 0.927513 0.000053 0.072415 0.000010
0.000010 0.939305 0.001328 0.059347 0.000010
0.000010 0.934563 0.000010 0.065407 0.000010
0.000010 0.920450 0.002905 0.076625 0.000010
0.000010 0.937478 0.008602 0.053900 0.000010
0.000010 0.939864 0.000010 0.060106 0.000010
0.000010 0.936148 0.000010 0.063822 0.000010
0.000010 0.937693 0.000269 0.062018 0.000010
0.000010 0.942024 0.000010 0.057946 0.000010
0.000010 0.935706 0.000014 0.064260 0.000010
0.000010 0.940656 0.006442 0.052882 0.000010
0.000010 0.942374 0.006028 0.045465 0.006123
0.185493 0.502205 0.000010 0.177426 0.134866
0.172247 0.520957 0.000010 0.174448 0.132338
0.206453 0.470662 0.003380 0.172156 0.147349
0.133188 0.587558 0.000010 0.164924 0.114320
0.114383 0.600753 0.004421 0.176746 0.103697
0.236224 0.464748 0.000010 0.159729 0.139289
0.129390 0.596362 0.000010 0.178605 0.095633
0.125817 0.581532 0.000010 0.182372 0.110269
0.211224 0.483036 0.003177 0.172028 0.130535
0.237589 0.444935 0.000010 0.161751 0.155715
0.270757 0.427590 0.000010 0.172034 0.129609
0.265135 0.433796 0.000010 0.176914 0.124145
0.258447 0.438428 0.000010 0.161174 0.141941
0.231987 0.417960 0.000010 0.188557 0.161486
0.259314 0.432967 0.000010 0.180437 0.127272
0.240987 0.425799 0.000010 0.190593 0.142611
0.215792 0.479887 0.000010 0.182508 0.121803
0.278993 0.384563 0.000010 0.188699 0.147735
0.271974 0.386632 0.000010 0.190847 0.150537
0.260915 0.390046 0.000010 0.175241 0.173789
0.287148 0.373893 0.000010 0.209335 0.129614
0.237446 0.418277 0.009170 0.171886 0.163221
0.261548 0.396983 0.000010 0.190850 0.150610
0.290250 0.393434 0.000010 0.171848 0.144458
0.177356 0.374186 0.004618 0.260447 0.183392
0.211555 0.338039 0.000010 0.244259 0.206137
0.185077 0.378998 0.000010 0.233864 0.202051
0.216046 0.363719 0.000010 0.214513 0.205713
0.198866 0.333802 0.000010 0.258337 0.208984
0.172284 0.325925 0.000010 0.247318 0.254463
0.198252 0.341429 0.001704 0.241768 0.216847
0.145482 0.351089 0.000010 0.258188 0.245231
0.255913 0.433292 0.000010 0.172884 0.137901
0.241540 0.459762 0.000010 0.177247 0.121441
0.238563 0.448341 0.000010 0.171934 0.141152
0.260429 0.436058 0.000010 0.175269 0.128233
0.175718 0.542104 0.000010 0.176643 0.105525
0.223624 0.431296 0.000010 0.176871 0.168198
0.224146 0.471675 0.000010 0.174861 0.129309
0.208495 0.483219 0.004214 0.176783 0.127290
0.018314 0.000010 0.000010 0.873466 0.108200
0.035049 0.000010 0.002939 0.855114 0.106888
0.027290 0.000010 0.002395 0.834992 0.135313
0.034278 0.000010 0.000855 0.789950 0.174907
0.032603 0.000010 0.002146 0.854964 0.110277
0.066118 0.000010 0.001364 0.741458 0.191051
0.000010 0.000010 0.000010 0.999960 0.000010
0.000010 0.000010 0.000010 0.999960 0.000010
0.000010 0.000010 0.000010 0.999960 0.000010
0.000010 0.000010 0.000010 0.999960 0.000010
0.000010 0.000010 0.000010 0.999960 0.000010
0.000010 0.000010 0.000010 0.999960 0.000010
0.000010 0.000010 0.000010 0.999960 0.000010
0.000010 0.000020 0.000010 0.999950 0.000010
0.000010 0.000010 0.000010 0.999960 0.000010
0.000010 0.000010 0.000010 0.999960 0.000010
0.000010 0.000010 0.000010 0.999960 0.000010
0.000010 0.000010 0.000010 0.999960 0.000010
0.000010 0.000010 0.000010 0.999960 0.000010
0.000010 0.000010 0.000010 0.999960 0.000010
0.241965 0.050677 0.000010 0.053898 0.653449
0.263600 0.035713 0.000010 0.067512 0.633165
0.193453 0.038302 0.002465 0.043165 0.722615
0.249441 0.036491 0.000010 0.055177 0.658881
0.248582 0.047675 0.001293 0.067424 0.635026
0.210159 0.048303 0.000010 0.057071 0.684458
0.246109 0.027929 0.005890 0.060165 0.659907
0.261173 0.066679 0.000010 0.067674 0.604464
0.263197 0.009306 0.000010 0.051785 0.675702
0.236440 0.019330 0.001260 0.051401 0.691569
0.253108 0.031432 0.000010 0.067081 0.648370
0.205118 0.052499 0.003816 0.054368 0.684199
0.231230 0.027502 0.000010 0.049884 0.691375
0.258151 0.027610 0.000010 0.058553 0.655676
0.209735 0.039376 0.002493 0.072238 0.676157
0.215814 0.021994 0.010248 0.047764 0.704180
0.269027 0.024841 0.000010 0.043506 0.662617
0.255070 0.044103 0.004612 0.052219 0.643995
0.221542 0.052252 0.001247 0.050029 0.674932
0.245041 0.030247 0.003232 0.062451 0.659029
0.941331 0.025347 0.003119 0.001826 0.028378
0.951242 0.039497 0.000010 0.003270 0.005981
0.919686 0.054129 0.000707 0.012925 0.012553
0.933967 0.063883 0.000747 0.001392 0.000010
0.887317 0.076080 0.003575 0.004512 0.028516
0.928647 0.049107 0.001636 0.012307 0.008304
0.957468 0.028591 0.000010 0.000010 0.013921
0.935745 0.054858 0.000010 0.007726 0.001661
0.868450 0.099962 0.005487 0.005673 0.020428
0.840005 0.145564 0.002481 0.006591 0.005360
0.875152 0.113043 0.001458 0.010337 0.000010
0.942515 0.056935 0.000010 0.000530 0.000010
0.962396 0.028609 0.000010 0.001667 0.007318
0.904075 0.089907 0.000010 0.002357 0.003650
0.929865 0.059379 0.000010 0.004307 0.006439
0.868517 0.078195 0.000805 0.000010 0.052474
0.904893 0.081275 0.000114 0.006194 0.007524
0.893641 0.076237 0.000010 0.010046 0.020066
0.945722 0.052358 0.000010 0.001901 0.000010
0.938739 0.040865 0.000010 0.006503 0.013883
0.982871 0.010821 0.000010 0.003042 0.003256
0.991736 0.008234 0.000010 0.000010 0.000010
0.996169 0.000010 0.003801 0.000010 0.000010
0.999960 0.000010 0.000010 0.000010 0.000010
0.999091 0.000012 0.000010 0.000877 0.000010
0.982444 0.005527 0.000010 0.004294 0.007725
0.999960 0.000010 0.000010 0.000010 0.000010
0.996688 0.000010 0.000010 0.003282 0.000010
0.999960 0.000010 0.000010 0.000010 0.000010
0.993140 0.000010 0.006828 0.000012 0.000010
0.999960 0.000010 0.000010 0.000010 0.000010
0.999123 0.000010 0.000842 0.000015 0.000010
0.989463 0.000791 0.000010 0.002070 0.007666
0.999960 0.000010 0.000010 0.000010 0.000010
0.966274 0.016395 0.000010 0.001153 0.016168
0.992110 0.007860 0.000010 0.000010 0.000010
0.984086 0.006977 0.002873 0.006054 0.000010
0.973731 0.016224 0.004159 0.005876 0.000010
0.997208 0.000010 0.000010 0.002762 0.000010
0.999960 0.000010 0.000010 0.000010 0.000010
0.999960 0.000010 0.000010 0.000010 0.000010
0.999960 0.000010 0.000010 0.000010 0.000010
0.999960 0.000010 0.000010 0.000010 0.000010
0.999693 0.000010 0.000277 0.000010 0.000010
0.999960 0.000010 0.000010 0.000010 0.000010
0.999960 0.000010 0.000010 0.000010 0.000010
0.999960 0.000010 0.000010 0.000010 0.000010
0.997845 0.000010 0.000010 0.000010 0.002125
0.999960 0.000010 0.000010 0.000010 0.000010
0.999960 0.000010 0.000010 0.000010 0.000010
0.999960 0.000010 0.000010 0.000010 0.000010
0.999960 0.000010 0.000010 0.000010 0.000010
0.999960 0.000010 0.000010 0.000010 0.000010
0.999960 0.000010 0.000010 0.000010 0.000010
0.992302 0.002320 0.000010 0.000010 0.005358
0.999960 0.000010 0.000010 0.000010 0.000010
0.999960 0.000010 0.000010 0.000010 0.000010
0.999960 0.000010 0.000010 0.000010 0.000010
0.995581 0.000012 0.004387 0.000010 0.000010
0.999960 0.000010 0.000010 0.000010 0.000010
0.996145 0.003821 0.000010 0.000014 0.000010
0.999960 0.000010 0.000010 0.000010 0.000010
0.997918 0.000010 0.000010 0.002052 0.000010
0.993720 0.003094 0.003166 0.000010 0.000010
0.996371 0.000010 0.003599 0.000010 0.000010
0.999960 0.000010 0.000010 0.000010 0.000010
0.999960 0.000010 0.000010 0.000010 0.000010
0.999960 0.000010 0.000010 0.000010 0.000010
0.999960 0.000010 0.000010 0.000010 0.000010
0.983150 0.013792 0.000010 0.000010 0.003038
0.999960 0.000010 0.000010 0.000010 0.000010
0.999960 0.000010 0.000010 0.000010 0.000010
0.999960 0.000010 0.000010 0.000010 0.000010
0.983685 0.005438 0.003712 0.007155 0.000010
0.987046 0.006458 0.001817 0.002344 0.002335
0.999960 0.000010 0.000010 0.000010 0.000010
0.999960 0.000010 0.000010 0.000010 0.000010
0.999960 0.000010 0.000010 0.000010 0.000010
0.999960 0.000010 0.000010 0.000010 0.000010
0.999960 0.000010 0.000010 0.000010 0.000010
0.999960 0.000010 0.000010 0.000010 0.000010
0.999960 0.000010 0.000010 0.000010 0.000010
0.999960 0.000010 0.000010 0.000010 0.000010
0.998481 0.000010 0.000010 0.000010 0.001489
0.999960 0.000010 0.000010 0.000010 0.000010
0.999960 0.000010 0.000010 0.000010 0.000010
0.999960 0.000010 0.000010 0.000010 0.000010
0.983506 0.000010 0.003909 0.000010 0.012565
0.994504 0.000010 0.000010 0.000010 0.005466
0.986250 0.000010 0.005342 0.000010 0.008388
0.970650 0.000010 0.008168 0.000010 0.021162
0.985170 0.000010 0.000010 0.001725 0.013085
0.998057 0.000010 0.000010 0.001913 0.000010
0.999960 0.000010 0.000010 0.000010 0.000010
0.982048 0.000010 0.000010 0.000010 0.017922
0.985682 0.000010 0.005782 0.000010 0.008515
0.969708 0.000010 0.001331 0.004524 0.024428
0.984015 0.000010 0.005885 0.004365 0.005725
0.987794 0.000010 0.004058 0.000010 0.008128
0.977083 0.000010 0.000010 0.000010 0.022887
0.980713 0.000765 0.001728 0.002643 0.014150
0.983151 0.000010 0.000010 0.004921 0.011909
0.923614 0.024256 0.000010 0.003512 0.048608
0.982058 0.000010 0.002567 0.001950 0.013415
0.986219 0.000010 0.000010 0.000010 0.013751
0.984497 0.000010 0.005503 0.008210 0.001781
0.984113 0.000010 0.000010 0.000010 0.015857
0.983060 0.000010 0.000010 0.000010 0.016910
0.973274 0.002908 0.000010 0.000499 0.023309
0.982141 0.003387 0.000010 0.003159 0.011303
0.999960 0.000010 0.000010 0.000010 0.000010
0.999960 0.000010 0.000010 0.000010 0.000010
0.999960 0.000010 0.000010 0.000010 0.000010
0.996808 0.000010 0.003162 0.000010 0.000010
0.900226 0.077743 0.000010 0.022011 0.000010
0.999960 0.000010 0.000010 0.000010 0.000010
0.910593 0.060657 0.005997 0.007936 0.014817
0.988319 0.000010 0.000010 0.001614 0.010048
0.998833 0.000010 0.000010 0.001137 0.000010
0.970492 0.000010 0.003834 0.000900 0.024764
0.990187 0.000010 0.000010 0.000010 0.009783
0.996005 0.000010 0.002419 0.000010 0.001557
0.998641 0.000010 0.001329 0.000010 0.000010
0.993772 0.000010 0.002933 0.000010 0.003274
0.999960 0.000010 0.000010 0.000010 0.000010
0.985370 0.000010 0.004980 0.000010 0.009630
0.999960 0.000010 0.000010 0.000010 0.000010
0.989012 0.005569 0.000010 0.000010 0.005399
0.999960 0.000010 0.000010 0.000010 0.000010
0.966365 0.000010 0.004348 0.000010 0.029267
0.970599 0.014101 0.000258 0.000384 0.014658
0.979688 0.000010 0.000010 0.000010 0.020282
0.891805 0.053592 0.005617 0.023503 0.025483
0.879732 0.058539 0.003159 0.028609 0.029961
0.924066 0.023690 0.005448 0.012454 0.034342
0.877576 0.055596 0.006930 0.032800 0.027097
0.942412 0.023141 0.000488 0.000271 0.033688
0.835947 0.081231 0.007132 0.016869 0.058821
0.889290 0.045409 0.005112 0.005400 0.054789
0.849033 0.065041 0.009818 0.030319 0.045790
0.878559 0.060224 0.003048 0.023855 0.034314
0.888784 0.055533 0.004863 0.020282 0.030538
0.902410 0.045292 0.001694 0.023422 0.027181
0.859043 0.066991 0.002951 0.033435 0.037580
0.112050 0.000010 0.000010 0.115124 0.772806
0.110874 0.000010 0.000617 0.095402 0.793097
0.105507 0.000010 0.000723 0.100101 0.793659
0.108076 0.000010 0.000010 0.103204 0.788700
0.099102 0.000010 0.001436 0.097261 0.802191
0.110725 0.000010 0.000010 0.094569 0.794686
0.123897 0.000010 0.000010 0.097984 0.778099
0.106653 0.000010 0.001835 0.122370 0.769132
0.118728 0.000010 0.000010 0.095821 0.785431
0.090379 0.000010 0.000010 0.106688 0.802912
0.108079 0.017725 0.000010 0.105578 0.768608
0.102736 0.000010 0.000010 0.099016 0.798228
0.099754 0.000010 0.000010 0.090467 0.809759
0.101469 0.000010 0.000010 0.094975 0.803536
0.078005 0.000010 0.000010 0.098688 0.823287
0.097015 0.000010 0.000010 0.103951 0.799014
0.085461 0.000010 0.000010 0.110170 0.804349
0.110758 0.000010 0.000010 0.108992 0.780229
0.146453 0.000010 0.000010 0.103878 0.749649
0.095064 0.000010 0.000010 0.105373 0.799544
0.348207 0.623418 0.008643 0.019722 0.000010
0.281265 0.675727 0.003541 0.006040 0.033427
0.292500 0.674733 0.005489 0.025094 0.002185
0.301394 0.676955 0.001203 0.020438 0.000010
0.314445 0.655791 0.004988 0.024766 0.000010
0.309773 0.664640 0.005953 0.019625 0.000010
0.262276 0.696392 0.007583 0.033739 0.000010
0.284598 0.683855 0.000010 0.031527 0.000010
0.233376 0.720289 0.007895 0.025838 0.012601
0.320139 0.653614 0.005075 0.013336 0.007836
0.300134 0.668941 0.008519 0.022396 0.000010
0.295177 0.672626 0.006988 0.025200 0.000010
0.354008 0.609142 0.009908 0.026932 0.000010
0.318376 0.651684 0.006844 0.023087 0.000010
0.338271 0.639724 0.001870 0.020125 0.000010
0.298862 0.668744 0.007627 0.024757 0.000010
0.330467 0.641847 0.005149 0.022527 0.000010
0.278714 0.690612 0.000010 0.026528 0.004136
0.304466 0.656371 0.007713 0.013927 0.017522
0.348727 0.634484 0.002147 0.014632 0.000010
0.326873 0.634080 0.004783 0.021252 0.013012
0.333918 0.649040 0.000010 0.002388 0.014644
0.293128 0.649294 0.000329 0.025953 0.031295
0.227137 0.720400 0.009429 0.016518 0.026516
0.294162 0.636515 0.005988 0.022671 0.040664
0.283923 0.634238 0.007686 0.005550 0.068603
0.326775 0.665312 0.000010 0.003618 0.004285
0.265983 0.713101 0.002580 0.007311 0.011026
0.316100 0.661724 0.002906 0.000261 0.019009
0.280692 0.690850 0.000010 0.028438 0.000010
0.310009 0.671240 0.002213 0.016529 0.000010
0.331898 0.659354 0.005667 0.003072 0.000010
0.296366 0.647953 0.006481 0.002552 0.046648
0.296967 0.638861 0.003426 0.001541 0.059204
0.284898 0.682333 0.000010 0.009276 0.023482
0.338068 0.596854 0.002649 0.001512 0.060916
0.312151 0.659213 0.000010 0.014056 0.014570
0.289242 0.675378 0.002816 0.026063 0.006500
0.224586 0.721246 0.008173 0.030509 0.015485
0.278956 0.666912 0.007417 0.014444 0.032271
0.306098 0.588908 0.004223 0.043200 0.057571
0.295440 0.618600 0.002527 0.039343 0.044089
0.435528 0.484066 0.000010 0.058369 0.022028
0.383990 0.565165 0.000010 0.050825 0.000010
0.342363 0.557427 0.000010 0.056803 0.043397
0.282786 0.647416 0.000010 0.069778 0.000010
0.306694 0.618024 0.000010 0.069517 0.005756
0.355704 0.580636 0.000010 0.063640 0.000010
0.386334 0.542785 0.013478 0.054009 0.003394
0.407588 0.544568 0.000010 0.047824 0.000010
0.349758 0.585222 0.000010 0.065001 0.000010
0.334311 0.601265 0.006298 0.058116 0.000010
0.344809 0.572629 0.000010 0.082543 0.000010
0.327381 0.598646 0.009896 0.064068 0.000010
0.340365 0.573619 0.006370 0.055230 0.024417
0.339125 0.587202 0.000010 0.062925 0.010738
0.383811 0.546410 0.000010 0.065189 0.004579
0.331080 0.596743 0.000010 0.072157 0.000010
0.368532 0.580460 0.000010 0.050988 0.000010
0.284385 0.631411 0.004078 0.065088 0.015038
0.137891 0.000010 0.000010 0.233073 0.629016
0.104534 0.000010 0.000010 0.244745 0.650700
0.100842 0.000010 0.000010 0.241270 0.657869
0.081431 0.000010 0.000010 0.231785 0.686764
0.089552 0.000010 0.000010 0.252523 0.657904
0.075312 0.004117 0.000010 0.263113 0.657447
0.097773 0.000010 0.000010 0.255109 0.647098
0.122895 0.000010 0.000010 0.230162 0.646923
0.093067 0.000010 0.000010 0.213139 0.693773
0.084376 0.000010 0.000010 0.268418 0.647186
0.084851 0.000010 0.000010 0.263636 0.651493
0.083136 0.000010 0.000010 0.260898 0.655946
0.114236 0.000010 0.000010 0.231484 0.654260
0.106352 0.000010 0.000149 0.228387 0.665103
0.110133 0.000010 0.000010 0.258109 0.631738
0.091738 0.000010 0.003080 0.242594 0.662578
0.055215 0.000010 0.000010 0.224270 0.720495
0.945326 0.000010 0.048757 0.000010 0.005897
0.906628 0.007915 0.064010 0.000010 0.021437
0.943425 0.000010 0.055525 0.000010 0.001030
0.927994 0.000010 0.071437 0.000548 0.000010
0.894906 0.027497 0.069495 0.008092 0.000010
0.782287 0.003457 0.200547 0.013700 0.000010
0.406894 0.435740 0.102277 0.055080 0.000010
0.405052 0.435112 0.103371 0.056455 0.000010
0.406588 0.432574 0.103646 0.057182 0.000010
0.458222 0.440085 0.045690 0.055993 0.000010
0.456262 0.440084 0.046511 0.056394 0.000750
0.899866 0.007104 0.073069 0.002999 0.016963
0.538053 0.335140 0.083887 0.042909 0.000010
0.738039 0.087568 0.123834 0.014841 0.035717
0.917239 0.003476 0.076886 0.002389 0.000010
0.909048 0.006914 0.080247 0.003781 0.000010
0.940144 0.008971 0.046472 0.000010 0.004403
0.964515 0.000010 0.035062 0.000403 0.000010
0.935651 0.002825 0.059506 0.002009 0.000010
0.905298 0.000799 0.087346 0.005893 0.000664
0.000010 0.000010 0.999960 0.000010 0.000010
0.000010 0.000010 0.999960 0.000010 0.000010
0.000010 0.000010 0.999960 0.000010 0.000010
0.000010 0.000010 0.999960 0.000010 0.000010
0.000010 0.000010 0.999960 0.000010 0.000010
0.000010 0.000010 0.999960 0.000010 0.000010
0.000015 0.000011 0.999954 0.000010 0.000010
0.000015 0.000011 0.999954 0.000010 0.000010
0.000010 0.000010 0.999960 0.000010 0.000010
0.000010 0.000010 0.999960 0.000010 0.000010
0.000019 0.000010 0.999951 0.000010 0.000010
0.000010 0.000010 0.999960 0.000010 0.000010
0.000010 0.000010 0.999960 0.000010 0.000010
0.000010 0.000010 0.999960 0.000010 0.000010
0.000010 0.000010 0.999960 0.000010 0.000010
0.000010 0.419839 0.522381 0.057760 0.000010
0.350228 0.000010 0.649742 0.000010 0.000010
0.519454 0.000010 0.460853 0.003851 0.015832
0.000010 0.000010 0.999960 0.000010 0.000010
0.000010 0.000010 0.999960 0.000010 0.000010
0.894321 0.034777 0.064192 0.006700 0.000010
0.919877 0.000010 0.080093 0.000010 0.000010
0.915240 0.010875 0.073865 0.000010 0.000010
0.921666 0.000010 0.078196 0.000118 0.000010
0.934543 0.000010 0.065427 0.000010 0.000010
0.906024 0.000010 0.093946 0.000010 0.000010
0.918833 0.000010 0.081137 0.000010 0.000010
0.938896 0.000010 0.061074 0.000010 0.000010
0.928478 0.000017 0.071486 0.000010 0.000010
0.939310 0.000010 0.060660 0.000010 0.000010
0.933493 0.004879 0.056377 0.001089 0.004161
0.925164 0.000010 0.074806 0.000010 0.000010
0.890322 0.001859 0.107004 0.000805 0.000010
0.864782 0.000010 0.132553 0.002646 0.000010
0.866911 0.007285 0.125784 0.000010 0.000010
0.866524 0.006286 0.127170 0.000010 0.000010
0.872843 0.000010 0.114602 0.012535 0.000010
0.874939 0.000010 0.112350 0.012691 0.000010
0.614252 0.000010 0.358881 0.026847 0.000010
0.619065 0.002328 0.352087 0.020402 0.006117
0.627797 0.002744 0.340865 0.017632 0.010961
0.637363 0.000892 0.344896 0.016839 0.000010
0.615428 0.000010 0.365285 0.019267 0.000010
0.623689 0.001014 0.357178 0.018108 0.000010
0.633480 0.000010 0.342127 0.024373 0.000010
0.720595 0.000010 0.264609 0.014776 0.000010
0.811628 0.011284 0.173170 0.003908 0.000010
0.715943 0.007000 0.254131 0.012456 0.010470
0.732684 0.017386 0.239328 0.009345 0.001256
0.706916 0.000010 0.283128 0.009936 0.000010
0.707790 0.000010 0.283240 0.008950 0.000010
0.734015 0.016489 0.237731 0.007304 0.004462
0.690734 0.003755 0.274496 0.014399 0.016616
0.731099 0.002906 0.251994 0.013991 0.000010
0.999960 0.000010 0.000010 0.000010 0.000010
0.998546 0.000010 0.001424 0.000010 0.000010
0.991848 0.000010 0.002833 0.000010 0.005299
0.864923 0.124621 0.006428 0.004018 0.000010
0.999960 0.000010 0.000010 0.000010 0.000010
0.999960 0.000010 0.000010 0.000010 0.000010
0.856978 0.099677 0.004882 0.004212 0.034251
0.865369 0.124480 0.005875 0.004266 0.000010
0.999960 0.000010 0.000010 0.000010 0.000010
0.985103 0.000010 0.005525 0.000010 0.009352
0.991229 0.000010 0.001387 0.000799 0.006575
0.980561 0.000010 0.003721 0.000010 0.015698
0.988272 0.000010 0.000010 0.000010 0.011698
0.992863 0.000010 0.000010 0.000010 0.007107
0.980524 0.000010 0.000010 0.000010 0.019446
0.999960 0.000010 0.000010 0.000010 0.000010
0.999960 0.000010 0.000010 0.000010 0.000010
0.959951 0.014553 0.001668 0.000010 0.023818
0.985698 0.000010 0.006477 0.000010 0.007806
0.988067 0.000010 0.000010 0.000010 0.011903
0.937354 0.029155 0.003255 0.011156 0.019081
0.999960 0.000010 0.000010 0.000010 0.000010
0.890895 0.056992 0.004379 0.006284 0.041451
0.999960 0.000010 0.000010 0.000010 0.000010
0.999960 0.000010 0.000010 0.000010 0.000010
0.913191 0.041756 0.000424 0.015086 0.029544
0.999960 0.000010 0.000010 0.000010 0.000010
0.803011 0.088281 0.010218 0.027360 0.071129
0.850131 0.082955 0.007545 0.028649 0.030720
0.841429 0.094350 0.006535 0.023493 0.034193
0.999960 0.000010 0.000010 0.000010 0.000010
0.999960 0.000010 0.000010 0.000010 0.000010
0.999960 0.000010 0.000010 0.000010 0.000010
0.999960 0.000010 0.000010 0.000010 0.000010
0.999960 0.000010 0.000010 0.000010 0.000010
0.999960 0.000010 0.000010 0.000010 0.000010
0.999954 0.000011 0.000010 0.000015 0.000010
0.999960 0.000010 0.000010 0.000010 0.000010
0.999960 0.000010 0.000010 0.000010 0.000010
0.999960 0.000010 0.000010 0.000010 0.000010
0.991858 0.000010 0.008112 0.000010 0.000010
0.997976 0.000010 0.001994 0.000010 0.000010
0.999960 0.000010 0.000010 0.000010 0.000010
0.999960 0.000010 0.000010 0.000010 0.000010
0.997512 0.000010 0.002458 0.000010 0.000010
0.999960 0.000010 0.000010 0.000010 0.000010
0.999960 0.000010 0.000010 0.000010 0.000010
0.999960 0.000010 0.000010 0.000010 0.000010
0.999960 0.000010 0.000010 0.000010 0.000010
0.997008 0.000010 0.000010 0.000010 0.002962
0.999960 0.000010 0.000010 0.000010 0.000010
0.999960 0.000010 0.000010 0.000010 0.000010
0.999960 0.000010 0.000010 0.000010 0.000010
0.999960 0.000010 0.000010 0.000010 0.000010
0.999960 0.000010 0.000010 0.000010 0.000010
0.999960 0.000010 0.000010 0.000010 0.000010
0.999960 0.000010 0.000010 0.000010 0.000010
0.999960 0.000010 0.000010 0.000010 0.000010
0.999960 0.000010 0.000010 0.000010 0.000010
0.999960 0.000010 0.000010 0.000010 0.000010
0.951275 0.028323 0.003767 0.001750 0.014886
0.975159 0.000010 0.002641 0.000010 0.022180
0.991210 0.000010 0.001136 0.000010 0.007634
0.999960 0.000010 0.000010 0.000010 0.000010
0.996610 0.000010 0.003356 0.000013 0.000010
0.983931 0.000010 0.000017 0.000010 0.016032
0.991864 0.000010 0.000010 0.000010 0.008106
0.992621 0.000010 0.000010 0.000010 0.007349
0.977376 0.000010 0.003988 0.000010 0.018615
0.984428 0.000587 0.000010 0.000010 0.014965
0.000010 0.000010 0.000010 0.947086 0.052884
0.009994 0.000010 0.000010 0.942726 0.047260
0.000463 0.000010 0.000010 0.960765 0.038752
0.011497 0.000010 0.000010 0.941757 0.046726
0.000010 0.000010 0.000010 0.965468 0.034502
0.003779 0.000010 0.000010 0.970787 0.025414
0.000013 0.000010 0.000187 0.966443 0.033347
0.000010 0.000010 0.000010 0.933101 0.066869
0.001649 0.000010 0.002071 0.925487 0.070783
0.023120 0.000010 0.000010 0.933405 0.043456
0.000010 0.000010 0.000010 0.958938 0.041032
0.000010 0.000010 0.000010 0.953361 0.046609
0.016915 0.000010 0.000010 0.949622 0.033443
0.009870 0.000010 0.000010 0.968201 0.021908
0.000010 0.000010 0.000010 0.930831 0.069139
0.000010 0.000010 0.000010 0.972062 0.027908
0.000010 0.000010 0.003189 0.962059 0.034732
0.019632 0.000010 0.000010 0.954395 0.025953
0.001101 0.000010 0.003213 0.970591 0.025085
0.000010 0.000010 0.000010 0.961462 0.038508
0.035678 0.000010 0.000010 0.941954 0.022348
0.104807 0.000010 0.000010 0.876681 0.018492
0.055185 0.000010 0.000010 0.944314 0.000481
0.075172 0.000010 0.000010 0.915726 0.009083
0.095939 0.000010 0.000010 0.882754 0.021288
0.027008 0.000010 0.000010 0.951089 0.021883
0.092809 0.000010 0.000010 0.859588 0.047584
0.066200 0.000011 0.000010 0.906968 0.026811
0.073345 0.000010 0.000010 0.870993 0.055641
0.090698 0.000010 0.000010 0.909272 0.000010
0.069692 0.000010 0.000010 0.930278 0.000010
0.144971 0.000010 0.000010 0.787809 0.067200
0.113014 0.000010 0.000010 0.880506 0.006459
0.094739 0.000010 0.000010 0.829972 0.075269
0.072644 0.000016 0.000010 0.884471 0.042859
0.093053 0.000010 0.000010 0.867347 0.039580
0.067462 0.000010 0.000010 0.932508 0.000010
0.000010 0.498479 0.000010 0.467280 0.034221
0.000010 0.548912 0.000334 0.425116 0.025628
0.000010 0.541270 0.000010 0.444413 0.014298
0.000010 0.549745 0.000010 0.424233 0.026002
0.000010 0.543252 0.000010 0.426860 0.029868
0.000010 0.605496 0.004294 0.383833 0.006367
0.000010 0.655331 0.003312 0.334168 0.007179
0.000010 0.559747 0.000010 0.424090 0.016143
0.000010 0.560093 0.000010 0.425075 0.014812
0.000010 0.541565 0.000010 0.430605 0.027810
0.000010 0.507897 0.000010 0.468240 0.023843
0.000010 0.603677 0.004124 0.385743 0.006445
0.000010 0.557513 0.000010 0.437458 0.005009
0.000010 0.571306 0.000010 0.407930 0.020744
0.000010 0.617149 0.003415 0.366857 0.012569
0.000010 0.626938 0.000010 0.364934 0.008108
0.000010 0.533794 0.000010 0.442779 0.023407
0.000010 0.526418 0.000010 0.447110 0.026452
0.000010 0.537169 0.000010 0.447898 0.014912
0.000010 0.880377 0.000010 0.119593 0.000010
0.000010 0.865683 0.002711 0.131586 0.000010
0.000010 0.888958 0.000014 0.111007 0.000010
0.000010 0.877814 0.000010 0.122156 0.000010
0.000010 0.874544 0.000010 0.125426 0.000010
0.000010 0.895359 0.000010 0.101813 0.002808
0.000010 0.893341 0.000010 0.106629 0.000010
0.000010 0.879842 0.000659 0.119479 0.000010
0.003625 0.882116 0.000010 0.114239 0.000010
0.000010 0.878745 0.000010 0.121225 0.000010
0.002295 0.893114 0.000010 0.104571 0.000010
0.003201 0.870944 0.000010 0.125836 0.000010
0.000010 0.883787 0.000010 0.116183 0.000010
0.000010 0.884425 0.000010 0.115545 0.000010
0.000010 0.880028 0.000010 0.119942 0.000010
0.000010 0.886744 0.005924 0.107312 0.000010
0.000010 0.869700 0.000010 0.127961 0.002319
0.000010 0.886503 0.000010 0.113467 0.000010
0.000010 0.880844 0.001895 0.114848 0.002402
0.000010 0.887820 0.000010 0.112150 0.000010
0.021670 0.000010 0.000285 0.946495 0.031540
0.000010 0.000010 0.000010 0.999960 0.000010
0.000010 0.000010 0.000010 0.999960 0.000010
0.000010 0.000010 0.000010 0.999960 0.000010
0.007539 0.000010 0.000010 0.980959 0.011482
0.000010 0.000010 0.000010 0.999960 0.000010
0.000010 0.000010 0.000010 0.999960 0.000010
0.040490 0.000010 0.001613 0.934855 0.023032
0.000013 0.000010 0.000010 0.999957 0.000010
0.000010 0.000010 0.000010 0.999960 0.000010
0.000010 0.000010 0.000010 0.999960 0.000010
0.000010 0.000010 0.000010 0.999960 0.000010
0.000010 0.000010 0.000010 0.999960 0.000010
0.000010 0.000010 0.000010 0.998705 0.001265
0.000010 0.000010 0.000010 0.999960 0.000010
0.000010 0.000010 0.000010 0.999960 0.000010
0.000010 0.000010 0.000010 0.999960 0.000010
0.000014 0.000010 0.000010 0.999956 0.000010
0.020464 0.000010 0.000010 0.954518 0.024997
0.000010 0.000010 0.000010 0.999960 0.000010
0.000010 0.000010 0.000010 0.000010 0.999960
0.000010 0.000010 0.000010 0.000010 0.999960
0.000010 0.000010 0.000010 0.000010 0.999960
0.000010 0.000010 0.000010 0.000010 0.999960
0.000010 0.000010 0.000010 0.000010 0.999960
0.000010 0.029003 0.000010 0.046236 0.924741
0.000010 0.000010 0.000010 0.000010 0.999960
0.000010 0.000010 0.000010 0.000010 0.999960
0.000010 0.000010 0.000010 0.000010 0.999960
0.000010 0.000010 0.000010 0.000010 0.999960
0.000010 0.000010 0.000010 0.000010 0.999960
0.000010 0.000010 0.000010 0.000010 0.999960
0.000010 0.000010 0.000010 0.000010 0.999960
0.000010 0.000010 0.000010 0.000010 0.999960
0.000010 0.000010 0.000010 0.000010 0.999960
0.000010 0.000010 0.000010 0.000010 0.999960
0.000010 0.000010 0.000010 0.000010 0.999960
0.000010 0.020328 0.000010 0.000010 0.979642
0.000010 0.000010 0.000010 0.000010 0.999960
0.000010 0.000010 0.000010 0.000010 0.999960
0.212017 0.000010 0.000010 0.199563 0.588400
0.204413 0.000010 0.000010 0.205330 0.590237
0.226276 0.000010 0.000010 0.272063 0.501641
0.212183 0.000010 0.000010 0.181053 0.606743
0.193629 0.000010 0.000010 0.191734 0.614617
0.192215 0.000010 0.000010 0.180974 0.626791
0.222202 0.000010 0.000010 0.243248 0.534530
0.235379 0.000010 0.000010 0.235046 0.529555
0.189187 0.000010 0.004679 0.207049 0.599076
0.238298 0.000010 0.000010 0.227406 0.534276
0.208248 0.000010 0.000010 0.273572 0.518160
0.198782 0.000010 0.000010 0.232298 0.568899
0.216498 0.000010 0.000010 0.182129 0.601353
0.215207 0.000010 0.002411 0.311899 0.470474
0.239277 0.000010 0.000010 0.170851 0.589852
0.210947 0.000010 0.000010 0.202832 0.586201
0.270992 0.000010 0.003210 0.224393 0.501395
0.219106 0.000010 0.000010 0.172144 0.608729
0.205954 0.000010 0.000010 0.242851 0.551175
0.234158 0.000010 0.005037 0.229148 0.531647
0.000010 0.875998 0.002428 0.121554 0.000010
0.001325 0.888626 0.000010 0.106638 0.003401
0.000010 0.890727 0.000010 0.108701 0.000552
0.000010 0.891244 0.004085 0.104651 0.000010
0.000010 0.884467 0.004346 0.111167 0.000010
0.000010 0.871229 0.003771 0.124980 0.000010
0.000017 0.870591 0.000010 0.125178 0.004204
0.000010 0.867711 0.000010 0.128444 0.003825
0.000010 0.888066 0.000010 0.111904 0.000010
0.002356 0.884880 0.000010 0.112744 0.000010
0.000011 0.879201 0.002964 0.117814 0.000010
0.000010 0.884448 0.000010 0.109658 0.005874
0.000011 0.894811 0.000011 0.105157 0.000010
0.000010 0.878975 0.000010 0.116684 0.004320
0.000010 0.883077 0.000010 0.110143 0.006761
0.000010 0.868394 0.007494 0.124074 0.000028
0.000011 0.885791 0.000375 0.113813 0.000010
0.000010 0.877141 0.000010 0.111866 0.010973
0.002755 0.875499 0.000014 0.121722 0.000010
0.033541 0.000010 0.000010 0.873160 0.093279
0.025732 0.000010 0.000010 0.873359 0.100889
0.000010 0.000010 0.000010 0.882208 0.117762
0.014041 0.000010 0.000010 0.887952 0.097987
0.000010 0.000010 0.000010 0.945310 0.054660
0.051631 0.000010 0.000010 0.882661 0.065687
0.017678 0.000010 0.000010 0.906289 0.076013
0.018651 0.000010 0.002305 0.940647 0.038387
0.008224 0.000010 0.000010 0.912514 0.079242
0.028518 0.000010 0.000010 0.898537 0.072925
0.017120 0.000010 0.000010 0.895532 0.087329
0.031430 0.000010 0.000010 0.895677 0.072873
0.005924 0.000010 0.000010 0.962019 0.032037
0.010023 0.000010 0.000010 0.898613 0.091344
0.000010 0.922046 0.006097 0.071837 0.000010
0.000010 0.906553 0.003136 0.087421 0.002880
0.000010 0.917509 0.006348 0.076123 0.000010
0.000010 0.921818 0.005127 0.073035 0.000010
0.000010 0.912490 0.005530 0.081961 0.000010
0.000010 0.932503 0.007367 0.060110 0.000010
0.000010 0.923789 0.007723 0.068467 0.000010
0.000010 0.909204 0.011647 0.079129 0.000010
0.000010 0.912522 0.007217 0.080241 0.000010
0.000010 0.926463 0.000542 0.072974 0.000010
0.005057 0.918340 0.001935 0.074657 0.000010
0.000010 0.914140 0.007951 0.077889 0.000010
0.000010 0.910466 0.005153 0.084361 0.000010
0.000010 0.913233 0.003435 0.083312 0.000010
0.000010 0.902104 0.004073 0.093803 0.000010
0.000010 0.911558 0.006819 0.081603 0.000010
0.000010 0.898456 0.003491 0.098033 0.000010
0.002337 0.897825 0.011293 0.088536 0.000010
0.000010 0.924414 0.005370 0.070196 0.000010
0.000010 0.913368 0.000010 0.086602 0.000010
0.000010 0.866663 0.000010 0.133307 0.000010
0.000010 0.872807 0.000010 0.127163 0.000010
0.000010 0.873609 0.000010 0.126361 0.000010
0.000010 0.868920 0.000010 0.131050 0.000010
0.000010 0.880438 0.000010 0.119532 0.000010
0.000010 0.887190 0.000010 0.112780 0.000010
0.000010 0.878650 0.000010 0.121320 0.000010
0.000010 0.868006 0.000010 0.131964 0.000010
0.000010 0.878836 0.000950 0.120194 0.000010
0.000010 0.875855 0.000010 0.124115 0.000010
0.000015 0.869519 0.000010 0.130446 0.000010
0.000010 0.879856 0.000010 0.120114 0.000010
0.000010 0.885767 0.000010 0.114203 0.000010
0.000010 0.866772 0.000010 0.133198 0.000010
0.000010 0.873116 0.000010 0.126854 0.000010
0.000010 0.880283 0.000010 0.119687 0.000010
0.000010 0.888231 0.000010 0.111739 0.000010
0.000010 0.866436 0.000010 0.133534 0.000010
0.000010 0.874624 0.000010 0.125346 0.000010
0.000010 0.870658 0.000010 0.129312 0.000010
0.287020 0.000010 0.000010 0.193467 0.519493
0.215225 0.000010 0.000010 0.208566 0.576189
0.245510 0.000010 0.003946 0.203475 0.547059
0.276837 0.000010 0.000010 0.221494 0.501649
0.226747 0.000010 0.000010 0.214090 0.559143
0.244061 0.000010 0.000010 0.208045 0.547875
0.257529 0.000010 0.000010 0.236495 0.505956
0.239040 0.000010 0.002865 0.230193 0.527892
0.298774 0.000010 0.000010 0.208370 0.492836
0.256593 0.000010 0.000010 0.206281 0.537106
0.273984 0.000010 0.000010 0.201342 0.524653
0.225125 0.000010 0.000010 0.242093 0.532762
0.286901 0.000010 0.000010 0.199985 0.513093
0.242445 0.000010 0.000010 0.216185 0.541350
0.247451 0.000010 0.000010 0.171157 0.581372
0.273080 0.000010 0.000010 0.221383 0.505517
0.238581 0.000010 0.003096 0.249586 0.508727
0.268994 0.000010 0.000010 0.231394 0.499592
0.232602 0.000010 0.000010 0.213730 0.553648
0.299708 0.000010 0.002310 0.202028 0.495944
0.000010 0.000010 0.000010 0.999960 0.000010
0.000010 0.000015 0.000010 0.999955 0.000010
0.000010 0.000014 0.000010 0.999956 0.000010
0.000010 0.000010 0.000010 0.999960 0.000010
0.000010 0.000012 0.000010 0.999958 0.000010
0.000010 0.000010 0.000010 0.999960 0.000010
0.000010 0.000010 0.000010 0.999960 0.000010
0.000010 0.000010 0.000010 0.999960 0.000010
0.000010 0.000010 0.000010 0.999960 0.000010
0.000010 0.000010 0.000010 0.999960 0.000010
0.000014 0.000010 0.000010 0.999956 0.000010
0.000010 0.000010 0.000010 0.999960 0.000010
0.000012 0.000010 0.000010 0.999958 0.000010
0.000010 0.000010 0.000010 0.999960 0.000010
0.000010 0.000010 0.000010 0.999960 0.000010
0.000016 0.000010 0.000010 0.999954 0.000010
0.000010 0.000010 0.000010 0.999960 0.000010
0.000010 0.000019 0.000012 0.999949 0.000010
0.000010 0.000010 0.000010 0.999960 0.000010
0.000010 0.000010 0.000010 0.999960 0.000010
0.000010 0.920289 0.000010 0.078599 0.001092
0.000010 0.906745 0.000014 0.093221 0.000010
0.000010 0.898353 0.000010 0.101617 0.000010
0.002407 0.908322 0.005726 0.083535 0.000010
0.000010 0.905032 0.000010 0.094938 0.000010
0.000010 0.918700 0.000672 0.080608 0.000010
0.001240 0.896494 0.000010 0.094514 0.007742
0.000010 0.916723 0.002315 0.080942 0.000010
0.000010 0.902063 0.001135 0.096782 0.000010
0.000010 0.911533 0.001572 0.086875 0.000010
0.005437 0.893325 0.000010 0.101218 0.000010
0.000010 0.920687 0.000670 0.078622 0.000010
0.002885 0.908592 0.005775 0.082737 0.000010
0.001538 0.908673 0.002905 0.086875 0.000010
0.000010 0.911671 0.000010 0.088299 0.000010
0.001773 0.900171 0.004216 0.093829 0.000010
0.001590 0.911742 0.000010 0.086126 0.000532
0.000010 0.921375 0.005191 0.073414 0.000010
0.096027 0.000010 0.000010 0.443171 0.460782
0.104505 0.000010 0.000010 0.433042 0.462433
0.128412 0.007413 0.002296 0.430186 0.431693
0.127751 0.000010 0.000010 0.445098 0.427131
0.091697 0.000010 0.000010 0.473642 0.434640
0.094664 0.000010 0.001819 0.417318 0.486189
0.136347 0.000010 0.000010 0.427107 0.436527
0.114559 0.000010 0.000571 0.425120 0.459740
0.115112 0.004422 0.004073 0.429279 0.447114
0.082933 0.000010 0.000010 0.447671 0.469376
0.129619 0.000010 0.003574 0.420969 0.445827
0.153402 0.000010 0.001528 0.435909 0.409152
0.117375 0.000010 0.000010 0.429692 0.452913
0.083239 0.000010 0.000010 0.450468 0.466272
0.142084 0.000010 0.000965 0.437994 0.418946
0.118998 0.000605 0.006480 0.447270 0.426647
0.090425 0.000010 0.006284 0.475177 0.428105
0.089001 0.000010 0.000010 0.448585 0.462394
0.110244 0.000010 0.000010 0.428089 0.461647
0.121985 0.000010 0.000010 0.440530 0.437465
0.000010 0.847660 0.000010 0.152310 0.000010
0.000010 0.845996 0.000010 0.153974 0.000010
0.000010 0.862134 0.000374 0.134105 0.003378
0.000010 0.857310 0.000318 0.142352 0.000010
0.000010 0.840331 0.000010 0.159639 0.000010
0.000010 0.858386 0.000010 0.140355 0.001239
0.000010 0.858791 0.000010 0.141179 0.000010
0.000010 0.860939 0.000010 0.139031 0.000010
0.000010 0.860850 0.000010 0.139120 0.000010
0.000010 0.854207 0.000796 0.144977 0.000010
0.000010 0.863241 0.000010 0.136729 0.000010
0.000010 0.864758 0.000010 0.135212 0.000010
0.000010 0.865732 0.000010 0.134238 0.000010
0.000010 0.868753 0.000010 0.131217 0.000010
0.001197 0.859957 0.000010 0.138826 0.000010
0.000010 0.859166 0.000010 0.140804 0.000010
0.003939 0.853974 0.000010 0.142067 0.000010
0.000010 0.864618 0.000010 0.135352 0.000010
0.000010 0.866561 0.000010 0.133409 0.000010
0.000369 0.872881 0.001368 0.125372 0.000010
0.004350 0.884496 0.000010 0.111134 0.000010
0.000010 0.877306 0.000010 0.118225 0.004449
0.000010 0.892680 0.000010 0.107290 0.000010
0.001323 0.881254 0.001043 0.116370 0.000010
0.000445 0.877807 0.000763 0.120975 0.000010
0.000010 0.888667 0.000010 0.111303 0.000010
0.000010 0.873529 0.000010 0.126441 0.000010
0.000010 0.887259 0.000010 0.112711 0.000010
0.003126 0.858780 0.001495 0.136590 0.000010
0.000010 0.878796 0.000013 0.121171 0.000010
0.000010 0.877835 0.000010 0.122135 0.000010
0.000010 0.885224 0.000010 0.114746 0.000010
0.000623 0.873514 0.000010 0.125842 0.000010
0.000010 0.879564 0.000010 0.120406 0.000010
0.000010 0.873615 0.000010 0.125388 0.000977
0.000010 0.867314 0.000010 0.132656 0.000010
0.002860 0.875206 0.000010 0.121914 0.000010
0.000010 0.880178 0.000010 0.117757 0.002045
0.000010 0.878373 0.000534 0.121074 0.000010
0.000010 0.876478 0.000010 0.123492 0.000010
0.000010 0.891878 0.000010 0.108092 0.000010
0.000010 0.887073 0.000011 0.112896 0.000010
0.000010 0.877750 0.000010 0.122220 0.000010
0.000010 0.874735 0.000010 0.125187 0.000058
0.000010 0.898063 0.006244 0.095673 0.000010
0.000010 0.876340 0.000010 0.123630 0.000010
0.000010 0.889327 0.003105 0.102050 0.005508
0.000010 0.873030 0.000010 0.126940 0.000010
0.000010 0.886041 0.002118 0.111820 0.000010
0.000010 0.877707 0.000010 0.122263 0.000010
0.000010 0.884000 0.000010 0.113292 0.002688
0.000010 0.882539 0.000010 0.116271 0.001170
0.000010 0.873851 0.000010 0.126119 0.000010
0.000010 0.901268 0.000010 0.098702 0.000010
0.000010 0.859676 0.000010 0.133154 0.007150
0.000010 0.885817 0.000010 0.112269 0.001894
0.000010 0.887937 0.000011 0.112032 0.000010
0.000010 0.885850 0.002701 0.111429 0.000010
0.172351 0.000010 0.000010 0.399861 0.427768
0.148725 0.000010 0.000010 0.434933 0.416323
0.194594 0.000010 0.000010 0.439865 0.365521
0.120120 0.000010 0.000010 0.636989 0.242871
0.170292 0.000010 0.000010 0.466613 0.363075
0.182302 0.000010 0.000010 0.451848 0.365830
0.112819 0.015872 0.000010 0.612602 0.258697
0.173824 0.000010 0.000010 0.448359 0.377797
0.209487 0.000010 0.000010 0.365488 0.425005
0.185896 0.000010 0.000010 0.468807 0.345277
0.133909 0.000010 0.000010 0.547202 0.318869
0.161427 0.000010 0.000010 0.466506 0.372047
0.127152 0.000010 0.000010 0.484418 0.388410
0.122568 0.000011 0.000010 0.560800 0.316611
0.117131 0.000015 0.000010 0.578792 0.304052
0.154953 0.000010 0.002361 0.519577 0.323099
0.161000 0.000010 0.000010 0.512137 0.326843
0.176796 0.000010 0.000010 0.408087 0.415097
0.158238 0.000010 0.000010 0.538257 0.303486
0.160971 0.000010 0.002836 0.487059 0.349124
0.000010 0.000010 0.999960 0.000010 0.000010
0.000010 0.000010 0.999960 0.000010 0.000010
0.000010 0.000010 0.999960 0.000010 0.000010
0.000010 0.000010 0.999960 0.000010 0.000010
0.941131 0.009376 0.047874 0.001609 0.000010
0.921666 0.009061 0.033965 0.003819 0.031490
0.942930 0.010212 0.045911 0.000937 0.000010
0.919254 0.010561 0.065009 0.005167 0.000010
0.952283 0.007130 0.037489 0.003088 0.000010
0.930351 0.000010 0.069619 0.000010 0.000010
0.919809 0.000010 0.080161 0.000010 0.000010
0.929305 0.000010 0.070665 0.000010 0.000010
0.921624 0.000010 0.078346 0.000010 0.000010
0.920006 0.000405 0.075895 0.003685 0.000010
0.904371 0.017418 0.073676 0.004525 0.000010
0.906761 0.006930 0.084533 0.001766 0.000010
0.913941 0.016595 0.064845 0.004610 0.000010
0.920108 0.000010 0.079862 0.000010 0.000010
0.921569 0.009635 0.064085 0.004701 0.000010
0.894269 0.073580 0.026188 0.005953 0.000010
0.952436 0.000010 0.044432 0.003113 0.000010
0.951121 0.000010 0.048849 0.000010 0.000010
0.953595 0.000011 0.045785 0.000600 0.000010
0.947872 0.009029 0.034248 0.002147 0.006703
0.932769 0.000010 0.046338 0.000010 0.020873
0.946251 0.000010 0.040653 0.001267 0.011819
0.947494 0.016651 0.031670 0.004175 0.000010
0.906313 0.000010 0.093657 0.000010 0.000010
0.901930 0.000010 0.098035 0.000015 0.000010
0.892914 0.000010 0.107056 0.000010 0.000010
0.892499 0.000010 0.107471 0.000010 0.000010
0.893524 0.000010 0.106446 0.000010 0.000010
0.556859 0.238912 0.113847 0.085315 0.005067
0.560989 0.233263 0.111368 0.094369 0.000010
0.526586 0.255701 0.111006 0.094574 0.012133
0.536275 0.247557 0.118741 0.086367 0.011060
0.522288 0.237133 0.122850 0.077431 0.040298
0.138131 0.623484 0.003167 0.147138 0.088081
0.138113 0.627984 0.001727 0.171767 0.060410
0.110846 0.661388 0.003213 0.169935 0.054618
0.129407 0.639882 0.000010 0.164543 0.066157
0.127660 0.646004 0.004508 0.166298 0.055530
