# Supplementary material for: Genetic analysis of Thai cattle reveals a Southeast Asian indicine ancestry
Source: PeerJ. 2015 Oct 27;3:e1318. doi: 10.7717/peerj.1318 (PMC4627918; doi:10.7717/peerj.1318)
Supplement: Dataset S2 — The Q values inferred by ADMIXTURE for each modeled K are shown for each individual, which are labeled according to breed information. The data are organized into three folders, each of which represents the ADMIXTURE experiments described in Fig. S5. [file peerj-03-1318-s007.zip › SupplementDataS7/1397breeds/50.Q]

0.000010 0.000010 0.000010 0.000010 0.000010 0.000010 0.012642 0.000010 0.000010 0.000010 0.012543 0.000010 0.014161 0.000010 0.002772 0.000010 0.000010 0.000010 0.000010 0.000010 0.909445 0.000010 0.000010 0.000010 0.003555 0.000010 0.000013 0.000010 0.000010 0.000010 0.000010 0.010961 0.000010 0.000010 0.033498 0.000010 0.000010 0.000010 0.000010 0.000010 0.000010 0.000010 0.000010 0.000010 0.000010 0.000010 0.000010 0.000010 0.000010 0.000010
0.000010 0.021806 0.000010 0.000010 0.000010 0.018568 0.000010 0.000010 0.000010 0.000010 0.012756 0.000010 0.000010 0.000010 0.000010 0.016797 0.000010 0.000349 0.004281 0.000010 0.898074 0.000010 0.000010 0.000010 0.000010 0.000010 0.003171 0.000010 0.000010 0.000010 0.000010 0.000010 0.000010 0.000010 0.023788 0.000010 0.000010 0.000010 0.000010 0.000010 0.000010 0.000010 0.000010 0.000010 0.000010 0.000010 0.000010 0.000010 0.000010 0.000010
0.000010 0.000010 0.000010 0.000010 0.000010 0.000010 0.000010 0.000010 0.000010 0.000010 0.000010 0.000010 0.000010 0.000010 0.000010 0.025436 0.000010 0.000010 0.000010 0.000010 0.927855 0.000010 0.000010 0.000010 0.016548 0.000010 0.015530 0.000010 0.000010 0.007280 0.000010 0.000010 0.000010 0.000010 0.006910 0.000010 0.000010 0.000010 0.000010 0.000010 0.000010 0.000010 0.000010 0.000010 0.000010 0.000010 0.000010 0.000010 0.000010 0.000010
0.000010 0.000010 0.000010 0.000010 0.000010 0.000010 0.000010 0.000010 0.000010 0.000010 0.000010 0.000010 0.000010 0.000010 0.000010 0.000010 0.000010 0.000010 0.000010 0.000010 0.979259 0.000010 0.000010 0.000010 0.000010 0.000010 0.000010 0.000010 0.000010 0.000010 0.000010 0.000010 0.000010 0.001615 0.000010 0.018657 0.000010 0.000010 0.000010 0.000010 0.000010 0.000010 0.000010 0.000010 0.000010 0.000010 0.000010 0.000010 0.000010 0.000010
0.000010 0.000010 0.000010 0.000010 0.000010 0.011745 0.000010 0.000010 0.000010 0.000010 0.009917 0.000010 0.009451 0.000010 0.000010 0.000010 0.000010 0.000010 0.000010 0.000010 0.914455 0.000010 0.000010 0.000010 0.038548 0.000010 0.000010 0.000010 0.000010 0.000010 0.000010 0.000010 0.000010 0.012521 0.000010 0.000010 0.000010 0.000010 0.000010 0.000010 0.000010 0.000010 0.000010 0.000010 0.000010 0.002932 0.000010 0.000010 0.000010 0.000010
0.000010 0.000010 0.000010 0.000010 0.000010 0.000010 0.000010 0.000010 0.000010 0.000010 0.000010 0.000010 0.000010 0.000010 0.000010 0.021086 0.000010 0.000010 0.000010 0.000010 0.966872 0.000010 0.000010 0.000010 0.000010 0.000010 0.000010 0.000010 0.000010 0.000010 0.000010 0.000010 0.000010 0.007316 0.004266 0.000010 0.000010 0.000010 0.000010 0.000010 0.000010 0.000010 0.000010 0.000010 0.000010 0.000010 0.000010 0.000010 0.000010 0.000010
0.000010 0.000010 0.000010 0.000010 0.000010 0.000010 0.000010 0.000010 0.000010 0.000010 0.000010 0.000010 0.000010 0.000010 0.000010 0.007573 0.000010 0.000010 0.000010 0.000010 0.985734 0.000010 0.000010 0.000010 0.000010 0.000010 0.000010 0.000010 0.000010 0.000010 0.000010 0.000010 0.006215 0.000010 0.000010 0.000010 0.000010 0.000010 0.000010 0.000010 0.000010 0.000018 0.000010 0.000010 0.000010 0.000010 0.000010 0.000010 0.000010 0.000010
0.000010 0.000010 0.000010 0.000010 0.000010 0.000010 0.000010 0.000010 0.000010 0.000010 0.000010 0.000010 0.000010 0.000010 0.000010 0.000010 0.000010 0.000010 0.000010 0.000010 0.999510 0.000010 0.000010 0.000010 0.000010 0.000010 0.000010 0.000010 0.000010 0.000010 0.000010 0.000010 0.000010 0.000010 0.000010 0.000010 0.000010 0.000010 0.000010 0.000010 0.000010 0.000010 0.000010 0.000010 0.000010 0.000010 0.000010 0.000010 0.000010 0.000010
0.000010 0.000010 0.000010 0.000010 0.000010 0.000010 0.000010 0.000010 0.000010 0.003080 0.000010 0.000010 0.000010 0.000010 0.000010 0.013198 0.000010 0.007008 0.006982 0.000010 0.901323 0.000010 0.000010 0.000010 0.000477 0.000010 0.008682 0.000010 0.000010 0.000010 0.007861 0.000010 0.000010 0.012878 0.037088 0.000010 0.000010 0.000010 0.000010 0.000010 0.000010 0.000010 0.000010 0.000010 0.000010 0.001033 0.000010 0.000010 0.000010 0.000010
0.000010 0.000010 0.000010 0.000010 0.000010 0.000471 0.001890 0.000010 0.000010 0.006999 0.000010 0.000010 0.000010 0.003247 0.000010 0.000010 0.000010 0.000010 0.000010 0.000010 0.935513 0.000010 0.000010 0.000010 0.000010 0.000010 0.000010 0.000010 0.000010 0.000010 0.000010 0.012975 0.018797 0.003242 0.002261 0.000280 0.000010 0.000010 0.000010 0.000010 0.000010 0.000010 0.000010 0.000010 0.000010 0.013936 0.000010 0.000010 0.000010 0.000010
0.000010 0.000010 0.001909 0.000010 0.000010 0.002783 0.011043 0.000010 0.000010 0.000010 0.000010 0.000010 0.000010 0.000010 0.000010 0.025723 0.000010 0.000010 0.000010 0.000010 0.905419 0.000010 0.000010 0.000010 0.017847 0.016891 0.015113 0.000010 0.000010 0.000010 0.000010 0.000010 0.002861 0.000010 0.000010 0.000010 0.000010 0.000010 0.000010 0.000010 0.000010 0.000010 0.000010 0.000010 0.000010 0.000010 0.000010 0.000010 0.000010 0.000010
0.000010 0.000010 0.000010 0.000010 0.000010 0.000010 0.000010 0.000010 0.000010 0.000010 0.000010 0.000010 0.000010 0.000010 0.000010 0.000010 0.000010 0.000010 0.000010 0.000010 0.999510 0.000010 0.000010 0.000010 0.000010 0.000010 0.000010 0.000010 0.000010 0.000010 0.000010 0.000010 0.000010 0.000010 0.000010 0.000010 0.000010 0.000010 0.000010 0.000010 0.000010 0.000010 0.000010 0.000010 0.000010 0.000010 0.000010 0.000010 0.000010 0.000010
0.000010 0.000010 0.000010 0.000010 0.000010 0.000010 0.003531 0.000010 0.000010 0.005045 0.000010 0.000010 0.000010 0.000010 0.000010 0.020380 0.000010 0.000010 0.000010 0.000010 0.957348 0.000010 0.000010 0.000010 0.000010 0.000010 0.000010 0.000010 0.000010 0.000010 0.000010 0.000016 0.000010 0.004327 0.000010 0.000010 0.000010 0.000010 0.000010 0.000010 0.008924 0.000010 0.000010 0.000010 0.000010 0.000010 0.000010 0.000010 0.000010 0.000010
0.000010 0.000018 0.000010 0.000010 0.000010 0.020068 0.009839 0.000010 0.000010 0.000010 0.005684 0.000010 0.000010 0.000010 0.001467 0.000010 0.000010 0.000010 0.000010 0.000010 0.917374 0.000010 0.000010 0.000010 0.000010 0.000010 0.000010 0.000010 0.000010 0.016008 0.000010 0.000010 0.000010 0.000010 0.028705 0.000010 0.000010 0.000010 0.000010 0.000010 0.000010 0.000010 0.000010 0.000010 0.000010 0.000427 0.000010 0.000010 0.000010 0.000010
0.000010 0.000010 0.000010 0.000010 0.000010 0.013582 0.000010 0.000010 0.000010 0.000010 0.000010 0.000010 0.000010 0.000010 0.011949 0.000010 0.000010 0.000010 0.008660 0.000010 0.878617 0.000010 0.000010 0.000010 0.000010 0.040453 0.003475 0.000010 0.000010 0.022591 0.000010 0.000010 0.001966 0.000010 0.008654 0.000010 0.000010 0.000010 0.000010 0.000010 0.000010 0.000010 0.000010 0.000010 0.000010 0.009655 0.000010 0.000010 0.000010 0.000010
0.000010 0.000010 0.000010 0.000010 0.000010 0.000010 0.000010 0.000010 0.000010 0.000010 0.001477 0.000010 0.000010 0.000010 0.000010 0.000010 0.000010 0.000010 0.000010 0.000010 0.998043 0.000010 0.000010 0.000010 0.000010 0.000010 0.000010 0.000010 0.000010 0.000010 0.000010 0.000010 0.000010 0.000010 0.000010 0.000010 0.000010 0.000010 0.000010 0.000010 0.000010 0.000010 0.000010 0.000010 0.000010 0.000010 0.000010 0.000010 0.000010 0.000010
0.000010 0.000010 0.000010 0.000010 0.000010 0.000010 0.000010 0.000010 0.000010 0.000010 0.000010 0.000010 0.000010 0.000010 0.000010 0.010093 0.000010 0.000010 0.000010 0.003925 0.959684 0.000010 0.000010 0.000010 0.000010 0.000010 0.000010 0.000010 0.000010 0.000010 0.000010 0.000010 0.000010 0.000010 0.025838 0.000010 0.000010 0.000010 0.000010 0.000010 0.000010 0.000010 0.000010 0.000010 0.000010 0.000010 0.000010 0.000010 0.000010 0.000010
0.000010 0.000010 0.000010 0.000010 0.000010 0.000010 0.000010 0.000010 0.000010 0.000010 0.010050 0.000010 0.000010 0.000010 0.000010 0.021381 0.000010 0.000010 0.000010 0.000010 0.935853 0.000010 0.000010 0.000010 0.003885 0.000010 0.000010 0.000010 0.000010 0.021822 0.000010 0.000010 0.000010 0.000010 0.006569 0.000010 0.000010 0.000010 0.000010 0.000010 0.000010 0.000010 0.000010 0.000010 0.000010 0.000010 0.000010 0.000010 0.000010 0.000010
0.000010 0.000010 0.000010 0.000010 0.000010 0.000010 0.000010 0.000010 0.000010 0.000010 0.019963 0.000010 0.000010 0.000010 0.000010 0.000010 0.000010 0.000010 0.000010 0.000010 0.900196 0.000010 0.000010 0.000010 0.008322 0.004381 0.000010 0.000010 0.000010 0.000010 0.000010 0.006212 0.000010 0.000010 0.060487 0.000010 0.000010 0.000010 0.000010 0.000010 0.000010 0.000010 0.000010 0.000010 0.000010 0.000010 0.000010 0.000010 0.000010 0.000010
0.000010 0.000010 0.000010 0.000010 0.000010 0.000010 0.000010 0.000010 0.000010 0.000010 0.000010 0.000010 0.000010 0.000010 0.000010 0.010744 0.000010 0.000010 0.000010 0.000010 0.959603 0.000010 0.000010 0.000010 0.000010 0.000010 0.000010 0.000010 0.000010 0.008435 0.000010 0.012643 0.000010 0.000010 0.000010 0.000011 0.000010 0.000010 0.000010 0.000010 0.000010 0.000010 0.000010 0.000010 0.000010 0.000010 0.000010 0.000010 0.008123 0.000010
0.000010 0.000010 0.000010 0.000010 0.000010 0.000010 0.000010 0.000010 0.000010 0.000010 0.000010 0.000010 0.000010 0.999510 0.000010 0.000010 0.000010 0.000010 0.000010 0.000010 0.000010 0.000010 0.000010 0.000010 0.000010 0.000010 0.000010 0.000010 0.000010 0.000010 0.000010 0.000010 0.000010 0.000010 0.000010 0.000010 0.000010 0.000010 0.000010 0.000010 0.000010 0.000010 0.000010 0.000010 0.000010 0.000010 0.000010 0.000010 0.000010 0.000010
0.000010 0.000010 0.000962 0.000010 0.000010 0.000010 0.000010 0.000010 0.000010 0.003232 0.002387 0.000010 0.000010 0.925772 0.000010 0.022921 0.000010 0.000010 0.000010 0.000010 0.000010 0.000010 0.000010 0.000010 0.000010 0.000010 0.006952 0.000010 0.000010 0.000010 0.000010 0.000010 0.003160 0.000010 0.032707 0.000010 0.000010 0.000010 0.000010 0.000010 0.000010 0.000010 0.000010 0.000010 0.000010 0.001495 0.000010 0.000010 0.000010 0.000010
0.000010 0.000010 0.000010 0.000010 0.000010 0.000010 0.000010 0.000010 0.000010 0.000010 0.000010 0.000010 0.000010 0.999510 0.000010 0.000010 0.000010 0.000010 0.000010 0.000010 0.000010 0.000010 0.000010 0.000010 0.000010 0.000010 0.000010 0.000010 0.000010 0.000010 0.000010 0.000010 0.000010 0.000010 0.000010 0.000010 0.000010 0.000010 0.000010 0.000010 0.000010 0.000010 0.000010 0.000010 0.000010 0.000010 0.000010 0.000010 0.000010 0.000010
0.000010 0.000010 0.000010 0.000010 0.000010 0.000010 0.000010 0.000010 0.000010 0.000010 0.001611 0.000010 0.000010 0.980233 0.000010 0.003517 0.000010 0.000010 0.000010 0.000010 0.002463 0.000010 0.000010 0.000010 0.000010 0.000010 0.000010 0.000010 0.000010 0.000010 0.000010 0.000010 0.000010 0.000010 0.000010 0.011726 0.000010 0.000010 0.000010 0.000010 0.000010 0.000010 0.000010 0.000010 0.000010 0.000010 0.000010 0.000010 0.000010 0.000010
0.000010 0.000010 0.000010 0.000010 0.000010 0.000010 0.000010 0.000010 0.000010 0.000010 0.000010 0.000010 0.000010 0.990651 0.000010 0.000010 0.000010 0.000010 0.000010 0.000010 0.000010 0.000010 0.000010 0.000010 0.000010 0.000010 0.000010 0.000010 0.000010 0.000010 0.000010 0.000010 0.000010 0.000010 0.008869 0.000010 0.000010 0.000010 0.000010 0.000010 0.000010 0.000010 0.000010 0.000010 0.000010 0.000010 0.000010 0.000010 0.000010 0.000010
0.000010 0.000010 0.000010 0.000010 0.000010 0.007458 0.000010 0.000010 0.000010 0.000010 0.000010 0.000010 0.000010 0.979872 0.000010 0.010775 0.000010 0.000010 0.000010 0.000010 0.000010 0.000010 0.000010 0.000010 0.000010 0.000010 0.000010 0.000010 0.000010 0.000010 0.000010 0.000010 0.000010 0.000010 0.000010 0.001435 0.000010 0.000010 0.000010 0.000010 0.000010 0.000010 0.000010 0.000010 0.000010 0.000010 0.000010 0.000010 0.000010 0.000010
0.000010 0.000010 0.000010 0.000010 0.000010 0.000010 0.000010 0.000010 0.000010 0.000010 0.000010 0.000010 0.000010 0.999510 0.000010 0.000010 0.000010 0.000010 0.000010 0.000010 0.000010 0.000010 0.000010 0.000010 0.000010 0.000010 0.000010 0.000010 0.000010 0.000010 0.000010 0.000010 0.000010 0.000010 0.000010 0.000010 0.000010 0.000010 0.000010 0.000010 0.000010 0.000010 0.000010 0.000010 0.000010 0.000010 0.000010 0.000010 0.000010 0.000010
0.000010 0.000010 0.000010 0.000010 0.000010 0.000010 0.000010 0.000010 0.000010 0.000010 0.000010 0.000010 0.000010 0.999510 0.000010 0.000010 0.000010 0.000010 0.000010 0.000010 0.000010 0.000010 0.000010 0.000010 0.000010 0.000010 0.000010 0.000010 0.000010 0.000010 0.000010 0.000010 0.000010 0.000010 0.000010 0.000010 0.000010 0.000010 0.000010 0.000010 0.000010 0.000010 0.000010 0.000010 0.000010 0.000010 0.000010 0.000010 0.000010 0.000010
0.000010 0.000010 0.000010 0.000010 0.000010 0.000010 0.000010 0.000010 0.000010 0.000010 0.000010 0.000010 0.000010 0.999510 0.000010 0.000010 0.000010 0.000010 0.000010 0.000010 0.000010 0.000010 0.000010 0.000010 0.000010 0.000010 0.000010 0.000010 0.000010 0.000010 0.000010 0.000010 0.000010 0.000010 0.000010 0.000010 0.000010 0.000010 0.000010 0.000010 0.000010 0.000010 0.000010 0.000010 0.000010 0.000010 0.000010 0.000010 0.000010 0.000010
0.000010 0.000010 0.000010 0.000010 0.000010 0.000010 0.000010 0.000010 0.000010 0.000010 0.000010 0.000010 0.000010 0.999510 0.000010 0.000010 0.000010 0.000010 0.000010 0.000010 0.000010 0.000010 0.000010 0.000010 0.000010 0.000010 0.000010 0.000010 0.000010 0.000010 0.000010 0.000010 0.000010 0.000010 0.000010 0.000010 0.000010 0.000010 0.000010 0.000010 0.000010 0.000010 0.000010 0.000010 0.000010 0.000010 0.000010 0.000010 0.000010 0.000010
0.000010 0.000010 0.000010 0.000010 0.000010 0.011734 0.000010 0.000010 0.000010 0.000010 0.000010 0.000010 0.000010 0.972644 0.000010 0.000010 0.000010 0.000010 0.000010 0.000010 0.000010 0.000010 0.000010 0.000010 0.005961 0.000010 0.000010 0.000010 0.000010 0.003175 0.003092 0.000010 0.000010 0.000010 0.002953 0.000010 0.000010 0.000010 0.000010 0.000010 0.000010 0.000010 0.000010 0.000010 0.000010 0.000010 0.000010 0.000010 0.000010 0.000010
0.000010 0.000010 0.000010 0.000010 0.000010 0.002576 0.000010 0.000010 0.000010 0.000010 0.004615 0.000010 0.000010 0.832752 0.000010 0.007125 0.002753 0.003644 0.003637 0.000010 0.000010 0.000010 0.000010 0.000010 0.019636 0.000010 0.000010 0.004825 0.000010 0.000010 0.000010 0.030032 0.000010 0.000010 0.027234 0.012660 0.000010 0.000010 0.000010 0.000010 0.000010 0.000834 0.000010 0.000010 0.000010 0.000010 0.000010 0.000010 0.047316 0.000010
0.000010 0.019909 0.000010 0.000010 0.000010 0.000010 0.000010 0.000010 0.000010 0.000010 0.018596 0.001315 0.004254 0.884667 0.000010 0.000010 0.000010 0.000010 0.000010 0.000010 0.000010 0.000010 0.000010 0.000010 0.000010 0.000010 0.008467 0.033146 0.000010 0.000010 0.000010 0.006992 0.000010 0.002361 0.009504 0.000010 0.000010 0.000010 0.000010 0.000010 0.000010 0.000010 0.000010 0.000010 0.000010 0.000010 0.000010 0.000010 0.010400 0.000010
0.000010 0.000010 0.000010 0.000010 0.000010 0.009968 0.000010 0.000010 0.000010 0.000010 0.000010 0.000010 0.016758 0.897889 0.000010 0.007937 0.000010 0.000010 0.000010 0.008645 0.000010 0.000010 0.000010 0.000010 0.000010 0.011732 0.006690 0.000010 0.000010 0.000010 0.000010 0.006620 0.000010 0.000010 0.033352 0.000010 0.000010 0.000010 0.000010 0.000010 0.000010 0.000010 0.000010 0.000010 0.000010 0.000010 0.000010 0.000010 0.000010 0.000010
0.000010 0.000010 0.000010 0.000010 0.000010 0.000010 0.000010 0.000010 0.000010 0.000010 0.000010 0.000010 0.000010 0.999510 0.000010 0.000010 0.000010 0.000010 0.000010 0.000010 0.000010 0.000010 0.000010 0.000010 0.000010 0.000010 0.000010 0.000010 0.000010 0.000010 0.000010 0.000010 0.000010 0.000010 0.000010 0.000010 0.000010 0.000010 0.000010 0.000010 0.000010 0.000010 0.000010 0.000010 0.000010 0.000010 0.000010 0.000010 0.000010 0.000010
0.000010 0.000010 0.000010 0.000010 0.000010 0.000010 0.000010 0.000010 0.000010 0.000010 0.000010 0.000010 0.000010 0.999510 0.000010 0.000010 0.000010 0.000010 0.000010 0.000010 0.000010 0.000010 0.000010 0.000010 0.000010 0.000010 0.000010 0.000010 0.000010 0.000010 0.000010 0.000010 0.000010 0.000010 0.000010 0.000010 0.000010 0.000010 0.000010 0.000010 0.000010 0.000010 0.000010 0.000010 0.000010 0.000010 0.000010 0.000010 0.000010 0.000010
0.000010 0.000010 0.000010 0.000010 0.000010 0.000010 0.000010 0.000010 0.000010 0.000010 0.012412 0.000010 0.000010 0.898498 0.000010 0.000010 0.000010 0.000010 0.031038 0.000010 0.021925 0.000010 0.000010 0.000010 0.000010 0.000010 0.000017 0.000010 0.000010 0.000010 0.000010 0.000010 0.000010 0.000010 0.035670 0.000010 0.000010 0.000010 0.000010 0.000010 0.000010 0.000010 0.000010 0.000010 0.000010 0.000010 0.000010 0.000010 0.000010 0.000010
0.000010 0.000010 0.000010 0.000010 0.000010 0.000010 0.002017 0.000010 0.000010 0.000010 0.000010 0.000010 0.000010 0.982396 0.000010 0.000010 0.000010 0.000010 0.000010 0.000010 0.000010 0.000010 0.000010 0.000010 0.000010 0.000010 0.000010 0.000010 0.000010 0.000010 0.000010 0.000010 0.000010 0.000010 0.000010 0.000010 0.000010 0.000010 0.000010 0.000010 0.000010 0.000010 0.000010 0.000010 0.000010 0.015118 0.000010 0.000010 0.000010 0.000010
0.000010 0.000010 0.000010 0.000010 0.000010 0.000010 0.000010 0.000010 0.000010 0.000010 0.000010 0.000010 0.000010 0.999510 0.000010 0.000010 0.000010 0.000010 0.000010 0.000010 0.000010 0.000010 0.000010 0.000010 0.000010 0.000010 0.000010 0.000010 0.000010 0.000010 0.000010 0.000010 0.000010 0.000010 0.000010 0.000010 0.000010 0.000010 0.000010 0.000010 0.000010 0.000010 0.000010 0.000010 0.000010 0.000010 0.000010 0.000010 0.000010 0.000010
0.000010 0.000010 0.000010 0.000010 0.000010 0.000010 0.000010 0.000010 0.000010 0.000010 0.000010 0.000010 0.000010 0.999510 0.000010 0.000010 0.000010 0.000010 0.000010 0.000010 0.000010 0.000010 0.000010 0.000010 0.000010 0.000010 0.000010 0.000010 0.000010 0.000010 0.000010 0.000010 0.000010 0.000010 0.000010 0.000010 0.000010 0.000010 0.000010 0.000010 0.000010 0.000010 0.000010 0.000010 0.000010 0.000010 0.000010 0.000010 0.000010 0.000010
0.000010 0.000010 0.001595 0.000010 0.000010 0.028852 0.044198 0.000010 0.000010 0.000010 0.000010 0.000010 0.015367 0.000010 0.007107 0.000010 0.000010 0.000010 0.791747 0.000010 0.000010 0.000010 0.000010 0.000010 0.000010 0.000010 0.070407 0.013935 0.000010 0.002722 0.000010 0.000010 0.000010 0.015787 0.000010 0.000010 0.000010 0.000010 0.000010 0.000010 0.004680 0.000010 0.000010 0.000010 0.000010 0.003221 0.000010 0.000010 0.000010 0.000010
0.000010 0.000010 0.001769 0.000010 0.000010 0.038369 0.049305 0.000010 0.000010 0.000010 0.000010 0.000010 0.003251 0.000010 0.008482 0.000010 0.000010 0.003810 0.675201 0.000010 0.000010 0.000010 0.000010 0.000010 0.000010 0.000010 0.054024 0.014946 0.000010 0.002721 0.000010 0.016773 0.000010 0.047652 0.000478 0.020322 0.000010 0.000010 0.000010 0.000010 0.000010 0.000010 0.000010 0.005365 0.000010 0.046169 0.000010 0.000010 0.011033 0.000010
0.000010 0.000139 0.009273 0.000010 0.000010 0.016759 0.057749 0.000010 0.000010 0.000010 0.000010 0.000010 0.003672 0.000010 0.000010 0.000010 0.002433 0.000010 0.735762 0.000010 0.000010 0.000010 0.000010 0.000010 0.000196 0.004147 0.077250 0.027193 0.000010 0.000010 0.000010 0.022057 0.011895 0.002960 0.000010 0.000010 0.000010 0.000010 0.000010 0.000010 0.000010 0.000010 0.000010 0.000010 0.000010 0.020250 0.000010 0.000010 0.007925 0.000010
0.000010 0.007754 0.006456 0.000010 0.000010 0.008230 0.053963 0.000010 0.000010 0.000010 0.000010 0.000010 0.008728 0.000010 0.000010 0.000010 0.000010 0.000010 0.723465 0.000010 0.000010 0.000010 0.000010 0.000010 0.011450 0.000010 0.071171 0.048952 0.000010 0.000010 0.000010 0.000010 0.000010 0.002213 0.000010 0.001962 0.000010 0.000010 0.000010 0.000010 0.000010 0.000010 0.000013 0.001794 0.000010 0.000010 0.000010 0.000010 0.053490 0.000010
0.000010 0.000010 0.019271 0.000010 0.000010 0.016769 0.054188 0.000010 0.000010 0.000010 0.000010 0.000010 0.000010 0.000010 0.003087 0.000010 0.000010 0.000010 0.698554 0.003590 0.000010 0.000010 0.000010 0.000010 0.000010 0.000010 0.047483 0.000010 0.000010 0.001466 0.002564 0.013064 0.011016 0.022996 0.000010 0.011696 0.000010 0.000010 0.000010 0.000010 0.000767 0.000010 0.000010 0.000010 0.000010 0.042015 0.000010 0.000010 0.051135 0.000010
0.000010 0.000010 0.000010 0.000010 0.000010 0.015738 0.056045 0.000010 0.000010 0.000010 0.019070 0.000010 0.005306 0.000010 0.000010 0.007345 0.004376 0.000010 0.750545 0.000010 0.000010 0.000010 0.000010 0.000010 0.000010 0.001932 0.062046 0.008165 0.000010 0.000010 0.000010 0.018715 0.000010 0.001236 0.000010 0.002998 0.000010 0.000010 0.000010 0.000010 0.000010 0.000010 0.000010 0.000010 0.000010 0.027821 0.000010 0.000010 0.018312 0.000010
0.000010 0.000010 0.024794 0.000010 0.000010 0.032508 0.034006 0.000010 0.000010 0.000010 0.000010 0.000010 0.022572 0.000010 0.012074 0.000010 0.000010 0.000010 0.727182 0.000840 0.000010 0.000010 0.000010 0.000010 0.000010 0.000010 0.048613 0.024318 0.000010 0.000010 0.000010 0.023785 0.009757 0.006220 0.001743 0.000010 0.000010 0.000010 0.000010 0.000010 0.001968 0.000010 0.000010 0.000010 0.000010 0.000010 0.000010 0.000010 0.029270 0.000010
0.000010 0.000010 0.011823 0.000010 0.000010 0.037677 0.047334 0.000010 0.000010 0.000010 0.004988 0.000010 0.005956 0.000010 0.000010 0.000010 0.000010 0.005168 0.700283 0.000010 0.000010 0.000010 0.000010 0.000010 0.000010 0.000010 0.049722 0.025522 0.000010 0.000010 0.000010 0.000010 0.009031 0.014845 0.004059 0.000010 0.000010 0.000010 0.000010 0.000010 0.005254 0.000010 0.000010 0.011773 0.000010 0.029629 0.000010 0.000010 0.036598 0.000010
0.000010 0.000010 0.007052 0.000010 0.000010 0.019015 0.022078 0.000010 0.000010 0.000010 0.000010 0.000010 0.000010 0.000010 0.000010 0.000010 0.000010 0.000010 0.700304 0.000010 0.000010 0.000010 0.000010 0.000010 0.000010 0.000010 0.056225 0.023762 0.000010 0.000010 0.000010 0.041125 0.000010 0.023391 0.015256 0.009450 0.000010 0.000010 0.000010 0.000010 0.000010 0.000010 0.000010 0.007928 0.000010 0.002841 0.000010 0.000010 0.071202 0.000010
0.000010 0.000411 0.000010 0.000010 0.000010 0.015368 0.078725 0.000010 0.000010 0.000010 0.000010 0.000010 0.000010 0.000010 0.000010 0.000010 0.000010 0.000010 0.753136 0.000010 0.000010 0.000010 0.000010 0.000010 0.000010 0.000010 0.039929 0.020689 0.000010 0.000010 0.000010 0.028201 0.000010 0.015799 0.000010 0.000010 0.000010 0.000010 0.000010 0.000010 0.003515 0.000010 0.000010 0.000010 0.000010 0.021065 0.000010 0.000010 0.022771 0.000010
0.000010 0.000010 0.000010 0.000010 0.000010 0.011382 0.036429 0.000010 0.000010 0.000010 0.010249 0.000010 0.000010 0.000010 0.011236 0.000010 0.000010 0.000010 0.704197 0.000010 0.000010 0.000010 0.000010 0.000010 0.000010 0.000010 0.067926 0.034404 0.000010 0.000010 0.000010 0.006595 0.008793 0.021350 0.000010 0.011782 0.000010 0.000010 0.000010 0.000010 0.000010 0.000010 0.000010 0.000010 0.000010 0.032067 0.000010 0.000010 0.043221 0.000010
0.000010 0.014419 0.000010 0.000010 0.000010 0.001431 0.051363 0.000010 0.000010 0.000010 0.001976 0.000010 0.000010 0.000010 0.009428 0.000010 0.004636 0.008065 0.717789 0.000010 0.000010 0.000010 0.000010 0.000010 0.008729 0.005722 0.015657 0.024159 0.000010 0.002479 0.000010 0.031794 0.000010 0.023740 0.000010 0.036536 0.000010 0.000010 0.000010 0.000010 0.000010 0.000010 0.000010 0.016351 0.000010 0.020524 0.000010 0.000010 0.004894 0.000010
0.000010 0.000010 0.000010 0.000010 0.000010 0.036336 0.039795 0.000010 0.000010 0.000010 0.000010 0.000010 0.019928 0.000010 0.007898 0.000010 0.000010 0.000010 0.768152 0.000010 0.000010 0.000010 0.000010 0.000010 0.000010 0.000010 0.047188 0.012227 0.000010 0.000010 0.000010 0.000010 0.000010 0.013743 0.000010 0.000010 0.000010 0.000010 0.000010 0.000010 0.002729 0.003811 0.000010 0.000010 0.000010 0.012623 0.000010 0.000010 0.035190 0.000010
0.000010 0.000010 0.009307 0.000010 0.000010 0.006795 0.038803 0.000010 0.000010 0.000010 0.000010 0.000010 0.010820 0.000010 0.000010 0.000010 0.000010 0.000010 0.696268 0.000010 0.000010 0.000010 0.000010 0.000010 0.003804 0.005865 0.044490 0.026756 0.000010 0.000010 0.000010 0.049296 0.003653 0.015584 0.002764 0.019370 0.000010 0.000010 0.000010 0.000010 0.012681 0.000010 0.000010 0.013215 0.000010 0.005565 0.000010 0.000010 0.034645 0.000010
0.000010 0.000010 0.000010 0.000010 0.000010 0.000010 0.068952 0.000010 0.000010 0.000010 0.003893 0.000010 0.005557 0.000010 0.000010 0.000010 0.000010 0.000010 0.722898 0.000010 0.000010 0.000010 0.000010 0.000010 0.000010 0.000010 0.076438 0.013532 0.000010 0.005287 0.000010 0.038528 0.000010 0.028347 0.000010 0.000010 0.000010 0.000010 0.000010 0.000010 0.000010 0.000010 0.000010 0.000010 0.000010 0.022493 0.000010 0.000010 0.013684 0.000010
0.000010 0.012626 0.005695 0.000010 0.000010 0.011504 0.040507 0.000010 0.000010 0.000010 0.006803 0.000010 0.004099 0.000010 0.000011 0.000010 0.000010 0.000010 0.689899 0.000010 0.000010 0.000010 0.000010 0.000010 0.001629 0.000010 0.079094 0.033859 0.000010 0.000010 0.000010 0.032352 0.000010 0.015086 0.000010 0.001327 0.000010 0.000010 0.000010 0.000010 0.004133 0.007342 0.000010 0.000010 0.000010 0.007841 0.000010 0.000010 0.045874 0.000010
0.000010 0.000010 0.005849 0.000010 0.000010 0.009855 0.054450 0.000010 0.000010 0.000010 0.000010 0.000010 0.017306 0.000010 0.004007 0.000010 0.000010 0.000010 0.751985 0.000010 0.000010 0.000010 0.000010 0.000010 0.006225 0.000010 0.061838 0.000010 0.000010 0.000010 0.000602 0.009783 0.000010 0.023562 0.000010 0.009858 0.000010 0.000010 0.000629 0.005754 0.000010 0.000010 0.000010 0.006979 0.000010 0.000010 0.000010 0.000010 0.030979 0.000010
0.000010 0.000010 0.000010 0.000010 0.000010 0.000010 0.026635 0.000010 0.000010 0.000010 0.000743 0.000010 0.012025 0.000010 0.018494 0.002792 0.016125 0.000010 0.801641 0.014625 0.000010 0.000010 0.000010 0.000010 0.000010 0.018476 0.031699 0.000010 0.000010 0.000010 0.000010 0.033506 0.000010 0.002356 0.010846 0.000010 0.000010 0.000010 0.000010 0.000010 0.000010 0.000010 0.000010 0.000010 0.000010 0.009676 0.000010 0.000010 0.000010 0.000010
0.000010 0.000010 0.000010 0.000010 0.000010 0.015158 0.072967 0.000010 0.000010 0.000010 0.000010 0.000010 0.000926 0.000010 0.008825 0.001654 0.000010 0.002942 0.801345 0.000010 0.000010 0.000010 0.000010 0.000010 0.000010 0.000010 0.047018 0.006151 0.000010 0.000010 0.000010 0.021679 0.000010 0.000010 0.000010 0.000010 0.000010 0.000010 0.000010 0.000010 0.000010 0.000010 0.000010 0.000010 0.000010 0.020944 0.000010 0.000010 0.000010 0.000010
0.000010 0.000010 0.000010 0.000010 0.000010 0.039375 0.023932 0.000010 0.000010 0.000010 0.000010 0.000010 0.014572 0.000010 0.000010 0.000160 0.000010 0.015733 0.763145 0.000010 0.000010 0.000010 0.000010 0.000010 0.000010 0.007536 0.061897 0.001310 0.000010 0.000010 0.001732 0.016978 0.004510 0.000010 0.000010 0.015238 0.000010 0.000010 0.000010 0.000010 0.000010 0.002639 0.000010 0.000010 0.000010 0.023957 0.000010 0.000010 0.006946 0.000010
0.000010 0.006911 0.000010 0.000010 0.000010 0.000010 0.000010 0.000010 0.000010 0.000010 0.000010 0.000010 0.000010 0.000010 0.000010 0.021713 0.000010 0.000010 0.214445 0.000010 0.000010 0.000010 0.000010 0.000010 0.028088 0.000010 0.002142 0.049424 0.000010 0.002392 0.009628 0.016043 0.476348 0.047170 0.050682 0.002125 0.000010 0.000010 0.000010 0.000010 0.003414 0.000010 0.000010 0.004272 0.000010 0.013868 0.000010 0.000010 0.051004 0.000010
0.000010 0.000010 0.000010 0.000010 0.000010 0.033402 0.000010 0.000010 0.000010 0.000010 0.000010 0.000010 0.009999 0.000010 0.000010 0.000819 0.000010 0.000010 0.063678 0.000010 0.000010 0.000010 0.000010 0.000010 0.000010 0.028247 0.010652 0.005598 0.000010 0.000010 0.009130 0.011050 0.798773 0.000010 0.000010 0.004225 0.000010 0.000010 0.000010 0.000010 0.000010 0.000580 0.000010 0.002005 0.000010 0.000010 0.000010 0.000010 0.021482 0.000010
0.000010 0.000010 0.000010 0.000010 0.000010 0.000010 0.000010 0.000010 0.000010 0.000010 0.000010 0.000010 0.000010 0.000010 0.000010 0.000010 0.000010 0.000010 0.000010 0.000010 0.000010 0.000010 0.000010 0.000010 0.000010 0.000010 0.000010 0.000010 0.000010 0.000010 0.000010 0.000010 0.999510 0.000010 0.000010 0.000010 0.000010 0.000010 0.000010 0.000010 0.000010 0.000010 0.000010 0.000010 0.000010 0.000010 0.000010 0.000010 0.000010 0.000010
0.000010 0.000010 0.000010 0.004315 0.000010 0.000010 0.000010 0.000010 0.000010 0.000010 0.000010 0.000010 0.000010 0.000010 0.000010 0.000010 0.000010 0.000010 0.000010 0.000010 0.000010 0.000010 0.000010 0.000010 0.000010 0.000010 0.000010 0.000010 0.000010 0.000010 0.001622 0.000010 0.992414 0.000010 0.000010 0.000010 0.000010 0.001189 0.000010 0.000010 0.000010 0.000010 0.000010 0.000010 0.000010 0.000010 0.000010 0.000010 0.000010 0.000010
0.000010 0.000538 0.000010 0.000010 0.000010 0.005844 0.006923 0.000010 0.000010 0.000010 0.004704 0.020079 0.000010 0.017703 0.015624 0.032613 0.000557 0.004164 0.182343 0.000010 0.000010 0.000010 0.000010 0.000010 0.000010 0.033893 0.013591 0.011438 0.000010 0.011257 0.000010 0.050056 0.422933 0.033942 0.039662 0.040583 0.000010 0.000010 0.000010 0.000010 0.000010 0.000010 0.000010 0.013060 0.000010 0.008599 0.000010 0.000010 0.029625 0.000010
0.000010 0.000010 0.000010 0.000010 0.000010 0.000010 0.000010 0.000010 0.000010 0.000010 0.000010 0.000010 0.000010 0.000010 0.000010 0.000010 0.000010 0.000010 0.000010 0.000010 0.000010 0.000010 0.000010 0.000010 0.000010 0.000010 0.000010 0.000010 0.000010 0.000010 0.000010 0.000010 0.999510 0.000010 0.000010 0.000010 0.000010 0.000010 0.000010 0.000010 0.000010 0.000010 0.000010 0.000010 0.000010 0.000010 0.000010 0.000010 0.000010 0.000010
0.000010 0.000010 0.000010 0.000010 0.011107 0.000010 0.000010 0.000010 0.000010 0.000010 0.000010 0.000010 0.017645 0.000010 0.000010 0.000010 0.000010 0.000010 0.000010 0.005738 0.000010 0.000010 0.000010 0.000010 0.000010 0.000010 0.000010 0.013128 0.000010 0.000010 0.000010 0.000010 0.924434 0.000010 0.014540 0.000010 0.000010 0.006992 0.000010 0.000010 0.000010 0.005996 0.000010 0.000010 0.000010 0.000010 0.000010 0.000010 0.000010 0.000010
0.000010 0.000010 0.000010 0.000010 0.000010 0.002824 0.000010 0.000010 0.000010 0.000010 0.000010 0.006011 0.012297 0.044514 0.000010 0.000010 0.000010 0.012563 0.160415 0.000251 0.000010 0.000010 0.000010 0.000010 0.005791 0.011853 0.014551 0.054178 0.000010 0.022400 0.000010 0.036596 0.460296 0.000010 0.046946 0.031333 0.000010 0.000010 0.000010 0.000010 0.000010 0.000010 0.000010 0.022105 0.000010 0.017790 0.000010 0.000010 0.036977 0.000010
0.000010 0.000010 0.000010 0.000010 0.000010 0.000010 0.000010 0.000010 0.000010 0.000010 0.000010 0.000010 0.000010 0.000010 0.000010 0.000010 0.000010 0.000010 0.000010 0.000010 0.000010 0.000010 0.000010 0.000010 0.000010 0.000010 0.000010 0.000010 0.000010 0.000010 0.000010 0.000010 0.999510 0.000010 0.000010 0.000010 0.000010 0.000010 0.000010 0.000010 0.000010 0.000010 0.000010 0.000010 0.000010 0.000010 0.000010 0.000010 0.000010 0.000010
0.000010 0.000010 0.005921 0.000010 0.000010 0.000010 0.000010 0.000010 0.000010 0.000010 0.000010 0.000010 0.006020 0.000010 0.000010 0.006278 0.000010 0.000010 0.035227 0.000010 0.000010 0.000010 0.000010 0.000010 0.000010 0.000010 0.000010 0.000010 0.000010 0.000010 0.000010 0.007284 0.881233 0.000010 0.037323 0.009254 0.000010 0.000010 0.000010 0.000010 0.000010 0.000010 0.000010 0.000010 0.000010 0.000010 0.000010 0.000010 0.011050 0.000010
0.000010 0.000010 0.000010 0.000010 0.000010 0.000010 0.000010 0.000010 0.000010 0.000010 0.000010 0.000010 0.000010 0.000010 0.000010 0.000010 0.000010 0.000010 0.000010 0.000010 0.000010 0.000010 0.000010 0.000010 0.000010 0.000010 0.000010 0.000010 0.000010 0.000010 0.000010 0.000010 0.999510 0.000010 0.000010 0.000010 0.000010 0.000010 0.000010 0.000010 0.000010 0.000010 0.000010 0.000010 0.000010 0.000010 0.000010 0.000010 0.000010 0.000010
0.000010 0.000010 0.000010 0.000010 0.000010 0.001504 0.010059 0.000010 0.000010 0.000010 0.008347 0.000010 0.000010 0.000010 0.000010 0.000010 0.000010 0.004189 0.024544 0.000010 0.000010 0.000010 0.000010 0.000010 0.000010 0.015388 0.005140 0.028590 0.000010 0.000010 0.001608 0.017826 0.760540 0.000010 0.056476 0.000010 0.000010 0.000010 0.000010 0.000010 0.002838 0.000010 0.000010 0.006133 0.000010 0.000010 0.000010 0.000010 0.056469 0.000010
0.000010 0.000010 0.027709 0.000010 0.000010 0.000010 0.000010 0.000010 0.000010 0.007910 0.026671 0.000010 0.004430 0.006033 0.000010 0.000010 0.000010 0.000010 0.211394 0.000010 0.000010 0.000010 0.000010 0.000010 0.017760 0.003656 0.000010 0.026423 0.000010 0.020768 0.006974 0.026135 0.501479 0.026297 0.042470 0.015647 0.000010 0.000010 0.000010 0.000010 0.000010 0.000010 0.000010 0.027913 0.000010 0.000010 0.000010 0.000010 0.000010 0.000010
0.000010 0.000010 0.000010 0.000010 0.000010 0.002788 0.007426 0.007177 0.000010 0.014221 0.000010 0.000010 0.000010 0.016356 0.000010 0.000010 0.012381 0.000010 0.023787 0.000010 0.000010 0.000010 0.000010 0.000010 0.013856 0.000010 0.000010 0.014444 0.000010 0.000010 0.002084 0.019928 0.775327 0.000010 0.038383 0.000010 0.000010 0.000010 0.012602 0.000010 0.000010 0.000010 0.000010 0.016464 0.000010 0.003694 0.000010 0.000010 0.012572 0.006189
0.000010 0.003444 0.005874 0.000010 0.006956 0.000010 0.009884 0.000010 0.000010 0.000010 0.015608 0.000010 0.000010 0.000010 0.000010 0.018058 0.000010 0.000010 0.140862 0.005339 0.024823 0.000010 0.000010 0.000010 0.020164 0.017901 0.027445 0.054224 0.005990 0.010980 0.000609 0.040069 0.457449 0.000010 0.061345 0.008781 0.000010 0.000010 0.003153 0.000010 0.005056 0.007682 0.003897 0.014606 0.000010 0.000010 0.013071 0.000010 0.016500 0.000010
0.000010 0.000010 0.000010 0.000010 0.000010 0.027553 0.000301 0.000010 0.000010 0.000010 0.000010 0.035307 0.007300 0.006595 0.002080 0.018041 0.000010 0.000010 0.173053 0.000010 0.007717 0.000010 0.000010 0.000010 0.011968 0.033028 0.007383 0.013147 0.000010 0.000010 0.001574 0.019486 0.439434 0.009779 0.044736 0.023560 0.000010 0.000010 0.000010 0.000010 0.000010 0.005605 0.000010 0.041709 0.000010 0.000010 0.000010 0.000010 0.046876 0.023495
0.014569 0.000010 0.000010 0.000010 0.001721 0.008969 0.009185 0.000010 0.000010 0.000010 0.000363 0.000010 0.000010 0.040459 0.009019 0.000010 0.000010 0.000010 0.200752 0.000010 0.006201 0.000010 0.000010 0.021272 0.009466 0.000010 0.000010 0.030975 0.000010 0.000010 0.000010 0.034983 0.408029 0.015662 0.074447 0.049002 0.000010 0.000010 0.000010 0.000010 0.000998 0.000010 0.000385 0.020005 0.000010 0.030979 0.000010 0.011383 0.000010 0.000905
0.000010 0.001412 0.000010 0.000010 0.000010 0.000010 0.003703 0.000010 0.000010 0.021389 0.008213 0.042347 0.000010 0.015113 0.000010 0.028799 0.000010 0.014586 0.088011 0.000010 0.000010 0.000010 0.000010 0.000010 0.000010 0.000010 0.029293 0.000010 0.000010 0.000010 0.000010 0.030666 0.654225 0.005079 0.023226 0.007654 0.003585 0.000010 0.000010 0.000010 0.000010 0.000010 0.000010 0.000010 0.000010 0.000010 0.000010 0.000010 0.022370 0.000010
0.000010 0.000010 0.007442 0.000010 0.000010 0.037267 0.026531 0.000010 0.000010 0.002280 0.000010 0.000010 0.002098 0.029015 0.003456 0.007174 0.000010 0.000010 0.215893 0.000010 0.014539 0.000010 0.000010 0.000010 0.034274 0.000010 0.000010 0.030092 0.000010 0.000010 0.000010 0.003083 0.435107 0.016096 0.096747 0.004270 0.000010 0.000010 0.000010 0.000010 0.000010 0.000010 0.000010 0.022591 0.000010 0.000010 0.000010 0.000010 0.011732 0.000010
0.000010 0.000010 0.000010 0.000010 0.000010 0.000010 0.000010 0.000010 0.000010 0.000010 0.000010 0.000010 0.000010 0.000010 0.000010 0.000010 0.000010 0.000010 0.000010 0.000010 0.000010 0.000010 0.000010 0.000010 0.000010 0.000010 0.000010 0.000010 0.000010 0.000010 0.000010 0.000010 0.999510 0.000010 0.000010 0.000010 0.000010 0.000010 0.000010 0.000010 0.000010 0.000010 0.000010 0.000010 0.000010 0.000010 0.000010 0.000010 0.000010 0.000010
0.000010 0.000010 0.000010 0.000010 0.000010 0.000010 0.005133 0.000010 0.000010 0.000010 0.000010 0.000010 0.001188 0.000010 0.000010 0.000010 0.031003 0.000010 0.090001 0.000010 0.000010 0.000010 0.000010 0.000010 0.115308 0.000010 0.000010 0.209705 0.000010 0.000010 0.000010 0.043461 0.001209 0.000010 0.000010 0.349145 0.000010 0.000010 0.000010 0.000010 0.000010 0.000010 0.000010 0.000010 0.000010 0.000010 0.000010 0.000010 0.153447 0.000010
0.000010 0.000010 0.000010 0.000010 0.000010 0.000010 0.000933 0.000010 0.000010 0.000010 0.000010 0.000010 0.000010 0.000010 0.000010 0.000010 0.025165 0.000010 0.028680 0.000010 0.000010 0.000010 0.000010 0.000010 0.106610 0.000010 0.000010 0.181979 0.000010 0.000010 0.000010 0.066984 0.000010 0.000010 0.000010 0.445904 0.000010 0.000010 0.000010 0.000010 0.000010 0.000010 0.000010 0.000010 0.000010 0.000010 0.000010 0.000010 0.143325 0.000010
0.000010 0.000010 0.000010 0.000010 0.000010 0.000010 0.000010 0.000010 0.000010 0.000010 0.000010 0.000010 0.000010 0.000010 0.000010 0.000010 0.024320 0.000010 0.057022 0.000560 0.000010 0.000010 0.000010 0.000010 0.084991 0.000010 0.000010 0.232184 0.000010 0.000010 0.000010 0.047700 0.000010 0.000010 0.000010 0.367322 0.000010 0.000010 0.000010 0.000010 0.000010 0.000010 0.000010 0.000010 0.000010 0.000010 0.000010 0.000010 0.185479 0.000010
0.000010 0.000010 0.000010 0.000010 0.000010 0.000010 0.000010 0.000010 0.000010 0.000010 0.000010 0.000010 0.000010 0.010508 0.000010 0.013756 0.024220 0.000010 0.068493 0.000010 0.000010 0.000010 0.000010 0.000010 0.081153 0.000010 0.000010 0.195475 0.000010 0.000010 0.000010 0.083721 0.006393 0.000010 0.000010 0.392261 0.000010 0.000010 0.000010 0.000010 0.000010 0.000010 0.000010 0.000010 0.000010 0.000010 0.000010 0.000010 0.123619 0.000010
0.000010 0.000010 0.000010 0.000010 0.000010 0.008978 0.000010 0.000010 0.000010 0.000010 0.000010 0.000010 0.000010 0.000010 0.000010 0.000010 0.047343 0.000010 0.041672 0.000010 0.000010 0.000010 0.000010 0.000010 0.040669 0.000010 0.000010 0.220090 0.000010 0.000010 0.000010 0.070634 0.000010 0.000010 0.000010 0.396871 0.000010 0.000010 0.000010 0.000010 0.000010 0.000010 0.000010 0.000010 0.000010 0.000010 0.000010 0.000010 0.173324 0.000010
0.000010 0.000010 0.000010 0.000010 0.000010 0.001721 0.000010 0.000010 0.000010 0.000010 0.001798 0.000010 0.000010 0.005713 0.000010 0.000010 0.022494 0.000010 0.088449 0.000010 0.000010 0.000010 0.000010 0.000010 0.091916 0.000010 0.000010 0.225264 0.000010 0.000010 0.000010 0.064574 0.000010 0.000010 0.000010 0.340467 0.000010 0.000010 0.000010 0.000010 0.000010 0.000010 0.000010 0.000010 0.000010 0.000010 0.000010 0.000010 0.157204 0.000010
0.000010 0.000010 0.000010 0.000010 0.000010 0.005034 0.000010 0.000010 0.000010 0.000010 0.000010 0.000010 0.000010 0.000010 0.000010 0.000010 0.032674 0.000010 0.024224 0.000010 0.000010 0.000010 0.000010 0.000010 0.058807 0.000010 0.000010 0.201023 0.000010 0.000010 0.000010 0.045015 0.000010 0.000010 0.000010 0.469557 0.000010 0.000010 0.000010 0.000010 0.000010 0.000010 0.000010 0.000010 0.000010 0.000010 0.000010 0.000010 0.163246 0.000010
0.000010 0.000010 0.000010 0.000010 0.000010 0.000010 0.000010 0.000010 0.000010 0.000010 0.000010 0.000010 0.000010 0.000010 0.000010 0.000010 0.046253 0.000010 0.041542 0.000010 0.000010 0.000010 0.000010 0.000010 0.091260 0.000010 0.000010 0.199335 0.000010 0.000010 0.002557 0.063329 0.000010 0.000010 0.000010 0.405077 0.000010 0.000010 0.000010 0.000010 0.000010 0.000010 0.000010 0.000010 0.000010 0.001955 0.000010 0.000010 0.148281 0.000010
0.000010 0.000010 0.000010 0.000010 0.000010 0.000010 0.000010 0.000010 0.000010 0.000010 0.000010 0.000010 0.000010 0.000010 0.005069 0.000010 0.043824 0.000010 0.032865 0.000010 0.000010 0.000010 0.000010 0.000010 0.066443 0.000010 0.000010 0.205228 0.000010 0.000010 0.000010 0.027912 0.000010 0.000010 0.000010 0.441346 0.000010 0.000010 0.000010 0.000010 0.000010 0.004879 0.000010 0.000010 0.000010 0.000010 0.000010 0.000010 0.172025 0.000010
0.000010 0.000010 0.000010 0.000010 0.000010 0.000010 0.000010 0.000010 0.000010 0.000010 0.000010 0.000010 0.000010 0.000010 0.001565 0.000010 0.027213 0.000010 0.000010 0.000010 0.000010 0.000010 0.000010 0.000010 0.094603 0.000010 0.003132 0.187084 0.000010 0.000010 0.000537 0.113881 0.000010 0.000010 0.000010 0.376878 0.000010 0.000010 0.000010 0.000010 0.000010 0.000010 0.000010 0.000010 0.000010 0.000010 0.000010 0.000010 0.194698 0.000010
0.000010 0.000010 0.000010 0.000010 0.000010 0.005775 0.000010 0.000010 0.000010 0.000010 0.000010 0.000010 0.000010 0.000010 0.000010 0.000010 0.026193 0.000010 0.000010 0.000010 0.000010 0.000010 0.000010 0.000010 0.094072 0.000010 0.000010 0.209238 0.000010 0.000010 0.000010 0.056238 0.000010 0.000010 0.000010 0.392292 0.000010 0.000010 0.000010 0.000010 0.000010 0.000010 0.000010 0.000010 0.000010 0.000010 0.000010 0.000010 0.215762 0.000010
0.000010 0.000010 0.000010 0.000010 0.000010 0.009672 0.002225 0.000010 0.000010 0.000010 0.000862 0.000010 0.000010 0.000010 0.010805 0.000010 0.039455 0.000010 0.017243 0.000010 0.000010 0.000010 0.000010 0.000010 0.057119 0.000010 0.000010 0.223750 0.000010 0.000010 0.000010 0.048591 0.000010 0.000578 0.000010 0.443071 0.000010 0.000010 0.000010 0.000010 0.000010 0.000010 0.000010 0.000010 0.000010 0.000010 0.000010 0.000010 0.146247 0.000010
0.000010 0.000010 0.000010 0.000010 0.000010 0.000010 0.000010 0.000010 0.000010 0.000010 0.001637 0.000010 0.000010 0.000010 0.000010 0.000010 0.021229 0.000010 0.000010 0.000010 0.000010 0.000010 0.000010 0.000010 0.085559 0.000010 0.000010 0.232709 0.000010 0.000010 0.000010 0.043462 0.000010 0.000010 0.000010 0.425836 0.000010 0.000010 0.000010 0.000010 0.000010 0.000010 0.000010 0.000010 0.000010 0.000010 0.000010 0.000010 0.189137 0.000010
0.000010 0.000010 0.000010 0.000010 0.000010 0.012356 0.000010 0.000010 0.000010 0.000010 0.000010 0.000010 0.000010 0.000010 0.000010 0.000010 0.032792 0.000010 0.057737 0.000010 0.000010 0.000010 0.000010 0.000010 0.044620 0.000010 0.000010 0.205913 0.000010 0.000010 0.000714 0.043845 0.000010 0.000010 0.000010 0.443313 0.000010 0.000010 0.000010 0.000010 0.000010 0.000010 0.000010 0.000010 0.000010 0.000010 0.000010 0.000010 0.158299 0.000010
0.000010 0.000010 0.000010 0.000010 0.000010 0.000010 0.000010 0.000010 0.000010 0.000010 0.003384 0.000010 0.004297 0.000010 0.010486 0.000010 0.038988 0.000010 0.037554 0.000010 0.000010 0.000010 0.000010 0.000010 0.094526 0.000010 0.000010 0.190632 0.000010 0.000010 0.000010 0.081193 0.000010 0.000010 0.000010 0.379150 0.000010 0.000010 0.000010 0.000010 0.000010 0.000010 0.000010 0.000010 0.000010 0.000010 0.000010 0.000010 0.159391 0.000010
0.000010 0.005053 0.000010 0.000010 0.000010 0.000010 0.000010 0.000010 0.000010 0.000010 0.000010 0.000010 0.000010 0.000010 0.000010 0.000010 0.034020 0.000010 0.038939 0.000010 0.000010 0.000010 0.000010 0.000010 0.079404 0.000010 0.000010 0.213973 0.000010 0.000010 0.000010 0.076800 0.000010 0.000010 0.000010 0.368521 0.000010 0.000010 0.000010 0.000010 0.003433 0.000010 0.000010 0.000010 0.000010 0.000010 0.000010 0.000010 0.179448 0.000010
0.000010 0.000010 0.000010 0.000010 0.000010 0.000010 0.000010 0.000010 0.000010 0.000010 0.000010 0.000010 0.000010 0.000010 0.000010 0.000010 0.027166 0.000010 0.065307 0.000010 0.000010 0.000010 0.000010 0.000010 0.059633 0.000010 0.000010 0.198154 0.000010 0.000010 0.000010 0.041842 0.000010 0.000541 0.000010 0.414022 0.000010 0.000010 0.000010 0.000010 0.000010 0.000010 0.000010 0.000010 0.000010 0.000010 0.000010 0.000010 0.192915 0.000010
0.000010 0.000010 0.000010 0.000010 0.000010 0.003733 0.000010 0.000010 0.000010 0.000010 0.000010 0.000010 0.000010 0.000010 0.000010 0.000010 0.038762 0.000010 0.059917 0.000010 0.000010 0.000010 0.000010 0.000010 0.083445 0.000010 0.000010 0.202478 0.000010 0.000010 0.000010 0.080312 0.000010 0.000010 0.000010 0.364936 0.000010 0.000010 0.000010 0.000010 0.008200 0.000010 0.000010 0.000010 0.000010 0.000010 0.000010 0.000010 0.157807 0.000010
0.000010 0.000010 0.000010 0.000010 0.000010 0.000010 0.006332 0.000010 0.000010 0.000010 0.006574 0.000010 0.000010 0.000010 0.010156 0.000010 0.032754 0.000010 0.058788 0.000010 0.000010 0.000010 0.000010 0.000010 0.067732 0.000010 0.000010 0.185594 0.000010 0.000010 0.000010 0.053262 0.000010 0.000010 0.000010 0.403352 0.000010 0.000010 0.000010 0.000010 0.000010 0.002294 0.000010 0.000010 0.000010 0.000010 0.000010 0.000010 0.172773 0.000010
0.000010 0.000010 0.000010 0.000010 0.000010 0.000010 0.000010 0.000010 0.000010 0.000010 0.000010 0.000010 0.000010 0.041399 0.000010 0.000010 0.042995 0.000010 0.004642 0.000010 0.000010 0.000010 0.000010 0.000010 0.105096 0.000010 0.000010 0.231660 0.000010 0.000010 0.000010 0.064289 0.000010 0.000010 0.000010 0.361789 0.000010 0.000010 0.000010 0.000010 0.000010 0.008195 0.000010 0.000010 0.000010 0.000010 0.000010 0.000010 0.139525 0.000010
0.000010 0.000010 0.000010 0.000010 0.000010 0.000010 0.000010 0.000010 0.000010 0.000010 0.000010 0.000010 0.000010 0.000010 0.999510 0.000010 0.000010 0.000010 0.000010 0.000010 0.000010 0.000010 0.000010 0.000010 0.000010 0.000010 0.000010 0.000010 0.000010 0.000010 0.000010 0.000010 0.000010 0.000010 0.000010 0.000010 0.000010 0.000010 0.000010 0.000010 0.000010 0.000010 0.000010 0.000010 0.000010 0.000010 0.000010 0.000010 0.000010 0.000010
0.000010 0.000010 0.000010 0.000010 0.000010 0.000010 0.000010 0.000010 0.000010 0.000010 0.000010 0.000010 0.000010 0.000010 0.999510 0.000010 0.000010 0.000010 0.000010 0.000010 0.000010 0.000010 0.000010 0.000010 0.000010 0.000010 0.000010 0.000010 0.000010 0.000010 0.000010 0.000010 0.000010 0.000010 0.000010 0.000010 0.000010 0.000010 0.000010 0.000010 0.000010 0.000010 0.000010 0.000010 0.000010 0.000010 0.000010 0.000010 0.000010 0.000010
0.000010 0.000010 0.000010 0.000010 0.000010 0.000010 0.000010 0.000010 0.000010 0.000010 0.000010 0.000010 0.000010 0.000010 0.999510 0.000010 0.000010 0.000010 0.000010 0.000010 0.000010 0.000010 0.000010 0.000010 0.000010 0.000010 0.000010 0.000010 0.000010 0.000010 0.000010 0.000010 0.000010 0.000010 0.000010 0.000010 0.000010 0.000010 0.000010 0.000010 0.000010 0.000010 0.000010 0.000010 0.000010 0.000010 0.000010 0.000010 0.000010 0.000010
0.000010 0.189766 0.001680 0.000010 0.000010 0.025065 0.000010 0.000010 0.000010 0.001348 0.000010 0.000010 0.000010 0.000010 0.551105 0.011108 0.000010 0.000010 0.000010 0.000010 0.007455 0.000010 0.000010 0.000010 0.012419 0.037308 0.031803 0.000010 0.000010 0.011931 0.000010 0.000010 0.000010 0.010066 0.045806 0.033523 0.000010 0.000010 0.000010 0.000010 0.001005 0.000010 0.000010 0.028272 0.000010 0.000010 0.000010 0.000010 0.000010 0.000010
0.000010 0.163666 0.000010 0.000010 0.000010 0.002784 0.000010 0.000010 0.000010 0.000010 0.024177 0.000010 0.000010 0.000010 0.689223 0.016292 0.000010 0.000010 0.000010 0.000010 0.000010 0.000010 0.000010 0.000010 0.000010 0.034163 0.000010 0.002447 0.000010 0.000010 0.000010 0.000010 0.000010 0.000010 0.046120 0.014780 0.000010 0.000010 0.000010 0.000010 0.000010 0.000010 0.000010 0.000010 0.000010 0.005948 0.000010 0.000010 0.000010 0.000010
0.000010 0.177460 0.000010 0.000010 0.000010 0.000010 0.000010 0.000010 0.000010 0.000010 0.000010 0.000010 0.000010 0.000010 0.771645 0.008484 0.000010 0.000010 0.000010 0.000010 0.000010 0.000010 0.000010 0.000010 0.000010 0.000010 0.000010 0.000010 0.000010 0.000010 0.000010 0.009554 0.000010 0.000010 0.032407 0.000010 0.000010 0.000010 0.000010 0.000010 0.000010 0.000010 0.000010 0.000010 0.000010 0.000010 0.000010 0.000010 0.000010 0.000010
0.000010 0.000010 0.000010 0.000010 0.000010 0.000010 0.000010 0.000010 0.000010 0.000010 0.000010 0.000010 0.000010 0.000010 0.999510 0.000010 0.000010 0.000010 0.000010 0.000010 0.000010 0.000010 0.000010 0.000010 0.000010 0.000010 0.000010 0.000010 0.000010 0.000010 0.000010 0.000010 0.000010 0.000010 0.000010 0.000010 0.000010 0.000010 0.000010 0.000010 0.000010 0.000010 0.000010 0.000010 0.000010 0.000010 0.000010 0.000010 0.000010 0.000010
0.000010 0.000010 0.000010 0.000010 0.000010 0.000010 0.000010 0.000010 0.000010 0.000010 0.000010 0.000010 0.000010 0.000010 0.999510 0.000010 0.000010 0.000010 0.000010 0.000010 0.000010 0.000010 0.000010 0.000010 0.000010 0.000010 0.000010 0.000010 0.000010 0.000010 0.000010 0.000010 0.000010 0.000010 0.000010 0.000010 0.000010 0.000010 0.000010 0.000010 0.000010 0.000010 0.000010 0.000010 0.000010 0.000010 0.000010 0.000010 0.000010 0.000010
0.000010 0.000010 0.000010 0.000010 0.000010 0.000010 0.000010 0.000010 0.000010 0.000010 0.000010 0.000010 0.000010 0.000010 0.999510 0.000010 0.000010 0.000010 0.000010 0.000010 0.000010 0.000010 0.000010 0.000010 0.000010 0.000010 0.000010 0.000010 0.000010 0.000010 0.000010 0.000010 0.000010 0.000010 0.000010 0.000010 0.000010 0.000010 0.000010 0.000010 0.000010 0.000010 0.000010 0.000010 0.000010 0.000010 0.000010 0.000010 0.000010 0.000010
0.000010 0.000010 0.000010 0.000010 0.000010 0.000010 0.000010 0.000010 0.000010 0.000010 0.000010 0.000010 0.000010 0.000010 0.999510 0.000010 0.000010 0.000010 0.000010 0.000010 0.000010 0.000010 0.000010 0.000010 0.000010 0.000010 0.000010 0.000010 0.000010 0.000010 0.000010 0.000010 0.000010 0.000010 0.000010 0.000010 0.000010 0.000010 0.000010 0.000010 0.000010 0.000010 0.000010 0.000010 0.000010 0.000010 0.000010 0.000010 0.000010 0.000010
0.000010 0.000010 0.000010 0.000010 0.000010 0.000010 0.000010 0.000010 0.000010 0.000010 0.000010 0.000010 0.000010 0.000010 0.999510 0.000010 0.000010 0.000010 0.000010 0.000010 0.000010 0.000010 0.000010 0.000010 0.000010 0.000010 0.000010 0.000010 0.000010 0.000010 0.000010 0.000010 0.000010 0.000010 0.000010 0.000010 0.000010 0.000010 0.000010 0.000010 0.000010 0.000010 0.000010 0.000010 0.000010 0.000010 0.000010 0.000010 0.000010 0.000010
0.000010 0.000010 0.000010 0.000010 0.000010 0.000010 0.000010 0.000010 0.000010 0.000010 0.000010 0.000010 0.000010 0.000010 0.999510 0.000010 0.000010 0.000010 0.000010 0.000010 0.000010 0.000010 0.000010 0.000010 0.000010 0.000010 0.000010 0.000010 0.000010 0.000010 0.000010 0.000010 0.000010 0.000010 0.000010 0.000010 0.000010 0.000010 0.000010 0.000010 0.000010 0.000010 0.000010 0.000010 0.000010 0.000010 0.000010 0.000010 0.000010 0.000010
0.000010 0.605486 0.000010 0.000010 0.000010 0.000010 0.000010 0.000010 0.000010 0.000010 0.000010 0.000010 0.000010 0.000010 0.354591 0.000010 0.000010 0.018281 0.000010 0.000010 0.016106 0.000010 0.000010 0.000010 0.000010 0.000010 0.000010 0.000010 0.000010 0.000010 0.000010 0.000010 0.000010 0.000010 0.000010 0.000010 0.000010 0.000010 0.000010 0.000010 0.005086 0.000010 0.000010 0.000010 0.000010 0.000010 0.000010 0.000010 0.000010 0.000010
0.000010 0.606030 0.000010 0.000010 0.000010 0.000010 0.000010 0.000010 0.000010 0.000010 0.000010 0.000010 0.000010 0.000010 0.363965 0.000010 0.000010 0.000010 0.000010 0.000010 0.000010 0.000010 0.000010 0.000010 0.000010 0.000010 0.000010 0.000010 0.000010 0.000010 0.000208 0.000010 0.000010 0.000010 0.000010 0.000010 0.000010 0.000010 0.000010 0.000010 0.002981 0.021681 0.004694 0.000010 0.000010 0.000010 0.000010 0.000010 0.000010 0.000010
0.000010 0.601839 0.000010 0.000010 0.000010 0.000010 0.000010 0.000010 0.000010 0.000010 0.000010 0.000010 0.000010 0.000010 0.374296 0.000010 0.000010 0.000010 0.000010 0.013586 0.000010 0.000010 0.000010 0.000010 0.000010 0.000010 0.000010 0.000010 0.000010 0.000010 0.000010 0.000010 0.000010 0.000010 0.000010 0.000010 0.000010 0.000010 0.000010 0.000010 0.000010 0.005227 0.004602 0.000010 0.000010 0.000010 0.000010 0.000010 0.000010 0.000010
0.000010 0.609408 0.000010 0.000010 0.000010 0.000010 0.000010 0.000010 0.000010 0.000010 0.000010 0.000010 0.000010 0.000010 0.372253 0.000010 0.000010 0.000010 0.000010 0.000010 0.000010 0.000010 0.000010 0.000010 0.000010 0.000010 0.000010 0.000010 0.000010 0.000010 0.000010 0.000010 0.000010 0.000010 0.000010 0.000010 0.000010 0.000010 0.000010 0.003674 0.000010 0.014204 0.000010 0.000010 0.000010 0.000010 0.000010 0.000010 0.000010 0.000010
0.000010 0.640445 0.000010 0.000010 0.000010 0.000010 0.000010 0.000010 0.000010 0.004325 0.000010 0.000010 0.000010 0.000010 0.339781 0.000010 0.000010 0.000010 0.000010 0.000010 0.000010 0.000010 0.000010 0.000010 0.000010 0.000010 0.000010 0.000010 0.000010 0.000010 0.011858 0.000010 0.000010 0.000010 0.000010 0.000010 0.000010 0.000010 0.000010 0.000010 0.000010 0.000010 0.003141 0.000010 0.000010 0.000010 0.000010 0.000010 0.000010 0.000010
0.000010 0.601025 0.000010 0.000010 0.000010 0.000010 0.000010 0.000010 0.000010 0.000010 0.000010 0.000010 0.000010 0.000010 0.371122 0.000010 0.000010 0.015975 0.000010 0.000609 0.000010 0.000010 0.000010 0.000010 0.000010 0.000010 0.000010 0.000010 0.000010 0.000010 0.003229 0.000010 0.000010 0.000010 0.000010 0.000010 0.000010 0.000010 0.000010 0.004094 0.000010 0.000010 0.003517 0.000010 0.000010 0.000010 0.000010 0.000010 0.000010 0.000010
0.000010 0.564055 0.000010 0.000010 0.000010 0.000010 0.000010 0.000010 0.000010 0.000010 0.000010 0.000010 0.000965 0.000010 0.276738 0.000010 0.000010 0.000010 0.000010 0.000010 0.000010 0.000010 0.000010 0.000010 0.000010 0.000010 0.000010 0.000010 0.000010 0.000010 0.000010 0.000010 0.157782 0.000010 0.000010 0.000010 0.000010 0.000010 0.000010 0.000010 0.000010 0.000010 0.000010 0.000010 0.000010 0.000010 0.000010 0.000010 0.000010 0.000010
0.000010 0.566535 0.000010 0.000010 0.000010 0.000010 0.000010 0.000010 0.000010 0.000010 0.000010 0.000010 0.002054 0.000010 0.275433 0.003279 0.000010 0.000010 0.000010 0.000010 0.000010 0.000010 0.000010 0.000010 0.000010 0.000010 0.000010 0.000010 0.000010 0.000010 0.000010 0.000010 0.152103 0.000010 0.000010 0.000010 0.000010 0.000010 0.000010 0.000010 0.000010 0.000010 0.000156 0.000010 0.000010 0.000010 0.000010 0.000010 0.000010 0.000010
0.000010 0.000010 0.000010 0.000010 0.000010 0.000010 0.000010 0.000010 0.000010 0.000010 0.000010 0.000010 0.000010 0.000010 0.000010 0.000010 0.000010 0.000010 0.000010 0.000010 0.120870 0.000010 0.000010 0.000010 0.000010 0.000010 0.000010 0.000010 0.000010 0.000010 0.000010 0.857613 0.000010 0.000010 0.014976 0.000010 0.000010 0.000010 0.000010 0.000010 0.000010 0.006081 0.000010 0.000010 0.000010 0.000010 0.000010 0.000010 0.000010 0.000010
0.000010 0.000010 0.000010 0.000010 0.000010 0.000901 0.000010 0.000010 0.000010 0.000010 0.008840 0.000010 0.000010 0.000010 0.000010 0.000010 0.000010 0.000010 0.000010 0.000010 0.022823 0.000010 0.000010 0.000010 0.000010 0.011080 0.000010 0.000010 0.000010 0.000010 0.000010 0.944726 0.000010 0.000010 0.011191 0.000010 0.000010 0.000010 0.000010 0.000010 0.000010 0.000010 0.000010 0.000010 0.000010 0.000010 0.000010 0.000010 0.000010 0.000010
0.000010 0.000010 0.000010 0.000010 0.000010 0.003630 0.000010 0.000010 0.000010 0.000010 0.000010 0.000010 0.000010 0.000010 0.000010 0.000010 0.000010 0.000010 0.000010 0.000010 0.090745 0.000010 0.000010 0.000010 0.000010 0.000010 0.000010 0.000010 0.000010 0.000010 0.000010 0.905155 0.000010 0.000010 0.000010 0.000010 0.000010 0.000010 0.000010 0.000010 0.000010 0.000010 0.000010 0.000010 0.000010 0.000010 0.000010 0.000010 0.000010 0.000010
0.000010 0.000010 0.000010 0.000010 0.000010 0.088970 0.021736 0.000010 0.000010 0.000010 0.000010 0.000010 0.000010 0.000010 0.000010 0.000010 0.000010 0.000010 0.000010 0.000010 0.000010 0.000010 0.000010 0.000010 0.000010 0.000010 0.000010 0.000010 0.000010 0.000010 0.002727 0.806402 0.000010 0.000010 0.000010 0.039896 0.000010 0.000010 0.000010 0.000010 0.000010 0.000010 0.000010 0.000010 0.000010 0.000010 0.000010 0.000010 0.039830 0.000010
0.000010 0.000010 0.000010 0.000010 0.000010 0.069074 0.001971 0.000010 0.000010 0.000010 0.000903 0.000010 0.003601 0.000010 0.000010 0.000010 0.000010 0.000010 0.000010 0.000010 0.000010 0.000010 0.000010 0.000010 0.000010 0.000010 0.009958 0.000010 0.000010 0.000010 0.010643 0.849923 0.000010 0.000010 0.000010 0.028324 0.000010 0.000010 0.000010 0.000010 0.000010 0.000010 0.000010 0.000010 0.000010 0.000010 0.000010 0.000010 0.025194 0.000010
0.000010 0.000010 0.000010 0.000010 0.000010 0.063880 0.000010 0.000010 0.000010 0.000010 0.000010 0.000010 0.000010 0.000010 0.000010 0.000010 0.000010 0.000010 0.023389 0.000010 0.000010 0.000010 0.000010 0.000010 0.000010 0.000010 0.000010 0.000010 0.000010 0.000010 0.000010 0.836440 0.000010 0.000010 0.000010 0.053077 0.000010 0.000010 0.000010 0.000010 0.000010 0.006077 0.000010 0.005784 0.000010 0.000010 0.000010 0.000010 0.010922 0.000010
0.000010 0.000010 0.000010 0.000010 0.000010 0.000010 0.000010 0.000010 0.000010 0.000010 0.000010 0.000010 0.000010 0.000010 0.000010 0.000010 0.000010 0.000010 0.000010 0.000010 0.000010 0.000010 0.000010 0.000010 0.000010 0.000010 0.000010 0.000010 0.000010 0.000010 0.000010 0.999510 0.000010 0.000010 0.000010 0.000010 0.000010 0.000010 0.000010 0.000010 0.000010 0.000010 0.000010 0.000010 0.000010 0.000010 0.000010 0.000010 0.000010 0.000010
0.000010 0.000010 0.000010 0.000010 0.000010 0.000010 0.000010 0.000010 0.000010 0.000010 0.000010 0.000010 0.000010 0.000010 0.000010 0.000010 0.000010 0.000010 0.000010 0.000010 0.000010 0.000010 0.000010 0.000010 0.000010 0.000010 0.000010 0.000010 0.000010 0.000010 0.000010 0.999510 0.000010 0.000010 0.000010 0.000010 0.000010 0.000010 0.000010 0.000010 0.000010 0.000010 0.000010 0.000010 0.000010 0.000010 0.000010 0.000010 0.000010 0.000010
0.000010 0.000010 0.000010 0.000010 0.000010 0.006849 0.000010 0.000010 0.000010 0.000010 0.000010 0.000010 0.000010 0.000010 0.000010 0.000010 0.000010 0.000010 0.000010 0.000010 0.000010 0.000010 0.000010 0.000010 0.000010 0.000010 0.000010 0.011229 0.000010 0.000010 0.000010 0.981452 0.000010 0.000010 0.000010 0.000010 0.000010 0.000010 0.000010 0.000010 0.000010 0.000010 0.000010 0.000010 0.000010 0.000010 0.000010 0.000010 0.000010 0.000010
0.000010 0.000010 0.009183 0.000010 0.000010 0.017504 0.000010 0.000010 0.000010 0.000010 0.000010 0.000010 0.000839 0.000010 0.000010 0.000010 0.000010 0.000010 0.000010 0.000010 0.000010 0.000010 0.000010 0.000010 0.000010 0.000010 0.003995 0.011866 0.000010 0.033763 0.000010 0.832474 0.043194 0.010664 0.000010 0.000010 0.000010 0.000010 0.000010 0.000010 0.000010 0.013123 0.000010 0.000012 0.000010 0.002679 0.000010 0.000010 0.020335 0.000010
0.000010 0.000010 0.000010 0.000010 0.000010 0.015068 0.000010 0.000010 0.000010 0.000010 0.017787 0.000010 0.000010 0.000010 0.010878 0.000010 0.000010 0.000010 0.000010 0.000010 0.000010 0.000010 0.000010 0.000010 0.000010 0.000010 0.000010 0.004312 0.000010 0.000010 0.000010 0.903904 0.000010 0.000010 0.000010 0.040395 0.000010 0.000010 0.000010 0.000010 0.000010 0.007226 0.000010 0.000010 0.000010 0.000010 0.000010 0.000010 0.000010 0.000010
0.000010 0.000010 0.000010 0.000010 0.000010 0.000010 0.000010 0.000010 0.000010 0.000010 0.000010 0.000010 0.000010 0.000010 0.000010 0.000010 0.000010 0.000010 0.000010 0.000010 0.000010 0.000010 0.000010 0.000010 0.000010 0.000010 0.000010 0.000010 0.000010 0.000010 0.000010 0.999510 0.000010 0.000010 0.000010 0.000010 0.000010 0.000010 0.000010 0.000010 0.000010 0.000010 0.000010 0.000010 0.000010 0.000010 0.000010 0.000010 0.000010 0.000010
0.000010 0.000010 0.000010 0.000010 0.000010 0.000010 0.000010 0.000010 0.000010 0.000010 0.000010 0.000010 0.000010 0.000010 0.000010 0.000010 0.000010 0.000010 0.000010 0.000010 0.000010 0.000010 0.000010 0.000010 0.000010 0.000010 0.000010 0.000010 0.000010 0.000010 0.000010 0.999510 0.000010 0.000010 0.000010 0.000010 0.000010 0.000010 0.000010 0.000010 0.000010 0.000010 0.000010 0.000010 0.000010 0.000010 0.000010 0.000010 0.000010 0.000010
0.000010 0.009407 0.000010 0.000010 0.000010 0.092526 0.010058 0.000010 0.000010 0.000010 0.021706 0.000010 0.006038 0.000010 0.000010 0.000010 0.000010 0.000010 0.001237 0.000010 0.000010 0.000010 0.000010 0.000010 0.002179 0.000010 0.017782 0.039795 0.000010 0.000010 0.001801 0.661307 0.007113 0.006537 0.000010 0.048424 0.000010 0.000010 0.000010 0.000010 0.000010 0.000010 0.000010 0.000010 0.000010 0.015303 0.000010 0.000010 0.058446 0.000010
0.000010 0.000010 0.000010 0.000010 0.000010 0.054924 0.000010 0.000010 0.000010 0.000010 0.000010 0.000010 0.000010 0.000010 0.000010 0.000010 0.000010 0.000010 0.000010 0.000010 0.000010 0.000010 0.000010 0.000010 0.000010 0.000010 0.000010 0.000010 0.000010 0.000010 0.000010 0.892605 0.000010 0.000010 0.000010 0.049593 0.000010 0.000010 0.000010 0.000010 0.000010 0.000010 0.000010 0.000010 0.000010 0.000010 0.000010 0.000010 0.002418 0.000010
0.000010 0.000010 0.000010 0.000010 0.000010 0.068249 0.000010 0.000010 0.000010 0.000010 0.000010 0.000010 0.007054 0.000010 0.007578 0.000010 0.000010 0.000010 0.000010 0.000010 0.000010 0.000010 0.000010 0.000010 0.000010 0.000010 0.000010 0.000010 0.000010 0.000010 0.010425 0.854693 0.000010 0.000010 0.000010 0.000010 0.000010 0.000010 0.000010 0.000010 0.000010 0.000010 0.000010 0.000010 0.000010 0.004446 0.000010 0.000010 0.047124 0.000010
0.000010 0.000010 0.000010 0.000010 0.000010 0.000010 0.000010 0.000010 0.000010 0.000010 0.000010 0.000010 0.000010 0.000010 0.000010 0.000010 0.000010 0.000010 0.000010 0.000010 0.000010 0.000010 0.000010 0.000010 0.000010 0.000010 0.000010 0.000010 0.000010 0.000010 0.000010 0.999510 0.000010 0.000010 0.000010 0.000010 0.000010 0.000010 0.000010 0.000010 0.000010 0.000010 0.000010 0.000010 0.000010 0.000010 0.000010 0.000010 0.000010 0.000010
0.000010 0.007655 0.000010 0.000010 0.000010 0.049012 0.004128 0.000010 0.000010 0.000010 0.000010 0.000010 0.006873 0.000010 0.000010 0.000010 0.000332 0.000010 0.000010 0.005475 0.000010 0.000010 0.000010 0.000010 0.026427 0.000010 0.000010 0.000016 0.000010 0.000010 0.000010 0.698741 0.109653 0.000010 0.027627 0.000010 0.000010 0.000010 0.000010 0.000010 0.008007 0.000010 0.000010 0.029293 0.000010 0.024779 0.000010 0.000010 0.001633 0.000010
0.000010 0.000010 0.000010 0.000010 0.000010 0.001502 0.000010 0.000010 0.000010 0.000010 0.000010 0.000010 0.000010 0.000010 0.000010 0.000010 0.000010 0.000010 0.000010 0.000010 0.086784 0.000010 0.000010 0.000010 0.002182 0.000010 0.000010 0.032756 0.000010 0.000010 0.000010 0.868147 0.000010 0.000010 0.000010 0.000010 0.000010 0.000010 0.000010 0.000010 0.008189 0.000010 0.000010 0.000010 0.000010 0.000010 0.000010 0.000010 0.000010 0.000010
0.000010 0.080846 0.019341 0.000010 0.000010 0.046885 0.028714 0.000010 0.000010 0.006978 0.038300 0.000010 0.009090 0.001769 0.000010 0.013694 0.000010 0.000010 0.056220 0.000010 0.008401 0.000010 0.000010 0.000010 0.006422 0.055749 0.065487 0.035352 0.000010 0.068288 0.019391 0.145391 0.036470 0.042952 0.011149 0.052690 0.000010 0.000010 0.000010 0.000010 0.004740 0.004173 0.000010 0.057647 0.000010 0.022946 0.000010 0.000010 0.060683 0.000010
0.000010 0.397122 0.277609 0.000010 0.000010 0.005481 0.005759 0.000010 0.000010 0.011217 0.015764 0.001122 0.000010 0.000010 0.000010 0.034790 0.000010 0.000010 0.000010 0.001923 0.069558 0.000010 0.000010 0.000010 0.000010 0.000010 0.046073 0.000141 0.000010 0.000010 0.000010 0.013746 0.008697 0.000010 0.029739 0.000010 0.000010 0.000010 0.000010 0.008503 0.000010 0.000010 0.000010 0.001867 0.003706 0.027090 0.000010 0.000010 0.039792 0.000010
0.000010 0.352699 0.301448 0.000010 0.000010 0.016106 0.021029 0.000010 0.000010 0.007515 0.000010 0.000010 0.005615 0.000010 0.013204 0.000010 0.000192 0.000010 0.030453 0.000010 0.000010 0.000010 0.000010 0.000010 0.000010 0.000010 0.075490 0.033700 0.000010 0.000010 0.006962 0.063408 0.000010 0.026668 0.000010 0.000010 0.000010 0.000010 0.012158 0.000010 0.000010 0.000010 0.000010 0.019882 0.000010 0.000010 0.000010 0.008509 0.004642 0.000010
0.000010 0.098020 0.081749 0.000010 0.000010 0.000010 0.001070 0.000010 0.000010 0.000010 0.005728 0.002668 0.001548 0.007210 0.000804 0.073147 0.000010 0.006226 0.020566 0.000010 0.197995 0.000010 0.000010 0.000015 0.002215 0.000010 0.118221 0.000010 0.010405 0.016695 0.001255 0.006813 0.036479 0.030136 0.267503 0.000010 0.000010 0.000010 0.000010 0.000010 0.000010 0.000010 0.001375 0.011893 0.000010 0.000010 0.000010 0.000010 0.000016 0.000010
0.000010 0.248905 0.195361 0.000010 0.000010 0.019551 0.000010 0.000010 0.000010 0.000010 0.000010 0.017840 0.000010 0.007903 0.000010 0.018344 0.000010 0.019297 0.025783 0.005980 0.173088 0.000010 0.000010 0.000010 0.033173 0.000010 0.051879 0.002502 0.000010 0.005133 0.000010 0.000010 0.093930 0.008246 0.016431 0.005417 0.000010 0.000010 0.000010 0.000010 0.000010 0.000010 0.000010 0.035373 0.000010 0.015564 0.000010 0.000010 0.000010 0.000010
0.000010 0.242036 0.166570 0.000010 0.000010 0.005154 0.000010 0.000010 0.000010 0.013730 0.000010 0.011758 0.000178 0.000010 0.000010 0.000010 0.000010 0.015612 0.002358 0.000010 0.385151 0.000010 0.000010 0.000010 0.009787 0.000010 0.055006 0.008093 0.000010 0.006266 0.000010 0.000010 0.041635 0.022527 0.001520 0.000010 0.000010 0.000010 0.000010 0.000010 0.000010 0.000010 0.000010 0.000010 0.000010 0.012290 0.000010 0.000010 0.000010 0.000010
0.005918 0.363512 0.328125 0.000010 0.000010 0.010834 0.000010 0.000010 0.000010 0.005902 0.000010 0.003130 0.000010 0.000010 0.000171 0.009689 0.000010 0.000010 0.038047 0.000010 0.009522 0.000010 0.000010 0.000010 0.019113 0.000010 0.079324 0.003683 0.000010 0.000010 0.007986 0.013570 0.000010 0.007415 0.000010 0.013486 0.000010 0.000010 0.000186 0.000010 0.000010 0.000010 0.000010 0.021477 0.000010 0.021070 0.000010 0.020729 0.016833 0.000010
0.000010 0.390817 0.304542 0.000010 0.000010 0.000010 0.001374 0.000010 0.000010 0.011128 0.000010 0.000010 0.008971 0.000010 0.000010 0.000010 0.000010 0.000010 0.062334 0.000010 0.000010 0.000010 0.000010 0.002066 0.013137 0.000010 0.070616 0.022966 0.011147 0.000010 0.000010 0.014654 0.000010 0.017775 0.000010 0.000010 0.000010 0.000010 0.010483 0.004271 0.009167 0.000010 0.000010 0.014465 0.000010 0.029767 0.000010 0.000010 0.000010 0.000010
0.000010 0.421679 0.309585 0.000010 0.000010 0.017125 0.017187 0.000010 0.000010 0.000010 0.015580 0.000010 0.000010 0.000010 0.000010 0.001133 0.010283 0.004835 0.017510 0.008853 0.000010 0.004045 0.000010 0.000010 0.000010 0.000010 0.092957 0.000010 0.000010 0.000010 0.000010 0.021451 0.018108 0.011600 0.000010 0.000010 0.000010 0.000010 0.007499 0.000010 0.001184 0.000010 0.000010 0.000963 0.000010 0.018114 0.000010 0.000010 0.000010 0.000010
0.000010 0.393167 0.288235 0.000010 0.000010 0.028627 0.006088 0.013888 0.000010 0.000010 0.000010 0.000010 0.000595 0.000010 0.000010 0.005256 0.000010 0.000010 0.020196 0.000010 0.027583 0.000010 0.000010 0.000010 0.021487 0.000010 0.073162 0.018565 0.000010 0.035253 0.000352 0.000010 0.022229 0.021613 0.000010 0.000010 0.000010 0.000010 0.000010 0.000010 0.000010 0.000010 0.000010 0.000010 0.000010 0.015814 0.000010 0.007524 0.000056 0.000010
0.000010 0.032536 0.005305 0.000010 0.000010 0.003863 0.028090 0.000010 0.000010 0.000010 0.000010 0.000010 0.005735 0.000010 0.003516 0.000010 0.000010 0.000010 0.079951 0.000010 0.000010 0.000010 0.000010 0.000010 0.359154 0.000010 0.006904 0.092905 0.000010 0.000010 0.000010 0.073106 0.000010 0.000010 0.000010 0.191577 0.000010 0.000010 0.000010 0.000010 0.008432 0.000010 0.000010 0.013387 0.000010 0.000010 0.000010 0.000010 0.095188 0.000010
0.000010 0.024019 0.003196 0.000010 0.000010 0.017381 0.000010 0.000010 0.000010 0.000010 0.000010 0.000010 0.008908 0.000010 0.000010 0.000010 0.000010 0.000010 0.062152 0.000010 0.000010 0.000010 0.000010 0.000010 0.518170 0.003262 0.013392 0.053785 0.000010 0.002630 0.002453 0.066578 0.012594 0.005160 0.000010 0.103152 0.000010 0.000010 0.000010 0.000010 0.011958 0.000010 0.000010 0.000010 0.000010 0.000010 0.000010 0.000010 0.090881 0.000010
0.000010 0.002556 0.000010 0.000010 0.000010 0.000010 0.010225 0.000010 0.000010 0.009249 0.026468 0.000010 0.000010 0.000010 0.006699 0.000010 0.000010 0.015227 0.042457 0.000010 0.000010 0.000010 0.000010 0.000010 0.507224 0.000010 0.027597 0.040680 0.000010 0.000010 0.000010 0.070513 0.046838 0.000010 0.000010 0.110046 0.000010 0.000010 0.000010 0.000010 0.000010 0.012566 0.000010 0.000010 0.000010 0.012537 0.000010 0.000010 0.058781 0.000010
0.000010 0.000010 0.000010 0.000010 0.000010 0.016629 0.000010 0.000010 0.000010 0.000010 0.000010 0.000010 0.009103 0.000010 0.000010 0.000010 0.000010 0.000010 0.035212 0.000010 0.000010 0.000010 0.000010 0.000010 0.709518 0.000010 0.000010 0.023530 0.000010 0.000010 0.012756 0.032622 0.025603 0.000010 0.000010 0.073178 0.000010 0.000010 0.000010 0.000010 0.000010 0.000010 0.000010 0.000010 0.000010 0.000010 0.000010 0.000010 0.061449 0.000010
0.000010 0.000010 0.000010 0.000010 0.000010 0.020878 0.000010 0.000010 0.000010 0.000010 0.000010 0.000010 0.000010 0.010172 0.000010 0.000010 0.000010 0.000010 0.053386 0.000010 0.000010 0.000010 0.000010 0.000010 0.658550 0.001877 0.000010 0.019486 0.000010 0.015836 0.000010 0.034841 0.004452 0.000010 0.000010 0.106000 0.000010 0.000010 0.000010 0.000010 0.000010 0.000010 0.000010 0.000010 0.000010 0.007509 0.000010 0.000010 0.066633 0.000010
0.000010 0.006221 0.000010 0.000010 0.000010 0.000010 0.026599 0.000010 0.000010 0.000010 0.017324 0.000010 0.011837 0.000010 0.009130 0.000010 0.000010 0.002408 0.034008 0.000010 0.050209 0.000010 0.000010 0.000010 0.664144 0.000010 0.000010 0.030907 0.000010 0.000010 0.000010 0.025969 0.005889 0.000010 0.000010 0.069771 0.000010 0.000010 0.000010 0.000010 0.000010 0.000010 0.000010 0.000010 0.000010 0.012460 0.000010 0.000010 0.032774 0.000010
0.000010 0.000010 0.000010 0.000010 0.000010 0.000010 0.000010 0.000010 0.000010 0.000010 0.000010 0.000010 0.000010 0.000010 0.000010 0.000010 0.000010 0.000010 0.000010 0.000010 0.000010 0.000010 0.000010 0.000010 0.999510 0.000010 0.000010 0.000010 0.000010 0.000010 0.000010 0.000010 0.000010 0.000010 0.000010 0.000010 0.000010 0.000010 0.000010 0.000010 0.000010 0.000010 0.000010 0.000010 0.000010 0.000010 0.000010 0.000010 0.000010 0.000010
0.000010 0.000010 0.000010 0.000010 0.000010 0.006004 0.000010 0.000010 0.000010 0.000010 0.000010 0.000010 0.000010 0.000010 0.001081 0.000010 0.000010 0.000010 0.000010 0.000010 0.000010 0.000010 0.000010 0.000010 0.943625 0.000010 0.000010 0.000010 0.000010 0.000010 0.000010 0.023829 0.000010 0.000010 0.000010 0.012572 0.000010 0.000010 0.000010 0.000010 0.000010 0.009599 0.000010 0.000010 0.000010 0.000010 0.000010 0.000010 0.002860 0.000010
0.000010 0.000010 0.000010 0.000010 0.000010 0.000010 0.000010 0.000010 0.000010 0.000010 0.000010 0.000010 0.000010 0.000010 0.000010 0.000010 0.000010 0.000010 0.000010 0.000010 0.000010 0.000010 0.000010 0.000010 0.999510 0.000010 0.000010 0.000010 0.000010 0.000010 0.000010 0.000010 0.000010 0.000010 0.000010 0.000010 0.000010 0.000010 0.000010 0.000010 0.000010 0.000010 0.000010 0.000010 0.000010 0.000010 0.000010 0.000010 0.000010 0.000010
0.000010 0.000010 0.000010 0.000010 0.000010 0.000010 0.000010 0.000010 0.000010 0.000010 0.000010 0.000010 0.000010 0.000010 0.000010 0.000010 0.000010 0.000010 0.000010 0.000010 0.000010 0.000010 0.000010 0.000010 0.999510 0.000010 0.000010 0.000010 0.000010 0.000010 0.000010 0.000010 0.000010 0.000010 0.000010 0.000010 0.000010 0.000010 0.000010 0.000010 0.000010 0.000010 0.000010 0.000010 0.000010 0.000010 0.000010 0.000010 0.000010 0.000010
0.000010 0.000010 0.000010 0.000010 0.000010 0.000011 0.000010 0.000010 0.000010 0.000010 0.012261 0.000010 0.000010 0.000010 0.000010 0.000528 0.001868 0.000010 0.021366 0.000010 0.132447 0.000010 0.000010 0.000010 0.692417 0.000010 0.000010 0.043489 0.000010 0.000010 0.000010 0.059337 0.000010 0.015606 0.010750 0.009539 0.000010 0.000010 0.000010 0.000010 0.000010 0.000010 0.000010 0.000010 0.000010 0.000010 0.000010 0.000010 0.000010 0.000010
0.000010 0.000010 0.000010 0.000010 0.000010 0.000010 0.000010 0.000010 0.000010 0.000010 0.000010 0.000010 0.002731 0.000010 0.000010 0.000010 0.000010 0.000010 0.000010 0.000010 0.074602 0.000010 0.000010 0.000010 0.793179 0.000010 0.000010 0.023637 0.000010 0.000010 0.000010 0.035477 0.000010 0.000010 0.000337 0.054332 0.000010 0.000010 0.000010 0.000010 0.000991 0.000010 0.000010 0.006830 0.000010 0.000010 0.000010 0.000010 0.007484 0.000010
0.000010 0.000010 0.000010 0.000010 0.000010 0.000010 0.000010 0.000010 0.000010 0.000010 0.000010 0.000010 0.000010 0.000010 0.007229 0.000010 0.000010 0.000010 0.038057 0.000010 0.063527 0.000010 0.000010 0.000010 0.767293 0.000010 0.025882 0.039399 0.000010 0.000010 0.000010 0.032592 0.003366 0.002701 0.000010 0.004628 0.000010 0.000010 0.000010 0.000010 0.000010 0.000010 0.000010 0.000010 0.000010 0.000857 0.000010 0.000010 0.014087 0.000010
0.000010 0.000010 0.004807 0.000010 0.000010 0.000010 0.000010 0.000010 0.000010 0.000010 0.000864 0.000010 0.000010 0.000010 0.004806 0.000010 0.000010 0.000010 0.003899 0.000010 0.051999 0.000010 0.000010 0.000010 0.681861 0.000010 0.055185 0.037459 0.000010 0.000010 0.000010 0.034174 0.021609 0.000010 0.007830 0.054295 0.000010 0.000010 0.000010 0.000010 0.000010 0.000010 0.000010 0.000010 0.000010 0.000010 0.000010 0.000010 0.040843 0.000010
0.000010 0.019994 0.000254 0.000010 0.000010 0.012160 0.000010 0.000010 0.000010 0.000010 0.000010 0.000010 0.000010 0.000010 0.000010 0.000010 0.000010 0.000010 0.000010 0.000010 0.000010 0.000010 0.000010 0.000010 0.732937 0.000010 0.004081 0.000359 0.000010 0.000010 0.000010 0.043203 0.000010 0.005079 0.009685 0.088719 0.000010 0.000010 0.000010 0.000010 0.000146 0.008621 0.000010 0.000010 0.000010 0.000010 0.000010 0.000010 0.074393 0.000010
0.000010 0.000010 0.014610 0.000010 0.000010 0.000010 0.000010 0.000010 0.000010 0.001584 0.000010 0.000010 0.005455 0.004448 0.000010 0.000010 0.000010 0.006299 0.038441 0.000010 0.047109 0.000010 0.000010 0.000010 0.676162 0.000010 0.022562 0.024309 0.000010 0.014727 0.000010 0.019616 0.000010 0.002697 0.000010 0.069019 0.000010 0.000010 0.000010 0.000010 0.000010 0.000010 0.000010 0.000010 0.000010 0.014902 0.000010 0.000010 0.037719 0.000010
0.000010 0.000010 0.000010 0.000010 0.000010 0.007586 0.000010 0.000010 0.000010 0.000010 0.000010 0.000010 0.000010 0.000010 0.000010 0.000010 0.000010 0.010307 0.000010 0.000010 0.000010 0.000010 0.000010 0.000010 0.889631 0.000010 0.000010 0.000010 0.000010 0.000010 0.000010 0.001651 0.039981 0.000010 0.015152 0.021341 0.000010 0.000010 0.000010 0.000010 0.000010 0.000010 0.000010 0.000010 0.000010 0.000010 0.000010 0.003864 0.008711 0.001375
0.000010 0.000010 0.000010 0.000010 0.000010 0.012096 0.023865 0.000010 0.000010 0.000010 0.007961 0.000010 0.000010 0.002393 0.017772 0.000390 0.000010 0.000013 0.023411 0.000010 0.000010 0.000010 0.000010 0.000010 0.768522 0.000010 0.000010 0.000010 0.000010 0.000010 0.000010 0.033472 0.000010 0.000010 0.022398 0.057646 0.000010 0.000010 0.000010 0.000010 0.000010 0.000010 0.000010 0.021109 0.000010 0.000010 0.000010 0.000010 0.008592 0.000010
0.000010 0.000010 0.000010 0.000010 0.000010 0.002167 0.000010 0.000010 0.000010 0.000010 0.000010 0.000010 0.000010 0.000010 0.000010 0.000010 0.000010 0.000010 0.000010 0.000010 0.046605 0.000010 0.000010 0.000010 0.910711 0.000010 0.000010 0.000010 0.000010 0.000010 0.000010 0.000010 0.010524 0.000010 0.000010 0.029544 0.000010 0.000010 0.000010 0.000010 0.000010 0.000010 0.000010 0.000010 0.000010 0.000010 0.000010 0.000010 0.000010 0.000010
0.000010 0.000010 0.000010 0.000010 0.000010 0.000010 0.000010 0.000010 0.000010 0.000010 0.000010 0.000010 0.000015 0.000010 0.000010 0.000010 0.000010 0.008761 0.000010 0.000010 0.000010 0.000010 0.000010 0.000010 0.989015 0.000010 0.000010 0.000010 0.000010 0.000010 0.000010 0.000010 0.000010 0.000010 0.000010 0.000010 0.000010 0.000010 0.000010 0.000010 0.000010 0.001750 0.000010 0.000010 0.000010 0.000010 0.000010 0.000010 0.000010 0.000010
0.000010 0.000010 0.000010 0.000010 0.000010 0.017618 0.000010 0.000010 0.000010 0.000010 0.000010 0.000010 0.000010 0.000010 0.000010 0.013612 0.000010 0.004665 0.013020 0.000010 0.051950 0.000010 0.000010 0.000010 0.000010 0.000010 0.193380 0.000010 0.000010 0.000010 0.000010 0.009132 0.024119 0.045588 0.543345 0.000010 0.000010 0.000010 0.000010 0.000010 0.000010 0.000010 0.000010 0.000010 0.000010 0.000010 0.000010 0.000010 0.083181 0.000010
0.000010 0.080093 0.060678 0.000010 0.000010 0.000010 0.002586 0.000010 0.000010 0.000010 0.000010 0.000010 0.000010 0.008211 0.000010 0.082982 0.000010 0.000010 0.042380 0.000010 0.060158 0.000010 0.000010 0.000010 0.006028 0.000010 0.061494 0.000010 0.000010 0.000018 0.000010 0.017938 0.019087 0.035815 0.451109 0.023585 0.000010 0.000010 0.000010 0.003371 0.003213 0.000010 0.000010 0.012214 0.000010 0.000010 0.000010 0.000010 0.028730 0.000010
0.000010 0.017379 0.000010 0.000010 0.000010 0.002201 0.000010 0.000010 0.000010 0.000010 0.000010 0.000010 0.000010 0.000010 0.003098 0.000010 0.000010 0.011704 0.000010 0.000010 0.000010 0.000010 0.000010 0.000010 0.000010 0.027509 0.211610 0.000010 0.000010 0.000010 0.000010 0.026071 0.000457 0.030781 0.589126 0.000010 0.000010 0.000010 0.000010 0.000010 0.000010 0.000010 0.000010 0.010671 0.000010 0.000010 0.000010 0.000010 0.069013 0.000010
0.000010 0.015956 0.000010 0.000010 0.000010 0.004166 0.000010 0.000010 0.000010 0.010935 0.010422 0.000010 0.011372 0.055250 0.000010 0.042651 0.000010 0.003703 0.029063 0.000010 0.060281 0.000010 0.000010 0.000010 0.000010 0.021043 0.109727 0.000010 0.000010 0.012144 0.000010 0.000010 0.060459 0.037730 0.454381 0.012193 0.000010 0.000010 0.000010 0.000010 0.000010 0.000010 0.000010 0.005037 0.000010 0.000010 0.000010 0.000010 0.043177 0.000010
0.000010 0.003569 0.013646 0.000010 0.000010 0.012157 0.013982 0.000010 0.000010 0.000010 0.000013 0.000010 0.011104 0.000010 0.000010 0.032529 0.000010 0.000010 0.000010 0.000010 0.000010 0.000010 0.000010 0.000010 0.002252 0.007971 0.138556 0.000010 0.000010 0.014930 0.001043 0.008684 0.056420 0.032337 0.568586 0.003800 0.000010 0.000010 0.000010 0.000010 0.014052 0.000010 0.000010 0.001697 0.000010 0.013612 0.000010 0.000010 0.048771 0.000010
0.000010 0.000010 0.009790 0.000010 0.000010 0.000010 0.000010 0.000010 0.000010 0.000010 0.008178 0.000010 0.014046 0.000010 0.002708 0.022892 0.000010 0.000010 0.067000 0.000010 0.015142 0.000010 0.000010 0.000010 0.008599 0.039186 0.124900 0.006504 0.000010 0.007763 0.000010 0.005213 0.001924 0.039189 0.566461 0.038755 0.000010 0.000010 0.000010 0.000010 0.007371 0.000010 0.000010 0.000010 0.000010 0.000010 0.000010 0.000010 0.014068 0.000010
0.000010 0.000010 0.000010 0.000010 0.000010 0.012708 0.000010 0.000010 0.000010 0.003144 0.000010 0.000010 0.001790 0.000010 0.000010 0.032530 0.000010 0.000010 0.069861 0.000010 0.000010 0.000010 0.000010 0.000010 0.000010 0.021313 0.114063 0.000010 0.000010 0.012781 0.016900 0.023138 0.008591 0.082169 0.583459 0.000010 0.000010 0.000010 0.000010 0.000010 0.003151 0.000010 0.000010 0.014052 0.000010 0.000010 0.000010 0.000010 0.000010 0.000010
0.000010 0.001109 0.000010 0.000010 0.000010 0.000010 0.000010 0.000010 0.000010 0.000122 0.016839 0.000010 0.000010 0.000010 0.002071 0.059852 0.000010 0.000010 0.029648 0.000010 0.010886 0.000010 0.000010 0.000010 0.008938 0.033390 0.155860 0.003254 0.000010 0.016381 0.010250 0.000747 0.023595 0.097673 0.491542 0.011740 0.000010 0.000010 0.000010 0.000010 0.000665 0.000010 0.000010 0.013631 0.000010 0.000010 0.000010 0.000010 0.011518 0.000010
0.000010 0.000010 0.004034 0.000010 0.000010 0.022793 0.004010 0.000010 0.000010 0.000010 0.006265 0.000010 0.004439 0.000010 0.012426 0.073502 0.000010 0.000010 0.020545 0.000010 0.000010 0.000010 0.000010 0.000010 0.000010 0.007195 0.113532 0.000413 0.000010 0.030501 0.004923 0.000010 0.004369 0.044786 0.534277 0.000010 0.000010 0.000010 0.000010 0.000010 0.000010 0.010433 0.000010 0.021784 0.000010 0.008639 0.000010 0.000010 0.070835 0.000010
0.000010 0.005608 0.021067 0.000010 0.000010 0.016390 0.000010 0.000010 0.000010 0.003225 0.025424 0.000010 0.010916 0.000010 0.009667 0.050054 0.000010 0.000010 0.021636 0.001138 0.000010 0.000010 0.000010 0.000010 0.000010 0.020828 0.107484 0.000010 0.000010 0.011777 0.000010 0.000010 0.023427 0.061825 0.536362 0.010218 0.000010 0.000010 0.000010 0.000010 0.000010 0.000010 0.000010 0.003956 0.000010 0.012559 0.000010 0.000010 0.046141 0.000010
0.000010 0.000010 0.000010 0.000010 0.000010 0.016711 0.008617 0.000010 0.000010 0.000010 0.040540 0.000010 0.000010 0.000010 0.003666 0.015222 0.000010 0.000010 0.032372 0.000010 0.000010 0.000010 0.000010 0.000010 0.000010 0.012509 0.103002 0.003032 0.000010 0.037711 0.002162 0.000010 0.029962 0.085810 0.542329 0.025512 0.000010 0.000010 0.000010 0.000010 0.000010 0.000010 0.000010 0.008092 0.000010 0.000468 0.000010 0.000010 0.031962 0.000010
0.000010 0.002765 0.000010 0.000010 0.000010 0.005904 0.000010 0.000010 0.000010 0.000010 0.000010 0.000010 0.002475 0.000010 0.000010 0.032557 0.000010 0.006815 0.035238 0.000010 0.022898 0.000010 0.000010 0.000010 0.007861 0.050787 0.123598 0.011110 0.000010 0.007345 0.000010 0.000010 0.027583 0.036466 0.547050 0.017213 0.000010 0.000010 0.000010 0.000010 0.004388 0.000010 0.000010 0.000010 0.000010 0.018178 0.000010 0.000010 0.039459 0.000010
0.000010 0.000010 0.001909 0.000010 0.000010 0.002678 0.015156 0.000010 0.000010 0.000010 0.008092 0.000010 0.000010 0.000010 0.000752 0.090663 0.000010 0.000010 0.012274 0.000010 0.000010 0.000010 0.000010 0.000010 0.000474 0.034696 0.147931 0.000010 0.000010 0.002292 0.000010 0.000010 0.014543 0.037653 0.544982 0.018344 0.000010 0.000010 0.000010 0.000010 0.000010 0.006894 0.000010 0.017232 0.000010 0.000010 0.000010 0.000010 0.043115 0.000010
0.000010 0.002728 0.000010 0.000010 0.000010 0.001714 0.000010 0.000010 0.000010 0.000010 0.014866 0.000010 0.006173 0.000010 0.015196 0.023162 0.000010 0.000010 0.048532 0.000010 0.000010 0.000010 0.000010 0.000010 0.000010 0.047715 0.134509 0.000010 0.000010 0.009275 0.000010 0.027363 0.047577 0.026420 0.569171 0.000010 0.000010 0.000010 0.000010 0.000010 0.000409 0.000010 0.000010 0.001029 0.000010 0.012796 0.000010 0.000010 0.011046 0.000010
0.000010 0.000960 0.011280 0.000010 0.000010 0.013719 0.008228 0.000010 0.000010 0.000010 0.000010 0.000010 0.005801 0.012311 0.000010 0.045919 0.000010 0.000010 0.047311 0.000010 0.009592 0.000010 0.000010 0.000010 0.016272 0.006838 0.141075 0.020441 0.000010 0.007253 0.000010 0.000010 0.030345 0.050253 0.549615 0.000010 0.000010 0.000010 0.000010 0.000010 0.002852 0.000010 0.000010 0.000010 0.000010 0.003466 0.000010 0.000010 0.016168 0.000010
0.000010 0.018708 0.000010 0.000010 0.000010 0.000010 0.000010 0.000010 0.000010 0.000010 0.000010 0.000010 0.003099 0.000010 0.000010 0.026338 0.000010 0.000010 0.037983 0.000010 0.000010 0.000010 0.000010 0.000010 0.000010 0.046114 0.146378 0.000010 0.000010 0.000010 0.001108 0.017685 0.026540 0.023610 0.569999 0.000010 0.000010 0.000010 0.000010 0.000010 0.000010 0.004087 0.000010 0.034536 0.000010 0.000010 0.000010 0.000010 0.043455 0.000010
0.000010 0.003844 0.000010 0.000010 0.000010 0.000010 0.000010 0.000010 0.000010 0.000010 0.003690 0.000010 0.000010 0.000010 0.011411 0.063015 0.000010 0.000010 0.010090 0.000010 0.010737 0.000010 0.000010 0.000010 0.000010 0.033478 0.136212 0.003275 0.000010 0.023526 0.008361 0.020681 0.014653 0.058943 0.500486 0.024352 0.000010 0.000010 0.000010 0.000010 0.000010 0.001314 0.000010 0.044324 0.000010 0.000010 0.000010 0.000010 0.027298 0.000010
0.000010 0.000010 0.000010 0.000010 0.000010 0.000010 0.000010 0.000010 0.000010 0.000010 0.018487 0.000010 0.000350 0.010412 0.012557 0.099565 0.000010 0.005270 0.025970 0.000010 0.018519 0.000010 0.000010 0.000010 0.008357 0.018597 0.142505 0.000010 0.000010 0.014831 0.000010 0.018597 0.025626 0.039671 0.505097 0.000010 0.000010 0.000010 0.000010 0.000010 0.000380 0.000010 0.000010 0.009051 0.000010 0.000397 0.000010 0.000010 0.025457 0.000010
0.000010 0.008028 0.004117 0.000010 0.000010 0.006334 0.000010 0.000010 0.000010 0.000010 0.004475 0.000010 0.009826 0.000010 0.013722 0.054739 0.000010 0.000010 0.017141 0.000010 0.000010 0.000010 0.000010 0.000010 0.016074 0.032058 0.163533 0.000010 0.000010 0.005268 0.000010 0.020485 0.037923 0.034549 0.513952 0.031017 0.000010 0.000010 0.000010 0.000010 0.000010 0.009863 0.000010 0.000010 0.000010 0.000010 0.000010 0.000010 0.016586 0.000010
0.000010 0.000010 0.007649 0.000010 0.000010 0.020615 0.000010 0.000010 0.000010 0.000010 0.000010 0.000010 0.008312 0.000010 0.005603 0.051637 0.000010 0.000010 0.040472 0.000010 0.000010 0.000010 0.000010 0.000010 0.012335 0.045383 0.143752 0.000010 0.000010 0.000010 0.000010 0.018022 0.027195 0.041671 0.533434 0.000010 0.000010 0.000010 0.000010 0.000010 0.005253 0.003590 0.000010 0.000010 0.000010 0.001157 0.000010 0.000010 0.033592 0.000010
0.000010 0.000010 0.000010 0.000010 0.000010 0.000010 0.000010 0.000010 0.000010 0.000010 0.007108 0.000010 0.024999 0.000010 0.007262 0.010820 0.000010 0.000010 0.038011 0.000010 0.000010 0.000010 0.000010 0.000010 0.007718 0.018564 0.061037 0.000010 0.000010 0.030858 0.000010 0.000010 0.012730 0.701825 0.017807 0.013291 0.000010 0.000010 0.000010 0.000010 0.014577 0.000010 0.000010 0.004200 0.000010 0.028853 0.000010 0.000010 0.000010 0.000010
0.000010 0.000010 0.000010 0.000010 0.000010 0.000010 0.000010 0.000010 0.000010 0.000010 0.000010 0.000010 0.000010 0.000010 0.000010 0.000010 0.000010 0.000010 0.008668 0.000010 0.000010 0.000010 0.000010 0.000010 0.000010 0.000010 0.000010 0.000010 0.000010 0.000010 0.000010 0.000010 0.000010 0.990852 0.000010 0.000010 0.000010 0.000010 0.000010 0.000010 0.000010 0.000010 0.000010 0.000010 0.000010 0.000010 0.000010 0.000010 0.000010 0.000010
0.000010 0.000010 0.000010 0.000010 0.000010 0.000010 0.000010 0.000010 0.000010 0.000010 0.000010 0.000010 0.000010 0.000010 0.002745 0.000010 0.000010 0.000010 0.000010 0.000010 0.000010 0.000010 0.000010 0.000010 0.000010 0.000010 0.000010 0.000544 0.000010 0.000010 0.000010 0.000010 0.000010 0.996240 0.000010 0.000010 0.000010 0.000010 0.000010 0.000010 0.000010 0.000010 0.000010 0.000010 0.000010 0.000010 0.000010 0.000010 0.000010 0.000010
0.000010 0.000010 0.000010 0.000010 0.000010 0.000010 0.000010 0.000010 0.000010 0.000010 0.000010 0.000010 0.000010 0.000010 0.000010 0.009122 0.000010 0.000010 0.010400 0.000010 0.000010 0.000010 0.000010 0.000010 0.000010 0.000010 0.000010 0.000010 0.000010 0.000010 0.000010 0.000010 0.001111 0.967532 0.002473 0.007241 0.000010 0.000010 0.000010 0.000010 0.000010 0.001692 0.000010 0.000010 0.000010 0.000010 0.000010 0.000010 0.000010 0.000010
0.000010 0.000010 0.000010 0.000010 0.000010 0.011315 0.004535 0.000010 0.000010 0.000010 0.000367 0.000010 0.010083 0.000010 0.000010 0.000010 0.000010 0.000010 0.000010 0.000010 0.000010 0.000010 0.000010 0.000010 0.000010 0.000010 0.000010 0.000010 0.000010 0.000010 0.000010 0.000010 0.000010 0.946221 0.000010 0.000010 0.000010 0.000010 0.000010 0.000010 0.000010 0.000010 0.000010 0.000010 0.000010 0.027039 0.000010 0.000010 0.000010 0.000010
0.000010 0.000010 0.000010 0.000010 0.000010 0.000010 0.000010 0.000010 0.000010 0.000010 0.000010 0.000010 0.000010 0.000010 0.000010 0.000010 0.000010 0.000010 0.000010 0.000010 0.000010 0.000010 0.000010 0.000010 0.000010 0.000010 0.000010 0.000010 0.000010 0.000010 0.000010 0.000010 0.000010 0.999510 0.000010 0.000010 0.000010 0.000010 0.000010 0.000010 0.000010 0.000010 0.000010 0.000010 0.000010 0.000010 0.000010 0.000010 0.000010 0.000010
0.000010 0.000010 0.000010 0.000010 0.000010 0.000010 0.000010 0.000010 0.000010 0.000010 0.000010 0.000010 0.000010 0.000010 0.000010 0.000010 0.000010 0.000010 0.000010 0.000010 0.000010 0.000010 0.000010 0.000010 0.000010 0.000010 0.000010 0.000010 0.000010 0.000010 0.000010 0.000010 0.000010 0.999510 0.000010 0.000010 0.000010 0.000010 0.000010 0.000010 0.000010 0.000010 0.000010 0.000010 0.000010 0.000010 0.000010 0.000010 0.000010 0.000010
0.000010 0.000010 0.000010 0.000010 0.000010 0.000010 0.000010 0.000010 0.000010 0.000010 0.000010 0.000010 0.000010 0.000010 0.000010 0.000010 0.000010 0.000010 0.000010 0.000010 0.000010 0.000010 0.000010 0.000010 0.000010 0.000010 0.000010 0.000010 0.000010 0.000010 0.000010 0.000010 0.000010 0.999510 0.000010 0.000010 0.000010 0.000010 0.000010 0.000010 0.000010 0.000010 0.000010 0.000010 0.000010 0.000010 0.000010 0.000010 0.000010 0.000010
0.000010 0.000010 0.000010 0.000010 0.000010 0.000010 0.000010 0.000010 0.000010 0.000010 0.000010 0.000010 0.000010 0.000010 0.000010 0.000010 0.000010 0.000010 0.000010 0.000010 0.000010 0.000010 0.000010 0.000010 0.000010 0.000010 0.000010 0.000010 0.000010 0.000010 0.000010 0.000010 0.000010 0.999510 0.000010 0.000010 0.000010 0.000010 0.000010 0.000010 0.000010 0.000010 0.000010 0.000010 0.000010 0.000010 0.000010 0.000010 0.000010 0.000010
0.000010 0.000010 0.000010 0.000010 0.000010 0.000010 0.000010 0.000010 0.000010 0.000010 0.005900 0.000010 0.000010 0.000010 0.000010 0.006422 0.000010 0.000010 0.000010 0.000010 0.000010 0.000010 0.000010 0.000010 0.000010 0.000010 0.000010 0.000010 0.000010 0.000010 0.000010 0.000010 0.000010 0.974918 0.000010 0.000010 0.000010 0.000010 0.000010 0.000010 0.000010 0.000010 0.000010 0.000010 0.000010 0.012300 0.000010 0.000010 0.000010 0.000010
0.000010 0.000010 0.000010 0.000010 0.000010 0.000010 0.000010 0.000010 0.000010 0.000010 0.000010 0.000010 0.000010 0.000010 0.000010 0.000010 0.000010 0.000010 0.000010 0.000010 0.000010 0.000010 0.000010 0.000010 0.000010 0.000010 0.000010 0.000010 0.000010 0.000010 0.000010 0.000010 0.000010 0.999510 0.000010 0.000010 0.000010 0.000010 0.000010 0.000010 0.000010 0.000010 0.000010 0.000010 0.000010 0.000010 0.000010 0.000010 0.000010 0.000010
0.000010 0.000280 0.000010 0.000010 0.000010 0.000010 0.000010 0.000010 0.000010 0.000010 0.000010 0.000010 0.023682 0.000010 0.000010 0.000010 0.000010 0.003833 0.000010 0.000010 0.007525 0.000010 0.000010 0.000010 0.004905 0.044651 0.050302 0.005781 0.000010 0.020041 0.000010 0.023276 0.000010 0.780262 0.002710 0.000010 0.000010 0.000010 0.000010 0.000010 0.000010 0.000010 0.000010 0.012291 0.000010 0.000010 0.000010 0.000010 0.020101 0.000010
0.000010 0.000010 0.000010 0.000010 0.000010 0.000010 0.000010 0.000010 0.000010 0.000010 0.000010 0.000010 0.000010 0.000010 0.000010 0.000010 0.000010 0.000010 0.000010 0.000010 0.000010 0.000010 0.000010 0.000010 0.000010 0.000010 0.000010 0.000010 0.000010 0.000010 0.000010 0.000010 0.000010 0.999510 0.000010 0.000010 0.000010 0.000010 0.000010 0.000010 0.000010 0.000010 0.000010 0.000010 0.000010 0.000010 0.000010 0.000010 0.000010 0.000010
0.000010 0.000010 0.000010 0.000010 0.000010 0.000010 0.000010 0.000010 0.000010 0.000010 0.000010 0.000010 0.000010 0.000010 0.000010 0.000010 0.000010 0.000010 0.000010 0.000010 0.000010 0.000010 0.000010 0.000010 0.000010 0.000010 0.000010 0.000010 0.000010 0.000010 0.000010 0.000010 0.000010 0.999510 0.000010 0.000010 0.000010 0.000010 0.000010 0.000010 0.000010 0.000010 0.000010 0.000010 0.000010 0.000010 0.000010 0.000010 0.000010 0.000010
0.000010 0.000010 0.000010 0.000010 0.000010 0.000010 0.000010 0.000010 0.000010 0.000010 0.000010 0.000010 0.000010 0.000010 0.000010 0.000010 0.000010 0.000010 0.000010 0.000010 0.000010 0.000010 0.000010 0.000010 0.000010 0.000010 0.000010 0.000010 0.000010 0.000010 0.000010 0.000010 0.000010 0.999510 0.000010 0.000010 0.000010 0.000010 0.000010 0.000010 0.000010 0.000010 0.000010 0.000010 0.000010 0.000010 0.000010 0.000010 0.000010 0.000010
0.000010 0.000010 0.000010 0.000010 0.000010 0.000010 0.000010 0.000010 0.000010 0.000010 0.000010 0.000010 0.000010 0.000010 0.000010 0.000010 0.000010 0.000010 0.000010 0.000010 0.000010 0.000010 0.000010 0.000010 0.000010 0.000010 0.000010 0.000010 0.000010 0.000010 0.000010 0.000010 0.000010 0.999510 0.000010 0.000010 0.000010 0.000010 0.000010 0.000010 0.000010 0.000010 0.000010 0.000010 0.000010 0.000010 0.000010 0.000010 0.000010 0.000010
0.000010 0.000010 0.000010 0.000010 0.000010 0.000010 0.000010 0.000010 0.000010 0.000010 0.000010 0.000010 0.000010 0.000010 0.000010 0.000010 0.000010 0.000010 0.000010 0.000010 0.000010 0.000010 0.000010 0.000010 0.000010 0.000010 0.000010 0.000010 0.000010 0.000010 0.000010 0.000010 0.000010 0.999510 0.000010 0.000010 0.000010 0.000010 0.000010 0.000010 0.000010 0.000010 0.000010 0.000010 0.000010 0.000010 0.000010 0.000010 0.000010 0.000010
0.000010 0.000010 0.000010 0.000010 0.000010 0.000010 0.000010 0.000010 0.000010 0.000010 0.000010 0.000010 0.000010 0.000010 0.000010 0.000010 0.000010 0.000010 0.000010 0.000010 0.000010 0.000010 0.000010 0.000010 0.000010 0.000010 0.000010 0.000010 0.000010 0.000010 0.000010 0.000010 0.000010 0.999510 0.000010 0.000010 0.000010 0.000010 0.000010 0.000010 0.000010 0.000010 0.000010 0.000010 0.000010 0.000010 0.000010 0.000010 0.000010 0.000010
0.000010 0.000010 0.000010 0.000010 0.000010 0.000010 0.000010 0.000010 0.000010 0.000010 0.000010 0.000010 0.000010 0.000010 0.000010 0.000010 0.000010 0.000010 0.000010 0.000010 0.000010 0.000010 0.000010 0.000010 0.000010 0.000010 0.000010 0.000010 0.000010 0.000010 0.000010 0.000010 0.000010 0.999510 0.000010 0.000010 0.000010 0.000010 0.000010 0.000010 0.000010 0.000010 0.000010 0.000010 0.000010 0.000010 0.000010 0.000010 0.000010 0.000010
0.000010 0.000010 0.000010 0.000010 0.000010 0.000010 0.000010 0.000010 0.000010 0.000010 0.000010 0.000010 0.019367 0.000010 0.000010 0.000010 0.000010 0.000010 0.000010 0.000010 0.000010 0.000010 0.000010 0.000010 0.000010 0.000010 0.013767 0.010926 0.000010 0.000010 0.000010 0.000010 0.000010 0.939261 0.000010 0.000010 0.000010 0.000010 0.000010 0.000010 0.000010 0.000010 0.000010 0.000010 0.000010 0.016229 0.000010 0.000010 0.000010 0.000010
0.000010 0.158193 0.033269 0.000010 0.000010 0.005278 0.020458 0.000010 0.000010 0.000010 0.008968 0.000010 0.029330 0.000010 0.000010 0.000010 0.000010 0.000010 0.126717 0.000010 0.000010 0.000010 0.000010 0.000010 0.008290 0.000010 0.177225 0.063413 0.000010 0.003534 0.000010 0.104927 0.000010 0.060961 0.000010 0.050768 0.000010 0.000010 0.000010 0.000010 0.000010 0.000010 0.000010 0.035982 0.000010 0.026898 0.000010 0.000010 0.085459 0.000010
0.000010 0.135602 0.060586 0.000010 0.000010 0.031186 0.012864 0.000010 0.000010 0.000010 0.022506 0.000010 0.010428 0.000010 0.000010 0.000010 0.000010 0.000011 0.149237 0.000010 0.000010 0.000010 0.000010 0.000010 0.018706 0.012758 0.162155 0.035911 0.000010 0.035828 0.000010 0.084571 0.000010 0.032214 0.000010 0.041446 0.000010 0.000010 0.000010 0.000010 0.000010 0.000010 0.000010 0.034882 0.000010 0.034183 0.000010 0.000010 0.084615 0.000010
0.000010 0.147919 0.049359 0.000010 0.000010 0.014435 0.027032 0.000010 0.000010 0.001870 0.026856 0.000010 0.022976 0.007789 0.014244 0.000010 0.000010 0.000010 0.114249 0.000010 0.000010 0.000010 0.000010 0.000010 0.024243 0.016712 0.122798 0.015793 0.000010 0.006286 0.000010 0.098558 0.020394 0.025741 0.000010 0.053981 0.000010 0.000010 0.000010 0.000010 0.003705 0.000010 0.000010 0.034373 0.000010 0.042328 0.000010 0.000010 0.108090 0.000010
0.000010 0.154242 0.046447 0.000010 0.000010 0.015373 0.006076 0.000010 0.000010 0.000010 0.017858 0.000010 0.026147 0.000010 0.000010 0.000010 0.000010 0.000010 0.172488 0.000010 0.008346 0.000010 0.000010 0.000010 0.000010 0.000010 0.174260 0.037275 0.000010 0.010921 0.000010 0.093285 0.001645 0.022788 0.000010 0.003016 0.000010 0.000010 0.000010 0.000010 0.004617 0.000010 0.000010 0.037078 0.000010 0.036930 0.000010 0.000010 0.130898 0.000010
0.000010 0.134389 0.045117 0.000010 0.000010 0.021068 0.040023 0.000010 0.000010 0.000010 0.022974 0.000010 0.001967 0.000010 0.000010 0.000010 0.000010 0.000010 0.155985 0.000010 0.000010 0.000010 0.000010 0.000010 0.032759 0.009712 0.176658 0.040139 0.000010 0.000010 0.002622 0.060643 0.000010 0.029510 0.000010 0.047553 0.000010 0.000010 0.000010 0.000010 0.000010 0.000236 0.000010 0.039657 0.000010 0.019510 0.000010 0.000010 0.119169 0.000010
0.000010 0.146296 0.042148 0.000010 0.000010 0.013716 0.013561 0.000010 0.000010 0.000010 0.011337 0.000010 0.030848 0.000010 0.000010 0.000010 0.000010 0.000019 0.140245 0.000010 0.000010 0.000010 0.000010 0.000010 0.006580 0.000740 0.150423 0.061198 0.000010 0.010458 0.000010 0.108579 0.021159 0.016120 0.000010 0.048952 0.000010 0.000010 0.000010 0.000010 0.000814 0.000010 0.000010 0.068595 0.000010 0.021999 0.000010 0.000010 0.085924 0.000010
0.000010 0.123630 0.043541 0.000010 0.000010 0.025607 0.007108 0.000010 0.000010 0.000010 0.016098 0.000010 0.024253 0.000010 0.010317 0.000010 0.000010 0.000010 0.152134 0.000010 0.000010 0.000010 0.000010 0.000010 0.012812 0.000010 0.154872 0.041835 0.000010 0.025825 0.002924 0.069073 0.020013 0.018601 0.000010 0.049156 0.000010 0.000010 0.000010 0.000010 0.012537 0.000010 0.000010 0.051103 0.000010 0.030417 0.000010 0.000010 0.107852 0.000010
0.000010 0.125469 0.045661 0.000010 0.000010 0.000010 0.009899 0.000010 0.000010 0.000010 0.000010 0.000010 0.023519 0.000010 0.002027 0.000010 0.000010 0.000010 0.142717 0.000010 0.000010 0.000010 0.000010 0.000010 0.028186 0.017028 0.160457 0.055606 0.000010 0.002762 0.000010 0.099052 0.000010 0.041755 0.000010 0.036946 0.000010 0.000010 0.000010 0.000010 0.000010 0.001190 0.000010 0.048831 0.000010 0.035113 0.000010 0.000010 0.123463 0.000010
0.000010 0.149147 0.031983 0.000010 0.000010 0.009974 0.034417 0.000010 0.000010 0.000010 0.030442 0.000010 0.017256 0.000010 0.000010 0.000010 0.000010 0.000010 0.137112 0.000010 0.000010 0.000010 0.000010 0.000010 0.000824 0.017675 0.161924 0.037047 0.000010 0.000010 0.000010 0.120157 0.000010 0.008395 0.004506 0.064660 0.000010 0.000010 0.000010 0.000010 0.000010 0.000010 0.000010 0.039872 0.000010 0.042286 0.000010 0.000010 0.092003 0.000010
0.000010 0.153826 0.054658 0.000010 0.000010 0.031106 0.011968 0.000010 0.000010 0.000010 0.016566 0.000010 0.000010 0.000010 0.000010 0.000010 0.000010 0.000010 0.152498 0.000010 0.000010 0.000010 0.000010 0.000010 0.012480 0.014731 0.166382 0.044641 0.000010 0.000010 0.000010 0.084073 0.008847 0.040276 0.000010 0.046730 0.000010 0.000010 0.000010 0.000010 0.003650 0.000010 0.000010 0.041312 0.000010 0.026419 0.000010 0.000010 0.089516 0.000010
0.000010 0.130786 0.029846 0.000010 0.000010 0.016898 0.023380 0.000010 0.000010 0.000010 0.026019 0.000010 0.021155 0.000010 0.000036 0.000010 0.000010 0.000010 0.157793 0.000010 0.000010 0.000010 0.000010 0.000010 0.020212 0.011771 0.158397 0.020189 0.000010 0.000010 0.005436 0.077297 0.000010 0.033443 0.000010 0.066738 0.000010 0.000010 0.000010 0.000010 0.000010 0.000010 0.000010 0.060264 0.000010 0.026668 0.000010 0.000010 0.113363 0.000010
0.000010 0.151365 0.067966 0.000010 0.000010 0.013261 0.024378 0.000010 0.000010 0.000010 0.021135 0.000010 0.015184 0.000010 0.012091 0.000010 0.000010 0.000010 0.113251 0.000010 0.000010 0.000010 0.000010 0.000010 0.011790 0.002577 0.180986 0.051732 0.000010 0.016083 0.000010 0.102588 0.000010 0.032452 0.000010 0.031494 0.000010 0.000010 0.000010 0.000010 0.000010 0.000010 0.000010 0.034155 0.000010 0.022030 0.000010 0.000010 0.095171 0.000010
0.000010 0.134854 0.023878 0.000010 0.000010 0.049499 0.000015 0.000010 0.000010 0.000010 0.003081 0.000010 0.016987 0.000343 0.009560 0.000010 0.000010 0.000010 0.136741 0.000010 0.000010 0.000010 0.000010 0.000010 0.030473 0.002181 0.166124 0.023560 0.000010 0.022348 0.000010 0.086418 0.023582 0.011678 0.000010 0.086597 0.000010 0.000010 0.000010 0.000010 0.005194 0.000010 0.000010 0.035475 0.000010 0.028319 0.000010 0.000010 0.102812 0.000010
0.000010 0.168455 0.032761 0.000010 0.000010 0.025641 0.031372 0.000010 0.000010 0.000010 0.011401 0.000010 0.020823 0.000010 0.000010 0.000010 0.000010 0.000010 0.122687 0.000010 0.000010 0.000010 0.000010 0.000010 0.041928 0.023535 0.146987 0.022205 0.000010 0.012109 0.000010 0.087808 0.000010 0.007240 0.000010 0.021184 0.000010 0.000010 0.000010 0.000010 0.000010 0.000010 0.000010 0.064513 0.000010 0.039739 0.000010 0.000010 0.119292 0.000010
0.000010 0.090994 0.075398 0.000010 0.000010 0.020651 0.013556 0.000010 0.000010 0.003991 0.020229 0.000010 0.027676 0.009481 0.012840 0.000010 0.000010 0.005691 0.134090 0.000010 0.002855 0.000010 0.000010 0.000010 0.000010 0.000010 0.191945 0.002145 0.000010 0.000010 0.002535 0.113084 0.000010 0.030087 0.000010 0.053795 0.000010 0.000010 0.000010 0.000010 0.000010 0.000010 0.000010 0.065008 0.000010 0.020853 0.000010 0.000010 0.102804 0.000010
0.000010 0.136122 0.060762 0.000010 0.000010 0.000010 0.016781 0.000010 0.000010 0.000010 0.011933 0.000010 0.020682 0.000010 0.000010 0.000010 0.000010 0.000010 0.141282 0.000010 0.000010 0.000010 0.000010 0.000010 0.033664 0.018551 0.185157 0.017706 0.000010 0.000010 0.000010 0.138580 0.024556 0.020528 0.000010 0.018702 0.000010 0.000010 0.000010 0.000010 0.000010 0.000010 0.000010 0.040097 0.000010 0.024825 0.000010 0.000010 0.089741 0.000010
0.000010 0.137524 0.046003 0.000010 0.000010 0.036208 0.015761 0.000010 0.000010 0.017337 0.016786 0.000010 0.015103 0.000010 0.004241 0.000010 0.000010 0.008627 0.155087 0.000012 0.000010 0.000010 0.000010 0.000010 0.028424 0.013411 0.150052 0.048540 0.000010 0.000010 0.004753 0.076523 0.000010 0.060643 0.000010 0.018771 0.000010 0.000010 0.000010 0.000010 0.000010 0.000010 0.000010 0.018315 0.000010 0.035532 0.000010 0.000010 0.092066 0.000010
0.000010 0.111177 0.038462 0.000010 0.000010 0.002850 0.000010 0.000010 0.000010 0.000010 0.000010 0.000010 0.025790 0.000010 0.000010 0.004025 0.000010 0.000010 0.137835 0.000010 0.001927 0.000010 0.000010 0.000010 0.024602 0.000010 0.214449 0.049117 0.000010 0.002501 0.009488 0.112992 0.000986 0.016147 0.000010 0.066200 0.000010 0.000010 0.000010 0.000010 0.000010 0.000010 0.000010 0.049630 0.000010 0.028701 0.000010 0.000010 0.102809 0.000010
0.000010 0.152899 0.049788 0.000010 0.000010 0.007148 0.017154 0.000010 0.000010 0.000010 0.021578 0.000010 0.016731 0.000010 0.000374 0.000010 0.000010 0.002150 0.133193 0.000010 0.000010 0.000010 0.000010 0.000010 0.032064 0.000010 0.169641 0.043964 0.000010 0.000010 0.000010 0.069850 0.016900 0.040485 0.000010 0.046030 0.000010 0.000010 0.000010 0.000010 0.009214 0.000010 0.000010 0.032008 0.000010 0.031268 0.000010 0.000010 0.107263 0.000010
0.000010 0.149764 0.022794 0.000010 0.000010 0.012776 0.011665 0.000010 0.000010 0.000010 0.011936 0.000010 0.031220 0.000010 0.008670 0.000010 0.000010 0.000010 0.168748 0.000010 0.000010 0.000010 0.000010 0.000010 0.020612 0.000010 0.164405 0.036372 0.000010 0.000010 0.000010 0.110689 0.003546 0.039562 0.000010 0.021531 0.000010 0.000010 0.000010 0.000010 0.002065 0.000010 0.000010 0.020669 0.000010 0.031867 0.000010 0.000010 0.130799 0.000010
0.000010 0.117449 0.781645 0.000010 0.000010 0.000010 0.004375 0.000010 0.000010 0.000010 0.000010 0.000010 0.000010 0.000010 0.000010 0.000010 0.000010 0.000010 0.000010 0.000010 0.000010 0.002943 0.000010 0.000010 0.021514 0.001257 0.014408 0.016050 0.000010 0.000010 0.000010 0.000010 0.000010 0.000010 0.000010 0.000010 0.000010 0.000010 0.000010 0.000010 0.000010 0.008015 0.009218 0.017468 0.000010 0.005278 0.000010 0.000010 0.000010 0.000010
0.000010 0.000010 0.999510 0.000010 0.000010 0.000010 0.000010 0.000010 0.000010 0.000010 0.000010 0.000010 0.000010 0.000010 0.000010 0.000010 0.000010 0.000010 0.000010 0.000010 0.000010 0.000010 0.000010 0.000010 0.000010 0.000010 0.000010 0.000010 0.000010 0.000010 0.000010 0.000010 0.000010 0.000010 0.000010 0.000010 0.000010 0.000010 0.000010 0.000010 0.000010 0.000010 0.000010 0.000010 0.000010 0.000010 0.000010 0.000010 0.000010 0.000010
0.000010 0.000010 0.999510 0.000010 0.000010 0.000010 0.000010 0.000010 0.000010 0.000010 0.000010 0.000010 0.000010 0.000010 0.000010 0.000010 0.000010 0.000010 0.000010 0.000010 0.000010 0.000010 0.000010 0.000010 0.000010 0.000010 0.000010 0.000010 0.000010 0.000010 0.000010 0.000010 0.000010 0.000010 0.000010 0.000010 0.000010 0.000010 0.000010 0.000010 0.000010 0.000010 0.000010 0.000010 0.000010 0.000010 0.000010 0.000010 0.000010 0.000010
0.000010 0.000010 0.954135 0.000010 0.000010 0.000010 0.000010 0.000010 0.000010 0.000010 0.000010 0.000010 0.000010 0.000010 0.000013 0.000010 0.000010 0.000010 0.018532 0.000010 0.000010 0.000010 0.000010 0.000010 0.000010 0.000010 0.000010 0.000010 0.000010 0.000010 0.000010 0.000010 0.000010 0.000010 0.000010 0.000010 0.000010 0.000010 0.000010 0.000334 0.000010 0.018810 0.007735 0.000010 0.000010 0.000010 0.000010 0.000010 0.000010 0.000010
0.000010 0.000010 0.999510 0.000010 0.000010 0.000010 0.000010 0.000010 0.000010 0.000010 0.000010 0.000010 0.000010 0.000010 0.000010 0.000010 0.000010 0.000010 0.000010 0.000010 0.000010 0.000010 0.000010 0.000010 0.000010 0.000010 0.000010 0.000010 0.000010 0.000010 0.000010 0.000010 0.000010 0.000010 0.000010 0.000010 0.000010 0.000010 0.000010 0.000010 0.000010 0.000010 0.000010 0.000010 0.000010 0.000010 0.000010 0.000010 0.000010 0.000010
0.000010 0.063479 0.904368 0.000010 0.000808 0.000010 0.000010 0.000010 0.000010 0.000010 0.000010 0.000010 0.000010 0.000010 0.000010 0.000010 0.000010 0.000010 0.000010 0.000010 0.000010 0.000010 0.000010 0.000010 0.000010 0.000010 0.000010 0.000010 0.000010 0.000010 0.000010 0.016275 0.000010 0.000010 0.000010 0.000821 0.000010 0.000010 0.000010 0.000010 0.003200 0.000010 0.000010 0.000010 0.000010 0.000010 0.000010 0.010620 0.000010 0.000010
0.000010 0.000010 0.977033 0.000010 0.000010 0.000909 0.000010 0.000010 0.000010 0.000010 0.000010 0.000010 0.000010 0.000010 0.000010 0.000010 0.000010 0.013500 0.000010 0.000010 0.000010 0.000010 0.000010 0.000010 0.000010 0.000010 0.000010 0.000010 0.000010 0.000010 0.000010 0.000010 0.000010 0.008099 0.000010 0.000010 0.000010 0.000010 0.000010 0.000010 0.000010 0.000010 0.000010 0.000010 0.000010 0.000010 0.000010 0.000010 0.000010 0.000010
0.000010 0.000010 0.999510 0.000010 0.000010 0.000010 0.000010 0.000010 0.000010 0.000010 0.000010 0.000010 0.000010 0.000010 0.000010 0.000010 0.000010 0.000010 0.000010 0.000010 0.000010 0.000010 0.000010 0.000010 0.000010 0.000010 0.000010 0.000010 0.000010 0.000010 0.000010 0.000010 0.000010 0.000010 0.000010 0.000010 0.000010 0.000010 0.000010 0.000010 0.000010 0.000010 0.000010 0.000010 0.000010 0.000010 0.000010 0.000010 0.000010 0.000010
0.000010 0.050650 0.868174 0.000010 0.000010 0.000010 0.000010 0.000010 0.007544 0.000010 0.000010 0.000010 0.006974 0.000010 0.000010 0.000010 0.000010 0.000010 0.028171 0.011577 0.000010 0.000010 0.000010 0.000010 0.001829 0.000010 0.000010 0.000010 0.000010 0.000010 0.000010 0.008333 0.000010 0.000010 0.000010 0.001738 0.000010 0.000010 0.001642 0.000010 0.000010 0.000819 0.000010 0.000010 0.000010 0.012171 0.000010 0.000010 0.000010 0.000010
0.000010 0.000010 0.990093 0.000010 0.000010 0.000010 0.000010 0.009427 0.000010 0.000010 0.000010 0.000010 0.000010 0.000010 0.000010 0.000010 0.000010 0.000010 0.000010 0.000010 0.000010 0.000010 0.000010 0.000010 0.000010 0.000010 0.000010 0.000010 0.000010 0.000010 0.000010 0.000010 0.000010 0.000010 0.000010 0.000010 0.000010 0.000010 0.000010 0.000010 0.000010 0.000010 0.000010 0.000010 0.000010 0.000010 0.000010 0.000010 0.000010 0.000010
0.000010 0.000010 0.997136 0.000010 0.000010 0.000010 0.000010 0.000010 0.000010 0.000010 0.000010 0.000010 0.000010 0.000010 0.000010 0.000010 0.000010 0.000010 0.000010 0.002384 0.000010 0.000010 0.000010 0.000010 0.000010 0.000010 0.000010 0.000010 0.000010 0.000010 0.000010 0.000010 0.000010 0.000010 0.000010 0.000010 0.000010 0.000010 0.000010 0.000010 0.000010 0.000010 0.000010 0.000010 0.000010 0.000010 0.000010 0.000010 0.000010 0.000010
0.000010 0.000010 0.999510 0.000010 0.000010 0.000010 0.000010 0.000010 0.000010 0.000010 0.000010 0.000010 0.000010 0.000010 0.000010 0.000010 0.000010 0.000010 0.000010 0.000010 0.000010 0.000010 0.000010 0.000010 0.000010 0.000010 0.000010 0.000010 0.000010 0.000010 0.000010 0.000010 0.000010 0.000010 0.000010 0.000010 0.000010 0.000010 0.000010 0.000010 0.000010 0.000010 0.000010 0.000010 0.000010 0.000010 0.000010 0.000010 0.000010 0.000010
0.000010 0.000010 0.999510 0.000010 0.000010 0.000010 0.000010 0.000010 0.000010 0.000010 0.000010 0.000010 0.000010 0.000010 0.000010 0.000010 0.000010 0.000010 0.000010 0.000010 0.000010 0.000010 0.000010 0.000010 0.000010 0.000010 0.000010 0.000010 0.000010 0.000010 0.000010 0.000010 0.000010 0.000010 0.000010 0.000010 0.000010 0.000010 0.000010 0.000010 0.000010 0.000010 0.000010 0.000010 0.000010 0.000010 0.000010 0.000010 0.000010 0.000010
0.000010 0.000010 0.992274 0.000010 0.000010 0.000010 0.000010 0.000010 0.000010 0.000010 0.000010 0.000010 0.002664 0.000010 0.000010 0.000010 0.000010 0.000010 0.000010 0.003471 0.000010 0.000010 0.000010 0.000010 0.000010 0.000010 0.000010 0.000010 0.000010 0.000010 0.000010 0.000010 0.000010 0.000010 0.000010 0.000010 0.000010 0.000010 0.000010 0.000010 0.001132 0.000010 0.000010 0.000010 0.000010 0.000010 0.000010 0.000010 0.000010 0.000010
0.000010 0.000010 0.999510 0.000010 0.000010 0.000010 0.000010 0.000010 0.000010 0.000010 0.000010 0.000010 0.000010 0.000010 0.000010 0.000010 0.000010 0.000010 0.000010 0.000010 0.000010 0.000010 0.000010 0.000010 0.000010 0.000010 0.000010 0.000010 0.000010 0.000010 0.000010 0.000010 0.000010 0.000010 0.000010 0.000010 0.000010 0.000010 0.000010 0.000010 0.000010 0.000010 0.000010 0.000010 0.000010 0.000010 0.000010 0.000010 0.000010 0.000010
0.000010 0.000010 0.999510 0.000010 0.000010 0.000010 0.000010 0.000010 0.000010 0.000010 0.000010 0.000010 0.000010 0.000010 0.000010 0.000010 0.000010 0.000010 0.000010 0.000010 0.000010 0.000010 0.000010 0.000010 0.000010 0.000010 0.000010 0.000010 0.000010 0.000010 0.000010 0.000010 0.000010 0.000010 0.000010 0.000010 0.000010 0.000010 0.000010 0.000010 0.000010 0.000010 0.000010 0.000010 0.000010 0.000010 0.000010 0.000010 0.000010 0.000010
0.000010 0.000010 0.999510 0.000010 0.000010 0.000010 0.000010 0.000010 0.000010 0.000010 0.000010 0.000010 0.000010 0.000010 0.000010 0.000010 0.000010 0.000010 0.000010 0.000010 0.000010 0.000010 0.000010 0.000010 0.000010 0.000010 0.000010 0.000010 0.000010 0.000010 0.000010 0.000010 0.000010 0.000010 0.000010 0.000010 0.000010 0.000010 0.000010 0.000010 0.000010 0.000010 0.000010 0.000010 0.000010 0.000010 0.000010 0.000010 0.000010 0.000010
0.000010 0.000010 0.983894 0.000010 0.000010 0.000010 0.000010 0.000010 0.000010 0.000010 0.000010 0.000010 0.000010 0.000010 0.000010 0.000010 0.000010 0.000010 0.000010 0.000010 0.000010 0.000010 0.000010 0.000010 0.000010 0.000010 0.000010 0.000010 0.000010 0.000010 0.006697 0.000010 0.000010 0.000010 0.000010 0.000010 0.000010 0.000010 0.000010 0.000010 0.008939 0.000010 0.000010 0.000010 0.000010 0.000010 0.000010 0.000010 0.000010 0.000010
0.000010 0.000010 0.999510 0.000010 0.000010 0.000010 0.000010 0.000010 0.000010 0.000010 0.000010 0.000010 0.000010 0.000010 0.000010 0.000010 0.000010 0.000010 0.000010 0.000010 0.000010 0.000010 0.000010 0.000010 0.000010 0.000010 0.000010 0.000010 0.000010 0.000010 0.000010 0.000010 0.000010 0.000010 0.000010 0.000010 0.000010 0.000010 0.000010 0.000010 0.000010 0.000010 0.000010 0.000010 0.000010 0.000010 0.000010 0.000010 0.000010 0.000010
0.000010 0.000010 0.999510 0.000010 0.000010 0.000010 0.000010 0.000010 0.000010 0.000010 0.000010 0.000010 0.000010 0.000010 0.000010 0.000010 0.000010 0.000010 0.000010 0.000010 0.000010 0.000010 0.000010 0.000010 0.000010 0.000010 0.000010 0.000010 0.000010 0.000010 0.000010 0.000010 0.000010 0.000010 0.000010 0.000010 0.000010 0.000010 0.000010 0.000010 0.000010 0.000010 0.000010 0.000010 0.000010 0.000010 0.000010 0.000010 0.000010 0.000010
0.000010 0.000010 0.000010 0.000010 0.000010 0.000010 0.000010 0.000010 0.000010 0.000010 0.000010 0.000010 0.000010 0.000010 0.000010 0.000010 0.000010 0.000010 0.989213 0.000010 0.000010 0.000010 0.000010 0.000010 0.000010 0.000010 0.000010 0.010307 0.000010 0.000010 0.000010 0.000010 0.000010 0.000010 0.000010 0.000010 0.000010 0.000010 0.000010 0.000010 0.000010 0.000010 0.000010 0.000010 0.000010 0.000010 0.000010 0.000010 0.000010 0.000010
0.000010 0.028783 0.000010 0.000010 0.000010 0.000010 0.005488 0.000010 0.000010 0.001202 0.000010 0.000010 0.000010 0.055716 0.000126 0.010967 0.000010 0.000010 0.778545 0.000010 0.017498 0.000010 0.000010 0.000010 0.012049 0.000010 0.000010 0.000010 0.000010 0.000010 0.000010 0.037729 0.002044 0.000010 0.000010 0.037224 0.000010 0.000010 0.000010 0.000010 0.000010 0.003718 0.000010 0.008552 0.000010 0.000010 0.000010 0.000010 0.000010 0.000010
0.000010 0.000010 0.000438 0.000010 0.000010 0.000010 0.000010 0.000010 0.000010 0.000010 0.000010 0.000010 0.000010 0.023825 0.001617 0.011712 0.000203 0.000010 0.781874 0.000010 0.110235 0.000010 0.000010 0.000010 0.018223 0.000010 0.000010 0.005130 0.000010 0.000010 0.010041 0.000010 0.000010 0.000010 0.022164 0.001157 0.000010 0.000010 0.000010 0.000010 0.000010 0.000010 0.000010 0.000010 0.000010 0.013010 0.000010 0.000010 0.000010 0.000010
0.000010 0.000010 0.000010 0.000010 0.000010 0.000014 0.004454 0.000010 0.000010 0.000010 0.000010 0.000010 0.000010 0.000010 0.003525 0.000010 0.000010 0.000010 0.974150 0.000010 0.000010 0.000010 0.000010 0.000010 0.000010 0.000010 0.000010 0.000119 0.000010 0.000010 0.001548 0.000010 0.000010 0.000940 0.000010 0.009141 0.000010 0.000010 0.000010 0.000010 0.005700 0.000010 0.000010 0.000010 0.000010 0.000010 0.000010 0.000010 0.000010 0.000010
0.000010 0.000010 0.000010 0.000010 0.000010 0.000010 0.000010 0.000010 0.000010 0.000010 0.010736 0.000010 0.000010 0.060027 0.000010 0.023501 0.000010 0.000010 0.735138 0.000010 0.125841 0.000010 0.000010 0.000010 0.003609 0.000010 0.000010 0.000010 0.000010 0.000010 0.000010 0.000010 0.000010 0.000010 0.032811 0.000010 0.000010 0.000010 0.000010 0.000010 0.000478 0.007448 0.000010 0.000010 0.000010 0.000010 0.000010 0.000010 0.000010 0.000010
0.000010 0.000010 0.000010 0.000010 0.000010 0.000010 0.004398 0.000010 0.000010 0.000010 0.000010 0.000010 0.011920 0.011373 0.000010 0.007286 0.000010 0.000010 0.837312 0.000010 0.081445 0.000010 0.000010 0.000010 0.003934 0.000179 0.000010 0.017016 0.000010 0.003977 0.003516 0.000010 0.000010 0.000010 0.002965 0.009059 0.000010 0.000010 0.000010 0.000010 0.000010 0.000010 0.000010 0.005261 0.000010 0.000010 0.000010 0.000010 0.000010 0.000010
0.000010 0.000010 0.000010 0.000010 0.000010 0.000010 0.000010 0.000010 0.000010 0.000010 0.000010 0.000010 0.000010 0.000010 0.000010 0.003716 0.000010 0.003379 0.786793 0.000010 0.196656 0.000010 0.000010 0.000010 0.000010 0.000010 0.000010 0.000010 0.000010 0.000010 0.000010 0.000010 0.009006 0.000010 0.000010 0.000010 0.000010 0.000010 0.000010 0.000010 0.000010 0.000010 0.000010 0.000010 0.000010 0.000010 0.000010 0.000010 0.000010 0.000010
0.000010 0.000010 0.000010 0.000010 0.000010 0.000010 0.000010 0.000010 0.000010 0.000010 0.000010 0.000010 0.000010 0.027786 0.000010 0.034125 0.000010 0.000010 0.930261 0.000010 0.007368 0.000010 0.000010 0.000010 0.000010 0.000010 0.000010 0.000010 0.000010 0.000010 0.000010 0.000010 0.000010 0.000010 0.000010 0.000010 0.000010 0.000010 0.000010 0.000010 0.000010 0.000010 0.000010 0.000010 0.000010 0.000010 0.000010 0.000010 0.000010 0.000010
0.000010 0.000010 0.000010 0.000010 0.000010 0.000010 0.000010 0.000010 0.000010 0.000010 0.000010 0.000010 0.000010 0.048714 0.000010 0.018999 0.000010 0.000010 0.812358 0.000010 0.098909 0.000010 0.000010 0.000010 0.018527 0.000010 0.000010 0.000010 0.000010 0.000010 0.000010 0.000010 0.000010 0.000010 0.000010 0.000010 0.000010 0.000010 0.000010 0.000010 0.002053 0.000010 0.000010 0.000010 0.000010 0.000010 0.000010 0.000010 0.000010 0.000010
0.000010 0.000010 0.000010 0.000010 0.000010 0.000010 0.000010 0.000010 0.000010 0.000010 0.000010 0.000010 0.000010 0.013834 0.000010 0.020576 0.000010 0.000010 0.916805 0.000010 0.048325 0.000010 0.000010 0.000010 0.000010 0.000010 0.000010 0.000010 0.000010 0.000010 0.000010 0.000010 0.000010 0.000010 0.000010 0.000010 0.000010 0.000010 0.000010 0.000010 0.000010 0.000010 0.000010 0.000010 0.000010 0.000010 0.000010 0.000010 0.000010 0.000010
0.000010 0.000010 0.000010 0.000010 0.000010 0.001270 0.000010 0.000010 0.000010 0.000010 0.010432 0.000010 0.000010 0.000010 0.003182 0.009250 0.000010 0.000010 0.804012 0.000010 0.131014 0.000010 0.000010 0.000010 0.000010 0.000010 0.000010 0.000010 0.000010 0.000010 0.001419 0.000010 0.000010 0.000010 0.039001 0.000010 0.000010 0.000010 0.000010 0.000010 0.000010 0.000010 0.000010 0.000010 0.000010 0.000010 0.000010 0.000010 0.000010 0.000010
0.000010 0.000010 0.000010 0.000010 0.000010 0.000010 0.000010 0.000010 0.000010 0.000010 0.000010 0.000010 0.000010 0.008406 0.000010 0.000030 0.000010 0.000010 0.667974 0.000010 0.264849 0.000010 0.000010 0.000010 0.000016 0.016149 0.000010 0.000010 0.000010 0.000010 0.002877 0.000010 0.000010 0.000010 0.031452 0.000010 0.000010 0.000010 0.000010 0.000010 0.007837 0.000010 0.000010 0.000010 0.000010 0.000010 0.000010 0.000010 0.000010 0.000010
0.000010 0.000010 0.000010 0.000010 0.000010 0.000010 0.000010 0.000010 0.000010 0.000010 0.000010 0.000010 0.000010 0.000010 0.000010 0.023159 0.000010 0.000019 0.769746 0.000010 0.144136 0.000010 0.000010 0.000010 0.000010 0.000010 0.000010 0.000010 0.000010 0.000010 0.000010 0.000010 0.000010 0.000010 0.062489 0.000010 0.000010 0.000010 0.000010 0.000010 0.000010 0.000010 0.000010 0.000010 0.000010 0.000010 0.000010 0.000010 0.000010 0.000010
0.000010 0.000010 0.000010 0.000010 0.000010 0.000010 0.000010 0.000010 0.000010 0.000010 0.000010 0.000010 0.000010 0.030979 0.000010 0.006998 0.000010 0.000010 0.779647 0.000010 0.146513 0.000010 0.000010 0.000010 0.000010 0.000010 0.000010 0.000010 0.000010 0.000010 0.005000 0.000010 0.000010 0.000010 0.030421 0.000010 0.000010 0.000010 0.000010 0.000010 0.000010 0.000010 0.000010 0.000010 0.000010 0.000010 0.000010 0.000010 0.000010 0.000010
0.000010 0.000010 0.000010 0.000010 0.000010 0.000010 0.000010 0.000010 0.000010 0.000010 0.003564 0.000010 0.000010 0.000010 0.000010 0.020485 0.000010 0.000010 0.662753 0.000010 0.251904 0.000010 0.000010 0.000010 0.015882 0.015964 0.000010 0.000010 0.000010 0.002482 0.000010 0.000010 0.009479 0.000010 0.016466 0.000010 0.000010 0.000010 0.000010 0.000010 0.000621 0.000010 0.000010 0.000010 0.000010 0.000010 0.000010 0.000010 0.000010 0.000010
0.000010 0.000010 0.000010 0.000010 0.000010 0.000010 0.007355 0.000010 0.000010 0.000010 0.000010 0.000010 0.000010 0.000010 0.000010 0.019486 0.000010 0.000010 0.913409 0.000010 0.005754 0.000010 0.000010 0.000010 0.000010 0.000010 0.000010 0.000010 0.000010 0.000010 0.010344 0.002574 0.000010 0.011919 0.009404 0.004231 0.000010 0.000010 0.000010 0.000010 0.000010 0.000010 0.000010 0.000010 0.000010 0.000010 0.000010 0.000010 0.015125 0.000010
0.000010 0.000010 0.007860 0.000010 0.000010 0.000010 0.000010 0.000010 0.000010 0.000010 0.002024 0.000010 0.000010 0.000010 0.000010 0.011585 0.000010 0.000010 0.904079 0.000010 0.000010 0.000010 0.000010 0.000010 0.000010 0.000010 0.002793 0.026535 0.000010 0.000010 0.012848 0.000010 0.000010 0.000010 0.000010 0.010116 0.000010 0.000010 0.000010 0.000010 0.000010 0.000010 0.000010 0.000010 0.000010 0.007091 0.000010 0.000010 0.014670 0.000010
0.000010 0.000010 0.000010 0.000010 0.000010 0.000010 0.000010 0.000010 0.000010 0.000010 0.000010 0.000010 0.000010 0.000010 0.000010 0.027803 0.000010 0.004670 0.515564 0.000010 0.404671 0.000010 0.000010 0.000010 0.000010 0.000010 0.000010 0.008416 0.000010 0.000010 0.000010 0.000010 0.025415 0.000010 0.000010 0.000010 0.000010 0.000010 0.000010 0.000010 0.010803 0.002197 0.000010 0.000051 0.000010 0.000010 0.000010 0.000010 0.000010 0.000010
0.000010 0.000010 0.000010 0.000010 0.000010 0.000010 0.000010 0.000010 0.000010 0.000010 0.000010 0.000010 0.000010 0.000010 0.000010 0.000010 0.000010 0.000010 0.910910 0.000010 0.000010 0.000010 0.000010 0.000010 0.012236 0.000010 0.000010 0.024744 0.000010 0.000010 0.011204 0.005820 0.000010 0.000150 0.000010 0.010388 0.000010 0.000010 0.000010 0.000010 0.000010 0.000010 0.000010 0.000010 0.000010 0.000010 0.000010 0.000010 0.024128 0.000010
0.000010 0.000010 0.000010 0.000010 0.000010 0.000010 0.000010 0.000010 0.000010 0.000010 0.000010 0.000010 0.000010 0.063182 0.000010 0.018520 0.000010 0.000010 0.860313 0.000010 0.032352 0.000010 0.000010 0.000010 0.019236 0.000010 0.000010 0.000010 0.000010 0.000010 0.005957 0.000010 0.000010 0.000010 0.000010 0.000010 0.000010 0.000010 0.000010 0.000010 0.000010 0.000010 0.000010 0.000010 0.000010 0.000010 0.000010 0.000010 0.000010 0.000010
0.000010 0.000010 0.000010 0.000010 0.046626 0.000010 0.000010 0.031881 0.048459 0.007098 0.004699 0.000010 0.000010 0.045121 0.009718 0.000010 0.000010 0.000010 0.012841 0.009335 0.000010 0.000010 0.031841 0.000010 0.000010 0.019701 0.000010 0.000010 0.000010 0.000010 0.000133 0.000010 0.000010 0.000227 0.000010 0.000010 0.000010 0.014581 0.008583 0.012634 0.000010 0.000010 0.000010 0.678842 0.000010 0.017360 0.000010 0.000010 0.000010 0.000010
0.005545 0.000010 0.000010 0.000010 0.019183 0.000010 0.008577 0.000010 0.000010 0.007255 0.000010 0.000010 0.000010 0.000010 0.000010 0.000010 0.013115 0.000010 0.001063 0.000010 0.000010 0.015858 0.013116 0.000010 0.000010 0.000010 0.000010 0.001239 0.000010 0.000010 0.015491 0.024631 0.000010 0.004882 0.017013 0.000010 0.000010 0.000010 0.000993 0.000010 0.000010 0.006319 0.000010 0.803492 0.022835 0.000762 0.018322 0.000010 0.000010 0.000010
0.000010 0.011694 0.000010 0.002941 0.020558 0.004832 0.018215 0.000010 0.008556 0.011597 0.000010 0.000010 0.012387 0.035758 0.000567 0.010411 0.006677 0.000010 0.000010 0.000010 0.001234 0.006799 0.038131 0.000010 0.000010 0.000010 0.000010 0.000010 0.000010 0.000010 0.000010 0.009819 0.000010 0.019360 0.004836 0.002014 0.006511 0.012956 0.000010 0.000010 0.000010 0.009489 0.003161 0.681638 0.049584 0.000010 0.002471 0.007575 0.000010 0.000010
0.000010 0.000010 0.000010 0.000010 0.000010 0.000010 0.000010 0.000010 0.000010 0.000010 0.000010 0.000010 0.000010 0.000010 0.000010 0.000010 0.000010 0.000010 0.000010 0.000010 0.000010 0.000010 0.000010 0.000010 0.000010 0.000010 0.000010 0.000010 0.000010 0.000010 0.002438 0.000010 0.000010 0.000010 0.000010 0.000010 0.000010 0.000010 0.000010 0.000010 0.000010 0.009092 0.000010 0.988000 0.000010 0.000010 0.000010 0.000010 0.000010 0.000010
0.000010 0.000010 0.000010 0.000010 0.000010 0.000010 0.000010 0.000010 0.000010 0.000010 0.000010 0.000010 0.000010 0.000010 0.000010 0.000010 0.000010 0.000010 0.000010 0.000010 0.000010 0.002276 0.000010 0.000010 0.000010 0.000010 0.000010 0.000010 0.000010 0.000010 0.000010 0.000010 0.000010 0.000010 0.000010 0.000010 0.000010 0.009279 0.003172 0.000010 0.000010 0.005877 0.000010 0.943003 0.035954 0.000010 0.000010 0.000010 0.000010 0.000010
0.000010 0.000010 0.003082 0.009955 0.021017 0.000010 0.000010 0.000010 0.043048 0.000010 0.000010 0.013578 0.000010 0.000010 0.007623 0.000010 0.000010 0.000010 0.000010 0.000010 0.000010 0.006098 0.053205 0.000010 0.000010 0.000010 0.000010 0.000010 0.000010 0.000010 0.014500 0.000010 0.000010 0.003181 0.000010 0.001406 0.000010 0.021486 0.002631 0.005143 0.011902 0.000010 0.000060 0.781755 0.000010 0.000010 0.000010 0.000010 0.000010 0.000010
0.000010 0.000010 0.000010 0.000010 0.038342 0.010632 0.000010 0.000010 0.000010 0.001196 0.011612 0.002026 0.000010 0.065555 0.009485 0.000010 0.000018 0.000010 0.000010 0.030935 0.000010 0.000010 0.045325 0.000010 0.000010 0.010243 0.018560 0.007878 0.000010 0.000010 0.000010 0.000010 0.000010 0.021550 0.005388 0.002106 0.008126 0.007131 0.001815 0.000010 0.000010 0.009244 0.000010 0.663726 0.028828 0.000010 0.000010 0.000010 0.000010 0.000010
0.000010 0.000010 0.000010 0.000010 0.000010 0.000010 0.000010 0.000010 0.000010 0.000010 0.000010 0.000010 0.000010 0.000010 0.000010 0.000010 0.000010 0.000010 0.000010 0.000010 0.000010 0.000010 0.000010 0.000010 0.000010 0.000010 0.000010 0.000010 0.000010 0.000010 0.000010 0.000010 0.000010 0.000010 0.000010 0.000010 0.000010 0.000010 0.000010 0.000010 0.000010 0.000010 0.000010 0.999510 0.000010 0.000010 0.000010 0.000010 0.000010 0.000010
0.002172 0.016306 0.000010 0.000010 0.000010 0.000010 0.023040 0.000010 0.000010 0.006705 0.004803 0.000010 0.003881 0.011088 0.001273 0.004479 0.000010 0.000010 0.002990 0.002339 0.000010 0.023215 0.042411 0.000010 0.000010 0.000010 0.009920 0.012583 0.000610 0.000010 0.002830 0.000010 0.000010 0.000010 0.000010 0.000010 0.006070 0.000010 0.000010 0.000010 0.011208 0.017715 0.000010 0.763928 0.000010 0.010265 0.000010 0.005017 0.014892 0.000010
0.000010 0.000010 0.000010 0.000010 0.000010 0.000010 0.000010 0.000010 0.000010 0.000010 0.000010 0.000010 0.000010 0.000010 0.000010 0.000010 0.000010 0.000010 0.000010 0.000010 0.000010 0.000010 0.000010 0.000010 0.000010 0.000010 0.000010 0.000010 0.000010 0.000010 0.000010 0.000010 0.000010 0.000010 0.000010 0.000010 0.000010 0.000010 0.000010 0.000010 0.000010 0.017543 0.000010 0.981977 0.000010 0.000010 0.000010 0.000010 0.000010 0.000010
0.000010 0.000010 0.000010 0.000747 0.000010 0.000010 0.000010 0.000010 0.000010 0.000010 0.000010 0.000010 0.000010 0.000010 0.000010 0.000010 0.000010 0.000010 0.000010 0.018298 0.000010 0.000010 0.000010 0.000010 0.000010 0.000010 0.000010 0.000010 0.000010 0.000010 0.000010 0.000010 0.000010 0.000010 0.000010 0.000010 0.000010 0.000010 0.001420 0.000010 0.000010 0.009440 0.000010 0.969645 0.000010 0.000010 0.000010 0.000010 0.000010 0.000010
0.000010 0.000010 0.000010 0.000010 0.000010 0.000010 0.011107 0.000010 0.000010 0.000010 0.000010 0.000010 0.000010 0.000010 0.000010 0.000010 0.013302 0.017370 0.000010 0.000010 0.000010 0.000010 0.000010 0.000010 0.000010 0.000010 0.000010 0.000010 0.000010 0.000010 0.000010 0.000010 0.000010 0.000010 0.000010 0.000010 0.000010 0.000010 0.000010 0.001579 0.000010 0.000010 0.000010 0.955411 0.000010 0.000010 0.000010 0.000791 0.000010 0.000010
0.000010 0.000010 0.000010 0.000010 0.000010 0.000010 0.000010 0.000010 0.000010 0.000010 0.000010 0.000010 0.000010 0.000010 0.000010 0.000010 0.000010 0.000010 0.000010 0.015692 0.000010 0.000010 0.000010 0.000010 0.000010 0.000010 0.000010 0.000010 0.000010 0.000010 0.000010 0.000010 0.000010 0.000010 0.000010 0.000010 0.000010 0.000010 0.000015 0.000010 0.000010 0.000010 0.000010 0.983823 0.000010 0.000010 0.000010 0.000010 0.000010 0.000010
0.000010 0.000010 0.006225 0.000010 0.000010 0.003129 0.000010 0.000010 0.000010 0.000010 0.006252 0.000010 0.013992 0.000010 0.000010 0.004790 0.000010 0.000010 0.000010 0.000010 0.001636 0.000010 0.000010 0.000010 0.000010 0.003076 0.000010 0.026752 0.000010 0.000010 0.000010 0.000010 0.000010 0.000010 0.003847 0.000010 0.000010 0.000010 0.013908 0.000010 0.000010 0.010962 0.000010 0.893887 0.000010 0.000010 0.000010 0.011176 0.000010 0.000010
0.000010 0.000010 0.000010 0.000010 0.006827 0.000010 0.000010 0.000010 0.000010 0.000010 0.000010 0.000010 0.000010 0.000010 0.000010 0.000010 0.011030 0.000010 0.000010 0.000010 0.000010 0.000010 0.000010 0.000010 0.000010 0.000010 0.000010 0.000010 0.000010 0.000010 0.000010 0.000010 0.000010 0.000010 0.000010 0.000010 0.000010 0.000010 0.006356 0.000010 0.000010 0.001929 0.000010 0.973407 0.000010 0.000010 0.000010 0.000010 0.000010 0.000010
0.000010 0.000010 0.011158 0.000010 0.000010 0.015351 0.009103 0.000010 0.000010 0.009184 0.000010 0.000010 0.000010 0.000010 0.000010 0.000010 0.004766 0.000010 0.000010 0.000010 0.000010 0.000010 0.000010 0.000010 0.000010 0.000010 0.000010 0.000010 0.000010 0.000010 0.021964 0.000010 0.000010 0.000010 0.000010 0.000010 0.000010 0.000010 0.000010 0.000012 0.000010 0.000010 0.006255 0.920005 0.000010 0.000010 0.000010 0.000010 0.001802 0.000010
0.000010 0.000010 0.000010 0.000010 0.000010 0.000010 0.000010 0.000010 0.009525 0.000010 0.000010 0.000010 0.000010 0.000010 0.000010 0.000010 0.000010 0.007758 0.000010 0.000010 0.000010 0.000010 0.000010 0.000010 0.000010 0.000010 0.000010 0.000010 0.000010 0.000010 0.000010 0.000010 0.000010 0.000010 0.000010 0.000010 0.000010 0.000010 0.000010 0.000010 0.000010 0.000010 0.000010 0.982246 0.000010 0.000010 0.000010 0.000010 0.000010 0.000010
0.000010 0.000010 0.000010 0.000010 0.000010 0.000010 0.000010 0.026029 0.000010 0.000010 0.000010 0.000010 0.000010 0.000010 0.000010 0.000010 0.000010 0.000010 0.000010 0.005319 0.000010 0.005756 0.000010 0.000010 0.000010 0.000010 0.000010 0.000010 0.000010 0.000010 0.000010 0.000010 0.000010 0.000010 0.000010 0.000010 0.000010 0.000010 0.008384 0.000010 0.000010 0.000010 0.000010 0.925937 0.000010 0.000010 0.018880 0.000010 0.000010 0.009266
0.004956 0.000792 0.011109 0.001920 0.000010 0.000010 0.000010 0.000010 0.000010 0.001817 0.000387 0.000010 0.000010 0.000010 0.009135 0.002053 0.000010 0.003513 0.000010 0.000010 0.000010 0.005683 0.000010 0.000010 0.000010 0.000010 0.000010 0.000010 0.001763 0.000010 0.000010 0.031694 0.000010 0.000010 0.015742 0.000010 0.008171 0.000010 0.000010 0.000010 0.000010 0.023584 0.000010 0.829791 0.009921 0.000010 0.000010 0.006158 0.031501 0.000010
0.000010 0.000010 0.000010 0.000010 0.000010 0.000010 0.000010 0.000010 0.000010 0.000010 0.000010 0.000010 0.000010 0.000010 0.000010 0.000010 0.000010 0.000010 0.000010 0.000010 0.000010 0.000010 0.000010 0.000010 0.000010 0.000010 0.000010 0.000010 0.000010 0.000010 0.000010 0.000010 0.000010 0.000010 0.000010 0.000010 0.000010 0.000010 0.000010 0.000010 0.000010 0.000010 0.000010 0.999510 0.000010 0.000010 0.000010 0.000010 0.000010 0.000010
0.000010 0.000010 0.000010 0.000010 0.000010 0.000010 0.000010 0.000010 0.000010 0.000010 0.999510 0.000010 0.000010 0.000010 0.000010 0.000010 0.000010 0.000010 0.000010 0.000010 0.000010 0.000010 0.000010 0.000010 0.000010 0.000010 0.000010 0.000010 0.000010 0.000010 0.000010 0.000010 0.000010 0.000010 0.000010 0.000010 0.000010 0.000010 0.000010 0.000010 0.000010 0.000010 0.000010 0.000010 0.000010 0.000010 0.000010 0.000010 0.000010 0.000010
0.000010 0.000010 0.000010 0.000010 0.000010 0.000010 0.000010 0.000010 0.000010 0.000010 0.999510 0.000010 0.000010 0.000010 0.000010 0.000010 0.000010 0.000010 0.000010 0.000010 0.000010 0.000010 0.000010 0.000010 0.000010 0.000010 0.000010 0.000010 0.000010 0.000010 0.000010 0.000010 0.000010 0.000010 0.000010 0.000010 0.000010 0.000010 0.000010 0.000010 0.000010 0.000010 0.000010 0.000010 0.000010 0.000010 0.000010 0.000010 0.000010 0.000010
0.000010 0.000010 0.000010 0.000010 0.000010 0.000010 0.000010 0.000010 0.000010 0.000010 0.999510 0.000010 0.000010 0.000010 0.000010 0.000010 0.000010 0.000010 0.000010 0.000010 0.000010 0.000010 0.000010 0.000010 0.000010 0.000010 0.000010 0.000010 0.000010 0.000010 0.000010 0.000010 0.000010 0.000010 0.000010 0.000010 0.000010 0.000010 0.000010 0.000010 0.000010 0.000010 0.000010 0.000010 0.000010 0.000010 0.000010 0.000010 0.000010 0.000010
0.000010 0.000010 0.000010 0.000010 0.000010 0.000010 0.000010 0.000010 0.000010 0.000010 0.999510 0.000010 0.000010 0.000010 0.000010 0.000010 0.000010 0.000010 0.000010 0.000010 0.000010 0.000010 0.000010 0.000010 0.000010 0.000010 0.000010 0.000010 0.000010 0.000010 0.000010 0.000010 0.000010 0.000010 0.000010 0.000010 0.000010 0.000010 0.000010 0.000010 0.000010 0.000010 0.000010 0.000010 0.000010 0.000010 0.000010 0.000010 0.000010 0.000010
0.000010 0.000010 0.000010 0.000010 0.000010 0.000010 0.000010 0.000010 0.000010 0.000010 0.999510 0.000010 0.000010 0.000010 0.000010 0.000010 0.000010 0.000010 0.000010 0.000010 0.000010 0.000010 0.000010 0.000010 0.000010 0.000010 0.000010 0.000010 0.000010 0.000010 0.000010 0.000010 0.000010 0.000010 0.000010 0.000010 0.000010 0.000010 0.000010 0.000010 0.000010 0.000010 0.000010 0.000010 0.000010 0.000010 0.000010 0.000010 0.000010 0.000010
0.000010 0.000010 0.000010 0.000010 0.000010 0.000010 0.000010 0.000010 0.000010 0.000010 0.999510 0.000010 0.000010 0.000010 0.000010 0.000010 0.000010 0.000010 0.000010 0.000010 0.000010 0.000010 0.000010 0.000010 0.000010 0.000010 0.000010 0.000010 0.000010 0.000010 0.000010 0.000010 0.000010 0.000010 0.000010 0.000010 0.000010 0.000010 0.000010 0.000010 0.000010 0.000010 0.000010 0.000010 0.000010 0.000010 0.000010 0.000010 0.000010 0.000010
0.000010 0.000010 0.000010 0.000010 0.000010 0.000010 0.000010 0.000010 0.000010 0.000010 0.999500 0.000010 0.000010 0.000010 0.000010 0.000010 0.000010 0.000010 0.000010 0.000010 0.000010 0.000010 0.000010 0.000010 0.000010 0.000010 0.000010 0.000010 0.000010 0.000010 0.000010 0.000010 0.000020 0.000010 0.000010 0.000010 0.000010 0.000010 0.000010 0.000010 0.000010 0.000010 0.000010 0.000010 0.000010 0.000010 0.000010 0.000010 0.000010 0.000010
0.000010 0.000010 0.000010 0.000010 0.000010 0.000010 0.000010 0.000010 0.000010 0.000010 0.999510 0.000010 0.000010 0.000010 0.000010 0.000010 0.000010 0.000010 0.000010 0.000010 0.000010 0.000010 0.000010 0.000010 0.000010 0.000010 0.000010 0.000010 0.000010 0.000010 0.000010 0.000010 0.000010 0.000010 0.000010 0.000010 0.000010 0.000010 0.000010 0.000010 0.000010 0.000010 0.000010 0.000010 0.000010 0.000010 0.000010 0.000010 0.000010 0.000010
0.000010 0.000010 0.000010 0.000010 0.000010 0.000010 0.000010 0.000010 0.000010 0.142564 0.000010 0.000010 0.004822 0.000010 0.000010 0.014399 0.000010 0.000010 0.000010 0.000010 0.000010 0.000010 0.000010 0.000010 0.000010 0.000010 0.002464 0.000010 0.000010 0.829885 0.000010 0.000010 0.000010 0.004979 0.000010 0.000010 0.000010 0.000010 0.000010 0.000010 0.000010 0.000010 0.000010 0.000010 0.000010 0.000010 0.000010 0.000457 0.000010 0.000010
0.000010 0.000010 0.000010 0.000010 0.000010 0.000744 0.000010 0.000010 0.000010 0.196974 0.016193 0.000010 0.000010 0.000010 0.000010 0.000010 0.000010 0.000010 0.000010 0.000010 0.000010 0.000010 0.000010 0.000010 0.000010 0.000010 0.000010 0.007193 0.000010 0.741845 0.000010 0.019344 0.000708 0.000010 0.015280 0.000010 0.000010 0.000010 0.000010 0.000010 0.000010 0.000010 0.000010 0.000010 0.000010 0.000010 0.000010 0.000010 0.001309 0.000010
0.000010 0.000010 0.000010 0.000010 0.000010 0.005714 0.000010 0.000010 0.000010 0.181667 0.000010 0.000010 0.003737 0.000010 0.000010 0.000010 0.000010 0.000010 0.000010 0.000010 0.000010 0.000010 0.000010 0.000010 0.000010 0.000010 0.000010 0.000010 0.000010 0.782473 0.000010 0.008643 0.000010 0.000010 0.015547 0.000010 0.000010 0.000010 0.000010 0.000010 0.000010 0.001789 0.000010 0.000010 0.000010 0.000010 0.000010 0.000010 0.000010 0.000010
0.000010 0.000010 0.000010 0.000010 0.000010 0.000010 0.000010 0.000010 0.000010 0.130762 0.000010 0.000010 0.000010 0.000010 0.000010 0.000010 0.000010 0.000010 0.000010 0.000010 0.000010 0.000010 0.004467 0.000010 0.000010 0.000010 0.000010 0.000010 0.000010 0.858544 0.000010 0.000010 0.000010 0.000010 0.000010 0.000010 0.002510 0.000010 0.000010 0.000010 0.000010 0.000010 0.002172 0.000010 0.000010 0.001105 0.000010 0.000010 0.000010 0.000010
0.000010 0.000010 0.000010 0.000010 0.000010 0.000010 0.000010 0.005898 0.000010 0.108392 0.000010 0.000010 0.018166 0.000010 0.012962 0.015154 0.000438 0.000519 0.000010 0.000010 0.000010 0.000010 0.000010 0.000010 0.000010 0.000010 0.000010 0.000010 0.000010 0.796515 0.000010 0.000010 0.017618 0.000010 0.000010 0.000010 0.000010 0.000010 0.000010 0.000010 0.000010 0.000010 0.000010 0.000010 0.023938 0.000010 0.000010 0.000010 0.000010 0.000010
0.000010 0.000010 0.000010 0.021882 0.000010 0.001296 0.000010 0.019578 0.000010 0.792344 0.000010 0.001711 0.028654 0.000010 0.020466 0.003662 0.012129 0.003529 0.000010 0.000010 0.001968 0.000010 0.004622 0.000010 0.029710 0.000010 0.000010 0.010094 0.000010 0.000010 0.000010 0.000010 0.000010 0.002127 0.009703 0.002536 0.000010 0.001609 0.000468 0.000010 0.000298 0.000010 0.000010 0.017153 0.004849 0.000010 0.009340 0.000010 0.000010 0.000010
0.000010 0.020156 0.000010 0.000010 0.000019 0.000010 0.000010 0.000010 0.008876 0.849832 0.022390 0.000010 0.004993 0.000010 0.000010 0.000010 0.000010 0.000010 0.000010 0.000010 0.000010 0.000010 0.000010 0.022695 0.006845 0.000010 0.000010 0.000010 0.000010 0.000010 0.000010 0.000010 0.010911 0.000010 0.015630 0.000010 0.000010 0.000010 0.000010 0.000010 0.000010 0.000010 0.000010 0.004241 0.023371 0.000010 0.000010 0.009672 0.000010 0.000010
0.000010 0.000010 0.000010 0.000010 0.000010 0.000010 0.000010 0.000010 0.000010 0.995265 0.000010 0.000010 0.000010 0.000010 0.000010 0.000010 0.000010 0.000010 0.000010 0.000010 0.000010 0.000010 0.000010 0.000010 0.000010 0.000010 0.000010 0.000010 0.000010 0.000010 0.004255 0.000010 0.000010 0.000010 0.000010 0.000010 0.000010 0.000010 0.000010 0.000010 0.000010 0.000010 0.000010 0.000010 0.000010 0.000010 0.000010 0.000010 0.000010 0.000010
0.000010 0.000010 0.000010 0.025349 0.000010 0.000010 0.000010 0.016953 0.000010 0.888021 0.000010 0.004647 0.000010 0.000010 0.000010 0.011298 0.035261 0.002710 0.000010 0.000010 0.000010 0.000010 0.000010 0.000010 0.011385 0.000010 0.000010 0.000010 0.000010 0.000010 0.000010 0.000010 0.000010 0.000010 0.000823 0.000010 0.000010 0.000010 0.000010 0.000010 0.000010 0.000010 0.000010 0.003152 0.000010 0.000010 0.000010 0.000010 0.000010 0.000010
0.000010 0.000010 0.000010 0.000010 0.000010 0.000010 0.000010 0.000010 0.000010 0.999510 0.000010 0.000010 0.000010 0.000010 0.000010 0.000010 0.000010 0.000010 0.000010 0.000010 0.000010 0.000010 0.000010 0.000010 0.000010 0.000010 0.000010 0.000010 0.000010 0.000010 0.000010 0.000010 0.000010 0.000010 0.000010 0.000010 0.000010 0.000010 0.000010 0.000010 0.000010 0.000010 0.000010 0.000010 0.000010 0.000010 0.000010 0.000010 0.000010 0.000010
0.000010 0.000010 0.000010 0.000010 0.000010 0.000010 0.000010 0.000010 0.000010 0.999510 0.000010 0.000010 0.000010 0.000010 0.000010 0.000010 0.000010 0.000010 0.000010 0.000010 0.000010 0.000010 0.000010 0.000010 0.000010 0.000010 0.000010 0.000010 0.000010 0.000010 0.000010 0.000010 0.000010 0.000010 0.000010 0.000010 0.000010 0.000010 0.000010 0.000010 0.000010 0.000010 0.000010 0.000010 0.000010 0.000010 0.000010 0.000010 0.000010 0.000010
0.000010 0.000010 0.000010 0.000010 0.000010 0.000010 0.000010 0.000010 0.000010 0.999510 0.000010 0.000010 0.000010 0.000010 0.000010 0.000010 0.000010 0.000010 0.000010 0.000010 0.000010 0.000010 0.000010 0.000010 0.000010 0.000010 0.000010 0.000010 0.000010 0.000010 0.000010 0.000010 0.000010 0.000010 0.000010 0.000010 0.000010 0.000010 0.000010 0.000010 0.000010 0.000010 0.000010 0.000010 0.000010 0.000010 0.000010 0.000010 0.000010 0.000010
0.000010 0.000010 0.000010 0.013635 0.000010 0.000010 0.000010 0.000010 0.000010 0.985885 0.000010 0.000010 0.000010 0.000010 0.000010 0.000010 0.000010 0.000010 0.000010 0.000010 0.000010 0.000010 0.000010 0.000010 0.000010 0.000010 0.000010 0.000010 0.000010 0.000010 0.000010 0.000010 0.000010 0.000010 0.000010 0.000010 0.000010 0.000010 0.000010 0.000010 0.000010 0.000010 0.000010 0.000010 0.000010 0.000010 0.000010 0.000010 0.000010 0.000010
0.000010 0.000010 0.000010 0.000010 0.000010 0.000010 0.000010 0.000010 0.000010 0.984060 0.000010 0.000010 0.000010 0.000010 0.000010 0.000010 0.000010 0.000010 0.000010 0.000010 0.000010 0.000010 0.000010 0.000010 0.000010 0.000010 0.000010 0.000010 0.000010 0.000010 0.000010 0.000010 0.000010 0.000010 0.000010 0.000010 0.000010 0.001787 0.000010 0.000010 0.000010 0.000010 0.000010 0.000010 0.000010 0.000010 0.013683 0.000010 0.000010 0.000010
0.000010 0.000010 0.000010 0.000010 0.000010 0.000010 0.000010 0.000010 0.000010 0.999510 0.000010 0.000010 0.000010 0.000010 0.000010 0.000010 0.000010 0.000010 0.000010 0.000010 0.000010 0.000010 0.000010 0.000010 0.000010 0.000010 0.000010 0.000010 0.000010 0.000010 0.000010 0.000010 0.000010 0.000010 0.000010 0.000010 0.000010 0.000010 0.000010 0.000010 0.000010 0.000010 0.000010 0.000010 0.000010 0.000010 0.000010 0.000010 0.000010 0.000010
0.000010 0.000010 0.000010 0.009689 0.000010 0.000010 0.000010 0.000010 0.000010 0.976083 0.000010 0.000010 0.000010 0.000010 0.000010 0.000010 0.000010 0.000010 0.000010 0.000010 0.000010 0.000010 0.000010 0.000010 0.000010 0.000010 0.000010 0.000010 0.000010 0.000010 0.000010 0.000010 0.000010 0.000010 0.000010 0.000010 0.000010 0.000010 0.001320 0.000010 0.000010 0.000010 0.000010 0.000010 0.000010 0.000010 0.000010 0.012448 0.000010 0.000010
0.000010 0.000010 0.000010 0.008343 0.002699 0.000010 0.000010 0.000010 0.039715 0.929788 0.000010 0.000010 0.000010 0.000010 0.000010 0.000010 0.000010 0.000010 0.000010 0.000010 0.000010 0.000010 0.000010 0.000010 0.000010 0.000010 0.000010 0.000010 0.000010 0.000010 0.000010 0.000010 0.000010 0.000010 0.000010 0.000010 0.000010 0.000010 0.000010 0.000010 0.000010 0.005525 0.005135 0.000010 0.000170 0.000010 0.000010 0.008207 0.000010 0.000010
0.000010 0.000010 0.000010 0.000010 0.000010 0.000010 0.000010 0.000010 0.000010 0.999510 0.000010 0.000010 0.000010 0.000010 0.000010 0.000010 0.000010 0.000010 0.000010 0.000010 0.000010 0.000010 0.000010 0.000010 0.000010 0.000010 0.000010 0.000010 0.000010 0.000010 0.000010 0.000010 0.000010 0.000010 0.000010 0.000010 0.000010 0.000010 0.000010 0.000010 0.000010 0.000010 0.000010 0.000010 0.000010 0.000010 0.000010 0.000010 0.000010 0.000010
0.000010 0.000010 0.000010 0.000010 0.000010 0.000010 0.000010 0.000010 0.000010 0.999510 0.000010 0.000010 0.000010 0.000010 0.000010 0.000010 0.000010 0.000010 0.000010 0.000010 0.000010 0.000010 0.000010 0.000010 0.000010 0.000010 0.000010 0.000010 0.000010 0.000010 0.000010 0.000010 0.000010 0.000010 0.000010 0.000010 0.000010 0.000010 0.000010 0.000010 0.000010 0.000010 0.000010 0.000010 0.000010 0.000010 0.000010 0.000010 0.000010 0.000010
0.000010 0.000010 0.000010 0.000010 0.000010 0.000010 0.000010 0.000010 0.000010 0.000010 0.000010 0.000010 0.000010 0.000010 0.000010 0.000010 0.000010 0.000010 0.000010 0.000010 0.000010 0.000010 0.000010 0.000010 0.000010 0.000010 0.000010 0.000010 0.000010 0.000010 0.000010 0.000010 0.000010 0.000010 0.999510 0.000010 0.000010 0.000010 0.000010 0.000010 0.000010 0.000010 0.000010 0.000010 0.000010 0.000010 0.000010 0.000010 0.000010 0.000010
0.000010 0.000010 0.008953 0.000010 0.000010 0.003777 0.000010 0.000010 0.000010 0.000010 0.000010 0.000010 0.000010 0.000010 0.000010 0.019760 0.000010 0.000010 0.014839 0.000010 0.000010 0.000010 0.000010 0.000010 0.008282 0.017673 0.000010 0.001890 0.000010 0.032414 0.000010 0.000010 0.011339 0.001353 0.828545 0.018513 0.000010 0.000010 0.000010 0.000010 0.000010 0.000010 0.000010 0.025668 0.000010 0.004550 0.000010 0.000010 0.002093 0.000010
0.000010 0.000010 0.000010 0.000010 0.000010 0.000010 0.000010 0.000010 0.000010 0.000010 0.000010 0.000010 0.000010 0.000010 0.000010 0.048008 0.000010 0.000010 0.000010 0.000010 0.000010 0.000010 0.000010 0.000010 0.000010 0.000010 0.000010 0.000010 0.000010 0.000010 0.000010 0.000010 0.000010 0.000010 0.951512 0.000010 0.000010 0.000010 0.000010 0.000010 0.000010 0.000010 0.000010 0.000010 0.000010 0.000010 0.000010 0.000010 0.000010 0.000010
0.000010 0.000010 0.000010 0.000010 0.000010 0.000010 0.000010 0.000010 0.000010 0.000010 0.000010 0.000010 0.000010 0.000010 0.000010 0.000010 0.000010 0.000010 0.000010 0.000010 0.000010 0.000010 0.000010 0.000010 0.000010 0.000010 0.000010 0.000010 0.000010 0.000010 0.000010 0.000010 0.000010 0.000010 0.999510 0.000010 0.000010 0.000010 0.000010 0.000010 0.000010 0.000010 0.000010 0.000010 0.000010 0.000010 0.000010 0.000010 0.000010 0.000010
0.000010 0.000010 0.000010 0.000010 0.000010 0.000010 0.000010 0.000010 0.000010 0.000010 0.000010 0.000010 0.000010 0.000010 0.000010 0.000010 0.000010 0.000010 0.000010 0.000010 0.000010 0.000010 0.000010 0.000010 0.000010 0.000010 0.000010 0.000010 0.000010 0.000010 0.000010 0.000010 0.000010 0.000010 0.999510 0.000010 0.000010 0.000010 0.000010 0.000010 0.000010 0.000010 0.000010 0.000010 0.000010 0.000010 0.000010 0.000010 0.000010 0.000010
0.000010 0.000010 0.000010 0.000010 0.000010 0.000010 0.000010 0.000010 0.000010 0.000010 0.020497 0.000010 0.000010 0.000010 0.000010 0.059466 0.000010 0.000010 0.000010 0.000010 0.000010 0.000010 0.000010 0.000010 0.000010 0.019310 0.000010 0.000010 0.000010 0.001470 0.000010 0.000010 0.011543 0.005278 0.862015 0.020001 0.000010 0.000010 0.000010 0.000010 0.000010 0.000010 0.000010 0.000010 0.000010 0.000010 0.000010 0.000010 0.000010 0.000010
0.000010 0.000010 0.016084 0.000010 0.000010 0.000010 0.000010 0.000010 0.000010 0.000010 0.035359 0.000010 0.003259 0.007935 0.002416 0.055458 0.001049 0.000010 0.004326 0.002642 0.035758 0.000010 0.000010 0.000010 0.015541 0.086858 0.022485 0.000010 0.000010 0.032805 0.000010 0.007426 0.000010 0.017767 0.605922 0.009366 0.000010 0.000010 0.000010 0.000010 0.000010 0.005103 0.000010 0.017978 0.000010 0.014172 0.000010 0.000010 0.000010 0.000010
0.000010 0.024807 0.010463 0.000010 0.000010 0.000010 0.006329 0.000010 0.000010 0.000010 0.004238 0.003619 0.003813 0.006205 0.009389 0.057326 0.000010 0.000010 0.011216 0.000010 0.034135 0.000010 0.000010 0.000010 0.013765 0.001708 0.000030 0.000010 0.000010 0.004993 0.000010 0.000010 0.000010 0.019120 0.781018 0.000010 0.000010 0.000010 0.000010 0.000010 0.000010 0.000010 0.000010 0.000010 0.000010 0.007505 0.000010 0.000010 0.000010 0.000010
0.000010 0.000010 0.000010 0.000010 0.000010 0.000010 0.000010 0.000010 0.000010 0.000010 0.000745 0.000010 0.000010 0.015490 0.003418 0.004810 0.000010 0.000010 0.000010 0.000010 0.000010 0.000010 0.000010 0.000010 0.047255 0.000010 0.000010 0.000010 0.000010 0.000010 0.000010 0.000010 0.000010 0.000010 0.927842 0.000010 0.000010 0.000010 0.000010 0.000010 0.000010 0.000010 0.000010 0.000010 0.000010 0.000010 0.000010 0.000010 0.000010 0.000010
0.000010 0.000010 0.000010 0.000010 0.000010 0.000010 0.000010 0.000010 0.000010 0.000010 0.000010 0.000010 0.000010 0.000010 0.000010 0.000010 0.000010 0.000010 0.000010 0.000010 0.000010 0.000010 0.000010 0.000010 0.000010 0.000010 0.000010 0.000010 0.000010 0.000010 0.000010 0.000010 0.000010 0.000010 0.999510 0.000010 0.000010 0.000010 0.000010 0.000010 0.000010 0.000010 0.000010 0.000010 0.000010 0.000010 0.000010 0.000010 0.000010 0.000010
0.000010 0.000010 0.000010 0.000010 0.000010 0.000010 0.000010 0.000010 0.000010 0.000010 0.000010 0.000010 0.000010 0.000010 0.000010 0.019179 0.000010 0.000010 0.000010 0.000010 0.000010 0.000010 0.000010 0.000010 0.000010 0.000010 0.000010 0.000010 0.000020 0.000010 0.000010 0.000010 0.000010 0.000010 0.980331 0.000010 0.000010 0.000010 0.000010 0.000010 0.000010 0.000010 0.000010 0.000010 0.000010 0.000010 0.000010 0.000010 0.000010 0.000010
0.000010 0.000010 0.000010 0.000010 0.000010 0.000010 0.000010 0.000010 0.000010 0.000010 0.000010 0.000010 0.000010 0.000010 0.000010 0.000010 0.000010 0.000010 0.000010 0.000010 0.000010 0.000010 0.000010 0.000010 0.000010 0.000010 0.000010 0.000010 0.000010 0.000010 0.000010 0.000010 0.000010 0.000010 0.999510 0.000010 0.000010 0.000010 0.000010 0.000010 0.000010 0.000010 0.000010 0.000010 0.000010 0.000010 0.000010 0.000010 0.000010 0.000010
0.000010 0.000010 0.000010 0.000010 0.000010 0.000010 0.001680 0.000010 0.000010 0.000010 0.000010 0.000010 0.000010 0.000010 0.000010 0.104464 0.000010 0.000010 0.000010 0.000010 0.000010 0.000010 0.000010 0.000010 0.000010 0.026506 0.000010 0.000010 0.000010 0.000010 0.000838 0.000010 0.000010 0.008229 0.855379 0.000010 0.000010 0.000010 0.000010 0.000010 0.000010 0.000010 0.000010 0.000010 0.000010 0.000010 0.000010 0.000010 0.002474 0.000010
0.000010 0.000010 0.000010 0.000010 0.000010 0.000010 0.000010 0.000010 0.000010 0.000010 0.000010 0.000010 0.000010 0.000010 0.000010 0.000010 0.000010 0.000010 0.000010 0.000010 0.000010 0.000010 0.000010 0.000010 0.000010 0.000010 0.000010 0.000010 0.000010 0.000010 0.000010 0.000010 0.000010 0.000010 0.999510 0.000010 0.000010 0.000010 0.000010 0.000010 0.000010 0.000010 0.000010 0.000010 0.000010 0.000010 0.000010 0.000010 0.000010 0.000010
0.000010 0.000010 0.000010 0.000010 0.000010 0.000010 0.000010 0.000010 0.000010 0.000010 0.000010 0.000010 0.000010 0.000010 0.000010 0.039876 0.000010 0.000010 0.000010 0.000010 0.000010 0.000010 0.000010 0.000010 0.000010 0.000010 0.000010 0.000010 0.000010 0.000010 0.000010 0.000010 0.000010 0.000010 0.959644 0.000010 0.000010 0.000010 0.000010 0.000010 0.000010 0.000010 0.000010 0.000010 0.000010 0.000010 0.000010 0.000010 0.000010 0.000010
0.000010 0.000010 0.000010 0.000010 0.000010 0.000010 0.000010 0.000010 0.000010 0.000010 0.000010 0.000010 0.000010 0.000010 0.000010 0.000010 0.000010 0.000010 0.000010 0.000010 0.000010 0.000010 0.000010 0.000010 0.000010 0.000010 0.000010 0.000010 0.000010 0.000010 0.000010 0.000010 0.000010 0.000010 0.999510 0.000010 0.000010 0.000010 0.000010 0.000010 0.000010 0.000010 0.000010 0.000010 0.000010 0.000010 0.000010 0.000010 0.000010 0.000010
0.000010 0.000010 0.000010 0.000010 0.000010 0.000010 0.000010 0.000010 0.000010 0.000010 0.000010 0.000010 0.000010 0.000010 0.000010 0.000010 0.000010 0.000010 0.000010 0.000010 0.000010 0.000010 0.000010 0.000010 0.000010 0.000010 0.000010 0.000010 0.000010 0.000010 0.000010 0.000010 0.000010 0.000010 0.999510 0.000010 0.000010 0.000010 0.000010 0.000010 0.000010 0.000010 0.000010 0.000010 0.000010 0.000010 0.000010 0.000010 0.000010 0.000010
0.000010 0.000010 0.000010 0.000010 0.000010 0.000010 0.000010 0.000010 0.000010 0.000010 0.015032 0.000010 0.000010 0.000010 0.000010 0.062454 0.000010 0.007232 0.000010 0.000010 0.000010 0.000010 0.000010 0.000010 0.000010 0.023088 0.005230 0.003274 0.000010 0.000010 0.000010 0.000010 0.000010 0.012443 0.843748 0.000010 0.000010 0.000010 0.000010 0.000010 0.000010 0.000010 0.000010 0.002883 0.000010 0.008225 0.000010 0.000010 0.016001 0.000010
0.000010 0.000010 0.000010 0.000010 0.000010 0.000010 0.000010 0.000010 0.000010 0.000010 0.004646 0.000010 0.000010 0.000010 0.000010 0.023679 0.000010 0.006616 0.000010 0.000010 0.012026 0.000010 0.000010 0.000010 0.002151 0.000010 0.000010 0.000010 0.000010 0.000010 0.000010 0.000010 0.000010 0.000010 0.947549 0.002904 0.000010 0.000010 0.000010 0.000010 0.000010 0.000010 0.000010 0.000010 0.000010 0.000010 0.000010 0.000010 0.000010 0.000010
0.000010 0.000010 0.000010 0.000010 0.000010 0.000010 0.000010 0.000010 0.000010 0.000010 0.000010 0.000010 0.000124 0.000010 0.000010 0.000010 0.000010 0.000010 0.000010 0.000010 0.000010 0.000010 0.000010 0.000010 0.000010 0.000010 0.000010 0.000010 0.000010 0.000010 0.000010 0.000010 0.000010 0.000010 0.999396 0.000010 0.000010 0.000010 0.000010 0.000010 0.000010 0.000010 0.000010 0.000010 0.000010 0.000010 0.000010 0.000010 0.000010 0.000010
0.000010 0.000010 0.000010 0.000010 0.000010 0.000010 0.000010 0.000010 0.000010 0.000010 0.000010 0.000010 0.000010 0.000010 0.000010 0.000010 0.000010 0.000010 0.000010 0.000010 0.000010 0.000010 0.000010 0.000010 0.000010 0.000010 0.000010 0.000010 0.000010 0.000010 0.000010 0.000010 0.000010 0.000010 0.999510 0.000010 0.000010 0.000010 0.000010 0.000010 0.000010 0.000010 0.000010 0.000010 0.000010 0.000010 0.000010 0.000010 0.000010 0.000010
0.000010 0.000010 0.000010 0.000010 0.000010 0.000010 0.000010 0.000010 0.000010 0.000010 0.000010 0.000010 0.000010 0.000010 0.004095 0.066997 0.000010 0.000010 0.000010 0.000010 0.019013 0.000010 0.000010 0.000010 0.000010 0.020179 0.012978 0.000010 0.000010 0.000010 0.005593 0.000010 0.017819 0.011861 0.841055 0.000010 0.000010 0.000010 0.000010 0.000010 0.000010 0.000010 0.000010 0.000010 0.000010 0.000010 0.000010 0.000010 0.000010 0.000010
0.000010 0.000010 0.000010 0.000010 0.000010 0.000010 0.000010 0.000010 0.000010 0.000010 0.000010 0.000010 0.000010 0.000010 0.000010 0.006464 0.000010 0.000010 0.000010 0.000010 0.000010 0.000010 0.000010 0.000010 0.000010 0.000010 0.000010 0.000010 0.000010 0.000010 0.000010 0.000010 0.000010 0.000010 0.993056 0.000010 0.000010 0.000010 0.000010 0.000010 0.000010 0.000010 0.000010 0.000010 0.000010 0.000010 0.000010 0.000010 0.000010 0.000010
0.000010 0.000010 0.000010 0.000010 0.000010 0.000010 0.000010 0.000010 0.000010 0.005963 0.000010 0.000010 0.016722 0.000010 0.003836 0.000010 0.000010 0.000010 0.000010 0.000010 0.000010 0.000010 0.000010 0.000010 0.000010 0.023487 0.000010 0.003989 0.000010 0.042923 0.000010 0.000010 0.000010 0.000010 0.889187 0.000010 0.000010 0.000010 0.000010 0.000010 0.000343 0.013139 0.000010 0.000010 0.000010 0.000010 0.000010 0.000010 0.000010 0.000010
0.000010 0.000010 0.010206 0.000010 0.000010 0.000010 0.002450 0.000010 0.000010 0.000010 0.000586 0.000010 0.003494 0.000010 0.000010 0.042172 0.000010 0.000010 0.000010 0.000010 0.000010 0.000010 0.000010 0.000010 0.000010 0.010150 0.001391 0.000010 0.000010 0.000010 0.000010 0.010348 0.003520 0.014834 0.867139 0.016476 0.000010 0.000010 0.000010 0.000010 0.002171 0.000010 0.000010 0.000010 0.000010 0.014702 0.000010 0.000010 0.000010 0.000010
0.000010 0.000010 0.000010 0.000010 0.000010 0.001008 0.000010 0.000010 0.000010 0.004927 0.000010 0.000010 0.000010 0.000010 0.000010 0.032171 0.000010 0.000010 0.000010 0.000010 0.000010 0.000010 0.000010 0.000010 0.005564 0.052661 0.021728 0.000010 0.000010 0.000010 0.000010 0.006808 0.000010 0.001105 0.870800 0.000010 0.000010 0.000010 0.000010 0.000010 0.000010 0.000010 0.000010 0.000010 0.000010 0.002828 0.000010 0.000010 0.000010 0.000010
0.000010 0.000010 0.000010 0.000010 0.000010 0.000010 0.000010 0.000010 0.000010 0.000010 0.000010 0.000010 0.000010 0.000010 0.000010 0.999510 0.000010 0.000010 0.000010 0.000010 0.000010 0.000010 0.000010 0.000010 0.000010 0.000010 0.000010 0.000010 0.000010 0.000010 0.000010 0.000010 0.000010 0.000010 0.000010 0.000010 0.000010 0.000010 0.000010 0.000010 0.000010 0.000010 0.000010 0.000010 0.000010 0.000010 0.000010 0.000010 0.000010 0.000010
0.000010 0.000010 0.000010 0.000010 0.000010 0.000010 0.000010 0.000010 0.000010 0.000010 0.000010 0.000010 0.000010 0.000010 0.000010 0.721100 0.000010 0.000010 0.000010 0.000010 0.000010 0.000010 0.000010 0.000010 0.000010 0.000010 0.000010 0.000010 0.000010 0.000010 0.000010 0.000010 0.000010 0.000010 0.278420 0.000010 0.000010 0.000010 0.000010 0.000010 0.000010 0.000010 0.000010 0.000010 0.000010 0.000010 0.000010 0.000010 0.000010 0.000010
0.000010 0.000010 0.000010 0.000010 0.000010 0.000010 0.000010 0.000010 0.000010 0.000010 0.000010 0.000010 0.000010 0.000010 0.000010 0.634798 0.000010 0.000010 0.269485 0.000010 0.000010 0.000010 0.000010 0.000010 0.000010 0.000286 0.000010 0.000010 0.000010 0.000010 0.000010 0.000010 0.002123 0.004782 0.078611 0.000010 0.000010 0.000010 0.000010 0.000010 0.000010 0.000010 0.000010 0.007236 0.000010 0.000010 0.000010 0.000010 0.002258 0.000010
0.000010 0.000010 0.000010 0.000010 0.000010 0.000010 0.000010 0.000010 0.000010 0.000010 0.000010 0.000010 0.000010 0.000010 0.000010 0.999510 0.000010 0.000010 0.000010 0.000010 0.000010 0.000010 0.000010 0.000010 0.000010 0.000010 0.000010 0.000010 0.000010 0.000010 0.000010 0.000010 0.000010 0.000010 0.000010 0.000010 0.000010 0.000010 0.000010 0.000010 0.000010 0.000010 0.000010 0.000010 0.000010 0.000010 0.000010 0.000010 0.000010 0.000010
0.000010 0.000010 0.000010 0.000010 0.000010 0.000010 0.000010 0.000010 0.000010 0.000010 0.000010 0.000010 0.000010 0.000010 0.000010 0.755767 0.000010 0.000010 0.000010 0.000010 0.000010 0.000010 0.000010 0.000010 0.000010 0.000010 0.000010 0.000010 0.000010 0.000010 0.000010 0.000010 0.000010 0.000010 0.243753 0.000010 0.000010 0.000010 0.000010 0.000010 0.000010 0.000010 0.000010 0.000010 0.000010 0.000010 0.000010 0.000010 0.000010 0.000010
0.000010 0.000010 0.000010 0.000010 0.000010 0.000010 0.000010 0.000010 0.000010 0.000010 0.000010 0.000010 0.000010 0.000010 0.000010 0.738096 0.000010 0.000010 0.000010 0.000010 0.000010 0.000010 0.000010 0.000010 0.000010 0.000010 0.000010 0.000010 0.000010 0.000010 0.000010 0.000010 0.000010 0.000010 0.261424 0.000010 0.000010 0.000010 0.000010 0.000010 0.000010 0.000010 0.000010 0.000010 0.000010 0.000010 0.000010 0.000010 0.000010 0.000010
0.000010 0.000010 0.000010 0.000010 0.000010 0.006029 0.000010 0.000010 0.000010 0.000010 0.000010 0.000010 0.000010 0.000010 0.000010 0.536585 0.000010 0.000010 0.000010 0.000010 0.062955 0.000010 0.000010 0.000010 0.000010 0.000010 0.005330 0.000010 0.000010 0.000010 0.000010 0.000174 0.000010 0.000010 0.378688 0.000010 0.000010 0.000010 0.000010 0.000010 0.000010 0.000010 0.000010 0.000010 0.000010 0.000010 0.000010 0.000010 0.009809 0.000010
0.000010 0.000010 0.000010 0.000010 0.000010 0.000010 0.000010 0.000010 0.000010 0.000010 0.000010 0.000010 0.000010 0.000010 0.000010 0.999510 0.000010 0.000010 0.000010 0.000010 0.000010 0.000010 0.000010 0.000010 0.000010 0.000010 0.000010 0.000010 0.000010 0.000010 0.000010 0.000010 0.000010 0.000010 0.000010 0.000010 0.000010 0.000010 0.000010 0.000010 0.000010 0.000010 0.000010 0.000010 0.000010 0.000010 0.000010 0.000010 0.000010 0.000010
0.000010 0.000010 0.000010 0.000010 0.000010 0.000010 0.000010 0.000010 0.000010 0.000010 0.000010 0.000010 0.000010 0.000010 0.000010 0.999510 0.000010 0.000010 0.000010 0.000010 0.000010 0.000010 0.000010 0.000010 0.000010 0.000010 0.000010 0.000010 0.000010 0.000010 0.000010 0.000010 0.000010 0.000010 0.000010 0.000010 0.000010 0.000010 0.000010 0.000010 0.000010 0.000010 0.000010 0.000010 0.000010 0.000010 0.000010 0.000010 0.000010 0.000010
0.016481 0.050646 0.003822 0.002021 0.000010 0.000010 0.000010 0.000010 0.000010 0.183106 0.000010 0.000010 0.000010 0.000010 0.000010 0.000010 0.000010 0.000010 0.000010 0.005594 0.000010 0.000010 0.028985 0.019991 0.037571 0.000010 0.000010 0.000010 0.000010 0.000010 0.004354 0.000010 0.000010 0.000010 0.000010 0.000010 0.000010 0.000010 0.000017 0.000010 0.006349 0.000010 0.000010 0.640693 0.000010 0.000010 0.000010 0.000010 0.000010 0.000010
0.000010 0.024166 0.000010 0.008647 0.000010 0.000010 0.017933 0.000010 0.000010 0.154893 0.000010 0.009051 0.000010 0.000010 0.000010 0.000010 0.000010 0.000010 0.000010 0.000010 0.008617 0.000010 0.011838 0.032672 0.040638 0.036079 0.000010 0.001604 0.000010 0.000010 0.001137 0.016661 0.000010 0.000010 0.000010 0.000010 0.000010 0.000010 0.007848 0.000010 0.012554 0.000010 0.000010 0.597049 0.000010 0.018284 0.000010 0.000010 0.000010 0.000010
0.006477 0.016486 0.000010 0.000010 0.000010 0.013235 0.006491 0.000010 0.000010 0.145871 0.000010 0.040582 0.000010 0.020763 0.000010 0.004877 0.000010 0.000010 0.000010 0.000010 0.000010 0.000010 0.000010 0.009647 0.040646 0.000010 0.011935 0.007822 0.001916 0.014933 0.017763 0.000010 0.000010 0.031528 0.000010 0.000010 0.000010 0.000010 0.000580 0.000010 0.004353 0.000010 0.000010 0.595878 0.000010 0.000010 0.000010 0.001090 0.006839 0.000010
0.000010 0.000010 0.008735 0.000010 0.000010 0.000010 0.000011 0.000010 0.000010 0.154246 0.000010 0.000010 0.000010 0.000010 0.000010 0.000010 0.000429 0.000010 0.000010 0.000440 0.008328 0.000010 0.000010 0.066623 0.051039 0.021682 0.021882 0.000010 0.000010 0.000010 0.031580 0.000010 0.018195 0.000010 0.011651 0.000010 0.000010 0.000010 0.000010 0.000010 0.006896 0.000010 0.005369 0.553439 0.000010 0.007468 0.000010 0.000010 0.031666 0.000010
0.018470 0.031799 0.000010 0.000010 0.000010 0.013027 0.011665 0.000010 0.000010 0.145621 0.000010 0.003694 0.002488 0.000010 0.000010 0.000010 0.001300 0.000010 0.000010 0.000010 0.000010 0.016615 0.000010 0.028376 0.037853 0.021345 0.022004 0.000010 0.000010 0.003337 0.000010 0.000010 0.000010 0.013404 0.000010 0.015432 0.000010 0.000010 0.000010 0.000869 0.010336 0.000019 0.000010 0.582200 0.008323 0.000010 0.000010 0.000010 0.011545 0.000010
0.013814 0.068824 0.006812 0.002732 0.000010 0.002001 0.015752 0.000010 0.000010 0.123238 0.000010 0.006084 0.004328 0.039814 0.000010 0.003998 0.000010 0.000010 0.000010 0.000010 0.005327 0.000010 0.000010 0.036168 0.038704 0.019201 0.035521 0.001571 0.018057 0.000010 0.000010 0.000010 0.039150 0.007164 0.000010 0.000010 0.000010 0.000010 0.000010 0.000010 0.000010 0.004252 0.000010 0.478768 0.008198 0.000010 0.000010 0.005665 0.000036 0.014580
0.000010 0.000010 0.000010 0.000010 0.000010 0.000010 0.000010 0.000010 0.000010 0.197250 0.000010 0.000010 0.000010 0.000010 0.000010 0.000010 0.007769 0.000010 0.000010 0.007390 0.018208 0.000010 0.000010 0.039535 0.031242 0.000010 0.000010 0.007820 0.000010 0.006419 0.029872 0.000010 0.011239 0.000010 0.015804 0.000010 0.000010 0.000010 0.000010 0.000010 0.001561 0.000010 0.000010 0.605603 0.000010 0.000010 0.000010 0.000010 0.019927 0.000010
0.000010 0.034231 0.000010 0.000010 0.000010 0.012486 0.000010 0.000010 0.000010 0.190000 0.000010 0.000010 0.000010 0.000010 0.000010 0.003223 0.002061 0.000010 0.000010 0.000010 0.000010 0.000010 0.000010 0.030465 0.061564 0.005971 0.000010 0.000010 0.000010 0.000010 0.014885 0.000010 0.009792 0.000010 0.000010 0.000010 0.000010 0.000010 0.000010 0.005122 0.006317 0.000010 0.000010 0.605474 0.000010 0.000010 0.000010 0.000010 0.018048 0.000010
0.000010 0.000010 0.000010 0.000010 0.000010 0.000010 0.000010 0.000010 0.000010 0.000010 0.000010 0.000010 0.000010 0.005582 0.000010 0.018965 0.000010 0.000010 0.000010 0.000010 0.895003 0.000010 0.000010 0.000010 0.000010 0.000010 0.000010 0.000010 0.000010 0.000010 0.000010 0.000010 0.000010 0.000010 0.073563 0.000010 0.000010 0.000010 0.000010 0.000010 0.000010 0.000010 0.000010 0.000010 0.000010 0.006437 0.000010 0.000010 0.000010 0.000010
0.000010 0.000010 0.000010 0.000010 0.000010 0.000010 0.000010 0.000010 0.000010 0.000010 0.000010 0.000010 0.000010 0.000010 0.000010 0.000010 0.000010 0.000010 0.000010 0.000010 0.999510 0.000010 0.000010 0.000010 0.000010 0.000010 0.000010 0.000010 0.000010 0.000010 0.000010 0.000010 0.000010 0.000010 0.000010 0.000010 0.000010 0.000010 0.000010 0.000010 0.000010 0.000010 0.000010 0.000010 0.000010 0.000010 0.000010 0.000010 0.000010 0.000010
0.000010 0.000010 0.000010 0.000010 0.000010 0.000010 0.000010 0.000010 0.000010 0.000010 0.000010 0.000010 0.000010 0.000010 0.000010 0.000010 0.000010 0.000010 0.000010 0.000010 0.974663 0.000010 0.000010 0.000010 0.000010 0.017888 0.000010 0.000010 0.000010 0.000010 0.000010 0.000010 0.000010 0.005116 0.000010 0.000010 0.000010 0.000010 0.000010 0.000010 0.000010 0.001873 0.000010 0.000010 0.000010 0.000010 0.000010 0.000010 0.000010 0.000010
0.000010 0.000010 0.000010 0.000010 0.000010 0.000010 0.000010 0.000010 0.000010 0.000010 0.000010 0.000010 0.000010 0.000010 0.000337 0.000010 0.000010 0.010377 0.000010 0.000010 0.969406 0.000010 0.000010 0.000010 0.000010 0.000010 0.000010 0.000010 0.000010 0.000010 0.000010 0.000010 0.000010 0.000010 0.019420 0.000010 0.000010 0.000010 0.000010 0.000010 0.000010 0.000010 0.000010 0.000010 0.000010 0.000010 0.000010 0.000010 0.000010 0.000010
0.000010 0.000010 0.000010 0.000010 0.000010 0.000010 0.000010 0.000010 0.000010 0.000010 0.000010 0.000010 0.000010 0.000010 0.007825 0.000010 0.000010 0.001509 0.000010 0.000010 0.952870 0.000010 0.000010 0.000010 0.000010 0.000010 0.000010 0.005950 0.000010 0.002711 0.000010 0.000010 0.000010 0.000010 0.012227 0.000010 0.000010 0.000010 0.000010 0.000010 0.000010 0.000010 0.000010 0.016477 0.000010 0.000010 0.000010 0.000010 0.000010 0.000010
0.000010 0.005766 0.008178 0.000010 0.000010 0.005763 0.000010 0.000010 0.000010 0.000010 0.007113 0.000010 0.018200 0.000010 0.000010 0.005302 0.000010 0.000010 0.000010 0.000010 0.922539 0.000010 0.000010 0.000010 0.000010 0.001367 0.004087 0.000010 0.000010 0.000010 0.000010 0.000010 0.000010 0.005811 0.000010 0.000010 0.000010 0.000010 0.000010 0.000010 0.000010 0.000010 0.000010 0.000010 0.000010 0.015484 0.000010 0.000010 0.000010 0.000010
0.000010 0.000010 0.000010 0.000010 0.000010 0.006711 0.000010 0.000010 0.000010 0.000010 0.011866 0.000010 0.000010 0.000010 0.000010 0.004380 0.000010 0.000010 0.000010 0.000010 0.968535 0.000010 0.000010 0.000010 0.000010 0.000010 0.000010 0.000010 0.000010 0.000010 0.000010 0.000013 0.000010 0.000010 0.000010 0.000010 0.000010 0.000010 0.000010 0.000010 0.000010 0.000010 0.000010 0.002549 0.000010 0.005515 0.000010 0.000010 0.000010 0.000010
0.000010 0.000010 0.000010 0.000010 0.000010 0.000010 0.000010 0.000010 0.000010 0.000010 0.000010 0.000010 0.000010 0.015993 0.000010 0.000010 0.000010 0.000010 0.000010 0.000010 0.915826 0.000010 0.000010 0.000010 0.000010 0.000010 0.000010 0.002170 0.000010 0.000010 0.000010 0.000010 0.000010 0.000010 0.065550 0.000010 0.000010 0.000010 0.000010 0.000010 0.000010 0.000010 0.000010 0.000010 0.000010 0.000010 0.000010 0.000010 0.000010 0.000010
0.000010 0.000010 0.000010 0.000010 0.000010 0.000010 0.000010 0.000010 0.000010 0.000010 0.000493 0.000010 0.000010 0.000010 0.000010 0.000010 0.000010 0.000010 0.000010 0.000010 0.957426 0.000010 0.000010 0.000010 0.008826 0.000010 0.000028 0.000010 0.000010 0.000010 0.000010 0.000010 0.000010 0.000010 0.032776 0.000010 0.000010 0.000010 0.000010 0.000010 0.000010 0.000010 0.000010 0.000010 0.000010 0.000010 0.000010 0.000010 0.000010 0.000010
0.000010 0.000010 0.000010 0.000010 0.000010 0.000010 0.000010 0.000010 0.000010 0.000010 0.000010 0.000010 0.000010 0.000010 0.000010 0.006968 0.000010 0.000010 0.000010 0.000010 0.989272 0.000010 0.000010 0.000010 0.000010 0.000010 0.000010 0.000010 0.000010 0.000010 0.000010 0.000010 0.000010 0.000010 0.000010 0.000010 0.000010 0.000010 0.000010 0.000010 0.000010 0.000010 0.000010 0.000010 0.000010 0.003291 0.000010 0.000010 0.000010 0.000010
0.000010 0.000010 0.000010 0.000010 0.000010 0.000010 0.000010 0.000010 0.000010 0.000010 0.000010 0.000010 0.000010 0.000010 0.000010 0.000010 0.000010 0.000010 0.000010 0.000010 0.999510 0.000010 0.000010 0.000010 0.000010 0.000010 0.000010 0.000010 0.000010 0.000010 0.000010 0.000010 0.000010 0.000010 0.000010 0.000010 0.000010 0.000010 0.000010 0.000010 0.000010 0.000010 0.000010 0.000010 0.000010 0.000010 0.000010 0.000010 0.000010 0.000010
0.000010 0.000010 0.000010 0.000010 0.000010 0.000010 0.000010 0.000010 0.000010 0.000010 0.000010 0.000010 0.000010 0.000010 0.000010 0.000010 0.000010 0.000010 0.000010 0.000010 0.999510 0.000010 0.000010 0.000010 0.000010 0.000010 0.000010 0.000010 0.000010 0.000010 0.000010 0.000010 0.000010 0.000010 0.000010 0.000010 0.000010 0.000010 0.000010 0.000010 0.000010 0.000010 0.000010 0.000010 0.000010 0.000010 0.000010 0.000010 0.000010 0.000010
0.000010 0.000010 0.000010 0.000010 0.000010 0.000010 0.000010 0.000010 0.000010 0.000010 0.000010 0.000010 0.024503 0.000010 0.002865 0.000010 0.000010 0.000010 0.000010 0.000010 0.917054 0.000010 0.000010 0.000010 0.000010 0.010246 0.003318 0.000010 0.000010 0.000010 0.000010 0.000010 0.000010 0.000570 0.029460 0.000010 0.000010 0.000010 0.000010 0.000010 0.000010 0.000010 0.000010 0.000010 0.000010 0.011565 0.000010 0.000010 0.000010 0.000010
0.000010 0.000010 0.000010 0.000010 0.000010 0.000010 0.000010 0.000010 0.000010 0.000010 0.000010 0.000010 0.000010 0.022390 0.000010 0.002806 0.000010 0.000010 0.000010 0.000010 0.929085 0.000010 0.000010 0.000010 0.000010 0.000010 0.000010 0.000271 0.000010 0.000010 0.000010 0.000010 0.000010 0.000010 0.044998 0.000010 0.000010 0.000010 0.000010 0.000010 0.000010 0.000010 0.000010 0.000010 0.000010 0.000010 0.000010 0.000010 0.000010 0.000010
0.000010 0.000010 0.000010 0.000010 0.000010 0.000010 0.000010 0.000010 0.000010 0.000010 0.000010 0.000010 0.000010 0.000010 0.000010 0.000010 0.000010 0.000010 0.000010 0.000010 0.999510 0.000010 0.000010 0.000010 0.000010 0.000010 0.000010 0.000010 0.000010 0.000010 0.000010 0.000010 0.000010 0.000010 0.000010 0.000010 0.000010 0.000010 0.000010 0.000010 0.000010 0.000010 0.000010 0.000010 0.000010 0.000010 0.000010 0.000010 0.000010 0.000010
0.000010 0.000010 0.000010 0.000010 0.000010 0.000010 0.000010 0.000010 0.000010 0.000010 0.000010 0.000010 0.008424 0.008644 0.000010 0.000010 0.000010 0.000010 0.000010 0.000010 0.982462 0.000010 0.000010 0.000010 0.000010 0.000010 0.000010 0.000010 0.000010 0.000010 0.000010 0.000010 0.000010 0.000010 0.000010 0.000010 0.000010 0.000010 0.000010 0.000010 0.000010 0.000010 0.000010 0.000010 0.000010 0.000010 0.000010 0.000010 0.000010 0.000010
0.000010 0.000010 0.000010 0.000010 0.000010 0.000010 0.000010 0.000010 0.000010 0.000010 0.000010 0.000010 0.000010 0.000010 0.000010 0.000010 0.000010 0.000010 0.000010 0.000010 0.998352 0.000010 0.000010 0.000010 0.000010 0.000010 0.000010 0.000010 0.000010 0.000010 0.000010 0.000010 0.000010 0.000010 0.001168 0.000010 0.000010 0.000010 0.000010 0.000010 0.000010 0.000010 0.000010 0.000010 0.000010 0.000010 0.000010 0.000010 0.000010 0.000010
0.000010 0.000010 0.000010 0.000010 0.000010 0.000010 0.000010 0.000010 0.000010 0.000010 0.000010 0.000010 0.000010 0.000010 0.000010 0.000010 0.000010 0.000010 0.000010 0.000010 0.999510 0.000010 0.000010 0.000010 0.000010 0.000010 0.000010 0.000010 0.000010 0.000010 0.000010 0.000010 0.000010 0.000010 0.000010 0.000010 0.000010 0.000010 0.000010 0.000010 0.000010 0.000010 0.000010 0.000010 0.000010 0.000010 0.000010 0.000010 0.000010 0.000010
0.000010 0.000010 0.000010 0.000010 0.000010 0.000010 0.000010 0.000010 0.000010 0.000010 0.000010 0.000010 0.000010 0.000010 0.000010 0.000010 0.000010 0.000010 0.000010 0.000010 0.983758 0.000010 0.000010 0.000010 0.012606 0.000010 0.000010 0.000010 0.000010 0.000010 0.000010 0.000010 0.000010 0.000010 0.000010 0.003166 0.000010 0.000010 0.000010 0.000010 0.000010 0.000010 0.000010 0.000010 0.000010 0.000010 0.000010 0.000010 0.000010 0.000010
0.000010 0.037813 0.000010 0.000010 0.000010 0.013248 0.003537 0.011364 0.000010 0.014151 0.052909 0.020975 0.052722 0.040297 0.008298 0.020367 0.000010 0.000010 0.043219 0.000010 0.040320 0.020448 0.000010 0.000010 0.000010 0.017630 0.018506 0.004388 0.000232 0.000010 0.003020 0.000010 0.012580 0.007609 0.028178 0.000010 0.000010 0.000010 0.000010 0.000010 0.000010 0.000010 0.000010 0.476009 0.006658 0.025356 0.000010 0.000010 0.019927 0.000010
0.000010 0.000010 0.000010 0.000010 0.000010 0.000010 0.000010 0.000010 0.000010 0.000010 0.101128 0.000010 0.034732 0.000010 0.000010 0.000010 0.000010 0.000010 0.000010 0.000010 0.053624 0.000010 0.000010 0.000010 0.000010 0.000010 0.000010 0.000010 0.000010 0.000010 0.000010 0.000010 0.000010 0.000010 0.000010 0.000010 0.000010 0.000010 0.000010 0.000010 0.000010 0.000010 0.000010 0.806505 0.000010 0.003561 0.000010 0.000010 0.000010 0.000010
0.000010 0.000010 0.000010 0.000010 0.000010 0.000010 0.000010 0.000010 0.000010 0.000010 0.115013 0.000010 0.086240 0.093617 0.000010 0.003821 0.000010 0.000014 0.000010 0.000010 0.036661 0.000010 0.000010 0.000010 0.000010 0.000010 0.022948 0.000010 0.000010 0.000010 0.000010 0.002109 0.000010 0.000010 0.049666 0.000010 0.000010 0.000010 0.000010 0.000010 0.000010 0.000010 0.000010 0.579985 0.000010 0.009536 0.000010 0.000010 0.000010 0.000010
0.000010 0.000010 0.000010 0.000010 0.000010 0.000010 0.000010 0.000010 0.000010 0.000010 0.119839 0.000010 0.074027 0.077436 0.000010 0.000010 0.000010 0.000010 0.000010 0.000010 0.015869 0.000010 0.000010 0.000010 0.000010 0.000010 0.007124 0.000010 0.000010 0.000010 0.000010 0.002706 0.000010 0.000010 0.024938 0.000010 0.000010 0.000010 0.000010 0.000010 0.000010 0.000010 0.000010 0.665678 0.000010 0.011974 0.000010 0.000010 0.000010 0.000010
0.000010 0.000010 0.000010 0.000010 0.000010 0.000010 0.000010 0.000010 0.000010 0.000010 0.124815 0.000010 0.082288 0.037817 0.002300 0.004263 0.000010 0.000010 0.000010 0.000010 0.051300 0.000010 0.000010 0.000010 0.010925 0.014704 0.000010 0.000010 0.000010 0.000010 0.000010 0.000010 0.000010 0.000010 0.018876 0.004628 0.000010 0.000010 0.000010 0.000010 0.000010 0.000010 0.000010 0.647693 0.000010 0.000010 0.000010 0.000010 0.000010 0.000010
0.000010 0.000010 0.000010 0.000010 0.000010 0.006606 0.000010 0.000010 0.000010 0.000010 0.114223 0.000010 0.051651 0.000010 0.000539 0.000010 0.000010 0.000010 0.000010 0.000010 0.047038 0.000010 0.000010 0.000010 0.000010 0.025036 0.000010 0.000010 0.000010 0.004318 0.000010 0.010018 0.010237 0.030810 0.035381 0.009078 0.000010 0.000010 0.000010 0.000010 0.000010 0.000010 0.000010 0.644660 0.000010 0.010044 0.000010 0.000010 0.000010 0.000010
0.000010 0.000609 0.000010 0.000010 0.000010 0.000010 0.000010 0.000010 0.000010 0.000010 0.116900 0.000010 0.070950 0.000010 0.000010 0.009634 0.000010 0.000010 0.000010 0.000010 0.055657 0.000010 0.000010 0.000010 0.001899 0.016835 0.000010 0.000010 0.000010 0.000010 0.000010 0.000010 0.005056 0.015804 0.011228 0.018295 0.000010 0.000010 0.000010 0.000010 0.000010 0.000010 0.000010 0.669287 0.000010 0.007474 0.000010 0.000010 0.000010 0.000010
0.000010 0.000010 0.000010 0.000010 0.000010 0.000010 0.000010 0.000010 0.000010 0.000010 0.096483 0.000010 0.028180 0.000010 0.000010 0.000010 0.000010 0.000010 0.000010 0.000010 0.065076 0.000010 0.000010 0.000010 0.000010 0.000010 0.000010 0.000010 0.000010 0.000010 0.000010 0.000010 0.000010 0.000010 0.000010 0.000010 0.000010 0.000010 0.000010 0.000010 0.000010 0.000010 0.000010 0.809802 0.000010 0.000010 0.000010 0.000010 0.000010 0.000010
0.000010 0.000010 0.000010 0.000010 0.000010 0.000010 0.000010 0.000010 0.000010 0.000010 0.107150 0.000010 0.080332 0.005994 0.000010 0.000010 0.000010 0.000010 0.000010 0.000010 0.071846 0.000010 0.000010 0.000010 0.020735 0.021682 0.000010 0.000010 0.000010 0.000010 0.000010 0.000010 0.005158 0.007567 0.014248 0.036779 0.000010 0.000010 0.000010 0.000010 0.000010 0.000010 0.000010 0.615216 0.000010 0.012914 0.000010 0.000010 0.000010 0.000010
0.000010 0.008134 0.000010 0.000010 0.000010 0.000010 0.006349 0.000010 0.000010 0.000010 0.000010 0.000010 0.000010 0.005258 0.009903 0.000010 0.000010 0.000010 0.000010 0.000010 0.025072 0.000010 0.000010 0.000010 0.005314 0.064647 0.090036 0.008125 0.000010 0.684783 0.000010 0.000010 0.008662 0.021574 0.023789 0.000010 0.000010 0.000010 0.000010 0.000010 0.001947 0.004441 0.000010 0.031628 0.000010 0.000010 0.000010 0.000010 0.000010 0.000010
0.000010 0.000010 0.000010 0.000010 0.000010 0.000010 0.000010 0.000010 0.000010 0.000010 0.000010 0.000010 0.000010 0.000010 0.000010 0.000010 0.000010 0.000010 0.000010 0.000010 0.000010 0.000010 0.000010 0.000010 0.000010 0.000010 0.000010 0.000010 0.000010 0.984150 0.000010 0.000010 0.000010 0.000010 0.008684 0.000010 0.000010 0.000010 0.000010 0.000010 0.000010 0.000010 0.000010 0.000010 0.000010 0.006696 0.000010 0.000010 0.000010 0.000010
0.000010 0.000010 0.000010 0.000010 0.000010 0.011742 0.017209 0.000010 0.000010 0.000010 0.017041 0.000010 0.019045 0.000010 0.015923 0.000010 0.000010 0.000010 0.008489 0.000010 0.000012 0.000010 0.000010 0.000010 0.000010 0.067040 0.010937 0.008121 0.000010 0.752856 0.000010 0.013363 0.000010 0.019197 0.026619 0.000010 0.000010 0.000010 0.000010 0.000010 0.000010 0.000010 0.000010 0.000010 0.000010 0.000010 0.000010 0.000010 0.012057 0.000010
0.000010 0.000010 0.000010 0.000010 0.000010 0.000010 0.000010 0.000010 0.000010 0.000010 0.000010 0.000010 0.000010 0.000010 0.000010 0.000010 0.000010 0.000010 0.000010 0.000010 0.000010 0.000010 0.000010 0.000010 0.000010 0.000010 0.000010 0.000010 0.000010 0.999510 0.000010 0.000010 0.000010 0.000010 0.000010 0.000010 0.000010 0.000010 0.000010 0.000010 0.000010 0.000010 0.000010 0.000010 0.000010 0.000010 0.000010 0.000010 0.000010 0.000010
0.000010 0.000010 0.000010 0.000010 0.000010 0.003680 0.000010 0.000010 0.000010 0.004376 0.000010 0.000010 0.000010 0.000010 0.000010 0.012991 0.000010 0.000010 0.021507 0.000010 0.000010 0.000010 0.000010 0.000010 0.000010 0.011880 0.000010 0.000010 0.000010 0.937441 0.000010 0.000010 0.000010 0.006893 0.000010 0.000010 0.000010 0.000010 0.000010 0.000010 0.000812 0.000010 0.000010 0.000010 0.000010 0.000010 0.000010 0.000010 0.000010 0.000010
0.000010 0.000010 0.000010 0.000010 0.000010 0.000010 0.000010 0.000010 0.000010 0.000010 0.000010 0.000010 0.000010 0.000010 0.000010 0.000010 0.000010 0.000010 0.000010 0.000010 0.000010 0.000010 0.000010 0.000010 0.000010 0.000010 0.000010 0.000010 0.000010 0.999510 0.000010 0.000010 0.000010 0.000010 0.000010 0.000010 0.000010 0.000010 0.000010 0.000010 0.000010 0.000010 0.000010 0.000010 0.000010 0.000010 0.000010 0.000010 0.000010 0.000010
0.000010 0.000010 0.000010 0.000010 0.000010 0.000712 0.000010 0.000010 0.000010 0.005406 0.003603 0.000010 0.004929 0.000010 0.002194 0.000010 0.000010 0.000010 0.000010 0.000010 0.000361 0.000010 0.000010 0.000010 0.000010 0.067098 0.084688 0.030354 0.000010 0.707171 0.000010 0.010647 0.000010 0.029858 0.025457 0.000010 0.000010 0.000010 0.000010 0.000010 0.000010 0.000010 0.000010 0.018251 0.000010 0.008919 0.000010 0.000010 0.000010 0.000010
0.000010 0.000010 0.000010 0.000010 0.000010 0.000010 0.000010 0.000010 0.000010 0.000010 0.000010 0.000010 0.000010 0.000010 0.000010 0.000010 0.000010 0.000010 0.000010 0.000010 0.000010 0.000010 0.000010 0.000010 0.000010 0.000010 0.000010 0.000010 0.000010 0.999510 0.000010 0.000010 0.000010 0.000010 0.000010 0.000010 0.000010 0.000010 0.000010 0.000010 0.000010 0.000010 0.000010 0.000010 0.000010 0.000010 0.000010 0.000010 0.000010 0.000010
0.000010 0.000010 0.000010 0.000010 0.000010 0.000010 0.000010 0.000010 0.000010 0.000010 0.000010 0.000010 0.000010 0.000010 0.000010 0.000010 0.000010 0.000010 0.000010 0.000010 0.000010 0.000010 0.000010 0.000010 0.000010 0.000010 0.000010 0.000010 0.000010 0.999510 0.000010 0.000010 0.000010 0.000010 0.000010 0.000010 0.000010 0.000010 0.000010 0.000010 0.000010 0.000010 0.000010 0.000010 0.000010 0.000010 0.000010 0.000010 0.000010 0.000010
0.000010 0.000010 0.000010 0.000010 0.000010 0.000010 0.000010 0.000010 0.000010 0.000010 0.000010 0.000010 0.000010 0.000010 0.000010 0.000010 0.000010 0.000010 0.000010 0.000010 0.000010 0.000010 0.000010 0.000010 0.000010 0.000010 0.000010 0.000010 0.000010 0.999510 0.000010 0.000010 0.000010 0.000010 0.000010 0.000010 0.000010 0.000010 0.000010 0.000010 0.000010 0.000010 0.000010 0.000010 0.000010 0.000010 0.000010 0.000010 0.000010 0.000010
0.000010 0.000010 0.000010 0.000010 0.000010 0.000010 0.008233 0.000010 0.000010 0.000010 0.000010 0.000010 0.000010 0.000010 0.000010 0.022853 0.000010 0.000010 0.000010 0.000010 0.000010 0.000010 0.000010 0.000010 0.000010 0.000010 0.000010 0.000010 0.000010 0.968444 0.000010 0.000010 0.000010 0.000010 0.000010 0.000010 0.000010 0.000010 0.000010 0.000010 0.000010 0.000010 0.000010 0.000010 0.000010 0.000010 0.000010 0.000010 0.000010 0.000010
0.000010 0.000010 0.000010 0.000010 0.000010 0.000010 0.000010 0.000010 0.000010 0.000010 0.004294 0.000010 0.000010 0.000010 0.000010 0.000010 0.000010 0.000010 0.000010 0.000010 0.000010 0.000010 0.000010 0.000010 0.000010 0.000010 0.000010 0.000010 0.000010 0.995226 0.000010 0.000010 0.000010 0.000010 0.000010 0.000010 0.000010 0.000010 0.000010 0.000010 0.000010 0.000010 0.000010 0.000010 0.000010 0.000010 0.000010 0.000010 0.000010 0.000010
0.000010 0.000010 0.000010 0.000010 0.000010 0.000010 0.000010 0.000010 0.000010 0.000010 0.000010 0.000010 0.000010 0.000010 0.000010 0.000010 0.000010 0.000010 0.000010 0.000010 0.000010 0.000010 0.000010 0.000010 0.000010 0.000010 0.000010 0.000010 0.000010 0.999510 0.000010 0.000010 0.000010 0.000010 0.000010 0.000010 0.000010 0.000010 0.000010 0.000010 0.000010 0.000010 0.000010 0.000010 0.000010 0.000010 0.000010 0.000010 0.000010 0.000010
0.000010 0.000010 0.000010 0.000010 0.000010 0.000010 0.000010 0.000010 0.000010 0.000010 0.000010 0.000010 0.000010 0.000010 0.000010 0.000010 0.000010 0.000010 0.000010 0.000010 0.000010 0.000010 0.000010 0.000010 0.000010 0.000010 0.000010 0.000010 0.000010 0.999510 0.000010 0.000010 0.000010 0.000010 0.000010 0.000010 0.000010 0.000010 0.000010 0.000010 0.000010 0.000010 0.000010 0.000010 0.000010 0.000010 0.000010 0.000010 0.000010 0.000010
0.000010 0.016359 0.000010 0.000010 0.000010 0.018228 0.000010 0.000010 0.000010 0.000010 0.005638 0.000010 0.028669 0.004580 0.001995 0.021303 0.000010 0.002655 0.000016 0.000010 0.018328 0.000010 0.000010 0.000010 0.042045 0.118156 0.085323 0.012699 0.000010 0.422281 0.000010 0.018217 0.000010 0.034221 0.044235 0.000010 0.000010 0.000010 0.000010 0.000010 0.007658 0.000010 0.000010 0.045671 0.000010 0.051431 0.000010 0.000010 0.000010 0.000010
0.000010 0.003970 0.000010 0.000010 0.000010 0.000010 0.020177 0.000010 0.000010 0.002705 0.002550 0.000010 0.011240 0.000010 0.004163 0.026595 0.000010 0.000010 0.000010 0.000010 0.006977 0.000010 0.000010 0.000010 0.007962 0.076131 0.091957 0.001889 0.000010 0.607582 0.000010 0.032778 0.000010 0.029742 0.010050 0.000010 0.000010 0.000010 0.000010 0.000010 0.000010 0.008108 0.000010 0.010939 0.000010 0.023909 0.000010 0.000010 0.020276 0.000010
0.000010 0.000010 0.000010 0.000010 0.000010 0.000010 0.002347 0.000010 0.000010 0.000010 0.000010 0.000010 0.000010 0.000010 0.000010 0.007129 0.000010 0.000010 0.000010 0.000010 0.000010 0.000010 0.000010 0.000010 0.000010 0.000010 0.000010 0.000010 0.000010 0.979941 0.000010 0.000010 0.000010 0.010124 0.000010 0.000010 0.000010 0.000010 0.000010 0.000010 0.000010 0.000010 0.000010 0.000010 0.000010 0.000010 0.000010 0.000010 0.000010 0.000010
0.000010 0.000010 0.000010 0.000010 0.000010 0.000010 0.000010 0.000010 0.000010 0.000010 0.000010 0.000010 0.000010 0.000010 0.000010 0.000010 0.000010 0.000010 0.000010 0.000010 0.000010 0.000010 0.000010 0.000010 0.000010 0.000010 0.000010 0.000010 0.000010 0.999510 0.000010 0.000010 0.000010 0.000010 0.000010 0.000010 0.000010 0.000010 0.000010 0.000010 0.000010 0.000010 0.000010 0.000010 0.000010 0.000010 0.000010 0.000010 0.000010 0.000010
0.000010 0.000010 0.000010 0.000010 0.000010 0.000010 0.000010 0.000010 0.000010 0.000010 0.000010 0.000010 0.000010 0.000010 0.000010 0.000010 0.000010 0.000010 0.000010 0.000010 0.000010 0.000010 0.000010 0.000010 0.000010 0.000010 0.000010 0.000010 0.000010 0.999510 0.000010 0.000010 0.000010 0.000010 0.000010 0.000010 0.000010 0.000010 0.000010 0.000010 0.000010 0.000010 0.000010 0.000010 0.000010 0.000010 0.000010 0.000010 0.000010 0.000010
0.000010 0.000010 0.000010 0.000010 0.000010 0.000010 0.000010 0.000010 0.000010 0.000010 0.000010 0.000010 0.000010 0.000010 0.000010 0.000010 0.000010 0.000010 0.000010 0.000010 0.000010 0.000010 0.000010 0.000010 0.000010 0.000010 0.000010 0.000010 0.000010 0.995173 0.000010 0.000010 0.000010 0.000010 0.000010 0.000010 0.000010 0.000010 0.000010 0.000010 0.004347 0.000010 0.000010 0.000010 0.000010 0.000010 0.000010 0.000010 0.000010 0.000010
0.000010 0.000010 0.000010 0.000010 0.000010 0.000010 0.000010 0.000010 0.000010 0.000010 0.000010 0.000010 0.000010 0.000010 0.000010 0.000010 0.000010 0.000010 0.000010 0.000010 0.000010 0.000010 0.000010 0.000010 0.000010 0.999510 0.000010 0.000010 0.000010 0.000010 0.000010 0.000010 0.000010 0.000010 0.000010 0.000010 0.000010 0.000010 0.000010 0.000010 0.000010 0.000010 0.000010 0.000010 0.000010 0.000010 0.000010 0.000010 0.000010 0.000010
0.000010 0.000010 0.000010 0.000010 0.000010 0.000010 0.000010 0.000010 0.000010 0.000010 0.000010 0.000010 0.000010 0.000010 0.000010 0.000010 0.000010 0.000010 0.000010 0.000010 0.000010 0.000010 0.000010 0.000010 0.000010 0.999510 0.000010 0.000010 0.000010 0.000010 0.000010 0.000010 0.000010 0.000010 0.000010 0.000010 0.000010 0.000010 0.000010 0.000010 0.000010 0.000010 0.000010 0.000010 0.000010 0.000010 0.000010 0.000010 0.000010 0.000010
0.000010 0.000010 0.000010 0.000010 0.000010 0.000010 0.000010 0.000010 0.000010 0.000010 0.000010 0.000010 0.000010 0.000010 0.000010 0.000010 0.000010 0.000010 0.000010 0.000010 0.000010 0.000010 0.000010 0.000010 0.000010 0.956540 0.029189 0.000010 0.000010 0.000010 0.000010 0.013801 0.000010 0.000010 0.000010 0.000010 0.000010 0.000010 0.000010 0.000010 0.000010 0.000010 0.000010 0.000010 0.000010 0.000010 0.000010 0.000010 0.000010 0.000010
0.000010 0.000010 0.000010 0.000010 0.000010 0.000010 0.006326 0.000010 0.000010 0.001905 0.003239 0.000010 0.000010 0.000010 0.000010 0.019353 0.000010 0.000010 0.000010 0.000010 0.000010 0.000010 0.000010 0.000010 0.001779 0.932439 0.000010 0.000010 0.000010 0.000010 0.000967 0.008522 0.000010 0.000010 0.000010 0.006517 0.000010 0.000010 0.000010 0.000010 0.000010 0.000010 0.000010 0.000010 0.000010 0.018552 0.000010 0.000010 0.000010 0.000010
0.000010 0.000010 0.000010 0.000010 0.000010 0.000010 0.000010 0.000010 0.000010 0.000010 0.003328 0.000010 0.000010 0.000010 0.000010 0.000010 0.000010 0.000010 0.000010 0.000010 0.000010 0.000010 0.000010 0.000010 0.000010 0.996186 0.000010 0.000010 0.000010 0.000010 0.000010 0.000010 0.000010 0.000010 0.000016 0.000010 0.000010 0.000010 0.000010 0.000010 0.000010 0.000010 0.000010 0.000010 0.000010 0.000010 0.000010 0.000010 0.000010 0.000010
0.000010 0.000010 0.000010 0.000010 0.000010 0.000010 0.000010 0.000010 0.000010 0.000010 0.011589 0.000010 0.000010 0.000010 0.000010 0.000010 0.000010 0.000010 0.000010 0.000010 0.000010 0.000010 0.000010 0.000010 0.000010 0.987931 0.000010 0.000010 0.000010 0.000010 0.000010 0.000010 0.000010 0.000010 0.000010 0.000010 0.000010 0.000010 0.000010 0.000010 0.000010 0.000010 0.000010 0.000010 0.000010 0.000010 0.000010 0.000010 0.000010 0.000010
0.000010 0.000010 0.000010 0.000010 0.000010 0.000010 0.000010 0.000010 0.000010 0.000010 0.000010 0.000010 0.000010 0.000010 0.000010 0.000010 0.000010 0.000010 0.000010 0.000010 0.000010 0.000010 0.000010 0.000010 0.000010 0.999510 0.000010 0.000010 0.000010 0.000010 0.000010 0.000010 0.000010 0.000010 0.000010 0.000010 0.000010 0.000010 0.000010 0.000010 0.000010 0.000010 0.000010 0.000010 0.000010 0.000010 0.000010 0.000010 0.000010 0.000010
0.000010 0.000010 0.000010 0.000010 0.000010 0.000010 0.000010 0.000010 0.000010 0.000010 0.000010 0.000010 0.000010 0.000010 0.000010 0.000010 0.000010 0.000010 0.000010 0.000010 0.000010 0.000010 0.000010 0.000010 0.000010 0.999510 0.000010 0.000010 0.000010 0.000010 0.000010 0.000010 0.000010 0.000010 0.000010 0.000010 0.000010 0.000010 0.000010 0.000010 0.000010 0.000010 0.000010 0.000010 0.000010 0.000010 0.000010 0.000010 0.000010 0.000010
0.000010 0.000010 0.000010 0.000010 0.000010 0.000010 0.000010 0.000010 0.000010 0.000010 0.000010 0.000010 0.000010 0.000010 0.000010 0.000010 0.000010 0.000010 0.000010 0.000010 0.000010 0.000010 0.000010 0.000010 0.000010 0.999510 0.000010 0.000010 0.000010 0.000010 0.000010 0.000010 0.000010 0.000010 0.000010 0.000010 0.000010 0.000010 0.000010 0.000010 0.000010 0.000010 0.000010 0.000010 0.000010 0.000010 0.000010 0.000010 0.000010 0.000010
0.000010 0.000010 0.000010 0.000010 0.000010 0.000010 0.000010 0.000010 0.000010 0.000010 0.000010 0.000010 0.000010 0.000010 0.000010 0.000010 0.000010 0.000010 0.000010 0.000010 0.000010 0.000010 0.000010 0.000010 0.000010 0.999510 0.000010 0.000010 0.000010 0.000010 0.000010 0.000010 0.000010 0.000010 0.000010 0.000010 0.000010 0.000010 0.000010 0.000010 0.000010 0.000010 0.000010 0.000010 0.000010 0.000010 0.000010 0.000010 0.000010 0.000010
0.000010 0.000010 0.000010 0.000010 0.000010 0.000010 0.000010 0.000010 0.000010 0.000010 0.000010 0.000010 0.000010 0.000010 0.000010 0.007030 0.000010 0.000010 0.000010 0.000010 0.000010 0.000010 0.000010 0.000010 0.000010 0.992490 0.000010 0.000010 0.000010 0.000010 0.000010 0.000010 0.000010 0.000010 0.000010 0.000010 0.000010 0.000010 0.000010 0.000010 0.000010 0.000010 0.000010 0.000010 0.000010 0.000010 0.000010 0.000010 0.000010 0.000010
0.000010 0.000010 0.000010 0.000010 0.000010 0.000010 0.000010 0.000010 0.000010 0.000010 0.000010 0.000010 0.000010 0.000010 0.000010 0.000010 0.000010 0.000010 0.000010 0.000010 0.000010 0.000010 0.000010 0.000010 0.000010 0.999510 0.000010 0.000010 0.000010 0.000010 0.000010 0.000010 0.000010 0.000010 0.000010 0.000010 0.000010 0.000010 0.000010 0.000010 0.000010 0.000010 0.000010 0.000010 0.000010 0.000010 0.000010 0.000010 0.000010 0.000010
0.000010 0.000010 0.000010 0.000010 0.000010 0.000010 0.000010 0.000010 0.000010 0.000010 0.000010 0.000010 0.000010 0.000010 0.000010 0.000010 0.000010 0.000010 0.000010 0.000010 0.000010 0.000010 0.000010 0.000010 0.000010 0.957061 0.007741 0.000010 0.000010 0.000010 0.000010 0.000010 0.000010 0.000010 0.034728 0.000010 0.000010 0.000010 0.000010 0.000010 0.000010 0.000010 0.000010 0.000010 0.000010 0.000010 0.000010 0.000010 0.000010 0.000010
0.000010 0.000010 0.000010 0.000010 0.000010 0.000010 0.000010 0.000010 0.000010 0.000010 0.000010 0.000010 0.000010 0.000010 0.000010 0.007085 0.000010 0.000010 0.000010 0.000010 0.000010 0.000010 0.000010 0.000010 0.000010 0.992435 0.000010 0.000010 0.000010 0.000010 0.000010 0.000010 0.000010 0.000010 0.000010 0.000010 0.000010 0.000010 0.000010 0.000010 0.000010 0.000010 0.000010 0.000010 0.000010 0.000010 0.000010 0.000010 0.000010 0.000010
0.000010 0.000010 0.000010 0.000010 0.000010 0.000010 0.000010 0.000010 0.000010 0.000010 0.023895 0.000010 0.000010 0.000010 0.000010 0.000010 0.000010 0.000010 0.000010 0.000010 0.000010 0.000010 0.000010 0.000010 0.000010 0.970158 0.000010 0.000010 0.000010 0.000010 0.000010 0.000010 0.000010 0.005477 0.000010 0.000010 0.000010 0.000010 0.000010 0.000010 0.000010 0.000010 0.000010 0.000010 0.000010 0.000010 0.000010 0.000010 0.000010 0.000010
0.000010 0.183296 0.001563 0.000010 0.000010 0.008325 0.000010 0.000010 0.000010 0.008854 0.040137 0.000010 0.012074 0.017740 0.021561 0.014561 0.001820 0.000010 0.018755 0.000010 0.033424 0.000010 0.000010 0.000010 0.065986 0.201019 0.070771 0.012884 0.000010 0.106716 0.014333 0.015616 0.017378 0.030847 0.000924 0.009149 0.000010 0.000010 0.000010 0.000010 0.000010 0.000010 0.000010 0.069411 0.000010 0.022606 0.000010 0.000010 0.000010 0.000010
0.000010 0.000010 0.000010 0.000010 0.000010 0.000010 0.000010 0.000010 0.000010 0.000010 0.000010 0.000010 0.000010 0.000010 0.000010 0.000010 0.000010 0.000010 0.000010 0.000010 0.000010 0.000010 0.000010 0.000010 0.000010 0.999510 0.000010 0.000010 0.000010 0.000010 0.000010 0.000010 0.000010 0.000010 0.000010 0.000010 0.000010 0.000010 0.000010 0.000010 0.000010 0.000010 0.000010 0.000010 0.000010 0.000010 0.000010 0.000010 0.000010 0.000010
0.000010 0.000010 0.000010 0.000010 0.000010 0.000010 0.000010 0.000010 0.000010 0.000010 0.000010 0.000010 0.000010 0.000010 0.000010 0.000010 0.000010 0.000010 0.000010 0.000010 0.000010 0.000010 0.000010 0.000010 0.000010 0.999510 0.000010 0.000010 0.000010 0.000010 0.000010 0.000010 0.000010 0.000010 0.000010 0.000010 0.000010 0.000010 0.000010 0.000010 0.000010 0.000010 0.000010 0.000010 0.000010 0.000010 0.000010 0.000010 0.000010 0.000010
0.000010 0.008466 0.000010 0.000010 0.000010 0.004801 0.000010 0.000010 0.000010 0.000010 0.005089 0.000010 0.442737 0.000010 0.000010 0.000010 0.000010 0.000010 0.000010 0.000010 0.000010 0.000010 0.000010 0.000010 0.000010 0.018751 0.000010 0.000010 0.000010 0.470719 0.000010 0.030082 0.000010 0.006823 0.000010 0.000010 0.000010 0.000010 0.000010 0.000010 0.000010 0.000010 0.000010 0.000010 0.000010 0.008328 0.000010 0.000010 0.003805 0.000010
0.000010 0.000010 0.000010 0.000010 0.000010 0.000010 0.000010 0.000010 0.000010 0.000010 0.000010 0.000010 0.999510 0.000010 0.000010 0.000010 0.000010 0.000010 0.000010 0.000010 0.000010 0.000010 0.000010 0.000010 0.000010 0.000010 0.000010 0.000010 0.000010 0.000010 0.000010 0.000010 0.000010 0.000010 0.000010 0.000010 0.000010 0.000010 0.000010 0.000010 0.000010 0.000010 0.000010 0.000010 0.000010 0.000010 0.000010 0.000010 0.000010 0.000010
0.000010 0.000010 0.000010 0.000010 0.000010 0.000010 0.000010 0.000010 0.000010 0.000010 0.000010 0.000010 0.999510 0.000010 0.000010 0.000010 0.000010 0.000010 0.000010 0.000010 0.000010 0.000010 0.000010 0.000010 0.000010 0.000010 0.000010 0.000010 0.000010 0.000010 0.000010 0.000010 0.000010 0.000010 0.000010 0.000010 0.000010 0.000010 0.000010 0.000010 0.000010 0.000010 0.000010 0.000010 0.000010 0.000010 0.000010 0.000010 0.000010 0.000010
0.000010 0.000010 0.000010 0.000010 0.000010 0.000010 0.000010 0.000010 0.000010 0.000010 0.000010 0.000010 0.999510 0.000010 0.000010 0.000010 0.000010 0.000010 0.000010 0.000010 0.000010 0.000010 0.000010 0.000010 0.000010 0.000010 0.000010 0.000010 0.000010 0.000010 0.000010 0.000010 0.000010 0.000010 0.000010 0.000010 0.000010 0.000010 0.000010 0.000010 0.000010 0.000010 0.000010 0.000010 0.000010 0.000010 0.000010 0.000010 0.000010 0.000010
0.000010 0.000010 0.000010 0.000010 0.000010 0.000010 0.000010 0.000010 0.000010 0.000010 0.000010 0.000010 0.999510 0.000010 0.000010 0.000010 0.000010 0.000010 0.000010 0.000010 0.000010 0.000010 0.000010 0.000010 0.000010 0.000010 0.000010 0.000010 0.000010 0.000010 0.000010 0.000010 0.000010 0.000010 0.000010 0.000010 0.000010 0.000010 0.000010 0.000010 0.000010 0.000010 0.000010 0.000010 0.000010 0.000010 0.000010 0.000010 0.000010 0.000010
0.000010 0.000010 0.000010 0.000010 0.000010 0.000010 0.000010 0.000010 0.000010 0.000010 0.000010 0.000010 0.999510 0.000010 0.000010 0.000010 0.000010 0.000010 0.000010 0.000010 0.000010 0.000010 0.000010 0.000010 0.000010 0.000010 0.000010 0.000010 0.000010 0.000010 0.000010 0.000010 0.000010 0.000010 0.000010 0.000010 0.000010 0.000010 0.000010 0.000010 0.000010 0.000010 0.000010 0.000010 0.000010 0.000010 0.000010 0.000010 0.000010 0.000010
0.000010 0.000010 0.000010 0.000010 0.000010 0.012918 0.000010 0.000010 0.000010 0.000010 0.000010 0.000010 0.827334 0.000010 0.000010 0.000010 0.000010 0.000010 0.029739 0.000010 0.000010 0.000010 0.000010 0.000010 0.000010 0.000010 0.041231 0.008088 0.000010 0.000010 0.000010 0.003234 0.001381 0.002703 0.000010 0.007925 0.000010 0.000010 0.000010 0.000010 0.000010 0.000010 0.000010 0.016143 0.000010 0.048915 0.000010 0.000010 0.000010 0.000010
0.000010 0.000010 0.000010 0.000010 0.000010 0.000010 0.018808 0.000010 0.000010 0.000010 0.007212 0.000010 0.803461 0.000010 0.001573 0.000010 0.000010 0.000010 0.019497 0.000010 0.000010 0.000010 0.000010 0.000010 0.000010 0.000010 0.047756 0.001927 0.000010 0.000010 0.000010 0.021547 0.000010 0.000010 0.000010 0.018221 0.000010 0.000010 0.000010 0.000010 0.000010 0.000010 0.000010 0.000010 0.000010 0.059598 0.000010 0.000010 0.000010 0.000010
0.000010 0.000010 0.000010 0.000010 0.000010 0.000010 0.000010 0.000010 0.000010 0.000010 0.000010 0.000010 0.999510 0.000010 0.000010 0.000010 0.000010 0.000010 0.000010 0.000010 0.000010 0.000010 0.000010 0.000010 0.000010 0.000010 0.000010 0.000010 0.000010 0.000010 0.000010 0.000010 0.000010 0.000010 0.000010 0.000010 0.000010 0.000010 0.000010 0.000010 0.000010 0.000010 0.000010 0.000010 0.000010 0.000010 0.000010 0.000010 0.000010 0.000010
0.000010 0.000010 0.000010 0.000010 0.000010 0.017843 0.000010 0.000010 0.000010 0.000010 0.000010 0.000010 0.938829 0.000010 0.000010 0.000010 0.000010 0.000010 0.000010 0.000010 0.000010 0.000010 0.000010 0.000010 0.000010 0.000010 0.011978 0.000010 0.000010 0.000010 0.000010 0.000010 0.000010 0.000010 0.000010 0.000010 0.000010 0.000010 0.000010 0.000010 0.000010 0.000010 0.000010 0.001396 0.000010 0.000010 0.000010 0.000010 0.029504 0.000010
0.000010 0.000010 0.000010 0.000010 0.000010 0.000010 0.000010 0.000010 0.000010 0.000010 0.000010 0.000010 0.999510 0.000010 0.000010 0.000010 0.000010 0.000010 0.000010 0.000010 0.000010 0.000010 0.000010 0.000010 0.000010 0.000010 0.000010 0.000010 0.000010 0.000010 0.000010 0.000010 0.000010 0.000010 0.000010 0.000010 0.000010 0.000010 0.000010 0.000010 0.000010 0.000010 0.000010 0.000010 0.000010 0.000010 0.000010 0.000010 0.000010 0.000010
0.000010 0.000010 0.000010 0.000010 0.000010 0.000010 0.000010 0.000010 0.000010 0.000010 0.000010 0.000010 0.999510 0.000010 0.000010 0.000010 0.000010 0.000010 0.000010 0.000010 0.000010 0.000010 0.000010 0.000010 0.000010 0.000010 0.000010 0.000010 0.000010 0.000010 0.000010 0.000010 0.000010 0.000010 0.000010 0.000010 0.000010 0.000010 0.000010 0.000010 0.000010 0.000010 0.000010 0.000010 0.000010 0.000010 0.000010 0.000010 0.000010 0.000010
0.000010 0.000010 0.000010 0.000010 0.000010 0.000010 0.000010 0.000010 0.000010 0.000010 0.000010 0.000010 0.986127 0.000010 0.000010 0.000010 0.000010 0.000010 0.000010 0.000010 0.000010 0.000010 0.000010 0.000010 0.000010 0.000010 0.000010 0.000010 0.000010 0.000010 0.000010 0.000010 0.000010 0.000010 0.000010 0.000196 0.000010 0.000010 0.000010 0.000010 0.000010 0.000010 0.000010 0.000010 0.000010 0.009401 0.000010 0.000010 0.003817 0.000010
0.000010 0.000010 0.000010 0.000010 0.000010 0.000010 0.000010 0.000010 0.000010 0.000010 0.000010 0.000010 0.944563 0.000010 0.000010 0.000010 0.000010 0.000010 0.000010 0.000010 0.000010 0.000010 0.000010 0.000010 0.000010 0.000010 0.000010 0.000010 0.000010 0.000010 0.004584 0.016694 0.000010 0.000010 0.000010 0.000010 0.000010 0.000010 0.000010 0.000010 0.004551 0.000010 0.000010 0.025041 0.000010 0.004127 0.000010 0.000010 0.000010 0.000010
0.000010 0.000010 0.000010 0.000010 0.000010 0.000010 0.000010 0.000010 0.000010 0.000010 0.000010 0.000010 0.999510 0.000010 0.000010 0.000010 0.000010 0.000010 0.000010 0.000010 0.000010 0.000010 0.000010 0.000010 0.000010 0.000010 0.000010 0.000010 0.000010 0.000010 0.000010 0.000010 0.000010 0.000010 0.000010 0.000010 0.000010 0.000010 0.000010 0.000010 0.000010 0.000010 0.000010 0.000010 0.000010 0.000010 0.000010 0.000010 0.000010 0.000010
0.000010 0.000010 0.000010 0.000010 0.000010 0.000010 0.000010 0.000010 0.000010 0.000010 0.000010 0.000010 0.999510 0.000010 0.000010 0.000010 0.000010 0.000010 0.000010 0.000010 0.000010 0.000010 0.000010 0.000010 0.000010 0.000010 0.000010 0.000010 0.000010 0.000010 0.000010 0.000010 0.000010 0.000010 0.000010 0.000010 0.000010 0.000010 0.000010 0.000010 0.000010 0.000010 0.000010 0.000010 0.000010 0.000010 0.000010 0.000010 0.000010 0.000010
0.000010 0.000010 0.000010 0.000010 0.000010 0.000010 0.000010 0.000010 0.000010 0.000010 0.000010 0.000010 0.999510 0.000010 0.000010 0.000010 0.000010 0.000010 0.000010 0.000010 0.000010 0.000010 0.000010 0.000010 0.000010 0.000010 0.000010 0.000010 0.000010 0.000010 0.000010 0.000010 0.000010 0.000010 0.000010 0.000010 0.000010 0.000010 0.000010 0.000010 0.000010 0.000010 0.000010 0.000010 0.000010 0.000010 0.000010 0.000010 0.000010 0.000010
0.000010 0.003613 0.006414 0.000010 0.000010 0.016601 0.007183 0.000010 0.000010 0.000010 0.000010 0.000010 0.739451 0.000010 0.000010 0.000010 0.000010 0.000010 0.030001 0.000010 0.000010 0.000010 0.000010 0.000010 0.000010 0.000010 0.064209 0.000010 0.000010 0.000010 0.000010 0.005832 0.000010 0.000010 0.000010 0.019312 0.000010 0.000010 0.000010 0.000010 0.000010 0.000010 0.000010 0.027304 0.000010 0.079689 0.000010 0.000010 0.000010 0.000010
0.000010 0.000010 0.000010 0.000010 0.000010 0.000010 0.000010 0.000010 0.000010 0.000010 0.000010 0.000010 0.999510 0.000010 0.000010 0.000010 0.000010 0.000010 0.000010 0.000010 0.000010 0.000010 0.000010 0.000010 0.000010 0.000010 0.000010 0.000010 0.000010 0.000010 0.000010 0.000010 0.000010 0.000010 0.000010 0.000010 0.000010 0.000010 0.000010 0.000010 0.000010 0.000010 0.000010 0.000010 0.000010 0.000010 0.000010 0.000010 0.000010 0.000010
0.000010 0.000010 0.007338 0.000010 0.000010 0.027597 0.000010 0.000010 0.000010 0.002608 0.014171 0.000010 0.744632 0.000010 0.000010 0.000010 0.000010 0.000010 0.028636 0.000010 0.000010 0.000010 0.000010 0.000010 0.000010 0.000010 0.054926 0.000010 0.000010 0.000010 0.000010 0.010532 0.001862 0.006706 0.000010 0.000010 0.000010 0.000010 0.000010 0.000010 0.000727 0.000010 0.000010 0.032518 0.000010 0.059172 0.000010 0.000010 0.008216 0.000010
0.000010 0.000010 0.000010 0.000010 0.000010 0.999510 0.000010 0.000010 0.000010 0.000010 0.000010 0.000010 0.000010 0.000010 0.000010 0.000010 0.000010 0.000010 0.000010 0.000010 0.000010 0.000010 0.000010 0.000010 0.000010 0.000010 0.000010 0.000010 0.000010 0.000010 0.000010 0.000010 0.000010 0.000010 0.000010 0.000010 0.000010 0.000010 0.000010 0.000010 0.000010 0.000010 0.000010 0.000010 0.000010 0.000010 0.000010 0.000010 0.000010 0.000010
0.000010 0.000010 0.000010 0.000010 0.000010 0.999510 0.000010 0.000010 0.000010 0.000010 0.000010 0.000010 0.000010 0.000010 0.000010 0.000010 0.000010 0.000010 0.000010 0.000010 0.000010 0.000010 0.000010 0.000010 0.000010 0.000010 0.000010 0.000010 0.000010 0.000010 0.000010 0.000010 0.000010 0.000010 0.000010 0.000010 0.000010 0.000010 0.000010 0.000010 0.000010 0.000010 0.000010 0.000010 0.000010 0.000010 0.000010 0.000010 0.000010 0.000010
0.000010 0.000010 0.000010 0.000010 0.000010 0.999510 0.000010 0.000010 0.000010 0.000010 0.000010 0.000010 0.000010 0.000010 0.000010 0.000010 0.000010 0.000010 0.000010 0.000010 0.000010 0.000010 0.000010 0.000010 0.000010 0.000010 0.000010 0.000010 0.000010 0.000010 0.000010 0.000010 0.000010 0.000010 0.000010 0.000010 0.000010 0.000010 0.000010 0.000010 0.000010 0.000010 0.000010 0.000010 0.000010 0.000010 0.000010 0.000010 0.000010 0.000010
0.000010 0.000010 0.000010 0.000010 0.000010 0.999510 0.000010 0.000010 0.000010 0.000010 0.000010 0.000010 0.000010 0.000010 0.000010 0.000010 0.000010 0.000010 0.000010 0.000010 0.000010 0.000010 0.000010 0.000010 0.000010 0.000010 0.000010 0.000010 0.000010 0.000010 0.000010 0.000010 0.000010 0.000010 0.000010 0.000010 0.000010 0.000010 0.000010 0.000010 0.000010 0.000010 0.000010 0.000010 0.000010 0.000010 0.000010 0.000010 0.000010 0.000010
0.000010 0.000010 0.000010 0.000010 0.000010 0.999510 0.000010 0.000010 0.000010 0.000010 0.000010 0.000010 0.000010 0.000010 0.000010 0.000010 0.000010 0.000010 0.000010 0.000010 0.000010 0.000010 0.000010 0.000010 0.000010 0.000010 0.000010 0.000010 0.000010 0.000010 0.000010 0.000010 0.000010 0.000010 0.000010 0.000010 0.000010 0.000010 0.000010 0.000010 0.000010 0.000010 0.000010 0.000010 0.000010 0.000010 0.000010 0.000010 0.000010 0.000010
0.000010 0.000010 0.000010 0.000010 0.000010 0.999510 0.000010 0.000010 0.000010 0.000010 0.000010 0.000010 0.000010 0.000010 0.000010 0.000010 0.000010 0.000010 0.000010 0.000010 0.000010 0.000010 0.000010 0.000010 0.000010 0.000010 0.000010 0.000010 0.000010 0.000010 0.000010 0.000010 0.000010 0.000010 0.000010 0.000010 0.000010 0.000010 0.000010 0.000010 0.000010 0.000010 0.000010 0.000010 0.000010 0.000010 0.000010 0.000010 0.000010 0.000010
0.000010 0.011233 0.006226 0.000010 0.000010 0.715393 0.000010 0.000010 0.000010 0.000010 0.008011 0.000010 0.005473 0.000010 0.001960 0.007730 0.000010 0.000010 0.000010 0.005840 0.000010 0.000010 0.000010 0.000010 0.000010 0.000660 0.014466 0.013202 0.000010 0.000010 0.000010 0.132394 0.000010 0.000010 0.000010 0.032716 0.000010 0.000010 0.000010 0.000010 0.000010 0.002833 0.000010 0.000010 0.000010 0.000010 0.000010 0.000010 0.041514 0.000010
0.000010 0.000010 0.000010 0.000010 0.000010 0.883568 0.000010 0.000010 0.000010 0.000010 0.000010 0.000010 0.000010 0.000010 0.000010 0.000010 0.000010 0.000010 0.003716 0.000010 0.000010 0.000010 0.000010 0.000010 0.004400 0.000010 0.000010 0.024607 0.000010 0.000010 0.000010 0.069045 0.000010 0.000010 0.000010 0.000010 0.000010 0.000010 0.000010 0.000010 0.014223 0.000010 0.000010 0.000010 0.000010 0.000010 0.000010 0.000010 0.000010 0.000010
0.000010 0.000010 0.000010 0.000010 0.000010 0.980199 0.000010 0.000010 0.000010 0.000010 0.000010 0.000010 0.001304 0.000010 0.000010 0.000010 0.000010 0.000010 0.000010 0.000010 0.000010 0.000010 0.000010 0.000010 0.000010 0.000010 0.000010 0.000010 0.000010 0.000010 0.000010 0.003247 0.000010 0.000010 0.000010 0.014790 0.000010 0.000010 0.000010 0.000010 0.000010 0.000010 0.000010 0.000010 0.000010 0.000010 0.000010 0.000010 0.000010 0.000010
0.000010 0.000010 0.000010 0.000010 0.000010 0.999510 0.000010 0.000010 0.000010 0.000010 0.000010 0.000010 0.000010 0.000010 0.000010 0.000010 0.000010 0.000010 0.000010 0.000010 0.000010 0.000010 0.000010 0.000010 0.000010 0.000010 0.000010 0.000010 0.000010 0.000010 0.000010 0.000010 0.000010 0.000010 0.000010 0.000010 0.000010 0.000010 0.000010 0.000010 0.000010 0.000010 0.000010 0.000010 0.000010 0.000010 0.000010 0.000010 0.000010 0.000010
0.000010 0.003867 0.000010 0.000010 0.000010 0.760443 0.000010 0.000010 0.000010 0.000010 0.013166 0.000010 0.000010 0.000010 0.003369 0.016653 0.000010 0.000010 0.007774 0.000010 0.000010 0.000010 0.000010 0.000010 0.016770 0.000010 0.000010 0.000010 0.000010 0.000010 0.000010 0.135446 0.009268 0.000010 0.000010 0.032844 0.000010 0.000010 0.000010 0.000010 0.000010 0.000010 0.000010 0.000010 0.000010 0.000010 0.000010 0.000010 0.000010 0.000010
0.000010 0.000010 0.000010 0.000010 0.000010 0.929776 0.000010 0.000010 0.000010 0.000010 0.000010 0.000010 0.000010 0.000010 0.000010 0.000010 0.000010 0.000010 0.000010 0.000010 0.000010 0.000010 0.000010 0.000010 0.000010 0.000010 0.000010 0.000010 0.000010 0.000010 0.000010 0.024914 0.000939 0.000010 0.000010 0.043911 0.000010 0.000010 0.000010 0.000010 0.000010 0.000010 0.000010 0.000010 0.000010 0.000010 0.000010 0.000010 0.000010 0.000010
0.000010 0.000010 0.000010 0.000010 0.000010 0.829274 0.000010 0.000010 0.000010 0.000010 0.000010 0.000010 0.002953 0.000010 0.001741 0.000010 0.000010 0.001542 0.008827 0.000010 0.000010 0.000010 0.000010 0.000010 0.000010 0.000571 0.000010 0.013749 0.000010 0.000010 0.000010 0.101292 0.000010 0.000010 0.000010 0.002437 0.000010 0.000010 0.000010 0.000010 0.008176 0.000010 0.000010 0.000010 0.000010 0.016901 0.000010 0.000010 0.012158 0.000010
0.000010 0.000010 0.000010 0.000010 0.000010 0.999510 0.000010 0.000010 0.000010 0.000010 0.000010 0.000010 0.000010 0.000010 0.000010 0.000010 0.000010 0.000010 0.000010 0.000010 0.000010 0.000010 0.000010 0.000010 0.000010 0.000010 0.000010 0.000010 0.000010 0.000010 0.000010 0.000010 0.000010 0.000010 0.000010 0.000010 0.000010 0.000010 0.000010 0.000010 0.000010 0.000010 0.000010 0.000010 0.000010 0.000010 0.000010 0.000010 0.000010 0.000010
0.000010 0.000010 0.000010 0.000010 0.000010 0.999510 0.000010 0.000010 0.000010 0.000010 0.000010 0.000010 0.000010 0.000010 0.000010 0.000010 0.000010 0.000010 0.000010 0.000010 0.000010 0.000010 0.000010 0.000010 0.000010 0.000010 0.000010 0.000010 0.000010 0.000010 0.000010 0.000010 0.000010 0.000010 0.000010 0.000010 0.000010 0.000010 0.000010 0.000010 0.000010 0.000010 0.000010 0.000010 0.000010 0.000010 0.000010 0.000010 0.000010 0.000010
0.000010 0.000010 0.000010 0.000010 0.000010 0.951576 0.000010 0.000010 0.000010 0.000010 0.000010 0.000010 0.000010 0.000010 0.000010 0.000010 0.000010 0.000010 0.000010 0.000010 0.000010 0.000010 0.000010 0.000010 0.000010 0.000010 0.000010 0.000010 0.000010 0.000010 0.000010 0.047944 0.000010 0.000010 0.000010 0.000010 0.000010 0.000010 0.000010 0.000010 0.000010 0.000010 0.000010 0.000010 0.000010 0.000010 0.000010 0.000010 0.000010 0.000010
0.000010 0.000010 0.000010 0.000010 0.000010 0.999510 0.000010 0.000010 0.000010 0.000010 0.000010 0.000010 0.000010 0.000010 0.000010 0.000010 0.000010 0.000010 0.000010 0.000010 0.000010 0.000010 0.000010 0.000010 0.000010 0.000010 0.000010 0.000010 0.000010 0.000010 0.000010 0.000010 0.000010 0.000010 0.000010 0.000010 0.000010 0.000010 0.000010 0.000010 0.000010 0.000010 0.000010 0.000010 0.000010 0.000010 0.000010 0.000010 0.000010 0.000010
0.000010 0.000010 0.000010 0.000010 0.000010 0.886161 0.000010 0.000010 0.000010 0.000010 0.000010 0.000010 0.000010 0.000010 0.000010 0.006837 0.000010 0.000010 0.017692 0.000010 0.000010 0.000010 0.000010 0.000010 0.000010 0.000010 0.000010 0.020305 0.000010 0.000010 0.000010 0.065050 0.000010 0.000010 0.000010 0.000010 0.000010 0.000010 0.000010 0.000010 0.000010 0.000010 0.000010 0.000014 0.000010 0.000010 0.000010 0.000010 0.003511 0.000010
0.000010 0.000010 0.000010 0.000010 0.000010 0.934944 0.004124 0.000010 0.000010 0.000010 0.000010 0.000010 0.000010 0.000010 0.000010 0.000010 0.000010 0.000010 0.000010 0.000010 0.000010 0.000010 0.000010 0.000010 0.000010 0.000010 0.006756 0.009099 0.000010 0.000010 0.000010 0.038125 0.000010 0.000010 0.000010 0.000010 0.000010 0.000010 0.000010 0.000010 0.000010 0.000010 0.000010 0.000010 0.000010 0.006511 0.000010 0.000010 0.000010 0.000010
0.000010 0.000010 0.000010 0.000010 0.000010 0.999510 0.000010 0.000010 0.000010 0.000010 0.000010 0.000010 0.000010 0.000010 0.000010 0.000010 0.000010 0.000010 0.000010 0.000010 0.000010 0.000010 0.000010 0.000010 0.000010 0.000010 0.000010 0.000010 0.000010 0.000010 0.000010 0.000010 0.000010 0.000010 0.000010 0.000010 0.000010 0.000010 0.000010 0.000010 0.000010 0.000010 0.000010 0.000010 0.000010 0.000010 0.000010 0.000010 0.000010 0.000010
0.000010 0.000010 0.000010 0.000010 0.000010 0.000010 0.003068 0.000010 0.000010 0.000010 0.000010 0.000010 0.030032 0.000010 0.000010 0.000010 0.000010 0.000010 0.000010 0.000010 0.000010 0.000010 0.000010 0.000010 0.016222 0.000010 0.007216 0.000010 0.000010 0.000010 0.000010 0.000010 0.000010 0.000010 0.000010 0.000010 0.000010 0.000010 0.000010 0.000010 0.006383 0.000010 0.000010 0.021719 0.000010 0.914930 0.000010 0.000010 0.000010 0.000010
0.000010 0.000010 0.000010 0.000010 0.000010 0.000010 0.000010 0.000010 0.000010 0.000010 0.000010 0.000010 0.004981 0.000010 0.001575 0.000010 0.000010 0.000010 0.000010 0.000010 0.000010 0.000010 0.000010 0.000010 0.000010 0.000010 0.000010 0.000010 0.000010 0.000010 0.000010 0.000010 0.000010 0.000010 0.000010 0.000010 0.000010 0.000010 0.000010 0.000010 0.000010 0.000010 0.000010 0.000010 0.000010 0.992973 0.000010 0.000010 0.000010 0.000010
0.000010 0.000010 0.000010 0.000010 0.000010 0.000010 0.000010 0.000010 0.000010 0.000010 0.000010 0.000010 0.000010 0.000010 0.000010 0.000010 0.000010 0.000010 0.000010 0.000010 0.000010 0.000010 0.000010 0.000010 0.000010 0.000010 0.000010 0.000010 0.000010 0.000010 0.000010 0.000010 0.000010 0.000010 0.000010 0.000010 0.000010 0.000010 0.000010 0.000010 0.000010 0.000010 0.000010 0.000010 0.000010 0.999510 0.000010 0.000010 0.000010 0.000010
0.000010 0.000010 0.000010 0.000010 0.000010 0.000010 0.000010 0.000010 0.000010 0.000010 0.000010 0.000010 0.000010 0.000010 0.000010 0.000010 0.000010 0.000010 0.000010 0.000010 0.000010 0.000010 0.000010 0.000010 0.000010 0.000010 0.000010 0.000010 0.000010 0.000010 0.000010 0.000010 0.000010 0.000010 0.000010 0.000010 0.000010 0.000010 0.000010 0.000010 0.000010 0.000010 0.000010 0.000010 0.000010 0.999510 0.000010 0.000010 0.000010 0.000010
0.000010 0.000010 0.000010 0.000010 0.000010 0.000010 0.000010 0.000010 0.000010 0.000010 0.000010 0.000010 0.022056 0.000010 0.000010 0.000010 0.000010 0.000010 0.000010 0.000010 0.000010 0.000010 0.000010 0.000010 0.000010 0.000010 0.000010 0.000010 0.000010 0.000010 0.000010 0.002987 0.000010 0.000010 0.000010 0.000010 0.000010 0.000010 0.000010 0.000010 0.000010 0.000010 0.000010 0.000010 0.000010 0.974486 0.000010 0.000010 0.000010 0.000010
0.000010 0.000010 0.000010 0.000010 0.000010 0.000010 0.000010 0.000010 0.000010 0.000010 0.000010 0.000010 0.000010 0.000010 0.000010 0.000010 0.000010 0.000010 0.000010 0.000010 0.000010 0.000010 0.000010 0.000010 0.000010 0.000010 0.000010 0.000010 0.000010 0.000010 0.000010 0.000010 0.000010 0.000010 0.000010 0.000010 0.000010 0.000010 0.000010 0.000010 0.000010 0.000010 0.000010 0.000010 0.000010 0.999510 0.000010 0.000010 0.000010 0.000010
0.000010 0.000010 0.000010 0.000010 0.000010 0.000010 0.000010 0.000010 0.000010 0.000010 0.000010 0.000010 0.000010 0.000010 0.000010 0.000010 0.000010 0.000010 0.000010 0.000010 0.000010 0.000010 0.000010 0.000010 0.000010 0.000010 0.000010 0.000010 0.000010 0.000010 0.000010 0.000010 0.000010 0.000010 0.000010 0.000010 0.000010 0.000010 0.000010 0.000010 0.000010 0.000010 0.000010 0.000010 0.000010 0.999510 0.000010 0.000010 0.000010 0.000010
0.000010 0.000010 0.000010 0.000010 0.000010 0.000010 0.000010 0.000010 0.000010 0.000010 0.000010 0.000010 0.000010 0.000010 0.000010 0.000010 0.000010 0.000010 0.000010 0.000010 0.000010 0.000010 0.000010 0.000010 0.000010 0.000010 0.000010 0.000010 0.000010 0.000010 0.000010 0.000010 0.000010 0.000010 0.000010 0.000010 0.000010 0.000010 0.000010 0.000010 0.000010 0.000010 0.000010 0.000010 0.000010 0.999510 0.000010 0.000010 0.000010 0.000010
0.000010 0.000010 0.000010 0.000010 0.000010 0.000010 0.000010 0.000010 0.000010 0.000010 0.000010 0.000010 0.000010 0.000010 0.000010 0.000010 0.000010 0.000010 0.000010 0.000010 0.000010 0.000010 0.000010 0.000010 0.000010 0.000010 0.000010 0.000010 0.000010 0.000010 0.000010 0.000010 0.000010 0.000010 0.000010 0.000010 0.000010 0.000010 0.000010 0.000010 0.000010 0.000010 0.000010 0.000010 0.000010 0.999510 0.000010 0.000010 0.000010 0.000010
0.000010 0.000010 0.000010 0.000010 0.000010 0.000010 0.000010 0.000010 0.000010 0.000010 0.000010 0.000010 0.000010 0.000010 0.000010 0.000010 0.000010 0.000010 0.000010 0.000010 0.000010 0.000010 0.000010 0.000010 0.000010 0.000010 0.000010 0.000010 0.000010 0.000010 0.000010 0.000010 0.000010 0.000010 0.000010 0.000010 0.000010 0.000010 0.000010 0.000010 0.000010 0.000010 0.000010 0.000010 0.000010 0.999510 0.000010 0.000010 0.000010 0.000010
0.000010 0.000010 0.000010 0.000010 0.000010 0.000010 0.000010 0.000010 0.000010 0.000010 0.000010 0.000010 0.013589 0.000010 0.000010 0.000010 0.005484 0.000010 0.013623 0.000010 0.000010 0.000010 0.000010 0.000010 0.000377 0.000010 0.024054 0.000010 0.000010 0.000010 0.000010 0.002634 0.000010 0.000010 0.000010 0.000010 0.000010 0.000010 0.000010 0.000010 0.000010 0.000010 0.000010 0.007071 0.000010 0.929365 0.000010 0.000010 0.003394 0.000010
0.000010 0.000010 0.000010 0.000010 0.000010 0.000010 0.000010 0.000010 0.000010 0.000010 0.000010 0.000010 0.004321 0.000010 0.000010 0.000010 0.000010 0.000010 0.000010 0.000010 0.000010 0.000010 0.000010 0.000010 0.001528 0.000010 0.000010 0.000010 0.000010 0.010095 0.000010 0.000010 0.000010 0.000010 0.000010 0.000010 0.000010 0.000010 0.000010 0.000010 0.000010 0.000010 0.000010 0.000010 0.000010 0.983596 0.000010 0.000010 0.000010 0.000010
0.000010 0.000010 0.000010 0.000010 0.000010 0.000010 0.001218 0.000010 0.000010 0.000010 0.023713 0.000010 0.016276 0.000010 0.002761 0.000010 0.000010 0.011794 0.016291 0.000010 0.000010 0.000010 0.000010 0.000010 0.000010 0.000010 0.002148 0.000010 0.000010 0.000010 0.000010 0.000010 0.000010 0.000010 0.000010 0.000010 0.000010 0.000010 0.000010 0.000010 0.000010 0.000010 0.000010 0.000010 0.000010 0.925380 0.000010 0.000010 0.000010 0.000010
0.000010 0.000010 0.000010 0.000010 0.000010 0.000010 0.000010 0.000010 0.000010 0.000010 0.000010 0.000010 0.000010 0.000010 0.000010 0.000010 0.000010 0.000010 0.000010 0.000010 0.000010 0.000010 0.000010 0.000010 0.000010 0.000010 0.000010 0.000010 0.000010 0.003970 0.000010 0.000010 0.000010 0.000010 0.000010 0.002679 0.000010 0.000010 0.000010 0.000010 0.000010 0.000010 0.000010 0.000010 0.000010 0.992881 0.000010 0.000010 0.000010 0.000010
0.000010 0.000010 0.000010 0.000010 0.000010 0.000010 0.000010 0.000010 0.000010 0.000010 0.000010 0.000010 0.000010 0.000010 0.000010 0.000010 0.000010 0.000010 0.000010 0.000010 0.000010 0.000010 0.000010 0.000010 0.000010 0.000010 0.000010 0.000010 0.000010 0.000010 0.000010 0.000010 0.000010 0.000010 0.000010 0.000010 0.000010 0.000010 0.000010 0.000010 0.000010 0.000010 0.000010 0.000010 0.000010 0.999510 0.000010 0.000010 0.000010 0.000010
0.000010 0.000010 0.000010 0.000010 0.000010 0.000010 0.000010 0.000010 0.000010 0.000010 0.000010 0.000010 0.000010 0.000010 0.000010 0.000010 0.000010 0.000010 0.000010 0.000010 0.000010 0.000010 0.000010 0.000010 0.000010 0.000010 0.000010 0.000010 0.000010 0.000010 0.000010 0.000010 0.000010 0.000010 0.000010 0.000010 0.000010 0.000010 0.000010 0.000010 0.000010 0.000010 0.000010 0.000010 0.000010 0.999510 0.000010 0.000010 0.000010 0.000010
0.000010 0.000010 0.000010 0.000010 0.000010 0.000010 0.000010 0.000010 0.000010 0.000010 0.000010 0.000010 0.000010 0.000010 0.000010 0.004116 0.000010 0.000010 0.000010 0.000010 0.000010 0.000010 0.000010 0.000010 0.000010 0.000010 0.000010 0.000010 0.000010 0.057406 0.000010 0.000010 0.000010 0.000010 0.000010 0.000010 0.000010 0.000010 0.000010 0.000010 0.000010 0.000010 0.000010 0.000010 0.000010 0.938007 0.000010 0.000010 0.000010 0.000010
0.000010 0.000010 0.000010 0.000010 0.000010 0.000010 0.000010 0.000010 0.000010 0.000010 0.000010 0.000010 0.000010 0.000010 0.000010 0.000010 0.000010 0.000010 0.000010 0.000010 0.000010 0.000010 0.000010 0.000010 0.000010 0.000010 0.000010 0.000010 0.000010 0.000010 0.000010 0.000010 0.000010 0.000010 0.000010 0.000010 0.000010 0.000010 0.000010 0.000010 0.000010 0.000010 0.000010 0.000010 0.000010 0.999510 0.000010 0.000010 0.000010 0.000010
0.000010 0.000010 0.000010 0.000010 0.000010 0.000010 0.000010 0.000010 0.000010 0.000010 0.000010 0.000010 0.051723 0.000010 0.000010 0.000010 0.000010 0.000010 0.000010 0.000010 0.000010 0.000010 0.000010 0.000010 0.000010 0.000010 0.000010 0.000010 0.000010 0.000010 0.000010 0.008696 0.000010 0.000010 0.000010 0.000010 0.000010 0.000010 0.000010 0.000010 0.000010 0.000010 0.000010 0.001668 0.000010 0.937454 0.000010 0.000010 0.000010 0.000010
0.000010 0.000010 0.000010 0.000010 0.000010 0.000010 0.000010 0.000010 0.000010 0.000010 0.000010 0.000010 0.000010 0.000010 0.000010 0.000010 0.000010 0.000010 0.000010 0.000010 0.000010 0.000010 0.000010 0.000010 0.000010 0.000010 0.000010 0.000010 0.000010 0.000010 0.000010 0.000010 0.000010 0.000010 0.000010 0.000010 0.000010 0.000010 0.000010 0.000010 0.000010 0.000010 0.000010 0.000010 0.000010 0.999510 0.000010 0.000010 0.000010 0.000010
0.000010 0.000010 0.000010 0.000010 0.000010 0.005795 0.000010 0.000010 0.000010 0.000010 0.000010 0.000010 0.000010 0.000010 0.000010 0.000010 0.000010 0.000295 0.000010 0.000010 0.000010 0.000010 0.000010 0.000010 0.021454 0.000010 0.000010 0.950915 0.000010 0.000010 0.000010 0.000010 0.005143 0.000010 0.000010 0.015958 0.000010 0.000010 0.000010 0.000010 0.000010 0.000010 0.000010 0.000010 0.000010 0.000010 0.000010 0.000010 0.000010 0.000010
0.000010 0.000010 0.000010 0.000010 0.000010 0.000010 0.000010 0.000010 0.000010 0.000010 0.000010 0.000010 0.000010 0.000010 0.000010 0.000010 0.000010 0.000010 0.000010 0.000010 0.000010 0.000010 0.000010 0.000010 0.000010 0.000010 0.000010 0.999510 0.000010 0.000010 0.000010 0.000010 0.000010 0.000010 0.000010 0.000010 0.000010 0.000010 0.000010 0.000010 0.000010 0.000010 0.000010 0.000010 0.000010 0.000010 0.000010 0.000010 0.000010 0.000010
0.000010 0.000010 0.000010 0.000010 0.000010 0.000010 0.000010 0.000010 0.000010 0.000010 0.000010 0.000010 0.000010 0.000010 0.000010 0.000010 0.000010 0.000010 0.000010 0.000010 0.000010 0.000010 0.000010 0.000010 0.000010 0.000010 0.000010 0.999510 0.000010 0.000010 0.000010 0.000010 0.000010 0.000010 0.000010 0.000010 0.000010 0.000010 0.000010 0.000010 0.000010 0.000010 0.000010 0.000010 0.000010 0.000010 0.000010 0.000010 0.000010 0.000010
0.000010 0.000010 0.000010 0.000010 0.000010 0.000010 0.000010 0.000010 0.000010 0.000010 0.000010 0.000010 0.000010 0.000010 0.000010 0.000010 0.000010 0.000010 0.000010 0.000010 0.000010 0.000010 0.000010 0.000010 0.000010 0.000010 0.000010 0.999510 0.000010 0.000010 0.000010 0.000010 0.000010 0.000010 0.000010 0.000010 0.000010 0.000010 0.000010 0.000010 0.000010 0.000010 0.000010 0.000010 0.000010 0.000010 0.000010 0.000010 0.000010 0.000010
0.000010 0.000010 0.000010 0.000010 0.000010 0.000010 0.000010 0.000010 0.000010 0.000010 0.000010 0.000010 0.000010 0.000010 0.000010 0.000010 0.000010 0.000010 0.000010 0.000010 0.000010 0.000010 0.000010 0.000010 0.000010 0.000010 0.000010 0.999510 0.000010 0.000010 0.000010 0.000010 0.000010 0.000010 0.000010 0.000010 0.000010 0.000010 0.000010 0.000010 0.000010 0.000010 0.000010 0.000010 0.000010 0.000010 0.000010 0.000010 0.000010 0.000010
0.000010 0.000010 0.000010 0.000010 0.000010 0.005756 0.000010 0.000010 0.000010 0.000010 0.021210 0.000010 0.001165 0.000010 0.000480 0.000010 0.000010 0.000010 0.021011 0.000010 0.000010 0.000010 0.000010 0.000010 0.000010 0.000010 0.000010 0.932235 0.000010 0.009511 0.000010 0.000010 0.000010 0.000010 0.000010 0.000010 0.000010 0.000010 0.000010 0.000010 0.000010 0.008211 0.000010 0.000010 0.000010 0.000010 0.000010 0.000010 0.000010 0.000010
0.000010 0.000010 0.000010 0.000010 0.000010 0.000010 0.000010 0.000010 0.000010 0.000010 0.000010 0.000010 0.000010 0.000010 0.000010 0.000010 0.000010 0.000010 0.000010 0.000010 0.000010 0.000010 0.000010 0.000010 0.000010 0.000010 0.000010 0.999510 0.000010 0.000010 0.000010 0.000010 0.000010 0.000010 0.000010 0.000010 0.000010 0.000010 0.000010 0.000010 0.000010 0.000010 0.000010 0.000010 0.000010 0.000010 0.000010 0.000010 0.000010 0.000010
0.000010 0.000010 0.000010 0.000010 0.000010 0.000010 0.000010 0.000010 0.000010 0.000010 0.000010 0.000010 0.000010 0.000010 0.000010 0.000010 0.000010 0.000010 0.000010 0.000010 0.000010 0.000010 0.000010 0.000010 0.000010 0.000010 0.000010 0.999510 0.000010 0.000010 0.000010 0.000010 0.000010 0.000010 0.000010 0.000010 0.000010 0.000010 0.000010 0.000010 0.000010 0.000010 0.000010 0.000010 0.000010 0.000010 0.000010 0.000010 0.000010 0.000010
0.000010 0.000010 0.000010 0.000010 0.000010 0.000010 0.001643 0.000010 0.000010 0.000010 0.000010 0.000010 0.000010 0.000010 0.000010 0.000010 0.000010 0.000010 0.000010 0.000010 0.000010 0.000010 0.000010 0.000010 0.000010 0.000010 0.000010 0.940538 0.000010 0.000010 0.000010 0.013903 0.000010 0.000010 0.000010 0.035591 0.000010 0.000010 0.000010 0.000010 0.000010 0.000010 0.000010 0.000010 0.000010 0.000010 0.000010 0.000010 0.007874 0.000010
0.000010 0.000010 0.000010 0.000010 0.000010 0.000010 0.000010 0.000010 0.000010 0.000010 0.000010 0.000010 0.001622 0.000010 0.000010 0.000010 0.000010 0.000010 0.000010 0.000010 0.000010 0.000010 0.000010 0.000010 0.002304 0.000010 0.000010 0.993288 0.000010 0.002327 0.000010 0.000010 0.000010 0.000010 0.000010 0.000010 0.000010 0.000010 0.000010 0.000010 0.000010 0.000010 0.000010 0.000010 0.000010 0.000010 0.000010 0.000010 0.000010 0.000010
0.000010 0.000010 0.000010 0.000010 0.000010 0.000010 0.000010 0.000010 0.000010 0.000010 0.000010 0.000010 0.000010 0.000010 0.001748 0.000010 0.000010 0.000010 0.000010 0.000010 0.000010 0.000010 0.000010 0.000010 0.021330 0.000010 0.000010 0.958246 0.000010 0.000010 0.000010 0.000010 0.000010 0.000010 0.000010 0.018217 0.000010 0.000010 0.000010 0.000010 0.000010 0.000010 0.000010 0.000010 0.000010 0.000010 0.000010 0.000010 0.000010 0.000010
0.000010 0.000010 0.000010 0.000010 0.000010 0.000010 0.000010 0.000010 0.000010 0.000010 0.000010 0.000010 0.000010 0.000010 0.000010 0.000010 0.000010 0.000010 0.000010 0.000010 0.000010 0.000010 0.000010 0.000010 0.000010 0.000010 0.000010 0.999510 0.000010 0.000010 0.000010 0.000010 0.000010 0.000010 0.000010 0.000010 0.000010 0.000010 0.000010 0.000010 0.000010 0.000010 0.000010 0.000010 0.000010 0.000010 0.000010 0.000010 0.000010 0.000010
0.000010 0.000010 0.000010 0.000010 0.000010 0.000010 0.000010 0.000010 0.000010 0.000010 0.000010 0.000010 0.000010 0.000010 0.000010 0.000010 0.000010 0.000010 0.000010 0.000010 0.000010 0.000010 0.000010 0.000010 0.000010 0.000010 0.000010 0.999510 0.000010 0.000010 0.000010 0.000010 0.000010 0.000010 0.000010 0.000010 0.000010 0.000010 0.000010 0.000010 0.000010 0.000010 0.000010 0.000010 0.000010 0.000010 0.000010 0.000010 0.000010 0.000010
0.000010 0.000010 0.006243 0.000010 0.000010 0.012174 0.000010 0.000010 0.000010 0.008844 0.000010 0.000010 0.000010 0.000010 0.000104 0.005619 0.000010 0.000010 0.036136 0.000010 0.000010 0.000010 0.000010 0.000010 0.023071 0.000010 0.012705 0.714648 0.000010 0.004673 0.000811 0.000010 0.000010 0.000010 0.005392 0.110192 0.000010 0.000010 0.000010 0.000010 0.000010 0.000010 0.000010 0.000010 0.000010 0.000010 0.000010 0.000010 0.059027 0.000010
0.000010 0.000010 0.000010 0.000010 0.000010 0.000010 0.000010 0.000010 0.000010 0.000010 0.010344 0.000010 0.000010 0.000010 0.000010 0.000010 0.000010 0.000010 0.000010 0.000010 0.000010 0.000010 0.000010 0.000010 0.000010 0.000010 0.000010 0.916271 0.000010 0.000010 0.000010 0.009271 0.000010 0.000010 0.000010 0.063654 0.000010 0.000010 0.000010 0.000010 0.000010 0.000010 0.000010 0.000010 0.000010 0.000010 0.000010 0.000010 0.000010 0.000010
0.000010 0.000010 0.000010 0.000010 0.000010 0.000010 0.000010 0.000010 0.000010 0.000010 0.000010 0.000010 0.000010 0.000010 0.000010 0.000010 0.000010 0.000010 0.000010 0.000010 0.000010 0.000010 0.000010 0.000010 0.000010 0.000010 0.009266 0.851457 0.000010 0.000010 0.000010 0.028155 0.000010 0.000010 0.000010 0.074701 0.000010 0.000010 0.000010 0.000010 0.012668 0.000010 0.000010 0.000010 0.000010 0.000010 0.000010 0.000010 0.023314 0.000010
0.000010 0.000010 0.000010 0.000010 0.000010 0.010080 0.000010 0.000010 0.000010 0.000010 0.001593 0.000010 0.000010 0.000010 0.000010 0.000010 0.000010 0.000010 0.000010 0.000010 0.000010 0.000010 0.000010 0.000010 0.000010 0.000010 0.000010 0.874029 0.000010 0.009487 0.000010 0.000556 0.000010 0.000010 0.000010 0.043939 0.000010 0.000010 0.000010 0.000010 0.000010 0.004602 0.000010 0.000010 0.000010 0.006708 0.000010 0.000010 0.048595 0.000010
0.000010 0.000010 0.000010 0.000010 0.000010 0.000010 0.000010 0.000010 0.000010 0.000010 0.000010 0.000010 0.000010 0.000010 0.000010 0.017111 0.000010 0.000010 0.031011 0.000010 0.000010 0.000010 0.000010 0.000010 0.000010 0.000010 0.000010 0.916339 0.000010 0.000010 0.000010 0.000010 0.000010 0.000010 0.000010 0.033515 0.000010 0.000010 0.000010 0.000010 0.000010 0.000010 0.000010 0.000010 0.000010 0.001574 0.000010 0.000010 0.000010 0.000010
0.000010 0.000010 0.000010 0.000010 0.000010 0.000010 0.000010 0.000010 0.000010 0.000010 0.000010 0.000010 0.000010 0.000010 0.000010 0.000010 0.000010 0.000010 0.066008 0.000010 0.000010 0.000010 0.000010 0.000010 0.034829 0.000010 0.011935 0.656515 0.000010 0.000010 0.000010 0.000010 0.000010 0.000010 0.003353 0.147117 0.000010 0.000010 0.000010 0.000010 0.000010 0.000492 0.000010 0.000010 0.000010 0.000010 0.000010 0.000010 0.079332 0.000010
0.000010 0.000010 0.000010 0.000010 0.000010 0.000010 0.000010 0.000010 0.000010 0.000010 0.000010 0.000010 0.000010 0.000010 0.000010 0.000010 0.000010 0.000010 0.000010 0.000010 0.000010 0.000010 0.000010 0.000010 0.000010 0.000010 0.000010 0.999510 0.000010 0.000010 0.000010 0.000010 0.000010 0.000010 0.000010 0.000010 0.000010 0.000010 0.000010 0.000010 0.000010 0.000010 0.000010 0.000010 0.000010 0.000010 0.000010 0.000010 0.000010 0.000010
0.000010 0.000010 0.000010 0.000010 0.000010 0.014396 0.000010 0.000010 0.000010 0.000010 0.000010 0.000010 0.005007 0.000010 0.000010 0.020472 0.000010 0.000010 0.000010 0.000010 0.000010 0.000010 0.000010 0.000010 0.000010 0.704130 0.040914 0.007899 0.000010 0.063997 0.000010 0.000010 0.000010 0.002244 0.084073 0.024777 0.000010 0.000010 0.000010 0.000010 0.000010 0.008493 0.000010 0.004152 0.000010 0.015366 0.000010 0.000010 0.003720 0.000010
0.000010 0.007578 0.000010 0.000010 0.000010 0.001857 0.000010 0.000010 0.000010 0.000010 0.006140 0.000010 0.000010 0.000010 0.003059 0.009821 0.000010 0.002917 0.000010 0.000010 0.005602 0.000010 0.000010 0.000010 0.000010 0.739694 0.034050 0.000010 0.000010 0.038460 0.000010 0.000010 0.000010 0.000010 0.113823 0.029477 0.000010 0.000010 0.000010 0.000010 0.007151 0.000010 0.000010 0.000010 0.000010 0.000010 0.000010 0.000010 0.000010 0.000010
0.000010 0.012063 0.000010 0.000010 0.000010 0.000010 0.010852 0.000010 0.000010 0.000010 0.000010 0.000010 0.000010 0.000010 0.000010 0.007431 0.000010 0.000010 0.000010 0.000010 0.000010 0.000010 0.000010 0.000010 0.000010 0.835670 0.025942 0.000010 0.000010 0.032800 0.000010 0.014571 0.000010 0.000013 0.058037 0.000010 0.000010 0.000010 0.000010 0.000010 0.000439 0.000010 0.000010 0.001793 0.000010 0.000010 0.000010 0.000010 0.000010 0.000010
0.000010 0.000010 0.000010 0.000010 0.000010 0.000010 0.000010 0.000010 0.000010 0.000010 0.000010 0.000010 0.000010 0.000010 0.000010 0.000010 0.000010 0.000010 0.000010 0.000010 0.000010 0.000010 0.000010 0.000010 0.000010 0.866498 0.000010 0.000010 0.000010 0.012900 0.000010 0.000010 0.000010 0.000010 0.113701 0.000010 0.000010 0.000010 0.000010 0.000010 0.000010 0.000010 0.000010 0.000010 0.000010 0.000010 0.000010 0.000010 0.006441 0.000010
0.000010 0.000010 0.000010 0.000010 0.000010 0.000010 0.000010 0.000010 0.000010 0.000010 0.000010 0.000010 0.000010 0.000010 0.000010 0.000010 0.000010 0.010120 0.000010 0.000010 0.000010 0.000010 0.000010 0.000010 0.000010 0.806996 0.000010 0.000010 0.000010 0.071692 0.000010 0.000010 0.002464 0.000010 0.090683 0.004492 0.000010 0.000010 0.000010 0.000010 0.000010 0.013121 0.000010 0.000010 0.000010 0.000010 0.000010 0.000010 0.000010 0.000010
0.000010 0.000010 0.000010 0.000010 0.000010 0.000010 0.007790 0.000010 0.000010 0.000010 0.000010 0.000010 0.000010 0.000010 0.000010 0.000010 0.000010 0.000010 0.000010 0.000010 0.000010 0.000010 0.000010 0.000010 0.000010 0.699067 0.018845 0.000010 0.000010 0.106845 0.000010 0.000010 0.000010 0.000010 0.117170 0.023857 0.000010 0.000010 0.000010 0.000010 0.001349 0.005990 0.000010 0.000010 0.000010 0.009115 0.000010 0.000010 0.009573 0.000010
0.000010 0.005464 0.005043 0.000010 0.000010 0.000010 0.000010 0.000010 0.000010 0.000010 0.000010 0.003053 0.008427 0.000010 0.004438 0.051665 0.005624 0.000010 0.000010 0.000010 0.001371 0.000010 0.000010 0.000010 0.000010 0.653597 0.000927 0.000010 0.000010 0.130341 0.000010 0.020832 0.000010 0.031397 0.066579 0.000010 0.000010 0.000010 0.000010 0.000010 0.008433 0.000010 0.000010 0.000010 0.000010 0.002471 0.000010 0.000010 0.000010 0.000010
0.000010 0.000010 0.000010 0.000010 0.000010 0.000010 0.000010 0.000010 0.000010 0.000010 0.000010 0.000010 0.000010 0.000010 0.000010 0.027622 0.000010 0.009240 0.000010 0.000010 0.000010 0.000010 0.000010 0.000010 0.000010 0.726811 0.000010 0.000010 0.000010 0.161345 0.000010 0.000010 0.000010 0.000010 0.066788 0.000010 0.000010 0.000010 0.000010 0.000010 0.005631 0.000010 0.000010 0.000010 0.000010 0.000010 0.000010 0.000010 0.002134 0.000010
0.000010 0.000010 0.000010 0.000010 0.000010 0.000010 0.000010 0.000010 0.000010 0.000010 0.000010 0.000010 0.000010 0.000010 0.000010 0.000010 0.000010 0.011408 0.000010 0.000010 0.000010 0.000010 0.000010 0.000010 0.000010 0.796060 0.000010 0.000010 0.000010 0.052610 0.009194 0.000010 0.000010 0.000010 0.118914 0.000010 0.000010 0.000010 0.000010 0.000010 0.000010 0.000010 0.000010 0.000010 0.000010 0.000010 0.000010 0.000010 0.011374 0.000010
0.000010 0.000010 0.000010 0.000010 0.000010 0.001576 0.000010 0.000010 0.000010 0.000010 0.001320 0.000010 0.007321 0.000010 0.000010 0.036998 0.000010 0.000010 0.009664 0.000010 0.000010 0.000010 0.000010 0.000010 0.000010 0.713572 0.000010 0.000010 0.000010 0.057499 0.004014 0.030267 0.008427 0.004700 0.106356 0.000010 0.000010 0.000010 0.000010 0.000010 0.000010 0.006560 0.000010 0.000010 0.000010 0.011364 0.000010 0.000010 0.000010 0.000010
0.000010 0.000010 0.000010 0.000010 0.000010 0.000010 0.000010 0.000010 0.000010 0.000010 0.000010 0.000010 0.000010 0.000010 0.000010 0.005554 0.000010 0.000010 0.000725 0.000010 0.000010 0.000010 0.000010 0.000010 0.000010 0.776087 0.000010 0.000010 0.000010 0.090799 0.000010 0.006224 0.012126 0.000010 0.085687 0.000010 0.000010 0.000010 0.000010 0.000010 0.000010 0.015892 0.000010 0.000010 0.000010 0.006495 0.000010 0.000010 0.000010 0.000010
0.000010 0.024257 0.000010 0.000010 0.000010 0.005385 0.000010 0.000010 0.000010 0.000010 0.000010 0.000010 0.000010 0.000010 0.000010 0.028368 0.001155 0.000010 0.000010 0.000010 0.000010 0.000010 0.000010 0.000010 0.000010 0.676851 0.030897 0.000010 0.000010 0.128902 0.014519 0.000010 0.000010 0.000010 0.076135 0.008877 0.000010 0.000010 0.000010 0.000010 0.000366 0.003474 0.000010 0.000443 0.000010 0.000010 0.000010 0.000010 0.000010 0.000010
0.000010 0.000010 0.000010 0.000010 0.000010 0.004757 0.000010 0.000010 0.000010 0.000010 0.000010 0.000010 0.000010 0.000010 0.000010 0.001009 0.000010 0.002913 0.000010 0.000010 0.000010 0.000010 0.000010 0.000010 0.000010 0.796221 0.000010 0.000010 0.000010 0.090715 0.000010 0.000010 0.000010 0.000010 0.103944 0.000010 0.000010 0.000010 0.000010 0.000010 0.000010 0.000010 0.000010 0.000010 0.000010 0.000010 0.000010 0.000010 0.000010 0.000010
0.000010 0.000013 0.000010 0.000010 0.000010 0.000010 0.000010 0.000010 0.000010 0.000010 0.000010 0.000010 0.000010 0.000010 0.000010 0.000010 0.000010 0.000010 0.000010 0.000010 0.000010 0.000010 0.000010 0.000010 0.029731 0.716023 0.000010 0.000010 0.000010 0.092558 0.000010 0.000010 0.000010 0.018335 0.131950 0.000010 0.000010 0.000010 0.000010 0.000010 0.003893 0.007077 0.000010 0.000010 0.000010 0.000010 0.000010 0.000010 0.000010 0.000010
0.000010 0.000010 0.004430 0.000010 0.000010 0.001200 0.002915 0.000010 0.000010 0.000010 0.000010 0.000010 0.000010 0.000010 0.017759 0.022384 0.000010 0.000010 0.005675 0.000010 0.000010 0.000010 0.000010 0.000010 0.000010 0.690123 0.008883 0.001222 0.000010 0.109715 0.000010 0.000010 0.000010 0.000010 0.115392 0.000010 0.000010 0.000010 0.000010 0.000010 0.000010 0.006701 0.000010 0.000010 0.000010 0.000010 0.000010 0.000010 0.013233 0.000010
0.000010 0.000010 0.000010 0.000010 0.000010 0.001880 0.000010 0.000010 0.000010 0.000010 0.000010 0.000010 0.000010 0.000010 0.000010 0.000010 0.000010 0.000010 0.000010 0.000010 0.000010 0.000010 0.000010 0.000010 0.000010 0.758552 0.023407 0.000010 0.000010 0.066593 0.000010 0.000010 0.000010 0.000010 0.141068 0.000010 0.000010 0.000010 0.000010 0.000010 0.007931 0.000139 0.000010 0.000010 0.000010 0.000010 0.000010 0.000010 0.000010 0.000010
0.000010 0.033340 0.000010 0.000010 0.000010 0.000010 0.000010 0.000010 0.000010 0.000010 0.000010 0.000010 0.000010 0.000010 0.000010 0.023099 0.000010 0.000010 0.000010 0.000010 0.012124 0.000010 0.000010 0.000010 0.000010 0.634941 0.000010 0.000010 0.000010 0.128905 0.002018 0.007728 0.000010 0.008656 0.114979 0.004458 0.000010 0.000010 0.000010 0.000010 0.000010 0.000010 0.000010 0.000010 0.000010 0.009153 0.000010 0.000010 0.020220 0.000010
0.000010 0.000013 0.000010 0.000010 0.000010 0.000010 0.000010 0.000010 0.000010 0.000010 0.000010 0.000010 0.000010 0.000010 0.012030 0.000010 0.000010 0.000010 0.000010 0.000010 0.000010 0.000010 0.000010 0.000010 0.000010 0.793617 0.000010 0.000010 0.000010 0.045959 0.007570 0.000010 0.000010 0.007175 0.112760 0.018414 0.000010 0.000010 0.000010 0.000010 0.000010 0.000010 0.000010 0.000010 0.000010 0.002054 0.000010 0.000010 0.000010 0.000010
0.000010 0.000010 0.000010 0.000010 0.000010 0.000010 0.000010 0.000010 0.000010 0.000010 0.000010 0.000010 0.000010 0.000010 0.009719 0.000010 0.000010 0.000010 0.000010 0.000010 0.000010 0.000010 0.000010 0.000010 0.000010 0.750803 0.016362 0.034731 0.000010 0.080988 0.000010 0.000010 0.000010 0.013049 0.074137 0.000010 0.000010 0.000010 0.000010 0.000010 0.000010 0.000010 0.000010 0.000010 0.000010 0.019791 0.000010 0.000010 0.000010 0.000010
0.000010 0.006675 0.000010 0.000010 0.000010 0.000010 0.000010 0.000010 0.000010 0.000010 0.000010 0.000010 0.000010 0.000010 0.000010 0.000010 0.000010 0.000010 0.000010 0.000010 0.000010 0.000010 0.000010 0.000010 0.000010 0.750068 0.000010 0.000010 0.000010 0.093476 0.000010 0.000010 0.000010 0.000010 0.146466 0.002865 0.000010 0.000010 0.000010 0.000010 0.000010 0.000010 0.000010 0.000010 0.000010 0.000010 0.000010 0.000010 0.000010 0.000010
0.086484 0.580982 0.005942 0.010206 0.033965 0.001078 0.000010 0.000010 0.039928 0.005743 0.008947 0.000010 0.017488 0.000010 0.001694 0.000010 0.000010 0.000010 0.000010 0.000010 0.000010 0.001651 0.000010 0.000010 0.022323 0.015380 0.000443 0.000010 0.005612 0.012407 0.017043 0.004346 0.010484 0.004760 0.000010 0.000010 0.008690 0.014839 0.014297 0.000010 0.000010 0.000010 0.000010 0.000010 0.004651 0.000010 0.035331 0.016338 0.018726 0.000010
0.053818 0.665474 0.000010 0.013992 0.032134 0.000010 0.013799 0.000010 0.038304 0.006629 0.000010 0.000010 0.010240 0.000010 0.000010 0.000010 0.003347 0.007448 0.000010 0.006634 0.000010 0.000010 0.000010 0.000010 0.022254 0.005367 0.000010 0.000010 0.000605 0.000010 0.000010 0.021158 0.000010 0.000010 0.000010 0.000010 0.018348 0.004813 0.000010 0.000010 0.000010 0.000010 0.000010 0.015086 0.037982 0.000010 0.003834 0.005873 0.000010 0.012580
0.063982 0.655659 0.000010 0.020385 0.018353 0.000010 0.001274 0.000010 0.005167 0.001038 0.000010 0.000010 0.003566 0.000010 0.000010 0.000010 0.006069 0.020558 0.001106 0.000010 0.000010 0.003952 0.000010 0.035722 0.000010 0.000010 0.000010 0.000010 0.000010 0.000010 0.000010 0.028371 0.000010 0.000010 0.000010 0.000010 0.020469 0.000010 0.000010 0.000010 0.000010 0.000010 0.004429 0.002907 0.047213 0.000010 0.026958 0.018197 0.000010 0.014335
0.068507 0.524986 0.031495 0.005800 0.024726 0.000010 0.010976 0.000010 0.022063 0.004789 0.002449 0.000010 0.007015 0.000010 0.000010 0.000010 0.000010 0.000010 0.000989 0.004959 0.005083 0.000010 0.000010 0.000010 0.010258 0.008529 0.039713 0.041820 0.000010 0.023536 0.000010 0.062308 0.000010 0.000010 0.000010 0.000010 0.000829 0.000010 0.000010 0.000010 0.000010 0.000010 0.000010 0.014355 0.016124 0.007350 0.034559 0.006307 0.007028 0.013216
0.067328 0.509825 0.058545 0.022936 0.001197 0.018544 0.000010 0.005767 0.000010 0.000010 0.005861 0.004447 0.008291 0.000010 0.004911 0.000010 0.000010 0.000010 0.000010 0.000010 0.000010 0.000010 0.000010 0.000010 0.013423 0.030242 0.034550 0.011845 0.000010 0.000010 0.006273 0.068143 0.029389 0.000010 0.000010 0.000866 0.000010 0.000010 0.000010 0.009688 0.000010 0.006491 0.000010 0.010371 0.000010 0.010159 0.056223 0.003263 0.000010 0.001183
0.105167 0.540789 0.035148 0.011192 0.033248 0.003633 0.000010 0.000010 0.026006 0.001190 0.000010 0.000010 0.002266 0.000010 0.008853 0.000919 0.001282 0.000010 0.010277 0.000010 0.000010 0.013964 0.056463 0.013730 0.008451 0.000010 0.013266 0.005357 0.007963 0.017345 0.000010 0.000010 0.008095 0.000010 0.000010 0.000010 0.027643 0.000010 0.000894 0.000010 0.000010 0.000010 0.000010 0.000010 0.000010 0.008506 0.038112 0.000010 0.000010 0.000010
0.038376 0.516872 0.044209 0.003064 0.006523 0.017121 0.000010 0.000010 0.022157 0.024080 0.002675 0.000010 0.004633 0.000010 0.001762 0.000010 0.000010 0.000010 0.008623 0.000010 0.000010 0.002847 0.010552 0.001171 0.014742 0.005857 0.005007 0.015602 0.000010 0.000010 0.000010 0.082033 0.000010 0.031510 0.000010 0.003497 0.000010 0.000010 0.000010 0.000010 0.000010 0.032988 0.003907 0.000010 0.003252 0.012853 0.046872 0.012258 0.024747 0.000010
0.063147 0.522197 0.026843 0.000010 0.023931 0.010903 0.000010 0.000010 0.000010 0.000010 0.007466 0.000010 0.008518 0.000010 0.000010 0.000168 0.013223 0.012686 0.000010 0.000911 0.000010 0.015099 0.000010 0.000010 0.016376 0.000010 0.061374 0.003098 0.000010 0.000010 0.004885 0.089245 0.005503 0.000010 0.000010 0.007511 0.006172 0.000010 0.009104 0.000010 0.000010 0.003124 0.000010 0.029865 0.008728 0.000766 0.047186 0.000489 0.000010 0.001259
0.105275 0.488187 0.014952 0.010769 0.000010 0.013135 0.004778 0.000010 0.076036 0.000010 0.004402 0.010222 0.000010 0.000010 0.000018 0.000010 0.000010 0.000010 0.000010 0.000010 0.000010 0.012508 0.000010 0.009416 0.005509 0.023857 0.000010 0.000010 0.000010 0.081479 0.000010 0.002148 0.000010 0.013396 0.010365 0.000010 0.000010 0.010534 0.012327 0.003439 0.010199 0.002422 0.000010 0.000010 0.055933 0.000010 0.014880 0.002017 0.001568 0.000010
0.089008 0.649288 0.000010 0.002656 0.000010 0.000010 0.000010 0.000010 0.079782 0.000010 0.000010 0.000010 0.000010 0.000010 0.000010 0.000010 0.000010 0.000010 0.000010 0.000010 0.000010 0.029888 0.000010 0.000010 0.000010 0.000010 0.000010 0.000010 0.000010 0.000010 0.000010 0.011572 0.000010 0.000010 0.000010 0.000010 0.042112 0.000010 0.011422 0.000010 0.000010 0.000010 0.000010 0.000010 0.031194 0.001211 0.017613 0.019482 0.000010 0.014403
0.063273 0.567771 0.009173 0.026865 0.000010 0.000010 0.008190 0.005100 0.123018 0.000010 0.008385 0.000010 0.000010 0.000010 0.000010 0.004000 0.000010 0.000010 0.000010 0.017991 0.000010 0.006758 0.000010 0.000010 0.010234 0.000010 0.003330 0.000010 0.000010 0.000010 0.000010 0.017492 0.000010 0.005962 0.000010 0.000010 0.000010 0.000010 0.014782 0.000010 0.000010 0.008250 0.001019 0.000010 0.012211 0.000010 0.061098 0.023266 0.001553 0.000010
0.089176 0.573423 0.022542 0.014625 0.031079 0.000010 0.000010 0.000010 0.110107 0.000010 0.000010 0.000010 0.000010 0.000010 0.011164 0.011070 0.000010 0.000010 0.000010 0.000010 0.000010 0.000010 0.006931 0.000010 0.000010 0.000010 0.000010 0.000010 0.000010 0.000010 0.001626 0.021626 0.000010 0.000010 0.000010 0.000010 0.012578 0.000010 0.000010 0.000010 0.016464 0.000010 0.000010 0.000010 0.024071 0.000010 0.030496 0.000017 0.000010 0.022676
0.070526 0.597686 0.000010 0.005293 0.006764 0.002134 0.000010 0.038999 0.128053 0.000010 0.005523 0.000010 0.000010 0.000010 0.000010 0.000010 0.000010 0.001136 0.000010 0.000010 0.000010 0.018218 0.000010 0.000010 0.000010 0.000010 0.005633 0.000010 0.000010 0.000010 0.000010 0.018338 0.000010 0.000010 0.000010 0.024790 0.008974 0.000010 0.000010 0.000010 0.000010 0.000010 0.000010 0.000010 0.009955 0.000010 0.057638 0.000010 0.000010 0.000010
0.064756 0.555616 0.000010 0.023095 0.000010 0.000010 0.000010 0.050036 0.052197 0.000010 0.008482 0.000010 0.000010 0.000010 0.014967 0.000010 0.005452 0.016192 0.000010 0.000010 0.000010 0.021036 0.000013 0.000010 0.000010 0.000010 0.018601 0.001031 0.000010 0.000010 0.017952 0.013189 0.005057 0.000010 0.000010 0.000010 0.019992 0.016543 0.009747 0.000010 0.000010 0.000010 0.000010 0.000010 0.001132 0.000010 0.058989 0.016917 0.008740 0.000010
0.083592 0.563548 0.000010 0.037926 0.004824 0.007337 0.000010 0.000010 0.142597 0.000010 0.000010 0.000010 0.007939 0.000010 0.000010 0.000010 0.000010 0.000010 0.000010 0.020178 0.000010 0.007672 0.000010 0.000010 0.000010 0.000010 0.000010 0.000010 0.000010 0.000010 0.000010 0.024442 0.000010 0.000010 0.000010 0.000010 0.009089 0.005240 0.012059 0.000010 0.000262 0.006756 0.000010 0.000010 0.018190 0.013619 0.000010 0.011190 0.023228 0.000010
0.065652 0.577502 0.020632 0.009856 0.015594 0.004283 0.008436 0.017812 0.128302 0.000010 0.009997 0.000010 0.000010 0.000010 0.012908 0.000010 0.000010 0.000010 0.000010 0.000010 0.000010 0.028641 0.000012 0.000010 0.000010 0.000010 0.000010 0.000010 0.003325 0.000010 0.000010 0.000010 0.010412 0.000010 0.000010 0.000010 0.000010 0.000010 0.005170 0.000010 0.003253 0.033556 0.000010 0.000010 0.000010 0.000010 0.035570 0.008786 0.000010 0.000010
0.096617 0.446383 0.018687 0.005495 0.001783 0.025895 0.000010 0.003032 0.111827 0.005639 0.000010 0.002830 0.002044 0.000010 0.000010 0.002849 0.008006 0.016380 0.007483 0.005609 0.000010 0.029227 0.000434 0.005996 0.000010 0.000014 0.000010 0.028084 0.000010 0.000010 0.000010 0.035498 0.000010 0.011370 0.000010 0.044150 0.000010 0.000010 0.001519 0.000010 0.004045 0.000010 0.000010 0.009303 0.001951 0.000010 0.020465 0.010607 0.021268 0.015331
0.093178 0.594751 0.000010 0.019968 0.011881 0.005752 0.000010 0.004158 0.016156 0.000010 0.000010 0.000010 0.000010 0.000010 0.000010 0.000010 0.003496 0.000010 0.000010 0.000010 0.000010 0.023626 0.090799 0.000010 0.000010 0.000010 0.000010 0.000010 0.000010 0.000010 0.019305 0.000010 0.000010 0.000010 0.000010 0.000010 0.000010 0.000178 0.000010 0.000010 0.000010 0.000010 0.000010 0.000010 0.030301 0.000010 0.048657 0.011134 0.000010 0.026320
0.090510 0.546358 0.028166 0.032501 0.000010 0.000010 0.002609 0.031184 0.103269 0.000010 0.000010 0.000010 0.000010 0.000010 0.005965 0.000010 0.000010 0.000010 0.000010 0.000010 0.000010 0.024216 0.025937 0.000010 0.000010 0.000010 0.000010 0.000010 0.000010 0.000010 0.001157 0.000010 0.000010 0.000010 0.000010 0.000010 0.023763 0.000010 0.010375 0.000010 0.015727 0.005617 0.000010 0.000010 0.000010 0.000010 0.031732 0.004308 0.011576 0.004719
0.099339 0.551486 0.019911 0.000010 0.024971 0.000010 0.000010 0.034608 0.099070 0.000010 0.000010 0.000010 0.000010 0.000010 0.000010 0.002591 0.000010 0.000010 0.000010 0.009945 0.000010 0.026924 0.000010 0.000010 0.000010 0.000010 0.000010 0.000010 0.017511 0.000010 0.005664 0.000010 0.000010 0.000010 0.000010 0.000010 0.018205 0.016696 0.012046 0.000010 0.000010 0.000010 0.000010 0.000010 0.000010 0.003616 0.043780 0.003610 0.009706 0.000010
0.095253 0.555700 0.010924 0.021927 0.014023 0.000010 0.000010 0.016935 0.105165 0.000010 0.000010 0.000010 0.000010 0.000010 0.007530 0.000010 0.000010 0.013219 0.000010 0.021617 0.000010 0.048279 0.018058 0.000010 0.000010 0.000010 0.000010 0.000010 0.000010 0.000010 0.000010 0.005885 0.000010 0.000010 0.000010 0.000010 0.000010 0.005755 0.000010 0.000010 0.012720 0.000010 0.000010 0.000010 0.000010 0.000010 0.043871 0.002810 0.000010 0.000010
0.129309 0.520195 0.015081 0.000010 0.000010 0.001888 0.000010 0.000010 0.108408 0.000010 0.000010 0.000010 0.000010 0.000010 0.000010 0.005664 0.000010 0.007552 0.000010 0.000010 0.000010 0.021658 0.000010 0.004133 0.000010 0.017087 0.001191 0.000010 0.005283 0.021703 0.000010 0.018919 0.000010 0.000010 0.000010 0.000010 0.020046 0.000010 0.007049 0.004357 0.003956 0.000010 0.000829 0.000010 0.000010 0.000010 0.081287 0.000010 0.004114 0.000010
0.061537 0.575870 0.026011 0.020948 0.006865 0.000010 0.000010 0.035544 0.113429 0.000010 0.000010 0.000010 0.000010 0.000010 0.000010 0.000010 0.000010 0.000010 0.000010 0.000010 0.000010 0.034318 0.041533 0.025115 0.000010 0.000010 0.000010 0.000010 0.013825 0.000010 0.000010 0.000010 0.000010 0.000010 0.000010 0.000253 0.000010 0.000010 0.000010 0.000010 0.002891 0.041005 0.000010 0.000010 0.000010 0.000010 0.000010 0.000505 0.000010 0.000010
0.065244 0.548060 0.015179 0.000010 0.034275 0.004430 0.000010 0.050051 0.060708 0.000010 0.007153 0.000010 0.000010 0.000010 0.002916 0.000010 0.000010 0.000010 0.000010 0.000010 0.000010 0.052420 0.023216 0.016023 0.000010 0.000010 0.006682 0.000010 0.009058 0.000010 0.006781 0.000010 0.000010 0.000010 0.000196 0.000010 0.013101 0.005193 0.000010 0.000010 0.009067 0.000010 0.000010 0.000010 0.015301 0.000010 0.027946 0.013715 0.004812 0.008215
0.154981 0.507152 0.000010 0.038634 0.000844 0.000010 0.004708 0.018108 0.086643 0.000010 0.000010 0.000010 0.000010 0.000010 0.000010 0.000010 0.009001 0.000010 0.003791 0.001073 0.000010 0.019724 0.000010 0.000010 0.000010 0.000010 0.000010 0.011804 0.001311 0.025301 0.027726 0.009179 0.000010 0.000010 0.000010 0.000010 0.003636 0.000010 0.015711 0.001694 0.014404 0.036239 0.000010 0.000010 0.000010 0.000010 0.008054 0.000010 0.000010 0.000010
0.207767 0.494781 0.000010 0.044219 0.000010 0.000010 0.021179 0.018443 0.055235 0.000010 0.000010 0.000010 0.000010 0.000010 0.000010 0.000010 0.000010 0.000010 0.000010 0.011928 0.000010 0.000010 0.000010 0.011283 0.000010 0.000010 0.000010 0.001339 0.000010 0.000010 0.002543 0.007748 0.000010 0.000010 0.000010 0.000010 0.015736 0.001292 0.015891 0.000010 0.000010 0.025315 0.002756 0.000010 0.013340 0.000010 0.042826 0.000555 0.005523 0.000010
0.223740 0.500338 0.000010 0.021927 0.000010 0.000010 0.000010 0.000010 0.062822 0.011865 0.000010 0.000010 0.000010 0.000010 0.000010 0.000010 0.000010 0.014061 0.000010 0.013241 0.000010 0.002756 0.000010 0.013086 0.008983 0.000010 0.000010 0.001927 0.005139 0.034172 0.006638 0.000010 0.000010 0.000010 0.004010 0.000010 0.018012 0.002691 0.008788 0.000010 0.000010 0.003717 0.000010 0.000010 0.000010 0.000010 0.041784 0.000010 0.000010 0.000010
0.124606 0.516674 0.000010 0.023896 0.000010 0.001805 0.000010 0.027553 0.045268 0.009798 0.000010 0.000010 0.000010 0.000010 0.000010 0.003278 0.012290 0.008513 0.001341 0.000010 0.000010 0.030391 0.000010 0.011848 0.000010 0.000010 0.000010 0.000010 0.017730 0.000010 0.007904 0.000010 0.010873 0.000010 0.000010 0.000010 0.020030 0.000010 0.036679 0.000010 0.031370 0.000010 0.000010 0.000010 0.000010 0.000010 0.046092 0.011771 0.000010 0.000010
0.191401 0.531238 0.000010 0.029292 0.007871 0.000010 0.000010 0.000010 0.026298 0.000010 0.000010 0.000010 0.000010 0.000010 0.000010 0.000010 0.000010 0.000010 0.000010 0.000010 0.000010 0.013568 0.000010 0.000010 0.000010 0.000010 0.000010 0.000010 0.000010 0.000010 0.039262 0.000010 0.000010 0.000010 0.000010 0.000010 0.000010 0.032890 0.010734 0.000010 0.001401 0.019193 0.000010 0.000010 0.006061 0.000010 0.049589 0.000010 0.000010 0.040841
0.184876 0.528385 0.000010 0.000010 0.000010 0.000010 0.000010 0.047747 0.106919 0.000010 0.000010 0.000010 0.000010 0.000010 0.000010 0.003356 0.000010 0.003644 0.000010 0.002519 0.000010 0.000010 0.000010 0.000010 0.000010 0.000010 0.000010 0.000010 0.015909 0.000010 0.020259 0.000010 0.000010 0.000010 0.000010 0.000010 0.013239 0.000010 0.027100 0.000010 0.000065 0.019073 0.000010 0.000010 0.007009 0.000010 0.019551 0.000010 0.000010 0.000010
0.167369 0.522915 0.000010 0.025287 0.000010 0.000010 0.008341 0.030471 0.071439 0.000010 0.000010 0.000010 0.000010 0.000010 0.000010 0.000444 0.001754 0.000010 0.000010 0.010062 0.000010 0.001437 0.000010 0.000010 0.000010 0.000010 0.000010 0.000010 0.009865 0.000010 0.000010 0.000010 0.000010 0.000010 0.000010 0.002314 0.000010 0.019178 0.003474 0.000885 0.008968 0.031747 0.006554 0.000010 0.005065 0.000010 0.018059 0.013416 0.000010 0.040677
0.264310 0.553725 0.000010 0.023274 0.000010 0.000010 0.000010 0.000010 0.002462 0.000010 0.000010 0.000010 0.000010 0.000010 0.000010 0.000010 0.000010 0.015974 0.000010 0.000010 0.000010 0.011240 0.000010 0.000010 0.000010 0.000010 0.000010 0.000010 0.000010 0.000010 0.000010 0.000010 0.000010 0.000010 0.000010 0.000010 0.006497 0.000010 0.000010 0.000010 0.000010 0.015080 0.000010 0.000010 0.000010 0.000010 0.069764 0.000010 0.000010 0.037273
0.045920 0.644569 0.000769 0.027276 0.000010 0.000010 0.006246 0.014189 0.068835 0.000010 0.000010 0.000010 0.000010 0.000010 0.000010 0.000010 0.013642 0.000010 0.000010 0.008219 0.000010 0.027358 0.039227 0.011455 0.000010 0.000010 0.000010 0.000010 0.000010 0.000010 0.000010 0.008053 0.000010 0.000010 0.000010 0.000010 0.000010 0.000010 0.000837 0.000010 0.000011 0.002227 0.000010 0.000010 0.020157 0.000010 0.025916 0.000010 0.000010 0.034785
0.034503 0.598589 0.000010 0.000010 0.000812 0.000010 0.000010 0.031111 0.062689 0.000010 0.000010 0.000010 0.001988 0.000010 0.000010 0.005336 0.009660 0.016938 0.000010 0.000614 0.000010 0.038547 0.029731 0.003938 0.000010 0.000010 0.000010 0.011485 0.001730 0.000010 0.000010 0.026381 0.000010 0.002919 0.000638 0.002791 0.001596 0.000010 0.000010 0.000010 0.000010 0.010022 0.000010 0.000010 0.020143 0.006383 0.055888 0.007790 0.017538 0.000010
0.077477 0.684795 0.000010 0.005689 0.015968 0.001480 0.000010 0.003330 0.121059 0.000010 0.000010 0.000010 0.001352 0.000010 0.000010 0.000010 0.003506 0.000010 0.000010 0.000500 0.000010 0.017774 0.006830 0.000010 0.000010 0.000010 0.000010 0.000010 0.000010 0.000010 0.000010 0.000010 0.000010 0.000010 0.000010 0.000010 0.001955 0.000010 0.000010 0.000010 0.000010 0.000010 0.000010 0.000010 0.000010 0.000010 0.043096 0.000010 0.000010 0.014838
0.055826 0.682536 0.000010 0.010469 0.022858 0.000010 0.000010 0.000139 0.116859 0.000010 0.000010 0.000010 0.000010 0.000010 0.000010 0.000010 0.014333 0.000010 0.000010 0.009928 0.000010 0.000010 0.013977 0.000010 0.000010 0.000010 0.000010 0.000010 0.000010 0.000010 0.000010 0.000010 0.000010 0.000010 0.000010 0.000010 0.017172 0.022856 0.000010 0.000010 0.000010 0.000010 0.000010 0.000010 0.004360 0.000010 0.028318 0.000010 0.000010 0.000010
0.085230 0.501032 0.017679 0.028006 0.030311 0.041982 0.000010 0.000010 0.000010 0.000010 0.009221 0.000010 0.019630 0.000010 0.015760 0.000010 0.000010 0.006474 0.021592 0.000010 0.003448 0.037475 0.007132 0.016207 0.000010 0.006187 0.000010 0.000010 0.000010 0.000010 0.002171 0.056799 0.006381 0.000010 0.000010 0.000010 0.000010 0.000010 0.004514 0.000010 0.000010 0.000010 0.000010 0.016872 0.037813 0.010604 0.000010 0.000010 0.016123 0.001109
0.053490 0.670962 0.000010 0.011034 0.025034 0.000010 0.000010 0.030921 0.083480 0.000010 0.000010 0.000010 0.000010 0.000010 0.000010 0.000010 0.010845 0.000010 0.000010 0.000010 0.000010 0.000010 0.022244 0.006558 0.000010 0.000010 0.000010 0.000010 0.000010 0.000010 0.007879 0.000010 0.000010 0.000010 0.000010 0.000010 0.000010 0.016363 0.030345 0.000010 0.000010 0.000010 0.000010 0.000010 0.016286 0.000010 0.004146 0.000010 0.000010 0.010065
0.051905 0.632255 0.000010 0.007964 0.013510 0.016094 0.000010 0.023107 0.058654 0.000010 0.000010 0.000010 0.000010 0.000010 0.011576 0.000010 0.000010 0.001926 0.000010 0.000010 0.000010 0.008077 0.058743 0.000010 0.000010 0.000010 0.000010 0.000010 0.000010 0.000010 0.002427 0.042317 0.000010 0.000010 0.000010 0.000010 0.000010 0.000010 0.006860 0.000010 0.000010 0.005755 0.000010 0.005396 0.031967 0.000010 0.015235 0.005922 0.000010 0.000010
0.067270 0.508866 0.000010 0.031656 0.021007 0.032046 0.007366 0.012856 0.000015 0.000010 0.006047 0.000010 0.000010 0.000010 0.016465 0.000010 0.016420 0.000010 0.002065 0.019665 0.000010 0.036872 0.000010 0.000010 0.011236 0.000010 0.001947 0.017655 0.000010 0.000010 0.000010 0.055604 0.000010 0.014171 0.000010 0.000010 0.017642 0.000010 0.009140 0.003621 0.001432 0.000010 0.000010 0.000010 0.011464 0.000010 0.052511 0.009317 0.000010 0.015414
0.102733 0.000010 0.000010 0.002489 0.000010 0.000010 0.000010 0.048084 0.000010 0.000010 0.000010 0.000010 0.000010 0.000010 0.000010 0.000010 0.000010 0.022251 0.000010 0.000010 0.000010 0.000010 0.001324 0.000010 0.000010 0.000010 0.000010 0.000010 0.000010 0.000010 0.049058 0.000010 0.000010 0.000010 0.000010 0.000010 0.000010 0.000010 0.017489 0.000010 0.023661 0.732501 0.000010 0.000010 0.000010 0.000010 0.000010 0.000010 0.000010 0.000010
0.089359 0.000010 0.000010 0.000010 0.006997 0.000010 0.000010 0.082342 0.002336 0.000010 0.000010 0.000010 0.000010 0.000010 0.000010 0.000010 0.000010 0.030428 0.000010 0.000010 0.000010 0.000010 0.000010 0.000010 0.000010 0.000010 0.000010 0.000010 0.000010 0.000010 0.069874 0.000010 0.000010 0.000010 0.000010 0.000010 0.000010 0.000010 0.000010 0.001277 0.005867 0.700640 0.000010 0.000010 0.000010 0.000010 0.000010 0.010479 0.000010 0.000010
0.145090 0.000010 0.000010 0.000010 0.000010 0.000010 0.000010 0.026251 0.020404 0.000010 0.000010 0.000010 0.000010 0.000010 0.000010 0.000010 0.000010 0.021542 0.000010 0.000010 0.000010 0.000010 0.000010 0.000010 0.000010 0.000010 0.000010 0.000010 0.005518 0.000010 0.051861 0.000010 0.000010 0.000010 0.000010 0.000010 0.000010 0.000010 0.000010 0.000010 0.016434 0.686030 0.000010 0.000010 0.000010 0.000010 0.000010 0.001667 0.000010 0.024803
0.134170 0.000010 0.000010 0.000010 0.000010 0.000010 0.000010 0.102879 0.000010 0.000010 0.000010 0.000010 0.000010 0.000010 0.000010 0.000010 0.000010 0.056279 0.000010 0.046778 0.000010 0.000010 0.000010 0.000010 0.000010 0.000010 0.000010 0.000010 0.000010 0.000010 0.014321 0.000010 0.000010 0.000010 0.000010 0.000010 0.000010 0.002436 0.000010 0.000010 0.032473 0.576200 0.000010 0.000010 0.000010 0.000010 0.000010 0.000010 0.000010 0.034054
0.094571 0.000010 0.000010 0.000010 0.000010 0.000010 0.000010 0.039665 0.028627 0.000010 0.000010 0.000010 0.000010 0.000010 0.000010 0.000010 0.000010 0.048053 0.000010 0.000010 0.000010 0.000010 0.000010 0.000010 0.000010 0.000010 0.000010 0.000010 0.000010 0.000010 0.051072 0.000010 0.000010 0.000010 0.000010 0.000010 0.000010 0.000010 0.009024 0.000010 0.022373 0.696875 0.000010 0.000010 0.004886 0.000010 0.000010 0.004453 0.000010 0.000010
0.159593 0.000010 0.000010 0.000010 0.000010 0.000010 0.000010 0.112458 0.004029 0.000010 0.000010 0.000010 0.000010 0.000010 0.000010 0.000010 0.000010 0.037011 0.000010 0.000010 0.000010 0.000010 0.000846 0.000010 0.000010 0.000010 0.000010 0.000010 0.000010 0.000010 0.042535 0.000010 0.000010 0.000010 0.000010 0.000010 0.001093 0.000010 0.030782 0.000010 0.026966 0.551565 0.000010 0.000010 0.000010 0.000010 0.016860 0.015883 0.000010 0.000010
0.000010 0.000010 0.000010 0.000010 0.000010 0.000010 0.000010 0.000010 0.000010 0.000010 0.000010 0.000010 0.000010 0.000010 0.000010 0.000010 0.000010 0.000010 0.000010 0.000010 0.000010 0.000010 0.000010 0.000010 0.000010 0.000010 0.000010 0.000010 0.000010 0.000010 0.000010 0.000010 0.000010 0.000010 0.000010 0.000010 0.000010 0.000010 0.000010 0.000010 0.000010 0.999510 0.000010 0.000010 0.000010 0.000010 0.000010 0.000010 0.000010 0.000010
0.000010 0.000010 0.000010 0.000010 0.000010 0.000010 0.000010 0.000010 0.000010 0.000010 0.000010 0.000010 0.000010 0.000010 0.000010 0.000010 0.000010 0.000010 0.000010 0.000010 0.000010 0.000010 0.000010 0.000010 0.000010 0.000010 0.000010 0.000010 0.000010 0.000010 0.000010 0.000010 0.000010 0.000010 0.000010 0.000010 0.000010 0.000010 0.000010 0.000010 0.000010 0.999510 0.000010 0.000010 0.000010 0.000010 0.000010 0.000010 0.000010 0.000010
0.000010 0.000010 0.000010 0.000010 0.000010 0.000010 0.000010 0.000010 0.000010 0.000010 0.000010 0.000010 0.000010 0.000010 0.000010 0.000010 0.000010 0.000010 0.000010 0.000010 0.000010 0.000010 0.000010 0.000010 0.000010 0.000010 0.000010 0.000010 0.000010 0.000010 0.000010 0.000010 0.000010 0.000010 0.000010 0.000010 0.000010 0.000010 0.000010 0.000010 0.000010 0.999510 0.000010 0.000010 0.000010 0.000010 0.000010 0.000010 0.000010 0.000010
0.000010 0.000010 0.000010 0.000010 0.000010 0.000010 0.000010 0.000010 0.000010 0.000010 0.000010 0.000010 0.000010 0.000010 0.000010 0.000010 0.000010 0.000010 0.000010 0.000010 0.000010 0.000010 0.000010 0.000010 0.000010 0.000010 0.000010 0.000010 0.000010 0.000010 0.000010 0.000010 0.000010 0.000010 0.000010 0.000010 0.000010 0.000010 0.000010 0.000010 0.000010 0.999510 0.000010 0.000010 0.000010 0.000010 0.000010 0.000010 0.000010 0.000010
0.000010 0.000010 0.000010 0.000010 0.000010 0.000010 0.000010 0.000010 0.000010 0.000010 0.000010 0.000010 0.000010 0.000010 0.000010 0.000010 0.000010 0.000010 0.000010 0.000010 0.000010 0.000010 0.000010 0.000010 0.000010 0.000010 0.000010 0.000010 0.000010 0.000010 0.000010 0.000010 0.000010 0.000010 0.000010 0.000010 0.000010 0.000010 0.000010 0.000010 0.000010 0.999510 0.000010 0.000010 0.000010 0.000010 0.000010 0.000010 0.000010 0.000010
0.000010 0.000010 0.000010 0.000010 0.000010 0.000010 0.000010 0.000010 0.000010 0.000010 0.000010 0.000010 0.000010 0.000010 0.000010 0.000010 0.000010 0.000013 0.000010 0.000010 0.000010 0.000010 0.000010 0.000010 0.000010 0.000010 0.000010 0.000010 0.000010 0.000010 0.000010 0.000010 0.000010 0.000010 0.000010 0.000010 0.000010 0.000010 0.000010 0.000010 0.000010 0.999507 0.000010 0.000010 0.000010 0.000010 0.000010 0.000010 0.000010 0.000010
0.000010 0.000010 0.000010 0.000010 0.000010 0.000010 0.000010 0.000010 0.000010 0.000010 0.000010 0.000010 0.000010 0.000010 0.000010 0.000010 0.000010 0.000010 0.000010 0.000010 0.000010 0.000010 0.000010 0.000010 0.000010 0.000010 0.000010 0.000010 0.000010 0.000010 0.000010 0.000010 0.000010 0.000010 0.000010 0.000010 0.000010 0.000010 0.000010 0.000010 0.000010 0.999510 0.000010 0.000010 0.000010 0.000010 0.000010 0.000010 0.000010 0.000010
0.000010 0.000010 0.000010 0.000010 0.000010 0.000010 0.000010 0.000010 0.000010 0.000010 0.000010 0.000010 0.000010 0.000010 0.000010 0.000010 0.000010 0.000010 0.000010 0.000010 0.000010 0.000010 0.000010 0.000010 0.000010 0.000010 0.000010 0.000010 0.000010 0.000010 0.000010 0.000010 0.000010 0.000010 0.000010 0.000010 0.000010 0.000010 0.000010 0.000010 0.000010 0.999510 0.000010 0.000010 0.000010 0.000010 0.000010 0.000010 0.000010 0.000010
0.000010 0.000010 0.000010 0.000010 0.000010 0.000010 0.000010 0.000010 0.000010 0.000010 0.000010 0.000010 0.000010 0.000010 0.000010 0.000010 0.000010 0.005257 0.000010 0.000010 0.000010 0.000010 0.000010 0.000010 0.000010 0.000010 0.000010 0.000010 0.000010 0.000010 0.000010 0.000010 0.000010 0.000010 0.000010 0.000010 0.000010 0.000010 0.000010 0.000010 0.000010 0.994263 0.000010 0.000010 0.000010 0.000010 0.000010 0.000010 0.000010 0.000010
0.000010 0.000010 0.000010 0.000010 0.000010 0.000010 0.000010 0.000010 0.000010 0.000010 0.000010 0.000010 0.000010 0.000010 0.000010 0.000010 0.000010 0.000010 0.000010 0.000010 0.000010 0.000010 0.000010 0.000010 0.000010 0.000010 0.000010 0.000010 0.000010 0.000010 0.001207 0.000010 0.000010 0.000010 0.000010 0.000010 0.000010 0.000010 0.000010 0.000010 0.013182 0.985141 0.000010 0.000010 0.000010 0.000010 0.000010 0.000010 0.000010 0.000010
0.000010 0.000010 0.000010 0.000010 0.000010 0.000010 0.000010 0.000010 0.000010 0.000010 0.000010 0.000010 0.000010 0.000010 0.000010 0.000010 0.000010 0.000010 0.000010 0.000010 0.000010 0.000010 0.000010 0.000010 0.000010 0.000010 0.000010 0.000010 0.000010 0.000010 0.000010 0.000010 0.000010 0.000010 0.000010 0.000010 0.000010 0.000010 0.000010 0.000010 0.000010 0.999510 0.000010 0.000010 0.000010 0.000010 0.000010 0.000010 0.000010 0.000010
0.000010 0.000010 0.000010 0.000010 0.000010 0.000010 0.000010 0.000010 0.000010 0.000010 0.000010 0.000010 0.000010 0.000010 0.000010 0.000010 0.000010 0.000010 0.000010 0.000010 0.000010 0.000010 0.000010 0.000010 0.000010 0.000010 0.000010 0.000010 0.000010 0.000010 0.000010 0.000010 0.000010 0.000010 0.000010 0.000010 0.000010 0.000010 0.000010 0.000010 0.000010 0.999510 0.000010 0.000010 0.000010 0.000010 0.000010 0.000010 0.000010 0.000010
0.000010 0.000010 0.000010 0.000010 0.000010 0.000010 0.000010 0.000010 0.000010 0.000010 0.000010 0.000010 0.000010 0.000010 0.000010 0.000010 0.000010 0.000010 0.000010 0.000010 0.000010 0.000010 0.000010 0.000010 0.000010 0.000010 0.000010 0.000010 0.000010 0.000010 0.000010 0.000010 0.000010 0.000010 0.000010 0.000010 0.000010 0.000010 0.000010 0.000010 0.000010 0.999510 0.000010 0.000010 0.000010 0.000010 0.000010 0.000010 0.000010 0.000010
0.000010 0.000010 0.000010 0.000010 0.000010 0.000010 0.000010 0.000010 0.000010 0.000010 0.000010 0.000010 0.000010 0.000010 0.000010 0.000010 0.000010 0.000010 0.000010 0.000010 0.000010 0.000010 0.000010 0.000010 0.000010 0.000010 0.000010 0.000010 0.000010 0.000010 0.000010 0.000010 0.000010 0.000010 0.000010 0.000010 0.000010 0.000010 0.000010 0.000010 0.000010 0.999510 0.000010 0.000010 0.000010 0.000010 0.000010 0.000010 0.000010 0.000010
0.000010 0.000010 0.000010 0.000010 0.000010 0.000010 0.000010 0.000010 0.000010 0.000010 0.000010 0.000010 0.000010 0.000010 0.000010 0.000010 0.000010 0.000010 0.000010 0.000010 0.000010 0.000010 0.000010 0.000010 0.000010 0.000010 0.000010 0.000010 0.000010 0.000010 0.000010 0.000010 0.000010 0.000010 0.000010 0.000010 0.000010 0.000010 0.000010 0.000010 0.000010 0.000010 0.000010 0.000010 0.000010 0.000010 0.000010 0.000010 0.000010 0.999510
0.030286 0.000010 0.000010 0.000010 0.000010 0.000010 0.000010 0.004505 0.000010 0.000010 0.000010 0.000010 0.000010 0.000010 0.000010 0.000010 0.000010 0.000010 0.000010 0.000010 0.000010 0.000010 0.000010 0.000010 0.000010 0.000010 0.000010 0.000010 0.000010 0.000010 0.000010 0.000010 0.000010 0.000010 0.000010 0.000010 0.000010 0.010122 0.000010 0.000010 0.000010 0.000010 0.000010 0.000010 0.000010 0.000010 0.000010 0.031095 0.000010 0.923542
0.000010 0.000010 0.000010 0.000010 0.000010 0.000010 0.000010 0.000010 0.000010 0.000010 0.000010 0.000010 0.000010 0.000010 0.000010 0.000010 0.000010 0.000010 0.000010 0.000010 0.000010 0.000010 0.000010 0.000010 0.000010 0.000010 0.000010 0.000010 0.000010 0.000010 0.000010 0.000010 0.000010 0.000010 0.000010 0.000010 0.000010 0.000010 0.000010 0.000010 0.000010 0.000010 0.000010 0.000010 0.000010 0.000010 0.000010 0.000010 0.000010 0.999510
0.000010 0.000010 0.000010 0.000010 0.000010 0.000010 0.000010 0.000010 0.000010 0.000010 0.000010 0.000010 0.000010 0.000010 0.000010 0.000010 0.000010 0.000010 0.000010 0.000010 0.000010 0.000010 0.000010 0.000010 0.000010 0.000010 0.000010 0.000010 0.000010 0.000010 0.000010 0.000010 0.000010 0.000010 0.000010 0.000010 0.000010 0.000010 0.000010 0.000010 0.000010 0.000010 0.000010 0.000010 0.000010 0.000010 0.000010 0.004109 0.000010 0.995411
0.000010 0.000010 0.000010 0.000010 0.000010 0.000010 0.000010 0.000010 0.000010 0.000010 0.000010 0.000010 0.000010 0.000010 0.000010 0.000010 0.000010 0.000010 0.000010 0.000010 0.000010 0.000010 0.000010 0.000010 0.000010 0.000010 0.000010 0.000010 0.000010 0.000010 0.000010 0.000010 0.000010 0.000010 0.000010 0.000010 0.000010 0.000010 0.000010 0.000010 0.000010 0.000010 0.000010 0.000010 0.000010 0.000010 0.000010 0.000010 0.000010 0.999510
0.000010 0.000010 0.000010 0.000010 0.000010 0.000010 0.000010 0.000010 0.000010 0.000010 0.000010 0.000010 0.000010 0.000010 0.000010 0.000010 0.000010 0.000010 0.000010 0.000010 0.000010 0.000010 0.000010 0.000010 0.000010 0.000010 0.000010 0.000010 0.000010 0.000010 0.000010 0.000010 0.000010 0.000010 0.000010 0.000010 0.000010 0.000010 0.035064 0.000010 0.000010 0.000010 0.000010 0.000010 0.000010 0.000010 0.000010 0.000010 0.000010 0.964456
0.000010 0.000010 0.000010 0.000010 0.000010 0.000010 0.000010 0.000010 0.000010 0.000010 0.000010 0.000010 0.000010 0.000010 0.000010 0.000010 0.000010 0.000010 0.000010 0.000010 0.000010 0.000010 0.022565 0.000010 0.000010 0.000010 0.000010 0.000010 0.000010 0.000010 0.000010 0.000010 0.000010 0.000010 0.000010 0.000010 0.000010 0.000010 0.006359 0.000010 0.000010 0.000010 0.000010 0.000010 0.000010 0.000010 0.000010 0.000010 0.000010 0.970606
0.000010 0.000010 0.000010 0.005632 0.000010 0.000010 0.012953 0.003670 0.000010 0.000010 0.000010 0.000010 0.000010 0.000010 0.000010 0.000010 0.000010 0.000010 0.000010 0.007432 0.000010 0.000010 0.000010 0.000010 0.000010 0.003915 0.000010 0.000010 0.000010 0.000010 0.012558 0.000010 0.000010 0.000208 0.000010 0.000010 0.000010 0.000010 0.034845 0.000010 0.013062 0.000010 0.000010 0.000010 0.000010 0.000010 0.049697 0.000010 0.000010 0.855637
0.000010 0.000010 0.000010 0.000010 0.000010 0.000010 0.000010 0.000010 0.000010 0.000010 0.000010 0.000010 0.000010 0.000010 0.000010 0.000010 0.000010 0.000010 0.000010 0.000010 0.000010 0.000010 0.000010 0.000010 0.000010 0.000010 0.000010 0.000010 0.000010 0.000010 0.000010 0.000010 0.000010 0.000010 0.000010 0.000010 0.000010 0.000010 0.000010 0.000010 0.000010 0.000010 0.000010 0.000010 0.000010 0.000010 0.000010 0.000010 0.000010 0.999510
0.000010 0.000010 0.000010 0.000010 0.000010 0.000010 0.000010 0.000010 0.000010 0.000010 0.000010 0.000010 0.000010 0.000010 0.000010 0.000010 0.000010 0.000010 0.000010 0.000010 0.000010 0.000010 0.000010 0.000010 0.000010 0.000010 0.000010 0.000010 0.000010 0.000010 0.000010 0.000010 0.000010 0.000010 0.000010 0.000010 0.000010 0.000010 0.000010 0.000010 0.000010 0.000010 0.000010 0.000010 0.000010 0.000010 0.000010 0.000010 0.000010 0.999510
0.018551 0.000010 0.000010 0.000010 0.000010 0.000010 0.000010 0.000010 0.004563 0.000010 0.000010 0.000010 0.000010 0.000010 0.000010 0.000010 0.000010 0.000010 0.000010 0.000010 0.000010 0.000010 0.013826 0.000010 0.000010 0.000010 0.000010 0.000010 0.000010 0.000010 0.000010 0.000010 0.000010 0.000010 0.000010 0.000010 0.000010 0.000010 0.000010 0.000010 0.000010 0.000010 0.000010 0.000010 0.000010 0.000010 0.000010 0.000608 0.000010 0.962002
0.000010 0.000010 0.000010 0.000010 0.000010 0.000010 0.000010 0.000010 0.000010 0.000010 0.000010 0.000010 0.000010 0.000010 0.000010 0.000010 0.000010 0.000010 0.000010 0.000010 0.000010 0.000010 0.000010 0.000010 0.000010 0.000010 0.000010 0.000010 0.000010 0.000010 0.000010 0.000010 0.000010 0.000010 0.000010 0.000010 0.000010 0.000010 0.000010 0.000010 0.000010 0.000010 0.000010 0.000010 0.000010 0.000010 0.000010 0.000010 0.000010 0.999510
0.000010 0.000010 0.000010 0.000010 0.000010 0.000010 0.000010 0.000010 0.000010 0.000010 0.000010 0.000010 0.000010 0.000010 0.000010 0.000010 0.000010 0.000010 0.000010 0.000010 0.000010 0.000010 0.000010 0.000010 0.000010 0.000010 0.000010 0.000010 0.000010 0.000010 0.000010 0.000010 0.000010 0.000010 0.000010 0.000010 0.000010 0.000010 0.000010 0.000010 0.000010 0.000010 0.000010 0.000010 0.000010 0.000010 0.000010 0.000010 0.000010 0.999510
0.000010 0.000010 0.000010 0.000010 0.000010 0.000010 0.000010 0.000010 0.000010 0.000010 0.000010 0.000010 0.000010 0.000010 0.000010 0.000010 0.000010 0.000010 0.000010 0.000010 0.000010 0.000010 0.000010 0.000010 0.000010 0.000010 0.000010 0.000010 0.000010 0.000010 0.000010 0.000010 0.000010 0.000010 0.000010 0.000010 0.000010 0.000010 0.000010 0.000010 0.000010 0.000010 0.000010 0.000010 0.000010 0.000010 0.010574 0.000010 0.000010 0.988946
0.009201 0.000010 0.000010 0.006332 0.000010 0.000010 0.000010 0.006028 0.000010 0.000010 0.000010 0.000010 0.000010 0.000010 0.000010 0.000017 0.000010 0.000010 0.000010 0.014401 0.000010 0.000010 0.000010 0.000010 0.000010 0.000010 0.000010 0.000010 0.000010 0.000010 0.005604 0.000010 0.000010 0.000010 0.000010 0.000010 0.000010 0.000010 0.043646 0.000010 0.000010 0.000010 0.000010 0.000010 0.000010 0.000010 0.000010 0.000010 0.000010 0.914352
0.000010 0.000010 0.000010 0.000010 0.000010 0.000010 0.000010 0.000010 0.000010 0.000010 0.000010 0.000010 0.000010 0.000010 0.000010 0.000010 0.000010 0.000010 0.000010 0.000010 0.000010 0.000010 0.000010 0.000010 0.000010 0.000010 0.000010 0.000010 0.000010 0.000010 0.000010 0.000010 0.000010 0.000010 0.000010 0.000010 0.000010 0.000010 0.000010 0.000010 0.000010 0.000010 0.000010 0.000010 0.000010 0.000010 0.000010 0.000010 0.000010 0.999510
0.008733 0.000010 0.000010 0.009608 0.000010 0.000010 0.000010 0.054041 0.005589 0.000010 0.000010 0.000010 0.000010 0.000010 0.000010 0.000010 0.000010 0.000010 0.000010 0.000010 0.000010 0.000010 0.041795 0.000010 0.000010 0.000010 0.000010 0.000010 0.013837 0.000010 0.000010 0.000010 0.000010 0.000010 0.000010 0.000010 0.000010 0.000010 0.092276 0.000010 0.000010 0.000010 0.000010 0.000010 0.000010 0.000010 0.041309 0.000010 0.000010 0.732403
0.000010 0.000010 0.000010 0.000010 0.000010 0.000010 0.000010 0.000010 0.000010 0.000010 0.000010 0.000010 0.000010 0.000010 0.000010 0.000010 0.000010 0.000010 0.000010 0.000010 0.000010 0.000010 0.000010 0.000010 0.000010 0.000010 0.000010 0.000010 0.000010 0.000010 0.000010 0.000010 0.000010 0.000010 0.000010 0.000010 0.000010 0.000010 0.000010 0.000010 0.000010 0.000010 0.000010 0.000010 0.000010 0.000010 0.000010 0.000010 0.000010 0.999510
0.000010 0.000010 0.000010 0.000010 0.000010 0.000010 0.000010 0.000010 0.000010 0.000010 0.000010 0.000010 0.000010 0.000010 0.000010 0.000010 0.000010 0.000010 0.000010 0.000010 0.000010 0.000010 0.000010 0.000010 0.000010 0.000010 0.000010 0.000010 0.000010 0.000010 0.000010 0.000010 0.000010 0.000010 0.000010 0.000010 0.000010 0.000010 0.000010 0.000010 0.000010 0.000010 0.000010 0.000010 0.000010 0.000010 0.000010 0.000010 0.000010 0.999510
0.000010 0.000010 0.000010 0.006246 0.000010 0.000010 0.000010 0.019621 0.003820 0.000010 0.000010 0.000010 0.000010 0.000010 0.000010 0.000010 0.000010 0.000010 0.000010 0.000010 0.000010 0.000010 0.000010 0.000010 0.000010 0.000010 0.000010 0.000010 0.000010 0.000010 0.000010 0.000010 0.000010 0.000010 0.000010 0.000010 0.000010 0.000010 0.000010 0.000010 0.000010 0.000010 0.000010 0.000010 0.000010 0.000010 0.000010 0.000010 0.000010 0.969853
0.000010 0.000010 0.004220 0.023918 0.039448 0.000010 0.000010 0.000222 0.385358 0.001507 0.000010 0.000010 0.000990 0.000010 0.000010 0.000010 0.000010 0.000010 0.000010 0.000010 0.000010 0.000010 0.294208 0.064845 0.000010 0.000010 0.000010 0.000010 0.000010 0.000010 0.000010 0.016492 0.000010 0.000010 0.000010 0.000010 0.005326 0.018072 0.016148 0.000010 0.000010 0.000010 0.000010 0.000079 0.050519 0.000010 0.071664 0.001678 0.000010 0.004986
0.000010 0.000010 0.001357 0.029606 0.076210 0.000010 0.000010 0.000010 0.283150 0.002688 0.000010 0.000010 0.000368 0.000010 0.000010 0.000408 0.000010 0.000010 0.000010 0.000010 0.000010 0.000010 0.394918 0.116815 0.000010 0.000010 0.008701 0.000010 0.000010 0.000010 0.000010 0.003645 0.000010 0.000010 0.000010 0.000010 0.000010 0.000010 0.000010 0.000010 0.000010 0.000010 0.000010 0.014260 0.002574 0.000010 0.030185 0.015014 0.000010 0.019761
0.000010 0.000010 0.000010 0.050983 0.043461 0.000010 0.000010 0.018313 0.180544 0.000010 0.000010 0.000010 0.000010 0.000010 0.000010 0.000010 0.000010 0.000010 0.000010 0.000010 0.000010 0.000010 0.095805 0.606640 0.000010 0.000010 0.000010 0.000010 0.000010 0.000010 0.000010 0.000010 0.000010 0.000010 0.000010 0.000010 0.000010 0.000010 0.000010 0.000010 0.000010 0.000010 0.000010 0.000010 0.000010 0.000010 0.000010 0.003824 0.000010 0.000010
0.000010 0.000010 0.000010 0.000010 0.000010 0.000010 0.000010 0.000010 0.000010 0.000010 0.000010 0.000010 0.000010 0.000010 0.000010 0.000010 0.000010 0.000010 0.000010 0.000010 0.000010 0.000010 0.000010 0.999510 0.000010 0.000010 0.000010 0.000010 0.000010 0.000010 0.000010 0.000010 0.000010 0.000010 0.000010 0.000010 0.000010 0.000010 0.000010 0.000010 0.000010 0.000010 0.000010 0.000010 0.000010 0.000010 0.000010 0.000010 0.000010 0.000010
0.000010 0.000010 0.000010 0.000010 0.000010 0.000010 0.000010 0.000010 0.000010 0.000010 0.000010 0.000010 0.000010 0.000010 0.000010 0.000010 0.000010 0.000010 0.000010 0.000010 0.000010 0.000010 0.000010 0.999510 0.000010 0.000010 0.000010 0.000010 0.000010 0.000010 0.000010 0.000010 0.000010 0.000010 0.000010 0.000010 0.000010 0.000010 0.000010 0.000010 0.000010 0.000010 0.000010 0.000010 0.000010 0.000010 0.000010 0.000010 0.000010 0.000010
0.000010 0.000010 0.000010 0.005299 0.022353 0.000010 0.000010 0.000010 0.171343 0.000010 0.000010 0.000010 0.000010 0.000010 0.000010 0.000010 0.000010 0.000010 0.000010 0.000010 0.000010 0.000010 0.127572 0.665390 0.000010 0.000010 0.000010 0.000010 0.000010 0.000010 0.000010 0.000010 0.000010 0.000010 0.000010 0.000010 0.000010 0.000010 0.000010 0.000010 0.000010 0.000010 0.000010 0.000010 0.000010 0.000010 0.000010 0.007603 0.000010 0.000010
0.000010 0.000010 0.000010 0.029125 0.061365 0.000010 0.000010 0.000421 0.226270 0.000010 0.000010 0.000010 0.000010 0.000010 0.000010 0.000010 0.000010 0.000010 0.000010 0.000010 0.000010 0.000010 0.333474 0.301954 0.000010 0.000010 0.000010 0.000010 0.000010 0.000010 0.000010 0.000010 0.000010 0.000010 0.000010 0.000010 0.000010 0.011914 0.002873 0.000010 0.000010 0.000010 0.000010 0.000010 0.000010 0.000010 0.000010 0.023279 0.000010 0.008924
0.000010 0.000010 0.000010 0.000010 0.000010 0.000010 0.000010 0.000010 0.000010 0.000010 0.000010 0.000010 0.000010 0.000010 0.000010 0.000010 0.000010 0.000010 0.000010 0.000010 0.000010 0.000010 0.000010 0.999510 0.000010 0.000010 0.000010 0.000010 0.000010 0.000010 0.000010 0.000010 0.000010 0.000010 0.000010 0.000010 0.000010 0.000010 0.000010 0.000010 0.000010 0.000010 0.000010 0.000010 0.000010 0.000010 0.000010 0.000010 0.000010 0.000010
0.000010 0.000010 0.000010 0.020275 0.052278 0.000010 0.007213 0.010609 0.067673 0.003556 0.000010 0.000010 0.000010 0.000010 0.000010 0.000010 0.000010 0.000010 0.000010 0.000010 0.000010 0.004592 0.092630 0.622780 0.000010 0.000010 0.000010 0.000010 0.000010 0.000010 0.000010 0.010696 0.007677 0.000010 0.005535 0.000010 0.018214 0.000010 0.000010 0.000010 0.000010 0.000010 0.000010 0.000010 0.005548 0.010466 0.013875 0.017199 0.000010 0.028863
0.000010 0.000010 0.000010 0.044997 0.014691 0.000010 0.000010 0.000010 0.215583 0.000010 0.003106 0.000010 0.000010 0.000010 0.000010 0.000010 0.000010 0.000010 0.005294 0.000010 0.000010 0.003085 0.059180 0.506517 0.009282 0.000010 0.020993 0.000010 0.000010 0.000010 0.000010 0.011298 0.000010 0.009999 0.025861 0.000010 0.000010 0.034779 0.003965 0.000010 0.000010 0.000010 0.000010 0.024978 0.000010 0.000010 0.000010 0.006061 0.000010 0.000010
0.000010 0.000010 0.007929 0.006391 0.030424 0.001981 0.000010 0.000010 0.143811 0.000010 0.013972 0.021534 0.000010 0.000010 0.000010 0.014316 0.000010 0.000010 0.000010 0.006160 0.000010 0.000010 0.236261 0.471189 0.009412 0.000010 0.000010 0.004909 0.000010 0.000010 0.000010 0.000010 0.000010 0.000010 0.000010 0.000010 0.000010 0.000010 0.000010 0.003033 0.000010 0.000010 0.000010 0.009531 0.000010 0.000010 0.018806 0.000010 0.000010 0.000010
0.000010 0.000010 0.000010 0.000010 0.000010 0.000010 0.000010 0.000010 0.000010 0.000010 0.000010 0.000010 0.000010 0.000010 0.000010 0.000010 0.000010 0.000010 0.000010 0.000010 0.000010 0.000010 0.000010 0.999510 0.000010 0.000010 0.000010 0.000010 0.000010 0.000010 0.000010 0.000010 0.000010 0.000010 0.000010 0.000010 0.000010 0.000010 0.000010 0.000010 0.000010 0.000010 0.000010 0.000010 0.000010 0.000010 0.000010 0.000010 0.000010 0.000010
0.000010 0.000010 0.000010 0.017034 0.069659 0.000010 0.000010 0.000010 0.278167 0.000010 0.000010 0.000010 0.000492 0.000010 0.000010 0.000010 0.000010 0.000010 0.000010 0.000010 0.000010 0.009494 0.380297 0.156686 0.000010 0.000010 0.000010 0.000010 0.000010 0.000010 0.000010 0.000010 0.000010 0.000010 0.002870 0.004485 0.000010 0.000010 0.000010 0.000010 0.000010 0.000010 0.000010 0.007087 0.000010 0.000010 0.037312 0.018213 0.000010 0.017833
0.000010 0.000010 0.000010 0.008961 0.045827 0.000010 0.000010 0.000010 0.000010 0.000010 0.000010 0.000010 0.000010 0.000010 0.000010 0.000010 0.000010 0.000010 0.000010 0.000010 0.000010 0.000010 0.085499 0.859253 0.000010 0.000010 0.000010 0.000010 0.000010 0.000010 0.000010 0.000010 0.000010 0.000010 0.000010 0.000010 0.000010 0.000010 0.000010 0.000010 0.000010 0.000010 0.000010 0.000010 0.000010 0.000010 0.000010 0.000010 0.000010 0.000010
0.000010 0.000010 0.000010 0.032077 0.017872 0.000010 0.001940 0.000010 0.199342 0.000010 0.000010 0.010936 0.001130 0.000010 0.000010 0.000010 0.000010 0.000010 0.000010 0.000010 0.000010 0.000010 0.376317 0.274094 0.000010 0.000010 0.000010 0.000010 0.000010 0.000010 0.000010 0.022216 0.000010 0.000010 0.000010 0.000010 0.000010 0.007095 0.009000 0.000010 0.000010 0.000010 0.000010 0.000010 0.024895 0.001884 0.014909 0.005943 0.000010 0.000010
0.007266 0.000010 0.000010 0.006682 0.022285 0.000010 0.000010 0.000010 0.181369 0.000010 0.000010 0.002173 0.000010 0.000010 0.004211 0.003062 0.000010 0.000010 0.000010 0.000010 0.000010 0.026803 0.241680 0.389748 0.000010 0.005728 0.000010 0.000010 0.004702 0.000010 0.000010 0.000010 0.000010 0.000010 0.026904 0.000010 0.000010 0.000010 0.000010 0.000010 0.000010 0.000010 0.003981 0.000010 0.040035 0.000010 0.009786 0.000010 0.000010 0.023255
0.000010 0.000010 0.002080 0.027044 0.000010 0.000010 0.000010 0.000010 0.108114 0.009899 0.000010 0.029914 0.000010 0.000010 0.000010 0.000010 0.000010 0.000010 0.000010 0.002412 0.000010 0.000010 0.306822 0.432942 0.000010 0.000010 0.000010 0.000010 0.000010 0.000010 0.002433 0.000010 0.000010 0.000010 0.006536 0.000010 0.000010 0.000010 0.010548 0.000010 0.000010 0.000010 0.000010 0.000010 0.055109 0.000010 0.000010 0.005778 0.000010 0.000010
0.000010 0.000010 0.000010 0.000010 0.000010 0.000010 0.000010 0.000010 0.000010 0.000010 0.000010 0.000010 0.000010 0.000010 0.000010 0.000010 0.000010 0.000010 0.000010 0.000010 0.000010 0.000010 0.039842 0.959678 0.000010 0.000010 0.000010 0.000010 0.000010 0.000010 0.000010 0.000010 0.000010 0.000010 0.000010 0.000010 0.000010 0.000010 0.000010 0.000010 0.000010 0.000010 0.000010 0.000010 0.000010 0.000010 0.000010 0.000010 0.000010 0.000010
0.000010 0.000010 0.000010 0.000010 0.000010 0.000010 0.000010 0.000010 0.000010 0.000010 0.000010 0.000010 0.000010 0.000010 0.000010 0.000010 0.000010 0.000010 0.000010 0.000010 0.000010 0.000010 0.000010 0.999510 0.000010 0.000010 0.000010 0.000010 0.000010 0.000010 0.000010 0.000010 0.000010 0.000010 0.000010 0.000010 0.000010 0.000010 0.000010 0.000010 0.000010 0.000010 0.000010 0.000010 0.000010 0.000010 0.000010 0.000010 0.000010 0.000010
0.000010 0.000010 0.000010 0.000010 0.000010 0.000010 0.000010 0.000010 0.000010 0.000010 0.000010 0.000010 0.000010 0.000010 0.000010 0.000010 0.000010 0.000010 0.000010 0.000010 0.000010 0.000010 0.000010 0.999510 0.000010 0.000010 0.000010 0.000010 0.000010 0.000010 0.000010 0.000010 0.000010 0.000010 0.000010 0.000010 0.000010 0.000010 0.000010 0.000010 0.000010 0.000010 0.000010 0.000010 0.000010 0.000010 0.000010 0.000010 0.000010 0.000010
0.000010 0.000010 0.000010 0.000014 0.698548 0.000010 0.000010 0.000010 0.138010 0.000010 0.000010 0.000010 0.000010 0.000010 0.000010 0.000010 0.000010 0.000010 0.000010 0.000010 0.000010 0.000010 0.088446 0.000010 0.000010 0.000010 0.000010 0.000010 0.000010 0.000010 0.000010 0.000010 0.000010 0.000010 0.000010 0.000010 0.000010 0.000010 0.000010 0.000010 0.000010 0.000010 0.000010 0.000010 0.032057 0.000010 0.042485 0.000010 0.000010 0.000010
0.000010 0.000010 0.000010 0.000010 0.999510 0.000010 0.000010 0.000010 0.000010 0.000010 0.000010 0.000010 0.000010 0.000010 0.000010 0.000010 0.000010 0.000010 0.000010 0.000010 0.000010 0.000010 0.000010 0.000010 0.000010 0.000010 0.000010 0.000010 0.000010 0.000010 0.000010 0.000010 0.000010 0.000010 0.000010 0.000010 0.000010 0.000010 0.000010 0.000010 0.000010 0.000010 0.000010 0.000010 0.000010 0.000010 0.000010 0.000010 0.000010 0.000010
0.000010 0.000010 0.000010 0.000010 0.999510 0.000010 0.000010 0.000010 0.000010 0.000010 0.000010 0.000010 0.000010 0.000010 0.000010 0.000010 0.000010 0.000010 0.000010 0.000010 0.000010 0.000010 0.000010 0.000010 0.000010 0.000010 0.000010 0.000010 0.000010 0.000010 0.000010 0.000010 0.000010 0.000010 0.000010 0.000010 0.000010 0.000010 0.000010 0.000010 0.000010 0.000010 0.000010 0.000010 0.000010 0.000010 0.000010 0.000010 0.000010 0.000010
0.000010 0.000010 0.000010 0.000010 0.999510 0.000010 0.000010 0.000010 0.000010 0.000010 0.000010 0.000010 0.000010 0.000010 0.000010 0.000010 0.000010 0.000010 0.000010 0.000010 0.000010 0.000010 0.000010 0.000010 0.000010 0.000010 0.000010 0.000010 0.000010 0.000010 0.000010 0.000010 0.000010 0.000010 0.000010 0.000010 0.000010 0.000010 0.000010 0.000010 0.000010 0.000010 0.000010 0.000010 0.000010 0.000010 0.000010 0.000010 0.000010 0.000010
0.000010 0.000010 0.000010 0.000010 0.999510 0.000010 0.000010 0.000010 0.000010 0.000010 0.000010 0.000010 0.000010 0.000010 0.000010 0.000010 0.000010 0.000010 0.000010 0.000010 0.000010 0.000010 0.000010 0.000010 0.000010 0.000010 0.000010 0.000010 0.000010 0.000010 0.000010 0.000010 0.000010 0.000010 0.000010 0.000010 0.000010 0.000010 0.000010 0.000010 0.000010 0.000010 0.000010 0.000010 0.000010 0.000010 0.000010 0.000010 0.000010 0.000010
0.000010 0.000010 0.000010 0.000010 0.859789 0.000010 0.000010 0.000010 0.102297 0.000010 0.000010 0.000010 0.000010 0.000010 0.000010 0.000010 0.000010 0.000010 0.000010 0.000010 0.000010 0.000010 0.037181 0.000010 0.000010 0.000010 0.000010 0.000010 0.000010 0.000010 0.000010 0.000010 0.000010 0.000010 0.000010 0.000010 0.000010 0.000010 0.000010 0.000010 0.000010 0.000010 0.000010 0.000010 0.000010 0.000010 0.000273 0.000010 0.000010 0.000010
0.000010 0.000010 0.000010 0.000010 0.999510 0.000010 0.000010 0.000010 0.000010 0.000010 0.000010 0.000010 0.000010 0.000010 0.000010 0.000010 0.000010 0.000010 0.000010 0.000010 0.000010 0.000010 0.000010 0.000010 0.000010 0.000010 0.000010 0.000010 0.000010 0.000010 0.000010 0.000010 0.000010 0.000010 0.000010 0.000010 0.000010 0.000010 0.000010 0.000010 0.000010 0.000010 0.000010 0.000010 0.000010 0.000010 0.000010 0.000010 0.000010 0.000010
0.000010 0.000010 0.000010 0.000010 0.917547 0.000010 0.000010 0.000010 0.003908 0.000010 0.000010 0.000010 0.000010 0.000010 0.000010 0.000010 0.000010 0.000010 0.000010 0.000010 0.000010 0.000010 0.000010 0.066484 0.000010 0.000010 0.000010 0.000010 0.000010 0.000010 0.000010 0.000010 0.000010 0.000010 0.000010 0.000010 0.000010 0.000010 0.000010 0.000010 0.000010 0.000010 0.000010 0.000010 0.000010 0.000010 0.000010 0.011601 0.000010 0.000010
0.000010 0.000010 0.000010 0.000010 0.999510 0.000010 0.000010 0.000010 0.000010 0.000010 0.000010 0.000010 0.000010 0.000010 0.000010 0.000010 0.000010 0.000010 0.000010 0.000010 0.000010 0.000010 0.000010 0.000010 0.000010 0.000010 0.000010 0.000010 0.000010 0.000010 0.000010 0.000010 0.000010 0.000010 0.000010 0.000010 0.000010 0.000010 0.000010 0.000010 0.000010 0.000010 0.000010 0.000010 0.000010 0.000010 0.000010 0.000010 0.000010 0.000010
0.000010 0.000010 0.000010 0.000010 0.999510 0.000010 0.000010 0.000010 0.000010 0.000010 0.000010 0.000010 0.000010 0.000010 0.000010 0.000010 0.000010 0.000010 0.000010 0.000010 0.000010 0.000010 0.000010 0.000010 0.000010 0.000010 0.000010 0.000010 0.000010 0.000010 0.000010 0.000010 0.000010 0.000010 0.000010 0.000010 0.000010 0.000010 0.000010 0.000010 0.000010 0.000010 0.000010 0.000010 0.000010 0.000010 0.000010 0.000010 0.000010 0.000010
0.000010 0.000010 0.000010 0.000010 0.999510 0.000010 0.000010 0.000010 0.000010 0.000010 0.000010 0.000010 0.000010 0.000010 0.000010 0.000010 0.000010 0.000010 0.000010 0.000010 0.000010 0.000010 0.000010 0.000010 0.000010 0.000010 0.000010 0.000010 0.000010 0.000010 0.000010 0.000010 0.000010 0.000010 0.000010 0.000010 0.000010 0.000010 0.000010 0.000010 0.000010 0.000010 0.000010 0.000010 0.000010 0.000010 0.000010 0.000010 0.000010 0.000010
0.000010 0.000010 0.000010 0.000010 0.999510 0.000010 0.000010 0.000010 0.000010 0.000010 0.000010 0.000010 0.000010 0.000010 0.000010 0.000010 0.000010 0.000010 0.000010 0.000010 0.000010 0.000010 0.000010 0.000010 0.000010 0.000010 0.000010 0.000010 0.000010 0.000010 0.000010 0.000010 0.000010 0.000010 0.000010 0.000010 0.000010 0.000010 0.000010 0.000010 0.000010 0.000010 0.000010 0.000010 0.000010 0.000010 0.000010 0.000010 0.000010 0.000010
0.000010 0.000010 0.000010 0.000010 0.999510 0.000010 0.000010 0.000010 0.000010 0.000010 0.000010 0.000010 0.000010 0.000010 0.000010 0.000010 0.000010 0.000010 0.000010 0.000010 0.000010 0.000010 0.000010 0.000010 0.000010 0.000010 0.000010 0.000010 0.000010 0.000010 0.000010 0.000010 0.000010 0.000010 0.000010 0.000010 0.000010 0.000010 0.000010 0.000010 0.000010 0.000010 0.000010 0.000010 0.000010 0.000010 0.000010 0.000010 0.000010 0.000010
0.000010 0.000010 0.000010 0.000010 0.999510 0.000010 0.000010 0.000010 0.000010 0.000010 0.000010 0.000010 0.000010 0.000010 0.000010 0.000010 0.000010 0.000010 0.000010 0.000010 0.000010 0.000010 0.000010 0.000010 0.000010 0.000010 0.000010 0.000010 0.000010 0.000010 0.000010 0.000010 0.000010 0.000010 0.000010 0.000010 0.000010 0.000010 0.000010 0.000010 0.000010 0.000010 0.000010 0.000010 0.000010 0.000010 0.000010 0.000010 0.000010 0.000010
0.000010 0.000010 0.000010 0.003359 0.723503 0.000010 0.000010 0.007484 0.184981 0.000010 0.000010 0.000010 0.000010 0.000010 0.000010 0.000010 0.000010 0.000010 0.000010 0.000010 0.000010 0.000010 0.008161 0.023027 0.000010 0.000010 0.000010 0.000010 0.000010 0.000010 0.000010 0.000010 0.000010 0.000010 0.000010 0.000010 0.003324 0.000010 0.000010 0.000010 0.000010 0.000010 0.000010 0.000010 0.045575 0.000010 0.000010 0.000177 0.000010 0.000010
0.000010 0.000010 0.000010 0.000010 0.999510 0.000010 0.000010 0.000010 0.000010 0.000010 0.000010 0.000010 0.000010 0.000010 0.000010 0.000010 0.000010 0.000010 0.000010 0.000010 0.000010 0.000010 0.000010 0.000010 0.000010 0.000010 0.000010 0.000010 0.000010 0.000010 0.000010 0.000010 0.000010 0.000010 0.000010 0.000010 0.000010 0.000010 0.000010 0.000010 0.000010 0.000010 0.000010 0.000010 0.000010 0.000010 0.000010 0.000010 0.000010 0.000010
0.000010 0.000010 0.000010 0.000010 0.999510 0.000010 0.000010 0.000010 0.000010 0.000010 0.000010 0.000010 0.000010 0.000010 0.000010 0.000010 0.000010 0.000010 0.000010 0.000010 0.000010 0.000010 0.000010 0.000010 0.000010 0.000010 0.000010 0.000010 0.000010 0.000010 0.000010 0.000010 0.000010 0.000010 0.000010 0.000010 0.000010 0.000010 0.000010 0.000010 0.000010 0.000010 0.000010 0.000010 0.000010 0.000010 0.000010 0.000010 0.000010 0.000010
0.000010 0.000010 0.000010 0.000010 0.999510 0.000010 0.000010 0.000010 0.000010 0.000010 0.000010 0.000010 0.000010 0.000010 0.000010 0.000010 0.000010 0.000010 0.000010 0.000010 0.000010 0.000010 0.000010 0.000010 0.000010 0.000010 0.000010 0.000010 0.000010 0.000010 0.000010 0.000010 0.000010 0.000010 0.000010 0.000010 0.000010 0.000010 0.000010 0.000010 0.000010 0.000010 0.000010 0.000010 0.000010 0.000010 0.000010 0.000010 0.000010 0.000010
0.000010 0.000010 0.000010 0.000010 0.999510 0.000010 0.000010 0.000010 0.000010 0.000010 0.000010 0.000010 0.000010 0.000010 0.000010 0.000010 0.000010 0.000010 0.000010 0.000010 0.000010 0.000010 0.000010 0.000010 0.000010 0.000010 0.000010 0.000010 0.000010 0.000010 0.000010 0.000010 0.000010 0.000010 0.000010 0.000010 0.000010 0.000010 0.000010 0.000010 0.000010 0.000010 0.000010 0.000010 0.000010 0.000010 0.000010 0.000010 0.000010 0.000010
0.000010 0.000010 0.000010 0.000010 0.999510 0.000010 0.000010 0.000010 0.000010 0.000010 0.000010 0.000010 0.000010 0.000010 0.000010 0.000010 0.000010 0.000010 0.000010 0.000010 0.000010 0.000010 0.000010 0.000010 0.000010 0.000010 0.000010 0.000010 0.000010 0.000010 0.000010 0.000010 0.000010 0.000010 0.000010 0.000010 0.000010 0.000010 0.000010 0.000010 0.000010 0.000010 0.000010 0.000010 0.000010 0.000010 0.000010 0.000010 0.000010 0.000010
0.000010 0.000010 0.000010 0.000261 0.000010 0.000010 0.000010 0.000010 0.168730 0.000010 0.000010 0.000010 0.000010 0.000010 0.000010 0.000010 0.000010 0.000010 0.000010 0.000010 0.000010 0.000010 0.000010 0.000010 0.000010 0.000010 0.000010 0.000010 0.000010 0.000010 0.000010 0.000010 0.000010 0.000010 0.000010 0.000010 0.000010 0.000010 0.000010 0.000010 0.000010 0.000010 0.000010 0.000010 0.000010 0.000010 0.830539 0.000010 0.000010 0.000010
0.000010 0.000010 0.000010 0.000010 0.000010 0.000010 0.000010 0.000010 0.000010 0.000010 0.000010 0.000010 0.000010 0.000010 0.000010 0.000010 0.000010 0.000010 0.000010 0.000010 0.000010 0.000010 0.000010 0.000010 0.000010 0.000010 0.000010 0.000010 0.000010 0.000010 0.000010 0.000010 0.000010 0.000010 0.000010 0.000010 0.000010 0.000010 0.000010 0.000010 0.000010 0.000010 0.000010 0.000010 0.000010 0.000010 0.999510 0.000010 0.000010 0.000010
0.000010 0.000010 0.000010 0.000010 0.000010 0.000010 0.000010 0.000010 0.000010 0.000010 0.000010 0.000010 0.000010 0.000010 0.000010 0.000010 0.000010 0.000010 0.000010 0.000010 0.000010 0.000010 0.000010 0.000010 0.000010 0.000010 0.000010 0.000010 0.000010 0.000010 0.000010 0.000010 0.000010 0.000010 0.000010 0.000010 0.000010 0.000010 0.000010 0.000010 0.000010 0.000010 0.000010 0.000010 0.000010 0.000010 0.999510 0.000010 0.000010 0.000010
0.000010 0.000010 0.000010 0.000010 0.000010 0.000010 0.000010 0.000010 0.000010 0.000010 0.000010 0.000010 0.000010 0.000010 0.000010 0.000010 0.000010 0.000010 0.000010 0.000010 0.000010 0.000010 0.000010 0.000010 0.000010 0.000010 0.000010 0.000010 0.000010 0.000010 0.000010 0.000010 0.000010 0.000010 0.000010 0.000010 0.000010 0.000010 0.000010 0.000010 0.000010 0.000010 0.000010 0.000010 0.000010 0.000010 0.999510 0.000010 0.000010 0.000010
0.000010 0.000010 0.000010 0.026766 0.000010 0.000010 0.000010 0.000010 0.145560 0.000010 0.000010 0.000010 0.000010 0.000010 0.000010 0.000010 0.000010 0.000010 0.000010 0.000010 0.000010 0.000010 0.027211 0.000010 0.000010 0.000010 0.000010 0.000010 0.000010 0.000010 0.000010 0.000010 0.000010 0.000010 0.000010 0.000010 0.000010 0.000010 0.000010 0.000010 0.000010 0.000010 0.000010 0.000010 0.000010 0.000010 0.800003 0.000010 0.000010 0.000010
0.000010 0.000010 0.000010 0.000010 0.000010 0.000010 0.000010 0.000010 0.000010 0.000010 0.000010 0.000010 0.000010 0.000010 0.000010 0.000010 0.000010 0.000010 0.000010 0.000010 0.000010 0.000010 0.000010 0.000010 0.000010 0.000010 0.000010 0.000010 0.000010 0.000010 0.000010 0.000010 0.000010 0.000010 0.000010 0.000010 0.000010 0.000010 0.000010 0.000010 0.000010 0.000010 0.000010 0.000010 0.000010 0.000010 0.999510 0.000010 0.000010 0.000010
0.000010 0.000010 0.000010 0.049683 0.000010 0.000010 0.000010 0.000010 0.136290 0.000010 0.000010 0.000010 0.000010 0.000010 0.000010 0.000010 0.000010 0.000010 0.000010 0.000010 0.000010 0.000010 0.021963 0.000010 0.000010 0.000010 0.000010 0.000010 0.000010 0.000010 0.000010 0.000010 0.000010 0.000010 0.000010 0.000010 0.000010 0.000010 0.000010 0.000010 0.000010 0.000010 0.000010 0.000010 0.000010 0.000010 0.785122 0.006493 0.000010 0.000010
0.000010 0.000010 0.000010 0.005036 0.000010 0.000010 0.000010 0.000010 0.094109 0.000010 0.000010 0.000010 0.000010 0.000010 0.000010 0.000010 0.000010 0.000010 0.000010 0.000010 0.000010 0.000010 0.016917 0.000010 0.000010 0.000010 0.000010 0.000010 0.000010 0.000010 0.000010 0.000010 0.000010 0.000010 0.000010 0.000010 0.000010 0.009260 0.000010 0.000010 0.000010 0.000010 0.000010 0.000010 0.000010 0.000010 0.860412 0.013826 0.000010 0.000010
0.000010 0.000010 0.000010 0.004084 0.000010 0.000010 0.000010 0.000010 0.073088 0.000010 0.000010 0.000010 0.000010 0.000010 0.000010 0.000010 0.000010 0.000010 0.000010 0.000010 0.000010 0.000010 0.043465 0.000010 0.000010 0.000010 0.000010 0.000010 0.000010 0.000010 0.000010 0.000010 0.000010 0.000010 0.000010 0.000010 0.000010 0.000010 0.000010 0.000010 0.000010 0.000010 0.000010 0.000010 0.000010 0.000010 0.878903 0.000010 0.000010 0.000010
0.000010 0.000010 0.000010 0.000010 0.000010 0.000010 0.000010 0.000010 0.174588 0.000010 0.000010 0.000010 0.000010 0.000010 0.000010 0.000010 0.000010 0.000010 0.000010 0.000010 0.000010 0.000010 0.009508 0.000010 0.000010 0.000010 0.000010 0.000010 0.000010 0.000010 0.000010 0.000010 0.000010 0.000010 0.000010 0.000010 0.000010 0.000010 0.000010 0.000010 0.000010 0.000010 0.000010 0.000010 0.000010 0.000010 0.815434 0.000010 0.000010 0.000010
0.000010 0.000010 0.000010 0.000010 0.000010 0.000010 0.000010 0.000010 0.000010 0.000010 0.000010 0.000010 0.000010 0.000010 0.000010 0.000010 0.000010 0.000010 0.000010 0.000010 0.000010 0.000010 0.000010 0.000010 0.000010 0.000010 0.000010 0.000010 0.000010 0.000010 0.000010 0.000010 0.000010 0.000010 0.000010 0.000010 0.000010 0.000010 0.000010 0.000010 0.000010 0.000010 0.000010 0.000010 0.000010 0.000010 0.999510 0.000010 0.000010 0.000010
0.000010 0.000010 0.000010 0.000010 0.000010 0.000010 0.000010 0.000010 0.000010 0.000010 0.000010 0.000010 0.000010 0.000010 0.000010 0.000010 0.000010 0.000010 0.000010 0.000010 0.000010 0.000010 0.000010 0.000010 0.000010 0.000010 0.000010 0.000010 0.000010 0.000010 0.000010 0.000010 0.000010 0.000010 0.000010 0.000010 0.000010 0.000010 0.000010 0.000010 0.000010 0.000010 0.000010 0.000010 0.000010 0.000010 0.999510 0.000010 0.000010 0.000010
0.000010 0.000010 0.000010 0.000010 0.000010 0.000010 0.000010 0.000010 0.000010 0.000010 0.000010 0.000010 0.000010 0.000010 0.000010 0.000010 0.000010 0.000010 0.000010 0.000010 0.000010 0.000010 0.000010 0.000010 0.000010 0.000010 0.000010 0.000010 0.000010 0.000010 0.000010 0.000010 0.000010 0.000010 0.000010 0.000010 0.000010 0.000010 0.000010 0.000010 0.000010 0.000010 0.000010 0.000010 0.000010 0.000010 0.999510 0.000010 0.000010 0.000010
0.000010 0.000010 0.000010 0.000010 0.000010 0.000010 0.000010 0.000010 0.000010 0.000010 0.000010 0.000010 0.000010 0.000010 0.000010 0.000010 0.000010 0.000010 0.000010 0.000010 0.000010 0.000010 0.000010 0.000010 0.000010 0.000010 0.000010 0.000010 0.000010 0.000010 0.000010 0.000010 0.000010 0.000010 0.000010 0.000010 0.000010 0.000010 0.000010 0.000010 0.000010 0.000010 0.000010 0.000010 0.000010 0.000010 0.999510 0.000010 0.000010 0.000010
0.000010 0.000010 0.000010 0.038610 0.000010 0.000010 0.000010 0.000010 0.274748 0.000010 0.000010 0.000010 0.000010 0.000010 0.000010 0.000010 0.000010 0.000010 0.000010 0.000010 0.000010 0.000010 0.000010 0.000010 0.000010 0.000010 0.000010 0.000010 0.000010 0.000010 0.000010 0.000010 0.000010 0.000010 0.000010 0.000010 0.000010 0.000010 0.000010 0.000010 0.000010 0.000010 0.000010 0.000010 0.000010 0.000010 0.686172 0.000010 0.000010 0.000010
0.000010 0.000010 0.000010 0.000010 0.000010 0.000010 0.000010 0.000010 0.000010 0.000010 0.000010 0.000010 0.000010 0.000010 0.000010 0.000010 0.000010 0.000010 0.000010 0.000010 0.000010 0.000010 0.000010 0.000010 0.000010 0.000010 0.000010 0.000010 0.000010 0.000010 0.000010 0.000010 0.000010 0.000010 0.000010 0.000010 0.000010 0.000010 0.000010 0.000010 0.000010 0.000010 0.000010 0.000010 0.000010 0.000010 0.999510 0.000010 0.000010 0.000010
0.000010 0.000010 0.000010 0.000010 0.000010 0.000010 0.000010 0.000010 0.000010 0.000010 0.000010 0.000010 0.000010 0.000010 0.000010 0.000010 0.000010 0.000010 0.000010 0.000010 0.000010 0.000010 0.000010 0.000010 0.000010 0.000010 0.000010 0.000010 0.000010 0.000010 0.000010 0.000010 0.000010 0.000010 0.000010 0.000010 0.000010 0.000010 0.000010 0.000010 0.000010 0.000010 0.000010 0.000010 0.000010 0.000010 0.999510 0.000010 0.000010 0.000010
0.000010 0.000010 0.000010 0.000010 0.000010 0.000010 0.000010 0.000010 0.000010 0.000010 0.000010 0.000010 0.000010 0.000010 0.000010 0.000010 0.000010 0.000010 0.000010 0.000010 0.000010 0.000010 0.999510 0.000010 0.000010 0.000010 0.000010 0.000010 0.000010 0.000010 0.000010 0.000010 0.000010 0.000010 0.000010 0.000010 0.000010 0.000010 0.000010 0.000010 0.000010 0.000010 0.000010 0.000010 0.000010 0.000010 0.000010 0.000010 0.000010 0.000010
0.000010 0.000010 0.000010 0.000010 0.000010 0.000010 0.000010 0.000010 0.000010 0.000010 0.000010 0.000010 0.000010 0.000010 0.000010 0.000010 0.000010 0.000010 0.000010 0.000010 0.000010 0.000010 0.999510 0.000010 0.000010 0.000010 0.000010 0.000010 0.000010 0.000010 0.000010 0.000010 0.000010 0.000010 0.000010 0.000010 0.000010 0.000010 0.000010 0.000010 0.000010 0.000010 0.000010 0.000010 0.000010 0.000010 0.000010 0.000010 0.000010 0.000010
0.000010 0.000010 0.000010 0.000010 0.000010 0.000010 0.000010 0.000010 0.000010 0.000010 0.000010 0.000010 0.000010 0.000010 0.000010 0.000010 0.000010 0.000010 0.000010 0.000010 0.000010 0.000010 0.999510 0.000010 0.000010 0.000010 0.000010 0.000010 0.000010 0.000010 0.000010 0.000010 0.000010 0.000010 0.000010 0.000010 0.000010 0.000010 0.000010 0.000010 0.000010 0.000010 0.000010 0.000010 0.000010 0.000010 0.000010 0.000010 0.000010 0.000010
0.000010 0.000010 0.000010 0.000010 0.000010 0.000010 0.000010 0.000010 0.000010 0.000010 0.000010 0.000010 0.000010 0.000010 0.000010 0.000010 0.000010 0.000010 0.000010 0.000010 0.000010 0.000010 0.999510 0.000010 0.000010 0.000010 0.000010 0.000010 0.000010 0.000010 0.000010 0.000010 0.000010 0.000010 0.000010 0.000010 0.000010 0.000010 0.000010 0.000010 0.000010 0.000010 0.000010 0.000010 0.000010 0.000010 0.000010 0.000010 0.000010 0.000010
0.000010 0.000010 0.000010 0.000010 0.000010 0.000010 0.000010 0.000010 0.000010 0.000010 0.000010 0.000010 0.000010 0.000010 0.000010 0.000010 0.000010 0.000010 0.000010 0.000010 0.000010 0.000010 0.999510 0.000010 0.000010 0.000010 0.000010 0.000010 0.000010 0.000010 0.000010 0.000010 0.000010 0.000010 0.000010 0.000010 0.000010 0.000010 0.000010 0.000010 0.000010 0.000010 0.000010 0.000010 0.000010 0.000010 0.000010 0.000010 0.000010 0.000010
0.000010 0.000010 0.000010 0.000010 0.000010 0.000010 0.000010 0.000010 0.000010 0.000010 0.000010 0.000010 0.000010 0.000010 0.000010 0.000010 0.000010 0.000010 0.000010 0.000010 0.000010 0.000010 0.999510 0.000010 0.000010 0.000010 0.000010 0.000010 0.000010 0.000010 0.000010 0.000010 0.000010 0.000010 0.000010 0.000010 0.000010 0.000010 0.000010 0.000010 0.000010 0.000010 0.000010 0.000010 0.000010 0.000010 0.000010 0.000010 0.000010 0.000010
0.000010 0.000010 0.000010 0.000010 0.000010 0.000010 0.000010 0.000010 0.000010 0.000010 0.000010 0.000010 0.000010 0.000010 0.000010 0.000010 0.000010 0.000010 0.000010 0.000010 0.000010 0.000010 0.999510 0.000010 0.000010 0.000010 0.000010 0.000010 0.000010 0.000010 0.000010 0.000010 0.000010 0.000010 0.000010 0.000010 0.000010 0.000010 0.000010 0.000010 0.000010 0.000010 0.000010 0.000010 0.000010 0.000010 0.000010 0.000010 0.000010 0.000010
0.000010 0.000010 0.000010 0.000010 0.000010 0.000010 0.000010 0.000010 0.000010 0.000010 0.000010 0.000010 0.000010 0.000010 0.000010 0.000010 0.000010 0.000010 0.000010 0.000010 0.000010 0.000010 0.999510 0.000010 0.000010 0.000010 0.000010 0.000010 0.000010 0.000010 0.000010 0.000010 0.000010 0.000010 0.000010 0.000010 0.000010 0.000010 0.000010 0.000010 0.000010 0.000010 0.000010 0.000010 0.000010 0.000010 0.000010 0.000010 0.000010 0.000010
0.000010 0.000010 0.000010 0.000010 0.023623 0.000010 0.000010 0.000010 0.000010 0.000010 0.000010 0.000010 0.000010 0.000010 0.000010 0.000010 0.000010 0.000010 0.000010 0.000010 0.000010 0.000010 0.975273 0.000010 0.000010 0.000010 0.000010 0.000010 0.000010 0.000010 0.000010 0.000010 0.000010 0.000010 0.000010 0.000010 0.000010 0.000010 0.000010 0.000010 0.000010 0.000010 0.000010 0.000010 0.000010 0.000010 0.000010 0.000633 0.000010 0.000010
0.000010 0.000010 0.000010 0.000010 0.000010 0.000010 0.000010 0.000010 0.000010 0.000010 0.000010 0.000010 0.000010 0.000010 0.000010 0.000010 0.000010 0.000010 0.000010 0.000010 0.000010 0.000010 0.999510 0.000010 0.000010 0.000010 0.000010 0.000010 0.000010 0.000010 0.000010 0.000010 0.000010 0.000010 0.000010 0.000010 0.000010 0.000010 0.000010 0.000010 0.000010 0.000010 0.000010 0.000010 0.000010 0.000010 0.000010 0.000010 0.000010 0.000010
0.000010 0.000010 0.000010 0.000010 0.000010 0.000010 0.000010 0.000010 0.000010 0.000010 0.000010 0.000010 0.000010 0.000010 0.000010 0.000010 0.000010 0.000010 0.000010 0.000010 0.000010 0.000010 0.999510 0.000010 0.000010 0.000010 0.000010 0.000010 0.000010 0.000010 0.000010 0.000010 0.000010 0.000010 0.000010 0.000010 0.000010 0.000010 0.000010 0.000010 0.000010 0.000010 0.000010 0.000010 0.000010 0.000010 0.000010 0.000010 0.000010 0.000010
0.000010 0.000010 0.000010 0.000010 0.000010 0.000010 0.000010 0.000010 0.000010 0.000010 0.000010 0.000010 0.000010 0.000010 0.000010 0.000010 0.000010 0.000010 0.000010 0.000010 0.000010 0.000010 0.999510 0.000010 0.000010 0.000010 0.000010 0.000010 0.000010 0.000010 0.000010 0.000010 0.000010 0.000010 0.000010 0.000010 0.000010 0.000010 0.000010 0.000010 0.000010 0.000010 0.000010 0.000010 0.000010 0.000010 0.000010 0.000010 0.000010 0.000010
0.000010 0.000010 0.000010 0.000010 0.000010 0.000010 0.000010 0.000010 0.000010 0.000010 0.000010 0.000010 0.000010 0.000010 0.000010 0.000010 0.000010 0.000010 0.000010 0.000010 0.000010 0.000010 0.999510 0.000010 0.000010 0.000010 0.000010 0.000010 0.000010 0.000010 0.000010 0.000010 0.000010 0.000010 0.000010 0.000010 0.000010 0.000010 0.000010 0.000010 0.000010 0.000010 0.000010 0.000010 0.000010 0.000010 0.000010 0.000010 0.000010 0.000010
0.000010 0.000010 0.000010 0.000010 0.000010 0.000010 0.000010 0.000010 0.000010 0.000010 0.000010 0.000010 0.000010 0.000010 0.000010 0.000010 0.000010 0.000010 0.000010 0.000010 0.000010 0.000010 0.999510 0.000010 0.000010 0.000010 0.000010 0.000010 0.000010 0.000010 0.000010 0.000010 0.000010 0.000010 0.000010 0.000010 0.000010 0.000010 0.000010 0.000010 0.000010 0.000010 0.000010 0.000010 0.000010 0.000010 0.000010 0.000010 0.000010 0.000010
0.000010 0.000010 0.000010 0.000010 0.000010 0.000010 0.000010 0.000010 0.000010 0.000010 0.000010 0.000010 0.000010 0.000010 0.000010 0.000010 0.000010 0.000010 0.000010 0.000010 0.000010 0.000010 0.999510 0.000010 0.000010 0.000010 0.000010 0.000010 0.000010 0.000010 0.000010 0.000010 0.000010 0.000010 0.000010 0.000010 0.000010 0.000010 0.000010 0.000010 0.000010 0.000010 0.000010 0.000010 0.000010 0.000010 0.000010 0.000010 0.000010 0.000010
0.000010 0.000010 0.000010 0.000010 0.000010 0.000010 0.000010 0.000010 0.000010 0.000010 0.000010 0.000010 0.000010 0.000010 0.000010 0.000010 0.000010 0.000010 0.000010 0.000010 0.000010 0.000010 0.999510 0.000010 0.000010 0.000010 0.000010 0.000010 0.000010 0.000010 0.000010 0.000010 0.000010 0.000010 0.000010 0.000010 0.000010 0.000010 0.000010 0.000010 0.000010 0.000010 0.000010 0.000010 0.000010 0.000010 0.000010 0.000010 0.000010 0.000010
0.000010 0.000010 0.000010 0.000010 0.000010 0.000010 0.000010 0.000010 0.000010 0.000010 0.000010 0.000010 0.000010 0.000010 0.000010 0.000010 0.000010 0.000010 0.000010 0.000010 0.000010 0.000010 0.999510 0.000010 0.000010 0.000010 0.000010 0.000010 0.000010 0.000010 0.000010 0.000010 0.000010 0.000010 0.000010 0.000010 0.000010 0.000010 0.000010 0.000010 0.000010 0.000010 0.000010 0.000010 0.000010 0.000010 0.000010 0.000010 0.000010 0.000010
0.000010 0.000010 0.000010 0.000010 0.000010 0.000010 0.000010 0.000010 0.000010 0.000010 0.000010 0.000010 0.000010 0.000010 0.000010 0.000010 0.000010 0.000010 0.000010 0.000010 0.000010 0.000010 0.999510 0.000010 0.000010 0.000010 0.000010 0.000010 0.000010 0.000010 0.000010 0.000010 0.000010 0.000010 0.000010 0.000010 0.000010 0.000010 0.000010 0.000010 0.000010 0.000010 0.000010 0.000010 0.000010 0.000010 0.000010 0.000010 0.000010 0.000010
0.000010 0.000010 0.000010 0.000010 0.000010 0.000010 0.000010 0.000010 0.000010 0.000010 0.000010 0.000010 0.000010 0.000010 0.000010 0.000010 0.000010 0.000010 0.000010 0.000010 0.000010 0.000010 0.999510 0.000010 0.000010 0.000010 0.000010 0.000010 0.000010 0.000010 0.000010 0.000010 0.000010 0.000010 0.000010 0.000010 0.000010 0.000010 0.000010 0.000010 0.000010 0.000010 0.000010 0.000010 0.000010 0.000010 0.000010 0.000010 0.000010 0.000010
0.000010 0.000010 0.000010 0.000010 0.000010 0.000010 0.000010 0.000010 0.000010 0.000010 0.000010 0.000010 0.000010 0.000010 0.000010 0.000010 0.000010 0.000010 0.000010 0.000010 0.000010 0.000010 0.999510 0.000010 0.000010 0.000010 0.000010 0.000010 0.000010 0.000010 0.000010 0.000010 0.000010 0.000010 0.000010 0.000010 0.000010 0.000010 0.000010 0.000010 0.000010 0.000010 0.000010 0.000010 0.000010 0.000010 0.000010 0.000010 0.000010 0.000010
0.000010 0.000010 0.000010 0.999510 0.000010 0.000010 0.000010 0.000010 0.000010 0.000010 0.000010 0.000010 0.000010 0.000010 0.000010 0.000010 0.000010 0.000010 0.000010 0.000010 0.000010 0.000010 0.000010 0.000010 0.000010 0.000010 0.000010 0.000010 0.000010 0.000010 0.000010 0.000010 0.000010 0.000010 0.000010 0.000010 0.000010 0.000010 0.000010 0.000010 0.000010 0.000010 0.000010 0.000010 0.000010 0.000010 0.000010 0.000010 0.000010 0.000010
0.000010 0.000010 0.000010 0.999510 0.000010 0.000010 0.000010 0.000010 0.000010 0.000010 0.000010 0.000010 0.000010 0.000010 0.000010 0.000010 0.000010 0.000010 0.000010 0.000010 0.000010 0.000010 0.000010 0.000010 0.000010 0.000010 0.000010 0.000010 0.000010 0.000010 0.000010 0.000010 0.000010 0.000010 0.000010 0.000010 0.000010 0.000010 0.000010 0.000010 0.000010 0.000010 0.000010 0.000010 0.000010 0.000010 0.000010 0.000010 0.000010 0.000010
0.000010 0.000010 0.000010 0.999510 0.000010 0.000010 0.000010 0.000010 0.000010 0.000010 0.000010 0.000010 0.000010 0.000010 0.000010 0.000010 0.000010 0.000010 0.000010 0.000010 0.000010 0.000010 0.000010 0.000010 0.000010 0.000010 0.000010 0.000010 0.000010 0.000010 0.000010 0.000010 0.000010 0.000010 0.000010 0.000010 0.000010 0.000010 0.000010 0.000010 0.000010 0.000010 0.000010 0.000010 0.000010 0.000010 0.000010 0.000010 0.000010 0.000010
0.000010 0.000010 0.000010 0.999510 0.000010 0.000010 0.000010 0.000010 0.000010 0.000010 0.000010 0.000010 0.000010 0.000010 0.000010 0.000010 0.000010 0.000010 0.000010 0.000010 0.000010 0.000010 0.000010 0.000010 0.000010 0.000010 0.000010 0.000010 0.000010 0.000010 0.000010 0.000010 0.000010 0.000010 0.000010 0.000010 0.000010 0.000010 0.000010 0.000010 0.000010 0.000010 0.000010 0.000010 0.000010 0.000010 0.000010 0.000010 0.000010 0.000010
0.000010 0.000010 0.000010 0.999510 0.000010 0.000010 0.000010 0.000010 0.000010 0.000010 0.000010 0.000010 0.000010 0.000010 0.000010 0.000010 0.000010 0.000010 0.000010 0.000010 0.000010 0.000010 0.000010 0.000010 0.000010 0.000010 0.000010 0.000010 0.000010 0.000010 0.000010 0.000010 0.000010 0.000010 0.000010 0.000010 0.000010 0.000010 0.000010 0.000010 0.000010 0.000010 0.000010 0.000010 0.000010 0.000010 0.000010 0.000010 0.000010 0.000010
0.000010 0.000010 0.000010 0.999510 0.000010 0.000010 0.000010 0.000010 0.000010 0.000010 0.000010 0.000010 0.000010 0.000010 0.000010 0.000010 0.000010 0.000010 0.000010 0.000010 0.000010 0.000010 0.000010 0.000010 0.000010 0.000010 0.000010 0.000010 0.000010 0.000010 0.000010 0.000010 0.000010 0.000010 0.000010 0.000010 0.000010 0.000010 0.000010 0.000010 0.000010 0.000010 0.000010 0.000010 0.000010 0.000010 0.000010 0.000010 0.000010 0.000010
0.000010 0.000010 0.000010 0.929043 0.006061 0.000010 0.000010 0.000010 0.049228 0.000010 0.000010 0.000010 0.000010 0.000010 0.000010 0.000010 0.000010 0.000010 0.000010 0.000010 0.000010 0.000010 0.015208 0.000010 0.000010 0.000010 0.000010 0.000010 0.000010 0.000010 0.000010 0.000010 0.000010 0.000010 0.000010 0.000010 0.000010 0.000010 0.000010 0.000010 0.000010 0.000010 0.000010 0.000010 0.000010 0.000010 0.000010 0.000010 0.000010 0.000010
0.000010 0.000010 0.000010 0.999510 0.000010 0.000010 0.000010 0.000010 0.000010 0.000010 0.000010 0.000010 0.000010 0.000010 0.000010 0.000010 0.000010 0.000010 0.000010 0.000010 0.000010 0.000010 0.000010 0.000010 0.000010 0.000010 0.000010 0.000010 0.000010 0.000010 0.000010 0.000010 0.000010 0.000010 0.000010 0.000010 0.000010 0.000010 0.000010 0.000010 0.000010 0.000010 0.000010 0.000010 0.000010 0.000010 0.000010 0.000010 0.000010 0.000010
0.000010 0.000010 0.000010 0.999510 0.000010 0.000010 0.000010 0.000010 0.000010 0.000010 0.000010 0.000010 0.000010 0.000010 0.000010 0.000010 0.000010 0.000010 0.000010 0.000010 0.000010 0.000010 0.000010 0.000010 0.000010 0.000010 0.000010 0.000010 0.000010 0.000010 0.000010 0.000010 0.000010 0.000010 0.000010 0.000010 0.000010 0.000010 0.000010 0.000010 0.000010 0.000010 0.000010 0.000010 0.000010 0.000010 0.000010 0.000010 0.000010 0.000010
0.000010 0.000010 0.000010 0.999510 0.000010 0.000010 0.000010 0.000010 0.000010 0.000010 0.000010 0.000010 0.000010 0.000010 0.000010 0.000010 0.000010 0.000010 0.000010 0.000010 0.000010 0.000010 0.000010 0.000010 0.000010 0.000010 0.000010 0.000010 0.000010 0.000010 0.000010 0.000010 0.000010 0.000010 0.000010 0.000010 0.000010 0.000010 0.000010 0.000010 0.000010 0.000010 0.000010 0.000010 0.000010 0.000010 0.000010 0.000010 0.000010 0.000010
0.000010 0.000010 0.000010 0.088098 0.044538 0.000010 0.000010 0.000010 0.484921 0.000010 0.000010 0.000010 0.000010 0.000010 0.000010 0.000010 0.000010 0.000010 0.000010 0.000010 0.000010 0.015142 0.045867 0.000010 0.000010 0.000010 0.000010 0.000010 0.000010 0.000010 0.000010 0.000010 0.000010 0.000010 0.000010 0.000010 0.002779 0.035429 0.005223 0.000010 0.000010 0.000010 0.000845 0.000010 0.065226 0.000010 0.182073 0.029480 0.000010 0.000010
0.000010 0.000010 0.000010 0.057158 0.036901 0.000010 0.000010 0.000010 0.773811 0.000010 0.000010 0.000010 0.000010 0.000010 0.000010 0.000010 0.000010 0.000010 0.000010 0.000010 0.000010 0.004771 0.000010 0.000010 0.000010 0.000010 0.000010 0.000010 0.000010 0.000010 0.000010 0.000010 0.000010 0.000010 0.000010 0.000010 0.000010 0.017998 0.000010 0.000010 0.000010 0.000010 0.000010 0.000010 0.000010 0.000010 0.091845 0.017085 0.000010 0.000010
0.000010 0.000010 0.000010 0.049167 0.008237 0.000010 0.000010 0.000010 0.745278 0.000010 0.000010 0.000010 0.000010 0.000010 0.000010 0.000010 0.000010 0.000010 0.000010 0.000010 0.000010 0.000013 0.034574 0.000010 0.000010 0.000010 0.000010 0.000010 0.000010 0.000010 0.000010 0.000010 0.000010 0.000010 0.000010 0.000010 0.009753 0.005433 0.000010 0.002091 0.000010 0.000010 0.000010 0.000010 0.031608 0.000010 0.113446 0.000010 0.000010 0.000010
0.000010 0.000010 0.000010 0.030951 0.026102 0.000010 0.000010 0.000010 0.776728 0.000010 0.000010 0.000010 0.000010 0.000010 0.000010 0.000010 0.000010 0.000010 0.000010 0.000010 0.000010 0.005343 0.000010 0.000010 0.000010 0.000010 0.000010 0.000010 0.000010 0.000010 0.000010 0.000010 0.000010 0.000010 0.000010 0.000010 0.017623 0.000010 0.000010 0.000010 0.000010 0.000010 0.000010 0.000010 0.030588 0.000010 0.112235 0.000010 0.000010 0.000010
0.000010 0.000010 0.000010 0.080825 0.071470 0.000010 0.000010 0.000010 0.613541 0.000010 0.000010 0.000010 0.000010 0.000010 0.000010 0.000010 0.000010 0.000010 0.000010 0.000010 0.000010 0.019496 0.046232 0.000010 0.000010 0.000010 0.000010 0.000010 0.000010 0.000010 0.000010 0.000010 0.000010 0.000010 0.000010 0.000010 0.000010 0.058519 0.002937 0.000010 0.000010 0.000010 0.000010 0.000010 0.026141 0.000010 0.078792 0.001646 0.000010 0.000010
0.000010 0.000010 0.000010 0.015628 0.018911 0.000010 0.000010 0.000010 0.796544 0.000010 0.000010 0.000010 0.000010 0.000010 0.000010 0.000010 0.000010 0.000010 0.000010 0.000010 0.000010 0.003078 0.000010 0.000010 0.000010 0.000010 0.000010 0.000010 0.000010 0.000010 0.000010 0.000010 0.000010 0.000010 0.000010 0.000010 0.000010 0.006958 0.000010 0.000010 0.000010 0.000010 0.000010 0.000010 0.029977 0.000010 0.119016 0.009468 0.000010 0.000010
0.000010 0.000010 0.000010 0.018780 0.042379 0.000010 0.000010 0.000010 0.807316 0.000010 0.000010 0.000010 0.000010 0.000010 0.000010 0.000010 0.000010 0.000010 0.000010 0.000010 0.000010 0.000015 0.000010 0.000010 0.000010 0.000010 0.000010 0.000010 0.000010 0.000010 0.000010 0.000010 0.000010 0.000010 0.000010 0.000010 0.000010 0.001611 0.000010 0.000010 0.000010 0.000010 0.000010 0.000010 0.000010 0.000010 0.128863 0.000606 0.000010 0.000010
0.000010 0.000010 0.000010 0.058444 0.008809 0.000010 0.000010 0.000010 0.775615 0.000010 0.000010 0.000010 0.000010 0.000010 0.000010 0.000010 0.000010 0.000010 0.000010 0.000010 0.000010 0.000010 0.000017 0.000010 0.000010 0.000010 0.000010 0.000010 0.000010 0.000010 0.000010 0.000010 0.000010 0.000010 0.000010 0.000010 0.000010 0.019868 0.000279 0.000010 0.000010 0.000010 0.000010 0.000010 0.037883 0.000010 0.092281 0.006394 0.000010 0.000010
0.000010 0.000010 0.000010 0.054180 0.096590 0.000010 0.000010 0.000010 0.614789 0.000010 0.000010 0.000010 0.000010 0.000010 0.000010 0.000010 0.000010 0.000010 0.000010 0.000010 0.000010 0.005355 0.026893 0.000010 0.000010 0.000010 0.000010 0.000010 0.000010 0.000010 0.000010 0.000010 0.000010 0.000010 0.000010 0.000010 0.016549 0.021421 0.000010 0.000010 0.000010 0.000010 0.000010 0.000010 0.058004 0.000010 0.077270 0.028548 0.000010 0.000010
0.000010 0.000010 0.000010 0.046099 0.079905 0.000010 0.000010 0.004340 0.587745 0.000010 0.000010 0.000010 0.000010 0.000010 0.000015 0.000010 0.000010 0.005572 0.000010 0.000010 0.000010 0.022008 0.069037 0.000478 0.000010 0.000010 0.000010 0.000010 0.000010 0.000010 0.000010 0.000010 0.000010 0.000010 0.000010 0.000010 0.002914 0.047116 0.000280 0.000010 0.000010 0.000010 0.000010 0.000010 0.033846 0.000010 0.090767 0.001928 0.000010 0.007610
0.000010 0.000010 0.000010 0.046585 0.082645 0.000010 0.000010 0.000010 0.591591 0.000010 0.000010 0.000010 0.000010 0.000010 0.000010 0.000010 0.000010 0.000010 0.000010 0.000010 0.000010 0.012200 0.031670 0.000010 0.000010 0.000010 0.000010 0.000010 0.000010 0.000010 0.000010 0.000010 0.000010 0.000010 0.000010 0.000010 0.000010 0.074507 0.006525 0.000010 0.000010 0.000010 0.003656 0.000010 0.047166 0.000010 0.093571 0.009494 0.000010 0.000010
0.000010 0.000010 0.000010 0.069454 0.036575 0.000010 0.000010 0.000010 0.738272 0.000010 0.000010 0.000010 0.000010 0.000010 0.000010 0.000010 0.000010 0.000010 0.000010 0.000010 0.000010 0.000010 0.000010 0.000010 0.000010 0.000010 0.000010 0.000010 0.000010 0.000010 0.000010 0.000010 0.000010 0.000010 0.000010 0.000010 0.000010 0.040268 0.000010 0.000010 0.000010 0.000010 0.000010 0.000010 0.000010 0.000010 0.107225 0.007767 0.000010 0.000010
0.000010 0.000010 0.000010 0.075108 0.000010 0.000010 0.000010 0.000010 0.718956 0.000010 0.000010 0.000010 0.000010 0.000010 0.000010 0.000010 0.000010 0.000010 0.000010 0.000010 0.000010 0.026192 0.000010 0.000010 0.000010 0.000010 0.000010 0.000010 0.000010 0.000010 0.000010 0.000010 0.000010 0.000010 0.000010 0.000010 0.000010 0.063607 0.000010 0.000010 0.000010 0.000010 0.000010 0.000010 0.020124 0.000010 0.095572 0.000010 0.000010 0.000010
0.000010 0.000010 0.000010 0.052579 0.051315 0.000010 0.000010 0.000010 0.550891 0.000010 0.000010 0.000010 0.000010 0.000010 0.000010 0.000010 0.002352 0.000010 0.000010 0.000010 0.000010 0.023363 0.076998 0.000010 0.000010 0.000010 0.000010 0.000010 0.000010 0.000010 0.000010 0.000010 0.000010 0.000010 0.000010 0.000010 0.013339 0.039136 0.000010 0.000010 0.000010 0.000010 0.000010 0.000010 0.037196 0.000010 0.119948 0.025498 0.000010 0.007006
0.000010 0.000010 0.000010 0.040780 0.078967 0.000010 0.000010 0.000010 0.580599 0.000010 0.000010 0.000010 0.000010 0.000010 0.000010 0.000010 0.000010 0.000010 0.000010 0.000010 0.000010 0.022159 0.059980 0.000010 0.000010 0.000010 0.000010 0.000010 0.000010 0.000010 0.000010 0.000010 0.000010 0.000010 0.000010 0.000010 0.005888 0.035760 0.000010 0.000010 0.000010 0.000397 0.000010 0.000010 0.064366 0.000010 0.110682 0.000010 0.000010 0.000034
0.000010 0.028365 0.000010 0.040497 0.029118 0.000010 0.000010 0.000010 0.555036 0.000010 0.000010 0.000010 0.000010 0.000010 0.000151 0.000010 0.000523 0.002060 0.000010 0.000010 0.000010 0.079324 0.000010 0.000010 0.000010 0.000010 0.000010 0.000010 0.000010 0.000010 0.000010 0.000010 0.000010 0.000010 0.000010 0.000010 0.000010 0.070714 0.018566 0.000010 0.000010 0.000010 0.000010 0.000010 0.053897 0.000010 0.108877 0.010328 0.000010 0.002183
0.000010 0.000010 0.000010 0.038845 0.007277 0.000010 0.000010 0.000010 0.724033 0.000010 0.000010 0.000010 0.000010 0.000010 0.000010 0.000010 0.000010 0.000010 0.000010 0.000010 0.000010 0.046439 0.034254 0.000010 0.000010 0.000010 0.000010 0.000010 0.000010 0.000010 0.000010 0.000010 0.000010 0.000010 0.000010 0.000010 0.000010 0.017101 0.000010 0.000010 0.000010 0.000010 0.000010 0.000010 0.019825 0.000010 0.105454 0.006360 0.000010 0.000010
0.000010 0.000010 0.000010 0.054054 0.001517 0.000010 0.000010 0.000010 0.709144 0.000010 0.000010 0.000010 0.000010 0.000010 0.000010 0.000010 0.000010 0.000010 0.000010 0.000010 0.000010 0.044081 0.052720 0.000010 0.000010 0.000010 0.000010 0.000010 0.000010 0.000010 0.000010 0.000010 0.000010 0.000010 0.000010 0.000010 0.000010 0.017922 0.000010 0.000010 0.000010 0.000010 0.000010 0.000010 0.017384 0.000010 0.102757 0.000010 0.000010 0.000010
0.000010 0.000010 0.000010 0.050049 0.049445 0.000010 0.000010 0.000010 0.616777 0.000010 0.000010 0.000010 0.000010 0.000010 0.000010 0.000010 0.000010 0.000010 0.000010 0.000010 0.000010 0.032445 0.000010 0.000010 0.000010 0.000010 0.000010 0.000010 0.000010 0.000010 0.000010 0.000010 0.000010 0.000010 0.000010 0.000010 0.000010 0.077215 0.000010 0.000010 0.000010 0.002103 0.000010 0.000010 0.057659 0.000010 0.098485 0.015411 0.000010 0.000010
0.000010 0.000010 0.000010 0.044773 0.050628 0.000010 0.000010 0.000010 0.701862 0.000010 0.000010 0.000010 0.000010 0.000010 0.000010 0.000010 0.000010 0.000015 0.000010 0.000010 0.000010 0.004274 0.021235 0.000010 0.000010 0.000010 0.000010 0.000010 0.000010 0.000010 0.000010 0.000010 0.000010 0.000010 0.000010 0.000010 0.000010 0.025710 0.000010 0.000010 0.000010 0.000010 0.000010 0.000010 0.038763 0.000010 0.095521 0.016820 0.000010 0.000010
0.000010 0.000010 0.000010 0.038586 0.041753 0.000010 0.000010 0.000010 0.572134 0.000010 0.000010 0.000010 0.000010 0.000010 0.000010 0.000010 0.000010 0.000010 0.000010 0.000010 0.000010 0.045136 0.076938 0.000010 0.000010 0.000010 0.000010 0.000010 0.000010 0.000010 0.000010 0.000010 0.000010 0.000010 0.000010 0.000010 0.000010 0.028854 0.000010 0.000010 0.000010 0.000010 0.000010 0.000010 0.086018 0.000010 0.110160 0.000010 0.000010 0.000010
0.000010 0.000010 0.000010 0.058489 0.060471 0.000010 0.000010 0.016348 0.577840 0.000010 0.000010 0.000010 0.000010 0.000010 0.000010 0.000010 0.000010 0.000010 0.000010 0.000010 0.000010 0.014244 0.081253 0.000010 0.000010 0.000010 0.000010 0.000010 0.000010 0.000010 0.000010 0.000010 0.000010 0.000010 0.000010 0.000010 0.005780 0.045075 0.000010 0.000010 0.000010 0.000010 0.000010 0.000010 0.028849 0.000010 0.094119 0.017142 0.000010 0.000010
0.000010 0.001710 0.000010 0.070717 0.070676 0.000010 0.000010 0.002221 0.512304 0.000010 0.000010 0.000010 0.000010 0.000010 0.000010 0.000010 0.000010 0.000010 0.000010 0.000010 0.000010 0.011923 0.046534 0.000010 0.000010 0.000010 0.000010 0.000010 0.000010 0.000010 0.000010 0.000010 0.000010 0.000010 0.000010 0.000010 0.000010 0.045309 0.003212 0.000010 0.001498 0.000010 0.000010 0.000010 0.080656 0.000010 0.133570 0.019300 0.000010 0.000010
0.000010 0.000010 0.000010 0.000010 0.000010 0.000010 0.000010 0.000010 0.985715 0.000010 0.000010 0.000010 0.000010 0.000010 0.000010 0.000010 0.000010 0.000010 0.000010 0.000010 0.000010 0.000010 0.013805 0.000010 0.000010 0.000010 0.000010 0.000010 0.000010 0.000010 0.000010 0.000010 0.000010 0.000010 0.000010 0.000010 0.000010 0.000010 0.000010 0.000010 0.000010 0.000010 0.000010 0.000010 0.000010 0.000010 0.000010 0.000010 0.000010 0.000010
0.000010 0.000010 0.000010 0.000010 0.000010 0.000010 0.000010 0.000010 0.918509 0.000010 0.000010 0.000010 0.000010 0.000010 0.000010 0.000010 0.000010 0.000010 0.000010 0.000010 0.000010 0.000010 0.047761 0.000010 0.000010 0.000010 0.000010 0.000010 0.000010 0.000010 0.000010 0.000010 0.000010 0.000010 0.000010 0.000010 0.000010 0.000010 0.000010 0.000010 0.000010 0.000010 0.000010 0.000010 0.000010 0.000010 0.033261 0.000010 0.000010 0.000010
0.000010 0.000010 0.000010 0.003655 0.005148 0.000010 0.000010 0.000010 0.845695 0.000010 0.000010 0.000010 0.000010 0.000010 0.000010 0.000010 0.000010 0.000010 0.000010 0.000010 0.000010 0.000010 0.099032 0.000010 0.000010 0.000010 0.000010 0.000010 0.000010 0.000010 0.000010 0.000010 0.000010 0.000010 0.000010 0.000010 0.000010 0.000010 0.000010 0.000010 0.000010 0.000010 0.000010 0.000010 0.000010 0.000010 0.034072 0.011958 0.000010 0.000010
0.000010 0.000010 0.000010 0.010950 0.009542 0.000010 0.000010 0.000010 0.831642 0.000010 0.000010 0.000010 0.000010 0.000010 0.000010 0.000010 0.000010 0.000010 0.000010 0.000010 0.000010 0.000010 0.113441 0.000010 0.000010 0.000010 0.000010 0.000010 0.000010 0.000010 0.000010 0.000010 0.000010 0.000010 0.000010 0.000010 0.000010 0.000010 0.000010 0.000010 0.000010 0.000010 0.000010 0.000010 0.000010 0.000010 0.031107 0.002879 0.000010 0.000010
0.000010 0.000010 0.000010 0.012004 0.017223 0.000010 0.008395 0.000010 0.810711 0.000010 0.000010 0.000010 0.084233 0.000010 0.001670 0.000010 0.000010 0.000010 0.000010 0.000010 0.000010 0.000010 0.053289 0.000010 0.000010 0.000010 0.000010 0.000010 0.000010 0.000010 0.001098 0.000010 0.000010 0.000010 0.000010 0.000010 0.000010 0.000010 0.000010 0.000010 0.001089 0.000010 0.000010 0.000010 0.000010 0.000010 0.000010 0.009888 0.000010 0.000010
0.000010 0.000010 0.000010 0.024833 0.000010 0.000010 0.000010 0.000010 0.938701 0.000010 0.000010 0.000010 0.000010 0.000010 0.000010 0.000010 0.000010 0.000010 0.000010 0.000010 0.000010 0.000010 0.025986 0.000010 0.000010 0.000010 0.000010 0.000010 0.000010 0.000010 0.000010 0.000010 0.000010 0.000010 0.000010 0.000010 0.000010 0.000010 0.000010 0.000010 0.000010 0.000010 0.000010 0.000010 0.000010 0.000010 0.000010 0.010020 0.000010 0.000010
0.000010 0.000010 0.003854 0.075369 0.037282 0.000010 0.000010 0.000010 0.538054 0.000010 0.000010 0.000010 0.048321 0.000010 0.000010 0.000010 0.002615 0.000010 0.000010 0.000010 0.000010 0.011308 0.101206 0.024420 0.000010 0.000010 0.004854 0.000010 0.000010 0.000010 0.000010 0.001575 0.000578 0.000010 0.000010 0.000010 0.000010 0.005372 0.002773 0.000427 0.003561 0.000010 0.003196 0.000413 0.000249 0.000010 0.101913 0.025336 0.007044 0.000010
0.000010 0.000010 0.000010 0.071902 0.030620 0.000010 0.000010 0.000011 0.596670 0.000010 0.000010 0.000010 0.000010 0.000010 0.000010 0.000010 0.000010 0.000010 0.000010 0.000010 0.000010 0.000814 0.131897 0.000010 0.000010 0.000010 0.000010 0.000010 0.000010 0.000010 0.000010 0.000010 0.000010 0.000010 0.000010 0.000010 0.000010 0.055229 0.000010 0.000010 0.000010 0.000010 0.000010 0.000010 0.014211 0.000010 0.081418 0.016829 0.000010 0.000010
0.000010 0.000010 0.000010 0.029001 0.006478 0.000010 0.000010 0.000010 0.739603 0.000010 0.000010 0.000010 0.000010 0.000010 0.000010 0.000010 0.000010 0.000010 0.000010 0.000010 0.000010 0.000010 0.106679 0.000010 0.000010 0.000010 0.000010 0.000010 0.000010 0.000010 0.000010 0.000010 0.000010 0.000010 0.000010 0.000010 0.000010 0.016728 0.000010 0.000010 0.000010 0.000010 0.000010 0.000010 0.006207 0.000010 0.072624 0.022260 0.000010 0.000010
0.000010 0.000010 0.000010 0.043362 0.073598 0.000010 0.000010 0.013137 0.565953 0.000010 0.000010 0.000010 0.000010 0.000010 0.000010 0.000010 0.000010 0.000010 0.000010 0.000010 0.000010 0.015602 0.157754 0.000010 0.000010 0.000010 0.000010 0.000010 0.000010 0.000010 0.000010 0.000010 0.000010 0.000010 0.000010 0.000010 0.020552 0.022217 0.005019 0.000010 0.000010 0.000010 0.000010 0.000010 0.008458 0.000010 0.054269 0.019697 0.000010 0.000010
0.000010 0.000010 0.000010 0.039324 0.000733 0.000010 0.000010 0.000010 0.774796 0.000010 0.000010 0.000010 0.000010 0.000010 0.000010 0.000010 0.000010 0.000010 0.000010 0.000010 0.000010 0.005450 0.090678 0.000010 0.000010 0.000010 0.000010 0.000010 0.000010 0.000010 0.000010 0.000010 0.000010 0.000010 0.000010 0.000010 0.000010 0.000010 0.000010 0.000010 0.000010 0.000010 0.000010 0.000010 0.004864 0.000010 0.063119 0.020616 0.000010 0.000010
0.000010 0.000010 0.000010 0.081023 0.000010 0.000010 0.000010 0.000010 0.795639 0.000010 0.000010 0.000010 0.000010 0.000010 0.000010 0.000010 0.000010 0.000010 0.000010 0.000010 0.000010 0.000010 0.103268 0.000010 0.000010 0.000010 0.000010 0.000010 0.000010 0.000010 0.000010 0.000010 0.000010 0.000010 0.000010 0.000010 0.000010 0.000010 0.000010 0.000010 0.000010 0.000010 0.000010 0.000010 0.000010 0.000010 0.000010 0.019609 0.000010 0.000010
0.000010 0.000010 0.000010 0.031944 0.041655 0.000010 0.000010 0.000010 0.613125 0.000010 0.000010 0.000010 0.000010 0.000010 0.000010 0.000010 0.000010 0.000010 0.000010 0.000010 0.000010 0.000010 0.124909 0.000010 0.000010 0.000010 0.000010 0.000010 0.000010 0.000010 0.000010 0.000010 0.000010 0.000010 0.000010 0.000010 0.016883 0.019127 0.000010 0.000010 0.000010 0.000010 0.000010 0.000010 0.035135 0.000010 0.116803 0.000010 0.000010 0.000010
0.000010 0.000010 0.000010 0.048749 0.034542 0.000010 0.000010 0.000010 0.629541 0.000010 0.000010 0.000010 0.000010 0.000010 0.000010 0.000010 0.000010 0.000010 0.000010 0.000010 0.000010 0.000010 0.110613 0.000010 0.000010 0.000010 0.000010 0.000010 0.000010 0.000010 0.000010 0.000010 0.000010 0.000010 0.000010 0.000010 0.000010 0.029423 0.000010 0.000010 0.000010 0.000010 0.000010 0.000010 0.013516 0.000010 0.133185 0.000010 0.000010 0.000010
0.000010 0.000010 0.000010 0.048014 0.017331 0.000010 0.000010 0.000010 0.576606 0.000010 0.000010 0.000010 0.000010 0.000010 0.000010 0.000010 0.000010 0.000010 0.000010 0.000010 0.000010 0.004791 0.117261 0.000010 0.000010 0.000010 0.000010 0.000010 0.000010 0.000010 0.000010 0.000010 0.000010 0.000010 0.000010 0.000010 0.000010 0.048022 0.000010 0.000010 0.000010 0.000010 0.000010 0.000010 0.049367 0.000010 0.125847 0.012350 0.000010 0.000010
0.000010 0.000010 0.000010 0.057327 0.000496 0.000010 0.000010 0.000010 0.637191 0.000010 0.000010 0.000010 0.000010 0.000010 0.000010 0.000010 0.000010 0.000010 0.000010 0.000010 0.000010 0.020288 0.138952 0.000010 0.000010 0.000010 0.000010 0.000010 0.000010 0.000010 0.000010 0.000010 0.000010 0.000010 0.000010 0.000010 0.000010 0.027271 0.000010 0.003497 0.000010 0.000010 0.000010 0.000010 0.000010 0.000010 0.114558 0.000010 0.000010 0.000010
0.000010 0.000010 0.000010 0.053069 0.058874 0.000010 0.000010 0.000010 0.585207 0.000010 0.000010 0.000010 0.000010 0.000010 0.000010 0.000010 0.000010 0.000010 0.000010 0.000010 0.000010 0.000010 0.125042 0.000010 0.000010 0.000010 0.000010 0.000010 0.000010 0.000010 0.000010 0.000010 0.000010 0.000010 0.000010 0.000010 0.000010 0.018411 0.000010 0.000010 0.000010 0.000010 0.000010 0.000010 0.000010 0.000010 0.147075 0.011892 0.000010 0.000010
0.000010 0.000010 0.000010 0.015539 0.000010 0.000010 0.000010 0.000010 0.163097 0.000010 0.000010 0.000010 0.000010 0.000010 0.000010 0.000010 0.000010 0.000010 0.000010 0.000010 0.000010 0.000010 0.085809 0.000010 0.000010 0.000010 0.000010 0.000010 0.000010 0.000010 0.000010 0.000010 0.000010 0.000010 0.000010 0.000010 0.000010 0.010442 0.000010 0.000010 0.000010 0.000010 0.000010 0.000010 0.000010 0.000010 0.704550 0.020123 0.000010 0.000010
0.000010 0.000010 0.000010 0.008823 0.000010 0.000010 0.000010 0.000010 0.124341 0.000010 0.000010 0.000010 0.000010 0.000010 0.000010 0.000010 0.000010 0.000010 0.000010 0.000010 0.000010 0.000010 0.000010 0.000010 0.000010 0.000010 0.000010 0.000010 0.000010 0.000010 0.000010 0.000010 0.000010 0.000010 0.000010 0.000010 0.000010 0.000010 0.000010 0.000010 0.000010 0.000010 0.000010 0.000010 0.000010 0.000010 0.864926 0.001450 0.000010 0.000010
0.002804 0.000010 0.000010 0.051369 0.074997 0.000010 0.000010 0.005762 0.572622 0.000010 0.000010 0.000010 0.000010 0.000010 0.000010 0.000010 0.000010 0.000010 0.000010 0.000010 0.000010 0.000010 0.137136 0.000010 0.000010 0.000010 0.000010 0.000010 0.000010 0.000010 0.000010 0.000010 0.000010 0.000010 0.000010 0.000010 0.000010 0.005164 0.007781 0.004951 0.000010 0.000010 0.000010 0.000010 0.000010 0.000010 0.116152 0.020873 0.000010 0.000010
0.000010 0.001883 0.000010 0.032151 0.000010 0.000010 0.000010 0.000010 0.434679 0.000010 0.000010 0.000010 0.000010 0.000010 0.001726 0.000112 0.000010 0.000010 0.006167 0.001091 0.000010 0.008112 0.116304 0.000010 0.000010 0.000010 0.000010 0.000010 0.005976 0.000010 0.000010 0.000010 0.000010 0.000010 0.000010 0.000010 0.000010 0.000010 0.000010 0.000010 0.000010 0.000010 0.003541 0.000010 0.000010 0.003316 0.367356 0.017225 0.000010 0.000010
0.000010 0.000010 0.000010 0.024888 0.004202 0.000010 0.000010 0.000010 0.392233 0.000010 0.000010 0.000010 0.000010 0.000010 0.000010 0.000010 0.000010 0.000010 0.000010 0.000010 0.000010 0.000010 0.044147 0.000010 0.000010 0.000010 0.000010 0.000010 0.000010 0.000010 0.000010 0.000010 0.000010 0.000010 0.000010 0.000010 0.000010 0.016461 0.000010 0.000010 0.000010 0.000010 0.000010 0.000010 0.000010 0.000010 0.094939 0.422700 0.000010 0.000010
0.000010 0.000010 0.000010 0.092348 0.000010 0.000010 0.000010 0.000010 0.005227 0.000010 0.000010 0.000010 0.000010 0.000010 0.000010 0.000010 0.000010 0.000010 0.000010 0.000010 0.000010 0.776852 0.026431 0.000010 0.000010 0.000010 0.000010 0.000010 0.000010 0.000010 0.000010 0.000010 0.000010 0.000010 0.000010 0.000010 0.000010 0.033926 0.000010 0.000010 0.000010 0.000010 0.000010 0.000010 0.000010 0.000010 0.064776 0.000010 0.000010 0.000010
0.000010 0.000010 0.000010 0.000010 0.000010 0.000010 0.000010 0.000010 0.000010 0.000010 0.000010 0.000010 0.000010 0.000010 0.000010 0.000010 0.000010 0.000010 0.000010 0.000010 0.000010 0.999510 0.000010 0.000010 0.000010 0.000010 0.000010 0.000010 0.000010 0.000010 0.000010 0.000010 0.000010 0.000010 0.000010 0.000010 0.000010 0.000010 0.000010 0.000010 0.000010 0.000010 0.000010 0.000010 0.000010 0.000010 0.000010 0.000010 0.000010 0.000010
0.000010 0.000010 0.000010 0.039035 0.000010 0.000010 0.000010 0.000010 0.218580 0.000010 0.000010 0.000010 0.000010 0.000010 0.000010 0.000010 0.000010 0.000010 0.000010 0.000010 0.000010 0.349167 0.000010 0.000010 0.000010 0.000010 0.000010 0.000010 0.000010 0.000010 0.000010 0.000010 0.000010 0.000010 0.000010 0.000010 0.000010 0.000010 0.000010 0.000010 0.000010 0.000010 0.000010 0.000010 0.000010 0.000010 0.391882 0.000886 0.000010 0.000010
0.000010 0.000010 0.000010 0.000010 0.000010 0.000010 0.000010 0.000010 0.000010 0.000010 0.000010 0.000010 0.000010 0.000010 0.000010 0.000010 0.000010 0.000010 0.000010 0.000010 0.000010 0.999510 0.000010 0.000010 0.000010 0.000010 0.000010 0.000010 0.000010 0.000010 0.000010 0.000010 0.000010 0.000010 0.000010 0.000010 0.000010 0.000010 0.000010 0.000010 0.000010 0.000010 0.000010 0.000010 0.000010 0.000010 0.000010 0.000010 0.000010 0.000010
0.000010 0.022678 0.000010 0.074889 0.038532 0.000010 0.000010 0.000431 0.491314 0.000010 0.000010 0.000010 0.000010 0.000010 0.000010 0.000010 0.000010 0.000010 0.000010 0.000010 0.000010 0.101311 0.047381 0.008312 0.000010 0.000010 0.000010 0.000010 0.000466 0.000010 0.000010 0.000010 0.000010 0.000010 0.000010 0.000010 0.000010 0.059848 0.001571 0.000010 0.000010 0.000010 0.000010 0.000010 0.052357 0.000010 0.094399 0.006151 0.000010 0.000010
0.007584 0.074888 0.000010 0.029791 0.036140 0.000010 0.000010 0.000010 0.473325 0.000010 0.000010 0.000010 0.000010 0.000010 0.015145 0.000010 0.008967 0.000010 0.003793 0.000010 0.000010 0.137943 0.001494 0.000010 0.000010 0.000010 0.000010 0.000010 0.000010 0.000010 0.000010 0.000010 0.000010 0.000010 0.000010 0.001673 0.000010 0.062626 0.006080 0.000010 0.000010 0.000010 0.000010 0.000010 0.053932 0.000010 0.069530 0.003251 0.000010 0.013507
0.000977 0.023084 0.001057 0.068969 0.016594 0.000010 0.002551 0.000010 0.464731 0.000010 0.000010 0.000010 0.001328 0.000010 0.000662 0.000010 0.000010 0.000010 0.000010 0.000010 0.000010 0.080831 0.004241 0.038301 0.000010 0.000010 0.000010 0.000010 0.000010 0.000010 0.000010 0.000010 0.003383 0.015901 0.000010 0.000010 0.003429 0.070699 0.021484 0.000010 0.000010 0.000010 0.000010 0.000010 0.057044 0.000010 0.110709 0.004115 0.000010 0.009619
0.000010 0.000010 0.000010 0.000010 0.000010 0.000010 0.000010 0.000010 0.000010 0.000010 0.000010 0.000010 0.000010 0.000010 0.000010 0.000010 0.000010 0.000010 0.000010 0.000010 0.000010 0.999510 0.000010 0.000010 0.000010 0.000010 0.000010 0.000010 0.000010 0.000010 0.000010 0.000010 0.000010 0.000010 0.000010 0.000010 0.000010 0.000010 0.000010 0.000010 0.000010 0.000010 0.000010 0.000010 0.000010 0.000010 0.000010 0.000010 0.000010 0.000010
0.000010 0.000010 0.000010 0.031286 0.046993 0.000010 0.000010 0.000010 0.063744 0.000010 0.000010 0.000010 0.000010 0.000010 0.000010 0.000010 0.000010 0.000010 0.000010 0.000010 0.000010 0.753556 0.049259 0.000010 0.000010 0.000010 0.000010 0.000010 0.000010 0.000010 0.000010 0.000010 0.000010 0.000010 0.000010 0.000010 0.000010 0.002871 0.000010 0.000010 0.000010 0.000010 0.000010 0.000010 0.000010 0.000010 0.051861 0.000010 0.000010 0.000010
0.000010 0.000010 0.000010 0.000010 0.000010 0.000010 0.000010 0.000010 0.000010 0.000010 0.000010 0.000010 0.000010 0.000010 0.000010 0.000010 0.000010 0.000010 0.000010 0.000010 0.000010 0.999510 0.000010 0.000010 0.000010 0.000010 0.000010 0.000010 0.000010 0.000010 0.000010 0.000010 0.000010 0.000010 0.000010 0.000010 0.000010 0.000010 0.000010 0.000010 0.000010 0.000010 0.000010 0.000010 0.000010 0.000010 0.000010 0.000010 0.000010 0.000010
0.011764 0.051088 0.000010 0.051539 0.034259 0.000010 0.000010 0.000010 0.427646 0.000010 0.000010 0.000010 0.000010 0.000010 0.000010 0.000010 0.000010 0.000010 0.000010 0.000010 0.000010 0.149279 0.000010 0.000010 0.000010 0.000010 0.000010 0.000010 0.000010 0.000010 0.002176 0.000010 0.000010 0.000010 0.000010 0.000010 0.000010 0.080742 0.000010 0.000010 0.000010 0.000010 0.000010 0.000010 0.052803 0.000010 0.117575 0.000563 0.000010 0.020184
0.000010 0.085772 0.000010 0.042632 0.000409 0.000010 0.000010 0.000010 0.458310 0.000010 0.000010 0.000010 0.000010 0.000010 0.008075 0.001194 0.000010 0.000010 0.000010 0.000010 0.000010 0.128428 0.078303 0.000010 0.000010 0.000010 0.000010 0.000010 0.006019 0.000010 0.000010 0.000010 0.000010 0.000010 0.000010 0.000010 0.000010 0.029362 0.000010 0.000010 0.005963 0.000010 0.000559 0.000010 0.044922 0.000010 0.092705 0.000435 0.000010 0.016572
0.000010 0.000010 0.000010 0.000010 0.000010 0.000010 0.000010 0.000010 0.000010 0.000010 0.000010 0.000010 0.000010 0.000010 0.000010 0.000010 0.000010 0.000010 0.000010 0.000010 0.000010 0.000010 0.000010 0.000010 0.000010 0.000010 0.000010 0.000010 0.999510 0.000010 0.000010 0.000010 0.000010 0.000010 0.000010 0.000010 0.000010 0.000010 0.000010 0.000010 0.000010 0.000010 0.000010 0.000010 0.000010 0.000010 0.000010 0.000010 0.000010 0.000010
0.000010 0.000010 0.000010 0.000010 0.000010 0.000010 0.000010 0.000010 0.000010 0.000010 0.000010 0.000010 0.000010 0.000010 0.000010 0.000010 0.000010 0.000010 0.000010 0.000010 0.000010 0.000010 0.000010 0.000010 0.000010 0.000010 0.000010 0.000010 0.999510 0.000010 0.000010 0.000010 0.000010 0.000010 0.000010 0.000010 0.000010 0.000010 0.000010 0.000010 0.000010 0.000010 0.000010 0.000010 0.000010 0.000010 0.000010 0.000010 0.000010 0.000010
0.000010 0.000010 0.000010 0.000010 0.000010 0.000010 0.000010 0.000010 0.000010 0.000010 0.000010 0.000010 0.000010 0.000010 0.000010 0.000010 0.000010 0.000010 0.000010 0.000010 0.000010 0.000010 0.000010 0.000010 0.000010 0.000010 0.000010 0.000010 0.999510 0.000010 0.000010 0.000010 0.000010 0.000010 0.000010 0.000010 0.000010 0.000010 0.000010 0.000010 0.000010 0.000010 0.000010 0.000010 0.000010 0.000010 0.000010 0.000010 0.000010 0.000010
0.000010 0.000010 0.000010 0.000010 0.000010 0.000010 0.000010 0.000010 0.000010 0.000010 0.000010 0.000010 0.000010 0.000010 0.000010 0.000010 0.000010 0.000010 0.000010 0.000010 0.000010 0.000010 0.000010 0.000010 0.000010 0.000010 0.000010 0.000010 0.999510 0.000010 0.000010 0.000010 0.000010 0.000010 0.000010 0.000010 0.000010 0.000010 0.000010 0.000010 0.000010 0.000010 0.000010 0.000010 0.000010 0.000010 0.000010 0.000010 0.000010 0.000010
0.000010 0.000010 0.000010 0.000010 0.000010 0.000010 0.000010 0.000010 0.000010 0.000010 0.000010 0.000010 0.000010 0.000010 0.000010 0.000010 0.000010 0.000010 0.000010 0.000010 0.000010 0.000010 0.000010 0.000010 0.000010 0.000010 0.000010 0.000010 0.999510 0.000010 0.000010 0.000010 0.000010 0.000010 0.000010 0.000010 0.000010 0.000010 0.000010 0.000010 0.000010 0.000010 0.000010 0.000010 0.000010 0.000010 0.000010 0.000010 0.000010 0.000010
0.000010 0.000010 0.000010 0.000010 0.000010 0.000010 0.000010 0.000010 0.000010 0.000010 0.000010 0.000010 0.000010 0.000010 0.000010 0.000010 0.000010 0.000010 0.000010 0.000010 0.000010 0.000010 0.000010 0.000010 0.000010 0.000010 0.000010 0.000010 0.999510 0.000010 0.000010 0.000010 0.000010 0.000010 0.000010 0.000010 0.000010 0.000010 0.000010 0.000010 0.000010 0.000010 0.000010 0.000010 0.000010 0.000010 0.000010 0.000010 0.000010 0.000010
0.000010 0.000010 0.000010 0.000010 0.000010 0.000010 0.000010 0.000010 0.000010 0.000010 0.000010 0.000010 0.000010 0.000010 0.000010 0.000010 0.000010 0.000010 0.000010 0.000010 0.000010 0.000010 0.000010 0.000010 0.000010 0.000010 0.000010 0.000010 0.999510 0.000010 0.000010 0.000010 0.000010 0.000010 0.000010 0.000010 0.000010 0.000010 0.000010 0.000010 0.000010 0.000010 0.000010 0.000010 0.000010 0.000010 0.000010 0.000010 0.000010 0.000010
0.000010 0.000010 0.000010 0.000010 0.000010 0.000010 0.000010 0.000010 0.000010 0.000010 0.000010 0.000010 0.000010 0.000010 0.000010 0.000010 0.000010 0.000010 0.000010 0.000342 0.000010 0.000010 0.000010 0.000010 0.000010 0.000010 0.000010 0.000010 0.990493 0.000010 0.000010 0.000010 0.000010 0.000010 0.000010 0.000010 0.000010 0.000010 0.000010 0.000010 0.008696 0.000010 0.000010 0.000010 0.000010 0.000010 0.000010 0.000010 0.000010 0.000010
0.000010 0.000010 0.000010 0.000010 0.000010 0.000010 0.000010 0.000010 0.000010 0.000010 0.000010 0.000010 0.000010 0.000010 0.000010 0.000010 0.000010 0.000010 0.000010 0.000010 0.000010 0.000010 0.000010 0.000010 0.000010 0.000010 0.000010 0.000010 0.999510 0.000010 0.000010 0.000010 0.000010 0.000010 0.000010 0.000010 0.000010 0.000010 0.000010 0.000010 0.000010 0.000010 0.000010 0.000010 0.000010 0.000010 0.000010 0.000010 0.000010 0.000010
0.000010 0.000010 0.000010 0.000010 0.000010 0.000010 0.000010 0.000010 0.000010 0.000010 0.000010 0.000010 0.000010 0.000010 0.000010 0.000010 0.000010 0.000010 0.000010 0.000010 0.000010 0.000010 0.000010 0.000010 0.000010 0.000010 0.000010 0.000010 0.999510 0.000010 0.000010 0.000010 0.000010 0.000010 0.000010 0.000010 0.000010 0.000010 0.000010 0.000010 0.000010 0.000010 0.000010 0.000010 0.000010 0.000010 0.000010 0.000010 0.000010 0.000010
0.000010 0.000010 0.000010 0.000010 0.000010 0.000010 0.000010 0.000010 0.000010 0.000010 0.000010 0.000010 0.000010 0.000010 0.000010 0.000010 0.000010 0.000010 0.000010 0.000010 0.000010 0.000010 0.000010 0.000010 0.000010 0.000010 0.000010 0.000010 0.990995 0.000010 0.002060 0.000010 0.000010 0.000010 0.000010 0.000010 0.000010 0.000010 0.000010 0.000010 0.006475 0.000010 0.000010 0.000010 0.000010 0.000010 0.000010 0.000010 0.000010 0.000010
0.000010 0.000010 0.000010 0.000010 0.000010 0.000010 0.000010 0.000010 0.000010 0.000010 0.000010 0.000010 0.000010 0.000010 0.000010 0.000010 0.000010 0.000010 0.000010 0.000010 0.000010 0.000010 0.000010 0.000010 0.000010 0.000010 0.000010 0.000010 0.999510 0.000010 0.000010 0.000010 0.000010 0.000010 0.000010 0.000010 0.000010 0.000010 0.000010 0.000010 0.000010 0.000010 0.000010 0.000010 0.000010 0.000010 0.000010 0.000010 0.000010 0.000010
0.000010 0.000010 0.000010 0.000010 0.000010 0.000010 0.000010 0.000010 0.000010 0.000010 0.000010 0.000010 0.000010 0.000010 0.000010 0.000010 0.000010 0.000010 0.000010 0.000010 0.000010 0.000010 0.000010 0.000010 0.000010 0.000010 0.000010 0.000010 0.999510 0.000010 0.000010 0.000010 0.000010 0.000010 0.000010 0.000010 0.000010 0.000010 0.000010 0.000010 0.000010 0.000010 0.000010 0.000010 0.000010 0.000010 0.000010 0.000010 0.000010 0.000010
0.000010 0.000010 0.000010 0.000010 0.000010 0.000010 0.000010 0.000010 0.000010 0.000010 0.000010 0.000010 0.000010 0.000010 0.000010 0.000010 0.000010 0.000010 0.000010 0.000010 0.000010 0.000010 0.000010 0.000010 0.000010 0.000010 0.000010 0.000010 0.999510 0.000010 0.000010 0.000010 0.000010 0.000010 0.000010 0.000010 0.000010 0.000010 0.000010 0.000010 0.000010 0.000010 0.000010 0.000010 0.000010 0.000010 0.000010 0.000010 0.000010 0.000010
0.000010 0.000010 0.000010 0.000010 0.000010 0.000010 0.000010 0.000010 0.000010 0.000010 0.000010 0.000010 0.000010 0.000010 0.000010 0.000010 0.000010 0.000010 0.000010 0.000010 0.000010 0.000010 0.000010 0.000010 0.000010 0.000010 0.000010 0.000010 0.999510 0.000010 0.000010 0.000010 0.000010 0.000010 0.000010 0.000010 0.000010 0.000010 0.000010 0.000010 0.000010 0.000010 0.000010 0.000010 0.000010 0.000010 0.000010 0.000010 0.000010 0.000010
0.000010 0.000010 0.000010 0.000010 0.000010 0.000010 0.000010 0.000010 0.000010 0.000010 0.000010 0.000010 0.000010 0.000010 0.000010 0.000010 0.000010 0.000010 0.000010 0.000010 0.000010 0.000010 0.000010 0.000010 0.000010 0.000010 0.000010 0.000010 0.999510 0.000010 0.000010 0.000010 0.000010 0.000010 0.000010 0.000010 0.000010 0.000010 0.000010 0.000010 0.000010 0.000010 0.000010 0.000010 0.000010 0.000010 0.000010 0.000010 0.000010 0.000010
0.000019 0.000010 0.000010 0.000010 0.000010 0.000010 0.000010 0.000010 0.000010 0.000010 0.000010 0.000010 0.000010 0.000010 0.000010 0.000010 0.000010 0.000010 0.000010 0.000010 0.000010 0.000010 0.000010 0.000010 0.000010 0.000010 0.000010 0.000010 0.999501 0.000010 0.000010 0.000010 0.000010 0.000010 0.000010 0.000010 0.000010 0.000010 0.000010 0.000010 0.000010 0.000010 0.000010 0.000010 0.000010 0.000010 0.000010 0.000010 0.000010 0.000010
0.000010 0.000010 0.000010 0.000010 0.000010 0.000010 0.000010 0.000010 0.000010 0.000010 0.000010 0.000010 0.000010 0.000010 0.000010 0.000010 0.000010 0.000010 0.000010 0.000010 0.000010 0.000010 0.000010 0.000010 0.000010 0.000010 0.000010 0.000010 0.999510 0.000010 0.000010 0.000010 0.000010 0.000010 0.000010 0.000010 0.000010 0.000010 0.000010 0.000010 0.000010 0.000010 0.000010 0.000010 0.000010 0.000010 0.000010 0.000010 0.000010 0.000010
0.000010 0.000010 0.000010 0.000010 0.002990 0.000010 0.000010 0.000010 0.000010 0.000010 0.000010 0.000010 0.000010 0.000010 0.000010 0.000010 0.000010 0.000010 0.000010 0.000010 0.000010 0.000010 0.002634 0.000010 0.000010 0.000010 0.000010 0.000010 0.993906 0.000010 0.000010 0.000010 0.000010 0.000010 0.000010 0.000010 0.000010 0.000010 0.000010 0.000010 0.000010 0.000010 0.000010 0.000010 0.000010 0.000010 0.000010 0.000010 0.000010 0.000010
0.000010 0.000010 0.000010 0.000010 0.000010 0.000010 0.000010 0.000010 0.000010 0.000010 0.000010 0.000010 0.000010 0.000010 0.000010 0.000010 0.000010 0.000010 0.000010 0.000010 0.000010 0.000010 0.000010 0.000010 0.000010 0.000010 0.000010 0.000010 0.999510 0.000010 0.000010 0.000010 0.000010 0.000010 0.000010 0.000010 0.000010 0.000010 0.000010 0.000010 0.000010 0.000010 0.000010 0.000010 0.000010 0.000010 0.000010 0.000010 0.000010 0.000010
0.000010 0.000010 0.000010 0.024846 0.000010 0.000010 0.000010 0.001373 0.000010 0.000010 0.000010 0.715231 0.000010 0.069354 0.000010 0.000010 0.000010 0.000010 0.000010 0.000010 0.000010 0.000010 0.046023 0.016594 0.000010 0.000010 0.000010 0.000010 0.000010 0.000010 0.000010 0.000010 0.000010 0.000010 0.073338 0.000010 0.000010 0.008652 0.000010 0.000010 0.000010 0.000010 0.000010 0.000010 0.044163 0.000010 0.000010 0.000010 0.000010 0.000029
0.000010 0.000010 0.000010 0.045149 0.000010 0.000010 0.000010 0.000010 0.020181 0.000010 0.000010 0.572314 0.000010 0.178165 0.000010 0.000010 0.004854 0.000010 0.000010 0.000010 0.007076 0.008634 0.041366 0.000010 0.000010 0.000010 0.000010 0.000010 0.000010 0.000010 0.000010 0.000010 0.000010 0.007748 0.068409 0.002665 0.000010 0.000010 0.018242 0.000010 0.000010 0.000010 0.000010 0.017575 0.000010 0.000010 0.000010 0.000010 0.000010 0.007261
0.000010 0.000010 0.000010 0.000010 0.021160 0.028491 0.002504 0.000010 0.064292 0.016814 0.013636 0.321737 0.000010 0.204486 0.012334 0.019309 0.004504 0.000010 0.000010 0.000010 0.000010 0.030688 0.000010 0.035093 0.000010 0.000010 0.000010 0.000010 0.000010 0.000010 0.000010 0.000010 0.016853 0.000010 0.147197 0.000010 0.000010 0.000010 0.010163 0.000010 0.000010 0.000010 0.005555 0.000010 0.000010 0.000010 0.032030 0.009632 0.000010 0.003221
0.000010 0.000010 0.000010 0.000010 0.000010 0.000010 0.000010 0.000010 0.000010 0.000010 0.000010 0.999510 0.000010 0.000010 0.000010 0.000010 0.000010 0.000010 0.000010 0.000010 0.000010 0.000010 0.000010 0.000010 0.000010 0.000010 0.000010 0.000010 0.000010 0.000010 0.000010 0.000010 0.000010 0.000010 0.000010 0.000010 0.000010 0.000010 0.000010 0.000010 0.000010 0.000010 0.000010 0.000010 0.000010 0.000010 0.000010 0.000010 0.000010 0.000010
0.000010 0.000010 0.000010 0.000010 0.001911 0.000010 0.000010 0.000010 0.000010 0.000010 0.000010 0.997609 0.000010 0.000010 0.000010 0.000010 0.000010 0.000010 0.000010 0.000010 0.000010 0.000010 0.000010 0.000010 0.000010 0.000010 0.000010 0.000010 0.000010 0.000010 0.000010 0.000010 0.000010 0.000010 0.000010 0.000010 0.000010 0.000010 0.000010 0.000010 0.000010 0.000010 0.000010 0.000010 0.000010 0.000010 0.000010 0.000010 0.000010 0.000010
0.000010 0.000010 0.000010 0.000010 0.000010 0.000010 0.000010 0.000010 0.000010 0.000010 0.000010 0.999510 0.000010 0.000010 0.000010 0.000010 0.000010 0.000010 0.000010 0.000010 0.000010 0.000010 0.000010 0.000010 0.000010 0.000010 0.000010 0.000010 0.000010 0.000010 0.000010 0.000010 0.000010 0.000010 0.000010 0.000010 0.000010 0.000010 0.000010 0.000010 0.000010 0.000010 0.000010 0.000010 0.000010 0.000010 0.000010 0.000010 0.000010 0.000010
0.000010 0.000010 0.000010 0.000010 0.005664 0.000010 0.000010 0.000010 0.000010 0.001442 0.000010 0.498501 0.000010 0.221635 0.000349 0.000010 0.000010 0.004139 0.000010 0.003274 0.000010 0.000010 0.027237 0.066102 0.011059 0.000010 0.000010 0.000010 0.000010 0.000010 0.000010 0.000010 0.020203 0.000010 0.074421 0.000010 0.002716 0.008951 0.000010 0.000010 0.000010 0.000010 0.000013 0.034559 0.000010 0.000010 0.000010 0.000010 0.000010 0.019407
0.000010 0.014065 0.000010 0.007080 0.006882 0.000010 0.000010 0.000010 0.000012 0.000010 0.000010 0.720490 0.003139 0.044219 0.000010 0.001455 0.004783 0.007877 0.000010 0.000010 0.055741 0.003925 0.015920 0.000010 0.010091 0.000010 0.011521 0.000010 0.000010 0.000010 0.000010 0.001587 0.000010 0.000010 0.024651 0.000010 0.000010 0.009519 0.000010 0.000010 0.000010 0.000010 0.000010 0.000010 0.000010 0.000010 0.000010 0.011726 0.045018 0.000010
0.000010 0.012140 0.000010 0.000010 0.013449 0.011498 0.004322 0.000010 0.000010 0.020114 0.014587 0.289725 0.000010 0.220817 0.003017 0.040746 0.000010 0.000010 0.000010 0.000010 0.002403 0.000010 0.090741 0.038602 0.000010 0.007746 0.045330 0.000010 0.007487 0.000010 0.000010 0.000010 0.047391 0.000010 0.055074 0.001738 0.010317 0.000010 0.002977 0.000010 0.000010 0.000010 0.002109 0.038891 0.000010 0.003082 0.000010 0.000010 0.015447 0.000010
0.003922 0.000010 0.000010 0.000161 0.000010 0.015600 0.011036 0.000010 0.012766 0.026446 0.000010 0.284336 0.000010 0.252791 0.000010 0.003243 0.000010 0.000010 0.000010 0.000010 0.000010 0.010899 0.075463 0.068495 0.000010 0.000010 0.000010 0.000010 0.000010 0.000010 0.000010 0.000010 0.000010 0.000010 0.149043 0.000010 0.000010 0.000010 0.002180 0.000010 0.000010 0.000010 0.000010 0.000010 0.019715 0.000010 0.057073 0.006504 0.000010 0.000010
0.000010 0.000010 0.000010 0.000010 0.000010 0.000010 0.010579 0.000010 0.000010 0.000010 0.000010 0.920316 0.000010 0.000017 0.002254 0.026723 0.000010 0.000010 0.000010 0.000010 0.000010 0.000010 0.000010 0.000010 0.010277 0.000010 0.000010 0.000010 0.000010 0.000010 0.000010 0.000010 0.000010 0.000010 0.001340 0.000010 0.000010 0.000010 0.000010 0.000010 0.000010 0.000010 0.000010 0.000010 0.000010 0.000010 0.028074 0.000010 0.000010 0.000010
0.000010 0.000010 0.000010 0.000010 0.000010 0.000010 0.000010 0.000010 0.000010 0.000010 0.000010 0.999510 0.000010 0.000010 0.000010 0.000010 0.000010 0.000010 0.000010 0.000010 0.000010 0.000010 0.000010 0.000010 0.000010 0.000010 0.000010 0.000010 0.000010 0.000010 0.000010 0.000010 0.000010 0.000010 0.000010 0.000010 0.000010 0.000010 0.000010 0.000010 0.000010 0.000010 0.000010 0.000010 0.000010 0.000010 0.000010 0.000010 0.000010 0.000010
0.000010 0.000010 0.000010 0.025576 0.034926 0.000010 0.000010 0.000010 0.000010 0.000010 0.022957 0.508594 0.000010 0.164123 0.000010 0.000010 0.002182 0.000010 0.000010 0.000010 0.000010 0.000010 0.058339 0.049258 0.000010 0.000010 0.000010 0.000010 0.000010 0.000010 0.000010 0.000010 0.000010 0.000010 0.076056 0.000010 0.003312 0.005181 0.005958 0.003554 0.000010 0.007779 0.000010 0.000010 0.009168 0.001055 0.000010 0.021651 0.000010 0.000010
0.000010 0.000010 0.000010 0.017258 0.000010 0.000010 0.000010 0.000010 0.000010 0.000010 0.000010 0.975703 0.000010 0.000010 0.000010 0.000010 0.000010 0.000010 0.000010 0.000010 0.000010 0.000010 0.006569 0.000010 0.000010 0.000010 0.000010 0.000010 0.000010 0.000010 0.000010 0.000010 0.000010 0.000010 0.000010 0.000010 0.000010 0.000010 0.000010 0.000010 0.000010 0.000010 0.000010 0.000010 0.000010 0.000010 0.000010 0.000010 0.000010 0.000010
0.000010 0.000010 0.000010 0.000010 0.000010 0.000010 0.000010 0.000010 0.000010 0.000010 0.000010 0.946285 0.000010 0.000010 0.000010 0.000010 0.000010 0.000010 0.000010 0.000010 0.000010 0.000010 0.053235 0.000010 0.000010 0.000010 0.000010 0.000010 0.000010 0.000010 0.000010 0.000010 0.000010 0.000010 0.000010 0.000010 0.000010 0.000010 0.000010 0.000010 0.000010 0.000010 0.000010 0.000010 0.000010 0.000010 0.000010 0.000010 0.000010 0.000010
0.000010 0.000010 0.000010 0.000010 0.000010 0.000010 0.000010 0.000010 0.000010 0.000010 0.000010 0.999510 0.000010 0.000010 0.000010 0.000010 0.000010 0.000010 0.000010 0.000010 0.000010 0.000010 0.000010 0.000010 0.000010 0.000010 0.000010 0.000010 0.000010 0.000010 0.000010 0.000010 0.000010 0.000010 0.000010 0.000010 0.000010 0.000010 0.000010 0.000010 0.000010 0.000010 0.000010 0.000010 0.000010 0.000010 0.000010 0.000010 0.000010 0.000010
0.000010 0.000010 0.000010 0.000010 0.000010 0.000010 0.000010 0.000010 0.000010 0.000010 0.000010 0.999292 0.000010 0.000010 0.000010 0.000010 0.000010 0.000010 0.000010 0.000010 0.000010 0.000010 0.000010 0.000010 0.000010 0.000010 0.000010 0.000010 0.000010 0.000010 0.000010 0.000010 0.000010 0.000010 0.000010 0.000010 0.000010 0.000010 0.000010 0.000010 0.000010 0.000010 0.000010 0.000010 0.000010 0.000010 0.000010 0.000228 0.000010 0.000010
0.000010 0.001840 0.000010 0.000010 0.000010 0.000010 0.000010 0.000010 0.000010 0.015316 0.000010 0.695039 0.000010 0.076180 0.000010 0.007891 0.000010 0.000727 0.000010 0.000010 0.000010 0.000010 0.056958 0.012507 0.000010 0.000010 0.036668 0.010591 0.000010 0.000010 0.004498 0.000010 0.000010 0.000010 0.060776 0.002279 0.000010 0.000010 0.000010 0.000010 0.000010 0.000010 0.000010 0.002817 0.000010 0.015562 0.000010 0.000010 0.000010 0.000010
0.000010 0.000010 0.000010 0.000010 0.000010 0.000010 0.000010 0.000010 0.010040 0.000010 0.000010 0.950667 0.000010 0.000010 0.000010 0.011691 0.000010 0.000010 0.000010 0.000010 0.000010 0.000010 0.000010 0.000010 0.000010 0.000010 0.000010 0.000010 0.000010 0.000010 0.000010 0.000010 0.000010 0.000010 0.009352 0.000010 0.008421 0.000010 0.000010 0.004523 0.000010 0.000010 0.000010 0.000010 0.000010 0.000010 0.000010 0.004876 0.000010 0.000010
0.000010 0.000010 0.000010 0.037245 0.035907 0.002251 0.000010 0.000010 0.014576 0.000010 0.000022 0.537206 0.001837 0.139589 0.000010 0.031120 0.022438 0.000010 0.000010 0.000010 0.000010 0.007814 0.042409 0.039104 0.000010 0.020919 0.000010 0.000010 0.000010 0.000010 0.000010 0.000010 0.000010 0.007076 0.056777 0.000010 0.000010 0.003380 0.000010 0.000010 0.000010 0.000010 0.000010 0.000010 0.000010 0.000010 0.000010 0.000010 0.000010 0.000010
0.001146 0.000010 0.010638 0.000010 0.006279 0.000010 0.000010 0.000010 0.083416 0.048736 0.000010 0.164629 0.003927 0.026491 0.003273 0.000010 0.007813 0.004383 0.000010 0.001726 0.000010 0.000010 0.000010 0.143484 0.003424 0.024594 0.000010 0.010892 0.000010 0.006879 0.000010 0.000010 0.000010 0.000010 0.360529 0.000010 0.000010 0.000010 0.000010 0.003633 0.002436 0.000010 0.000010 0.007977 0.006924 0.003568 0.033206 0.015886 0.013872 0.000010
0.000010 0.000010 0.000010 0.000010 0.046778 0.000010 0.005115 0.000010 0.019041 0.056467 0.013116 0.142422 0.000010 0.000010 0.000010 0.010573 0.000010 0.000010 0.000010 0.000010 0.000010 0.015873 0.000010 0.140596 0.000807 0.000010 0.019232 0.000010 0.000010 0.007989 0.000010 0.000010 0.019116 0.003900 0.386854 0.000010 0.000010 0.000010 0.000010 0.000010 0.000010 0.000010 0.001306 0.027691 0.040246 0.000010 0.039548 0.000010 0.000010 0.003030
0.000010 0.000010 0.013529 0.000010 0.000010 0.000010 0.002321 0.003286 0.001082 0.052539 0.015446 0.113938 0.000010 0.053776 0.003500 0.000010 0.000010 0.007619 0.011946 0.000010 0.000010 0.004564 0.000010 0.212680 0.000967 0.015073 0.000010 0.008575 0.000010 0.000010 0.000010 0.005090 0.017216 0.001803 0.344472 0.000010 0.000010 0.000010 0.006550 0.000010 0.000010 0.000010 0.000010 0.007261 0.041211 0.019308 0.000010 0.011267 0.000010 0.024741
0.000010 0.000010 0.000010 0.000010 0.015138 0.000010 0.000010 0.006091 0.022485 0.035094 0.000010 0.035130 0.000010 0.028707 0.000010 0.000010 0.000010 0.000446 0.011158 0.000010 0.264988 0.000010 0.009116 0.105961 0.000010 0.010850 0.000010 0.013759 0.004684 0.000010 0.002937 0.000010 0.007840 0.000010 0.299329 0.000010 0.000010 0.011668 0.001675 0.003762 0.000010 0.000010 0.005184 0.028188 0.050228 0.000010 0.000010 0.014265 0.000010 0.011066
0.000010 0.000010 0.000010 0.013394 0.033687 0.000010 0.000010 0.007399 0.000010 0.074167 0.000010 0.165742 0.010716 0.000010 0.000010 0.000010 0.009039 0.010311 0.010993 0.000010 0.000010 0.000010 0.000010 0.175814 0.000010 0.000010 0.000010 0.008161 0.000010 0.000010 0.000010 0.000010 0.013691 0.003243 0.382793 0.000010 0.000010 0.000010 0.000240 0.003562 0.000010 0.000010 0.000010 0.017287 0.000010 0.000010 0.023169 0.000010 0.000527 0.035763
0.000010 0.000010 0.000010 0.000010 0.068639 0.013847 0.000010 0.009064 0.000010 0.029633 0.016672 0.111530 0.000010 0.044035 0.006170 0.009377 0.000010 0.000010 0.014719 0.004267 0.002785 0.011567 0.000010 0.190586 0.000010 0.000010 0.027056 0.000010 0.004751 0.000010 0.000010 0.000010 0.000010 0.014623 0.350093 0.000010 0.000010 0.000010 0.026840 0.006580 0.000010 0.000010 0.000026 0.022565 0.014307 0.000010 0.000010 0.000010 0.000010 0.000010
0.000010 0.009793 0.001612 0.002942 0.038067 0.015337 0.003656 0.008174 0.000010 0.045142 0.021685 0.133699 0.000010 0.038521 0.000010 0.000010 0.002167 0.000010 0.000010 0.000010 0.013388 0.016287 0.027074 0.190754 0.000010 0.008413 0.000010 0.011955 0.000010 0.007453 0.000010 0.000010 0.000010 0.000010 0.380891 0.000010 0.000010 0.000010 0.000010 0.000010 0.000010 0.000010 0.000010 0.000010 0.011364 0.000852 0.008409 0.000010 0.002101 0.000010
0.000010 0.000010 0.000010 0.000010 0.016118 0.000010 0.005117 0.009704 0.000010 0.071737 0.003924 0.146129 0.003543 0.037623 0.000010 0.021883 0.000010 0.000010 0.001427 0.000010 0.000010 0.000010 0.000010 0.141076 0.000010 0.026890 0.000010 0.000010 0.000010 0.000010 0.000010 0.000010 0.017465 0.000010 0.395084 0.000010 0.000010 0.000010 0.000010 0.000010 0.000010 0.000010 0.010356 0.025498 0.030650 0.000010 0.015161 0.020306 0.000010 0.000010
0.000010 0.000010 0.000010 0.009662 0.070646 0.000010 0.003703 0.019171 0.000010 0.043982 0.000010 0.121186 0.010260 0.000010 0.000010 0.031721 0.000010 0.000010 0.000010 0.000010 0.015689 0.000010 0.000010 0.171381 0.000010 0.000010 0.011518 0.000010 0.000010 0.000010 0.000010 0.000010 0.004578 0.000010 0.401937 0.000010 0.000010 0.000010 0.000010 0.000010 0.000010 0.000010 0.000010 0.038304 0.000010 0.006101 0.039821 0.000010 0.000010 0.000010
0.000010 0.000010 0.000010 0.000010 0.024471 0.000686 0.000500 0.011649 0.093652 0.065197 0.000010 0.119434 0.000010 0.000010 0.005008 0.000010 0.000010 0.000010 0.000010 0.000010 0.000010 0.000010 0.001795 0.101297 0.000010 0.000010 0.015214 0.000010 0.000010 0.000010 0.004237 0.000010 0.000010 0.000010 0.435121 0.000010 0.000010 0.000010 0.000010 0.000010 0.000010 0.000010 0.000010 0.103436 0.001608 0.003861 0.000010 0.012504 0.000010 0.000010
0.000010 0.000010 0.000010 0.011021 0.000010 0.000010 0.005326 0.000010 0.000010 0.091619 0.000010 0.154012 0.008082 0.032091 0.000010 0.000010 0.004598 0.000010 0.000010 0.000010 0.000839 0.000010 0.000010 0.211760 0.014351 0.000010 0.000010 0.000010 0.000010 0.000010 0.000010 0.000010 0.000010 0.000010 0.383628 0.026611 0.013510 0.000010 0.000010 0.001050 0.000010 0.000780 0.000010 0.000010 0.006819 0.005879 0.015141 0.012574 0.000010 0.000010
0.000010 0.000010 0.000181 0.000010 0.037987 0.000010 0.000010 0.000010 0.005754 0.047265 0.020208 0.128740 0.000010 0.050092 0.000010 0.000010 0.000010 0.000010 0.000010 0.000010 0.000010 0.005323 0.024320 0.167882 0.000010 0.000010 0.021623 0.003887 0.000010 0.000010 0.000010 0.000010 0.000010 0.005961 0.358503 0.000010 0.000010 0.000010 0.000010 0.000010 0.000010 0.000010 0.002759 0.037729 0.057569 0.016979 0.001025 0.005914 0.000010 0.000010
0.000010 0.000010 0.000010 0.000010 0.000010 0.000010 0.000010 0.000010 0.000010 0.103034 0.006018 0.138196 0.000010 0.000010 0.000574 0.000010 0.000010 0.000010 0.000010 0.000010 0.004048 0.003293 0.000010 0.227744 0.000010 0.002377 0.000010 0.000010 0.000010 0.000010 0.000010 0.000010 0.000010 0.008417 0.386166 0.000010 0.000010 0.000010 0.000010 0.004521 0.000010 0.000010 0.000010 0.040436 0.033616 0.000010 0.000010 0.001443 0.000010 0.039767
0.000010 0.000010 0.000010 0.000010 0.000010 0.002779 0.000010 0.000010 0.000010 0.101559 0.000010 0.178097 0.000010 0.000010 0.000010 0.000010 0.000010 0.000010 0.000010 0.000010 0.000010 0.003021 0.000010 0.253455 0.000010 0.000010 0.000010 0.000010 0.003912 0.000010 0.000010 0.000010 0.000010 0.000010 0.372401 0.000010 0.000010 0.000010 0.000010 0.000012 0.000010 0.000010 0.000503 0.034890 0.008694 0.003324 0.000010 0.000010 0.000010 0.036984
0.000010 0.000010 0.000010 0.000010 0.032207 0.000010 0.000010 0.000010 0.000010 0.054910 0.000010 0.156017 0.009580 0.000010 0.000010 0.003734 0.023735 0.000010 0.006989 0.000010 0.000010 0.000010 0.000020 0.165788 0.000010 0.004304 0.000010 0.011262 0.000010 0.010582 0.000010 0.000010 0.000010 0.000010 0.391540 0.016266 0.000010 0.000010 0.000010 0.000010 0.000010 0.000010 0.000010 0.032943 0.028815 0.007488 0.000010 0.000010 0.009405 0.034105
0.000010 0.000010 0.000010 0.007691 0.000010 0.004911 0.000010 0.000010 0.046209 0.072188 0.000010 0.175182 0.000010 0.010178 0.000010 0.000010 0.000010 0.001580 0.000010 0.000010 0.000010 0.010084 0.000010 0.206725 0.000010 0.000010 0.000010 0.000010 0.000010 0.000010 0.000010 0.000010 0.000010 0.000010 0.376120 0.000010 0.000010 0.000010 0.011807 0.000010 0.000010 0.000010 0.000010 0.006311 0.030262 0.001056 0.006653 0.000364 0.000010 0.032351
0.000010 0.000010 0.000010 0.013436 0.000010 0.000010 0.011047 0.002599 0.008462 0.040033 0.000010 0.100815 0.009243 0.020549 0.000010 0.000010 0.002701 0.000010 0.003610 0.000010 0.000010 0.027783 0.000010 0.178318 0.000010 0.000010 0.003986 0.008600 0.000010 0.002259 0.000010 0.000010 0.026520 0.007403 0.405273 0.004611 0.000010 0.000010 0.000010 0.000010 0.000010 0.000010 0.000010 0.047758 0.018319 0.000010 0.043326 0.013080 0.000010 0.000010
0.000010 0.000010 0.000010 0.000010 0.020503 0.000010 0.000010 0.001944 0.000010 0.046036 0.000010 0.168369 0.012906 0.000010 0.000010 0.000010 0.020993 0.000010 0.000010 0.002893 0.000010 0.000010 0.000010 0.194555 0.004828 0.000010 0.000010 0.008799 0.000010 0.000010 0.000010 0.000010 0.000010 0.000010 0.389254 0.033411 0.000010 0.000010 0.000010 0.000070 0.000010 0.000010 0.000010 0.032101 0.031694 0.009684 0.000010 0.000010 0.021630 0.000010
0.000010 0.000340 0.005511 0.000010 0.042500 0.000010 0.021185 0.000010 0.000010 0.055128 0.000010 0.093444 0.001179 0.000010 0.000420 0.000010 0.001579 0.000010 0.009562 0.000010 0.108397 0.015611 0.000010 0.140805 0.060692 0.023100 0.000010 0.000010 0.000010 0.000010 0.000010 0.006986 0.023936 0.014827 0.289524 0.035716 0.015208 0.000010 0.001425 0.000010 0.000010 0.000010 0.004475 0.013839 0.000010 0.007393 0.000010 0.000010 0.006275 0.000715
0.000010 0.000010 0.000010 0.006141 0.011346 0.000010 0.017497 0.013683 0.053486 0.024836 0.007499 0.093100 0.000010 0.061912 0.000010 0.003568 0.009710 0.000010 0.007244 0.000010 0.000010 0.000010 0.009809 0.167456 0.000010 0.000010 0.008469 0.000010 0.000010 0.000010 0.000010 0.000010 0.021097 0.000010 0.368026 0.000010 0.000010 0.000010 0.015807 0.000010 0.000010 0.000010 0.008806 0.080923 0.000010 0.000010 0.000010 0.009295 0.000010 0.000010
0.000010 0.000010 0.000010 0.051943 0.206793 0.000010 0.003718 0.000010 0.004098 0.000010 0.005142 0.000010 0.005961 0.012549 0.000010 0.037051 0.000010 0.000010 0.090109 0.000010 0.015274 0.000010 0.036845 0.000010 0.012518 0.000010 0.015206 0.030485 0.013951 0.000010 0.000010 0.000010 0.364818 0.000010 0.030477 0.000010 0.007561 0.000010 0.021361 0.002402 0.000010 0.000010 0.000010 0.000010 0.000010 0.001914 0.000010 0.001519 0.018357 0.009689
0.000010 0.000010 0.000592 0.017480 0.036217 0.000010 0.000010 0.014520 0.137609 0.028450 0.001643 0.000010 0.000010 0.000010 0.000010 0.002826 0.005869 0.000010 0.110867 0.000010 0.018260 0.000010 0.003725 0.000010 0.000010 0.000010 0.031897 0.010774 0.032567 0.000010 0.000010 0.000010 0.373052 0.000010 0.071808 0.009414 0.000010 0.021880 0.000010 0.000010 0.000010 0.000010 0.000010 0.000010 0.000010 0.004996 0.051188 0.011856 0.002239 0.000010
0.009285 0.004039 0.007649 0.035158 0.152254 0.000010 0.014298 0.014884 0.115703 0.002413 0.006446 0.000010 0.000010 0.000010 0.000010 0.000010 0.000010 0.000010 0.139716 0.001586 0.000010 0.003974 0.088815 0.003539 0.015886 0.000010 0.017999 0.000909 0.000010 0.000010 0.000010 0.025644 0.184808 0.000010 0.042059 0.035358 0.000010 0.000010 0.006395 0.000010 0.000010 0.000010 0.000010 0.001777 0.003302 0.001771 0.018818 0.003661 0.041642 0.000010
0.000010 0.000010 0.014297 0.000010 0.221033 0.004876 0.007766 0.000010 0.054874 0.007330 0.000010 0.000010 0.001116 0.000010 0.011198 0.010750 0.007205 0.000010 0.122585 0.000010 0.002357 0.000010 0.008759 0.037977 0.000010 0.016582 0.049463 0.015810 0.001576 0.008918 0.000010 0.000010 0.194208 0.024005 0.074679 0.007288 0.000010 0.000010 0.000078 0.000010 0.000010 0.003746 0.000010 0.004714 0.041198 0.000010 0.000010 0.011189 0.034217 0.000010
0.004087 0.000010 0.016730 0.000010 0.145686 0.000010 0.000010 0.000010 0.055794 0.005788 0.000010 0.000010 0.000010 0.000010 0.000010 0.006427 0.004501 0.000010 0.175260 0.000010 0.000010 0.000010 0.081183 0.029106 0.024819 0.006486 0.000010 0.023902 0.004984 0.000201 0.000010 0.000010 0.210502 0.006734 0.036629 0.040601 0.000010 0.000010 0.005851 0.000010 0.000010 0.000010 0.000010 0.000010 0.000010 0.020699 0.000010 0.012350 0.038485 0.042935
0.000010 0.000010 0.000010 0.000010 0.179770 0.010759 0.020638 0.000010 0.000010 0.018351 0.000010 0.021382 0.000010 0.000010 0.001653 0.000010 0.007103 0.000010 0.155844 0.000010 0.000010 0.000010 0.000010 0.061710 0.000010 0.000010 0.042407 0.019771 0.003822 0.011552 0.000010 0.000010 0.296343 0.000010 0.062228 0.040196 0.000010 0.000010 0.000010 0.000010 0.002940 0.000010 0.000010 0.000010 0.000010 0.000010 0.015598 0.009131 0.018502 0.000010
0.000010 0.000010 0.013697 0.008969 0.187163 0.044726 0.000010 0.008229 0.059413 0.004981 0.000010 0.000010 0.000010 0.000010 0.000010 0.000010 0.020566 0.000010 0.038171 0.012439 0.000010 0.000010 0.019516 0.000010 0.000010 0.000010 0.004488 0.000010 0.000010 0.000010 0.000010 0.000010 0.544627 0.000010 0.000010 0.008693 0.000010 0.000010 0.000010 0.000010 0.000010 0.000010 0.000010 0.000010 0.000010 0.000010 0.000010 0.000010 0.017408 0.006574
0.000010 0.000010 0.003819 0.021331 0.148356 0.007415 0.005205 0.000010 0.060297 0.000010 0.000010 0.000010 0.000010 0.000010 0.005709 0.021465 0.000010 0.000010 0.162601 0.000010 0.000010 0.008818 0.043682 0.000010 0.000010 0.000010 0.014037 0.014213 0.007131 0.017209 0.000010 0.009645 0.202417 0.010283 0.056982 0.051033 0.000010 0.012927 0.000010 0.000010 0.000010 0.007803 0.000010 0.000010 0.044997 0.000010 0.000010 0.006847 0.055528 0.000010
0.000010 0.000010 0.000010 0.004566 0.138169 0.012011 0.000010 0.000010 0.101321 0.005413 0.000010 0.000010 0.000010 0.000010 0.000010 0.000010 0.005746 0.000010 0.000010 0.006210 0.000010 0.000010 0.076197 0.010236 0.000010 0.000010 0.000010 0.000010 0.000010 0.000010 0.000010 0.000010 0.508830 0.000010 0.027623 0.000010 0.016615 0.007273 0.004332 0.002196 0.000010 0.000010 0.000010 0.000010 0.000010 0.012660 0.002694 0.011417 0.027957 0.018235
0.000010 0.024431 0.005614 0.007720 0.228107 0.000571 0.000010 0.000010 0.085552 0.001677 0.017356 0.010466 0.000010 0.028057 0.009231 0.039918 0.000010 0.000010 0.122218 0.000010 0.000010 0.000010 0.002967 0.048472 0.019880 0.000010 0.000010 0.000010 0.000010 0.000010 0.000010 0.050420 0.230430 0.000010 0.019133 0.004829 0.001727 0.000010 0.000010 0.000010 0.000010 0.000010 0.000010 0.000010 0.000010 0.001941 0.009694 0.015154 0.014186 0.000010
0.016439 0.000010 0.013695 0.031993 0.279662 0.003122 0.009534 0.000010 0.000010 0.003635 0.013615 0.005879 0.006760 0.000010 0.005590 0.011870 0.006066 0.002596 0.118745 0.000010 0.011900 0.000010 0.000010 0.017713 0.019476 0.000010 0.000010 0.000010 0.000010 0.000010 0.000010 0.009581 0.277617 0.026769 0.045862 0.015027 0.000010 0.000010 0.000010 0.000010 0.000010 0.000010 0.000010 0.004796 0.000010 0.000010 0.000010 0.003378 0.038440 0.000010
0.000010 0.002968 0.003342 0.000010 0.182674 0.000010 0.000276 0.006717 0.092966 0.000010 0.019520 0.003094 0.011185 0.000010 0.014220 0.003085 0.000010 0.000010 0.105283 0.000010 0.000010 0.000010 0.000010 0.000010 0.000010 0.000010 0.002226 0.023473 0.000010 0.000010 0.000010 0.024081 0.337509 0.000010 0.054927 0.009720 0.023795 0.000010 0.000010 0.000010 0.001956 0.000010 0.000010 0.000010 0.019328 0.014094 0.000010 0.006080 0.033622 0.003608
0.000010 0.007141 0.000010 0.024076 0.051574 0.026596 0.008524 0.000010 0.042989 0.003563 0.002573 0.000010 0.015884 0.000010 0.000010 0.000010 0.005381 0.000010 0.136451 0.027839 0.000010 0.000010 0.132375 0.052807 0.037420 0.014494 0.023912 0.023665 0.000010 0.000010 0.000010 0.010740 0.180161 0.009888 0.064806 0.031785 0.013719 0.009177 0.010822 0.000010 0.000010 0.000010 0.000010 0.000010 0.000010 0.012053 0.002050 0.000010 0.017323 0.000010
0.000010 0.000010 0.009712 0.021769 0.072776 0.007777 0.008836 0.000010 0.018455 0.011298 0.021916 0.028505 0.000010 0.000734 0.005876 0.011001 0.013410 0.000010 0.142006 0.000010 0.000010 0.009418 0.103974 0.045420 0.000990 0.003211 0.006981 0.010786 0.000010 0.000010 0.002948 0.046476 0.233445 0.008347 0.050592 0.025798 0.012069 0.000010 0.000010 0.000010 0.000010 0.000010 0.001763 0.000010 0.016586 0.014276 0.008535 0.000010 0.013899 0.010254
0.004550 0.021916 0.018235 0.022963 0.140241 0.002469 0.003734 0.000010 0.007638 0.000010 0.027852 0.015760 0.010826 0.000010 0.000010 0.022724 0.006668 0.000010 0.161188 0.000010 0.000010 0.011256 0.019336 0.086599 0.000010 0.010988 0.013584 0.000641 0.000010 0.004075 0.000010 0.000626 0.190917 0.025119 0.052403 0.009746 0.000667 0.002845 0.000010 0.000010 0.000010 0.000010 0.003910 0.000615 0.009342 0.000010 0.003489 0.000010 0.024418 0.062500
0.006169 0.006281 0.000010 0.036405 0.168342 0.000010 0.000010 0.000010 0.057401 0.042053 0.015279 0.000010 0.000010 0.000010 0.000010 0.034032 0.000010 0.000010 0.135762 0.007253 0.007029 0.003377 0.000010 0.000010 0.042414 0.000010 0.060327 0.022515 0.004244 0.000010 0.000010 0.022567 0.153556 0.019819 0.042062 0.024929 0.000010 0.027010 0.005794 0.000010 0.000010 0.000010 0.000010 0.000010 0.025386 0.014901 0.006366 0.002885 0.005623 0.000010
0.008125 0.017015 0.011636 0.000010 0.144456 0.022011 0.003263 0.026377 0.081481 0.017221 0.011443 0.000010 0.007156 0.000010 0.000324 0.003460 0.011505 0.000010 0.107232 0.000010 0.000010 0.000010 0.037856 0.031630 0.030385 0.000010 0.000010 0.017922 0.000010 0.000010 0.000010 0.000010 0.221695 0.021801 0.037306 0.037166 0.000010 0.039263 0.000010 0.000010 0.000010 0.000010 0.000010 0.000010 0.000010 0.000010 0.011256 0.004645 0.036139 0.000010
0.000010 0.000010 0.006400 0.000010 0.258179 0.000010 0.000010 0.000010 0.026451 0.001082 0.000010 0.000010 0.007190 0.000010 0.008158 0.000010 0.000010 0.000010 0.212936 0.002092 0.000010 0.000010 0.000010 0.018070 0.015061 0.000010 0.010059 0.000010 0.000010 0.017246 0.003257 0.031082 0.227680 0.009139 0.047765 0.056026 0.000010 0.005454 0.004412 0.000010 0.000010 0.008176 0.000010 0.001800 0.014287 0.000010 0.000010 0.000010 0.007738 0.000010
0.000010 0.000010 0.000552 0.000011 0.191887 0.004966 0.000010 0.000010 0.123968 0.019697 0.004596 0.000010 0.000010 0.000010 0.006647 0.000010 0.000010 0.000010 0.185717 0.000010 0.000010 0.000010 0.005598 0.000010 0.009373 0.004767 0.032733 0.030333 0.000010 0.012690 0.000010 0.003584 0.189879 0.014001 0.058325 0.033487 0.000010 0.000010 0.000010 0.000010 0.000010 0.000010 0.000010 0.002994 0.000010 0.000010 0.037579 0.000010 0.026346 0.000010
0.000010 0.002994 0.011115 0.001126 0.156393 0.025212 0.006277 0.027703 0.029661 0.020477 0.010003 0.008045 0.000010 0.000010 0.000010 0.001814 0.015297 0.002555 0.089374 0.000010 0.012293 0.000010 0.052524 0.008483 0.030575 0.022969 0.012741 0.016116 0.000010 0.000010 0.000010 0.000010 0.346755 0.030616 0.031126 0.000010 0.000010 0.003878 0.000010 0.000013 0.000010 0.000010 0.000010 0.000010 0.000010 0.004566 0.006348 0.000010 0.012753 0.000010
0.435369 0.000010 0.000010 0.037106 0.013645 0.000010 0.000010 0.060200 0.000010 0.000010 0.000010 0.000010 0.000010 0.000010 0.000010 0.000010 0.000010 0.012787 0.000010 0.000010 0.000010 0.000010 0.000010 0.000010 0.000010 0.000010 0.000010 0.000010 0.161716 0.000010 0.000010 0.000010 0.000010 0.000010 0.000010 0.000010 0.000010 0.000010 0.094603 0.000010 0.002664 0.000010 0.000010 0.000010 0.000010 0.000010 0.000010 0.002947 0.000010 0.178563
0.462873 0.000010 0.000010 0.000010 0.000012 0.000010 0.000010 0.024461 0.000010 0.000010 0.000010 0.000010 0.000010 0.000010 0.000010 0.000010 0.000010 0.003762 0.000010 0.003393 0.000010 0.000146 0.000010 0.000010 0.000010 0.000010 0.000010 0.000010 0.182716 0.000010 0.000010 0.000010 0.000010 0.000010 0.000010 0.000010 0.000010 0.000010 0.052064 0.000010 0.000010 0.012319 0.000010 0.000010 0.000010 0.000010 0.005632 0.011420 0.000010 0.240821
0.456806 0.000010 0.000010 0.000010 0.000010 0.000010 0.000010 0.035846 0.002776 0.000010 0.000010 0.000010 0.000010 0.000010 0.000010 0.000010 0.000010 0.000010 0.000010 0.000010 0.000010 0.002627 0.002483 0.000010 0.000010 0.000010 0.000010 0.000010 0.209588 0.000010 0.000010 0.000010 0.000010 0.000010 0.000010 0.000010 0.000010 0.000010 0.076603 0.000010 0.000010 0.017609 0.000010 0.000010 0.008431 0.000010 0.000012 0.000010 0.000010 0.186827
0.518550 0.000010 0.000010 0.000010 0.000010 0.000010 0.000010 0.000010 0.000010 0.000010 0.000010 0.000010 0.000010 0.000010 0.000010 0.000010 0.000010 0.002394 0.000010 0.000010 0.000010 0.000010 0.000010 0.000010 0.000010 0.000010 0.000010 0.000010 0.206620 0.000010 0.000010 0.000010 0.000010 0.000010 0.000010 0.000010 0.000010 0.000010 0.054883 0.000010 0.000010 0.000010 0.000010 0.000010 0.000010 0.000010 0.000010 0.014266 0.000010 0.202848
0.430656 0.000010 0.000010 0.000010 0.005400 0.000010 0.000010 0.041844 0.000010 0.000010 0.000010 0.000010 0.000010 0.000010 0.000010 0.000010 0.000010 0.041042 0.000010 0.000010 0.000010 0.000010 0.000010 0.000010 0.000010 0.000010 0.000010 0.000010 0.224395 0.000010 0.000010 0.000010 0.000010 0.000010 0.000010 0.000010 0.000010 0.000010 0.061238 0.000010 0.000010 0.000010 0.000010 0.000010 0.000010 0.000010 0.000010 0.000010 0.000010 0.194995
0.487180 0.000010 0.000010 0.000010 0.000010 0.000010 0.000010 0.000010 0.000010 0.000010 0.000010 0.000010 0.000010 0.000010 0.000010 0.000010 0.000010 0.000010 0.000010 0.000010 0.000010 0.000010 0.000010 0.000010 0.000010 0.000010 0.000010 0.000010 0.219075 0.000010 0.000010 0.000010 0.000010 0.000010 0.000010 0.000010 0.000010 0.006653 0.074586 0.000010 0.000010 0.032258 0.000010 0.000010 0.000010 0.000010 0.000010 0.000010 0.000010 0.179808
0.427146 0.000010 0.000010 0.010350 0.000010 0.000010 0.000010 0.020865 0.000010 0.000010 0.000010 0.000010 0.000010 0.000010 0.000010 0.000010 0.000010 0.038556 0.000010 0.000010 0.000010 0.000010 0.000010 0.000010 0.000010 0.000010 0.000010 0.000010 0.232618 0.000010 0.000010 0.000010 0.000010 0.000010 0.000010 0.000010 0.000010 0.000010 0.053033 0.000010 0.005139 0.000010 0.000010 0.000010 0.000010 0.000010 0.000010 0.000010 0.000010 0.211872
0.425770 0.000010 0.000010 0.020406 0.000010 0.000010 0.000010 0.045473 0.015395 0.000010 0.000010 0.000010 0.000010 0.000010 0.000010 0.000010 0.000010 0.000010 0.000010 0.000010 0.000010 0.000010 0.000010 0.000010 0.000010 0.000010 0.000010 0.000010 0.196781 0.000010 0.000010 0.000010 0.000010 0.000010 0.000010 0.000010 0.000010 0.001636 0.069335 0.000010 0.013804 0.000010 0.000010 0.000010 0.000010 0.000010 0.000010 0.000010 0.000010 0.210990
0.370913 0.000010 0.000010 0.000010 0.000010 0.000010 0.000010 0.123241 0.000010 0.000010 0.000010 0.000010 0.000010 0.000010 0.000010 0.000010 0.000010 0.011585 0.000010 0.001502 0.000010 0.000010 0.000010 0.000010 0.000010 0.000010 0.000010 0.000010 0.200537 0.000010 0.000010 0.000010 0.000010 0.000010 0.000010 0.000010 0.000010 0.000010 0.097694 0.000010 0.000010 0.000010 0.000010 0.000010 0.000010 0.000010 0.000010 0.000010 0.000010 0.194099
0.464461 0.000010 0.000010 0.022288 0.000010 0.000010 0.000010 0.049790 0.000010 0.000010 0.000010 0.000010 0.000010 0.000010 0.000010 0.000010 0.000010 0.000010 0.000010 0.010488 0.000010 0.000010 0.000010 0.000010 0.000010 0.000010 0.000010 0.000010 0.186190 0.000010 0.012265 0.000010 0.000010 0.000010 0.000010 0.000010 0.000010 0.000010 0.071667 0.000010 0.004070 0.016542 0.000010 0.000010 0.000010 0.000010 0.000010 0.000010 0.000010 0.161840
0.451980 0.000010 0.000010 0.000010 0.000010 0.000010 0.000010 0.062445 0.000010 0.000010 0.000010 0.000010 0.000010 0.000010 0.000010 0.000010 0.000010 0.009605 0.000010 0.000010 0.000010 0.000010 0.000010 0.000010 0.000010 0.000010 0.000010 0.000010 0.179361 0.000010 0.000010 0.000010 0.000010 0.000010 0.000010 0.000010 0.000010 0.000010 0.055998 0.000010 0.018687 0.007156 0.000010 0.000010 0.000010 0.000010 0.000010 0.000010 0.000010 0.214349
0.461309 0.000010 0.000010 0.011321 0.000010 0.000010 0.000010 0.015495 0.000010 0.000010 0.000010 0.000010 0.000010 0.000010 0.000010 0.000010 0.000010 0.019141 0.000010 0.000010 0.000010 0.000010 0.000010 0.000010 0.000010 0.000010 0.000010 0.000010 0.214814 0.000010 0.018207 0.000010 0.000010 0.000010 0.000010 0.000010 0.000010 0.000010 0.060719 0.000010 0.000010 0.000010 0.000010 0.000010 0.000010 0.000010 0.000010 0.000010 0.000010 0.198575
0.454892 0.000010 0.000010 0.005438 0.000010 0.000010 0.000010 0.060453 0.035201 0.000010 0.000010 0.000010 0.000010 0.000010 0.000010 0.000010 0.000010 0.000010 0.000010 0.004749 0.000010 0.000010 0.000010 0.000010 0.000010 0.000010 0.000010 0.000010 0.168606 0.000010 0.000010 0.000010 0.000010 0.000010 0.000010 0.000010 0.000010 0.000010 0.099758 0.000010 0.000010 0.005837 0.000010 0.000010 0.000326 0.000010 0.000010 0.000010 0.000010 0.164340
0.391841 0.000010 0.000010 0.002204 0.000010 0.000010 0.000010 0.130557 0.000010 0.000010 0.000010 0.000010 0.000010 0.000010 0.000010 0.000010 0.000010 0.000055 0.000010 0.000010 0.000010 0.000483 0.000010 0.000010 0.000010 0.000010 0.000010 0.000010 0.185216 0.000010 0.000010 0.000010 0.000010 0.000010 0.000010 0.000010 0.000010 0.000010 0.073234 0.000010 0.000010 0.017243 0.000830 0.000010 0.000010 0.000010 0.008974 0.004413 0.000010 0.184571
0.485305 0.000010 0.000010 0.000408 0.000010 0.000010 0.000010 0.026404 0.012666 0.000010 0.000010 0.000010 0.000010 0.000010 0.000010 0.000010 0.000010 0.016188 0.000010 0.000010 0.000010 0.000010 0.000010 0.000010 0.000010 0.000010 0.000010 0.000010 0.159224 0.000010 0.008399 0.000010 0.000010 0.000010 0.000010 0.000010 0.000010 0.000010 0.074028 0.000010 0.000010 0.000010 0.000010 0.000010 0.000010 0.000010 0.011477 0.000010 0.000010 0.205502
0.524660 0.000010 0.000010 0.002383 0.019803 0.000010 0.000010 0.000010 0.000010 0.000010 0.000010 0.000010 0.000010 0.000010 0.000010 0.000010 0.000010 0.000010 0.000010 0.000010 0.000010 0.000010 0.000010 0.000010 0.000010 0.000010 0.000010 0.000010 0.214336 0.000010 0.000010 0.000010 0.000010 0.000010 0.000010 0.000010 0.000010 0.000010 0.057922 0.000010 0.000010 0.000010 0.000010 0.000010 0.000010 0.000010 0.000010 0.000010 0.000010 0.180457
0.560410 0.000010 0.000010 0.009189 0.006639 0.000010 0.000010 0.000010 0.000010 0.000010 0.000010 0.000010 0.000010 0.000010 0.000010 0.000010 0.000010 0.000010 0.000010 0.000010 0.000010 0.000010 0.000010 0.000010 0.000010 0.000010 0.000010 0.000010 0.214593 0.000010 0.000010 0.000010 0.000010 0.000010 0.000010 0.000010 0.000010 0.000010 0.049598 0.000010 0.000010 0.000010 0.000010 0.000010 0.000010 0.000010 0.000010 0.000011 0.000010 0.159130
0.000010 0.000010 0.000010 0.036753 0.378311 0.000010 0.000010 0.000010 0.403943 0.000010 0.000010 0.000010 0.000010 0.000010 0.000010 0.000010 0.000010 0.000010 0.000010 0.000010 0.000010 0.000010 0.000382 0.000010 0.000010 0.000010 0.000010 0.000010 0.000010 0.000010 0.000010 0.000010 0.000010 0.000010 0.000010 0.000010 0.177894 0.000010 0.000010 0.002276 0.000010 0.000010 0.000010 0.000010 0.000010 0.000010 0.000010 0.000010 0.000010 0.000010
0.000010 0.000010 0.000010 0.010593 0.395420 0.000010 0.000010 0.000010 0.327904 0.000010 0.000010 0.000010 0.000010 0.000010 0.000010 0.000010 0.000010 0.000010 0.000010 0.000010 0.000010 0.000010 0.000010 0.049832 0.000010 0.000010 0.000010 0.000010 0.000010 0.000010 0.000010 0.000010 0.000010 0.000010 0.000010 0.000010 0.187816 0.000010 0.000010 0.010997 0.000010 0.000010 0.000010 0.000010 0.000010 0.000010 0.002504 0.000010 0.000010 0.014514
0.000010 0.000010 0.000010 0.039881 0.372705 0.000010 0.000010 0.000010 0.258896 0.000010 0.000010 0.000010 0.000010 0.000010 0.000010 0.000010 0.000010 0.000010 0.000010 0.000010 0.000010 0.000010 0.066608 0.000010 0.000010 0.000010 0.000010 0.000010 0.000010 0.000010 0.000010 0.000010 0.000010 0.000010 0.000010 0.000010 0.163950 0.017768 0.000010 0.004795 0.000010 0.000010 0.004106 0.000010 0.000010 0.000010 0.053547 0.017344 0.000010 0.000010
0.000010 0.000010 0.000010 0.033852 0.366434 0.000010 0.000010 0.000010 0.332562 0.000010 0.000010 0.000010 0.000010 0.000010 0.000010 0.000010 0.000010 0.000010 0.000010 0.000010 0.000010 0.000010 0.000010 0.000010 0.000010 0.000010 0.000010 0.000010 0.000010 0.000010 0.000010 0.000010 0.000010 0.000010 0.000010 0.000010 0.170897 0.011766 0.000010 0.022467 0.000010 0.000010 0.000010 0.000010 0.000010 0.000010 0.061593 0.000010 0.000010 0.000010
0.000010 0.000010 0.000010 0.015073 0.332836 0.000010 0.000010 0.000010 0.294862 0.000010 0.000010 0.000010 0.000010 0.000010 0.001569 0.000010 0.000010 0.000010 0.008708 0.000010 0.000010 0.000010 0.027993 0.015259 0.000010 0.000010 0.000010 0.010336 0.000010 0.000010 0.000010 0.000010 0.002124 0.000010 0.000022 0.000010 0.156265 0.024636 0.000010 0.024916 0.000010 0.002327 0.000010 0.000010 0.048766 0.000010 0.033681 0.000010 0.000298 0.000010
0.000010 0.000010 0.000010 0.007908 0.147099 0.000010 0.000010 0.000010 0.063949 0.000010 0.000010 0.000010 0.000010 0.000010 0.000010 0.000010 0.209162 0.000010 0.000010 0.000010 0.000010 0.000010 0.000010 0.000010 0.000010 0.000010 0.000010 0.000010 0.000010 0.000010 0.000010 0.000010 0.000010 0.000010 0.000010 0.000010 0.471559 0.061790 0.000010 0.038104 0.000010 0.000010 0.000010 0.000010 0.000010 0.000010 0.000010 0.000010 0.000010 0.000010
0.000010 0.000010 0.000010 0.000010 0.000010 0.000010 0.000010 0.000010 0.000010 0.000010 0.000010 0.000010 0.000010 0.000010 0.000010 0.000010 0.999510 0.000010 0.000010 0.000010 0.000010 0.000010 0.000010 0.000010 0.000010 0.000010 0.000010 0.000010 0.000010 0.000010 0.000010 0.000010 0.000010 0.000010 0.000010 0.000010 0.000010 0.000010 0.000010 0.000010 0.000010 0.000010 0.000010 0.000010 0.000010 0.000010 0.000010 0.000010 0.000010 0.000010
0.000010 0.000010 0.000010 0.000010 0.000010 0.000010 0.000010 0.000010 0.000010 0.000010 0.000010 0.000010 0.000010 0.000010 0.000010 0.000010 0.999510 0.000010 0.000010 0.000010 0.000010 0.000010 0.000010 0.000010 0.000010 0.000010 0.000010 0.000010 0.000010 0.000010 0.000010 0.000010 0.000010 0.000010 0.000010 0.000010 0.000010 0.000010 0.000010 0.000010 0.000010 0.000010 0.000010 0.000010 0.000010 0.000010 0.000010 0.000010 0.000010 0.000010
0.000010 0.000010 0.000010 0.000010 0.000010 0.000010 0.000010 0.000010 0.000010 0.000010 0.000010 0.000010 0.000010 0.000010 0.000010 0.000010 0.999510 0.000010 0.000010 0.000010 0.000010 0.000010 0.000010 0.000010 0.000010 0.000010 0.000010 0.000010 0.000010 0.000010 0.000010 0.000010 0.000010 0.000010 0.000010 0.000010 0.000010 0.000010 0.000010 0.000010 0.000010 0.000010 0.000010 0.000010 0.000010 0.000010 0.000010 0.000010 0.000010 0.000010
0.000010 0.000010 0.000010 0.000010 0.124533 0.000010 0.032672 0.000010 0.173443 0.000010 0.013566 0.000010 0.000010 0.000010 0.000080 0.000010 0.000010 0.000010 0.391376 0.000010 0.004620 0.000010 0.000010 0.000010 0.000010 0.000010 0.000010 0.000010 0.000010 0.000010 0.000010 0.000010 0.000010 0.023515 0.024344 0.000010 0.186515 0.000010 0.000010 0.000010 0.000010 0.000010 0.000010 0.000010 0.024947 0.000010 0.000010 0.000010 0.000010 0.000010
0.000010 0.000010 0.000010 0.000010 0.124377 0.000010 0.034108 0.000010 0.175415 0.000010 0.013894 0.000010 0.000010 0.000010 0.000010 0.000010 0.000010 0.000010 0.391633 0.000010 0.003800 0.000010 0.000010 0.000010 0.000010 0.000010 0.000010 0.000010 0.000010 0.000010 0.000010 0.000010 0.000010 0.023316 0.024227 0.000010 0.184903 0.000010 0.000010 0.000010 0.000010 0.000010 0.000010 0.000010 0.023925 0.000010 0.000010 0.000010 0.000010 0.000010
0.000010 0.000010 0.000010 0.015295 0.276756 0.000010 0.000010 0.000010 0.285365 0.000010 0.000010 0.000010 0.000010 0.000010 0.000010 0.000010 0.001861 0.000010 0.000010 0.000010 0.000010 0.000010 0.034905 0.000010 0.000010 0.000010 0.000010 0.000010 0.000010 0.000010 0.000010 0.000010 0.000010 0.000010 0.000010 0.000010 0.285552 0.034201 0.000010 0.000010 0.000010 0.000010 0.000010 0.000010 0.000010 0.000010 0.065646 0.000010 0.000010 0.000010
0.000010 0.000010 0.000010 0.010960 0.086383 0.010573 0.012835 0.000010 0.099315 0.015955 0.000010 0.008313 0.000340 0.000010 0.000010 0.000010 0.014768 0.000010 0.247602 0.000010 0.000010 0.012236 0.050923 0.017646 0.000010 0.012271 0.000010 0.014986 0.000010 0.001258 0.000010 0.009575 0.000010 0.021130 0.000010 0.000010 0.171960 0.041594 0.000010 0.029989 0.000010 0.000010 0.000010 0.000010 0.053719 0.013328 0.034055 0.008034 0.000010 0.000010
0.010118 0.000010 0.002220 0.021831 0.125787 0.000010 0.000010 0.013612 0.090839 0.000010 0.000010 0.016211 0.000010 0.000010 0.000010 0.000010 0.000010 0.000010 0.008377 0.000010 0.000010 0.000010 0.028799 0.029755 0.000010 0.000010 0.000010 0.000010 0.000010 0.000010 0.000010 0.000010 0.004544 0.001645 0.042285 0.002892 0.403938 0.060434 0.011997 0.005780 0.002538 0.000010 0.000010 0.000010 0.054302 0.000010 0.037091 0.008608 0.000010 0.016125
0.000010 0.000010 0.000010 0.024404 0.364926 0.000010 0.000010 0.000010 0.212622 0.000010 0.000010 0.000010 0.000010 0.000010 0.000010 0.000010 0.000010 0.000010 0.000010 0.000010 0.000010 0.000010 0.001613 0.000010 0.000010 0.000010 0.000010 0.000010 0.000010 0.000010 0.000010 0.000010 0.000010 0.000010 0.000010 0.000010 0.291768 0.000010 0.000010 0.000010 0.000010 0.000010 0.000010 0.000010 0.040718 0.000010 0.062650 0.000880 0.000010 0.000010
0.000010 0.000010 0.000010 0.000010 0.330377 0.000010 0.000010 0.000010 0.251548 0.000010 0.000010 0.000010 0.000010 0.000010 0.000010 0.000010 0.000010 0.000010 0.000010 0.000010 0.000010 0.000010 0.036278 0.000431 0.000010 0.000010 0.000010 0.000010 0.000010 0.000010 0.000010 0.000010 0.000010 0.000010 0.000010 0.000010 0.293638 0.000010 0.000010 0.000010 0.000010 0.000010 0.000010 0.000010 0.032474 0.000010 0.054824 0.000010 0.000010 0.000010
0.000010 0.000010 0.000010 0.000010 0.350680 0.000010 0.000010 0.000010 0.408717 0.000010 0.000010 0.000010 0.000010 0.000010 0.000010 0.000010 0.000010 0.000010 0.000010 0.000010 0.000010 0.000010 0.000010 0.000010 0.000010 0.000010 0.000010 0.000010 0.000010 0.000010 0.000010 0.000010 0.000010 0.000010 0.000010 0.000010 0.158769 0.000010 0.000010 0.002403 0.000010 0.000010 0.000010 0.000010 0.047568 0.000010 0.031424 0.000010 0.000010 0.000010
0.000010 0.000010 0.000010 0.000010 0.357759 0.000010 0.000010 0.000010 0.403445 0.000010 0.000010 0.000010 0.000010 0.000010 0.000010 0.000010 0.000010 0.000010 0.000010 0.000010 0.000010 0.000010 0.009758 0.000010 0.000010 0.000010 0.000010 0.000010 0.000010 0.000010 0.000010 0.000010 0.000010 0.000010 0.000010 0.000010 0.140765 0.000010 0.000010 0.000010 0.000010 0.000010 0.000010 0.000010 0.063777 0.000010 0.015912 0.008153 0.000010 0.000010
0.000010 0.000010 0.000010 0.033728 0.330656 0.000010 0.000010 0.000010 0.321059 0.000010 0.000010 0.000010 0.000010 0.000010 0.000010 0.000010 0.000010 0.000010 0.000010 0.000010 0.000010 0.000010 0.000013 0.000010 0.000010 0.000010 0.000010 0.000010 0.000010 0.000010 0.000010 0.000010 0.000010 0.000010 0.000010 0.000010 0.258165 0.000010 0.000010 0.000010 0.000010 0.000010 0.000010 0.000010 0.000010 0.000010 0.045210 0.010739 0.000010 0.000010
0.000010 0.000010 0.000010 0.019135 0.326783 0.000010 0.000010 0.000010 0.299852 0.000010 0.000010 0.000010 0.000010 0.000010 0.000010 0.000010 0.000010 0.000010 0.000010 0.000010 0.000010 0.000010 0.000016 0.000010 0.000010 0.000010 0.000010 0.000010 0.000010 0.000010 0.000010 0.000010 0.000010 0.000010 0.000010 0.000010 0.317435 0.000010 0.000010 0.000010 0.000010 0.000010 0.000010 0.000010 0.000010 0.000010 0.036339 0.000010 0.000010 0.000010
0.000010 0.000010 0.000010 0.000010 0.000010 0.000010 0.000010 0.000010 0.000010 0.000013 0.000010 0.000010 0.000010 0.000010 0.000010 0.000010 0.000010 0.000010 0.000010 0.000010 0.000010 0.000010 0.000010 0.000010 0.000010 0.000010 0.000010 0.000010 0.000010 0.000010 0.000010 0.000010 0.000010 0.000010 0.000010 0.000010 0.000010 0.000010 0.000010 0.999507 0.000010 0.000010 0.000010 0.000010 0.000010 0.000010 0.000010 0.000010 0.000010 0.000010
0.000010 0.000010 0.000010 0.000010 0.000010 0.000010 0.000010 0.000010 0.000010 0.000010 0.000010 0.000010 0.000010 0.000010 0.000010 0.000010 0.000010 0.000010 0.000010 0.000010 0.000010 0.000010 0.000010 0.000016 0.000010 0.000010 0.000010 0.000010 0.000010 0.000010 0.000010 0.000010 0.000010 0.000010 0.000010 0.000010 0.000010 0.000010 0.000010 0.999495 0.000010 0.000010 0.000010 0.000010 0.000010 0.000010 0.000010 0.000019 0.000010 0.000010
0.000010 0.000010 0.000010 0.000010 0.000010 0.000010 0.000010 0.000010 0.000010 0.000010 0.000010 0.000010 0.000010 0.000010 0.000010 0.000010 0.000010 0.000010 0.000010 0.000010 0.000010 0.000010 0.000010 0.000010 0.000010 0.000010 0.000010 0.000010 0.000010 0.000010 0.000010 0.000010 0.000010 0.000010 0.000010 0.000010 0.000010 0.000010 0.000010 0.999510 0.000010 0.000010 0.000010 0.000010 0.000010 0.000010 0.000010 0.000010 0.000010 0.000010
0.000010 0.000010 0.000010 0.000010 0.000010 0.000010 0.000010 0.000010 0.000010 0.000010 0.000010 0.000010 0.000010 0.000010 0.000010 0.000010 0.000010 0.000010 0.000010 0.000010 0.000010 0.000010 0.000010 0.000010 0.000010 0.000010 0.000010 0.000010 0.000010 0.000010 0.000010 0.000010 0.000010 0.000010 0.000010 0.000010 0.000010 0.000010 0.000010 0.999510 0.000010 0.000010 0.000010 0.000010 0.000010 0.000010 0.000010 0.000010 0.000010 0.000010
0.000010 0.000010 0.000010 0.000010 0.000010 0.000010 0.000010 0.000010 0.000010 0.000010 0.000010 0.000010 0.000010 0.000010 0.000010 0.000010 0.000010 0.000010 0.000010 0.000010 0.000010 0.000010 0.000010 0.000010 0.000010 0.000010 0.000010 0.000010 0.000010 0.000010 0.000010 0.000010 0.000010 0.000010 0.000010 0.000010 0.000010 0.000010 0.000010 0.999510 0.000010 0.000010 0.000010 0.000010 0.000010 0.000010 0.000010 0.000010 0.000010 0.000010
0.000011 0.000010 0.000010 0.000010 0.000010 0.000010 0.000010 0.000010 0.000010 0.000010 0.000010 0.000010 0.000010 0.000010 0.000010 0.000010 0.000010 0.000010 0.000010 0.000010 0.000010 0.000010 0.000010 0.000010 0.000010 0.000010 0.000010 0.000010 0.000010 0.000010 0.000010 0.000010 0.000010 0.000010 0.000010 0.000010 0.000010 0.000010 0.000010 0.999501 0.000010 0.000010 0.000010 0.000010 0.000010 0.000010 0.000018 0.000010 0.000010 0.000010
0.000010 0.000010 0.000010 0.000010 0.000010 0.000010 0.000010 0.000010 0.000010 0.000010 0.000010 0.000010 0.000010 0.000010 0.000010 0.000010 0.000010 0.000010 0.000010 0.000010 0.000010 0.000010 0.000010 0.000010 0.000010 0.000010 0.000010 0.000010 0.000010 0.000010 0.000010 0.000010 0.000010 0.000010 0.000010 0.000012 0.000010 0.000010 0.000010 0.999507 0.000010 0.000010 0.000010 0.000010 0.000012 0.000010 0.000010 0.000010 0.000010 0.000010
0.000010 0.000010 0.000010 0.000010 0.000010 0.000010 0.000010 0.000010 0.000010 0.000010 0.000010 0.000010 0.000010 0.000010 0.000010 0.000010 0.000010 0.000010 0.000010 0.000010 0.000010 0.000010 0.000010 0.000010 0.000010 0.000010 0.000010 0.000010 0.000010 0.000010 0.000010 0.000010 0.000010 0.000010 0.000010 0.000012 0.000010 0.000010 0.000010 0.999508 0.000010 0.000010 0.000010 0.000010 0.000010 0.000010 0.000010 0.000010 0.000010 0.000010
0.000010 0.000010 0.000010 0.000010 0.000010 0.000018 0.000010 0.000010 0.000010 0.000010 0.000010 0.000010 0.000010 0.000010 0.000010 0.000010 0.000010 0.000010 0.000010 0.000010 0.000016 0.000010 0.000010 0.000010 0.000010 0.000010 0.000010 0.000010 0.000010 0.000010 0.000010 0.000010 0.000010 0.000010 0.000010 0.000010 0.000010 0.000010 0.000010 0.999494 0.000010 0.000010 0.000011 0.000010 0.000010 0.000010 0.000010 0.000012 0.000010 0.000010
0.000010 0.000010 0.000010 0.000010 0.000010 0.000010 0.000010 0.000010 0.000010 0.000010 0.000010 0.000010 0.000010 0.000010 0.000010 0.000010 0.000010 0.000010 0.000010 0.000010 0.000010 0.000010 0.000010 0.000010 0.000010 0.000010 0.000010 0.000010 0.000010 0.000010 0.000010 0.000010 0.000010 0.000010 0.000010 0.000010 0.000010 0.000010 0.000010 0.999510 0.000010 0.000010 0.000010 0.000010 0.000010 0.000010 0.000010 0.000010 0.000010 0.000010
0.000010 0.000010 0.000010 0.000010 0.000010 0.000010 0.000010 0.000010 0.000010 0.000010 0.000010 0.000010 0.000010 0.000010 0.000010 0.000010 0.000010 0.000010 0.000010 0.000010 0.000010 0.000010 0.000010 0.000010 0.000010 0.000010 0.000010 0.000010 0.000010 0.000010 0.000010 0.000010 0.000010 0.000010 0.000010 0.000010 0.000010 0.000010 0.000010 0.999510 0.000010 0.000010 0.000010 0.000010 0.000010 0.000010 0.000010 0.000010 0.000010 0.000010
0.000010 0.000010 0.000010 0.000010 0.000010 0.000010 0.000010 0.000010 0.000010 0.000010 0.000010 0.000010 0.000010 0.000010 0.000010 0.000010 0.000010 0.000010 0.000010 0.000010 0.000010 0.000010 0.000010 0.000010 0.000010 0.000010 0.000010 0.000010 0.000010 0.000010 0.000010 0.000010 0.000010 0.000010 0.000010 0.000010 0.000010 0.000010 0.000010 0.999510 0.000010 0.000010 0.000010 0.000010 0.000010 0.000010 0.000010 0.000010 0.000010 0.000010
0.000012 0.000010 0.000010 0.000010 0.000010 0.000010 0.000010 0.000010 0.000010 0.000010 0.000010 0.000010 0.000010 0.000010 0.000010 0.000010 0.000010 0.000010 0.000010 0.000010 0.000010 0.000010 0.000010 0.000010 0.000010 0.000010 0.000010 0.000010 0.000010 0.000011 0.000010 0.000010 0.000010 0.000010 0.000010 0.000010 0.000014 0.000010 0.000010 0.999503 0.000010 0.000010 0.000010 0.000010 0.000010 0.000010 0.000010 0.000010 0.000010 0.000010
0.000010 0.000010 0.000010 0.000010 0.000010 0.000010 0.000010 0.000010 0.000010 0.000010 0.000010 0.000010 0.000010 0.000010 0.000010 0.000010 0.000010 0.000010 0.000010 0.000010 0.000010 0.000010 0.000010 0.000010 0.000010 0.000010 0.000010 0.000010 0.000010 0.000010 0.000010 0.000010 0.000010 0.000010 0.000010 0.000010 0.000010 0.000010 0.000010 0.999510 0.000010 0.000010 0.000010 0.000010 0.000010 0.000010 0.000010 0.000010 0.000010 0.000010
0.000010 0.000010 0.000010 0.000010 0.000010 0.000010 0.000010 0.000010 0.000010 0.000010 0.000010 0.000010 0.000010 0.000010 0.000010 0.000010 0.000010 0.000010 0.000010 0.000010 0.000010 0.000010 0.000010 0.000010 0.000010 0.000010 0.000010 0.000010 0.000010 0.000010 0.000010 0.000010 0.000010 0.000010 0.000010 0.000010 0.000010 0.000010 0.000010 0.999510 0.000010 0.000010 0.000010 0.000010 0.000010 0.000010 0.000010 0.000010 0.000010 0.000010
0.000010 0.002809 0.002207 0.000010 0.000010 0.000010 0.036559 0.000010 0.000010 0.000010 0.000010 0.000010 0.009758 0.000010 0.001202 0.000010 0.000010 0.000010 0.357579 0.000010 0.000010 0.000010 0.000010 0.000010 0.000010 0.000010 0.007951 0.005473 0.000010 0.000010 0.000010 0.007911 0.000010 0.010619 0.000010 0.018889 0.000010 0.000010 0.000010 0.511970 0.000010 0.000010 0.000010 0.000010 0.000010 0.022771 0.000010 0.000010 0.003943 0.000010
0.000010 0.000010 0.000010 0.000010 0.000010 0.000010 0.000010 0.000010 0.000010 0.000010 0.000010 0.000010 0.000010 0.000010 0.000010 0.000010 0.000010 0.000010 0.000010 0.000010 0.000010 0.000010 0.000010 0.000010 0.000010 0.000010 0.000010 0.000010 0.000010 0.000010 0.000010 0.000010 0.000010 0.000010 0.000010 0.000010 0.523147 0.000010 0.000010 0.476373 0.000010 0.000010 0.000010 0.000010 0.000010 0.000010 0.000010 0.000010 0.000010 0.000010
0.000010 0.000010 0.000010 0.023392 0.106122 0.000010 0.000010 0.000010 0.043807 0.000010 0.000010 0.000010 0.000010 0.000010 0.000010 0.000010 0.000010 0.000010 0.000010 0.000010 0.000010 0.000010 0.000019 0.000010 0.000010 0.000010 0.000010 0.000010 0.000010 0.000010 0.000010 0.000010 0.000010 0.000010 0.000010 0.000010 0.464707 0.000010 0.000010 0.314427 0.000010 0.000010 0.000010 0.000010 0.000010 0.000010 0.047096 0.000010 0.000010 0.000010
0.000010 0.000010 0.000010 0.000010 0.000010 0.000010 0.000010 0.000010 0.000010 0.000010 0.000010 0.000010 0.000010 0.000010 0.000010 0.000010 0.000010 0.000010 0.000010 0.000010 0.000010 0.000010 0.000010 0.000010 0.000010 0.000010 0.000010 0.000010 0.000010 0.000010 0.000010 0.000010 0.000010 0.000010 0.000010 0.000010 0.000010 0.000010 0.000010 0.999510 0.000010 0.000010 0.000010 0.000010 0.000010 0.000010 0.000010 0.000010 0.000010 0.000010
0.000010 0.000010 0.000010 0.000010 0.000010 0.000010 0.000010 0.000010 0.000010 0.000010 0.000010 0.000010 0.000010 0.000010 0.000010 0.000010 0.000010 0.000010 0.000010 0.000010 0.000010 0.000010 0.000010 0.000010 0.000010 0.000010 0.000010 0.000010 0.000010 0.000010 0.000010 0.000010 0.000010 0.000010 0.000010 0.000010 0.000010 0.000010 0.000010 0.999510 0.000010 0.000010 0.000010 0.000010 0.000010 0.000010 0.000010 0.000010 0.000010 0.000010
0.000010 0.000010 0.000010 0.027309 0.000010 0.000010 0.000660 0.000010 0.002609 0.000010 0.000010 0.000010 0.034252 0.000010 0.000010 0.000010 0.000010 0.000010 0.000010 0.000010 0.000010 0.000010 0.029050 0.000010 0.000010 0.000010 0.000010 0.000010 0.000010 0.000010 0.002078 0.000010 0.000010 0.000010 0.000010 0.000010 0.024403 0.834053 0.000010 0.000010 0.000010 0.000010 0.000010 0.000010 0.017365 0.000010 0.018845 0.008083 0.000010 0.000915
0.000010 0.000010 0.000010 0.000010 0.000010 0.000010 0.000010 0.000010 0.000010 0.000010 0.000010 0.000010 0.000010 0.000010 0.000010 0.000010 0.000010 0.000010 0.000010 0.000010 0.000010 0.000010 0.000010 0.000010 0.000010 0.000010 0.000010 0.000010 0.000010 0.000010 0.000010 0.000010 0.000010 0.000010 0.000010 0.000010 0.000010 0.999510 0.000010 0.000010 0.000010 0.000010 0.000010 0.000010 0.000010 0.000010 0.000010 0.000010 0.000010 0.000010
[truncated: 229,051 more chars]
