# Supplementary material for: Genetic analysis of Thai cattle reveals a Southeast Asian indicine ancestry
Source: PeerJ. 2015 Oct 27;3:e1318. doi: 10.7717/peerj.1318 (PMC4627918; doi:10.7717/peerj.1318)
Supplement: Dataset S2 — The Q values inferred by ADMIXTURE for each modeled K are shown for each individual, which are labeled according to breed information. The data are organized into three folders, each of which represents the ADMIXTURE experiments described in Fig. S5. [file peerj-03-1318-s007.zip › SupplementDataS7/1397breeds/51.Q]

0.000010 0.000010 0.000010 0.000010 0.000010 0.003206 0.000010 0.000010 0.910682 0.000010 0.000010 0.000010 0.000010 0.000010 0.014279 0.000010 0.007395 0.000010 0.000010 0.000010 0.000010 0.000010 0.011186 0.000010 0.000010 0.007619 0.011851 0.031248 0.000010 0.000010 0.000010 0.000010 0.000010 0.000010 0.000010 0.000010 0.000010 0.000010 0.000010 0.000010 0.000010 0.000010 0.000010 0.000010 0.000010 0.000010 0.000010 0.002114 0.000010 0.000010 0.000010
0.000010 0.000010 0.000010 0.000010 0.000010 0.000010 0.019151 0.000010 0.897030 0.000010 0.000010 0.000010 0.000010 0.000010 0.000010 0.000010 0.008778 0.000010 0.000590 0.000010 0.000010 0.016365 0.000010 0.000010 0.000010 0.000010 0.011808 0.035442 0.000010 0.000010 0.000010 0.000010 0.000010 0.000010 0.000010 0.000010 0.010406 0.000010 0.000010 0.000010 0.000010 0.000010 0.000010 0.000010 0.000010 0.000010 0.000010 0.000010 0.000010 0.000010 0.000010
0.014691 0.000010 0.000010 0.000010 0.000010 0.015875 0.000010 0.004487 0.926265 0.000010 0.000010 0.000010 0.000010 0.000010 0.000010 0.000010 0.000010 0.000010 0.000010 0.000010 0.000010 0.000010 0.000010 0.000010 0.000010 0.000010 0.000010 0.023123 0.000010 0.000010 0.000010 0.013758 0.000010 0.000010 0.000010 0.000010 0.000429 0.000010 0.000010 0.000010 0.000010 0.000010 0.000010 0.000010 0.000010 0.000010 0.000010 0.000010 0.000942 0.000010 0.000010
0.000010 0.000010 0.000010 0.000010 0.000010 0.000010 0.000010 0.000010 0.977227 0.000010 0.000010 0.000010 0.000010 0.000010 0.000010 0.000010 0.000010 0.000010 0.000010 0.000010 0.000010 0.000010 0.000010 0.000010 0.000010 0.000010 0.000010 0.000010 0.000010 0.000010 0.000010 0.000010 0.000010 0.000010 0.000010 0.000010 0.003986 0.018308 0.000010 0.000010 0.000010 0.000010 0.000010 0.000010 0.000010 0.000010 0.000010 0.000010 0.000010 0.000010 0.000010
0.000010 0.000010 0.000010 0.000010 0.000010 0.039081 0.000010 0.000010 0.914185 0.000010 0.000010 0.000010 0.000010 0.000010 0.009660 0.000010 0.000010 0.011684 0.000010 0.000010 0.000010 0.011438 0.000010 0.000010 0.000010 0.000010 0.011162 0.000010 0.000010 0.000010 0.000010 0.000010 0.000010 0.002351 0.000010 0.000010 0.000010 0.000010 0.000010 0.000010 0.000010 0.000010 0.000010 0.000010 0.000010 0.000010 0.000010 0.000010 0.000010 0.000010 0.000010
0.000010 0.000010 0.000010 0.000010 0.000010 0.000010 0.000010 0.000010 0.968894 0.000010 0.000010 0.000010 0.000010 0.000010 0.000010 0.000010 0.000010 0.010088 0.000010 0.000010 0.000010 0.000010 0.000010 0.000010 0.000010 0.000010 0.000010 0.020538 0.000010 0.000010 0.000010 0.000010 0.000010 0.000010 0.000010 0.000010 0.000010 0.000010 0.000010 0.000010 0.000010 0.000010 0.000010 0.000010 0.000010 0.000010 0.000010 0.000010 0.000010 0.000010 0.000010
0.000010 0.000010 0.000010 0.008064 0.000010 0.000010 0.000010 0.000010 0.988565 0.000010 0.000010 0.000010 0.000010 0.000010 0.000010 0.000010 0.000010 0.000010 0.000010 0.000010 0.000010 0.000010 0.000010 0.000010 0.000010 0.000010 0.000010 0.002891 0.000010 0.000010 0.000010 0.000010 0.000010 0.000010 0.000010 0.000010 0.000010 0.000010 0.000010 0.000010 0.000010 0.000010 0.000010 0.000010 0.000010 0.000010 0.000010 0.000010 0.000010 0.000010 0.000010
0.000010 0.000010 0.000010 0.000010 0.000010 0.000010 0.000010 0.000010 0.999500 0.000010 0.000010 0.000010 0.000010 0.000010 0.000010 0.000010 0.000010 0.000010 0.000010 0.000010 0.000010 0.000010 0.000010 0.000010 0.000010 0.000010 0.000010 0.000010 0.000010 0.000010 0.000010 0.000010 0.000010 0.000010 0.000010 0.000010 0.000010 0.000010 0.000010 0.000010 0.000010 0.000010 0.000010 0.000010 0.000010 0.000010 0.000010 0.000010 0.000010 0.000010 0.000010
0.000010 0.000010 0.000010 0.000010 0.000010 0.001104 0.000010 0.000010 0.901884 0.000010 0.000010 0.000010 0.000010 0.000010 0.000010 0.000010 0.000010 0.012484 0.000010 0.000010 0.000010 0.000010 0.000010 0.000010 0.000010 0.000010 0.000010 0.045744 0.000010 0.000010 0.000010 0.009514 0.000010 0.001822 0.012505 0.000010 0.000010 0.000010 0.000010 0.004164 0.000010 0.000010 0.000010 0.000010 0.000010 0.000010 0.000010 0.000010 0.010359 0.000010 0.000010
0.000010 0.000010 0.000010 0.019851 0.000010 0.000010 0.000010 0.000010 0.935994 0.000010 0.000010 0.000010 0.000010 0.000010 0.000010 0.000010 0.000010 0.002712 0.000010 0.000010 0.000010 0.000604 0.002038 0.000010 0.000010 0.013121 0.000010 0.000010 0.000010 0.000010 0.000010 0.000010 0.000010 0.014220 0.000010 0.000010 0.000010 0.000010 0.000010 0.007534 0.000010 0.003506 0.000010 0.000010 0.000010 0.000010 0.000010 0.000010 0.000010 0.000010 0.000010
0.000010 0.000010 0.000010 0.000010 0.000010 0.014442 0.000010 0.000010 0.904879 0.000010 0.000010 0.000010 0.000010 0.000010 0.000010 0.000010 0.000010 0.000010 0.033572 0.000010 0.000010 0.000016 0.008723 0.000010 0.000010 0.000010 0.000010 0.013760 0.000010 0.000010 0.000010 0.009826 0.000010 0.000010 0.000010 0.000010 0.000010 0.000010 0.000010 0.000010 0.000010 0.000010 0.000010 0.000010 0.000010 0.000010 0.000010 0.000010 0.014352 0.000010 0.000010
0.000010 0.000010 0.000010 0.000010 0.000010 0.000010 0.000010 0.000010 0.999500 0.000010 0.000010 0.000010 0.000010 0.000010 0.000010 0.000010 0.000010 0.000010 0.000010 0.000010 0.000010 0.000010 0.000010 0.000010 0.000010 0.000010 0.000010 0.000010 0.000010 0.000010 0.000010 0.000010 0.000010 0.000010 0.000010 0.000010 0.000010 0.000010 0.000010 0.000010 0.000010 0.000010 0.000010 0.000010 0.000010 0.000010 0.000010 0.000010 0.000010 0.000010 0.000010
0.000010 0.000010 0.000010 0.000010 0.000010 0.000010 0.000010 0.000010 0.960287 0.000010 0.000010 0.000010 0.000010 0.000010 0.000010 0.000010 0.000010 0.005113 0.000010 0.000010 0.000010 0.000010 0.000489 0.000010 0.000010 0.000010 0.000010 0.000010 0.000010 0.000010 0.000010 0.000010 0.007975 0.000010 0.000010 0.000010 0.010815 0.000010 0.000010 0.004068 0.000010 0.000010 0.000010 0.000010 0.000010 0.000010 0.000010 0.000010 0.010813 0.000010 0.000010
0.000010 0.000010 0.000010 0.000010 0.000010 0.000010 0.000010 0.012466 0.916109 0.000010 0.000010 0.000010 0.000010 0.000010 0.000010 0.000010 0.000010 0.000010 0.022694 0.000010 0.000010 0.018632 0.007930 0.000010 0.000010 0.000010 0.000306 0.019372 0.000010 0.000010 0.000010 0.000010 0.000010 0.000010 0.000010 0.000010 0.001090 0.000010 0.000010 0.000010 0.000010 0.000010 0.000010 0.000010 0.000010 0.000010 0.000010 0.000983 0.000010 0.000010 0.000010
0.036165 0.000010 0.000010 0.002206 0.000010 0.000010 0.000010 0.018441 0.880307 0.000010 0.000010 0.000010 0.000010 0.000010 0.000010 0.000010 0.011216 0.000010 0.014472 0.000010 0.000010 0.013137 0.000010 0.000010 0.000010 0.000010 0.000010 0.001058 0.000010 0.000010 0.000010 0.000569 0.000010 0.009910 0.000010 0.000010 0.000010 0.000010 0.000010 0.000010 0.000010 0.000263 0.000010 0.000010 0.000010 0.000010 0.000010 0.011866 0.000010 0.000010 0.000010
0.000010 0.000010 0.000010 0.000010 0.000010 0.000010 0.000010 0.000010 0.998060 0.000010 0.000010 0.000010 0.000010 0.000010 0.000010 0.000010 0.000010 0.000010 0.000010 0.000010 0.000010 0.000010 0.000010 0.000010 0.000010 0.000010 0.001450 0.000010 0.000010 0.000010 0.000010 0.000010 0.000010 0.000010 0.000010 0.000010 0.000010 0.000010 0.000010 0.000010 0.000010 0.000010 0.000010 0.000010 0.000010 0.000010 0.000010 0.000010 0.000010 0.000010 0.000010
0.000010 0.000010 0.000010 0.000010 0.000010 0.000010 0.000010 0.000010 0.962312 0.000010 0.000010 0.000010 0.000010 0.000010 0.000010 0.000010 0.000010 0.000010 0.000010 0.000010 0.000010 0.000010 0.000010 0.000010 0.000010 0.000010 0.000010 0.032837 0.000010 0.000010 0.000010 0.000010 0.000010 0.000010 0.000010 0.000010 0.000010 0.000010 0.004372 0.000010 0.000010 0.000010 0.000010 0.000010 0.000010 0.000010 0.000010 0.000010 0.000010 0.000010 0.000010
0.000010 0.000010 0.000010 0.000010 0.000010 0.005209 0.000010 0.022810 0.937037 0.000010 0.000010 0.000010 0.000010 0.000010 0.000010 0.000010 0.000010 0.000010 0.000010 0.000010 0.000010 0.000010 0.000010 0.000010 0.000010 0.000010 0.012217 0.022267 0.000010 0.000010 0.000010 0.000010 0.000010 0.000010 0.000010 0.000010 0.000010 0.000010 0.000010 0.000010 0.000010 0.000010 0.000010 0.000010 0.000010 0.000010 0.000010 0.000010 0.000010 0.000010 0.000010
0.000560 0.000010 0.000010 0.000010 0.000010 0.009593 0.000010 0.000010 0.902533 0.000010 0.000010 0.000010 0.000010 0.000010 0.000010 0.000010 0.000010 0.000010 0.008057 0.000010 0.000010 0.000010 0.000010 0.000010 0.000010 0.004657 0.018907 0.052654 0.000010 0.000010 0.000010 0.000010 0.000010 0.000010 0.000010 0.000010 0.002609 0.000010 0.000010 0.000010 0.000010 0.000010 0.000010 0.000010 0.000010 0.000010 0.000010 0.000010 0.000010 0.000010 0.000010
0.016569 0.000010 0.000010 0.000010 0.000010 0.000010 0.000010 0.002766 0.960357 0.000010 0.000010 0.006858 0.000010 0.000010 0.000010 0.000010 0.000010 0.000010 0.000010 0.000010 0.000010 0.000010 0.000010 0.000010 0.000010 0.012425 0.000011 0.000010 0.000010 0.000010 0.000010 0.000010 0.000010 0.000010 0.000010 0.000010 0.000010 0.000573 0.000010 0.000010 0.000010 0.000010 0.000010 0.000010 0.000010 0.000010 0.000010 0.000010 0.000010 0.000010 0.000010
0.000010 0.000010 0.000010 0.000010 0.000010 0.000010 0.000010 0.000010 0.000010 0.000010 0.000010 0.000010 0.000010 0.000010 0.000010 0.000010 0.000010 0.000010 0.000010 0.000010 0.000010 0.000010 0.000010 0.000010 0.000010 0.000010 0.000010 0.000010 0.000010 0.000010 0.000010 0.000010 0.000010 0.000010 0.000010 0.000010 0.000010 0.000010 0.000010 0.000010 0.000010 0.999500 0.000010 0.000010 0.000010 0.000010 0.000010 0.000010 0.000010 0.000010 0.000010
0.000010 0.000010 0.000010 0.002502 0.000010 0.000010 0.000010 0.000010 0.000010 0.000010 0.000010 0.000010 0.000010 0.000010 0.000010 0.000010 0.000010 0.000010 0.002006 0.000010 0.000010 0.000010 0.000010 0.000010 0.000010 0.000010 0.002558 0.052565 0.000010 0.000010 0.000010 0.007944 0.000010 0.002108 0.000010 0.000010 0.000010 0.000010 0.000010 0.003111 0.000010 0.925911 0.000010 0.000010 0.000010 0.000874 0.000010 0.000010 0.000010 0.000010 0.000010
0.000010 0.000010 0.000010 0.000010 0.000010 0.000010 0.000010 0.000010 0.000010 0.000010 0.000010 0.000010 0.000010 0.000010 0.000010 0.000010 0.000010 0.000010 0.000010 0.000010 0.000010 0.000010 0.000010 0.000010 0.000010 0.000010 0.000010 0.000010 0.000010 0.000010 0.000010 0.000010 0.000010 0.000010 0.000010 0.000010 0.000010 0.000010 0.000010 0.000010 0.000010 0.999500 0.000010 0.000010 0.000010 0.000010 0.000010 0.000010 0.000010 0.000010 0.000010
0.000010 0.000010 0.000010 0.000010 0.000010 0.000010 0.000010 0.000010 0.005267 0.000010 0.000010 0.000010 0.000010 0.000010 0.000010 0.000010 0.000010 0.000010 0.000010 0.000010 0.000010 0.000010 0.000010 0.000010 0.000010 0.000010 0.001769 0.000010 0.000010 0.000010 0.000010 0.000010 0.000010 0.000010 0.000010 0.000010 0.000010 0.011268 0.000010 0.000010 0.000010 0.981227 0.000010 0.000010 0.000010 0.000010 0.000010 0.000010 0.000010 0.000010 0.000010
0.000010 0.000010 0.000010 0.000010 0.000010 0.000010 0.000010 0.000010 0.000010 0.000010 0.000010 0.000010 0.000010 0.000010 0.000010 0.000010 0.000010 0.000010 0.000010 0.000010 0.000010 0.000010 0.000010 0.000010 0.000010 0.000010 0.000010 0.006316 0.000010 0.000010 0.000010 0.000010 0.000010 0.000010 0.000010 0.000010 0.000010 0.000010 0.000010 0.000010 0.000010 0.993194 0.000010 0.000010 0.000010 0.000010 0.000010 0.000010 0.000010 0.000010 0.000010
0.000010 0.000010 0.000010 0.000010 0.000010 0.000010 0.000010 0.000010 0.000010 0.000010 0.000010 0.000010 0.000010 0.000010 0.000010 0.000010 0.000010 0.000010 0.008386 0.000010 0.000010 0.002946 0.000010 0.000010 0.000010 0.000010 0.000010 0.000010 0.000010 0.000010 0.000010 0.000010 0.000010 0.000010 0.000010 0.000010 0.012110 0.000018 0.000010 0.000010 0.000010 0.976081 0.000010 0.000010 0.000010 0.000010 0.000010 0.000010 0.000010 0.000010 0.000010
0.000010 0.000010 0.000010 0.000010 0.000010 0.000010 0.000010 0.000010 0.000010 0.000010 0.000010 0.000010 0.000010 0.000010 0.000010 0.000010 0.000010 0.000010 0.000010 0.000010 0.000010 0.000010 0.000010 0.000010 0.000010 0.000010 0.000010 0.000010 0.000010 0.000010 0.000010 0.000010 0.000010 0.000010 0.000010 0.000010 0.000010 0.000010 0.000010 0.000010 0.000010 0.999500 0.000010 0.000010 0.000010 0.000010 0.000010 0.000010 0.000010 0.000010 0.000010
0.000010 0.000010 0.000010 0.000010 0.000010 0.000010 0.000010 0.000010 0.000010 0.000010 0.000010 0.000010 0.000010 0.000010 0.000010 0.000010 0.000010 0.000010 0.000010 0.000010 0.000010 0.000010 0.000010 0.000010 0.000010 0.000010 0.000010 0.000010 0.000010 0.000010 0.000010 0.000010 0.000010 0.000010 0.000010 0.000010 0.000010 0.000010 0.000010 0.000010 0.000010 0.999500 0.000010 0.000010 0.000010 0.000010 0.000010 0.000010 0.000010 0.000010 0.000010
0.000010 0.000010 0.000010 0.000010 0.000010 0.000010 0.000010 0.000010 0.000010 0.000010 0.000010 0.000010 0.000010 0.000010 0.000010 0.000010 0.000010 0.000010 0.000010 0.000010 0.000010 0.000010 0.000010 0.000010 0.000010 0.000010 0.000010 0.000010 0.000010 0.000010 0.000010 0.000010 0.000010 0.000010 0.000010 0.000010 0.000010 0.000010 0.000010 0.000010 0.000010 0.999500 0.000010 0.000010 0.000010 0.000010 0.000010 0.000010 0.000010 0.000010 0.000010
0.000010 0.000010 0.000010 0.000010 0.000010 0.000010 0.000010 0.000010 0.000010 0.000010 0.000010 0.000010 0.000010 0.000010 0.000010 0.000010 0.000010 0.000010 0.000010 0.000010 0.000010 0.000010 0.000010 0.000010 0.000010 0.000010 0.000010 0.000010 0.000010 0.000010 0.000010 0.000010 0.000010 0.000010 0.000010 0.000010 0.000010 0.000010 0.000010 0.000010 0.000010 0.999500 0.000010 0.000010 0.000010 0.000010 0.000010 0.000010 0.000010 0.000010 0.000010
0.000010 0.000010 0.000010 0.000010 0.000010 0.005039 0.000010 0.001800 0.000010 0.000010 0.000010 0.000010 0.000010 0.000010 0.000010 0.000010 0.000010 0.000010 0.000010 0.000010 0.000010 0.010655 0.000010 0.000010 0.000010 0.000010 0.000010 0.000010 0.000010 0.000010 0.000010 0.000010 0.000010 0.000010 0.003984 0.000010 0.006103 0.000010 0.000010 0.000010 0.000010 0.971969 0.000010 0.000010 0.000010 0.000010 0.000010 0.000010 0.000010 0.000010 0.000010
0.000010 0.000010 0.000010 0.000010 0.000010 0.018022 0.000010 0.000010 0.000010 0.000010 0.000010 0.041556 0.000010 0.000010 0.000010 0.000010 0.000010 0.000010 0.000010 0.000010 0.000010 0.002337 0.000010 0.000010 0.000010 0.030094 0.004526 0.032558 0.000010 0.000010 0.000010 0.000010 0.000010 0.000010 0.000010 0.000010 0.000010 0.022397 0.000010 0.000010 0.000010 0.832769 0.000010 0.000010 0.000010 0.000010 0.004851 0.000010 0.005194 0.000010 0.005296
0.000010 0.000010 0.002715 0.000010 0.000010 0.000010 0.018118 0.000010 0.000010 0.000010 0.000010 0.009992 0.000010 0.000010 0.003654 0.000010 0.000010 0.001883 0.009296 0.000010 0.000010 0.000010 0.000033 0.000010 0.000010 0.005312 0.017768 0.005102 0.000010 0.000010 0.000010 0.007766 0.000010 0.000010 0.000010 0.000010 0.000010 0.000010 0.000010 0.000010 0.000010 0.884287 0.000010 0.000010 0.000010 0.000010 0.000010 0.000010 0.000010 0.000010 0.033695
0.003972 0.000010 0.000010 0.000010 0.000010 0.000010 0.000010 0.000010 0.000010 0.000010 0.000010 0.000010 0.000010 0.000010 0.016929 0.000010 0.000010 0.000010 0.010729 0.000010 0.000010 0.010534 0.000010 0.000010 0.000010 0.005485 0.000010 0.038999 0.000010 0.000010 0.000010 0.006199 0.000010 0.000010 0.000010 0.000010 0.000010 0.000010 0.008489 0.000010 0.000010 0.898243 0.000010 0.000010 0.000010 0.000010 0.000010 0.000010 0.000010 0.000010 0.000010
0.000010 0.000010 0.000010 0.000010 0.000010 0.000010 0.000010 0.000010 0.000010 0.000010 0.000010 0.000010 0.000010 0.000010 0.000010 0.000010 0.000010 0.000010 0.000010 0.000010 0.000010 0.000010 0.000010 0.000010 0.000010 0.000010 0.000010 0.000010 0.000010 0.000010 0.000010 0.000010 0.000010 0.000010 0.000010 0.000010 0.000010 0.000010 0.000010 0.000010 0.000010 0.999500 0.000010 0.000010 0.000010 0.000010 0.000010 0.000010 0.000010 0.000010 0.000010
0.000010 0.000010 0.000010 0.000010 0.000010 0.000010 0.000010 0.000010 0.000010 0.000010 0.000010 0.000010 0.000010 0.000010 0.000010 0.000010 0.000010 0.000010 0.000010 0.000010 0.000010 0.000010 0.000010 0.000010 0.000010 0.000010 0.000010 0.000010 0.000010 0.000010 0.000010 0.000010 0.000010 0.000010 0.000010 0.000010 0.000010 0.000010 0.000010 0.000010 0.000010 0.999500 0.000010 0.000010 0.000010 0.000010 0.000010 0.000010 0.000010 0.000010 0.000010
0.000010 0.000010 0.000010 0.000010 0.000010 0.000010 0.000010 0.000010 0.025186 0.000010 0.000010 0.000010 0.000010 0.000010 0.000010 0.000010 0.027378 0.000010 0.000010 0.000010 0.000010 0.000010 0.000010 0.000010 0.000010 0.000010 0.013423 0.031681 0.000010 0.000010 0.000010 0.000010 0.000010 0.000010 0.000010 0.000010 0.000010 0.000010 0.000010 0.000010 0.000010 0.898950 0.000010 0.000010 0.000010 0.000010 0.000010 0.000010 0.002933 0.000010 0.000010
0.000010 0.000010 0.000010 0.000010 0.000010 0.000010 0.000010 0.000010 0.000010 0.000010 0.000010 0.000010 0.000010 0.000010 0.000010 0.000010 0.000010 0.000010 0.000010 0.000010 0.000010 0.000010 0.001304 0.000010 0.000010 0.000010 0.000010 0.000010 0.000010 0.000010 0.000010 0.000010 0.000010 0.015685 0.000010 0.000010 0.000010 0.000010 0.000010 0.000010 0.000010 0.982531 0.000010 0.000010 0.000010 0.000010 0.000010 0.000010 0.000010 0.000010 0.000010
0.000010 0.000010 0.000010 0.000010 0.000010 0.000010 0.000010 0.000010 0.000010 0.000010 0.000010 0.000010 0.000010 0.000010 0.000010 0.000010 0.000010 0.000010 0.000010 0.000010 0.000010 0.000010 0.000010 0.000010 0.000010 0.000010 0.000010 0.000010 0.000010 0.000010 0.000010 0.000010 0.000010 0.000010 0.000010 0.000010 0.000010 0.000010 0.000010 0.000010 0.000010 0.999500 0.000010 0.000010 0.000010 0.000010 0.000010 0.000010 0.000010 0.000010 0.000010
0.000010 0.000010 0.000010 0.000010 0.000010 0.000010 0.000010 0.000010 0.000010 0.000010 0.000010 0.000010 0.000010 0.000010 0.000010 0.000010 0.000010 0.000010 0.000010 0.000010 0.000010 0.000010 0.000010 0.000010 0.000010 0.000010 0.000010 0.000010 0.000010 0.000010 0.000010 0.000010 0.000010 0.000010 0.000010 0.000010 0.000010 0.000010 0.000010 0.000010 0.000010 0.999500 0.000010 0.000010 0.000010 0.000010 0.000010 0.000010 0.000010 0.000010 0.000010
0.000010 0.000010 0.000010 0.000010 0.000010 0.000010 0.000010 0.000010 0.000010 0.000010 0.000010 0.000010 0.000010 0.000010 0.010614 0.000010 0.690223 0.003203 0.000010 0.000010 0.000010 0.012517 0.030107 0.000010 0.000010 0.000010 0.000010 0.000010 0.000010 0.000010 0.000010 0.030000 0.000327 0.000010 0.000010 0.000010 0.000010 0.000010 0.000010 0.000010 0.000010 0.000010 0.000010 0.000010 0.000010 0.000010 0.000010 0.000019 0.219658 0.000010 0.002921
0.000010 0.000010 0.000010 0.000010 0.000010 0.000010 0.000010 0.000214 0.000010 0.000010 0.000010 0.000010 0.000010 0.000010 0.000196 0.000010 0.612217 0.040734 0.001345 0.000010 0.000010 0.031365 0.036474 0.000010 0.000010 0.000010 0.000010 0.000221 0.000010 0.000010 0.000010 0.020315 0.000010 0.040291 0.001395 0.000010 0.000010 0.014484 0.000010 0.000010 0.000010 0.000010 0.000010 0.000010 0.000010 0.000010 0.000010 0.005221 0.186307 0.000010 0.008860
0.000010 0.000010 0.000010 0.006057 0.000010 0.000010 0.000010 0.000010 0.000010 0.000010 0.000010 0.000010 0.000010 0.000010 0.000423 0.000010 0.682070 0.000010 0.005538 0.000010 0.000010 0.011313 0.042041 0.000010 0.000010 0.000010 0.000010 0.000010 0.000010 0.000010 0.000010 0.042005 0.000010 0.011608 0.000010 0.000010 0.000010 0.000010 0.000010 0.000010 0.000010 0.000010 0.000010 0.000010 0.000010 0.000010 0.000010 0.000010 0.181888 0.000010 0.016647
0.000010 0.000010 0.000010 0.000010 0.000010 0.007883 0.000010 0.000010 0.000010 0.000010 0.000010 0.040631 0.000010 0.000010 0.005439 0.000010 0.628260 0.000010 0.000010 0.000010 0.000010 0.000010 0.040469 0.000010 0.000010 0.000010 0.000010 0.000010 0.000010 0.000010 0.000010 0.029332 0.000010 0.000010 0.000010 0.000010 0.000010 0.000010 0.000010 0.000010 0.000010 0.000010 0.000010 0.000010 0.000010 0.000010 0.000010 0.000010 0.209267 0.000010 0.038289
0.000010 0.000010 0.000010 0.009310 0.000010 0.000010 0.000010 0.000010 0.000010 0.000010 0.000010 0.042934 0.000010 0.000010 0.000010 0.000010 0.574894 0.013130 0.000010 0.000010 0.000010 0.010531 0.041767 0.000010 0.000010 0.000010 0.000010 0.000010 0.000010 0.000010 0.000010 0.020197 0.000010 0.036179 0.004324 0.000010 0.000010 0.003273 0.000010 0.000010 0.000010 0.000010 0.000010 0.000010 0.000010 0.009357 0.000010 0.000010 0.233714 0.000010 0.000010
0.000010 0.000010 0.000010 0.000010 0.000010 0.000010 0.000010 0.000010 0.000010 0.000010 0.000010 0.003640 0.000010 0.000010 0.000010 0.000010 0.689306 0.000013 0.003278 0.000010 0.000010 0.006379 0.039379 0.000010 0.000010 0.000010 0.015270 0.001013 0.000010 0.000010 0.000010 0.022124 0.000010 0.017190 0.000010 0.000010 0.002141 0.000010 0.000010 0.000010 0.000010 0.000010 0.000010 0.000010 0.000010 0.000010 0.000010 0.000010 0.191381 0.000010 0.008505
0.000010 0.000010 0.000010 0.008019 0.000010 0.000010 0.000010 0.000010 0.000010 0.000010 0.000010 0.016065 0.000010 0.000010 0.018818 0.000010 0.606039 0.000010 0.000010 0.000010 0.000010 0.026954 0.022980 0.000010 0.000010 0.003302 0.000010 0.000010 0.000010 0.000010 0.000010 0.014464 0.000010 0.000010 0.000010 0.000010 0.000010 0.000010 0.000010 0.000010 0.000010 0.000010 0.000010 0.000010 0.000010 0.014496 0.000010 0.010084 0.240370 0.000010 0.018018
0.000010 0.000724 0.000010 0.009318 0.000010 0.000010 0.000010 0.000010 0.000010 0.000010 0.000010 0.022682 0.000010 0.000010 0.001714 0.000010 0.596477 0.007498 0.000010 0.000010 0.000010 0.030320 0.038664 0.000010 0.000010 0.000010 0.004979 0.000343 0.000010 0.000010 0.000010 0.019773 0.005029 0.025043 0.000010 0.000010 0.000010 0.000010 0.000010 0.000010 0.000010 0.000010 0.000010 0.000010 0.000010 0.000010 0.000010 0.000010 0.221192 0.000010 0.015884
0.000010 0.000010 0.000010 0.000010 0.000010 0.000010 0.000010 0.000010 0.000010 0.000010 0.000010 0.058118 0.000010 0.000010 0.000010 0.000010 0.614617 0.014514 0.000010 0.000010 0.000010 0.014879 0.009667 0.000010 0.000010 0.015483 0.000010 0.014135 0.000010 0.000010 0.000010 0.027217 0.000010 0.000010 0.000010 0.000010 0.000010 0.005117 0.000010 0.000010 0.000010 0.000010 0.000010 0.000010 0.000010 0.000010 0.000010 0.000010 0.207119 0.000010 0.018733
0.000010 0.000010 0.000010 0.000010 0.000010 0.000010 0.000010 0.000010 0.000010 0.000010 0.000010 0.006545 0.000010 0.000010 0.000010 0.000010 0.676623 0.003937 0.000010 0.000010 0.000010 0.009869 0.066130 0.000010 0.000010 0.000010 0.000010 0.000010 0.000010 0.000010 0.000010 0.004937 0.000010 0.011012 0.000010 0.000010 0.000010 0.000010 0.000010 0.000010 0.000010 0.000010 0.000010 0.000010 0.000010 0.000010 0.000010 0.000010 0.205745 0.000010 0.014782
0.000010 0.000010 0.000010 0.005803 0.000010 0.000010 0.000010 0.000010 0.000010 0.000010 0.000010 0.029985 0.000010 0.000010 0.000010 0.000010 0.602165 0.012005 0.000010 0.000010 0.000010 0.003047 0.022432 0.000010 0.000010 0.000010 0.010483 0.000010 0.000010 0.000010 0.000010 0.036677 0.000017 0.023451 0.000010 0.000010 0.000010 0.002032 0.000010 0.000010 0.000010 0.000010 0.000010 0.000010 0.000010 0.000010 0.000010 0.006112 0.215137 0.000010 0.030286
0.000010 0.000010 0.000010 0.000010 0.000010 0.006626 0.007959 0.001433 0.000010 0.000010 0.000010 0.000010 0.000010 0.000010 0.000010 0.000010 0.640205 0.012740 0.002903 0.000010 0.000010 0.000010 0.042351 0.000010 0.000010 0.005927 0.000010 0.000010 0.000010 0.000010 0.000010 0.000010 0.000010 0.014227 0.000010 0.000010 0.006530 0.038149 0.000010 0.000010 0.000010 0.000010 0.000010 0.000010 0.000010 0.000010 0.000010 0.004401 0.196379 0.000010 0.019799
0.000010 0.000010 0.000010 0.000010 0.000010 0.000010 0.000010 0.000010 0.000010 0.000010 0.000010 0.017897 0.000010 0.000010 0.016839 0.000010 0.646716 0.003761 0.000010 0.000010 0.000010 0.025039 0.028351 0.000010 0.000010 0.000010 0.000010 0.000010 0.000010 0.000010 0.000010 0.005966 0.001207 0.005640 0.000010 0.000010 0.000010 0.000010 0.000010 0.000010 0.000010 0.000010 0.000010 0.000010 0.000010 0.000010 0.000010 0.002347 0.241945 0.000010 0.003902
0.008097 0.000203 0.000010 0.004590 0.000010 0.003303 0.000010 0.000010 0.000010 0.000010 0.000010 0.024530 0.000010 0.000010 0.009021 0.000010 0.586175 0.008890 0.000010 0.000010 0.000010 0.002684 0.029610 0.000010 0.000010 0.027570 0.000010 0.000010 0.000010 0.000010 0.000010 0.017435 0.008713 0.001672 0.000010 0.000010 0.000010 0.017458 0.000010 0.000010 0.000010 0.000010 0.000010 0.000010 0.000010 0.002473 0.000010 0.000010 0.226409 0.000010 0.020836
0.000010 0.000010 0.000010 0.000010 0.000010 0.000010 0.000010 0.000010 0.000010 0.000010 0.000010 0.000010 0.000010 0.000010 0.000415 0.000010 0.644969 0.019323 0.000010 0.000010 0.000010 0.000010 0.054825 0.000010 0.000010 0.007955 0.002127 0.000010 0.000010 0.000010 0.000010 0.042965 0.000010 0.017702 0.000010 0.000010 0.000010 0.000010 0.000010 0.000010 0.000010 0.000010 0.000010 0.000010 0.000010 0.000010 0.000010 0.000010 0.201123 0.000010 0.008187
0.000010 0.000010 0.000010 0.000010 0.000010 0.000012 0.002496 0.000010 0.000010 0.000010 0.000010 0.035774 0.000010 0.000010 0.000535 0.000010 0.574603 0.009518 0.000010 0.000010 0.000010 0.007261 0.033204 0.000010 0.000010 0.010984 0.002231 0.000010 0.000010 0.000010 0.000010 0.049758 0.003919 0.001136 0.000010 0.000010 0.012537 0.000010 0.000010 0.000010 0.000010 0.000010 0.000010 0.000010 0.000010 0.000010 0.003760 0.000010 0.224357 0.000010 0.027574
0.000010 0.000010 0.000010 0.000010 0.000010 0.003610 0.000010 0.000010 0.000010 0.000010 0.000010 0.016555 0.003916 0.000010 0.013903 0.000010 0.617507 0.015730 0.000010 0.000010 0.000010 0.002285 0.040788 0.000010 0.000010 0.000010 0.000010 0.000010 0.003117 0.000010 0.000010 0.026916 0.000010 0.000010 0.000010 0.000010 0.000506 0.003478 0.000010 0.000010 0.000010 0.000010 0.000010 0.000010 0.000010 0.000010 0.000010 0.000010 0.251308 0.000010 0.000010
0.003533 0.000010 0.000010 0.000010 0.000010 0.000010 0.000010 0.000010 0.000010 0.000010 0.000010 0.000010 0.000010 0.000010 0.008181 0.000010 0.714331 0.000010 0.004044 0.000010 0.000010 0.000010 0.012491 0.000010 0.000010 0.001824 0.000010 0.015443 0.000010 0.000010 0.000010 0.000010 0.000010 0.000010 0.000010 0.000010 0.000010 0.000010 0.014233 0.000010 0.000010 0.000010 0.000010 0.000010 0.000010 0.000010 0.000010 0.012686 0.212824 0.000010 0.000010
0.000010 0.000010 0.000010 0.000010 0.000010 0.000010 0.000010 0.000010 0.000010 0.000010 0.000010 0.000010 0.000010 0.000010 0.000010 0.000010 0.725300 0.000010 0.000010 0.000010 0.000010 0.002175 0.055535 0.000010 0.000010 0.000010 0.000010 0.000010 0.000010 0.000010 0.000010 0.000010 0.000010 0.011091 0.000010 0.000010 0.000010 0.000010 0.000010 0.000010 0.000010 0.000010 0.000010 0.000010 0.000010 0.000010 0.000010 0.000921 0.204528 0.000010 0.000010
0.003211 0.000010 0.000010 0.000010 0.000010 0.000010 0.000010 0.000010 0.000010 0.000010 0.000010 0.000010 0.000010 0.000010 0.012123 0.000010 0.637468 0.000010 0.000010 0.000010 0.000010 0.029625 0.008393 0.000010 0.000010 0.000010 0.000010 0.000010 0.000010 0.000010 0.000010 0.023481 0.000010 0.015379 0.000740 0.000010 0.000010 0.009478 0.000010 0.000010 0.000010 0.000010 0.000010 0.000010 0.000010 0.000010 0.013311 0.000010 0.246391 0.000010 0.000010
0.000010 0.000010 0.000010 0.474634 0.000010 0.025780 0.001736 0.000967 0.000010 0.000010 0.000010 0.046983 0.000010 0.000010 0.000010 0.000010 0.161867 0.043846 0.001581 0.011211 0.000010 0.000010 0.000010 0.000010 0.000010 0.007817 0.000010 0.067158 0.000010 0.000010 0.000010 0.000010 0.000509 0.011118 0.000010 0.000010 0.010636 0.003300 0.000010 0.000010 0.000010 0.000010 0.000010 0.000010 0.000010 0.000010 0.000010 0.000010 0.083236 0.000010 0.047281
0.013931 0.010067 0.000010 0.795541 0.000010 0.000010 0.000010 0.000010 0.000010 0.000010 0.000010 0.011481 0.000010 0.000010 0.009657 0.000010 0.092523 0.000010 0.014987 0.000010 0.000010 0.031900 0.000010 0.000010 0.000010 0.003481 0.000010 0.000010 0.000010 0.000010 0.000010 0.000010 0.000010 0.000010 0.007732 0.000010 0.000010 0.004752 0.000010 0.000010 0.000010 0.000010 0.000010 0.000010 0.000010 0.000010 0.000010 0.000010 0.000010 0.000010 0.003557
0.000010 0.000010 0.000010 0.999500 0.000010 0.000010 0.000010 0.000010 0.000010 0.000010 0.000010 0.000010 0.000010 0.000010 0.000010 0.000010 0.000010 0.000010 0.000010 0.000010 0.000010 0.000010 0.000010 0.000010 0.000010 0.000010 0.000010 0.000010 0.000010 0.000010 0.000010 0.000010 0.000010 0.000010 0.000010 0.000010 0.000010 0.000010 0.000010 0.000010 0.000010 0.000010 0.000010 0.000010 0.000010 0.000010 0.000010 0.000010 0.000010 0.000010 0.000010
0.000010 0.000010 0.000010 0.992469 0.004432 0.000010 0.000010 0.000010 0.000010 0.000010 0.000010 0.000010 0.000043 0.000010 0.000010 0.001467 0.000010 0.000010 0.000010 0.000010 0.000010 0.000010 0.000010 0.000010 0.000010 0.000010 0.000010 0.000010 0.000010 0.000010 0.000010 0.000010 0.000010 0.000010 0.001128 0.000010 0.000010 0.000010 0.000010 0.000010 0.000010 0.000010 0.000010 0.000010 0.000010 0.000010 0.000010 0.000010 0.000010 0.000010 0.000010
0.015301 0.000010 0.020420 0.421759 0.000010 0.000010 0.000010 0.009683 0.000010 0.000010 0.000010 0.024861 0.000010 0.000010 0.000010 0.000010 0.152837 0.031927 0.022308 0.000010 0.000010 0.004600 0.007145 0.000010 0.000010 0.041423 0.002545 0.065338 0.000010 0.000010 0.000010 0.006955 0.000500 0.007753 0.000010 0.000010 0.016890 0.044230 0.000010 0.000010 0.000010 0.015997 0.000010 0.000010 0.000010 0.000010 0.000010 0.015289 0.062463 0.000010 0.009485
0.000010 0.000010 0.000010 0.999500 0.000010 0.000010 0.000010 0.000010 0.000010 0.000010 0.000010 0.000010 0.000010 0.000010 0.000010 0.000010 0.000010 0.000010 0.000010 0.000010 0.000010 0.000010 0.000010 0.000010 0.000010 0.000010 0.000010 0.000010 0.000010 0.000010 0.000010 0.000010 0.000010 0.000010 0.000010 0.000010 0.000010 0.000010 0.000010 0.000010 0.000010 0.000010 0.000010 0.000010 0.000010 0.000010 0.000010 0.000010 0.000010 0.000010 0.000010
0.000010 0.000010 0.000010 0.922132 0.000010 0.000010 0.000010 0.000010 0.000010 0.000010 0.000010 0.000010 0.020546 0.000010 0.018732 0.000010 0.000010 0.000010 0.000010 0.000010 0.000010 0.000010 0.000010 0.000010 0.000010 0.000010 0.000010 0.012704 0.000010 0.000010 0.000010 0.000010 0.000010 0.000010 0.000010 0.000010 0.000010 0.000010 0.008872 0.000010 0.000010 0.000010 0.000010 0.000010 0.000010 0.000010 0.000010 0.000010 0.005679 0.000010 0.010895
0.000674 0.022202 0.006922 0.460380 0.000010 0.004050 0.000010 0.021208 0.000010 0.000010 0.000010 0.032383 0.000010 0.000010 0.011330 0.000010 0.136145 0.000010 0.013344 0.000010 0.000010 0.001348 0.000010 0.000010 0.000010 0.029786 0.000010 0.043514 0.000010 0.000010 0.000010 0.009959 0.000010 0.016776 0.000010 0.000010 0.000010 0.034216 0.000628 0.000010 0.000010 0.043898 0.000010 0.000010 0.000010 0.000010 0.008142 0.000010 0.049680 0.000010 0.053115
0.000010 0.000010 0.000010 0.999500 0.000010 0.000010 0.000010 0.000010 0.000010 0.000010 0.000010 0.000010 0.000010 0.000010 0.000010 0.000010 0.000010 0.000010 0.000010 0.000010 0.000010 0.000010 0.000010 0.000010 0.000010 0.000010 0.000010 0.000010 0.000010 0.000010 0.000010 0.000010 0.000010 0.000010 0.000010 0.000010 0.000010 0.000010 0.000010 0.000010 0.000010 0.000010 0.000010 0.000010 0.000010 0.000010 0.000010 0.000010 0.000010 0.000010 0.000010
0.000010 0.000010 0.000010 0.879522 0.000010 0.000010 0.000010 0.000010 0.000010 0.000010 0.000010 0.007771 0.000010 0.000010 0.005761 0.000010 0.051911 0.000010 0.000010 0.000010 0.000010 0.000010 0.000010 0.000010 0.000010 0.004051 0.000010 0.041921 0.000010 0.000010 0.000010 0.000010 0.000010 0.000010 0.000010 0.000010 0.000010 0.003956 0.000010 0.000010 0.000010 0.000010 0.000010 0.000010 0.000010 0.004677 0.000010 0.000010 0.000010 0.000010 0.000010
0.000010 0.000010 0.000010 0.999500 0.000010 0.000010 0.000010 0.000010 0.000010 0.000010 0.000010 0.000010 0.000010 0.000010 0.000010 0.000010 0.000010 0.000010 0.000010 0.000010 0.000010 0.000010 0.000010 0.000010 0.000010 0.000010 0.000010 0.000010 0.000010 0.000010 0.000010 0.000010 0.000010 0.000010 0.000010 0.000010 0.000010 0.000010 0.000010 0.000010 0.000010 0.000010 0.000010 0.000010 0.000010 0.000010 0.000010 0.000010 0.000010 0.000010 0.000010
0.007620 0.011280 0.000010 0.761176 0.000010 0.000010 0.000010 0.000010 0.000010 0.000010 0.000010 0.053586 0.000010 0.000010 0.000010 0.000010 0.030564 0.000010 0.011749 0.000010 0.000010 0.000545 0.010354 0.000010 0.000010 0.016774 0.007425 0.051057 0.000010 0.000010 0.000010 0.003923 0.003856 0.000010 0.002159 0.000010 0.000010 0.000010 0.000010 0.000010 0.000010 0.000010 0.000010 0.000010 0.000010 0.000010 0.000010 0.000010 0.000010 0.000010 0.027571
0.000010 0.020283 0.000010 0.500933 0.000010 0.016190 0.000010 0.020710 0.000010 0.000010 0.000010 0.000010 0.000010 0.000010 0.003444 0.000010 0.150779 0.023199 0.003498 0.000010 0.000010 0.000010 0.000010 0.000010 0.000010 0.019796 0.024851 0.040712 0.000010 0.000010 0.000010 0.000010 0.000010 0.000010 0.005941 0.000010 0.005353 0.013810 0.000010 0.007510 0.000010 0.004389 0.000010 0.000010 0.000010 0.024917 0.000010 0.000010 0.088680 0.000010 0.024685
0.000010 0.005421 0.000010 0.775522 0.000010 0.010988 0.000010 0.000010 0.000010 0.000010 0.000010 0.010748 0.000010 0.000010 0.000010 0.000010 0.029341 0.000010 0.000010 0.000010 0.000010 0.003178 0.007376 0.009980 0.012971 0.016656 0.000010 0.034759 0.000010 0.000010 0.010854 0.000010 0.000010 0.002158 0.000010 0.000010 0.019285 0.006514 0.000010 0.013698 0.000010 0.014990 0.000010 0.000010 0.000010 0.000010 0.000010 0.000010 0.000010 0.000010 0.015232
0.022020 0.006096 0.000010 0.457434 0.000010 0.019324 0.001649 0.007109 0.024997 0.000010 0.000010 0.012362 0.000010 0.000010 0.000010 0.000010 0.141008 0.000010 0.003064 0.000010 0.000010 0.000010 0.008650 0.000010 0.003637 0.033727 0.015442 0.074757 0.000010 0.013982 0.000010 0.021473 0.004835 0.000010 0.004454 0.000010 0.004308 0.008247 0.007165 0.000010 0.005490 0.000010 0.000010 0.005611 0.004086 0.003698 0.001153 0.000010 0.031189 0.000010 0.052813
0.030183 0.042500 0.035074 0.439259 0.000010 0.011810 0.000010 0.000010 0.006070 0.000010 0.000010 0.043998 0.000010 0.000010 0.007403 0.000010 0.100889 0.008887 0.008718 0.001317 0.000010 0.026723 0.000402 0.022580 0.000010 0.016063 0.000010 0.055719 0.000010 0.000010 0.000010 0.002395 0.000010 0.000010 0.000635 0.000010 0.003694 0.021781 0.000010 0.000010 0.000010 0.004678 0.000010 0.000010 0.000010 0.000010 0.000960 0.001948 0.093995 0.000010 0.012068
0.000010 0.000010 0.001388 0.408727 0.000010 0.008182 0.000010 0.000010 0.000962 0.011301 0.000010 0.000010 0.000010 0.000010 0.000010 0.000010 0.127258 0.013333 0.003104 0.000010 0.000010 0.006537 0.006604 0.000527 0.000010 0.029637 0.000010 0.066878 0.000010 0.000010 0.000010 0.000010 0.000010 0.026332 0.000010 0.000010 0.040297 0.046265 0.000010 0.000010 0.002808 0.036556 0.014514 0.000010 0.000416 0.000010 0.000010 0.008454 0.091262 0.019476 0.028914
0.005427 0.000010 0.040559 0.653620 0.000010 0.000010 0.006742 0.000010 0.000010 0.000010 0.000010 0.022268 0.000010 0.000010 0.000010 0.000010 0.045797 0.003456 0.000010 0.000010 0.006196 0.000010 0.009622 0.000010 0.000010 0.029624 0.005538 0.045455 0.000010 0.000010 0.000010 0.026226 0.000010 0.000010 0.000010 0.000010 0.007049 0.004672 0.000010 0.021820 0.000010 0.015072 0.000010 0.000010 0.000010 0.000010 0.000010 0.000010 0.050527 0.000010 0.000010
0.000010 0.003214 0.000010 0.434902 0.000010 0.033104 0.000010 0.000014 0.010590 0.000010 0.000010 0.008676 0.000010 0.000010 0.000157 0.000010 0.155277 0.013137 0.000010 0.000010 0.000010 0.034656 0.023362 0.000010 0.000010 0.000010 0.000010 0.101180 0.000010 0.000010 0.000010 0.000010 0.000010 0.000010 0.002263 0.000010 0.023393 0.002054 0.000010 0.000974 0.000010 0.026877 0.000010 0.000010 0.000010 0.004651 0.000010 0.001683 0.090960 0.000010 0.028576
0.000010 0.000010 0.000010 0.999500 0.000010 0.000010 0.000010 0.000010 0.000010 0.000010 0.000010 0.000010 0.000010 0.000010 0.000010 0.000010 0.000010 0.000010 0.000010 0.000010 0.000010 0.000010 0.000010 0.000010 0.000010 0.000010 0.000010 0.000010 0.000010 0.000010 0.000010 0.000010 0.000010 0.000010 0.000010 0.000010 0.000010 0.000010 0.000010 0.000010 0.000010 0.000010 0.000010 0.000010 0.000010 0.000010 0.000010 0.000010 0.000010 0.000010 0.000010
0.000010 0.000010 0.000010 0.002570 0.000010 0.107719 0.000010 0.003186 0.000010 0.000010 0.000010 0.127895 0.000010 0.000010 0.001272 0.000010 0.007753 0.000010 0.000010 0.000010 0.000010 0.000010 0.011216 0.000010 0.000010 0.044718 0.000010 0.000010 0.000010 0.000010 0.000010 0.000010 0.000010 0.000010 0.000010 0.000010 0.000010 0.409244 0.000246 0.000010 0.000010 0.000010 0.000010 0.000010 0.000010 0.000010 0.000010 0.000010 0.075684 0.000010 0.208107
0.000010 0.000010 0.000010 0.000010 0.000010 0.096121 0.000010 0.000010 0.000010 0.000010 0.000010 0.113624 0.000010 0.000010 0.000010 0.000010 0.000010 0.000010 0.000010 0.000010 0.000010 0.000010 0.003026 0.000010 0.000010 0.066305 0.000010 0.000010 0.000010 0.000010 0.000010 0.000010 0.000010 0.000159 0.002574 0.000010 0.000010 0.508175 0.000010 0.000010 0.000010 0.000010 0.000010 0.000010 0.000010 0.000010 0.000010 0.000010 0.032906 0.000010 0.176692
0.000010 0.000010 0.000010 0.000010 0.000010 0.078100 0.000010 0.000010 0.000010 0.000010 0.000010 0.157362 0.000010 0.000010 0.000010 0.000010 0.005511 0.000010 0.000010 0.000010 0.000010 0.000010 0.000010 0.000010 0.000010 0.049498 0.000010 0.000010 0.000010 0.000010 0.000010 0.000010 0.000010 0.000010 0.000010 0.000010 0.000010 0.433117 0.005429 0.000010 0.000010 0.000010 0.000010 0.000010 0.000010 0.000010 0.000010 0.000010 0.042004 0.000010 0.228549
0.000010 0.000010 0.000010 0.010601 0.000010 0.072764 0.000010 0.000010 0.005346 0.000010 0.000010 0.098798 0.000010 0.000010 0.000010 0.000010 0.041099 0.000010 0.010553 0.000010 0.000010 0.000010 0.000010 0.000010 0.000010 0.079133 0.000010 0.000010 0.000010 0.000010 0.000010 0.000010 0.002256 0.000010 0.000010 0.000010 0.000010 0.450893 0.000010 0.000010 0.000010 0.010671 0.000010 0.000010 0.000010 0.000010 0.000010 0.000010 0.024599 0.000010 0.192898
0.000010 0.000010 0.000010 0.000010 0.000010 0.034299 0.000010 0.000010 0.000010 0.000010 0.000010 0.144280 0.000010 0.000010 0.000010 0.000010 0.038901 0.000010 0.000010 0.000010 0.000010 0.011283 0.000010 0.000010 0.000010 0.071183 0.000010 0.000010 0.000010 0.000010 0.000010 0.000010 0.000010 0.000010 0.003819 0.000010 0.000010 0.469636 0.000010 0.000010 0.000010 0.000010 0.000010 0.000010 0.000010 0.000010 0.000010 0.001007 0.006330 0.000010 0.218852
0.000010 0.000010 0.000010 0.000010 0.000010 0.085627 0.000010 0.000010 0.000010 0.000010 0.000010 0.133286 0.000010 0.000010 0.000010 0.000010 0.075220 0.000010 0.000010 0.000010 0.000010 0.000887 0.000010 0.000010 0.000010 0.058861 0.002565 0.000010 0.000010 0.000010 0.000010 0.000010 0.000010 0.000010 0.000010 0.000010 0.000010 0.392186 0.000010 0.000010 0.000010 0.007582 0.000010 0.000010 0.000010 0.000010 0.000010 0.000010 0.021623 0.000010 0.221753
0.000010 0.000010 0.000010 0.000010 0.000010 0.050118 0.000010 0.000010 0.000010 0.000010 0.000010 0.128330 0.000010 0.000010 0.000010 0.000010 0.011232 0.000010 0.000010 0.000010 0.000010 0.006071 0.000010 0.000010 0.000010 0.046460 0.000010 0.000010 0.000010 0.000010 0.000010 0.000010 0.005013 0.000010 0.000010 0.000010 0.000010 0.551988 0.000010 0.000010 0.000010 0.000010 0.000010 0.000010 0.000010 0.000010 0.000010 0.000010 0.003351 0.000010 0.197017
0.000010 0.000010 0.000010 0.000010 0.000010 0.084396 0.000010 0.000010 0.000010 0.000010 0.000010 0.117075 0.000010 0.000010 0.000010 0.000010 0.000010 0.000010 0.000010 0.006374 0.000010 0.000010 0.000010 0.000010 0.000010 0.064476 0.000010 0.000010 0.000010 0.000010 0.000010 0.000010 0.000010 0.007036 0.002577 0.000010 0.000010 0.484368 0.000010 0.000010 0.000010 0.000010 0.000010 0.000010 0.000010 0.000010 0.000010 0.000010 0.033745 0.000010 0.199533
0.000010 0.000010 0.000010 0.000010 0.000010 0.056534 0.000010 0.000010 0.000010 0.000010 0.000010 0.135053 0.000010 0.000010 0.000010 0.000010 0.037045 0.000010 0.000010 0.000088 0.000010 0.000010 0.000010 0.000010 0.000010 0.024772 0.000010 0.000010 0.000010 0.000010 0.000010 0.000010 0.000010 0.000010 0.000010 0.000010 0.000010 0.523229 0.000010 0.000010 0.000010 0.000010 0.000010 0.000010 0.000010 0.000010 0.011661 0.009296 0.000010 0.000010 0.201903
0.000010 0.000010 0.000010 0.000010 0.000010 0.086307 0.000010 0.000010 0.000010 0.000010 0.000010 0.164029 0.000010 0.000010 0.000010 0.000010 0.000010 0.001749 0.000010 0.000010 0.000010 0.000010 0.000010 0.000010 0.000010 0.110840 0.000010 0.000010 0.000010 0.000010 0.000010 0.006757 0.000010 0.000010 0.004963 0.000010 0.000010 0.437940 0.000010 0.000010 0.000010 0.000010 0.000010 0.000010 0.000010 0.000010 0.000010 0.003491 0.000010 0.000010 0.183502
0.000010 0.000010 0.000010 0.000010 0.000010 0.085576 0.002129 0.000010 0.000010 0.000010 0.000010 0.188471 0.000010 0.000010 0.000010 0.000010 0.000010 0.000010 0.000010 0.000010 0.000010 0.006112 0.000010 0.000010 0.000010 0.055962 0.000239 0.000010 0.000010 0.000010 0.000010 0.000010 0.000010 0.000010 0.000730 0.000010 0.000010 0.450933 0.000010 0.000010 0.000010 0.000010 0.000010 0.000010 0.000010 0.000010 0.000010 0.000010 0.004536 0.000010 0.204902
0.000010 0.000010 0.000010 0.000010 0.000010 0.046463 0.004728 0.000010 0.000010 0.000010 0.000010 0.110523 0.000010 0.000010 0.000010 0.000010 0.015260 0.002680 0.001113 0.000010 0.000010 0.008847 0.000240 0.000010 0.000010 0.045782 0.000010 0.000010 0.000010 0.000010 0.000010 0.000010 0.000010 0.000010 0.008617 0.000010 0.004780 0.519288 0.000010 0.000010 0.000010 0.000010 0.000010 0.000010 0.000010 0.000010 0.000010 0.011889 0.000010 0.000010 0.219421
0.000010 0.000010 0.000010 0.000010 0.000010 0.075178 0.000010 0.000010 0.000010 0.000010 0.000010 0.156391 0.000010 0.000010 0.000010 0.000010 0.000010 0.000010 0.000010 0.000010 0.000010 0.000010 0.000010 0.000010 0.000010 0.044282 0.002403 0.000010 0.000010 0.000010 0.000010 0.000010 0.000010 0.000010 0.000010 0.000010 0.000010 0.492453 0.000010 0.000010 0.000010 0.000010 0.000010 0.000010 0.000010 0.000010 0.000010 0.000010 0.001858 0.000010 0.226996
0.000010 0.000010 0.000010 0.000010 0.000010 0.036744 0.000010 0.000010 0.000010 0.000010 0.000010 0.125192 0.000010 0.000010 0.001128 0.000010 0.028832 0.000010 0.000010 0.000010 0.000010 0.011172 0.000010 0.000010 0.000010 0.044548 0.000010 0.000010 0.000010 0.000010 0.000010 0.000010 0.000010 0.000010 0.008085 0.000010 0.000010 0.522141 0.000355 0.000010 0.000010 0.000010 0.000010 0.000010 0.000010 0.000010 0.000010 0.000010 0.019944 0.000010 0.201459
0.000010 0.000010 0.000010 0.000427 0.000010 0.085900 0.000010 0.000010 0.000010 0.000010 0.000010 0.129669 0.000010 0.000010 0.005615 0.000010 0.000010 0.000010 0.000010 0.000010 0.000010 0.000010 0.000010 0.000010 0.000010 0.082482 0.003122 0.000010 0.000010 0.000010 0.000010 0.001520 0.000010 0.000010 0.006149 0.000010 0.000010 0.449384 0.000010 0.000010 0.000010 0.000010 0.000010 0.000010 0.000010 0.000010 0.000010 0.013661 0.033177 0.000010 0.188503
0.000010 0.000010 0.000010 0.000010 0.000010 0.068660 0.016689 0.000010 0.000010 0.000010 0.000010 0.146729 0.000010 0.000010 0.000010 0.000010 0.025417 0.000010 0.000010 0.000010 0.000010 0.000010 0.001969 0.000010 0.000010 0.074373 0.000010 0.000010 0.000010 0.000010 0.000010 0.000010 0.006457 0.000994 0.000010 0.000010 0.000010 0.437719 0.000010 0.000010 0.000010 0.000010 0.000010 0.000010 0.000010 0.000010 0.000010 0.000010 0.009700 0.000010 0.210893
0.000010 0.000010 0.000010 0.000010 0.000010 0.052601 0.000010 0.000010 0.000010 0.000010 0.000010 0.159542 0.000010 0.000010 0.000010 0.000010 0.054581 0.002627 0.000010 0.000010 0.000010 0.000010 0.000010 0.000010 0.000010 0.038794 0.000010 0.000010 0.000010 0.000010 0.000010 0.000010 0.000010 0.000010 0.000010 0.000010 0.000010 0.484296 0.000010 0.000010 0.000010 0.000010 0.000010 0.000010 0.000010 0.000010 0.000010 0.000010 0.014774 0.000010 0.192354
0.000010 0.000010 0.000010 0.000064 0.000010 0.076900 0.000010 0.000010 0.000010 0.000010 0.000010 0.129018 0.000010 0.000010 0.000010 0.000010 0.037419 0.000010 0.000010 0.000010 0.000010 0.004096 0.000010 0.000010 0.000010 0.079024 0.000010 0.000010 0.000010 0.000010 0.000010 0.000010 0.013035 0.000010 0.000010 0.000010 0.000010 0.435155 0.000010 0.000010 0.000010 0.000010 0.000010 0.000010 0.000010 0.000010 0.000010 0.001029 0.022826 0.000010 0.201034
0.000010 0.000010 0.000010 0.000010 0.000010 0.058004 0.000010 0.000010 0.000010 0.000010 0.000010 0.140120 0.000010 0.000010 0.000010 0.000010 0.035443 0.000010 0.000010 0.000010 0.000010 0.000010 0.009912 0.000010 0.000010 0.048406 0.008286 0.000010 0.000010 0.000010 0.000010 0.000010 0.000010 0.000010 0.000010 0.000010 0.000010 0.476184 0.000010 0.000010 0.000010 0.000010 0.000010 0.000010 0.000010 0.000010 0.006240 0.013210 0.020682 0.000010 0.183113
0.000010 0.000010 0.000010 0.000010 0.000010 0.095621 0.000010 0.000010 0.000010 0.000010 0.000010 0.108759 0.000010 0.000010 0.000010 0.000010 0.000010 0.000010 0.000010 0.000010 0.000010 0.000010 0.000010 0.000010 0.000010 0.063626 0.000010 0.000010 0.000010 0.000010 0.000010 0.000010 0.000010 0.000010 0.000010 0.000010 0.000010 0.429320 0.000010 0.000010 0.000010 0.043240 0.000010 0.000010 0.000010 0.000010 0.014661 0.001968 0.015001 0.000010 0.227386
0.000010 0.000010 0.000010 0.000010 0.000010 0.000010 0.000010 0.000010 0.000010 0.000010 0.000010 0.000010 0.000010 0.000010 0.000010 0.000010 0.000010 0.000010 0.000010 0.000010 0.000010 0.000010 0.000010 0.000010 0.000010 0.000010 0.000010 0.000010 0.000010 0.000010 0.000010 0.000010 0.000010 0.000010 0.000010 0.000010 0.000010 0.000010 0.000010 0.000010 0.000010 0.000010 0.000010 0.000010 0.000010 0.000010 0.000010 0.999500 0.000010 0.000010 0.000010
0.000010 0.000010 0.000010 0.000010 0.000010 0.000010 0.000010 0.000010 0.000010 0.000010 0.000010 0.000010 0.000010 0.000010 0.000010 0.000010 0.000010 0.000010 0.000010 0.000010 0.000010 0.000010 0.000010 0.000010 0.000010 0.000010 0.000010 0.000010 0.000010 0.000010 0.000010 0.000010 0.000010 0.000010 0.000010 0.000010 0.000010 0.000010 0.000010 0.000010 0.000010 0.000010 0.000010 0.000010 0.000010 0.000010 0.000010 0.999500 0.000010 0.000010 0.000010
0.000010 0.000010 0.000010 0.000010 0.000010 0.000010 0.000010 0.000010 0.000010 0.000010 0.000010 0.000010 0.000010 0.000010 0.000010 0.000010 0.000010 0.000010 0.000010 0.000010 0.000010 0.000010 0.000010 0.000010 0.000010 0.000010 0.000010 0.000010 0.000010 0.000010 0.000010 0.000010 0.000010 0.000010 0.000010 0.000010 0.000010 0.000010 0.000010 0.000010 0.000010 0.000010 0.000010 0.000010 0.000010 0.000010 0.000010 0.999500 0.000010 0.000010 0.000010
0.034841 0.020660 0.000010 0.000010 0.000010 0.012510 0.188313 0.008201 0.006564 0.000010 0.000010 0.000010 0.000010 0.000010 0.000010 0.000010 0.000010 0.009753 0.011279 0.000010 0.000010 0.024780 0.000010 0.000010 0.000010 0.000010 0.000010 0.051743 0.000010 0.000010 0.000010 0.031195 0.001112 0.000010 0.000010 0.000010 0.009439 0.032823 0.000010 0.000933 0.000010 0.000010 0.000010 0.000010 0.000010 0.001789 0.000010 0.551225 0.002509 0.000010 0.000010
0.034124 0.000010 0.000010 0.000010 0.000010 0.000010 0.161479 0.000010 0.000010 0.000010 0.000010 0.000010 0.000010 0.000010 0.000010 0.000010 0.000010 0.000010 0.007492 0.000010 0.000010 0.002624 0.000010 0.000010 0.000010 0.000346 0.024688 0.057254 0.000010 0.000010 0.000010 0.000010 0.000010 0.005846 0.000010 0.000010 0.000010 0.013508 0.000010 0.000010 0.000010 0.000010 0.000010 0.000010 0.000010 0.000010 0.000010 0.689498 0.000010 0.000010 0.002743
0.000010 0.000010 0.000010 0.000010 0.000010 0.000010 0.177564 0.000010 0.000010 0.000010 0.000010 0.000010 0.000010 0.000010 0.000010 0.000010 0.000010 0.000010 0.000010 0.000010 0.000010 0.000010 0.000010 0.000010 0.000010 0.010075 0.000010 0.040477 0.000010 0.000010 0.000010 0.000010 0.000010 0.000010 0.000010 0.000010 0.000010 0.000010 0.000010 0.000010 0.000010 0.000010 0.000010 0.000010 0.000010 0.000010 0.000010 0.771414 0.000010 0.000010 0.000010
0.000010 0.000010 0.000010 0.000010 0.000010 0.000010 0.000010 0.000010 0.000010 0.000010 0.000010 0.000010 0.000010 0.000010 0.000010 0.000010 0.000010 0.000010 0.000010 0.000010 0.000010 0.000010 0.000010 0.000010 0.000010 0.000010 0.000010 0.000010 0.000010 0.000010 0.000010 0.000010 0.000010 0.000010 0.000010 0.000010 0.000010 0.000010 0.000010 0.000010 0.000010 0.000010 0.000010 0.000010 0.000010 0.000010 0.000010 0.999500 0.000010 0.000010 0.000010
0.000010 0.000010 0.000010 0.000010 0.000010 0.000010 0.000010 0.000010 0.000010 0.000010 0.000010 0.000010 0.000010 0.000010 0.000010 0.000010 0.000010 0.000010 0.000010 0.000010 0.000010 0.000010 0.000010 0.000010 0.000010 0.000010 0.000010 0.000010 0.000010 0.000010 0.000010 0.000010 0.000010 0.000010 0.000010 0.000010 0.000010 0.000010 0.000010 0.000010 0.000010 0.000010 0.000010 0.000010 0.000010 0.000010 0.000010 0.999500 0.000010 0.000010 0.000010
0.000010 0.000010 0.000010 0.000010 0.000010 0.000010 0.000010 0.000010 0.000010 0.000010 0.000010 0.000010 0.000010 0.000010 0.000010 0.000010 0.000010 0.000010 0.000010 0.000010 0.000010 0.000010 0.000010 0.000010 0.000010 0.000010 0.000010 0.000010 0.000010 0.000010 0.000010 0.000010 0.000010 0.000010 0.000010 0.000010 0.000010 0.000010 0.000010 0.000010 0.000010 0.000010 0.000010 0.000010 0.000010 0.000010 0.000010 0.999500 0.000010 0.000010 0.000010
0.000010 0.000010 0.000010 0.000010 0.000010 0.000010 0.000010 0.000010 0.000010 0.000010 0.000010 0.000010 0.000010 0.000010 0.000010 0.000010 0.000010 0.000010 0.000010 0.000010 0.000010 0.000010 0.000010 0.000010 0.000010 0.000010 0.000010 0.000010 0.000010 0.000010 0.000010 0.000010 0.000010 0.000010 0.000010 0.000010 0.000010 0.000010 0.000010 0.000010 0.000010 0.000010 0.000010 0.000010 0.000010 0.000010 0.000010 0.999500 0.000010 0.000010 0.000010
0.000010 0.000010 0.000010 0.000010 0.000010 0.000010 0.000010 0.000010 0.000010 0.000010 0.000010 0.000010 0.000010 0.000010 0.000010 0.000010 0.000010 0.000010 0.000010 0.000010 0.000010 0.000010 0.000010 0.000010 0.000010 0.000010 0.000010 0.000010 0.000010 0.000010 0.000010 0.000010 0.000010 0.000010 0.000010 0.000010 0.000010 0.000010 0.000010 0.000010 0.000010 0.000010 0.000010 0.000010 0.000010 0.000010 0.000010 0.999500 0.000010 0.000010 0.000010
0.000010 0.000010 0.000010 0.000010 0.000010 0.000010 0.000010 0.000010 0.000010 0.000010 0.000010 0.000010 0.000010 0.000010 0.000010 0.000010 0.000010 0.000010 0.000010 0.000010 0.000010 0.000010 0.000010 0.000010 0.000010 0.000010 0.000010 0.000010 0.000010 0.000010 0.000010 0.000010 0.000010 0.000010 0.000010 0.000010 0.000010 0.000010 0.000010 0.000010 0.000010 0.000010 0.000010 0.000010 0.000010 0.000010 0.000010 0.999500 0.000010 0.000010 0.000010
0.000010 0.002295 0.000010 0.000010 0.000010 0.000010 0.605328 0.000010 0.015099 0.000010 0.000010 0.000010 0.000010 0.000010 0.000010 0.000010 0.000010 0.000010 0.000010 0.000010 0.000010 0.000010 0.000010 0.000010 0.000010 0.000010 0.000010 0.000010 0.000010 0.000010 0.000010 0.000010 0.005853 0.000010 0.007929 0.000010 0.000010 0.000010 0.000010 0.000010 0.000010 0.000010 0.000010 0.000010 0.000362 0.000010 0.007137 0.354489 0.001087 0.000010 0.000010
0.000010 0.000010 0.000010 0.000010 0.000010 0.000010 0.605278 0.000010 0.000010 0.000010 0.000010 0.000010 0.000010 0.000010 0.000010 0.000010 0.000010 0.000010 0.000010 0.000010 0.000010 0.000010 0.000010 0.000010 0.000010 0.000010 0.000010 0.000010 0.000010 0.000010 0.000010 0.000010 0.000016 0.000010 0.015742 0.000010 0.000010 0.000010 0.000010 0.000010 0.000010 0.000010 0.000010 0.000010 0.003319 0.000010 0.011192 0.364002 0.000010 0.000010 0.000010
0.000010 0.000010 0.000010 0.000010 0.000010 0.000010 0.603030 0.000010 0.000010 0.000010 0.000010 0.000010 0.000010 0.000010 0.000010 0.000010 0.000010 0.000010 0.000010 0.000010 0.000010 0.000010 0.000010 0.000010 0.000010 0.000010 0.000010 0.000010 0.000010 0.000010 0.000010 0.000010 0.000010 0.000010 0.003951 0.000010 0.000010 0.000010 0.012797 0.000010 0.000010 0.000010 0.000010 0.000010 0.001752 0.000010 0.003342 0.374679 0.000010 0.000010 0.000010
0.000010 0.000010 0.000010 0.000010 0.000010 0.000010 0.610347 0.000010 0.000010 0.000010 0.000010 0.000010 0.000010 0.000010 0.000010 0.000010 0.000010 0.000010 0.000010 0.000010 0.000010 0.000010 0.000010 0.000010 0.000010 0.000010 0.000010 0.000010 0.002453 0.000010 0.000010 0.000010 0.000010 0.000010 0.000010 0.000010 0.000010 0.000010 0.000010 0.000010 0.000010 0.000010 0.000010 0.000010 0.000010 0.000010 0.014482 0.372248 0.000010 0.000010 0.000010
0.000010 0.000010 0.000010 0.000010 0.000010 0.000010 0.640372 0.000010 0.000010 0.000010 0.000010 0.000010 0.000010 0.000010 0.000010 0.000010 0.000010 0.000010 0.000010 0.000010 0.000010 0.000010 0.000010 0.000010 0.000010 0.000010 0.000010 0.000010 0.000010 0.000010 0.000010 0.000010 0.000010 0.000010 0.012618 0.000010 0.000010 0.000010 0.000010 0.004470 0.000010 0.000010 0.000010 0.000010 0.002163 0.000010 0.000010 0.339917 0.000010 0.000010 0.000010
0.000010 0.000010 0.000010 0.000010 0.000010 0.000010 0.602762 0.000010 0.000010 0.000010 0.000010 0.000010 0.000010 0.000010 0.000010 0.000010 0.000010 0.000010 0.000010 0.000010 0.000010 0.000010 0.000010 0.000010 0.000010 0.000010 0.000010 0.000010 0.003301 0.000010 0.000010 0.000010 0.000010 0.000010 0.015273 0.000010 0.000010 0.000010 0.001345 0.000010 0.000010 0.000010 0.000010 0.000010 0.003870 0.000010 0.002035 0.370974 0.000010 0.000010 0.000010
0.000010 0.000010 0.000010 0.157784 0.000010 0.000010 0.564112 0.000010 0.000010 0.000010 0.000010 0.000010 0.000010 0.000010 0.001001 0.000010 0.000010 0.000010 0.000010 0.000010 0.000010 0.000010 0.000010 0.000010 0.000010 0.000010 0.000010 0.000010 0.000010 0.000010 0.000010 0.000010 0.000010 0.000010 0.000010 0.000010 0.000010 0.000010 0.000010 0.000010 0.000010 0.000010 0.000010 0.000010 0.000010 0.000010 0.000010 0.276633 0.000010 0.000010 0.000010
0.000010 0.000010 0.000010 0.153718 0.000010 0.000010 0.567214 0.000010 0.000010 0.000010 0.000010 0.000010 0.000010 0.000010 0.002677 0.000010 0.000010 0.000010 0.000010 0.000010 0.000010 0.000010 0.000010 0.000010 0.000010 0.000010 0.000010 0.000010 0.000010 0.000010 0.000010 0.000010 0.000010 0.000010 0.000010 0.000010 0.000010 0.000010 0.000010 0.000010 0.000010 0.000010 0.000010 0.000010 0.000297 0.000010 0.000010 0.275635 0.000010 0.000010 0.000010
0.000010 0.000010 0.000010 0.000010 0.000010 0.000010 0.000010 0.000010 0.121554 0.000010 0.000010 0.000010 0.000010 0.000010 0.000010 0.000010 0.000010 0.000010 0.000010 0.000010 0.000010 0.000010 0.000010 0.000010 0.000010 0.859691 0.000010 0.013041 0.000010 0.000010 0.000010 0.000010 0.000010 0.000010 0.000010 0.000010 0.000010 0.000010 0.000010 0.000010 0.000010 0.000010 0.000010 0.000010 0.000010 0.000010 0.005244 0.000010 0.000010 0.000010 0.000010
0.036072 0.000010 0.000010 0.000010 0.000010 0.000010 0.000010 0.000010 0.016922 0.000010 0.000010 0.000010 0.000010 0.000010 0.000010 0.000010 0.000010 0.000010 0.000010 0.000010 0.000010 0.000010 0.000010 0.000010 0.000010 0.939919 0.004511 0.002116 0.000010 0.000010 0.000010 0.000010 0.000010 0.000010 0.000010 0.000010 0.000010 0.000010 0.000010 0.000010 0.000010 0.000010 0.000010 0.000010 0.000010 0.000010 0.000010 0.000010 0.000010 0.000010 0.000010
0.000010 0.000010 0.000010 0.000010 0.000010 0.000010 0.000010 0.000010 0.090505 0.000010 0.000010 0.000010 0.000010 0.000010 0.000010 0.000010 0.000010 0.000010 0.000010 0.000010 0.000010 0.003647 0.000010 0.000010 0.000010 0.905368 0.000010 0.000010 0.000010 0.000010 0.000010 0.000010 0.000010 0.000010 0.000010 0.000010 0.000010 0.000010 0.000010 0.000010 0.000010 0.000010 0.000010 0.000010 0.000010 0.000010 0.000010 0.000010 0.000010 0.000010 0.000010
0.000010 0.000010 0.000010 0.000010 0.000010 0.000010 0.000010 0.000010 0.000010 0.000010 0.000010 0.033856 0.000010 0.000010 0.000010 0.000010 0.013305 0.000010 0.000010 0.000010 0.000010 0.087264 0.021250 0.000010 0.000010 0.802823 0.000010 0.000010 0.000010 0.000010 0.000010 0.000010 0.000010 0.000010 0.001017 0.000010 0.000010 0.040043 0.000010 0.000010 0.000010 0.000010 0.000010 0.000010 0.000010 0.000010 0.000010 0.000010 0.000010 0.000010 0.000010
0.000010 0.000010 0.000010 0.000010 0.000010 0.000010 0.000010 0.000010 0.000010 0.000010 0.000010 0.026008 0.000010 0.000010 0.004164 0.000010 0.000010 0.000010 0.000010 0.009922 0.000010 0.067933 0.002234 0.000010 0.000010 0.848964 0.000615 0.000010 0.000010 0.000010 0.000010 0.010087 0.000010 0.000010 0.000010 0.000010 0.000010 0.029653 0.000010 0.000010 0.000010 0.000010 0.000010 0.000010 0.000010 0.000010 0.000010 0.000010 0.000010 0.000010 0.000010
0.000010 0.007794 0.000010 0.000010 0.000010 0.000010 0.000010 0.000010 0.000010 0.000010 0.000010 0.011810 0.000010 0.000010 0.000010 0.000010 0.010267 0.000010 0.000010 0.000010 0.000010 0.062055 0.000010 0.000010 0.000010 0.835178 0.000010 0.000010 0.000010 0.000010 0.000010 0.000010 0.000010 0.000010 0.000010 0.000010 0.000010 0.053958 0.000010 0.000010 0.000010 0.000010 0.000010 0.000010 0.000010 0.000010 0.004743 0.000010 0.013766 0.000010 0.000010
0.000010 0.000010 0.000010 0.000010 0.000010 0.000010 0.000010 0.000010 0.000010 0.000010 0.000010 0.000010 0.000010 0.000010 0.000010 0.000010 0.000010 0.000010 0.000010 0.000010 0.000010 0.000010 0.000010 0.000010 0.000010 0.999500 0.000010 0.000010 0.000010 0.000010 0.000010 0.000010 0.000010 0.000010 0.000010 0.000010 0.000010 0.000010 0.000010 0.000010 0.000010 0.000010 0.000010 0.000010 0.000010 0.000010 0.000010 0.000010 0.000010 0.000010 0.000010
0.000010 0.000010 0.000010 0.000010 0.000010 0.000010 0.000010 0.000010 0.000010 0.000010 0.000010 0.000010 0.000010 0.000010 0.000010 0.000010 0.000010 0.000010 0.000010 0.000010 0.000010 0.000010 0.000010 0.000010 0.000010 0.999500 0.000010 0.000010 0.000010 0.000010 0.000010 0.000010 0.000010 0.000010 0.000010 0.000010 0.000010 0.000010 0.000010 0.000010 0.000010 0.000010 0.000010 0.000010 0.000010 0.000010 0.000010 0.000010 0.000010 0.000010 0.000010
0.000010 0.000010 0.000010 0.000010 0.000010 0.000010 0.000010 0.000010 0.000010 0.000010 0.000010 0.000010 0.000010 0.000010 0.000010 0.000010 0.000010 0.000010 0.000010 0.000010 0.000010 0.005515 0.000010 0.000010 0.000010 0.981783 0.000010 0.000010 0.000010 0.000010 0.000010 0.000010 0.000010 0.000010 0.000010 0.000010 0.000011 0.000010 0.000010 0.000010 0.000010 0.000010 0.000010 0.000010 0.000010 0.000010 0.000010 0.000010 0.000010 0.000010 0.012222
0.000010 0.000010 0.000010 0.041925 0.000010 0.000010 0.000010 0.033049 0.000010 0.000010 0.000010 0.021177 0.000010 0.000010 0.001224 0.000010 0.000010 0.010353 0.003274 0.000010 0.000010 0.016540 0.000010 0.000010 0.000010 0.831908 0.000010 0.000010 0.000010 0.000010 0.000010 0.005631 0.000010 0.002476 0.000010 0.000010 0.001017 0.000010 0.000010 0.000010 0.000010 0.000010 0.000010 0.000010 0.000010 0.008756 0.010421 0.000010 0.000010 0.000010 0.011881
0.000010 0.000010 0.000010 0.000010 0.000010 0.000010 0.000010 0.000010 0.000010 0.000010 0.000010 0.000010 0.000010 0.000010 0.000010 0.000010 0.000010 0.000010 0.000010 0.000010 0.000010 0.013285 0.000010 0.000010 0.000010 0.903997 0.014284 0.000010 0.000010 0.000010 0.000010 0.000946 0.000010 0.000010 0.005865 0.000010 0.000010 0.046806 0.000010 0.000010 0.000010 0.000010 0.000010 0.000010 0.000010 0.000010 0.000336 0.010724 0.000010 0.000010 0.003337
0.000010 0.000010 0.000010 0.000010 0.000010 0.000010 0.000010 0.000010 0.000010 0.000010 0.000010 0.000010 0.000010 0.000010 0.000010 0.000010 0.000010 0.000010 0.000010 0.000010 0.000010 0.000010 0.000010 0.000010 0.000010 0.999500 0.000010 0.000010 0.000010 0.000010 0.000010 0.000010 0.000010 0.000010 0.000010 0.000010 0.000010 0.000010 0.000010 0.000010 0.000010 0.000010 0.000010 0.000010 0.000010 0.000010 0.000010 0.000010 0.000010 0.000010 0.000010
0.000010 0.000010 0.000010 0.000010 0.000010 0.000010 0.000010 0.000010 0.000010 0.000010 0.000010 0.000010 0.000010 0.000010 0.000010 0.000010 0.000010 0.000010 0.000010 0.000010 0.000010 0.000010 0.000010 0.000010 0.000010 0.999500 0.000010 0.000010 0.000010 0.000010 0.000010 0.000010 0.000010 0.000010 0.000010 0.000010 0.000010 0.000010 0.000010 0.000010 0.000010 0.000010 0.000010 0.000010 0.000010 0.000010 0.000010 0.000010 0.000010 0.000010 0.000010
0.000010 0.000010 0.000010 0.005625 0.000010 0.001287 0.008300 0.000010 0.000010 0.000010 0.000010 0.055840 0.000010 0.000010 0.006062 0.000010 0.007920 0.006396 0.000010 0.000010 0.000010 0.091773 0.009650 0.000010 0.000010 0.661198 0.020961 0.000010 0.000010 0.000010 0.000010 0.017826 0.000010 0.015469 0.002018 0.000010 0.000010 0.050477 0.000010 0.000010 0.000010 0.000010 0.000010 0.000010 0.000010 0.000010 0.000010 0.000010 0.000010 0.000010 0.038848
0.000010 0.000010 0.000010 0.000010 0.000010 0.000010 0.000010 0.000010 0.000010 0.000010 0.000010 0.004841 0.000010 0.000010 0.000010 0.000010 0.000010 0.000010 0.000010 0.000010 0.000010 0.053794 0.000010 0.000010 0.000010 0.892270 0.000010 0.000010 0.000010 0.000010 0.000010 0.000010 0.000010 0.000010 0.000010 0.000010 0.000010 0.048626 0.000010 0.000010 0.000010 0.000010 0.000010 0.000010 0.000010 0.000010 0.000010 0.000010 0.000010 0.000010 0.000010
0.000010 0.000010 0.000010 0.000010 0.000010 0.000010 0.000010 0.000010 0.000010 0.000010 0.000010 0.047552 0.000010 0.000010 0.006101 0.000010 0.000010 0.000010 0.000010 0.008089 0.000010 0.067120 0.000010 0.000010 0.000010 0.854695 0.000010 0.000010 0.000010 0.000010 0.000010 0.000010 0.000010 0.003917 0.001728 0.000010 0.001085 0.000992 0.000010 0.000010 0.000010 0.000010 0.000010 0.000010 0.000010 0.000010 0.000010 0.008311 0.000010 0.000010 0.000010
0.000010 0.000010 0.000010 0.000010 0.000010 0.000010 0.000010 0.000010 0.000010 0.000010 0.000010 0.000010 0.000010 0.000010 0.000010 0.000010 0.000010 0.000010 0.000010 0.000010 0.000010 0.000010 0.000010 0.000010 0.000010 0.999500 0.000010 0.000010 0.000010 0.000010 0.000010 0.000010 0.000010 0.000010 0.000010 0.000010 0.000010 0.000010 0.000010 0.000010 0.000010 0.000010 0.000010 0.000010 0.000010 0.000010 0.000010 0.000010 0.000010 0.000010 0.000010
0.001334 0.032200 0.000010 0.108643 0.000010 0.026429 0.007006 0.000010 0.000010 0.000010 0.000010 0.001982 0.000010 0.000010 0.006513 0.000010 0.004633 0.000010 0.000010 0.000010 0.000010 0.048200 0.003578 0.000010 0.000010 0.696759 0.000010 0.024977 0.000010 0.000010 0.000010 0.000010 0.007766 0.024622 0.000010 0.000010 0.000010 0.000010 0.004999 0.000010 0.000010 0.000010 0.000010 0.000010 0.000010 0.000010 0.000010 0.000010 0.000010 0.000010 0.000010
0.000010 0.000010 0.000010 0.000010 0.000010 0.002369 0.000010 0.000010 0.085591 0.000010 0.000010 0.000010 0.000010 0.000010 0.000010 0.000010 0.000010 0.000010 0.000010 0.000010 0.000010 0.001314 0.000010 0.000010 0.000010 0.868537 0.000010 0.000010 0.000010 0.000010 0.000010 0.000010 0.008331 0.000010 0.000010 0.000010 0.000010 0.000010 0.000010 0.000010 0.000010 0.000010 0.000010 0.000010 0.000010 0.000010 0.000010 0.000010 0.000010 0.000010 0.033408
0.050922 0.030734 0.000010 0.034713 0.000010 0.005378 0.076697 0.063205 0.007702 0.000010 0.000010 0.053197 0.000010 0.000010 0.007582 0.000010 0.088474 0.042079 0.015796 0.030119 0.000010 0.046360 0.026719 0.000010 0.000010 0.139369 0.036892 0.018494 0.000010 0.000010 0.000010 0.055291 0.000010 0.022748 0.000010 0.000010 0.033247 0.055096 0.000010 0.006717 0.000010 0.001631 0.000010 0.000010 0.000010 0.016860 0.000010 0.000010 0.000010 0.000010 0.033726
0.000010 0.000010 0.001194 0.004774 0.000010 0.000010 0.397833 0.000010 0.068913 0.000010 0.000010 0.037539 0.000010 0.000010 0.000010 0.000010 0.013311 0.000010 0.003276 0.000010 0.000010 0.005063 0.004855 0.000010 0.000010 0.011837 0.015350 0.060852 0.009343 0.000711 0.000010 0.033541 0.000010 0.027063 0.000010 0.000010 0.013272 0.000010 0.001474 0.011759 0.000010 0.000010 0.000010 0.000010 0.000010 0.277731 0.000010 0.000010 0.000010 0.000010 0.000010
0.000010 0.000010 0.000010 0.000010 0.000010 0.000010 0.351151 0.000010 0.000010 0.007326 0.000010 0.001735 0.000010 0.000010 0.003824 0.000010 0.050457 0.025776 0.000010 0.000010 0.000010 0.015966 0.021129 0.000010 0.012878 0.058903 0.000010 0.000010 0.000010 0.000010 0.000010 0.065968 0.000010 0.000010 0.005987 0.000010 0.023031 0.000010 0.000010 0.008138 0.000010 0.000010 0.000010 0.000010 0.000010 0.301554 0.000010 0.013539 0.000010 0.000010 0.032300
0.000010 0.009320 0.002992 0.034242 0.000010 0.001364 0.096676 0.017286 0.199182 0.000010 0.000010 0.000010 0.000010 0.000010 0.001207 0.000010 0.041360 0.028995 0.005878 0.000010 0.000010 0.000010 0.000010 0.000010 0.000010 0.001428 0.004530 0.333407 0.000010 0.000010 0.000010 0.110693 0.000010 0.000010 0.005527 0.000010 0.003456 0.000010 0.000010 0.000010 0.000010 0.008430 0.000010 0.011770 0.000554 0.080492 0.000010 0.000919 0.000010 0.000010 0.000010
0.015480 0.029893 0.018071 0.092177 0.000010 0.032108 0.248302 0.000988 0.172005 0.000010 0.000010 0.000010 0.000191 0.000010 0.000010 0.000010 0.031575 0.007500 0.000010 0.005890 0.000010 0.018354 0.000010 0.000010 0.000010 0.000010 0.000010 0.028720 0.000010 0.000010 0.000010 0.042368 0.000010 0.015177 0.000010 0.000010 0.010552 0.003615 0.006858 0.000010 0.000010 0.006851 0.000010 0.000010 0.000010 0.194221 0.009928 0.000010 0.007557 0.000010 0.001348
0.000010 0.000010 0.010515 0.039531 0.000010 0.008790 0.242307 0.003951 0.382128 0.000175 0.000010 0.000010 0.000010 0.000010 0.000010 0.000010 0.000010 0.022000 0.000010 0.000010 0.000010 0.003529 0.000010 0.000010 0.000010 0.000010 0.000010 0.000010 0.000010 0.000010 0.000010 0.043881 0.000010 0.010539 0.000010 0.000010 0.030416 0.000010 0.000010 0.011509 0.000010 0.000010 0.000010 0.000010 0.000010 0.166421 0.012365 0.000010 0.004707 0.000010 0.006898
0.000010 0.010416 0.003756 0.000010 0.000010 0.018836 0.360074 0.000010 0.011474 0.020482 0.000010 0.015388 0.000010 0.000010 0.000010 0.000010 0.076638 0.007564 0.000010 0.000010 0.000010 0.010149 0.000010 0.000010 0.000010 0.008646 0.000010 0.002326 0.000010 0.000010 0.000010 0.066062 0.000010 0.021380 0.008725 0.000010 0.014214 0.002937 0.000010 0.006159 0.000010 0.000010 0.005005 0.000010 0.000010 0.326502 0.000010 0.000922 0.000010 0.000010 0.002055
0.000010 0.003664 0.000010 0.000010 0.000010 0.013087 0.386211 0.000010 0.000010 0.000010 0.000010 0.000010 0.012171 0.000010 0.008337 0.000010 0.065843 0.017639 0.000010 0.000010 0.000010 0.000010 0.000761 0.000010 0.005397 0.011227 0.000010 0.000010 0.001077 0.000010 0.000010 0.060312 0.010269 0.029706 0.000010 0.000010 0.012844 0.000010 0.000010 0.010757 0.000010 0.000010 0.000010 0.008653 0.000010 0.303852 0.000010 0.000010 0.016855 0.000010 0.021028
0.000010 0.000010 0.000010 0.012119 0.000010 0.000010 0.419556 0.000010 0.000010 0.000010 0.000010 0.000010 0.005365 0.000010 0.000010 0.000010 0.050664 0.010232 0.000010 0.000010 0.000010 0.014604 0.013090 0.000010 0.006409 0.015042 0.011793 0.000010 0.000010 0.000010 0.000010 0.076445 0.003480 0.015669 0.000010 0.003385 0.023374 0.000010 0.010464 0.000010 0.000010 0.000010 0.000010 0.000010 0.000010 0.307969 0.000010 0.000010 0.000010 0.000010 0.000010
0.000010 0.000010 0.000010 0.020163 0.000010 0.021637 0.391499 0.034617 0.028342 0.007436 0.000010 0.000010 0.000010 0.000010 0.000010 0.000010 0.033199 0.022336 0.000010 0.000010 0.000010 0.027634 0.005411 0.000010 0.000010 0.000010 0.000010 0.003280 0.000010 0.000010 0.012394 0.063454 0.000010 0.015580 0.000617 0.000010 0.006348 0.000010 0.000010 0.000010 0.000010 0.000010 0.000010 0.000010 0.000010 0.288272 0.000010 0.000010 0.000569 0.000010 0.016892
0.000010 0.011001 0.000010 0.000010 0.000010 0.356243 0.029597 0.000010 0.000010 0.000010 0.000010 0.083029 0.000010 0.000010 0.005888 0.000010 0.087137 0.000010 0.002600 0.000010 0.000010 0.004014 0.026069 0.000010 0.000010 0.065553 0.000010 0.000010 0.000010 0.000010 0.000010 0.002989 0.008538 0.000010 0.000010 0.000010 0.000010 0.205510 0.000010 0.000010 0.000010 0.000010 0.000010 0.000010 0.000010 0.004452 0.000010 0.003384 0.012827 0.000010 0.090829
0.010840 0.000010 0.000010 0.010709 0.000010 0.515819 0.020450 0.000010 0.000010 0.000010 0.000010 0.081861 0.000010 0.000010 0.008833 0.000010 0.067233 0.003820 0.000010 0.002652 0.000010 0.017189 0.000010 0.000010 0.000010 0.060445 0.000010 0.000010 0.000010 0.000010 0.000010 0.009395 0.010926 0.000010 0.000014 0.000010 0.000010 0.111331 0.000010 0.000010 0.000010 0.000010 0.000010 0.000010 0.000010 0.001554 0.000010 0.000010 0.014347 0.000010 0.052251
0.000010 0.001869 0.000010 0.046845 0.000010 0.505162 0.000956 0.000010 0.000010 0.000010 0.000010 0.052372 0.000010 0.000010 0.000010 0.000010 0.052638 0.000010 0.000010 0.000010 0.000010 0.000010 0.009824 0.000010 0.000010 0.066231 0.025614 0.000010 0.000010 0.000010 0.000010 0.023509 0.000010 0.012133 0.000010 0.000010 0.000010 0.119799 0.000010 0.009332 0.000010 0.000010 0.000010 0.000010 0.000010 0.000010 0.026434 0.006322 0.000961 0.000010 0.039661
0.000010 0.000010 0.000010 0.023777 0.000010 0.707484 0.000010 0.000010 0.000010 0.000010 0.000010 0.056012 0.000010 0.000010 0.008332 0.000010 0.050964 0.000010 0.000010 0.000010 0.000010 0.015709 0.000010 0.000010 0.000010 0.027861 0.000010 0.000010 0.000010 0.000010 0.000010 0.000010 0.000010 0.000010 0.013127 0.000010 0.000010 0.074440 0.000010 0.000010 0.000010 0.000010 0.000010 0.000010 0.000010 0.000010 0.000010 0.000010 0.000010 0.000010 0.021883
0.000010 0.000010 0.000010 0.003383 0.000010 0.656070 0.000010 0.014252 0.000010 0.000010 0.000010 0.060065 0.000010 0.000010 0.000010 0.000010 0.019159 0.000010 0.006723 0.000010 0.000010 0.020357 0.000010 0.000010 0.000010 0.032053 0.000010 0.000010 0.000010 0.000010 0.000010 0.000010 0.000010 0.007016 0.000010 0.000010 0.000010 0.115176 0.000010 0.000010 0.000010 0.008027 0.000010 0.000010 0.000010 0.000010 0.000010 0.000010 0.037822 0.000010 0.019517
0.000010 0.000043 0.000010 0.005102 0.000010 0.662411 0.003975 0.000010 0.050152 0.000010 0.000010 0.026087 0.000010 0.000010 0.011892 0.000010 0.043729 0.000010 0.000010 0.000010 0.000010 0.000010 0.026897 0.000010 0.000010 0.022190 0.017691 0.000010 0.000010 0.000010 0.000010 0.000010 0.000010 0.011369 0.000010 0.000010 0.000010 0.077610 0.000010 0.000010 0.000010 0.000010 0.000010 0.000010 0.000010 0.000010 0.000010 0.009240 0.000694 0.000010 0.030567
0.000010 0.000010 0.000014 0.000010 0.000010 0.999496 0.000010 0.000010 0.000010 0.000010 0.000010 0.000010 0.000010 0.000010 0.000010 0.000010 0.000010 0.000010 0.000010 0.000010 0.000010 0.000010 0.000010 0.000010 0.000010 0.000010 0.000010 0.000010 0.000010 0.000010 0.000010 0.000010 0.000010 0.000010 0.000010 0.000010 0.000010 0.000010 0.000010 0.000010 0.000010 0.000010 0.000010 0.000010 0.000010 0.000010 0.000010 0.000010 0.000010 0.000010 0.000010
0.000010 0.000010 0.000010 0.000010 0.000010 0.943240 0.000010 0.000010 0.000010 0.000010 0.000010 0.000306 0.000010 0.000010 0.000010 0.000010 0.000010 0.000010 0.000010 0.000010 0.000010 0.006684 0.000010 0.000010 0.000010 0.023698 0.000010 0.000010 0.000010 0.000010 0.000010 0.000010 0.000010 0.000010 0.000010 0.000010 0.000010 0.016949 0.000010 0.000010 0.000010 0.000010 0.000010 0.000010 0.000010 0.000010 0.007502 0.001181 0.000010 0.000010 0.000010
0.000010 0.000010 0.000010 0.000010 0.000010 0.999497 0.000010 0.000010 0.000010 0.000010 0.000010 0.000010 0.000010 0.000010 0.000010 0.000010 0.000010 0.000010 0.000010 0.000010 0.000010 0.000010 0.000010 0.000010 0.000010 0.000013 0.000010 0.000010 0.000010 0.000010 0.000010 0.000010 0.000010 0.000010 0.000010 0.000010 0.000010 0.000010 0.000010 0.000010 0.000010 0.000010 0.000010 0.000010 0.000010 0.000010 0.000010 0.000010 0.000010 0.000010 0.000010
0.000010 0.000010 0.000014 0.000010 0.000010 0.999495 0.000010 0.000010 0.000010 0.000010 0.000010 0.000010 0.000010 0.000010 0.000010 0.000010 0.000010 0.000010 0.000010 0.000010 0.000010 0.000010 0.000010 0.000010 0.000010 0.000010 0.000011 0.000010 0.000010 0.000010 0.000010 0.000010 0.000010 0.000010 0.000010 0.000010 0.000010 0.000010 0.000010 0.000010 0.000010 0.000010 0.000010 0.000010 0.000010 0.000010 0.000010 0.000010 0.000010 0.000010 0.000010
0.000010 0.000010 0.000010 0.000010 0.000010 0.689666 0.000010 0.000010 0.131799 0.000010 0.000010 0.000010 0.000010 0.000010 0.000010 0.000010 0.022143 0.014218 0.000010 0.000010 0.000010 0.000010 0.000010 0.000010 0.000010 0.054184 0.009632 0.010394 0.000010 0.000010 0.000010 0.000010 0.000010 0.000010 0.000010 0.000010 0.004318 0.018300 0.000010 0.000010 0.000010 0.000010 0.000010 0.000010 0.000010 0.000010 0.000010 0.000010 0.002016 0.000010 0.042930
0.009771 0.004056 0.000010 0.000010 0.000010 0.789496 0.000010 0.000010 0.071039 0.000010 0.000010 0.000010 0.000010 0.000010 0.001481 0.000010 0.013071 0.000010 0.000010 0.000010 0.000010 0.000010 0.000010 0.000010 0.000010 0.029785 0.000010 0.000010 0.000010 0.000010 0.000010 0.000010 0.000167 0.000010 0.000010 0.000010 0.000010 0.058435 0.000010 0.000010 0.000010 0.000010 0.000010 0.000010 0.000010 0.000010 0.000010 0.000010 0.000010 0.000010 0.022289
0.000010 0.000010 0.000010 0.000010 0.000010 0.765513 0.000010 0.000010 0.063739 0.000010 0.000010 0.006566 0.000010 0.000010 0.000010 0.000010 0.067021 0.000010 0.000010 0.000010 0.000010 0.000010 0.000010 0.000010 0.000010 0.024424 0.000010 0.000010 0.000010 0.000010 0.000010 0.020919 0.000010 0.000011 0.000010 0.000010 0.000010 0.006025 0.000010 0.000010 0.000010 0.000010 0.000010 0.000010 0.000010 0.000010 0.000010 0.006196 0.000010 0.000010 0.039175
0.000010 0.000010 0.000010 0.020073 0.000010 0.680943 0.000010 0.000010 0.050201 0.000010 0.000010 0.036083 0.000010 0.000010 0.000010 0.000010 0.000010 0.000010 0.000010 0.000010 0.000010 0.000010 0.000010 0.000010 0.000010 0.032477 0.000010 0.007003 0.000010 0.000010 0.000010 0.053034 0.000010 0.000010 0.000010 0.000010 0.004442 0.059018 0.000010 0.000010 0.000010 0.000010 0.000010 0.000010 0.000010 0.004240 0.000010 0.004482 0.010926 0.000010 0.036698
0.000010 0.000010 0.000010 0.000010 0.000010 0.729859 0.016800 0.000010 0.000010 0.000010 0.000010 0.064034 0.000010 0.000010 0.000010 0.000010 0.022717 0.005290 0.000010 0.008479 0.000010 0.012689 0.000010 0.000010 0.000010 0.036704 0.000010 0.007939 0.000010 0.000010 0.000010 0.001254 0.000010 0.000010 0.000010 0.000010 0.000010 0.093835 0.000010 0.000010 0.000010 0.000010 0.000010 0.000010 0.000010 0.000010 0.000010 0.000010 0.000010 0.000010 0.000010
0.000010 0.000010 0.000010 0.000010 0.000010 0.674776 0.000010 0.014408 0.044998 0.000010 0.000010 0.034891 0.000010 0.000010 0.005269 0.000010 0.000987 0.002935 0.000010 0.000010 0.000010 0.000010 0.000010 0.000010 0.000010 0.019853 0.000010 0.000010 0.000010 0.000010 0.000010 0.021464 0.000010 0.015558 0.000010 0.000010 0.001493 0.072464 0.002461 0.002300 0.000010 0.003084 0.000010 0.000010 0.000010 0.016066 0.000010 0.000010 0.042584 0.000010 0.024079
0.000010 0.000010 0.000010 0.041151 0.000010 0.890053 0.000010 0.000010 0.000010 0.002771 0.000010 0.005429 0.000010 0.000010 0.000010 0.000010 0.000010 0.000010 0.000010 0.000010 0.000010 0.008857 0.000010 0.002487 0.000010 0.000010 0.000010 0.012847 0.000010 0.000010 0.000010 0.000010 0.000010 0.000010 0.007086 0.000010 0.000010 0.028900 0.000010 0.000010 0.000010 0.000010 0.000010 0.000010 0.000010 0.000010 0.000010 0.000010 0.000010 0.000010 0.000010
0.000010 0.026680 0.000010 0.000010 0.000010 0.767942 0.000010 0.000010 0.000010 0.000010 0.000010 0.004125 0.000010 0.000010 0.000010 0.000010 0.000010 0.000010 0.000010 0.000010 0.000010 0.011738 0.023164 0.000010 0.000010 0.031577 0.008305 0.021506 0.000010 0.000010 0.000010 0.000010 0.000013 0.000010 0.000010 0.000010 0.000010 0.059715 0.000010 0.000010 0.000010 0.000409 0.000010 0.000010 0.000010 0.000010 0.000010 0.016634 0.027813 0.000010 0.000010
0.000010 0.000010 0.000010 0.011137 0.000010 0.911088 0.000010 0.000010 0.045274 0.000010 0.000010 0.000010 0.000010 0.000010 0.000010 0.000010 0.000010 0.000010 0.000010 0.000010 0.000010 0.002617 0.000010 0.000010 0.000010 0.000010 0.000010 0.000010 0.000010 0.000010 0.000010 0.000010 0.000010 0.000010 0.000010 0.000010 0.000010 0.029424 0.000010 0.000010 0.000010 0.000010 0.000010 0.000010 0.000010 0.000010 0.000010 0.000010 0.000010 0.000010 0.000010
0.000010 0.000010 0.000010 0.000010 0.000010 0.989703 0.000010 0.000010 0.000010 0.000010 0.000010 0.000010 0.000010 0.000010 0.000010 0.000010 0.000010 0.000010 0.000010 0.000010 0.000010 0.000010 0.000010 0.000010 0.000010 0.000010 0.000010 0.000010 0.000010 0.000010 0.000010 0.000010 0.000010 0.000010 0.000010 0.000010 0.000010 0.000010 0.000010 0.000010 0.000010 0.000010 0.000010 0.000010 0.000010 0.000010 0.009807 0.000010 0.000010 0.000010 0.000010
0.010517 0.000010 0.000010 0.026092 0.000010 0.000010 0.000010 0.000010 0.049233 0.000010 0.000010 0.080524 0.000010 0.000010 0.000010 0.000010 0.004035 0.041654 0.000010 0.000010 0.000010 0.017686 0.000010 0.000010 0.000010 0.009830 0.000010 0.554940 0.000010 0.000010 0.000010 0.188299 0.000010 0.000010 0.000010 0.000010 0.004899 0.000010 0.000010 0.000010 0.000010 0.000010 0.000010 0.000010 0.000010 0.000010 0.002880 0.000010 0.009032 0.000010 0.000010
0.000010 0.000010 0.000010 0.019563 0.000010 0.004775 0.078346 0.000010 0.058263 0.000010 0.000010 0.028594 0.000010 0.000010 0.000010 0.000010 0.049064 0.034024 0.003061 0.000010 0.000010 0.000010 0.000919 0.000010 0.000010 0.014261 0.000010 0.526836 0.002998 0.000010 0.000010 0.054592 0.001986 0.000010 0.002565 0.000010 0.027215 0.021002 0.000010 0.000010 0.000010 0.005953 0.000010 0.000010 0.000010 0.060127 0.000010 0.000010 0.005546 0.000010 0.000010
0.020462 0.000010 0.000010 0.002802 0.000010 0.000010 0.015860 0.000010 0.000010 0.000010 0.000010 0.067419 0.000010 0.000010 0.000010 0.000010 0.000010 0.027763 0.014114 0.000010 0.000010 0.001040 0.000010 0.000010 0.000010 0.024782 0.000010 0.586921 0.000010 0.000010 0.000010 0.208569 0.000010 0.000010 0.000010 0.000010 0.014349 0.000010 0.000010 0.000010 0.000010 0.000010 0.000010 0.000010 0.000010 0.000010 0.011004 0.004534 0.000010 0.000010 0.000010
0.000027 0.005480 0.000010 0.062239 0.000010 0.000010 0.016690 0.012892 0.058698 0.000010 0.000010 0.043839 0.000010 0.000010 0.011169 0.000010 0.012976 0.036669 0.024120 0.000010 0.000010 0.004190 0.000010 0.000010 0.000010 0.000010 0.007654 0.493557 0.000010 0.000010 0.000010 0.107670 0.000010 0.000010 0.000010 0.000010 0.004501 0.012172 0.000010 0.012118 0.000010 0.054556 0.000010 0.000010 0.000010 0.000101 0.000010 0.000010 0.018383 0.000010 0.000010
0.005170 0.005287 0.000010 0.059239 0.000010 0.001403 0.003491 0.015161 0.000010 0.000010 0.000010 0.050807 0.000010 0.000010 0.011536 0.000010 0.000010 0.030931 0.006157 0.000010 0.000010 0.011894 0.012116 0.000010 0.000010 0.005696 0.000010 0.599414 0.000010 0.000010 0.000010 0.134948 0.014970 0.012425 0.000010 0.000010 0.000010 0.001304 0.000010 0.000010 0.000010 0.000010 0.000010 0.000010 0.000010 0.014318 0.000010 0.000010 0.003423 0.000010 0.000010
0.023100 0.000010 0.000010 0.004229 0.000010 0.009019 0.000010 0.003397 0.016656 0.000010 0.000010 0.012250 0.000010 0.000010 0.014566 0.000010 0.074659 0.036954 0.022836 0.000010 0.000010 0.000010 0.000010 0.000010 0.000010 0.000985 0.005410 0.587822 0.000010 0.000010 0.000010 0.121574 0.006573 0.000010 0.000010 0.000010 0.000010 0.038789 0.000010 0.000010 0.000010 0.000010 0.000010 0.000010 0.000010 0.008950 0.000010 0.002969 0.002658 0.000010 0.006293
0.043757 0.009751 0.000010 0.009111 0.000010 0.000010 0.000010 0.003609 0.000010 0.000010 0.000010 0.000010 0.000010 0.000010 0.000764 0.000010 0.054711 0.079549 0.000010 0.000010 0.000010 0.011157 0.000010 0.000010 0.000010 0.019016 0.000010 0.607493 0.000010 0.000010 0.000010 0.108934 0.000032 0.000010 0.019119 0.000010 0.004747 0.000010 0.000010 0.003592 0.000010 0.000010 0.000010 0.000010 0.000010 0.000010 0.000010 0.000010 0.024308 0.000010 0.000010
0.020273 0.008363 0.000010 0.026745 0.000010 0.008655 0.000972 0.013174 0.009668 0.000010 0.000010 0.011616 0.000010 0.000010 0.000010 0.000010 0.016345 0.097007 0.023460 0.000010 0.000010 0.000010 0.000010 0.000010 0.000010 0.000809 0.013113 0.543407 0.000010 0.000010 0.000010 0.151915 0.000015 0.000010 0.009497 0.000010 0.010381 0.009794 0.000010 0.000300 0.000010 0.000010 0.000010 0.000010 0.000010 0.000010 0.000010 0.002633 0.017764 0.000010 0.003813
0.000010 0.002683 0.000010 0.004688 0.000010 0.000010 0.000010 0.029318 0.000010 0.000010 0.000010 0.070109 0.000010 0.000010 0.003314 0.000010 0.031543 0.042360 0.013483 0.000010 0.000010 0.021469 0.004332 0.000010 0.000010 0.000010 0.000010 0.601112 0.000010 0.000010 0.000010 0.110124 0.000010 0.007615 0.002293 0.000010 0.026347 0.000010 0.000010 0.000010 0.000010 0.000010 0.000010 0.000010 0.000010 0.003275 0.012911 0.012693 0.000010 0.000010 0.000010
0.033491 0.000010 0.000010 0.025529 0.000010 0.000010 0.001914 0.006074 0.000010 0.000010 0.000010 0.046765 0.000010 0.000010 0.009406 0.000010 0.008215 0.059411 0.000010 0.000010 0.000010 0.015744 0.000010 0.000010 0.000010 0.000010 0.021926 0.577846 0.000010 0.000010 0.000010 0.104066 0.000010 0.012540 0.000010 0.000010 0.019354 0.007577 0.000819 0.003455 0.000010 0.000010 0.000010 0.000010 0.000010 0.021948 0.000010 0.009277 0.014334 0.000010 0.000010
0.021040 0.001386 0.000010 0.033823 0.000010 0.000010 0.000010 0.033482 0.000010 0.000010 0.000010 0.031207 0.000010 0.000010 0.000010 0.000010 0.020821 0.083239 0.000017 0.000678 0.000010 0.016302 0.008888 0.000010 0.000010 0.000010 0.037678 0.555016 0.000010 0.000010 0.000010 0.102526 0.000010 0.000010 0.000010 0.000010 0.005021 0.026776 0.000010 0.000010 0.000010 0.000010 0.000010 0.000010 0.000010 0.000010 0.000010 0.005086 0.012692 0.000010 0.004003
0.037391 0.005093 0.000010 0.029616 0.000010 0.009022 0.003563 0.003196 0.022230 0.000010 0.000010 0.037546 0.000010 0.000010 0.002055 0.000010 0.035242 0.033007 0.025162 0.000010 0.000010 0.005442 0.000010 0.000010 0.000010 0.000010 0.000010 0.572588 0.000010 0.000010 0.000010 0.121308 0.006873 0.018171 0.000010 0.000010 0.000010 0.014964 0.000010 0.000010 0.000010 0.000010 0.000010 0.000010 0.000010 0.000010 0.000010 0.000010 0.005885 0.000010 0.011335
0.007717 0.000010 0.000010 0.016625 0.000010 0.000010 0.000010 0.002482 0.000010 0.000010 0.000010 0.042789 0.000010 0.000010 0.000010 0.000010 0.020391 0.035676 0.032089 0.000010 0.000010 0.003017 0.016325 0.000010 0.000010 0.000010 0.005113 0.627033 0.000010 0.000010 0.000010 0.145206 0.000010 0.000010 0.000010 0.000010 0.020337 0.015797 0.000010 0.000010 0.000010 0.000010 0.000010 0.000010 0.000010 0.002212 0.006419 0.000433 0.000010 0.000010 0.000010
0.013997 0.000010 0.000010 0.048431 0.000010 0.000010 0.000010 0.006786 0.000010 0.000010 0.000010 0.010814 0.000010 0.000010 0.006436 0.000010 0.054608 0.025054 0.038123 0.000010 0.000010 0.000242 0.000010 0.000010 0.000010 0.027629 0.012426 0.591667 0.000010 0.000010 0.000010 0.129568 0.000469 0.010531 0.000010 0.000010 0.003195 0.000010 0.000010 0.000010 0.000010 0.000010 0.000010 0.000010 0.000010 0.000010 0.000010 0.015446 0.004248 0.000010 0.000010
0.000010 0.000010 0.000010 0.030555 0.000010 0.017182 0.000365 0.005878 0.009305 0.000010 0.000010 0.016569 0.000010 0.000010 0.005392 0.000010 0.040326 0.047990 0.010904 0.000010 0.000010 0.013249 0.007526 0.000010 0.000010 0.000010 0.000010 0.592704 0.000010 0.000010 0.000010 0.140480 0.003070 0.002891 0.000010 0.000010 0.000010 0.000010 0.000010 0.000010 0.000010 0.011874 0.000010 0.000010 0.000010 0.012786 0.000010 0.000010 0.013269 0.000010 0.017375
0.029348 0.034901 0.000010 0.029259 0.000010 0.000010 0.013255 0.000010 0.000010 0.000010 0.000010 0.042004 0.000010 0.000010 0.003588 0.000010 0.030068 0.019676 0.027267 0.000010 0.000010 0.000010 0.000010 0.000010 0.000010 0.014691 0.000010 0.591796 0.000010 0.000010 0.000010 0.146629 0.000010 0.000010 0.005578 0.000010 0.000010 0.000010 0.000010 0.000010 0.000010 0.000010 0.000010 0.000010 0.000010 0.000010 0.000010 0.000010 0.010747 0.000010 0.000834
0.013729 0.036718 0.000010 0.013131 0.000010 0.000010 0.002312 0.022422 0.011948 0.000010 0.000010 0.023276 0.000010 0.000010 0.000010 0.000010 0.040150 0.056139 0.027762 0.000513 0.000010 0.000010 0.000010 0.000010 0.000010 0.013971 0.002303 0.557081 0.000010 0.000010 0.000010 0.129683 0.000010 0.000010 0.007476 0.000010 0.006812 0.021041 0.000010 0.000010 0.000010 0.000010 0.000010 0.000010 0.000010 0.000010 0.000010 0.011592 0.000010 0.000010 0.001631
0.001804 0.000028 0.000010 0.026586 0.000010 0.008042 0.000010 0.014469 0.018515 0.000010 0.000010 0.025809 0.000010 0.000010 0.000010 0.000010 0.024702 0.037769 0.023127 0.000010 0.000010 0.000010 0.000010 0.000010 0.000010 0.016556 0.015079 0.594681 0.000010 0.000010 0.000010 0.138833 0.003418 0.000623 0.000010 0.000010 0.014981 0.000010 0.000010 0.000010 0.000010 0.010962 0.000010 0.000010 0.000010 0.000010 0.000010 0.013617 0.010089 0.000010 0.000010
0.019596 0.000010 0.000010 0.038352 0.000010 0.015037 0.009378 0.003374 0.000010 0.000010 0.000010 0.018384 0.000010 0.000010 0.009653 0.000010 0.003512 0.033088 0.020666 0.000010 0.000010 0.006276 0.000010 0.000010 0.000010 0.020252 0.002446 0.562344 0.000010 0.000010 0.000010 0.160170 0.002400 0.000010 0.000614 0.000010 0.006916 0.027571 0.002057 0.000010 0.000010 0.000010 0.000010 0.000010 0.000010 0.004675 0.002266 0.014428 0.016276 0.000010 0.000010
0.073030 0.000010 0.000010 0.028563 0.000010 0.011869 0.000010 0.000010 0.000010 0.000010 0.000010 0.033424 0.000010 0.000010 0.008171 0.000010 0.036181 0.036685 0.000010 0.000010 0.000010 0.019540 0.000010 0.000010 0.000010 0.015367 0.000010 0.570501 0.000010 0.000010 0.000010 0.137614 0.005003 0.000010 0.000010 0.000010 0.000208 0.000010 0.000010 0.000010 0.000010 0.000010 0.000010 0.000010 0.000010 0.006116 0.002412 0.004699 0.010278 0.000010 0.000010
0.000010 0.004862 0.000010 0.012374 0.000010 0.007189 0.000010 0.031047 0.000010 0.000010 0.000010 0.000010 0.000010 0.000010 0.024539 0.000010 0.034717 0.700458 0.028750 0.000010 0.000010 0.000010 0.000010 0.000010 0.000010 0.000010 0.003919 0.025652 0.000010 0.000010 0.000010 0.054156 0.013316 0.028528 0.000684 0.000010 0.000010 0.011253 0.000010 0.000010 0.000010 0.000010 0.000010 0.000010 0.000010 0.000010 0.000010 0.006273 0.011943 0.000010 0.000010
0.000010 0.000010 0.000010 0.000010 0.000010 0.000010 0.000010 0.000010 0.000010 0.000010 0.000010 0.000010 0.000010 0.000010 0.000010 0.000010 0.000010 0.983441 0.000010 0.000010 0.000010 0.000010 0.000010 0.000010 0.000010 0.000010 0.000010 0.000010 0.000010 0.000010 0.000010 0.000010 0.000010 0.000010 0.000010 0.000010 0.000010 0.000010 0.000010 0.000010 0.000010 0.000010 0.000010 0.000010 0.000010 0.000010 0.000010 0.000010 0.016069 0.000010 0.000010
0.000010 0.000010 0.000010 0.000010 0.000010 0.000010 0.000010 0.000010 0.000010 0.000010 0.000010 0.000010 0.000010 0.000010 0.000010 0.000010 0.000010 0.995346 0.000010 0.000010 0.000010 0.000010 0.000010 0.000010 0.000010 0.000010 0.000010 0.000010 0.000010 0.000010 0.000010 0.000010 0.000010 0.000010 0.000010 0.000010 0.000010 0.000010 0.000010 0.000010 0.000010 0.000010 0.000010 0.000010 0.000010 0.000010 0.000010 0.003183 0.000010 0.000010 0.000991
0.000010 0.000010 0.000010 0.000010 0.000010 0.000010 0.000010 0.000010 0.000010 0.000010 0.000010 0.000010 0.000010 0.000010 0.000010 0.000010 0.021125 0.962433 0.000010 0.000010 0.000010 0.000010 0.000010 0.000010 0.000010 0.000010 0.000010 0.010121 0.000010 0.000010 0.000010 0.000010 0.000010 0.000010 0.003954 0.000010 0.000010 0.001907 0.000010 0.000010 0.000010 0.000010 0.000010 0.000010 0.000010 0.000010 0.000010 0.000010 0.000010 0.000010 0.000010
0.000010 0.000010 0.000010 0.000010 0.000010 0.000010 0.000010 0.000010 0.000010 0.000010 0.000010 0.000010 0.000010 0.000010 0.009903 0.000010 0.000010 0.944180 0.000010 0.000010 0.000010 0.010626 0.004235 0.000010 0.000010 0.000010 0.000010 0.000010 0.000010 0.000010 0.000010 0.000010 0.000010 0.026232 0.000010 0.000010 0.000010 0.000010 0.000010 0.000010 0.000010 0.000010 0.000010 0.000010 0.000010 0.000010 0.000010 0.000010 0.004374 0.000010 0.000010
0.000010 0.000010 0.000010 0.000010 0.000010 0.000010 0.000010 0.000010 0.000010 0.000010 0.000010 0.000010 0.000010 0.000010 0.000010 0.000010 0.000010 0.999500 0.000010 0.000010 0.000010 0.000010 0.000010 0.000010 0.000010 0.000010 0.000010 0.000010 0.000010 0.000010 0.000010 0.000010 0.000010 0.000010 0.000010 0.000010 0.000010 0.000010 0.000010 0.000010 0.000010 0.000010 0.000010 0.000010 0.000010 0.000010 0.000010 0.000010 0.000010 0.000010 0.000010
0.000010 0.000010 0.000010 0.000010 0.000010 0.000010 0.000010 0.000010 0.000010 0.000010 0.000010 0.000010 0.000010 0.000010 0.000010 0.000010 0.000010 0.999500 0.000010 0.000010 0.000010 0.000010 0.000010 0.000010 0.000010 0.000010 0.000010 0.000010 0.000010 0.000010 0.000010 0.000010 0.000010 0.000010 0.000010 0.000010 0.000010 0.000010 0.000010 0.000010 0.000010 0.000010 0.000010 0.000010 0.000010 0.000010 0.000010 0.000010 0.000010 0.000010 0.000010
0.000010 0.000010 0.000010 0.000010 0.000010 0.000010 0.000010 0.000010 0.000010 0.000010 0.000010 0.000010 0.000010 0.000010 0.000010 0.000010 0.000010 0.999500 0.000010 0.000010 0.000010 0.000010 0.000010 0.000010 0.000010 0.000010 0.000010 0.000010 0.000010 0.000010 0.000010 0.000010 0.000010 0.000010 0.000010 0.000010 0.000010 0.000010 0.000010 0.000010 0.000010 0.000010 0.000010 0.000010 0.000010 0.000010 0.000010 0.000010 0.000010 0.000010 0.000010
0.000010 0.000010 0.000010 0.000010 0.000010 0.000010 0.000010 0.000010 0.000010 0.000010 0.000010 0.000010 0.000010 0.000010 0.000010 0.000010 0.000010 0.999500 0.000010 0.000010 0.000010 0.000010 0.000010 0.000010 0.000010 0.000010 0.000010 0.000010 0.000010 0.000010 0.000010 0.000010 0.000010 0.000010 0.000010 0.000010 0.000010 0.000010 0.000010 0.000010 0.000010 0.000010 0.000010 0.000010 0.000010 0.000010 0.000010 0.000010 0.000010 0.000010 0.000010
0.000010 0.000010 0.000010 0.000010 0.000010 0.000010 0.000010 0.000010 0.000010 0.000010 0.000010 0.000010 0.000010 0.000010 0.000010 0.000010 0.000010 0.979544 0.000010 0.000010 0.000010 0.000010 0.000010 0.000010 0.000010 0.000010 0.004985 0.000010 0.000010 0.000010 0.000010 0.000010 0.000010 0.014991 0.000010 0.000010 0.000010 0.000010 0.000010 0.000010 0.000010 0.000010 0.000010 0.000010 0.000010 0.000010 0.000010 0.000010 0.000010 0.000010 0.000010
0.000010 0.000010 0.000010 0.000010 0.000010 0.000010 0.000010 0.000010 0.000010 0.000010 0.000010 0.000010 0.000010 0.000010 0.000010 0.000010 0.000010 0.999500 0.000010 0.000010 0.000010 0.000010 0.000010 0.000010 0.000010 0.000010 0.000010 0.000010 0.000010 0.000010 0.000010 0.000010 0.000010 0.000010 0.000010 0.000010 0.000010 0.000010 0.000010 0.000010 0.000010 0.000010 0.000010 0.000010 0.000010 0.000010 0.000010 0.000010 0.000010 0.000010 0.000010
0.039118 0.012998 0.000010 0.000010 0.000010 0.005293 0.000010 0.017368 0.006516 0.000010 0.000010 0.019210 0.000010 0.000010 0.023955 0.000010 0.000010 0.780047 0.013345 0.000010 0.000010 0.000010 0.000010 0.000010 0.000010 0.023675 0.000010 0.000010 0.000010 0.000010 0.000010 0.048653 0.000010 0.000010 0.000010 0.000010 0.000010 0.000010 0.000010 0.000010 0.000010 0.000010 0.000010 0.000010 0.000010 0.000010 0.002555 0.000010 0.000010 0.000010 0.006887
0.000010 0.000010 0.000010 0.000010 0.000010 0.000010 0.000010 0.000010 0.000010 0.000010 0.000010 0.000010 0.000010 0.000010 0.000010 0.000010 0.000010 0.999500 0.000010 0.000010 0.000010 0.000010 0.000010 0.000010 0.000010 0.000010 0.000010 0.000010 0.000010 0.000010 0.000010 0.000010 0.000010 0.000010 0.000010 0.000010 0.000010 0.000010 0.000010 0.000010 0.000010 0.000010 0.000010 0.000010 0.000010 0.000010 0.000010 0.000010 0.000010 0.000010 0.000010
0.000010 0.000010 0.000010 0.000010 0.000010 0.000010 0.000010 0.000010 0.000010 0.000010 0.000010 0.000010 0.000010 0.000010 0.000010 0.000010 0.000010 0.999500 0.000010 0.000010 0.000010 0.000010 0.000010 0.000010 0.000010 0.000010 0.000010 0.000010 0.000010 0.000010 0.000010 0.000010 0.000010 0.000010 0.000010 0.000010 0.000010 0.000010 0.000010 0.000010 0.000010 0.000010 0.000010 0.000010 0.000010 0.000010 0.000010 0.000010 0.000010 0.000010 0.000010
0.000010 0.000010 0.000010 0.000010 0.000010 0.000010 0.000010 0.000010 0.000010 0.000010 0.000010 0.000010 0.000010 0.000010 0.000010 0.000010 0.000010 0.999500 0.000010 0.000010 0.000010 0.000010 0.000010 0.000010 0.000010 0.000010 0.000010 0.000010 0.000010 0.000010 0.000010 0.000010 0.000010 0.000010 0.000010 0.000010 0.000010 0.000010 0.000010 0.000010 0.000010 0.000010 0.000010 0.000010 0.000010 0.000010 0.000010 0.000010 0.000010 0.000010 0.000010
0.000010 0.000010 0.000010 0.000010 0.000010 0.000010 0.000010 0.000010 0.000010 0.000010 0.000010 0.000010 0.000010 0.000010 0.000010 0.000010 0.000010 0.999500 0.000010 0.000010 0.000010 0.000010 0.000010 0.000010 0.000010 0.000010 0.000010 0.000010 0.000010 0.000010 0.000010 0.000010 0.000010 0.000010 0.000010 0.000010 0.000010 0.000010 0.000010 0.000010 0.000010 0.000010 0.000010 0.000010 0.000010 0.000010 0.000010 0.000010 0.000010 0.000010 0.000010
0.000010 0.000010 0.000010 0.000010 0.000010 0.000010 0.000010 0.000010 0.000010 0.000010 0.000010 0.000010 0.000010 0.000010 0.000010 0.000010 0.000010 0.999500 0.000010 0.000010 0.000010 0.000010 0.000010 0.000010 0.000010 0.000010 0.000010 0.000010 0.000010 0.000010 0.000010 0.000010 0.000010 0.000010 0.000010 0.000010 0.000010 0.000010 0.000010 0.000010 0.000010 0.000010 0.000010 0.000010 0.000010 0.000010 0.000010 0.000010 0.000010 0.000010 0.000010
0.000010 0.000010 0.000010 0.000010 0.000010 0.000010 0.000010 0.000010 0.000010 0.000010 0.000010 0.000010 0.000010 0.000010 0.000010 0.000010 0.000010 0.999500 0.000010 0.000010 0.000010 0.000010 0.000010 0.000010 0.000010 0.000010 0.000010 0.000010 0.000010 0.000010 0.000010 0.000010 0.000010 0.000010 0.000010 0.000010 0.000010 0.000010 0.000010 0.000010 0.000010 0.000010 0.000010 0.000010 0.000010 0.000010 0.000010 0.000010 0.000010 0.000010 0.000010
0.000010 0.000010 0.000010 0.000010 0.000010 0.000010 0.000010 0.000010 0.000010 0.000010 0.000010 0.000010 0.000010 0.000010 0.000010 0.000010 0.000010 0.999500 0.000010 0.000010 0.000010 0.000010 0.000010 0.000010 0.000010 0.000010 0.000010 0.000010 0.000010 0.000010 0.000010 0.000010 0.000010 0.000010 0.000010 0.000010 0.000010 0.000010 0.000010 0.000010 0.000010 0.000010 0.000010 0.000010 0.000010 0.000010 0.000010 0.000010 0.000010 0.000010 0.000010
0.004769 0.000010 0.000010 0.000010 0.000010 0.000010 0.000010 0.000010 0.000010 0.000010 0.000010 0.000010 0.000010 0.000010 0.019489 0.000010 0.000010 0.936572 0.000010 0.000010 0.000010 0.000010 0.000010 0.000010 0.000010 0.000010 0.000010 0.000010 0.000010 0.000010 0.000010 0.011920 0.000010 0.015693 0.000010 0.000010 0.000010 0.000010 0.000010 0.000010 0.000010 0.000010 0.000010 0.000010 0.000010 0.000010 0.000010 0.000010 0.000010 0.000010 0.011108
0.000010 0.026125 0.000010 0.000010 0.000010 0.008393 0.153307 0.002762 0.000010 0.000010 0.000010 0.073635 0.000010 0.000010 0.029626 0.000010 0.184549 0.059971 0.000010 0.000010 0.000010 0.005801 0.017795 0.000010 0.000010 0.091581 0.011477 0.000010 0.000010 0.000010 0.000010 0.158903 0.000018 0.026430 0.000010 0.000010 0.000621 0.053780 0.000010 0.000010 0.000010 0.000010 0.000010 0.000010 0.000010 0.032563 0.000323 0.000010 0.000010 0.000010 0.062032
0.024200 0.027696 0.000010 0.000010 0.000010 0.017732 0.130763 0.031581 0.000010 0.000010 0.000010 0.072105 0.000010 0.000010 0.010412 0.000010 0.214753 0.029466 0.000010 0.000010 0.000010 0.031712 0.007667 0.000010 0.000010 0.066374 0.023502 0.000010 0.000010 0.000010 0.000010 0.141066 0.000010 0.032638 0.001583 0.000010 0.000010 0.044255 0.000010 0.000010 0.000010 0.001815 0.000010 0.000010 0.000010 0.056653 0.000010 0.000010 0.000010 0.000010 0.033715
0.000129 0.014658 0.000010 0.017329 0.000010 0.023690 0.145139 0.006287 0.000010 0.000010 0.000010 0.097729 0.000010 0.000010 0.021964 0.000010 0.172189 0.025276 0.016546 0.000010 0.000010 0.014199 0.023998 0.000010 0.000010 0.086475 0.027172 0.000010 0.000010 0.000010 0.000010 0.109334 0.003354 0.041291 0.000010 0.000010 0.013407 0.053102 0.000010 0.003686 0.000010 0.007441 0.000010 0.000010 0.000010 0.047114 0.000010 0.014148 0.000010 0.000010 0.014083
0.000010 0.033507 0.000010 0.000010 0.000010 0.000010 0.149262 0.009891 0.009502 0.000010 0.000010 0.121186 0.000010 0.000010 0.026720 0.000010 0.206038 0.022204 0.003966 0.000010 0.000010 0.015187 0.001515 0.000010 0.000010 0.080338 0.019454 0.000010 0.000010 0.000010 0.000010 0.155023 0.003796 0.035385 0.000010 0.000010 0.000010 0.006600 0.000010 0.000010 0.000010 0.000010 0.000010 0.000010 0.000010 0.043427 0.000010 0.000010 0.021813 0.000010 0.034875
0.000010 0.027686 0.000010 0.000010 0.000010 0.033505 0.128198 0.000010 0.000010 0.000010 0.000010 0.106958 0.000010 0.000010 0.002138 0.000010 0.197631 0.028376 0.016257 0.000010 0.000010 0.021343 0.036391 0.000010 0.000010 0.048958 0.021793 0.000010 0.000010 0.000010 0.000010 0.160782 0.000010 0.019444 0.003714 0.000010 0.001642 0.053875 0.000010 0.000010 0.000010 0.000010 0.000010 0.000010 0.000010 0.043001 0.000010 0.000010 0.010000 0.000010 0.037998
0.000010 0.061064 0.000010 0.019709 0.000010 0.006487 0.140405 0.011915 0.000010 0.000010 0.000010 0.073610 0.000010 0.000010 0.030815 0.000010 0.207025 0.015313 0.002698 0.000010 0.000010 0.014629 0.008763 0.000010 0.000010 0.093088 0.012417 0.000010 0.000010 0.000010 0.000010 0.133654 0.000010 0.021501 0.000784 0.000010 0.000010 0.048787 0.000010 0.000010 0.000010 0.000010 0.000010 0.000010 0.000010 0.039417 0.000010 0.000010 0.000010 0.000010 0.057608
0.000010 0.044248 0.000010 0.018055 0.000010 0.011783 0.116927 0.026108 0.000271 0.000010 0.000010 0.097109 0.000010 0.000010 0.023649 0.000010 0.220883 0.018937 0.000010 0.004447 0.000010 0.025177 0.006268 0.000010 0.000010 0.053228 0.018150 0.000010 0.000010 0.000010 0.000010 0.138115 0.010186 0.029209 0.000010 0.000010 0.000010 0.046808 0.000010 0.000010 0.000010 0.000010 0.000010 0.000010 0.000010 0.039954 0.000010 0.010257 0.000010 0.000010 0.039941
0.009615 0.021097 0.000010 0.000010 0.000010 0.026827 0.120241 0.002790 0.000010 0.000010 0.000010 0.109576 0.000010 0.000010 0.021648 0.000010 0.220372 0.039339 0.010989 0.000010 0.000010 0.000010 0.007446 0.000010 0.000010 0.082609 0.000010 0.000010 0.000010 0.000010 0.000010 0.137780 0.000010 0.033703 0.000010 0.000010 0.022674 0.033619 0.000010 0.001089 0.000010 0.000010 0.000010 0.000010 0.000010 0.043992 0.000010 0.002363 0.000010 0.000010 0.051921
0.001502 0.011109 0.000010 0.000010 0.000010 0.000010 0.141792 0.000010 0.000010 0.000010 0.000010 0.079788 0.000010 0.000010 0.014786 0.000010 0.202450 0.007388 0.018706 0.000010 0.000010 0.010827 0.032099 0.000010 0.000010 0.105271 0.027689 0.002411 0.000010 0.000010 0.000010 0.144545 0.000010 0.041614 0.000010 0.000010 0.027964 0.067060 0.000010 0.000010 0.000010 0.000010 0.000010 0.000010 0.000010 0.029785 0.000010 0.000010 0.000010 0.000010 0.032893
0.014942 0.030624 0.000010 0.007891 0.000010 0.011881 0.149426 0.000010 0.000010 0.000010 0.000010 0.079405 0.000010 0.000010 0.000010 0.000010 0.196998 0.039281 0.003816 0.000010 0.000010 0.031885 0.008243 0.000010 0.000010 0.071189 0.016675 0.000010 0.000010 0.000010 0.000010 0.150521 0.002944 0.025569 0.000815 0.000010 0.004651 0.049730 0.000010 0.000010 0.000010 0.000010 0.000010 0.000010 0.000010 0.052226 0.000010 0.000010 0.007932 0.000010 0.043067
0.000010 0.048445 0.000010 0.000010 0.000010 0.018680 0.122404 0.000010 0.000010 0.000010 0.000010 0.103010 0.000010 0.000010 0.021162 0.000010 0.216383 0.031813 0.017668 0.000010 0.000010 0.016945 0.017345 0.000010 0.000010 0.063055 0.028365 0.000010 0.000010 0.000010 0.000010 0.141044 0.000010 0.025069 0.010283 0.000010 0.001098 0.071659 0.000010 0.000010 0.000010 0.000010 0.000010 0.000010 0.000010 0.027621 0.000010 0.000010 0.000010 0.000010 0.017633
0.000010 0.015086 0.000010 0.000010 0.000010 0.011089 0.147157 0.014676 0.000010 0.000010 0.000010 0.085180 0.000010 0.000010 0.014370 0.000010 0.181180 0.031085 0.009509 0.000010 0.000010 0.014195 0.020857 0.000010 0.000010 0.088899 0.019997 0.000010 0.000010 0.000010 0.000010 0.160040 0.000010 0.021282 0.000010 0.000010 0.011231 0.027548 0.000010 0.000010 0.000010 0.000010 0.000010 0.000010 0.000010 0.065094 0.000010 0.012477 0.000010 0.000010 0.048740
0.000010 0.031727 0.000010 0.022515 0.000010 0.029983 0.131137 0.021963 0.000010 0.000010 0.000010 0.098428 0.000010 0.000010 0.016732 0.000010 0.153890 0.011080 0.008183 0.000010 0.000010 0.049543 0.000010 0.000010 0.000010 0.078127 0.003540 0.000010 0.000010 0.000010 0.000010 0.151766 0.004160 0.027709 0.000010 0.000010 0.000010 0.082861 0.000010 0.000010 0.000010 0.000058 0.000010 0.000010 0.000010 0.021433 0.000010 0.009451 0.023378 0.000010 0.022045
0.011663 0.055552 0.000010 0.000010 0.000010 0.042222 0.164233 0.010069 0.000010 0.000010 0.000010 0.107895 0.000010 0.000010 0.020747 0.000010 0.179988 0.007738 0.015456 0.000010 0.000010 0.026745 0.027855 0.000010 0.000010 0.074094 0.012455 0.000010 0.000010 0.000010 0.000010 0.127382 0.000010 0.039469 0.000010 0.000010 0.000010 0.023864 0.000010 0.000010 0.000010 0.000010 0.000010 0.000010 0.000010 0.032141 0.000010 0.000010 0.000010 0.000010 0.020113
0.000010 0.056320 0.000010 0.000010 0.000010 0.000010 0.087601 0.000010 0.005189 0.000010 0.000010 0.088639 0.000010 0.000010 0.028085 0.000010 0.210318 0.028317 0.003900 0.000010 0.000010 0.019223 0.008728 0.000010 0.000010 0.097692 0.021644 0.000010 0.000010 0.000010 0.000010 0.169579 0.000010 0.019155 0.001441 0.000010 0.000010 0.051442 0.000010 0.003552 0.000010 0.009256 0.000010 0.000010 0.000010 0.071977 0.005861 0.011779 0.000010 0.000010 0.000010
0.004598 0.033069 0.000010 0.023656 0.000010 0.032991 0.130998 0.000010 0.000010 0.000010 0.000010 0.077708 0.000010 0.000010 0.021200 0.000010 0.177132 0.021050 0.015872 0.000010 0.000010 0.000010 0.014525 0.000010 0.000010 0.127704 0.014509 0.000010 0.000010 0.000010 0.000010 0.166581 0.000010 0.024320 0.000010 0.000010 0.000010 0.022483 0.000010 0.000010 0.000010 0.000010 0.000010 0.000010 0.000010 0.059706 0.000010 0.000010 0.014733 0.000010 0.016845
0.000010 0.000010 0.000010 0.000010 0.000010 0.025744 0.135372 0.000010 0.000010 0.000010 0.000010 0.082392 0.000010 0.000010 0.014288 0.000010 0.213872 0.059400 0.021661 0.004003 0.000010 0.036200 0.012304 0.000010 0.000010 0.063388 0.014302 0.000010 0.000010 0.000010 0.000010 0.131671 0.000010 0.034197 0.006057 0.000010 0.014988 0.019539 0.001187 0.017420 0.000010 0.000010 0.000010 0.000010 0.000010 0.042612 0.000010 0.003821 0.000010 0.000010 0.045293
0.007229 0.032119 0.000010 0.000803 0.000010 0.024309 0.105815 0.002373 0.004195 0.000010 0.000010 0.089935 0.000010 0.000010 0.025043 0.000010 0.200799 0.015136 0.000010 0.000010 0.000010 0.003282 0.000010 0.000010 0.000010 0.098203 0.000010 0.000010 0.000010 0.000010 0.000010 0.196500 0.000010 0.028472 0.009270 0.000010 0.007579 0.066895 0.000010 0.000010 0.000010 0.000010 0.000010 0.000010 0.000010 0.035369 0.000010 0.000010 0.000010 0.000010 0.046364
0.000010 0.018488 0.000010 0.016458 0.000010 0.033059 0.149617 0.000010 0.000010 0.000010 0.000010 0.098474 0.000010 0.000010 0.017018 0.000010 0.180778 0.040735 0.000010 0.000010 0.000010 0.006806 0.014981 0.000010 0.000010 0.059337 0.024187 0.000010 0.000010 0.000010 0.000010 0.153465 0.011141 0.030504 0.000010 0.000010 0.005240 0.046507 0.000010 0.000010 0.000010 0.000010 0.000010 0.000010 0.000010 0.046892 0.000586 0.000766 0.002370 0.000010 0.042302
0.000010 0.000010 0.000010 0.002183 0.000010 0.018824 0.144051 0.000010 0.000010 0.000010 0.000010 0.118860 0.000010 0.000010 0.029634 0.000010 0.234051 0.038433 0.000010 0.000010 0.000010 0.013307 0.005597 0.000010 0.000010 0.093923 0.011318 0.000010 0.000010 0.000010 0.000010 0.146235 0.000010 0.029074 0.005674 0.000010 0.021853 0.025600 0.000010 0.000010 0.000010 0.000010 0.000010 0.000010 0.000010 0.019118 0.000010 0.008703 0.000010 0.000010 0.033245
0.000010 0.018151 0.000010 0.000010 0.000010 0.021665 0.118734 0.000010 0.000010 0.000010 0.000010 0.000010 0.000010 0.000010 0.000010 0.000010 0.000010 0.000010 0.004183 0.003138 0.000010 0.000010 0.005269 0.000010 0.000010 0.000010 0.000010 0.000010 0.000010 0.000010 0.000010 0.010517 0.000010 0.005482 0.000010 0.002592 0.000010 0.000010 0.000010 0.000010 0.000010 0.000010 0.000010 0.000010 0.008469 0.782731 0.002830 0.000010 0.000010 0.000010 0.015857
0.000010 0.000010 0.000010 0.000010 0.000010 0.000010 0.000010 0.000010 0.000010 0.000010 0.000010 0.000010 0.000010 0.000010 0.000010 0.000010 0.000010 0.000010 0.000010 0.000010 0.000010 0.000010 0.000010 0.000010 0.000010 0.000010 0.000010 0.000010 0.000010 0.000010 0.000010 0.000010 0.000010 0.000010 0.000010 0.000010 0.000010 0.000010 0.000010 0.000010 0.000010 0.000010 0.000010 0.000010 0.000010 0.999500 0.000010 0.000010 0.000010 0.000010 0.000010
0.000010 0.000010 0.000010 0.000010 0.000010 0.000010 0.000010 0.000010 0.000010 0.000010 0.000010 0.000010 0.000010 0.000010 0.000010 0.000010 0.000010 0.000010 0.000010 0.000010 0.000010 0.000010 0.000010 0.000010 0.000010 0.000010 0.000010 0.000010 0.000010 0.000010 0.000010 0.000010 0.000010 0.000010 0.000010 0.000010 0.000010 0.000010 0.000010 0.000010 0.000010 0.000010 0.000010 0.000010 0.000010 0.999500 0.000010 0.000010 0.000010 0.000010 0.000010
0.000010 0.000010 0.000010 0.000010 0.000010 0.000010 0.000010 0.000010 0.000010 0.000010 0.000010 0.000010 0.001191 0.000010 0.000010 0.000010 0.015356 0.000010 0.000010 0.008410 0.000010 0.000010 0.000010 0.000010 0.000010 0.000010 0.000010 0.000010 0.006307 0.000010 0.000010 0.000010 0.000010 0.000010 0.000010 0.000010 0.000010 0.000010 0.000010 0.000010 0.000010 0.000010 0.000010 0.000010 0.000019 0.954871 0.010130 0.000010 0.003286 0.000010 0.000010
0.000010 0.000010 0.000010 0.000010 0.000010 0.000010 0.000010 0.000010 0.000010 0.000010 0.000010 0.000010 0.000010 0.000010 0.000010 0.000010 0.000010 0.000010 0.000010 0.000010 0.000010 0.000010 0.000010 0.000010 0.000010 0.000010 0.000010 0.000010 0.000010 0.000010 0.000010 0.000010 0.000010 0.000010 0.000010 0.000010 0.000010 0.000010 0.000010 0.000010 0.000010 0.000010 0.000010 0.000010 0.000010 0.999500 0.000010 0.000010 0.000010 0.000010 0.000010
0.000010 0.000010 0.000010 0.000010 0.000010 0.000010 0.063803 0.000010 0.000010 0.010439 0.000010 0.000010 0.000010 0.000010 0.000010 0.000010 0.000010 0.000010 0.000010 0.000010 0.000010 0.000010 0.000010 0.000010 0.000010 0.015816 0.001220 0.000010 0.000010 0.000010 0.000010 0.000010 0.002908 0.000010 0.000010 0.000010 0.000010 0.000010 0.000010 0.000010 0.000446 0.000010 0.000010 0.000010 0.000010 0.904928 0.000010 0.000010 0.000010 0.000010 0.000010
0.000010 0.000010 0.000010 0.000010 0.000010 0.000010 0.000010 0.000010 0.000010 0.000010 0.000010 0.000010 0.000010 0.000010 0.000010 0.000010 0.000010 0.008820 0.000010 0.000010 0.000010 0.001009 0.000010 0.000010 0.000010 0.000010 0.000010 0.000010 0.000010 0.000010 0.000010 0.000010 0.000010 0.000010 0.010013 0.000010 0.000010 0.000010 0.000010 0.000010 0.000010 0.000010 0.000010 0.000010 0.000010 0.979689 0.000010 0.000010 0.000010 0.000010 0.000010
0.000010 0.000010 0.000010 0.000010 0.000010 0.000010 0.000010 0.000010 0.000010 0.000010 0.000010 0.000010 0.000010 0.000010 0.000010 0.000010 0.000010 0.000010 0.000010 0.000010 0.000010 0.000010 0.000010 0.000010 0.000010 0.000010 0.000010 0.000010 0.000010 0.000010 0.000010 0.000010 0.000010 0.000010 0.000010 0.000010 0.000010 0.000010 0.000010 0.000010 0.000010 0.000010 0.000010 0.000010 0.000010 0.999500 0.000010 0.000010 0.000010 0.000010 0.000010
0.000010 0.000010 0.000010 0.000010 0.000010 0.000086 0.048264 0.000010 0.000010 0.000010 0.000010 0.000010 0.000010 0.002320 0.006588 0.000010 0.040799 0.000010 0.000010 0.000010 0.000010 0.000010 0.000010 0.000010 0.002795 0.004366 0.000010 0.000010 0.000010 0.000010 0.000010 0.000010 0.000117 0.011396 0.000010 0.000010 0.000010 0.000015 0.011783 0.000010 0.003998 0.000010 0.000010 0.000010 0.000010 0.867094 0.000010 0.000010 0.000010 0.000010 0.000010
0.000010 0.000010 0.000010 0.000010 0.000010 0.000010 0.000010 0.000010 0.000010 0.000010 0.000010 0.000010 0.000010 0.000010 0.000010 0.000010 0.000010 0.000010 0.000010 0.000010 0.000010 0.000010 0.000010 0.000010 0.000010 0.000010 0.000010 0.000010 0.000010 0.000010 0.009147 0.000010 0.000010 0.000010 0.000010 0.000010 0.000010 0.000010 0.000010 0.000010 0.000010 0.000010 0.000010 0.000010 0.000010 0.990363 0.000010 0.000010 0.000010 0.000010 0.000010
0.000010 0.000010 0.000010 0.000010 0.000010 0.000010 0.000010 0.000010 0.000010 0.000010 0.000010 0.000010 0.000010 0.000010 0.000010 0.000010 0.000010 0.000010 0.000010 0.000010 0.000010 0.000010 0.000010 0.000010 0.000010 0.000010 0.000010 0.000010 0.000010 0.000010 0.000010 0.000010 0.000010 0.000010 0.000010 0.000010 0.000010 0.000010 0.002088 0.000010 0.000010 0.000010 0.000010 0.000010 0.000010 0.997422 0.000010 0.000010 0.000010 0.000010 0.000010
0.000010 0.000010 0.000010 0.000010 0.000010 0.000010 0.000010 0.000010 0.000010 0.000010 0.000010 0.000010 0.000010 0.000010 0.000010 0.000010 0.000010 0.000010 0.000010 0.000010 0.000010 0.000010 0.000010 0.000010 0.000010 0.000010 0.000010 0.000010 0.000010 0.000010 0.000010 0.000010 0.000010 0.000010 0.000010 0.000010 0.000010 0.000010 0.000010 0.000010 0.000010 0.000010 0.000010 0.000010 0.000010 0.999500 0.000010 0.000010 0.000010 0.000010 0.000010
0.000010 0.000010 0.000010 0.000010 0.000010 0.000010 0.000010 0.000010 0.000010 0.000010 0.000010 0.000010 0.000010 0.000010 0.000010 0.000010 0.000010 0.000010 0.000010 0.000010 0.000010 0.000010 0.000010 0.000010 0.000010 0.000010 0.000010 0.000010 0.000010 0.000010 0.000010 0.000010 0.000010 0.000010 0.000010 0.000010 0.000010 0.000010 0.000010 0.000010 0.000010 0.000010 0.000010 0.000010 0.000010 0.999500 0.000010 0.000010 0.000010 0.000010 0.000010
0.000010 0.000010 0.000010 0.000010 0.000010 0.000010 0.000010 0.000010 0.000010 0.000010 0.000010 0.000010 0.000010 0.000010 0.002733 0.000010 0.000010 0.000010 0.000010 0.000010 0.000010 0.000010 0.000010 0.000010 0.000010 0.000010 0.000010 0.000010 0.000010 0.000010 0.000010 0.000010 0.001258 0.000010 0.000010 0.000010 0.000010 0.000010 0.003057 0.000010 0.000010 0.000010 0.000010 0.000010 0.000010 0.992482 0.000010 0.000010 0.000010 0.000010 0.000010
0.000010 0.000010 0.000010 0.000010 0.000010 0.000010 0.000010 0.000010 0.000010 0.000010 0.000010 0.000010 0.000010 0.000010 0.000010 0.000010 0.000010 0.000010 0.000010 0.000010 0.000010 0.000010 0.000010 0.000010 0.000010 0.000010 0.000010 0.000010 0.000010 0.000010 0.000010 0.000010 0.000010 0.000010 0.000010 0.000010 0.000010 0.000010 0.000010 0.000010 0.000010 0.000010 0.000010 0.000010 0.000010 0.999500 0.000010 0.000010 0.000010 0.000010 0.000010
0.000010 0.000010 0.000010 0.000010 0.000010 0.000010 0.000010 0.000010 0.000010 0.000010 0.000010 0.000010 0.000010 0.000010 0.000010 0.000010 0.000010 0.000010 0.000010 0.000010 0.000010 0.000010 0.000010 0.000010 0.000010 0.000010 0.000010 0.000010 0.000010 0.000010 0.000010 0.000010 0.000010 0.000010 0.000010 0.000010 0.000010 0.000010 0.000010 0.000010 0.000010 0.000010 0.000010 0.000010 0.000010 0.999500 0.000010 0.000010 0.000010 0.000010 0.000010
0.000010 0.000010 0.000010 0.000010 0.000010 0.000010 0.000010 0.000010 0.000010 0.000010 0.000010 0.000010 0.000010 0.000010 0.000010 0.000010 0.000010 0.000010 0.000010 0.000010 0.000010 0.000010 0.000010 0.000010 0.000010 0.000010 0.000010 0.000010 0.000010 0.000010 0.000010 0.000010 0.000010 0.000010 0.000010 0.000010 0.000010 0.000010 0.000010 0.000010 0.000010 0.000010 0.000010 0.000010 0.000010 0.999500 0.000010 0.000010 0.000010 0.000010 0.000010
0.000010 0.000010 0.000010 0.000010 0.000010 0.000010 0.000010 0.000010 0.000010 0.000010 0.000010 0.000010 0.000010 0.000010 0.000010 0.000010 0.000010 0.000010 0.000010 0.000010 0.000010 0.000010 0.000010 0.000010 0.000010 0.000010 0.000010 0.000010 0.000010 0.000010 0.000010 0.000010 0.005422 0.000010 0.010725 0.000010 0.000010 0.000010 0.000010 0.000010 0.000010 0.000010 0.000010 0.000010 0.000010 0.983373 0.000010 0.000010 0.000010 0.000010 0.000010
0.000010 0.000010 0.000010 0.000010 0.000010 0.000010 0.000010 0.000010 0.000010 0.000010 0.000010 0.000010 0.000010 0.000010 0.000010 0.000010 0.000010 0.000010 0.000010 0.000010 0.000010 0.000010 0.000010 0.000010 0.000010 0.000010 0.000010 0.000010 0.000010 0.000010 0.000010 0.000010 0.000010 0.000010 0.000010 0.000010 0.000010 0.000010 0.000010 0.000010 0.000010 0.000010 0.000010 0.000010 0.000010 0.999500 0.000010 0.000010 0.000010 0.000010 0.000010
0.000010 0.000010 0.000010 0.000010 0.000010 0.000010 0.000010 0.000010 0.000010 0.000010 0.000010 0.000010 0.000010 0.000010 0.000010 0.000010 0.000010 0.000010 0.000010 0.000010 0.000010 0.000010 0.000010 0.000010 0.000010 0.000010 0.000010 0.000010 0.000010 0.000010 0.000010 0.000010 0.000010 0.000010 0.000010 0.000010 0.000010 0.000010 0.000010 0.000010 0.000010 0.000010 0.000010 0.000010 0.000010 0.999500 0.000010 0.000010 0.000010 0.000010 0.000010
0.000010 0.000010 0.000010 0.000010 0.000010 0.000010 0.000010 0.000010 0.000010 0.000010 0.000010 0.000010 0.000010 0.000010 0.000010 0.000010 0.069013 0.000010 0.000010 0.000010 0.000010 0.000010 0.000010 0.000010 0.000010 0.000010 0.000010 0.000010 0.000010 0.000010 0.000010 0.000010 0.000010 0.000010 0.000010 0.000010 0.000010 0.000010 0.000010 0.000010 0.000010 0.000010 0.000010 0.000010 0.000010 0.000010 0.000010 0.000010 0.930497 0.000010 0.000010
0.000010 0.025814 0.000010 0.000010 0.000010 0.006115 0.027022 0.000010 0.000010 0.000010 0.000010 0.000017 0.000010 0.000010 0.000010 0.000010 0.111569 0.000010 0.000010 0.000010 0.000010 0.000010 0.005314 0.000010 0.000010 0.043927 0.000010 0.000010 0.000010 0.000010 0.000010 0.000010 0.000010 0.000010 0.000010 0.000010 0.000010 0.036195 0.000010 0.000010 0.000010 0.043693 0.000010 0.000010 0.000010 0.000010 0.000010 0.000010 0.699924 0.000010 0.000010
0.000010 0.000010 0.000010 0.000010 0.000010 0.013023 0.000010 0.000010 0.087846 0.000010 0.000010 0.000010 0.000010 0.000010 0.000010 0.000010 0.007283 0.012563 0.000010 0.000010 0.000010 0.000010 0.000010 0.000010 0.000010 0.003219 0.000010 0.023062 0.000010 0.000010 0.000010 0.000010 0.000010 0.025224 0.000666 0.000010 0.000010 0.008511 0.000010 0.000010 0.000010 0.000010 0.000010 0.000010 0.000010 0.015743 0.000010 0.002734 0.797588 0.000010 0.002158
0.000010 0.000010 0.000010 0.000010 0.000010 0.000010 0.000010 0.000010 0.000010 0.000010 0.000010 0.000010 0.000010 0.000010 0.000010 0.000010 0.215928 0.000010 0.000010 0.000010 0.000010 0.000010 0.000010 0.000010 0.000010 0.000010 0.000010 0.000010 0.000010 0.000010 0.000010 0.000010 0.000010 0.000010 0.000010 0.000010 0.000010 0.000010 0.000010 0.000010 0.000010 0.000010 0.000010 0.000010 0.000010 0.000010 0.000010 0.000010 0.783582 0.000010 0.000010
0.000010 0.000010 0.000010 0.000010 0.000010 0.000010 0.000010 0.000010 0.107009 0.000010 0.000010 0.000010 0.000010 0.000010 0.000010 0.000010 0.000010 0.000010 0.000010 0.003181 0.000010 0.000010 0.000010 0.000010 0.000010 0.013888 0.012461 0.039911 0.000010 0.000010 0.000010 0.000010 0.000010 0.000011 0.000010 0.000010 0.010196 0.000010 0.000010 0.000010 0.000010 0.049820 0.000010 0.000010 0.000010 0.000010 0.000010 0.000010 0.763102 0.000010 0.000010
0.000010 0.000010 0.000010 0.000010 0.000010 0.002321 0.000010 0.000010 0.051989 0.000010 0.000010 0.003518 0.000010 0.000010 0.013318 0.000010 0.126574 0.000010 0.000010 0.000010 0.000010 0.000010 0.008095 0.000010 0.000010 0.000010 0.000010 0.000010 0.000010 0.000010 0.000010 0.005773 0.000010 0.000010 0.000010 0.000010 0.018505 0.001458 0.000010 0.000010 0.000010 0.000010 0.000010 0.000010 0.000010 0.000010 0.000010 0.000010 0.751001 0.000010 0.017048
0.000010 0.000010 0.000010 0.000010 0.000010 0.000010 0.000010 0.000010 0.146441 0.000010 0.000010 0.000010 0.000010 0.000010 0.000010 0.000010 0.000010 0.000010 0.000010 0.000010 0.000010 0.000010 0.000010 0.000010 0.000010 0.000010 0.000010 0.000010 0.000010 0.000010 0.000010 0.000010 0.000010 0.000010 0.000010 0.000010 0.000010 0.000010 0.000010 0.000010 0.000010 0.000010 0.000010 0.000010 0.000010 0.000010 0.000010 0.000010 0.853069 0.000010 0.000010
0.000010 0.000010 0.000010 0.000010 0.000010 0.000010 0.000010 0.000010 0.000010 0.000010 0.000010 0.000010 0.000010 0.000010 0.000010 0.000010 0.000010 0.000010 0.000010 0.000010 0.000010 0.000010 0.000010 0.000010 0.000010 0.000010 0.000010 0.000010 0.000010 0.000010 0.000010 0.000010 0.000010 0.000010 0.000010 0.000010 0.000010 0.000010 0.000010 0.000010 0.000010 0.000010 0.000010 0.000010 0.000010 0.000010 0.000010 0.000010 0.999500 0.000010 0.000010
0.000010 0.000736 0.000010 0.000010 0.000010 0.014537 0.000010 0.000010 0.075355 0.000010 0.000010 0.006629 0.000010 0.000010 0.000010 0.000010 0.000010 0.000010 0.000010 0.000010 0.000010 0.000010 0.000010 0.000010 0.000010 0.000010 0.000010 0.003743 0.000010 0.000010 0.000010 0.000010 0.000010 0.004165 0.000010 0.000010 0.000010 0.000010 0.000010 0.000010 0.000010 0.032464 0.000010 0.000010 0.000010 0.000010 0.000010 0.000667 0.861284 0.000010 0.000010
0.000010 0.000010 0.000010 0.000010 0.000010 0.000010 0.000010 0.000010 0.000010 0.000010 0.000010 0.000010 0.000010 0.000010 0.000010 0.000010 0.000010 0.000010 0.000010 0.000010 0.000010 0.000010 0.000010 0.000010 0.000010 0.000010 0.000010 0.000010 0.000010 0.000010 0.000010 0.000010 0.000010 0.000010 0.000010 0.000010 0.000010 0.000010 0.000010 0.000010 0.000010 0.000010 0.000010 0.000010 0.000010 0.000010 0.000010 0.000010 0.999500 0.000010 0.000010
0.000010 0.000010 0.000010 0.000010 0.000010 0.000010 0.000010 0.000010 0.113092 0.000010 0.000010 0.000010 0.000010 0.000010 0.000010 0.000010 0.000010 0.000010 0.000010 0.000010 0.000010 0.000010 0.000010 0.000010 0.000010 0.000010 0.000824 0.019276 0.000010 0.000010 0.000010 0.000010 0.000010 0.000010 0.000010 0.000010 0.000010 0.000010 0.000010 0.000010 0.000010 0.000010 0.000010 0.000010 0.000010 0.000010 0.000010 0.000010 0.866338 0.000010 0.000010
0.000010 0.000010 0.000010 0.000010 0.000010 0.000010 0.000010 0.000010 0.242292 0.000010 0.000010 0.000010 0.000010 0.000010 0.000010 0.000010 0.000010 0.000010 0.019061 0.000010 0.000010 0.000010 0.000010 0.000010 0.000010 0.000010 0.000010 0.016730 0.000010 0.000010 0.000010 0.000010 0.004146 0.000010 0.000010 0.000010 0.000010 0.000010 0.000010 0.000010 0.000010 0.000010 0.000010 0.000010 0.000010 0.000010 0.000010 0.000010 0.717311 0.000010 0.000010
0.000010 0.000010 0.000010 0.000010 0.000010 0.000010 0.000010 0.000010 0.102384 0.000010 0.000010 0.000010 0.000010 0.000010 0.000010 0.000010 0.000010 0.000010 0.000010 0.000010 0.000010 0.000010 0.000010 0.000010 0.000010 0.000010 0.000010 0.066589 0.000010 0.000010 0.000010 0.000010 0.000010 0.000010 0.000010 0.000010 0.000010 0.000010 0.000010 0.000010 0.000010 0.000010 0.000010 0.000010 0.000010 0.000010 0.000010 0.000010 0.830548 0.000010 0.000010
0.018683 0.000010 0.000010 0.000010 0.000010 0.000010 0.000010 0.000010 0.124852 0.000010 0.000010 0.000010 0.000010 0.000010 0.000010 0.000010 0.000010 0.000010 0.000010 0.000010 0.000010 0.000010 0.000010 0.000010 0.000010 0.000010 0.000010 0.023577 0.000010 0.000010 0.000010 0.000010 0.000010 0.000010 0.008200 0.000010 0.000010 0.000010 0.000010 0.000010 0.000010 0.006841 0.000010 0.000010 0.000010 0.000010 0.000010 0.000010 0.817397 0.000010 0.000010
0.019119 0.000010 0.000010 0.000010 0.000010 0.008313 0.000010 0.002542 0.235863 0.000010 0.000010 0.000010 0.000010 0.000010 0.000010 0.000010 0.000010 0.000010 0.000010 0.000010 0.000010 0.000010 0.000010 0.000010 0.000010 0.000010 0.002533 0.017444 0.000010 0.000010 0.000010 0.000010 0.000010 0.000010 0.000010 0.000010 0.000010 0.000010 0.000010 0.000010 0.000010 0.000010 0.000010 0.000010 0.000010 0.000010 0.000010 0.000010 0.713747 0.000010 0.000010
0.000010 0.000010 0.000010 0.000010 0.000010 0.000010 0.000010 0.000010 0.000010 0.000010 0.000010 0.016642 0.000010 0.000010 0.000010 0.000010 0.163661 0.008206 0.000010 0.000010 0.000010 0.000010 0.011999 0.000010 0.000010 0.004595 0.000010 0.000535 0.000010 0.000010 0.000010 0.000010 0.000010 0.000010 0.000017 0.000010 0.000010 0.000010 0.000010 0.000010 0.000010 0.000010 0.000010 0.000010 0.000010 0.000010 0.000010 0.000010 0.793916 0.000010 0.000010
0.000010 0.000010 0.000010 0.000010 0.000010 0.000010 0.000010 0.000010 0.000010 0.000010 0.000010 0.011694 0.000010 0.000010 0.000010 0.000010 0.212259 0.000010 0.000010 0.006679 0.000010 0.000010 0.000010 0.000010 0.000010 0.000010 0.000010 0.000010 0.000010 0.000010 0.000010 0.000010 0.000010 0.000010 0.000010 0.000010 0.001785 0.000010 0.000010 0.000010 0.000010 0.000010 0.000010 0.000010 0.000010 0.000010 0.000010 0.000010 0.754022 0.000010 0.013112
0.000010 0.000010 0.000010 0.024350 0.000010 0.000010 0.000010 0.000010 0.385165 0.000010 0.000010 0.000010 0.000010 0.000010 0.000010 0.000010 0.000010 0.000010 0.006444 0.000010 0.000010 0.000010 0.000010 0.000010 0.000010 0.000010 0.000010 0.010835 0.000010 0.000010 0.000010 0.000010 0.009991 0.000010 0.000010 0.000010 0.019751 0.000010 0.000010 0.000010 0.000010 0.000010 0.000010 0.000010 0.000010 0.000010 0.006144 0.000010 0.530429 0.000010 0.006472
0.000010 0.000010 0.000010 0.000010 0.000010 0.000010 0.000010 0.000010 0.000010 0.000010 0.000010 0.026526 0.000010 0.000010 0.000010 0.000010 0.093089 0.000010 0.000010 0.000010 0.000010 0.000010 0.000010 0.000010 0.000010 0.000429 0.000010 0.000010 0.000010 0.000010 0.000010 0.000010 0.000010 0.000010 0.000010 0.000010 0.000010 0.000010 0.000010 0.000010 0.000010 0.000010 0.000010 0.000010 0.000010 0.000010 0.000010 0.000010 0.876776 0.000010 0.002721
0.000010 0.000010 0.000010 0.000010 0.000010 0.021128 0.000010 0.000010 0.000010 0.000010 0.000010 0.000010 0.000010 0.000010 0.000010 0.000010 0.000010 0.000010 0.000010 0.005160 0.000010 0.000010 0.000010 0.000010 0.000010 0.000010 0.000010 0.000010 0.000010 0.000010 0.000010 0.000010 0.000010 0.000010 0.000010 0.000010 0.000010 0.000010 0.000010 0.000010 0.000010 0.049741 0.000010 0.000010 0.000010 0.000010 0.000010 0.000010 0.923502 0.000010 0.000010
0.000010 0.698237 0.000010 0.000010 0.000010 0.000010 0.000010 0.000010 0.000010 0.000010 0.041178 0.000010 0.006710 0.026407 0.000010 0.011956 0.015124 0.000010 0.022694 0.000010 0.000010 0.000010 0.000010 0.000010 0.003631 0.000010 0.003648 0.000010 0.012931 0.000010 0.033264 0.000010 0.000010 0.017255 0.000010 0.000010 0.000010 0.000010 0.000010 0.000010 0.053012 0.044822 0.000010 0.000010 0.000010 0.000010 0.000010 0.008772 0.000010 0.000010 0.000010
0.000010 0.841710 0.000010 0.000010 0.000010 0.000010 0.000010 0.000010 0.000010 0.000010 0.013853 0.000010 0.000010 0.000010 0.000010 0.015252 0.000010 0.005594 0.000010 0.000010 0.000010 0.000010 0.000010 0.005567 0.000010 0.026881 0.000010 0.015762 0.000010 0.021706 0.000010 0.000010 0.000010 0.001555 0.010357 0.016211 0.000010 0.000010 0.000010 0.000010 0.019127 0.000010 0.004359 0.000010 0.000010 0.000010 0.000010 0.000010 0.000012 0.000010 0.001695
0.000010 0.705334 0.000010 0.000010 0.000303 0.000010 0.009502 0.000010 0.001642 0.010119 0.036813 0.000010 0.000010 0.038208 0.014292 0.028499 0.000010 0.024469 0.000010 0.000010 0.006010 0.002693 0.009286 0.000463 0.000010 0.013665 0.001987 0.012524 0.000010 0.003054 0.000010 0.000010 0.000010 0.001984 0.000010 0.005059 0.000010 0.006820 0.000010 0.004477 0.023467 0.034889 0.000010 0.000010 0.003465 0.000010 0.000010 0.000726 0.000010 0.000010 0.000010
0.000010 0.999500 0.000010 0.000010 0.000010 0.000010 0.000010 0.000010 0.000010 0.000010 0.000010 0.000010 0.000010 0.000010 0.000010 0.000010 0.000010 0.000010 0.000010 0.000010 0.000010 0.000010 0.000010 0.000010 0.000010 0.000010 0.000010 0.000010 0.000010 0.000010 0.000010 0.000010 0.000010 0.000010 0.000010 0.000010 0.000010 0.000010 0.000010 0.000010 0.000010 0.000010 0.000010 0.000010 0.000010 0.000010 0.000010 0.000010 0.000010 0.000010 0.000010
0.000010 0.961844 0.000010 0.000010 0.000010 0.000010 0.000010 0.000010 0.000010 0.000010 0.000010 0.000010 0.000010 0.000010 0.000010 0.031090 0.000010 0.000010 0.000010 0.000010 0.000010 0.000010 0.000010 0.000010 0.000010 0.000010 0.000010 0.000010 0.000010 0.000010 0.000010 0.000010 0.000010 0.000010 0.000010 0.006586 0.000010 0.000010 0.000010 0.000010 0.000010 0.000010 0.000010 0.000010 0.000010 0.000010 0.000010 0.000010 0.000010 0.000010 0.000010
0.000010 0.788331 0.010264 0.000010 0.013476 0.000010 0.000010 0.000010 0.000010 0.000097 0.061857 0.000010 0.013599 0.020229 0.000010 0.013034 0.000010 0.004717 0.000010 0.000010 0.000010 0.000010 0.000010 0.000010 0.000010 0.000010 0.000010 0.000010 0.005108 0.000079 0.001617 0.000010 0.007687 0.000010 0.007145 0.005351 0.015160 0.000010 0.000010 0.000010 0.023719 0.000010 0.000010 0.000010 0.000010 0.000910 0.000010 0.007302 0.000010 0.000010 0.000010
0.010643 0.657179 0.000783 0.000010 0.000010 0.000010 0.000010 0.000010 0.000010 0.000010 0.053334 0.000010 0.019098 0.001951 0.000010 0.000010 0.002604 0.021401 0.005232 0.000010 0.005405 0.009938 0.000010 0.000010 0.000010 0.000010 0.009260 0.000600 0.000010 0.000010 0.000010 0.018819 0.000010 0.000010 0.000010 0.000010 0.027911 0.001302 0.026598 0.000010 0.041949 0.064358 0.000010 0.000010 0.000010 0.000010 0.003022 0.009794 0.000010 0.001928 0.006610
0.000010 0.999500 0.000010 0.000010 0.000010 0.000010 0.000010 0.000010 0.000010 0.000010 0.000010 0.000010 0.000010 0.000010 0.000010 0.000010 0.000010 0.000010 0.000010 0.000010 0.000010 0.000010 0.000010 0.000010 0.000010 0.000010 0.000010 0.000010 0.000010 0.000010 0.000010 0.000010 0.000010 0.000010 0.000010 0.000010 0.000010 0.000010 0.000010 0.000010 0.000010 0.000010 0.000010 0.000010 0.000010 0.000010 0.000010 0.000010 0.000010 0.000010 0.000010
0.000010 0.800329 0.000010 0.000010 0.000010 0.000010 0.015370 0.000010 0.000010 0.007540 0.036702 0.007942 0.000010 0.000010 0.003587 0.000010 0.000010 0.000010 0.000010 0.002750 0.001460 0.000010 0.016791 0.000010 0.000010 0.000010 0.010390 0.000010 0.000010 0.000010 0.000010 0.015002 0.013070 0.011561 0.000010 0.022905 0.000010 0.000010 0.004296 0.000010 0.000010 0.005459 0.000010 0.001410 0.000010 0.000010 0.001313 0.000420 0.009905 0.000010 0.011497
0.000010 0.999500 0.000010 0.000010 0.000010 0.000010 0.000010 0.000010 0.000010 0.000010 0.000010 0.000010 0.000010 0.000010 0.000010 0.000010 0.000010 0.000010 0.000010 0.000010 0.000010 0.000010 0.000010 0.000010 0.000010 0.000010 0.000010 0.000010 0.000010 0.000010 0.000010 0.000010 0.000010 0.000010 0.000010 0.000010 0.000010 0.000010 0.000010 0.000010 0.000010 0.000010 0.000010 0.000010 0.000010 0.000010 0.000010 0.000010 0.000010 0.000010 0.000010
0.000010 0.997617 0.000010 0.000010 0.000010 0.000010 0.000010 0.000010 0.000010 0.000010 0.000010 0.000010 0.000010 0.000010 0.000010 0.000010 0.000010 0.000010 0.000010 0.000010 0.000010 0.000010 0.000010 0.000010 0.000010 0.000017 0.000010 0.000010 0.000010 0.000010 0.000010 0.000010 0.000010 0.000010 0.000010 0.000010 0.000010 0.000010 0.001886 0.000010 0.000010 0.000010 0.000010 0.000010 0.000010 0.000010 0.000010 0.000010 0.000010 0.000010 0.000010
0.000010 0.992245 0.000010 0.000010 0.000010 0.000010 0.000010 0.000010 0.000010 0.000010 0.000010 0.000010 0.000010 0.000010 0.000010 0.000010 0.000010 0.000010 0.000010 0.000010 0.000010 0.000010 0.004368 0.000010 0.000010 0.002566 0.000010 0.000010 0.000351 0.000010 0.000010 0.000010 0.000010 0.000010 0.000010 0.000010 0.000010 0.000010 0.000010 0.000010 0.000010 0.000010 0.000010 0.000010 0.000010 0.000010 0.000010 0.000010 0.000010 0.000010 0.000010
0.000010 0.999500 0.000010 0.000010 0.000010 0.000010 0.000010 0.000010 0.000010 0.000010 0.000010 0.000010 0.000010 0.000010 0.000010 0.000010 0.000010 0.000010 0.000010 0.000010 0.000010 0.000010 0.000010 0.000010 0.000010 0.000010 0.000010 0.000010 0.000010 0.000010 0.000010 0.000010 0.000010 0.000010 0.000010 0.000010 0.000010 0.000010 0.000010 0.000010 0.000010 0.000010 0.000010 0.000010 0.000010 0.000010 0.000010 0.000010 0.000010 0.000010 0.000010
0.000010 0.906128 0.000010 0.000010 0.000010 0.002574 0.000010 0.000010 0.002977 0.005212 0.000010 0.000010 0.000010 0.000010 0.014623 0.000010 0.000010 0.000010 0.006102 0.000010 0.000010 0.000017 0.000010 0.000010 0.006391 0.000010 0.004479 0.003330 0.000010 0.000010 0.000010 0.000010 0.001514 0.003360 0.000010 0.000010 0.005703 0.000010 0.000010 0.000010 0.000010 0.000010 0.000010 0.000010 0.000010 0.006652 0.000010 0.000010 0.000010 0.000010 0.030578
0.000010 0.999500 0.000010 0.000010 0.000010 0.000010 0.000010 0.000010 0.000010 0.000010 0.000010 0.000010 0.000010 0.000010 0.000010 0.000010 0.000010 0.000010 0.000010 0.000010 0.000010 0.000010 0.000010 0.000010 0.000010 0.000010 0.000010 0.000010 0.000010 0.000010 0.000010 0.000010 0.000010 0.000010 0.000010 0.000010 0.000010 0.000010 0.000010 0.000010 0.000010 0.000010 0.000010 0.000010 0.000010 0.000010 0.000010 0.000010 0.000010 0.000010 0.000010
0.000010 0.948395 0.000010 0.000010 0.000010 0.000010 0.000010 0.000010 0.000010 0.000010 0.000010 0.000010 0.000010 0.000010 0.000010 0.000010 0.003464 0.000010 0.000010 0.000010 0.000010 0.018755 0.005407 0.000010 0.000010 0.000010 0.000010 0.000010 0.000016 0.000010 0.000010 0.000010 0.000010 0.000010 0.009722 0.000010 0.000010 0.000010 0.000010 0.000010 0.000010 0.000010 0.000010 0.000010 0.000010 0.013802 0.000010 0.000010 0.000010 0.000010 0.000010
0.000010 0.999500 0.000010 0.000010 0.000010 0.000010 0.000010 0.000010 0.000010 0.000010 0.000010 0.000010 0.000010 0.000010 0.000010 0.000010 0.000010 0.000010 0.000010 0.000010 0.000010 0.000010 0.000010 0.000010 0.000010 0.000010 0.000010 0.000010 0.000010 0.000010 0.000010 0.000010 0.000010 0.000010 0.000010 0.000010 0.000010 0.000010 0.000010 0.000010 0.000010 0.000010 0.000010 0.000010 0.000010 0.000010 0.000010 0.000010 0.000010 0.000010 0.000010
0.000010 0.946627 0.000010 0.000010 0.000010 0.000010 0.000010 0.000010 0.000010 0.000010 0.000010 0.000010 0.000010 0.000010 0.000010 0.000010 0.000010 0.000010 0.000010 0.000010 0.000010 0.000010 0.000010 0.000010 0.005207 0.000010 0.000010 0.000010 0.000010 0.019916 0.020588 0.000010 0.000010 0.000010 0.000010 0.007202 0.000010 0.000010 0.000010 0.000010 0.000010 0.000010 0.000010 0.000010 0.000010 0.000010 0.000010 0.000010 0.000010 0.000010 0.000010
0.000010 0.851416 0.000903 0.000010 0.004421 0.000010 0.006075 0.000010 0.000010 0.007806 0.000010 0.031792 0.000010 0.001068 0.000010 0.000010 0.000010 0.000010 0.000010 0.000010 0.003488 0.000010 0.000010 0.000010 0.000010 0.027547 0.000845 0.019181 0.004267 0.000010 0.000010 0.000010 0.000010 0.000010 0.000010 0.000010 0.000010 0.000010 0.000819 0.000010 0.000010 0.000010 0.006215 0.003035 0.000010 0.010852 0.009667 0.010274 0.000010 0.000010 0.000010
0.000010 0.999500 0.000010 0.000010 0.000010 0.000010 0.000010 0.000010 0.000010 0.000010 0.000010 0.000010 0.000010 0.000010 0.000010 0.000010 0.000010 0.000010 0.000010 0.000010 0.000010 0.000010 0.000010 0.000010 0.000010 0.000010 0.000010 0.000010 0.000010 0.000010 0.000010 0.000010 0.000010 0.000010 0.000010 0.000010 0.000010 0.000010 0.000010 0.000010 0.000010 0.000010 0.000010 0.000010 0.000010 0.000010 0.000010 0.000010 0.000010 0.000010 0.000010
0.000010 0.000010 0.000010 0.000010 0.000010 0.000010 0.000010 0.000010 0.000010 0.000010 0.000010 0.000010 0.000010 0.000010 0.000010 0.000010 0.000010 0.000010 0.000010 0.000010 0.000010 0.000010 0.000010 0.000010 0.000010 0.000010 0.999500 0.000010 0.000010 0.000010 0.000010 0.000010 0.000010 0.000010 0.000010 0.000010 0.000010 0.000010 0.000010 0.000010 0.000010 0.000010 0.000010 0.000010 0.000010 0.000010 0.000010 0.000010 0.000010 0.000010 0.000010
0.000010 0.000010 0.000010 0.000010 0.000010 0.000010 0.000010 0.000010 0.000010 0.000010 0.000010 0.000010 0.000010 0.000010 0.000010 0.000010 0.000010 0.000010 0.000010 0.000010 0.000010 0.000010 0.000010 0.000010 0.000010 0.000010 0.999500 0.000010 0.000010 0.000010 0.000010 0.000010 0.000010 0.000010 0.000010 0.000010 0.000010 0.000010 0.000010 0.000010 0.000010 0.000010 0.000010 0.000010 0.000010 0.000010 0.000010 0.000010 0.000010 0.000010 0.000010
0.000010 0.000010 0.000010 0.000010 0.000010 0.000010 0.000010 0.000010 0.000010 0.000010 0.000010 0.000010 0.000010 0.000010 0.000010 0.000010 0.000010 0.000010 0.000010 0.000010 0.000010 0.000010 0.000010 0.000010 0.000010 0.000010 0.999500 0.000010 0.000010 0.000010 0.000010 0.000010 0.000010 0.000010 0.000010 0.000010 0.000010 0.000010 0.000010 0.000010 0.000010 0.000010 0.000010 0.000010 0.000010 0.000010 0.000010 0.000010 0.000010 0.000010 0.000010
0.000010 0.000010 0.000010 0.000010 0.000010 0.000010 0.000010 0.000010 0.000010 0.000010 0.000010 0.000010 0.000010 0.000010 0.000010 0.000010 0.000010 0.000010 0.000010 0.000010 0.000010 0.000010 0.000010 0.000010 0.000010 0.000010 0.999500 0.000010 0.000010 0.000010 0.000010 0.000010 0.000010 0.000010 0.000010 0.000010 0.000010 0.000010 0.000010 0.000010 0.000010 0.000010 0.000010 0.000010 0.000010 0.000010 0.000010 0.000010 0.000010 0.000010 0.000010
0.000010 0.000010 0.000010 0.000010 0.000010 0.000010 0.000010 0.000010 0.000010 0.000010 0.000010 0.000010 0.000010 0.000010 0.000010 0.000010 0.000010 0.000010 0.000010 0.000010 0.000010 0.000010 0.000010 0.000010 0.000010 0.000010 0.999500 0.000010 0.000010 0.000010 0.000010 0.000010 0.000010 0.000010 0.000010 0.000010 0.000010 0.000010 0.000010 0.000010 0.000010 0.000010 0.000010 0.000010 0.000010 0.000010 0.000010 0.000010 0.000010 0.000010 0.000010
0.000010 0.000010 0.000010 0.000010 0.000010 0.000010 0.000010 0.000010 0.000010 0.000010 0.000010 0.000010 0.000010 0.000010 0.000010 0.000010 0.000010 0.000010 0.000010 0.000010 0.000010 0.000010 0.000010 0.000010 0.000010 0.000010 0.999500 0.000010 0.000010 0.000010 0.000010 0.000010 0.000010 0.000010 0.000010 0.000010 0.000010 0.000010 0.000010 0.000010 0.000010 0.000010 0.000010 0.000010 0.000010 0.000010 0.000010 0.000010 0.000010 0.000010 0.000010
0.000010 0.000010 0.000010 0.000010 0.000010 0.000010 0.000010 0.000010 0.000010 0.000010 0.000010 0.000010 0.000010 0.000010 0.000010 0.000010 0.000010 0.000010 0.000010 0.000010 0.000010 0.000010 0.000010 0.000010 0.000010 0.000010 0.999498 0.000010 0.000010 0.000010 0.000010 0.000010 0.000010 0.000012 0.000010 0.000010 0.000010 0.000010 0.000010 0.000010 0.000010 0.000010 0.000010 0.000010 0.000010 0.000010 0.000010 0.000010 0.000010 0.000010 0.000010
0.000010 0.000010 0.000010 0.000010 0.000010 0.000010 0.000010 0.000010 0.000010 0.000010 0.000010 0.000010 0.000010 0.000010 0.000010 0.000010 0.000010 0.000010 0.000010 0.000010 0.000010 0.000010 0.000010 0.000010 0.000010 0.000010 0.999500 0.000010 0.000010 0.000010 0.000010 0.000010 0.000010 0.000010 0.000010 0.000010 0.000010 0.000010 0.000010 0.000010 0.000010 0.000010 0.000010 0.000010 0.000010 0.000010 0.000010 0.000010 0.000010 0.000010 0.000010
0.000010 0.000010 0.000010 0.000010 0.000010 0.000010 0.000010 0.834562 0.000010 0.000056 0.000010 0.000010 0.000010 0.000010 0.004176 0.000010 0.000010 0.005725 0.001950 0.000010 0.000010 0.000010 0.000010 0.000010 0.000010 0.000010 0.000010 0.006023 0.000010 0.000010 0.000010 0.003444 0.000010 0.000198 0.000010 0.000010 0.000010 0.000010 0.000010 0.143438 0.000010 0.000010 0.000010 0.000010 0.000010 0.000010 0.000010 0.000010 0.000010 0.000017 0.000010
0.000010 0.000010 0.000010 0.003990 0.000010 0.000010 0.000010 0.744173 0.000010 0.000010 0.000010 0.002392 0.000010 0.000010 0.000010 0.000010 0.000010 0.000010 0.000010 0.000010 0.000010 0.001156 0.000010 0.000010 0.000010 0.021069 0.015782 0.007448 0.000010 0.000010 0.000010 0.000010 0.000010 0.000010 0.000010 0.000010 0.000010 0.000010 0.000010 0.197891 0.000010 0.000010 0.000010 0.000010 0.000010 0.000010 0.000010 0.000010 0.000010 0.000010 0.005680
0.000010 0.000010 0.000010 0.000010 0.000010 0.000010 0.000010 0.785565 0.000010 0.000010 0.000010 0.000010 0.000010 0.000010 0.003887 0.000010 0.000010 0.000010 0.000010 0.000010 0.000010 0.006071 0.000010 0.000010 0.000010 0.009631 0.000010 0.010083 0.000010 0.000010 0.000010 0.000010 0.000010 0.000010 0.000010 0.000010 0.000010 0.000010 0.000010 0.183189 0.000010 0.000010 0.000010 0.000010 0.000010 0.000010 0.001134 0.000010 0.000010 0.000010 0.000010
0.000010 0.000010 0.000010 0.000010 0.000010 0.000010 0.000010 0.859740 0.000010 0.000010 0.005584 0.000010 0.000010 0.000010 0.000010 0.000010 0.000010 0.000010 0.000010 0.000010 0.000010 0.000010 0.000010 0.000010 0.000010 0.000010 0.000010 0.000010 0.000010 0.000010 0.000010 0.000010 0.000010 0.000989 0.000010 0.000010 0.000010 0.000010 0.000010 0.130186 0.000010 0.000010 0.000010 0.000010 0.003040 0.000010 0.000010 0.000010 0.000010 0.000010 0.000010
0.000010 0.000010 0.000010 0.015489 0.000010 0.000010 0.000010 0.799266 0.000010 0.000010 0.014835 0.000010 0.000156 0.003035 0.017090 0.000010 0.000010 0.000010 0.000010 0.000010 0.000010 0.000010 0.000010 0.000010 0.000010 0.000010 0.000010 0.006304 0.000010 0.000010 0.010543 0.000010 0.000010 0.000010 0.000010 0.000010 0.000010 0.000010 0.000010 0.109203 0.000010 0.000010 0.000010 0.000010 0.000933 0.000010 0.000010 0.013729 0.009028 0.000010 0.000010
0.000010 0.010534 0.000976 0.000010 0.022820 0.028941 0.000010 0.000010 0.001304 0.000010 0.004768 0.000010 0.000010 0.000010 0.027457 0.008379 0.000010 0.002381 0.000010 0.000010 0.001842 0.001045 0.000010 0.000010 0.001383 0.000010 0.000010 0.012193 0.000010 0.007970 0.022687 0.000010 0.001608 0.000010 0.000010 0.000010 0.010888 0.007081 0.000010 0.792735 0.000010 0.000010 0.000010 0.000010 0.000010 0.000173 0.000010 0.020799 0.000010 0.000010 0.011747
0.000010 0.000010 0.000010 0.010288 0.000010 0.008112 0.019236 0.000010 0.000010 0.009534 0.000010 0.000010 0.000010 0.033694 0.003697 0.000010 0.000010 0.000010 0.000010 0.000010 0.000010 0.000010 0.000010 0.000010 0.000010 0.000010 0.019413 0.013162 0.000010 0.000010 0.000010 0.000010 0.000010 0.000010 0.000010 0.000010 0.011988 0.000010 0.000010 0.849670 0.000010 0.000010 0.000010 0.000010 0.000010 0.000010 0.000010 0.000010 0.000010 0.020805 0.000010
0.000010 0.000010 0.000010 0.000010 0.000010 0.000010 0.000010 0.000010 0.000010 0.000010 0.000010 0.000010 0.000010 0.000010 0.000010 0.000010 0.000010 0.000010 0.000010 0.000010 0.000010 0.000010 0.000010 0.000010 0.000010 0.000010 0.000010 0.000010 0.000010 0.000010 0.000010 0.000010 0.000010 0.000010 0.004186 0.000010 0.000010 0.000010 0.000010 0.995324 0.000010 0.000010 0.000010 0.000010 0.000010 0.000010 0.000010 0.000010 0.000010 0.000010 0.000010
0.000010 0.000010 0.004297 0.000010 0.029969 0.017364 0.000010 0.000010 0.000010 0.000010 0.000010 0.000010 0.000010 0.000010 0.000010 0.008563 0.000010 0.000010 0.000010 0.000010 0.000010 0.000010 0.000010 0.000010 0.000010 0.000010 0.000010 0.012861 0.000010 0.000010 0.021681 0.000010 0.000010 0.000010 0.000010 0.003228 0.015914 0.000259 0.000010 0.885454 0.000010 0.000010 0.000010 0.000010 0.000010 0.000010 0.000010 0.000010 0.000010 0.000010 0.000010
0.000010 0.000010 0.000010 0.000010 0.000010 0.000010 0.000010 0.000010 0.000010 0.000010 0.000010 0.000010 0.000010 0.000010 0.000010 0.000010 0.000010 0.000010 0.000010 0.000010 0.000010 0.000010 0.000010 0.000010 0.000010 0.000010 0.000010 0.000010 0.000010 0.000010 0.000010 0.000010 0.000010 0.000010 0.000010 0.000010 0.000010 0.000010 0.000010 0.999500 0.000010 0.000010 0.000010 0.000010 0.000010 0.000010 0.000010 0.000010 0.000010 0.000010 0.000010
0.000010 0.000010 0.000010 0.000010 0.000010 0.000010 0.000010 0.000010 0.000010 0.000010 0.000010 0.000010 0.000010 0.000010 0.000010 0.000010 0.000010 0.000010 0.000010 0.000010 0.000010 0.000010 0.000010 0.000010 0.000010 0.000010 0.000010 0.000010 0.000010 0.000010 0.000010 0.000010 0.000010 0.000010 0.000010 0.000010 0.000010 0.000010 0.000010 0.999500 0.000010 0.000010 0.000010 0.000010 0.000010 0.000010 0.000010 0.000010 0.000010 0.000010 0.000010
0.000010 0.000010 0.000010 0.000010 0.000010 0.000010 0.000010 0.000010 0.000010 0.000010 0.000010 0.000010 0.000010 0.000010 0.000010 0.000010 0.000010 0.000010 0.000010 0.000010 0.000010 0.000010 0.000010 0.000010 0.000010 0.000010 0.000010 0.000010 0.000010 0.000010 0.000010 0.000010 0.000010 0.000010 0.000010 0.000010 0.000010 0.000010 0.000010 0.999500 0.000010 0.000010 0.000010 0.000010 0.000010 0.000010 0.000010 0.000010 0.000010 0.000010 0.000010
0.000010 0.000010 0.000010 0.000010 0.013395 0.000017 0.000010 0.000010 0.000010 0.000010 0.000010 0.000010 0.000010 0.000010 0.000010 0.000010 0.000010 0.000010 0.000010 0.000010 0.000010 0.000010 0.000010 0.000010 0.000010 0.000010 0.000010 0.000010 0.000010 0.000010 0.000010 0.000010 0.000010 0.000010 0.000010 0.000010 0.000010 0.000010 0.000010 0.986108 0.000010 0.000010 0.000010 0.000010 0.000010 0.000010 0.000010 0.000010 0.000010 0.000010 0.000010
0.000010 0.000010 0.000010 0.000010 0.000010 0.000010 0.000010 0.000010 0.000010 0.000010 0.000010 0.000010 0.008338 0.000010 0.000010 0.000010 0.000010 0.000010 0.000010 0.000010 0.000010 0.000010 0.000010 0.000010 0.000010 0.000010 0.000010 0.000010 0.000010 0.007778 0.000010 0.000010 0.000010 0.000010 0.000010 0.000010 0.000010 0.000010 0.000010 0.983404 0.000010 0.000010 0.000010 0.000010 0.000010 0.000010 0.000010 0.000010 0.000010 0.000010 0.000010
0.000010 0.000010 0.000010 0.000010 0.000010 0.000010 0.000010 0.000010 0.000010 0.000010 0.000010 0.000010 0.000010 0.000010 0.000010 0.000010 0.000010 0.000010 0.000010 0.000010 0.000010 0.000010 0.000010 0.000010 0.000010 0.000010 0.000010 0.000010 0.000010 0.000010 0.000010 0.000010 0.000010 0.000010 0.000010 0.000010 0.000010 0.000010 0.000010 0.999500 0.000010 0.000010 0.000010 0.000010 0.000010 0.000010 0.000010 0.000010 0.000010 0.000010 0.000010
0.000010 0.000010 0.000010 0.000010 0.008907 0.000010 0.000010 0.000010 0.000010 0.012796 0.000010 0.000010 0.000010 0.000010 0.000010 0.000010 0.000010 0.000010 0.000010 0.000010 0.000010 0.000010 0.000010 0.000010 0.001580 0.000010 0.000010 0.000010 0.000010 0.000010 0.000010 0.000010 0.000010 0.000010 0.000010 0.000010 0.000010 0.000010 0.000010 0.976248 0.000010 0.000010 0.000010 0.000010 0.000010 0.000010 0.000010 0.000010 0.000010 0.000010 0.000010
0.000010 0.000010 0.000010 0.000010 0.007346 0.000010 0.000010 0.000010 0.000010 0.007202 0.000010 0.000010 0.000010 0.040089 0.000010 0.002725 0.000010 0.000010 0.000010 0.000010 0.000010 0.000010 0.000010 0.000010 0.000010 0.000010 0.000010 0.000010 0.000010 0.000010 0.000010 0.000010 0.000010 0.000010 0.000010 0.000010 0.000010 0.000010 0.000010 0.929988 0.002075 0.000010 0.000010 0.000010 0.005103 0.000010 0.005041 0.000010 0.000010 0.000010 0.000010
0.000010 0.000010 0.000010 0.000010 0.000010 0.000010 0.000010 0.000010 0.000010 0.000010 0.000010 0.000010 0.000010 0.000010 0.000010 0.000010 0.000010 0.000010 0.000010 0.000010 0.000010 0.000010 0.000010 0.000010 0.000010 0.000010 0.000010 0.000010 0.000010 0.000010 0.000010 0.000010 0.000010 0.000010 0.000010 0.000010 0.000010 0.000010 0.000010 0.999500 0.000010 0.000010 0.000010 0.000010 0.000010 0.000010 0.000010 0.000010 0.000010 0.000010 0.000010
0.000010 0.000010 0.000010 0.000010 0.000010 0.000010 0.000010 0.000010 0.000010 0.000010 0.000010 0.000010 0.000010 0.000010 0.000010 0.000010 0.000010 0.000010 0.000010 0.000010 0.000010 0.000010 0.000010 0.000010 0.000010 0.000010 0.000010 0.000010 0.000010 0.000010 0.000010 0.000010 0.000010 0.000010 0.000010 0.000010 0.000010 0.000010 0.000010 0.999500 0.000010 0.000010 0.000010 0.000010 0.000010 0.000010 0.000010 0.000010 0.000010 0.000010 0.000010
0.000010 0.000010 0.000010 0.000010 0.000010 0.000010 0.000010 0.000010 0.000010 0.000010 0.000010 0.000010 0.000010 0.000010 0.000010 0.000010 0.000010 0.000010 0.000010 0.000010 0.000010 0.000010 0.000010 0.000010 0.000010 0.000010 0.000010 0.999500 0.000010 0.000010 0.000010 0.000010 0.000010 0.000010 0.000010 0.000010 0.000010 0.000010 0.000010 0.000010 0.000010 0.000010 0.000010 0.000010 0.000010 0.000010 0.000010 0.000010 0.000010 0.000010 0.000010
0.050668 0.018340 0.000010 0.010048 0.000010 0.007042 0.000010 0.020910 0.000010 0.000010 0.000010 0.002879 0.000010 0.000010 0.000010 0.000010 0.019720 0.000010 0.000010 0.000010 0.000010 0.000454 0.000010 0.000010 0.000010 0.000010 0.000010 0.836352 0.000010 0.000010 0.000010 0.000010 0.000010 0.004664 0.000010 0.000010 0.001249 0.012127 0.000010 0.000010 0.000010 0.000010 0.000010 0.000010 0.000010 0.009595 0.000010 0.000010 0.000010 0.000010 0.005582
0.000010 0.000010 0.000010 0.000010 0.000010 0.000010 0.000010 0.000010 0.000010 0.000010 0.000010 0.000010 0.000010 0.000010 0.000010 0.000010 0.000010 0.000010 0.000010 0.000010 0.000010 0.000010 0.000010 0.000010 0.000010 0.000010 0.000010 0.999500 0.000010 0.000010 0.000010 0.000010 0.000010 0.000010 0.000010 0.000010 0.000010 0.000010 0.000010 0.000010 0.000010 0.000010 0.000010 0.000010 0.000010 0.000010 0.000010 0.000010 0.000010 0.000010 0.000010
0.000010 0.000010 0.000010 0.000010 0.000010 0.000010 0.000010 0.000010 0.000010 0.000010 0.000010 0.000010 0.000010 0.000010 0.000010 0.000010 0.000010 0.000010 0.000010 0.000010 0.000010 0.000010 0.000010 0.000010 0.000010 0.000010 0.000010 0.999500 0.000010 0.000010 0.000010 0.000010 0.000010 0.000010 0.000010 0.000010 0.000010 0.000010 0.000010 0.000010 0.000010 0.000010 0.000010 0.000010 0.000010 0.000010 0.000010 0.000010 0.000010 0.000010 0.000010
0.000010 0.000010 0.000010 0.000010 0.000010 0.000010 0.000010 0.000010 0.000010 0.000010 0.000010 0.000010 0.000010 0.000010 0.000010 0.000010 0.000010 0.000010 0.000010 0.000010 0.000010 0.000010 0.000010 0.000010 0.000010 0.000010 0.000010 0.999500 0.000010 0.000010 0.000010 0.000010 0.000010 0.000010 0.000010 0.000010 0.000010 0.000010 0.000010 0.000010 0.000010 0.000010 0.000010 0.000010 0.000010 0.000010 0.000010 0.000010 0.000010 0.000010 0.000010
0.034697 0.000010 0.000010 0.015442 0.000010 0.000010 0.000010 0.000010 0.000010 0.000010 0.000010 0.000010 0.000010 0.000010 0.000010 0.000010 0.000010 0.000194 0.000010 0.000010 0.000010 0.000010 0.000010 0.000010 0.000010 0.000010 0.016937 0.910918 0.000010 0.000010 0.000010 0.004161 0.000010 0.000010 0.000012 0.000010 0.000010 0.017209 0.000010 0.000010 0.000010 0.000010 0.000010 0.000010 0.000010 0.000010 0.000010 0.000010 0.000010 0.000010 0.000010
0.094968 0.011408 0.000010 0.000010 0.000010 0.015320 0.000010 0.022980 0.035521 0.000010 0.000010 0.000010 0.000010 0.000010 0.003701 0.000010 0.000010 0.013791 0.015912 0.003486 0.000010 0.000010 0.000010 0.000010 0.000010 0.007232 0.031455 0.645990 0.000010 0.000010 0.000010 0.024679 0.000010 0.013156 0.000010 0.000010 0.009055 0.010548 0.003789 0.000010 0.000010 0.008610 0.000010 0.000010 0.000010 0.016086 0.000010 0.001779 0.010233 0.000010 0.000010
0.001585 0.000010 0.008336 0.000010 0.000010 0.013159 0.021715 0.000499 0.032181 0.000010 0.000010 0.000010 0.000010 0.000010 0.005220 0.000010 0.000010 0.016748 0.000902 0.000010 0.000010 0.000010 0.004884 0.000010 0.000010 0.000010 0.005570 0.833411 0.000010 0.000010 0.000010 0.002569 0.000010 0.007611 0.000010 0.000010 0.005055 0.000010 0.000010 0.000010 0.000010 0.004937 0.000010 0.000010 0.000010 0.008263 0.000010 0.009922 0.017115 0.000010 0.000010
0.000010 0.000010 0.000010 0.000010 0.000010 0.046050 0.000010 0.000010 0.000010 0.000010 0.000010 0.000010 0.000010 0.000010 0.000010 0.000010 0.000010 0.000010 0.000010 0.000010 0.000010 0.000010 0.000010 0.000010 0.000010 0.000010 0.000010 0.933214 0.000010 0.000010 0.000010 0.000010 0.000010 0.000010 0.000010 0.000010 0.007892 0.000010 0.000010 0.000010 0.000010 0.012374 0.000010 0.000010 0.000010 0.000010 0.000010 0.000010 0.000010 0.000010 0.000010
0.000010 0.000010 0.000010 0.000010 0.000010 0.000010 0.000010 0.000010 0.000010 0.000010 0.000010 0.000010 0.000010 0.000010 0.000010 0.000010 0.000010 0.000010 0.000010 0.000010 0.000010 0.000010 0.000010 0.000010 0.000010 0.000010 0.000010 0.999500 0.000010 0.000010 0.000010 0.000010 0.000010 0.000010 0.000010 0.000010 0.000010 0.000010 0.000010 0.000010 0.000010 0.000010 0.000010 0.000010 0.000010 0.000010 0.000010 0.000010 0.000010 0.000010 0.000010
0.000010 0.000010 0.000010 0.000010 0.000010 0.000010 0.000010 0.000010 0.000010 0.000010 0.000010 0.000010 0.000010 0.000010 0.000010 0.000010 0.000010 0.000010 0.000010 0.000010 0.000010 0.000010 0.000010 0.000010 0.000010 0.000010 0.000010 0.999500 0.000010 0.000010 0.000010 0.000010 0.000010 0.000010 0.000010 0.000010 0.000010 0.000010 0.000010 0.000010 0.000010 0.000010 0.000010 0.000010 0.000010 0.000010 0.000010 0.000010 0.000010 0.000010 0.000010
0.000010 0.000010 0.000010 0.000010 0.000010 0.000010 0.000010 0.000010 0.000010 0.000010 0.000010 0.000010 0.000010 0.000010 0.000010 0.000010 0.000010 0.000010 0.000010 0.000010 0.000010 0.000010 0.000010 0.000010 0.000010 0.000010 0.000010 0.999500 0.000010 0.000010 0.000010 0.000010 0.000010 0.000010 0.000010 0.000010 0.000010 0.000010 0.000010 0.000010 0.000010 0.000010 0.000010 0.000010 0.000010 0.000010 0.000010 0.000010 0.000010 0.000010 0.000010
0.045220 0.000010 0.000010 0.000010 0.000010 0.000010 0.000010 0.000010 0.000010 0.000010 0.000010 0.004967 0.000010 0.000010 0.000010 0.000010 0.000010 0.002882 0.000010 0.000010 0.000010 0.000010 0.000781 0.000010 0.000010 0.000010 0.000010 0.944864 0.000010 0.000010 0.000010 0.000010 0.000010 0.000010 0.000837 0.000010 0.000010 0.000010 0.000010 0.000010 0.000010 0.000010 0.000010 0.000010 0.000010 0.000010 0.000010 0.000010 0.000010 0.000010 0.000010
0.000010 0.000010 0.000010 0.000010 0.000010 0.000010 0.000010 0.000010 0.000010 0.000010 0.000010 0.000010 0.000010 0.000010 0.000010 0.000010 0.000010 0.000010 0.000010 0.000010 0.000010 0.000010 0.000010 0.000010 0.000010 0.000010 0.000010 0.999500 0.000010 0.000010 0.000010 0.000010 0.000010 0.000010 0.000010 0.000010 0.000010 0.000010 0.000010 0.000010 0.000010 0.000010 0.000010 0.000010 0.000010 0.000010 0.000010 0.000010 0.000010 0.000010 0.000010
0.000010 0.000010 0.000010 0.000010 0.000010 0.000010 0.000010 0.000010 0.000010 0.000010 0.000010 0.000010 0.000010 0.000010 0.000010 0.000010 0.000010 0.000010 0.000010 0.000010 0.000010 0.000010 0.000010 0.000010 0.000010 0.000010 0.000010 0.999500 0.000010 0.000010 0.000010 0.000010 0.000010 0.000010 0.000010 0.000010 0.000010 0.000010 0.000010 0.000010 0.000010 0.000010 0.000010 0.000010 0.000010 0.000010 0.000010 0.000010 0.000010 0.000010 0.000010
0.000010 0.000010 0.000010 0.000010 0.000010 0.000010 0.000010 0.000010 0.000010 0.000010 0.000010 0.000010 0.000010 0.000010 0.000010 0.000010 0.000010 0.000010 0.000010 0.000010 0.000010 0.000010 0.000010 0.000010 0.000010 0.000010 0.000010 0.999500 0.000010 0.000010 0.000010 0.000010 0.000010 0.000010 0.000010 0.000010 0.000010 0.000010 0.000010 0.000010 0.000010 0.000010 0.000010 0.000010 0.000010 0.000010 0.000010 0.000010 0.000010 0.000010 0.000010
0.000010 0.000010 0.000010 0.000010 0.000010 0.000010 0.000010 0.000010 0.000010 0.000010 0.000010 0.000010 0.000010 0.000010 0.000010 0.000010 0.000010 0.000010 0.000010 0.000010 0.000010 0.000010 0.000010 0.000010 0.000010 0.000010 0.000010 0.999500 0.000010 0.000010 0.000010 0.000010 0.000010 0.000010 0.000010 0.000010 0.000010 0.000010 0.000010 0.000010 0.000010 0.000010 0.000010 0.000010 0.000010 0.000010 0.000010 0.000010 0.000010 0.000010 0.000010
0.040711 0.000095 0.000010 0.000011 0.000010 0.000010 0.000010 0.000010 0.000010 0.000010 0.000010 0.018379 0.000010 0.000010 0.000449 0.000010 0.000010 0.007985 0.000010 0.000010 0.000010 0.000010 0.000010 0.000010 0.000010 0.000010 0.013934 0.899111 0.000010 0.000010 0.000010 0.002524 0.000010 0.006460 0.000010 0.000010 0.002531 0.000010 0.000010 0.000010 0.000010 0.000010 0.000010 0.000010 0.000010 0.000010 0.005338 0.000010 0.000010 0.000010 0.002093
0.000010 0.000010 0.000010 0.000090 0.000010 0.000010 0.000010 0.000010 0.016908 0.000010 0.000010 0.000010 0.000010 0.000010 0.002523 0.000010 0.000010 0.000010 0.000010 0.000010 0.000010 0.000010 0.000010 0.000010 0.000010 0.001873 0.000010 0.966239 0.000010 0.000010 0.000010 0.000010 0.000010 0.000010 0.000010 0.000010 0.000010 0.010346 0.000010 0.000010 0.000010 0.000010 0.000010 0.000010 0.000010 0.000010 0.001581 0.000010 0.000010 0.000010 0.000010
0.000010 0.000010 0.000010 0.000010 0.000010 0.000010 0.000010 0.000010 0.000010 0.000010 0.000010 0.000010 0.000010 0.000010 0.009827 0.000010 0.000010 0.000010 0.000010 0.000010 0.000010 0.000010 0.000010 0.000010 0.000010 0.000010 0.000010 0.989683 0.000010 0.000010 0.000010 0.000010 0.000010 0.000010 0.000010 0.000010 0.000010 0.000010 0.000010 0.000010 0.000010 0.000010 0.000010 0.000010 0.000010 0.000010 0.000010 0.000010 0.000010 0.000010 0.000010
0.000010 0.000010 0.000010 0.000010 0.000010 0.000010 0.000010 0.000010 0.000010 0.000010 0.000010 0.000010 0.000010 0.000010 0.000010 0.000010 0.000010 0.000010 0.000010 0.000010 0.000010 0.000010 0.000010 0.000010 0.000010 0.000010 0.000010 0.997487 0.000010 0.000010 0.000010 0.000010 0.000010 0.002023 0.000010 0.000010 0.000010 0.000010 0.000010 0.000010 0.000010 0.000010 0.000010 0.000010 0.000010 0.000010 0.000010 0.000010 0.000010 0.000010 0.000010
0.030397 0.000010 0.000010 0.019189 0.000010 0.000010 0.000010 0.000010 0.019370 0.000010 0.000010 0.000010 0.000010 0.000010 0.000010 0.000010 0.000010 0.012070 0.000010 0.000010 0.000010 0.000010 0.000010 0.000010 0.000010 0.000010 0.000010 0.898663 0.000010 0.000010 0.000010 0.010820 0.000010 0.000010 0.004353 0.000010 0.000010 0.000010 0.000010 0.000010 0.000010 0.000010 0.000010 0.000010 0.000010 0.000010 0.000010 0.004709 0.000010 0.000010 0.000010
0.000010 0.000010 0.000010 0.000010 0.000010 0.000010 0.000010 0.000010 0.000010 0.000010 0.000010 0.000010 0.000010 0.000010 0.000010 0.000010 0.000010 0.000010 0.000010 0.000010 0.000010 0.000010 0.000010 0.000010 0.000010 0.000010 0.000010 0.999500 0.000010 0.000010 0.000010 0.000010 0.000010 0.000010 0.000010 0.000010 0.000010 0.000010 0.000010 0.000010 0.000010 0.000010 0.000010 0.000010 0.000010 0.000010 0.000010 0.000010 0.000010 0.000010 0.000010
0.029963 0.000010 0.000010 0.000010 0.000010 0.000010 0.000010 0.040476 0.000010 0.000010 0.000010 0.000010 0.000010 0.000010 0.019486 0.000010 0.000010 0.000010 0.000010 0.000010 0.000010 0.000010 0.000010 0.000010 0.000010 0.000010 0.000010 0.881834 0.000010 0.000010 0.000010 0.000010 0.001968 0.000010 0.000010 0.000010 0.000010 0.000010 0.000239 0.006815 0.000010 0.000010 0.000010 0.000010 0.000010 0.000010 0.007055 0.005702 0.000010 0.000010 0.006052
0.043634 0.000010 0.000010 0.001815 0.000010 0.000010 0.000010 0.000010 0.000010 0.000010 0.000010 0.000010 0.000010 0.000010 0.004167 0.000010 0.000010 0.005589 0.000010 0.000010 0.000010 0.000010 0.001426 0.000010 0.000010 0.011416 0.000010 0.895809 0.000010 0.000010 0.000010 0.002295 0.001013 0.011245 0.000010 0.000010 0.000010 0.011666 0.000010 0.000010 0.000010 0.000010 0.000010 0.000010 0.000010 0.009534 0.000010 0.000010 0.000010 0.000010 0.000010
0.042228 0.000010 0.000010 0.000010 0.000010 0.007061 0.000010 0.000010 0.000010 0.000010 0.000010 0.000010 0.000010 0.000010 0.000010 0.000010 0.000010 0.000010 0.020230 0.000010 0.000010 0.000010 0.000010 0.000010 0.000010 0.006457 0.000010 0.895605 0.000010 0.000010 0.000010 0.024042 0.000010 0.000010 0.000010 0.000010 0.000010 0.000010 0.000010 0.003937 0.000010 0.000010 0.000010 0.000010 0.000010 0.000010 0.000010 0.000010 0.000010 0.000010 0.000010
0.000010 0.000010 0.000010 0.000010 0.000010 0.000010 0.000010 0.000010 0.000010 0.000010 0.000010 0.000010 0.000010 0.000010 0.000010 0.000010 0.000010 0.000010 0.000010 0.000010 0.000010 0.000010 0.000010 0.000010 0.000010 0.000010 0.000010 0.999500 0.000010 0.000010 0.000010 0.000010 0.000010 0.000010 0.000010 0.000010 0.000010 0.000010 0.000010 0.000010 0.000010 0.000010 0.000010 0.000010 0.000010 0.000010 0.000010 0.000010 0.000010 0.000010 0.000010
0.000010 0.000010 0.000010 0.000010 0.000010 0.000010 0.000010 0.000010 0.004498 0.000010 0.000010 0.014618 0.000010 0.000010 0.000010 0.000010 0.000010 0.000010 0.000010 0.000620 0.000010 0.000010 0.000155 0.000010 0.000010 0.000010 0.014843 0.958841 0.000010 0.000010 0.000010 0.000010 0.000010 0.000010 0.000010 0.000010 0.000010 0.000010 0.000010 0.000010 0.000010 0.000010 0.000010 0.000010 0.000010 0.000010 0.000010 0.005985 0.000010 0.000010 0.000010
0.014919 0.005165 0.000010 0.000010 0.000010 0.000010 0.009858 0.004549 0.000010 0.000010 0.000010 0.000010 0.000010 0.000010 0.000010 0.000010 0.015095 0.020276 0.008214 0.001963 0.000010 0.000010 0.000010 0.000010 0.000010 0.000010 0.015688 0.601985 0.000010 0.000010 0.000010 0.000010 0.000010 0.000010 0.000010 0.000010 0.000010 0.000010 0.000010 0.000010 0.000010 0.031192 0.000010 0.000010 0.000010 0.000010 0.000010 0.000010 0.270707 0.000010 0.000010
0.000010 0.000010 0.000010 0.000010 0.000010 0.000010 0.000010 0.000010 0.000010 0.000010 0.000010 0.000010 0.000010 0.000010 0.000010 0.000010 0.000010 0.000010 0.009421 0.000010 0.000010 0.014665 0.000010 0.000010 0.000010 0.000010 0.000010 0.955631 0.000010 0.000010 0.000010 0.000010 0.000010 0.000010 0.000010 0.000010 0.000010 0.000010 0.000010 0.000010 0.000010 0.000010 0.000010 0.000010 0.000010 0.000010 0.000010 0.003004 0.016819 0.000010 0.000010
0.000010 0.000010 0.000010 0.000010 0.000010 0.000010 0.000010 0.000010 0.012354 0.000010 0.000010 0.000010 0.000010 0.000010 0.000010 0.000010 0.000010 0.003836 0.000010 0.000010 0.000010 0.000010 0.000177 0.000010 0.000010 0.000010 0.027508 0.954762 0.000010 0.000010 0.000010 0.000010 0.000010 0.000010 0.000913 0.000010 0.000010 0.000010 0.000010 0.000010 0.000010 0.000010 0.000010 0.000010 0.000010 0.000010 0.000010 0.000010 0.000010 0.000010 0.000010
0.000268 0.000010 0.000010 0.000010 0.000010 0.000010 0.000010 0.002182 0.051199 0.000010 0.000010 0.000010 0.000010 0.000010 0.000010 0.000010 0.000010 0.012885 0.008137 0.000010 0.000010 0.000010 0.000010 0.000010 0.000010 0.010597 0.018512 0.860021 0.000010 0.000010 0.000010 0.000010 0.010178 0.001674 0.002441 0.000010 0.000010 0.000010 0.000010 0.000010 0.000010 0.000010 0.000010 0.000010 0.000010 0.000010 0.000010 0.000010 0.021517 0.000010 0.000010
0.000010 0.000010 0.000010 0.004289 0.000010 0.000010 0.000010 0.017667 0.077531 0.000010 0.000010 0.001658 0.000010 0.000010 0.000010 0.000010 0.000010 0.009112 0.007687 0.000010 0.000010 0.018059 0.002089 0.000010 0.000010 0.003854 0.014655 0.835664 0.000010 0.000010 0.000010 0.001463 0.000010 0.000010 0.000010 0.000010 0.000010 0.000010 0.000010 0.000010 0.000010 0.000010 0.000010 0.000010 0.000010 0.000010 0.000010 0.000010 0.005892 0.000010 0.000010
0.000010 0.000010 0.000010 0.000010 0.000010 0.000010 0.000010 0.000012 0.000010 0.000010 0.000010 0.000010 0.000010 0.000010 0.000010 0.000010 0.000010 0.000010 0.000010 0.000010 0.000010 0.000010 0.000010 0.000010 0.000010 0.000010 0.005850 0.869282 0.000010 0.000010 0.000010 0.000010 0.000010 0.000010 0.000010 0.000010 0.000010 0.000010 0.000010 0.000010 0.000010 0.000010 0.000010 0.000010 0.000010 0.000010 0.000010 0.000010 0.124387 0.000010 0.000010
0.000010 0.000010 0.000010 0.000010 0.000010 0.000010 0.000010 0.000010 0.000010 0.000010 0.000010 0.000010 0.000010 0.000010 0.000010 0.000010 0.000010 0.000010 0.000010 0.000010 0.000010 0.000010 0.000010 0.000010 0.000010 0.000010 0.014453 0.841305 0.000010 0.000010 0.000010 0.006241 0.000010 0.000010 0.000010 0.000010 0.000010 0.000010 0.000010 0.000010 0.000010 0.036106 0.000010 0.000010 0.000010 0.000149 0.001007 0.000010 0.100299 0.000010 0.000010
0.000010 0.670810 0.000010 0.000010 0.000010 0.038926 0.050734 0.000010 0.000010 0.000010 0.024844 0.000010 0.001931 0.000010 0.000010 0.000010 0.000010 0.000010 0.000010 0.000010 0.000010 0.000010 0.000010 0.000010 0.000010 0.000010 0.000010 0.000010 0.000010 0.000010 0.000010 0.000010 0.006488 0.000010 0.000010 0.000010 0.000010 0.000010 0.001442 0.170104 0.000010 0.000010 0.009708 0.000010 0.000010 0.002642 0.000010 0.000010 0.000010 0.021971 0.000010
0.033978 0.611588 0.008673 0.000010 0.008317 0.038048 0.021970 0.000010 0.006842 0.000010 0.009811 0.000010 0.000010 0.000010 0.000010 0.000010 0.000010 0.000010 0.007958 0.000010 0.000010 0.000010 0.011755 0.000010 0.007160 0.018526 0.000010 0.000010 0.001108 0.000010 0.000010 0.000010 0.006859 0.020732 0.000010 0.000010 0.012751 0.000010 0.000010 0.143004 0.000010 0.000010 0.000010 0.000010 0.000010 0.000010 0.000010 0.000010 0.000010 0.028998 0.001602
0.009723 0.628133 0.040807 0.000010 0.000010 0.041827 0.018953 0.013309 0.000010 0.002264 0.000010 0.001469 0.000010 0.000010 0.004090 0.000010 0.000010 0.029078 0.000010 0.005965 0.000010 0.012195 0.000010 0.000010 0.000010 0.000010 0.000010 0.000010 0.000010 0.000010 0.000010 0.013955 0.005328 0.000010 0.002829 0.000010 0.000010 0.000010 0.000443 0.131393 0.000010 0.019108 0.001693 0.002856 0.000010 0.000010 0.000010 0.000010 0.000010 0.005083 0.009207
0.035012 0.577432 0.000010 0.019397 0.000010 0.053067 0.000010 0.000010 0.008414 0.000010 0.000010 0.026431 0.000010 0.000010 0.000010 0.000010 0.000010 0.000010 0.000010 0.032553 0.000010 0.000010 0.000010 0.000010 0.000010 0.000010 0.000010 0.002850 0.000010 0.000010 0.000010 0.019916 0.000010 0.010280 0.000010 0.000010 0.000010 0.000010 0.000010 0.143599 0.000010 0.000010 0.000010 0.000010 0.004114 0.004031 0.000010 0.000010 0.000010 0.062533 0.000010
0.013300 0.610430 0.002719 0.000010 0.000010 0.035467 0.031133 0.000010 0.000010 0.000010 0.000010 0.004132 0.000010 0.000010 0.005097 0.000010 0.000010 0.014635 0.012383 0.000010 0.000010 0.013887 0.005332 0.000010 0.000010 0.000010 0.000010 0.000010 0.000841 0.000010 0.000010 0.026491 0.007943 0.000010 0.000010 0.016798 0.000010 0.019043 0.000010 0.133400 0.000010 0.000010 0.014164 0.000010 0.000010 0.000010 0.000010 0.000010 0.000010 0.032485 0.000010
0.000010 0.508370 0.002801 0.039464 0.003016 0.037166 0.067838 0.000010 0.008986 0.007447 0.001046 0.000010 0.000010 0.000010 0.004098 0.000010 0.000010 0.009526 0.022076 0.000010 0.000010 0.000637 0.012996 0.015463 0.000010 0.000010 0.000010 0.000486 0.000010 0.000010 0.000012 0.034879 0.000010 0.000010 0.000010 0.000010 0.000010 0.000010 0.000010 0.111230 0.000010 0.037467 0.009511 0.018085 0.000010 0.008292 0.000010 0.000010 0.000010 0.037742 0.001105
0.008967 0.633210 0.000010 0.006339 0.000010 0.034499 0.000010 0.001020 0.022044 0.000010 0.000010 0.010657 0.000010 0.000010 0.000010 0.000010 0.008483 0.000010 0.000010 0.031042 0.000010 0.000010 0.000010 0.000010 0.000010 0.000010 0.000010 0.012109 0.000010 0.000010 0.000010 0.000010 0.000010 0.000010 0.000010 0.000010 0.000010 0.002781 0.000010 0.184101 0.000010 0.000010 0.000010 0.000010 0.000010 0.000010 0.000010 0.000010 0.000010 0.037901 0.006478
0.000010 0.642982 0.000010 0.006306 0.000010 0.063383 0.027286 0.000010 0.000010 0.000010 0.000010 0.012958 0.000010 0.000010 0.000010 0.000010 0.000010 0.000010 0.006217 0.017530 0.000010 0.015138 0.000010 0.000010 0.000010 0.000010 0.000010 0.000010 0.005227 0.000010 0.000010 0.000091 0.000010 0.000010 0.000010 0.000010 0.000010 0.000010 0.000010 0.179591 0.000010 0.000010 0.000010 0.000010 0.000010 0.000010 0.000010 0.000010 0.000010 0.022901 0.000010
0.000010 0.000010 0.000010 0.000010 0.000010 0.000010 0.000010 0.000010 0.897046 0.000010 0.000010 0.000010 0.000010 0.000010 0.000010 0.000010 0.000010 0.000010 0.000010 0.000010 0.000010 0.000010 0.000010 0.000010 0.000010 0.000010 0.000010 0.087831 0.000010 0.000010 0.000010 0.000010 0.000010 0.007605 0.000010 0.000010 0.000010 0.000010 0.000010 0.000010 0.000010 0.007048 0.000010 0.000010 0.000010 0.000010 0.000010 0.000010 0.000010 0.000010 0.000010
0.000010 0.000010 0.000010 0.000010 0.000010 0.000010 0.000010 0.000010 0.999500 0.000010 0.000010 0.000010 0.000010 0.000010 0.000010 0.000010 0.000010 0.000010 0.000010 0.000010 0.000010 0.000010 0.000010 0.000010 0.000010 0.000010 0.000010 0.000010 0.000010 0.000010 0.000010 0.000010 0.000010 0.000010 0.000010 0.000010 0.000010 0.000010 0.000010 0.000010 0.000010 0.000010 0.000010 0.000010 0.000010 0.000010 0.000010 0.000010 0.000010 0.000010 0.000010
0.000010 0.000010 0.000010 0.000010 0.000010 0.000010 0.000010 0.000010 0.970821 0.000010 0.000010 0.000010 0.000010 0.000010 0.000010 0.000010 0.000010 0.001759 0.018451 0.000010 0.000010 0.000010 0.000010 0.000010 0.000010 0.000010 0.000010 0.000010 0.000010 0.000010 0.000010 0.000010 0.000010 0.000010 0.000010 0.000010 0.000010 0.000010 0.000010 0.000010 0.000010 0.000010 0.000010 0.000010 0.000010 0.000010 0.000010 0.000010 0.008499 0.000010 0.000010
0.000010 0.000010 0.000010 0.000010 0.000010 0.000010 0.000010 0.000010 0.974537 0.000010 0.000010 0.000010 0.000010 0.000010 0.000010 0.000010 0.000010 0.000010 0.000010 0.000010 0.000010 0.000010 0.000010 0.000010 0.000010 0.000010 0.000456 0.014321 0.000010 0.000010 0.000010 0.000010 0.000010 0.000010 0.000010 0.000010 0.000010 0.000010 0.000010 0.000010 0.000010 0.000010 0.000010 0.000010 0.000010 0.000010 0.008540 0.001686 0.000010 0.000010 0.000010
0.000010 0.000673 0.000010 0.000010 0.000010 0.000010 0.000010 0.003621 0.954238 0.000010 0.000010 0.000010 0.000010 0.000010 0.000010 0.000010 0.000010 0.000010 0.000010 0.000010 0.000010 0.000010 0.000010 0.000010 0.000010 0.000010 0.000010 0.004833 0.000010 0.000010 0.000010 0.000010 0.000010 0.000010 0.000010 0.000010 0.020093 0.000010 0.000010 0.000010 0.000010 0.000010 0.000010 0.000010 0.000010 0.000010 0.000010 0.008404 0.000010 0.000010 0.007697
0.000010 0.000010 0.000010 0.000010 0.000010 0.000010 0.002460 0.000010 0.921941 0.000010 0.000010 0.000010 0.000010 0.000010 0.018002 0.000010 0.000010 0.003549 0.012232 0.000010 0.000010 0.004826 0.000010 0.000010 0.000010 0.000010 0.003828 0.000010 0.000010 0.000010 0.000010 0.000010 0.000010 0.015640 0.000010 0.000010 0.010627 0.000010 0.000010 0.000010 0.000010 0.000010 0.000010 0.000010 0.000010 0.006485 0.000010 0.000010 0.000010 0.000010 0.000010
0.000010 0.003945 0.000010 0.000010 0.000010 0.000010 0.000010 0.000010 0.971204 0.000010 0.000010 0.000010 0.000010 0.000010 0.000010 0.000010 0.000010 0.000010 0.000010 0.000010 0.000010 0.005972 0.000010 0.000010 0.000010 0.000010 0.013827 0.000010 0.000010 0.000010 0.000010 0.000010 0.000010 0.004592 0.000010 0.000010 0.000010 0.000010 0.000010 0.000010 0.000010 0.000010 0.000010 0.000010 0.000010 0.000010 0.000010 0.000010 0.000010 0.000010 0.000010
0.000010 0.000010 0.000010 0.000010 0.000010 0.000010 0.000010 0.000010 0.914854 0.000010 0.000010 0.000010 0.000010 0.000010 0.000010 0.000010 0.000010 0.000010 0.000010 0.000010 0.000010 0.000010 0.000010 0.000010 0.000010 0.000010 0.000010 0.058960 0.000010 0.000010 0.000010 0.000010 0.000010 0.000010 0.000010 0.000010 0.011986 0.000010 0.000010 0.000010 0.000010 0.013730 0.000010 0.000010 0.000010 0.000010 0.000010 0.000010 0.000010 0.000010 0.000010
0.000010 0.000010 0.000010 0.000010 0.000010 0.009915 0.000010 0.000010 0.958973 0.000010 0.000010 0.000010 0.000010 0.000010 0.000010 0.000010 0.000010 0.000010 0.000010 0.000010 0.000010 0.000010 0.000010 0.000010 0.000010 0.000010 0.000571 0.026545 0.000010 0.000010 0.000010 0.003537 0.000010 0.000010 0.000010 0.000010 0.000010 0.000010 0.000010 0.000010 0.000010 0.000010 0.000010 0.000010 0.000010 0.000010 0.000010 0.000010 0.000010 0.000010 0.000010
0.000010 0.000010 0.000010 0.000010 0.000010 0.000010 0.000010 0.000010 0.994408 0.000010 0.000010 0.000010 0.000010 0.000010 0.000010 0.000010 0.000010 0.000010 0.000010 0.000010 0.000010 0.000010 0.000010 0.000010 0.000010 0.000010 0.000010 0.000010 0.000010 0.000010 0.000010 0.000010 0.000010 0.005102 0.000010 0.000010 0.000010 0.000010 0.000010 0.000010 0.000010 0.000010 0.000010 0.000010 0.000010 0.000010 0.000010 0.000010 0.000010 0.000010 0.000010
0.000010 0.000010 0.000010 0.000010 0.000010 0.000010 0.000010 0.000010 0.999500 0.000010 0.000010 0.000010 0.000010 0.000010 0.000010 0.000010 0.000010 0.000010 0.000010 0.000010 0.000010 0.000010 0.000010 0.000010 0.000010 0.000010 0.000010 0.000010 0.000010 0.000010 0.000010 0.000010 0.000010 0.000010 0.000010 0.000010 0.000010 0.000010 0.000010 0.000010 0.000010 0.000010 0.000010 0.000010 0.000010 0.000010 0.000010 0.000010 0.000010 0.000010 0.000010
0.000010 0.000010 0.000010 0.000010 0.000010 0.000010 0.000010 0.000010 0.999500 0.000010 0.000010 0.000010 0.000010 0.000010 0.000010 0.000010 0.000010 0.000010 0.000010 0.000010 0.000010 0.000010 0.000010 0.000010 0.000010 0.000010 0.000010 0.000010 0.000010 0.000010 0.000010 0.000010 0.000010 0.000010 0.000010 0.000010 0.000010 0.000010 0.000010 0.000010 0.000010 0.000010 0.000010 0.000010 0.000010 0.000010 0.000010 0.000010 0.000010 0.000010 0.000010
0.000010 0.000010 0.000010 0.000010 0.000010 0.000010 0.000010 0.000010 0.918372 0.000010 0.000010 0.000010 0.000010 0.000010 0.024418 0.000010 0.000010 0.000010 0.013771 0.000010 0.000010 0.000010 0.000010 0.000010 0.000010 0.000010 0.000010 0.024343 0.000010 0.000010 0.000010 0.004587 0.000010 0.011677 0.000010 0.000010 0.000010 0.000010 0.000010 0.000010 0.000010 0.000010 0.000010 0.000010 0.000010 0.000010 0.000010 0.002392 0.000010 0.000010 0.000010
0.000010 0.000010 0.000010 0.000010 0.000010 0.000010 0.000010 0.000010 0.931782 0.000010 0.000010 0.000010 0.000010 0.000010 0.000010 0.000010 0.000010 0.000010 0.000010 0.000010 0.000010 0.000010 0.000010 0.000010 0.000010 0.000010 0.000010 0.044351 0.000010 0.000010 0.000010 0.000010 0.000010 0.000010 0.000010 0.000010 0.000010 0.000010 0.000010 0.000010 0.000010 0.022547 0.000010 0.000010 0.000010 0.000010 0.000010 0.000010 0.000010 0.000010 0.000850
0.000010 0.000010 0.000010 0.000010 0.000010 0.000010 0.000010 0.000010 0.999500 0.000010 0.000010 0.000010 0.000010 0.000010 0.000010 0.000010 0.000010 0.000010 0.000010 0.000010 0.000010 0.000010 0.000010 0.000010 0.000010 0.000010 0.000010 0.000010 0.000010 0.000010 0.000010 0.000010 0.000010 0.000010 0.000010 0.000010 0.000010 0.000010 0.000010 0.000010 0.000010 0.000010 0.000010 0.000010 0.000010 0.000010 0.000010 0.000010 0.000010 0.000010 0.000010
0.000010 0.000010 0.000010 0.000010 0.000010 0.000010 0.000010 0.000010 0.981894 0.000010 0.000010 0.000010 0.000010 0.000010 0.008634 0.000010 0.000010 0.000010 0.000010 0.000010 0.000010 0.000010 0.000010 0.000010 0.000010 0.000010 0.000010 0.000010 0.000010 0.000010 0.000010 0.000010 0.000010 0.000010 0.000010 0.000010 0.000010 0.000010 0.000010 0.000010 0.000010 0.008992 0.000010 0.000010 0.000010 0.000010 0.000010 0.000010 0.000010 0.000010 0.000010
0.000010 0.000010 0.000010 0.000010 0.000010 0.000010 0.000010 0.000010 0.999500 0.000010 0.000010 0.000010 0.000010 0.000010 0.000010 0.000010 0.000010 0.000010 0.000010 0.000010 0.000010 0.000010 0.000010 0.000010 0.000010 0.000010 0.000010 0.000010 0.000010 0.000010 0.000010 0.000010 0.000010 0.000010 0.000010 0.000010 0.000010 0.000010 0.000010 0.000010 0.000010 0.000010 0.000010 0.000010 0.000010 0.000010 0.000010 0.000010 0.000010 0.000010 0.000010
0.000010 0.000010 0.000010 0.000010 0.000010 0.000010 0.000010 0.000010 0.999500 0.000010 0.000010 0.000010 0.000010 0.000010 0.000010 0.000010 0.000010 0.000010 0.000010 0.000010 0.000010 0.000010 0.000010 0.000010 0.000010 0.000010 0.000010 0.000010 0.000010 0.000010 0.000010 0.000010 0.000010 0.000010 0.000010 0.000010 0.000010 0.000010 0.000010 0.000010 0.000010 0.000010 0.000010 0.000010 0.000010 0.000010 0.000010 0.000010 0.000010 0.000010 0.000010
0.000010 0.000010 0.000010 0.000010 0.000010 0.014129 0.000010 0.000010 0.985175 0.000010 0.000010 0.000010 0.000010 0.000010 0.000010 0.000010 0.000010 0.000010 0.000010 0.000010 0.000010 0.000010 0.000010 0.000010 0.000010 0.000010 0.000010 0.000010 0.000010 0.000010 0.000010 0.000010 0.000010 0.000010 0.000010 0.000010 0.000010 0.000216 0.000010 0.000010 0.000010 0.000010 0.000010 0.000010 0.000010 0.000010 0.000010 0.000010 0.000010 0.000010 0.000010
0.000010 0.357932 0.017917 0.010427 0.000010 0.000010 0.038156 0.000010 0.033891 0.000010 0.000010 0.018001 0.011355 0.000010 0.040336 0.000010 0.017209 0.009427 0.019420 0.000010 0.000010 0.011350 0.003299 0.000010 0.000010 0.000010 0.033015 0.038744 0.000010 0.000010 0.007095 0.015755 0.000010 0.024500 0.002857 0.016916 0.175601 0.000010 0.000010 0.016085 0.000010 0.035380 0.000010 0.000015 0.000010 0.000010 0.000010 0.007784 0.033065 0.000010 0.004228
0.000010 0.000010 0.000010 0.000010 0.000010 0.000010 0.000010 0.000010 0.000010 0.000010 0.000010 0.000010 0.000010 0.000010 0.000010 0.000010 0.000010 0.000010 0.000010 0.000010 0.000010 0.000010 0.000010 0.000010 0.000010 0.000010 0.000010 0.000010 0.000010 0.000010 0.000010 0.000010 0.000010 0.000010 0.000010 0.000010 0.999499 0.000010 0.000010 0.000011 0.000010 0.000010 0.000010 0.000010 0.000010 0.000010 0.000010 0.000010 0.000010 0.000010 0.000010
0.000010 0.000010 0.000010 0.000010 0.000010 0.000010 0.000010 0.000010 0.000010 0.000010 0.000010 0.000010 0.000010 0.000010 0.000010 0.000010 0.000010 0.000010 0.000010 0.000010 0.000010 0.000010 0.000010 0.000010 0.000010 0.000010 0.000010 0.000010 0.000010 0.000010 0.000010 0.000010 0.000010 0.000010 0.000010 0.000010 0.999500 0.000010 0.000010 0.000010 0.000010 0.000010 0.000010 0.000010 0.000010 0.000010 0.000010 0.000010 0.000010 0.000010 0.000010
0.000010 0.000013 0.000010 0.000010 0.000010 0.000010 0.000010 0.000010 0.000010 0.000010 0.000010 0.000010 0.000010 0.000010 0.000010 0.000010 0.000010 0.000010 0.000010 0.000010 0.000010 0.000010 0.000010 0.000010 0.000010 0.000010 0.000010 0.000010 0.000010 0.000010 0.000010 0.000010 0.000010 0.000010 0.000010 0.000010 0.999497 0.000010 0.000010 0.000010 0.000010 0.000010 0.000010 0.000010 0.000010 0.000010 0.000010 0.000010 0.000010 0.000010 0.000010
0.000010 0.000010 0.000010 0.000010 0.000010 0.000010 0.000010 0.000010 0.000010 0.000010 0.000010 0.000010 0.000010 0.000010 0.000010 0.000010 0.000010 0.000010 0.000010 0.000010 0.000010 0.000010 0.000010 0.000010 0.000010 0.000010 0.000010 0.000010 0.000010 0.000010 0.000010 0.000010 0.000010 0.000010 0.000010 0.000010 0.999500 0.000010 0.000010 0.000010 0.000010 0.000010 0.000010 0.000010 0.000010 0.000010 0.000010 0.000010 0.000010 0.000010 0.000010
0.000010 0.000010 0.000010 0.000010 0.000010 0.000010 0.000010 0.000010 0.000010 0.000010 0.000010 0.000010 0.000010 0.000010 0.000010 0.000010 0.000010 0.000010 0.000010 0.000010 0.000010 0.000010 0.000010 0.000010 0.000010 0.000010 0.000010 0.000010 0.000010 0.000010 0.000010 0.000010 0.000010 0.000010 0.000010 0.000010 0.999500 0.000010 0.000010 0.000010 0.000010 0.000010 0.000010 0.000010 0.000010 0.000010 0.000010 0.000010 0.000010 0.000010 0.000010
0.000010 0.000010 0.000010 0.000010 0.000010 0.000010 0.000010 0.000010 0.000010 0.000010 0.000010 0.000010 0.000010 0.000010 0.000014 0.000010 0.000010 0.000010 0.000010 0.000010 0.000010 0.000010 0.000010 0.000010 0.000010 0.000010 0.000010 0.000010 0.000010 0.000010 0.000010 0.000010 0.000010 0.000010 0.000010 0.000010 0.999496 0.000010 0.000010 0.000010 0.000010 0.000010 0.000010 0.000010 0.000010 0.000010 0.000010 0.000010 0.000010 0.000010 0.000010
0.000010 0.000010 0.000010 0.000010 0.000010 0.000010 0.000010 0.000010 0.000010 0.000010 0.000010 0.000010 0.000010 0.000010 0.000010 0.000010 0.000010 0.000010 0.000010 0.000010 0.000010 0.000010 0.000010 0.000010 0.000010 0.000010 0.000010 0.000010 0.000010 0.000010 0.000010 0.000010 0.000010 0.000010 0.000010 0.000010 0.999500 0.000010 0.000010 0.000010 0.000010 0.000010 0.000010 0.000010 0.000010 0.000010 0.000010 0.000010 0.000010 0.000010 0.000010
0.000010 0.000010 0.000010 0.000010 0.000010 0.000010 0.000010 0.000010 0.000010 0.000010 0.000010 0.000010 0.000010 0.000010 0.000010 0.000010 0.000010 0.000010 0.000010 0.000010 0.000010 0.000010 0.000010 0.000010 0.000010 0.000010 0.000010 0.000010 0.000010 0.000010 0.000010 0.000010 0.000010 0.000010 0.000010 0.000010 0.999500 0.000010 0.000010 0.000010 0.000010 0.000010 0.000010 0.000010 0.000010 0.000010 0.000010 0.000010 0.000010 0.000010 0.000010
0.103493 0.018030 0.000010 0.008885 0.000010 0.005515 0.005253 0.673272 0.024543 0.000010 0.000010 0.000010 0.000010 0.000010 0.000010 0.000010 0.001738 0.021693 0.000010 0.006469 0.000010 0.000010 0.006309 0.000010 0.000010 0.000010 0.000010 0.005658 0.000010 0.000010 0.000010 0.083720 0.000010 0.000010 0.000010 0.000010 0.013805 0.000010 0.000010 0.000010 0.000010 0.003228 0.000010 0.000010 0.000010 0.000010 0.000010 0.009975 0.000010 0.000010 0.008076
0.000010 0.000010 0.000010 0.000010 0.000010 0.000010 0.000010 0.987922 0.000010 0.000010 0.000010 0.000010 0.000010 0.000010 0.000010 0.000010 0.000010 0.000010 0.000767 0.000010 0.000010 0.000010 0.000010 0.000010 0.000010 0.000010 0.000010 0.004019 0.000010 0.000010 0.000010 0.000010 0.000010 0.006822 0.000010 0.000010 0.000010 0.000010 0.000010 0.000010 0.000010 0.000010 0.000010 0.000010 0.000010 0.000010 0.000010 0.000010 0.000010 0.000010 0.000010
0.096724 0.000010 0.000010 0.000010 0.000010 0.000010 0.000010 0.744042 0.000010 0.000010 0.000010 0.010109 0.000010 0.000010 0.018275 0.000010 0.000012 0.016878 0.000010 0.000010 0.000010 0.010283 0.016588 0.000010 0.000010 0.012018 0.014724 0.011964 0.000010 0.000010 0.000010 0.007234 0.000010 0.000010 0.000010 0.000010 0.008724 0.000010 0.000010 0.000010 0.000010 0.000010 0.000010 0.000010 0.000010 0.000010 0.000010 0.015186 0.008822 0.000010 0.008069
0.000010 0.000010 0.000010 0.000010 0.000010 0.000010 0.000010 0.999500 0.000010 0.000010 0.000010 0.000010 0.000010 0.000010 0.000010 0.000010 0.000010 0.000010 0.000010 0.000010 0.000010 0.000010 0.000010 0.000010 0.000010 0.000010 0.000010 0.000010 0.000010 0.000010 0.000010 0.000010 0.000010 0.000010 0.000010 0.000010 0.000010 0.000010 0.000010 0.000010 0.000010 0.000010 0.000010 0.000010 0.000010 0.000010 0.000010 0.000010 0.000010 0.000010 0.000010
0.021827 0.000010 0.000010 0.000010 0.000010 0.000010 0.000010 0.935962 0.000010 0.000010 0.000010 0.000010 0.000010 0.000010 0.000010 0.000010 0.029410 0.006086 0.000223 0.000010 0.000010 0.002529 0.000010 0.000010 0.000010 0.000010 0.000010 0.000010 0.000010 0.000010 0.000010 0.000010 0.000010 0.000010 0.000010 0.000010 0.000010 0.000010 0.000010 0.003523 0.000010 0.000010 0.000010 0.000010 0.000010 0.000010 0.000010 0.000010 0.000010 0.000010 0.000010
0.000010 0.000010 0.000010 0.000010 0.000010 0.000010 0.000010 0.999500 0.000010 0.000010 0.000010 0.000010 0.000010 0.000010 0.000010 0.000010 0.000010 0.000010 0.000010 0.000010 0.000010 0.000010 0.000010 0.000010 0.000010 0.000010 0.000010 0.000010 0.000010 0.000010 0.000010 0.000010 0.000010 0.000010 0.000010 0.000010 0.000010 0.000010 0.000010 0.000010 0.000010 0.000010 0.000010 0.000010 0.000010 0.000010 0.000010 0.000010 0.000010 0.000010 0.000010
0.110199 0.016048 0.000010 0.000010 0.000010 0.000010 0.000010 0.695146 0.000010 0.000010 0.000010 0.000012 0.000010 0.000010 0.005422 0.000010 0.000010 0.028863 0.000010 0.000010 0.000010 0.000010 0.000010 0.000010 0.000010 0.009979 0.004346 0.009260 0.000010 0.000010 0.000010 0.075383 0.000010 0.009844 0.000010 0.000010 0.000010 0.000010 0.000010 0.004592 0.000010 0.000010 0.000010 0.000010 0.000010 0.000010 0.000010 0.001299 0.000010 0.000010 0.029236
0.000010 0.000010 0.000010 0.000010 0.000010 0.000010 0.000010 0.999500 0.000010 0.000010 0.000010 0.000010 0.000010 0.000010 0.000010 0.000010 0.000010 0.000010 0.000010 0.000010 0.000010 0.000010 0.000010 0.000010 0.000010 0.000010 0.000010 0.000010 0.000010 0.000010 0.000010 0.000010 0.000010 0.000010 0.000010 0.000010 0.000010 0.000010 0.000010 0.000010 0.000010 0.000010 0.000010 0.000010 0.000010 0.000010 0.000010 0.000010 0.000010 0.000010 0.000010
0.000010 0.000010 0.000010 0.000010 0.000010 0.000010 0.000010 0.999500 0.000010 0.000010 0.000010 0.000010 0.000010 0.000010 0.000010 0.000010 0.000010 0.000010 0.000010 0.000010 0.000010 0.000010 0.000010 0.000010 0.000010 0.000010 0.000010 0.000010 0.000010 0.000010 0.000010 0.000010 0.000010 0.000010 0.000010 0.000010 0.000010 0.000010 0.000010 0.000010 0.000010 0.000010 0.000010 0.000010 0.000010 0.000010 0.000010 0.000010 0.000010 0.000010 0.000010
0.000010 0.000010 0.000010 0.000010 0.000010 0.000010 0.000010 0.999495 0.000010 0.000010 0.000010 0.000010 0.000010 0.000010 0.000010 0.000010 0.000010 0.000010 0.000010 0.000010 0.000010 0.000010 0.000010 0.000010 0.000010 0.000010 0.000010 0.000010 0.000010 0.000010 0.000010 0.000010 0.000010 0.000010 0.000015 0.000010 0.000010 0.000010 0.000010 0.000010 0.000010 0.000010 0.000010 0.000010 0.000010 0.000010 0.000010 0.000010 0.000010 0.000010 0.000010
0.000010 0.000010 0.000010 0.000010 0.000010 0.000010 0.000010 0.973199 0.000010 0.000010 0.000010 0.000010 0.000010 0.000010 0.000010 0.000010 0.000010 0.000010 0.000010 0.000010 0.000010 0.000010 0.009317 0.000010 0.000010 0.000010 0.000010 0.017005 0.000010 0.000010 0.000010 0.000010 0.000010 0.000010 0.000010 0.000010 0.000010 0.000010 0.000010 0.000010 0.000010 0.000010 0.000010 0.000010 0.000010 0.000010 0.000010 0.000010 0.000010 0.000010 0.000010
0.000010 0.000010 0.000010 0.000010 0.000010 0.000010 0.000010 0.995799 0.000010 0.000010 0.000010 0.000010 0.000010 0.000010 0.000010 0.000010 0.000010 0.000010 0.000010 0.000010 0.000010 0.000010 0.000010 0.000010 0.000010 0.000010 0.003711 0.000010 0.000010 0.000010 0.000010 0.000010 0.000010 0.000010 0.000010 0.000010 0.000010 0.000010 0.000010 0.000010 0.000010 0.000010 0.000010 0.000010 0.000010 0.000010 0.000010 0.000010 0.000010 0.000010 0.000010
0.000010 0.000010 0.000010 0.000010 0.000010 0.000010 0.000010 0.999500 0.000010 0.000010 0.000010 0.000010 0.000010 0.000010 0.000010 0.000010 0.000010 0.000010 0.000010 0.000010 0.000010 0.000010 0.000010 0.000010 0.000010 0.000010 0.000010 0.000010 0.000010 0.000010 0.000010 0.000010 0.000010 0.000010 0.000010 0.000010 0.000010 0.000010 0.000010 0.000010 0.000010 0.000010 0.000010 0.000010 0.000010 0.000010 0.000010 0.000010 0.000010 0.000010 0.000010
0.000010 0.000010 0.000010 0.000010 0.000010 0.000010 0.000010 0.999500 0.000010 0.000010 0.000010 0.000010 0.000010 0.000010 0.000010 0.000010 0.000010 0.000010 0.000010 0.000010 0.000010 0.000010 0.000010 0.000010 0.000010 0.000010 0.000010 0.000010 0.000010 0.000010 0.000010 0.000010 0.000010 0.000010 0.000010 0.000010 0.000010 0.000010 0.000010 0.000010 0.000010 0.000010 0.000010 0.000010 0.000010 0.000010 0.000010 0.000010 0.000010 0.000010 0.000010
0.165146 0.044039 0.000010 0.000010 0.000010 0.039918 0.013144 0.406552 0.018610 0.000010 0.000010 0.000010 0.000010 0.000010 0.029170 0.000010 0.010001 0.029837 0.000010 0.000010 0.000010 0.017115 0.000010 0.000010 0.000010 0.018654 0.008278 0.042209 0.000010 0.000010 0.000010 0.078655 0.006712 0.050265 0.000010 0.000010 0.000010 0.000010 0.000010 0.000010 0.000010 0.006511 0.000010 0.000010 0.000010 0.000010 0.000010 0.002011 0.000010 0.000010 0.012854
0.115142 0.016089 0.000010 0.000010 0.000010 0.007269 0.003224 0.594591 0.005975 0.000010 0.000010 0.018183 0.000010 0.000010 0.011853 0.000010 0.000010 0.028615 0.000010 0.000010 0.000010 0.000010 0.020367 0.000010 0.000010 0.034192 0.003420 0.017811 0.000010 0.000010 0.000010 0.084728 0.000010 0.024107 0.000010 0.000010 0.000010 0.000010 0.000010 0.001489 0.000010 0.000010 0.000010 0.000010 0.000010 0.000010 0.004742 0.004020 0.001596 0.000010 0.002278
0.000010 0.000010 0.000010 0.000010 0.000010 0.000010 0.000010 0.982176 0.000010 0.000010 0.000010 0.000010 0.000010 0.000010 0.000010 0.000010 0.000010 0.009642 0.002981 0.000010 0.000010 0.000010 0.002130 0.000010 0.000010 0.000010 0.000010 0.001221 0.000010 0.000010 0.000010 0.000010 0.000010 0.000010 0.000010 0.000010 0.000010 0.000010 0.000010 0.000010 0.000010 0.000010 0.000010 0.000010 0.000010 0.000010 0.000010 0.000010 0.001400 0.000010 0.000010
0.000010 0.000010 0.000010 0.000010 0.000010 0.000010 0.000010 0.999500 0.000010 0.000010 0.000010 0.000010 0.000010 0.000010 0.000010 0.000010 0.000010 0.000010 0.000010 0.000010 0.000010 0.000010 0.000010 0.000010 0.000010 0.000010 0.000010 0.000010 0.000010 0.000010 0.000010 0.000010 0.000010 0.000010 0.000010 0.000010 0.000010 0.000010 0.000010 0.000010 0.000010 0.000010 0.000010 0.000010 0.000010 0.000010 0.000010 0.000010 0.000010 0.000010 0.000010
0.000010 0.000010 0.000010 0.000010 0.000010 0.000010 0.000010 0.999500 0.000010 0.000010 0.000010 0.000010 0.000010 0.000010 0.000010 0.000010 0.000010 0.000010 0.000010 0.000010 0.000010 0.000010 0.000010 0.000010 0.000010 0.000010 0.000010 0.000010 0.000010 0.000010 0.000010 0.000010 0.000010 0.000010 0.000010 0.000010 0.000010 0.000010 0.000010 0.000010 0.000010 0.000010 0.000010 0.000010 0.000010 0.000010 0.000010 0.000010 0.000010 0.000010 0.000010
0.000010 0.000010 0.000010 0.000010 0.000010 0.000010 0.000010 0.995809 0.000010 0.000010 0.000010 0.000010 0.000010 0.000010 0.000010 0.000010 0.000010 0.000010 0.000010 0.000010 0.000010 0.000010 0.000010 0.000010 0.000010 0.000010 0.000010 0.000010 0.000010 0.000010 0.000010 0.000010 0.003701 0.000010 0.000010 0.000010 0.000010 0.000010 0.000010 0.000010 0.000010 0.000010 0.000010 0.000010 0.000010 0.000010 0.000010 0.000010 0.000010 0.000010 0.000010
0.000010 0.000010 0.000010 0.000010 0.000010 0.000010 0.000010 0.000010 0.000010 0.000010 0.000010 0.000010 0.000010 0.000010 0.000010 0.000010 0.000010 0.000010 0.999500 0.000010 0.000010 0.000010 0.000010 0.000010 0.000010 0.000010 0.000010 0.000010 0.000010 0.000010 0.000010 0.000010 0.000010 0.000010 0.000010 0.000010 0.000010 0.000010 0.000010 0.000010 0.000010 0.000010 0.000010 0.000010 0.000010 0.000010 0.000010 0.000010 0.000010 0.000010 0.000010
0.000010 0.000010 0.000010 0.000010 0.000010 0.000010 0.000010 0.000010 0.000010 0.000010 0.000010 0.000010 0.000010 0.000010 0.000010 0.000010 0.000010 0.000010 0.999500 0.000010 0.000010 0.000010 0.000010 0.000010 0.000010 0.000010 0.000010 0.000010 0.000010 0.000010 0.000010 0.000010 0.000010 0.000010 0.000010 0.000010 0.000010 0.000010 0.000010 0.000010 0.000010 0.000010 0.000010 0.000010 0.000010 0.000010 0.000010 0.000010 0.000010 0.000010 0.000010
0.000010 0.000010 0.000010 0.000010 0.000010 0.000010 0.000010 0.000010 0.000010 0.000010 0.000010 0.000010 0.000010 0.000010 0.000010 0.000010 0.000010 0.000010 0.981028 0.000010 0.000010 0.000010 0.000010 0.000010 0.000010 0.011664 0.000010 0.000010 0.000010 0.000010 0.000010 0.006828 0.000010 0.000010 0.000010 0.000010 0.000010 0.000010 0.000010 0.000010 0.000010 0.000010 0.000010 0.000010 0.000010 0.000010 0.000010 0.000010 0.000010 0.000010 0.000010
0.022305 0.000010 0.000010 0.000010 0.000010 0.000010 0.000010 0.000010 0.000010 0.000010 0.000010 0.000010 0.000010 0.000010 0.000010 0.000010 0.000010 0.000010 0.924407 0.000010 0.000010 0.000010 0.000010 0.000010 0.000010 0.008004 0.000010 0.013779 0.000010 0.000010 0.000010 0.000010 0.000010 0.012124 0.004388 0.000010 0.000010 0.013175 0.000010 0.001388 0.000010 0.000010 0.000010 0.000010 0.000010 0.000010 0.000010 0.000010 0.000010 0.000010 0.000010
0.179594 0.000010 0.000010 0.000010 0.000010 0.000010 0.000010 0.000010 0.000010 0.000010 0.000010 0.000010 0.000010 0.000010 0.000010 0.000010 0.000010 0.000010 0.819916 0.000010 0.000010 0.000010 0.000010 0.000010 0.000010 0.000010 0.000010 0.000010 0.000010 0.000010 0.000010 0.000010 0.000010 0.000010 0.000010 0.000010 0.000010 0.000010 0.000010 0.000010 0.000010 0.000010 0.000010 0.000010 0.000010 0.000010 0.000010 0.000010 0.000010 0.000010 0.000010
0.000010 0.000010 0.000010 0.000010 0.000010 0.000010 0.000010 0.000010 0.000010 0.000010 0.000010 0.000010 0.000010 0.000010 0.000010 0.000010 0.000010 0.000010 0.999500 0.000010 0.000010 0.000010 0.000010 0.000010 0.000010 0.000010 0.000010 0.000010 0.000010 0.000010 0.000010 0.000010 0.000010 0.000010 0.000010 0.000010 0.000010 0.000010 0.000010 0.000010 0.000010 0.000010 0.000010 0.000010 0.000010 0.000010 0.000010 0.000010 0.000010 0.000010 0.000010
0.096211 0.000010 0.000010 0.000010 0.000010 0.000010 0.000010 0.000010 0.000010 0.000010 0.000010 0.000010 0.000010 0.000010 0.000010 0.000010 0.000010 0.000010 0.903299 0.000010 0.000010 0.000010 0.000010 0.000010 0.000010 0.000010 0.000010 0.000010 0.000010 0.000010 0.000010 0.000010 0.000010 0.000010 0.000010 0.000010 0.000010 0.000010 0.000010 0.000010 0.000010 0.000010 0.000010 0.000010 0.000010 0.000010 0.000010 0.000010 0.000010 0.000010 0.000010
0.122918 0.000010 0.000010 0.000010 0.000010 0.000010 0.000010 0.000010 0.000010 0.000010 0.000010 0.000010 0.000010 0.000010 0.000010 0.000010 0.000010 0.000010 0.876592 0.000010 0.000010 0.000010 0.000010 0.000010 0.000010 0.000010 0.000010 0.000010 0.000010 0.000010 0.000010 0.000010 0.000010 0.000010 0.000010 0.000010 0.000010 0.000010 0.000010 0.000010 0.000010 0.000010 0.000010 0.000010 0.000010 0.000010 0.000010 0.000010 0.000010 0.000010 0.000010
0.140824 0.000010 0.000010 0.000010 0.000010 0.000010 0.000010 0.000010 0.000010 0.000010 0.000010 0.000010 0.000010 0.000010 0.000010 0.000010 0.000010 0.000010 0.858686 0.000010 0.000010 0.000010 0.000010 0.000010 0.000010 0.000010 0.000010 0.000010 0.000010 0.000010 0.000010 0.000010 0.000010 0.000010 0.000010 0.000010 0.000010 0.000010 0.000010 0.000010 0.000010 0.000010 0.000010 0.000010 0.000010 0.000010 0.000010 0.000010 0.000010 0.000010 0.000010
0.000010 0.000010 0.000010 0.000010 0.000010 0.000010 0.000010 0.000010 0.000010 0.000010 0.000010 0.000010 0.000010 0.000010 0.000010 0.000010 0.000010 0.000010 0.999500 0.000010 0.000010 0.000010 0.000010 0.000010 0.000010 0.000010 0.000010 0.000010 0.000010 0.000010 0.000010 0.000010 0.000010 0.000010 0.000010 0.000010 0.000010 0.000010 0.000010 0.000010 0.000010 0.000010 0.000010 0.000010 0.000010 0.000010 0.000010 0.000010 0.000010 0.000010 0.000010
0.145720 0.000010 0.000010 0.000010 0.000010 0.000010 0.000010 0.000010 0.000010 0.000010 0.000010 0.000010 0.000010 0.000010 0.000010 0.000010 0.000010 0.000010 0.853790 0.000010 0.000010 0.000010 0.000010 0.000010 0.000010 0.000010 0.000010 0.000010 0.000010 0.000010 0.000010 0.000010 0.000010 0.000010 0.000010 0.000010 0.000010 0.000010 0.000010 0.000010 0.000010 0.000010 0.000010 0.000010 0.000010 0.000010 0.000010 0.000010 0.000010 0.000010 0.000010
0.000010 0.000010 0.000010 0.000010 0.000010 0.000010 0.000010 0.000010 0.000010 0.000010 0.000010 0.000010 0.000010 0.000010 0.000010 0.000010 0.000010 0.000010 0.999500 0.000010 0.000010 0.000010 0.000010 0.000010 0.000010 0.000010 0.000010 0.000010 0.000010 0.000010 0.000010 0.000010 0.000010 0.000010 0.000010 0.000010 0.000010 0.000010 0.000010 0.000010 0.000010 0.000010 0.000010 0.000010 0.000010 0.000010 0.000010 0.000010 0.000010 0.000010 0.000010
0.199621 0.000010 0.000010 0.000010 0.000010 0.000010 0.000010 0.000010 0.000010 0.000010 0.000010 0.000010 0.000010 0.000010 0.000010 0.000010 0.000010 0.000010 0.785981 0.000010 0.000010 0.000010 0.000010 0.000010 0.000010 0.000010 0.000010 0.013918 0.000010 0.000010 0.000010 0.000010 0.000010 0.000010 0.000010 0.000010 0.000010 0.000010 0.000010 0.000010 0.000010 0.000010 0.000010 0.000010 0.000010 0.000010 0.000010 0.000010 0.000010 0.000010 0.000010
0.000010 0.000010 0.000010 0.000010 0.000010 0.000010 0.000010 0.000010 0.000010 0.000010 0.000010 0.000010 0.000010 0.000010 0.000010 0.000010 0.000010 0.000010 0.999500 0.000010 0.000010 0.000010 0.000010 0.000010 0.000010 0.000010 0.000010 0.000010 0.000010 0.000010 0.000010 0.000010 0.000010 0.000010 0.000010 0.000010 0.000010 0.000010 0.000010 0.000010 0.000010 0.000010 0.000010 0.000010 0.000010 0.000010 0.000010 0.000010 0.000010 0.000010 0.000010
0.116275 0.000010 0.000010 0.000010 0.000010 0.000010 0.000010 0.000010 0.000010 0.000010 0.000010 0.000010 0.000010 0.000010 0.000010 0.000010 0.000010 0.000010 0.860669 0.000010 0.000010 0.000010 0.000010 0.000010 0.000010 0.000010 0.009690 0.000010 0.000010 0.000010 0.000010 0.000010 0.000010 0.000010 0.000010 0.000010 0.012897 0.000010 0.000010 0.000010 0.000010 0.000010 0.000010 0.000010 0.000010 0.000010 0.000010 0.000010 0.000010 0.000010 0.000010
0.126977 0.049966 0.000010 0.015663 0.000010 0.064579 0.182058 0.097006 0.033017 0.000010 0.000010 0.000010 0.000010 0.000010 0.011509 0.000010 0.037208 0.030022 0.103159 0.000534 0.000010 0.007541 0.000010 0.000010 0.000010 0.012416 0.038384 0.000010 0.000010 0.000010 0.000010 0.060795 0.000010 0.022324 0.012101 0.000010 0.023432 0.010038 0.000010 0.009168 0.000010 0.018285 0.000010 0.000010 0.000010 0.000773 0.000010 0.021316 0.000010 0.000010 0.011466
0.000010 0.000010 0.000010 0.000010 0.000010 0.000010 0.000010 0.000010 0.000010 0.000010 0.000010 0.000010 0.000010 0.000010 0.000010 0.000010 0.000010 0.000010 0.999500 0.000010 0.000010 0.000010 0.000010 0.000010 0.000010 0.000010 0.000010 0.000010 0.000010 0.000010 0.000010 0.000010 0.000010 0.000010 0.000010 0.000010 0.000010 0.000010 0.000010 0.000010 0.000010 0.000010 0.000010 0.000010 0.000010 0.000010 0.000010 0.000010 0.000010 0.000010 0.000010
0.000010 0.000010 0.000010 0.000010 0.000010 0.000010 0.000010 0.000010 0.000010 0.000010 0.000010 0.000010 0.000010 0.000010 0.000010 0.000010 0.000010 0.000010 0.999500 0.000010 0.000010 0.000010 0.000010 0.000010 0.000010 0.000010 0.000010 0.000010 0.000010 0.000010 0.000010 0.000010 0.000010 0.000010 0.000010 0.000010 0.000010 0.000010 0.000010 0.000010 0.000010 0.000010 0.000010 0.000010 0.000010 0.000010 0.000010 0.000010 0.000010 0.000010 0.000010
0.012907 0.000010 0.000010 0.000010 0.000010 0.000010 0.009106 0.468838 0.000010 0.000010 0.000010 0.004003 0.000010 0.000010 0.441657 0.000010 0.000010 0.007115 0.008119 0.000010 0.000010 0.004081 0.000010 0.000010 0.000010 0.030722 0.003955 0.000010 0.000010 0.000010 0.000010 0.000010 0.000010 0.009096 0.000010 0.000010 0.000010 0.000010 0.000010 0.000010 0.000010 0.000010 0.000010 0.000010 0.000010 0.000010 0.000010 0.000010 0.000010 0.000010 0.000010
0.000010 0.000010 0.000010 0.000010 0.000010 0.000010 0.000010 0.000010 0.000010 0.000010 0.000010 0.000010 0.000010 0.000010 0.999500 0.000010 0.000010 0.000010 0.000010 0.000010 0.000010 0.000010 0.000010 0.000010 0.000010 0.000010 0.000010 0.000010 0.000010 0.000010 0.000010 0.000010 0.000010 0.000010 0.000010 0.000010 0.000010 0.000010 0.000010 0.000010 0.000010 0.000010 0.000010 0.000010 0.000010 0.000010 0.000010 0.000010 0.000010 0.000010 0.000010
0.000010 0.000010 0.000010 0.000010 0.000010 0.000010 0.000010 0.000010 0.000010 0.000010 0.000010 0.000010 0.000010 0.000010 0.999500 0.000010 0.000010 0.000010 0.000010 0.000010 0.000010 0.000010 0.000010 0.000010 0.000010 0.000010 0.000010 0.000010 0.000010 0.000010 0.000010 0.000010 0.000010 0.000010 0.000010 0.000010 0.000010 0.000010 0.000010 0.000010 0.000010 0.000010 0.000010 0.000010 0.000010 0.000010 0.000010 0.000010 0.000010 0.000010 0.000010
0.000010 0.000010 0.000010 0.000010 0.000010 0.000010 0.000010 0.000010 0.000010 0.000010 0.000010 0.000010 0.000010 0.000010 0.999500 0.000010 0.000010 0.000010 0.000010 0.000010 0.000010 0.000010 0.000010 0.000010 0.000010 0.000010 0.000010 0.000010 0.000010 0.000010 0.000010 0.000010 0.000010 0.000010 0.000010 0.000010 0.000010 0.000010 0.000010 0.000010 0.000010 0.000010 0.000010 0.000010 0.000010 0.000010 0.000010 0.000010 0.000010 0.000010 0.000010
0.000010 0.000010 0.000010 0.000010 0.000010 0.000010 0.000010 0.000010 0.000010 0.000010 0.000010 0.000010 0.000010 0.000010 0.999500 0.000010 0.000010 0.000010 0.000010 0.000010 0.000010 0.000010 0.000010 0.000010 0.000010 0.000010 0.000010 0.000010 0.000010 0.000010 0.000010 0.000010 0.000010 0.000010 0.000010 0.000010 0.000010 0.000010 0.000010 0.000010 0.000010 0.000010 0.000010 0.000010 0.000010 0.000010 0.000010 0.000010 0.000010 0.000010 0.000010
0.000010 0.000010 0.000010 0.000010 0.000010 0.000010 0.000010 0.000010 0.000010 0.000010 0.000010 0.000010 0.000010 0.000010 0.999500 0.000010 0.000010 0.000010 0.000010 0.000010 0.000010 0.000010 0.000010 0.000010 0.000010 0.000010 0.000010 0.000010 0.000010 0.000010 0.000010 0.000010 0.000010 0.000010 0.000010 0.000010 0.000010 0.000010 0.000010 0.000010 0.000010 0.000010 0.000010 0.000010 0.000010 0.000010 0.000010 0.000010 0.000010 0.000010 0.000010
0.000010 0.014958 0.000010 0.000953 0.000010 0.000010 0.000010 0.000010 0.000010 0.000010 0.000010 0.000010 0.000010 0.000010 0.827667 0.000010 0.043243 0.002133 0.000010 0.000010 0.000010 0.012539 0.000010 0.000010 0.000010 0.000468 0.000010 0.000010 0.000010 0.000010 0.000010 0.034751 0.000010 0.049642 0.000010 0.000010 0.000010 0.005181 0.000010 0.000010 0.000010 0.000010 0.000010 0.000010 0.000010 0.000010 0.000010 0.000010 0.000010 0.000010 0.008063
0.000010 0.000010 0.000010 0.000010 0.000010 0.000010 0.000010 0.000010 0.000010 0.000010 0.000010 0.000010 0.000010 0.000010 0.801024 0.000010 0.028677 0.000010 0.003123 0.000010 0.000010 0.000010 0.016376 0.000010 0.000010 0.017234 0.003258 0.000010 0.000010 0.000010 0.000010 0.040175 0.000010 0.059190 0.000010 0.000010 0.013007 0.015929 0.000010 0.000010 0.000010 0.000010 0.000010 0.000010 0.000010 0.000010 0.000010 0.001196 0.000010 0.000010 0.000420
0.000010 0.000010 0.000010 0.000010 0.000010 0.000010 0.000010 0.000010 0.000010 0.000010 0.000010 0.000010 0.000010 0.000010 0.999500 0.000010 0.000010 0.000010 0.000010 0.000010 0.000010 0.000010 0.000010 0.000010 0.000010 0.000010 0.000010 0.000010 0.000010 0.000010 0.000010 0.000010 0.000010 0.000010 0.000010 0.000010 0.000010 0.000010 0.000010 0.000010 0.000010 0.000010 0.000010 0.000010 0.000010 0.000010 0.000010 0.000010 0.000010 0.000010 0.000010
0.000010 0.004602 0.000010 0.000010 0.000010 0.000010 0.000010 0.000010 0.000010 0.000010 0.000010 0.028467 0.000010 0.000010 0.938157 0.000010 0.000010 0.000010 0.000010 0.000010 0.000010 0.017542 0.000010 0.000010 0.000010 0.000010 0.000010 0.000010 0.000010 0.000010 0.000010 0.010773 0.000010 0.000010 0.000010 0.000010 0.000010 0.000010 0.000010 0.000010 0.000010 0.000010 0.000010 0.000010 0.000010 0.000010 0.000010 0.000010 0.000010 0.000010 0.000010
0.000010 0.000010 0.000010 0.000010 0.000010 0.000010 0.000010 0.000010 0.000010 0.000010 0.000010 0.000010 0.000010 0.000010 0.999500 0.000010 0.000010 0.000010 0.000010 0.000010 0.000010 0.000010 0.000010 0.000010 0.000010 0.000010 0.000010 0.000010 0.000010 0.000010 0.000010 0.000010 0.000010 0.000010 0.000010 0.000010 0.000010 0.000010 0.000010 0.000010 0.000010 0.000010 0.000010 0.000010 0.000010 0.000010 0.000010 0.000010 0.000010 0.000010 0.000010
0.000010 0.000010 0.000010 0.000010 0.000010 0.000010 0.000010 0.000010 0.000010 0.000010 0.000010 0.000010 0.000010 0.000010 0.999500 0.000010 0.000010 0.000010 0.000010 0.000010 0.000010 0.000010 0.000010 0.000010 0.000010 0.000010 0.000010 0.000010 0.000010 0.000010 0.000010 0.000010 0.000010 0.000010 0.000010 0.000010 0.000010 0.000010 0.000010 0.000010 0.000010 0.000010 0.000010 0.000010 0.000010 0.000010 0.000010 0.000010 0.000010 0.000010 0.000010
0.000010 0.000010 0.000010 0.000010 0.000010 0.000010 0.000010 0.000010 0.000010 0.000010 0.000010 0.000010 0.000010 0.000010 0.984548 0.000010 0.002434 0.000010 0.000010 0.000010 0.000010 0.000010 0.000010 0.000010 0.000010 0.000010 0.000010 0.000010 0.000010 0.000010 0.000010 0.000010 0.000010 0.010197 0.000010 0.000010 0.000010 0.002351 0.000010 0.000010 0.000010 0.000010 0.000010 0.000010 0.000010 0.000010 0.000010 0.000010 0.000010 0.000010 0.000010
0.000010 0.010430 0.000010 0.000010 0.000010 0.000010 0.000010 0.000010 0.000010 0.000010 0.000010 0.000010 0.000010 0.000010 0.943432 0.000010 0.000010 0.000010 0.000010 0.005484 0.000010 0.000010 0.000010 0.000010 0.000010 0.017392 0.000010 0.000010 0.000010 0.000010 0.000010 0.000010 0.004635 0.005531 0.000010 0.000010 0.012270 0.000396 0.000010 0.000010 0.000010 0.000010 0.000010 0.000010 0.000010 0.000010 0.000010 0.000010 0.000010 0.000010 0.000010
0.000010 0.000010 0.000010 0.000010 0.000010 0.000010 0.000010 0.000010 0.000010 0.000010 0.000010 0.000010 0.000010 0.000010 0.999500 0.000010 0.000010 0.000010 0.000010 0.000010 0.000010 0.000010 0.000010 0.000010 0.000010 0.000010 0.000010 0.000010 0.000010 0.000010 0.000010 0.000010 0.000010 0.000010 0.000010 0.000010 0.000010 0.000010 0.000010 0.000010 0.000010 0.000010 0.000010 0.000010 0.000010 0.000010 0.000010 0.000010 0.000010 0.000010 0.000010
0.000010 0.000010 0.000010 0.000010 0.000010 0.000010 0.000010 0.000010 0.000010 0.000010 0.000010 0.000010 0.000010 0.000010 0.999500 0.000010 0.000010 0.000010 0.000010 0.000010 0.000010 0.000010 0.000010 0.000010 0.000010 0.000010 0.000010 0.000010 0.000010 0.000010 0.000010 0.000010 0.000010 0.000010 0.000010 0.000010 0.000010 0.000010 0.000010 0.000010 0.000010 0.000010 0.000010 0.000010 0.000010 0.000010 0.000010 0.000010 0.000010 0.000010 0.000010
0.000010 0.000010 0.000010 0.000010 0.000010 0.000010 0.000010 0.000010 0.000010 0.000010 0.000010 0.000010 0.000010 0.000010 0.999500 0.000010 0.000010 0.000010 0.000010 0.000010 0.000010 0.000010 0.000010 0.000010 0.000010 0.000010 0.000010 0.000010 0.000010 0.000010 0.000010 0.000010 0.000010 0.000010 0.000010 0.000010 0.000010 0.000010 0.000010 0.000010 0.000010 0.000010 0.000010 0.000010 0.000010 0.000010 0.000010 0.000010 0.000010 0.000010 0.000010
0.000010 0.026707 0.000010 0.000010 0.000010 0.000010 0.000595 0.000010 0.000010 0.000010 0.000010 0.000010 0.000010 0.000010 0.739259 0.000010 0.057230 0.000010 0.000010 0.000010 0.000010 0.015859 0.005394 0.000010 0.000010 0.001658 0.000010 0.000010 0.000010 0.000010 0.000010 0.054417 0.000010 0.080866 0.000010 0.000010 0.000010 0.011949 0.000010 0.000010 0.000010 0.000010 0.000010 0.000010 0.000010 0.005667 0.000010 0.000010 0.000010 0.000010 0.000010
0.000010 0.000010 0.000010 0.000010 0.000010 0.000010 0.000010 0.000010 0.000010 0.000010 0.000010 0.000010 0.000010 0.000010 0.999500 0.000010 0.000010 0.000010 0.000010 0.000010 0.000010 0.000010 0.000010 0.000010 0.000010 0.000010 0.000010 0.000010 0.000010 0.000010 0.000010 0.000010 0.000010 0.000010 0.000010 0.000010 0.000010 0.000010 0.000010 0.000010 0.000010 0.000010 0.000010 0.000010 0.000010 0.000010 0.000010 0.000010 0.000010 0.000010 0.000010
0.000010 0.011431 0.000010 0.000246 0.000010 0.000010 0.000010 0.000010 0.000010 0.000010 0.000010 0.008648 0.000010 0.000010 0.742613 0.000010 0.008772 0.006168 0.000010 0.000010 0.000010 0.026883 0.000010 0.000010 0.000010 0.010471 0.009475 0.000010 0.000010 0.000010 0.000010 0.053637 0.000535 0.059873 0.000010 0.000010 0.027932 0.000010 0.000010 0.002333 0.000010 0.000010 0.000010 0.000010 0.000010 0.007389 0.000010 0.000010 0.023246 0.000010 0.000010
0.000010 0.000010 0.000010 0.000010 0.000010 0.000010 0.000010 0.000010 0.000010 0.000010 0.000010 0.000010 0.000010 0.000010 0.000010 0.000010 0.000010 0.000010 0.000010 0.000010 0.000010 0.999500 0.000010 0.000010 0.000010 0.000010 0.000010 0.000010 0.000010 0.000010 0.000010 0.000010 0.000010 0.000010 0.000010 0.000010 0.000010 0.000010 0.000010 0.000010 0.000010 0.000010 0.000010 0.000010 0.000010 0.000010 0.000010 0.000010 0.000010 0.000010 0.000010
0.000010 0.000010 0.000010 0.000010 0.000010 0.000010 0.000010 0.000010 0.000010 0.000010 0.000010 0.000010 0.000010 0.000010 0.000010 0.000010 0.000010 0.000010 0.000010 0.000010 0.000010 0.999500 0.000010 0.000010 0.000010 0.000010 0.000010 0.000010 0.000010 0.000010 0.000010 0.000010 0.000010 0.000010 0.000010 0.000010 0.000010 0.000010 0.000010 0.000010 0.000010 0.000010 0.000010 0.000010 0.000010 0.000010 0.000010 0.000010 0.000010 0.000010 0.000010
0.000010 0.000010 0.000010 0.000010 0.000010 0.000010 0.000010 0.000010 0.000010 0.000010 0.000010 0.000010 0.000010 0.000010 0.000010 0.000010 0.000010 0.000010 0.000010 0.000010 0.000010 0.999500 0.000010 0.000010 0.000010 0.000010 0.000010 0.000010 0.000010 0.000010 0.000010 0.000010 0.000010 0.000010 0.000010 0.000010 0.000010 0.000010 0.000010 0.000010 0.000010 0.000010 0.000010 0.000010 0.000010 0.000010 0.000010 0.000010 0.000010 0.000010 0.000010
0.000010 0.000010 0.000010 0.000010 0.000010 0.000010 0.000010 0.000010 0.000010 0.000010 0.000010 0.000010 0.000010 0.000010 0.000010 0.000010 0.000010 0.000010 0.000010 0.000010 0.000010 0.999500 0.000010 0.000010 0.000010 0.000010 0.000010 0.000010 0.000010 0.000010 0.000010 0.000010 0.000010 0.000010 0.000010 0.000010 0.000010 0.000010 0.000010 0.000010 0.000010 0.000010 0.000010 0.000010 0.000010 0.000010 0.000010 0.000010 0.000010 0.000010 0.000010
0.000010 0.000010 0.000010 0.000010 0.000010 0.000010 0.000010 0.000010 0.000010 0.000010 0.000010 0.000010 0.000010 0.000010 0.000010 0.000010 0.000010 0.000010 0.000010 0.000010 0.000010 0.999500 0.000010 0.000010 0.000010 0.000010 0.000010 0.000010 0.000010 0.000010 0.000010 0.000010 0.000010 0.000010 0.000010 0.000010 0.000010 0.000010 0.000010 0.000010 0.000010 0.000010 0.000010 0.000010 0.000010 0.000010 0.000010 0.000010 0.000010 0.000010 0.000010
0.000010 0.000010 0.000010 0.000010 0.000010 0.000010 0.000010 0.000010 0.000010 0.000010 0.000010 0.000010 0.000010 0.000010 0.000010 0.000010 0.000010 0.000010 0.000010 0.000010 0.000010 0.999500 0.000010 0.000010 0.000010 0.000010 0.000010 0.000010 0.000010 0.000010 0.000010 0.000010 0.000010 0.000010 0.000010 0.000010 0.000010 0.000010 0.000010 0.000010 0.000010 0.000010 0.000010 0.000010 0.000010 0.000010 0.000010 0.000010 0.000010 0.000010 0.000010
0.000010 0.000010 0.000010 0.000010 0.000010 0.000011 0.011610 0.000010 0.000010 0.000010 0.000010 0.040774 0.000010 0.000010 0.005348 0.000010 0.000010 0.000010 0.007745 0.000010 0.000010 0.714882 0.000010 0.000010 0.000010 0.134278 0.008891 0.000010 0.000010 0.000010 0.000010 0.014970 0.000010 0.000010 0.000010 0.000010 0.000010 0.032331 0.006684 0.000010 0.000010 0.000010 0.000010 0.000010 0.000010 0.005669 0.001612 0.001899 0.001017 0.000010 0.011928
0.000010 0.000010 0.000010 0.000010 0.000010 0.002076 0.000010 0.000010 0.000010 0.000010 0.000010 0.000010 0.000010 0.000010 0.000010 0.000010 0.000010 0.000010 0.000010 0.000010 0.000010 0.882428 0.000010 0.000010 0.000010 0.068099 0.000010 0.000010 0.000010 0.000010 0.000010 0.000010 0.013794 0.000010 0.000010 0.000010 0.000010 0.000010 0.000010 0.000010 0.000010 0.000010 0.000010 0.000010 0.000010 0.000010 0.000010 0.000010 0.011312 0.000010 0.021841
0.000010 0.000010 0.000010 0.000010 0.000010 0.000010 0.000010 0.000010 0.000010 0.000010 0.000010 0.000010 0.000010 0.000010 0.001747 0.000010 0.000010 0.000010 0.000010 0.000010 0.000010 0.980899 0.000010 0.000010 0.000010 0.004800 0.000010 0.000010 0.000010 0.000010 0.000010 0.000010 0.000010 0.000010 0.000010 0.000010 0.000010 0.012084 0.000010 0.000010 0.000010 0.000010 0.000010 0.000010 0.000010 0.000010 0.000010 0.000010 0.000010 0.000010 0.000010
0.000010 0.000010 0.000010 0.000010 0.000010 0.000010 0.000010 0.000010 0.000010 0.000010 0.000010 0.000010 0.000010 0.000010 0.000010 0.000010 0.000010 0.000010 0.000010 0.000010 0.000010 0.999500 0.000010 0.000010 0.000010 0.000010 0.000010 0.000010 0.000010 0.000010 0.000010 0.000010 0.000010 0.000010 0.000010 0.000010 0.000010 0.000010 0.000010 0.000010 0.000010 0.000010 0.000010 0.000010 0.000010 0.000010 0.000010 0.000010 0.000010 0.000010 0.000010
0.000010 0.000010 0.000010 0.010156 0.000010 0.018411 0.004577 0.000010 0.000010 0.000010 0.000010 0.000010 0.000010 0.000010 0.000010 0.000010 0.008176 0.000010 0.000010 0.001821 0.000010 0.759776 0.000010 0.000010 0.000010 0.135640 0.012208 0.015019 0.000010 0.000010 0.000010 0.000010 0.000010 0.000010 0.000010 0.000010 0.000010 0.028823 0.000010 0.000010 0.000010 0.000010 0.000010 0.000010 0.000010 0.000010 0.000010 0.002845 0.002159 0.000010 0.000010
0.000010 0.000010 0.000010 0.001621 0.000010 0.000010 0.000010 0.000010 0.000010 0.000010 0.000010 0.000010 0.000010 0.000010 0.000010 0.000010 0.000010 0.000010 0.000010 0.000010 0.000010 0.929973 0.000010 0.000010 0.000010 0.025450 0.000010 0.000010 0.000010 0.000010 0.000010 0.000010 0.000010 0.000010 0.000010 0.000010 0.000010 0.042486 0.000010 0.000010 0.000010 0.000010 0.000010 0.000010 0.000010 0.000010 0.000010 0.000010 0.000010 0.000010 0.000010
0.000010 0.000010 0.000010 0.000010 0.000010 0.000010 0.000010 0.000010 0.000010 0.000010 0.000010 0.007101 0.000010 0.000010 0.000503 0.000010 0.012561 0.000010 0.009938 0.000010 0.000010 0.828122 0.000010 0.000010 0.000010 0.097252 0.000010 0.000010 0.000010 0.000010 0.000010 0.000010 0.008675 0.013970 0.000010 0.000010 0.003525 0.006168 0.000010 0.000010 0.000010 0.000010 0.000010 0.000010 0.000010 0.000010 0.000010 0.000393 0.000010 0.000010 0.011402
0.000010 0.000010 0.000010 0.000010 0.000010 0.000010 0.000010 0.000010 0.000010 0.000010 0.000010 0.000010 0.000010 0.000010 0.000010 0.000010 0.000010 0.000010 0.000010 0.000010 0.000010 0.999500 0.000010 0.000010 0.000010 0.000010 0.000010 0.000010 0.000010 0.000010 0.000010 0.000010 0.000010 0.000010 0.000010 0.000010 0.000010 0.000010 0.000010 0.000010 0.000010 0.000010 0.000010 0.000010 0.000010 0.000010 0.000010 0.000010 0.000010 0.000010 0.000010
0.000010 0.000010 0.000010 0.000010 0.000010 0.000010 0.000010 0.000010 0.000010 0.000010 0.000010 0.000010 0.000010 0.000010 0.000010 0.000010 0.000010 0.000010 0.000010 0.000010 0.000010 0.999500 0.000010 0.000010 0.000010 0.000010 0.000010 0.000010 0.000010 0.000010 0.000010 0.000010 0.000010 0.000010 0.000010 0.000010 0.000010 0.000010 0.000010 0.000010 0.000010 0.000010 0.000010 0.000010 0.000010 0.000010 0.000010 0.000010 0.000010 0.000010 0.000010
0.000010 0.000010 0.000010 0.000010 0.000010 0.000010 0.000010 0.000010 0.000010 0.000010 0.000010 0.000010 0.000010 0.000010 0.000010 0.000010 0.000010 0.000010 0.000010 0.000010 0.000010 0.951672 0.000010 0.000010 0.000010 0.047838 0.000010 0.000010 0.000010 0.000010 0.000010 0.000010 0.000010 0.000010 0.000010 0.000010 0.000010 0.000010 0.000010 0.000010 0.000010 0.000010 0.000010 0.000010 0.000010 0.000010 0.000010 0.000010 0.000010 0.000010 0.000010
0.000010 0.000010 0.000010 0.000010 0.000010 0.000010 0.000010 0.000010 0.000010 0.000010 0.000010 0.000010 0.000010 0.000010 0.000010 0.000010 0.000010 0.000010 0.000010 0.000010 0.000010 0.999500 0.000010 0.000010 0.000010 0.000010 0.000010 0.000010 0.000010 0.000010 0.000010 0.000010 0.000010 0.000010 0.000010 0.000010 0.000010 0.000010 0.000010 0.000010 0.000010 0.000010 0.000010 0.000010 0.000010 0.000010 0.000010 0.000010 0.000010 0.000010 0.000010
0.000010 0.000010 0.000010 0.000010 0.000010 0.000010 0.000010 0.000010 0.000010 0.000010 0.000010 0.001453 0.000010 0.000010 0.000010 0.000010 0.000010 0.000010 0.000010 0.000010 0.000010 0.887179 0.000010 0.000010 0.000010 0.066572 0.000010 0.000010 0.000010 0.000010 0.000010 0.000010 0.000010 0.000010 0.000010 0.000010 0.003227 0.000010 0.000010 0.000010 0.000010 0.000010 0.000010 0.000010 0.000010 0.000010 0.000010 0.000010 0.020704 0.000010 0.020416
0.000010 0.000010 0.000010 0.000010 0.000010 0.000010 0.000010 0.000010 0.000010 0.000010 0.000010 0.000010 0.000010 0.000010 0.000010 0.000010 0.015757 0.000010 0.000010 0.000010 0.000010 0.934054 0.002071 0.000010 0.000010 0.034962 0.000010 0.000010 0.000010 0.000010 0.000010 0.001194 0.000010 0.005800 0.000010 0.000010 0.000010 0.000010 0.000010 0.000010 0.000010 0.000010 0.000010 0.000010 0.000010 0.000010 0.000010 0.000010 0.000010 0.000010 0.005722
0.000010 0.000010 0.000010 0.000010 0.000010 0.000010 0.000010 0.000010 0.000010 0.000010 0.000010 0.000010 0.000010 0.000010 0.000010 0.000010 0.000010 0.000010 0.000010 0.000010 0.000010 0.999500 0.000010 0.000010 0.000010 0.000010 0.000010 0.000010 0.000010 0.000010 0.000010 0.000010 0.000010 0.000010 0.000010 0.000010 0.000010 0.000010 0.000010 0.000010 0.000010 0.000010 0.000010 0.000010 0.000010 0.000010 0.000010 0.000010 0.000010 0.000010 0.000010
0.000010 0.006247 0.000010 0.000010 0.000010 0.013477 0.000010 0.000010 0.000010 0.000010 0.000010 0.000010 0.000010 0.000010 0.027517 0.000010 0.000010 0.000010 0.009551 0.000010 0.000010 0.000010 0.002662 0.000010 0.000010 0.000010 0.000010 0.000010 0.000010 0.000010 0.000010 0.006584 0.006511 0.913069 0.000010 0.000010 0.013963 0.000010 0.000010 0.000010 0.000010 0.000010 0.000010 0.000010 0.000010 0.000010 0.000010 0.000010 0.000010 0.000010 0.000010
0.000010 0.000010 0.000010 0.000010 0.000010 0.000010 0.000010 0.000010 0.000010 0.000010 0.000010 0.000010 0.000010 0.000010 0.005014 0.000010 0.000010 0.000010 0.000010 0.000010 0.000010 0.000010 0.000010 0.000010 0.000010 0.000010 0.000010 0.000010 0.000010 0.000010 0.000010 0.000010 0.000010 0.992829 0.000010 0.000010 0.000010 0.000010 0.000010 0.000010 0.000010 0.000010 0.000010 0.000010 0.000010 0.000010 0.000010 0.001678 0.000010 0.000010 0.000010
0.000010 0.000010 0.000010 0.000010 0.000010 0.000010 0.000010 0.000010 0.000010 0.000010 0.000010 0.000010 0.000010 0.000010 0.000010 0.000010 0.000010 0.000010 0.000010 0.000010 0.000010 0.000010 0.000010 0.000010 0.000010 0.000010 0.000010 0.000010 0.000010 0.000010 0.000010 0.000010 0.000010 0.999500 0.000010 0.000010 0.000010 0.000010 0.000010 0.000010 0.000010 0.000010 0.000010 0.000010 0.000010 0.000010 0.000010 0.000010 0.000010 0.000010 0.000010
0.000010 0.000010 0.000010 0.000010 0.000010 0.000010 0.000010 0.000010 0.000010 0.000010 0.000010 0.000010 0.000010 0.000010 0.000010 0.000010 0.000010 0.000010 0.000010 0.000010 0.000010 0.000010 0.000010 0.000010 0.000010 0.000010 0.000010 0.000010 0.000010 0.000010 0.000010 0.000010 0.000010 0.999500 0.000010 0.000010 0.000010 0.000010 0.000010 0.000010 0.000010 0.000010 0.000010 0.000010 0.000010 0.000010 0.000010 0.000010 0.000010 0.000010 0.000010
0.000010 0.000010 0.000010 0.000010 0.000010 0.000010 0.000010 0.000010 0.000010 0.000010 0.000010 0.000010 0.000010 0.000010 0.021813 0.000010 0.000010 0.000010 0.000010 0.000010 0.000010 0.000010 0.000010 0.000010 0.000010 0.002955 0.000010 0.000010 0.000010 0.000010 0.000010 0.000010 0.000010 0.974753 0.000010 0.000010 0.000010 0.000010 0.000010 0.000010 0.000010 0.000010 0.000010 0.000010 0.000010 0.000010 0.000010 0.000010 0.000010 0.000010 0.000010
0.000010 0.000010 0.000010 0.000010 0.000010 0.000010 0.000010 0.000010 0.000010 0.000010 0.000010 0.000010 0.000010 0.000010 0.000010 0.000010 0.000010 0.000010 0.000010 0.000010 0.000010 0.000010 0.000010 0.000010 0.000010 0.000010 0.000010 0.000010 0.000010 0.000010 0.000010 0.000010 0.000010 0.999500 0.000010 0.000010 0.000010 0.000010 0.000010 0.000010 0.000010 0.000010 0.000010 0.000010 0.000010 0.000010 0.000010 0.000010 0.000010 0.000010 0.000010
0.000010 0.000010 0.000010 0.000010 0.000010 0.000010 0.000010 0.000010 0.000010 0.000010 0.000010 0.000010 0.000010 0.000010 0.000010 0.000010 0.000010 0.000010 0.000010 0.000010 0.000010 0.000010 0.000010 0.000010 0.000010 0.000010 0.000010 0.000010 0.000010 0.000010 0.000010 0.000010 0.000010 0.999500 0.000010 0.000010 0.000010 0.000010 0.000010 0.000010 0.000010 0.000010 0.000010 0.000010 0.000010 0.000010 0.000010 0.000010 0.000010 0.000010 0.000010
0.000010 0.000010 0.000010 0.000010 0.000010 0.000010 0.000010 0.000010 0.000010 0.000010 0.000010 0.000010 0.000010 0.000010 0.000010 0.000010 0.000010 0.000010 0.000010 0.000010 0.000010 0.000010 0.000010 0.000010 0.000010 0.000010 0.000010 0.000010 0.000010 0.000010 0.000010 0.000010 0.000010 0.999500 0.000010 0.000010 0.000010 0.000010 0.000010 0.000010 0.000010 0.000010 0.000010 0.000010 0.000010 0.000010 0.000010 0.000010 0.000010 0.000010 0.000010
0.000010 0.000010 0.000010 0.000010 0.000010 0.000010 0.000010 0.000010 0.000010 0.000010 0.000010 0.000010 0.000010 0.000010 0.000010 0.000010 0.000010 0.000010 0.000010 0.000010 0.000010 0.000010 0.000010 0.000010 0.000010 0.000010 0.000010 0.000010 0.000010 0.000010 0.000010 0.000010 0.000010 0.999500 0.000010 0.000010 0.000010 0.000010 0.000010 0.000010 0.000010 0.000010 0.000010 0.000010 0.000010 0.000010 0.000010 0.000010 0.000010 0.000010 0.000010
0.000010 0.000010 0.000010 0.000010 0.000010 0.000010 0.000010 0.000010 0.000010 0.000010 0.000010 0.000010 0.000010 0.000010 0.000010 0.000010 0.000010 0.000010 0.000010 0.000010 0.000010 0.000010 0.000010 0.000010 0.000010 0.000010 0.000010 0.000010 0.000010 0.000010 0.000010 0.000010 0.000010 0.999500 0.000010 0.000010 0.000010 0.000010 0.000010 0.000010 0.000010 0.000010 0.000010 0.000010 0.000010 0.000010 0.000010 0.000010 0.000010 0.000010 0.000010
0.000010 0.000010 0.000010 0.000010 0.000010 0.000010 0.000010 0.000010 0.000010 0.000010 0.000010 0.003840 0.000010 0.000010 0.011861 0.000010 0.024383 0.000010 0.000010 0.000010 0.000010 0.000010 0.000010 0.000010 0.000010 0.000013 0.000010 0.000010 0.000010 0.000010 0.000010 0.022207 0.000010 0.927151 0.000010 0.000010 0.010105 0.000010 0.000010 0.000010 0.000010 0.000010 0.000010 0.000010 0.000010 0.000010 0.000010 0.000010 0.000010 0.000010 0.000010
0.000010 0.000010 0.000010 0.000010 0.000010 0.001471 0.000010 0.009515 0.000010 0.000010 0.000010 0.000010 0.000010 0.000010 0.004750 0.000010 0.000010 0.000010 0.000010 0.000010 0.000010 0.000010 0.000010 0.000010 0.000010 0.000010 0.000010 0.000010 0.000010 0.000010 0.000010 0.000010 0.000010 0.983794 0.000010 0.000010 0.000010 0.000010 0.000010 0.000010 0.000010 0.000010 0.000010 0.000010 0.000010 0.000010 0.000010 0.000010 0.000010 0.000010 0.000010
0.000010 0.000010 0.000010 0.000010 0.000010 0.000010 0.000010 0.000010 0.000010 0.000010 0.000010 0.000010 0.000010 0.000010 0.014561 0.000010 0.030117 0.000010 0.000010 0.000010 0.000010 0.000010 0.002632 0.000010 0.000010 0.000010 0.023721 0.000010 0.000010 0.000010 0.000010 0.000010 0.000010 0.922394 0.000036 0.000010 0.000010 0.000010 0.000010 0.000010 0.000010 0.000010 0.000010 0.000010 0.000010 0.000010 0.003666 0.002442 0.000010 0.000010 0.000010
0.000010 0.000010 0.000010 0.000010 0.000010 0.000010 0.000010 0.002547 0.000010 0.000010 0.000010 0.000010 0.000010 0.000010 0.000010 0.000010 0.006227 0.000010 0.000010 0.000010 0.000010 0.000010 0.000010 0.000010 0.000010 0.000010 0.000010 0.000010 0.000010 0.000010 0.000010 0.000010 0.000010 0.990746 0.000010 0.000010 0.000010 0.000010 0.000010 0.000010 0.000010 0.000010 0.000010 0.000010 0.000010 0.000010 0.000010 0.000010 0.000010 0.000010 0.000010
0.000010 0.000010 0.000010 0.000010 0.000010 0.000010 0.000010 0.000010 0.000010 0.000010 0.000010 0.000010 0.000010 0.000010 0.000010 0.000010 0.000010 0.000010 0.000010 0.000010 0.000010 0.000010 0.000010 0.000010 0.000010 0.000010 0.000010 0.000010 0.000010 0.000010 0.000010 0.000010 0.000010 0.999500 0.000010 0.000010 0.000010 0.000010 0.000010 0.000010 0.000010 0.000010 0.000010 0.000010 0.000010 0.000010 0.000010 0.000010 0.000010 0.000010 0.000010
0.000010 0.000010 0.000010 0.000010 0.000010 0.000010 0.000010 0.000010 0.000010 0.000010 0.000010 0.000010 0.000010 0.000010 0.000010 0.000010 0.000010 0.000010 0.000010 0.000010 0.000010 0.000010 0.000010 0.000010 0.000010 0.000010 0.000010 0.000010 0.000010 0.000010 0.000010 0.000010 0.000010 0.999500 0.000010 0.000010 0.000010 0.000010 0.000010 0.000010 0.000010 0.000010 0.000010 0.000010 0.000010 0.000010 0.000010 0.000010 0.000010 0.000010 0.000010
0.000010 0.000010 0.000010 0.000010 0.000010 0.000010 0.000010 0.058385 0.001917 0.000010 0.000010 0.000010 0.000010 0.000010 0.000010 0.000010 0.000010 0.000010 0.000010 0.000010 0.000010 0.000010 0.000010 0.000010 0.000010 0.000010 0.000010 0.000010 0.000010 0.000010 0.000010 0.000010 0.000010 0.939218 0.000010 0.000010 0.000010 0.000010 0.000010 0.000010 0.000010 0.000010 0.000010 0.000010 0.000010 0.000010 0.000010 0.000010 0.000010 0.000010 0.000010
0.000010 0.000010 0.000010 0.000010 0.000010 0.000010 0.000010 0.000010 0.000010 0.000010 0.000010 0.000010 0.000010 0.000010 0.000010 0.000010 0.000012 0.000010 0.000010 0.000010 0.000010 0.000010 0.000010 0.000010 0.000012 0.000010 0.000010 0.000010 0.000010 0.000011 0.000010 0.000011 0.000010 0.999494 0.000010 0.000010 0.000010 0.000010 0.000010 0.000010 0.000010 0.000010 0.000010 0.000010 0.000010 0.000010 0.000010 0.000010 0.000010 0.000010 0.000010
0.000010 0.000010 0.000010 0.000010 0.000010 0.000010 0.000010 0.000010 0.000010 0.000010 0.000010 0.000010 0.000010 0.000010 0.050796 0.000010 0.000010 0.000010 0.004926 0.000010 0.000010 0.000010 0.000010 0.000010 0.000010 0.007593 0.000010 0.000010 0.000010 0.000010 0.000010 0.000010 0.000010 0.936214 0.000010 0.000010 0.000010 0.000010 0.000010 0.000010 0.000010 0.000010 0.000010 0.000010 0.000010 0.000010 0.000010 0.000010 0.000010 0.000010 0.000010
0.000010 0.000010 0.000010 0.000010 0.000010 0.000010 0.000010 0.000010 0.000010 0.000010 0.000010 0.000010 0.000010 0.000010 0.000010 0.000010 0.000010 0.000010 0.000010 0.000010 0.000010 0.000010 0.000010 0.000010 0.000010 0.000010 0.000010 0.000010 0.000010 0.000010 0.000010 0.000010 0.000010 0.999500 0.000010 0.000010 0.000010 0.000010 0.000010 0.000010 0.000010 0.000010 0.000010 0.000010 0.000010 0.000010 0.000010 0.000010 0.000010 0.000010 0.000010
0.000010 0.000010 0.000010 0.004547 0.000010 0.020269 0.000010 0.000010 0.000010 0.000010 0.000010 0.000010 0.000010 0.000010 0.000010 0.000010 0.000010 0.000010 0.000010 0.000010 0.000010 0.005199 0.000010 0.000010 0.000010 0.000010 0.000010 0.000010 0.000010 0.000010 0.000010 0.000010 0.000010 0.000010 0.000010 0.000010 0.000010 0.019147 0.000010 0.000010 0.000010 0.000010 0.000010 0.000010 0.000010 0.000010 0.000010 0.000010 0.000010 0.000010 0.950379
0.000010 0.000010 0.000010 0.000010 0.000010 0.000010 0.000010 0.000010 0.000010 0.000010 0.000010 0.000010 0.000010 0.000010 0.000010 0.000010 0.000010 0.000010 0.000010 0.000010 0.000010 0.000010 0.000010 0.000010 0.000010 0.000010 0.000010 0.000010 0.000010 0.000010 0.000010 0.000010 0.000010 0.000010 0.000010 0.000010 0.000010 0.000010 0.000010 0.000010 0.000010 0.000010 0.000010 0.000010 0.000010 0.000010 0.000010 0.000010 0.000010 0.000010 0.999500
0.000010 0.000010 0.000010 0.000010 0.000010 0.000010 0.000010 0.000010 0.000010 0.000010 0.000010 0.000010 0.000010 0.000010 0.000010 0.000010 0.000010 0.000010 0.000010 0.000010 0.000010 0.000010 0.000010 0.000010 0.000010 0.000010 0.000010 0.000010 0.000010 0.000010 0.000010 0.000010 0.000010 0.000010 0.000010 0.000010 0.000010 0.000010 0.000010 0.000010 0.000010 0.000010 0.000010 0.000010 0.000010 0.000010 0.000010 0.000010 0.000010 0.000010 0.999500
0.000010 0.000010 0.000010 0.000010 0.000010 0.000010 0.000010 0.000010 0.000010 0.000010 0.000010 0.000010 0.000010 0.000010 0.000010 0.000010 0.000010 0.000010 0.000010 0.000010 0.000010 0.000010 0.000010 0.000010 0.000010 0.000010 0.000010 0.000010 0.000010 0.000010 0.000010 0.000010 0.000010 0.000010 0.000010 0.000010 0.000010 0.000010 0.000010 0.000010 0.000010 0.000010 0.000010 0.000010 0.000010 0.000010 0.000010 0.000010 0.000010 0.000010 0.999500
0.000010 0.000010 0.000010 0.000010 0.000010 0.000010 0.000010 0.000010 0.000010 0.000010 0.000010 0.000010 0.000010 0.000010 0.000010 0.000010 0.000010 0.000010 0.000010 0.000010 0.000010 0.000010 0.000010 0.000010 0.000010 0.000010 0.000010 0.000010 0.000010 0.000010 0.000010 0.000010 0.000010 0.000010 0.000010 0.000010 0.000010 0.000010 0.000010 0.000010 0.000010 0.000010 0.000010 0.000010 0.000010 0.000010 0.000010 0.000010 0.000010 0.000010 0.999500
0.000010 0.000010 0.000010 0.000010 0.000010 0.000010 0.000010 0.007555 0.000010 0.000010 0.000010 0.000010 0.000010 0.000010 0.001233 0.000010 0.013837 0.000010 0.000010 0.000010 0.000010 0.006249 0.000010 0.000010 0.000010 0.000010 0.021275 0.000010 0.000010 0.000010 0.000010 0.000010 0.000010 0.000010 0.000010 0.000010 0.000010 0.000010 0.000010 0.000010 0.000010 0.000010 0.000010 0.000010 0.000010 0.000010 0.008212 0.000438 0.007184 0.000010 0.933597
0.000010 0.000010 0.000010 0.000010 0.000010 0.000010 0.000010 0.000010 0.000010 0.000010 0.000010 0.000010 0.000010 0.000010 0.000010 0.000010 0.000010 0.000010 0.000010 0.000010 0.000010 0.000010 0.000010 0.000010 0.000010 0.000010 0.000010 0.000010 0.000010 0.000010 0.000010 0.000010 0.000010 0.000010 0.000010 0.000010 0.000010 0.000010 0.000010 0.000010 0.000010 0.000010 0.000010 0.000010 0.000010 0.000010 0.000010 0.000010 0.000010 0.000010 0.999500
0.000010 0.000010 0.000010 0.000010 0.000010 0.000010 0.000010 0.000010 0.000010 0.000010 0.000010 0.000010 0.000010 0.000010 0.000010 0.000010 0.000010 0.000010 0.000010 0.000010 0.000010 0.000010 0.000010 0.000010 0.000010 0.000010 0.000010 0.000010 0.000010 0.000010 0.000010 0.000010 0.000010 0.000010 0.000010 0.000010 0.000010 0.000010 0.000010 0.000010 0.000010 0.000010 0.000010 0.000010 0.000010 0.000010 0.000010 0.000010 0.000010 0.000010 0.999500
0.000010 0.000010 0.000010 0.000010 0.000010 0.000010 0.000010 0.000010 0.000010 0.000010 0.000010 0.008804 0.000010 0.000010 0.000010 0.000010 0.000010 0.000010 0.000010 0.000010 0.000010 0.000010 0.003040 0.000010 0.000010 0.013150 0.000010 0.000010 0.000010 0.000010 0.000010 0.000010 0.000010 0.000010 0.000010 0.000010 0.000010 0.035260 0.000010 0.000010 0.000010 0.000010 0.000010 0.000010 0.000010 0.000010 0.000010 0.000010 0.000010 0.000010 0.939286
0.000010 0.000010 0.000010 0.000010 0.000010 0.002527 0.000010 0.001493 0.000010 0.000010 0.000010 0.000010 0.000010 0.000010 0.002928 0.000010 0.000010 0.000010 0.000010 0.000010 0.000010 0.000010 0.000010 0.000010 0.000010 0.000010 0.000010 0.000010 0.000010 0.000010 0.000010 0.000010 0.000010 0.000010 0.000010 0.000010 0.000010 0.000010 0.000010 0.000010 0.000010 0.000010 0.000010 0.000010 0.000010 0.000010 0.000010 0.000010 0.000010 0.000010 0.992582
0.000010 0.000010 0.000010 0.000010 0.000010 0.019397 0.000010 0.000010 0.000010 0.000010 0.000010 0.000010 0.000010 0.000010 0.000010 0.000010 0.000010 0.000010 0.000010 0.000010 0.000010 0.000010 0.000010 0.000010 0.000010 0.000010 0.000010 0.000010 0.000010 0.000010 0.000010 0.000010 0.000010 0.000010 0.000010 0.000010 0.000010 0.023126 0.000010 0.000010 0.000010 0.000010 0.000010 0.000010 0.000010 0.000010 0.000010 0.000750 0.000010 0.000010 0.956257
0.000010 0.000010 0.000010 0.000010 0.000010 0.000010 0.000010 0.000010 0.000010 0.000010 0.000010 0.000010 0.000010 0.000010 0.000010 0.000010 0.000010 0.000010 0.000010 0.000010 0.000010 0.000010 0.000010 0.000010 0.000010 0.000010 0.000010 0.000010 0.000010 0.000010 0.000010 0.000010 0.000010 0.000010 0.000010 0.000010 0.000010 0.000010 0.000010 0.000010 0.000010 0.000010 0.000010 0.000010 0.000010 0.000010 0.000010 0.000010 0.000010 0.000010 0.999500
0.000010 0.000010 0.000010 0.000010 0.000010 0.000010 0.000010 0.000010 0.000010 0.000010 0.000010 0.000010 0.000010 0.000010 0.000010 0.000010 0.000010 0.000010 0.000010 0.000010 0.000010 0.000010 0.000010 0.000010 0.000010 0.000010 0.000010 0.000010 0.000010 0.000010 0.000010 0.000010 0.000010 0.000010 0.000010 0.000010 0.000010 0.000010 0.000010 0.000010 0.000010 0.000010 0.000010 0.000010 0.000010 0.000010 0.000010 0.000010 0.000010 0.000010 0.999500
0.000010 0.000010 0.000010 0.000010 0.000010 0.022414 0.000010 0.003380 0.000010 0.000010 0.000010 0.054251 0.000010 0.000010 0.000010 0.000010 0.038549 0.000010 0.000010 0.000010 0.000010 0.011343 0.000010 0.000010 0.000010 0.000010 0.000010 0.010311 0.000010 0.000010 0.000010 0.009150 0.000010 0.000010 0.001191 0.000010 0.005959 0.115993 0.000010 0.007699 0.000010 0.000010 0.000010 0.000010 0.000010 0.003828 0.000010 0.000011 0.002805 0.000010 0.712757
0.000010 0.000010 0.000010 0.000010 0.000010 0.000010 0.000010 0.000010 0.000010 0.000010 0.000010 0.000010 0.000010 0.000010 0.000010 0.000010 0.000010 0.000010 0.000010 0.000010 0.000010 0.000010 0.000010 0.000010 0.000010 0.005599 0.008468 0.000010 0.000010 0.000010 0.000010 0.000010 0.000010 0.000010 0.000010 0.000010 0.000010 0.058868 0.000010 0.000010 0.000010 0.000010 0.000010 0.000010 0.000010 0.000010 0.000010 0.000010 0.015963 0.000010 0.910642
0.000010 0.000010 0.000010 0.000010 0.000010 0.000010 0.000010 0.000010 0.000010 0.000010 0.000010 0.020352 0.000010 0.000010 0.000010 0.000010 0.000010 0.000010 0.000010 0.000010 0.000010 0.000010 0.000010 0.000010 0.000010 0.027603 0.000010 0.000010 0.000010 0.000010 0.000010 0.008588 0.012332 0.000010 0.000010 0.000010 0.000010 0.080775 0.000010 0.000010 0.000010 0.000010 0.000010 0.000010 0.000010 0.000010 0.000010 0.000010 0.000010 0.000010 0.849900
0.000010 0.000010 0.000010 0.000010 0.000010 0.000010 0.000010 0.005729 0.000010 0.000010 0.000010 0.041300 0.000010 0.000010 0.000010 0.000010 0.012428 0.000010 0.000010 0.000010 0.000010 0.007447 0.000010 0.000010 0.000010 0.000010 0.002312 0.000010 0.000010 0.000010 0.000010 0.000010 0.000010 0.005114 0.007576 0.000010 0.000010 0.046777 0.000010 0.000010 0.000010 0.000010 0.000010 0.000010 0.000010 0.000010 0.000010 0.000010 0.000010 0.000010 0.870896
0.000010 0.000010 0.000010 0.000010 0.000010 0.000010 0.000010 0.000010 0.000010 0.000010 0.000010 0.000010 0.000010 0.000010 0.000010 0.000010 0.032716 0.000010 0.000010 0.000010 0.000010 0.000010 0.000010 0.000010 0.000010 0.000010 0.000010 0.000718 0.000010 0.000010 0.000010 0.000010 0.000010 0.005246 0.000010 0.000010 0.000010 0.037243 0.000010 0.000010 0.000010 0.000010 0.000010 0.000010 0.000010 0.000010 0.000010 0.000010 0.007824 0.000010 0.915803
0.000010 0.000010 0.000010 0.000010 0.000010 0.032342 0.000010 0.000010 0.000010 0.000010 0.000010 0.072667 0.000010 0.000010 0.000010 0.000010 0.016367 0.000010 0.000010 0.000010 0.000010 0.000010 0.000010 0.000010 0.000010 0.000010 0.000010 0.000990 0.000010 0.000010 0.000010 0.013512 0.000010 0.000010 0.000010 0.000010 0.000010 0.160065 0.000010 0.000010 0.000010 0.000010 0.000010 0.000010 0.000010 0.000010 0.000010 0.000010 0.049307 0.000010 0.654320
0.000010 0.000010 0.000010 0.000010 0.000010 0.000010 0.000010 0.000010 0.000010 0.000010 0.000010 0.000010 0.000010 0.000010 0.000010 0.000010 0.000010 0.000010 0.000010 0.000010 0.000010 0.000010 0.000010 0.000010 0.000010 0.000010 0.000010 0.000010 0.000010 0.000010 0.000010 0.000010 0.000010 0.000010 0.000010 0.000010 0.000010 0.000010 0.000010 0.000010 0.000010 0.000010 0.000010 0.000010 0.000010 0.000010 0.000010 0.000010 0.000010 0.000010 0.999500
0.866694 0.003075 0.000010 0.000010 0.000010 0.000010 0.000010 0.000010 0.000010 0.000010 0.000010 0.000010 0.000010 0.000010 0.013398 0.000010 0.000010 0.000010 0.045154 0.000010 0.000010 0.013790 0.000010 0.000010 0.000010 0.000010 0.010113 0.005896 0.000010 0.000010 0.000010 0.017302 0.000010 0.007608 0.000010 0.000010 0.000010 0.000010 0.000010 0.000010 0.000010 0.000010 0.000010 0.000010 0.000010 0.000010 0.000010 0.000010 0.000010 0.000010 0.016561
0.952985 0.000010 0.000010 0.000010 0.000010 0.000010 0.000010 0.000010 0.000010 0.000010 0.000010 0.000010 0.000010 0.000010 0.000010 0.000010 0.010978 0.000010 0.007411 0.000010 0.000010 0.000010 0.000010 0.000010 0.000010 0.000010 0.004857 0.010434 0.000010 0.000010 0.000010 0.001463 0.000010 0.000010 0.000010 0.000010 0.000010 0.011433 0.000010 0.000010 0.000010 0.000010 0.000010 0.000010 0.000010 0.000010 0.000010 0.000010 0.000010 0.000010 0.000010
0.660485 0.000010 0.000010 0.000010 0.000010 0.000010 0.000010 0.000010 0.000010 0.000010 0.000010 0.000010 0.000010 0.000010 0.000010 0.000010 0.000010 0.000010 0.316573 0.000010 0.000010 0.000010 0.008338 0.000010 0.000010 0.009964 0.000010 0.000010 0.000010 0.000010 0.000010 0.004179 0.000010 0.000010 0.000010 0.000010 0.000010 0.000010 0.000010 0.000010 0.000010 0.000010 0.000010 0.000010 0.000010 0.000010 0.000010 0.000010 0.000010 0.000010 0.000010
0.999500 0.000010 0.000010 0.000010 0.000010 0.000010 0.000010 0.000010 0.000010 0.000010 0.000010 0.000010 0.000010 0.000010 0.000010 0.000010 0.000010 0.000010 0.000010 0.000010 0.000010 0.000010 0.000010 0.000010 0.000010 0.000010 0.000010 0.000010 0.000010 0.000010 0.000010 0.000010 0.000010 0.000010 0.000010 0.000010 0.000010 0.000010 0.000010 0.000010 0.000010 0.000010 0.000010 0.000010 0.000010 0.000010 0.000010 0.000010 0.000010 0.000010 0.000010
0.970398 0.000010 0.000010 0.000010 0.000010 0.000010 0.000010 0.000010 0.000010 0.000010 0.000010 0.000010 0.000010 0.000010 0.000010 0.000010 0.000010 0.000010 0.029112 0.000010 0.000010 0.000010 0.000010 0.000010 0.000010 0.000010 0.000010 0.000010 0.000010 0.000010 0.000010 0.000010 0.000010 0.000010 0.000010 0.000010 0.000010 0.000010 0.000010 0.000010 0.000010 0.000010 0.000010 0.000010 0.000010 0.000010 0.000010 0.000010 0.000010 0.000010 0.000010
0.843318 0.000010 0.000010 0.000010 0.000010 0.000010 0.000010 0.035636 0.000010 0.000010 0.000010 0.005749 0.000010 0.000010 0.000010 0.000010 0.000010 0.000010 0.050836 0.000010 0.000010 0.000010 0.009560 0.000010 0.000010 0.000010 0.006357 0.017967 0.000010 0.000010 0.000010 0.005695 0.000010 0.013342 0.000010 0.000010 0.000010 0.011131 0.000010 0.000010 0.000010 0.000010 0.000010 0.000010 0.000010 0.000010 0.000010 0.000010 0.000010 0.000010 0.000010
0.770306 0.000010 0.000010 0.000010 0.000010 0.000010 0.000010 0.058226 0.000010 0.000010 0.000010 0.000010 0.000010 0.000010 0.004061 0.000010 0.000010 0.032119 0.074090 0.000010 0.000010 0.000010 0.000010 0.000010 0.000010 0.018256 0.001071 0.023414 0.000010 0.000010 0.000010 0.002798 0.002522 0.003838 0.000010 0.000010 0.003608 0.000010 0.000010 0.000010 0.000010 0.000010 0.000010 0.000010 0.000010 0.001952 0.000010 0.003368 0.000010 0.000010 0.000010
0.868979 0.000010 0.000010 0.000010 0.000010 0.000010 0.000010 0.079728 0.000010 0.000010 0.000010 0.000010 0.000010 0.000010 0.000010 0.000010 0.000010 0.000010 0.050612 0.000010 0.000010 0.000010 0.000010 0.000010 0.000010 0.000010 0.000010 0.000010 0.000010 0.000010 0.000010 0.000010 0.000211 0.000010 0.000010 0.000010 0.000010 0.000010 0.000010 0.000010 0.000010 0.000010 0.000010 0.000010 0.000010 0.000010 0.000010 0.000010 0.000010 0.000010 0.000010
0.999500 0.000010 0.000010 0.000010 0.000010 0.000010 0.000010 0.000010 0.000010 0.000010 0.000010 0.000010 0.000010 0.000010 0.000010 0.000010 0.000010 0.000010 0.000010 0.000010 0.000010 0.000010 0.000010 0.000010 0.000010 0.000010 0.000010 0.000010 0.000010 0.000010 0.000010 0.000010 0.000010 0.000010 0.000010 0.000010 0.000010 0.000010 0.000010 0.000010 0.000010 0.000010 0.000010 0.000010 0.000010 0.000010 0.000010 0.000010 0.000010 0.000010 0.000010
0.771457 0.000010 0.000010 0.000010 0.000010 0.000010 0.000010 0.000010 0.000010 0.000010 0.000010 0.000010 0.000010 0.000010 0.005600 0.000010 0.000010 0.000010 0.132262 0.000010 0.000010 0.000010 0.000010 0.000010 0.000010 0.025369 0.005783 0.043478 0.000010 0.000010 0.000010 0.000010 0.000010 0.009981 0.000010 0.000010 0.000010 0.000010 0.000010 0.000010 0.000010 0.000010 0.000010 0.000010 0.000010 0.000010 0.000010 0.000010 0.005641 0.000010 0.000010
0.999500 0.000010 0.000010 0.000010 0.000010 0.000010 0.000010 0.000010 0.000010 0.000010 0.000010 0.000010 0.000010 0.000010 0.000010 0.000010 0.000010 0.000010 0.000010 0.000010 0.000010 0.000010 0.000010 0.000010 0.000010 0.000010 0.000010 0.000010 0.000010 0.000010 0.000010 0.000010 0.000010 0.000010 0.000010 0.000010 0.000010 0.000010 0.000010 0.000010 0.000010 0.000010 0.000010 0.000010 0.000010 0.000010 0.000010 0.000010 0.000010 0.000010 0.000010
0.880195 0.000010 0.000010 0.000010 0.000010 0.000010 0.010185 0.044753 0.000010 0.000010 0.000010 0.000010 0.000010 0.000010 0.000010 0.000010 0.000010 0.000010 0.007019 0.002265 0.000010 0.000010 0.002542 0.000010 0.000010 0.001269 0.000010 0.000010 0.000010 0.000010 0.000010 0.031373 0.000010 0.000010 0.007925 0.000010 0.000010 0.012063 0.000010 0.000010 0.000010 0.000010 0.000010 0.000010 0.000010 0.000010 0.000010 0.000010 0.000010 0.000010 0.000010
0.972815 0.000010 0.000010 0.000010 0.000010 0.000010 0.000010 0.000010 0.000010 0.000010 0.000010 0.000010 0.000010 0.000010 0.000010 0.000010 0.000010 0.000010 0.026695 0.000010 0.000010 0.000010 0.000010 0.000010 0.000010 0.000010 0.000010 0.000010 0.000010 0.000010 0.000010 0.000010 0.000010 0.000010 0.000010 0.000010 0.000010 0.000010 0.000010 0.000010 0.000010 0.000010 0.000010 0.000010 0.000010 0.000010 0.000010 0.000010 0.000010 0.000010 0.000010
0.916808 0.000010 0.000010 0.000010 0.000010 0.021450 0.000010 0.000010 0.000010 0.000010 0.000010 0.000010 0.000010 0.000010 0.000010 0.000010 0.000010 0.000010 0.041316 0.000010 0.000010 0.000010 0.000010 0.000010 0.000010 0.000010 0.000010 0.019956 0.000010 0.000010 0.000010 0.000010 0.000010 0.000010 0.000010 0.000010 0.000010 0.000010 0.000010 0.000010 0.000010 0.000010 0.000010 0.000010 0.000010 0.000010 0.000010 0.000010 0.000010 0.000010 0.000010
0.999500 0.000010 0.000010 0.000010 0.000010 0.000010 0.000010 0.000010 0.000010 0.000010 0.000010 0.000010 0.000010 0.000010 0.000010 0.000010 0.000010 0.000010 0.000010 0.000010 0.000010 0.000010 0.000010 0.000010 0.000010 0.000010 0.000010 0.000010 0.000010 0.000010 0.000010 0.000010 0.000010 0.000010 0.000010 0.000010 0.000010 0.000010 0.000010 0.000010 0.000010 0.000010 0.000010 0.000010 0.000010 0.000010 0.000010 0.000010 0.000010 0.000010 0.000010
0.792262 0.000010 0.000010 0.000010 0.000010 0.000010 0.000010 0.000010 0.000010 0.000010 0.000010 0.000010 0.000010 0.000010 0.003219 0.000010 0.000010 0.000010 0.145265 0.000010 0.000010 0.000010 0.000010 0.000010 0.000010 0.000010 0.000010 0.051088 0.000010 0.000010 0.000010 0.007705 0.000010 0.000010 0.000010 0.000010 0.000010 0.000010 0.000010 0.000010 0.000010 0.000010 0.000010 0.000010 0.000010 0.000010 0.000010 0.000010 0.000010 0.000010 0.000010
0.833322 0.003706 0.000010 0.000010 0.000010 0.000010 0.016808 0.059373 0.007398 0.000010 0.000010 0.011013 0.000010 0.000010 0.000010 0.000010 0.000010 0.005642 0.000010 0.000010 0.000010 0.000010 0.000010 0.000010 0.000010 0.004272 0.000010 0.042895 0.000010 0.000010 0.000010 0.000010 0.000010 0.010176 0.001086 0.000010 0.000010 0.000010 0.000010 0.000010 0.000010 0.000010 0.000010 0.000010 0.000010 0.000010 0.000010 0.000010 0.000010 0.000010 0.003918
0.942915 0.000010 0.000010 0.000010 0.000010 0.000010 0.000010 0.000010 0.000010 0.000010 0.000010 0.000010 0.000010 0.000010 0.000010 0.000010 0.000010 0.000010 0.056595 0.000010 0.000010 0.000010 0.000010 0.000010 0.000010 0.000010 0.000010 0.000010 0.000010 0.000010 0.000010 0.000010 0.000010 0.000010 0.000010 0.000010 0.000010 0.000010 0.000010 0.000010 0.000010 0.000010 0.000010 0.000010 0.000010 0.000010 0.000010 0.000010 0.000010 0.000010 0.000010
0.965120 0.000010 0.000010 0.000010 0.000010 0.000010 0.000010 0.000010 0.000010 0.000010 0.000010 0.000010 0.000010 0.000010 0.000010 0.000010 0.000010 0.000010 0.000010 0.000010 0.000010 0.000010 0.000010 0.000010 0.000010 0.000010 0.000010 0.000010 0.000010 0.000010 0.000010 0.000010 0.000010 0.004510 0.000010 0.000010 0.000010 0.000010 0.000010 0.000010 0.000010 0.000010 0.000010 0.000010 0.000010 0.000010 0.000010 0.000010 0.000010 0.000010 0.029890
0.994292 0.000010 0.000010 0.000010 0.000010 0.000010 0.000010 0.000010 0.000010 0.000010 0.000010 0.000010 0.000010 0.000010 0.000010 0.000010 0.000010 0.000010 0.000010 0.000010 0.000010 0.000010 0.000010 0.000010 0.000010 0.000010 0.000010 0.005218 0.000010 0.000010 0.000010 0.000010 0.000010 0.000010 0.000010 0.000010 0.000010 0.000010 0.000010 0.000010 0.000010 0.000010 0.000010 0.000010 0.000010 0.000010 0.000010 0.000010 0.000010 0.000010 0.000010
0.023192 0.002247 0.000010 0.006954 0.011212 0.020880 0.579724 0.008146 0.000010 0.015501 0.000010 0.016987 0.014971 0.039664 0.017467 0.010023 0.000010 0.003952 0.000010 0.007195 0.000010 0.000010 0.000010 0.000010 0.013991 0.002980 0.007329 0.000010 0.000010 0.036861 0.000010 0.000631 0.000010 0.000010 0.009477 0.003271 0.000010 0.000010 0.000010 0.004802 0.032401 0.000010 0.086381 0.006401 0.000010 0.005371 0.000010 0.001662 0.010106 0.000010 0.000010
0.002831 0.016081 0.000010 0.000010 0.012842 0.020788 0.665274 0.000010 0.000010 0.004641 0.000010 0.000010 0.024769 0.071917 0.010590 0.000010 0.000010 0.000010 0.002065 0.000010 0.013112 0.000010 0.014545 0.011075 0.000010 0.019165 0.000010 0.000010 0.000010 0.002550 0.000010 0.000010 0.000010 0.000010 0.000010 0.000010 0.000010 0.000010 0.010130 0.004992 0.025075 0.000010 0.056778 0.000972 0.000010 0.000010 0.000010 0.000010 0.009507 0.000010 0.000010
0.000010 0.008167 0.000010 0.000010 0.019251 0.000010 0.655327 0.000010 0.000010 0.016167 0.000010 0.000010 0.025606 0.050266 0.004266 0.000010 0.000010 0.000010 0.000010 0.000010 0.013540 0.000010 0.004540 0.012909 0.000010 0.027313 0.000010 0.000010 0.000010 0.023859 0.004503 0.000010 0.003040 0.000010 0.000010 0.002193 0.000010 0.000010 0.000010 0.000143 0.009465 0.000010 0.079018 0.000010 0.002860 0.000010 0.000010 0.000010 0.005132 0.032134 0.000010
0.015222 0.015891 0.000010 0.000010 0.006279 0.009454 0.525633 0.020463 0.004490 0.005769 0.000010 0.005626 0.000861 0.040193 0.006963 0.000010 0.012028 0.000010 0.000010 0.000010 0.000010 0.000010 0.010733 0.011715 0.000010 0.059548 0.003209 0.000010 0.000010 0.034162 0.000010 0.031770 0.000010 0.007424 0.000010 0.000010 0.000010 0.000010 0.004579 0.004592 0.021970 0.000010 0.068874 0.000010 0.000010 0.031733 0.000010 0.000010 0.000010 0.000010 0.040569
0.010538 0.000010 0.004329 0.028337 0.022066 0.014289 0.510990 0.000010 0.000010 0.002696 0.000010 0.000010 0.003149 0.000010 0.007386 0.000010 0.000010 0.000010 0.018991 0.015398 0.000010 0.019233 0.000010 0.000887 0.000010 0.065989 0.003864 0.000010 0.009203 0.056786 0.003650 0.027633 0.000010 0.009754 0.000010 0.000010 0.023211 0.000014 0.000010 0.000010 0.000010 0.000010 0.065591 0.000010 0.000010 0.059308 0.000010 0.004888 0.000010 0.000010 0.011568
0.000010 0.000010 0.000010 0.007514 0.013036 0.007734 0.541837 0.016611 0.000010 0.000010 0.060412 0.000010 0.000010 0.015731 0.001113 0.000010 0.008478 0.000010 0.000010 0.000010 0.027605 0.003218 0.000010 0.000010 0.001156 0.000010 0.000010 0.000010 0.000010 0.040857 0.000010 0.011943 0.000010 0.008006 0.000010 0.015195 0.008527 0.000010 0.000010 0.000495 0.032279 0.000010 0.103684 0.008435 0.000010 0.034837 0.000010 0.008821 0.002749 0.014816 0.004660
0.000010 0.000010 0.000010 0.000010 0.001103 0.014654 0.518909 0.000010 0.000010 0.011912 0.002277 0.022801 0.004886 0.036923 0.005092 0.000010 0.015413 0.032159 0.005296 0.000010 0.000010 0.017068 0.000010 0.000010 0.000010 0.080991 0.003026 0.000010 0.000010 0.043517 0.000010 0.000072 0.000010 0.013281 0.000010 0.002302 0.000010 0.005612 0.000010 0.024168 0.002975 0.000010 0.040059 0.000010 0.003214 0.044707 0.030698 0.001972 0.000010 0.001307 0.013384
0.000010 0.011786 0.000010 0.002920 0.000010 0.015323 0.522799 0.000010 0.000010 0.001033 0.000010 0.000010 0.000926 0.000010 0.007097 0.000010 0.017738 0.000010 0.000010 0.012370 0.012899 0.010741 0.000010 0.002591 0.009683 0.085000 0.005659 0.000010 0.000010 0.050160 0.000019 0.053738 0.000010 0.000353 0.000010 0.016743 0.024316 0.009386 0.000574 0.000010 0.025188 0.000010 0.062350 0.000010 0.000010 0.027008 0.008290 0.000010 0.000010 0.000010 0.003077
0.012339 0.000010 0.010634 0.000010 0.014793 0.005449 0.488268 0.080799 0.000010 0.002693 0.001605 0.001301 0.000468 0.109075 0.000010 0.014886 0.000010 0.013187 0.016032 0.002720 0.000010 0.013233 0.005355 0.000010 0.012120 0.000010 0.002973 0.007495 0.003546 0.019145 0.000010 0.000010 0.009143 0.000010 0.000010 0.013629 0.005233 0.000010 0.000010 0.000010 0.002485 0.000010 0.106880 0.000010 0.000010 0.014813 0.000010 0.000010 0.000010 0.009480 0.000010
0.000010 0.000010 0.000010 0.000010 0.003644 0.000010 0.646420 0.000010 0.000010 0.019441 0.000010 0.000010 0.009203 0.100894 0.000010 0.000010 0.000010 0.000010 0.000010 0.000010 0.036821 0.000010 0.000010 0.012936 0.011276 0.007078 0.000010 0.000010 0.000010 0.020191 0.000010 0.000010 0.000010 0.000010 0.000010 0.031091 0.010821 0.000010 0.000010 0.000010 0.000010 0.000010 0.089805 0.000010 0.000010 0.000010 0.000010 0.000010 0.000010 0.000010 0.000010
0.000010 0.000010 0.000010 0.000010 0.031977 0.010866 0.569875 0.000010 0.000010 0.024272 0.000010 0.001325 0.000010 0.118217 0.000010 0.000010 0.000010 0.007040 0.000010 0.001601 0.000010 0.000010 0.008730 0.000010 0.014490 0.017045 0.008113 0.003419 0.000010 0.066110 0.005980 0.000010 0.000010 0.000010 0.000010 0.008825 0.002076 0.000010 0.020178 0.000195 0.000010 0.000010 0.065743 0.000010 0.001623 0.009604 0.002411 0.000010 0.000010 0.000010 0.000010
0.000010 0.000010 0.000010 0.000010 0.017611 0.000010 0.574713 0.000010 0.000010 0.000010 0.010266 0.000010 0.000010 0.118610 0.000010 0.000010 0.000010 0.000010 0.000010 0.000010 0.015232 0.000010 0.000010 0.023607 0.000010 0.021793 0.000010 0.005074 0.000010 0.033593 0.000010 0.004148 0.015500 0.000581 0.004685 0.000010 0.000010 0.000010 0.000010 0.000010 0.032595 0.000010 0.086798 0.000010 0.000010 0.023232 0.000010 0.011623 0.000010 0.000010 0.000010
0.000010 0.000010 0.000010 0.000010 0.006469 0.000010 0.601526 0.000010 0.000010 0.000010 0.000010 0.000010 0.033489 0.110281 0.000010 0.000010 0.000010 0.000010 0.000010 0.000010 0.000010 0.001283 0.000010 0.000010 0.000010 0.016654 0.004586 0.000010 0.000010 0.056183 0.040723 0.006625 0.000010 0.000010 0.000010 0.019584 0.000010 0.025093 0.000010 0.000010 0.007255 0.000010 0.069878 0.000010 0.000010 0.000010 0.000010 0.000010 0.000010 0.000010 0.000010
0.000010 0.001393 0.000010 0.003807 0.026145 0.000010 0.559470 0.000010 0.000010 0.017699 0.000010 0.010586 0.022560 0.034972 0.000010 0.000010 0.000010 0.000010 0.000010 0.000010 0.021361 0.000010 0.000010 0.000010 0.009869 0.012838 0.009674 0.000010 0.000010 0.062481 0.054387 0.016616 0.000010 0.000010 0.026955 0.023494 0.000010 0.000010 0.000010 0.000010 0.000010 0.000010 0.069402 0.000010 0.000010 0.000010 0.000010 0.014596 0.000010 0.000010 0.001384
0.000010 0.000010 0.000010 0.000010 0.042378 0.000010 0.564690 0.000010 0.000010 0.011990 0.000010 0.020137 0.000010 0.132324 0.008149 0.025432 0.006860 0.000010 0.000010 0.000010 0.000010 0.007336 0.000010 0.000010 0.012436 0.021929 0.000010 0.000010 0.000010 0.000010 0.000010 0.000010 0.001778 0.012840 0.000010 0.010147 0.000010 0.000010 0.020538 0.000010 0.011692 0.000010 0.084403 0.000010 0.000010 0.000010 0.004610 0.000010 0.000010 0.000010 0.000010
0.000010 0.000010 0.000010 0.010676 0.015893 0.000010 0.578788 0.000010 0.000010 0.010051 0.010707 0.000010 0.004632 0.080039 0.000010 0.000010 0.000010 0.000010 0.000010 0.000010 0.000010 0.003396 0.008329 0.000010 0.005885 0.000010 0.010640 0.000010 0.000010 0.044936 0.020705 0.000010 0.005528 0.000010 0.000010 0.031587 0.000010 0.000010 0.000010 0.000010 0.024125 0.000010 0.067667 0.004236 0.000010 0.020305 0.028622 0.012954 0.000010 0.000010 0.000010
0.000010 0.013362 0.002576 0.000010 0.007881 0.000010 0.447746 0.000010 0.000010 0.010120 0.007018 0.014920 0.008825 0.088538 0.001743 0.000010 0.000010 0.011843 0.000886 0.018068 0.000010 0.025679 0.000010 0.014272 0.001366 0.033941 0.000010 0.000010 0.000010 0.024682 0.006839 0.000010 0.000100 0.000010 0.000010 0.030547 0.000010 0.053974 0.005254 0.004115 0.004706 0.000010 0.096286 0.000010 0.000010 0.018015 0.000010 0.000010 0.012585 0.007997 0.025908
0.000010 0.000010 0.000010 0.000010 0.018479 0.000010 0.597128 0.000010 0.000010 0.010558 0.083212 0.000010 0.006108 0.050791 0.000010 0.000010 0.000010 0.000010 0.000010 0.000010 0.000010 0.006712 0.000010 0.024623 0.000010 0.000010 0.000010 0.000010 0.000010 0.048805 0.004237 0.000010 0.000010 0.000010 0.020828 0.024034 0.000010 0.000010 0.000010 0.000010 0.012168 0.000010 0.091945 0.000010 0.000010 0.000010 0.000010 0.000010 0.000010 0.000010 0.000010
0.000010 0.000010 0.000010 0.000010 0.034746 0.000010 0.547783 0.000010 0.000010 0.004429 0.035553 0.011327 0.003039 0.078375 0.000010 0.000010 0.000010 0.000010 0.000010 0.004521 0.022199 0.000010 0.002623 0.005495 0.010807 0.000010 0.000010 0.000010 0.000010 0.037331 0.033085 0.000010 0.016046 0.000010 0.000010 0.027592 0.000010 0.000010 0.000010 0.000010 0.000010 0.000010 0.088860 0.000010 0.000010 0.028133 0.001936 0.005810 0.000010 0.000010 0.000010
0.000010 0.003603 0.000010 0.000010 0.000010 0.000010 0.551544 0.000010 0.000010 0.004419 0.000010 0.009037 0.000010 0.068182 0.000010 0.026006 0.000010 0.000010 0.000010 0.000010 0.020703 0.000010 0.000010 0.000010 0.012139 0.000010 0.000010 0.000010 0.000010 0.051366 0.037305 0.000010 0.000010 0.003823 0.009676 0.030535 0.000010 0.000010 0.006106 0.000010 0.030045 0.000010 0.098709 0.017146 0.000010 0.019325 0.000010 0.000010 0.000010 0.000010 0.000010
0.000010 0.000010 0.000010 0.000010 0.024501 0.000010 0.557541 0.000010 0.000010 0.002348 0.023940 0.000010 0.000010 0.073200 0.000010 0.021639 0.000010 0.000010 0.000010 0.000010 0.000010 0.000010 0.000010 0.000010 0.000010 0.004398 0.000010 0.000010 0.000010 0.043248 0.020531 0.000010 0.013489 0.000010 0.007403 0.049789 0.000010 0.000010 0.022996 0.000010 0.018204 0.000010 0.096823 0.000010 0.000010 0.010608 0.001040 0.007845 0.000010 0.000137 0.000010
0.031260 0.000010 0.000010 0.000010 0.000894 0.000010 0.520433 0.016144 0.000010 0.000010 0.000010 0.002931 0.000010 0.085892 0.000010 0.012168 0.000010 0.000010 0.000010 0.000010 0.010744 0.002469 0.000010 0.000010 0.007475 0.017504 0.000010 0.000010 0.006972 0.087596 0.000010 0.000877 0.004819 0.000010 0.003306 0.025971 0.000010 0.000010 0.000010 0.000010 0.000010 0.000010 0.132839 0.006301 0.000010 0.015134 0.000505 0.000010 0.000010 0.007475 0.000010
0.000010 0.000010 0.000010 0.000010 0.024812 0.000010 0.577518 0.000010 0.000010 0.001293 0.048649 0.000010 0.000010 0.085002 0.000010 0.000010 0.000010 0.000010 0.000010 0.000010 0.000010 0.000010 0.000010 0.000010 0.000010 0.000010 0.000010 0.000010 0.000010 0.000010 0.039445 0.000010 0.008225 0.000010 0.000010 0.036978 0.000010 0.000010 0.000010 0.000010 0.010951 0.000010 0.067706 0.015168 0.000010 0.026574 0.028857 0.000010 0.000375 0.028086 0.000010
0.000010 0.000010 0.000010 0.000010 0.000010 0.000010 0.548096 0.000010 0.000010 0.014449 0.024069 0.003689 0.005370 0.061751 0.000010 0.004505 0.003381 0.000010 0.000010 0.025360 0.013380 0.004300 0.000010 0.007696 0.000010 0.000010 0.006162 0.000010 0.000010 0.032055 0.047383 0.005844 0.000010 0.000010 0.000010 0.054864 0.000010 0.000010 0.000010 0.000010 0.037358 0.000010 0.055231 0.009453 0.000010 0.014782 0.000010 0.002803 0.000010 0.017738 0.000010
0.000010 0.000010 0.000010 0.000010 0.047291 0.000010 0.507389 0.024127 0.000010 0.000010 0.000010 0.000010 0.000010 0.045378 0.000010 0.000010 0.009574 0.000010 0.000010 0.040774 0.010813 0.000010 0.004466 0.000010 0.016591 0.008208 0.000010 0.000010 0.001350 0.018533 0.021414 0.000010 0.010227 0.000010 0.006517 0.024166 0.000010 0.000010 0.001323 0.000010 0.011281 0.000010 0.151229 0.003312 0.000010 0.000010 0.022419 0.000010 0.000010 0.000010 0.013331
0.001344 0.000010 0.000010 0.000010 0.045463 0.000010 0.495157 0.000010 0.000010 0.000098 0.000010 0.007288 0.000010 0.054711 0.000010 0.013985 0.000010 0.000010 0.000010 0.000010 0.011503 0.000010 0.021687 0.000010 0.014864 0.006075 0.000010 0.000010 0.000010 0.046182 0.019617 0.000010 0.000010 0.000010 0.009994 0.000010 0.000010 0.000010 0.012384 0.000010 0.000010 0.000010 0.208761 0.000010 0.002095 0.000010 0.017528 0.000010 0.000010 0.010225 0.000727
0.004617 0.000010 0.000010 0.000010 0.027331 0.009405 0.501104 0.032920 0.000010 0.000010 0.000010 0.000010 0.005961 0.039864 0.000010 0.007139 0.000010 0.000010 0.000010 0.008773 0.009935 0.000010 0.000010 0.000010 0.009672 0.000010 0.000010 0.001362 0.000010 0.048067 0.001529 0.000010 0.000010 0.000010 0.004747 0.004664 0.000010 0.000010 0.012733 0.011816 0.002570 0.000010 0.224408 0.005598 0.000010 0.000010 0.009810 0.000010 0.000010 0.014567 0.001139
0.000010 0.000010 0.000010 0.012691 0.022883 0.000010 0.518419 0.000010 0.000010 0.012023 0.000010 0.000010 0.021577 0.028739 0.000010 0.000010 0.000010 0.000010 0.000010 0.022975 0.018998 0.004586 0.000010 0.000010 0.036137 0.000010 0.000508 0.002244 0.000010 0.047144 0.027038 0.000010 0.027431 0.000010 0.000010 0.032299 0.000010 0.000010 0.000010 0.009938 0.000010 0.000010 0.122268 0.017401 0.000010 0.000010 0.000010 0.000010 0.001494 0.012906 0.000010
0.000010 0.000010 0.000010 0.000010 0.032545 0.000010 0.532100 0.000010 0.000010 0.000010 0.000010 0.000010 0.018448 0.028634 0.000010 0.015004 0.000010 0.000010 0.000010 0.059911 0.000010 0.000010 0.000010 0.040217 0.010296 0.000010 0.000010 0.000010 0.000010 0.050196 0.000010 0.000010 0.000010 0.000010 0.004471 0.014107 0.000010 0.000010 0.000010 0.000010 0.005835 0.000010 0.187855 0.000010 0.000010 0.000010 0.000010 0.000010 0.000010 0.000010 0.000010
0.000010 0.000010 0.000010 0.000010 0.003608 0.000010 0.532990 0.000010 0.000010 0.000010 0.000010 0.000010 0.000010 0.105866 0.000010 0.000010 0.000010 0.000010 0.000010 0.046513 0.009428 0.000010 0.000010 0.000010 0.027485 0.000010 0.000010 0.000010 0.000010 0.025222 0.047214 0.000010 0.000010 0.000010 0.000010 0.001642 0.000010 0.000010 0.003040 0.000010 0.000010 0.000010 0.180941 0.015150 0.000010 0.000010 0.000522 0.000010 0.000010 0.000010 0.000010
0.000010 0.000010 0.000010 0.000010 0.029506 0.000010 0.523511 0.000010 0.000010 0.013946 0.000010 0.000010 0.001702 0.057936 0.000010 0.027030 0.000010 0.000010 0.000010 0.031356 0.000010 0.000010 0.007848 0.040854 0.003657 0.000010 0.000010 0.000010 0.002293 0.022466 0.030141 0.000010 0.001841 0.000010 0.000010 0.002572 0.000010 0.003912 0.009708 0.000010 0.000010 0.000010 0.162881 0.010307 0.003294 0.000010 0.012939 0.000010 0.000010 0.000010 0.000010
0.000010 0.000010 0.000010 0.000010 0.023200 0.000010 0.555784 0.000010 0.000010 0.000010 0.000010 0.000010 0.012315 0.000010 0.000010 0.000010 0.000010 0.000010 0.000010 0.000010 0.000010 0.000010 0.000010 0.035985 0.000010 0.000010 0.000010 0.000010 0.000010 0.067098 0.000010 0.000010 0.000010 0.000010 0.000010 0.009956 0.000010 0.000010 0.000010 0.000010 0.000010 0.000010 0.266880 0.000010 0.000010 0.000010 0.028353 0.000010 0.000010 0.000010 0.000010
0.000010 0.000010 0.000010 0.000010 0.030697 0.000010 0.649049 0.000010 0.000010 0.000010 0.043181 0.000010 0.000010 0.062250 0.000574 0.017298 0.000010 0.000010 0.000010 0.000010 0.000010 0.000010 0.006656 0.035320 0.000010 0.010133 0.000010 0.000010 0.000010 0.031285 0.014278 0.000010 0.000954 0.000010 0.000010 0.028271 0.000010 0.000010 0.008429 0.000010 0.000010 0.000010 0.048169 0.000010 0.000010 0.002221 0.000010 0.000010 0.000010 0.010894 0.000010
0.000010 0.000010 0.000010 0.000010 0.000010 0.000010 0.600028 0.000010 0.000010 0.008271 0.033016 0.017528 0.000010 0.072782 0.001949 0.000010 0.000010 0.003718 0.000010 0.028892 0.004841 0.000010 0.000010 0.000010 0.000010 0.025010 0.000010 0.005419 0.000010 0.058723 0.032925 0.000010 0.000010 0.006188 0.000010 0.040513 0.000010 0.005732 0.000010 0.000010 0.004172 0.000010 0.024238 0.001669 0.000010 0.000010 0.004324 0.000010 0.002498 0.005625 0.011659
0.000010 0.000010 0.000010 0.000010 0.011267 0.000010 0.687761 0.000010 0.000010 0.000010 0.013585 0.000010 0.010200 0.084418 0.001238 0.000010 0.000010 0.000010 0.000010 0.000010 0.000010 0.001540 0.000010 0.014427 0.000010 0.000010 0.000010 0.000010 0.000010 0.049607 0.007304 0.000010 0.000010 0.000010 0.000010 0.020983 0.000010 0.000010 0.000102 0.000010 0.021166 0.000010 0.076032 0.000010 0.000010 0.000010 0.000010 0.000010 0.000010 0.000010 0.000010
0.000010 0.000010 0.000010 0.000010 0.012764 0.000010 0.690947 0.000010 0.000010 0.000010 0.019982 0.000010 0.022515 0.106467 0.000010 0.002672 0.000010 0.000010 0.000010 0.000010 0.021877 0.000010 0.000010 0.000010 0.000010 0.000010 0.000010 0.000010 0.000010 0.026022 0.001398 0.000010 0.000010 0.000010 0.000010 0.000010 0.000010 0.000010 0.009307 0.000010 0.029151 0.000010 0.056507 0.000010 0.000010 0.000010 0.000010 0.000010 0.000010 0.000010 0.000010
0.000010 0.020533 0.000010 0.004180 0.027894 0.000010 0.498644 0.000010 0.000109 0.000010 0.005436 0.014096 0.000010 0.041273 0.019522 0.000010 0.019922 0.000010 0.018421 0.000010 0.000010 0.041496 0.000010 0.000168 0.004505 0.054748 0.006755 0.000010 0.000010 0.000010 0.000010 0.000010 0.000010 0.009991 0.011520 0.038219 0.000010 0.000010 0.000010 0.000010 0.029546 0.000010 0.082271 0.000010 0.000010 0.016864 0.000010 0.015510 0.003984 0.014132 0.000010
0.000010 0.000010 0.000010 0.000010 0.014242 0.000010 0.677889 0.000010 0.000010 0.000010 0.030687 0.000010 0.000010 0.075065 0.000010 0.019846 0.000010 0.000010 0.000010 0.000010 0.003510 0.000010 0.000010 0.010094 0.030024 0.000010 0.000010 0.000010 0.000010 0.006750 0.031532 0.000010 0.000010 0.000010 0.010294 0.000010 0.000010 0.000010 0.000010 0.000010 0.030624 0.000010 0.050662 0.000010 0.000010 0.000010 0.000010 0.000010 0.000010 0.008412 0.000010
0.000010 0.004479 0.000010 0.000010 0.010002 0.000010 0.633713 0.000010 0.000010 0.005818 0.064322 0.000010 0.016660 0.063991 0.000010 0.000010 0.000010 0.000010 0.000010 0.012452 0.000010 0.015740 0.000010 0.000010 0.006451 0.041649 0.000010 0.000010 0.000010 0.017351 0.022879 0.000010 0.000010 0.000010 0.000010 0.009548 0.002644 0.000010 0.000010 0.000010 0.012571 0.000010 0.047791 0.000010 0.000010 0.000010 0.000251 0.011369 0.000010 0.000010 0.000010
0.011680 0.000010 0.000010 0.000010 0.030963 0.010253 0.508140 0.000010 0.000010 0.009184 0.000010 0.000010 0.000010 0.008753 0.000010 0.000010 0.004928 0.011834 0.000010 0.000010 0.027249 0.031617 0.006498 0.015520 0.008760 0.054591 0.003215 0.000010 0.003033 0.054382 0.013288 0.000010 0.002340 0.000010 0.000010 0.037696 0.000010 0.004972 0.019583 0.000010 0.020451 0.000010 0.066243 0.000010 0.000010 0.000010 0.000010 0.016005 0.000010 0.000010 0.018574
0.000010 0.000010 0.000010 0.000010 0.001331 0.000010 0.000010 0.000010 0.000010 0.000010 0.001525 0.000010 0.000010 0.000010 0.000010 0.000010 0.000010 0.000010 0.000010 0.067474 0.000010 0.000010 0.000010 0.000010 0.016877 0.000010 0.000010 0.000010 0.000010 0.000010 0.048598 0.000010 0.014273 0.000010 0.008215 0.000010 0.000010 0.000010 0.000010 0.000010 0.000010 0.000010 0.096306 0.000010 0.000010 0.000010 0.744980 0.000010 0.000010 0.000010 0.000010
0.000010 0.000010 0.000010 0.000010 0.000010 0.000010 0.000010 0.000010 0.000010 0.011395 0.000010 0.000010 0.000010 0.000010 0.000010 0.000010 0.000010 0.000010 0.000010 0.061138 0.000010 0.000010 0.000010 0.000010 0.000010 0.000010 0.000010 0.000010 0.001048 0.000010 0.084677 0.000010 0.000010 0.000010 0.031450 0.000010 0.000010 0.000010 0.000010 0.000010 0.005126 0.000010 0.089564 0.000010 0.000010 0.000010 0.715172 0.000010 0.000010 0.000010 0.000010
0.000010 0.000010 0.000010 0.000010 0.000010 0.000010 0.000010 0.000010 0.000010 0.004778 0.008373 0.000010 0.000010 0.000010 0.000010 0.002409 0.000010 0.000010 0.000010 0.083904 0.000010 0.000010 0.000010 0.026440 0.000010 0.000010 0.000010 0.000010 0.000010 0.000010 0.026253 0.000010 0.005396 0.000010 0.002546 0.000010 0.000010 0.000010 0.000010 0.000010 0.000010 0.000010 0.143615 0.008739 0.000010 0.000010 0.687148 0.000010 0.000010 0.000010 0.000010
0.000010 0.000010 0.000010 0.000010 0.000010 0.000010 0.000010 0.000010 0.000010 0.000010 0.000010 0.000010 0.000010 0.000010 0.000010 0.003659 0.000010 0.000010 0.000010 0.021696 0.000010 0.000010 0.000010 0.030539 0.000010 0.000010 0.000010 0.000010 0.000010 0.000010 0.104657 0.000010 0.028918 0.000010 0.000010 0.000010 0.000010 0.000010 0.051768 0.000010 0.000010 0.000010 0.136083 0.000010 0.000010 0.000010 0.622249 0.000010 0.000010 0.000010 0.000010
0.000010 0.000010 0.000010 0.000010 0.000010 0.000010 0.000010 0.000010 0.000010 0.004334 0.000010 0.000010 0.000010 0.029879 0.000010 0.000010 0.000010 0.000010 0.000010 0.060896 0.000010 0.000010 0.000010 0.000010 0.009537 0.000010 0.000010 0.000010 0.000010 0.000010 0.041614 0.000010 0.014717 0.000010 0.015746 0.000010 0.000010 0.000010 0.001900 0.000010 0.000010 0.000010 0.095075 0.000010 0.000010 0.000010 0.725892 0.000010 0.000010 0.000010 0.000010
0.000010 0.000010 0.000010 0.000010 0.000010 0.000010 0.000010 0.000010 0.000010 0.014865 0.000066 0.000010 0.008078 0.000010 0.000010 0.000010 0.000010 0.000010 0.000010 0.052946 0.000010 0.000010 0.000010 0.000010 0.029270 0.000010 0.000010 0.000010 0.000010 0.014533 0.115781 0.000010 0.018259 0.000010 0.014621 0.000010 0.000010 0.000010 0.000571 0.000010 0.000010 0.000010 0.156657 0.000010 0.000010 0.000010 0.573963 0.000010 0.000010 0.000010 0.000010
0.000010 0.000010 0.000010 0.000010 0.000010 0.000010 0.000010 0.000010 0.000010 0.000010 0.000010 0.000010 0.000010 0.000010 0.000010 0.000010 0.000010 0.000010 0.000010 0.000010 0.000010 0.000010 0.000010 0.000010 0.000010 0.000010 0.000010 0.000010 0.000010 0.000010 0.000010 0.000010 0.000010 0.000010 0.000010 0.000010 0.000010 0.000010 0.000010 0.000010 0.000010 0.000010 0.000010 0.000010 0.000010 0.000010 0.999500 0.000010 0.000010 0.000010 0.000010
0.000010 0.000010 0.000010 0.000010 0.000010 0.000010 0.000010 0.000010 0.000010 0.000010 0.000010 0.000010 0.000010 0.000010 0.000010 0.000010 0.000010 0.000010 0.000010 0.000010 0.000010 0.000010 0.000010 0.000010 0.000010 0.000010 0.000010 0.000010 0.000010 0.000010 0.000010 0.000010 0.000010 0.000010 0.000010 0.000010 0.000010 0.000010 0.000010 0.000010 0.000010 0.000010 0.000010 0.000010 0.000010 0.000010 0.999500 0.000010 0.000010 0.000010 0.000010
0.000010 0.000010 0.000010 0.000010 0.000010 0.000010 0.000010 0.000010 0.000010 0.000010 0.000010 0.000010 0.000010 0.000010 0.000010 0.000010 0.000010 0.000010 0.000010 0.000010 0.000010 0.000010 0.000010 0.000010 0.000010 0.000010 0.000010 0.000010 0.000010 0.000010 0.000010 0.000010 0.000010 0.000010 0.000010 0.000010 0.000010 0.000010 0.000010 0.000010 0.000010 0.000010 0.000010 0.000010 0.000010 0.000010 0.999500 0.000010 0.000010 0.000010 0.000010
0.000010 0.000010 0.000010 0.000010 0.000010 0.000010 0.000010 0.000010 0.000010 0.000010 0.000010 0.000010 0.000010 0.000010 0.000010 0.000010 0.000010 0.000010 0.000010 0.000010 0.000010 0.000010 0.000010 0.000010 0.000010 0.000010 0.000010 0.000010 0.000010 0.000010 0.000010 0.000010 0.000010 0.000010 0.000010 0.000010 0.000010 0.000010 0.000010 0.000010 0.000010 0.000010 0.000010 0.000010 0.000010 0.000010 0.999500 0.000010 0.000010 0.000010 0.000010
0.000010 0.000010 0.000010 0.000010 0.000010 0.000010 0.000010 0.000010 0.000010 0.000010 0.000010 0.000010 0.000010 0.000010 0.000010 0.000010 0.000010 0.000010 0.000010 0.000010 0.000010 0.000010 0.000010 0.000010 0.000010 0.000010 0.000010 0.000010 0.000010 0.000010 0.000010 0.000010 0.000010 0.000010 0.000010 0.000010 0.000010 0.000010 0.000010 0.000010 0.000010 0.000010 0.000010 0.000010 0.000010 0.000010 0.999500 0.000010 0.000010 0.000010 0.000010
0.000010 0.000010 0.000010 0.000010 0.000010 0.000010 0.000010 0.000010 0.000010 0.000010 0.000010 0.000010 0.000010 0.000010 0.000010 0.000010 0.000010 0.000010 0.000010 0.000010 0.000010 0.000010 0.000010 0.000010 0.000010 0.000010 0.000010 0.000010 0.000010 0.000010 0.000010 0.000010 0.000010 0.000010 0.000010 0.000010 0.000010 0.000010 0.000010 0.000010 0.000010 0.000010 0.000010 0.000010 0.000010 0.000010 0.999500 0.000010 0.000010 0.000010 0.000010
0.000010 0.000010 0.000010 0.000010 0.000010 0.000010 0.000010 0.000010 0.000010 0.000010 0.000010 0.000010 0.000010 0.000010 0.000010 0.000010 0.000010 0.000010 0.000010 0.000010 0.000010 0.000010 0.000010 0.000010 0.000010 0.000010 0.000010 0.000010 0.000010 0.000010 0.000010 0.000010 0.000010 0.000010 0.000010 0.000010 0.000010 0.000010 0.000010 0.000010 0.000010 0.000010 0.000010 0.000010 0.000010 0.000010 0.999500 0.000010 0.000010 0.000010 0.000010
0.000010 0.000010 0.000010 0.000010 0.000010 0.000010 0.000010 0.000010 0.000010 0.000010 0.000010 0.000010 0.000010 0.000010 0.000010 0.000010 0.000010 0.000010 0.000010 0.000010 0.000010 0.000010 0.000010 0.000010 0.000010 0.000010 0.000010 0.000010 0.000010 0.000010 0.000010 0.000010 0.000010 0.000010 0.000010 0.000010 0.000010 0.000010 0.000010 0.000010 0.000010 0.000010 0.000010 0.000010 0.000010 0.000010 0.999500 0.000010 0.000010 0.000010 0.000010
0.000010 0.000010 0.000010 0.000010 0.000010 0.000010 0.000010 0.000010 0.000010 0.000010 0.000010 0.000010 0.000010 0.000010 0.000010 0.000010 0.000010 0.000010 0.000010 0.000010 0.000010 0.000010 0.000010 0.000010 0.000010 0.000010 0.000010 0.000010 0.000010 0.000010 0.000010 0.000010 0.000010 0.000010 0.000010 0.000010 0.000010 0.000010 0.000010 0.000010 0.000010 0.000010 0.000010 0.000010 0.000010 0.000010 0.999500 0.000010 0.000010 0.000010 0.000010
0.000010 0.000010 0.000010 0.000010 0.000010 0.000010 0.000010 0.000010 0.000010 0.000010 0.000010 0.000010 0.000010 0.000010 0.000010 0.000010 0.000010 0.000010 0.000010 0.007932 0.000010 0.000010 0.000010 0.000010 0.000010 0.000010 0.000010 0.000010 0.000010 0.000010 0.000010 0.000010 0.016308 0.000010 0.000010 0.000010 0.000010 0.000010 0.000010 0.000010 0.000010 0.000010 0.000010 0.000010 0.000010 0.000010 0.975281 0.000010 0.000010 0.000010 0.000010
0.000010 0.000010 0.000010 0.000010 0.000010 0.000010 0.000010 0.000010 0.000010 0.000010 0.000010 0.000010 0.000010 0.000010 0.000010 0.000010 0.000010 0.000010 0.000010 0.000010 0.000010 0.000010 0.000010 0.000010 0.000010 0.000010 0.000010 0.000010 0.000010 0.000010 0.000010 0.000010 0.000010 0.000010 0.000010 0.000010 0.000010 0.000010 0.000010 0.000010 0.000010 0.000010 0.000010 0.000010 0.000010 0.000010 0.999500 0.000010 0.000010 0.000010 0.000010
0.000010 0.000010 0.000010 0.000010 0.000010 0.000010 0.000010 0.000010 0.000010 0.000010 0.000010 0.000010 0.000010 0.000010 0.000010 0.000010 0.000010 0.000010 0.000010 0.000010 0.000010 0.000010 0.000010 0.000010 0.000010 0.000010 0.000010 0.000010 0.000010 0.000010 0.000010 0.000010 0.000010 0.000010 0.000010 0.000010 0.000010 0.000010 0.000010 0.000010 0.000010 0.000010 0.000010 0.000010 0.000010 0.000010 0.999500 0.000010 0.000010 0.000010 0.000010
0.000010 0.000010 0.000010 0.000010 0.000010 0.000010 0.000010 0.000010 0.000010 0.000010 0.000010 0.000010 0.000010 0.000010 0.000010 0.000010 0.000010 0.000010 0.000010 0.000010 0.000010 0.000010 0.000010 0.000010 0.000010 0.000010 0.000010 0.000010 0.000010 0.000010 0.000010 0.000010 0.000010 0.000010 0.000010 0.000010 0.000010 0.000010 0.000010 0.000010 0.000010 0.000010 0.000010 0.000010 0.000010 0.000010 0.999500 0.000010 0.000010 0.000010 0.000010
0.000010 0.000010 0.000010 0.000010 0.000010 0.000010 0.000010 0.000010 0.000010 0.000010 0.000010 0.000010 0.000010 0.000010 0.000010 0.000010 0.000010 0.000010 0.000010 0.000010 0.000010 0.000010 0.000010 0.000010 0.000010 0.000010 0.000010 0.000010 0.000010 0.000010 0.000010 0.000010 0.000010 0.000010 0.000010 0.000010 0.000010 0.000010 0.000010 0.000010 0.000010 0.000010 0.000010 0.000010 0.000010 0.000010 0.999500 0.000010 0.000010 0.000010 0.000010
0.000010 0.000010 0.000010 0.000010 0.000010 0.000010 0.000010 0.000010 0.000010 0.000010 0.000010 0.000010 0.000010 0.000010 0.000010 0.000010 0.000010 0.000010 0.000010 0.000010 0.000010 0.000010 0.000010 0.999500 0.000010 0.000010 0.000010 0.000010 0.000010 0.000010 0.000010 0.000010 0.000010 0.000010 0.000010 0.000010 0.000010 0.000010 0.000010 0.000010 0.000010 0.000010 0.000010 0.000010 0.000010 0.000010 0.000010 0.000010 0.000010 0.000010 0.000010
0.000010 0.000010 0.000010 0.000010 0.000010 0.000010 0.000010 0.000010 0.000010 0.031527 0.000010 0.000010 0.005470 0.000010 0.000010 0.007039 0.000010 0.000010 0.000010 0.003404 0.000010 0.000010 0.000010 0.923432 0.000010 0.000010 0.000010 0.000010 0.000010 0.000010 0.002969 0.000010 0.000010 0.000010 0.000010 0.000010 0.000010 0.000010 0.000010 0.000010 0.000010 0.000010 0.025721 0.000010 0.000010 0.000010 0.000010 0.000010 0.000010 0.000010 0.000010
0.000010 0.000010 0.000010 0.000010 0.000010 0.000010 0.000010 0.000010 0.000010 0.000010 0.000010 0.000010 0.000010 0.000010 0.000010 0.000010 0.000010 0.000010 0.000010 0.000010 0.000010 0.000010 0.000010 0.999500 0.000010 0.000010 0.000010 0.000010 0.000010 0.000010 0.000010 0.000010 0.000010 0.000010 0.000010 0.000010 0.000010 0.000010 0.000010 0.000010 0.000010 0.000010 0.000010 0.000010 0.000010 0.000010 0.000010 0.000010 0.000010 0.000010 0.000010
0.000010 0.000010 0.000010 0.000010 0.000010 0.000010 0.000010 0.000010 0.000010 0.004283 0.000010 0.000010 0.000010 0.000010 0.000010 0.000010 0.000010 0.000010 0.000010 0.000010 0.000010 0.000010 0.000010 0.995227 0.000010 0.000010 0.000010 0.000010 0.000010 0.000010 0.000010 0.000010 0.000010 0.000010 0.000010 0.000010 0.000010 0.000010 0.000010 0.000010 0.000010 0.000010 0.000010 0.000010 0.000010 0.000010 0.000010 0.000010 0.000010 0.000010 0.000010
0.000010 0.000010 0.000010 0.000010 0.000010 0.000010 0.000010 0.000010 0.000010 0.000010 0.000010 0.000010 0.000010 0.000010 0.000010 0.000010 0.000010 0.000010 0.000010 0.000010 0.000010 0.000010 0.000010 0.999500 0.000010 0.000010 0.000010 0.000010 0.000010 0.000010 0.000010 0.000010 0.000010 0.000010 0.000010 0.000010 0.000010 0.000010 0.000010 0.000010 0.000010 0.000010 0.000010 0.000010 0.000010 0.000010 0.000010 0.000010 0.000010 0.000010 0.000010
0.000010 0.000010 0.000010 0.000010 0.000010 0.000010 0.000010 0.000010 0.000010 0.000010 0.000010 0.000010 0.000010 0.000010 0.000010 0.000010 0.000010 0.000010 0.000010 0.000010 0.000010 0.000010 0.000010 0.964109 0.035401 0.000010 0.000010 0.000010 0.000010 0.000010 0.000010 0.000010 0.000010 0.000010 0.000010 0.000010 0.000010 0.000010 0.000010 0.000010 0.000010 0.000010 0.000010 0.000010 0.000010 0.000010 0.000010 0.000010 0.000010 0.000010 0.000010
0.000010 0.000010 0.000010 0.000010 0.000010 0.000010 0.000010 0.000010 0.000010 0.000010 0.023832 0.000010 0.000010 0.000010 0.000010 0.000010 0.000010 0.000010 0.000010 0.000010 0.000010 0.000010 0.000010 0.969580 0.006108 0.000010 0.000010 0.000010 0.000010 0.000010 0.000010 0.000010 0.000010 0.000010 0.000010 0.000010 0.000010 0.000010 0.000010 0.000010 0.000010 0.000010 0.000010 0.000010 0.000010 0.000010 0.000010 0.000010 0.000010 0.000010 0.000010
0.007783 0.000010 0.000010 0.000010 0.006227 0.000010 0.000010 0.000010 0.000010 0.000010 0.000010 0.000010 0.000010 0.000010 0.000010 0.000010 0.000010 0.000010 0.000010 0.005936 0.000010 0.000010 0.010849 0.852717 0.034786 0.000010 0.000010 0.000010 0.000010 0.050964 0.003778 0.000010 0.013010 0.000010 0.005422 0.000010 0.000010 0.000010 0.008128 0.000010 0.000010 0.000010 0.000010 0.000010 0.000010 0.000010 0.000010 0.000010 0.000010 0.000010 0.000010
0.000010 0.000010 0.000010 0.000010 0.000010 0.000010 0.000010 0.000010 0.000010 0.000010 0.000010 0.000010 0.000010 0.000010 0.000010 0.000010 0.000010 0.000010 0.000010 0.000010 0.000010 0.000010 0.000010 0.999500 0.000010 0.000010 0.000010 0.000010 0.000010 0.000010 0.000010 0.000010 0.000010 0.000010 0.000010 0.000010 0.000010 0.000010 0.000010 0.000010 0.000010 0.000010 0.000010 0.000010 0.000010 0.000010 0.000010 0.000010 0.000010 0.000010 0.000010
0.000010 0.000010 0.000010 0.000010 0.000010 0.000010 0.000010 0.000010 0.000010 0.000010 0.000010 0.000010 0.000010 0.000010 0.000010 0.000010 0.000010 0.000010 0.000010 0.000010 0.000010 0.000010 0.000010 0.999500 0.000010 0.000010 0.000010 0.000010 0.000010 0.000010 0.000010 0.000010 0.000010 0.000010 0.000010 0.000010 0.000010 0.000010 0.000010 0.000010 0.000010 0.000010 0.000010 0.000010 0.000010 0.000010 0.000010 0.000010 0.000010 0.000010 0.000010
0.000010 0.000010 0.000010 0.000010 0.000010 0.000010 0.000010 0.000010 0.000010 0.000721 0.018121 0.000010 0.000010 0.000010 0.000010 0.000010 0.000010 0.000010 0.000010 0.000010 0.000010 0.000010 0.000010 0.962868 0.000010 0.000010 0.000010 0.000010 0.000010 0.000010 0.000010 0.000010 0.000010 0.000010 0.000010 0.000010 0.000010 0.000010 0.000010 0.000010 0.000010 0.000010 0.017820 0.000010 0.000010 0.000010 0.000010 0.000010 0.000010 0.000010 0.000010
0.000010 0.000010 0.000010 0.000010 0.000010 0.000010 0.000010 0.000010 0.000010 0.000010 0.000010 0.000010 0.000010 0.000010 0.000010 0.000010 0.000010 0.000010 0.000010 0.000010 0.000010 0.000010 0.000010 0.999500 0.000010 0.000010 0.000010 0.000010 0.000010 0.000010 0.000010 0.000010 0.000010 0.000010 0.000010 0.000010 0.000010 0.000010 0.000010 0.000010 0.000010 0.000010 0.000010 0.000010 0.000010 0.000010 0.000010 0.000010 0.000010 0.000010 0.000010
0.000010 0.000010 0.000010 0.000010 0.000010 0.000010 0.000010 0.000010 0.000010 0.000010 0.000010 0.000010 0.000010 0.000010 0.000010 0.000010 0.000010 0.000010 0.000010 0.000010 0.000010 0.000010 0.000010 0.999500 0.000010 0.000010 0.000010 0.000010 0.000010 0.000010 0.000010 0.000010 0.000010 0.000010 0.000010 0.000010 0.000010 0.000010 0.000010 0.000010 0.000010 0.000010 0.000010 0.000010 0.000010 0.000010 0.000010 0.000010 0.000010 0.000010 0.000010
0.000010 0.000010 0.000010 0.000010 0.000010 0.000010 0.000010 0.000010 0.000010 0.000010 0.000010 0.000010 0.000010 0.000010 0.000010 0.000010 0.000010 0.000010 0.000010 0.000010 0.000010 0.000010 0.000010 0.987501 0.000010 0.000010 0.000010 0.000010 0.000010 0.012009 0.000010 0.000010 0.000010 0.000010 0.000010 0.000010 0.000010 0.000010 0.000010 0.000010 0.000010 0.000010 0.000010 0.000010 0.000010 0.000010 0.000010 0.000010 0.000010 0.000010 0.000010
0.000010 0.000010 0.000010 0.000010 0.006930 0.000010 0.000010 0.000010 0.000010 0.000010 0.000010 0.000010 0.000010 0.000010 0.000010 0.000010 0.000010 0.000010 0.000010 0.000010 0.000010 0.000010 0.000010 0.915370 0.043607 0.000010 0.000010 0.000010 0.000010 0.000010 0.005944 0.000010 0.000010 0.000010 0.009639 0.000010 0.000010 0.000010 0.011797 0.000010 0.000010 0.000010 0.006273 0.000010 0.000010 0.000010 0.000010 0.000010 0.000010 0.000010 0.000010
0.000010 0.000010 0.000010 0.000010 0.000010 0.000010 0.000010 0.000010 0.000010 0.000010 0.000010 0.000010 0.000010 0.000010 0.000010 0.000010 0.000010 0.000010 0.000010 0.000010 0.000010 0.000010 0.000010 0.999500 0.000010 0.000010 0.000010 0.000010 0.000010 0.000010 0.000010 0.000010 0.000010 0.000010 0.000010 0.000010 0.000010 0.000010 0.000010 0.000010 0.000010 0.000010 0.000010 0.000010 0.000010 0.000010 0.000010 0.000010 0.000010 0.000010 0.000010
0.000010 0.000010 0.000010 0.000010 0.007733 0.000010 0.000010 0.000010 0.000010 0.000010 0.037943 0.000010 0.000010 0.015515 0.000010 0.000010 0.000010 0.000010 0.000010 0.000010 0.000010 0.000010 0.000010 0.731464 0.092082 0.000010 0.000010 0.000010 0.000010 0.039417 0.052024 0.000010 0.000010 0.000010 0.000010 0.000010 0.000010 0.000010 0.000010 0.000010 0.000010 0.000010 0.010056 0.013346 0.000010 0.000010 0.000010 0.000010 0.000010 0.000010 0.000010
0.000010 0.000010 0.000010 0.000010 0.000010 0.000010 0.000010 0.000010 0.000010 0.000010 0.000010 0.000010 0.000010 0.000010 0.000010 0.000010 0.000010 0.000010 0.000010 0.000010 0.000010 0.000010 0.000010 0.999500 0.000010 0.000010 0.000010 0.000010 0.000010 0.000010 0.000010 0.000010 0.000010 0.000010 0.000010 0.000010 0.000010 0.000010 0.000010 0.000010 0.000010 0.000010 0.000010 0.000010 0.000010 0.000010 0.000010 0.000010 0.000010 0.000010 0.000010
0.000010 0.000010 0.000010 0.000010 0.000010 0.000010 0.000010 0.000010 0.000010 0.000010 0.000010 0.000010 0.000010 0.000010 0.000010 0.000010 0.000010 0.000010 0.000010 0.000010 0.000010 0.000010 0.000010 0.999500 0.000010 0.000010 0.000010 0.000010 0.000010 0.000010 0.000010 0.000010 0.000010 0.000010 0.000010 0.000010 0.000010 0.000010 0.000010 0.000010 0.000010 0.000010 0.000010 0.000010 0.000010 0.000010 0.000010 0.000010 0.000010 0.000010 0.000010
0.000010 0.000010 0.000010 0.000010 0.002856 0.000010 0.000010 0.000010 0.000010 0.000010 0.000010 0.000010 0.007981 0.003461 0.000010 0.000010 0.000010 0.000010 0.000010 0.000010 0.000010 0.000010 0.000010 0.967133 0.000010 0.000010 0.000010 0.000010 0.000010 0.000010 0.018109 0.000010 0.000010 0.000010 0.000010 0.000010 0.000010 0.000010 0.000010 0.000010 0.000010 0.000010 0.000010 0.000010 0.000010 0.000010 0.000010 0.000010 0.000010 0.000010 0.000010
0.000010 0.002278 0.000010 0.000010 0.032623 0.000010 0.000010 0.000010 0.000010 0.003915 0.321328 0.000010 0.018055 0.367130 0.001248 0.014949 0.000010 0.000010 0.000010 0.000010 0.001530 0.000010 0.000010 0.006002 0.015883 0.014626 0.000010 0.000010 0.000010 0.078857 0.000265 0.000010 0.000010 0.000010 0.000010 0.000010 0.000010 0.000010 0.000010 0.001963 0.049791 0.000010 0.000010 0.000010 0.000010 0.004283 0.000010 0.000010 0.000010 0.064944 0.000010
0.000010 0.016273 0.000010 0.000010 0.032757 0.000010 0.000010 0.000010 0.000010 0.014175 0.415367 0.000010 0.000010 0.238241 0.000859 0.016576 0.000010 0.000010 0.000010 0.000010 0.000010 0.000010 0.000010 0.019776 0.000010 0.003091 0.000010 0.000010 0.000010 0.033189 0.000010 0.007746 0.000010 0.000010 0.000010 0.000010 0.000010 0.000010 0.000010 0.002527 0.080088 0.000010 0.000010 0.000010 0.000010 0.000614 0.000010 0.000010 0.000010 0.118362 0.000010
0.000010 0.000010 0.000010 0.000010 0.053458 0.000010 0.000010 0.000010 0.000010 0.005728 0.116815 0.000010 0.000010 0.123288 0.000010 0.020862 0.000010 0.000010 0.000010 0.000010 0.000010 0.000010 0.000010 0.000010 0.000010 0.000010 0.000010 0.000010 0.000010 0.000010 0.018265 0.000010 0.000010 0.000010 0.000010 0.000010 0.000010 0.000010 0.000010 0.000010 0.051161 0.000010 0.000010 0.000010 0.000010 0.000010 0.000010 0.000010 0.000010 0.609992 0.000010
0.000010 0.000010 0.000010 0.000010 0.000010 0.000010 0.000010 0.000010 0.000010 0.000010 0.000010 0.000010 0.000010 0.000010 0.000010 0.000010 0.000010 0.000010 0.000010 0.000010 0.000010 0.000010 0.000010 0.000010 0.000010 0.000010 0.000010 0.000010 0.000010 0.000010 0.000010 0.000010 0.000010 0.000010 0.000010 0.000010 0.000010 0.000010 0.000010 0.000010 0.000010 0.000010 0.000010 0.000010 0.000010 0.000010 0.000010 0.000010 0.000010 0.999500 0.000010
0.000010 0.000010 0.000010 0.000010 0.000010 0.000010 0.000010 0.000010 0.000010 0.000010 0.000010 0.000010 0.000010 0.000010 0.000010 0.000010 0.000010 0.000010 0.000010 0.000010 0.000010 0.000010 0.000010 0.000010 0.000010 0.000010 0.000010 0.000010 0.000010 0.000010 0.000010 0.000010 0.000010 0.000010 0.000010 0.000010 0.000010 0.000010 0.000010 0.000010 0.000010 0.000010 0.000010 0.000010 0.000010 0.000010 0.000010 0.000010 0.000010 0.999500 0.000010
0.000010 0.000010 0.000010 0.000010 0.012181 0.000010 0.000010 0.000010 0.000010 0.009920 0.152076 0.000010 0.000010 0.113206 0.000010 0.013287 0.000010 0.000010 0.000010 0.000010 0.000010 0.000010 0.000010 0.000010 0.000010 0.000010 0.000010 0.000010 0.000010 0.000010 0.000010 0.000010 0.000010 0.000010 0.000010 0.000010 0.000010 0.000010 0.000010 0.000010 0.029593 0.000010 0.000010 0.000010 0.000010 0.000010 0.000010 0.000010 0.000010 0.669297 0.000010
0.000010 0.000010 0.000010 0.000010 0.036309 0.000010 0.000010 0.000010 0.000010 0.025066 0.360397 0.000010 0.019854 0.174062 0.000010 0.000010 0.000010 0.000010 0.000010 0.000010 0.000010 0.000010 0.000010 0.007630 0.001807 0.000010 0.000010 0.000010 0.000010 0.000010 0.001519 0.000010 0.000010 0.000010 0.000010 0.002742 0.000010 0.000010 0.000010 0.000010 0.069527 0.000010 0.000010 0.000010 0.000010 0.000010 0.000010 0.000010 0.000010 0.300687 0.000010
0.000010 0.000010 0.000010 0.000010 0.000010 0.000010 0.000010 0.000010 0.000010 0.000010 0.000010 0.000010 0.000010 0.000010 0.000010 0.000010 0.000010 0.000010 0.000010 0.000010 0.000010 0.000010 0.000010 0.000010 0.000010 0.000010 0.000010 0.000010 0.000010 0.000010 0.000010 0.000010 0.000010 0.000010 0.000010 0.000010 0.000010 0.000010 0.000010 0.000010 0.000010 0.000010 0.000010 0.000010 0.000010 0.000010 0.000010 0.000010 0.000010 0.999500 0.000010
0.000010 0.000010 0.000010 0.009038 0.021542 0.000010 0.000010 0.000010 0.000010 0.018184 0.099732 0.000010 0.030416 0.038544 0.000010 0.000010 0.000010 0.000010 0.000010 0.000010 0.001174 0.000010 0.008089 0.027688 0.000010 0.010798 0.000010 0.002681 0.000010 0.015777 0.011320 0.000010 0.000010 0.009970 0.000010 0.003743 0.000010 0.000010 0.000010 0.003625 0.055999 0.000010 0.000010 0.000010 0.000010 0.000010 0.000010 0.000010 0.000010 0.631350 0.000010
0.000010 0.013816 0.000010 0.000010 0.053303 0.009122 0.000010 0.000010 0.000010 0.007495 0.083709 0.000010 0.003843 0.154328 0.000010 0.040895 0.000010 0.009901 0.000010 0.000010 0.000010 0.000010 0.000010 0.000010 0.005081 0.011396 0.000010 0.024101 0.000010 0.000010 0.000010 0.021024 0.000010 0.000010 0.000010 0.006409 0.015909 0.000010 0.000010 0.000010 0.024440 0.000010 0.000010 0.000010 0.000010 0.000010 0.000010 0.000010 0.004772 0.510126 0.000010
0.000010 0.000010 0.023007 0.000010 0.009767 0.009810 0.000010 0.000010 0.000010 0.000010 0.253915 0.000010 0.003091 0.099168 0.000010 0.000010 0.000010 0.000010 0.000010 0.000010 0.000010 0.002550 0.000010 0.000010 0.000010 0.000010 0.011504 0.009202 0.002919 0.029243 0.000010 0.000010 0.000010 0.000010 0.000010 0.000010 0.015719 0.000010 0.005696 0.000014 0.039206 0.000010 0.000010 0.000010 0.000010 0.008669 0.000010 0.000010 0.000010 0.471931 0.004258
0.000010 0.000010 0.000010 0.000010 0.000010 0.000010 0.000010 0.000010 0.000010 0.000010 0.000010 0.000010 0.000010 0.000010 0.000010 0.000010 0.000010 0.000010 0.000010 0.000010 0.000010 0.000010 0.000010 0.000010 0.000010 0.000010 0.000010 0.000010 0.000010 0.000010 0.000010 0.000010 0.000010 0.000010 0.000010 0.000010 0.000010 0.000010 0.000010 0.000010 0.000010 0.000010 0.000010 0.000011 0.000010 0.000010 0.000010 0.000010 0.000010 0.999499 0.000010
0.000010 0.003268 0.000010 0.000010 0.024160 0.000010 0.000010 0.000010 0.000010 0.019180 0.400382 0.000015 0.000010 0.229701 0.000967 0.006336 0.000010 0.000010 0.000010 0.000010 0.000010 0.000010 0.000010 0.017640 0.000010 0.000010 0.000010 0.001280 0.000010 0.044310 0.000010 0.000010 0.000010 0.000010 0.000010 0.010402 0.004843 0.003933 0.000010 0.000010 0.073677 0.000010 0.000010 0.000010 0.000010 0.000010 0.000010 0.000010 0.000010 0.159555 0.000010
0.000010 0.000010 0.000010 0.000010 0.007497 0.000010 0.000010 0.000010 0.000010 0.000010 0.083233 0.000010 0.000010 0.000010 0.000010 0.000010 0.000010 0.000010 0.000010 0.000010 0.000010 0.000010 0.000010 0.000010 0.000010 0.000010 0.000010 0.000010 0.000010 0.000010 0.000010 0.000010 0.000010 0.000010 0.000010 0.000010 0.000010 0.000010 0.000010 0.000010 0.048033 0.000010 0.000010 0.000010 0.000010 0.000010 0.000010 0.000010 0.000010 0.860767 0.000010
0.000010 0.000010 0.011615 0.000010 0.034342 0.000010 0.000010 0.000010 0.000010 0.006197 0.387760 0.000010 0.000010 0.185290 0.000777 0.024246 0.000010 0.000010 0.000010 0.000010 0.000010 0.000010 0.001631 0.000010 0.009490 0.022295 0.000010 0.000010 0.000010 0.015426 0.000010 0.000010 0.000010 0.001884 0.000010 0.000010 0.000010 0.000010 0.000010 0.000010 0.024078 0.000010 0.000010 0.000010 0.000010 0.000010 0.000010 0.000010 0.000010 0.274598 0.000010
0.008418 0.000010 0.002479 0.000010 0.010416 0.000010 0.000010 0.000010 0.000010 0.000010 0.260376 0.000010 0.000010 0.185780 0.000010 0.000010 0.000010 0.000010 0.000010 0.000010 0.000010 0.000010 0.000010 0.022649 0.000010 0.000010 0.000010 0.028571 0.000010 0.013521 0.000010 0.000010 0.000010 0.000010 0.000010 0.028163 0.000010 0.000010 0.000010 0.000010 0.029275 0.000010 0.007434 0.004738 0.002513 0.000010 0.000010 0.003712 0.000010 0.391594 0.000010
0.000010 0.000010 0.031261 0.000010 0.032528 0.000010 0.000010 0.000010 0.000010 0.006240 0.316688 0.000010 0.002937 0.141453 0.000010 0.000010 0.000010 0.000010 0.000010 0.000010 0.000010 0.000010 0.000010 0.000010 0.010071 0.000010 0.000010 0.006897 0.000018 0.000010 0.000010 0.000010 0.000010 0.000010 0.004226 0.000010 0.000010 0.000010 0.000610 0.010909 0.000010 0.000010 0.000010 0.000010 0.000010 0.001332 0.000010 0.000010 0.000010 0.434461 0.000010
0.000010 0.000010 0.000010 0.000010 0.000010 0.000010 0.000010 0.000010 0.000010 0.000010 0.039208 0.000010 0.000010 0.000010 0.000010 0.000010 0.000010 0.000010 0.000010 0.000010 0.000010 0.000010 0.000010 0.000010 0.000010 0.000010 0.000010 0.000010 0.000010 0.000010 0.000010 0.000010 0.000010 0.000010 0.000010 0.000010 0.000010 0.000010 0.000010 0.000010 0.000010 0.000010 0.000010 0.000010 0.000010 0.000010 0.000010 0.000010 0.000010 0.960302 0.000010
0.000010 0.000010 0.000010 0.000010 0.000010 0.000010 0.000010 0.000010 0.000010 0.000010 0.000010 0.000010 0.000010 0.000010 0.000010 0.000010 0.000010 0.000010 0.000010 0.000010 0.000010 0.000010 0.000010 0.000010 0.000010 0.000010 0.000010 0.000010 0.000010 0.000010 0.000010 0.000010 0.000010 0.000010 0.000010 0.000010 0.000010 0.000010 0.000010 0.000010 0.000010 0.000010 0.000010 0.000010 0.000010 0.000010 0.000010 0.000010 0.000010 0.999500 0.000010
0.000010 0.000010 0.000010 0.000010 0.000010 0.000010 0.000010 0.000010 0.000010 0.000010 0.000010 0.000010 0.000010 0.000010 0.000010 0.000010 0.000010 0.000010 0.000010 0.000010 0.000010 0.000010 0.000010 0.000010 0.000010 0.000010 0.000010 0.000010 0.000010 0.000010 0.000010 0.000010 0.000010 0.000010 0.000010 0.000010 0.000010 0.000010 0.000010 0.000010 0.000010 0.000010 0.000010 0.000010 0.000010 0.000010 0.000010 0.000010 0.000010 0.999500 0.000010
0.000010 0.000010 0.000010 0.000010 0.001073 0.000010 0.000010 0.000010 0.000010 0.000010 0.097789 0.000010 0.000010 0.154971 0.000010 0.000060 0.000010 0.000010 0.000010 0.000010 0.000010 0.000010 0.000010 0.000010 0.000010 0.000010 0.000010 0.000010 0.000010 0.042836 0.000010 0.000010 0.000010 0.000010 0.000010 0.000010 0.000010 0.000010 0.000010 0.000010 0.702821 0.000010 0.000010 0.000010 0.000010 0.000010 0.000010 0.000010 0.000010 0.000010 0.000010
0.000010 0.000010 0.000010 0.000010 0.000010 0.000010 0.000010 0.000010 0.000010 0.000010 0.000010 0.000010 0.000010 0.000010 0.000010 0.000010 0.000010 0.000010 0.000010 0.000010 0.000010 0.000010 0.000010 0.000010 0.000010 0.000010 0.000010 0.000010 0.000010 0.000010 0.000010 0.000010 0.000010 0.000010 0.000010 0.000010 0.000010 0.000010 0.000010 0.000010 0.999500 0.000010 0.000010 0.000010 0.000010 0.000010 0.000010 0.000010 0.000010 0.000010 0.000010
0.000010 0.000010 0.000010 0.000010 0.000010 0.000010 0.000010 0.000010 0.000010 0.000010 0.000010 0.000010 0.000010 0.000010 0.000010 0.000010 0.000010 0.000010 0.000010 0.000010 0.000010 0.000010 0.000010 0.000010 0.000010 0.000010 0.000010 0.000010 0.000010 0.000010 0.000010 0.000010 0.000010 0.000010 0.000010 0.000010 0.000010 0.000010 0.000010 0.000010 0.999500 0.000010 0.000010 0.000010 0.000010 0.000010 0.000010 0.000010 0.000010 0.000010 0.000010
0.000010 0.000010 0.000010 0.000010 0.000010 0.000010 0.000010 0.000010 0.000010 0.000010 0.000010 0.000010 0.000010 0.000010 0.000010 0.000010 0.000010 0.000010 0.000010 0.000010 0.000010 0.000010 0.000010 0.000010 0.000010 0.000010 0.000010 0.000010 0.000010 0.000010 0.000010 0.000010 0.000010 0.000010 0.000010 0.000010 0.000010 0.000010 0.000010 0.000010 0.999500 0.000010 0.000010 0.000010 0.000010 0.000010 0.000010 0.000010 0.000010 0.000010 0.000010
0.000010 0.000010 0.000010 0.000010 0.000010 0.000010 0.000010 0.000010 0.000010 0.000010 0.000010 0.000010 0.000010 0.000010 0.000010 0.000010 0.000010 0.000010 0.000010 0.000010 0.000010 0.000010 0.000010 0.000010 0.000010 0.000010 0.000010 0.000010 0.000010 0.000010 0.000010 0.000010 0.000010 0.000010 0.000010 0.000010 0.000010 0.000010 0.000010 0.000010 0.999500 0.000010 0.000010 0.000010 0.000010 0.000010 0.000010 0.000010 0.000010 0.000010 0.000010
0.000010 0.000010 0.000010 0.000010 0.000010 0.000010 0.000010 0.000010 0.000010 0.000010 0.080962 0.000010 0.000010 0.000010 0.000010 0.000010 0.000010 0.000010 0.000010 0.000010 0.000010 0.000010 0.000010 0.000010 0.000010 0.000010 0.000010 0.000010 0.000010 0.023547 0.000010 0.000010 0.000010 0.000010 0.000010 0.000010 0.000010 0.000010 0.000010 0.000010 0.895010 0.000010 0.000010 0.000010 0.000010 0.000010 0.000010 0.000010 0.000010 0.000010 0.000010
0.000010 0.000010 0.000010 0.000010 0.000010 0.000010 0.000010 0.000010 0.000010 0.000010 0.000010 0.000010 0.000010 0.000010 0.000010 0.000010 0.000010 0.000010 0.000010 0.000010 0.000010 0.000010 0.000010 0.000010 0.000010 0.000010 0.000010 0.000010 0.000010 0.000010 0.000010 0.000010 0.000010 0.000010 0.000010 0.000010 0.000010 0.000010 0.000010 0.000010 0.999500 0.000010 0.000010 0.000010 0.000010 0.000010 0.000010 0.000010 0.000010 0.000010 0.000010
0.000010 0.000010 0.000010 0.000010 0.000010 0.000010 0.000010 0.000010 0.000010 0.012233 0.000010 0.000010 0.000010 0.000010 0.000010 0.000010 0.000010 0.000010 0.000010 0.000010 0.000010 0.000010 0.000010 0.000010 0.000010 0.000010 0.000010 0.000010 0.000010 0.000010 0.000010 0.000010 0.000010 0.000010 0.000010 0.000010 0.000010 0.000010 0.000010 0.000010 0.921157 0.000010 0.000010 0.000010 0.000010 0.000010 0.000010 0.000010 0.000010 0.066129 0.000010
0.000010 0.000010 0.000010 0.000010 0.000010 0.000010 0.000010 0.000010 0.000010 0.000010 0.000010 0.000010 0.000010 0.000010 0.000010 0.000010 0.000010 0.000010 0.000010 0.000010 0.000010 0.000010 0.000010 0.000010 0.000010 0.000010 0.000010 0.000010 0.000010 0.000010 0.000010 0.000010 0.000010 0.000010 0.000010 0.000010 0.000010 0.000010 0.000010 0.000010 0.999500 0.000010 0.000010 0.000010 0.000010 0.000010 0.000010 0.000010 0.000010 0.000010 0.000010
0.000010 0.000010 0.000010 0.000010 0.000010 0.000010 0.000010 0.000010 0.000010 0.000010 0.000010 0.000010 0.000010 0.000010 0.000010 0.000010 0.000010 0.000010 0.000010 0.000010 0.000010 0.000010 0.000010 0.000010 0.000010 0.000010 0.000010 0.000010 0.000010 0.000010 0.000010 0.000010 0.000010 0.000010 0.000010 0.000010 0.000010 0.000010 0.000010 0.000010 0.999500 0.000010 0.000010 0.000010 0.000010 0.000010 0.000010 0.000010 0.000010 0.000010 0.000010
0.000010 0.000010 0.000010 0.000010 0.000010 0.000010 0.000010 0.000010 0.000010 0.000010 0.000010 0.000010 0.000010 0.000010 0.000010 0.000010 0.000010 0.000010 0.000010 0.000010 0.000010 0.000010 0.000010 0.000010 0.000010 0.000010 0.000010 0.000010 0.000010 0.000010 0.000010 0.000010 0.000010 0.000010 0.000010 0.000010 0.000010 0.000010 0.000010 0.000010 0.999500 0.000010 0.000010 0.000010 0.000010 0.000010 0.000010 0.000010 0.000010 0.000010 0.000010
0.000010 0.000010 0.000010 0.000010 0.000010 0.000010 0.000010 0.000010 0.000010 0.000010 0.000010 0.000010 0.000010 0.000010 0.000010 0.000010 0.000010 0.000010 0.000010 0.000010 0.000010 0.000010 0.000010 0.000010 0.000010 0.000010 0.000010 0.000010 0.000010 0.000010 0.000010 0.000010 0.000010 0.000010 0.000010 0.000010 0.000010 0.000010 0.000010 0.000010 0.999500 0.000010 0.000010 0.000010 0.000010 0.000010 0.000010 0.000010 0.000010 0.000010 0.000010
0.000010 0.000010 0.000010 0.000010 0.000010 0.000010 0.000010 0.000010 0.000010 0.000010 0.000010 0.000010 0.000010 0.000010 0.000010 0.000010 0.000010 0.000010 0.000010 0.000010 0.000010 0.000010 0.000010 0.000010 0.000010 0.000010 0.000010 0.000010 0.000010 0.000010 0.000010 0.000010 0.000010 0.000010 0.000010 0.000010 0.000010 0.000010 0.000010 0.000010 0.999500 0.000010 0.000010 0.000010 0.000010 0.000010 0.000010 0.000010 0.000010 0.000010 0.000010
0.000010 0.000010 0.000010 0.000010 0.000010 0.000010 0.000010 0.000010 0.000010 0.000010 0.000010 0.000010 0.000010 0.000010 0.000010 0.000010 0.000010 0.000010 0.000010 0.000010 0.000010 0.000010 0.000010 0.000010 0.000010 0.000010 0.000010 0.000010 0.000010 0.000010 0.000010 0.000010 0.000010 0.000010 0.000010 0.000010 0.000010 0.000010 0.000010 0.000010 0.999500 0.000010 0.000010 0.000010 0.000010 0.000010 0.000010 0.000010 0.000010 0.000010 0.000010
0.000010 0.000010 0.000010 0.000010 0.007618 0.000010 0.000010 0.000010 0.000010 0.001718 0.020273 0.000010 0.006473 0.196244 0.000010 0.000010 0.000010 0.000010 0.000010 0.000010 0.003119 0.000010 0.000010 0.000010 0.000010 0.000010 0.000010 0.000010 0.000010 0.000010 0.009699 0.000010 0.000010 0.000010 0.000010 0.000010 0.000010 0.000010 0.000010 0.000010 0.728266 0.000010 0.000010 0.000010 0.000010 0.000010 0.000010 0.000010 0.000010 0.026169 0.000010
0.000010 0.000010 0.000010 0.000010 0.000010 0.000010 0.000010 0.000010 0.000010 0.000010 0.000010 0.000010 0.000010 0.000010 0.000010 0.000010 0.000010 0.000010 0.000010 0.000010 0.000010 0.000010 0.000010 0.000010 0.000010 0.000010 0.000010 0.000010 0.000010 0.000010 0.000010 0.000010 0.000010 0.000010 0.000010 0.000010 0.000010 0.000010 0.000010 0.000010 0.999500 0.000010 0.000010 0.000010 0.000010 0.000010 0.000010 0.000010 0.000010 0.000010 0.000010
0.000010 0.000010 0.000010 0.000010 0.000010 0.000010 0.000010 0.000010 0.000010 0.000010 0.000010 0.000010 0.000010 0.000010 0.000010 0.000010 0.000010 0.000010 0.000010 0.000010 0.000010 0.000010 0.000010 0.000010 0.000010 0.000010 0.000010 0.000010 0.000010 0.000010 0.000010 0.000010 0.000010 0.000010 0.000010 0.000010 0.000010 0.000010 0.000010 0.000010 0.999500 0.000010 0.000010 0.000010 0.000010 0.000010 0.000010 0.000010 0.000010 0.000010 0.000010
0.000010 0.000010 0.000010 0.000010 0.000010 0.000010 0.000010 0.000010 0.000010 0.000010 0.000010 0.000010 0.000010 0.000010 0.000010 0.000010 0.000010 0.000010 0.000010 0.000010 0.000010 0.000010 0.000010 0.000010 0.000010 0.000010 0.000010 0.000010 0.000010 0.000010 0.000010 0.000010 0.000010 0.000010 0.000010 0.000010 0.000010 0.000010 0.000010 0.000010 0.999500 0.000010 0.000010 0.000010 0.000010 0.000010 0.000010 0.000010 0.000010 0.000010 0.000010
0.000010 0.000010 0.000010 0.000010 0.000010 0.000010 0.000010 0.000010 0.000010 0.000010 0.000010 0.000010 0.000010 0.000010 0.000010 0.000010 0.000010 0.000010 0.000010 0.000010 0.000010 0.000010 0.000010 0.000010 0.000010 0.000010 0.000010 0.000010 0.000010 0.000010 0.000010 0.000010 0.000010 0.000010 0.000010 0.000010 0.000010 0.000010 0.000010 0.000010 0.999500 0.000010 0.000010 0.000010 0.000010 0.000010 0.000010 0.000010 0.000010 0.000010 0.000010
0.000010 0.000010 0.000010 0.000010 0.000010 0.000010 0.000010 0.000010 0.000010 0.000010 0.000010 0.000010 0.000010 0.000010 0.000010 0.000010 0.000010 0.000010 0.000010 0.000010 0.000010 0.000010 0.000010 0.000010 0.000010 0.000010 0.000010 0.000010 0.000010 0.000010 0.000010 0.000010 0.000010 0.000010 0.000010 0.000010 0.000010 0.000010 0.000010 0.000010 0.999500 0.000010 0.000010 0.000010 0.000010 0.000010 0.000010 0.000010 0.000010 0.000010 0.000010
0.000010 0.000010 0.000010 0.000010 0.014887 0.000010 0.000010 0.000010 0.000010 0.000010 0.000010 0.000010 0.000010 0.122544 0.000010 0.000010 0.000010 0.000010 0.000010 0.000010 0.000010 0.000010 0.000010 0.000010 0.000010 0.000010 0.000010 0.000010 0.000010 0.862088 0.000010 0.000010 0.000010 0.000010 0.000010 0.000010 0.000010 0.000010 0.000010 0.000010 0.000010 0.000010 0.000010 0.000010 0.000010 0.000010 0.000010 0.000010 0.000010 0.000010 0.000010
0.000010 0.000010 0.000010 0.000010 0.000010 0.000010 0.000010 0.000010 0.000010 0.000010 0.000010 0.000010 0.000010 0.000010 0.000010 0.000010 0.000010 0.000010 0.000010 0.000010 0.000010 0.000010 0.000010 0.000010 0.000010 0.000010 0.000010 0.000010 0.000010 0.999500 0.000010 0.000010 0.000010 0.000010 0.000010 0.000010 0.000010 0.000010 0.000010 0.000010 0.000010 0.000010 0.000010 0.000010 0.000010 0.000010 0.000010 0.000010 0.000010 0.000010 0.000010
0.000010 0.000010 0.000010 0.000010 0.000010 0.000010 0.000010 0.000010 0.000010 0.000010 0.000010 0.000010 0.000010 0.000010 0.000010 0.000010 0.000010 0.000010 0.000010 0.000010 0.000010 0.000010 0.000010 0.000010 0.000010 0.000010 0.000010 0.000010 0.000010 0.999500 0.000010 0.000010 0.000010 0.000010 0.000010 0.000010 0.000010 0.000010 0.000010 0.000010 0.000010 0.000010 0.000010 0.000010 0.000010 0.000010 0.000010 0.000010 0.000010 0.000010 0.000010
0.000010 0.000010 0.000010 0.000010 0.000010 0.000010 0.000010 0.000010 0.000010 0.000010 0.000010 0.000010 0.000010 0.000010 0.000010 0.000010 0.000010 0.000010 0.000010 0.000010 0.000010 0.000010 0.000010 0.000010 0.000010 0.000010 0.000010 0.000010 0.000010 0.999500 0.000010 0.000010 0.000010 0.000010 0.000010 0.000010 0.000010 0.000010 0.000010 0.000010 0.000010 0.000010 0.000010 0.000010 0.000010 0.000010 0.000010 0.000010 0.000010 0.000010 0.000010
0.000010 0.000010 0.000010 0.000010 0.036740 0.000010 0.000010 0.000010 0.000010 0.000010 0.052172 0.000010 0.000010 0.085982 0.000010 0.000010 0.000010 0.000010 0.000010 0.000010 0.000010 0.000010 0.000010 0.000010 0.000010 0.000010 0.000010 0.000010 0.000010 0.824636 0.000010 0.000010 0.000010 0.000010 0.000010 0.000010 0.000010 0.000010 0.000010 0.000010 0.000010 0.000010 0.000010 0.000010 0.000010 0.000010 0.000010 0.000010 0.000010 0.000010 0.000010
0.000010 0.000010 0.000010 0.000010 0.000010 0.000010 0.000010 0.000010 0.000010 0.000010 0.000010 0.000010 0.000010 0.000010 0.000010 0.000010 0.000010 0.000010 0.000010 0.000010 0.000010 0.000010 0.000010 0.000010 0.000010 0.000010 0.000010 0.000010 0.000010 0.999500 0.000010 0.000010 0.000010 0.000010 0.000010 0.000010 0.000010 0.000010 0.000010 0.000010 0.000010 0.000010 0.000010 0.000010 0.000010 0.000010 0.000010 0.000010 0.000010 0.000010 0.000010
0.000010 0.000010 0.000010 0.000010 0.055413 0.000010 0.000010 0.000010 0.000010 0.007809 0.043820 0.000010 0.000010 0.089189 0.000010 0.000010 0.000010 0.000010 0.000010 0.000010 0.000010 0.000010 0.000010 0.000010 0.000010 0.000010 0.000010 0.000010 0.000010 0.803309 0.000010 0.000010 0.000010 0.000010 0.000010 0.000010 0.000010 0.000010 0.000010 0.000010 0.000010 0.000010 0.000010 0.000010 0.000010 0.000010 0.000010 0.000010 0.000010 0.000010 0.000010
0.000010 0.000010 0.000010 0.000010 0.008585 0.000010 0.000010 0.000010 0.000010 0.014249 0.030626 0.000010 0.000010 0.064547 0.000010 0.012970 0.000010 0.000010 0.000010 0.000010 0.000010 0.000010 0.000010 0.000010 0.000010 0.000010 0.000010 0.000010 0.000010 0.868573 0.000010 0.000010 0.000010 0.000010 0.000010 0.000010 0.000010 0.000010 0.000010 0.000010 0.000010 0.000010 0.000010 0.000010 0.000010 0.000010 0.000010 0.000010 0.000010 0.000010 0.000010
0.000010 0.000010 0.000010 0.000010 0.001754 0.000010 0.000010 0.000010 0.000010 0.000010 0.045159 0.000010 0.000010 0.072877 0.000010 0.000010 0.000010 0.000010 0.000010 0.000010 0.000010 0.000010 0.000010 0.000010 0.000010 0.000010 0.000010 0.000010 0.000010 0.879740 0.000010 0.000010 0.000010 0.000010 0.000010 0.000010 0.000010 0.000010 0.000010 0.000010 0.000010 0.000010 0.000010 0.000010 0.000010 0.000010 0.000010 0.000010 0.000010 0.000010 0.000010
0.000010 0.000010 0.000010 0.000010 0.000010 0.000010 0.000010 0.000010 0.000010 0.000010 0.056767 0.000010 0.000010 0.101373 0.000010 0.000010 0.000010 0.000010 0.000010 0.000010 0.000010 0.000010 0.000010 0.000010 0.000010 0.000010 0.000010 0.000010 0.000010 0.841380 0.000010 0.000010 0.000010 0.000010 0.000010 0.000010 0.000010 0.000010 0.000010 0.000010 0.000010 0.000010 0.000010 0.000010 0.000010 0.000010 0.000010 0.000010 0.000010 0.000010 0.000010
0.000010 0.000010 0.000010 0.000010 0.000010 0.000010 0.000010 0.000010 0.000010 0.000010 0.000010 0.000010 0.000010 0.000010 0.000010 0.000010 0.000010 0.000010 0.000010 0.000010 0.000010 0.000010 0.000010 0.000010 0.000010 0.000010 0.000010 0.000010 0.000010 0.999500 0.000010 0.000010 0.000010 0.000010 0.000010 0.000010 0.000010 0.000010 0.000010 0.000010 0.000010 0.000010 0.000010 0.000010 0.000010 0.000010 0.000010 0.000010 0.000010 0.000010 0.000010
0.000010 0.000010 0.000010 0.000010 0.000010 0.000010 0.000010 0.000010 0.000010 0.000010 0.000010 0.000010 0.000010 0.000010 0.000010 0.000010 0.000010 0.000010 0.000010 0.000010 0.000010 0.000010 0.000010 0.000010 0.000010 0.000010 0.000010 0.000010 0.000010 0.999500 0.000010 0.000010 0.000010 0.000010 0.000010 0.000010 0.000010 0.000010 0.000010 0.000010 0.000010 0.000010 0.000010 0.000010 0.000010 0.000010 0.000010 0.000010 0.000010 0.000010 0.000010
0.000010 0.000010 0.000010 0.000010 0.000010 0.000010 0.000010 0.000010 0.000010 0.000010 0.000010 0.000010 0.000010 0.000010 0.000010 0.000010 0.000010 0.000010 0.000010 0.000010 0.000010 0.000010 0.000010 0.000010 0.000010 0.000010 0.000010 0.000010 0.000010 0.999500 0.000010 0.000010 0.000010 0.000010 0.000010 0.000010 0.000010 0.000010 0.000010 0.000010 0.000010 0.000010 0.000010 0.000010 0.000010 0.000010 0.000010 0.000010 0.000010 0.000010 0.000010
0.000010 0.000010 0.000010 0.000010 0.000010 0.000010 0.000010 0.000010 0.000010 0.000010 0.000010 0.000010 0.000010 0.000010 0.000010 0.000010 0.000010 0.000010 0.000010 0.000010 0.000010 0.000010 0.000010 0.000010 0.000010 0.000010 0.000010 0.000010 0.000010 0.999500 0.000010 0.000010 0.000010 0.000010 0.000010 0.000010 0.000010 0.000010 0.000010 0.000010 0.000010 0.000010 0.000010 0.000010 0.000010 0.000010 0.000010 0.000010 0.000010 0.000010 0.000010
0.000010 0.000010 0.000010 0.000010 0.046260 0.000010 0.000010 0.000010 0.000010 0.000010 0.020694 0.000010 0.000010 0.223613 0.000010 0.010892 0.000010 0.000010 0.000010 0.000010 0.000010 0.000010 0.000010 0.000010 0.000010 0.000010 0.000010 0.000010 0.000010 0.695488 0.000010 0.000010 0.000010 0.000010 0.000010 0.000010 0.000010 0.000010 0.000010 0.000010 0.002604 0.000010 0.000010 0.000010 0.000010 0.000010 0.000010 0.000010 0.000010 0.000010 0.000010
0.000010 0.000010 0.000010 0.000010 0.000010 0.000010 0.000010 0.000010 0.000010 0.000010 0.000010 0.000010 0.000010 0.000010 0.000010 0.000010 0.000010 0.000010 0.000010 0.000010 0.000010 0.000010 0.000010 0.000010 0.000010 0.000010 0.000010 0.000010 0.000010 0.999500 0.000010 0.000010 0.000010 0.000010 0.000010 0.000010 0.000010 0.000010 0.000010 0.000010 0.000010 0.000010 0.000010 0.000010 0.000010 0.000010 0.000010 0.000010 0.000010 0.000010 0.000010
0.000010 0.000010 0.000010 0.000010 0.000010 0.000010 0.000010 0.000010 0.000010 0.000010 0.000010 0.000010 0.000010 0.000010 0.000010 0.000010 0.000010 0.000010 0.000010 0.000010 0.000010 0.000010 0.000010 0.000010 0.000010 0.000010 0.000010 0.000010 0.000010 0.999500 0.000010 0.000010 0.000010 0.000010 0.000010 0.000010 0.000010 0.000010 0.000010 0.000010 0.000010 0.000010 0.000010 0.000010 0.000010 0.000010 0.000010 0.000010 0.000010 0.000010 0.000010
0.000010 0.000010 0.000010 0.000010 0.000010 0.000010 0.000010 0.000010 0.000010 0.000010 0.999500 0.000010 0.000010 0.000010 0.000010 0.000010 0.000010 0.000010 0.000010 0.000010 0.000010 0.000010 0.000010 0.000010 0.000010 0.000010 0.000010 0.000010 0.000010 0.000010 0.000010 0.000010 0.000010 0.000010 0.000010 0.000010 0.000010 0.000010 0.000010 0.000010 0.000010 0.000010 0.000010 0.000010 0.000010 0.000010 0.000010 0.000010 0.000010 0.000010 0.000010
0.000010 0.000010 0.000010 0.000010 0.000010 0.000010 0.000010 0.000010 0.000010 0.000010 0.999500 0.000010 0.000010 0.000010 0.000010 0.000010 0.000010 0.000010 0.000010 0.000010 0.000010 0.000010 0.000010 0.000010 0.000010 0.000010 0.000010 0.000010 0.000010 0.000010 0.000010 0.000010 0.000010 0.000010 0.000010 0.000010 0.000010 0.000010 0.000010 0.000010 0.000010 0.000010 0.000010 0.000010 0.000010 0.000010 0.000010 0.000010 0.000010 0.000010 0.000010
0.000010 0.000010 0.000010 0.000010 0.000010 0.000010 0.000010 0.000010 0.000010 0.000010 0.999500 0.000010 0.000010 0.000010 0.000010 0.000010 0.000010 0.000010 0.000010 0.000010 0.000010 0.000010 0.000010 0.000010 0.000010 0.000010 0.000010 0.000010 0.000010 0.000010 0.000010 0.000010 0.000010 0.000010 0.000010 0.000010 0.000010 0.000010 0.000010 0.000010 0.000010 0.000010 0.000010 0.000010 0.000010 0.000010 0.000010 0.000010 0.000010 0.000010 0.000010
0.000010 0.000010 0.000010 0.000010 0.000010 0.000010 0.000010 0.000010 0.000010 0.000010 0.999500 0.000010 0.000010 0.000010 0.000010 0.000010 0.000010 0.000010 0.000010 0.000010 0.000010 0.000010 0.000010 0.000010 0.000010 0.000010 0.000010 0.000010 0.000010 0.000010 0.000010 0.000010 0.000010 0.000010 0.000010 0.000010 0.000010 0.000010 0.000010 0.000010 0.000010 0.000010 0.000010 0.000010 0.000010 0.000010 0.000010 0.000010 0.000010 0.000010 0.000010
0.000010 0.000010 0.000010 0.000010 0.000010 0.000010 0.000010 0.000010 0.000010 0.000010 0.999500 0.000010 0.000010 0.000010 0.000010 0.000010 0.000010 0.000010 0.000010 0.000010 0.000010 0.000010 0.000010 0.000010 0.000010 0.000010 0.000010 0.000010 0.000010 0.000010 0.000010 0.000010 0.000010 0.000010 0.000010 0.000010 0.000010 0.000010 0.000010 0.000010 0.000010 0.000010 0.000010 0.000010 0.000010 0.000010 0.000010 0.000010 0.000010 0.000010 0.000010
0.000010 0.000010 0.000010 0.000010 0.000010 0.000010 0.000010 0.000010 0.000010 0.000010 0.999500 0.000010 0.000010 0.000010 0.000010 0.000010 0.000010 0.000010 0.000010 0.000010 0.000010 0.000010 0.000010 0.000010 0.000010 0.000010 0.000010 0.000010 0.000010 0.000010 0.000010 0.000010 0.000010 0.000010 0.000010 0.000010 0.000010 0.000010 0.000010 0.000010 0.000010 0.000010 0.000010 0.000010 0.000010 0.000010 0.000010 0.000010 0.000010 0.000010 0.000010
0.000010 0.000010 0.000010 0.000010 0.000010 0.000010 0.000010 0.000010 0.000010 0.000010 0.999500 0.000010 0.000010 0.000010 0.000010 0.000010 0.000010 0.000010 0.000010 0.000010 0.000010 0.000010 0.000010 0.000010 0.000010 0.000010 0.000010 0.000010 0.000010 0.000010 0.000010 0.000010 0.000010 0.000010 0.000010 0.000010 0.000010 0.000010 0.000010 0.000010 0.000010 0.000010 0.000010 0.000010 0.000010 0.000010 0.000010 0.000010 0.000010 0.000010 0.000010
0.000010 0.000010 0.000010 0.000010 0.000010 0.000010 0.000010 0.000010 0.000010 0.000010 0.999500 0.000010 0.000010 0.000010 0.000010 0.000010 0.000010 0.000010 0.000010 0.000010 0.000010 0.000010 0.000010 0.000010 0.000010 0.000010 0.000010 0.000010 0.000010 0.000010 0.000010 0.000010 0.000010 0.000010 0.000010 0.000010 0.000010 0.000010 0.000010 0.000010 0.000010 0.000010 0.000010 0.000010 0.000010 0.000010 0.000010 0.000010 0.000010 0.000010 0.000010
0.000010 0.000010 0.000010 0.000010 0.000010 0.000010 0.000010 0.000010 0.000010 0.000814 0.977356 0.000010 0.000010 0.000010 0.000010 0.000010 0.000010 0.000010 0.000010 0.000010 0.000010 0.000010 0.000010 0.000010 0.000010 0.000010 0.000010 0.000010 0.000010 0.000010 0.000010 0.000010 0.000010 0.000010 0.000010 0.000010 0.000010 0.000010 0.000010 0.000010 0.021350 0.000010 0.000010 0.000010 0.000010 0.000010 0.000010 0.000010 0.000010 0.000010 0.000010
0.000010 0.000010 0.000010 0.000010 0.000010 0.000010 0.000010 0.000010 0.000010 0.000010 0.999500 0.000010 0.000010 0.000010 0.000010 0.000010 0.000010 0.000010 0.000010 0.000010 0.000010 0.000010 0.000010 0.000010 0.000010 0.000010 0.000010 0.000010 0.000010 0.000010 0.000010 0.000010 0.000010 0.000010 0.000010 0.000010 0.000010 0.000010 0.000010 0.000010 0.000010 0.000010 0.000010 0.000010 0.000010 0.000010 0.000010 0.000010 0.000010 0.000010 0.000010
0.000010 0.000010 0.000010 0.000010 0.000010 0.000010 0.000010 0.000010 0.000010 0.000010 0.999500 0.000010 0.000010 0.000010 0.000010 0.000010 0.000010 0.000010 0.000010 0.000010 0.000010 0.000010 0.000010 0.000010 0.000010 0.000010 0.000010 0.000010 0.000010 0.000010 0.000010 0.000010 0.000010 0.000010 0.000010 0.000010 0.000010 0.000010 0.000010 0.000010 0.000010 0.000010 0.000010 0.000010 0.000010 0.000010 0.000010 0.000010 0.000010 0.000010 0.000010
0.000010 0.000010 0.000010 0.000010 0.000010 0.000010 0.000010 0.000010 0.000010 0.000017 0.999493 0.000010 0.000010 0.000010 0.000010 0.000010 0.000010 0.000010 0.000010 0.000010 0.000010 0.000010 0.000010 0.000010 0.000010 0.000010 0.000010 0.000010 0.000010 0.000010 0.000010 0.000010 0.000010 0.000010 0.000010 0.000010 0.000010 0.000010 0.000010 0.000010 0.000010 0.000010 0.000010 0.000010 0.000010 0.000010 0.000010 0.000010 0.000010 0.000010 0.000010
0.000010 0.000010 0.000010 0.000010 0.000010 0.000010 0.000010 0.000010 0.000010 0.000010 0.999500 0.000010 0.000010 0.000010 0.000010 0.000010 0.000010 0.000010 0.000010 0.000010 0.000010 0.000010 0.000010 0.000010 0.000010 0.000010 0.000010 0.000010 0.000010 0.000010 0.000010 0.000010 0.000010 0.000010 0.000010 0.000010 0.000010 0.000010 0.000010 0.000010 0.000010 0.000010 0.000010 0.000010 0.000010 0.000010 0.000010 0.000010 0.000010 0.000010 0.000010
0.000010 0.000010 0.000010 0.000010 0.000010 0.000010 0.000010 0.000010 0.000010 0.000010 0.999500 0.000010 0.000010 0.000010 0.000010 0.000010 0.000010 0.000010 0.000010 0.000010 0.000010 0.000010 0.000010 0.000010 0.000010 0.000010 0.000010 0.000010 0.000010 0.000010 0.000010 0.000010 0.000010 0.000010 0.000010 0.000010 0.000010 0.000010 0.000010 0.000010 0.000010 0.000010 0.000010 0.000010 0.000010 0.000010 0.000010 0.000010 0.000010 0.000010 0.000010
0.000010 0.000010 0.000010 0.000010 0.000010 0.000010 0.000010 0.000010 0.000010 0.000010 0.999500 0.000010 0.000010 0.000010 0.000010 0.000010 0.000010 0.000010 0.000010 0.000010 0.000010 0.000010 0.000010 0.000010 0.000010 0.000010 0.000010 0.000010 0.000010 0.000010 0.000010 0.000010 0.000010 0.000010 0.000010 0.000010 0.000010 0.000010 0.000010 0.000010 0.000010 0.000010 0.000010 0.000010 0.000010 0.000010 0.000010 0.000010 0.000010 0.000010 0.000010
0.000010 0.000010 0.000010 0.000010 0.000010 0.000010 0.000010 0.000010 0.000010 0.000010 0.999500 0.000010 0.000010 0.000010 0.000010 0.000010 0.000010 0.000010 0.000010 0.000010 0.000010 0.000010 0.000010 0.000010 0.000010 0.000010 0.000010 0.000010 0.000010 0.000010 0.000010 0.000010 0.000010 0.000010 0.000010 0.000010 0.000010 0.000010 0.000010 0.000010 0.000010 0.000010 0.000010 0.000010 0.000010 0.000010 0.000010 0.000010 0.000010 0.000010 0.000010
0.000010 0.000010 0.000010 0.000010 0.000010 0.000010 0.000010 0.000010 0.000010 0.000010 0.999500 0.000010 0.000010 0.000010 0.000010 0.000010 0.000010 0.000010 0.000010 0.000010 0.000010 0.000010 0.000010 0.000010 0.000010 0.000010 0.000010 0.000010 0.000010 0.000010 0.000010 0.000010 0.000010 0.000010 0.000010 0.000010 0.000010 0.000010 0.000010 0.000010 0.000010 0.000010 0.000010 0.000010 0.000010 0.000010 0.000010 0.000010 0.000010 0.000010 0.000010
0.000010 0.000010 0.000010 0.000010 0.000010 0.000010 0.000010 0.000010 0.000010 0.000010 0.999500 0.000010 0.000010 0.000010 0.000010 0.000010 0.000010 0.000010 0.000010 0.000010 0.000010 0.000010 0.000010 0.000010 0.000010 0.000010 0.000010 0.000010 0.000010 0.000010 0.000010 0.000010 0.000010 0.000010 0.000010 0.000010 0.000010 0.000010 0.000010 0.000010 0.000010 0.000010 0.000010 0.000010 0.000010 0.000010 0.000010 0.000010 0.000010 0.000010 0.000010
0.000010 0.000010 0.000010 0.000010 0.000010 0.000010 0.000010 0.000010 0.000010 0.000010 0.999500 0.000010 0.000010 0.000010 0.000010 0.000010 0.000010 0.000010 0.000010 0.000010 0.000010 0.000010 0.000010 0.000010 0.000010 0.000010 0.000010 0.000010 0.000010 0.000010 0.000010 0.000010 0.000010 0.000010 0.000010 0.000010 0.000010 0.000010 0.000010 0.000010 0.000010 0.000010 0.000010 0.000010 0.000010 0.000010 0.000010 0.000010 0.000010 0.000010 0.000010
0.000010 0.000010 0.000010 0.000010 0.000010 0.000010 0.000010 0.000010 0.000010 0.000010 0.999500 0.000010 0.000010 0.000010 0.000010 0.000010 0.000010 0.000010 0.000010 0.000010 0.000010 0.000010 0.000010 0.000010 0.000010 0.000010 0.000010 0.000010 0.000010 0.000010 0.000010 0.000010 0.000010 0.000010 0.000010 0.000010 0.000010 0.000010 0.000010 0.000010 0.000010 0.000010 0.000010 0.000010 0.000010 0.000010 0.000010 0.000010 0.000010 0.000010 0.000010
0.000010 0.000010 0.000010 0.000010 0.999500 0.000010 0.000010 0.000010 0.000010 0.000010 0.000010 0.000010 0.000010 0.000010 0.000010 0.000010 0.000010 0.000010 0.000010 0.000010 0.000010 0.000010 0.000010 0.000010 0.000010 0.000010 0.000010 0.000010 0.000010 0.000010 0.000010 0.000010 0.000010 0.000010 0.000010 0.000010 0.000010 0.000010 0.000010 0.000010 0.000010 0.000010 0.000010 0.000010 0.000010 0.000010 0.000010 0.000010 0.000010 0.000010 0.000010
0.000010 0.000010 0.000010 0.000010 0.999500 0.000010 0.000010 0.000010 0.000010 0.000010 0.000010 0.000010 0.000010 0.000010 0.000010 0.000010 0.000010 0.000010 0.000010 0.000010 0.000010 0.000010 0.000010 0.000010 0.000010 0.000010 0.000010 0.000010 0.000010 0.000010 0.000010 0.000010 0.000010 0.000010 0.000010 0.000010 0.000010 0.000010 0.000010 0.000010 0.000010 0.000010 0.000010 0.000010 0.000010 0.000010 0.000010 0.000010 0.000010 0.000010 0.000010
0.000010 0.000010 0.000010 0.000010 0.999500 0.000010 0.000010 0.000010 0.000010 0.000010 0.000010 0.000010 0.000010 0.000010 0.000010 0.000010 0.000010 0.000010 0.000010 0.000010 0.000010 0.000010 0.000010 0.000010 0.000010 0.000010 0.000010 0.000010 0.000010 0.000010 0.000010 0.000010 0.000010 0.000010 0.000010 0.000010 0.000010 0.000010 0.000010 0.000010 0.000010 0.000010 0.000010 0.000010 0.000010 0.000010 0.000010 0.000010 0.000010 0.000010 0.000010
0.000010 0.000010 0.000010 0.000010 0.999500 0.000010 0.000010 0.000010 0.000010 0.000010 0.000010 0.000010 0.000010 0.000010 0.000010 0.000010 0.000010 0.000010 0.000010 0.000010 0.000010 0.000010 0.000010 0.000010 0.000010 0.000010 0.000010 0.000010 0.000010 0.000010 0.000010 0.000010 0.000010 0.000010 0.000010 0.000010 0.000010 0.000010 0.000010 0.000010 0.000010 0.000010 0.000010 0.000010 0.000010 0.000010 0.000010 0.000010 0.000010 0.000010 0.000010
0.000010 0.000010 0.000010 0.000010 0.999500 0.000010 0.000010 0.000010 0.000010 0.000010 0.000010 0.000010 0.000010 0.000010 0.000010 0.000010 0.000010 0.000010 0.000010 0.000010 0.000010 0.000010 0.000010 0.000010 0.000010 0.000010 0.000010 0.000010 0.000010 0.000010 0.000010 0.000010 0.000010 0.000010 0.000010 0.000010 0.000010 0.000010 0.000010 0.000010 0.000010 0.000010 0.000010 0.000010 0.000010 0.000010 0.000010 0.000010 0.000010 0.000010 0.000010
0.000010 0.000010 0.000010 0.000010 0.999500 0.000010 0.000010 0.000010 0.000010 0.000010 0.000010 0.000010 0.000010 0.000010 0.000010 0.000010 0.000010 0.000010 0.000010 0.000010 0.000010 0.000010 0.000010 0.000010 0.000010 0.000010 0.000010 0.000010 0.000010 0.000010 0.000010 0.000010 0.000010 0.000010 0.000010 0.000010 0.000010 0.000010 0.000010 0.000010 0.000010 0.000010 0.000010 0.000010 0.000010 0.000010 0.000010 0.000010 0.000010 0.000010 0.000010
0.000010 0.000010 0.000010 0.000010 0.919482 0.000010 0.000010 0.000010 0.000010 0.000010 0.018514 0.000010 0.000010 0.058721 0.000010 0.000010 0.000010 0.000010 0.000010 0.000010 0.000010 0.000010 0.000010 0.000010 0.000010 0.000010 0.000010 0.000010 0.000010 0.000010 0.000010 0.000010 0.000010 0.000010 0.000010 0.000010 0.000010 0.000010 0.000010 0.000010 0.002814 0.000010 0.000010 0.000010 0.000010 0.000010 0.000010 0.000010 0.000010 0.000010 0.000010
0.000010 0.000010 0.000010 0.000010 0.999500 0.000010 0.000010 0.000010 0.000010 0.000010 0.000010 0.000010 0.000010 0.000010 0.000010 0.000010 0.000010 0.000010 0.000010 0.000010 0.000010 0.000010 0.000010 0.000010 0.000010 0.000010 0.000010 0.000010 0.000010 0.000010 0.000010 0.000010 0.000010 0.000010 0.000010 0.000010 0.000010 0.000010 0.000010 0.000010 0.000010 0.000010 0.000010 0.000010 0.000010 0.000010 0.000010 0.000010 0.000010 0.000010 0.000010
0.000010 0.000010 0.000010 0.000010 0.999494 0.000010 0.000010 0.000010 0.000010 0.000010 0.000010 0.000010 0.000010 0.000010 0.000010 0.000010 0.000010 0.000010 0.000010 0.000010 0.000010 0.000010 0.000010 0.000010 0.000010 0.000010 0.000010 0.000010 0.000010 0.000016 0.000010 0.000010 0.000010 0.000010 0.000010 0.000010 0.000010 0.000010 0.000010 0.000010 0.000010 0.000010 0.000010 0.000010 0.000010 0.000010 0.000010 0.000010 0.000010 0.000010 0.000010
0.000010 0.000010 0.000010 0.000010 0.999500 0.000010 0.000010 0.000010 0.000010 0.000010 0.000010 0.000010 0.000010 0.000010 0.000010 0.000010 0.000010 0.000010 0.000010 0.000010 0.000010 0.000010 0.000010 0.000010 0.000010 0.000010 0.000010 0.000010 0.000010 0.000010 0.000010 0.000010 0.000010 0.000010 0.000010 0.000010 0.000010 0.000010 0.000010 0.000010 0.000010 0.000010 0.000010 0.000010 0.000010 0.000010 0.000010 0.000010 0.000010 0.000010 0.000010
0.000010 0.000010 0.000010 0.000010 0.093236 0.000010 0.000010 0.000010 0.000010 0.029334 0.080270 0.000010 0.003792 0.476202 0.000010 0.044988 0.000010 0.000010 0.000010 0.000010 0.002270 0.000010 0.000010 0.000010 0.005268 0.000010 0.000010 0.000010 0.000010 0.187841 0.000010 0.000010 0.000010 0.000010 0.000010 0.018858 0.000010 0.000010 0.000010 0.000010 0.057539 0.000010 0.000010 0.000010 0.000010 0.000010 0.000010 0.000010 0.000010 0.000010 0.000010
0.000010 0.000010 0.000010 0.000010 0.075461 0.000010 0.000010 0.000010 0.000010 0.018738 0.052418 0.000010 0.000010 0.617760 0.000010 0.047170 0.000010 0.000010 0.000010 0.000010 0.000010 0.000010 0.000010 0.000010 0.000010 0.000010 0.000010 0.000010 0.000010 0.100928 0.000010 0.000010 0.000010 0.000010 0.000010 0.018824 0.000010 0.000010 0.000010 0.000010 0.068270 0.000010 0.000010 0.000010 0.000010 0.000010 0.000010 0.000010 0.000010 0.000010 0.000010
0.000010 0.000010 0.000010 0.000010 0.058251 0.000010 0.000010 0.000010 0.000010 0.000010 0.087815 0.000010 0.000010 0.626768 0.000010 0.034018 0.000010 0.000010 0.000010 0.000010 0.012241 0.000010 0.000010 0.000010 0.000010 0.000010 0.000010 0.000010 0.000010 0.127870 0.000010 0.000010 0.000010 0.000010 0.000010 0.005640 0.000010 0.000010 0.000010 0.000010 0.046966 0.000010 0.000010 0.000010 0.000010 0.000010 0.000010 0.000010 0.000010 0.000010 0.000010
0.000010 0.000010 0.000010 0.000010 0.060459 0.000010 0.000010 0.000010 0.000010 0.002941 0.014102 0.000010 0.008293 0.665497 0.000010 0.012408 0.000010 0.000010 0.000010 0.000010 0.019501 0.000010 0.000010 0.000010 0.000010 0.000010 0.000010 0.000010 0.000010 0.133632 0.002104 0.000010 0.000010 0.000010 0.000010 0.014865 0.000010 0.000010 0.000010 0.000010 0.065795 0.000010 0.000010 0.000010 0.000010 0.000010 0.000010 0.000010 0.000010 0.000010 0.000010
0.000010 0.000010 0.000010 0.000010 0.091822 0.000010 0.000010 0.000010 0.000010 0.001599 0.095415 0.000010 0.007318 0.532757 0.000010 0.064557 0.000010 0.000010 0.000010 0.000010 0.000010 0.000010 0.000010 0.000010 0.003901 0.000010 0.000010 0.000010 0.000010 0.087017 0.000010 0.000010 0.000010 0.000010 0.000010 0.022334 0.000010 0.000010 0.000010 0.000010 0.092872 0.000010 0.000010 0.000010 0.000010 0.000010 0.000010 0.000010 0.000010 0.000010 0.000010
0.000010 0.000010 0.000010 0.000010 0.032811 0.000010 0.000010 0.000010 0.000010 0.015059 0.000634 0.000010 0.000010 0.689629 0.000010 0.036269 0.000010 0.000010 0.000010 0.000010 0.000010 0.000010 0.000010 0.000010 0.000010 0.000010 0.000010 0.000010 0.000010 0.138705 0.000010 0.000010 0.000010 0.000010 0.000010 0.020439 0.000010 0.000010 0.000010 0.000010 0.066024 0.000010 0.000010 0.000010 0.000010 0.000010 0.000010 0.000010 0.000010 0.000010 0.000010
0.000010 0.000010 0.000010 0.000010 0.043771 0.000010 0.000010 0.000010 0.000010 0.005783 0.051321 0.000010 0.000010 0.636571 0.000010 0.026998 0.000010 0.000010 0.000010 0.000010 0.000010 0.000010 0.000010 0.000010 0.000010 0.000010 0.000010 0.000010 0.000010 0.144369 0.000010 0.000010 0.000010 0.000010 0.000010 0.012824 0.000010 0.000010 0.000010 0.000010 0.077934 0.000010 0.000010 0.000010 0.000010 0.000010 0.000010 0.000010 0.000010 0.000010 0.000010
0.000010 0.000010 0.000010 0.000010 0.077940 0.000010 0.000010 0.000010 0.000010 0.010833 0.032228 0.000010 0.001765 0.680497 0.000010 0.037292 0.000010 0.000010 0.000010 0.000010 0.000010 0.000010 0.000010 0.000010 0.005329 0.000010 0.000010 0.000010 0.000010 0.103211 0.000010 0.000010 0.000010 0.000010 0.000010 0.000010 0.000010 0.000010 0.000010 0.000010 0.050485 0.000010 0.000010 0.000010 0.000010 0.000010 0.000010 0.000010 0.000010 0.000010 0.000010
0.000010 0.000010 0.000010 0.000010 0.064681 0.000010 0.000010 0.000010 0.000010 0.031835 0.067848 0.000010 0.000010 0.579249 0.000010 0.044323 0.000010 0.000010 0.000010 0.000010 0.012441 0.000010 0.000010 0.000010 0.000010 0.000010 0.000010 0.000010 0.000010 0.076983 0.000010 0.000010 0.000010 0.000010 0.000010 0.010976 0.000010 0.000010 0.000010 0.000010 0.111244 0.000010 0.000010 0.000010 0.000010 0.000010 0.000010 0.000010 0.000010 0.000010 0.000010
0.000010 0.000010 0.000010 0.000010 0.053933 0.000010 0.000010 0.000010 0.000010 0.004297 0.108268 0.000010 0.011749 0.514967 0.000010 0.050554 0.000010 0.000010 0.000010 0.000010 0.005929 0.000010 0.000010 0.009621 0.000010 0.000010 0.000010 0.000010 0.000010 0.098161 0.012671 0.000010 0.000010 0.000010 0.000010 0.025032 0.000010 0.000010 0.000010 0.000010 0.098854 0.000010 0.000010 0.000010 0.000010 0.000010 0.000010 0.000010 0.000010 0.005584 0.000010
0.000010 0.000010 0.000010 0.000010 0.054092 0.000010 0.000010 0.000010 0.000010 0.010309 0.074279 0.000010 0.017262 0.542232 0.000010 0.070417 0.000010 0.000010 0.000010 0.000010 0.000010 0.000010 0.000010 0.000010 0.006363 0.000010 0.000010 0.000010 0.000010 0.103231 0.000010 0.000010 0.000010 0.000010 0.000010 0.018607 0.000010 0.000010 0.000010 0.000010 0.100663 0.000010 0.000010 0.000010 0.002147 0.000010 0.000010 0.000010 0.000010 0.000010 0.000010
0.000010 0.000010 0.000010 0.000010 0.081213 0.000010 0.000010 0.000010 0.000010 0.009499 0.047366 0.000010 0.009780 0.606831 0.000010 0.054065 0.000010 0.000010 0.000010 0.000010 0.000010 0.000010 0.000010 0.000010 0.000010 0.000010 0.000010 0.000010 0.000010 0.121697 0.000010 0.000010 0.000010 0.000010 0.000010 0.000010 0.000010 0.000010 0.000010 0.000010 0.069119 0.000010 0.000010 0.000010 0.000010 0.000010 0.000010 0.000010 0.000010 0.000010 0.000010
0.000010 0.000010 0.000010 0.000010 0.089908 0.000010 0.000010 0.000010 0.000010 0.000010 0.046940 0.000010 0.007364 0.598528 0.000010 0.076436 0.000010 0.000010 0.000010 0.000010 0.000010 0.000010 0.000010 0.000010 0.002275 0.000010 0.000010 0.000010 0.000010 0.110056 0.000010 0.000010 0.000010 0.000010 0.000010 0.030705 0.000010 0.000010 0.000010 0.000010 0.037368 0.000010 0.000010 0.000010 0.000010 0.000010 0.000010 0.000010 0.000010 0.000010 0.000010
0.000010 0.000010 0.000010 0.000010 0.066959 0.000010 0.000010 0.000010 0.000010 0.028003 0.112070 0.000010 0.032943 0.494605 0.000010 0.007537 0.000010 0.000010 0.000010 0.000010 0.020270 0.000010 0.000010 0.007099 0.000010 0.000010 0.000010 0.000010 0.000010 0.128916 0.000010 0.000010 0.000010 0.000010 0.000010 0.029131 0.000010 0.000010 0.000010 0.000010 0.072067 0.000010 0.000010 0.000010 0.000010 0.000010 0.000010 0.000010 0.000010 0.000010 0.000010
0.000010 0.000010 0.000010 0.000010 0.054270 0.000010 0.000010 0.000010 0.000010 0.000010 0.104911 0.000010 0.025301 0.521620 0.000010 0.026740 0.000010 0.000010 0.000010 0.000010 0.004073 0.000010 0.000010 0.000010 0.001924 0.000010 0.000010 0.000010 0.000010 0.121515 0.000010 0.000010 0.000010 0.000010 0.001430 0.029106 0.000010 0.000010 0.000010 0.000010 0.108712 0.000010 0.000010 0.000010 0.000010 0.000010 0.000010 0.000010 0.000010 0.000010 0.000010
0.000010 0.000010 0.000010 0.000010 0.052726 0.000010 0.026924 0.000010 0.000010 0.014053 0.032812 0.000010 0.020540 0.509962 0.000010 0.065543 0.000010 0.000010 0.000010 0.000010 0.000010 0.000010 0.000010 0.004602 0.018875 0.000010 0.000010 0.000010 0.000010 0.121631 0.000010 0.000010 0.000010 0.000010 0.000010 0.082647 0.003037 0.000010 0.000010 0.000010 0.046267 0.000010 0.000010 0.000010 0.000010 0.000010 0.000010 0.000010 0.000010 0.000010 0.000010
0.000010 0.000010 0.000010 0.000010 0.050728 0.000010 0.000010 0.000010 0.000010 0.009411 0.100676 0.000010 0.000010 0.575202 0.000010 0.050070 0.000010 0.000010 0.000010 0.000010 0.000010 0.000010 0.000010 0.000010 0.000010 0.000010 0.000010 0.000010 0.000010 0.117659 0.000010 0.000010 0.000010 0.000010 0.000010 0.052567 0.000010 0.000010 0.000010 0.000010 0.043257 0.000010 0.000010 0.000010 0.000010 0.000010 0.000010 0.000010 0.000010 0.000010 0.000010
0.000010 0.000010 0.000010 0.000010 0.067276 0.000010 0.000010 0.000010 0.000010 0.001266 0.114990 0.000010 0.000010 0.563377 0.000010 0.042259 0.000010 0.000010 0.000010 0.000010 0.000010 0.000010 0.000010 0.000010 0.000010 0.000010 0.000010 0.000010 0.000010 0.117589 0.000010 0.000010 0.000010 0.000010 0.000010 0.050632 0.000010 0.000010 0.000010 0.000010 0.042181 0.000010 0.000010 0.000010 0.000010 0.000010 0.000010 0.000010 0.000010 0.000010 0.000010
0.000010 0.000010 0.000010 0.000010 0.059324 0.000010 0.000010 0.000010 0.000010 0.017015 0.012805 0.000010 0.000010 0.579496 0.000010 0.101786 0.000010 0.000010 0.000010 0.000010 0.000010 0.000010 0.000010 0.000010 0.000010 0.000010 0.000010 0.000010 0.000010 0.108940 0.002305 0.000010 0.000627 0.000010 0.000010 0.035318 0.000010 0.000010 0.000010 0.000010 0.080943 0.000010 0.000010 0.000010 0.000010 0.000010 0.001042 0.000010 0.000010 0.000010 0.000010
0.000010 0.000010 0.000010 0.000010 0.055934 0.000010 0.000010 0.000010 0.000010 0.019982 0.067585 0.000010 0.000010 0.621368 0.000010 0.052264 0.000010 0.000010 0.000010 0.000010 0.000010 0.000010 0.000010 0.000010 0.000010 0.000010 0.000010 0.000010 0.000010 0.106714 0.000010 0.000010 0.000010 0.000010 0.000010 0.003750 0.000010 0.000010 0.000010 0.000010 0.071974 0.000010 0.000010 0.000010 0.000010 0.000010 0.000010 0.000010 0.000010 0.000010 0.000010
0.000010 0.000010 0.000010 0.000010 0.045275 0.000010 0.000010 0.000010 0.000010 0.000010 0.103834 0.000010 0.000010 0.580454 0.000010 0.037453 0.000010 0.000010 0.000010 0.000010 0.000010 0.000010 0.000010 0.000010 0.000010 0.000010 0.000010 0.000010 0.000010 0.117709 0.000010 0.000010 0.000010 0.000010 0.000010 0.049791 0.000010 0.000010 0.000010 0.000010 0.065044 0.000010 0.000010 0.000010 0.000010 0.000010 0.000010 0.000010 0.000010 0.000010 0.000010
0.000010 0.000010 0.000010 0.000010 0.067799 0.000010 0.000284 0.000010 0.000010 0.017795 0.119137 0.000010 0.006704 0.502256 0.000010 0.056785 0.000010 0.000010 0.000010 0.000010 0.000010 0.000010 0.000010 0.000010 0.000010 0.000010 0.000010 0.000010 0.000010 0.107762 0.016958 0.000010 0.000010 0.000010 0.000010 0.018343 0.000010 0.000010 0.000010 0.000010 0.085776 0.000010 0.000010 0.000010 0.000010 0.000010 0.000010 0.000010 0.000010 0.000010 0.000010
0.000010 0.000010 0.000010 0.000010 0.081405 0.000010 0.003435 0.000010 0.000010 0.020305 0.082072 0.000010 0.000010 0.506325 0.000010 0.060185 0.000010 0.000010 0.000010 0.000010 0.000010 0.000010 0.000010 0.000010 0.003277 0.000010 0.000010 0.000010 0.000010 0.139568 0.001098 0.000010 0.001165 0.000010 0.000010 0.014357 0.000010 0.000010 0.000010 0.000010 0.086417 0.000010 0.000010 0.000010 0.000010 0.000010 0.000010 0.000010 0.000010 0.000010 0.000010
0.000010 0.000010 0.000010 0.000010 0.048050 0.000010 0.000010 0.000010 0.000010 0.000010 0.184589 0.000010 0.000010 0.726525 0.000010 0.017648 0.000010 0.000010 0.000010 0.000010 0.000010 0.000010 0.000010 0.000010 0.000010 0.000010 0.000010 0.000010 0.000010 0.022728 0.000010 0.000010 0.000010 0.000010 0.000010 0.000010 0.000010 0.000010 0.000010 0.000010 0.000010 0.000010 0.000010 0.000010 0.000010 0.000010 0.000010 0.000010 0.000010 0.000010 0.000010
0.000010 0.000010 0.000010 0.000010 0.034939 0.000010 0.000010 0.000010 0.000010 0.001967 0.184003 0.000010 0.000010 0.673787 0.000010 0.037110 0.000010 0.000010 0.000010 0.000010 0.000010 0.000010 0.000010 0.000010 0.000010 0.000010 0.000010 0.000010 0.000010 0.067744 0.000010 0.000010 0.000010 0.000010 0.000010 0.000010 0.000010 0.000010 0.000010 0.000010 0.000010 0.000010 0.000010 0.000010 0.000010 0.000010 0.000010 0.000010 0.000010 0.000010 0.000010
0.000010 0.000010 0.000010 0.000010 0.038012 0.000010 0.000010 0.000010 0.000010 0.012486 0.196072 0.000010 0.000010 0.650033 0.000010 0.000010 0.000010 0.000010 0.000010 0.000010 0.000010 0.000010 0.000010 0.000010 0.000010 0.000010 0.000010 0.000010 0.000010 0.063864 0.000010 0.000010 0.000010 0.000010 0.000010 0.000010 0.000010 0.000010 0.000010 0.000010 0.039083 0.000010 0.000010 0.000010 0.000010 0.000010 0.000010 0.000010 0.000010 0.000010 0.000010
0.000010 0.000010 0.000010 0.000010 0.044520 0.000010 0.000010 0.000010 0.000010 0.011477 0.208588 0.000010 0.006201 0.637366 0.000010 0.000010 0.000010 0.000010 0.000010 0.000010 0.000010 0.000010 0.000010 0.000010 0.000010 0.000010 0.000010 0.000010 0.000348 0.049875 0.000010 0.000010 0.000010 0.000010 0.000010 0.000010 0.000010 0.000010 0.000010 0.000010 0.041195 0.000010 0.000010 0.000010 0.000010 0.000010 0.000010 0.000010 0.000010 0.000010 0.000010
0.000010 0.000010 0.000010 0.000010 0.044822 0.000010 0.000010 0.000010 0.000010 0.014834 0.157958 0.000010 0.000010 0.599733 0.080588 0.011267 0.000010 0.000010 0.000010 0.000010 0.000010 0.000010 0.009912 0.000010 0.000010 0.000010 0.000010 0.000010 0.000010 0.018730 0.000010 0.000010 0.001137 0.000010 0.000087 0.010208 0.000010 0.000010 0.000010 0.000010 0.045391 0.000010 0.001983 0.000018 0.000010 0.000010 0.000010 0.002971 0.000010 0.000010 0.000010
0.000010 0.000010 0.000010 0.000010 0.072757 0.000010 0.000010 0.000010 0.000010 0.013164 0.165243 0.000010 0.000010 0.748365 0.000010 0.000010 0.000010 0.000010 0.000010 0.000010 0.000010 0.000010 0.000010 0.000010 0.000010 0.000010 0.000010 0.000010 0.000010 0.000010 0.000010 0.000010 0.000010 0.000010 0.000010 0.000010 0.000010 0.000010 0.000010 0.000010 0.000010 0.000010 0.000010 0.000010 0.000010 0.000010 0.000010 0.000010 0.000010 0.000010 0.000010
0.000010 0.000010 0.000010 0.001768 0.086998 0.000010 0.000010 0.000010 0.000010 0.028010 0.142371 0.005656 0.000010 0.424922 0.046667 0.021639 0.000010 0.000010 0.000010 0.000010 0.004720 0.000010 0.000010 0.000010 0.003506 0.002116 0.000010 0.000010 0.000010 0.115651 0.003410 0.005939 0.002503 0.000010 0.000010 0.016128 0.000010 0.000010 0.000010 0.000010 0.056736 0.000010 0.000010 0.000010 0.003567 0.004261 0.000010 0.000010 0.000010 0.023123 0.000010
0.000010 0.000010 0.000010 0.000010 0.084254 0.000010 0.000010 0.000010 0.000010 0.018050 0.174121 0.000010 0.020459 0.508238 0.000010 0.041089 0.000010 0.000010 0.000010 0.000010 0.000010 0.000010 0.000010 0.000010 0.000010 0.000010 0.000010 0.000010 0.000010 0.094034 0.000010 0.000010 0.000010 0.000010 0.000010 0.004304 0.000010 0.000010 0.000010 0.000010 0.052441 0.000010 0.002599 0.000010 0.000010 0.000010 0.000010 0.000010 0.000010 0.000010 0.000010
0.000010 0.000010 0.000010 0.000010 0.047194 0.000010 0.000010 0.000010 0.000010 0.025330 0.183176 0.000010 0.000010 0.596645 0.000010 0.032450 0.000010 0.000010 0.000010 0.000010 0.000010 0.000010 0.000010 0.000010 0.000010 0.000010 0.000010 0.000010 0.000010 0.083739 0.000010 0.000010 0.000010 0.000010 0.000010 0.000010 0.000010 0.000010 0.000010 0.000010 0.031027 0.000010 0.000010 0.000010 0.000010 0.000010 0.000010 0.000010 0.000010 0.000010 0.000010
0.000010 0.000010 0.000010 0.000010 0.054912 0.000010 0.000010 0.000010 0.000010 0.019738 0.231896 0.000020 0.004082 0.448694 0.000010 0.036943 0.000010 0.000010 0.000010 0.000010 0.013339 0.000010 0.000010 0.000010 0.005754 0.000010 0.000010 0.000010 0.000010 0.053107 0.014465 0.000010 0.000010 0.000010 0.000010 0.019841 0.000010 0.000010 0.000010 0.000010 0.096826 0.000010 0.000012 0.000010 0.000010 0.000010 0.000010 0.000010 0.000010 0.000010 0.000010
0.000010 0.000010 0.000010 0.000010 0.053153 0.000010 0.000010 0.000010 0.000010 0.024167 0.169333 0.000010 0.000010 0.642377 0.000010 0.000010 0.000010 0.000010 0.000010 0.000010 0.000010 0.000010 0.000010 0.000010 0.000010 0.000010 0.000010 0.000010 0.000010 0.071660 0.000010 0.000010 0.000010 0.000010 0.000010 0.011215 0.000010 0.000010 0.000010 0.000010 0.027654 0.000010 0.000010 0.000010 0.000010 0.000010 0.000010 0.000010 0.000010 0.000010 0.000010
0.000010 0.000010 0.000010 0.000010 0.097101 0.000010 0.000010 0.000010 0.000010 0.026263 0.187952 0.000010 0.008314 0.621828 0.000010 0.012821 0.000010 0.000010 0.000010 0.000010 0.000010 0.000010 0.000010 0.000010 0.000010 0.000010 0.000010 0.000010 0.000010 0.020814 0.000010 0.000010 0.000010 0.000010 0.000010 0.000010 0.000010 0.000010 0.000010 0.000010 0.023630 0.000010 0.000010 0.000010 0.000010 0.000010 0.000010 0.000010 0.000010 0.000857 0.000010
0.000010 0.000010 0.000010 0.000010 0.044986 0.000010 0.000010 0.000010 0.000010 0.000010 0.166411 0.000010 0.011949 0.546978 0.000010 0.032049 0.000010 0.000010 0.000010 0.000010 0.007804 0.000010 0.000010 0.000010 0.000010 0.000010 0.000010 0.000010 0.000010 0.124932 0.000010 0.000010 0.000010 0.000010 0.000010 0.000010 0.000010 0.000010 0.000010 0.000010 0.064461 0.000010 0.000010 0.000010 0.000010 0.000010 0.000010 0.000010 0.000010 0.000010 0.000010
0.000010 0.000010 0.000010 0.000010 0.064268 0.000010 0.000010 0.000010 0.000010 0.002667 0.158592 0.000010 0.000863 0.525262 0.000010 0.039211 0.000010 0.000010 0.000010 0.000010 0.000010 0.000010 0.000010 0.000010 0.000010 0.000010 0.000010 0.000010 0.000262 0.144382 0.000010 0.000010 0.000010 0.000010 0.000010 0.000010 0.000010 0.000010 0.000010 0.000010 0.064074 0.000010 0.000010 0.000010 0.000010 0.000010 0.000010 0.000010 0.000010 0.000010 0.000010
0.000010 0.000010 0.000010 0.000010 0.059109 0.000010 0.000010 0.000010 0.000010 0.012867 0.157934 0.000010 0.024078 0.521508 0.000010 0.035222 0.000010 0.000010 0.000010 0.000010 0.000010 0.000010 0.000010 0.000010 0.000010 0.000010 0.000010 0.000010 0.000010 0.137324 0.000010 0.000010 0.000010 0.000010 0.000010 0.009839 0.000010 0.000010 0.000010 0.000010 0.041699 0.000010 0.000010 0.000010 0.000010 0.000010 0.000010 0.000010 0.000010 0.000010 0.000010
0.000010 0.000010 0.000010 0.000010 0.068504 0.000010 0.000010 0.000010 0.000010 0.000010 0.191557 0.000010 0.011920 0.521298 0.000010 0.030880 0.000010 0.000010 0.000010 0.000010 0.000010 0.000010 0.000010 0.000010 0.000010 0.000010 0.000010 0.000010 0.001938 0.126326 0.000010 0.000010 0.000010 0.000010 0.000010 0.021654 0.000010 0.000010 0.000010 0.000010 0.025503 0.000010 0.000010 0.000010 0.000010 0.000010 0.000010 0.000010 0.000010 0.000010 0.000010
0.000010 0.000010 0.000010 0.000010 0.058327 0.000010 0.000010 0.000010 0.000010 0.014400 0.172525 0.000010 0.004445 0.461182 0.000010 0.037447 0.000010 0.000010 0.000010 0.000010 0.000010 0.000010 0.000010 0.000010 0.000010 0.000010 0.000010 0.000010 0.000010 0.160027 0.000010 0.000010 0.000010 0.000010 0.000010 0.001690 0.000010 0.000010 0.000010 0.000010 0.089537 0.000010 0.000010 0.000010 0.000010 0.000010 0.000010 0.000010 0.000010 0.000010 0.000010
0.000010 0.000010 0.000010 0.000010 0.022502 0.000010 0.000010 0.000010 0.000010 0.023155 0.111819 0.000010 0.003519 0.100314 0.000010 0.013639 0.000010 0.000010 0.000010 0.000010 0.000010 0.000010 0.000010 0.000010 0.000010 0.000010 0.000010 0.000010 0.000010 0.724612 0.000010 0.000010 0.000010 0.000010 0.000010 0.000010 0.000010 0.000010 0.000010 0.000010 0.000010 0.000010 0.000010 0.000010 0.000010 0.000010 0.000010 0.000010 0.000010 0.000010 0.000010
0.000010 0.000010 0.000010 0.000010 0.024639 0.000010 0.000010 0.000010 0.000010 0.008398 0.017896 0.000010 0.000010 0.049272 0.000010 0.000010 0.000010 0.000010 0.000010 0.000010 0.000010 0.000010 0.000010 0.000010 0.000010 0.000010 0.000010 0.000010 0.000010 0.899335 0.000010 0.000010 0.000010 0.000010 0.000010 0.000010 0.000010 0.000010 0.000010 0.000010 0.000010 0.000010 0.000010 0.000010 0.000010 0.000010 0.000010 0.000010 0.000010 0.000010 0.000010
0.000010 0.000010 0.000010 0.000010 0.062390 0.000010 0.000010 0.000010 0.000010 0.023268 0.170310 0.000010 0.007626 0.481912 0.000010 0.011731 0.000010 0.000010 0.000010 0.000010 0.000010 0.000010 0.000010 0.000010 0.006841 0.000010 0.000010 0.000010 0.003629 0.118224 0.010062 0.000010 0.000010 0.000010 0.000010 0.003420 0.000010 0.000010 0.000010 0.000010 0.098104 0.000010 0.002103 0.000010 0.000010 0.000010 0.000010 0.000010 0.000010 0.000010 0.000010
0.000010 0.000010 0.000010 0.000010 0.043529 0.000010 0.001655 0.000010 0.000010 0.020592 0.157936 0.000010 0.000010 0.345376 0.000010 0.005604 0.000010 0.000010 0.000010 0.000010 0.000010 0.000010 0.000010 0.000010 0.000010 0.000010 0.000010 0.000010 0.000010 0.384715 0.001443 0.000010 0.000010 0.000112 0.000010 0.012084 0.000010 0.000010 0.000086 0.000010 0.005501 0.000010 0.000010 0.006557 0.003948 0.000010 0.000010 0.000229 0.010282 0.000010 0.000010
0.000010 0.000010 0.000010 0.000010 0.031258 0.000010 0.000010 0.000010 0.000010 0.424628 0.077477 0.000010 0.010369 0.330965 0.000010 0.009376 0.000010 0.000010 0.000010 0.000010 0.000010 0.000010 0.000010 0.000010 0.000010 0.000010 0.000010 0.000010 0.000010 0.104315 0.000010 0.000010 0.000010 0.000010 0.000010 0.000010 0.000010 0.000010 0.000010 0.000010 0.011182 0.000010 0.000010 0.000010 0.000010 0.000010 0.000010 0.000010 0.000010 0.000010 0.000010
0.000010 0.000010 0.000010 0.000010 0.085951 0.000010 0.000010 0.000010 0.000010 0.000010 0.017656 0.000010 0.000010 0.005494 0.000010 0.052370 0.000010 0.000010 0.000010 0.000010 0.000010 0.000010 0.000010 0.000010 0.000010 0.000010 0.000010 0.000010 0.000010 0.062598 0.000010 0.000010 0.000010 0.000010 0.000010 0.775480 0.000010 0.000010 0.000010 0.000010 0.000010 0.000010 0.000010 0.000010 0.000010 0.000010 0.000010 0.000010 0.000010 0.000010 0.000010
0.000010 0.000010 0.000010 0.000010 0.000010 0.000010 0.000010 0.000010 0.000010 0.000010 0.000010 0.000010 0.000010 0.000010 0.000010 0.000010 0.000010 0.000010 0.000010 0.000010 0.000010 0.000010 0.000010 0.000010 0.000010 0.000010 0.000010 0.000010 0.000010 0.000010 0.000010 0.000010 0.000010 0.000010 0.000010 0.999500 0.000010 0.000010 0.000010 0.000010 0.000010 0.000010 0.000010 0.000010 0.000010 0.000010 0.000010 0.000010 0.000010 0.000010 0.000010
0.000010 0.000010 0.000010 0.000010 0.045482 0.000010 0.000010 0.000010 0.000010 0.002170 0.000010 0.000010 0.000010 0.196468 0.000010 0.000010 0.000010 0.000010 0.000010 0.000010 0.000010 0.000010 0.000010 0.000010 0.000010 0.000010 0.000010 0.000010 0.000010 0.402477 0.000010 0.000010 0.000010 0.000010 0.000010 0.352943 0.000010 0.000010 0.000010 0.000010 0.000010 0.000010 0.000010 0.000010 0.000010 0.000010 0.000010 0.000010 0.000010 0.000010 0.000010
0.000010 0.000010 0.000010 0.000010 0.000010 0.000010 0.000010 0.000010 0.000010 0.000011 0.000010 0.000010 0.000010 0.000010 0.000010 0.000010 0.000010 0.000010 0.000010 0.000010 0.000010 0.000010 0.000010 0.000010 0.000010 0.000010 0.000010 0.000010 0.000010 0.000010 0.000010 0.000010 0.000010 0.000010 0.000010 0.999499 0.000010 0.000010 0.000010 0.000010 0.000010 0.000010 0.000010 0.000010 0.000010 0.000010 0.000010 0.000010 0.000010 0.000010 0.000010
0.000010 0.000010 0.000010 0.000010 0.083744 0.000010 0.022266 0.000010 0.000010 0.005948 0.086639 0.000010 0.013490 0.451063 0.000010 0.057234 0.000010 0.000010 0.000014 0.000010 0.000010 0.000010 0.000010 0.000010 0.001407 0.000010 0.000010 0.000010 0.000010 0.105811 0.000381 0.000010 0.000010 0.000010 0.000010 0.106474 0.000010 0.000010 0.000010 0.000010 0.055629 0.000010 0.000010 0.001297 0.000010 0.000010 0.000010 0.000010 0.000010 0.008243 0.000010
0.000010 0.000010 0.000010 0.000010 0.040919 0.000010 0.070932 0.000010 0.000010 0.004284 0.040321 0.000010 0.029014 0.431131 0.000010 0.047736 0.009187 0.000010 0.000010 0.000010 0.000010 0.000010 0.000010 0.013861 0.007617 0.000010 0.000010 0.000010 0.000010 0.078488 0.000010 0.000010 0.000010 0.000010 0.000010 0.143977 0.000010 0.005792 0.000010 0.000010 0.055337 0.000010 0.005905 0.000010 0.000010 0.000010 0.000010 0.014787 0.000010 0.000371 0.000010
0.000010 0.000010 0.000010 0.002360 0.079006 0.000010 0.022392 0.000010 0.000010 0.004372 0.033162 0.000010 0.012532 0.436742 0.001233 0.078901 0.000010 0.013365 0.007504 0.000010 0.000278 0.000010 0.000010 0.009090 0.021424 0.000010 0.000010 0.000010 0.000010 0.119337 0.000010 0.000010 0.000010 0.000010 0.000010 0.083872 0.000010 0.000010 0.000010 0.000010 0.031085 0.000010 0.002667 0.000966 0.000010 0.000186 0.000010 0.000293 0.000010 0.038942 0.000010
0.000010 0.000010 0.000010 0.000010 0.000010 0.000010 0.000010 0.000010 0.000010 0.000010 0.000010 0.000010 0.000010 0.000010 0.000010 0.000010 0.000010 0.000010 0.000010 0.000010 0.000010 0.000010 0.000010 0.000010 0.000010 0.000010 0.000010 0.000010 0.000010 0.000010 0.000010 0.000010 0.000010 0.000010 0.000010 0.999500 0.000010 0.000010 0.000010 0.000010 0.000010 0.000010 0.000010 0.000010 0.000010 0.000010 0.000010 0.000010 0.000010 0.000010 0.000010
0.000010 0.000010 0.000010 0.000010 0.031016 0.000010 0.000010 0.000010 0.000010 0.000010 0.043054 0.000010 0.000010 0.066346 0.000010 0.012022 0.000010 0.000010 0.000010 0.000010 0.000010 0.000010 0.000010 0.000010 0.000010 0.000010 0.000010 0.000010 0.000010 0.048454 0.000010 0.000010 0.000010 0.000010 0.000010 0.752224 0.000010 0.000010 0.000010 0.000010 0.046444 0.000010 0.000010 0.000010 0.000010 0.000010 0.000010 0.000010 0.000010 0.000010 0.000010
0.000010 0.000010 0.000010 0.000010 0.000010 0.000010 0.000010 0.000010 0.000010 0.000010 0.000010 0.000010 0.000010 0.000010 0.000010 0.000010 0.000010 0.000010 0.000010 0.000010 0.000010 0.000010 0.000010 0.000010 0.000010 0.000010 0.000010 0.000010 0.000010 0.000010 0.000010 0.000010 0.000010 0.000010 0.000010 0.999498 0.000010 0.000010 0.000010 0.000010 0.000010 0.000010 0.000010 0.000012 0.000010 0.000010 0.000010 0.000010 0.000010 0.000010 0.000010
0.000010 0.000010 0.000010 0.000010 0.057694 0.000010 0.050283 0.000010 0.000010 0.001483 0.020265 0.000010 0.022288 0.420866 0.000010 0.071351 0.000010 0.000010 0.000010 0.000010 0.000010 0.000010 0.000010 0.019874 0.000010 0.000010 0.000010 0.000010 0.000010 0.122563 0.000010 0.000010 0.000010 0.000010 0.005266 0.153293 0.000010 0.000010 0.000010 0.000010 0.045660 0.000010 0.008735 0.000010 0.000010 0.000010 0.000010 0.000010 0.000010 0.000010 0.000010
0.000010 0.000010 0.000010 0.000010 0.052558 0.000010 0.087634 0.000010 0.000010 0.002567 0.107547 0.000010 0.000010 0.417807 0.000010 0.043236 0.000010 0.000010 0.000010 0.000010 0.000010 0.000010 0.000010 0.017541 0.000010 0.000010 0.000010 0.000010 0.000010 0.098984 0.000010 0.000010 0.005450 0.000010 0.000010 0.133842 0.000010 0.000010 0.000010 0.000010 0.017402 0.000010 0.000010 0.006767 0.000239 0.000010 0.000010 0.008057 0.000010 0.000010 0.000010
0.000010 0.000010 0.000010 0.000010 0.000010 0.000010 0.000010 0.000010 0.000010 0.000010 0.000010 0.000010 0.000010 0.000010 0.000010 0.000010 0.000010 0.000010 0.000010 0.000010 0.000010 0.000010 0.000010 0.000010 0.000010 0.000010 0.000010 0.000010 0.000010 0.000010 0.000010 0.000010 0.000010 0.000010 0.000010 0.000010 0.000010 0.000010 0.000010 0.000010 0.000010 0.000010 0.000010 0.999500 0.000010 0.000010 0.000010 0.000010 0.000010 0.000010 0.000010
0.000010 0.000010 0.000010 0.000010 0.000010 0.000010 0.000010 0.000010 0.000010 0.000010 0.000010 0.000010 0.000010 0.000010 0.000010 0.000010 0.000010 0.000010 0.000010 0.000010 0.000010 0.000010 0.000010 0.000010 0.000010 0.000010 0.000010 0.000010 0.000010 0.000010 0.000010 0.000010 0.000010 0.000010 0.000010 0.000010 0.000010 0.000010 0.000010 0.000010 0.000010 0.000010 0.000010 0.999500 0.000010 0.000010 0.000010 0.000010 0.000010 0.000010 0.000010
0.000010 0.000010 0.000010 0.000010 0.000010 0.000010 0.000010 0.000010 0.000010 0.000010 0.000010 0.000010 0.000010 0.000010 0.000010 0.000010 0.000010 0.000010 0.000010 0.000010 0.000010 0.000010 0.000010 0.000010 0.000010 0.000010 0.000010 0.000010 0.000010 0.000010 0.000010 0.000010 0.000010 0.000010 0.000010 0.000010 0.000010 0.000010 0.000010 0.000010 0.000010 0.000010 0.000010 0.999500 0.000010 0.000010 0.000010 0.000010 0.000010 0.000010 0.000010
0.000010 0.000010 0.000010 0.000010 0.000010 0.000010 0.000010 0.000010 0.000010 0.000010 0.000010 0.000010 0.000010 0.000010 0.000010 0.000010 0.000010 0.000010 0.000010 0.000010 0.000010 0.000010 0.000010 0.000010 0.000010 0.000010 0.000010 0.000010 0.000010 0.000010 0.000010 0.000010 0.000010 0.000010 0.000010 0.000010 0.000010 0.000010 0.000010 0.000010 0.000010 0.000010 0.000010 0.999500 0.000010 0.000010 0.000010 0.000010 0.000010 0.000010 0.000010
0.000010 0.000010 0.000010 0.000010 0.000010 0.000010 0.000010 0.000010 0.000010 0.000010 0.000010 0.000010 0.000010 0.000010 0.000010 0.000010 0.000010 0.000010 0.000010 0.000010 0.000010 0.000010 0.000010 0.000010 0.000010 0.000010 0.000010 0.000010 0.000010 0.000010 0.000010 0.000010 0.000010 0.000010 0.000010 0.000010 0.000010 0.000010 0.000010 0.000010 0.000010 0.000010 0.000010 0.999500 0.000010 0.000010 0.000010 0.000010 0.000010 0.000010 0.000010
0.000010 0.000010 0.000010 0.000010 0.000010 0.000010 0.000010 0.000010 0.000010 0.000010 0.000010 0.000010 0.000010 0.000010 0.000010 0.000010 0.000010 0.000010 0.000010 0.000010 0.000010 0.000010 0.000010 0.000010 0.000010 0.000010 0.000010 0.000010 0.000010 0.000010 0.000010 0.000010 0.000010 0.000010 0.000010 0.000010 0.000010 0.000010 0.000010 0.000010 0.000010 0.000010 0.000010 0.999500 0.000010 0.000010 0.000010 0.000010 0.000010 0.000010 0.000010
0.000010 0.000010 0.000010 0.000010 0.000010 0.000010 0.000010 0.000010 0.000010 0.000010 0.000010 0.000010 0.000010 0.000010 0.000010 0.000010 0.000010 0.000010 0.000010 0.000010 0.000010 0.000010 0.000010 0.000010 0.000010 0.000010 0.000010 0.000010 0.000010 0.000010 0.000010 0.000010 0.000010 0.000010 0.000010 0.000010 0.000010 0.000010 0.000010 0.000010 0.000010 0.000010 0.000010 0.999500 0.000010 0.000010 0.000010 0.000010 0.000010 0.000010 0.000010
0.000010 0.000010 0.000010 0.000010 0.000010 0.000010 0.000010 0.000010 0.000010 0.000010 0.000010 0.000010 0.000010 0.000010 0.000010 0.000010 0.000010 0.000010 0.000010 0.005792 0.000010 0.000010 0.000010 0.000010 0.000010 0.000010 0.000010 0.000010 0.000010 0.000010 0.000010 0.000010 0.004254 0.000010 0.000010 0.000010 0.000010 0.000010 0.000010 0.000010 0.000010 0.000010 0.000010 0.989474 0.000010 0.000010 0.000010 0.000010 0.000010 0.000010 0.000010
0.000010 0.000010 0.000010 0.000010 0.000010 0.000010 0.000010 0.000010 0.000010 0.000010 0.000010 0.000010 0.007376 0.000010 0.000010 0.000010 0.000010 0.000010 0.000010 0.000010 0.000010 0.000010 0.000010 0.000010 0.000010 0.000010 0.000010 0.000010 0.000010 0.000010 0.000010 0.000010 0.000010 0.000010 0.000010 0.000010 0.000010 0.000010 0.000010 0.000010 0.000010 0.000010 0.000010 0.992134 0.000010 0.000010 0.000010 0.000010 0.000010 0.000010 0.000010
0.000010 0.000010 0.000010 0.000010 0.000010 0.000010 0.000010 0.000010 0.000010 0.000010 0.000010 0.000010 0.000010 0.000010 0.000010 0.000010 0.000010 0.000010 0.000010 0.000010 0.000010 0.000010 0.000010 0.000010 0.000010 0.000010 0.000010 0.000010 0.000010 0.000010 0.000010 0.000010 0.000010 0.000010 0.000010 0.000010 0.000010 0.000010 0.000010 0.000010 0.000010 0.000010 0.000010 0.999500 0.000010 0.000010 0.000010 0.000010 0.000010 0.000010 0.000010
0.000010 0.000010 0.000010 0.000010 0.000010 0.000010 0.000010 0.000010 0.000010 0.000010 0.000010 0.000010 0.000010 0.000010 0.000010 0.000010 0.000010 0.000010 0.000010 0.010950 0.000010 0.000010 0.000010 0.000010 0.000010 0.000010 0.000010 0.000010 0.000010 0.000010 0.000010 0.000010 0.000010 0.000010 0.000010 0.000010 0.000010 0.000010 0.000010 0.000010 0.000010 0.000010 0.000010 0.988560 0.000010 0.000010 0.000010 0.000010 0.000010 0.000010 0.000010
0.000010 0.000010 0.000010 0.000010 0.000010 0.000010 0.000010 0.000010 0.000010 0.000010 0.000010 0.000010 0.000010 0.000010 0.000010 0.000010 0.000010 0.000010 0.000010 0.000010 0.000010 0.000010 0.000010 0.000010 0.000010 0.000010 0.000010 0.000010 0.000010 0.000010 0.000010 0.000010 0.000010 0.000010 0.000010 0.000010 0.000010 0.000010 0.000010 0.000010 0.000010 0.000010 0.000010 0.999500 0.000010 0.000010 0.000010 0.000010 0.000010 0.000010 0.000010
0.000010 0.000010 0.000010 0.000010 0.000010 0.000010 0.000010 0.000010 0.000010 0.000010 0.000010 0.000010 0.000010 0.000010 0.000010 0.000010 0.000010 0.000010 0.000010 0.000010 0.000010 0.000010 0.000010 0.000010 0.000010 0.000010 0.000010 0.000010 0.000010 0.000010 0.000010 0.000010 0.000010 0.000010 0.000010 0.000010 0.000010 0.000010 0.000010 0.000010 0.000010 0.000010 0.000010 0.999500 0.000010 0.000010 0.000010 0.000010 0.000010 0.000010 0.000010
0.000010 0.000010 0.000010 0.000010 0.000010 0.000010 0.000010 0.000010 0.000010 0.000010 0.000010 0.000010 0.000010 0.000010 0.000010 0.000010 0.000010 0.000010 0.000010 0.000010 0.000010 0.000010 0.000010 0.000010 0.000010 0.000010 0.000010 0.000010 0.000010 0.000010 0.000010 0.000010 0.000010 0.000010 0.000010 0.000010 0.000010 0.000010 0.000010 0.000010 0.000010 0.000010 0.000010 0.999500 0.000010 0.000010 0.000010 0.000010 0.000010 0.000010 0.000010
0.000010 0.000010 0.000010 0.000010 0.000010 0.000010 0.000010 0.000010 0.000010 0.000010 0.000010 0.000010 0.000010 0.000010 0.000010 0.000010 0.000010 0.000010 0.000010 0.000010 0.000010 0.000010 0.000010 0.000010 0.000010 0.000010 0.000010 0.000010 0.000010 0.000010 0.000010 0.000010 0.000010 0.000010 0.000010 0.000010 0.000010 0.000010 0.000010 0.000010 0.000010 0.000010 0.000010 0.999500 0.000010 0.000010 0.000010 0.000010 0.000010 0.000010 0.000010
0.000010 0.000010 0.000010 0.000010 0.000010 0.000010 0.000010 0.000010 0.000010 0.000010 0.000010 0.000010 0.000010 0.000010 0.000010 0.000010 0.000010 0.000010 0.000010 0.000010 0.000010 0.000010 0.000010 0.000010 0.000010 0.000010 0.000010 0.000010 0.000010 0.000010 0.000010 0.000010 0.000010 0.000010 0.000010 0.000010 0.000010 0.000010 0.000010 0.000010 0.000010 0.000010 0.000010 0.999500 0.000010 0.000010 0.000010 0.000010 0.000010 0.000010 0.000010
0.000010 0.000010 0.000010 0.000010 0.000010 0.000010 0.000010 0.000010 0.000010 0.000010 0.000010 0.000010 0.000010 0.000010 0.000010 0.000010 0.000010 0.000010 0.000010 0.000010 0.000010 0.000010 0.000010 0.000010 0.000010 0.000010 0.000010 0.000010 0.000010 0.000010 0.000010 0.000010 0.000010 0.000010 0.000010 0.000010 0.000010 0.000010 0.000010 0.000010 0.000010 0.000010 0.000010 0.999500 0.000010 0.000010 0.000010 0.000010 0.000010 0.000010 0.000010
0.000010 0.000010 0.000010 0.000010 0.000010 0.000010 0.000010 0.000010 0.000010 0.000010 0.000010 0.000010 0.000010 0.000010 0.000010 0.000010 0.000010 0.000010 0.000010 0.000010 0.000010 0.000010 0.000010 0.000010 0.000010 0.000010 0.000010 0.000010 0.000010 0.000010 0.000010 0.000010 0.000010 0.000010 0.000010 0.000010 0.000010 0.000010 0.000010 0.000010 0.000010 0.000010 0.000010 0.999500 0.000010 0.000010 0.000010 0.000010 0.000010 0.000010 0.000010
0.000010 0.000010 0.000010 0.000010 0.000010 0.000010 0.000010 0.000010 0.000010 0.000010 0.001354 0.000010 0.000010 0.000010 0.000010 0.000010 0.000010 0.000010 0.000010 0.000010 0.000010 0.000010 0.000010 0.000010 0.000010 0.000010 0.000010 0.000010 0.000010 0.000010 0.000010 0.000010 0.000010 0.000010 0.000010 0.000010 0.000010 0.000010 0.000010 0.000010 0.003720 0.000010 0.000010 0.994447 0.000010 0.000010 0.000010 0.000010 0.000010 0.000010 0.000010
0.000010 0.000010 0.000010 0.000010 0.000010 0.000010 0.000010 0.000010 0.000010 0.000010 0.000010 0.000010 0.000010 0.000010 0.000010 0.000010 0.000010 0.000010 0.000010 0.000010 0.000010 0.000010 0.000010 0.000010 0.000010 0.000010 0.000010 0.000010 0.000010 0.000010 0.000010 0.000010 0.000010 0.000010 0.000010 0.000010 0.000010 0.000010 0.000010 0.000010 0.000010 0.000010 0.000010 0.999500 0.000010 0.000010 0.000010 0.000010 0.000010 0.000010 0.000010
0.000010 0.000010 0.719851 0.000010 0.024288 0.000010 0.000010 0.000010 0.000010 0.000010 0.046230 0.000010 0.000010 0.036852 0.000010 0.016373 0.000010 0.000010 0.000010 0.000010 0.000010 0.000010 0.000010 0.000725 0.000010 0.000010 0.000010 0.072893 0.000010 0.000010 0.000010 0.000010 0.000010 0.000010 0.000010 0.000010 0.000010 0.000010 0.000010 0.000010 0.000010 0.067923 0.000010 0.000010 0.000010 0.000010 0.000010 0.000010 0.000010 0.014446 0.000010
0.003172 0.003709 0.574419 0.000010 0.048280 0.000010 0.000010 0.000010 0.006103 0.000010 0.050193 0.000010 0.004907 0.002141 0.000010 0.000010 0.000010 0.006477 0.000010 0.000010 0.000010 0.000010 0.000010 0.008805 0.018349 0.000010 0.000010 0.065299 0.000010 0.000010 0.000010 0.000010 0.000010 0.000010 0.000010 0.010708 0.017152 0.003675 0.000010 0.000010 0.000010 0.176260 0.000010 0.000010 0.000010 0.000010 0.000010 0.000010 0.000010 0.000010 0.000010
0.000010 0.000010 0.324304 0.018050 0.000010 0.000010 0.000010 0.000010 0.000010 0.011490 0.000010 0.000010 0.000010 0.031739 0.000010 0.000010 0.000010 0.000010 0.000010 0.000010 0.003717 0.028948 0.001530 0.005112 0.011461 0.000010 0.013544 0.163698 0.000010 0.041046 0.000010 0.000010 0.000010 0.000010 0.000010 0.034951 0.000010 0.000010 0.000010 0.016742 0.029372 0.205035 0.000010 0.000010 0.005071 0.000010 0.000010 0.012517 0.000010 0.041353 0.000010
0.000010 0.000010 0.999500 0.000010 0.000010 0.000010 0.000010 0.000010 0.000010 0.000010 0.000010 0.000010 0.000010 0.000010 0.000010 0.000010 0.000010 0.000010 0.000010 0.000010 0.000010 0.000010 0.000010 0.000010 0.000010 0.000010 0.000010 0.000010 0.000010 0.000010 0.000010 0.000010 0.000010 0.000010 0.000010 0.000010 0.000010 0.000010 0.000010 0.000010 0.000010 0.000010 0.000010 0.000010 0.000010 0.000010 0.000010 0.000010 0.000010 0.000010 0.000010
0.000010 0.000010 0.994356 0.000010 0.000010 0.000010 0.000010 0.000010 0.000010 0.000010 0.000010 0.000010 0.005154 0.000010 0.000010 0.000010 0.000010 0.000010 0.000010 0.000010 0.000010 0.000010 0.000010 0.000010 0.000010 0.000010 0.000010 0.000010 0.000010 0.000010 0.000010 0.000010 0.000010 0.000010 0.000010 0.000010 0.000010 0.000010 0.000010 0.000010 0.000010 0.000010 0.000010 0.000010 0.000010 0.000010 0.000010 0.000010 0.000010 0.000010 0.000010
0.000010 0.000010 0.999500 0.000010 0.000010 0.000010 0.000010 0.000010 0.000010 0.000010 0.000010 0.000010 0.000010 0.000010 0.000010 0.000010 0.000010 0.000010 0.000010 0.000010 0.000010 0.000010 0.000010 0.000010 0.000010 0.000010 0.000010 0.000010 0.000010 0.000010 0.000010 0.000010 0.000010 0.000010 0.000010 0.000010 0.000010 0.000010 0.000010 0.000010 0.000010 0.000010 0.000010 0.000010 0.000010 0.000010 0.000010 0.000010 0.000010 0.000010 0.000010
0.000010 0.031653 0.499452 0.020600 0.000010 0.010883 0.000010 0.000010 0.000010 0.000010 0.026201 0.000010 0.019202 0.000010 0.000010 0.000010 0.000034 0.000010 0.000010 0.000010 0.000083 0.000010 0.000010 0.018547 0.000010 0.000010 0.000010 0.073602 0.000010 0.000010 0.000010 0.000010 0.000010 0.000010 0.000010 0.000010 0.002859 0.000010 0.004975 0.001741 0.001554 0.221955 0.000010 0.000010 0.000010 0.000010 0.000957 0.000652 0.000010 0.064722 0.000010
0.000010 0.000010 0.721215 0.000010 0.006407 0.008565 0.010357 0.000010 0.052638 0.011730 0.012808 0.041658 0.000010 0.000010 0.000276 0.017670 0.000010 0.000010 0.000010 0.000010 0.000010 0.000010 0.000010 0.000010 0.000010 0.000010 0.000010 0.023128 0.000010 0.000010 0.000010 0.007578 0.000010 0.000010 0.001902 0.003312 0.026534 0.003231 0.002752 0.000010 0.005822 0.042099 0.000010 0.000010 0.000010 0.000010 0.000010 0.000010 0.000010 0.000010 0.000010
0.000010 0.017162 0.288536 0.047879 0.000010 0.000010 0.014310 0.000010 0.001561 0.000010 0.092151 0.016591 0.003034 0.000010 0.000010 0.000010 0.000010 0.000010 0.011573 0.000010 0.010347 0.011329 0.005481 0.000010 0.002931 0.000010 0.011276 0.090266 0.000010 0.000010 0.000010 0.041238 0.000010 0.002709 0.000010 0.000010 0.030701 0.000014 0.000010 0.020450 0.011234 0.220705 0.000010 0.006663 0.000673 0.000010 0.000010 0.002863 0.000010 0.038074 0.000010
0.000010 0.000010 0.288017 0.000010 0.000010 0.000010 0.000010 0.000010 0.000010 0.006311 0.072556 0.000010 0.000010 0.033031 0.000010 0.000010 0.000010 0.000010 0.000010 0.000010 0.000010 0.015443 0.010097 0.000010 0.001898 0.000010 0.000010 0.151956 0.000010 0.057902 0.000010 0.000010 0.000010 0.000010 0.000010 0.011073 0.000010 0.000010 0.000010 0.026066 0.000010 0.252038 0.004177 0.000010 0.000010 0.000010 0.000010 0.000010 0.000010 0.069066 0.000010
0.000010 0.000010 0.915584 0.000010 0.000010 0.011390 0.000010 0.000010 0.000010 0.000010 0.000010 0.000010 0.000010 0.000010 0.000010 0.000010 0.000010 0.000010 0.000010 0.000010 0.000010 0.000010 0.011086 0.000010 0.000010 0.000010 0.000010 0.024873 0.000010 0.029160 0.000010 0.000010 0.000010 0.000010 0.000010 0.000010 0.000010 0.000010 0.000010 0.000010 0.000010 0.005132 0.000010 0.000010 0.000010 0.000010 0.000010 0.002335 0.000010 0.000010 0.000010
0.000010 0.000010 0.999500 0.000010 0.000010 0.000010 0.000010 0.000010 0.000010 0.000010 0.000010 0.000010 0.000010 0.000010 0.000010 0.000010 0.000010 0.000010 0.000010 0.000010 0.000010 0.000010 0.000010 0.000010 0.000010 0.000010 0.000010 0.000010 0.000010 0.000010 0.000010 0.000010 0.000010 0.000010 0.000010 0.000010 0.000010 0.000010 0.000010 0.000010 0.000010 0.000010 0.000010 0.000010 0.000010 0.000010 0.000010 0.000010 0.000010 0.000010 0.000010
0.000010 0.000010 0.511853 0.000010 0.024602 0.000010 0.000010 0.000010 0.000010 0.021423 0.056275 0.000010 0.009969 0.010176 0.000010 0.000010 0.000010 0.000010 0.000010 0.000010 0.004190 0.000010 0.000010 0.000010 0.005381 0.000010 0.024568 0.075143 0.002949 0.000010 0.000010 0.000010 0.000010 0.000318 0.000010 0.000010 0.000010 0.000010 0.000010 0.000010 0.032471 0.163869 0.001080 0.000010 0.000010 0.000010 0.005799 0.000010 0.000010 0.049594 0.000010
0.000010 0.000010 0.975039 0.000010 0.019038 0.000010 0.000010 0.000010 0.000010 0.000010 0.005443 0.000010 0.000010 0.000010 0.000010 0.000010 0.000010 0.000010 0.000010 0.000010 0.000010 0.000010 0.000010 0.000010 0.000010 0.000010 0.000010 0.000010 0.000010 0.000010 0.000010 0.000010 0.000010 0.000010 0.000010 0.000010 0.000010 0.000010 0.000010 0.000010 0.000010 0.000010 0.000010 0.000010 0.000010 0.000010 0.000010 0.000010 0.000010 0.000010 0.000010
0.000010 0.000010 0.946514 0.000010 0.000010 0.000010 0.000010 0.000010 0.000010 0.000010 0.052996 0.000010 0.000010 0.000010 0.000010 0.000010 0.000010 0.000010 0.000010 0.000010 0.000010 0.000010 0.000010 0.000010 0.000010 0.000010 0.000010 0.000010 0.000010 0.000010 0.000010 0.000010 0.000010 0.000010 0.000010 0.000010 0.000010 0.000010 0.000010 0.000010 0.000010 0.000010 0.000010 0.000010 0.000010 0.000010 0.000010 0.000010 0.000010 0.000010 0.000010
0.000010 0.000010 0.999500 0.000010 0.000010 0.000010 0.000010 0.000010 0.000010 0.000010 0.000010 0.000010 0.000010 0.000010 0.000010 0.000010 0.000010 0.000010 0.000010 0.000010 0.000010 0.000010 0.000010 0.000010 0.000010 0.000010 0.000010 0.000010 0.000010 0.000010 0.000010 0.000010 0.000010 0.000010 0.000010 0.000010 0.000010 0.000010 0.000010 0.000010 0.000010 0.000010 0.000010 0.000010 0.000010 0.000010 0.000010 0.000010 0.000010 0.000010 0.000010
0.000010 0.000010 0.998537 0.000010 0.000010 0.000010 0.000010 0.000010 0.000010 0.000973 0.000010 0.000010 0.000010 0.000010 0.000010 0.000010 0.000010 0.000010 0.000010 0.000010 0.000010 0.000010 0.000010 0.000010 0.000010 0.000010 0.000010 0.000010 0.000010 0.000010 0.000010 0.000010 0.000010 0.000010 0.000010 0.000010 0.000010 0.000010 0.000010 0.000010 0.000010 0.000010 0.000010 0.000010 0.000010 0.000010 0.000010 0.000010 0.000010 0.000010 0.000010
0.001095 0.000010 0.696674 0.000010 0.000010 0.000010 0.000010 0.000010 0.000010 0.000010 0.057582 0.000010 0.000908 0.000010 0.000010 0.000010 0.000010 0.000010 0.000010 0.000010 0.000010 0.000015 0.000010 0.000010 0.000010 0.000010 0.000010 0.065636 0.000010 0.000010 0.000010 0.035517 0.000010 0.014470 0.006177 0.000010 0.011856 0.000661 0.000010 0.013685 0.000010 0.074936 0.000010 0.000010 0.000010 0.000010 0.000010 0.000010 0.000010 0.010755 0.009674
0.000010 0.000010 0.951079 0.000010 0.000010 0.000010 0.000010 0.000010 0.000010 0.004762 0.000010 0.000010 0.000010 0.002446 0.000010 0.000010 0.000010 0.000010 0.000010 0.000010 0.019536 0.000010 0.000010 0.000010 0.000010 0.000010 0.000010 0.019685 0.001816 0.000010 0.000010 0.000010 0.000010 0.000010 0.000010 0.000010 0.000010 0.000010 0.000010 0.000235 0.000010 0.000010 0.000010 0.000010 0.000010 0.000010 0.000010 0.000010 0.000010 0.000010 0.000010
0.001354 0.000010 0.534437 0.000010 0.038644 0.000010 0.000010 0.000010 0.000010 0.000010 0.048561 0.000010 0.000010 0.000010 0.002578 0.015033 0.000010 0.010565 0.022741 0.000010 0.000010 0.004992 0.000010 0.000010 0.000010 0.000010 0.002488 0.084575 0.000010 0.000010 0.000010 0.000010 0.000010 0.000010 0.000010 0.009911 0.000010 0.000010 0.000010 0.000010 0.039054 0.142497 0.000010 0.000010 0.000810 0.000010 0.000010 0.000010 0.000010 0.041411 0.000010
0.041848 0.001667 0.182296 0.000010 0.000010 0.002827 0.000010 0.000010 0.000077 0.016729 0.000010 0.012974 0.000010 0.075635 0.003523 0.000010 0.000010 0.000010 0.000010 0.000010 0.000010 0.000010 0.000010 0.000010 0.000010 0.000956 0.000010 0.349720 0.004893 0.035017 0.000010 0.000010 0.004032 0.002347 0.000010 0.000010 0.005735 0.000010 0.003242 0.048422 0.011256 0.019599 0.001290 0.000010 0.000010 0.010897 0.000010 0.003555 0.000010 0.148828 0.012375
0.000761 0.026844 0.153399 0.018825 0.000010 0.000790 0.000010 0.009406 0.000010 0.000010 0.000010 0.000010 0.000010 0.058547 0.000010 0.000010 0.000010 0.003262 0.000010 0.000010 0.000010 0.000010 0.004227 0.003089 0.000010 0.000010 0.012122 0.395145 0.000010 0.040215 0.000010 0.018718 0.000010 0.000010 0.000010 0.013957 0.000010 0.000010 0.000010 0.053835 0.044980 0.000010 0.000010 0.000010 0.001039 0.000010 0.000010 0.000010 0.000010 0.140519 0.000010
0.000010 0.015204 0.130420 0.018865 0.000010 0.003021 0.000010 0.000010 0.000010 0.011183 0.000010 0.000010 0.000010 0.044040 0.000010 0.000010 0.003781 0.002505 0.020858 0.000010 0.000010 0.000010 0.000010 0.023664 0.005958 0.005375 0.014888 0.340025 0.000010 0.000010 0.001168 0.000010 0.002309 0.017722 0.000010 0.002147 0.000010 0.000010 0.000012 0.048783 0.000010 0.046969 0.000010 0.000010 0.000010 0.012151 0.004797 0.002073 0.000947 0.210583 0.010312
0.013737 0.018117 0.046537 0.009307 0.000010 0.000010 0.000010 0.000010 0.264962 0.014010 0.003347 0.000010 0.002354 0.082299 0.000010 0.007918 0.011845 0.000010 0.000010 0.005412 0.000010 0.000010 0.000010 0.009826 0.001762 0.000010 0.000010 0.293909 0.003907 0.000010 0.002025 0.000010 0.000010 0.000010 0.000010 0.000010 0.010251 0.000010 0.000010 0.034493 0.010928 0.023738 0.000010 0.004397 0.004674 0.000010 0.000010 0.000010 0.000010 0.106982 0.013004
0.000010 0.018499 0.177700 0.017348 0.012105 0.000010 0.000010 0.000010 0.000010 0.000010 0.000010 0.003209 0.000010 0.000010 0.010519 0.000010 0.000010 0.000332 0.000010 0.000010 0.000010 0.000010 0.000010 0.036835 0.002510 0.000010 0.000010 0.379281 0.004008 0.021600 0.011602 0.001027 0.000010 0.000010 0.000010 0.000010 0.000010 0.000010 0.000010 0.073862 0.031966 0.000010 0.000010 0.000010 0.000010 0.000010 0.003897 0.000010 0.003285 0.177617 0.012488
0.001619 0.024211 0.125014 0.000010 0.000010 0.000010 0.000010 0.000010 0.003143 0.000010 0.000010 0.000010 0.000010 0.001361 0.000010 0.000010 0.013919 0.013997 0.000010 0.000010 0.000010 0.013793 0.000010 0.000010 0.027050 0.000010 0.017141 0.356005 0.006507 0.000010 0.007188 0.026985 0.000010 0.000010 0.000010 0.012464 0.000010 0.000010 0.003642 0.027077 0.071611 0.039093 0.000010 0.006184 0.000981 0.000010 0.000010 0.005534 0.000209 0.195001 0.000010
0.037014 0.000010 0.146609 0.000010 0.004129 0.000010 0.006256 0.000083 0.012296 0.000010 0.023287 0.000010 0.000010 0.008734 0.000010 0.000010 0.000010 0.000010 0.000010 0.000010 0.000010 0.013545 0.001797 0.000010 0.000010 0.000010 0.019402 0.370458 0.000010 0.007310 0.009645 0.000010 0.000010 0.000010 0.000010 0.016556 0.000010 0.000010 0.000010 0.042479 0.036200 0.032927 0.000010 0.000010 0.000010 0.001852 0.000010 0.000010 0.000010 0.195680 0.013441
0.046215 0.011719 0.164140 0.015225 0.000010 0.000010 0.000010 0.000010 0.000010 0.021140 0.004140 0.000010 0.000010 0.000010 0.002318 0.000010 0.000010 0.000010 0.000010 0.000010 0.000010 0.000010 0.002034 0.000010 0.000010 0.000010 0.000913 0.404325 0.000010 0.021904 0.010760 0.000010 0.000010 0.000010 0.000010 0.000010 0.013834 0.000010 0.000010 0.071419 0.021470 0.030188 0.000010 0.000010 0.010014 0.000010 0.000010 0.000010 0.000010 0.147910 0.000010
0.000010 0.022521 0.131643 0.005060 0.008721 0.000010 0.000010 0.000010 0.014424 0.000010 0.000010 0.000010 0.000010 0.000010 0.008295 0.000010 0.000010 0.000010 0.000010 0.000010 0.000010 0.000010 0.003157 0.000010 0.000010 0.000010 0.000010 0.428566 0.000010 0.036712 0.019119 0.009759 0.000010 0.005346 0.000010 0.000010 0.019798 0.000010 0.000010 0.042630 0.067926 0.000010 0.000010 0.000010 0.000010 0.000010 0.000010 0.000010 0.000010 0.175975 0.000010
0.005166 0.083075 0.133470 0.000010 0.000010 0.000010 0.000010 0.000010 0.000010 0.012173 0.002671 0.000010 0.000010 0.083279 0.000010 0.000010 0.000110 0.000010 0.000010 0.000010 0.000010 0.000054 0.000010 0.000010 0.000010 0.000010 0.000010 0.423108 0.000010 0.000010 0.012364 0.009757 0.000010 0.001509 0.002756 0.000010 0.028050 0.000010 0.000010 0.063461 0.026077 0.000010 0.000010 0.000010 0.000010 0.000010 0.000010 0.005665 0.000010 0.106922 0.000010
0.000010 0.000010 0.175012 0.000043 0.010334 0.014981 0.000010 0.000010 0.000342 0.012838 0.000010 0.000010 0.000010 0.000010 0.008529 0.000010 0.000010 0.000010 0.000675 0.000010 0.013160 0.000010 0.004967 0.000010 0.000010 0.000010 0.000010 0.375793 0.002215 0.015037 0.000010 0.000010 0.000010 0.004829 0.000010 0.000010 0.000951 0.026981 0.000010 0.090841 0.000010 0.025858 0.000010 0.000010 0.000010 0.000010 0.000010 0.000010 0.001044 0.214782 0.000489
0.000010 0.008335 0.147935 0.000010 0.000010 0.000010 0.000010 0.000010 0.000010 0.005290 0.018932 0.000010 0.000010 0.064222 0.000010 0.000010 0.000010 0.003442 0.000010 0.000010 0.000010 0.000010 0.000010 0.000010 0.000010 0.000010 0.013125 0.350794 0.000010 0.001434 0.000010 0.027325 0.000010 0.016650 0.000010 0.003127 0.036062 0.000010 0.000010 0.046964 0.036687 0.042962 0.000010 0.000010 0.002993 0.000202 0.000010 0.000010 0.000010 0.168418 0.004789
0.000010 0.020526 0.156103 0.000010 0.000010 0.000010 0.000010 0.000010 0.001048 0.004032 0.000010 0.000010 0.000010 0.014473 0.000010 0.000010 0.000010 0.006864 0.011310 0.000010 0.000010 0.000010 0.000010 0.040138 0.000010 0.000010 0.000614 0.376993 0.004772 0.000010 0.000010 0.000010 0.000010 0.000010 0.000010 0.004693 0.018006 0.000010 0.000010 0.103348 0.000010 0.000010 0.000010 0.000010 0.000010 0.000010 0.000010 0.000326 0.000010 0.236404 0.000010
0.000010 0.020854 0.196640 0.000010 0.000010 0.000010 0.000010 0.000010 0.000010 0.000010 0.000010 0.000010 0.000010 0.000010 0.000010 0.000010 0.000010 0.000010 0.000010 0.000010 0.000010 0.002316 0.000010 0.034382 0.000010 0.000010 0.000010 0.363803 0.000010 0.000010 0.000010 0.000010 0.000010 0.002843 0.000010 0.003899 0.010816 0.000010 0.000010 0.101615 0.000010 0.000010 0.000010 0.003676 0.000010 0.000010 0.000010 0.000010 0.000010 0.258756 0.000010
0.009312 0.030986 0.170947 0.000010 0.000010 0.000010 0.000010 0.004877 0.000010 0.000010 0.000010 0.004740 0.000010 0.014518 0.009278 0.000010 0.000010 0.000010 0.000010 0.000010 0.000010 0.000010 0.000010 0.034733 0.000010 0.000010 0.000010 0.392175 0.000525 0.000010 0.000010 0.000010 0.000010 0.005713 0.000010 0.000010 0.000010 0.023149 0.000010 0.053298 0.045745 0.000010 0.000010 0.000010 0.000777 0.000010 0.000010 0.000010 0.014615 0.170989 0.013295
0.001384 0.010476 0.192588 0.000010 0.006846 0.000010 0.000010 0.000010 0.000010 0.000010 0.000010 0.000010 0.000010 0.065372 0.000010 0.000010 0.000010 0.000010 0.000010 0.000010 0.000010 0.002108 0.000010 0.030559 0.012296 0.000010 0.000010 0.371350 0.000010 0.009490 0.000010 0.000010 0.000010 0.000010 0.000010 0.011288 0.000010 0.000010 0.000010 0.069623 0.000010 0.004568 0.000010 0.000010 0.000010 0.000010 0.000010 0.000010 0.001278 0.210415 0.000010
0.000010 0.039478 0.115159 0.023386 0.010210 0.000010 0.000010 0.000010 0.000010 0.012305 0.000010 0.000010 0.000010 0.024695 0.009811 0.000010 0.025416 0.005909 0.004864 0.000010 0.000010 0.000010 0.008195 0.000010 0.000010 0.000010 0.000010 0.404352 0.000010 0.044977 0.002421 0.002050 0.000010 0.000010 0.000010 0.026643 0.000017 0.000010 0.000010 0.038978 0.000010 0.014790 0.000010 0.000010 0.000010 0.000010 0.000010 0.000010 0.000010 0.180957 0.005088
0.000010 0.035944 0.183650 0.000010 0.000010 0.003511 0.000010 0.000010 0.000010 0.002601 0.000010 0.018331 0.000010 0.013458 0.012866 0.000010 0.000010 0.000010 0.000010 0.000010 0.000010 0.000010 0.000010 0.000010 0.000010 0.000010 0.000010 0.384429 0.003881 0.000450 0.002410 0.000010 0.000010 0.007902 0.000010 0.000010 0.000010 0.042003 0.002620 0.044046 0.032693 0.000010 0.000010 0.000010 0.000010 0.000010 0.000010 0.000010 0.000010 0.197504 0.011371
0.007436 0.019782 0.104329 0.022874 0.000010 0.061879 0.000035 0.000010 0.107318 0.000010 0.000010 0.005752 0.000010 0.000010 0.001260 0.000010 0.000010 0.013537 0.018119 0.000010 0.012124 0.000010 0.020085 0.000010 0.001014 0.007312 0.000010 0.284477 0.000010 0.000010 0.000010 0.000010 0.000010 0.006683 0.000010 0.015352 0.000010 0.032966 0.000010 0.052794 0.042147 0.000010 0.000010 0.000010 0.005915 0.004458 0.000010 0.000486 0.009878 0.141739 0.000010
0.000010 0.065139 0.109122 0.020801 0.008683 0.000010 0.000010 0.000010 0.000010 0.009345 0.016276 0.000010 0.000010 0.033595 0.000010 0.000010 0.014594 0.000010 0.000010 0.000010 0.001761 0.000010 0.014995 0.000010 0.016610 0.000010 0.005474 0.369042 0.000010 0.000010 0.014322 0.007552 0.000010 0.000010 0.000010 0.000010 0.017203 0.000010 0.000010 0.024041 0.014661 0.055006 0.000010 0.000010 0.008530 0.000010 0.000010 0.000010 0.000010 0.172950 0.000010
0.000010 0.000010 0.000010 0.363167 0.050008 0.011944 0.000010 0.000010 0.015062 0.000992 0.034824 0.017479 0.000010 0.010799 0.006224 0.001249 0.064969 0.000010 0.000010 0.000010 0.003282 0.000010 0.002467 0.010065 0.020590 0.000010 0.007067 0.063210 0.003803 0.000010 0.000010 0.011835 0.000010 0.002009 0.000010 0.000010 0.000010 0.000010 0.000010 0.000010 0.205374 0.013123 0.000010 0.014378 0.000010 0.000010 0.000010 0.000010 0.035556 0.000010 0.030263
0.000010 0.000010 0.000010 0.373938 0.024721 0.000010 0.000010 0.000010 0.017927 0.013888 0.026888 0.000010 0.000010 0.073639 0.000010 0.034331 0.091153 0.000010 0.000010 0.000010 0.000690 0.000010 0.000010 0.000010 0.000010 0.000010 0.001810 0.073623 0.000010 0.061615 0.015004 0.024451 0.000010 0.003121 0.000010 0.000010 0.000010 0.011152 0.000010 0.027598 0.046662 0.000010 0.000010 0.032412 0.000010 0.000010 0.000010 0.000010 0.034382 0.000010 0.010694
0.000010 0.004347 0.000010 0.185202 0.035048 0.015899 0.001678 0.000010 0.000010 0.004460 0.097837 0.038726 0.000010 0.101611 0.000010 0.000010 0.115815 0.000010 0.000308 0.000010 0.000010 0.000010 0.012150 0.000010 0.006792 0.020655 0.006396 0.040153 0.000010 0.021057 0.016571 0.012557 0.000010 0.000860 0.000010 0.004450 0.000015 0.034583 0.001560 0.001140 0.156795 0.000010 0.005847 0.000010 0.000010 0.006037 0.000010 0.000010 0.046828 0.004192 0.000231
0.005392 0.000786 0.000010 0.194543 0.000010 0.000010 0.000010 0.007858 0.001952 0.011575 0.012216 0.033125 0.000010 0.091084 0.000710 0.000010 0.102516 0.022893 0.012401 0.000010 0.000010 0.003417 0.006580 0.000010 0.000010 0.000010 0.000010 0.083550 0.000010 0.000010 0.000010 0.048420 0.000010 0.000010 0.000010 0.000010 0.001571 0.009104 0.000010 0.007398 0.225250 0.000010 0.000010 0.001393 0.000010 0.012324 0.003795 0.010378 0.037105 0.037213 0.015222
0.002732 0.000010 0.000010 0.209963 0.000010 0.023154 0.000010 0.000010 0.000010 0.011338 0.082313 0.036442 0.022925 0.040900 0.000010 0.000010 0.109940 0.004926 0.001850 0.000010 0.000010 0.000010 0.000010 0.042026 0.004999 0.000010 0.000010 0.040521 0.000010 0.000010 0.000010 0.000010 0.000010 0.019302 0.000010 0.000010 0.000010 0.041326 0.000010 0.004316 0.143424 0.000010 0.001829 0.004464 0.000010 0.015848 0.000010 0.000010 0.083355 0.028413 0.023423
0.000010 0.000010 0.021295 0.296225 0.000010 0.000010 0.000010 0.009665 0.000010 0.009511 0.000010 0.014038 0.000010 0.000010 0.000010 0.000010 0.127070 0.000010 0.002187 0.000010 0.000010 0.008069 0.018611 0.000010 0.000010 0.000010 0.000010 0.060214 0.000010 0.016775 0.000010 0.035406 0.001889 0.000010 0.000010 0.000010 0.002920 0.043091 0.000010 0.016722 0.181611 0.000010 0.000010 0.003594 0.000010 0.000010 0.000010 0.000675 0.049497 0.061636 0.019010
0.001374 0.000010 0.000010 0.541330 0.012064 0.000010 0.000010 0.000010 0.000010 0.000010 0.033840 0.012384 0.000010 0.030023 0.000010 0.007253 0.053249 0.000010 0.000010 0.000010 0.000010 0.043831 0.000010 0.007605 0.000010 0.000010 0.000010 0.000010 0.000010 0.004380 0.010511 0.000010 0.000010 0.000010 0.000016 0.000010 0.000010 0.017328 0.010747 0.005003 0.195376 0.000010 0.000010 0.000010 0.000010 0.013358 0.000010 0.000010 0.000010 0.000010 0.000010
0.000010 0.000010 0.000010 0.201747 0.020448 0.000010 0.000010 0.017678 0.000010 0.006544 0.039788 0.053274 0.000010 0.110535 0.000010 0.012516 0.112997 0.009392 0.000010 0.000010 0.000010 0.007094 0.004405 0.000010 0.000010 0.005395 0.000010 0.075477 0.000010 0.000010 0.000010 0.010706 0.000010 0.000010 0.000010 0.007205 0.000013 0.050492 0.000010 0.000010 0.148995 0.000010 0.000010 0.006154 0.000010 0.002127 0.006829 0.005180 0.072030 0.000010 0.012718
0.000010 0.008167 0.000010 0.508252 0.006630 0.000010 0.000010 0.000010 0.000010 0.011936 0.087266 0.026642 0.000010 0.077065 0.000010 0.014427 0.000010 0.000010 0.002841 0.000010 0.015234 0.011591 0.000010 0.017980 0.003793 0.000010 0.000010 0.025000 0.003285 0.006508 0.000010 0.000010 0.000010 0.011905 0.003400 0.000010 0.000010 0.000010 0.002773 0.002975 0.142151 0.000010 0.000010 0.000010 0.000010 0.000010 0.000010 0.000010 0.000010 0.009891 0.000010
0.000010 0.000010 0.005454 0.228034 0.007828 0.019402 0.021120 0.000010 0.000010 0.016277 0.006327 0.009584 0.000010 0.068948 0.000010 0.009751 0.116328 0.000010 0.007426 0.000010 0.000010 0.000010 0.000010 0.000010 0.000010 0.043765 0.015301 0.055034 0.000010 0.011808 0.000010 0.000010 0.000010 0.000500 0.000010 0.000010 0.000010 0.005782 0.000010 0.000010 0.231478 0.030368 0.000010 0.000010 0.000010 0.002587 0.000010 0.008522 0.029459 0.048643 0.000010
0.000010 0.000010 0.006440 0.277106 0.031366 0.018302 0.000010 0.000010 0.009464 0.002918 0.001259 0.036459 0.005465 0.000010 0.003052 0.000010 0.098958 0.024568 0.000010 0.000010 0.000010 0.001969 0.008334 0.000010 0.000010 0.002635 0.009323 0.054231 0.000010 0.000010 0.000010 0.000010 0.000010 0.000010 0.000010 0.000010 0.023710 0.016505 0.000010 0.001323 0.280030 0.000010 0.017074 0.000010 0.000010 0.010717 0.000010 0.004686 0.039393 0.014464 0.000010
0.000010 0.000010 0.003438 0.337590 0.000010 0.000010 0.001597 0.000010 0.000010 0.006969 0.000010 0.030994 0.000010 0.094740 0.010206 0.015244 0.099792 0.000010 0.000010 0.000010 0.018736 0.000010 0.000010 0.004271 0.000010 0.020556 0.019055 0.057186 0.000010 0.000010 0.004963 0.000010 0.001326 0.012874 0.000010 0.000010 0.000010 0.008730 0.000010 0.000010 0.189134 0.000010 0.000010 0.000010 0.000010 0.001625 0.000010 0.013888 0.023921 0.000010 0.022885
0.004853 0.000010 0.000010 0.181629 0.025455 0.037071 0.005486 0.000010 0.000010 0.000010 0.137452 0.014667 0.000010 0.018730 0.015394 0.023479 0.087518 0.009438 0.011943 0.000010 0.014409 0.026188 0.007543 0.000010 0.010845 0.009064 0.001438 0.060366 0.000010 0.002906 0.000010 0.020828 0.000010 0.011155 0.001323 0.000010 0.000033 0.035022 0.026163 0.003468 0.053967 0.000010 0.000010 0.000010 0.000010 0.000010 0.000010 0.000010 0.062822 0.055343 0.023813
0.000010 0.000010 0.029022 0.232828 0.023865 0.000400 0.000010 0.000010 0.000010 0.000010 0.107630 0.010532 0.030022 0.015695 0.000010 0.000010 0.106323 0.007561 0.005396 0.002633 0.000010 0.006737 0.007511 0.009694 0.000010 0.041999 0.021783 0.059186 0.000424 0.008559 0.000010 0.004049 0.000010 0.013226 0.000010 0.009808 0.000010 0.032287 0.000010 0.010449 0.070733 0.001302 0.000010 0.000010 0.002997 0.007602 0.000010 0.005814 0.054991 0.047390 0.011372
0.000010 0.000539 0.014319 0.190404 0.024155 0.000010 0.019260 0.004381 0.000010 0.000010 0.019790 0.021201 0.009956 0.011055 0.010389 0.000010 0.141318 0.023292 0.014403 0.000010 0.000010 0.000898 0.001681 0.061999 0.000010 0.000010 0.027490 0.072415 0.001349 0.006006 0.000010 0.005096 0.000010 0.000010 0.000010 0.011080 0.000010 0.010454 0.000010 0.000010 0.141338 0.000010 0.003754 0.000010 0.000533 0.015658 0.000010 0.000010 0.048644 0.086935 0.000010
0.000010 0.000010 0.000010 0.153525 0.038485 0.041579 0.002786 0.000010 0.006469 0.003415 0.000010 0.003246 0.000767 0.068820 0.000010 0.030132 0.128295 0.018284 0.000010 0.000010 0.000010 0.000010 0.000010 0.000010 0.006581 0.017917 0.015485 0.071555 0.000010 0.011817 0.000010 0.054725 0.000010 0.014839 0.000010 0.002364 0.006587 0.022031 0.007904 0.040920 0.171385 0.000010 0.003192 0.003179 0.000010 0.000010 0.000010 0.000010 0.032163 0.000010 0.021333
0.000010 0.000010 0.000010 0.221703 0.000010 0.029949 0.015541 0.000010 0.000010 0.005257 0.041400 0.034274 0.011050 0.064087 0.006321 0.036001 0.085319 0.020242 0.000010 0.000010 0.000010 0.021004 0.002248 0.000010 0.000010 0.000010 0.010020 0.039480 0.000010 0.013981 0.027813 0.000010 0.000010 0.000010 0.000010 0.000010 0.000010 0.040590 0.000010 0.016517 0.150393 0.000010 0.007007 0.000010 0.000010 0.010572 0.000010 0.000171 0.036271 0.033659 0.018890
0.000173 0.003456 0.000010 0.227372 0.000010 0.013115 0.000010 0.015993 0.000010 0.000010 0.000010 0.002051 0.014504 0.037668 0.006859 0.000010 0.171033 0.007194 0.000010 0.000010 0.000010 0.000010 0.000010 0.000010 0.002857 0.023616 0.000010 0.045899 0.000010 0.000010 0.000010 0.003519 0.000010 0.000010 0.012464 0.000010 0.000010 0.056170 0.000010 0.000014 0.256051 0.000010 0.000010 0.000010 0.000010 0.002627 0.000010 0.007257 0.074723 0.015105 0.000010
0.001667 0.001610 0.000010 0.189865 0.000010 0.007903 0.000010 0.012077 0.000010 0.000010 0.011928 0.020668 0.000010 0.106090 0.000010 0.000010 0.146748 0.011958 0.002787 0.000010 0.000010 0.003138 0.000010 0.000010 0.000010 0.000010 0.004685 0.056539 0.000010 0.041511 0.000010 0.026490 0.000010 0.000010 0.000010 0.000010 0.000010 0.036704 0.000010 0.018144 0.197191 0.000010 0.000010 0.000010 0.000010 0.000010 0.000010 0.005485 0.065076 0.002067 0.029389
0.034222 0.004379 0.007623 0.347399 0.002255 0.030528 0.000010 0.000010 0.010626 0.000010 0.051851 0.010752 0.004713 0.030031 0.000010 0.000010 0.077157 0.028795 0.000010 0.002758 0.007517 0.024694 0.004362 0.000010 0.000010 0.000010 0.011553 0.027758 0.000010 0.004282 0.024869 0.005484 0.000010 0.003497 0.000010 0.000010 0.000010 0.000010 0.000010 0.019111 0.158337 0.000010 0.000010 0.000010 0.000010 0.009846 0.000010 0.000010 0.028922 0.010137 0.016320
0.000010 0.000010 0.000010 0.000010 0.036374 0.000010 0.000010 0.000010 0.000010 0.002516 0.000010 0.000010 0.000601 0.000010 0.000010 0.000010 0.000010 0.000010 0.000010 0.010705 0.000010 0.000010 0.000010 0.179453 0.094726 0.000010 0.000010 0.000010 0.000010 0.000010 0.060510 0.000010 0.002332 0.000010 0.000010 0.000010 0.000010 0.000010 0.000010 0.000010 0.012281 0.000010 0.439509 0.160159 0.000010 0.000010 0.000444 0.000010 0.000010 0.000010 0.000010
0.000010 0.000010 0.000010 0.000010 0.000010 0.000010 0.000010 0.000010 0.000010 0.010106 0.000010 0.000010 0.000010 0.000010 0.000010 0.000010 0.000010 0.000010 0.000010 0.000010 0.000010 0.000010 0.000010 0.240615 0.051888 0.000010 0.000010 0.000010 0.000010 0.005338 0.024367 0.000010 0.000010 0.000010 0.000010 0.000012 0.000010 0.000010 0.004761 0.000010 0.000010 0.000010 0.473069 0.178313 0.000010 0.000010 0.011122 0.000010 0.000010 0.000010 0.000010
0.000010 0.000010 0.000010 0.000010 0.000010 0.000010 0.000010 0.000010 0.000010 0.000010 0.000010 0.000010 0.000865 0.015604 0.000010 0.000010 0.000010 0.000010 0.000010 0.000010 0.000010 0.000010 0.000010 0.186151 0.076448 0.000010 0.000010 0.000010 0.000010 0.000010 0.033735 0.000010 0.000010 0.000010 0.000010 0.000041 0.000010 0.000010 0.000010 0.000010 0.000010 0.000010 0.465456 0.205622 0.000010 0.000010 0.015658 0.000010 0.000010 0.000010 0.000010
0.000010 0.000010 0.000010 0.000010 0.000010 0.000010 0.000010 0.000010 0.000010 0.013551 0.000010 0.000010 0.000010 0.000010 0.000010 0.000010 0.000010 0.000010 0.000010 0.000010 0.000010 0.000010 0.000010 0.202919 0.055556 0.000010 0.000010 0.000010 0.000010 0.000010 0.000010 0.000010 0.000010 0.000010 0.000010 0.000010 0.000010 0.000010 0.000010 0.000010 0.000010 0.000010 0.529567 0.197947 0.000010 0.000010 0.000010 0.000010 0.000010 0.000010 0.000010
0.000010 0.000010 0.000010 0.000010 0.000010 0.000010 0.000010 0.000010 0.000010 0.000010 0.000010 0.000010 0.000010 0.000010 0.000010 0.000010 0.000010 0.000010 0.000010 0.002755 0.000010 0.000010 0.000010 0.195383 0.060627 0.000010 0.000010 0.000010 0.000010 0.000010 0.044232 0.000010 0.000010 0.000010 0.003833 0.000010 0.000010 0.000010 0.000010 0.000010 0.004354 0.000010 0.441460 0.221263 0.000010 0.000010 0.025673 0.000010 0.000010 0.000010 0.000010
0.000010 0.000010 0.000010 0.000010 0.000010 0.000010 0.000010 0.000010 0.000010 0.000010 0.000010 0.000010 0.009923 0.000010 0.000010 0.000010 0.000010 0.000010 0.000010 0.020473 0.000010 0.000010 0.000010 0.178075 0.074120 0.000010 0.000010 0.000010 0.000010 0.000010 0.000010 0.000010 0.000010 0.000010 0.000010 0.000010 0.000010 0.000010 0.000010 0.000010 0.000010 0.000010 0.486418 0.214286 0.000010 0.000010 0.016264 0.000010 0.000010 0.000010 0.000010
0.000010 0.000010 0.000010 0.000010 0.008493 0.000010 0.000010 0.000010 0.000010 0.000010 0.000010 0.000010 0.000010 0.000010 0.000010 0.000010 0.000010 0.000010 0.000010 0.000010 0.000010 0.000010 0.000010 0.212414 0.053850 0.000010 0.000010 0.000010 0.000010 0.000010 0.023467 0.000010 0.004435 0.000010 0.010044 0.000010 0.000010 0.000010 0.000010 0.000010 0.000010 0.000010 0.435657 0.229426 0.000010 0.000010 0.021793 0.000010 0.000010 0.000010 0.000010
0.000010 0.000010 0.000010 0.000010 0.019728 0.000010 0.000010 0.000010 0.000010 0.000010 0.000010 0.000010 0.000010 0.007607 0.000010 0.008609 0.000010 0.000010 0.000010 0.000010 0.000010 0.000010 0.000010 0.211015 0.069250 0.000010 0.000010 0.000010 0.000010 0.000010 0.046564 0.000010 0.013182 0.000010 0.000010 0.000010 0.000010 0.000010 0.000010 0.000010 0.000010 0.000010 0.430879 0.192746 0.000010 0.000010 0.000010 0.000010 0.000010 0.000010 0.000010
0.000010 0.000010 0.000010 0.000010 0.000010 0.000010 0.000010 0.000010 0.000010 0.000010 0.000010 0.000010 0.000010 0.000010 0.000010 0.000010 0.000010 0.000010 0.000010 0.000010 0.000010 0.000010 0.000010 0.192884 0.097824 0.000010 0.000010 0.000010 0.000010 0.000010 0.123869 0.000010 0.001973 0.000010 0.000010 0.000010 0.000010 0.000010 0.006879 0.000010 0.000010 0.000010 0.379684 0.196447 0.000010 0.000010 0.000010 0.000010 0.000010 0.000010 0.000010
0.000010 0.000010 0.000010 0.000010 0.021660 0.000010 0.000010 0.000010 0.000010 0.000010 0.000010 0.000010 0.000010 0.000010 0.000010 0.000010 0.000010 0.000010 0.000010 0.000010 0.000010 0.000010 0.000010 0.161633 0.071325 0.000010 0.000010 0.000010 0.000010 0.000010 0.048343 0.000010 0.004857 0.000010 0.016908 0.000010 0.000010 0.000010 0.011988 0.000010 0.000010 0.000010 0.474659 0.181172 0.000010 0.000010 0.007046 0.000010 0.000010 0.000010 0.000010
0.000010 0.000010 0.000010 0.000010 0.000010 0.000010 0.000010 0.000010 0.000010 0.000010 0.000010 0.000010 0.000010 0.000010 0.000010 0.000010 0.000010 0.000010 0.000010 0.000010 0.000010 0.000010 0.000010 0.214088 0.056246 0.000010 0.000010 0.000010 0.000010 0.000010 0.062491 0.000010 0.017697 0.000010 0.006816 0.000010 0.000010 0.000010 0.000010 0.000010 0.000010 0.000010 0.458363 0.174351 0.000010 0.000010 0.009518 0.000010 0.000010 0.000010 0.000010
0.000010 0.000010 0.000010 0.000010 0.012113 0.000010 0.000010 0.000010 0.000010 0.000010 0.000010 0.000010 0.000010 0.000010 0.000010 0.000010 0.000010 0.000010 0.000010 0.028969 0.000010 0.000010 0.000010 0.198719 0.060706 0.000010 0.000010 0.000010 0.000010 0.000010 0.015214 0.000010 0.000010 0.000010 0.004206 0.000010 0.000010 0.000010 0.000010 0.000010 0.000010 0.000010 0.465074 0.210775 0.000010 0.000010 0.003804 0.000010 0.000010 0.000010 0.000010
0.000010 0.000010 0.000010 0.000010 0.004850 0.000010 0.000010 0.000010 0.000010 0.000010 0.000010 0.000010 0.000010 0.034735 0.000010 0.000010 0.000010 0.000010 0.000010 0.000010 0.000010 0.000010 0.000010 0.163647 0.099834 0.000010 0.000010 0.000010 0.000010 0.000010 0.061139 0.000010 0.000010 0.000010 0.000010 0.000010 0.000010 0.000010 0.006196 0.000010 0.000010 0.000010 0.464184 0.163552 0.000010 0.000010 0.001442 0.000010 0.000010 0.000010 0.000010
0.000010 0.000010 0.000010 0.000010 0.000010 0.000010 0.000010 0.000010 0.000010 0.004154 0.000010 0.000010 0.000010 0.000010 0.000010 0.000010 0.000010 0.000010 0.000010 0.000010 0.000010 0.000010 0.000010 0.184026 0.072950 0.000010 0.000010 0.000010 0.000010 0.007960 0.132115 0.000010 0.000010 0.000010 0.000010 0.000010 0.000010 0.000010 0.000010 0.000010 0.000010 0.000010 0.398087 0.181565 0.003228 0.000010 0.015494 0.000010 0.000010 0.000010 0.000010
0.000010 0.000010 0.000010 0.000010 0.000010 0.000010 0.000010 0.000010 0.000010 0.000010 0.000010 0.000010 0.002572 0.008127 0.000010 0.000010 0.000010 0.000010 0.000010 0.007205 0.000010 0.000010 0.000010 0.205584 0.074575 0.000010 0.000010 0.000010 0.000010 0.011433 0.027781 0.000010 0.000010 0.000010 0.008540 0.000010 0.000010 0.000010 0.000010 0.000010 0.000010 0.000010 0.494406 0.155284 0.000010 0.000010 0.004090 0.000010 0.000010 0.000014 0.000010
0.000010 0.000010 0.000010 0.000010 0.002338 0.000010 0.000010 0.000010 0.000010 0.000010 0.000010 0.000010 0.000010 0.000010 0.000010 0.000010 0.000010 0.000010 0.000010 0.000010 0.000010 0.000010 0.000010 0.180729 0.058741 0.000010 0.000010 0.000010 0.000010 0.000010 0.000010 0.000010 0.000010 0.000010 0.000010 0.000010 0.000010 0.000010 0.000010 0.000010 0.020341 0.000010 0.532917 0.204484 0.000010 0.000010 0.000010 0.000010 0.000010 0.000010 0.000010
0.000010 0.000010 0.000010 0.000010 0.008224 0.000010 0.000010 0.000010 0.000010 0.000138 0.000010 0.000010 0.000010 0.000010 0.000010 0.000010 0.000010 0.000010 0.000010 0.000010 0.000010 0.000010 0.000010 0.159235 0.050499 0.000010 0.000010 0.000010 0.000010 0.000010 0.000010 0.000010 0.000010 0.000010 0.000010 0.000010 0.000010 0.000010 0.000010 0.000010 0.007907 0.000010 0.571005 0.202551 0.000010 0.000010 0.000010 0.000010 0.000010 0.000010 0.000010
0.000010 0.000010 0.000010 0.000010 0.052060 0.000010 0.000010 0.000010 0.000010 0.000010 0.048781 0.000010 0.000010 0.305386 0.000010 0.012777 0.000010 0.000010 0.000010 0.000010 0.170509 0.000010 0.000010 0.000010 0.000010 0.000010 0.000010 0.000010 0.006796 0.000010 0.000010 0.000010 0.000010 0.000010 0.000010 0.000010 0.000010 0.000010 0.000010 0.000010 0.403250 0.000010 0.000010 0.000010 0.000010 0.000010 0.000010 0.000010 0.000010 0.000010 0.000010
0.000010 0.000010 0.000010 0.000010 0.024539 0.000010 0.000010 0.000010 0.000010 0.000010 0.028906 0.000010 0.027612 0.241478 0.000010 0.000010 0.000010 0.000010 0.000010 0.000010 0.178221 0.000010 0.000010 0.009157 0.000010 0.000010 0.000010 0.000010 0.015619 0.009735 0.000010 0.000010 0.000010 0.000010 0.000010 0.000010 0.000010 0.000010 0.000010 0.000010 0.410865 0.000010 0.000010 0.000010 0.000010 0.000010 0.000010 0.000010 0.000010 0.053458 0.000010
0.000010 0.000010 0.000010 0.000010 0.047085 0.000010 0.000010 0.000010 0.000010 0.017404 0.088285 0.000010 0.031631 0.201495 0.000010 0.003171 0.000010 0.000010 0.000010 0.000010 0.151855 0.000010 0.000010 0.000010 0.000010 0.000010 0.000010 0.000010 0.013312 0.058791 0.000010 0.000010 0.000010 0.000010 0.000010 0.000010 0.000010 0.000010 0.000010 0.000010 0.386560 0.000010 0.000010 0.000010 0.000010 0.000010 0.000010 0.000010 0.000010 0.000010 0.000010
0.000010 0.000010 0.000010 0.000010 0.044294 0.000010 0.000010 0.000010 0.000010 0.000010 0.027280 0.000010 0.016782 0.259829 0.000010 0.006498 0.000010 0.000010 0.000010 0.000010 0.170596 0.000010 0.000010 0.000010 0.000010 0.000010 0.000010 0.000010 0.026187 0.067330 0.000010 0.000010 0.000010 0.000010 0.000010 0.000010 0.000010 0.000010 0.000010 0.000010 0.380785 0.000010 0.000010 0.000010 0.000010 0.000010 0.000010 0.000010 0.000010 0.000010 0.000010
0.000010 0.000010 0.000010 0.000279 0.024712 0.000010 0.000010 0.000010 0.000010 0.000010 0.049265 0.002639 0.014348 0.278641 0.000010 0.019912 0.000010 0.000010 0.000010 0.000010 0.156763 0.000010 0.000010 0.000010 0.000010 0.000010 0.000010 0.000010 0.028302 0.037523 0.000010 0.000010 0.000010 0.000010 0.000010 0.000010 0.000010 0.000020 0.000010 0.000010 0.347677 0.000010 0.000010 0.000010 0.000010 0.000010 0.001292 0.000528 0.012341 0.017562 0.007857
0.000010 0.000010 0.000010 0.000010 0.004304 0.000010 0.000010 0.000010 0.000010 0.000010 0.000010 0.000010 0.000010 0.010648 0.000010 0.000010 0.000010 0.000010 0.000010 0.000010 0.794227 0.000010 0.000010 0.000010 0.000010 0.000010 0.000010 0.000010 0.000010 0.009595 0.000010 0.000010 0.000010 0.000010 0.000010 0.000010 0.000010 0.000010 0.000010 0.000010 0.180766 0.000010 0.000010 0.000010 0.000010 0.000010 0.000010 0.000010 0.000010 0.000010 0.000010
0.000010 0.000010 0.000010 0.000010 0.000010 0.000010 0.000010 0.000010 0.000010 0.000010 0.000010 0.001387 0.000010 0.000010 0.000010 0.000010 0.000010 0.000010 0.000010 0.000010 0.542518 0.000010 0.000010 0.000010 0.000010 0.000010 0.000010 0.000010 0.000010 0.000010 0.000010 0.000010 0.000010 0.000010 0.000010 0.000010 0.000010 0.344059 0.000010 0.000010 0.000010 0.000010 0.000010 0.000010 0.000010 0.000010 0.000010 0.000010 0.000010 0.000010 0.111566
0.000010 0.000010 0.000010 0.000010 0.000010 0.000010 0.000010 0.000010 0.000010 0.000010 0.000010 0.003928 0.000010 0.000010 0.000010 0.000010 0.000010 0.000010 0.000010 0.000010 0.542022 0.000010 0.000010 0.000010 0.000010 0.000010 0.000010 0.000010 0.000010 0.000010 0.000010 0.000010 0.000010 0.000010 0.000010 0.000010 0.000010 0.341245 0.000010 0.000010 0.000010 0.000010 0.000010 0.000010 0.000010 0.000010 0.000010 0.000010 0.000010 0.000010 0.112335
0.000010 0.000010 0.000010 0.000010 0.000010 0.000010 0.000010 0.000010 0.000010 0.000010 0.000010 0.000010 0.000010 0.000010 0.000010 0.000010 0.000010 0.000010 0.000010 0.000010 0.543222 0.001019 0.000010 0.000010 0.000010 0.000010 0.000010 0.000010 0.000010 0.000010 0.000010 0.000010 0.000010 0.000010 0.000010 0.000010 0.000010 0.341924 0.000010 0.000010 0.000010 0.000010 0.000010 0.000010 0.000010 0.000010 0.000010 0.000010 0.000010 0.000010 0.113365
0.000010 0.000010 0.000010 0.000010 0.000010 0.000010 0.000010 0.000010 0.001732 0.000010 0.000010 0.000010 0.005915 0.179076 0.000010 0.000010 0.347940 0.010958 0.000010 0.000010 0.188499 0.000010 0.016511 0.000010 0.000010 0.000010 0.008881 0.022475 0.000010 0.000010 0.000010 0.000010 0.000010 0.000010 0.000010 0.000010 0.000010 0.000010 0.000010 0.000010 0.133557 0.000010 0.000010 0.000010 0.000010 0.000010 0.000010 0.000010 0.084054 0.000010 0.000010
0.000010 0.000010 0.000010 0.000010 0.001254 0.000010 0.000010 0.000010 0.001252 0.000010 0.000299 0.000010 0.004669 0.178782 0.000010 0.000010 0.348805 0.009310 0.000010 0.000010 0.187269 0.000010 0.017871 0.000010 0.000010 0.000010 0.009330 0.022220 0.000010 0.000010 0.000010 0.000010 0.000010 0.000010 0.000010 0.000010 0.000010 0.000010 0.000010 0.000010 0.133977 0.000010 0.000010 0.000010 0.000010 0.000010 0.000010 0.000010 0.084584 0.000010 0.000010
0.000010 0.000010 0.000010 0.000010 0.025417 0.000010 0.000010 0.000010 0.000010 0.000514 0.068678 0.000010 0.014728 0.195473 0.000010 0.034335 0.000010 0.000010 0.000010 0.000010 0.290025 0.000010 0.000010 0.000010 0.000010 0.000010 0.000010 0.000010 0.000010 0.076345 0.000010 0.000010 0.000010 0.000010 0.000010 0.000010 0.000010 0.000010 0.000010 0.000010 0.294064 0.000010 0.000010 0.000010 0.000010 0.000010 0.000010 0.000010 0.000010 0.000010 0.000010
0.000010 0.000010 0.007426 0.000010 0.013653 0.000010 0.000010 0.000014 0.000010 0.009443 0.058257 0.000010 0.040117 0.125194 0.000010 0.017176 0.218178 0.018099 0.009911 0.000010 0.164162 0.007565 0.006535 0.000010 0.000010 0.000010 0.000010 0.000010 0.036176 0.039922 0.000010 0.000010 0.000010 0.009855 0.000010 0.011440 0.000010 0.000010 0.000010 0.012707 0.091228 0.000010 0.000010 0.000010 0.000010 0.000010 0.000010 0.000010 0.071613 0.016638 0.014411
0.000010 0.001832 0.016556 0.005954 0.027440 0.000010 0.000010 0.000010 0.000010 0.009695 0.036810 0.000010 0.021396 0.100768 0.000695 0.055834 0.003694 0.002810 0.000010 0.000010 0.388745 0.000010 0.000010 0.015494 0.014019 0.000010 0.000010 0.040557 0.019827 0.044585 0.010964 0.000010 0.001527 0.000010 0.001069 0.000010 0.000010 0.004886 0.000010 0.000010 0.132138 0.000010 0.010545 0.000010 0.000010 0.002057 0.000010 0.000010 0.000300 0.029562 0.000010
0.000010 0.000010 0.000010 0.000010 0.028119 0.000010 0.000010 0.000010 0.000010 0.000010 0.015329 0.000010 0.030694 0.197479 0.000010 0.000010 0.000010 0.000010 0.000010 0.000010 0.274550 0.000010 0.000010 0.000010 0.000010 0.000010 0.000010 0.000010 0.000010 0.065885 0.000010 0.000010 0.000010 0.000010 0.000010 0.000010 0.000010 0.000010 0.000010 0.000010 0.383283 0.000010 0.000010 0.000010 0.004231 0.000010 0.000010 0.000010 0.000010 0.000010 0.000010
0.000010 0.000010 0.000010 0.000010 0.003295 0.000010 0.000010 0.000010 0.000010 0.000010 0.056152 0.000010 0.023382 0.228150 0.000010 0.000010 0.000010 0.000010 0.000010 0.000010 0.266720 0.000010 0.000010 0.000010 0.000010 0.000010 0.000010 0.000010 0.010167 0.055379 0.000010 0.000010 0.000010 0.000010 0.000010 0.000010 0.000010 0.000010 0.000010 0.000010 0.350082 0.000010 0.000010 0.000010 0.000010 0.000010 0.000010 0.000010 0.000010 0.006253 0.000010
0.000010 0.000010 0.000010 0.000010 0.000010 0.000010 0.000010 0.000010 0.000010 0.001039 0.000010 0.000010 0.033901 0.408101 0.000010 0.000010 0.000010 0.000010 0.000010 0.000010 0.135933 0.000010 0.000010 0.000010 0.000010 0.000010 0.000010 0.000010 0.009687 0.038658 0.000010 0.000010 0.000010 0.000010 0.000010 0.000010 0.000010 0.000010 0.000010 0.000010 0.372241 0.000010 0.000010 0.000010 0.000010 0.000010 0.000010 0.000010 0.000010 0.000010 0.000010
0.000010 0.000010 0.000010 0.000010 0.000010 0.000010 0.000010 0.000010 0.000010 0.007033 0.026255 0.000010 0.035661 0.408543 0.000010 0.000010 0.000010 0.000010 0.000010 0.000010 0.128108 0.000010 0.000010 0.000010 0.000010 0.000010 0.000010 0.000010 0.000338 0.016394 0.000010 0.000010 0.000010 0.000010 0.000010 0.000010 0.000010 0.000010 0.000010 0.000010 0.377237 0.000010 0.000010 0.000010 0.000010 0.000010 0.000010 0.000010 0.000010 0.000010 0.000010
0.000010 0.000010 0.000010 0.000010 0.038409 0.000010 0.000010 0.000010 0.000010 0.011933 0.009048 0.000010 0.017865 0.273230 0.000010 0.000010 0.000010 0.000010 0.000010 0.000010 0.254356 0.000010 0.000010 0.000010 0.000010 0.000010 0.000010 0.000010 0.000010 0.047858 0.000010 0.000010 0.000010 0.000010 0.000010 0.000010 0.000010 0.000010 0.000010 0.000010 0.346872 0.000010 0.000010 0.000010 0.000010 0.000010 0.000010 0.000010 0.000010 0.000010 0.000010
0.000010 0.000010 0.000010 0.000010 0.027743 0.000010 0.000010 0.000010 0.000010 0.000010 0.005800 0.000010 0.031154 0.249656 0.000010 0.000010 0.000010 0.000010 0.000010 0.000010 0.303453 0.000010 0.000010 0.000010 0.000010 0.000010 0.000010 0.000010 0.006170 0.040378 0.000010 0.000010 0.000010 0.000010 0.000010 0.000010 0.000010 0.000010 0.000010 0.000010 0.335216 0.000010 0.000010 0.000010 0.000010 0.000010 0.000010 0.000010 0.000010 0.000010 0.000010
0.000010 0.000010 0.000010 0.000010 0.000010 0.000010 0.000010 0.000010 0.000010 0.000010 0.000010 0.000010 0.000010 0.000010 0.000010 0.000010 0.000010 0.000010 0.000010 0.000010 0.000010 0.000010 0.000010 0.000010 0.000010 0.000010 0.000010 0.000010 0.999500 0.000010 0.000010 0.000010 0.000010 0.000010 0.000010 0.000010 0.000010 0.000010 0.000010 0.000010 0.000010 0.000010 0.000010 0.000010 0.000010 0.000010 0.000010 0.000010 0.000010 0.000010 0.000010
0.000010 0.000010 0.000010 0.000010 0.000010 0.000010 0.000010 0.000010 0.000010 0.000010 0.000010 0.000010 0.000010 0.000010 0.000010 0.000010 0.000010 0.000010 0.000010 0.000010 0.000010 0.000010 0.000010 0.000010 0.000010 0.000010 0.000010 0.000010 0.999500 0.000010 0.000010 0.000010 0.000010 0.000010 0.000010 0.000010 0.000010 0.000010 0.000010 0.000010 0.000010 0.000010 0.000010 0.000010 0.000010 0.000010 0.000010 0.000010 0.000010 0.000010 0.000010
0.000010 0.000010 0.000010 0.000010 0.000010 0.000010 0.000010 0.000010 0.000010 0.000010 0.000010 0.000010 0.000010 0.000010 0.000010 0.000010 0.000010 0.000010 0.000010 0.000010 0.000010 0.000010 0.000010 0.000010 0.000010 0.000010 0.000010 0.000010 0.999500 0.000010 0.000010 0.000010 0.000010 0.000010 0.000010 0.000010 0.000010 0.000010 0.000010 0.000010 0.000010 0.000010 0.000010 0.000010 0.000010 0.000010 0.000010 0.000010 0.000010 0.000010 0.000010
0.000010 0.000010 0.000010 0.000010 0.000010 0.000010 0.000010 0.000010 0.000010 0.000010 0.000010 0.000010 0.000010 0.000010 0.000010 0.000010 0.000010 0.000010 0.000010 0.000010 0.000010 0.000010 0.000010 0.000010 0.000010 0.000010 0.000010 0.000010 0.999500 0.000010 0.000010 0.000010 0.000010 0.000010 0.000010 0.000010 0.000010 0.000010 0.000010 0.000010 0.000010 0.000010 0.000010 0.000010 0.000010 0.000010 0.000010 0.000010 0.000010 0.000010 0.000010
0.000010 0.000010 0.000010 0.000010 0.000010 0.000010 0.000010 0.000010 0.000010 0.000010 0.000010 0.000010 0.000010 0.000010 0.000010 0.000010 0.000010 0.000010 0.000010 0.000010 0.000010 0.000010 0.000010 0.000010 0.000010 0.000010 0.000010 0.000010 0.999500 0.000010 0.000010 0.000010 0.000010 0.000010 0.000010 0.000010 0.000010 0.000010 0.000010 0.000010 0.000010 0.000010 0.000010 0.000010 0.000010 0.000010 0.000010 0.000010 0.000010 0.000010 0.000010
[truncated: 241,435 more chars]
