# Supplementary material for: Genetic analysis of Thai cattle reveals a Southeast Asian indicine ancestry
Source: PeerJ. 2015 Oct 27;3:e1318. doi: 10.7717/peerj.1318 (PMC4627918; doi:10.7717/peerj.1318)
Supplement: Dataset S2 — The Q values inferred by ADMIXTURE for each modeled K are shown for each individual, which are labeled according to breed information. The data are organized into three folders, each of which represents the ADMIXTURE experiments described in Fig. S5. [file peerj-03-1318-s007.zip › SupplementDataS7/1397breeds/52.Q]

0.000010 0.000019 0.000010 0.000010 0.910147 0.000010 0.000010 0.000010 0.000010 0.000010 0.000010 0.000010 0.000010 0.000010 0.000010 0.013171 0.003632 0.000010 0.000010 0.000010 0.000010 0.000010 0.000010 0.000010 0.011180 0.000010 0.000010 0.000010 0.006299 0.000010 0.000010 0.000010 0.000010 0.000010 0.029624 0.000010 0.000010 0.000010 0.000010 0.000010 0.001934 0.000010 0.000010 0.009768 0.013807 0.000010 0.000010 0.000010 0.000010 0.000010 0.000010 0.000010
0.000010 0.000010 0.000010 0.000010 0.895839 0.000010 0.000010 0.000010 0.000010 0.000010 0.000010 0.000010 0.000010 0.016470 0.000010 0.000010 0.000010 0.000010 0.000010 0.000010 0.000010 0.000010 0.000010 0.000010 0.010665 0.000010 0.000010 0.000010 0.024307 0.000010 0.000010 0.000010 0.000010 0.000010 0.033914 0.000010 0.009436 0.000010 0.000010 0.000010 0.000010 0.000010 0.000010 0.000010 0.000010 0.000010 0.008919 0.000010 0.000010 0.000010 0.000010 0.000010
0.000010 0.011233 0.000010 0.000010 0.929079 0.000010 0.000010 0.000010 0.000010 0.000010 0.000010 0.000010 0.000010 0.000010 0.000010 0.000010 0.017461 0.000010 0.000010 0.000010 0.000010 0.000010 0.000010 0.000010 0.000010 0.000010 0.000010 0.000010 0.013732 0.000010 0.000010 0.002853 0.000010 0.000010 0.025183 0.000010 0.000010 0.000010 0.000010 0.000010 0.000010 0.000010 0.000010 0.000010 0.000010 0.000010 0.000010 0.000010 0.000010 0.000010 0.000010 0.000010
0.000010 0.000010 0.000010 0.000010 0.976524 0.000010 0.000010 0.000010 0.000010 0.000010 0.000010 0.000010 0.000010 0.000010 0.022976 0.000010 0.000010 0.000010 0.000010 0.000010 0.000010 0.000010 0.000010 0.000010 0.000010 0.000010 0.000010 0.000010 0.000010 0.000010 0.000010 0.000010 0.000010 0.000010 0.000010 0.000010 0.000010 0.000010 0.000010 0.000010 0.000010 0.000010 0.000010 0.000010 0.000010 0.000010 0.000010 0.000010 0.000010 0.000010 0.000010 0.000010
0.000010 0.000010 0.000010 0.000010 0.915168 0.013643 0.000010 0.000010 0.000010 0.000010 0.000010 0.000010 0.000010 0.011742 0.000010 0.000010 0.037371 0.000010 0.000010 0.000010 0.000010 0.000010 0.000010 0.000010 0.009353 0.000010 0.000010 0.000010 0.000010 0.000010 0.002927 0.000010 0.000010 0.000010 0.000010 0.000010 0.000010 0.000010 0.000010 0.000010 0.000010 0.000010 0.000010 0.000010 0.009347 0.000010 0.000010 0.000010 0.000010 0.000010 0.000010 0.000010
0.000010 0.000010 0.000010 0.000010 0.968873 0.010425 0.000010 0.000010 0.000010 0.000010 0.000010 0.000010 0.000010 0.000010 0.000010 0.000010 0.000010 0.000010 0.000010 0.000010 0.000010 0.000010 0.000010 0.000010 0.000010 0.000010 0.000010 0.000010 0.000010 0.000010 0.000010 0.000010 0.000010 0.000010 0.020212 0.000010 0.000010 0.000010 0.000010 0.000010 0.000010 0.000010 0.000010 0.000010 0.000010 0.000010 0.000010 0.000010 0.000010 0.000010 0.000010 0.000010
0.000010 0.000010 0.000010 0.000010 0.988592 0.000010 0.005987 0.000010 0.000010 0.000010 0.000010 0.000010 0.000010 0.000010 0.000010 0.000010 0.000010 0.000010 0.000010 0.000010 0.000010 0.000010 0.000010 0.000010 0.000010 0.000010 0.000010 0.000010 0.000010 0.000010 0.000010 0.000010 0.000010 0.000010 0.002501 0.000010 0.000010 0.000010 0.000010 0.000010 0.000010 0.000010 0.000010 0.000010 0.000010 0.000010 0.000010 0.002440 0.000010 0.000010 0.000010 0.000010
0.000010 0.000010 0.000010 0.000010 0.999490 0.000010 0.000010 0.000010 0.000010 0.000010 0.000010 0.000010 0.000010 0.000010 0.000010 0.000010 0.000010 0.000010 0.000010 0.000010 0.000010 0.000010 0.000010 0.000010 0.000010 0.000010 0.000010 0.000010 0.000010 0.000010 0.000010 0.000010 0.000010 0.000010 0.000010 0.000010 0.000010 0.000010 0.000010 0.000010 0.000010 0.000010 0.000010 0.000010 0.000010 0.000010 0.000010 0.000010 0.000010 0.000010 0.000010 0.000010
0.000010 0.001546 0.000010 0.006267 0.903699 0.013715 0.000010 0.000010 0.000010 0.000010 0.000010 0.000010 0.000010 0.000010 0.000010 0.000010 0.003544 0.000010 0.000010 0.000010 0.000010 0.000010 0.000010 0.000010 0.000010 0.000010 0.000010 0.000010 0.000010 0.000010 0.002699 0.000010 0.000010 0.000010 0.045810 0.000010 0.000010 0.004190 0.000010 0.000010 0.000010 0.000010 0.012979 0.000010 0.000010 0.000010 0.000010 0.000010 0.000010 0.000010 0.005130 0.000010
0.000010 0.000010 0.000010 0.000010 0.933475 0.000010 0.018349 0.000010 0.000010 0.000010 0.000010 0.000010 0.000010 0.000010 0.000342 0.001250 0.000010 0.000010 0.000010 0.000010 0.000372 0.000010 0.000010 0.000010 0.000010 0.000010 0.000010 0.000010 0.014578 0.000010 0.012936 0.000010 0.000010 0.000010 0.000010 0.000010 0.000010 0.005460 0.000010 0.000010 0.000010 0.000010 0.000010 0.012807 0.000010 0.000010 0.000010 0.000010 0.000010 0.000010 0.000010 0.000010
0.000010 0.004796 0.000010 0.000010 0.908374 0.000010 0.001623 0.000010 0.000010 0.000010 0.000010 0.000010 0.000010 0.003186 0.000010 0.010318 0.019370 0.000010 0.000010 0.000010 0.000010 0.000010 0.000010 0.000010 0.000010 0.000010 0.000010 0.000010 0.027654 0.000010 0.000010 0.000010 0.000010 0.012329 0.011919 0.000010 0.000010 0.000010 0.000010 0.000010 0.000010 0.000010 0.000010 0.000010 0.000010 0.000010 0.000010 0.000010 0.000010 0.000010 0.000010 0.000010
0.000010 0.000010 0.000010 0.000010 0.999490 0.000010 0.000010 0.000010 0.000010 0.000010 0.000010 0.000010 0.000010 0.000010 0.000010 0.000010 0.000010 0.000010 0.000010 0.000010 0.000010 0.000010 0.000010 0.000010 0.000010 0.000010 0.000010 0.000010 0.000010 0.000010 0.000010 0.000010 0.000010 0.000010 0.000010 0.000010 0.000010 0.000010 0.000010 0.000010 0.000010 0.000010 0.000010 0.000010 0.000010 0.000010 0.000010 0.000010 0.000010 0.000010 0.000010 0.000010
0.000010 0.001773 0.000010 0.000010 0.965651 0.006919 0.000010 0.000010 0.000010 0.000010 0.000010 0.000010 0.000010 0.000010 0.001938 0.004089 0.000010 0.000010 0.000010 0.000010 0.000010 0.000010 0.000010 0.000010 0.000010 0.000010 0.000010 0.000010 0.000010 0.000010 0.000010 0.000010 0.000010 0.000010 0.001879 0.000010 0.000010 0.007392 0.000010 0.000010 0.000010 0.000010 0.000010 0.001018 0.000010 0.000010 0.000010 0.000010 0.000010 0.008910 0.000010 0.000010
0.000010 0.000010 0.000010 0.000010 0.920426 0.000010 0.000010 0.000010 0.000010 0.000010 0.000010 0.000010 0.000010 0.020115 0.000010 0.009452 0.000010 0.000010 0.000010 0.000010 0.000010 0.000010 0.000010 0.000010 0.006157 0.000010 0.000010 0.000010 0.000010 0.000010 0.000430 0.017426 0.000010 0.000272 0.022756 0.000010 0.000010 0.000010 0.000010 0.000010 0.002288 0.000010 0.000010 0.000010 0.000010 0.000010 0.000010 0.000010 0.000010 0.000010 0.000259 0.000010
0.000010 0.000010 0.000010 0.001321 0.881524 0.000010 0.000845 0.001598 0.000010 0.000010 0.000010 0.000010 0.000010 0.011796 0.000010 0.000010 0.000010 0.000010 0.000010 0.000010 0.000010 0.000010 0.000010 0.000010 0.000010 0.000010 0.000010 0.000010 0.000010 0.000010 0.008837 0.023456 0.000010 0.039366 0.004456 0.000010 0.008262 0.000010 0.000010 0.000010 0.009417 0.000010 0.000010 0.000010 0.000010 0.000010 0.000010 0.000010 0.000010 0.000010 0.008722 0.000010
0.000010 0.000010 0.000010 0.000010 0.998584 0.000010 0.000010 0.000010 0.000010 0.000010 0.000010 0.000010 0.000010 0.000010 0.000010 0.000010 0.000010 0.000010 0.000010 0.000010 0.000010 0.000010 0.000010 0.000010 0.000916 0.000010 0.000010 0.000010 0.000010 0.000010 0.000010 0.000010 0.000010 0.000010 0.000010 0.000010 0.000010 0.000010 0.000010 0.000010 0.000010 0.000010 0.000010 0.000010 0.000010 0.000010 0.000010 0.000010 0.000010 0.000010 0.000010 0.000010
0.000010 0.000010 0.000010 0.000010 0.960593 0.000010 0.000010 0.000010 0.000010 0.000010 0.000010 0.000010 0.000010 0.000010 0.000010 0.000010 0.000010 0.000010 0.000010 0.000010 0.000010 0.000010 0.000010 0.000010 0.000010 0.000010 0.000010 0.006025 0.000010 0.000010 0.000010 0.000010 0.000010 0.000010 0.032892 0.000010 0.000010 0.000010 0.000010 0.000010 0.000010 0.000010 0.000010 0.000010 0.000010 0.000010 0.000010 0.000010 0.000010 0.000010 0.000010 0.000010
0.000010 0.000010 0.000010 0.000010 0.936840 0.000010 0.000010 0.000010 0.000010 0.000010 0.000010 0.000010 0.000010 0.000010 0.000010 0.000010 0.003592 0.000010 0.000010 0.000010 0.000010 0.000010 0.000010 0.000010 0.011799 0.000010 0.000010 0.000010 0.003707 0.000010 0.000010 0.020212 0.000010 0.000010 0.023390 0.000010 0.000010 0.000010 0.000010 0.000010 0.000010 0.000010 0.000010 0.000010 0.000010 0.000010 0.000010 0.000010 0.000010 0.000010 0.000010 0.000010
0.000010 0.000010 0.000010 0.000010 0.903344 0.000010 0.000010 0.000010 0.000010 0.000010 0.000010 0.000010 0.000010 0.000010 0.000010 0.000010 0.008716 0.000010 0.000010 0.000010 0.000010 0.000010 0.000010 0.000010 0.020079 0.000010 0.000010 0.000010 0.000010 0.000010 0.000010 0.000361 0.000010 0.006668 0.053113 0.000010 0.000010 0.000010 0.000010 0.000010 0.000010 0.000010 0.000010 0.007269 0.000010 0.000010 0.000010 0.000010 0.000010 0.000010 0.000010 0.000010
0.000010 0.000010 0.000010 0.000010 0.963635 0.000010 0.000010 0.000010 0.000010 0.000010 0.000010 0.000010 0.000010 0.000010 0.009760 0.000010 0.000010 0.000010 0.000010 0.000010 0.000010 0.000010 0.000010 0.000010 0.000010 0.000010 0.000010 0.000010 0.010802 0.000010 0.000010 0.002793 0.000010 0.000010 0.000010 0.000010 0.000010 0.000010 0.000010 0.000010 0.000010 0.000010 0.000010 0.012540 0.000010 0.000010 0.000010 0.000010 0.000010 0.000010 0.000010 0.000010
0.000010 0.000010 0.000010 0.000010 0.000010 0.000010 0.000010 0.000010 0.000010 0.000010 0.000010 0.000010 0.000010 0.000010 0.000010 0.000010 0.000010 0.000010 0.000010 0.000010 0.999490 0.000010 0.000010 0.000010 0.000010 0.000010 0.000010 0.000010 0.000010 0.000010 0.000010 0.000010 0.000010 0.000010 0.000010 0.000010 0.000010 0.000010 0.000010 0.000010 0.000010 0.000010 0.000010 0.000010 0.000010 0.000010 0.000010 0.000010 0.000010 0.000010 0.000010 0.000010
0.000010 0.003071 0.000010 0.000010 0.000010 0.000010 0.000010 0.000010 0.000010 0.000010 0.000010 0.000010 0.000010 0.000010 0.000010 0.000010 0.000010 0.000010 0.000010 0.000010 0.913333 0.000010 0.000010 0.000010 0.010731 0.000010 0.000010 0.000010 0.000010 0.000010 0.000010 0.000010 0.000010 0.000010 0.048469 0.000010 0.000010 0.001010 0.000010 0.000010 0.000010 0.000010 0.000010 0.000010 0.000010 0.000010 0.000010 0.000010 0.000010 0.000010 0.022925 0.000010
0.000010 0.000010 0.000010 0.000010 0.000010 0.000010 0.000010 0.000010 0.000010 0.000010 0.000010 0.000010 0.000010 0.000010 0.000010 0.000010 0.000010 0.000010 0.000010 0.000010 0.999490 0.000010 0.000010 0.000010 0.000010 0.000010 0.000010 0.000010 0.000010 0.000010 0.000010 0.000010 0.000010 0.000010 0.000010 0.000010 0.000010 0.000010 0.000010 0.000010 0.000010 0.000010 0.000010 0.000010 0.000010 0.000010 0.000010 0.000010 0.000010 0.000010 0.000010 0.000010
0.000010 0.000010 0.000010 0.000010 0.006543 0.000010 0.000010 0.000010 0.000010 0.000010 0.000010 0.000010 0.000010 0.000010 0.017161 0.000010 0.000010 0.000010 0.000010 0.000010 0.971251 0.000010 0.000010 0.000010 0.004566 0.000010 0.000010 0.000010 0.000010 0.000010 0.000010 0.000010 0.000010 0.000010 0.000010 0.000010 0.000010 0.000010 0.000010 0.000010 0.000010 0.000010 0.000010 0.000010 0.000010 0.000010 0.000010 0.000010 0.000010 0.000010 0.000010 0.000010
0.000010 0.000010 0.000010 0.000010 0.000010 0.000010 0.000010 0.000010 0.000010 0.000010 0.000010 0.000010 0.000010 0.000010 0.000010 0.000010 0.000010 0.000010 0.000010 0.000010 0.989365 0.000010 0.000010 0.000010 0.000010 0.000010 0.000010 0.000010 0.000010 0.000010 0.001090 0.000010 0.000010 0.000010 0.009055 0.000010 0.000010 0.000010 0.000010 0.000010 0.000010 0.000010 0.000010 0.000010 0.000010 0.000010 0.000010 0.000010 0.000010 0.000010 0.000010 0.000010
0.000010 0.000010 0.000010 0.000010 0.000010 0.003635 0.000010 0.000010 0.000010 0.000010 0.000010 0.000010 0.000010 0.014087 0.004733 0.000010 0.000010 0.000010 0.000010 0.000010 0.972653 0.000010 0.000010 0.000010 0.000010 0.000010 0.000010 0.000010 0.000010 0.000010 0.002172 0.000010 0.000010 0.000010 0.002259 0.000010 0.000010 0.000010 0.000010 0.000010 0.000010 0.000010 0.000010 0.000010 0.000010 0.000010 0.000010 0.000010 0.000010 0.000010 0.000010 0.000010
0.000010 0.000010 0.000010 0.000010 0.000010 0.000010 0.000010 0.000010 0.000010 0.000010 0.000010 0.000010 0.000010 0.000010 0.000010 0.000010 0.000010 0.000010 0.000010 0.000010 0.999490 0.000010 0.000010 0.000010 0.000010 0.000010 0.000010 0.000010 0.000010 0.000010 0.000010 0.000010 0.000010 0.000010 0.000010 0.000010 0.000010 0.000010 0.000010 0.000010 0.000010 0.000010 0.000010 0.000010 0.000010 0.000010 0.000010 0.000010 0.000010 0.000010 0.000010 0.000010
0.000010 0.000368 0.000010 0.000010 0.000010 0.000010 0.000010 0.000010 0.000010 0.000010 0.000010 0.000010 0.000010 0.000010 0.000010 0.000010 0.000010 0.000010 0.000010 0.000010 0.999132 0.000010 0.000010 0.000010 0.000010 0.000010 0.000010 0.000010 0.000010 0.000010 0.000010 0.000010 0.000010 0.000010 0.000010 0.000010 0.000010 0.000010 0.000010 0.000010 0.000010 0.000010 0.000010 0.000010 0.000010 0.000010 0.000010 0.000010 0.000010 0.000010 0.000010 0.000010
0.000010 0.000010 0.000010 0.000010 0.000010 0.000010 0.000010 0.000010 0.000010 0.000010 0.000010 0.000010 0.000010 0.000010 0.000010 0.000010 0.000010 0.000010 0.000010 0.000010 0.999490 0.000010 0.000010 0.000010 0.000010 0.000010 0.000010 0.000010 0.000010 0.000010 0.000010 0.000010 0.000010 0.000010 0.000010 0.000010 0.000010 0.000010 0.000010 0.000010 0.000010 0.000010 0.000010 0.000010 0.000010 0.000010 0.000010 0.000010 0.000010 0.000010 0.000010 0.000010
0.000010 0.000010 0.000010 0.000010 0.000010 0.000010 0.000010 0.000010 0.000010 0.000010 0.000010 0.000010 0.000010 0.000010 0.000010 0.000010 0.000010 0.000010 0.000010 0.000010 0.999485 0.000010 0.000010 0.000010 0.000015 0.000010 0.000010 0.000010 0.000010 0.000010 0.000010 0.000010 0.000010 0.000010 0.000010 0.000010 0.000010 0.000010 0.000010 0.000010 0.000010 0.000010 0.000010 0.000010 0.000010 0.000010 0.000010 0.000010 0.000010 0.000010 0.000010 0.000010
0.000010 0.000010 0.000010 0.000010 0.000010 0.000010 0.000010 0.000010 0.000010 0.000010 0.000010 0.000010 0.000010 0.015897 0.000010 0.000010 0.015022 0.000010 0.000010 0.000223 0.951394 0.000010 0.000010 0.000010 0.000010 0.000010 0.000010 0.000010 0.000010 0.000010 0.000010 0.014477 0.000010 0.000010 0.000010 0.000010 0.000010 0.000010 0.000010 0.000010 0.000010 0.000010 0.002528 0.000010 0.000010 0.000010 0.000010 0.000010 0.000010 0.000010 0.000010 0.000010
0.000010 0.000010 0.000010 0.000010 0.000010 0.000010 0.000010 0.000010 0.000010 0.000010 0.000010 0.000010 0.000010 0.002895 0.000010 0.000010 0.007309 0.000010 0.000010 0.000010 0.823299 0.000010 0.000010 0.000010 0.008700 0.003846 0.000010 0.000010 0.000010 0.000010 0.000010 0.000010 0.000010 0.000010 0.030484 0.000010 0.094920 0.000010 0.000010 0.000010 0.000010 0.000010 0.000010 0.015375 0.000010 0.000010 0.000010 0.000010 0.012742 0.000010 0.000010 0.000010
0.000010 0.014610 0.000010 0.000010 0.000010 0.004521 0.000010 0.000010 0.000010 0.000010 0.000010 0.000010 0.000010 0.000010 0.000010 0.000830 0.000010 0.000010 0.000010 0.000010 0.888097 0.000010 0.000010 0.000010 0.022285 0.000010 0.000010 0.000010 0.000010 0.000010 0.000010 0.000010 0.000010 0.000010 0.003266 0.000010 0.000010 0.000010 0.000010 0.000010 0.004451 0.000010 0.000010 0.008533 0.002274 0.000010 0.006671 0.000010 0.012112 0.000010 0.000010 0.031950
0.000010 0.001425 0.000010 0.000010 0.000010 0.000010 0.000010 0.000010 0.000010 0.000010 0.000010 0.000010 0.000010 0.011296 0.000010 0.000010 0.000010 0.000010 0.000010 0.000010 0.897127 0.000010 0.000010 0.000010 0.000010 0.000010 0.000010 0.010062 0.005201 0.000010 0.000010 0.000010 0.000010 0.010618 0.036506 0.000010 0.000010 0.000010 0.000010 0.000010 0.000010 0.000010 0.000010 0.009528 0.014129 0.000010 0.000010 0.000010 0.000010 0.000010 0.000010 0.003689
0.000010 0.000010 0.000010 0.000010 0.000010 0.000010 0.000010 0.000010 0.000010 0.000010 0.000010 0.000010 0.000010 0.000010 0.000010 0.000010 0.000010 0.000010 0.000010 0.000010 0.999490 0.000010 0.000010 0.000010 0.000010 0.000010 0.000010 0.000010 0.000010 0.000010 0.000010 0.000010 0.000010 0.000010 0.000010 0.000010 0.000010 0.000010 0.000010 0.000010 0.000010 0.000010 0.000010 0.000010 0.000010 0.000010 0.000010 0.000010 0.000010 0.000010 0.000010 0.000010
0.000010 0.000010 0.000010 0.000010 0.000010 0.000010 0.000010 0.000010 0.000010 0.000010 0.000010 0.000010 0.000010 0.000010 0.000010 0.000010 0.000010 0.000010 0.000010 0.000010 0.999490 0.000010 0.000010 0.000010 0.000010 0.000010 0.000010 0.000010 0.000010 0.000010 0.000010 0.000010 0.000010 0.000010 0.000010 0.000010 0.000010 0.000010 0.000010 0.000010 0.000010 0.000010 0.000010 0.000010 0.000010 0.000010 0.000010 0.000010 0.000010 0.000010 0.000010 0.000010
0.000010 0.011522 0.000010 0.021934 0.026345 0.000010 0.000010 0.003413 0.000010 0.000010 0.000010 0.000010 0.000010 0.000010 0.000010 0.000010 0.000010 0.000010 0.000010 0.000010 0.886338 0.000010 0.000010 0.000010 0.012387 0.000010 0.000010 0.000010 0.000010 0.000010 0.000010 0.000010 0.000010 0.000010 0.026175 0.000010 0.011445 0.000010 0.000010 0.000010 0.000010 0.000010 0.000010 0.000010 0.000010 0.000010 0.000010 0.000010 0.000010 0.000010 0.000010 0.000010
0.000010 0.000010 0.000010 0.000010 0.000010 0.000010 0.000010 0.000010 0.000010 0.000010 0.000010 0.000010 0.000010 0.000010 0.000010 0.005486 0.000010 0.000010 0.000010 0.000010 0.974059 0.000010 0.000010 0.000010 0.000010 0.000010 0.000010 0.000010 0.000010 0.000010 0.019965 0.000010 0.000010 0.000010 0.000010 0.000010 0.000010 0.000010 0.000010 0.000010 0.000010 0.000010 0.000010 0.000010 0.000010 0.000010 0.000010 0.000010 0.000010 0.000010 0.000010 0.000010
0.000010 0.000010 0.000010 0.000010 0.000010 0.000010 0.000010 0.000010 0.000010 0.000010 0.000010 0.000010 0.000010 0.000010 0.000010 0.000010 0.000010 0.000010 0.000010 0.000010 0.999490 0.000010 0.000010 0.000010 0.000010 0.000010 0.000010 0.000010 0.000010 0.000010 0.000010 0.000010 0.000010 0.000010 0.000010 0.000010 0.000010 0.000010 0.000010 0.000010 0.000010 0.000010 0.000010 0.000010 0.000010 0.000010 0.000010 0.000010 0.000010 0.000010 0.000010 0.000010
0.000010 0.000010 0.000010 0.000010 0.000010 0.000010 0.000010 0.000010 0.000010 0.000010 0.000010 0.000010 0.000010 0.000010 0.000010 0.000010 0.000010 0.000010 0.000010 0.000010 0.999490 0.000010 0.000010 0.000010 0.000010 0.000010 0.000010 0.000010 0.000010 0.000010 0.000010 0.000010 0.000010 0.000010 0.000010 0.000010 0.000010 0.000010 0.000010 0.000010 0.000010 0.000010 0.000010 0.000010 0.000010 0.000010 0.000010 0.000010 0.000010 0.000010 0.000010 0.000010
0.000010 0.046126 0.000010 0.770201 0.000010 0.013282 0.000010 0.011847 0.000010 0.000010 0.000010 0.000010 0.000010 0.026665 0.000010 0.041795 0.000010 0.000010 0.000010 0.000010 0.000010 0.000010 0.000010 0.000010 0.000010 0.000010 0.000010 0.000010 0.000010 0.000010 0.001982 0.001492 0.000010 0.000010 0.000010 0.000010 0.000010 0.000010 0.000010 0.000010 0.003688 0.000010 0.000010 0.000010 0.014030 0.000010 0.000010 0.000010 0.000010 0.003763 0.051025 0.013714
0.000010 0.047774 0.000010 0.661814 0.000010 0.045301 0.000010 0.000010 0.000010 0.000010 0.000010 0.000010 0.000010 0.035696 0.023334 0.047817 0.000010 0.000010 0.000010 0.000751 0.000010 0.002413 0.000010 0.000010 0.000010 0.000010 0.000010 0.000010 0.000010 0.000010 0.044381 0.006470 0.000010 0.000010 0.000010 0.000010 0.000010 0.000010 0.000010 0.000010 0.008722 0.000010 0.004158 0.016096 0.001703 0.000010 0.000010 0.000010 0.015862 0.000010 0.024290 0.013071
0.000010 0.044952 0.000010 0.699594 0.000010 0.001981 0.009589 0.000010 0.000010 0.000010 0.000010 0.000010 0.000010 0.013739 0.000010 0.056378 0.000010 0.000010 0.000010 0.009334 0.000010 0.000010 0.000010 0.000010 0.000010 0.000010 0.000010 0.000010 0.000010 0.000010 0.019887 0.000010 0.000010 0.004521 0.000010 0.000010 0.058417 0.000010 0.000010 0.000010 0.000010 0.000010 0.000010 0.014175 0.002807 0.000010 0.000010 0.000010 0.000010 0.000010 0.054863 0.009382
0.000010 0.040243 0.000010 0.700087 0.000010 0.000647 0.000010 0.000010 0.000010 0.000010 0.000010 0.000010 0.000010 0.005597 0.004330 0.052279 0.011985 0.000010 0.000010 0.005484 0.000010 0.000698 0.000010 0.000010 0.000010 0.000010 0.000010 0.000010 0.000010 0.000010 0.000010 0.000010 0.000010 0.000010 0.000010 0.000010 0.000010 0.000010 0.000010 0.000010 0.000010 0.000010 0.000010 0.000010 0.007551 0.000010 0.005566 0.000010 0.056931 0.000010 0.062168 0.046054
0.000010 0.034980 0.000010 0.681662 0.000010 0.021415 0.008761 0.000010 0.000010 0.000010 0.000010 0.000010 0.000010 0.014639 0.004128 0.052026 0.000010 0.000010 0.000010 0.017837 0.000010 0.000010 0.000010 0.000010 0.000010 0.000010 0.000010 0.000010 0.000010 0.000010 0.040117 0.005798 0.000010 0.000010 0.000010 0.000010 0.016154 0.000010 0.000010 0.000010 0.001915 0.000010 0.007072 0.011013 0.000010 0.000010 0.000010 0.001466 0.046909 0.000010 0.033758 0.000010
0.000010 0.050800 0.000010 0.726603 0.000010 0.000991 0.000010 0.000010 0.000010 0.000010 0.000010 0.000010 0.000010 0.013072 0.001041 0.054989 0.000010 0.000010 0.000010 0.000010 0.000010 0.000010 0.000010 0.000010 0.017438 0.000010 0.000010 0.000010 0.000010 0.000010 0.026949 0.000010 0.000010 0.007092 0.000010 0.000010 0.019909 0.000010 0.000010 0.000010 0.000605 0.000010 0.000010 0.014632 0.003074 0.000010 0.000010 0.000015 0.020108 0.000010 0.040313 0.002019
0.000010 0.033824 0.000010 0.696763 0.000010 0.004229 0.008056 0.005330 0.000010 0.000010 0.000010 0.000010 0.000010 0.030630 0.000010 0.031647 0.000010 0.000010 0.000010 0.023151 0.000010 0.000010 0.000010 0.000010 0.000010 0.000010 0.000010 0.005826 0.000010 0.000010 0.000010 0.000010 0.000010 0.000010 0.000010 0.000010 0.040823 0.000010 0.000010 0.000010 0.008026 0.000010 0.000010 0.016784 0.021272 0.000010 0.000010 0.000010 0.013897 0.000010 0.046209 0.013173
0.000010 0.026186 0.000010 0.684001 0.000010 0.010808 0.007236 0.000010 0.000010 0.000010 0.000010 0.000010 0.000010 0.035257 0.000010 0.047535 0.000010 0.000010 0.000010 0.011280 0.000010 0.007763 0.000010 0.000010 0.003232 0.002302 0.000010 0.000010 0.021566 0.000010 0.028327 0.000010 0.000010 0.000010 0.000010 0.000010 0.009260 0.000010 0.000010 0.000010 0.000010 0.000010 0.000014 0.000010 0.004942 0.000010 0.000010 0.000010 0.032946 0.006799 0.039830 0.020386
0.000010 0.021232 0.000010 0.668919 0.000010 0.021916 0.000010 0.000010 0.000010 0.000010 0.000010 0.000010 0.000010 0.016861 0.001303 0.020497 0.000010 0.000010 0.000010 0.005304 0.000010 0.004343 0.000010 0.000010 0.000010 0.000010 0.000010 0.000010 0.000010 0.000010 0.002080 0.000010 0.000010 0.000010 0.014013 0.000010 0.028053 0.000010 0.000010 0.000010 0.000010 0.000016 0.000010 0.036208 0.000010 0.000010 0.000010 0.000010 0.067602 0.000010 0.073898 0.017394
0.000010 0.022435 0.000010 0.736061 0.000010 0.014675 0.000010 0.000010 0.000010 0.000010 0.000010 0.000010 0.000010 0.014025 0.000010 0.078270 0.000010 0.000010 0.000010 0.000010 0.000010 0.000010 0.000010 0.000010 0.000010 0.000010 0.000010 0.000010 0.000010 0.000010 0.020204 0.000010 0.000010 0.000010 0.000010 0.000010 0.000010 0.000010 0.000010 0.000010 0.000010 0.000010 0.000010 0.028307 0.000010 0.000010 0.000010 0.000010 0.024399 0.003275 0.038125 0.019812
0.000010 0.047612 0.000010 0.688607 0.000010 0.019371 0.006585 0.000010 0.000010 0.000010 0.000010 0.000010 0.000010 0.009411 0.010888 0.034681 0.000010 0.000010 0.000010 0.000010 0.000010 0.000010 0.000010 0.000010 0.008489 0.000010 0.000010 0.001976 0.000010 0.000010 0.032235 0.000010 0.000010 0.000010 0.000010 0.000010 0.000010 0.000010 0.000010 0.000010 0.010525 0.000010 0.000010 0.003831 0.000010 0.000010 0.000010 0.000010 0.044442 0.000010 0.046755 0.034220
0.000010 0.005707 0.000010 0.693425 0.000010 0.021546 0.000010 0.030884 0.000010 0.000010 0.000010 0.000010 0.000010 0.000010 0.015025 0.054393 0.003168 0.000010 0.000010 0.000010 0.000010 0.017109 0.000010 0.000010 0.001564 0.000010 0.000010 0.000010 0.000010 0.000010 0.019223 0.003531 0.000010 0.002167 0.000010 0.000010 0.059193 0.000010 0.000010 0.000010 0.001170 0.000010 0.000010 0.028100 0.000010 0.000010 0.000010 0.000010 0.000010 0.000010 0.030784 0.012662
0.000010 0.032969 0.000010 0.749374 0.000010 0.012505 0.000010 0.000010 0.000010 0.000010 0.000010 0.000010 0.000010 0.034723 0.000010 0.039755 0.000010 0.000010 0.000010 0.000010 0.000010 0.000010 0.000010 0.000010 0.000010 0.000010 0.000010 0.000010 0.000010 0.000010 0.012645 0.000010 0.000010 0.000010 0.000010 0.000010 0.016620 0.000010 0.000010 0.000010 0.009659 0.000463 0.000010 0.000010 0.019246 0.000010 0.000010 0.000010 0.026397 0.004497 0.033916 0.006852
0.000010 0.029432 0.000010 0.678488 0.000010 0.013430 0.004579 0.001156 0.000010 0.000010 0.000010 0.000010 0.000010 0.005645 0.003048 0.038234 0.001561 0.000010 0.000010 0.010719 0.000010 0.012761 0.000010 0.000010 0.000010 0.000010 0.000010 0.000010 0.000010 0.000010 0.004883 0.000010 0.000010 0.006176 0.000010 0.000010 0.042220 0.000010 0.000010 0.000010 0.000010 0.000010 0.000010 0.044827 0.010795 0.000010 0.000010 0.000010 0.026962 0.012864 0.033446 0.018455
0.000010 0.065528 0.000010 0.705935 0.000010 0.026155 0.000010 0.000010 0.000010 0.000010 0.000010 0.000010 0.000010 0.000010 0.000010 0.067600 0.000010 0.000010 0.000010 0.000010 0.000010 0.000010 0.000010 0.000010 0.003199 0.000010 0.000010 0.000010 0.000010 0.000010 0.021103 0.008347 0.000010 0.000010 0.000010 0.000010 0.001036 0.000010 0.000010 0.000010 0.000010 0.000010 0.000010 0.036072 0.004914 0.000010 0.000010 0.000010 0.018205 0.000010 0.027530 0.013986
0.000010 0.058768 0.000010 0.669444 0.000010 0.014267 0.000010 0.000012 0.000010 0.000010 0.000010 0.000010 0.000010 0.011676 0.000010 0.038909 0.002502 0.000010 0.000010 0.007023 0.000010 0.000010 0.000010 0.000010 0.005805 0.009003 0.000010 0.000010 0.000010 0.000010 0.007492 0.000010 0.000010 0.000010 0.000010 0.000010 0.013384 0.000010 0.000010 0.000010 0.002186 0.000010 0.000010 0.030565 0.003029 0.000010 0.001334 0.000010 0.043302 0.004305 0.048827 0.027846
0.000010 0.033467 0.000010 0.729894 0.000010 0.020406 0.000010 0.012364 0.000010 0.000010 0.000010 0.000010 0.000010 0.007703 0.003914 0.052718 0.004257 0.000010 0.000010 0.003755 0.000010 0.004637 0.002517 0.000010 0.000010 0.000010 0.004056 0.000010 0.003485 0.000010 0.000010 0.000010 0.000010 0.000010 0.000010 0.000010 0.017794 0.000010 0.000010 0.000010 0.000010 0.000010 0.000010 0.006085 0.016515 0.000010 0.000010 0.000010 0.025745 0.000010 0.050348 0.000010
0.000010 0.019398 0.000010 0.782123 0.000010 0.004213 0.000251 0.000010 0.000010 0.000010 0.000010 0.000010 0.000010 0.000010 0.000010 0.024957 0.000010 0.000010 0.000010 0.003965 0.000010 0.000010 0.000010 0.000010 0.000010 0.000010 0.000010 0.004782 0.000010 0.000010 0.008780 0.000010 0.000010 0.019047 0.012546 0.000010 0.007898 0.000010 0.000010 0.000010 0.019574 0.000010 0.000010 0.031418 0.012357 0.000010 0.000010 0.014081 0.000010 0.000010 0.034250 0.000010
0.000010 0.026393 0.000010 0.780419 0.000010 0.000010 0.000010 0.003936 0.000010 0.000010 0.000010 0.000010 0.000010 0.013023 0.000010 0.073684 0.000010 0.000010 0.000010 0.000010 0.000010 0.000010 0.000010 0.000010 0.000010 0.000010 0.000010 0.000010 0.000010 0.000010 0.020288 0.000010 0.000010 0.000010 0.000010 0.000010 0.002328 0.000010 0.000010 0.000010 0.007785 0.000010 0.000010 0.019233 0.000010 0.000010 0.000010 0.000010 0.000010 0.000010 0.048294 0.004208
0.000010 0.050057 0.000010 0.747506 0.000010 0.000010 0.003576 0.001806 0.000010 0.000010 0.000010 0.000010 0.000010 0.037441 0.014821 0.022865 0.000010 0.000010 0.000010 0.000010 0.000010 0.000010 0.000010 0.000010 0.000010 0.019046 0.000010 0.000010 0.000588 0.000010 0.023528 0.000010 0.000010 0.004661 0.000010 0.000010 0.000010 0.000010 0.000010 0.000010 0.000010 0.000010 0.000339 0.013375 0.013989 0.000010 0.000010 0.000010 0.009402 0.000010 0.033884 0.002766
0.000010 0.000010 0.000010 0.203399 0.000010 0.045698 0.475538 0.000010 0.000010 0.000010 0.000010 0.000010 0.000010 0.000010 0.000010 0.000010 0.025444 0.000010 0.000010 0.000010 0.000010 0.000513 0.000010 0.000010 0.000010 0.000010 0.000010 0.000010 0.004215 0.000010 0.013071 0.000010 0.000010 0.000010 0.068407 0.000010 0.016326 0.000010 0.000010 0.000010 0.000010 0.014268 0.000010 0.012307 0.000010 0.000010 0.002578 0.000010 0.053030 0.000010 0.020938 0.043898
0.000010 0.011479 0.000010 0.054435 0.000010 0.000010 0.798418 0.000010 0.000010 0.000010 0.000010 0.000010 0.000010 0.032699 0.000010 0.000010 0.000010 0.000010 0.000010 0.000010 0.000010 0.000155 0.000010 0.000010 0.000010 0.000010 0.000010 0.000010 0.007324 0.000010 0.000010 0.000010 0.000010 0.021746 0.000010 0.000010 0.047826 0.000010 0.000010 0.000010 0.000010 0.000010 0.009793 0.002590 0.009259 0.000010 0.000010 0.000010 0.003876 0.000010 0.000010 0.000010
0.000010 0.000010 0.000010 0.000010 0.000010 0.000010 0.999490 0.000010 0.000010 0.000010 0.000010 0.000010 0.000010 0.000010 0.000010 0.000010 0.000010 0.000010 0.000010 0.000010 0.000010 0.000010 0.000010 0.000010 0.000010 0.000010 0.000010 0.000010 0.000010 0.000010 0.000010 0.000010 0.000010 0.000010 0.000010 0.000010 0.000010 0.000010 0.000010 0.000010 0.000010 0.000010 0.000010 0.000010 0.000010 0.000010 0.000010 0.000010 0.000010 0.000010 0.000010 0.000010
0.000010 0.000010 0.000010 0.000010 0.000010 0.000010 0.993999 0.000010 0.000010 0.000010 0.003588 0.000913 0.000010 0.000010 0.000010 0.000010 0.000010 0.000010 0.000010 0.000010 0.000010 0.000010 0.000550 0.000010 0.000010 0.000010 0.000010 0.000010 0.000010 0.000010 0.000010 0.000010 0.000010 0.000010 0.000010 0.000010 0.000010 0.000010 0.000010 0.000010 0.000010 0.000010 0.000480 0.000010 0.000010 0.000010 0.000010 0.000010 0.000010 0.000010 0.000010 0.000010
0.000010 0.000010 0.000010 0.161748 0.000010 0.027901 0.420708 0.018999 0.000010 0.000010 0.000010 0.000010 0.000010 0.004577 0.036010 0.008346 0.000010 0.000010 0.000010 0.000010 0.028180 0.008243 0.000010 0.000010 0.001903 0.000010 0.000010 0.000010 0.025927 0.000010 0.006826 0.001670 0.000010 0.027416 0.069573 0.000010 0.026788 0.000010 0.000010 0.000010 0.008931 0.000010 0.000010 0.041658 0.000010 0.000010 0.000010 0.000010 0.021891 0.000828 0.045078 0.006499
0.000010 0.000010 0.000010 0.000010 0.000010 0.000010 0.999490 0.000010 0.000010 0.000010 0.000010 0.000010 0.000010 0.000010 0.000010 0.000010 0.000010 0.000010 0.000010 0.000010 0.000010 0.000010 0.000010 0.000010 0.000010 0.000010 0.000010 0.000010 0.000010 0.000010 0.000010 0.000010 0.000010 0.000010 0.000010 0.000010 0.000010 0.000010 0.000010 0.000010 0.000010 0.000010 0.000010 0.000010 0.000010 0.000010 0.000010 0.000010 0.000010 0.000010 0.000010 0.000010
0.000010 0.000010 0.000010 0.000010 0.000010 0.000010 0.922194 0.000010 0.000010 0.000010 0.000010 0.000010 0.000010 0.000010 0.000010 0.000010 0.000010 0.000010 0.000010 0.000010 0.000010 0.000010 0.019525 0.000010 0.000010 0.000010 0.000010 0.007764 0.000010 0.000010 0.000010 0.000010 0.000010 0.000010 0.013399 0.000010 0.000010 0.000010 0.000010 0.000010 0.000010 0.000010 0.000010 0.000010 0.018051 0.000010 0.000010 0.001078 0.000010 0.000010 0.000010 0.017539
0.000010 0.013589 0.000010 0.153235 0.000010 0.000010 0.459402 0.000010 0.000010 0.000010 0.000010 0.000010 0.000010 0.002158 0.026050 0.000010 0.004257 0.000010 0.000010 0.000010 0.050375 0.022211 0.000010 0.000010 0.000010 0.005660 0.000010 0.000010 0.018332 0.000010 0.017005 0.013187 0.000010 0.010333 0.043939 0.000010 0.021880 0.000010 0.000010 0.000010 0.000010 0.000010 0.000010 0.034081 0.011725 0.000010 0.000010 0.006335 0.032300 0.000010 0.003424 0.050212
0.000010 0.000010 0.000010 0.000010 0.000010 0.000010 0.999490 0.000010 0.000010 0.000010 0.000010 0.000010 0.000010 0.000010 0.000010 0.000010 0.000010 0.000010 0.000010 0.000010 0.000010 0.000010 0.000010 0.000010 0.000010 0.000010 0.000010 0.000010 0.000010 0.000010 0.000010 0.000010 0.000010 0.000010 0.000010 0.000010 0.000010 0.000010 0.000010 0.000010 0.000010 0.000010 0.000010 0.000010 0.000010 0.000010 0.000010 0.000010 0.000010 0.000010 0.000010 0.000010
0.000010 0.000010 0.000010 0.038399 0.000010 0.000010 0.879235 0.000010 0.000010 0.000010 0.000010 0.000010 0.000010 0.000010 0.005487 0.000010 0.000015 0.000010 0.000010 0.006778 0.000010 0.000010 0.000010 0.000010 0.000010 0.000010 0.000010 0.000010 0.000010 0.000010 0.000010 0.000010 0.000010 0.000010 0.041930 0.000010 0.000607 0.000010 0.000010 0.000010 0.000010 0.000010 0.000010 0.008209 0.006636 0.000010 0.000010 0.000010 0.012284 0.000010 0.000010 0.000010
0.000010 0.000010 0.000010 0.000010 0.000010 0.000010 0.999490 0.000010 0.000010 0.000010 0.000010 0.000010 0.000010 0.000010 0.000010 0.000010 0.000010 0.000010 0.000010 0.000010 0.000010 0.000010 0.000010 0.000010 0.000010 0.000010 0.000010 0.000010 0.000010 0.000010 0.000010 0.000010 0.000010 0.000010 0.000010 0.000010 0.000010 0.000010 0.000010 0.000010 0.000010 0.000010 0.000010 0.000010 0.000010 0.000010 0.000010 0.000010 0.000010 0.000010 0.000010 0.000010
0.000010 0.000017 0.000010 0.016210 0.000010 0.000010 0.761177 0.000010 0.000010 0.000010 0.000010 0.000010 0.000010 0.000688 0.000010 0.010122 0.000010 0.000010 0.000010 0.000010 0.000010 0.004712 0.000010 0.000010 0.005673 0.000010 0.000010 0.000010 0.016256 0.000010 0.000010 0.000010 0.000010 0.010515 0.051883 0.000010 0.009502 0.000010 0.000010 0.000010 0.000010 0.000010 0.002716 0.015905 0.000010 0.000010 0.000010 0.000010 0.053511 0.004301 0.011497 0.024964
0.000010 0.000010 0.000010 0.200238 0.000010 0.024465 0.498280 0.000010 0.000010 0.000010 0.000010 0.000010 0.000010 0.000010 0.000010 0.000010 0.008770 0.000010 0.000010 0.026908 0.006441 0.026772 0.000010 0.000010 0.025634 0.000010 0.000010 0.000010 0.009851 0.000010 0.000010 0.018834 0.000010 0.003094 0.042331 0.000010 0.058196 0.006221 0.000010 0.000010 0.000010 0.000010 0.008090 0.018608 0.005022 0.000010 0.000010 0.000010 0.000010 0.000010 0.000010 0.011905
0.000010 0.000010 0.000010 0.013395 0.000010 0.000010 0.774413 0.001212 0.000010 0.010069 0.000010 0.000010 0.000010 0.002604 0.000010 0.007513 0.011161 0.000010 0.000010 0.000010 0.014039 0.015686 0.000010 0.010527 0.000010 0.000010 0.000010 0.000010 0.000010 0.012213 0.002413 0.000010 0.000010 0.000010 0.035780 0.000010 0.027190 0.014542 0.000010 0.000010 0.000010 0.000010 0.000010 0.015197 0.000010 0.000010 0.000010 0.000010 0.007614 0.000010 0.014098 0.010003
0.000010 0.009565 0.004245 0.133058 0.021883 0.000010 0.453728 0.008402 0.000010 0.000010 0.000010 0.000010 0.000010 0.000010 0.002131 0.009664 0.019363 0.012089 0.000010 0.003259 0.000010 0.009695 0.000010 0.000010 0.014094 0.001686 0.000010 0.000154 0.048421 0.003505 0.000010 0.000010 0.006761 0.008911 0.075100 0.000010 0.015008 0.000010 0.005665 0.000010 0.000010 0.000010 0.003434 0.037056 0.000010 0.000010 0.000010 0.007307 0.017486 0.004759 0.015064 0.048277
0.000010 0.000010 0.000010 0.161457 0.008180 0.007766 0.434794 0.024917 0.000010 0.000010 0.000010 0.000010 0.000010 0.026434 0.016646 0.001251 0.006311 0.000010 0.000010 0.000010 0.024990 0.040134 0.000010 0.032580 0.000010 0.000010 0.000010 0.000010 0.000010 0.000010 0.000010 0.000010 0.000010 0.027622 0.068088 0.000010 0.023062 0.000010 0.000090 0.000010 0.000010 0.000378 0.001281 0.014304 0.006367 0.000010 0.000010 0.000010 0.042146 0.000010 0.023278 0.007633
0.000010 0.006595 0.000010 0.189159 0.007200 0.015658 0.408452 0.004863 0.023164 0.000010 0.000010 0.000010 0.016473 0.008393 0.018872 0.007771 0.004777 0.000010 0.000010 0.000010 0.041202 0.020017 0.000010 0.000040 0.000010 0.000010 0.000010 0.000010 0.000010 0.000010 0.030132 0.000010 0.000051 0.000010 0.070213 0.000010 0.063997 0.000010 0.000010 0.000010 0.007537 0.000010 0.000010 0.027133 0.000010 0.010826 0.000010 0.000010 0.000010 0.000109 0.000010 0.017086
0.014216 0.021648 0.000010 0.083245 0.000010 0.004409 0.650998 0.013866 0.000010 0.000010 0.000010 0.000010 0.000010 0.000010 0.009807 0.008391 0.000010 0.000010 0.000010 0.000010 0.034295 0.000010 0.000010 0.000010 0.008340 0.000010 0.000010 0.000010 0.000010 0.000010 0.000010 0.000010 0.000010 0.000010 0.056204 0.000015 0.000010 0.023398 0.000010 0.000010 0.000010 0.000010 0.000010 0.029715 0.000010 0.004459 0.000010 0.000010 0.026495 0.000010 0.010148 0.000010
0.000010 0.000010 0.000010 0.204111 0.010367 0.010217 0.431581 0.000010 0.000010 0.000010 0.000010 0.000010 0.000010 0.035059 0.007724 0.024254 0.032905 0.000010 0.000010 0.004487 0.026356 0.016109 0.000010 0.000010 0.000010 0.000010 0.000010 0.000010 0.031050 0.000010 0.000010 0.000010 0.000010 0.000010 0.098604 0.000010 0.000010 0.000010 0.000010 0.000010 0.001529 0.000010 0.002848 0.000010 0.000552 0.000010 0.000010 0.000010 0.010197 0.000010 0.021792 0.029925
0.000010 0.000010 0.000010 0.000010 0.000010 0.000010 0.999490 0.000010 0.000010 0.000010 0.000010 0.000010 0.000010 0.000010 0.000010 0.000010 0.000010 0.000010 0.000010 0.000010 0.000010 0.000010 0.000010 0.000010 0.000010 0.000010 0.000010 0.000010 0.000010 0.000010 0.000010 0.000010 0.000010 0.000010 0.000010 0.000010 0.000010 0.000010 0.000010 0.000010 0.000010 0.000010 0.000010 0.000010 0.000010 0.000010 0.000010 0.000010 0.000010 0.000010 0.000010 0.000010
0.000010 0.004077 0.000010 0.041187 0.000010 0.000010 0.005764 0.000010 0.000010 0.000010 0.000010 0.000010 0.000010 0.000010 0.070169 0.007308 0.056603 0.000010 0.000010 0.000010 0.000010 0.000010 0.000010 0.000010 0.000010 0.000010 0.000010 0.000010 0.000010 0.000010 0.000010 0.000010 0.000010 0.000010 0.000010 0.000010 0.690617 0.000010 0.000010 0.000010 0.000010 0.000010 0.000010 0.000010 0.005722 0.000010 0.000010 0.000010 0.023454 0.000010 0.000010 0.094680
0.000010 0.003807 0.000010 0.000010 0.000010 0.000010 0.000010 0.000010 0.000010 0.000010 0.000010 0.000010 0.000010 0.000010 0.101440 0.000010 0.031757 0.000010 0.000010 0.000010 0.000010 0.000010 0.000010 0.000010 0.000010 0.000010 0.000010 0.000010 0.000010 0.000010 0.000010 0.000010 0.000010 0.000010 0.000010 0.000010 0.839980 0.000010 0.000010 0.000010 0.000010 0.000010 0.000010 0.000010 0.000010 0.000010 0.000010 0.000010 0.000010 0.000010 0.000010 0.022546
0.000010 0.000010 0.000010 0.004755 0.000010 0.000010 0.000010 0.009221 0.000010 0.000010 0.000010 0.000010 0.000010 0.000010 0.071187 0.000010 0.021002 0.000010 0.000010 0.000010 0.000010 0.000010 0.000010 0.000010 0.000010 0.000010 0.000010 0.003833 0.000010 0.000010 0.000010 0.000010 0.000010 0.000010 0.000010 0.000010 0.751210 0.000010 0.000010 0.000010 0.000010 0.000010 0.000010 0.000010 0.000010 0.000010 0.000010 0.000010 0.041441 0.000010 0.000010 0.096910
0.000010 0.000010 0.000010 0.029593 0.004772 0.000010 0.012484 0.000010 0.000010 0.000010 0.000010 0.000010 0.000010 0.000010 0.135893 0.000010 0.034916 0.000010 0.000010 0.000010 0.012657 0.000010 0.000010 0.000010 0.000010 0.000010 0.000010 0.000010 0.000010 0.000010 0.000010 0.000010 0.000010 0.000010 0.000650 0.000010 0.616337 0.000010 0.000010 0.000010 0.000010 0.000010 0.000010 0.042494 0.000010 0.000010 0.000010 0.000010 0.005872 0.002998 0.011808 0.089136
0.000010 0.000010 0.000010 0.000010 0.000010 0.000010 0.000010 0.001225 0.000010 0.000010 0.000010 0.000010 0.000010 0.016177 0.111136 0.000010 0.000010 0.000010 0.000010 0.000010 0.000010 0.000010 0.000010 0.000010 0.000010 0.000010 0.000010 0.000010 0.000010 0.000010 0.000010 0.000010 0.000010 0.000010 0.000010 0.000010 0.738444 0.000010 0.000010 0.000010 0.000010 0.000010 0.001096 0.002823 0.000010 0.000010 0.000010 0.000010 0.033493 0.000010 0.000010 0.095167
0.000010 0.000010 0.000010 0.058220 0.000010 0.000010 0.011512 0.000010 0.000010 0.000010 0.000010 0.000010 0.000010 0.003064 0.108785 0.000010 0.045723 0.000010 0.000010 0.000010 0.000448 0.000010 0.000010 0.000010 0.002353 0.000010 0.000010 0.000010 0.000010 0.000010 0.000010 0.000010 0.000010 0.000010 0.000010 0.000010 0.569422 0.000010 0.000010 0.000010 0.000010 0.000010 0.000010 0.030913 0.000010 0.000010 0.000010 0.000010 0.047546 0.000010 0.000010 0.121605
0.000010 0.000010 0.000010 0.000010 0.000010 0.000010 0.000010 0.000010 0.000010 0.000010 0.000010 0.000010 0.000010 0.000010 0.055287 0.000010 0.000010 0.000010 0.000010 0.000010 0.000010 0.000010 0.000010 0.000010 0.000010 0.000010 0.000010 0.000010 0.000010 0.000010 0.000010 0.000010 0.000010 0.000010 0.000010 0.000010 0.940572 0.000010 0.000010 0.000010 0.000010 0.000010 0.000010 0.000010 0.000010 0.000010 0.000010 0.000010 0.000010 0.000010 0.000010 0.003651
0.000010 0.000010 0.000010 0.000010 0.000010 0.000010 0.000010 0.002762 0.000010 0.000010 0.000010 0.000010 0.000010 0.000010 0.069296 0.000010 0.023496 0.000010 0.000010 0.000010 0.000010 0.000010 0.000010 0.000010 0.000010 0.000010 0.000010 0.000010 0.000010 0.000010 0.003529 0.000010 0.000010 0.000010 0.000010 0.000010 0.834359 0.000010 0.000010 0.000010 0.000010 0.010900 0.000010 0.000731 0.000010 0.000010 0.000010 0.000010 0.000010 0.000010 0.000010 0.054488
0.000010 0.000010 0.000010 0.000010 0.000010 0.000010 0.000010 0.000010 0.000010 0.000010 0.000010 0.000010 0.000010 0.000010 0.000010 0.000010 0.000010 0.000010 0.000010 0.000010 0.000010 0.000010 0.000010 0.000010 0.000010 0.000010 0.000010 0.000010 0.000010 0.000010 0.000010 0.000010 0.000010 0.000010 0.000010 0.000010 0.999490 0.000010 0.000010 0.000010 0.000010 0.000010 0.000010 0.000010 0.000010 0.000010 0.000010 0.000010 0.000010 0.000010 0.000010 0.000010
0.000010 0.009458 0.000010 0.000010 0.000010 0.000010 0.000010 0.000010 0.000010 0.000010 0.000010 0.000010 0.000010 0.000010 0.084727 0.000010 0.035578 0.000010 0.000010 0.000010 0.000010 0.000010 0.000010 0.000010 0.000010 0.000010 0.000010 0.000010 0.000010 0.000010 0.000010 0.000010 0.000010 0.000010 0.000010 0.000010 0.733639 0.000010 0.000010 0.000010 0.003641 0.000010 0.000010 0.044879 0.000010 0.000010 0.000010 0.002678 0.035691 0.000010 0.000731 0.048559
0.000010 0.000010 0.000010 0.000010 0.000010 0.000010 0.000010 0.000010 0.000010 0.000010 0.000010 0.000010 0.000010 0.003434 0.090795 0.000010 0.034850 0.000010 0.000010 0.000010 0.000010 0.000010 0.000010 0.000010 0.000010 0.000010 0.000010 0.000010 0.000010 0.000010 0.000010 0.000010 0.000010 0.000010 0.000010 0.000010 0.731307 0.000010 0.000010 0.000010 0.000010 0.000010 0.000010 0.000010 0.000628 0.000010 0.000010 0.000010 0.058086 0.000010 0.000010 0.080450
0.000010 0.000010 0.000010 0.000010 0.000010 0.000010 0.000010 0.000010 0.000010 0.000010 0.000010 0.000010 0.000010 0.002590 0.095080 0.000010 0.000010 0.000010 0.000010 0.000010 0.000010 0.000010 0.000010 0.000010 0.000010 0.000010 0.000010 0.000010 0.000010 0.000010 0.000010 0.000010 0.000010 0.000010 0.000010 0.000010 0.818056 0.000010 0.000010 0.000010 0.007951 0.000010 0.003027 0.000010 0.000010 0.000010 0.000010 0.000010 0.000010 0.000010 0.000010 0.072837
0.000010 0.000010 0.000010 0.000010 0.000010 0.000010 0.000010 0.000010 0.000010 0.000010 0.000010 0.000010 0.000010 0.000010 0.071425 0.000010 0.009908 0.000010 0.000010 0.000010 0.000010 0.000010 0.000010 0.000010 0.000010 0.000010 0.000010 0.000010 0.000010 0.000010 0.000010 0.000010 0.000010 0.000010 0.000010 0.000010 0.839255 0.000010 0.000010 0.000010 0.000010 0.000010 0.000010 0.000010 0.000010 0.000010 0.000010 0.000010 0.004533 0.000010 0.000010 0.074409
0.000010 0.000010 0.000010 0.000010 0.000010 0.000010 0.000010 0.000010 0.000010 0.000010 0.000010 0.000010 0.000010 0.000010 0.061403 0.000010 0.000010 0.000010 0.000010 0.000010 0.000010 0.000010 0.000010 0.000010 0.000010 0.000010 0.000010 0.000255 0.000010 0.000010 0.000010 0.000010 0.000010 0.000010 0.000010 0.000010 0.928466 0.000010 0.000010 0.000010 0.000010 0.000010 0.000010 0.000010 0.000010 0.000010 0.000010 0.000010 0.000010 0.000010 0.000010 0.009396
0.000010 0.000010 0.000010 0.000010 0.000010 0.000010 0.000010 0.000010 0.000010 0.000010 0.000010 0.000010 0.000010 0.000010 0.066789 0.000010 0.035822 0.000010 0.000010 0.000010 0.000010 0.000010 0.000010 0.000010 0.001953 0.000010 0.000010 0.000010 0.000010 0.000010 0.000010 0.000010 0.000010 0.000010 0.000010 0.000010 0.774166 0.000010 0.000010 0.000010 0.015864 0.000010 0.001677 0.017819 0.007794 0.000010 0.000010 0.000010 0.001830 0.000010 0.017170 0.058708
0.000010 0.000010 0.000010 0.000010 0.000010 0.000010 0.000010 0.000010 0.000010 0.000010 0.000010 0.000010 0.000010 0.000010 0.060818 0.001975 0.013535 0.000010 0.000010 0.000010 0.000010 0.000010 0.000010 0.000010 0.000010 0.000010 0.000010 0.000010 0.000010 0.000010 0.003892 0.000010 0.000010 0.000010 0.000010 0.000010 0.773450 0.000010 0.000010 0.000010 0.000010 0.000010 0.000010 0.027473 0.000010 0.000010 0.000010 0.000010 0.025037 0.008076 0.000010 0.085314
0.000010 0.000010 0.000010 0.015135 0.000010 0.010685 0.000010 0.000010 0.000010 0.000010 0.000010 0.000010 0.000010 0.000010 0.059382 0.000010 0.000016 0.000010 0.000010 0.000010 0.000010 0.000010 0.000010 0.000010 0.000010 0.000010 0.000010 0.000010 0.000010 0.000010 0.000010 0.000010 0.000010 0.000010 0.000010 0.000010 0.861353 0.000010 0.000010 0.000010 0.000010 0.000010 0.000010 0.000010 0.000010 0.000010 0.000010 0.000010 0.023987 0.000010 0.000010 0.028993
0.000010 0.000010 0.000010 0.002575 0.000010 0.000010 0.005832 0.000010 0.000010 0.000010 0.000010 0.000010 0.000010 0.002461 0.074923 0.000010 0.028205 0.000010 0.000010 0.000010 0.000010 0.000010 0.000010 0.000010 0.000010 0.000010 0.000010 0.000010 0.000010 0.000010 0.000010 0.000010 0.000010 0.000010 0.000010 0.000010 0.732198 0.000010 0.000010 0.000010 0.000010 0.000010 0.000010 0.033321 0.000010 0.000010 0.000010 0.000010 0.016276 0.009653 0.018090 0.076056
0.000010 0.000010 0.000010 0.000010 0.000010 0.000010 0.007418 0.000010 0.000010 0.000010 0.000010 0.000010 0.000010 0.000010 0.028083 0.003021 0.000010 0.000010 0.000010 0.000010 0.000010 0.000010 0.000010 0.000010 0.000010 0.001802 0.000010 0.000010 0.000010 0.000010 0.000010 0.000010 0.000010 0.000010 0.000010 0.000010 0.935819 0.000010 0.000010 0.000010 0.009332 0.000010 0.000010 0.000010 0.000010 0.000010 0.000010 0.000010 0.000010 0.000010 0.000010 0.014074
0.000010 0.000010 0.000010 0.000010 0.000010 0.000010 0.000010 0.000010 0.000010 0.000010 0.000010 0.000010 0.000010 0.000010 0.025720 0.000010 0.023555 0.000010 0.000010 0.000010 0.038466 0.000010 0.000010 0.000010 0.000010 0.010815 0.000010 0.000010 0.000010 0.000010 0.000010 0.000010 0.000010 0.000010 0.000010 0.000010 0.818923 0.000010 0.000010 0.000010 0.000010 0.000010 0.000010 0.000010 0.000010 0.000010 0.000010 0.000010 0.000010 0.000010 0.000010 0.082062
0.000010 0.000010 0.000010 0.000010 0.000010 0.000010 0.000010 0.000010 0.000010 0.000010 0.000010 0.000010 0.000010 0.000010 0.000010 0.000010 0.000010 0.000010 0.000010 0.000010 0.000010 0.000010 0.000010 0.000010 0.000010 0.000010 0.000010 0.000010 0.000010 0.000010 0.000010 0.000010 0.000010 0.000010 0.000010 0.000010 0.000010 0.000010 0.000010 0.000010 0.999490 0.000010 0.000010 0.000010 0.000010 0.000010 0.000010 0.000010 0.000010 0.000010 0.000010 0.000010
0.000010 0.000010 0.000010 0.000010 0.000010 0.000010 0.000010 0.000010 0.000010 0.000010 0.000010 0.000010 0.000010 0.000010 0.000010 0.000010 0.000010 0.000010 0.000010 0.000010 0.000010 0.000010 0.000010 0.000010 0.000010 0.000010 0.000010 0.000010 0.000010 0.000010 0.000010 0.000010 0.000010 0.000010 0.000010 0.000010 0.000010 0.000010 0.000010 0.000010 0.999490 0.000010 0.000010 0.000010 0.000010 0.000010 0.000010 0.000010 0.000010 0.000010 0.000010 0.000010
0.000010 0.000010 0.000010 0.000010 0.000010 0.000010 0.000010 0.000010 0.000010 0.000010 0.000010 0.000010 0.000010 0.000010 0.000010 0.000010 0.000010 0.000010 0.000010 0.000010 0.000010 0.000010 0.000010 0.000010 0.000010 0.000020 0.000010 0.000010 0.000010 0.000010 0.000010 0.000010 0.000010 0.000010 0.000010 0.000010 0.000010 0.000010 0.000010 0.000010 0.999480 0.000010 0.000010 0.000010 0.000010 0.000010 0.000010 0.000010 0.000010 0.000010 0.000010 0.000010
0.000010 0.015047 0.000010 0.000010 0.000326 0.001369 0.000010 0.272312 0.000010 0.000010 0.000010 0.000010 0.000010 0.019616 0.021257 0.000010 0.011235 0.000010 0.000010 0.008137 0.000010 0.026215 0.000010 0.000010 0.000010 0.000010 0.000010 0.000010 0.064632 0.000010 0.000010 0.000010 0.000010 0.018755 0.056291 0.000010 0.010419 0.000010 0.000010 0.000010 0.459570 0.000010 0.000010 0.000924 0.000010 0.000010 0.000010 0.001057 0.000010 0.001588 0.010908 0.000010
0.000010 0.000010 0.000010 0.000010 0.000010 0.000010 0.000010 0.260782 0.000010 0.000010 0.000010 0.000010 0.000010 0.000010 0.008863 0.000010 0.000010 0.000010 0.000010 0.000010 0.000010 0.000010 0.000010 0.000010 0.023866 0.000010 0.000010 0.000010 0.000010 0.000010 0.006169 0.000010 0.000010 0.025915 0.061073 0.000010 0.000010 0.000010 0.000010 0.000010 0.601115 0.000010 0.000010 0.009674 0.000010 0.000010 0.000010 0.000010 0.000010 0.000010 0.000010 0.002114
0.000010 0.000010 0.000010 0.000010 0.000010 0.000010 0.000010 0.259618 0.000010 0.000010 0.000010 0.000010 0.000010 0.000010 0.000010 0.000010 0.000010 0.000010 0.000010 0.000010 0.000010 0.000010 0.000010 0.000010 0.000010 0.000010 0.000010 0.000010 0.000010 0.000010 0.000010 0.000010 0.000010 0.000010 0.041115 0.000010 0.000010 0.000010 0.000010 0.000010 0.691057 0.000010 0.000010 0.007730 0.000010 0.000010 0.000010 0.000010 0.000010 0.000010 0.000010 0.000010
0.000010 0.000010 0.000010 0.000010 0.000010 0.000010 0.000010 0.059739 0.000010 0.000010 0.000010 0.000010 0.000010 0.000010 0.000010 0.000010 0.000010 0.000010 0.000010 0.000010 0.000010 0.000010 0.000010 0.000010 0.000010 0.000010 0.000010 0.000010 0.000010 0.000010 0.000010 0.000010 0.000010 0.000010 0.000010 0.000010 0.000010 0.000010 0.000010 0.000010 0.939761 0.000010 0.000010 0.000010 0.000010 0.000010 0.000010 0.000010 0.000010 0.000010 0.000010 0.000010
0.000010 0.000010 0.000010 0.000010 0.000010 0.000010 0.000010 0.000010 0.000010 0.000010 0.000010 0.000010 0.000010 0.000010 0.000010 0.000010 0.000010 0.000010 0.000010 0.000010 0.000010 0.000010 0.000010 0.000010 0.000010 0.000010 0.000010 0.000010 0.000010 0.000010 0.000010 0.000010 0.000010 0.000010 0.000010 0.000010 0.000010 0.000010 0.000010 0.000010 0.999490 0.000010 0.000010 0.000010 0.000010 0.000010 0.000010 0.000010 0.000010 0.000010 0.000010 0.000010
0.000010 0.000010 0.000010 0.000010 0.000010 0.000010 0.000010 0.000010 0.000010 0.000010 0.000010 0.000010 0.000010 0.000010 0.000010 0.000010 0.000010 0.000010 0.000010 0.000010 0.000010 0.000010 0.000010 0.000010 0.000010 0.000010 0.000010 0.000010 0.000010 0.000010 0.000010 0.000010 0.000010 0.000010 0.000010 0.000010 0.000010 0.000010 0.000015 0.000010 0.999485 0.000010 0.000010 0.000010 0.000010 0.000010 0.000010 0.000010 0.000010 0.000010 0.000010 0.000010
0.000010 0.000010 0.000010 0.000010 0.000010 0.000010 0.000010 0.000010 0.000010 0.000010 0.000010 0.000010 0.000010 0.000010 0.000010 0.000010 0.000010 0.000010 0.000010 0.000010 0.000010 0.000010 0.000010 0.000010 0.000010 0.000010 0.000010 0.000010 0.000010 0.000011 0.000010 0.000010 0.000010 0.000010 0.000010 0.000010 0.000010 0.000010 0.000010 0.000010 0.999489 0.000010 0.000010 0.000010 0.000010 0.000010 0.000010 0.000010 0.000010 0.000010 0.000010 0.000010
0.000010 0.000010 0.000010 0.000010 0.000010 0.000010 0.000010 0.000010 0.000010 0.000010 0.000010 0.000010 0.000010 0.000010 0.000010 0.000010 0.000010 0.000010 0.000010 0.000010 0.000010 0.000010 0.000010 0.000010 0.000010 0.000010 0.000010 0.000010 0.000010 0.000010 0.000010 0.000010 0.000010 0.000010 0.000010 0.000010 0.000010 0.000010 0.000010 0.000010 0.999490 0.000010 0.000010 0.000010 0.000010 0.000010 0.000010 0.000010 0.000010 0.000010 0.000010 0.000010
0.000010 0.000010 0.000010 0.000010 0.000010 0.000010 0.000010 0.000010 0.000010 0.000010 0.000010 0.000010 0.000010 0.000010 0.000010 0.000010 0.000010 0.000010 0.000010 0.000010 0.000010 0.000010 0.000010 0.000010 0.000010 0.000010 0.000010 0.000010 0.000010 0.000010 0.000010 0.000010 0.000010 0.000010 0.000010 0.000010 0.000010 0.000010 0.000012 0.000010 0.999488 0.000010 0.000010 0.000010 0.000010 0.000010 0.000010 0.000010 0.000010 0.000010 0.000010 0.000010
0.000010 0.000010 0.000010 0.000010 0.000010 0.000010 0.000010 0.782116 0.000010 0.000010 0.000010 0.000010 0.000010 0.000010 0.000010 0.000010 0.000010 0.000010 0.000010 0.000010 0.000010 0.000010 0.000010 0.000010 0.000010 0.000010 0.000010 0.000010 0.000010 0.000010 0.000010 0.000010 0.000010 0.000010 0.000010 0.000010 0.000010 0.000010 0.000010 0.000010 0.160918 0.000014 0.007536 0.000010 0.000010 0.000010 0.042142 0.000010 0.000010 0.006815 0.000010 0.000010
0.000010 0.000010 0.000010 0.000010 0.000010 0.000010 0.000010 0.653771 0.000010 0.000010 0.000010 0.000010 0.000010 0.000010 0.000010 0.000010 0.000010 0.000010 0.000010 0.000010 0.000010 0.000010 0.000010 0.000010 0.000010 0.009608 0.000010 0.000010 0.000010 0.000010 0.000010 0.000010 0.000010 0.000010 0.000010 0.000010 0.000010 0.000010 0.000010 0.000010 0.186591 0.000010 0.012633 0.000010 0.000010 0.000010 0.136927 0.000010 0.000010 0.000010 0.000010 0.000010
0.000010 0.000010 0.000010 0.000010 0.000010 0.000010 0.000010 0.863506 0.000010 0.000010 0.000010 0.000010 0.000010 0.000010 0.000010 0.000010 0.000010 0.000010 0.000010 0.000010 0.000010 0.000010 0.000010 0.000010 0.000010 0.000010 0.000010 0.000010 0.000010 0.000010 0.000010 0.000010 0.000010 0.000010 0.000010 0.000010 0.000010 0.000010 0.000010 0.000010 0.135994 0.000010 0.000010 0.000010 0.000010 0.000010 0.000010 0.000010 0.000010 0.000010 0.000010 0.000010
0.000010 0.000010 0.000010 0.000010 0.000010 0.000010 0.000010 0.867117 0.000010 0.000010 0.000010 0.000010 0.000010 0.000010 0.000010 0.000010 0.000010 0.000010 0.000010 0.000010 0.000010 0.000010 0.000010 0.000010 0.000010 0.000010 0.000010 0.000010 0.000010 0.000010 0.000010 0.000010 0.000010 0.000010 0.000010 0.000010 0.000010 0.000010 0.000010 0.000010 0.132383 0.000010 0.000010 0.000010 0.000010 0.000010 0.000010 0.000010 0.000010 0.000010 0.000010 0.000010
0.000010 0.000010 0.000010 0.000010 0.000010 0.000010 0.000010 0.910231 0.000010 0.000010 0.000010 0.000010 0.000010 0.000010 0.000010 0.000010 0.000010 0.000010 0.000010 0.000010 0.000010 0.000010 0.000010 0.000010 0.000010 0.000010 0.000010 0.000010 0.000010 0.000010 0.000010 0.000010 0.000010 0.000010 0.000010 0.000010 0.000010 0.000010 0.000010 0.000010 0.089269 0.000010 0.000010 0.000010 0.000010 0.000010 0.000010 0.000010 0.000010 0.000010 0.000010 0.000010
0.000010 0.000010 0.000010 0.000010 0.000010 0.000010 0.000010 0.706678 0.000010 0.000010 0.000010 0.000010 0.000010 0.000010 0.000010 0.000010 0.000010 0.000010 0.000010 0.000010 0.000010 0.000010 0.000010 0.000010 0.000010 0.000010 0.000010 0.009698 0.000010 0.000010 0.000010 0.000010 0.000010 0.000010 0.000010 0.000010 0.000010 0.000010 0.000010 0.000010 0.184213 0.000010 0.008260 0.000010 0.000010 0.000010 0.090680 0.000010 0.000010 0.000010 0.000010 0.000010
0.000010 0.000010 0.000010 0.000010 0.000010 0.000010 0.000010 0.999490 0.000010 0.000010 0.000010 0.000010 0.000010 0.000010 0.000010 0.000010 0.000010 0.000010 0.000010 0.000010 0.000010 0.000010 0.000010 0.000010 0.000010 0.000010 0.000010 0.000010 0.000010 0.000010 0.000010 0.000010 0.000010 0.000010 0.000010 0.000010 0.000010 0.000010 0.000010 0.000010 0.000010 0.000010 0.000010 0.000010 0.000010 0.000010 0.000010 0.000010 0.000010 0.000010 0.000010 0.000010
0.000010 0.000010 0.000010 0.000010 0.000010 0.000010 0.000010 0.999490 0.000010 0.000010 0.000010 0.000010 0.000010 0.000010 0.000010 0.000010 0.000010 0.000010 0.000010 0.000010 0.000010 0.000010 0.000010 0.000010 0.000010 0.000010 0.000010 0.000010 0.000010 0.000010 0.000010 0.000010 0.000010 0.000010 0.000010 0.000010 0.000010 0.000010 0.000010 0.000010 0.000010 0.000010 0.000010 0.000010 0.000010 0.000010 0.000010 0.000010 0.000010 0.000010 0.000010 0.000010
0.000010 0.000010 0.000010 0.000010 0.120705 0.000010 0.000010 0.000010 0.000010 0.000010 0.000010 0.000010 0.000010 0.000010 0.000010 0.000010 0.000010 0.000010 0.000010 0.000010 0.000010 0.000010 0.000010 0.000010 0.000010 0.004628 0.000010 0.000010 0.000010 0.000010 0.000010 0.000010 0.000010 0.000010 0.013161 0.000010 0.000010 0.000010 0.000010 0.000010 0.000010 0.000010 0.000010 0.861026 0.000010 0.000010 0.000010 0.000010 0.000010 0.000010 0.000010 0.000010
0.000010 0.000010 0.000010 0.000010 0.020172 0.000010 0.000010 0.000010 0.000010 0.000010 0.000010 0.000010 0.000010 0.000022 0.000010 0.000010 0.000010 0.000010 0.000010 0.000010 0.000010 0.000010 0.000010 0.000010 0.008719 0.000010 0.000010 0.000010 0.000010 0.000010 0.000010 0.000010 0.000010 0.009794 0.012548 0.000010 0.000010 0.000010 0.000010 0.000010 0.000010 0.000010 0.000010 0.948285 0.000010 0.000010 0.000010 0.000010 0.000010 0.000010 0.000010 0.000010
0.000010 0.000010 0.000010 0.000010 0.090164 0.000010 0.000010 0.000010 0.000010 0.000010 0.000010 0.000010 0.000010 0.001284 0.000010 0.000010 0.000010 0.000010 0.000010 0.000010 0.000010 0.000010 0.000010 0.000010 0.000010 0.000010 0.000010 0.000010 0.000010 0.000010 0.000010 0.000010 0.000010 0.000010 0.000010 0.000010 0.000010 0.000010 0.000010 0.000010 0.000010 0.000010 0.000010 0.908062 0.000010 0.000010 0.000010 0.000010 0.000010 0.000010 0.000010 0.000010
0.000010 0.000010 0.000010 0.000010 0.000010 0.000010 0.000010 0.000010 0.000010 0.000010 0.000010 0.000010 0.000010 0.085265 0.001920 0.021457 0.000010 0.000010 0.000010 0.000010 0.000010 0.000010 0.000010 0.000010 0.000010 0.000010 0.000010 0.000010 0.000010 0.000010 0.000010 0.000010 0.000010 0.000010 0.000010 0.000010 0.068658 0.000010 0.000010 0.000010 0.000010 0.000010 0.000559 0.797723 0.000010 0.000010 0.000010 0.000010 0.013935 0.000010 0.010042 0.000010
0.000010 0.000010 0.000010 0.000010 0.000010 0.000010 0.000010 0.000010 0.000010 0.000010 0.000010 0.000010 0.000010 0.066642 0.028176 0.001870 0.000010 0.000010 0.000010 0.000010 0.000010 0.000010 0.000010 0.000010 0.001059 0.000010 0.000010 0.000501 0.000010 0.000010 0.000010 0.000010 0.000010 0.000010 0.000010 0.000010 0.000010 0.000010 0.000010 0.000010 0.000010 0.009262 0.000010 0.857028 0.003554 0.000010 0.000010 0.000010 0.027295 0.000010 0.004193 0.000010
0.000010 0.000010 0.000010 0.024426 0.000010 0.000010 0.000010 0.000010 0.000010 0.000010 0.000010 0.000010 0.000010 0.062299 0.044846 0.000010 0.000010 0.000010 0.000010 0.000010 0.000010 0.003774 0.000010 0.000010 0.000010 0.000010 0.000010 0.005107 0.000010 0.000010 0.000010 0.000010 0.000010 0.000010 0.000010 0.000010 0.017480 0.000010 0.000010 0.000010 0.000010 0.000010 0.000010 0.839202 0.000010 0.000010 0.000010 0.000010 0.002426 0.000010 0.000010 0.000010
0.000010 0.000010 0.000010 0.000010 0.000010 0.000010 0.000010 0.000010 0.000010 0.000010 0.000010 0.000010 0.000010 0.000010 0.000010 0.000010 0.000010 0.000010 0.000010 0.000010 0.000010 0.000010 0.000010 0.000010 0.000010 0.000010 0.000010 0.000010 0.000010 0.000010 0.000010 0.000010 0.000010 0.000010 0.000010 0.000010 0.000010 0.000010 0.000010 0.000010 0.000010 0.000010 0.000010 0.999490 0.000010 0.000010 0.000010 0.000010 0.000010 0.000010 0.000010 0.000010
0.000010 0.000010 0.000010 0.000010 0.000010 0.000010 0.000010 0.000010 0.000010 0.000010 0.000010 0.000010 0.000010 0.000010 0.000010 0.000010 0.000010 0.000010 0.000010 0.000010 0.000010 0.000010 0.000010 0.000010 0.000010 0.000010 0.000010 0.000010 0.000010 0.000010 0.000010 0.000010 0.000010 0.000010 0.000010 0.000010 0.000010 0.000010 0.000010 0.000010 0.000010 0.000010 0.000010 0.999490 0.000010 0.000010 0.000010 0.000010 0.000010 0.000010 0.000010 0.000010
0.000010 0.000010 0.000010 0.000010 0.000010 0.000010 0.000010 0.000010 0.000010 0.000010 0.000010 0.000010 0.000010 0.003285 0.000010 0.000010 0.000010 0.000010 0.000010 0.000010 0.000010 0.000010 0.000010 0.000010 0.000010 0.000010 0.000010 0.000010 0.000010 0.000010 0.000010 0.000010 0.000010 0.000010 0.000010 0.000010 0.000010 0.000010 0.000010 0.000010 0.000010 0.000010 0.000010 0.983417 0.000010 0.000010 0.000010 0.000010 0.000010 0.000010 0.000010 0.012808
0.000010 0.009729 0.000010 0.000010 0.000010 0.007113 0.040924 0.000010 0.000010 0.000010 0.000010 0.000010 0.000010 0.016219 0.000010 0.000010 0.000010 0.000010 0.000010 0.007241 0.000010 0.000010 0.000010 0.000010 0.000010 0.010613 0.000010 0.000010 0.025528 0.000010 0.001390 0.018995 0.000010 0.000010 0.000010 0.000010 0.000406 0.000010 0.000010 0.000010 0.000010 0.000010 0.000010 0.833864 0.000010 0.000010 0.000010 0.000010 0.016116 0.000010 0.000010 0.011473
0.000010 0.010517 0.000010 0.000010 0.000010 0.000010 0.000010 0.003174 0.000010 0.000010 0.000010 0.000010 0.000010 0.011867 0.030932 0.000010 0.000010 0.000010 0.000010 0.000010 0.000010 0.000010 0.000010 0.000010 0.013778 0.000644 0.000010 0.000010 0.000010 0.000010 0.000010 0.000010 0.000010 0.000010 0.000010 0.000010 0.012679 0.000010 0.000010 0.000010 0.007558 0.000010 0.003829 0.904603 0.000010 0.000010 0.000010 0.000010 0.000010 0.000010 0.000010 0.000010
0.000010 0.000010 0.000010 0.000010 0.000010 0.000010 0.000010 0.000010 0.000010 0.000010 0.000010 0.000010 0.000010 0.000010 0.000010 0.000010 0.000010 0.000010 0.000010 0.000010 0.000010 0.000010 0.000010 0.000010 0.000010 0.000010 0.000010 0.000010 0.000010 0.000010 0.000010 0.000010 0.000010 0.000010 0.000010 0.000010 0.000010 0.000010 0.000010 0.000010 0.000010 0.000010 0.000010 0.999490 0.000010 0.000010 0.000010 0.000010 0.000010 0.000010 0.000010 0.000010
0.000010 0.000010 0.000010 0.000010 0.000010 0.000010 0.000010 0.000010 0.000010 0.000010 0.000010 0.000010 0.000010 0.000010 0.000010 0.000010 0.000010 0.000010 0.000010 0.000010 0.000010 0.000010 0.000010 0.000010 0.000010 0.000010 0.000010 0.000010 0.000010 0.000010 0.000010 0.000010 0.000010 0.000010 0.000010 0.000010 0.000010 0.000010 0.000010 0.000010 0.000010 0.000010 0.000010 0.999490 0.000010 0.000010 0.000010 0.000010 0.000010 0.000010 0.000010 0.000010
0.000010 0.006797 0.000010 0.000010 0.000010 0.006269 0.004667 0.010595 0.000010 0.000010 0.000010 0.000010 0.000010 0.090847 0.032902 0.009269 0.000010 0.000010 0.000010 0.000010 0.000010 0.000010 0.000010 0.000010 0.021103 0.000010 0.000010 0.000010 0.000010 0.000010 0.016485 0.000010 0.000010 0.000010 0.000010 0.000010 0.052430 0.000010 0.000010 0.000010 0.000010 0.000010 0.001756 0.659150 0.005853 0.000010 0.000010 0.000010 0.043648 0.000010 0.010697 0.027173
0.000010 0.000010 0.000010 0.000010 0.000010 0.000010 0.000010 0.000010 0.000010 0.000010 0.000010 0.000010 0.000010 0.052295 0.047832 0.000010 0.000010 0.000010 0.000010 0.000010 0.000010 0.000010 0.000010 0.000010 0.000010 0.000010 0.000010 0.000010 0.000010 0.000010 0.000010 0.000010 0.000010 0.000010 0.000010 0.000010 0.000010 0.000010 0.000010 0.000010 0.000010 0.000010 0.000010 0.896757 0.000010 0.000010 0.000010 0.000010 0.002636 0.000010 0.000010 0.000010
0.000010 0.000010 0.000010 0.000010 0.000010 0.000010 0.000010 0.000010 0.000010 0.000010 0.000010 0.000010 0.000010 0.065663 0.000010 0.000010 0.000010 0.000010 0.000010 0.000010 0.000010 0.000010 0.000010 0.000010 0.000010 0.000010 0.000010 0.000010 0.000010 0.000010 0.002362 0.000010 0.000010 0.000010 0.000010 0.000010 0.014088 0.000010 0.000010 0.000010 0.008441 0.007893 0.000869 0.857002 0.006872 0.000010 0.000010 0.000010 0.036379 0.000010 0.000010 0.000010
0.000010 0.000010 0.000010 0.000010 0.000010 0.000010 0.000010 0.000010 0.000010 0.000010 0.000010 0.000010 0.000010 0.000010 0.000010 0.000010 0.000010 0.000010 0.000010 0.000010 0.000010 0.000010 0.000010 0.000010 0.000010 0.000010 0.000010 0.000010 0.000010 0.000010 0.000010 0.000010 0.000010 0.000010 0.000010 0.000010 0.000010 0.000010 0.000010 0.000010 0.000010 0.000010 0.000010 0.999490 0.000010 0.000010 0.000010 0.000010 0.000010 0.000010 0.000010 0.000010
0.000010 0.000010 0.000010 0.000010 0.000010 0.000010 0.110967 0.000010 0.000010 0.000010 0.000010 0.000010 0.000010 0.047925 0.000010 0.003164 0.027665 0.000010 0.000010 0.000010 0.000010 0.028221 0.000010 0.000010 0.000010 0.000010 0.000010 0.000010 0.000010 0.000010 0.023152 0.000010 0.000010 0.000010 0.024194 0.000010 0.000010 0.000010 0.000010 0.000010 0.000010 0.000010 0.000010 0.697703 0.005799 0.000010 0.009194 0.005551 0.007448 0.006814 0.000010 0.001822
0.000010 0.000010 0.000010 0.000010 0.083339 0.000010 0.000010 0.000010 0.000010 0.000010 0.000010 0.000010 0.000010 0.000010 0.000010 0.000010 0.000076 0.000010 0.000010 0.000010 0.000010 0.000010 0.000010 0.000010 0.000010 0.000010 0.000010 0.000010 0.000010 0.000010 0.000010 0.000010 0.000010 0.000010 0.000010 0.000010 0.007235 0.000010 0.000010 0.000010 0.000010 0.000010 0.000010 0.865261 0.000010 0.000010 0.000010 0.000010 0.000010 0.007354 0.006536 0.029749
0.000010 0.037499 0.000010 0.043770 0.007103 0.039649 0.036177 0.001476 0.000010 0.000010 0.000010 0.000010 0.000010 0.046868 0.027205 0.027157 0.000950 0.000010 0.000010 0.019774 0.002131 0.055310 0.000010 0.000010 0.037660 0.000010 0.000010 0.007922 0.087635 0.000010 0.023759 0.032963 0.000010 0.045342 0.019793 0.000010 0.073293 0.002862 0.000010 0.000010 0.000010 0.023937 0.000010 0.138051 0.008500 0.000010 0.062921 0.000010 0.044681 0.000010 0.023451 0.021932
0.000010 0.010684 0.000010 0.000010 0.071397 0.000010 0.006192 0.000010 0.000010 0.000010 0.000010 0.000010 0.000010 0.004674 0.000010 0.000010 0.000010 0.000010 0.000010 0.265788 0.000010 0.000010 0.000010 0.000010 0.019099 0.000010 0.000010 0.000010 0.000010 0.000010 0.029745 0.000010 0.000010 0.000010 0.060405 0.000010 0.000010 0.002289 0.000010 0.000010 0.000010 0.000010 0.000010 0.007563 0.000010 0.000010 0.417075 0.000010 0.036809 0.000010 0.067891 0.000010
0.000010 0.055094 0.000010 0.022618 0.000010 0.027632 0.000010 0.000010 0.000010 0.000010 0.000010 0.000010 0.000010 0.016762 0.000010 0.018399 0.000010 0.000010 0.000010 0.295832 0.000010 0.017617 0.000010 0.000010 0.000010 0.000010 0.000010 0.000010 0.000010 0.000010 0.000010 0.000010 0.000010 0.000010 0.000010 0.000010 0.003414 0.004521 0.000010 0.000010 0.016671 0.000010 0.002984 0.055043 0.005652 0.000010 0.369861 0.000304 0.000010 0.000010 0.052398 0.034849
0.000010 0.068142 0.000297 0.012611 0.195098 0.022306 0.033424 0.000010 0.000010 0.000010 0.000010 0.000010 0.000010 0.000010 0.000010 0.000012 0.004003 0.000010 0.000010 0.077456 0.010244 0.006348 0.000010 0.000010 0.005840 0.000010 0.000010 0.000010 0.069710 0.000010 0.000010 0.000010 0.000010 0.000010 0.327923 0.000010 0.000010 0.000010 0.005859 0.000010 0.002994 0.000010 0.001756 0.002192 0.000010 0.000010 0.105280 0.003328 0.000010 0.000010 0.044867 0.000010
0.000010 0.027307 0.000010 0.019145 0.174022 0.010817 0.091812 0.015424 0.000010 0.000010 0.000010 0.000010 0.000010 0.019284 0.000010 0.000010 0.032793 0.000010 0.000010 0.191841 0.017634 0.034156 0.000010 0.000010 0.000010 0.005347 0.000010 0.000010 0.000010 0.000010 0.016860 0.007151 0.000010 0.000010 0.034082 0.000010 0.011733 0.000010 0.000010 0.000010 0.000010 0.000010 0.000010 0.000010 0.000010 0.000010 0.233760 0.014673 0.000010 0.000010 0.040811 0.001027
0.000010 0.034795 0.000010 0.000010 0.387820 0.021440 0.039090 0.000010 0.000010 0.000010 0.000010 0.000010 0.000010 0.003229 0.000010 0.000010 0.008723 0.000010 0.000010 0.160046 0.000010 0.000010 0.000010 0.000010 0.000010 0.008960 0.000010 0.000010 0.025590 0.000010 0.012686 0.000010 0.000010 0.000010 0.000010 0.000010 0.001617 0.008463 0.000010 0.000010 0.000010 0.000010 0.000010 0.000010 0.001024 0.000010 0.244997 0.000010 0.000010 0.000010 0.035447 0.005713
0.000010 0.034551 0.000010 0.012878 0.010658 0.007033 0.000010 0.004739 0.000010 0.000010 0.000010 0.000010 0.000010 0.011234 0.027354 0.000010 0.022607 0.000010 0.000010 0.322604 0.000010 0.014478 0.000010 0.000010 0.003413 0.000010 0.000010 0.000010 0.003037 0.000010 0.024109 0.001762 0.000010 0.000010 0.000863 0.000010 0.000010 0.002561 0.000010 0.000010 0.003873 0.000010 0.003944 0.003319 0.000010 0.006298 0.377442 0.000010 0.014799 0.000010 0.081201 0.004965
0.000010 0.023007 0.000010 0.050624 0.000786 0.017592 0.000010 0.000010 0.000010 0.000010 0.000010 0.000010 0.000010 0.000010 0.000010 0.000010 0.015326 0.000010 0.000010 0.297512 0.000010 0.014156 0.000010 0.000010 0.000010 0.000010 0.002101 0.000010 0.002490 0.000010 0.033579 0.000010 0.000010 0.000010 0.000010 0.000010 0.000010 0.006429 0.000010 0.000010 0.001151 0.000010 0.000010 0.006384 0.010375 0.000010 0.417860 0.000010 0.000010 0.005745 0.072065 0.022478
0.000010 0.043807 0.000010 0.002265 0.000010 0.011448 0.016339 0.000010 0.000010 0.000010 0.000010 0.000010 0.000010 0.017538 0.003711 0.014733 0.000010 0.000010 0.000010 0.300640 0.000010 0.000010 0.000010 0.000010 0.017950 0.000010 0.000010 0.002335 0.000010 0.000010 0.020830 0.000010 0.000010 0.000010 0.000010 0.000010 0.000010 0.000010 0.000010 0.000010 0.000010 0.000010 0.000010 0.010818 0.000010 0.000010 0.441765 0.002340 0.000010 0.000010 0.093110 0.000010
0.000010 0.018622 0.000010 0.003929 0.027430 0.016797 0.019767 0.000010 0.000010 0.000010 0.000010 0.000010 0.000010 0.025460 0.000010 0.000010 0.018622 0.000010 0.000010 0.275118 0.000010 0.000010 0.000010 0.000010 0.000010 0.000010 0.000010 0.000010 0.057941 0.000010 0.015373 0.009263 0.000010 0.000010 0.000010 0.000010 0.000010 0.000010 0.000010 0.000010 0.000010 0.000010 0.000010 0.000010 0.000010 0.000010 0.420786 0.000010 0.000010 0.000010 0.072346 0.018167
0.000010 0.001773 0.000010 0.060153 0.000010 0.000010 0.000010 0.015036 0.000010 0.000010 0.000010 0.000010 0.000010 0.004258 0.104799 0.028342 0.341469 0.000010 0.000010 0.008824 0.000010 0.014177 0.000010 0.000010 0.000010 0.000010 0.000010 0.000010 0.000010 0.000010 0.000010 0.000010 0.000010 0.000010 0.000010 0.000010 0.229707 0.000010 0.000010 0.000010 0.003326 0.000010 0.000010 0.057176 0.007116 0.000010 0.000010 0.000010 0.042811 0.009905 0.016117 0.054662
0.000010 0.009307 0.000010 0.048377 0.000010 0.005535 0.011273 0.000010 0.000010 0.000010 0.000010 0.000010 0.000010 0.017335 0.046107 0.000010 0.502294 0.000010 0.000010 0.003573 0.000010 0.000010 0.000010 0.000010 0.000010 0.000010 0.000010 0.000010 0.008830 0.000010 0.000010 0.000010 0.000010 0.000891 0.000010 0.000010 0.155261 0.000010 0.000010 0.000010 0.002179 0.002964 0.000010 0.052937 0.008497 0.000010 0.011980 0.000010 0.054160 0.011233 0.015697 0.031252
0.000010 0.014838 0.000010 0.025844 0.000010 0.000010 0.044950 0.000010 0.000010 0.000010 0.000010 0.000010 0.000010 0.000010 0.051136 0.009933 0.492536 0.000010 0.000010 0.000010 0.001989 0.000010 0.000010 0.000010 0.024589 0.025533 0.000010 0.000010 0.000010 0.000010 0.011947 0.000010 0.000010 0.000010 0.000010 0.000010 0.151556 0.009727 0.000010 0.000010 0.007900 0.000010 0.000010 0.055258 0.000010 0.000010 0.000010 0.000010 0.029723 0.000010 0.023581 0.018611
0.000010 0.000018 0.000010 0.031382 0.000010 0.000010 0.023947 0.000010 0.000010 0.000010 0.000010 0.000010 0.000010 0.015474 0.049011 0.000010 0.699846 0.000010 0.000010 0.000010 0.000010 0.000010 0.000010 0.000010 0.000010 0.000010 0.000010 0.000010 0.000010 0.000010 0.000010 0.000010 0.000010 0.000010 0.000010 0.000010 0.070575 0.000010 0.000010 0.000010 0.000010 0.000010 0.012449 0.025075 0.008838 0.000010 0.000010 0.000010 0.044979 0.000010 0.001575 0.016442
0.000010 0.000010 0.000010 0.037679 0.000010 0.000010 0.001339 0.000010 0.000010 0.000010 0.000010 0.000010 0.000010 0.018565 0.064413 0.000010 0.646517 0.000010 0.000010 0.000010 0.001192 0.000010 0.000010 0.000010 0.000010 0.000010 0.000010 0.000010 0.023129 0.000010 0.005003 0.000010 0.000010 0.000010 0.000010 0.000010 0.113404 0.000010 0.000010 0.000010 0.000010 0.000010 0.000010 0.021520 0.000010 0.000010 0.000010 0.000010 0.042831 0.000010 0.020632 0.003386
0.000010 0.000010 0.000010 0.027765 0.048090 0.000010 0.003636 0.000010 0.000010 0.000010 0.000010 0.000010 0.000010 0.000010 0.038073 0.027083 0.653639 0.000010 0.000010 0.000010 0.000010 0.000010 0.000010 0.000010 0.017219 0.000010 0.000010 0.000010 0.000010 0.000010 0.012038 0.000010 0.000010 0.000010 0.000010 0.000010 0.090235 0.000010 0.000010 0.000010 0.013505 0.000010 0.000010 0.015438 0.011742 0.000010 0.000010 0.000010 0.016835 0.000010 0.006452 0.017881
0.000010 0.000010 0.000010 0.000010 0.000010 0.000010 0.000010 0.000010 0.000010 0.000010 0.000010 0.000010 0.000010 0.000010 0.000010 0.000010 0.999490 0.000010 0.000010 0.000010 0.000010 0.000010 0.000010 0.000010 0.000010 0.000010 0.000010 0.000010 0.000010 0.000010 0.000010 0.000010 0.000010 0.000010 0.000010 0.000010 0.000010 0.000010 0.000010 0.000010 0.000010 0.000010 0.000010 0.000010 0.000010 0.000010 0.000010 0.000010 0.000010 0.000010 0.000010 0.000010
0.000010 0.000010 0.000010 0.000010 0.000010 0.000010 0.000010 0.000010 0.000010 0.000010 0.000010 0.000010 0.000010 0.005758 0.000010 0.000010 0.928992 0.000010 0.000010 0.000010 0.000010 0.000010 0.000010 0.000010 0.000010 0.000010 0.000010 0.000010 0.000010 0.000010 0.000010 0.000010 0.000010 0.000010 0.000010 0.000010 0.042980 0.000010 0.000010 0.000010 0.000347 0.000010 0.000010 0.014705 0.000010 0.000010 0.000010 0.006758 0.000010 0.000010 0.000010 0.000010
0.000010 0.000010 0.000010 0.000010 0.000010 0.000010 0.000010 0.000010 0.000010 0.000010 0.000010 0.000010 0.000010 0.000010 0.000010 0.000010 0.999490 0.000010 0.000010 0.000010 0.000010 0.000010 0.000010 0.000010 0.000010 0.000010 0.000010 0.000010 0.000010 0.000010 0.000010 0.000010 0.000010 0.000010 0.000010 0.000010 0.000010 0.000010 0.000010 0.000010 0.000010 0.000010 0.000010 0.000010 0.000010 0.000010 0.000010 0.000010 0.000010 0.000010 0.000010 0.000010
0.000010 0.000010 0.000010 0.000010 0.000010 0.000010 0.000010 0.000010 0.000010 0.000010 0.000010 0.000010 0.000010 0.000010 0.000010 0.000010 0.999490 0.000010 0.000010 0.000010 0.000010 0.000010 0.000010 0.000010 0.000010 0.000010 0.000010 0.000010 0.000010 0.000010 0.000010 0.000010 0.000010 0.000010 0.000010 0.000010 0.000010 0.000010 0.000010 0.000010 0.000010 0.000010 0.000010 0.000010 0.000010 0.000010 0.000010 0.000010 0.000010 0.000010 0.000010 0.000010
0.000010 0.000010 0.000010 0.009830 0.131257 0.014348 0.000010 0.000010 0.000010 0.000010 0.000010 0.000010 0.000010 0.000010 0.000010 0.000010 0.679925 0.000010 0.000010 0.000010 0.000010 0.000010 0.000010 0.000010 0.010711 0.000010 0.000010 0.000010 0.000010 0.000010 0.000010 0.000010 0.000010 0.000010 0.009290 0.000010 0.061060 0.000010 0.000010 0.000010 0.000010 0.000010 0.000010 0.048441 0.000010 0.000010 0.000010 0.000010 0.000010 0.000010 0.004007 0.030710
0.000010 0.000010 0.000010 0.000010 0.071342 0.000010 0.000010 0.000010 0.000010 0.000010 0.000010 0.000010 0.000010 0.000010 0.038658 0.000010 0.783826 0.000010 0.000010 0.000010 0.000010 0.004866 0.000010 0.000010 0.000010 0.000010 0.000010 0.000010 0.000010 0.000010 0.000010 0.000010 0.000010 0.000010 0.000010 0.000010 0.045799 0.000010 0.000010 0.000010 0.001762 0.000010 0.000010 0.030032 0.001912 0.000010 0.000010 0.000010 0.001639 0.000010 0.000010 0.019744
0.000010 0.028395 0.000010 0.037740 0.060093 0.002310 0.001330 0.000010 0.000010 0.000010 0.000010 0.000010 0.000010 0.000010 0.000010 0.000010 0.758309 0.000010 0.000010 0.000010 0.000010 0.000010 0.000010 0.000010 0.000010 0.000010 0.000010 0.000010 0.000010 0.000010 0.000010 0.000010 0.000010 0.000010 0.000010 0.000010 0.039648 0.000010 0.000010 0.000010 0.007124 0.000010 0.000010 0.026062 0.000010 0.000010 0.000010 0.000010 0.002946 0.000010 0.000010 0.035633
0.000010 0.050745 0.000010 0.000010 0.049446 0.000010 0.019972 0.000010 0.000010 0.000010 0.000010 0.000010 0.000010 0.000010 0.016500 0.000010 0.671575 0.000010 0.000010 0.003531 0.000010 0.000010 0.000010 0.000010 0.000238 0.000010 0.000010 0.000010 0.000010 0.000010 0.000010 0.000010 0.000010 0.000010 0.006674 0.000010 0.095650 0.000010 0.000010 0.000010 0.004037 0.000010 0.000010 0.024345 0.000010 0.000010 0.000010 0.000010 0.020622 0.000010 0.010636 0.025649
0.000010 0.000010 0.000010 0.000010 0.000010 0.005755 0.000010 0.000010 0.000010 0.000010 0.000010 0.000010 0.000010 0.012514 0.051893 0.000010 0.717567 0.000010 0.000010 0.000010 0.000010 0.000010 0.000010 0.000010 0.000010 0.000010 0.000010 0.000010 0.000010 0.000010 0.000010 0.000010 0.000010 0.000010 0.006351 0.000010 0.099733 0.000010 0.000010 0.000010 0.000010 0.006985 0.000010 0.030465 0.000010 0.000010 0.013760 0.000010 0.043993 0.000010 0.010573 0.000010
0.000010 0.016572 0.000010 0.028697 0.044261 0.000980 0.000010 0.000010 0.000010 0.000010 0.000010 0.000010 0.000013 0.000010 0.045863 0.000010 0.668124 0.000010 0.000010 0.012469 0.000010 0.000010 0.000010 0.000010 0.000010 0.000010 0.000010 0.000010 0.016113 0.000010 0.013996 0.005393 0.000010 0.000010 0.000010 0.000010 0.063219 0.002235 0.000010 0.000010 0.000010 0.000010 0.000010 0.013784 0.004214 0.000010 0.000010 0.001950 0.028655 0.000010 0.017024 0.016108
0.000010 0.000010 0.000010 0.000010 0.000010 0.000010 0.037346 0.000010 0.000010 0.000010 0.000010 0.000010 0.000010 0.006550 0.012928 0.000010 0.883984 0.000010 0.000010 0.000010 0.000010 0.000010 0.000010 0.003076 0.000010 0.000010 0.000010 0.000010 0.000010 0.000010 0.000010 0.000010 0.000010 0.000010 0.012971 0.000010 0.023676 0.000010 0.000010 0.000010 0.000010 0.000010 0.005482 0.000010 0.000010 0.001720 0.000010 0.000010 0.011847 0.000010 0.000010 0.000010
0.000010 0.000010 0.000010 0.014410 0.000010 0.000010 0.000010 0.000010 0.000010 0.000010 0.000010 0.000010 0.000010 0.010572 0.025478 0.022260 0.757603 0.000010 0.000010 0.000010 0.000493 0.018155 0.000010 0.000010 0.007284 0.000010 0.000010 0.000010 0.000010 0.000010 0.000010 0.000010 0.000010 0.000010 0.021986 0.000010 0.080017 0.000010 0.000010 0.000010 0.017408 0.000010 0.000010 0.023933 0.000010 0.000010 0.000010 0.000010 0.000010 0.000010 0.000010 0.000010
0.000010 0.000010 0.000010 0.000010 0.041267 0.000010 0.009557 0.000010 0.000010 0.000010 0.000010 0.000010 0.000010 0.003073 0.034965 0.000010 0.910283 0.000010 0.000010 0.000010 0.000010 0.000010 0.000010 0.000010 0.000010 0.000010 0.000010 0.000010 0.000010 0.000010 0.000010 0.000010 0.000010 0.000010 0.000010 0.000010 0.000010 0.000010 0.000010 0.000010 0.000394 0.000010 0.000010 0.000010 0.000010 0.000010 0.000010 0.000010 0.000010 0.000010 0.000010 0.000010
0.000010 0.000010 0.000010 0.000010 0.000010 0.000010 0.000010 0.000010 0.000010 0.000010 0.000010 0.000010 0.000010 0.000010 0.000010 0.000010 0.991119 0.000010 0.000010 0.000010 0.000010 0.000010 0.000010 0.000010 0.000010 0.001050 0.000010 0.007341 0.000010 0.000010 0.000010 0.000010 0.000010 0.000010 0.000010 0.000010 0.000010 0.000010 0.000010 0.000010 0.000010 0.000010 0.000010 0.000010 0.000010 0.000010 0.000010 0.000010 0.000010 0.000010 0.000010 0.000010
0.000010 0.127983 0.000010 0.000010 0.045596 0.035899 0.023735 0.000010 0.000010 0.000010 0.000010 0.000010 0.000010 0.017612 0.000010 0.000010 0.000010 0.000010 0.000010 0.000010 0.000010 0.000010 0.000010 0.000010 0.000010 0.000164 0.000010 0.000010 0.061309 0.000010 0.000010 0.000010 0.000010 0.000010 0.551278 0.000010 0.011930 0.000010 0.000010 0.000010 0.000010 0.000010 0.000010 0.003183 0.000010 0.000010 0.000010 0.000010 0.060904 0.000010 0.060007 0.000010
0.000010 0.024878 0.000010 0.034841 0.061406 0.037241 0.017624 0.000013 0.000010 0.000010 0.000010 0.000010 0.000010 0.000010 0.029372 0.001064 0.007671 0.000010 0.000010 0.058927 0.007481 0.013881 0.000010 0.000010 0.000010 0.000010 0.000033 0.000010 0.003948 0.000010 0.000010 0.000010 0.000010 0.000010 0.526976 0.000010 0.000010 0.000010 0.000010 0.000010 0.000010 0.000010 0.001543 0.017906 0.000010 0.000010 0.078374 0.000010 0.025243 0.001232 0.050035 0.000010
0.000010 0.143286 0.000010 0.000010 0.000010 0.021245 0.000010 0.010337 0.000010 0.000010 0.000010 0.000010 0.000010 0.000010 0.000010 0.000010 0.000010 0.000010 0.000010 0.000010 0.000010 0.006485 0.000010 0.000010 0.000010 0.008767 0.000010 0.000010 0.069529 0.000010 0.000010 0.000010 0.000010 0.012383 0.584518 0.000010 0.029045 0.000010 0.000010 0.000010 0.001197 0.000010 0.000010 0.014387 0.000010 0.000010 0.000010 0.000010 0.039907 0.000010 0.058522 0.000010
0.000010 0.070753 0.000010 0.013559 0.058305 0.034353 0.062052 0.000010 0.000010 0.000010 0.000010 0.000010 0.000010 0.003724 0.000011 0.000010 0.000010 0.000010 0.000010 0.000010 0.052383 0.006296 0.000010 0.000010 0.008965 0.000010 0.000010 0.000010 0.036923 0.000010 0.000010 0.000013 0.000010 0.017067 0.490398 0.000010 0.028477 0.012253 0.000010 0.000010 0.000010 0.000010 0.000010 0.000010 0.011058 0.000010 0.007914 0.000010 0.032990 0.000010 0.052185 0.000010
0.000010 0.073507 0.000010 0.000010 0.000010 0.023731 0.054943 0.000010 0.000010 0.000010 0.000010 0.000010 0.000010 0.011330 0.000010 0.010637 0.000010 0.000010 0.000010 0.013593 0.000010 0.000010 0.000010 0.000010 0.000010 0.000010 0.000010 0.000010 0.041385 0.000010 0.011335 0.006134 0.000010 0.000010 0.598726 0.000010 0.008935 0.000010 0.000010 0.000010 0.000010 0.000010 0.000010 0.001605 0.010496 0.000010 0.000010 0.000010 0.038436 0.013394 0.081454 0.000010
0.000010 0.097551 0.000010 0.050863 0.014206 0.036453 0.004028 0.009188 0.000010 0.000010 0.000010 0.000010 0.000010 0.000010 0.023768 0.000010 0.008368 0.000010 0.000010 0.010492 0.000010 0.000010 0.000010 0.000010 0.006081 0.000010 0.000010 0.000010 0.027470 0.000010 0.000010 0.000010 0.000010 0.032284 0.586847 0.000010 0.027062 0.000010 0.000010 0.000010 0.000010 0.000010 0.000010 0.003170 0.013161 0.000010 0.000010 0.000010 0.004088 0.005614 0.036541 0.002443
0.000010 0.094909 0.000010 0.058884 0.000010 0.077893 0.011227 0.000010 0.000010 0.000010 0.000010 0.000010 0.000010 0.010944 0.000010 0.000010 0.000010 0.000010 0.000010 0.000010 0.000010 0.013347 0.000010 0.000010 0.000010 0.000010 0.000010 0.000010 0.043289 0.000010 0.000010 0.000010 0.000010 0.012007 0.610210 0.000010 0.000010 0.003656 0.000010 0.000010 0.000010 0.000010 0.019159 0.022427 0.000745 0.000010 0.000010 0.000010 0.000010 0.000622 0.020311 0.000010
0.000010 0.097348 0.000010 0.012489 0.008119 0.090207 0.024963 0.010087 0.000010 0.000010 0.000010 0.000010 0.000010 0.000010 0.000977 0.000010 0.005972 0.000010 0.000010 0.000010 0.000010 0.008714 0.000010 0.000010 0.014381 0.000010 0.000010 0.000010 0.069326 0.000010 0.000010 0.000010 0.000010 0.020787 0.542851 0.000010 0.018408 0.000254 0.000010 0.000010 0.000010 0.000010 0.007448 0.000010 0.000010 0.000010 0.000010 0.000010 0.001305 0.000018 0.066015 0.000010
0.000010 0.082448 0.000010 0.007998 0.000010 0.039021 0.004984 0.000010 0.000010 0.000010 0.000010 0.000010 0.000010 0.019911 0.000010 0.003828 0.000010 0.000010 0.000010 0.002991 0.000010 0.021526 0.000010 0.000010 0.004405 0.011986 0.000010 0.000010 0.056751 0.000010 0.007400 0.010886 0.000010 0.000094 0.597059 0.000010 0.025724 0.000010 0.000010 0.000010 0.013697 0.000010 0.001557 0.000010 0.004463 0.000010 0.000010 0.000010 0.056057 0.000010 0.026902 0.000010
0.000010 0.065455 0.000010 0.008753 0.000010 0.057337 0.026004 0.000015 0.000010 0.000010 0.000010 0.000010 0.000010 0.015989 0.006517 0.000010 0.000010 0.000010 0.000010 0.019896 0.000010 0.000061 0.000010 0.000010 0.022990 0.000010 0.000010 0.007646 0.057191 0.000010 0.012680 0.000010 0.000010 0.009101 0.579130 0.000010 0.011474 0.002014 0.000010 0.000010 0.008136 0.000010 0.000010 0.000010 0.010524 0.000010 0.000010 0.000010 0.035056 0.000010 0.043723 0.000010
0.000010 0.066365 0.000010 0.017365 0.000010 0.080972 0.032942 0.000010 0.000010 0.000010 0.000010 0.000010 0.000010 0.016536 0.018023 0.008765 0.000010 0.000010 0.000010 0.000010 0.000010 0.006305 0.000010 0.000010 0.036077 0.000010 0.000010 0.000010 0.042848 0.000010 0.000010 0.022009 0.000010 0.004591 0.556883 0.000010 0.016262 0.000010 0.000010 0.000010 0.004071 0.000010 0.000010 0.000010 0.000010 0.000010 0.000010 0.000010 0.029455 0.000010 0.040183 0.000010
0.000010 0.095025 0.000010 0.019122 0.020781 0.029080 0.030179 0.000010 0.000010 0.000010 0.000010 0.000010 0.000010 0.004868 0.008693 0.000010 0.005798 0.000010 0.000010 0.000010 0.000010 0.000100 0.000010 0.000010 0.000010 0.000010 0.000010 0.000010 0.062811 0.000010 0.017542 0.000010 0.000010 0.037122 0.570046 0.000010 0.036068 0.000010 0.000010 0.000010 0.000010 0.000010 0.000010 0.000010 0.000950 0.000010 0.000010 0.000010 0.022234 0.007674 0.028587 0.002989
0.000010 0.107150 0.000010 0.000010 0.000010 0.035816 0.016494 0.000010 0.000010 0.000010 0.000010 0.000010 0.000010 0.003171 0.013854 0.015285 0.000010 0.000010 0.000010 0.002742 0.000010 0.015867 0.000010 0.000010 0.007898 0.005120 0.000010 0.000010 0.020741 0.000010 0.000010 0.000010 0.000010 0.029753 0.625953 0.000010 0.005317 0.000010 0.000010 0.000010 0.001749 0.000010 0.000010 0.000010 0.000010 0.000010 0.000010 0.000010 0.038086 0.000010 0.054656 0.000010
0.000010 0.095684 0.000010 0.031090 0.000010 0.023589 0.050267 0.000010 0.000010 0.000010 0.000010 0.000010 0.000010 0.000626 0.000652 0.000010 0.000010 0.000010 0.000010 0.000010 0.000010 0.000765 0.000010 0.000010 0.014504 0.000010 0.000010 0.000010 0.028260 0.000010 0.012385 0.003717 0.000010 0.039215 0.587980 0.000010 0.000010 0.000010 0.000010 0.000010 0.015925 0.000010 0.000010 0.030290 0.006507 0.000010 0.000010 0.000010 0.008121 0.000010 0.050083 0.000010
0.000010 0.104932 0.000010 0.035794 0.006885 0.041066 0.033417 0.000010 0.000010 0.000010 0.000010 0.000010 0.000010 0.012805 0.000010 0.006461 0.017157 0.000010 0.000010 0.011655 0.002429 0.000010 0.000010 0.000010 0.000010 0.000010 0.000010 0.000010 0.065422 0.000010 0.001999 0.000010 0.000010 0.000010 0.584973 0.000010 0.000010 0.000010 0.000010 0.000010 0.000010 0.000010 0.000010 0.000010 0.005093 0.000010 0.000010 0.000010 0.007669 0.002279 0.039681 0.019941
0.000010 0.125496 0.000010 0.027323 0.000010 0.021598 0.030994 0.000010 0.000010 0.000010 0.000010 0.000010 0.000010 0.000010 0.000010 0.000010 0.000010 0.000010 0.000010 0.000010 0.000010 0.035575 0.000010 0.000010 0.000010 0.000010 0.000010 0.000010 0.014247 0.000010 0.000010 0.000010 0.000010 0.041687 0.591529 0.000010 0.000010 0.000010 0.000010 0.000010 0.000010 0.000010 0.006170 0.017790 0.003605 0.000010 0.013366 0.000010 0.033505 0.000010 0.032917 0.003826
0.000010 0.102600 0.000010 0.001650 0.010935 0.049998 0.015750 0.000010 0.000010 0.000010 0.000010 0.000010 0.000010 0.000010 0.023949 0.000010 0.000010 0.000010 0.000010 0.000010 0.000010 0.041474 0.000010 0.000010 0.000969 0.000010 0.000010 0.000010 0.091010 0.000010 0.000010 0.000010 0.000010 0.020934 0.550102 0.000010 0.010878 0.000010 0.000010 0.000010 0.008992 0.000010 0.007767 0.017928 0.000010 0.000010 0.000010 0.000010 0.017296 0.000010 0.027418 0.000010
0.000010 0.103677 0.000010 0.016536 0.019054 0.035250 0.027634 0.000515 0.000010 0.000010 0.000010 0.000010 0.000010 0.000010 0.000010 0.000010 0.008279 0.000010 0.000010 0.000010 0.009053 0.008244 0.000010 0.000010 0.018379 0.000010 0.000010 0.000010 0.049104 0.000010 0.000877 0.000492 0.000010 0.012317 0.591868 0.000010 0.004725 0.000010 0.000010 0.000010 0.011551 0.000010 0.000010 0.015991 0.000088 0.000010 0.000010 0.000010 0.019880 0.003209 0.042977 0.000010
0.000010 0.119720 0.000010 0.000010 0.000010 0.030894 0.038896 0.008857 0.000010 0.000010 0.000010 0.000010 0.000010 0.007061 0.022487 0.000010 0.014030 0.000010 0.000010 0.005920 0.000010 0.000010 0.000010 0.000010 0.003605 0.000010 0.000010 0.000010 0.029579 0.000010 0.000010 0.000013 0.000010 0.026048 0.561712 0.000010 0.019568 0.000010 0.000010 0.000010 0.009674 0.000010 0.000013 0.016130 0.009185 0.000010 0.000010 0.005922 0.009157 0.002023 0.059206 0.000010
0.000010 0.103028 0.000010 0.025238 0.000010 0.034667 0.027849 0.000010 0.000010 0.000010 0.000010 0.000010 0.000010 0.019456 0.000010 0.000010 0.012615 0.000010 0.000010 0.005933 0.000010 0.000010 0.000010 0.000010 0.000010 0.002046 0.000010 0.000010 0.062703 0.000010 0.000010 0.000010 0.000010 0.025834 0.575028 0.000010 0.002499 0.000010 0.000010 0.000010 0.004361 0.000010 0.000010 0.015886 0.007723 0.000010 0.000010 0.000010 0.030757 0.004911 0.039127 0.000010
0.000010 0.043213 0.000010 0.033134 0.000010 0.700171 0.011846 0.000392 0.000010 0.000010 0.000010 0.000010 0.000010 0.000010 0.011670 0.000010 0.007460 0.000010 0.000010 0.000010 0.000010 0.003190 0.000010 0.000010 0.006772 0.000010 0.000010 0.000010 0.016067 0.000010 0.028956 0.025110 0.000010 0.017289 0.024809 0.000010 0.000010 0.000010 0.000010 0.000010 0.007269 0.000010 0.000010 0.000010 0.024397 0.000010 0.000010 0.000010 0.000010 0.013884 0.024031 0.000010
0.000010 0.000010 0.000010 0.009679 0.000010 0.989821 0.000010 0.000010 0.000010 0.000010 0.000010 0.000010 0.000010 0.000010 0.000010 0.000010 0.000010 0.000010 0.000010 0.000010 0.000010 0.000010 0.000010 0.000010 0.000010 0.000010 0.000010 0.000010 0.000010 0.000010 0.000010 0.000010 0.000010 0.000010 0.000010 0.000010 0.000010 0.000010 0.000010 0.000010 0.000010 0.000010 0.000010 0.000010 0.000010 0.000010 0.000010 0.000010 0.000010 0.000010 0.000010 0.000010
0.000010 0.000010 0.000010 0.000010 0.000010 0.994249 0.000010 0.000010 0.000010 0.000010 0.000010 0.000010 0.000010 0.000010 0.000010 0.000010 0.000010 0.000010 0.000010 0.000010 0.000010 0.000010 0.000010 0.000010 0.000010 0.000010 0.000010 0.000010 0.000010 0.000010 0.000010 0.000010 0.000010 0.000010 0.000010 0.000010 0.000010 0.000010 0.000010 0.000010 0.005059 0.000010 0.000010 0.000010 0.000010 0.000010 0.000010 0.000010 0.000010 0.000010 0.000010 0.000203
0.000010 0.000010 0.000010 0.008207 0.000010 0.965958 0.000012 0.000010 0.000010 0.000010 0.000010 0.000010 0.000010 0.000010 0.010702 0.000010 0.000010 0.000010 0.000010 0.000010 0.000010 0.000010 0.000010 0.000010 0.000010 0.000010 0.000010 0.000010 0.000010 0.000010 0.000010 0.000010 0.000010 0.000010 0.010359 0.000010 0.000010 0.000010 0.000010 0.000010 0.000010 0.000010 0.004302 0.000010 0.000010 0.000010 0.000010 0.000010 0.000010 0.000010 0.000010 0.000010
0.000010 0.000010 0.000010 0.000010 0.000010 0.946045 0.000010 0.000010 0.000010 0.000010 0.000010 0.000010 0.000010 0.011305 0.000010 0.003545 0.000010 0.000010 0.000010 0.000010 0.000010 0.000010 0.000010 0.000010 0.000910 0.000010 0.000010 0.000010 0.000010 0.000010 0.027574 0.000010 0.000010 0.000010 0.000010 0.000010 0.000010 0.000010 0.000010 0.000010 0.000010 0.000010 0.000010 0.000010 0.010161 0.000010 0.000010 0.000010 0.000010 0.000010 0.000010 0.000010
0.000010 0.000010 0.000010 0.000010 0.000010 0.999490 0.000010 0.000010 0.000010 0.000010 0.000010 0.000010 0.000010 0.000010 0.000010 0.000010 0.000010 0.000010 0.000010 0.000010 0.000010 0.000010 0.000010 0.000010 0.000010 0.000010 0.000010 0.000010 0.000010 0.000010 0.000010 0.000010 0.000010 0.000010 0.000010 0.000010 0.000010 0.000010 0.000010 0.000010 0.000010 0.000010 0.000010 0.000010 0.000010 0.000010 0.000010 0.000010 0.000010 0.000010 0.000010 0.000010
0.000010 0.000010 0.000010 0.000010 0.000010 0.999490 0.000010 0.000010 0.000010 0.000010 0.000010 0.000010 0.000010 0.000010 0.000010 0.000010 0.000010 0.000010 0.000010 0.000010 0.000010 0.000010 0.000010 0.000010 0.000010 0.000010 0.000010 0.000010 0.000010 0.000010 0.000010 0.000010 0.000010 0.000010 0.000010 0.000010 0.000010 0.000010 0.000010 0.000010 0.000010 0.000010 0.000010 0.000010 0.000010 0.000010 0.000010 0.000010 0.000010 0.000010 0.000010 0.000010
0.000010 0.000010 0.000010 0.000010 0.000010 0.999490 0.000010 0.000010 0.000010 0.000010 0.000010 0.000010 0.000010 0.000010 0.000010 0.000010 0.000010 0.000010 0.000010 0.000010 0.000010 0.000010 0.000010 0.000010 0.000010 0.000010 0.000010 0.000010 0.000010 0.000010 0.000010 0.000010 0.000010 0.000010 0.000010 0.000010 0.000010 0.000010 0.000010 0.000010 0.000010 0.000010 0.000010 0.000010 0.000010 0.000010 0.000010 0.000010 0.000010 0.000010 0.000010 0.000010
0.000010 0.000010 0.000010 0.000010 0.000010 0.999490 0.000010 0.000010 0.000010 0.000010 0.000010 0.000010 0.000010 0.000010 0.000010 0.000010 0.000010 0.000010 0.000010 0.000010 0.000010 0.000010 0.000010 0.000010 0.000010 0.000010 0.000010 0.000010 0.000010 0.000010 0.000010 0.000010 0.000010 0.000010 0.000010 0.000010 0.000010 0.000010 0.000010 0.000010 0.000010 0.000010 0.000010 0.000010 0.000010 0.000010 0.000010 0.000010 0.000010 0.000010 0.000010 0.000010
0.000010 0.000010 0.000010 0.000010 0.000010 0.978270 0.000010 0.000010 0.000010 0.000010 0.000010 0.000010 0.000010 0.000010 0.000010 0.000010 0.000010 0.000010 0.000010 0.000010 0.000010 0.000010 0.000010 0.000010 0.007448 0.000010 0.000010 0.000010 0.000010 0.000010 0.013792 0.000010 0.000010 0.000010 0.000010 0.000010 0.000010 0.000010 0.000010 0.000010 0.000010 0.000010 0.000010 0.000010 0.000010 0.000010 0.000010 0.000010 0.000010 0.000010 0.000010 0.000010
0.000010 0.000010 0.000010 0.000010 0.000010 0.999490 0.000010 0.000010 0.000010 0.000010 0.000010 0.000010 0.000010 0.000010 0.000010 0.000010 0.000010 0.000010 0.000010 0.000010 0.000010 0.000010 0.000010 0.000010 0.000010 0.000010 0.000010 0.000010 0.000010 0.000010 0.000010 0.000010 0.000010 0.000010 0.000010 0.000010 0.000010 0.000010 0.000010 0.000010 0.000010 0.000010 0.000010 0.000010 0.000010 0.000010 0.000010 0.000010 0.000010 0.000010 0.000010 0.000010
0.000010 0.044402 0.000010 0.000010 0.006911 0.778614 0.000010 0.000012 0.000010 0.000010 0.000010 0.000010 0.000010 0.000010 0.000010 0.000010 0.003568 0.000010 0.000010 0.000010 0.000010 0.013972 0.000010 0.000010 0.000010 0.002422 0.000010 0.000010 0.031004 0.000010 0.000010 0.006558 0.000010 0.040004 0.000010 0.000010 0.011546 0.000010 0.000010 0.000010 0.000010 0.000010 0.000010 0.022543 0.023583 0.000010 0.000010 0.000010 0.012275 0.000010 0.000115 0.002111
0.000010 0.000010 0.000010 0.000010 0.000010 0.999490 0.000010 0.000010 0.000010 0.000010 0.000010 0.000010 0.000010 0.000010 0.000010 0.000010 0.000010 0.000010 0.000010 0.000010 0.000010 0.000010 0.000010 0.000010 0.000010 0.000010 0.000010 0.000010 0.000010 0.000010 0.000010 0.000010 0.000010 0.000010 0.000010 0.000010 0.000010 0.000010 0.000010 0.000010 0.000010 0.000010 0.000010 0.000010 0.000010 0.000010 0.000010 0.000010 0.000010 0.000010 0.000010 0.000010
0.000010 0.000010 0.000010 0.000010 0.000010 0.999490 0.000010 0.000010 0.000010 0.000010 0.000010 0.000010 0.000010 0.000010 0.000010 0.000010 0.000010 0.000010 0.000010 0.000010 0.000010 0.000010 0.000010 0.000010 0.000010 0.000010 0.000010 0.000010 0.000010 0.000010 0.000010 0.000010 0.000010 0.000010 0.000010 0.000010 0.000010 0.000010 0.000010 0.000010 0.000010 0.000010 0.000010 0.000010 0.000010 0.000010 0.000010 0.000010 0.000010 0.000010 0.000010 0.000010
0.000010 0.000010 0.000010 0.000010 0.000010 0.999490 0.000010 0.000010 0.000010 0.000010 0.000010 0.000010 0.000010 0.000010 0.000010 0.000010 0.000010 0.000010 0.000010 0.000010 0.000010 0.000010 0.000010 0.000010 0.000010 0.000010 0.000010 0.000010 0.000010 0.000010 0.000010 0.000010 0.000010 0.000010 0.000010 0.000010 0.000010 0.000010 0.000010 0.000010 0.000010 0.000010 0.000010 0.000010 0.000010 0.000010 0.000010 0.000010 0.000010 0.000010 0.000010 0.000010
0.000010 0.000010 0.000010 0.000010 0.000010 0.999490 0.000010 0.000010 0.000010 0.000010 0.000010 0.000010 0.000010 0.000010 0.000010 0.000010 0.000010 0.000010 0.000010 0.000010 0.000010 0.000010 0.000010 0.000010 0.000010 0.000010 0.000010 0.000010 0.000010 0.000010 0.000010 0.000010 0.000010 0.000010 0.000010 0.000010 0.000010 0.000010 0.000010 0.000010 0.000010 0.000010 0.000010 0.000010 0.000010 0.000010 0.000010 0.000010 0.000010 0.000010 0.000010 0.000010
0.000010 0.000010 0.000010 0.000010 0.000010 0.999490 0.000010 0.000010 0.000010 0.000010 0.000010 0.000010 0.000010 0.000010 0.000010 0.000010 0.000010 0.000010 0.000010 0.000010 0.000010 0.000010 0.000010 0.000010 0.000010 0.000010 0.000010 0.000010 0.000010 0.000010 0.000010 0.000010 0.000010 0.000010 0.000010 0.000010 0.000010 0.000010 0.000010 0.000010 0.000010 0.000010 0.000010 0.000010 0.000010 0.000010 0.000010 0.000010 0.000010 0.000010 0.000010 0.000010
0.000010 0.000010 0.000010 0.000010 0.000010 0.999490 0.000010 0.000010 0.000010 0.000010 0.000010 0.000010 0.000010 0.000010 0.000010 0.000010 0.000010 0.000010 0.000010 0.000010 0.000010 0.000010 0.000010 0.000010 0.000010 0.000010 0.000010 0.000010 0.000010 0.000010 0.000010 0.000010 0.000010 0.000010 0.000010 0.000010 0.000010 0.000010 0.000010 0.000010 0.000010 0.000010 0.000010 0.000010 0.000010 0.000010 0.000010 0.000010 0.000010 0.000010 0.000010 0.000010
0.000010 0.000010 0.000010 0.000010 0.000010 0.999490 0.000010 0.000010 0.000010 0.000010 0.000010 0.000010 0.000010 0.000010 0.000010 0.000010 0.000010 0.000010 0.000010 0.000010 0.000010 0.000010 0.000010 0.000010 0.000010 0.000010 0.000010 0.000010 0.000010 0.000010 0.000010 0.000010 0.000010 0.000010 0.000010 0.000010 0.000010 0.000010 0.000010 0.000010 0.000010 0.000010 0.000010 0.000010 0.000010 0.000010 0.000010 0.000010 0.000010 0.000010 0.000010 0.000010
0.000010 0.014763 0.000010 0.000010 0.000010 0.939024 0.000010 0.000010 0.000010 0.000010 0.000010 0.000010 0.000010 0.000010 0.000010 0.000010 0.000010 0.000010 0.000010 0.000010 0.000010 0.000010 0.000010 0.000010 0.000010 0.000010 0.000010 0.000010 0.000010 0.000010 0.016290 0.000010 0.000010 0.000010 0.000010 0.000010 0.000010 0.000010 0.000010 0.000010 0.000010 0.000010 0.000010 0.000010 0.019886 0.000010 0.000010 0.000010 0.000010 0.000010 0.000010 0.009567
0.000010 0.103451 0.000010 0.089431 0.000010 0.061971 0.000010 0.025639 0.000010 0.000010 0.000010 0.000010 0.000010 0.006025 0.020537 0.021308 0.002689 0.000010 0.000010 0.037960 0.000010 0.033399 0.000010 0.000010 0.008307 0.000943 0.000010 0.000010 0.017711 0.000010 0.029853 0.001868 0.000010 0.000010 0.000010 0.000010 0.108134 0.000010 0.000010 0.000010 0.000010 0.000010 0.000010 0.091742 0.028666 0.000010 0.102489 0.000010 0.053084 0.000010 0.110518 0.043974
0.000010 0.095618 0.000010 0.123671 0.000010 0.031521 0.000010 0.000010 0.000010 0.000010 0.000010 0.000010 0.000010 0.031413 0.023111 0.012870 0.019827 0.000010 0.000010 0.064420 0.000011 0.032704 0.000010 0.000010 0.023488 0.000010 0.000010 0.000010 0.026035 0.000010 0.036522 0.029766 0.000010 0.008618 0.000010 0.000010 0.048999 0.000010 0.000010 0.000010 0.000010 0.000010 0.001241 0.079285 0.010061 0.000010 0.105645 0.000010 0.076617 0.000010 0.091731 0.026535
0.000010 0.073201 0.000010 0.095851 0.000010 0.020103 0.017469 0.035573 0.000010 0.000010 0.000010 0.000010 0.000010 0.014930 0.032537 0.028233 0.019428 0.000010 0.000010 0.054109 0.006011 0.031932 0.000010 0.000010 0.025663 0.000010 0.000010 0.000010 0.063298 0.000010 0.042924 0.000010 0.000010 0.002995 0.000010 0.000010 0.069154 0.000010 0.000010 0.000010 0.010545 0.000010 0.000010 0.092102 0.022670 0.000010 0.087284 0.000010 0.087818 0.002950 0.059075 0.003874
0.000010 0.095072 0.000010 0.137614 0.006648 0.022445 0.000010 0.035362 0.000010 0.000010 0.000010 0.000010 0.000010 0.015709 0.000010 0.007067 0.000010 0.000010 0.000010 0.054252 0.000010 0.036413 0.000010 0.000010 0.016949 0.000010 0.000010 0.000010 0.010717 0.000010 0.040685 0.011866 0.000010 0.000010 0.000010 0.000010 0.044905 0.000010 0.000010 0.000010 0.000010 0.000010 0.000010 0.084877 0.025142 0.000010 0.081609 0.000010 0.120814 0.004558 0.119692 0.027296
0.000010 0.106354 0.000010 0.125156 0.000010 0.031124 0.000010 0.000010 0.000010 0.000010 0.000010 0.000010 0.000010 0.022094 0.024128 0.040439 0.028704 0.000010 0.000010 0.050718 0.000010 0.039617 0.000010 0.000010 0.024154 0.000010 0.000010 0.000010 0.007462 0.000010 0.022976 0.000135 0.000010 0.009790 0.000010 0.000010 0.086739 0.000010 0.000010 0.000010 0.000010 0.000010 0.003568 0.051460 0.001369 0.000010 0.098978 0.000755 0.097903 0.000010 0.104289 0.021798
0.000010 0.098548 0.000010 0.124136 0.000010 0.015032 0.018103 0.026980 0.000010 0.000010 0.000010 0.000010 0.000010 0.015082 0.043945 0.014205 0.008024 0.000010 0.000010 0.047399 0.000010 0.066501 0.000010 0.000010 0.010496 0.000010 0.000010 0.000010 0.036501 0.000010 0.023938 0.001095 0.000010 0.000010 0.000010 0.000010 0.020462 0.000010 0.000010 0.000010 0.000010 0.000010 0.001547 0.106595 0.030325 0.000010 0.089755 0.000010 0.081859 0.000010 0.062454 0.056729
0.000010 0.097093 0.000010 0.126042 0.000010 0.017612 0.018683 0.030238 0.000010 0.000010 0.000010 0.000010 0.000010 0.027194 0.029379 0.007304 0.008069 0.000010 0.000010 0.049929 0.000010 0.048390 0.000010 0.000010 0.014888 0.000010 0.000010 0.000010 0.034828 0.000010 0.031885 0.012477 0.000010 0.000010 0.000010 0.000010 0.065861 0.000010 0.000010 0.000010 0.005865 0.004305 0.000010 0.059510 0.023439 0.000010 0.069953 0.000010 0.090769 0.011985 0.082759 0.031272
0.000010 0.083447 0.000010 0.109663 0.000010 0.041615 0.000010 0.001033 0.000010 0.000010 0.000010 0.000010 0.000010 0.000443 0.005334 0.012923 0.021203 0.000010 0.000010 0.051700 0.000010 0.046138 0.000010 0.000010 0.000010 0.000010 0.000010 0.000010 0.029807 0.000010 0.037533 0.000010 0.000010 0.010608 0.000010 0.000010 0.100147 0.000010 0.000010 0.000010 0.007924 0.000010 0.000010 0.087642 0.022971 0.000010 0.086811 0.000010 0.089468 0.000010 0.109939 0.043339
0.000010 0.093459 0.000010 0.113759 0.000010 0.007500 0.000010 0.019771 0.000010 0.000010 0.000010 0.000010 0.000010 0.011364 0.040092 0.035517 0.000010 0.000010 0.000010 0.039383 0.000010 0.037355 0.000010 0.000010 0.030776 0.000010 0.000010 0.000010 0.030361 0.000010 0.045161 0.000010 0.000010 0.012445 0.001223 0.000010 0.069208 0.000010 0.000010 0.000010 0.000010 0.000010 0.000010 0.113420 0.016542 0.000010 0.097018 0.000010 0.071709 0.000010 0.086883 0.026744
0.000010 0.101443 0.000010 0.121805 0.000010 0.042045 0.008601 0.030774 0.000010 0.000010 0.000010 0.000010 0.000010 0.032195 0.025923 0.013388 0.005833 0.000010 0.000010 0.063193 0.000010 0.041009 0.000010 0.000010 0.017253 0.000010 0.000010 0.000010 0.007369 0.000010 0.029096 0.000010 0.000010 0.013690 0.000010 0.000010 0.073738 0.000010 0.000010 0.000010 0.000010 0.000010 0.001958 0.076908 0.000010 0.000010 0.089278 0.000010 0.069839 0.002452 0.098452 0.033469
0.000010 0.105632 0.000010 0.138086 0.000010 0.036105 0.000010 0.021652 0.000010 0.000010 0.000010 0.000010 0.000010 0.017849 0.055744 0.021578 0.018160 0.000010 0.000010 0.034984 0.000010 0.058570 0.000010 0.000010 0.026816 0.000010 0.000010 0.000010 0.000010 0.000010 0.029677 0.000010 0.000010 0.012161 0.000010 0.000010 0.034673 0.000010 0.000010 0.000010 0.000010 0.000010 0.011515 0.074824 0.020607 0.000010 0.078309 0.000010 0.109781 0.000010 0.080835 0.012134
0.000010 0.094831 0.000010 0.083728 0.000010 0.030624 0.000010 0.009832 0.000010 0.000010 0.000010 0.000010 0.000010 0.015124 0.024668 0.025654 0.011648 0.000010 0.000010 0.073873 0.000010 0.030705 0.000010 0.000010 0.021106 0.000010 0.000010 0.000014 0.034211 0.000010 0.024416 0.006494 0.000010 0.000010 0.000010 0.000010 0.025210 0.000010 0.000010 0.000010 0.015315 0.000010 0.000010 0.096808 0.014545 0.000010 0.102638 0.000010 0.089509 0.000010 0.120952 0.047806
0.000010 0.097442 0.000010 0.116412 0.000010 0.009943 0.020574 0.013996 0.000010 0.000010 0.000010 0.000010 0.000010 0.049979 0.085094 0.000010 0.032091 0.000010 0.000010 0.025188 0.000295 0.032093 0.000010 0.000010 0.002566 0.000010 0.000010 0.000010 0.041461 0.000010 0.028630 0.007585 0.000010 0.000010 0.000010 0.000010 0.009025 0.000010 0.000010 0.000010 0.009059 0.000010 0.000010 0.083894 0.015800 0.000010 0.100205 0.000010 0.096248 0.004786 0.092161 0.025192
0.000010 0.077157 0.000010 0.100082 0.000010 0.006598 0.000010 0.009071 0.000010 0.000010 0.000010 0.000010 0.000010 0.026341 0.021590 0.031428 0.042063 0.000010 0.000010 0.038441 0.000010 0.061736 0.000010 0.000010 0.010767 0.000010 0.000010 0.000010 0.044176 0.000010 0.041820 0.000010 0.000010 0.017835 0.000010 0.000010 0.026735 0.000010 0.000010 0.000010 0.000295 0.000010 0.000010 0.083934 0.020257 0.000010 0.124096 0.000010 0.110277 0.000010 0.087371 0.017629
0.000010 0.120520 0.000010 0.097107 0.000466 0.030534 0.000010 0.019179 0.000010 0.000010 0.000010 0.000010 0.000010 0.021924 0.045231 0.014850 0.000010 0.000010 0.000010 0.081087 0.009227 0.063881 0.000010 0.000010 0.020965 0.003983 0.000010 0.000010 0.000010 0.000010 0.023181 0.000010 0.000010 0.000010 0.000010 0.000010 0.040179 0.003073 0.000010 0.000010 0.011382 0.000010 0.002145 0.105660 0.027055 0.000010 0.047880 0.001938 0.087162 0.000010 0.121109 0.000010
0.000010 0.107620 0.000010 0.105233 0.000010 0.023827 0.023975 0.000010 0.000010 0.000010 0.000010 0.000010 0.000010 0.000010 0.000010 0.016942 0.028019 0.000010 0.000010 0.064723 0.000010 0.038449 0.000010 0.000010 0.013152 0.000010 0.000010 0.000010 0.000010 0.000010 0.028162 0.002637 0.000010 0.019776 0.000010 0.000010 0.088968 0.000010 0.000010 0.000010 0.001683 0.000010 0.000010 0.128281 0.019451 0.000010 0.110045 0.000010 0.060222 0.000010 0.116728 0.001785
0.000010 0.101475 0.000010 0.131837 0.000019 0.062314 0.000010 0.029224 0.000010 0.000010 0.000010 0.000010 0.000010 0.036866 0.004087 0.017134 0.025091 0.000010 0.000010 0.053477 0.000010 0.018802 0.000010 0.000010 0.017178 0.000010 0.000010 0.000010 0.001936 0.000010 0.037939 0.000010 0.000010 0.014021 0.000010 0.000010 0.054708 0.016754 0.000010 0.000010 0.002271 0.001135 0.003479 0.070740 0.014776 0.000010 0.083187 0.008351 0.077039 0.000010 0.076652 0.039258
0.000010 0.135032 0.000010 0.102273 0.000852 0.017477 0.000191 0.016698 0.000010 0.000010 0.000010 0.000010 0.000010 0.004367 0.042386 0.000310 0.019494 0.000010 0.000010 0.045086 0.000010 0.048285 0.000010 0.000010 0.000010 0.000010 0.000010 0.000010 0.016646 0.000010 0.031196 0.001869 0.000010 0.000010 0.000010 0.000010 0.079009 0.000010 0.000010 0.000010 0.000010 0.000010 0.010592 0.104490 0.025478 0.000010 0.060106 0.000010 0.077969 0.000010 0.121831 0.038071
0.000010 0.096682 0.000010 0.105510 0.000010 0.041077 0.016693 0.035536 0.000010 0.000010 0.000010 0.000010 0.000010 0.008356 0.029085 0.018012 0.028681 0.000010 0.000010 0.055911 0.000010 0.032711 0.000010 0.000010 0.021847 0.000111 0.000010 0.000010 0.006280 0.000010 0.034983 0.000010 0.000010 0.000010 0.000010 0.000010 0.057693 0.000010 0.000010 0.000010 0.000010 0.000010 0.000010 0.062739 0.015811 0.000010 0.091151 0.000010 0.092977 0.010036 0.103881 0.033945
0.000010 0.081396 0.000010 0.139487 0.000010 0.037571 0.000010 0.049139 0.000010 0.000010 0.000010 0.000010 0.000010 0.014154 0.001800 0.009930 0.012663 0.000010 0.000010 0.028442 0.000010 0.018935 0.000010 0.000010 0.009974 0.000010 0.000010 0.000010 0.034839 0.000010 0.033583 0.000010 0.000010 0.000010 0.000010 0.000010 0.073067 0.000010 0.000010 0.000010 0.000184 0.000010 0.005580 0.102734 0.030525 0.000010 0.071201 0.000010 0.112123 0.000010 0.109148 0.023223
0.000010 0.000010 0.007362 0.000010 0.000010 0.000010 0.000010 0.004113 0.000010 0.000010 0.000010 0.000010 0.000010 0.000010 0.000010 0.002636 0.020596 0.000010 0.000010 0.781351 0.000010 0.013163 0.000010 0.000010 0.000010 0.001949 0.000010 0.000020 0.000010 0.000010 0.006378 0.000010 0.000010 0.002106 0.000010 0.000010 0.000010 0.000010 0.000010 0.000010 0.000010 0.004861 0.000010 0.000010 0.000010 0.000010 0.109944 0.000010 0.000010 0.000010 0.032366 0.012774
0.000010 0.000010 0.000010 0.000010 0.000010 0.000010 0.000010 0.000010 0.000010 0.000010 0.000010 0.000010 0.000010 0.000010 0.000010 0.000010 0.000010 0.000010 0.000010 0.999490 0.000010 0.000010 0.000010 0.000010 0.000010 0.000010 0.000010 0.000010 0.000010 0.000010 0.000010 0.000010 0.000010 0.000010 0.000010 0.000010 0.000010 0.000010 0.000010 0.000010 0.000010 0.000010 0.000010 0.000010 0.000010 0.000010 0.000010 0.000010 0.000010 0.000010 0.000010 0.000010
0.000010 0.000010 0.000010 0.000010 0.000010 0.000010 0.000010 0.000010 0.000010 0.000010 0.000010 0.000010 0.000010 0.000010 0.000010 0.000010 0.000010 0.000010 0.000010 0.999490 0.000010 0.000010 0.000010 0.000010 0.000010 0.000010 0.000010 0.000010 0.000010 0.000010 0.000010 0.000010 0.000010 0.000010 0.000010 0.000010 0.000010 0.000010 0.000010 0.000010 0.000010 0.000010 0.000010 0.000010 0.000010 0.000010 0.000010 0.000010 0.000010 0.000010 0.000010 0.000010
0.000010 0.000010 0.003224 0.018738 0.000010 0.000010 0.000010 0.000010 0.000010 0.000010 0.000010 0.000010 0.000010 0.000010 0.000010 0.000010 0.000010 0.000010 0.000010 0.952472 0.000010 0.000010 0.001410 0.000010 0.000010 0.011371 0.004015 0.000010 0.000010 0.000010 0.000010 0.000010 0.000010 0.000010 0.000010 0.000010 0.000010 0.000010 0.000010 0.000010 0.000187 0.006958 0.000010 0.000010 0.000010 0.000010 0.000010 0.001195 0.000010 0.000010 0.000010 0.000010
0.000010 0.000010 0.000010 0.000010 0.000010 0.000010 0.000010 0.000010 0.000010 0.000010 0.000010 0.000010 0.000010 0.000010 0.000010 0.000010 0.000010 0.000010 0.000010 0.999490 0.000010 0.000010 0.000010 0.000010 0.000010 0.000010 0.000010 0.000010 0.000010 0.000010 0.000010 0.000010 0.000010 0.000010 0.000010 0.000010 0.000010 0.000010 0.000010 0.000010 0.000010 0.000010 0.000010 0.000010 0.000010 0.000010 0.000010 0.000010 0.000010 0.000010 0.000010 0.000010
0.000010 0.000010 0.000010 0.000010 0.000010 0.000010 0.000010 0.000010 0.000010 0.000010 0.000010 0.000010 0.000010 0.000010 0.002983 0.000010 0.000010 0.000010 0.000010 0.901276 0.000010 0.000010 0.000010 0.000010 0.000237 0.000010 0.000010 0.000010 0.000010 0.000010 0.000010 0.000010 0.000010 0.000010 0.000010 0.000010 0.000010 0.000010 0.000010 0.000010 0.000010 0.000010 0.000010 0.013514 0.000010 0.008744 0.071154 0.000010 0.000010 0.001642 0.000010 0.000010
0.000010 0.000010 0.000010 0.000010 0.000010 0.009291 0.000010 0.000010 0.000010 0.000010 0.000010 0.000010 0.000010 0.001629 0.000010 0.000010 0.000010 0.000010 0.000010 0.978077 0.000010 0.000010 0.000010 0.000010 0.000010 0.000010 0.000010 0.000010 0.000010 0.000010 0.000010 0.000010 0.000010 0.000010 0.000010 0.000010 0.000010 0.000010 0.000010 0.000010 0.000010 0.000010 0.010523 0.000010 0.000010 0.000010 0.000010 0.000010 0.000010 0.000010 0.000010 0.000010
0.000010 0.000010 0.000010 0.000010 0.000010 0.000010 0.000010 0.000010 0.000010 0.000010 0.000010 0.000010 0.000010 0.000010 0.000010 0.000010 0.000010 0.000010 0.000010 0.999490 0.000010 0.000010 0.000010 0.000010 0.000010 0.000010 0.000010 0.000010 0.000010 0.000010 0.000010 0.000010 0.000010 0.000010 0.000010 0.000010 0.000010 0.000010 0.000010 0.000010 0.000010 0.000010 0.000010 0.000010 0.000010 0.000010 0.000010 0.000010 0.000010 0.000010 0.000010 0.000010
0.000010 0.000010 0.000010 0.025980 0.000010 0.000010 0.000010 0.007610 0.000010 0.000010 0.000010 0.000010 0.000010 0.000010 0.000010 0.000010 0.000010 0.000010 0.005995 0.868394 0.000010 0.000010 0.000010 0.000010 0.000010 0.000010 0.000010 0.011426 0.000010 0.003392 0.011927 0.000010 0.000010 0.000010 0.000010 0.000010 0.000010 0.000010 0.000010 0.000010 0.000010 0.000010 0.000010 0.009203 0.007134 0.000010 0.037522 0.000010 0.000010 0.000788 0.010229 0.000010
0.000010 0.000010 0.000010 0.000010 0.000010 0.000010 0.000010 0.000010 0.000010 0.011356 0.000010 0.000010 0.000010 0.000010 0.000010 0.000010 0.000010 0.000010 0.000010 0.988144 0.000010 0.000010 0.000010 0.000010 0.000010 0.000010 0.000010 0.000010 0.000010 0.000010 0.000010 0.000010 0.000010 0.000010 0.000010 0.000010 0.000010 0.000010 0.000010 0.000010 0.000010 0.000010 0.000010 0.000010 0.000010 0.000010 0.000010 0.000010 0.000010 0.000010 0.000010 0.000010
0.000010 0.000010 0.000010 0.000010 0.000010 0.000010 0.000010 0.000010 0.000010 0.000010 0.000010 0.000010 0.000010 0.000010 0.000010 0.000010 0.000010 0.000010 0.000010 0.988519 0.000010 0.000010 0.000010 0.000010 0.000010 0.000010 0.000010 0.010981 0.000010 0.000010 0.000010 0.000010 0.000010 0.000010 0.000010 0.000010 0.000010 0.000010 0.000010 0.000010 0.000010 0.000010 0.000010 0.000010 0.000010 0.000010 0.000010 0.000010 0.000010 0.000010 0.000010 0.000010
0.000010 0.000010 0.000010 0.000010 0.000010 0.000010 0.000010 0.000010 0.000010 0.000010 0.000010 0.000010 0.000010 0.000010 0.000010 0.000010 0.000010 0.000010 0.000010 0.999490 0.000010 0.000010 0.000010 0.000010 0.000010 0.000010 0.000010 0.000010 0.000010 0.000010 0.000010 0.000010 0.000010 0.000010 0.000010 0.000010 0.000010 0.000010 0.000010 0.000010 0.000010 0.000010 0.000010 0.000010 0.000010 0.000010 0.000010 0.000010 0.000010 0.000010 0.000010 0.000010
0.000010 0.000010 0.000010 0.000010 0.000010 0.000010 0.000010 0.000010 0.000010 0.000010 0.000010 0.000010 0.000010 0.000010 0.000010 0.000010 0.000010 0.000010 0.000010 0.999490 0.000010 0.000010 0.000010 0.000010 0.000010 0.000010 0.000010 0.000010 0.000010 0.000010 0.000010 0.000010 0.000010 0.000010 0.000010 0.000010 0.000010 0.000010 0.000010 0.000010 0.000010 0.000010 0.000010 0.000010 0.000010 0.000010 0.000010 0.000010 0.000010 0.000010 0.000010 0.000010
0.000010 0.000010 0.000010 0.000010 0.000010 0.000010 0.000010 0.000010 0.000010 0.000010 0.000010 0.000010 0.000010 0.000010 0.000010 0.000010 0.000010 0.000010 0.000010 0.991088 0.000010 0.000010 0.000010 0.000010 0.000010 0.000010 0.000010 0.004985 0.000010 0.000010 0.000010 0.000010 0.000010 0.000010 0.000010 0.000010 0.000010 0.000010 0.000010 0.000010 0.000010 0.000010 0.000010 0.000010 0.002788 0.000010 0.000010 0.000010 0.000010 0.000658 0.000010 0.000010
0.000010 0.000010 0.000010 0.000010 0.000010 0.000010 0.000010 0.000010 0.000010 0.000010 0.000010 0.000010 0.000010 0.000010 0.000010 0.000010 0.000010 0.000010 0.000010 0.999490 0.000010 0.000010 0.000010 0.000010 0.000010 0.000010 0.000010 0.000010 0.000010 0.000010 0.000010 0.000010 0.000010 0.000010 0.000010 0.000010 0.000010 0.000010 0.000010 0.000010 0.000010 0.000010 0.000010 0.000010 0.000010 0.000010 0.000010 0.000010 0.000010 0.000010 0.000010 0.000010
0.000010 0.000010 0.000010 0.000010 0.000010 0.000010 0.000010 0.000010 0.000010 0.000010 0.000010 0.000010 0.000010 0.000010 0.000010 0.000010 0.000010 0.000010 0.000010 0.999490 0.000010 0.000010 0.000010 0.000010 0.000010 0.000010 0.000010 0.000010 0.000010 0.000010 0.000010 0.000010 0.000010 0.000010 0.000010 0.000010 0.000010 0.000010 0.000010 0.000010 0.000010 0.000010 0.000010 0.000010 0.000010 0.000010 0.000010 0.000010 0.000010 0.000010 0.000010 0.000010
0.000010 0.000010 0.000010 0.000010 0.000010 0.000010 0.000010 0.000010 0.000010 0.000010 0.000010 0.000010 0.000010 0.000010 0.000010 0.000010 0.000010 0.000010 0.000010 0.999490 0.000010 0.000010 0.000010 0.000010 0.000010 0.000010 0.000010 0.000010 0.000010 0.000010 0.000010 0.000010 0.000010 0.000010 0.000010 0.000010 0.000010 0.000010 0.000010 0.000010 0.000010 0.000010 0.000010 0.000010 0.000010 0.000010 0.000010 0.000010 0.000010 0.000010 0.000010 0.000010
0.000010 0.000010 0.000010 0.000010 0.000010 0.000010 0.000010 0.000010 0.000010 0.000010 0.000010 0.000010 0.000010 0.000010 0.000010 0.000010 0.000010 0.000010 0.000010 0.982756 0.000010 0.000010 0.000010 0.000010 0.000010 0.000010 0.000010 0.000010 0.000010 0.000010 0.000010 0.000010 0.000010 0.000010 0.000010 0.000010 0.000010 0.000010 0.000010 0.000010 0.000010 0.000010 0.011164 0.000010 0.000010 0.000010 0.000010 0.000010 0.000010 0.005591 0.000010 0.000010
0.000010 0.000010 0.000010 0.000010 0.000010 0.000010 0.000010 0.000010 0.000010 0.000010 0.000010 0.000010 0.000010 0.000010 0.000010 0.000010 0.000010 0.000010 0.000010 0.999490 0.000010 0.000010 0.000010 0.000010 0.000010 0.000010 0.000010 0.000010 0.000010 0.000010 0.000010 0.000010 0.000010 0.000010 0.000010 0.000010 0.000010 0.000010 0.000010 0.000010 0.000010 0.000010 0.000010 0.000010 0.000010 0.000010 0.000010 0.000010 0.000010 0.000010 0.000010 0.000010
0.000010 0.000010 0.000010 0.000010 0.000010 0.000010 0.000010 0.000010 0.000010 0.000010 0.000010 0.000010 0.000010 0.000010 0.000010 0.000010 0.000010 0.000010 0.000010 0.999490 0.000010 0.000010 0.000010 0.000010 0.000010 0.000010 0.000010 0.000010 0.000010 0.000010 0.000010 0.000010 0.000010 0.000010 0.000010 0.000010 0.000010 0.000010 0.000010 0.000010 0.000010 0.000010 0.000010 0.000010 0.000010 0.000010 0.000010 0.000010 0.000010 0.000010 0.000010 0.000010
0.000010 0.000010 0.000010 0.991073 0.000010 0.000010 0.000010 0.000010 0.000010 0.000010 0.000010 0.000010 0.000010 0.000010 0.000010 0.000010 0.000010 0.000010 0.000010 0.000010 0.000010 0.000010 0.000010 0.000010 0.000010 0.000010 0.000010 0.000010 0.000010 0.000010 0.000010 0.000010 0.000010 0.000010 0.000010 0.000010 0.000600 0.000010 0.000010 0.000010 0.000010 0.000010 0.000010 0.000010 0.000010 0.000010 0.000010 0.000010 0.000010 0.000010 0.000010 0.007837
0.000010 0.000010 0.000010 0.766152 0.018231 0.000010 0.002442 0.000010 0.000010 0.000010 0.000010 0.000010 0.000010 0.000010 0.017394 0.004245 0.008798 0.000010 0.000010 0.000010 0.054180 0.008857 0.000010 0.000010 0.000010 0.001861 0.000010 0.000010 0.009866 0.000010 0.000010 0.000010 0.000010 0.000010 0.003869 0.000010 0.034795 0.000595 0.000010 0.000010 0.000616 0.000010 0.000010 0.031441 0.000010 0.000010 0.027373 0.000010 0.000010 0.000010 0.008934 0.000010
0.000010 0.000010 0.000010 0.780287 0.110685 0.000010 0.000010 0.009077 0.000010 0.000010 0.000010 0.000010 0.000010 0.000010 0.000010 0.000010 0.018691 0.000010 0.000010 0.000585 0.023837 0.000010 0.000010 0.000010 0.000010 0.000010 0.000010 0.000010 0.000010 0.000010 0.013207 0.000010 0.000010 0.000010 0.030104 0.000010 0.000010 0.000010 0.000010 0.000010 0.000010 0.000010 0.007302 0.000010 0.000010 0.000010 0.000010 0.000010 0.000010 0.000010 0.000010 0.005805
0.000010 0.000010 0.000010 0.968636 0.000010 0.002476 0.000010 0.000010 0.000010 0.000010 0.000010 0.000010 0.000010 0.000010 0.012071 0.002754 0.000010 0.000010 0.000010 0.000010 0.000010 0.000010 0.000010 0.000010 0.000010 0.000010 0.000010 0.000010 0.000010 0.000010 0.000010 0.000010 0.000010 0.000010 0.000010 0.000010 0.000010 0.000010 0.000010 0.000010 0.003751 0.000010 0.005214 0.000010 0.000010 0.000010 0.000010 0.000010 0.000010 0.004397 0.000010 0.000262
0.000010 0.000010 0.000010 0.732033 0.126177 0.000010 0.000010 0.000010 0.000010 0.000010 0.000010 0.000010 0.000010 0.000010 0.000010 0.000010 0.008066 0.000010 0.000010 0.000010 0.063642 0.000010 0.000010 0.000010 0.009883 0.000010 0.000010 0.000010 0.000010 0.000010 0.000010 0.000010 0.000010 0.000010 0.051266 0.000010 0.000010 0.000010 0.000010 0.000010 0.000010 0.008483 0.000010 0.000010 0.000010 0.000010 0.000010 0.000010 0.000010 0.000010 0.000010 0.000010
0.000010 0.000010 0.000010 0.829584 0.081768 0.000010 0.000010 0.000010 0.000010 0.000010 0.000010 0.000010 0.000010 0.000010 0.000010 0.002070 0.004871 0.000010 0.000010 0.000010 0.012369 0.004440 0.000010 0.000010 0.000010 0.000010 0.000010 0.000010 0.001029 0.000010 0.000010 0.004235 0.000010 0.000679 0.005991 0.000010 0.018870 0.000010 0.000010 0.000010 0.000010 0.007082 0.000010 0.000010 0.012566 0.000010 0.000010 0.000010 0.000010 0.000010 0.002025 0.012051
0.000010 0.000010 0.000010 0.786639 0.197684 0.000010 0.009792 0.000010 0.000010 0.000010 0.000010 0.000010 0.000010 0.000010 0.000010 0.000010 0.000010 0.000010 0.000010 0.000010 0.000010 0.000010 0.000010 0.000010 0.000010 0.000010 0.000010 0.000010 0.000010 0.000010 0.000010 0.000010 0.000010 0.000010 0.000010 0.000010 0.000010 0.000010 0.000010 0.000010 0.000012 0.000010 0.005403 0.000010 0.000010 0.000010 0.000010 0.000010 0.000010 0.000010 0.000010 0.000010
0.000010 0.000010 0.000010 0.940957 0.019287 0.000010 0.000010 0.000010 0.000010 0.000010 0.000010 0.000010 0.000010 0.000010 0.000010 0.000010 0.000010 0.000010 0.000010 0.000010 0.029803 0.000010 0.000010 0.000010 0.000010 0.000010 0.000010 0.000010 0.000010 0.000010 0.000010 0.000010 0.000010 0.000010 0.009474 0.000010 0.000010 0.000010 0.000010 0.000010 0.000010 0.000010 0.000010 0.000010 0.000010 0.000010 0.000010 0.000010 0.000010 0.000010 0.000010 0.000010
0.000010 0.000010 0.000010 0.810985 0.102114 0.000010 0.000010 0.000010 0.000010 0.000010 0.000010 0.000010 0.000010 0.000010 0.000010 0.000010 0.022180 0.000010 0.000010 0.000010 0.048567 0.000010 0.000010 0.000010 0.000010 0.000010 0.000010 0.000010 0.000010 0.000010 0.000010 0.000010 0.000010 0.000010 0.012638 0.000010 0.000010 0.000010 0.000010 0.000010 0.000010 0.000010 0.000010 0.000010 0.000010 0.000010 0.000010 0.000010 0.000010 0.003057 0.000010 0.000010
0.000010 0.000010 0.000010 0.923546 0.049940 0.000010 0.000010 0.000010 0.000010 0.000010 0.000010 0.000010 0.000010 0.000010 0.000010 0.000010 0.000010 0.000010 0.000010 0.000010 0.016869 0.000010 0.000010 0.000010 0.000010 0.000010 0.000010 0.000010 0.000010 0.000010 0.000010 0.000010 0.000010 0.000010 0.009165 0.000010 0.000010 0.000010 0.000010 0.000010 0.000010 0.000010 0.000010 0.000010 0.000010 0.000010 0.000010 0.000010 0.000010 0.000010 0.000010 0.000010
0.000010 0.000010 0.000010 0.803232 0.133389 0.000010 0.000010 0.000010 0.000010 0.000010 0.000010 0.000010 0.000010 0.002161 0.000010 0.000010 0.000010 0.000010 0.000010 0.000010 0.000010 0.000010 0.000010 0.000010 0.010606 0.000010 0.000010 0.000010 0.000010 0.000010 0.000010 0.000010 0.000010 0.000010 0.043182 0.000010 0.000010 0.000010 0.000010 0.000010 0.004158 0.000010 0.002821 0.000010 0.000010 0.000010 0.000010 0.000010 0.000010 0.000010 0.000010 0.000010
0.000010 0.000010 0.000010 0.668657 0.266812 0.000010 0.000010 0.000010 0.000010 0.000010 0.000010 0.000010 0.000010 0.000010 0.000010 0.000010 0.001735 0.000010 0.000010 0.000010 0.003906 0.000010 0.000010 0.000010 0.000010 0.000010 0.000010 0.000010 0.000010 0.000010 0.000010 0.000010 0.000010 0.018376 0.028774 0.000010 0.000010 0.000010 0.000010 0.000010 0.000010 0.000010 0.001993 0.000010 0.000010 0.000010 0.000010 0.000010 0.000010 0.009306 0.000010 0.000010
0.000010 0.000010 0.000010 0.772568 0.144815 0.000010 0.000010 0.000010 0.000010 0.000010 0.000010 0.000010 0.000010 0.000010 0.000010 0.000010 0.000010 0.000010 0.000010 0.000010 0.000010 0.000010 0.000010 0.000010 0.000010 0.000010 0.000010 0.000010 0.000010 0.000010 0.000010 0.000010 0.000010 0.000010 0.082127 0.000010 0.000010 0.000010 0.000010 0.000010 0.000010 0.000010 0.000010 0.000010 0.000010 0.000010 0.000010 0.000010 0.000010 0.000010 0.000010 0.000010
0.000010 0.000010 0.000010 0.775206 0.148399 0.000010 0.000010 0.000010 0.000010 0.000010 0.000010 0.000010 0.000010 0.000010 0.000010 0.000010 0.000010 0.000010 0.000010 0.000010 0.029538 0.000010 0.000010 0.000010 0.000010 0.000010 0.000010 0.000010 0.000010 0.000010 0.000010 0.000010 0.000010 0.000010 0.033725 0.000010 0.001112 0.000010 0.000010 0.000010 0.000010 0.000010 0.011560 0.000010 0.000010 0.000010 0.000010 0.000010 0.000010 0.000010 0.000010 0.000010
0.000010 0.000010 0.000010 0.652654 0.251331 0.000010 0.002923 0.020368 0.000010 0.000010 0.000010 0.000010 0.000010 0.000010 0.000010 0.000010 0.009541 0.000010 0.000010 0.000010 0.000010 0.000010 0.000010 0.000010 0.001278 0.000010 0.000010 0.000010 0.012012 0.000010 0.000010 0.000010 0.000010 0.008958 0.031262 0.000010 0.009248 0.000010 0.000010 0.000010 0.000010 0.000010 0.000010 0.000010 0.000015 0.000010 0.000010 0.000010 0.000010 0.000010 0.000010 0.000010
0.000010 0.000010 0.000010 0.908142 0.007038 0.015773 0.000010 0.000010 0.000010 0.000010 0.000010 0.000010 0.000010 0.000010 0.004630 0.007509 0.000010 0.000010 0.000010 0.000010 0.000010 0.000010 0.000010 0.000010 0.000010 0.000010 0.000010 0.000010 0.000010 0.000010 0.000010 0.000010 0.000010 0.000010 0.024231 0.000010 0.002404 0.000010 0.000010 0.000010 0.000010 0.000010 0.011817 0.001805 0.000010 0.000010 0.000010 0.000010 0.016232 0.000010 0.000010 0.000010
0.000010 0.000010 0.000010 0.888861 0.000010 0.000010 0.000010 0.000010 0.000010 0.000010 0.000010 0.000010 0.000010 0.000010 0.002953 0.000010 0.000010 0.000010 0.000010 0.005532 0.000010 0.000010 0.000010 0.000010 0.003509 0.000010 0.000010 0.000010 0.000010 0.000010 0.005807 0.000010 0.000010 0.000010 0.000010 0.000010 0.024432 0.000010 0.000010 0.000010 0.000010 0.016793 0.000010 0.000010 0.000010 0.000010 0.000010 0.000010 0.007518 0.000010 0.025512 0.018663
0.000010 0.000010 0.000010 0.515211 0.407542 0.000010 0.026945 0.000010 0.000010 0.000010 0.000010 0.000010 0.000010 0.000010 0.000010 0.000010 0.000011 0.000010 0.000010 0.000010 0.000010 0.002406 0.000010 0.000010 0.000010 0.006764 0.000010 0.000010 0.000010 0.000010 0.000010 0.000010 0.000010 0.000010 0.019790 0.000010 0.000010 0.000010 0.000010 0.000010 0.000010 0.000010 0.001403 0.000010 0.000010 0.000010 0.000010 0.000010 0.000010 0.010101 0.000010 0.009408
0.000010 0.000010 0.000010 0.904362 0.000010 0.001574 0.000010 0.000010 0.000010 0.000010 0.000010 0.000010 0.000010 0.000010 0.005801 0.000010 0.010327 0.000010 0.000010 0.000010 0.000010 0.000010 0.000010 0.000010 0.000010 0.000010 0.000010 0.000010 0.000010 0.000010 0.000010 0.000010 0.000010 0.000010 0.000010 0.000010 0.013009 0.000010 0.000010 0.000010 0.000010 0.011126 0.000010 0.003467 0.000010 0.000010 0.000010 0.001793 0.025656 0.000010 0.000010 0.022465
0.000010 0.000010 0.000010 0.862014 0.036538 0.000010 0.000010 0.000010 0.000010 0.000010 0.000010 0.000010 0.000010 0.000010 0.000010 0.000010 0.020903 0.000010 0.000010 0.000010 0.065634 0.000010 0.000010 0.000010 0.000010 0.000010 0.000010 0.000010 0.000010 0.000010 0.000010 0.000010 0.000010 0.005947 0.000010 0.000010 0.000010 0.000010 0.000010 0.000010 0.000010 0.008505 0.000010 0.000010 0.000010 0.000010 0.000010 0.000010 0.000010 0.000010 0.000010 0.000010
0.000010 0.000018 0.000010 0.013219 0.000010 0.000010 0.000010 0.000018 0.000010 0.031473 0.000010 0.006919 0.000010 0.000010 0.000010 0.000010 0.000010 0.000010 0.033031 0.000010 0.042758 0.675303 0.010198 0.000010 0.002857 0.000010 0.012564 0.000010 0.020267 0.008048 0.016157 0.000010 0.048683 0.010096 0.000010 0.040174 0.000010 0.005337 0.000010 0.002778 0.008932 0.000010 0.000010 0.000010 0.000010 0.000010 0.000010 0.010863 0.000010 0.000010 0.000010 0.000010
0.000010 0.000010 0.000010 0.000010 0.000010 0.001315 0.000010 0.000010 0.000010 0.000010 0.000010 0.017510 0.007118 0.000010 0.000010 0.006455 0.000010 0.018702 0.000010 0.000010 0.000010 0.797050 0.000010 0.000010 0.000010 0.000010 0.000010 0.003548 0.000010 0.000012 0.000010 0.000010 0.016448 0.000010 0.015093 0.013972 0.012750 0.005430 0.000010 0.028534 0.000010 0.000010 0.019222 0.016318 0.000010 0.000010 0.000010 0.000010 0.000010 0.000010 0.020172 0.000010
0.003923 0.000010 0.005859 0.000010 0.001070 0.018106 0.000010 0.000010 0.000010 0.000010 0.000282 0.022854 0.000011 0.005057 0.004662 0.017846 0.000010 0.003945 0.028570 0.000010 0.028632 0.678143 0.000010 0.000010 0.001076 0.007396 0.000010 0.000010 0.000010 0.000010 0.000010 0.000010 0.022540 0.000010 0.012151 0.036877 0.000010 0.011479 0.000010 0.029861 0.000219 0.000010 0.000010 0.006964 0.010708 0.008045 0.009341 0.000010 0.000010 0.000010 0.024133 0.000010
0.000010 0.000010 0.000010 0.000018 0.000010 0.000010 0.000010 0.000010 0.000010 0.000010 0.000010 0.000010 0.000010 0.000010 0.000010 0.000010 0.000010 0.000010 0.000010 0.000010 0.000010 0.987699 0.000010 0.000010 0.000010 0.000717 0.000010 0.000010 0.000010 0.000010 0.000010 0.000010 0.000010 0.000010 0.000010 0.000010 0.000010 0.000010 0.000010 0.000010 0.000013 0.011083 0.000010 0.000010 0.000010 0.000010 0.000010 0.000010 0.000010 0.000010 0.000010 0.000010
0.002122 0.000010 0.000010 0.000010 0.000010 0.000010 0.000010 0.000010 0.000010 0.000010 0.000010 0.014703 0.000010 0.000010 0.000010 0.000010 0.000010 0.000010 0.000016 0.000010 0.000010 0.940287 0.002010 0.000010 0.000010 0.000010 0.000010 0.007699 0.000010 0.004545 0.000010 0.000010 0.000010 0.000010 0.000010 0.000010 0.000010 0.000010 0.000010 0.028179 0.000010 0.000010 0.000010 0.000010 0.000010 0.000010 0.000010 0.000010 0.000010 0.000010 0.000010 0.000010
0.000010 0.000010 0.001190 0.000010 0.000010 0.005397 0.000010 0.000010 0.000010 0.000010 0.012171 0.010546 0.000010 0.000010 0.005718 0.000010 0.000010 0.000010 0.030369 0.003869 0.000010 0.782544 0.015674 0.000010 0.000010 0.000010 0.004229 0.000010 0.000010 0.001780 0.000010 0.000010 0.023109 0.000010 0.000010 0.061435 0.000010 0.000010 0.000010 0.005838 0.008067 0.000010 0.016700 0.000010 0.000010 0.000010 0.000010 0.002571 0.000010 0.008454 0.000010 0.000010
0.004533 0.000010 0.000010 0.000010 0.000010 0.018611 0.000010 0.005012 0.000010 0.000010 0.000010 0.000010 0.000010 0.008094 0.004426 0.000010 0.000010 0.000010 0.000010 0.000010 0.065091 0.658342 0.018310 0.000010 0.010632 0.003389 0.000010 0.023524 0.000010 0.000808 0.000010 0.000104 0.034383 0.008207 0.004665 0.047462 0.000010 0.000010 0.000010 0.026350 0.005967 0.000010 0.000563 0.000010 0.000010 0.000010 0.000010 0.011276 0.000010 0.000010 0.036442 0.003518
0.000010 0.000010 0.000010 0.000010 0.000010 0.000010 0.000010 0.000010 0.000010 0.000010 0.000010 0.000010 0.000010 0.000010 0.000010 0.000010 0.000010 0.000010 0.000010 0.000010 0.000010 0.999490 0.000010 0.000010 0.000010 0.000010 0.000010 0.000010 0.000010 0.000010 0.000010 0.000010 0.000010 0.000010 0.000010 0.000010 0.000010 0.000010 0.000010 0.000010 0.000010 0.000010 0.000010 0.000010 0.000010 0.000010 0.000010 0.000010 0.000010 0.000010 0.000010 0.000010
0.005038 0.010717 0.000238 0.005162 0.000010 0.000010 0.000010 0.000010 0.000010 0.000010 0.000010 0.000010 0.001631 0.000010 0.000010 0.023297 0.000010 0.000010 0.000010 0.000010 0.010998 0.763706 0.000010 0.000010 0.005512 0.000013 0.000010 0.020963 0.000010 0.000010 0.009422 0.000010 0.000010 0.000010 0.000010 0.034216 0.000010 0.007723 0.000010 0.031141 0.002513 0.001900 0.002480 0.000010 0.004528 0.004867 0.013318 0.000010 0.019741 0.010503 0.000010 0.010093
0.000010 0.000010 0.000010 0.000010 0.000010 0.000010 0.000010 0.000010 0.000010 0.000010 0.000010 0.000010 0.000010 0.000010 0.000010 0.000010 0.000010 0.000010 0.000010 0.000010 0.000010 0.982877 0.000010 0.000010 0.000010 0.016623 0.000010 0.000010 0.000010 0.000010 0.000010 0.000010 0.000010 0.000010 0.000010 0.000010 0.000010 0.000010 0.000010 0.000010 0.000010 0.000010 0.000010 0.000010 0.000010 0.000010 0.000010 0.000010 0.000010 0.000010 0.000010 0.000010
0.000010 0.000010 0.000010 0.000010 0.000010 0.000010 0.000010 0.000010 0.000010 0.000010 0.000010 0.000010 0.000010 0.000010 0.000446 0.000010 0.000010 0.000010 0.000010 0.000010 0.000010 0.970175 0.000010 0.000010 0.000010 0.000010 0.000010 0.026779 0.000010 0.000750 0.000010 0.000010 0.000010 0.000010 0.000010 0.000010 0.000010 0.000010 0.000010 0.000010 0.000010 0.000010 0.000010 0.000015 0.000010 0.000010 0.000010 0.000010 0.001376 0.000010 0.000010 0.000010
0.000010 0.000010 0.000010 0.004034 0.000010 0.000010 0.000010 0.000010 0.000010 0.000010 0.000010 0.003154 0.000010 0.000010 0.000010 0.012995 0.000010 0.000010 0.000010 0.000010 0.000010 0.958112 0.000010 0.000010 0.000010 0.014203 0.003513 0.000010 0.000010 0.000010 0.000010 0.000010 0.000010 0.000010 0.000010 0.000010 0.000010 0.000010 0.000010 0.000010 0.000010 0.000010 0.000010 0.000010 0.000010 0.003538 0.000010 0.000010 0.000010 0.000010 0.000010 0.000010
0.000010 0.000010 0.000010 0.000010 0.000010 0.000010 0.000010 0.000010 0.000010 0.000010 0.000010 0.000010 0.000010 0.000010 0.000010 0.000010 0.000010 0.000010 0.000010 0.000010 0.000010 0.984034 0.000010 0.000010 0.000010 0.000010 0.000010 0.013591 0.000010 0.000010 0.000010 0.000010 0.000010 0.000010 0.000010 0.000010 0.000010 0.000010 0.000010 0.000010 0.000010 0.000010 0.000994 0.000010 0.000010 0.000010 0.000010 0.000901 0.000010 0.000010 0.000010 0.000010
0.000010 0.000012 0.000010 0.000010 0.001191 0.000010 0.000010 0.000010 0.000010 0.000010 0.000010 0.000010 0.000010 0.003924 0.000010 0.000010 0.000010 0.000010 0.000010 0.006707 0.000010 0.893299 0.000010 0.000010 0.007276 0.011150 0.000010 0.000010 0.000010 0.014116 0.000010 0.000011 0.000010 0.004062 0.007926 0.000010 0.000010 0.000010 0.000010 0.000010 0.000010 0.000010 0.000010 0.000010 0.014235 0.010533 0.000010 0.000010 0.000010 0.000010 0.000010 0.025178
0.000010 0.000010 0.000010 0.000010 0.000010 0.000010 0.000010 0.000010 0.000010 0.000010 0.000010 0.000010 0.000010 0.000010 0.000010 0.000010 0.000010 0.000010 0.000010 0.000010 0.000010 0.980114 0.000010 0.000010 0.000010 0.000838 0.000010 0.000010 0.000010 0.007493 0.000010 0.000010 0.011075 0.000010 0.000010 0.000010 0.000010 0.000010 0.000010 0.000010 0.000010 0.000010 0.000010 0.000010 0.000010 0.000010 0.000010 0.000010 0.000010 0.000010 0.000010 0.000010
0.000010 0.000010 0.003228 0.000010 0.000010 0.000010 0.000010 0.000010 0.000010 0.000010 0.000010 0.000010 0.000010 0.014954 0.000010 0.009208 0.000010 0.000010 0.000010 0.011528 0.000010 0.920361 0.000010 0.000010 0.000010 0.000010 0.003936 0.000010 0.000010 0.000010 0.000010 0.000010 0.000010 0.000010 0.000010 0.000010 0.000010 0.009145 0.000010 0.000010 0.000010 0.000010 0.022238 0.000010 0.000010 0.000010 0.000010 0.000010 0.004973 0.000010 0.000010 0.000010
0.000010 0.000010 0.000010 0.000010 0.000010 0.000010 0.000010 0.000010 0.000010 0.000010 0.000010 0.000010 0.000010 0.000010 0.000010 0.000010 0.000010 0.000010 0.010782 0.000010 0.000010 0.988318 0.000010 0.000010 0.000010 0.000401 0.000010 0.000010 0.000010 0.000019 0.000010 0.000010 0.000010 0.000010 0.000010 0.000010 0.000010 0.000010 0.000010 0.000010 0.000010 0.000010 0.000010 0.000010 0.000010 0.000010 0.000010 0.000010 0.000010 0.000010 0.000010 0.000010
0.000010 0.000010 0.000010 0.000010 0.000010 0.000010 0.000010 0.000010 0.000010 0.026477 0.000010 0.000010 0.000010 0.000010 0.000010 0.000010 0.000010 0.023855 0.000010 0.000010 0.000010 0.925564 0.000010 0.008157 0.000010 0.000010 0.000010 0.007578 0.000010 0.007909 0.000010 0.000010 0.000010 0.000010 0.000010 0.000010 0.000010 0.000010 0.000010 0.000010 0.000010 0.000010 0.000010 0.000010 0.000010 0.000010 0.000010 0.000010 0.000010 0.000010 0.000010 0.000010
0.001542 0.000010 0.000010 0.000010 0.000010 0.000010 0.000010 0.000010 0.000010 0.000010 0.000561 0.000010 0.004548 0.000010 0.000010 0.000010 0.000010 0.000010 0.000010 0.008619 0.000010 0.826599 0.000010 0.000010 0.000010 0.020895 0.002221 0.000010 0.000010 0.000010 0.000010 0.000010 0.000010 0.000010 0.017146 0.000010 0.000010 0.000834 0.000010 0.024283 0.009207 0.000010 0.000010 0.027978 0.000010 0.005007 0.003525 0.006077 0.032392 0.000010 0.008216 0.000010
0.000010 0.000010 0.000010 0.000010 0.000010 0.000010 0.000010 0.000010 0.000010 0.000010 0.000010 0.000010 0.000010 0.000010 0.000010 0.000010 0.000010 0.000010 0.000010 0.000010 0.000010 0.999490 0.000010 0.000010 0.000010 0.000010 0.000010 0.000010 0.000010 0.000010 0.000010 0.000010 0.000010 0.000010 0.000010 0.000010 0.000010 0.000010 0.000010 0.000010 0.000010 0.000010 0.000010 0.000010 0.000010 0.000010 0.000010 0.000010 0.000010 0.000010 0.000010 0.000010
0.000010 0.000010 0.000010 0.000010 0.000010 0.000010 0.000010 0.000010 0.000010 0.000010 0.000010 0.000010 0.000010 0.000010 0.000010 0.000010 0.000010 0.000010 0.000010 0.000010 0.000010 0.000010 0.000010 0.000010 0.999490 0.000010 0.000010 0.000010 0.000010 0.000010 0.000010 0.000010 0.000010 0.000010 0.000010 0.000010 0.000010 0.000010 0.000010 0.000010 0.000010 0.000010 0.000010 0.000010 0.000010 0.000010 0.000010 0.000010 0.000010 0.000010 0.000010 0.000010
0.000010 0.000010 0.000010 0.000010 0.000010 0.000010 0.000010 0.000010 0.000010 0.000010 0.000010 0.000010 0.000010 0.000010 0.000010 0.000010 0.000010 0.000010 0.000010 0.000010 0.000010 0.000010 0.000010 0.000010 0.999490 0.000010 0.000010 0.000010 0.000010 0.000010 0.000010 0.000010 0.000010 0.000010 0.000010 0.000010 0.000010 0.000010 0.000010 0.000010 0.000010 0.000010 0.000010 0.000010 0.000010 0.000010 0.000010 0.000010 0.000010 0.000010 0.000010 0.000010
0.000010 0.000010 0.000010 0.000010 0.000010 0.000010 0.000010 0.000010 0.000010 0.000010 0.000010 0.000010 0.000010 0.000010 0.000010 0.000010 0.000010 0.000010 0.000010 0.000010 0.000010 0.000010 0.000010 0.000010 0.999490 0.000010 0.000010 0.000010 0.000010 0.000010 0.000010 0.000010 0.000010 0.000010 0.000010 0.000010 0.000010 0.000010 0.000010 0.000010 0.000010 0.000010 0.000010 0.000010 0.000010 0.000010 0.000010 0.000010 0.000010 0.000010 0.000010 0.000010
0.000010 0.000010 0.000010 0.000010 0.000010 0.000010 0.000010 0.000010 0.000010 0.000010 0.000010 0.000010 0.000010 0.000010 0.000010 0.000010 0.000010 0.000010 0.000010 0.000010 0.000010 0.000010 0.000010 0.000010 0.999490 0.000010 0.000010 0.000010 0.000010 0.000010 0.000010 0.000010 0.000010 0.000010 0.000010 0.000010 0.000010 0.000010 0.000010 0.000010 0.000010 0.000010 0.000010 0.000010 0.000010 0.000010 0.000010 0.000010 0.000010 0.000010 0.000010 0.000010
0.000010 0.000010 0.000010 0.000010 0.000010 0.000010 0.000010 0.000010 0.000010 0.000010 0.000010 0.000010 0.000010 0.000010 0.000010 0.000010 0.000010 0.000010 0.000010 0.000010 0.000010 0.000010 0.000010 0.000010 0.999490 0.000010 0.000010 0.000010 0.000010 0.000010 0.000010 0.000010 0.000010 0.000010 0.000010 0.000010 0.000010 0.000010 0.000010 0.000010 0.000010 0.000010 0.000010 0.000010 0.000010 0.000010 0.000010 0.000010 0.000010 0.000010 0.000010 0.000010
0.000010 0.000010 0.000010 0.000010 0.000010 0.000010 0.000010 0.000010 0.000010 0.000010 0.000010 0.000010 0.000010 0.000010 0.000010 0.000010 0.000010 0.000010 0.000010 0.000010 0.000010 0.000010 0.000010 0.000010 0.999490 0.000010 0.000010 0.000010 0.000010 0.000010 0.000010 0.000010 0.000010 0.000010 0.000010 0.000010 0.000010 0.000010 0.000010 0.000010 0.000010 0.000010 0.000010 0.000010 0.000010 0.000010 0.000010 0.000010 0.000010 0.000010 0.000010 0.000010
0.000010 0.000010 0.000010 0.000010 0.000010 0.000010 0.000010 0.000010 0.000010 0.000010 0.000010 0.000010 0.000010 0.000010 0.000010 0.000010 0.000010 0.000010 0.000010 0.000010 0.000010 0.000010 0.000010 0.000010 0.999490 0.000010 0.000010 0.000010 0.000010 0.000010 0.000010 0.000010 0.000010 0.000010 0.000010 0.000010 0.000010 0.000010 0.000010 0.000010 0.000010 0.000010 0.000010 0.000010 0.000010 0.000010 0.000010 0.000010 0.000010 0.000010 0.000010 0.000010
0.000010 0.000010 0.000010 0.000010 0.000010 0.000010 0.000010 0.000010 0.000010 0.000010 0.000010 0.000010 0.000010 0.000010 0.000010 0.000010 0.000010 0.000010 0.000010 0.000010 0.000010 0.000010 0.000010 0.000010 0.999490 0.000010 0.000010 0.000010 0.000010 0.000010 0.000010 0.000010 0.000010 0.000010 0.000010 0.000010 0.000010 0.000010 0.000010 0.000010 0.000010 0.000010 0.000010 0.000010 0.000010 0.000010 0.000010 0.000010 0.000010 0.000010 0.000010 0.000010
0.000010 0.008374 0.000010 0.000010 0.000010 0.004404 0.000010 0.000010 0.000010 0.000010 0.000010 0.000010 0.000010 0.000010 0.000010 0.000010 0.000010 0.000010 0.000010 0.000010 0.000010 0.000010 0.000010 0.000010 0.000902 0.000010 0.000010 0.000010 0.019524 0.000010 0.001267 0.806977 0.000010 0.000010 0.006975 0.000010 0.000010 0.146288 0.000010 0.000010 0.000010 0.000010 0.000010 0.000010 0.004859 0.000010 0.000010 0.000010 0.000010 0.000010 0.000010 0.000010
0.000010 0.000010 0.000010 0.000010 0.000010 0.000010 0.000010 0.000010 0.000010 0.000010 0.000010 0.000010 0.000010 0.000010 0.000010 0.000010 0.000010 0.000010 0.000010 0.000010 0.000010 0.000010 0.000010 0.000010 0.002545 0.000010 0.000010 0.000010 0.187190 0.000010 0.000010 0.625286 0.000010 0.000010 0.000010 0.000010 0.000010 0.184498 0.000010 0.000010 0.000010 0.000010 0.000010 0.000011 0.000010 0.000010 0.000010 0.000010 0.000010 0.000010 0.000010 0.000010
0.000010 0.000010 0.000010 0.000010 0.000010 0.000010 0.000010 0.000010 0.000010 0.000010 0.000010 0.000010 0.000010 0.000010 0.000010 0.000010 0.000010 0.000010 0.000010 0.000010 0.000010 0.000010 0.000010 0.000010 0.000010 0.000010 0.000010 0.000010 0.165236 0.000010 0.000010 0.667395 0.000010 0.000010 0.000010 0.000010 0.000010 0.166879 0.000010 0.000010 0.000010 0.000010 0.000010 0.000010 0.000010 0.000010 0.000010 0.000010 0.000010 0.000010 0.000010 0.000010
0.000010 0.000010 0.002585 0.000010 0.000010 0.000010 0.000010 0.000010 0.000010 0.000010 0.000010 0.000010 0.000010 0.000010 0.000010 0.000010 0.000010 0.000010 0.000010 0.000010 0.000010 0.000010 0.000010 0.000010 0.000010 0.000010 0.000010 0.000010 0.027015 0.000010 0.005992 0.827044 0.000010 0.000010 0.000010 0.002048 0.000010 0.134857 0.000010 0.000010 0.000010 0.000010 0.000010 0.000010 0.000010 0.000010 0.000010 0.000010 0.000010 0.000010 0.000010 0.000010
0.000010 0.000010 0.001658 0.000010 0.000010 0.000010 0.014372 0.000010 0.000010 0.010372 0.000010 0.000010 0.000010 0.000010 0.000010 0.000010 0.000010 0.000010 0.000010 0.000010 0.000010 0.000010 0.000010 0.000010 0.000010 0.000010 0.000010 0.000010 0.049097 0.000010 0.000010 0.759308 0.000010 0.000010 0.006609 0.015987 0.000010 0.111197 0.000010 0.000010 0.014428 0.000010 0.000010 0.000010 0.016552 0.000010 0.000010 0.000010 0.000010 0.000010 0.000010 0.000010
0.003844 0.000010 0.000010 0.000010 0.001265 0.000875 0.000010 0.022221 0.004181 0.019698 0.021252 0.005784 0.000010 0.000010 0.000010 0.000010 0.024965 0.007886 0.000010 0.000010 0.000010 0.017350 0.000010 0.000010 0.000010 0.000010 0.000010 0.000010 0.003916 0.001213 0.000010 0.000010 0.000010 0.000010 0.013613 0.004699 0.009691 0.791331 0.000010 0.000010 0.009887 0.000010 0.000010 0.000010 0.027473 0.000010 0.000010 0.000010 0.000010 0.000925 0.000010 0.007620
0.000010 0.000010 0.000010 0.000010 0.000010 0.000010 0.011232 0.004384 0.014084 0.000010 0.000010 0.000010 0.000010 0.000317 0.000010 0.000010 0.008150 0.000010 0.040040 0.000010 0.000010 0.008812 0.000010 0.000010 0.023433 0.000010 0.000010 0.000010 0.000010 0.000010 0.000010 0.000010 0.000010 0.000010 0.014037 0.000010 0.000010 0.850436 0.000010 0.000010 0.000010 0.000010 0.000010 0.000010 0.005907 0.009946 0.008832 0.000010 0.000010 0.000010 0.000010 0.000010
0.000010 0.000010 0.000010 0.000010 0.000010 0.000010 0.000010 0.000010 0.000010 0.000010 0.000010 0.000010 0.000010 0.000010 0.000010 0.000010 0.000010 0.000010 0.000010 0.000010 0.000010 0.000010 0.000010 0.000010 0.000010 0.000010 0.000010 0.000010 0.000010 0.000010 0.000010 0.000010 0.000010 0.000010 0.000010 0.000010 0.000010 0.995155 0.000010 0.000010 0.000010 0.000010 0.004345 0.000010 0.000010 0.000010 0.000010 0.000010 0.000010 0.000010 0.000010 0.000010
0.000010 0.000010 0.000010 0.000010 0.000010 0.000010 0.000010 0.000010 0.009243 0.021488 0.027316 0.006665 0.000010 0.000010 0.000010 0.000010 0.009605 0.000010 0.000010 0.000010 0.000010 0.007363 0.000010 0.000010 0.000010 0.000010 0.000010 0.000010 0.000010 0.000010 0.000010 0.000010 0.000010 0.000010 0.016451 0.000010 0.015931 0.885508 0.000010 0.000010 0.000010 0.000010 0.000010 0.000010 0.000010 0.000010 0.000010 0.000010 0.000010 0.000010 0.000010 0.000010
0.000010 0.000010 0.000010 0.000010 0.000010 0.000010 0.000010 0.000010 0.000010 0.000010 0.000010 0.000010 0.000010 0.000010 0.000010 0.000010 0.000010 0.000010 0.000010 0.000010 0.000010 0.000010 0.000010 0.000010 0.000010 0.000010 0.000010 0.000010 0.000010 0.000010 0.000010 0.000010 0.000010 0.000010 0.000010 0.000010 0.000010 0.999490 0.000010 0.000010 0.000010 0.000010 0.000010 0.000010 0.000010 0.000010 0.000010 0.000010 0.000010 0.000010 0.000010 0.000010
0.000010 0.000010 0.000010 0.000010 0.000010 0.000010 0.000010 0.000010 0.000010 0.000010 0.000010 0.000010 0.000010 0.000010 0.000010 0.000010 0.000010 0.000010 0.000010 0.000010 0.000010 0.000010 0.000010 0.000010 0.000010 0.000010 0.000010 0.000010 0.000010 0.000010 0.000010 0.000010 0.000010 0.000010 0.000010 0.000010 0.000010 0.999490 0.000010 0.000010 0.000010 0.000010 0.000010 0.000010 0.000010 0.000010 0.000010 0.000010 0.000010 0.000010 0.000010 0.000010
0.000010 0.000010 0.000010 0.000010 0.000010 0.000010 0.000010 0.000010 0.000010 0.000010 0.000010 0.000010 0.000010 0.000010 0.000010 0.000010 0.000010 0.000010 0.000010 0.000010 0.000010 0.000010 0.000010 0.000010 0.000010 0.000010 0.000010 0.000010 0.000010 0.000010 0.000010 0.000010 0.000010 0.000010 0.000010 0.000010 0.000010 0.999490 0.000010 0.000010 0.000010 0.000010 0.000010 0.000010 0.000010 0.000010 0.000010 0.000010 0.000010 0.000010 0.000010 0.000010
0.000010 0.000010 0.000010 0.000010 0.000010 0.000010 0.000010 0.000010 0.000010 0.000010 0.013652 0.000010 0.000010 0.000010 0.000010 0.000010 0.000010 0.000010 0.000010 0.000010 0.000010 0.000010 0.000010 0.000010 0.000010 0.000010 0.000010 0.000010 0.000010 0.000010 0.000010 0.000010 0.000010 0.000010 0.000010 0.000010 0.000010 0.985848 0.000010 0.000010 0.000010 0.000010 0.000010 0.000010 0.000010 0.000010 0.000010 0.000010 0.000010 0.000010 0.000010 0.000010
0.000010 0.000010 0.000010 0.000010 0.000010 0.000010 0.000010 0.000010 0.000010 0.000010 0.000010 0.000010 0.000010 0.000010 0.000010 0.000010 0.000010 0.007800 0.000010 0.000010 0.000010 0.000010 0.008246 0.000010 0.000010 0.000010 0.000010 0.000010 0.000010 0.000010 0.000010 0.000010 0.000010 0.000010 0.000010 0.000010 0.000010 0.983464 0.000010 0.000010 0.000010 0.000010 0.000010 0.000010 0.000010 0.000010 0.000010 0.000010 0.000010 0.000010 0.000010 0.000010
0.000010 0.000010 0.000010 0.000010 0.000010 0.000010 0.000010 0.000010 0.000010 0.000010 0.000010 0.000010 0.000010 0.000010 0.000010 0.000010 0.000010 0.000010 0.000010 0.000010 0.000010 0.000010 0.000010 0.000010 0.000010 0.000010 0.000010 0.000010 0.000010 0.000010 0.000010 0.000010 0.000010 0.000010 0.000010 0.000010 0.000010 0.999490 0.000010 0.000010 0.000010 0.000010 0.000010 0.000010 0.000010 0.000010 0.000010 0.000010 0.000010 0.000010 0.000010 0.000010
0.000010 0.000010 0.000010 0.000010 0.000010 0.000010 0.000010 0.000010 0.000010 0.000010 0.009514 0.000010 0.000010 0.000010 0.000010 0.000010 0.000010 0.000010 0.000010 0.000010 0.000010 0.000010 0.000010 0.000010 0.000010 0.000010 0.000010 0.000010 0.000010 0.001073 0.000010 0.000010 0.000010 0.000010 0.000010 0.000010 0.000010 0.976403 0.000010 0.000010 0.000010 0.000010 0.000010 0.000010 0.000010 0.012529 0.000010 0.000010 0.000010 0.000010 0.000010 0.000010
0.000010 0.000010 0.004271 0.000010 0.000010 0.000010 0.000010 0.000010 0.000010 0.000010 0.004972 0.002106 0.000010 0.000010 0.000010 0.000010 0.000010 0.000010 0.046531 0.000010 0.000010 0.000010 0.000010 0.000010 0.000010 0.005130 0.000010 0.000010 0.000010 0.000010 0.000010 0.000010 0.000010 0.000010 0.000010 0.000010 0.000010 0.929673 0.000010 0.000010 0.000010 0.000010 0.000010 0.000010 0.000010 0.006867 0.000010 0.000010 0.000010 0.000010 0.000010 0.000010
0.000010 0.000010 0.000010 0.000010 0.000010 0.000010 0.000010 0.000010 0.000010 0.000010 0.000010 0.000010 0.000010 0.000010 0.000010 0.000010 0.000010 0.000010 0.000010 0.000010 0.000010 0.000010 0.000010 0.000010 0.000010 0.000010 0.000010 0.000010 0.000010 0.000010 0.000010 0.000010 0.000010 0.000010 0.000010 0.000010 0.000010 0.999490 0.000010 0.000010 0.000010 0.000010 0.000010 0.000010 0.000010 0.000010 0.000010 0.000010 0.000010 0.000010 0.000010 0.000010
0.000010 0.000010 0.000010 0.000010 0.000010 0.000010 0.000010 0.000010 0.000010 0.000010 0.000010 0.000010 0.000010 0.000010 0.000010 0.000010 0.000010 0.000010 0.000010 0.000010 0.000010 0.000010 0.000010 0.000010 0.000010 0.000010 0.000010 0.000010 0.000010 0.000010 0.000010 0.000010 0.000010 0.000010 0.000010 0.000010 0.000010 0.999490 0.000010 0.000010 0.000010 0.000010 0.000010 0.000010 0.000010 0.000010 0.000010 0.000010 0.000010 0.000010 0.000010 0.000010
0.000010 0.000010 0.000010 0.000010 0.000010 0.000010 0.000010 0.000010 0.000010 0.000010 0.000010 0.000010 0.000010 0.000010 0.000010 0.000010 0.000010 0.000010 0.000010 0.000010 0.000010 0.000010 0.000010 0.000010 0.000010 0.000010 0.000010 0.000010 0.000010 0.000010 0.000010 0.000010 0.000010 0.000010 0.999490 0.000010 0.000010 0.000010 0.000010 0.000010 0.000010 0.000010 0.000010 0.000010 0.000010 0.000010 0.000010 0.000010 0.000010 0.000010 0.000010 0.000010
0.000010 0.000010 0.000010 0.000010 0.000010 0.000010 0.010036 0.000010 0.000010 0.000010 0.000010 0.000010 0.000010 0.000010 0.009440 0.000010 0.002989 0.000010 0.000010 0.007579 0.000010 0.016650 0.000010 0.000010 0.000010 0.000010 0.000010 0.000010 0.046195 0.000010 0.002853 0.013234 0.000010 0.000010 0.841287 0.000010 0.008556 0.000010 0.000010 0.000010 0.000010 0.000010 0.000010 0.000010 0.000010 0.000010 0.000010 0.000010 0.000010 0.000010 0.038705 0.002076
0.000010 0.000010 0.000010 0.000010 0.000010 0.000010 0.000010 0.000010 0.000010 0.000010 0.000010 0.000010 0.000010 0.000010 0.000010 0.000010 0.000010 0.000010 0.000010 0.000010 0.000010 0.000010 0.000010 0.000010 0.000010 0.000010 0.000010 0.000010 0.000013 0.000010 0.000010 0.000010 0.000010 0.000010 0.999487 0.000010 0.000010 0.000010 0.000010 0.000010 0.000010 0.000010 0.000010 0.000010 0.000010 0.000010 0.000010 0.000010 0.000010 0.000010 0.000010 0.000010
0.000010 0.000010 0.000010 0.000010 0.000010 0.000010 0.000010 0.000010 0.000010 0.000010 0.000010 0.000010 0.000010 0.000010 0.000010 0.000010 0.000010 0.000010 0.000010 0.000010 0.000010 0.000010 0.000010 0.000010 0.000010 0.000010 0.000010 0.000010 0.000010 0.000010 0.000010 0.000010 0.000010 0.000010 0.999490 0.000010 0.000010 0.000010 0.000010 0.000010 0.000010 0.000010 0.000010 0.000010 0.000010 0.000010 0.000010 0.000010 0.000010 0.000010 0.000010 0.000010
0.000010 0.000010 0.000010 0.000010 0.000010 0.000010 0.000010 0.000010 0.000010 0.000010 0.000010 0.000010 0.000010 0.000010 0.000010 0.000010 0.000010 0.000010 0.000010 0.000010 0.000010 0.000010 0.000010 0.000010 0.000010 0.000010 0.000010 0.000010 0.000010 0.000010 0.000010 0.000010 0.000010 0.000010 0.999490 0.000010 0.000010 0.000010 0.000010 0.000010 0.000010 0.000010 0.000010 0.000010 0.000010 0.000010 0.000010 0.000010 0.000010 0.000010 0.000010 0.000010
0.000010 0.000014 0.000010 0.000010 0.000010 0.000010 0.009755 0.000010 0.000010 0.000010 0.000010 0.000010 0.000010 0.000010 0.012938 0.000010 0.000010 0.000010 0.000010 0.000010 0.000010 0.000010 0.000010 0.000010 0.013120 0.000010 0.000010 0.000010 0.054503 0.000010 0.000010 0.000010 0.000010 0.000010 0.909211 0.000010 0.000010 0.000010 0.000010 0.000010 0.000010 0.000010 0.000010 0.000010 0.000010 0.000010 0.000010 0.000010 0.000010 0.000010 0.000010 0.000010
0.000010 0.008280 0.000010 0.000010 0.033531 0.009977 0.000010 0.004651 0.000010 0.000010 0.000010 0.000010 0.000010 0.000010 0.000010 0.000010 0.011730 0.000010 0.000010 0.012656 0.008110 0.014814 0.000010 0.000010 0.032132 0.000010 0.000010 0.000010 0.070098 0.000010 0.012409 0.007658 0.000010 0.069465 0.653690 0.000010 0.018113 0.000010 0.000010 0.000010 0.000010 0.000010 0.000010 0.001803 0.003013 0.000010 0.000010 0.009745 0.000010 0.000010 0.017795 0.000010
0.000010 0.002516 0.000010 0.013330 0.031448 0.015311 0.000010 0.009439 0.000010 0.000010 0.000010 0.000010 0.000010 0.000010 0.000010 0.002911 0.013847 0.000010 0.000010 0.010634 0.009913 0.000010 0.000010 0.000010 0.005517 0.000010 0.000010 0.005532 0.018794 0.000010 0.007524 0.000010 0.000010 0.000010 0.832829 0.000010 0.000010 0.000442 0.000010 0.000010 0.008828 0.000010 0.000010 0.000010 0.006349 0.000010 0.004496 0.000010 0.000010 0.000010 0.000010 0.000010
0.000010 0.004555 0.000010 0.000010 0.000010 0.000010 0.000010 0.000010 0.000010 0.000010 0.000010 0.000010 0.000010 0.000010 0.000010 0.000010 0.048425 0.000010 0.000010 0.000010 0.010481 0.000010 0.000010 0.000010 0.001907 0.000010 0.000010 0.000010 0.000010 0.000010 0.000010 0.000010 0.000010 0.000010 0.933161 0.000010 0.000010 0.000010 0.000010 0.000010 0.001010 0.000010 0.000010 0.000010 0.000010 0.000010 0.000010 0.000010 0.000010 0.000010 0.000010 0.000010
0.000010 0.000010 0.000010 0.000010 0.000010 0.000010 0.000010 0.000010 0.000010 0.000010 0.000010 0.000010 0.000010 0.000010 0.000010 0.000010 0.000010 0.000010 0.000010 0.000010 0.000010 0.000010 0.000010 0.000010 0.000010 0.000010 0.000010 0.000010 0.000010 0.000010 0.000010 0.000010 0.000010 0.000010 0.999490 0.000010 0.000010 0.000010 0.000010 0.000010 0.000010 0.000010 0.000010 0.000010 0.000010 0.000010 0.000010 0.000010 0.000010 0.000010 0.000010 0.000010
0.000010 0.000010 0.000010 0.000010 0.000010 0.000010 0.000010 0.000010 0.000010 0.000010 0.000010 0.000010 0.000010 0.000010 0.000010 0.000010 0.000010 0.000010 0.000010 0.000010 0.000010 0.000010 0.000010 0.000010 0.000010 0.000010 0.000010 0.000020 0.000010 0.000010 0.000010 0.000010 0.000010 0.000010 0.999480 0.000010 0.000010 0.000010 0.000010 0.000010 0.000010 0.000010 0.000010 0.000010 0.000010 0.000010 0.000010 0.000010 0.000010 0.000010 0.000010 0.000010
0.000010 0.000010 0.000010 0.000010 0.000010 0.000010 0.000010 0.000010 0.000010 0.000010 0.000010 0.000010 0.000010 0.000010 0.000010 0.000010 0.000010 0.000010 0.000010 0.000010 0.000010 0.000010 0.000010 0.000010 0.000010 0.000010 0.000010 0.000010 0.000010 0.000010 0.000010 0.000010 0.000010 0.000010 0.999490 0.000010 0.000010 0.000010 0.000010 0.000010 0.000010 0.000010 0.000010 0.000010 0.000010 0.000010 0.000010 0.000010 0.000010 0.000010 0.000010 0.000010
0.000010 0.000010 0.000010 0.000010 0.000010 0.010161 0.000010 0.000010 0.000010 0.000010 0.000010 0.000010 0.000010 0.000010 0.000010 0.002149 0.000010 0.000010 0.000010 0.000010 0.000010 0.000010 0.000010 0.000010 0.000010 0.000010 0.000010 0.000010 0.000010 0.000010 0.000010 0.000010 0.000010 0.026249 0.949872 0.000010 0.000010 0.000010 0.000010 0.000010 0.000010 0.000010 0.001568 0.000010 0.000010 0.000010 0.000010 0.000010 0.009540 0.000010 0.000010 0.000010
0.000010 0.000010 0.000010 0.000010 0.000010 0.000010 0.000010 0.000010 0.000010 0.000010 0.000010 0.000010 0.000010 0.000010 0.000010 0.000010 0.000010 0.000010 0.000010 0.000010 0.000010 0.000010 0.000010 0.000010 0.000010 0.000010 0.000010 0.000010 0.000010 0.000010 0.000010 0.000010 0.000010 0.000010 0.999490 0.000010 0.000010 0.000010 0.000010 0.000010 0.000010 0.000010 0.000010 0.000010 0.000010 0.000010 0.000010 0.000010 0.000010 0.000010 0.000010 0.000010
0.000010 0.000010 0.000010 0.000010 0.000010 0.000010 0.000010 0.000010 0.000010 0.000010 0.000010 0.000010 0.000010 0.000010 0.000010 0.000010 0.000010 0.000010 0.000010 0.000010 0.000010 0.000010 0.000010 0.000010 0.000010 0.000010 0.000010 0.000010 0.000010 0.000010 0.000010 0.000010 0.000010 0.000010 0.999490 0.000010 0.000010 0.000010 0.000010 0.000010 0.000010 0.000010 0.000010 0.000010 0.000010 0.000010 0.000010 0.000010 0.000010 0.000010 0.000010 0.000010
0.000010 0.000010 0.000010 0.000010 0.000010 0.000010 0.000010 0.000010 0.000010 0.000010 0.000010 0.000010 0.000010 0.000010 0.000010 0.000010 0.000010 0.000010 0.000010 0.000010 0.000010 0.000010 0.000010 0.000010 0.000010 0.000010 0.000010 0.000010 0.000010 0.000010 0.000010 0.000010 0.000010 0.000010 0.999490 0.000010 0.000010 0.000010 0.000010 0.000010 0.000010 0.000010 0.000010 0.000010 0.000010 0.000010 0.000010 0.000010 0.000010 0.000010 0.000010 0.000010
0.000010 0.000010 0.000010 0.000010 0.000010 0.000010 0.000010 0.000010 0.000010 0.000010 0.000010 0.000010 0.000010 0.000010 0.000010 0.000010 0.000010 0.000010 0.000010 0.000010 0.000010 0.000010 0.000010 0.000010 0.000010 0.000010 0.000010 0.000010 0.000010 0.000010 0.000010 0.000010 0.000010 0.000010 0.999490 0.000010 0.000010 0.000010 0.000010 0.000010 0.000010 0.000010 0.000010 0.000010 0.000010 0.000010 0.000010 0.000010 0.000010 0.000010 0.000010 0.000010
0.000010 0.005407 0.000010 0.000010 0.000010 0.012495 0.001041 0.000010 0.000010 0.000010 0.000010 0.000010 0.000010 0.000010 0.000010 0.000010 0.000010 0.000010 0.000010 0.000652 0.000010 0.004920 0.000010 0.000010 0.012731 0.004859 0.000010 0.000010 0.005874 0.000010 0.008699 0.000010 0.000010 0.017414 0.902384 0.000010 0.000010 0.000010 0.000010 0.000010 0.000010 0.000010 0.000010 0.000010 0.000010 0.000010 0.000010 0.000010 0.014979 0.000010 0.003266 0.004898
0.000010 0.008690 0.000010 0.000010 0.014817 0.000010 0.000010 0.000010 0.000010 0.000010 0.000010 0.000010 0.000010 0.000010 0.000015 0.000010 0.000010 0.000010 0.000010 0.000010 0.000010 0.000010 0.000010 0.000010 0.000010 0.001785 0.000010 0.000010 0.000010 0.000010 0.000010 0.000010 0.000010 0.000010 0.964815 0.000010 0.001593 0.000010 0.000010 0.000010 0.000010 0.000010 0.000010 0.006647 0.001198 0.000010 0.000010 0.000010 0.000010 0.000010 0.000010 0.000010
0.000010 0.000010 0.000010 0.000010 0.000010 0.000010 0.000010 0.000010 0.000010 0.000010 0.000010 0.000010 0.000010 0.000010 0.000010 0.000010 0.000010 0.000010 0.000010 0.000010 0.000010 0.000010 0.000010 0.000010 0.000010 0.000010 0.000010 0.000010 0.000010 0.000010 0.000010 0.000010 0.000010 0.000010 0.988915 0.000010 0.000010 0.000010 0.000010 0.000010 0.000010 0.000010 0.000010 0.000010 0.010585 0.000010 0.000010 0.000010 0.000010 0.000010 0.000010 0.000010
0.000010 0.000010 0.000010 0.000010 0.000010 0.000010 0.000010 0.000010 0.000010 0.000010 0.000010 0.000010 0.000010 0.000010 0.000010 0.000010 0.000010 0.000010 0.000010 0.000010 0.000010 0.000010 0.000010 0.000010 0.000010 0.000010 0.000010 0.000010 0.000010 0.000010 0.003744 0.000010 0.000010 0.000010 0.995756 0.000010 0.000010 0.000010 0.000010 0.000010 0.000010 0.000010 0.000010 0.000010 0.000010 0.000010 0.000010 0.000010 0.000010 0.000010 0.000010 0.000010
0.000010 0.004629 0.000010 0.000010 0.019996 0.016312 0.017916 0.000010 0.000010 0.000010 0.000010 0.000010 0.000010 0.000010 0.000010 0.000010 0.001579 0.000010 0.000010 0.000010 0.000010 0.000010 0.000010 0.000010 0.000010 0.000010 0.000010 0.000010 0.000010 0.000010 0.000010 0.000010 0.000010 0.015091 0.902373 0.000010 0.000010 0.000010 0.000010 0.000010 0.004980 0.000010 0.004740 0.000010 0.000010 0.000010 0.000010 0.000010 0.000010 0.000010 0.011964 0.000010
0.000010 0.000010 0.000010 0.000010 0.000010 0.000010 0.000010 0.000010 0.000010 0.000010 0.000010 0.000010 0.000010 0.000010 0.000010 0.000010 0.000010 0.000010 0.000010 0.000010 0.000010 0.000010 0.000010 0.000010 0.000010 0.000010 0.000010 0.000010 0.000010 0.000010 0.000010 0.000010 0.000010 0.000010 0.999490 0.000010 0.000010 0.000010 0.000010 0.000010 0.000010 0.000010 0.000010 0.000010 0.000010 0.000010 0.000010 0.000010 0.000010 0.000010 0.000010 0.000010
0.000010 0.000010 0.000010 0.000010 0.000010 0.000010 0.000010 0.006342 0.000010 0.000010 0.000010 0.000010 0.000010 0.000010 0.000010 0.000010 0.000010 0.000010 0.000010 0.000010 0.000637 0.000010 0.000010 0.000010 0.000010 0.005035 0.000010 0.000800 0.001496 0.000010 0.000010 0.041147 0.000010 0.016397 0.884849 0.000010 0.000010 0.008510 0.000010 0.000010 0.003035 0.000010 0.000010 0.000010 0.017842 0.000010 0.000010 0.000010 0.000010 0.001843 0.000010 0.011678
0.000010 0.016909 0.000010 0.000010 0.000010 0.007893 0.003199 0.000010 0.000010 0.000010 0.000010 0.000010 0.000010 0.000010 0.003207 0.000010 0.000010 0.000010 0.000010 0.011399 0.000010 0.000010 0.000010 0.000010 0.000010 0.000010 0.000010 0.000010 0.013085 0.000010 0.012447 0.000010 0.000010 0.002755 0.902462 0.000010 0.006266 0.000010 0.000010 0.000010 0.000736 0.000010 0.000010 0.014361 0.003334 0.000010 0.000010 0.000010 0.000010 0.001567 0.000010 0.000010
0.000010 0.025533 0.000010 0.000010 0.000010 0.000010 0.000010 0.002950 0.000010 0.000010 0.000010 0.000010 0.000010 0.000010 0.000010 0.000010 0.008717 0.000010 0.000010 0.000010 0.000010 0.000010 0.000010 0.000010 0.000010 0.000010 0.000010 0.000010 0.006845 0.000010 0.000010 0.000010 0.000010 0.045064 0.898133 0.000010 0.000010 0.003456 0.000010 0.000010 0.000010 0.000010 0.000010 0.008863 0.000010 0.000010 0.000010 0.000010 0.000010 0.000010 0.000010 0.000010
0.000010 0.000010 0.000010 0.000010 0.000010 0.000010 0.000010 0.000010 0.000010 0.000010 0.000010 0.000010 0.000010 0.000010 0.000010 0.000010 0.000010 0.000010 0.000010 0.000010 0.000010 0.000010 0.000010 0.000010 0.000010 0.000010 0.000010 0.000010 0.000010 0.000010 0.000010 0.000010 0.000010 0.000010 0.999490 0.000010 0.000010 0.000010 0.000010 0.000010 0.000010 0.000010 0.000010 0.000010 0.000010 0.000010 0.000010 0.000010 0.000010 0.000010 0.000010 0.000010
0.000010 0.000010 0.000010 0.000010 0.004481 0.000677 0.000010 0.000010 0.000010 0.000010 0.000010 0.000010 0.000010 0.000010 0.000010 0.001064 0.000010 0.000010 0.000010 0.000010 0.000010 0.000010 0.000010 0.000010 0.016061 0.000010 0.000010 0.000010 0.000010 0.000010 0.000010 0.000010 0.000010 0.000010 0.955929 0.000010 0.000010 0.000010 0.000010 0.000010 0.003999 0.000010 0.000010 0.000010 0.000010 0.000010 0.000010 0.000010 0.017340 0.000010 0.000010 0.000010
0.000010 0.000010 0.000010 0.277425 0.000551 0.014468 0.000010 0.000010 0.000010 0.000010 0.000010 0.000010 0.000010 0.000010 0.000010 0.000010 0.000010 0.000010 0.000010 0.000010 0.033078 0.000010 0.000010 0.000010 0.016343 0.000010 0.000010 0.000010 0.039214 0.000010 0.000010 0.000010 0.000010 0.006866 0.601780 0.000010 0.000010 0.000010 0.000010 0.000010 0.000812 0.000911 0.000010 0.000010 0.000010 0.000010 0.004159 0.000010 0.000010 0.003992 0.000010 0.000010
0.000010 0.000010 0.000010 0.000010 0.000010 0.002680 0.000010 0.000010 0.000010 0.000010 0.000010 0.000010 0.000010 0.019144 0.005111 0.000010 0.000010 0.000010 0.000010 0.000010 0.000010 0.000010 0.000010 0.000010 0.000010 0.000010 0.000010 0.000010 0.006392 0.000010 0.002915 0.000010 0.000010 0.007186 0.952431 0.000010 0.000010 0.000010 0.000010 0.000010 0.003700 0.000010 0.000010 0.000010 0.000010 0.000010 0.000010 0.000010 0.000010 0.000010 0.000010 0.000010
0.000010 0.000010 0.000010 0.000010 0.009526 0.002921 0.000010 0.000010 0.000010 0.000010 0.000010 0.000010 0.000010 0.000010 0.000010 0.002262 0.000010 0.000010 0.000010 0.000010 0.000010 0.000010 0.000010 0.000010 0.028896 0.000010 0.000010 0.000010 0.003663 0.000010 0.000010 0.000010 0.000010 0.000010 0.951936 0.000010 0.000010 0.000010 0.000010 0.000010 0.000010 0.000010 0.000347 0.000010 0.000010 0.000010 0.000010 0.000010 0.000010 0.000010 0.000010 0.000010
0.000010 0.000010 0.000010 0.005148 0.041536 0.000010 0.000010 0.000010 0.000010 0.000010 0.000010 0.000010 0.000010 0.000010 0.000010 0.000010 0.000010 0.000010 0.000010 0.000010 0.000010 0.000010 0.000010 0.000010 0.016309 0.000010 0.000010 0.000010 0.070975 0.000010 0.000010 0.000010 0.000010 0.000010 0.850950 0.000010 0.000010 0.000010 0.000010 0.000010 0.000010 0.000010 0.001499 0.003023 0.000010 0.000010 0.000010 0.000010 0.000010 0.010119 0.000010 0.000010
0.000010 0.000010 0.000010 0.000010 0.074286 0.002060 0.000269 0.000010 0.000010 0.000010 0.000010 0.000010 0.000010 0.015062 0.000010 0.000010 0.000010 0.000010 0.000010 0.000010 0.000010 0.000010 0.000010 0.000010 0.012773 0.000010 0.000010 0.000010 0.051651 0.000010 0.000010 0.000010 0.000010 0.000010 0.828993 0.000010 0.000010 0.000010 0.000010 0.000010 0.000010 0.000010 0.000010 0.000238 0.000010 0.000010 0.000010 0.000010 0.000010 0.000010 0.014237 0.000010
0.000010 0.000010 0.000010 0.094420 0.000010 0.000010 0.000010 0.000010 0.000010 0.000010 0.000010 0.000010 0.000010 0.000010 0.000010 0.000010 0.000575 0.000010 0.000010 0.000010 0.000010 0.000010 0.000010 0.000010 0.012761 0.000010 0.000010 0.000010 0.026371 0.000010 0.000010 0.000010 0.000010 0.000010 0.865403 0.000010 0.000010 0.000010 0.000010 0.000010 0.000010 0.000010 0.000010 0.000010 0.000010 0.000010 0.000010 0.000010 0.000010 0.000010 0.000010 0.000010
0.000010 0.000010 0.000010 0.086193 0.000010 0.000010 0.000010 0.000010 0.000010 0.000010 0.000010 0.000010 0.000010 0.000010 0.000010 0.000010 0.000010 0.000010 0.000010 0.000010 0.032423 0.000010 0.000010 0.000010 0.017076 0.000010 0.000010 0.000010 0.000010 0.000010 0.000010 0.002308 0.000010 0.000010 0.837950 0.000010 0.000010 0.000010 0.000010 0.000010 0.000010 0.000010 0.000010 0.000010 0.000010 0.000010 0.000010 0.000010 0.000010 0.000010 0.023589 0.000010
0.000010 0.000010 0.000010 0.000010 0.000010 0.000010 0.000010 0.007433 0.013738 0.000010 0.002353 0.000010 0.012883 0.000010 0.000010 0.000010 0.029769 0.000010 0.000010 0.005412 0.000010 0.641907 0.002971 0.000010 0.000010 0.000010 0.000010 0.016514 0.009725 0.000010 0.000010 0.000010 0.000010 0.000010 0.000010 0.030692 0.005558 0.181340 0.000010 0.000010 0.000010 0.000010 0.000010 0.000010 0.000010 0.000010 0.034510 0.000010 0.000010 0.004825 0.000010 0.000010
0.000010 0.000010 0.000010 0.000010 0.011536 0.000010 0.000010 0.000010 0.036298 0.000010 0.007661 0.000010 0.000010 0.000010 0.000010 0.019330 0.035822 0.000010 0.000010 0.000010 0.001301 0.600974 0.000010 0.000010 0.000010 0.000010 0.000010 0.000010 0.000010 0.007731 0.020323 0.000010 0.000010 0.035981 0.000010 0.011906 0.000041 0.155327 0.000010 0.000010 0.000010 0.001079 0.000010 0.020129 0.000010 0.000010 0.019502 0.000010 0.000010 0.012554 0.000010 0.002164
0.000010 0.015191 0.000010 0.000010 0.000010 0.031500 0.000010 0.002270 0.018624 0.000010 0.000010 0.000010 0.012216 0.011776 0.000010 0.007055 0.027703 0.000010 0.000010 0.000010 0.039220 0.600440 0.000889 0.000010 0.000010 0.000010 0.000010 0.001758 0.000010 0.001026 0.000010 0.019487 0.000010 0.000010 0.004330 0.000010 0.036555 0.146324 0.002452 0.000010 0.000010 0.006449 0.007450 0.000010 0.000010 0.003043 0.000010 0.000010 0.000010 0.003943 0.000010 0.000010
0.000010 0.019963 0.004277 0.000010 0.010125 0.000010 0.018478 0.000010 0.067643 0.000010 0.000010 0.000010 0.000010 0.000010 0.000010 0.000010 0.045789 0.000010 0.000010 0.008166 0.000010 0.552435 0.000010 0.000010 0.000010 0.000010 0.000010 0.000010 0.000010 0.000010 0.007481 0.000010 0.000010 0.023172 0.008550 0.000010 0.000010 0.152514 0.000010 0.000010 0.000010 0.037930 0.000010 0.000010 0.000010 0.000010 0.000010 0.004272 0.038078 0.000010 0.000767 0.000010
0.000010 0.028047 0.000010 0.000010 0.000010 0.014153 0.000010 0.005231 0.027851 0.000010 0.000010 0.000010 0.016451 0.012477 0.009824 0.012787 0.026346 0.000010 0.000010 0.000010 0.000010 0.584734 0.000010 0.000010 0.000010 0.000010 0.000103 0.000010 0.000010 0.000010 0.000010 0.005869 0.000010 0.020031 0.000010 0.000010 0.024207 0.145247 0.000010 0.030075 0.000010 0.000010 0.000010 0.000010 0.002838 0.000010 0.017103 0.001784 0.004973 0.009557 0.000010 0.000010
0.000010 0.025274 0.000010 0.000010 0.006213 0.006078 0.039057 0.011935 0.034436 0.000010 0.005090 0.000010 0.014694 0.000247 0.000010 0.016113 0.029963 0.000010 0.000010 0.008788 0.043927 0.479757 0.000010 0.017686 0.000010 0.000010 0.000010 0.002500 0.016520 0.000010 0.000010 0.000010 0.000010 0.016793 0.000010 0.002505 0.014810 0.122414 0.018180 0.000010 0.000010 0.000010 0.000010 0.000010 0.004349 0.007236 0.048181 0.000010 0.000010 0.000010 0.006993 0.000010
0.000010 0.000010 0.000010 0.000010 0.019614 0.000010 0.010856 0.000010 0.043777 0.000010 0.000010 0.000010 0.000010 0.000010 0.002078 0.000010 0.024806 0.000010 0.000010 0.000010 0.000010 0.602489 0.000010 0.000010 0.000010 0.000010 0.000010 0.002170 0.000010 0.000010 0.000010 0.005903 0.000010 0.000010 0.012707 0.000010 0.000010 0.194963 0.000010 0.000010 0.000010 0.039782 0.000010 0.000010 0.000010 0.000010 0.000010 0.000010 0.024937 0.000010 0.007179 0.008360
0.000010 0.011451 0.000017 0.000010 0.000010 0.000010 0.009396 0.019695 0.032675 0.000010 0.000010 0.000010 0.000010 0.012965 0.000010 0.000010 0.054681 0.000010 0.000010 0.000010 0.000010 0.606285 0.000010 0.000010 0.000010 0.000010 0.004564 0.000010 0.000010 0.000010 0.000010 0.000010 0.000010 0.006390 0.000010 0.000010 0.000010 0.187864 0.000010 0.000010 0.000010 0.029601 0.000010 0.000010 0.000010 0.000010 0.000010 0.000010 0.024027 0.000010 0.000010 0.000010
0.000010 0.000010 0.000010 0.000010 0.896028 0.000010 0.000010 0.000010 0.000010 0.000010 0.000010 0.000010 0.000010 0.000010 0.000010 0.000010 0.000010 0.000010 0.000010 0.000010 0.008794 0.000010 0.000010 0.000010 0.000010 0.000010 0.000010 0.000010 0.000010 0.000010 0.006439 0.000010 0.000010 0.000010 0.088259 0.000010 0.000010 0.000010 0.000010 0.000010 0.000010 0.000010 0.000010 0.000010 0.000010 0.000010 0.000010 0.000010 0.000010 0.000010 0.000010 0.000010
0.000010 0.000010 0.000010 0.000010 0.999490 0.000010 0.000010 0.000010 0.000010 0.000010 0.000010 0.000010 0.000010 0.000010 0.000010 0.000010 0.000010 0.000010 0.000010 0.000010 0.000010 0.000010 0.000010 0.000010 0.000010 0.000010 0.000010 0.000010 0.000010 0.000010 0.000010 0.000010 0.000010 0.000010 0.000010 0.000010 0.000010 0.000010 0.000010 0.000010 0.000010 0.000010 0.000010 0.000010 0.000010 0.000010 0.000010 0.000010 0.000010 0.000010 0.000010 0.000010
0.000010 0.000010 0.000010 0.000369 0.975525 0.005778 0.000010 0.000010 0.000010 0.000010 0.000010 0.000010 0.000010 0.000010 0.000010 0.000010 0.000010 0.000010 0.000010 0.000010 0.000010 0.000010 0.000010 0.000010 0.000010 0.001849 0.000010 0.000010 0.000010 0.000010 0.000010 0.000010 0.000010 0.016009 0.000010 0.000010 0.000010 0.000010 0.000010 0.000010 0.000010 0.000010 0.000010 0.000010 0.000010 0.000010 0.000010 0.000010 0.000010 0.000010 0.000010 0.000010
0.000010 0.000010 0.000010 0.000010 0.973461 0.000010 0.000010 0.000010 0.000010 0.000010 0.000010 0.000010 0.000010 0.000010 0.000010 0.000010 0.000010 0.000010 0.000010 0.000010 0.000010 0.000010 0.000010 0.000010 0.000010 0.009450 0.000010 0.000010 0.000010 0.000010 0.000010 0.000010 0.000010 0.000010 0.015073 0.000010 0.000010 0.000010 0.000010 0.000010 0.001536 0.000010 0.000010 0.000010 0.000010 0.000010 0.000010 0.000010 0.000010 0.000010 0.000010 0.000010
0.000010 0.000010 0.000010 0.000010 0.955267 0.000010 0.000010 0.018797 0.000010 0.000010 0.000010 0.000010 0.000010 0.000010 0.000010 0.000010 0.000010 0.000010 0.000010 0.000010 0.000010 0.011309 0.000010 0.000010 0.000010 0.000010 0.000010 0.000010 0.000010 0.000010 0.000010 0.007294 0.000010 0.000010 0.005131 0.000010 0.000010 0.000010 0.000010 0.000010 0.000010 0.000010 0.000010 0.000010 0.000010 0.000010 0.000010 0.000010 0.000010 0.000010 0.000010 0.001742
0.000010 0.009273 0.000010 0.000010 0.925101 0.005257 0.000010 0.000010 0.000010 0.000010 0.000010 0.000010 0.000010 0.006006 0.000010 0.000010 0.000010 0.000010 0.000010 0.008687 0.000010 0.000010 0.000010 0.000010 0.006591 0.000010 0.000010 0.004094 0.000010 0.000010 0.015620 0.000010 0.000010 0.000216 0.000010 0.000010 0.000010 0.000010 0.000010 0.000010 0.000010 0.000010 0.000010 0.000010 0.017893 0.000010 0.000853 0.000010 0.000010 0.000010 0.000010 0.000010
0.000010 0.000010 0.000010 0.000010 0.971112 0.000010 0.000010 0.001325 0.000010 0.000010 0.000010 0.000010 0.000010 0.006827 0.000010 0.000010 0.000010 0.000010 0.000010 0.000010 0.000010 0.002580 0.000010 0.000010 0.012097 0.000010 0.000010 0.000010 0.000010 0.000010 0.005600 0.000010 0.000010 0.000010 0.000010 0.000010 0.000010 0.000010 0.000010 0.000010 0.000010 0.000010 0.000010 0.000010 0.000010 0.000010 0.000010 0.000010 0.000010 0.000010 0.000010 0.000010
0.000010 0.000010 0.000010 0.000010 0.920488 0.000010 0.000010 0.000010 0.000010 0.000010 0.000010 0.000010 0.000010 0.000010 0.000010 0.000010 0.000010 0.000010 0.000010 0.000010 0.011544 0.000010 0.000010 0.000010 0.000010 0.000010 0.000010 0.000010 0.005919 0.000010 0.000010 0.000010 0.000010 0.000010 0.059942 0.000010 0.000010 0.000010 0.000010 0.000010 0.000010 0.000010 0.001111 0.000010 0.000010 0.000010 0.000010 0.000010 0.000010 0.000010 0.000010 0.000536
0.000010 0.000772 0.000010 0.000010 0.959064 0.000010 0.000010 0.000010 0.000010 0.000010 0.000010 0.000010 0.000010 0.000010 0.000011 0.000010 0.010776 0.000010 0.000010 0.000010 0.000010 0.000010 0.000010 0.000010 0.000296 0.000010 0.000010 0.000010 0.000010 0.000010 0.000010 0.000010 0.000010 0.000010 0.027881 0.000010 0.000010 0.000010 0.000010 0.000010 0.000010 0.000010 0.000010 0.000010 0.000010 0.000010 0.000010 0.000010 0.000010 0.000010 0.000752 0.000010
0.000010 0.000010 0.000010 0.000010 0.994301 0.000010 0.000010 0.000010 0.000010 0.000010 0.000010 0.000010 0.000010 0.000010 0.000010 0.000010 0.000010 0.000010 0.000010 0.000010 0.000010 0.000010 0.000010 0.000010 0.000010 0.000010 0.000010 0.000010 0.000010 0.000010 0.005199 0.000010 0.000010 0.000010 0.000010 0.000010 0.000010 0.000010 0.000010 0.000010 0.000010 0.000010 0.000010 0.000010 0.000010 0.000010 0.000010 0.000010 0.000010 0.000010 0.000010 0.000010
0.000010 0.000010 0.000010 0.000010 0.999490 0.000010 0.000010 0.000010 0.000010 0.000010 0.000010 0.000010 0.000010 0.000010 0.000010 0.000010 0.000010 0.000010 0.000010 0.000010 0.000010 0.000010 0.000010 0.000010 0.000010 0.000010 0.000010 0.000010 0.000010 0.000010 0.000010 0.000010 0.000010 0.000010 0.000010 0.000010 0.000010 0.000010 0.000010 0.000010 0.000010 0.000010 0.000010 0.000010 0.000010 0.000010 0.000010 0.000010 0.000010 0.000010 0.000010 0.000010
0.000010 0.000010 0.000010 0.000010 0.999490 0.000010 0.000010 0.000010 0.000010 0.000010 0.000010 0.000010 0.000010 0.000010 0.000010 0.000010 0.000010 0.000010 0.000010 0.000010 0.000010 0.000010 0.000010 0.000010 0.000010 0.000010 0.000010 0.000010 0.000010 0.000010 0.000010 0.000010 0.000010 0.000010 0.000010 0.000010 0.000010 0.000010 0.000010 0.000010 0.000010 0.000010 0.000010 0.000010 0.000010 0.000010 0.000010 0.000010 0.000010 0.000010 0.000010 0.000010
0.000010 0.009579 0.000010 0.000010 0.918456 0.000197 0.000010 0.000010 0.000010 0.000010 0.000010 0.000010 0.000010 0.000010 0.000010 0.000010 0.000010 0.000010 0.000010 0.000010 0.000010 0.000010 0.000010 0.000010 0.000010 0.000010 0.000010 0.000010 0.000010 0.000010 0.010667 0.000010 0.000010 0.010741 0.024190 0.000010 0.000010 0.000010 0.000010 0.000010 0.001741 0.000010 0.000010 0.000010 0.023987 0.000010 0.000010 0.000010 0.000010 0.000010 0.000010 0.000010
0.000010 0.000010 0.000010 0.000010 0.931994 0.000010 0.000010 0.000010 0.000010 0.000010 0.000010 0.000010 0.000010 0.000010 0.000010 0.000010 0.000010 0.000010 0.000010 0.000010 0.022429 0.000010 0.000010 0.000010 0.000010 0.000010 0.000010 0.000010 0.000010 0.000010 0.000010 0.000010 0.000010 0.000010 0.045087 0.000010 0.000010 0.000010 0.000010 0.000010 0.000010 0.000010 0.000010 0.000010 0.000010 0.000010 0.000010 0.000010 0.000010 0.000010 0.000010 0.000010
0.000010 0.000010 0.000010 0.000010 0.999490 0.000010 0.000010 0.000010 0.000010 0.000010 0.000010 0.000010 0.000010 0.000010 0.000010 0.000010 0.000010 0.000010 0.000010 0.000010 0.000010 0.000010 0.000010 0.000010 0.000010 0.000010 0.000010 0.000010 0.000010 0.000010 0.000010 0.000010 0.000010 0.000010 0.000010 0.000010 0.000010 0.000010 0.000010 0.000010 0.000010 0.000010 0.000010 0.000010 0.000010 0.000010 0.000010 0.000010 0.000010 0.000010 0.000010 0.000010
0.000010 0.000010 0.000010 0.000010 0.984344 0.000010 0.000010 0.000010 0.000010 0.000010 0.000010 0.000010 0.000010 0.000010 0.000010 0.000010 0.000010 0.000010 0.000010 0.000010 0.005733 0.000010 0.000010 0.000010 0.000010 0.000010 0.000010 0.000010 0.000010 0.000010 0.000010 0.000010 0.000010 0.000010 0.000010 0.000010 0.000010 0.000010 0.000010 0.000010 0.000315 0.000010 0.000010 0.000010 0.009129 0.000010 0.000010 0.000010 0.000010 0.000010 0.000010 0.000010
0.000010 0.000010 0.000010 0.000010 0.999490 0.000010 0.000010 0.000010 0.000010 0.000010 0.000010 0.000010 0.000010 0.000010 0.000010 0.000010 0.000010 0.000010 0.000010 0.000010 0.000010 0.000010 0.000010 0.000010 0.000010 0.000010 0.000010 0.000010 0.000010 0.000010 0.000010 0.000010 0.000010 0.000010 0.000010 0.000010 0.000010 0.000010 0.000010 0.000010 0.000010 0.000010 0.000010 0.000010 0.000010 0.000010 0.000010 0.000010 0.000010 0.000010 0.000010 0.000010
0.000010 0.000010 0.000010 0.000010 0.999490 0.000010 0.000010 0.000010 0.000010 0.000010 0.000010 0.000010 0.000010 0.000010 0.000010 0.000010 0.000010 0.000010 0.000010 0.000010 0.000010 0.000010 0.000010 0.000010 0.000010 0.000010 0.000010 0.000010 0.000010 0.000010 0.000010 0.000010 0.000010 0.000010 0.000010 0.000010 0.000010 0.000010 0.000010 0.000010 0.000010 0.000010 0.000010 0.000010 0.000010 0.000010 0.000010 0.000010 0.000010 0.000010 0.000010 0.000010
0.000010 0.000010 0.000010 0.000010 0.984740 0.000010 0.000010 0.000010 0.000010 0.000010 0.000010 0.000010 0.000010 0.000010 0.000010 0.000010 0.014760 0.000010 0.000010 0.000010 0.000010 0.000010 0.000010 0.000010 0.000010 0.000010 0.000010 0.000010 0.000010 0.000010 0.000010 0.000010 0.000010 0.000010 0.000010 0.000010 0.000010 0.000010 0.000010 0.000010 0.000010 0.000010 0.000010 0.000010 0.000010 0.000010 0.000010 0.000010 0.000010 0.000010 0.000010 0.000010
0.000010 0.008026 0.000010 0.037991 0.041083 0.007697 0.011264 0.015582 0.000010 0.003715 0.000010 0.000010 0.000010 0.012194 0.000010 0.003246 0.000010 0.000010 0.000010 0.000010 0.049595 0.473629 0.008858 0.000010 0.053252 0.000010 0.000010 0.001016 0.000010 0.000010 0.024863 0.000010 0.000010 0.018452 0.048641 0.000010 0.000010 0.014705 0.000010 0.029338 0.003118 0.000010 0.003856 0.000010 0.052199 0.000010 0.030693 0.000010 0.020714 0.000010 0.020318 0.005695
0.000010 0.000010 0.000010 0.000010 0.053827 0.000010 0.000010 0.000010 0.000010 0.000010 0.000010 0.000010 0.000010 0.000010 0.000010 0.000010 0.000010 0.000010 0.000010 0.000010 0.000010 0.803566 0.000010 0.000010 0.101793 0.000010 0.000010 0.000010 0.000010 0.000010 0.003440 0.000010 0.000010 0.000010 0.000010 0.000010 0.000010 0.000010 0.000010 0.000010 0.000010 0.000010 0.000010 0.000010 0.034968 0.000010 0.000010 0.000010 0.000010 0.000010 0.001947 0.000010
0.000010 0.013158 0.000010 0.000010 0.038444 0.000010 0.000010 0.000010 0.000010 0.000010 0.000010 0.000010 0.000010 0.000010 0.000010 0.000010 0.000010 0.000010 0.000010 0.000010 0.091306 0.578691 0.000010 0.000010 0.116532 0.000010 0.000010 0.000010 0.000010 0.000010 0.010276 0.000010 0.000010 0.000958 0.052590 0.000010 0.000010 0.000010 0.000010 0.000010 0.000010 0.000010 0.000010 0.002118 0.086287 0.000010 0.000010 0.000010 0.000010 0.000010 0.009231 0.000010
0.000010 0.004387 0.000010 0.000010 0.018074 0.000010 0.000010 0.000010 0.000010 0.000010 0.000010 0.000010 0.000010 0.000010 0.000010 0.000010 0.000010 0.000010 0.000010 0.000010 0.075022 0.665596 0.000010 0.000010 0.121861 0.000010 0.000010 0.000010 0.000010 0.000010 0.013050 0.000010 0.000010 0.000010 0.024006 0.000010 0.000010 0.000010 0.000010 0.000010 0.000010 0.000010 0.000010 0.003209 0.074365 0.000010 0.000010 0.000010 0.000010 0.000010 0.000010 0.000010
0.000010 0.000010 0.000010 0.000010 0.052237 0.000010 0.000125 0.000010 0.000010 0.000010 0.000010 0.000010 0.000010 0.000010 0.006516 0.000010 0.012167 0.000010 0.000010 0.000010 0.034861 0.645730 0.000010 0.000010 0.126119 0.000010 0.000010 0.000010 0.000010 0.000010 0.000010 0.000010 0.000010 0.014758 0.021149 0.000010 0.000010 0.000010 0.000010 0.000010 0.003662 0.000010 0.000010 0.000010 0.082267 0.000010 0.000010 0.000010 0.000010 0.000010 0.000010 0.000010
0.000010 0.000010 0.000010 0.000010 0.047048 0.027512 0.008701 0.000010 0.000010 0.000010 0.000010 0.000010 0.000010 0.005100 0.011464 0.000010 0.000010 0.000010 0.000010 0.000010 0.000010 0.640552 0.000010 0.000010 0.113500 0.000010 0.000010 0.000010 0.026937 0.000010 0.009148 0.000010 0.000010 0.016798 0.032225 0.000010 0.000010 0.000010 0.000010 0.000010 0.000472 0.000010 0.000010 0.009145 0.051018 0.000010 0.000010 0.000010 0.000010 0.000010 0.000010 0.000010
0.000010 0.000010 0.000010 0.000010 0.056102 0.016329 0.005258 0.000010 0.000010 0.000010 0.000010 0.000010 0.000010 0.000010 0.017018 0.000010 0.001572 0.000010 0.000010 0.000010 0.000010 0.668319 0.000010 0.000010 0.118056 0.000010 0.000010 0.000010 0.000010 0.000010 0.008410 0.000010 0.000010 0.015232 0.020175 0.000010 0.001780 0.000010 0.000010 0.000010 0.000010 0.000010 0.000010 0.000010 0.071348 0.000010 0.000010 0.000010 0.000010 0.000010 0.000010 0.000010
0.000010 0.000010 0.000010 0.000010 0.065660 0.000010 0.000010 0.000010 0.000010 0.000010 0.000010 0.000010 0.000010 0.000010 0.000010 0.000010 0.000010 0.000010 0.000010 0.000010 0.000010 0.807743 0.000010 0.000010 0.097333 0.000010 0.000010 0.000010 0.000010 0.000010 0.000010 0.000010 0.000010 0.000010 0.000010 0.000010 0.000010 0.000010 0.000010 0.000010 0.000010 0.000010 0.000010 0.000010 0.028784 0.000010 0.000010 0.000010 0.000010 0.000010 0.000010 0.000010
0.000010 0.000010 0.000010 0.000010 0.072269 0.005402 0.003929 0.000010 0.000010 0.000010 0.000010 0.000010 0.000010 0.000010 0.041807 0.000010 0.021334 0.000010 0.000010 0.000010 0.006053 0.610744 0.000010 0.000010 0.106740 0.000010 0.000010 0.000010 0.008643 0.000010 0.011820 0.000010 0.000010 0.014982 0.010786 0.000010 0.000010 0.000010 0.000010 0.000010 0.000010 0.000010 0.000010 0.000010 0.079352 0.000010 0.000010 0.000010 0.000010 0.000010 0.005759 0.000010
0.000010 0.023557 0.000010 0.000010 0.020610 0.002482 0.002645 0.014891 0.000010 0.000010 0.000010 0.000010 0.000010 0.000010 0.000010 0.004373 0.000010 0.000010 0.000010 0.000010 0.001862 0.020705 0.000010 0.000010 0.000010 0.000010 0.000010 0.000010 0.258159 0.000010 0.000010 0.561319 0.000010 0.033061 0.011847 0.000010 0.000010 0.000010 0.000010 0.000010 0.001619 0.005139 0.000010 0.000010 0.000010 0.000010 0.000010 0.000010 0.000010 0.000010 0.037092 0.000278
0.000010 0.000010 0.000010 0.000010 0.000010 0.000010 0.000010 0.000010 0.000010 0.000010 0.000010 0.000010 0.000010 0.000010 0.000010 0.000010 0.000010 0.000010 0.000010 0.000010 0.000010 0.000010 0.000010 0.000010 0.000010 0.000010 0.000010 0.000010 0.101765 0.000010 0.000010 0.897735 0.000010 0.000010 0.000010 0.000010 0.000010 0.000010 0.000010 0.000010 0.000010 0.000010 0.000010 0.000010 0.000010 0.000010 0.000010 0.000010 0.000010 0.000010 0.000010 0.000010
0.000010 0.000010 0.000010 0.002075 0.000010 0.000010 0.000010 0.000010 0.000010 0.000010 0.000010 0.000010 0.000010 0.005941 0.000010 0.010642 0.000010 0.000010 0.000010 0.000010 0.000010 0.000010 0.000010 0.000010 0.007377 0.000010 0.000010 0.000010 0.277175 0.000010 0.000010 0.615538 0.000010 0.029758 0.009026 0.000010 0.000010 0.000010 0.000010 0.000010 0.012509 0.000010 0.000010 0.004784 0.014158 0.000010 0.000010 0.000010 0.005853 0.000010 0.000010 0.004775
0.000010 0.000010 0.000010 0.000010 0.000010 0.000010 0.000010 0.000010 0.000010 0.000010 0.000010 0.000010 0.000010 0.000010 0.000010 0.000010 0.000010 0.000010 0.000010 0.000010 0.000010 0.000010 0.000010 0.000010 0.000010 0.000010 0.000010 0.000010 0.000010 0.000010 0.000010 0.999490 0.000010 0.000010 0.000010 0.000010 0.000010 0.000010 0.000010 0.000010 0.000010 0.000010 0.000010 0.000010 0.000010 0.000010 0.000010 0.000010 0.000010 0.000010 0.000010 0.000010
0.000010 0.000010 0.000010 0.013759 0.000010 0.001171 0.000010 0.006547 0.000010 0.000010 0.000010 0.000010 0.000010 0.000010 0.000010 0.000010 0.000010 0.000010 0.000010 0.000010 0.000010 0.000010 0.000010 0.000010 0.000010 0.000010 0.000010 0.000010 0.100431 0.000010 0.000010 0.871769 0.000010 0.000010 0.000010 0.000010 0.000010 0.005863 0.000010 0.000010 0.000010 0.000010 0.000010 0.000010 0.000010 0.000010 0.000010 0.000010 0.000010 0.000010 0.000010 0.000010
0.000010 0.000010 0.000010 0.000010 0.000010 0.000010 0.000010 0.000010 0.000010 0.000010 0.000010 0.000010 0.000010 0.000010 0.000010 0.000010 0.000010 0.000010 0.000010 0.000010 0.000010 0.000010 0.000010 0.000010 0.000010 0.000010 0.000010 0.000010 0.000010 0.000010 0.000010 0.999490 0.000010 0.000010 0.000010 0.000010 0.000010 0.000010 0.000010 0.000010 0.000010 0.000010 0.000010 0.000010 0.000010 0.000010 0.000010 0.000010 0.000010 0.000010 0.000010 0.000010
0.000010 0.000010 0.000010 0.000010 0.000010 0.000010 0.000010 0.000010 0.000010 0.000010 0.000010 0.000010 0.000010 0.000010 0.000010 0.000010 0.000010 0.000010 0.000010 0.000010 0.000010 0.000010 0.000010 0.000010 0.000010 0.000010 0.000010 0.000010 0.580670 0.000010 0.000010 0.418830 0.000010 0.000010 0.000010 0.000010 0.000010 0.000010 0.000010 0.000010 0.000010 0.000010 0.000010 0.000010 0.000010 0.000010 0.000010 0.000010 0.000010 0.000010 0.000010 0.000010
0.000010 0.000010 0.000010 0.000010 0.000010 0.000010 0.000010 0.000010 0.000010 0.000010 0.000010 0.000010 0.000010 0.000010 0.000010 0.000010 0.000010 0.000010 0.000010 0.000010 0.000010 0.000010 0.000010 0.000010 0.000010 0.000010 0.000010 0.000010 0.010688 0.000010 0.000010 0.988812 0.000010 0.000010 0.000010 0.000010 0.000010 0.000010 0.000010 0.000010 0.000010 0.000010 0.000010 0.000010 0.000010 0.000010 0.000010 0.000010 0.000010 0.000010 0.000010 0.000010
0.000010 0.000010 0.000010 0.000010 0.000010 0.000010 0.000010 0.000010 0.000010 0.000010 0.000010 0.000010 0.000010 0.000010 0.000010 0.000010 0.000010 0.000010 0.000010 0.000010 0.000010 0.000010 0.000010 0.000010 0.000010 0.000010 0.000010 0.000010 0.000010 0.000010 0.000010 0.999490 0.000010 0.000010 0.000010 0.000010 0.000010 0.000010 0.000010 0.000010 0.000010 0.000010 0.000010 0.000010 0.000010 0.000010 0.000010 0.000010 0.000010 0.000010 0.000010 0.000010
0.000010 0.000010 0.000010 0.000010 0.000010 0.000010 0.000010 0.000010 0.000010 0.000010 0.000010 0.000010 0.000010 0.000010 0.000010 0.000010 0.000010 0.000010 0.000010 0.000010 0.000010 0.000010 0.000010 0.000010 0.000010 0.000010 0.000010 0.000010 0.000010 0.000010 0.000010 0.999490 0.000010 0.000010 0.000010 0.000010 0.000010 0.000010 0.000010 0.000010 0.000010 0.000010 0.000010 0.000010 0.000010 0.000010 0.000010 0.000010 0.000010 0.000010 0.000010 0.000010
0.000010 0.000010 0.000010 0.000010 0.000010 0.000010 0.000010 0.000010 0.000010 0.000010 0.000010 0.000010 0.000010 0.000010 0.000010 0.000010 0.000010 0.000010 0.000010 0.000010 0.000010 0.000010 0.000010 0.000010 0.000010 0.000010 0.000010 0.000010 0.101421 0.000010 0.000010 0.890669 0.000010 0.000010 0.007420 0.000010 0.000010 0.000010 0.000010 0.000010 0.000010 0.000010 0.000010 0.000010 0.000010 0.000010 0.000010 0.000010 0.000010 0.000010 0.000010 0.000010
0.000010 0.000010 0.000010 0.000010 0.000010 0.000010 0.000010 0.000010 0.000010 0.000010 0.000010 0.000010 0.000010 0.000010 0.000010 0.000010 0.000010 0.000010 0.000010 0.000010 0.000010 0.000010 0.000010 0.000010 0.012880 0.000010 0.000010 0.000010 0.019620 0.000010 0.000010 0.967010 0.000010 0.000010 0.000010 0.000010 0.000010 0.000010 0.000010 0.000010 0.000010 0.000010 0.000010 0.000010 0.000010 0.000010 0.000010 0.000010 0.000010 0.000010 0.000010 0.000010
0.000010 0.000010 0.000010 0.000010 0.000010 0.000010 0.000010 0.000010 0.000010 0.000010 0.000010 0.000010 0.000010 0.000010 0.000010 0.000010 0.000010 0.000010 0.000010 0.000010 0.000010 0.000010 0.000010 0.000010 0.000010 0.000010 0.000010 0.000010 0.000010 0.000010 0.000010 0.999490 0.000010 0.000010 0.000010 0.000010 0.000010 0.000010 0.000010 0.000010 0.000010 0.000010 0.000010 0.000010 0.000010 0.000010 0.000010 0.000010 0.000010 0.000010 0.000010 0.000010
0.000010 0.000010 0.000010 0.000010 0.000010 0.000010 0.000010 0.000010 0.000010 0.000010 0.000010 0.000010 0.000010 0.000010 0.000010 0.000010 0.000010 0.000010 0.000010 0.000010 0.000010 0.000010 0.000010 0.000010 0.000010 0.000010 0.000010 0.000010 0.000010 0.000010 0.000010 0.999490 0.000010 0.000010 0.000010 0.000010 0.000010 0.000010 0.000010 0.000010 0.000010 0.000010 0.000010 0.000010 0.000010 0.000010 0.000010 0.000010 0.000010 0.000010 0.000010 0.000010
0.000010 0.026677 0.000010 0.000010 0.008932 0.006158 0.000010 0.000010 0.000010 0.000010 0.000010 0.000010 0.000010 0.014459 0.000010 0.000010 0.036161 0.000010 0.000010 0.000010 0.004864 0.033859 0.000010 0.000010 0.000010 0.000010 0.000010 0.000010 0.384306 0.000010 0.046186 0.257904 0.000010 0.067201 0.048192 0.000010 0.008238 0.000010 0.000010 0.000010 0.001639 0.001569 0.000010 0.015229 0.026134 0.000010 0.000010 0.000010 0.000010 0.006519 0.000932 0.004521
0.000010 0.034858 0.000010 0.000010 0.000010 0.003991 0.000010 0.000010 0.000010 0.000010 0.000010 0.000010 0.000010 0.000010 0.000010 0.019629 0.005209 0.000010 0.000010 0.000010 0.000010 0.000010 0.000010 0.000010 0.000010 0.005997 0.000010 0.000010 0.351960 0.000010 0.018238 0.452538 0.000010 0.031465 0.017726 0.000010 0.000010 0.000010 0.000010 0.000010 0.001646 0.000010 0.000010 0.028652 0.008532 0.000010 0.000010 0.000010 0.017922 0.000010 0.001267 0.000010
0.000010 0.000010 0.000010 0.000010 0.000010 0.013535 0.000010 0.000010 0.000010 0.000010 0.000010 0.000010 0.000010 0.000010 0.000010 0.002709 0.000010 0.000010 0.000010 0.000010 0.000010 0.000010 0.000010 0.000010 0.000010 0.000010 0.000010 0.000010 0.011539 0.000010 0.000010 0.963264 0.000010 0.008483 0.000010 0.000010 0.000010 0.000010 0.000010 0.000010 0.000010 0.000010 0.000010 0.000010 0.000010 0.000010 0.000010 0.000010 0.000010 0.000010 0.000010 0.000010
0.000010 0.000010 0.000010 0.000010 0.000010 0.000010 0.000010 0.000010 0.000010 0.000010 0.000010 0.000010 0.000010 0.000010 0.000010 0.000010 0.000010 0.000010 0.000010 0.000010 0.000010 0.000010 0.000010 0.000010 0.000010 0.000010 0.000010 0.000010 0.000010 0.000010 0.000010 0.999490 0.000010 0.000010 0.000010 0.000010 0.000010 0.000010 0.000010 0.000010 0.000010 0.000010 0.000010 0.000010 0.000010 0.000010 0.000010 0.000010 0.000010 0.000010 0.000010 0.000010
0.000010 0.000010 0.000010 0.000010 0.000010 0.000010 0.000010 0.000010 0.000010 0.000010 0.000010 0.000010 0.000010 0.000010 0.000010 0.000010 0.000010 0.000010 0.000010 0.000010 0.000010 0.000010 0.000010 0.000010 0.000010 0.000010 0.000010 0.000010 0.000010 0.000010 0.000010 0.999490 0.000010 0.000010 0.000010 0.000010 0.000010 0.000010 0.000010 0.000010 0.000010 0.000010 0.000010 0.000010 0.000010 0.000010 0.000010 0.000010 0.000010 0.000010 0.000010 0.000010
0.000010 0.000010 0.000010 0.000010 0.000010 0.000010 0.000010 0.000010 0.000010 0.000010 0.000010 0.000010 0.000010 0.000010 0.000010 0.000010 0.000010 0.000010 0.000010 0.000010 0.000010 0.000010 0.000010 0.000010 0.000010 0.000010 0.000010 0.000010 0.000010 0.000010 0.000010 0.995076 0.000010 0.000010 0.000010 0.000010 0.000010 0.000010 0.000010 0.000010 0.000010 0.000010 0.000010 0.000010 0.000010 0.000010 0.000010 0.000010 0.000010 0.004424 0.000010 0.000010
0.000010 0.000010 0.000010 0.000010 0.000010 0.000010 0.000010 0.000010 0.000010 0.000010 0.000010 0.000010 0.000010 0.000010 0.000010 0.000010 0.000010 0.000010 0.000010 0.000010 0.000010 0.000010 0.000010 0.000010 0.000525 0.000010 0.000010 0.000010 0.000010 0.000010 0.000010 0.000010 0.000010 0.998975 0.000010 0.000010 0.000010 0.000010 0.000010 0.000010 0.000010 0.000010 0.000010 0.000010 0.000010 0.000010 0.000010 0.000010 0.000010 0.000010 0.000010 0.000010
0.000010 0.000010 0.000010 0.000010 0.000010 0.000010 0.000010 0.000010 0.000010 0.000010 0.000010 0.000010 0.000010 0.000010 0.000010 0.000010 0.000010 0.000010 0.000010 0.000010 0.000010 0.000010 0.000010 0.000010 0.000010 0.000010 0.000010 0.000010 0.000010 0.000010 0.000010 0.000010 0.000010 0.999490 0.000010 0.000010 0.000010 0.000010 0.000010 0.000010 0.000010 0.000010 0.000010 0.000010 0.000010 0.000010 0.000010 0.000010 0.000010 0.000010 0.000010 0.000010
0.000010 0.020806 0.000010 0.000010 0.000010 0.000010 0.000010 0.000010 0.000010 0.000010 0.000010 0.000010 0.000010 0.000010 0.000010 0.000010 0.000010 0.000010 0.000010 0.000010 0.000010 0.000010 0.000010 0.000010 0.000010 0.000010 0.000010 0.000010 0.000010 0.000010 0.000010 0.000010 0.000010 0.943840 0.000010 0.000010 0.000010 0.000010 0.000010 0.000010 0.000010 0.000010 0.000010 0.013370 0.000010 0.000010 0.000010 0.000010 0.000010 0.000010 0.021504 0.000010
0.000010 0.000010 0.000010 0.000010 0.000010 0.000010 0.000010 0.000010 0.000010 0.000010 0.000010 0.000010 0.000010 0.000010 0.008498 0.003629 0.003632 0.000010 0.000010 0.000010 0.000010 0.000010 0.000010 0.000010 0.005047 0.000010 0.000010 0.000010 0.002099 0.000010 0.017930 0.000010 0.000010 0.919940 0.008579 0.000010 0.000010 0.004503 0.000010 0.000010 0.000010 0.000010 0.003329 0.009229 0.000010 0.000010 0.000010 0.000010 0.000010 0.000010 0.013185 0.000010
0.000010 0.000010 0.000010 0.000010 0.000010 0.000010 0.000010 0.000010 0.000010 0.000010 0.000010 0.000010 0.000010 0.000010 0.000010 0.000010 0.000010 0.000010 0.000010 0.000010 0.000010 0.000010 0.000010 0.000010 0.011435 0.000010 0.000010 0.000010 0.000010 0.000010 0.000010 0.000010 0.000010 0.988065 0.000010 0.000010 0.000010 0.000010 0.000010 0.000010 0.000010 0.000010 0.000010 0.000010 0.000010 0.000010 0.000010 0.000010 0.000010 0.000010 0.000010 0.000010
0.000010 0.000010 0.000010 0.000010 0.000010 0.000010 0.000010 0.000010 0.000010 0.000010 0.000010 0.000010 0.000010 0.000010 0.000010 0.000010 0.000010 0.000010 0.000010 0.000010 0.000010 0.000010 0.000010 0.000010 0.011078 0.000010 0.000010 0.000010 0.000010 0.000010 0.000010 0.000010 0.000010 0.988422 0.000010 0.000010 0.000010 0.000010 0.000010 0.000010 0.000010 0.000010 0.000010 0.000010 0.000010 0.000010 0.000010 0.000010 0.000010 0.000010 0.000010 0.000010
0.000010 0.000010 0.000010 0.000010 0.000010 0.000010 0.000010 0.000010 0.000010 0.000010 0.000010 0.000010 0.000010 0.000010 0.000010 0.000010 0.000010 0.000010 0.000010 0.000010 0.000010 0.000010 0.000010 0.000010 0.000010 0.000010 0.000010 0.000010 0.000010 0.000010 0.000010 0.000010 0.000010 0.999490 0.000010 0.000010 0.000010 0.000010 0.000010 0.000010 0.000010 0.000010 0.000010 0.000010 0.000010 0.000010 0.000010 0.000010 0.000010 0.000010 0.000010 0.000010
0.000010 0.000010 0.000010 0.000010 0.000010 0.000010 0.000010 0.000010 0.000010 0.000010 0.000010 0.000010 0.000010 0.000010 0.000010 0.000010 0.000010 0.000010 0.000010 0.000010 0.000010 0.000010 0.000010 0.000010 0.000010 0.000010 0.000010 0.000010 0.000010 0.000010 0.000010 0.000010 0.000010 0.999490 0.000010 0.000010 0.000010 0.000010 0.000010 0.000010 0.000010 0.000010 0.000010 0.000010 0.000010 0.000010 0.000010 0.000010 0.000010 0.000010 0.000010 0.000010
0.000010 0.000010 0.000010 0.000010 0.000010 0.000010 0.000010 0.000010 0.000010 0.000010 0.000010 0.000010 0.000010 0.000010 0.000010 0.000010 0.000010 0.000010 0.000010 0.000010 0.000010 0.000010 0.000010 0.000010 0.000010 0.000010 0.000010 0.000010 0.000010 0.000010 0.000010 0.000010 0.000010 0.999490 0.000010 0.000010 0.000010 0.000010 0.000010 0.000010 0.000010 0.000010 0.000010 0.000010 0.000010 0.000010 0.000010 0.000010 0.000010 0.000010 0.000010 0.000010
0.000010 0.000010 0.000010 0.000010 0.000010 0.000010 0.000010 0.000010 0.000010 0.000010 0.000010 0.000010 0.000010 0.000010 0.000010 0.000010 0.000010 0.000010 0.000010 0.000010 0.000010 0.000010 0.000010 0.000010 0.000010 0.000010 0.000010 0.000010 0.000010 0.000010 0.000010 0.000010 0.000010 0.999490 0.000010 0.000010 0.000010 0.000010 0.000010 0.000010 0.000010 0.000010 0.000010 0.000010 0.000010 0.000010 0.000010 0.000010 0.000010 0.000010 0.000010 0.000010
0.000010 0.000010 0.000010 0.000010 0.000010 0.000010 0.000010 0.000010 0.000010 0.000010 0.000010 0.000010 0.000010 0.000010 0.000010 0.000010 0.000010 0.000010 0.000010 0.000010 0.000010 0.000010 0.000010 0.000010 0.000010 0.000010 0.000010 0.000010 0.000010 0.000010 0.000010 0.000010 0.000010 0.999490 0.000010 0.000010 0.000010 0.000010 0.000010 0.000010 0.000010 0.000010 0.000010 0.000010 0.000010 0.000010 0.000010 0.000010 0.000010 0.000010 0.000010 0.000010
0.000010 0.000010 0.000010 0.000010 0.000010 0.000010 0.000010 0.000010 0.000010 0.000010 0.000010 0.000010 0.000010 0.000010 0.000010 0.000010 0.000010 0.000010 0.000010 0.000010 0.000010 0.000010 0.000010 0.000010 0.000010 0.000010 0.000010 0.000010 0.000010 0.000010 0.000010 0.000010 0.000010 0.999490 0.000010 0.000010 0.000010 0.000010 0.000010 0.000010 0.000010 0.000010 0.000010 0.000010 0.000010 0.000010 0.000010 0.000010 0.000010 0.000010 0.000010 0.000010
0.000010 0.000213 0.000010 0.000010 0.000010 0.000010 0.000010 0.000010 0.000010 0.000010 0.000010 0.000010 0.000010 0.000010 0.000010 0.000010 0.000010 0.000010 0.000010 0.000010 0.000010 0.000010 0.000010 0.000010 0.000010 0.000010 0.000010 0.000010 0.000010 0.000010 0.000010 0.000010 0.000010 0.944448 0.030287 0.000010 0.000010 0.000010 0.000010 0.000010 0.000010 0.000010 0.000010 0.000010 0.000010 0.000010 0.000010 0.000010 0.000010 0.000010 0.024572 0.000010
0.000010 0.004548 0.000010 0.000010 0.000010 0.000010 0.000010 0.000010 0.000010 0.000010 0.000010 0.000010 0.000010 0.000010 0.000010 0.000010 0.000010 0.000010 0.000010 0.000010 0.000010 0.000010 0.000010 0.000010 0.000010 0.000010 0.000010 0.000010 0.000010 0.000010 0.000010 0.000010 0.000010 0.994952 0.000010 0.000010 0.000010 0.000010 0.000010 0.000010 0.000010 0.000010 0.000010 0.000010 0.000010 0.000010 0.000010 0.000010 0.000010 0.000010 0.000010 0.000010
0.000010 0.000010 0.000010 0.000010 0.000010 0.014886 0.000010 0.000010 0.000010 0.000010 0.000010 0.000010 0.000010 0.000010 0.000010 0.000010 0.000010 0.000010 0.000010 0.000010 0.000010 0.000010 0.000010 0.000010 0.027667 0.000010 0.000010 0.000010 0.000010 0.000010 0.000010 0.000010 0.000010 0.956957 0.000010 0.000010 0.000010 0.000010 0.000010 0.000010 0.000010 0.000010 0.000010 0.000010 0.000010 0.000010 0.000010 0.000010 0.000010 0.000010 0.000010 0.000010
0.000010 0.031825 0.000010 0.008280 0.028491 0.024504 0.014627 0.065302 0.000010 0.000010 0.000010 0.000010 0.000010 0.008435 0.002027 0.000010 0.064534 0.000010 0.000010 0.004411 0.017209 0.068665 0.000010 0.000010 0.039121 0.000010 0.000010 0.000010 0.135989 0.000010 0.022588 0.054994 0.000010 0.180217 0.005412 0.000010 0.013886 0.005719 0.000010 0.000010 0.008958 0.000010 0.012854 0.015765 0.010865 0.000010 0.109420 0.000010 0.000010 0.000010 0.036362 0.009289
0.000010 0.000010 0.000010 0.000010 0.000010 0.000010 0.000010 0.000010 0.000010 0.000010 0.000010 0.000010 0.000010 0.000010 0.000010 0.000010 0.000010 0.000010 0.000010 0.000010 0.000010 0.000010 0.000010 0.000010 0.000010 0.000010 0.000010 0.000010 0.000010 0.000010 0.000010 0.000010 0.000010 0.999490 0.000010 0.000010 0.000010 0.000010 0.000010 0.000010 0.000010 0.000010 0.000010 0.000010 0.000010 0.000010 0.000010 0.000010 0.000010 0.000010 0.000010 0.000010
0.000010 0.000010 0.000010 0.000010 0.000010 0.000010 0.000010 0.000010 0.000010 0.000010 0.000010 0.000010 0.000010 0.000010 0.000010 0.000010 0.000010 0.000010 0.000010 0.000010 0.000010 0.000010 0.000010 0.000010 0.000010 0.000010 0.000010 0.000010 0.000010 0.000010 0.000010 0.000010 0.000010 0.999490 0.000010 0.000010 0.000010 0.000010 0.000010 0.000010 0.000010 0.000010 0.000010 0.000010 0.000010 0.000010 0.000010 0.000010 0.000010 0.000010 0.000010 0.000010
0.000010 0.000010 0.000010 0.000010 0.000010 0.011979 0.000010 0.000010 0.000010 0.000010 0.000010 0.000010 0.000010 0.008307 0.000010 0.000010 0.000010 0.000010 0.000010 0.000010 0.000010 0.000010 0.000010 0.000010 0.006653 0.000010 0.000010 0.000010 0.000010 0.000010 0.009120 0.459701 0.000010 0.020775 0.000010 0.000010 0.000010 0.000010 0.000010 0.000010 0.000010 0.000010 0.000010 0.033671 0.444867 0.000010 0.002706 0.000010 0.000010 0.000010 0.000010 0.001801
0.000010 0.000010 0.000010 0.000010 0.000010 0.000010 0.000010 0.000010 0.000010 0.000010 0.000010 0.000010 0.000010 0.000010 0.000010 0.000010 0.000010 0.000010 0.000010 0.000010 0.000010 0.000010 0.000010 0.000010 0.000010 0.000010 0.000010 0.000010 0.000010 0.000010 0.000010 0.000010 0.000010 0.000010 0.000010 0.000010 0.000010 0.000010 0.000010 0.000010 0.000010 0.000010 0.000010 0.000010 0.999490 0.000010 0.000010 0.000010 0.000010 0.000010 0.000010 0.000010
0.000010 0.000011 0.000010 0.000010 0.000010 0.000010 0.000010 0.000010 0.000010 0.000010 0.000010 0.000010 0.000010 0.000010 0.000010 0.000010 0.000010 0.000010 0.000010 0.000010 0.000010 0.000010 0.000010 0.000010 0.000010 0.000010 0.000010 0.000010 0.000010 0.000010 0.000010 0.000010 0.000010 0.000010 0.000010 0.000010 0.000010 0.000010 0.000010 0.000010 0.000010 0.000010 0.000010 0.000010 0.999489 0.000010 0.000010 0.000010 0.000010 0.000010 0.000010 0.000010
0.000010 0.000010 0.000010 0.000010 0.000010 0.000010 0.000010 0.000010 0.000010 0.000010 0.000010 0.000010 0.000010 0.000010 0.000010 0.000010 0.000010 0.000010 0.000010 0.000010 0.000010 0.000010 0.000010 0.000010 0.000010 0.000010 0.000010 0.000010 0.000010 0.000010 0.000010 0.000010 0.000010 0.000010 0.000010 0.000010 0.000010 0.000010 0.000010 0.000010 0.000010 0.000010 0.000010 0.000010 0.999490 0.000010 0.000010 0.000010 0.000010 0.000010 0.000010 0.000010
0.000010 0.000010 0.000010 0.000010 0.000010 0.000010 0.000010 0.000010 0.000010 0.000010 0.000010 0.000010 0.000010 0.000010 0.000010 0.000010 0.000010 0.000010 0.000010 0.000010 0.000010 0.000010 0.000010 0.000010 0.000010 0.000010 0.000010 0.000010 0.000010 0.000010 0.000010 0.000010 0.000010 0.000010 0.000010 0.000010 0.000010 0.000010 0.000010 0.000010 0.000010 0.000010 0.000010 0.000010 0.999490 0.000010 0.000010 0.000010 0.000010 0.000010 0.000010 0.000010
0.000010 0.000010 0.000010 0.000010 0.000010 0.000010 0.000010 0.000010 0.000010 0.000010 0.000010 0.000010 0.000010 0.000010 0.000010 0.000010 0.000010 0.000010 0.000010 0.000010 0.000010 0.000010 0.000010 0.000010 0.000010 0.000010 0.000010 0.000010 0.000010 0.000010 0.000010 0.000010 0.000010 0.000010 0.000010 0.000010 0.000010 0.000010 0.000010 0.000010 0.000010 0.000010 0.000010 0.000010 0.999490 0.000010 0.000010 0.000010 0.000010 0.000010 0.000010 0.000010
0.000010 0.020294 0.000010 0.020173 0.000010 0.002290 0.001713 0.000010 0.000010 0.000010 0.000010 0.000010 0.000010 0.013543 0.004274 0.000010 0.000010 0.000010 0.000010 0.000010 0.000010 0.014836 0.000010 0.000010 0.000010 0.000010 0.000010 0.000010 0.000010 0.000010 0.049508 0.000010 0.000010 0.000010 0.000010 0.000010 0.005820 0.000010 0.000010 0.000010 0.000010 0.000010 0.000010 0.000010 0.826492 0.000010 0.000010 0.000010 0.000010 0.000010 0.032490 0.008168
0.000010 0.025349 0.000010 0.014069 0.000010 0.000010 0.000010 0.000671 0.000010 0.000010 0.000010 0.000010 0.000010 0.000010 0.014145 0.018984 0.000010 0.000010 0.000010 0.000010 0.000010 0.000010 0.000010 0.000010 0.008712 0.000010 0.000010 0.000010 0.000010 0.000010 0.060976 0.000010 0.000010 0.000010 0.000010 0.000010 0.000292 0.000010 0.000010 0.000010 0.001387 0.000010 0.000010 0.020799 0.802773 0.000010 0.000010 0.000010 0.000010 0.000010 0.027273 0.004180
0.000010 0.000018 0.000010 0.000010 0.000010 0.000010 0.000010 0.000010 0.000010 0.000010 0.000010 0.000010 0.000010 0.000010 0.000010 0.000010 0.000010 0.000010 0.000010 0.000010 0.000010 0.000010 0.000010 0.000010 0.000010 0.000010 0.000010 0.000010 0.000010 0.000010 0.000010 0.000010 0.000010 0.000010 0.000010 0.000010 0.000010 0.000010 0.000010 0.000010 0.000010 0.000010 0.000010 0.000010 0.999482 0.000010 0.000010 0.000010 0.000010 0.000010 0.000010 0.000010
0.000010 0.013913 0.000010 0.000010 0.000010 0.000010 0.000010 0.000010 0.000010 0.000010 0.000010 0.000010 0.000010 0.014550 0.000010 0.000010 0.000010 0.000010 0.000010 0.000010 0.000010 0.000010 0.000010 0.000010 0.000010 0.000010 0.000010 0.000010 0.000010 0.000010 0.000010 0.000010 0.000010 0.000010 0.000010 0.000010 0.000010 0.000010 0.000010 0.000010 0.000010 0.000010 0.000010 0.000010 0.937008 0.000010 0.000010 0.000010 0.034049 0.000010 0.000010 0.000010
0.000010 0.000010 0.000010 0.000010 0.000010 0.000010 0.000010 0.000010 0.000010 0.000010 0.000010 0.000010 0.000010 0.000010 0.000010 0.000010 0.000010 0.000010 0.000010 0.000010 0.000010 0.000010 0.000010 0.000010 0.000010 0.000010 0.000010 0.000010 0.000010 0.000010 0.000010 0.000010 0.000010 0.000010 0.000010 0.000010 0.000010 0.000010 0.000010 0.000010 0.000010 0.000010 0.000010 0.000010 0.999490 0.000010 0.000010 0.000010 0.000010 0.000010 0.000010 0.000010
0.000010 0.000010 0.000010 0.000010 0.000010 0.000010 0.000010 0.000010 0.000010 0.000010 0.000010 0.000010 0.000010 0.000010 0.000010 0.000010 0.000010 0.000010 0.000010 0.000010 0.000010 0.000010 0.000010 0.000010 0.000010 0.000010 0.000010 0.000010 0.000010 0.000010 0.000010 0.000010 0.000010 0.000010 0.000010 0.000010 0.000010 0.000010 0.000010 0.000010 0.000010 0.000010 0.000010 0.000010 0.999490 0.000010 0.000010 0.000010 0.000010 0.000010 0.000010 0.000010
0.000010 0.000010 0.000010 0.000010 0.000010 0.000010 0.000010 0.000010 0.000010 0.000010 0.000010 0.000010 0.000010 0.000010 0.000010 0.000010 0.000010 0.000010 0.000010 0.000010 0.000010 0.000010 0.000010 0.000010 0.000010 0.000010 0.000010 0.000010 0.000010 0.000010 0.000010 0.000010 0.000010 0.000010 0.000010 0.000010 0.000010 0.000010 0.000010 0.000010 0.000010 0.000010 0.000010 0.000010 0.967284 0.000010 0.000010 0.000010 0.000010 0.000010 0.032216 0.000010
0.000010 0.000010 0.000010 0.000010 0.000010 0.000010 0.000010 0.000010 0.000010 0.000010 0.000010 0.000010 0.000010 0.000010 0.003717 0.000010 0.000010 0.000010 0.000010 0.000010 0.000010 0.024567 0.000010 0.000010 0.000010 0.000010 0.000010 0.000010 0.000010 0.000010 0.003425 0.000010 0.000010 0.000010 0.000010 0.000010 0.000010 0.000010 0.000010 0.000010 0.000010 0.004009 0.000010 0.015407 0.943503 0.000010 0.000010 0.000010 0.000010 0.004923 0.000010 0.000010
0.000010 0.000010 0.000010 0.000010 0.000010 0.000010 0.000010 0.000010 0.000010 0.000010 0.000010 0.000010 0.000010 0.000010 0.000010 0.000010 0.000010 0.000010 0.000010 0.000010 0.000010 0.000010 0.000010 0.000010 0.000010 0.000010 0.000010 0.000010 0.000010 0.000010 0.000010 0.000010 0.000010 0.000010 0.000010 0.000010 0.000010 0.000010 0.000010 0.000010 0.000010 0.000010 0.000010 0.000010 0.999490 0.000010 0.000010 0.000010 0.000010 0.000010 0.000010 0.000010
0.000010 0.000010 0.000010 0.000010 0.000010 0.000010 0.000010 0.000010 0.000010 0.000010 0.000010 0.000010 0.000010 0.000010 0.000010 0.000010 0.000010 0.000010 0.000010 0.000010 0.000010 0.000010 0.000010 0.000010 0.000010 0.000010 0.000010 0.000010 0.000010 0.000010 0.000010 0.000010 0.000010 0.000010 0.000010 0.000010 0.000010 0.000010 0.000010 0.000010 0.000010 0.000010 0.000010 0.000010 0.999490 0.000010 0.000010 0.000010 0.000010 0.000010 0.000010 0.000010
0.000010 0.000010 0.000010 0.000010 0.000010 0.000010 0.000010 0.000010 0.000010 0.000010 0.000010 0.000010 0.000010 0.000010 0.000010 0.000010 0.000010 0.000010 0.000010 0.000010 0.000010 0.000010 0.000010 0.000010 0.000010 0.000010 0.000010 0.000010 0.000010 0.000010 0.000010 0.000010 0.000010 0.000010 0.000010 0.000010 0.000010 0.000010 0.000010 0.000010 0.000010 0.000010 0.000010 0.000010 0.999490 0.000010 0.000010 0.000010 0.000010 0.000010 0.000010 0.000010
0.000010 0.033495 0.000010 0.019218 0.000010 0.000010 0.000010 0.000010 0.000010 0.000010 0.000010 0.000010 0.000010 0.017991 0.016684 0.007220 0.000010 0.000010 0.000010 0.007064 0.000010 0.027136 0.000010 0.000010 0.000010 0.000010 0.000010 0.000010 0.000010 0.000010 0.081042 0.000010 0.000010 0.000010 0.000010 0.000010 0.000010 0.000010 0.000010 0.000010 0.000010 0.000010 0.000010 0.003387 0.738299 0.000010 0.003287 0.000010 0.000010 0.000010 0.044777 0.000010
0.000010 0.000010 0.000010 0.000010 0.000010 0.000010 0.000010 0.000010 0.000010 0.000010 0.000010 0.000010 0.000010 0.000010 0.000010 0.000010 0.000010 0.000010 0.000010 0.000010 0.000010 0.000010 0.000010 0.000010 0.000010 0.000010 0.000010 0.000010 0.000010 0.000010 0.000010 0.000010 0.000010 0.000010 0.000010 0.000010 0.000010 0.000010 0.000010 0.000010 0.000010 0.000010 0.000010 0.000010 0.999490 0.000010 0.000010 0.000010 0.000010 0.000010 0.000010 0.000010
0.000010 0.038305 0.000010 0.023116 0.000010 0.006203 0.001604 0.000010 0.000010 0.000010 0.000010 0.000010 0.000010 0.027222 0.000010 0.000010 0.000010 0.000010 0.000010 0.007520 0.000010 0.031154 0.000010 0.000010 0.015092 0.000010 0.000010 0.000010 0.000010 0.000010 0.059114 0.000010 0.000010 0.000010 0.000010 0.000010 0.000010 0.002879 0.000010 0.000010 0.000010 0.000010 0.000010 0.008646 0.743522 0.000010 0.000010 0.000010 0.009088 0.000322 0.025842 0.000010
0.000010 0.000010 0.000010 0.000010 0.000010 0.000010 0.000010 0.000010 0.000010 0.000010 0.000010 0.000010 0.000010 0.999490 0.000010 0.000010 0.000010 0.000010 0.000010 0.000010 0.000010 0.000010 0.000010 0.000010 0.000010 0.000010 0.000010 0.000010 0.000010 0.000010 0.000010 0.000010 0.000010 0.000010 0.000010 0.000010 0.000010 0.000010 0.000010 0.000010 0.000010 0.000010 0.000010 0.000010 0.000010 0.000010 0.000010 0.000010 0.000010 0.000010 0.000010 0.000010
0.000010 0.000010 0.000010 0.000010 0.000010 0.000010 0.000010 0.000010 0.000010 0.000010 0.000010 0.000010 0.000010 0.999490 0.000010 0.000010 0.000010 0.000010 0.000010 0.000010 0.000010 0.000010 0.000010 0.000010 0.000010 0.000010 0.000010 0.000010 0.000010 0.000010 0.000010 0.000010 0.000010 0.000010 0.000010 0.000010 0.000010 0.000010 0.000010 0.000010 0.000010 0.000010 0.000010 0.000010 0.000010 0.000010 0.000010 0.000010 0.000010 0.000010 0.000010 0.000010
0.000010 0.000010 0.000010 0.000010 0.000010 0.000010 0.000010 0.000010 0.000010 0.000010 0.000010 0.000010 0.000010 0.999490 0.000010 0.000010 0.000010 0.000010 0.000010 0.000010 0.000010 0.000010 0.000010 0.000010 0.000010 0.000010 0.000010 0.000010 0.000010 0.000010 0.000010 0.000010 0.000010 0.000010 0.000010 0.000010 0.000010 0.000010 0.000010 0.000010 0.000010 0.000010 0.000010 0.000010 0.000010 0.000010 0.000010 0.000010 0.000010 0.000010 0.000010 0.000010
0.000010 0.000010 0.000010 0.000010 0.000010 0.000010 0.000010 0.000010 0.000010 0.000010 0.000010 0.000010 0.000010 0.999490 0.000010 0.000010 0.000010 0.000010 0.000010 0.000010 0.000010 0.000010 0.000010 0.000010 0.000010 0.000010 0.000010 0.000010 0.000010 0.000010 0.000010 0.000010 0.000010 0.000010 0.000010 0.000010 0.000010 0.000010 0.000010 0.000010 0.000010 0.000010 0.000010 0.000010 0.000010 0.000010 0.000010 0.000010 0.000010 0.000010 0.000010 0.000010
0.000010 0.000010 0.000010 0.000010 0.000010 0.000010 0.000010 0.000010 0.000010 0.000010 0.000010 0.000010 0.000010 0.999490 0.000010 0.000010 0.000010 0.000010 0.000010 0.000010 0.000010 0.000010 0.000010 0.000010 0.000010 0.000010 0.000010 0.000010 0.000010 0.000010 0.000010 0.000010 0.000010 0.000010 0.000010 0.000010 0.000010 0.000010 0.000010 0.000010 0.000010 0.000010 0.000010 0.000010 0.000010 0.000010 0.000010 0.000010 0.000010 0.000010 0.000010 0.000010
0.000010 0.000010 0.000010 0.000010 0.000010 0.000010 0.000010 0.000010 0.000010 0.000010 0.000010 0.000010 0.000010 0.999490 0.000010 0.000010 0.000010 0.000010 0.000010 0.000010 0.000010 0.000010 0.000010 0.000010 0.000010 0.000010 0.000010 0.000010 0.000010 0.000010 0.000010 0.000010 0.000010 0.000010 0.000010 0.000010 0.000010 0.000010 0.000010 0.000010 0.000010 0.000010 0.000010 0.000010 0.000010 0.000010 0.000010 0.000010 0.000010 0.000010 0.000010 0.000010
0.000010 0.000010 0.000010 0.000010 0.000010 0.000010 0.000010 0.000010 0.000010 0.000010 0.000010 0.000010 0.000010 0.715183 0.032890 0.000010 0.000010 0.000010 0.000010 0.005118 0.000010 0.000010 0.000010 0.000010 0.008506 0.000010 0.000010 0.000010 0.022098 0.000010 0.000010 0.000010 0.000010 0.000010 0.000010 0.000010 0.000010 0.000010 0.000010 0.000010 0.003755 0.000010 0.000010 0.132362 0.005652 0.000010 0.004158 0.009802 0.043256 0.000010 0.005788 0.011041
0.000010 0.000010 0.000010 0.000010 0.000010 0.000010 0.000010 0.000010 0.000010 0.000010 0.000010 0.000010 0.000010 0.880602 0.000010 0.000010 0.000010 0.000010 0.000010 0.000010 0.000010 0.000010 0.000010 0.000010 0.000010 0.000010 0.000010 0.000010 0.000010 0.000010 0.000010 0.000010 0.000010 0.000010 0.000010 0.000010 0.046249 0.000010 0.000010 0.000010 0.000010 0.000010 0.000010 0.059354 0.000010 0.000010 0.000010 0.000010 0.000010 0.013316 0.000010 0.000010
0.000010 0.000010 0.000010 0.000010 0.000010 0.000010 0.000010 0.000010 0.000010 0.000010 0.000010 0.000010 0.000010 0.978587 0.018892 0.000010 0.000010 0.000010 0.000010 0.000010 0.000010 0.000010 0.000010 0.000010 0.000010 0.000010 0.000010 0.000010 0.000010 0.000010 0.000010 0.000010 0.000010 0.000010 0.000010 0.000010 0.000010 0.000010 0.000010 0.000010 0.000010 0.000010 0.000010 0.001158 0.000883 0.000010 0.000010 0.000010 0.000010 0.000010 0.000010 0.000010
0.000010 0.000010 0.000010 0.000010 0.000010 0.000010 0.000010 0.000010 0.000010 0.000010 0.000010 0.000010 0.000010 0.999490 0.000010 0.000010 0.000010 0.000010 0.000010 0.000010 0.000010 0.000010 0.000010 0.000010 0.000010 0.000010 0.000010 0.000010 0.000010 0.000010 0.000010 0.000010 0.000010 0.000010 0.000010 0.000010 0.000010 0.000010 0.000010 0.000010 0.000010 0.000010 0.000010 0.000010 0.000010 0.000010 0.000010 0.000010 0.000010 0.000010 0.000010 0.000010
0.000010 0.000010 0.000010 0.002606 0.000010 0.000010 0.008511 0.000010 0.000010 0.000010 0.000010 0.000010 0.000010 0.759824 0.031593 0.000010 0.015503 0.000010 0.000010 0.000010 0.000010 0.000010 0.000010 0.000010 0.012079 0.000010 0.000010 0.000010 0.000010 0.000010 0.000010 0.000010 0.000010 0.000010 0.014699 0.000010 0.000010 0.000010 0.000010 0.000010 0.006012 0.001577 0.000010 0.131906 0.000010 0.000010 0.000010 0.000010 0.000010 0.000010 0.015280 0.000010
0.000010 0.000010 0.000010 0.000010 0.000010 0.000010 0.000010 0.000010 0.000010 0.000010 0.000010 0.000010 0.000010 0.928993 0.036369 0.000010 0.000010 0.000010 0.000010 0.000010 0.000010 0.000010 0.000010 0.000010 0.000010 0.000010 0.000010 0.000010 0.000010 0.000010 0.000010 0.000010 0.000010 0.000010 0.000010 0.000010 0.013139 0.000010 0.000010 0.000010 0.000010 0.000010 0.000010 0.021019 0.000010 0.000010 0.000010 0.000010 0.000010 0.000010 0.000010 0.000010
0.000010 0.000010 0.000010 0.000010 0.000010 0.000010 0.000010 0.007776 0.000010 0.000010 0.000010 0.000010 0.000010 0.827018 0.000010 0.000010 0.000010 0.000010 0.000010 0.000010 0.000010 0.000010 0.000010 0.000010 0.000010 0.000010 0.000010 0.000010 0.000010 0.000010 0.015441 0.000010 0.000010 0.000309 0.000010 0.000010 0.049779 0.000010 0.000010 0.000010 0.000010 0.000010 0.000010 0.090201 0.001501 0.000010 0.000010 0.000010 0.000010 0.007535 0.000010 0.000010
0.000010 0.000010 0.000010 0.000010 0.000010 0.000010 0.000010 0.000010 0.000010 0.000010 0.000010 0.000010 0.000010 0.999490 0.000010 0.000010 0.000010 0.000010 0.000010 0.000010 0.000010 0.000010 0.000010 0.000010 0.000010 0.000010 0.000010 0.000010 0.000010 0.000010 0.000010 0.000010 0.000010 0.000010 0.000010 0.000010 0.000010 0.000010 0.000010 0.000010 0.000010 0.000010 0.000010 0.000010 0.000010 0.000010 0.000010 0.000010 0.000010 0.000010 0.000010 0.000010
0.000010 0.000010 0.000010 0.000010 0.000010 0.000010 0.000010 0.000010 0.000010 0.000010 0.000010 0.000010 0.000010 0.999490 0.000010 0.000010 0.000010 0.000010 0.000010 0.000010 0.000010 0.000010 0.000010 0.000010 0.000010 0.000010 0.000010 0.000010 0.000010 0.000010 0.000010 0.000010 0.000010 0.000010 0.000010 0.000010 0.000010 0.000010 0.000010 0.000010 0.000010 0.000010 0.000010 0.000010 0.000010 0.000010 0.000010 0.000010 0.000010 0.000010 0.000010 0.000010
0.000010 0.000010 0.000010 0.000010 0.000010 0.000010 0.000010 0.000010 0.000010 0.000010 0.000010 0.000010 0.000010 0.954069 0.000010 0.000010 0.000010 0.000010 0.000010 0.000010 0.000010 0.000010 0.000010 0.000010 0.000010 0.000010 0.000010 0.000010 0.000010 0.000010 0.000010 0.000010 0.000010 0.000010 0.000010 0.000010 0.000010 0.000010 0.000010 0.000010 0.000010 0.000010 0.000010 0.045431 0.000010 0.000010 0.000010 0.000010 0.000010 0.000010 0.000010 0.000010
0.000010 0.000010 0.000010 0.000010 0.000010 0.000010 0.000010 0.000010 0.000010 0.000010 0.000010 0.000010 0.000010 0.999490 0.000010 0.000010 0.000010 0.000010 0.000010 0.000010 0.000010 0.000010 0.000010 0.000010 0.000010 0.000010 0.000010 0.000010 0.000010 0.000010 0.000010 0.000010 0.000010 0.000010 0.000010 0.000010 0.000010 0.000010 0.000010 0.000010 0.000010 0.000010 0.000010 0.000010 0.000010 0.000010 0.000010 0.000010 0.000010 0.000010 0.000010 0.000010
0.000010 0.000010 0.000010 0.009422 0.000010 0.000010 0.000010 0.000010 0.000010 0.000010 0.000010 0.000010 0.000010 0.885867 0.000010 0.000010 0.000010 0.000010 0.000010 0.000010 0.000010 0.000010 0.000010 0.000010 0.000010 0.000010 0.000010 0.000010 0.000010 0.000010 0.000010 0.000010 0.000010 0.000010 0.000010 0.000010 0.023148 0.000010 0.000010 0.000010 0.000010 0.000010 0.000010 0.060544 0.000010 0.000010 0.000010 0.000010 0.000010 0.000010 0.010227 0.010332
0.000010 0.026018 0.000010 0.000010 0.000010 0.000010 0.000010 0.000010 0.000010 0.000010 0.000010 0.000010 0.000010 0.931527 0.000010 0.000982 0.000010 0.000010 0.000010 0.000010 0.000010 0.000010 0.000010 0.000010 0.000010 0.000010 0.000010 0.000010 0.000010 0.000010 0.002362 0.000010 0.000010 0.000010 0.000010 0.000010 0.000010 0.000010 0.000010 0.000010 0.000010 0.000010 0.000010 0.034731 0.000010 0.000010 0.000010 0.000010 0.000010 0.000010 0.000010 0.003921
0.000010 0.000010 0.000010 0.000010 0.000010 0.000010 0.000010 0.000010 0.000010 0.000010 0.000010 0.000010 0.000010 0.999490 0.000010 0.000010 0.000010 0.000010 0.000010 0.000010 0.000010 0.000010 0.000010 0.000010 0.000010 0.000010 0.000010 0.000010 0.000010 0.000010 0.000010 0.000010 0.000010 0.000010 0.000010 0.000010 0.000010 0.000010 0.000010 0.000010 0.000010 0.000010 0.000010 0.000010 0.000010 0.000010 0.000010 0.000010 0.000010 0.000010 0.000010 0.000010
0.000010 0.000013 0.000010 0.000010 0.000010 0.000010 0.000010 0.000010 0.000010 0.000010 0.000010 0.000010 0.000010 0.000010 0.000010 0.003983 0.016525 0.000010 0.000010 0.000010 0.000010 0.022490 0.000010 0.000010 0.000011 0.000010 0.000010 0.000010 0.000010 0.000010 0.914862 0.000010 0.000010 0.000010 0.000010 0.000010 0.000010 0.000010 0.000010 0.000010 0.000010 0.000010 0.000010 0.000010 0.030326 0.000010 0.000010 0.000010 0.000010 0.006538 0.004161 0.000672
0.000010 0.000010 0.000010 0.000010 0.000010 0.000010 0.000010 0.000010 0.000010 0.000010 0.000010 0.000010 0.000010 0.000010 0.000010 0.000010 0.000010 0.000010 0.000010 0.000010 0.000010 0.000010 0.000010 0.000010 0.000010 0.000010 0.000010 0.000010 0.000010 0.000010 0.990351 0.000010 0.000010 0.000010 0.000010 0.000010 0.000010 0.000010 0.000010 0.000010 0.004749 0.000010 0.000010 0.000010 0.004409 0.000010 0.000010 0.000010 0.000010 0.000010 0.000010 0.000010
0.000010 0.000010 0.000010 0.000010 0.000010 0.000010 0.000010 0.000010 0.000010 0.000010 0.000010 0.000010 0.000010 0.000010 0.000010 0.000010 0.000010 0.000010 0.000010 0.000010 0.000010 0.000010 0.000010 0.000010 0.000010 0.000010 0.000010 0.000010 0.000010 0.000010 0.999490 0.000010 0.000010 0.000010 0.000010 0.000010 0.000010 0.000010 0.000010 0.000010 0.000010 0.000010 0.000010 0.000010 0.000010 0.000010 0.000010 0.000010 0.000010 0.000010 0.000010 0.000010
0.000010 0.000010 0.000010 0.000010 0.000010 0.000010 0.000010 0.000010 0.000010 0.000010 0.000010 0.000010 0.000010 0.000010 0.000010 0.000010 0.000010 0.000010 0.000010 0.000010 0.000010 0.000010 0.000010 0.000010 0.000010 0.000010 0.000010 0.000010 0.000010 0.000010 0.999490 0.000010 0.000010 0.000010 0.000010 0.000010 0.000010 0.000010 0.000010 0.000010 0.000010 0.000010 0.000010 0.000010 0.000010 0.000010 0.000010 0.000010 0.000010 0.000010 0.000010 0.000010
0.000010 0.000010 0.000010 0.000010 0.000010 0.000010 0.000010 0.000010 0.000010 0.000010 0.000010 0.000010 0.000010 0.000013 0.000010 0.000010 0.000010 0.000010 0.000010 0.000010 0.000010 0.000010 0.000010 0.000010 0.000010 0.000010 0.000010 0.000010 0.000010 0.000010 0.972387 0.000010 0.000010 0.000010 0.000010 0.000010 0.000010 0.000010 0.000010 0.000010 0.000010 0.000010 0.000010 0.005297 0.021823 0.000010 0.000010 0.000010 0.000010 0.000010 0.000010 0.000010
0.000010 0.000010 0.000010 0.000010 0.000010 0.000010 0.000010 0.000010 0.000010 0.000010 0.000010 0.000010 0.000010 0.000010 0.000010 0.000010 0.000010 0.000010 0.000010 0.000010 0.000010 0.000010 0.000010 0.000010 0.000010 0.000010 0.000010 0.000010 0.000010 0.000010 0.999490 0.000010 0.000010 0.000010 0.000010 0.000010 0.000010 0.000010 0.000010 0.000010 0.000010 0.000010 0.000010 0.000010 0.000010 0.000010 0.000010 0.000010 0.000010 0.000010 0.000010 0.000010
0.000010 0.000010 0.000010 0.000010 0.000010 0.000010 0.000010 0.000010 0.000010 0.000010 0.000010 0.000010 0.000010 0.000010 0.000010 0.000010 0.000010 0.000010 0.000010 0.000010 0.000010 0.000010 0.000010 0.000010 0.000010 0.000010 0.000010 0.000010 0.000010 0.000010 0.999490 0.000010 0.000010 0.000010 0.000010 0.000010 0.000010 0.000010 0.000010 0.000010 0.000010 0.000010 0.000010 0.000010 0.000010 0.000010 0.000010 0.000010 0.000010 0.000010 0.000010 0.000010
0.000010 0.000010 0.000010 0.000010 0.000010 0.000010 0.000010 0.000010 0.000010 0.000010 0.000010 0.000010 0.000010 0.000010 0.000010 0.000010 0.000010 0.000010 0.000010 0.000010 0.000010 0.000010 0.000010 0.000010 0.000010 0.000010 0.000010 0.000010 0.000010 0.000010 0.999490 0.000010 0.000010 0.000010 0.000010 0.000010 0.000010 0.000010 0.000010 0.000010 0.000010 0.000010 0.000010 0.000010 0.000010 0.000010 0.000010 0.000010 0.000010 0.000010 0.000010 0.000010
0.000010 0.000010 0.000010 0.000010 0.000010 0.000010 0.000010 0.000010 0.000010 0.000010 0.000010 0.000010 0.000010 0.000010 0.000010 0.000010 0.000010 0.000010 0.000010 0.000010 0.000010 0.000010 0.000010 0.000010 0.000010 0.000010 0.000010 0.000010 0.000010 0.000010 0.999490 0.000010 0.000010 0.000010 0.000010 0.000010 0.000010 0.000010 0.000010 0.000010 0.000010 0.000010 0.000010 0.000010 0.000010 0.000010 0.000010 0.000010 0.000010 0.000010 0.000010 0.000010
0.000010 0.000010 0.000010 0.000010 0.000010 0.000010 0.000010 0.000010 0.000010 0.000010 0.000010 0.000010 0.000010 0.000010 0.000010 0.000010 0.000010 0.000010 0.000010 0.000010 0.000010 0.000010 0.000010 0.000010 0.000010 0.000010 0.000010 0.000010 0.000010 0.000010 0.999490 0.000010 0.000010 0.000010 0.000010 0.000010 0.000010 0.000010 0.000010 0.000010 0.000010 0.000010 0.000010 0.000010 0.000010 0.000010 0.000010 0.000010 0.000010 0.000010 0.000010 0.000010
0.000010 0.019331 0.000010 0.013069 0.000010 0.000010 0.000010 0.000010 0.000010 0.000010 0.000010 0.000010 0.000010 0.000010 0.000010 0.000010 0.002340 0.000010 0.000010 0.000010 0.000010 0.009090 0.000010 0.000010 0.000010 0.000010 0.000010 0.000010 0.000010 0.000010 0.927678 0.000010 0.000010 0.000010 0.000010 0.000010 0.000010 0.000010 0.000010 0.000010 0.000010 0.000010 0.000010 0.004920 0.013476 0.000010 0.000010 0.000010 0.009656 0.000010 0.000011 0.000010
0.000010 0.000010 0.000010 0.000010 0.000010 0.000010 0.000010 0.000010 0.000010 0.000010 0.000010 0.000010 0.000010 0.000010 0.000010 0.000010 0.000010 0.000010 0.000010 0.000010 0.000010 0.000010 0.000010 0.000010 0.000010 0.000010 0.000010 0.000010 0.000010 0.000010 0.976477 0.012100 0.000010 0.000010 0.000010 0.000010 0.010054 0.000010 0.000010 0.000010 0.000010 0.000010 0.000010 0.000010 0.000888 0.000010 0.000010 0.000010 0.000010 0.000010 0.000010 0.000010
0.000010 0.000010 0.000010 0.008276 0.000010 0.000010 0.000010 0.000010 0.000010 0.000010 0.000010 0.000010 0.000010 0.000010 0.000010 0.006112 0.000010 0.000010 0.000010 0.000010 0.000010 0.000010 0.000010 0.000010 0.023155 0.003555 0.000010 0.000010 0.000010 0.000010 0.921961 0.000010 0.000010 0.000010 0.000010 0.000010 0.000010 0.000010 0.000010 0.000010 0.006593 0.000010 0.000010 0.000010 0.015236 0.000010 0.000010 0.000010 0.000010 0.000010 0.014672 0.000010
0.000010 0.000010 0.000010 0.000010 0.000010 0.000010 0.000010 0.000010 0.000010 0.000010 0.000010 0.000010 0.000010 0.000010 0.008374 0.000010 0.000010 0.000010 0.000010 0.000010 0.000010 0.000010 0.000010 0.000010 0.000010 0.000010 0.000010 0.000010 0.000010 0.000010 0.988110 0.003022 0.000010 0.000010 0.000010 0.000010 0.000010 0.000010 0.000010 0.000010 0.000014 0.000010 0.000010 0.000010 0.000010 0.000010 0.000010 0.000010 0.000010 0.000010 0.000010 0.000010
0.000010 0.000010 0.000010 0.000010 0.000010 0.000010 0.000010 0.000010 0.000010 0.000010 0.000010 0.000010 0.000010 0.000010 0.000010 0.000010 0.000010 0.000010 0.000010 0.000010 0.000010 0.000010 0.000010 0.000010 0.000010 0.000010 0.000010 0.000010 0.000010 0.000010 0.999490 0.000010 0.000010 0.000010 0.000010 0.000010 0.000010 0.000010 0.000010 0.000010 0.000010 0.000010 0.000010 0.000010 0.000010 0.000010 0.000010 0.000010 0.000010 0.000010 0.000010 0.000010
0.000010 0.000010 0.000010 0.000010 0.000010 0.000010 0.000010 0.000010 0.000010 0.000010 0.000010 0.000010 0.000010 0.000010 0.000010 0.000010 0.000010 0.000010 0.000010 0.000010 0.000010 0.000010 0.000010 0.000010 0.000010 0.000010 0.000010 0.000010 0.000010 0.000010 0.999490 0.000010 0.000010 0.000010 0.000010 0.000010 0.000010 0.000010 0.000010 0.000010 0.000010 0.000010 0.000010 0.000010 0.000010 0.000010 0.000010 0.000010 0.000010 0.000010 0.000010 0.000010
0.000010 0.000010 0.000010 0.000010 0.000010 0.000010 0.000010 0.000010 0.000010 0.000010 0.000010 0.000010 0.000010 0.000010 0.000010 0.000010 0.000010 0.000010 0.000010 0.000010 0.000010 0.000010 0.000010 0.000010 0.000010 0.000010 0.000010 0.000010 0.029598 0.000010 0.932727 0.037186 0.000010 0.000010 0.000010 0.000010 0.000010 0.000010 0.000010 0.000010 0.000010 0.000010 0.000010 0.000010 0.000010 0.000010 0.000010 0.000010 0.000010 0.000010 0.000010 0.000010
0.000010 0.000010 0.000010 0.000010 0.000010 0.000010 0.000010 0.000010 0.000010 0.000010 0.000010 0.000010 0.000010 0.000010 0.000010 0.000010 0.000010 0.000010 0.000010 0.000010 0.000010 0.000010 0.000010 0.000010 0.000010 0.000010 0.000010 0.000010 0.000010 0.000010 0.999490 0.000010 0.000010 0.000010 0.000010 0.000010 0.000010 0.000010 0.000010 0.000010 0.000010 0.000010 0.000010 0.000010 0.000010 0.000010 0.000010 0.000010 0.000010 0.000010 0.000010 0.000010
0.000010 0.000010 0.000010 0.000010 0.000010 0.000010 0.000010 0.000010 0.000010 0.000010 0.000010 0.000010 0.000010 0.000010 0.000010 0.000010 0.000010 0.000010 0.000010 0.000010 0.000010 0.000013 0.000010 0.000010 0.000010 0.000010 0.000010 0.000010 0.000010 0.000010 0.934891 0.000010 0.000010 0.000010 0.000010 0.000010 0.000010 0.000010 0.000010 0.000010 0.000010 0.000010 0.000010 0.008414 0.050777 0.000010 0.000010 0.000010 0.000010 0.000010 0.005435 0.000010
0.000010 0.000010 0.000010 0.000010 0.000010 0.000010 0.000010 0.000010 0.000010 0.000010 0.000010 0.000010 0.000010 0.000010 0.000010 0.000010 0.000010 0.000010 0.000010 0.000010 0.000010 0.000010 0.000010 0.000010 0.000010 0.000010 0.000010 0.000010 0.000010 0.000010 0.999490 0.000010 0.000010 0.000010 0.000010 0.000010 0.000010 0.000010 0.000010 0.000010 0.000010 0.000010 0.000010 0.000010 0.000010 0.000010 0.000010 0.000010 0.000010 0.000010 0.000010 0.000010
0.000010 0.000010 0.000010 0.000010 0.000010 0.000010 0.000010 0.000010 0.000010 0.000010 0.000010 0.000010 0.000010 0.000010 0.000010 0.000010 0.010078 0.000010 0.000010 0.000010 0.000010 0.000010 0.000010 0.000010 0.000010 0.000010 0.000010 0.000010 0.046606 0.000010 0.000010 0.000010 0.000010 0.000010 0.000010 0.000010 0.027719 0.000010 0.000010 0.000010 0.000010 0.000010 0.000010 0.000010 0.000010 0.000010 0.000010 0.000010 0.000010 0.000010 0.000010 0.915117
0.000010 0.000010 0.000010 0.000010 0.000010 0.000010 0.000010 0.000010 0.000010 0.000010 0.000010 0.000010 0.000010 0.000010 0.000010 0.000010 0.000010 0.000010 0.000010 0.000010 0.000010 0.000010 0.000010 0.000010 0.000010 0.000010 0.000010 0.000010 0.000010 0.000010 0.000010 0.000010 0.000010 0.000010 0.000010 0.000010 0.000010 0.000010 0.000010 0.000010 0.000010 0.000010 0.000010 0.000010 0.000010 0.000010 0.000010 0.000010 0.000010 0.000010 0.000010 0.999490
0.000010 0.000010 0.000010 0.000010 0.000010 0.000010 0.000010 0.000010 0.000010 0.000010 0.000010 0.000010 0.000010 0.000010 0.000010 0.000010 0.000010 0.000010 0.000010 0.000010 0.000010 0.000010 0.000010 0.000010 0.000010 0.000010 0.000010 0.000010 0.000010 0.000010 0.000010 0.000010 0.000010 0.000010 0.000010 0.000010 0.000010 0.000010 0.000010 0.000010 0.000010 0.000010 0.000010 0.000010 0.000010 0.000010 0.000010 0.000010 0.000010 0.000010 0.000010 0.999490
0.000010 0.000010 0.000010 0.000010 0.000010 0.000010 0.000010 0.000010 0.000010 0.000010 0.000010 0.000010 0.000010 0.000010 0.000010 0.000010 0.000010 0.000010 0.000010 0.000010 0.000010 0.000010 0.000010 0.000010 0.000010 0.000010 0.000010 0.000010 0.000010 0.000010 0.000010 0.000010 0.000010 0.000010 0.000010 0.000010 0.000010 0.000010 0.000010 0.000010 0.000010 0.000010 0.000010 0.000010 0.000010 0.000010 0.000010 0.000010 0.000010 0.000010 0.000010 0.999490
0.000010 0.000010 0.000010 0.000010 0.000010 0.000010 0.000010 0.000010 0.000010 0.000010 0.000010 0.000010 0.000010 0.000010 0.000010 0.000010 0.000010 0.000010 0.000010 0.000010 0.000010 0.000010 0.000010 0.000010 0.000010 0.000010 0.000010 0.000010 0.000010 0.000010 0.000010 0.000010 0.000010 0.000010 0.000010 0.000010 0.000010 0.000010 0.000010 0.000010 0.000010 0.000010 0.000010 0.000010 0.000010 0.000010 0.000010 0.000010 0.000010 0.000010 0.000010 0.999490
0.000010 0.000010 0.000010 0.014081 0.000010 0.000010 0.000010 0.000010 0.000010 0.000010 0.000010 0.000010 0.000010 0.002266 0.000010 0.000010 0.000010 0.000010 0.000010 0.000010 0.000010 0.000010 0.000010 0.000010 0.015294 0.005153 0.000010 0.000010 0.018879 0.000010 0.000010 0.000010 0.000010 0.000010 0.000010 0.000010 0.000010 0.000010 0.000010 0.000010 0.000010 0.000010 0.000010 0.000010 0.000012 0.000010 0.000010 0.000010 0.000010 0.000010 0.017028 0.926846
0.000010 0.000010 0.000010 0.000010 0.000010 0.000010 0.000010 0.000010 0.000010 0.000010 0.000010 0.000010 0.000010 0.000010 0.000010 0.000010 0.000010 0.000010 0.000010 0.000010 0.000010 0.000010 0.000010 0.000010 0.000010 0.000010 0.000010 0.000010 0.000010 0.000010 0.000010 0.000010 0.000010 0.000010 0.000010 0.000010 0.000010 0.000010 0.000010 0.000010 0.000010 0.000010 0.000010 0.000010 0.000010 0.000010 0.000010 0.000010 0.000010 0.000010 0.000010 0.999490
0.000010 0.000010 0.000010 0.000010 0.000010 0.000010 0.000010 0.000010 0.000010 0.000010 0.000010 0.000010 0.000010 0.000010 0.000010 0.000010 0.000010 0.000010 0.000010 0.000010 0.000010 0.000010 0.000010 0.000010 0.000010 0.000010 0.000010 0.000010 0.000010 0.000010 0.000010 0.000010 0.000010 0.000010 0.000010 0.000010 0.000010 0.000010 0.000010 0.000010 0.000010 0.000010 0.000010 0.000010 0.000010 0.000010 0.000010 0.000010 0.000010 0.000010 0.000010 0.999490
0.000010 0.000010 0.000010 0.000010 0.000010 0.000010 0.000010 0.000010 0.000010 0.000010 0.000010 0.000010 0.000010 0.000010 0.017608 0.001067 0.000010 0.000010 0.000010 0.000010 0.000010 0.000010 0.000010 0.000010 0.000010 0.000010 0.000010 0.000010 0.000010 0.000010 0.000010 0.000010 0.000010 0.000010 0.000010 0.000010 0.014490 0.000010 0.000010 0.000010 0.000010 0.000010 0.000010 0.015758 0.000010 0.000010 0.000010 0.000010 0.015307 0.000010 0.000010 0.935310
0.000010 0.000010 0.000010 0.000010 0.000010 0.000010 0.000010 0.000010 0.000010 0.000010 0.000010 0.000010 0.000010 0.000010 0.000010 0.000010 0.000010 0.000010 0.000010 0.000010 0.000010 0.000010 0.000010 0.000010 0.000010 0.000010 0.000010 0.000010 0.052420 0.000010 0.000010 0.000010 0.000010 0.000010 0.000010 0.000010 0.000010 0.000010 0.000010 0.000010 0.000010 0.000010 0.000010 0.000010 0.000010 0.000010 0.000010 0.000010 0.000010 0.000010 0.000010 0.947080
0.000010 0.000010 0.000010 0.000010 0.000010 0.000010 0.000010 0.000010 0.000010 0.000010 0.000010 0.000010 0.000010 0.000010 0.003191 0.000010 0.022539 0.000010 0.000010 0.000010 0.000010 0.000010 0.000010 0.000010 0.000010 0.000010 0.000010 0.000010 0.000010 0.000010 0.000010 0.000010 0.000010 0.000010 0.000010 0.000010 0.028736 0.000010 0.000010 0.000010 0.000199 0.000010 0.000010 0.000010 0.000010 0.000010 0.000010 0.000010 0.000010 0.000010 0.000010 0.944865
0.000010 0.000010 0.000010 0.000010 0.000010 0.000010 0.000010 0.000010 0.000010 0.000010 0.000010 0.000010 0.000010 0.000010 0.000010 0.000010 0.000010 0.000010 0.000010 0.000010 0.000010 0.000010 0.000010 0.000010 0.000010 0.000010 0.000010 0.000010 0.000010 0.000010 0.000010 0.000010 0.000010 0.000010 0.000010 0.000010 0.000010 0.000010 0.000010 0.000010 0.000010 0.000010 0.000010 0.000010 0.000010 0.000010 0.000010 0.000010 0.000010 0.000010 0.000010 0.999490
0.000010 0.000010 0.000010 0.000010 0.000010 0.000010 0.000010 0.000010 0.000010 0.000010 0.000010 0.000010 0.000010 0.000010 0.000010 0.000010 0.000010 0.000010 0.000010 0.000010 0.000010 0.000010 0.000010 0.000010 0.000010 0.000010 0.000010 0.000010 0.000010 0.000010 0.000010 0.000010 0.000010 0.000010 0.000010 0.000010 0.000010 0.000010 0.000010 0.000010 0.000010 0.000010 0.000010 0.000010 0.000010 0.000010 0.000010 0.000010 0.000010 0.000010 0.000010 0.999490
0.000010 0.007766 0.000010 0.031388 0.000010 0.000010 0.000010 0.000010 0.000010 0.000010 0.000010 0.000010 0.000010 0.011293 0.068199 0.000010 0.016738 0.000010 0.000010 0.001026 0.000010 0.000010 0.000010 0.000010 0.000010 0.000010 0.000010 0.000010 0.021200 0.000010 0.000010 0.000010 0.000010 0.000010 0.006811 0.000010 0.095877 0.009631 0.000010 0.000010 0.000378 0.000010 0.001145 0.000010 0.000010 0.000010 0.000010 0.000010 0.037112 0.000010 0.000010 0.691055
0.000010 0.000010 0.000010 0.000010 0.000010 0.000010 0.000010 0.000010 0.000010 0.000010 0.000010 0.000010 0.000010 0.000010 0.052045 0.000010 0.000010 0.000010 0.000010 0.000010 0.000010 0.000010 0.000010 0.000010 0.006245 0.000010 0.000010 0.000010 0.000010 0.000010 0.000010 0.000010 0.000010 0.000010 0.000010 0.000010 0.022273 0.000010 0.000010 0.000010 0.000010 0.000010 0.000010 0.011748 0.000010 0.000010 0.000010 0.000010 0.000010 0.000010 0.000010 0.907219
0.000010 0.010305 0.000010 0.000010 0.000010 0.000010 0.000010 0.000010 0.000010 0.000010 0.000010 0.000010 0.000010 0.000010 0.044945 0.000010 0.000010 0.000010 0.000010 0.000010 0.000010 0.000010 0.000010 0.000010 0.000010 0.000010 0.000010 0.000010 0.000010 0.000010 0.000010 0.000010 0.000010 0.000010 0.000010 0.000010 0.068123 0.000010 0.000010 0.000010 0.000010 0.000010 0.000010 0.022993 0.000010 0.000010 0.000010 0.000010 0.007696 0.011133 0.000010 0.834356
0.000010 0.000010 0.000010 0.000010 0.000010 0.000010 0.000010 0.000010 0.000010 0.000010 0.000010 0.000010 0.000010 0.005546 0.020671 0.000010 0.000010 0.000010 0.000010 0.000010 0.000010 0.000010 0.000010 0.000010 0.000687 0.000010 0.000010 0.000010 0.018966 0.000010 0.001420 0.000010 0.000010 0.000010 0.000010 0.000010 0.050688 0.000010 0.000010 0.000010 0.000010 0.000010 0.006282 0.001392 0.000010 0.000010 0.000010 0.000010 0.038260 0.000010 0.000010 0.855669
0.000010 0.000010 0.000010 0.053166 0.000010 0.000010 0.000010 0.000010 0.000010 0.000010 0.000010 0.000010 0.000010 0.000010 0.023474 0.000010 0.000010 0.000010 0.000010 0.000010 0.000010 0.000010 0.000010 0.000010 0.000010 0.000010 0.000010 0.000010 0.000010 0.000010 0.003684 0.000010 0.000010 0.000010 0.000010 0.000010 0.010672 0.000010 0.000010 0.000010 0.000010 0.000010 0.000010 0.000010 0.000010 0.000010 0.000010 0.000010 0.000010 0.000010 0.000010 0.908534
0.000010 0.004473 0.000010 0.045402 0.000010 0.000010 0.000010 0.000010 0.000010 0.000010 0.000010 0.000010 0.000010 0.000010 0.056394 0.000010 0.014033 0.000010 0.000010 0.000010 0.000010 0.000010 0.000010 0.000010 0.000010 0.000010 0.000010 0.000010 0.000010 0.000010 0.000010 0.000010 0.000010 0.000010 0.000221 0.000010 0.227088 0.000010 0.000010 0.000010 0.000010 0.000010 0.000010 0.000010 0.000010 0.000010 0.000010 0.000010 0.025372 0.000010 0.014502 0.612084
0.000010 0.000010 0.000010 0.000010 0.000010 0.000010 0.000010 0.000010 0.000010 0.000010 0.000010 0.000010 0.000010 0.000010 0.000010 0.000010 0.000010 0.000010 0.000010 0.000010 0.000010 0.000010 0.000010 0.000010 0.000010 0.000010 0.000010 0.000010 0.000010 0.000010 0.000010 0.000010 0.000010 0.000010 0.000010 0.000010 0.000010 0.000010 0.000010 0.000010 0.000010 0.000010 0.000010 0.000010 0.000010 0.000010 0.000010 0.000010 0.000010 0.000010 0.000010 0.999490
0.000010 0.012672 0.000010 0.000010 0.000010 0.000010 0.000010 0.008663 0.000010 0.000010 0.000010 0.000010 0.000010 0.009777 0.015151 0.000010 0.000010 0.000010 0.000010 0.000010 0.000010 0.000010 0.000010 0.000010 0.000010 0.004706 0.000010 0.000010 0.227627 0.000010 0.006114 0.000010 0.000010 0.631318 0.082470 0.000010 0.000030 0.000010 0.000010 0.000010 0.000010 0.000010 0.000010 0.000010 0.001061 0.000010 0.000010 0.000010 0.000010 0.000010 0.000010 0.000010
0.000010 0.000010 0.000010 0.000010 0.000010 0.000010 0.000010 0.000010 0.000010 0.000010 0.000010 0.000010 0.000010 0.000010 0.012766 0.000010 0.000010 0.000010 0.000010 0.000010 0.000010 0.000010 0.000010 0.000010 0.001801 0.000010 0.000010 0.000010 0.206583 0.000010 0.000010 0.000010 0.000010 0.664406 0.105673 0.000010 0.000010 0.000010 0.000010 0.000010 0.000576 0.000010 0.002478 0.000010 0.000010 0.000010 0.000010 0.001916 0.000010 0.003361 0.000019 0.000010
0.000010 0.000010 0.000010 0.000010 0.000010 0.000010 0.000010 0.000010 0.000010 0.000010 0.000010 0.000010 0.000010 0.000010 0.000010 0.005645 0.000010 0.000010 0.000010 0.000010 0.000010 0.000010 0.000010 0.000010 0.000010 0.000010 0.000010 0.000010 0.144610 0.000010 0.000010 0.000010 0.000010 0.779740 0.049053 0.000010 0.000010 0.000010 0.000010 0.000010 0.000010 0.000010 0.000010 0.003442 0.000010 0.000010 0.008926 0.000010 0.000010 0.000010 0.008133 0.000010
0.000010 0.000010 0.000010 0.000010 0.000010 0.000010 0.000010 0.000010 0.000010 0.000010 0.000010 0.000010 0.000010 0.000010 0.000010 0.000010 0.000010 0.000010 0.000010 0.000010 0.000010 0.000010 0.000010 0.000010 0.000010 0.000010 0.000010 0.000010 0.147120 0.000010 0.000010 0.000010 0.000010 0.763861 0.088529 0.000010 0.000010 0.000010 0.000010 0.000010 0.000010 0.000010 0.000010 0.000010 0.000010 0.000010 0.000010 0.000010 0.000010 0.000010 0.000010 0.000010
0.000010 0.000010 0.000010 0.000010 0.000010 0.000010 0.000010 0.000010 0.000010 0.000010 0.000010 0.000010 0.000010 0.000010 0.000010 0.000010 0.000010 0.000010 0.000010 0.000010 0.000010 0.000010 0.000010 0.000010 0.000010 0.014948 0.000010 0.000010 0.182564 0.000010 0.000010 0.000010 0.000010 0.730965 0.071043 0.000010 0.000010 0.000010 0.000010 0.000010 0.000010 0.000010 0.000010 0.000010 0.000010 0.000010 0.000010 0.000010 0.000010 0.000010 0.000010 0.000010
0.000010 0.018353 0.000010 0.000010 0.000010 0.000010 0.000010 0.001424 0.000010 0.000010 0.000010 0.000010 0.000010 0.000010 0.016315 0.005719 0.000010 0.000010 0.000010 0.000010 0.000010 0.000010 0.000010 0.000010 0.000010 0.000514 0.000010 0.000010 0.151970 0.000010 0.004960 0.049755 0.000010 0.642284 0.101916 0.000010 0.001148 0.000010 0.000010 0.000010 0.000010 0.003393 0.000010 0.000010 0.000010 0.000010 0.000010 0.000010 0.001859 0.000010 0.000010 0.000010
0.000010 0.000013 0.000010 0.000010 0.000010 0.013308 0.000010 0.000010 0.000010 0.000010 0.000010 0.000010 0.000010 0.000010 0.000010 0.000010 0.000010 0.000010 0.000010 0.001544 0.000010 0.000010 0.000010 0.000010 0.000010 0.000010 0.000010 0.000010 0.277086 0.000010 0.000010 0.016659 0.000010 0.578395 0.091655 0.000010 0.000010 0.000010 0.000010 0.000010 0.001696 0.000010 0.000010 0.005134 0.006917 0.000010 0.000010 0.000010 0.000010 0.007181 0.000010 0.000010
0.000010 0.000010 0.000010 0.000010 0.000010 0.000010 0.000010 0.000010 0.000010 0.000010 0.000010 0.000010 0.000010 0.000010 0.000010 0.000010 0.000010 0.000010 0.000010 0.000010 0.000010 0.000010 0.000010 0.000010 0.000010 0.000010 0.000010 0.000010 0.230540 0.000010 0.000010 0.054970 0.000010 0.640074 0.068645 0.000010 0.000010 0.000010 0.000010 0.000010 0.000010 0.000010 0.000010 0.000010 0.000010 0.000010 0.000010 0.002786 0.000010 0.002524 0.000010 0.000010
0.000010 0.000010 0.000010 0.000010 0.000010 0.000010 0.000010 0.000010 0.000010 0.000010 0.000010 0.000010 0.000010 0.000010 0.000010 0.000010 0.000010 0.000010 0.000010 0.000010 0.000010 0.000010 0.000010 0.000010 0.000010 0.000140 0.000010 0.000010 0.198434 0.000010 0.000010 0.000010 0.000010 0.702208 0.091745 0.000010 0.000010 0.000010 0.000010 0.000010 0.000010 0.007003 0.000010 0.000010 0.000010 0.000010 0.000010 0.000010 0.000010 0.000010 0.000010 0.000010
0.000010 0.000010 0.000010 0.000010 0.000010 0.000010 0.003964 0.000010 0.000010 0.000010 0.000010 0.000010 0.000010 0.000010 0.000010 0.000010 0.000010 0.000010 0.000010 0.000010 0.000010 0.000010 0.000010 0.000010 0.000010 0.006402 0.000010 0.000010 0.194832 0.000010 0.001491 0.000010 0.000010 0.645612 0.122929 0.000010 0.000010 0.000010 0.000010 0.000010 0.000010 0.000010 0.000010 0.021085 0.003245 0.000010 0.000010 0.000010 0.000010 0.000010 0.000010 0.000010
0.000010 0.000010 0.000010 0.000010 0.000010 0.000010 0.000010 0.000010 0.000010 0.000010 0.000010 0.000010 0.000010 0.000010 0.000010 0.000010 0.000010 0.000010 0.000010 0.000010 0.000010 0.000010 0.000010 0.000010 0.000010 0.007445 0.000010 0.000010 0.229725 0.000010 0.000010 0.000010 0.000010 0.692161 0.070190 0.000010 0.000010 0.000010 0.000010 0.000010 0.000010 0.000010 0.000010 0.000010 0.000010 0.000010 0.000010 0.000010 0.000010 0.000010 0.000010 0.000010
0.000010 0.000010 0.000010 0.000010 0.000010 0.000010 0.000010 0.000010 0.000010 0.000010 0.000010 0.000010 0.000010 0.000010 0.000010 0.000010 0.000010 0.000010 0.000010 0.000010 0.000010 0.000010 0.000010 0.000010 0.000010 0.000010 0.000010 0.000010 0.276409 0.000010 0.000010 0.016756 0.000010 0.604168 0.078032 0.000010 0.000010 0.000010 0.000010 0.000010 0.000010 0.006522 0.007676 0.000010 0.000010 0.000010 0.007815 0.000010 0.000010 0.002181 0.000010 0.000010
0.000010 0.000010 0.000010 0.000010 0.000010 0.000010 0.000010 0.000010 0.000010 0.000010 0.000010 0.000010 0.000010 0.000010 0.000010 0.000010 0.000010 0.000010 0.000010 0.000010 0.000010 0.000010 0.000010 0.000010 0.000010 0.000010 0.000010 0.000010 0.191533 0.000010 0.000010 0.009036 0.000010 0.714606 0.084344 0.000010 0.000010 0.000010 0.000010 0.000010 0.000010 0.000010 0.000010 0.000010 0.000010 0.000010 0.000010 0.000010 0.000010 0.000010 0.000010 0.000010
0.000010 0.000010 0.000010 0.000010 0.000010 0.000010 0.000010 0.000010 0.000010 0.000010 0.000010 0.000010 0.000010 0.000010 0.000010 0.000010 0.013113 0.000010 0.000010 0.000010 0.000010 0.000010 0.000010 0.000010 0.000010 0.001755 0.000010 0.000010 0.234048 0.000010 0.000010 0.000010 0.000010 0.638909 0.109957 0.000010 0.000010 0.000010 0.000010 0.000010 0.000010 0.000010 0.000010 0.000010 0.000010 0.000010 0.000010 0.000010 0.000010 0.001758 0.000010 0.000010
0.000010 0.000010 0.000010 0.000010 0.000010 0.000010 0.000010 0.000010 0.000010 0.000010 0.000010 0.000010 0.000010 0.000010 0.000010 0.000010 0.000010 0.000010 0.000010 0.000010 0.000010 0.000010 0.000010 0.000010 0.000010 0.000010 0.000010 0.000010 0.285361 0.000010 0.000010 0.000010 0.000010 0.594389 0.108900 0.000010 0.000010 0.000010 0.000010 0.000010 0.010870 0.000010 0.000010 0.000010 0.000010 0.000010 0.000010 0.000010 0.000010 0.000010 0.000010 0.000010
0.000010 0.000010 0.000010 0.000010 0.000010 0.000010 0.000010 0.000010 0.000010 0.000010 0.000010 0.000010 0.000010 0.000010 0.000010 0.000010 0.000010 0.000010 0.000010 0.000010 0.000010 0.000010 0.000010 0.000010 0.000010 0.000010 0.000010 0.000010 0.173547 0.000010 0.000010 0.000010 0.000010 0.699789 0.123443 0.000010 0.000010 0.000010 0.000010 0.000010 0.000010 0.000010 0.000010 0.000010 0.000010 0.000010 0.000010 0.000010 0.000010 0.002741 0.000010 0.000010
0.000010 0.000010 0.000010 0.000010 0.000768 0.000010 0.000010 0.011836 0.000010 0.000010 0.000010 0.000010 0.000010 0.000010 0.000010 0.000010 0.000010 0.000010 0.000010 0.000010 0.000010 0.000010 0.000010 0.000010 0.000010 0.000010 0.000010 0.000010 0.272079 0.000010 0.000010 0.021312 0.000010 0.563985 0.115374 0.000010 0.000816 0.000010 0.000010 0.000010 0.000010 0.000010 0.005095 0.000011 0.000010 0.000010 0.000010 0.000010 0.008304 0.000010 0.000010 0.000010
0.000010 0.000010 0.000010 0.000010 0.000010 0.000010 0.000010 0.000010 0.000010 0.000010 0.000010 0.000010 0.000010 0.000010 0.000010 0.000010 0.000010 0.000010 0.000010 0.000010 0.000010 0.000010 0.000010 0.000010 0.000010 0.000010 0.000010 0.000010 0.196305 0.000010 0.000010 0.000010 0.000010 0.709369 0.087764 0.000010 0.000016 0.000010 0.000010 0.000010 0.002194 0.000010 0.003892 0.000010 0.000010 0.000010 0.000010 0.000010 0.000010 0.000010 0.000010 0.000010
0.000010 0.000010 0.000010 0.000010 0.000010 0.000010 0.000010 0.000364 0.000010 0.000010 0.000010 0.000010 0.000010 0.000010 0.000010 0.000010 0.000010 0.000010 0.000010 0.000010 0.000010 0.000010 0.000010 0.000010 0.000010 0.000010 0.000010 0.000010 0.256132 0.000010 0.002353 0.000010 0.000010 0.665103 0.051769 0.000010 0.000010 0.000010 0.000010 0.000010 0.000010 0.000010 0.000010 0.000010 0.000010 0.000010 0.000010 0.000010 0.000010 0.000010 0.000010 0.023819
0.000010 0.000010 0.000010 0.000010 0.000010 0.000010 0.000010 0.000010 0.000010 0.000010 0.000010 0.000010 0.000010 0.000010 0.000010 0.000010 0.000010 0.000010 0.000010 0.000010 0.000010 0.000010 0.000010 0.000010 0.000010 0.000010 0.000010 0.000010 0.208218 0.000010 0.000010 0.000010 0.000010 0.666096 0.125196 0.000010 0.000010 0.000010 0.000010 0.000010 0.000010 0.000010 0.000010 0.000010 0.000010 0.000010 0.000010 0.000010 0.000010 0.000010 0.000010 0.000010
0.000010 0.000010 0.000010 0.000010 0.000010 0.000010 0.006999 0.008795 0.000010 0.000010 0.010890 0.022231 0.031838 0.000010 0.000010 0.000010 0.020587 0.022051 0.014673 0.000010 0.000010 0.000010 0.020094 0.000010 0.002793 0.000010 0.000010 0.000010 0.050094 0.016360 0.000010 0.000010 0.041117 0.004047 0.000010 0.000010 0.000010 0.002865 0.000385 0.000010 0.001479 0.011803 0.009927 0.000010 0.015113 0.015248 0.653757 0.004241 0.012332 0.000010 0.000010 0.000010
0.003728 0.000010 0.000010 0.000010 0.000010 0.000010 0.000010 0.000010 0.003408 0.000010 0.011409 0.002037 0.000010 0.000010 0.000010 0.007743 0.020771 0.000010 0.019105 0.000010 0.000010 0.013017 0.037338 0.012598 0.000010 0.000010 0.000010 0.018192 0.000010 0.000010 0.000010 0.000010 0.039966 0.002737 0.000010 0.000010 0.000010 0.002599 0.000010 0.000010 0.000010 0.000010 0.000010 0.005347 0.008806 0.007021 0.783837 0.000010 0.000010 0.000010 0.000010 0.000010
0.005668 0.000010 0.010944 0.000010 0.000010 0.000010 0.000010 0.000010 0.045883 0.007000 0.016471 0.000010 0.008109 0.000010 0.000010 0.000010 0.000010 0.006937 0.000010 0.000010 0.000010 0.000010 0.033182 0.010216 0.000010 0.000010 0.000010 0.004359 0.000010 0.000010 0.000010 0.000010 0.025288 0.000010 0.000010 0.000010 0.000010 0.000010 0.000010 0.010647 0.000010 0.000010 0.000010 0.007239 0.000010 0.018746 0.771743 0.005980 0.000010 0.006210 0.005036 0.000010
0.000010 0.004319 0.000010 0.000010 0.006167 0.000010 0.000010 0.016975 0.000010 0.000010 0.001000 0.000010 0.022606 0.000010 0.000010 0.010738 0.009063 0.020289 0.028529 0.025993 0.000010 0.012416 0.005597 0.010912 0.003766 0.000010 0.000010 0.011406 0.007257 0.000715 0.008946 0.019441 0.025620 0.010624 0.000010 0.000010 0.008082 0.006051 0.000010 0.000010 0.000010 0.000010 0.000010 0.049244 0.007320 0.009300 0.583616 0.000010 0.000010 0.000010 0.037509 0.036269
0.000010 0.008041 0.000010 0.000010 0.000010 0.000010 0.027288 0.038661 0.000010 0.004089 0.016351 0.000010 0.021916 0.018468 0.005145 0.000010 0.016101 0.040104 0.000010 0.053837 0.001730 0.007487 0.007308 0.002012 0.007311 0.002100 0.012054 0.000010 0.000010 0.000010 0.011258 0.000010 0.000010 0.029324 0.000010 0.000010 0.000010 0.000010 0.000010 0.000010 0.000010 0.018290 0.000010 0.056223 0.007455 0.004536 0.535924 0.000010 0.000010 0.000010 0.035501 0.011237
0.028528 0.004459 0.000010 0.007804 0.000010 0.000010 0.010873 0.023234 0.014933 0.000010 0.008739 0.000010 0.056256 0.000010 0.000010 0.000010 0.003817 0.024183 0.008510 0.031515 0.000010 0.000010 0.000010 0.000010 0.000010 0.000010 0.000010 0.000010 0.022952 0.002184 0.007317 0.001955 0.042508 0.000010 0.000010 0.071984 0.000010 0.001314 0.007098 0.000010 0.005590 0.004733 0.000010 0.000010 0.001265 0.000010 0.603219 0.000010 0.000010 0.000010 0.000010 0.004762
0.000010 0.000010 0.006318 0.000117 0.000010 0.032383 0.000010 0.002749 0.009569 0.000010 0.000010 0.000010 0.000010 0.015660 0.000010 0.000010 0.012940 0.021162 0.012414 0.040318 0.000010 0.000010 0.012809 0.000010 0.003032 0.033599 0.000010 0.000010 0.000010 0.000010 0.014848 0.000010 0.002045 0.004104 0.000010 0.012679 0.033701 0.024560 0.000010 0.000010 0.005465 0.000010 0.000010 0.067502 0.003649 0.014330 0.580083 0.000010 0.009706 0.000010 0.014447 0.009562
0.008753 0.035010 0.000010 0.000010 0.000010 0.000010 0.004733 0.015511 0.000010 0.000010 0.000010 0.000010 0.011051 0.012239 0.014133 0.000010 0.017458 0.027406 0.000010 0.022784 0.000010 0.025856 0.008939 0.000010 0.011064 0.009886 0.000010 0.003700 0.011150 0.010904 0.001395 0.000010 0.033347 0.000010 0.000010 0.000010 0.000010 0.000010 0.000010 0.009176 0.000010 0.015020 0.000010 0.077725 0.008020 0.002962 0.575232 0.002981 0.000010 0.000010 0.018283 0.005042
0.000010 0.000010 0.000010 0.000010 0.000010 0.014192 0.000010 0.028798 0.024111 0.000010 0.010427 0.023148 0.061366 0.011244 0.000010 0.003113 0.006928 0.003309 0.064460 0.011993 0.000010 0.000010 0.000010 0.000010 0.005174 0.000010 0.005895 0.002376 0.009423 0.013959 0.000010 0.072988 0.003489 0.022319 0.009291 0.007621 0.000010 0.000010 0.000010 0.038335 0.000010 0.005235 0.000010 0.000010 0.000010 0.001442 0.526293 0.000549 0.001471 0.010822 0.000010 0.000010
0.039371 0.000010 0.000010 0.000010 0.000010 0.000010 0.000010 0.000010 0.000010 0.000010 0.000010 0.000800 0.028826 0.000010 0.000010 0.000010 0.000010 0.000067 0.080803 0.000010 0.000010 0.000010 0.014519 0.012934 0.000010 0.000010 0.000010 0.000010 0.000010 0.016702 0.000010 0.000010 0.000010 0.000010 0.000010 0.006814 0.000010 0.000010 0.000010 0.031263 0.000142 0.000010 0.006430 0.000010 0.000010 0.021589 0.739231 0.000139 0.000010 0.000010 0.000010 0.000010
0.000010 0.000010 0.003911 0.000010 0.000010 0.005016 0.000010 0.029880 0.000010 0.003716 0.028187 0.009433 0.011246 0.000010 0.000010 0.005276 0.010802 0.048323 0.114474 0.002433 0.000010 0.000010 0.002404 0.000010 0.011717 0.003489 0.000010 0.007692 0.000010 0.013182 0.000010 0.000010 0.000010 0.000010 0.001514 0.000010 0.000010 0.001091 0.000010 0.004476 0.000010 0.005558 0.000539 0.004215 0.000010 0.023322 0.620724 0.018968 0.000010 0.000383 0.007790 0.000010
0.010843 0.010346 0.000010 0.000010 0.000010 0.000010 0.000010 0.000010 0.000010 0.000010 0.013562 0.005322 0.032131 0.000010 0.000010 0.000010 0.000010 0.014769 0.099624 0.014882 0.000010 0.000010 0.005882 0.024512 0.000010 0.000010 0.002158 0.000010 0.000010 0.000010 0.000010 0.000010 0.033326 0.000010 0.003586 0.019848 0.000010 0.000010 0.000010 0.002631 0.017822 0.000010 0.003959 0.006980 0.000010 0.000010 0.651941 0.011468 0.000010 0.014097 0.000010 0.000010
0.000010 0.001059 0.001141 0.000010 0.000010 0.000010 0.000010 0.000010 0.000010 0.039307 0.002197 0.000010 0.010602 0.000010 0.023042 0.000010 0.000010 0.036770 0.130002 0.000010 0.000010 0.000010 0.036305 0.000010 0.009183 0.000010 0.000010 0.010162 0.000010 0.000010 0.000010 0.000010 0.002838 0.000010 0.000010 0.000010 0.000010 0.000010 0.000010 0.000470 0.000010 0.000010 0.000010 0.003126 0.000010 0.000010 0.693427 0.000010 0.000010 0.000010 0.000010 0.000010
0.014408 0.009440 0.000016 0.000010 0.000010 0.000010 0.002456 0.005284 0.006821 0.058310 0.026134 0.013754 0.013997 0.000010 0.000010 0.000010 0.000010 0.038139 0.017812 0.000010 0.000010 0.000010 0.025657 0.000010 0.010057 0.003478 0.000010 0.003453 0.000634 0.009183 0.000010 0.000010 0.000010 0.000010 0.000010 0.004188 0.006196 0.000010 0.000010 0.020411 0.016505 0.000010 0.030715 0.002071 0.000010 0.019997 0.633455 0.000010 0.001918 0.000010 0.005269 0.000010
0.000010 0.000010 0.000010 0.000010 0.000010 0.000010 0.000010 0.009343 0.000010 0.000010 0.036552 0.032049 0.029265 0.007723 0.000010 0.000010 0.000010 0.000010 0.118243 0.000010 0.000010 0.000010 0.000010 0.000010 0.000010 0.006266 0.001684 0.025698 0.000010 0.012600 0.011555 0.000010 0.011118 0.000010 0.000010 0.000010 0.000010 0.000010 0.000010 0.002326 0.000010 0.000010 0.001168 0.017969 0.004642 0.012730 0.632427 0.000647 0.022390 0.003292 0.000010 0.000010
0.000010 0.000010 0.000010 0.000010 0.000010 0.000010 0.004478 0.055067 0.000010 0.022614 0.009877 0.000010 0.020546 0.000010 0.000010 0.004201 0.000010 0.026098 0.105428 0.010990 0.000010 0.000010 0.006539 0.000010 0.012304 0.030991 0.000945 0.000010 0.000010 0.004465 0.000010 0.000010 0.031144 0.000010 0.000010 0.009779 0.000010 0.000010 0.001360 0.000010 0.002143 0.000010 0.000010 0.000010 0.000010 0.009984 0.619681 0.005176 0.000010 0.005891 0.000010 0.000010
0.000010 0.000010 0.000010 0.000010 0.000010 0.010925 0.000010 0.011049 0.012140 0.009337 0.000555 0.001639 0.051294 0.025410 0.004997 0.000010 0.000010 0.012370 0.062615 0.014774 0.000010 0.008884 0.012642 0.017062 0.000010 0.000010 0.000010 0.012019 0.000010 0.001451 0.000010 0.000010 0.005546 0.002479 0.000010 0.013558 0.102314 0.006341 0.000010 0.043395 0.000010 0.019853 0.000010 0.018169 0.004261 0.010665 0.497475 0.000010 0.000010 0.000589 0.000010 0.005972
0.000010 0.000010 0.000010 0.000010 0.000010 0.000010 0.000010 0.002485 0.000010 0.010848 0.018478 0.009875 0.027216 0.000010 0.000010 0.000010 0.000010 0.027887 0.029499 0.000010 0.000010 0.000010 0.007558 0.027361 0.000010 0.000010 0.000010 0.008646 0.000010 0.000010 0.000010 0.000010 0.020340 0.000010 0.000010 0.098232 0.000010 0.000010 0.000010 0.007956 0.000010 0.000010 0.025388 0.000010 0.000010 0.010006 0.667866 0.000010 0.000010 0.000010 0.000010 0.000010
0.024531 0.000010 0.000010 0.000010 0.000010 0.000010 0.000010 0.007036 0.000010 0.033197 0.029440 0.000010 0.037622 0.000010 0.000010 0.000010 0.000010 0.018990 0.081700 0.021140 0.000010 0.000010 0.007525 0.004379 0.000010 0.006886 0.000010 0.002273 0.000010 0.012688 0.000010 0.000010 0.000010 0.000010 0.000010 0.045506 0.000010 0.000010 0.000010 0.011711 0.008504 0.000010 0.001250 0.000010 0.000010 0.003269 0.621231 0.000010 0.000350 0.020463 0.000010 0.000010
0.018025 0.000010 0.000010 0.000010 0.000010 0.000010 0.000010 0.000010 0.000010 0.041896 0.000010 0.041119 0.036683 0.000010 0.000010 0.000010 0.000010 0.029515 0.083409 0.009885 0.000010 0.000010 0.000010 0.000010 0.000010 0.000010 0.000010 0.009532 0.000010 0.011897 0.000010 0.000010 0.029626 0.000010 0.000010 0.000010 0.000010 0.000010 0.016653 0.003103 0.002489 0.000010 0.013760 0.000010 0.000010 0.002417 0.645444 0.004198 0.000010 0.000010 0.000010 0.000010
0.000010 0.000010 0.000010 0.000010 0.000010 0.000010 0.000010 0.000010 0.000010 0.024120 0.021554 0.035399 0.041062 0.000010 0.000010 0.000010 0.000010 0.025781 0.057534 0.000010 0.000010 0.000010 0.000010 0.000010 0.000010 0.001049 0.000010 0.013127 0.000010 0.000010 0.000010 0.000010 0.021297 0.000010 0.000010 0.034304 0.000010 0.000010 0.000010 0.035218 0.011254 0.000010 0.008635 0.000010 0.000010 0.003031 0.635425 0.019050 0.000010 0.011810 0.000010 0.000010
0.000010 0.009484 0.003243 0.000010 0.000010 0.000010 0.000010 0.000010 0.001859 0.000010 0.001064 0.030534 0.076151 0.000010 0.000010 0.000010 0.000010 0.070300 0.101328 0.002819 0.000010 0.000010 0.000010 0.000010 0.000010 0.000010 0.009587 0.000010 0.051065 0.006106 0.000010 0.000010 0.000010 0.002177 0.000010 0.000010 0.000010 0.000010 0.008482 0.000010 0.000010 0.000010 0.007242 0.005837 0.000010 0.000010 0.598458 0.007427 0.000010 0.006506 0.000010 0.000010
0.000010 0.000010 0.000010 0.000010 0.000010 0.000010 0.000010 0.000010 0.039137 0.042825 0.020511 0.000984 0.009825 0.000010 0.000010 0.000010 0.000010 0.000010 0.061935 0.013104 0.000010 0.000010 0.000833 0.000010 0.000010 0.029732 0.000010 0.009750 0.000010 0.000010 0.000010 0.000010 0.011236 0.000010 0.000010 0.054910 0.000010 0.000010 0.011416 0.025987 0.000010 0.000010 0.000010 0.000010 0.000010 0.000950 0.659414 0.000010 0.000010 0.007102 0.000010 0.000010
0.010247 0.000010 0.000010 0.000010 0.000010 0.000010 0.000010 0.001748 0.015855 0.050310 0.000010 0.024425 0.003059 0.000018 0.000562 0.000010 0.000010 0.010538 0.032165 0.006311 0.000010 0.000010 0.003976 0.010375 0.005446 0.000010 0.000010 0.002839 0.000010 0.000010 0.000010 0.000010 0.041699 0.000010 0.000010 0.030543 0.000010 0.000010 0.004675 0.059662 0.004280 0.023199 0.000010 0.000010 0.000010 0.015996 0.629368 0.000010 0.000010 0.004760 0.007674 0.000010
0.000010 0.000010 0.000010 0.004177 0.000010 0.000010 0.000010 0.000010 0.000010 0.025543 0.040619 0.007130 0.098833 0.000010 0.000010 0.000549 0.000010 0.000010 0.059132 0.000010 0.000010 0.000010 0.000010 0.000010 0.000010 0.023601 0.008760 0.000010 0.009315 0.017872 0.000010 0.013332 0.019226 0.000010 0.000010 0.000010 0.000010 0.000010 0.000043 0.000010 0.000010 0.033718 0.009366 0.000012 0.000010 0.000010 0.594107 0.011678 0.000010 0.011672 0.000010 0.011006
0.000010 0.000010 0.007578 0.000010 0.000010 0.000010 0.000010 0.000010 0.002578 0.021507 0.044917 0.029955 0.155273 0.000010 0.000010 0.018469 0.000010 0.030513 0.043479 0.000010 0.000010 0.000010 0.000010 0.000010 0.000010 0.011419 0.000010 0.027903 0.000010 0.016363 0.000010 0.000010 0.003545 0.000010 0.000010 0.000010 0.000010 0.000010 0.000010 0.000010 0.000010 0.000010 0.009935 0.000010 0.000010 0.000601 0.571335 0.000010 0.000010 0.000010 0.000010 0.004281
0.005009 0.000010 0.000010 0.000010 0.000010 0.000010 0.000010 0.000010 0.006714 0.004861 0.019331 0.022284 0.158346 0.000010 0.000010 0.000010 0.007677 0.027816 0.044297 0.000010 0.000010 0.000010 0.009157 0.000010 0.000010 0.004233 0.000010 0.026253 0.000010 0.010227 0.000010 0.027697 0.007199 0.000010 0.000010 0.000010 0.000010 0.012261 0.005776 0.000010 0.000010 0.011964 0.005864 0.000010 0.000010 0.000010 0.582713 0.000010 0.000010 0.000010 0.000010 0.000010
0.014194 0.000010 0.000010 0.000010 0.000010 0.000010 0.009129 0.000010 0.018429 0.030882 0.020787 0.000010 0.068623 0.000010 0.000010 0.000010 0.000010 0.034806 0.014081 0.000010 0.000010 0.000010 0.032613 0.000010 0.000010 0.000010 0.000010 0.000440 0.000010 0.038281 0.000010 0.000010 0.000010 0.000010 0.000010 0.000010 0.000010 0.011694 0.015119 0.026354 0.000010 0.020965 0.001874 0.000010 0.000010 0.013891 0.595314 0.005406 0.000010 0.026798 0.000010 0.000010
0.000010 0.000010 0.000010 0.000010 0.000010 0.000010 0.000010 0.000010 0.000010 0.000010 0.029204 0.025035 0.125980 0.000010 0.000010 0.000010 0.000010 0.037166 0.023200 0.000010 0.000010 0.000010 0.020829 0.037635 0.000010 0.000010 0.000010 0.005913 0.000010 0.011143 0.000010 0.000010 0.015082 0.000010 0.000010 0.000010 0.000010 0.000010 0.000010 0.000010 0.000010 0.061453 0.006326 0.000010 0.000010 0.000010 0.600642 0.000010 0.000010 0.000010 0.000010 0.000010
0.007871 0.000010 0.000010 0.000010 0.000010 0.000010 0.000010 0.000010 0.000010 0.050523 0.000010 0.000010 0.116322 0.000010 0.000010 0.000010 0.000010 0.008367 0.110105 0.000010 0.000010 0.000010 0.001374 0.000010 0.000010 0.002789 0.000010 0.000010 0.000010 0.030292 0.000010 0.000010 0.000010 0.000010 0.000010 0.000010 0.000010 0.000010 0.011669 0.000010 0.000010 0.044582 0.000010 0.000010 0.000010 0.000010 0.603047 0.012658 0.000010 0.000010 0.000010 0.000010
0.000010 0.000010 0.003989 0.000010 0.000010 0.000010 0.000010 0.000010 0.000010 0.032439 0.022007 0.034642 0.111202 0.000010 0.000010 0.000010 0.000010 0.005652 0.049826 0.000010 0.000010 0.000010 0.003293 0.041485 0.000010 0.018184 0.004792 0.000010 0.000010 0.003269 0.000010 0.000010 0.000010 0.000010 0.000010 0.000010 0.000010 0.000010 0.006312 0.002557 0.000010 0.025124 0.000010 0.000010 0.000010 0.015794 0.597026 0.017347 0.000010 0.004729 0.000010 0.000010
0.000010 0.000010 0.000010 0.000010 0.000010 0.000010 0.000010 0.000010 0.000010 0.006755 0.019496 0.000010 0.197650 0.000010 0.000010 0.000010 0.000010 0.050777 0.000010 0.000010 0.000010 0.000010 0.018844 0.031211 0.000010 0.028932 0.000010 0.008935 0.000010 0.000010 0.000010 0.000010 0.000010 0.000010 0.000010 0.000010 0.000010 0.000010 0.000010 0.007191 0.000010 0.000010 0.000010 0.000010 0.000010 0.000010 0.629787 0.000010 0.000010 0.000010 0.000010 0.000010
0.000010 0.000010 0.000010 0.000010 0.000010 0.000010 0.000010 0.022547 0.005772 0.006744 0.023553 0.033725 0.000010 0.000010 0.000010 0.000401 0.000010 0.011027 0.035960 0.000010 0.000010 0.000010 0.000010 0.035216 0.000010 0.000010 0.000010 0.000010 0.000010 0.000010 0.000010 0.000010 0.000010 0.000010 0.000010 0.054556 0.000010 0.000010 0.000010 0.037371 0.000010 0.000010 0.000010 0.000010 0.000010 0.000010 0.713357 0.019381 0.000010 0.000010 0.000010 0.000010
0.000010 0.000010 0.007491 0.000010 0.000010 0.000010 0.000010 0.000010 0.008858 0.027853 0.000010 0.000010 0.000010 0.000010 0.002924 0.000010 0.000010 0.034509 0.042994 0.000010 0.000010 0.000010 0.003825 0.000010 0.000010 0.000448 0.000010 0.006409 0.000010 0.000010 0.004136 0.000010 0.008204 0.000010 0.000010 0.044443 0.014829 0.000010 0.000010 0.043739 0.000010 0.021398 0.000010 0.010989 0.000010 0.004658 0.676753 0.000010 0.005496 0.000010 0.019493 0.010240
0.000010 0.000010 0.000010 0.000010 0.000010 0.000010 0.000010 0.000010 0.000010 0.006294 0.007444 0.000010 0.011921 0.000010 0.000010 0.000010 0.000010 0.024619 0.081569 0.000010 0.000010 0.000010 0.012701 0.010907 0.000010 0.000010 0.001214 0.003772 0.000010 0.000010 0.000010 0.000010 0.028512 0.000010 0.000010 0.026524 0.000010 0.000010 0.000010 0.004857 0.000010 0.000010 0.000010 0.000010 0.000010 0.000010 0.775508 0.003777 0.000010 0.000010 0.000010 0.000010
0.010130 0.000010 0.000010 0.000010 0.000010 0.000010 0.000010 0.000010 0.000010 0.000010 0.012621 0.028424 0.000010 0.000010 0.000010 0.000010 0.000010 0.000743 0.067777 0.000010 0.000010 0.000010 0.023571 0.000010 0.000010 0.000010 0.003458 0.004388 0.000010 0.000010 0.000010 0.000010 0.029935 0.000010 0.000010 0.038237 0.000010 0.000010 0.000010 0.000010 0.000010 0.000010 0.000010 0.000010 0.000010 0.000010 0.772994 0.007323 0.000010 0.000010 0.000010 0.000010
0.000010 0.000010 0.000010 0.019597 0.004347 0.000010 0.004577 0.038080 0.008406 0.000010 0.025849 0.000010 0.041637 0.042103 0.000010 0.000010 0.000010 0.000010 0.003168 0.016873 0.000010 0.016409 0.000010 0.000748 0.010431 0.000010 0.002256 0.000010 0.000010 0.005532 0.011756 0.000010 0.036587 0.006456 0.000010 0.019296 0.022610 0.000010 0.000010 0.045191 0.009413 0.000010 0.015493 0.044802 0.020455 0.000046 0.525751 0.001081 0.000821 0.000010 0.000010 0.000010
0.000423 0.000010 0.000010 0.000010 0.000010 0.000010 0.000010 0.000010 0.007135 0.023459 0.004498 0.031726 0.000010 0.000010 0.000010 0.000010 0.000010 0.000010 0.050735 0.000010 0.000010 0.000010 0.000010 0.005936 0.000010 0.000010 0.000010 0.000010 0.000010 0.029998 0.000010 0.000010 0.028632 0.000010 0.000010 0.046192 0.000010 0.000010 0.000010 0.000010 0.000010 0.000010 0.010723 0.000010 0.000010 0.000010 0.750945 0.009209 0.000010 0.000010 0.000010 0.000010
0.000010 0.000010 0.004116 0.000010 0.000010 0.000010 0.000010 0.029731 0.000010 0.020281 0.005751 0.000010 0.000010 0.012778 0.000010 0.000010 0.000010 0.000010 0.029282 0.000010 0.000010 0.000964 0.021548 0.000010 0.000010 0.000010 0.000010 0.000010 0.000010 0.006907 0.000010 0.000010 0.016043 0.000010 0.000010 0.074863 0.000010 0.000010 0.000010 0.019789 0.007566 0.015621 0.000949 0.029725 0.000010 0.006974 0.696772 0.000010 0.000010 0.000010 0.000010 0.000010
0.019389 0.001521 0.000010 0.000763 0.000010 0.012935 0.000010 0.019077 0.000010 0.012308 0.025935 0.000010 0.016607 0.028931 0.000010 0.005627 0.015648 0.037458 0.000010 0.000010 0.000010 0.000010 0.000010 0.021622 0.005133 0.000010 0.007342 0.031696 0.000010 0.004170 0.000010 0.000010 0.025668 0.000010 0.000010 0.002471 0.008195 0.000010 0.000010 0.048666 0.014633 0.000010 0.000010 0.049972 0.000010 0.008855 0.557938 0.000010 0.000010 0.001627 0.000010 0.015566
0.000010 0.000010 0.000010 0.000010 0.000010 0.000010 0.000010 0.000010 0.000010 0.051027 0.001259 0.000010 0.091669 0.000010 0.000010 0.000010 0.000010 0.000010 0.000010 0.000010 0.000010 0.000010 0.000010 0.000010 0.000010 0.745430 0.000010 0.000011 0.000010 0.017432 0.000010 0.000010 0.000013 0.000010 0.000010 0.001537 0.000010 0.000010 0.000010 0.000010 0.000010 0.068347 0.008282 0.000010 0.000010 0.000010 0.000010 0.000010 0.000010 0.014583 0.000010 0.000010
0.000010 0.000010 0.000010 0.000010 0.000010 0.000010 0.000010 0.000010 0.000010 0.083233 0.000010 0.000010 0.086818 0.000010 0.000010 0.000010 0.000010 0.000010 0.000010 0.000010 0.000010 0.000010 0.000010 0.000010 0.000010 0.701051 0.001039 0.021992 0.000010 0.000010 0.000010 0.000010 0.005177 0.000010 0.000010 0.000010 0.000010 0.000010 0.000010 0.000010 0.000010 0.058405 0.031019 0.000010 0.000010 0.010836 0.000010 0.000010 0.000010 0.000010 0.000010 0.000010
0.000010 0.000010 0.000010 0.000010 0.000010 0.000010 0.000010 0.000010 0.000010 0.026109 0.000010 0.000955 0.140341 0.000010 0.000010 0.000010 0.000010 0.000010 0.010372 0.000010 0.000010 0.000010 0.000010 0.025979 0.000010 0.684202 0.000010 0.000010 0.000010 0.000010 0.000010 0.000010 0.000010 0.000010 0.000010 0.000661 0.000010 0.000010 0.009090 0.000010 0.000010 0.078759 0.001155 0.000010 0.000010 0.003969 0.000010 0.012246 0.000010 0.005773 0.000010 0.000010
0.000010 0.000010 0.000010 0.000010 0.000010 0.000010 0.000010 0.000010 0.000010 0.105731 0.000010 0.003541 0.134234 0.000010 0.000010 0.000010 0.000010 0.000010 0.000010 0.000010 0.000010 0.000010 0.000010 0.030385 0.000010 0.620613 0.000010 0.032308 0.000010 0.000010 0.000010 0.000010 0.000010 0.000010 0.000010 0.000010 0.000010 0.000010 0.000010 0.000010 0.000010 0.019657 0.000010 0.000010 0.000010 0.000010 0.000010 0.024163 0.000010 0.028939 0.000010 0.000010
0.000010 0.000010 0.000010 0.000010 0.000010 0.000010 0.000010 0.000010 0.000010 0.042231 0.000010 0.000010 0.092898 0.000010 0.000010 0.000010 0.000010 0.000010 0.030046 0.000010 0.000010 0.000010 0.000010 0.000010 0.000010 0.724432 0.000010 0.005786 0.000010 0.009835 0.000010 0.000010 0.000010 0.000010 0.000010 0.000010 0.000010 0.000010 0.000010 0.000010 0.000010 0.060025 0.015571 0.000010 0.000010 0.003998 0.000010 0.000010 0.000010 0.014758 0.000010 0.000010
0.000010 0.000010 0.000010 0.000010 0.000010 0.000010 0.000010 0.000010 0.000010 0.116867 0.000010 0.000010 0.152027 0.000010 0.000010 0.000010 0.000010 0.013893 0.000010 0.000010 0.000010 0.000010 0.009040 0.000010 0.000010 0.567608 0.000010 0.011714 0.000010 0.029350 0.000010 0.000010 0.000010 0.000010 0.000010 0.000018 0.000010 0.000010 0.000010 0.000010 0.000010 0.051846 0.014511 0.000010 0.000010 0.014682 0.000010 0.000010 0.000010 0.018043 0.000010 0.000010
0.000010 0.000010 0.000010 0.000010 0.000010 0.000010 0.000010 0.000010 0.000010 0.000010 0.000010 0.000010 0.000010 0.000010 0.000010 0.000010 0.000010 0.000010 0.000010 0.000010 0.000010 0.000010 0.000010 0.000010 0.000010 0.999490 0.000010 0.000010 0.000010 0.000010 0.000010 0.000010 0.000010 0.000010 0.000010 0.000010 0.000010 0.000010 0.000010 0.000010 0.000010 0.000010 0.000010 0.000010 0.000010 0.000010 0.000010 0.000010 0.000010 0.000010 0.000010 0.000010
0.000010 0.000010 0.000010 0.000010 0.000010 0.000010 0.000010 0.000010 0.000010 0.000010 0.000010 0.000010 0.000010 0.000010 0.000010 0.000010 0.000010 0.000010 0.000010 0.000010 0.000010 0.000010 0.000010 0.000010 0.000010 0.999490 0.000010 0.000010 0.000010 0.000010 0.000010 0.000010 0.000010 0.000010 0.000010 0.000010 0.000010 0.000010 0.000010 0.000010 0.000010 0.000010 0.000010 0.000010 0.000010 0.000010 0.000010 0.000010 0.000010 0.000010 0.000010 0.000010
0.000010 0.000010 0.000010 0.000010 0.000010 0.000010 0.000010 0.000010 0.000010 0.000010 0.000010 0.000010 0.000010 0.000010 0.000010 0.000010 0.000010 0.000010 0.000010 0.000010 0.000010 0.000010 0.000010 0.000010 0.000010 0.999490 0.000010 0.000010 0.000010 0.000010 0.000010 0.000010 0.000010 0.000010 0.000010 0.000010 0.000010 0.000010 0.000010 0.000010 0.000010 0.000010 0.000010 0.000010 0.000010 0.000010 0.000010 0.000010 0.000010 0.000010 0.000010 0.000010
0.000010 0.000010 0.000010 0.000010 0.000010 0.000010 0.000010 0.000010 0.000010 0.000010 0.000010 0.000010 0.000010 0.000010 0.000010 0.000010 0.000010 0.000010 0.000010 0.000010 0.000010 0.000010 0.000010 0.000010 0.000010 0.999490 0.000010 0.000010 0.000010 0.000010 0.000010 0.000010 0.000010 0.000010 0.000010 0.000010 0.000010 0.000010 0.000010 0.000010 0.000010 0.000010 0.000010 0.000010 0.000010 0.000010 0.000010 0.000010 0.000010 0.000010 0.000010 0.000010
0.000010 0.000010 0.000010 0.000010 0.000010 0.000010 0.000010 0.000010 0.000010 0.000010 0.000010 0.000010 0.000010 0.000010 0.000010 0.000010 0.000010 0.000010 0.000010 0.000010 0.000010 0.000010 0.000010 0.000010 0.000010 0.999490 0.000010 0.000010 0.000010 0.000010 0.000010 0.000010 0.000010 0.000010 0.000010 0.000010 0.000010 0.000010 0.000010 0.000010 0.000010 0.000010 0.000010 0.000010 0.000010 0.000010 0.000010 0.000010 0.000010 0.000010 0.000010 0.000010
0.000010 0.000010 0.000010 0.000010 0.000010 0.000010 0.000010 0.000010 0.000010 0.000010 0.000010 0.000010 0.000010 0.000010 0.000010 0.000010 0.000010 0.000010 0.000010 0.000010 0.000010 0.000010 0.000010 0.000010 0.000010 0.999490 0.000010 0.000010 0.000010 0.000010 0.000010 0.000010 0.000010 0.000010 0.000010 0.000010 0.000010 0.000010 0.000010 0.000010 0.000010 0.000010 0.000010 0.000010 0.000010 0.000010 0.000010 0.000010 0.000010 0.000010 0.000010 0.000010
0.000010 0.000010 0.000010 0.000010 0.000010 0.000010 0.000010 0.000010 0.000010 0.000010 0.000010 0.000010 0.000010 0.000010 0.000010 0.000010 0.000010 0.000010 0.000010 0.000010 0.000010 0.000010 0.000010 0.000010 0.000010 0.999490 0.000010 0.000010 0.000010 0.000010 0.000010 0.000010 0.000010 0.000010 0.000010 0.000010 0.000010 0.000010 0.000010 0.000010 0.000010 0.000010 0.000010 0.000010 0.000010 0.000010 0.000010 0.000010 0.000010 0.000010 0.000010 0.000010
0.000010 0.000010 0.000010 0.000010 0.000010 0.000010 0.000010 0.000010 0.000010 0.000010 0.000010 0.000010 0.000010 0.000010 0.000010 0.000010 0.000010 0.000010 0.000010 0.000010 0.000010 0.000010 0.000010 0.000010 0.000010 0.999490 0.000010 0.000010 0.000010 0.000010 0.000010 0.000010 0.000010 0.000010 0.000010 0.000010 0.000010 0.000010 0.000010 0.000010 0.000010 0.000010 0.000010 0.000010 0.000010 0.000010 0.000010 0.000010 0.000010 0.000010 0.000010 0.000010
0.000010 0.000010 0.000010 0.000010 0.000010 0.000010 0.000010 0.000010 0.000010 0.000010 0.000010 0.000010 0.000010 0.000010 0.000010 0.000010 0.000010 0.000010 0.000010 0.000010 0.000010 0.000010 0.000010 0.000010 0.000010 0.999490 0.000010 0.000010 0.000010 0.000010 0.000010 0.000010 0.000010 0.000010 0.000010 0.000010 0.000010 0.000010 0.000010 0.000010 0.000010 0.000010 0.000010 0.000010 0.000010 0.000010 0.000010 0.000010 0.000010 0.000010 0.000010 0.000010
0.000010 0.000010 0.000010 0.000010 0.000010 0.000010 0.000010 0.000010 0.000010 0.000010 0.000010 0.000010 0.000010 0.000010 0.000010 0.000010 0.000010 0.000010 0.000010 0.000010 0.000010 0.000010 0.000010 0.000010 0.000010 0.974896 0.000010 0.000010 0.000010 0.000010 0.000010 0.000010 0.000010 0.000010 0.000010 0.000010 0.000010 0.000010 0.000010 0.000010 0.000010 0.008342 0.000010 0.000010 0.000010 0.000010 0.000010 0.000010 0.000010 0.016271 0.000010 0.000010
0.000010 0.000010 0.000010 0.000010 0.000010 0.000010 0.000010 0.000010 0.000010 0.000010 0.000010 0.000010 0.000010 0.000010 0.000010 0.000010 0.000010 0.000010 0.000010 0.000010 0.000010 0.000010 0.000010 0.000010 0.000010 0.999490 0.000010 0.000010 0.000010 0.000010 0.000010 0.000010 0.000010 0.000010 0.000010 0.000010 0.000010 0.000010 0.000010 0.000010 0.000010 0.000010 0.000010 0.000010 0.000010 0.000010 0.000010 0.000010 0.000010 0.000010 0.000010 0.000010
0.000010 0.000010 0.000010 0.000010 0.000010 0.000010 0.000010 0.000010 0.000010 0.000010 0.000010 0.000010 0.000010 0.000010 0.000010 0.000010 0.000010 0.000010 0.000010 0.000010 0.000010 0.000010 0.000010 0.000010 0.000010 0.999490 0.000010 0.000010 0.000010 0.000010 0.000010 0.000010 0.000010 0.000010 0.000010 0.000010 0.000010 0.000010 0.000010 0.000010 0.000010 0.000010 0.000010 0.000010 0.000010 0.000010 0.000010 0.000010 0.000010 0.000010 0.000010 0.000010
0.000010 0.000010 0.000010 0.000010 0.000010 0.000010 0.000010 0.000010 0.000010 0.000010 0.000010 0.000010 0.000010 0.000010 0.000010 0.000010 0.000010 0.000010 0.000010 0.000010 0.000010 0.000010 0.000010 0.000010 0.000010 0.994157 0.000010 0.005343 0.000010 0.000010 0.000010 0.000010 0.000010 0.000010 0.000010 0.000010 0.000010 0.000010 0.000010 0.000010 0.000010 0.000010 0.000010 0.000010 0.000010 0.000010 0.000010 0.000010 0.000010 0.000010 0.000010 0.000010
0.000010 0.000010 0.000010 0.000010 0.000010 0.000010 0.000010 0.000010 0.000010 0.000010 0.000010 0.000010 0.000010 0.000010 0.000010 0.000010 0.000010 0.000010 0.000010 0.000010 0.000010 0.000010 0.000010 0.000010 0.000010 0.999490 0.000010 0.000010 0.000010 0.000010 0.000010 0.000010 0.000010 0.000010 0.000010 0.000010 0.000010 0.000010 0.000010 0.000010 0.000010 0.000010 0.000010 0.000010 0.000010 0.000010 0.000010 0.000010 0.000010 0.000010 0.000010 0.000010
0.000010 0.000010 0.000010 0.000010 0.000010 0.000010 0.000010 0.000010 0.000010 0.000010 0.000010 0.000010 0.000010 0.000010 0.000010 0.000010 0.000010 0.000010 0.000010 0.000010 0.000010 0.000010 0.000010 0.999490 0.000010 0.000010 0.000010 0.000010 0.000010 0.000010 0.000010 0.000010 0.000010 0.000010 0.000010 0.000010 0.000010 0.000010 0.000010 0.000010 0.000010 0.000010 0.000010 0.000010 0.000010 0.000010 0.000010 0.000010 0.000010 0.000010 0.000010 0.000010
0.000010 0.000010 0.000010 0.000010 0.000010 0.000010 0.000010 0.000010 0.000010 0.005360 0.000010 0.005860 0.020542 0.000010 0.000010 0.000010 0.000010 0.000010 0.000010 0.000010 0.000010 0.000010 0.006539 0.925155 0.000010 0.000010 0.000010 0.000010 0.000010 0.000010 0.000010 0.000010 0.000010 0.000010 0.000010 0.000010 0.000010 0.000010 0.000010 0.000010 0.000010 0.004866 0.000010 0.000010 0.000010 0.031229 0.000010 0.000010 0.000010 0.000010 0.000010 0.000010
0.000010 0.000010 0.000010 0.000010 0.000010 0.000010 0.000010 0.000010 0.000010 0.000010 0.000010 0.000010 0.000010 0.000010 0.000010 0.000010 0.000010 0.000010 0.000010 0.000010 0.000010 0.000010 0.000010 0.999490 0.000010 0.000010 0.000010 0.000010 0.000010 0.000010 0.000010 0.000010 0.000010 0.000010 0.000010 0.000010 0.000010 0.000010 0.000010 0.000010 0.000010 0.000010 0.000010 0.000010 0.000010 0.000010 0.000010 0.000010 0.000010 0.000010 0.000010 0.000010
0.000010 0.000010 0.000010 0.000010 0.000010 0.000010 0.000010 0.000010 0.000010 0.000010 0.000010 0.000010 0.000010 0.000010 0.000010 0.000010 0.000010 0.000010 0.000010 0.000010 0.000010 0.000010 0.000010 0.995082 0.000010 0.000010 0.000010 0.000010 0.000010 0.000010 0.000010 0.000010 0.000010 0.000010 0.000010 0.000010 0.000010 0.000010 0.000010 0.000010 0.000010 0.000010 0.000010 0.000010 0.000010 0.004418 0.000010 0.000010 0.000010 0.000010 0.000010 0.000010
0.000010 0.000010 0.000010 0.000010 0.000010 0.000010 0.000010 0.000010 0.000010 0.000010 0.000010 0.000010 0.000010 0.000010 0.000010 0.000010 0.000010 0.000010 0.000010 0.000010 0.000010 0.000010 0.000010 0.999490 0.000010 0.000010 0.000010 0.000010 0.000010 0.000010 0.000010 0.000010 0.000010 0.000010 0.000010 0.000010 0.000010 0.000010 0.000010 0.000010 0.000010 0.000010 0.000010 0.000010 0.000010 0.000010 0.000010 0.000010 0.000010 0.000010 0.000010 0.000010
0.000010 0.000010 0.000010 0.000010 0.000010 0.000010 0.000010 0.000010 0.000010 0.000010 0.000010 0.000010 0.000010 0.000010 0.000010 0.000010 0.000010 0.000010 0.000010 0.000010 0.000010 0.000010 0.000010 0.964063 0.000010 0.000010 0.000010 0.000010 0.000010 0.035437 0.000010 0.000010 0.000010 0.000010 0.000010 0.000010 0.000010 0.000010 0.000010 0.000010 0.000010 0.000010 0.000010 0.000010 0.000010 0.000010 0.000010 0.000010 0.000010 0.000010 0.000010 0.000010
0.000010 0.000010 0.000010 0.000010 0.000010 0.000010 0.000010 0.000010 0.000010 0.000010 0.000010 0.000010 0.000010 0.000010 0.000010 0.000010 0.000010 0.000010 0.000010 0.000010 0.000010 0.000010 0.000010 0.969954 0.000010 0.000010 0.000010 0.000010 0.000010 0.005854 0.000010 0.000010 0.000010 0.000010 0.000010 0.023702 0.000010 0.000010 0.000010 0.000010 0.000010 0.000010 0.000010 0.000010 0.000010 0.000010 0.000010 0.000010 0.000010 0.000010 0.000010 0.000010
0.000010 0.000010 0.000010 0.000010 0.000010 0.000301 0.000010 0.000010 0.000010 0.000018 0.004000 0.000010 0.000010 0.000010 0.000010 0.010625 0.000010 0.050153 0.000010 0.000010 0.000010 0.000010 0.000010 0.859170 0.000010 0.000010 0.000010 0.000010 0.000010 0.034565 0.000010 0.000010 0.000010 0.003764 0.000010 0.000010 0.000010 0.000010 0.000010 0.000010 0.000010 0.000010 0.000010 0.000010 0.000010 0.000010 0.000010 0.027846 0.000010 0.009138 0.000010 0.000010
0.000010 0.000010 0.000010 0.000010 0.000010 0.000010 0.000010 0.000010 0.000010 0.000010 0.000010 0.000010 0.000010 0.000010 0.000010 0.000010 0.000010 0.000010 0.000010 0.000010 0.000010 0.000010 0.000010 0.999490 0.000010 0.000010 0.000010 0.000010 0.000010 0.000010 0.000010 0.000010 0.000010 0.000010 0.000010 0.000010 0.000010 0.000010 0.000010 0.000010 0.000010 0.000010 0.000010 0.000010 0.000010 0.000010 0.000010 0.000010 0.000010 0.000010 0.000010 0.000010
0.000010 0.000010 0.000010 0.000010 0.000010 0.000010 0.000010 0.000010 0.000010 0.000010 0.000010 0.000010 0.000010 0.000010 0.000010 0.000010 0.000010 0.000010 0.000010 0.000010 0.000010 0.000010 0.000010 0.999490 0.000010 0.000010 0.000010 0.000010 0.000010 0.000010 0.000010 0.000010 0.000010 0.000010 0.000010 0.000010 0.000010 0.000010 0.000010 0.000010 0.000010 0.000010 0.000010 0.000010 0.000010 0.000010 0.000010 0.000010 0.000010 0.000010 0.000010 0.000010
0.000010 0.000010 0.000010 0.000010 0.000010 0.000010 0.000010 0.000010 0.000010 0.000010 0.000010 0.000010 0.018035 0.000010 0.000010 0.000010 0.000010 0.000010 0.000010 0.000010 0.000010 0.000010 0.000010 0.962673 0.000010 0.000010 0.000010 0.000010 0.000010 0.000010 0.000010 0.000010 0.000010 0.000010 0.000010 0.018038 0.000010 0.000010 0.000010 0.000010 0.000010 0.000010 0.000010 0.000010 0.000010 0.000774 0.000010 0.000010 0.000010 0.000010 0.000010 0.000010
0.000010 0.000010 0.000010 0.000010 0.000010 0.000010 0.000010 0.000010 0.000010 0.000010 0.000010 0.000010 0.000010 0.000010 0.000010 0.000010 0.000010 0.000010 0.000010 0.000010 0.000010 0.000010 0.000010 0.999490 0.000010 0.000010 0.000010 0.000010 0.000010 0.000010 0.000010 0.000010 0.000010 0.000010 0.000010 0.000010 0.000010 0.000010 0.000010 0.000010 0.000010 0.000010 0.000010 0.000010 0.000010 0.000010 0.000010 0.000010 0.000010 0.000010 0.000010 0.000010
0.000010 0.000010 0.000010 0.000010 0.000010 0.000010 0.000010 0.000010 0.000010 0.000010 0.000010 0.000010 0.000010 0.000010 0.000010 0.000010 0.000010 0.000010 0.000010 0.000010 0.000010 0.000010 0.000010 0.999490 0.000010 0.000010 0.000010 0.000010 0.000010 0.000010 0.000010 0.000010 0.000010 0.000010 0.000010 0.000010 0.000010 0.000010 0.000010 0.000010 0.000010 0.000010 0.000010 0.000010 0.000010 0.000010 0.000010 0.000010 0.000010 0.000010 0.000010 0.000010
0.000010 0.000010 0.000010 0.000010 0.000010 0.000010 0.000010 0.000010 0.000010 0.000010 0.000010 0.000010 0.000010 0.000010 0.000010 0.000010 0.000010 0.011285 0.000010 0.000010 0.000010 0.000010 0.000010 0.988215 0.000010 0.000010 0.000010 0.000010 0.000010 0.000010 0.000010 0.000010 0.000010 0.000010 0.000010 0.000010 0.000010 0.000010 0.000010 0.000010 0.000010 0.000010 0.000010 0.000010 0.000010 0.000010 0.000010 0.000010 0.000010 0.000010 0.000010 0.000010
0.000010 0.000010 0.000010 0.000010 0.000010 0.000010 0.000010 0.000010 0.000010 0.006090 0.007027 0.000010 0.005536 0.000010 0.000010 0.000010 0.000010 0.000010 0.000010 0.000010 0.000010 0.000010 0.000010 0.915679 0.000010 0.000010 0.000010 0.000740 0.000010 0.043557 0.000010 0.000010 0.000010 0.000010 0.000010 0.000010 0.000010 0.000010 0.000010 0.000010 0.000010 0.000010 0.008117 0.000010 0.000010 0.000010 0.000010 0.012815 0.000010 0.000010 0.000010 0.000010
0.000010 0.000010 0.000010 0.000010 0.000010 0.000010 0.000010 0.000010 0.000010 0.000010 0.000010 0.000010 0.000010 0.000010 0.000010 0.000010 0.000010 0.000010 0.000010 0.000010 0.000010 0.000010 0.000010 0.999490 0.000010 0.000010 0.000010 0.000010 0.000010 0.000010 0.000010 0.000010 0.000010 0.000010 0.000010 0.000010 0.000010 0.000010 0.000010 0.000010 0.000010 0.000010 0.000010 0.000010 0.000010 0.000010 0.000010 0.000010 0.000010 0.000010 0.000010 0.000010
0.000010 0.000010 0.000010 0.000010 0.000010 0.000010 0.000010 0.000010 0.000010 0.053715 0.008847 0.000010 0.007814 0.000010 0.000010 0.000010 0.000010 0.039687 0.007734 0.000010 0.000010 0.000010 0.000010 0.732723 0.000010 0.000010 0.000010 0.000010 0.000010 0.092575 0.000010 0.000010 0.000010 0.000010 0.000010 0.042803 0.000010 0.000010 0.013673 0.000010 0.000010 0.000010 0.000010 0.000010 0.000010 0.000010 0.000010 0.000010 0.000010 0.000010 0.000010 0.000010
0.000010 0.000010 0.000010 0.000010 0.000010 0.000010 0.000010 0.000010 0.000010 0.000010 0.000010 0.000010 0.000010 0.000010 0.000010 0.000010 0.000010 0.000010 0.000010 0.000010 0.000010 0.000010 0.000010 0.999490 0.000010 0.000010 0.000010 0.000010 0.000010 0.000010 0.000010 0.000010 0.000010 0.000010 0.000010 0.000010 0.000010 0.000010 0.000010 0.000010 0.000010 0.000010 0.000010 0.000010 0.000010 0.000010 0.000010 0.000010 0.000010 0.000010 0.000010 0.000010
0.000010 0.000010 0.000010 0.000010 0.000010 0.000010 0.000010 0.000010 0.000010 0.000010 0.000010 0.000010 0.000010 0.000010 0.000010 0.000010 0.000010 0.000010 0.000010 0.000010 0.000010 0.000010 0.000010 0.999490 0.000010 0.000010 0.000010 0.000010 0.000010 0.000010 0.000010 0.000010 0.000010 0.000010 0.000010 0.000010 0.000010 0.000010 0.000010 0.000010 0.000010 0.000010 0.000010 0.000010 0.000010 0.000010 0.000010 0.000010 0.000010 0.000010 0.000010 0.000010
0.000010 0.000010 0.000010 0.000010 0.000010 0.000010 0.000010 0.000010 0.000010 0.018101 0.004665 0.000010 0.000010 0.000010 0.000010 0.000010 0.000010 0.000010 0.000207 0.000010 0.000010 0.000010 0.007886 0.968671 0.000010 0.000010 0.000010 0.000010 0.000010 0.000010 0.000010 0.000010 0.000010 0.000010 0.000010 0.000010 0.000010 0.000010 0.000010 0.000010 0.000010 0.000010 0.000010 0.000010 0.000010 0.000010 0.000010 0.000010 0.000010 0.000010 0.000010 0.000010
0.003283 0.000010 0.000010 0.000010 0.000010 0.000010 0.000010 0.000010 0.071490 0.000010 0.024791 0.021068 0.000010 0.000010 0.000010 0.000010 0.000010 0.071107 0.414300 0.004200 0.000010 0.001060 0.011597 0.005347 0.000010 0.000010 0.000010 0.000010 0.000010 0.016315 0.000010 0.000010 0.039061 0.000010 0.000010 0.294867 0.000010 0.003448 0.000010 0.000010 0.000010 0.000010 0.000010 0.014703 0.000941 0.002073 0.000010 0.000010 0.000010 0.000010 0.000010 0.000010
0.000010 0.004593 0.000010 0.000010 0.000010 0.000010 0.000010 0.000010 0.122084 0.000010 0.024908 0.015665 0.000010 0.000010 0.000010 0.000010 0.000010 0.025544 0.286010 0.001697 0.000010 0.013648 0.000010 0.019444 0.000010 0.000010 0.000010 0.000810 0.000010 0.000010 0.000010 0.000010 0.069736 0.000010 0.000010 0.391787 0.000010 0.002697 0.000010 0.000010 0.000010 0.000010 0.000010 0.002265 0.000818 0.013765 0.000010 0.000010 0.000010 0.000010 0.004179 0.000010
0.000010 0.000010 0.000010 0.000010 0.000010 0.000010 0.000010 0.000010 0.638205 0.009045 0.050101 0.024840 0.000010 0.000010 0.000010 0.000010 0.000010 0.000010 0.143994 0.000010 0.000010 0.000010 0.000010 0.000010 0.000010 0.000010 0.000010 0.000010 0.000010 0.000010 0.000010 0.000010 0.039654 0.000010 0.000010 0.091274 0.000010 0.000010 0.000010 0.000010 0.000010 0.000010 0.000010 0.000010 0.000010 0.002448 0.000010 0.000010 0.000010 0.000010 0.000010 0.000010
0.000010 0.000010 0.000010 0.000010 0.000010 0.000010 0.000010 0.000010 0.999489 0.000010 0.000011 0.000010 0.000010 0.000010 0.000010 0.000010 0.000010 0.000010 0.000010 0.000010 0.000010 0.000010 0.000010 0.000010 0.000010 0.000010 0.000010 0.000010 0.000010 0.000010 0.000010 0.000010 0.000010 0.000010 0.000010 0.000010 0.000010 0.000010 0.000010 0.000010 0.000010 0.000010 0.000010 0.000010 0.000010 0.000010 0.000010 0.000010 0.000010 0.000010 0.000010 0.000010
0.000010 0.000010 0.000010 0.000010 0.000010 0.000010 0.000010 0.000010 0.999490 0.000010 0.000010 0.000010 0.000010 0.000010 0.000010 0.000010 0.000010 0.000010 0.000010 0.000010 0.000010 0.000010 0.000010 0.000010 0.000010 0.000010 0.000010 0.000010 0.000010 0.000010 0.000010 0.000010 0.000010 0.000010 0.000010 0.000010 0.000010 0.000010 0.000010 0.000010 0.000010 0.000010 0.000010 0.000010 0.000010 0.000010 0.000010 0.000010 0.000010 0.000010 0.000010 0.000010
0.000010 0.000010 0.000010 0.000010 0.000010 0.000010 0.000010 0.000010 0.690927 0.000010 0.000966 0.019591 0.000010 0.000010 0.000010 0.000010 0.000010 0.000010 0.140670 0.000010 0.000010 0.000010 0.000010 0.000010 0.000010 0.000010 0.000010 0.000010 0.000010 0.000010 0.000010 0.000010 0.012553 0.000010 0.000010 0.127576 0.000010 0.000010 0.000010 0.000010 0.000010 0.000010 0.000010 0.000010 0.000010 0.007268 0.000010 0.000010 0.000010 0.000010 0.000010 0.000010
0.000010 0.000010 0.000010 0.000010 0.000010 0.000010 0.000010 0.000010 0.322859 0.000010 0.029160 0.000010 0.000010 0.000010 0.000010 0.000010 0.000010 0.000010 0.212486 0.000010 0.000010 0.000010 0.016832 0.000010 0.000010 0.000010 0.000010 0.000010 0.000010 0.003118 0.000010 0.000010 0.056609 0.000010 0.000010 0.335998 0.000010 0.000010 0.000010 0.000010 0.000010 0.000010 0.000010 0.000010 0.000010 0.022498 0.000010 0.000010 0.000010 0.000010 0.000010 0.000010
0.000010 0.000010 0.000010 0.000010 0.000010 0.000010 0.000010 0.000010 0.999490 0.000010 0.000010 0.000010 0.000010 0.000010 0.000010 0.000010 0.000010 0.000010 0.000010 0.000010 0.000010 0.000010 0.000010 0.000010 0.000010 0.000010 0.000010 0.000010 0.000010 0.000010 0.000010 0.000010 0.000010 0.000010 0.000010 0.000010 0.000010 0.000010 0.000010 0.000010 0.000010 0.000010 0.000010 0.000010 0.000010 0.000010 0.000010 0.000010 0.000010 0.000010 0.000010 0.000010
0.007873 0.000010 0.000010 0.000010 0.000010 0.000010 0.010159 0.000010 0.660543 0.013577 0.013168 0.000010 0.000010 0.000010 0.000010 0.003602 0.000010 0.016515 0.040085 0.000010 0.000010 0.000010 0.028331 0.017784 0.000010 0.000010 0.000010 0.000010 0.000010 0.000010 0.014031 0.000010 0.044486 0.000010 0.000011 0.084132 0.000010 0.001423 0.000010 0.012630 0.000010 0.000010 0.000010 0.005913 0.000010 0.017678 0.007730 0.000010 0.000010 0.000010 0.000010 0.000010
0.000010 0.021517 0.000010 0.002542 0.000010 0.013358 0.000010 0.000010 0.526010 0.000010 0.047378 0.045221 0.000010 0.000010 0.000010 0.000010 0.008308 0.000010 0.187514 0.000010 0.000010 0.022532 0.002103 0.000010 0.002880 0.000010 0.000010 0.000010 0.000010 0.005065 0.000010 0.000010 0.010180 0.000010 0.021781 0.058474 0.000010 0.000010 0.000010 0.003786 0.000010 0.000010 0.000010 0.015230 0.000010 0.005600 0.000010 0.000010 0.000010 0.000010 0.000193 0.000010
0.000010 0.000010 0.000010 0.000010 0.000010 0.000010 0.000010 0.000010 0.499296 0.000010 0.006018 0.000010 0.000010 0.004852 0.000010 0.000010 0.012760 0.023256 0.125029 0.010982 0.000010 0.005022 0.000336 0.000010 0.018643 0.000010 0.003437 0.008284 0.000010 0.000010 0.000010 0.000010 0.024119 0.000010 0.014970 0.238428 0.000508 0.000010 0.000010 0.000010 0.000010 0.000010 0.000010 0.000010 0.000010 0.000010 0.000010 0.000010 0.000010 0.000010 0.000010 0.003710
0.000010 0.000010 0.000010 0.000010 0.000010 0.000010 0.000010 0.000010 0.999490 0.000010 0.000010 0.000010 0.000010 0.000010 0.000010 0.000010 0.000010 0.000010 0.000010 0.000010 0.000010 0.000010 0.000010 0.000010 0.000010 0.000010 0.000010 0.000010 0.000010 0.000010 0.000010 0.000010 0.000010 0.000010 0.000010 0.000010 0.000010 0.000010 0.000010 0.000010 0.000010 0.000010 0.000010 0.000010 0.000010 0.000010 0.000010 0.000010 0.000010 0.000010 0.000010 0.000010
0.000010 0.000010 0.000010 0.000010 0.000010 0.000010 0.000010 0.000010 0.167799 0.000010 0.016542 0.006222 0.001331 0.000010 0.000688 0.000010 0.000010 0.040764 0.273823 0.000010 0.000010 0.003902 0.000010 0.013194 0.000010 0.000010 0.000010 0.001527 0.008525 0.000010 0.000010 0.000010 0.065190 0.000010 0.000010 0.377885 0.000010 0.000010 0.000010 0.004938 0.000010 0.000010 0.000010 0.000010 0.000010 0.017300 0.000010 0.000010 0.000010 0.000010 0.000010 0.000010
0.000010 0.000010 0.000010 0.000010 0.000010 0.000010 0.000010 0.000010 0.890927 0.000010 0.000010 0.000010 0.000010 0.000010 0.000010 0.000010 0.000010 0.000010 0.000010 0.000010 0.000010 0.000010 0.000010 0.000010 0.000010 0.000010 0.000010 0.000010 0.000010 0.000010 0.000010 0.000010 0.039678 0.000010 0.000010 0.068905 0.000010 0.000010 0.000010 0.000010 0.000010 0.000010 0.000010 0.000010 0.000010 0.000010 0.000010 0.000010 0.000010 0.000010 0.000010 0.000010
0.000010 0.000010 0.000010 0.000010 0.000010 0.000010 0.000010 0.000010 0.305217 0.000010 0.030123 0.024514 0.000010 0.000010 0.000010 0.002030 0.000010 0.009883 0.205809 0.000010 0.000010 0.000010 0.000010 0.000010 0.000010 0.000010 0.000010 0.000010 0.000010 0.009689 0.003720 0.000010 0.008166 0.000010 0.000010 0.372093 0.000010 0.000010 0.000010 0.000010 0.000010 0.000010 0.000010 0.024175 0.000010 0.004182 0.000010 0.000010 0.000010 0.000010 0.000010 0.000010
0.000010 0.000010 0.000773 0.000010 0.000010 0.000010 0.000010 0.000010 0.409394 0.000010 0.004034 0.001007 0.006855 0.000010 0.000010 0.000010 0.000010 0.011246 0.196811 0.000010 0.000010 0.000010 0.000010 0.018573 0.000010 0.000010 0.000010 0.000010 0.000010 0.000010 0.000010 0.000010 0.015752 0.005849 0.028926 0.242965 0.000010 0.000010 0.006798 0.046935 0.003712 0.000010 0.000010 0.000010 0.000010 0.000010 0.000010 0.000010 0.000010 0.000010 0.000010 0.000010
0.000010 0.000010 0.000010 0.000010 0.000010 0.000010 0.000010 0.000010 0.463039 0.000010 0.026910 0.001133 0.000010 0.000558 0.000010 0.000010 0.000010 0.000010 0.138557 0.001822 0.000010 0.000010 0.002438 0.000010 0.002889 0.000010 0.000010 0.000010 0.000010 0.010385 0.003207 0.000010 0.000010 0.000010 0.012336 0.306904 0.000010 0.014844 0.000010 0.002545 0.000010 0.000010 0.004096 0.000010 0.000010 0.005872 0.000010 0.002114 0.000010 0.000010 0.000010 0.000010
0.000010 0.000010 0.000010 0.000010 0.000010 0.000010 0.000010 0.000010 0.985097 0.000010 0.000010 0.000010 0.000010 0.000010 0.000010 0.000010 0.000010 0.000010 0.000010 0.000010 0.000010 0.000010 0.000010 0.000010 0.000010 0.000010 0.000010 0.000010 0.000010 0.000010 0.000010 0.000010 0.000010 0.000010 0.000010 0.014403 0.000010 0.000010 0.000010 0.000010 0.000010 0.000010 0.000010 0.000010 0.000010 0.000010 0.000010 0.000010 0.000010 0.000010 0.000010 0.000010
0.000010 0.000010 0.000010 0.000010 0.000010 0.000010 0.000010 0.000010 0.999484 0.000010 0.000010 0.000010 0.000010 0.000010 0.000010 0.000010 0.000010 0.000010 0.000010 0.000010 0.000010 0.000016 0.000010 0.000010 0.000010 0.000010 0.000010 0.000010 0.000010 0.000010 0.000010 0.000010 0.000010 0.000010 0.000010 0.000010 0.000010 0.000010 0.000010 0.000010 0.000010 0.000010 0.000010 0.000010 0.000010 0.000010 0.000010 0.000010 0.000010 0.000010 0.000010 0.000010
0.000010 0.000010 0.000010 0.000010 0.000010 0.000010 0.000010 0.000010 0.999487 0.000010 0.000010 0.000010 0.000013 0.000010 0.000010 0.000010 0.000010 0.000010 0.000010 0.000010 0.000010 0.000010 0.000010 0.000010 0.000010 0.000010 0.000010 0.000010 0.000010 0.000010 0.000010 0.000010 0.000010 0.000010 0.000010 0.000010 0.000010 0.000010 0.000010 0.000010 0.000010 0.000010 0.000010 0.000010 0.000010 0.000010 0.000010 0.000010 0.000010 0.000010 0.000010 0.000010
0.000010 0.000010 0.000010 0.000010 0.000010 0.000010 0.000010 0.000010 0.000010 0.000010 0.000010 0.000162 0.000010 0.000010 0.000010 0.000010 0.000010 0.040537 0.172714 0.000010 0.000010 0.000010 0.000010 0.000010 0.000010 0.000010 0.000010 0.000010 0.000010 0.000010 0.000010 0.000010 0.696783 0.000010 0.000010 0.089335 0.000010 0.000010 0.000010 0.000010 0.000010 0.000010 0.000010 0.000010 0.000010 0.000010 0.000010 0.000010 0.000010 0.000010 0.000010 0.000010
0.000010 0.000010 0.000010 0.000010 0.000010 0.000010 0.000010 0.000010 0.000010 0.000010 0.000010 0.000010 0.000010 0.000010 0.000010 0.000010 0.000010 0.000010 0.000010 0.000010 0.000010 0.000010 0.000010 0.000010 0.000010 0.000010 0.000010 0.000010 0.000010 0.000010 0.000010 0.000010 0.999490 0.000010 0.000010 0.000010 0.000010 0.000010 0.000010 0.000010 0.000010 0.000010 0.000010 0.000010 0.000010 0.000010 0.000010 0.000010 0.000010 0.000010 0.000010 0.000010
0.000010 0.000010 0.000010 0.000010 0.000010 0.000010 0.000010 0.000010 0.000010 0.000010 0.000010 0.000010 0.000010 0.000010 0.000010 0.000010 0.000010 0.000010 0.000010 0.000010 0.000010 0.000010 0.000010 0.000010 0.000010 0.000010 0.000010 0.000010 0.000010 0.000010 0.000010 0.000010 0.999490 0.000010 0.000010 0.000010 0.000010 0.000010 0.000010 0.000010 0.000010 0.000010 0.000010 0.000010 0.000010 0.000010 0.000010 0.000010 0.000010 0.000010 0.000010 0.000010
0.000010 0.000010 0.000010 0.000010 0.000010 0.000010 0.000010 0.000010 0.000010 0.000010 0.000010 0.000010 0.000010 0.000010 0.000010 0.000010 0.000010 0.000010 0.000010 0.000010 0.000010 0.000010 0.000010 0.000010 0.000010 0.000010 0.000010 0.000010 0.000010 0.000010 0.000010 0.000010 0.999490 0.000010 0.000010 0.000010 0.000010 0.000010 0.000010 0.000010 0.000010 0.000010 0.000010 0.000010 0.000010 0.000010 0.000010 0.000010 0.000010 0.000010 0.000010 0.000010
0.000010 0.000010 0.000010 0.000010 0.000010 0.000010 0.000010 0.000010 0.000010 0.000010 0.000010 0.000010 0.000010 0.000010 0.000010 0.000010 0.000010 0.000010 0.000010 0.000010 0.000010 0.000010 0.000010 0.000010 0.000010 0.000010 0.000010 0.000010 0.000010 0.000010 0.000010 0.000010 0.999490 0.000010 0.000010 0.000010 0.000010 0.000010 0.000010 0.000010 0.000010 0.000010 0.000010 0.000010 0.000010 0.000010 0.000010 0.000010 0.000010 0.000010 0.000010 0.000010
0.000010 0.000010 0.000010 0.000010 0.000010 0.000010 0.000010 0.000010 0.000010 0.000010 0.000010 0.000010 0.000010 0.000010 0.000010 0.000010 0.000010 0.009157 0.068813 0.000010 0.000010 0.000010 0.000010 0.000010 0.000010 0.000010 0.000010 0.000010 0.000010 0.000010 0.000010 0.000010 0.870261 0.000010 0.000010 0.051288 0.000010 0.000010 0.000010 0.000010 0.000010 0.000010 0.000010 0.000010 0.000010 0.000010 0.000010 0.000010 0.000010 0.000010 0.000010 0.000010
0.000010 0.000010 0.000010 0.000010 0.000010 0.000010 0.000010 0.000010 0.000010 0.000010 0.000010 0.000010 0.000010 0.000010 0.000010 0.000010 0.000010 0.000010 0.000010 0.000010 0.000010 0.000010 0.000010 0.000010 0.000010 0.000010 0.000010 0.000010 0.000010 0.000010 0.000010 0.000010 0.999490 0.000010 0.000010 0.000010 0.000010 0.000010 0.000010 0.000010 0.000010 0.000010 0.000010 0.000010 0.000010 0.000010 0.000010 0.000010 0.000010 0.000010 0.000010 0.000010
0.000010 0.000010 0.000010 0.000010 0.000010 0.000010 0.000010 0.000010 0.070626 0.000010 0.000010 0.000010 0.000010 0.000010 0.000010 0.000010 0.000010 0.000010 0.000010 0.000010 0.000010 0.000010 0.000010 0.000010 0.000010 0.000010 0.000010 0.000010 0.000010 0.000010 0.000010 0.000010 0.916593 0.000010 0.000010 0.000010 0.000010 0.000010 0.000010 0.000010 0.000010 0.000010 0.000010 0.000010 0.000010 0.012291 0.000010 0.000010 0.000010 0.000010 0.000010 0.000010
0.000010 0.000010 0.000010 0.000010 0.000010 0.000010 0.000010 0.000010 0.000010 0.000010 0.000010 0.000010 0.000010 0.000010 0.000010 0.000010 0.000010 0.000010 0.000010 0.000010 0.000010 0.000010 0.000010 0.000010 0.000010 0.000010 0.000010 0.000010 0.000010 0.000010 0.000010 0.000010 0.999490 0.000010 0.000010 0.000010 0.000010 0.000010 0.000010 0.000010 0.000010 0.000010 0.000010 0.000010 0.000010 0.000010 0.000010 0.000010 0.000010 0.000010 0.000010 0.000010
0.000010 0.000010 0.000010 0.000010 0.000010 0.000010 0.000010 0.000010 0.000010 0.000010 0.000010 0.000010 0.000010 0.000010 0.000010 0.000010 0.000010 0.000010 0.000010 0.000010 0.000010 0.000010 0.000010 0.000010 0.000010 0.000010 0.000010 0.000010 0.000010 0.000010 0.000010 0.000010 0.999490 0.000010 0.000010 0.000010 0.000010 0.000010 0.000010 0.000010 0.000010 0.000010 0.000010 0.000010 0.000010 0.000010 0.000010 0.000010 0.000010 0.000010 0.000010 0.000010
0.000010 0.000010 0.000010 0.000010 0.000010 0.000010 0.000010 0.000010 0.000010 0.000010 0.000010 0.000010 0.000010 0.000010 0.000010 0.000010 0.000010 0.000010 0.000010 0.000010 0.000010 0.000010 0.000010 0.000010 0.000010 0.000010 0.000010 0.000010 0.000010 0.000010 0.000010 0.000010 0.999490 0.000010 0.000010 0.000010 0.000010 0.000010 0.000010 0.000010 0.000010 0.000010 0.000010 0.000010 0.000010 0.000010 0.000010 0.000010 0.000010 0.000010 0.000010 0.000010
0.000010 0.000010 0.000010 0.000010 0.000010 0.000010 0.000010 0.000010 0.000010 0.000010 0.000010 0.000010 0.000010 0.000010 0.000010 0.000010 0.000010 0.000010 0.000010 0.000010 0.000010 0.000010 0.000010 0.000010 0.000010 0.000010 0.000010 0.000010 0.000010 0.000010 0.000010 0.000010 0.999490 0.000010 0.000010 0.000010 0.000010 0.000010 0.000010 0.000010 0.000010 0.000010 0.000010 0.000010 0.000010 0.000010 0.000010 0.000010 0.000010 0.000010 0.000010 0.000010
0.000010 0.000010 0.000010 0.000010 0.000010 0.000010 0.000010 0.000010 0.000010 0.000010 0.000010 0.000010 0.000010 0.000010 0.000010 0.000010 0.000010 0.000010 0.000010 0.000010 0.000010 0.000010 0.000010 0.000010 0.000010 0.000010 0.000010 0.000010 0.000010 0.000010 0.000010 0.000010 0.999490 0.000010 0.000010 0.000010 0.000010 0.000010 0.000010 0.000010 0.000010 0.000010 0.000010 0.000010 0.000010 0.000010 0.000010 0.000010 0.000010 0.000010 0.000010 0.000010
0.000010 0.000010 0.000010 0.000010 0.000010 0.000010 0.000010 0.000010 0.000010 0.000010 0.000010 0.000010 0.000010 0.000010 0.000010 0.000010 0.000010 0.000010 0.000010 0.000010 0.000010 0.000010 0.000010 0.000010 0.000010 0.000010 0.000010 0.000010 0.000010 0.000010 0.000010 0.000010 0.999490 0.000010 0.000010 0.000010 0.000010 0.000010 0.000010 0.000010 0.000010 0.000010 0.000010 0.000010 0.000010 0.000010 0.000010 0.000010 0.000010 0.000010 0.000010 0.000010
0.002461 0.000010 0.000010 0.000010 0.000010 0.000010 0.000010 0.000010 0.034936 0.006341 0.004127 0.000010 0.000010 0.000010 0.000010 0.000010 0.000010 0.000010 0.199915 0.000010 0.000010 0.000010 0.008318 0.000010 0.000010 0.000010 0.000010 0.000010 0.000010 0.000010 0.000010 0.000010 0.718711 0.000010 0.000010 0.010795 0.000010 0.000010 0.000010 0.012761 0.000010 0.000010 0.000010 0.000010 0.000010 0.001215 0.000010 0.000010 0.000010 0.000010 0.000010 0.000010
0.000010 0.000010 0.000010 0.000010 0.000010 0.000010 0.000010 0.000010 0.000010 0.000010 0.000010 0.000010 0.000010 0.000010 0.000010 0.000010 0.000010 0.000010 0.000010 0.000010 0.000010 0.000010 0.000010 0.000010 0.000010 0.000010 0.000010 0.000010 0.000010 0.000010 0.000010 0.000010 0.999490 0.000010 0.000010 0.000010 0.000010 0.000010 0.000010 0.000010 0.000010 0.000010 0.000010 0.000010 0.000010 0.000010 0.000010 0.000010 0.000010 0.000010 0.000010 0.000010
0.000010 0.000010 0.000010 0.000010 0.000010 0.000010 0.000010 0.000010 0.000010 0.000010 0.000010 0.000010 0.000010 0.000010 0.000010 0.000010 0.000010 0.000010 0.000010 0.000010 0.000010 0.000010 0.000010 0.000010 0.000010 0.000010 0.000010 0.000010 0.000010 0.000010 0.000010 0.000010 0.999490 0.000010 0.000010 0.000010 0.000010 0.000010 0.000010 0.000010 0.000010 0.000010 0.000010 0.000010 0.000010 0.000010 0.000010 0.000010 0.000010 0.000010 0.000010 0.000010
0.000010 0.000010 0.000010 0.000010 0.000010 0.000010 0.000010 0.000010 0.000010 0.000010 0.000010 0.000010 0.000010 0.000010 0.000010 0.000010 0.000010 0.000010 0.000010 0.000010 0.000010 0.000010 0.000010 0.000010 0.000010 0.000010 0.000010 0.000010 0.000010 0.000010 0.000010 0.000010 0.999490 0.000010 0.000010 0.000010 0.000010 0.000010 0.000010 0.000010 0.000010 0.000010 0.000010 0.000010 0.000010 0.000010 0.000010 0.000010 0.000010 0.000010 0.000010 0.000010
0.000010 0.000010 0.000010 0.000010 0.000010 0.000010 0.000010 0.000010 0.000010 0.000010 0.000010 0.000010 0.000010 0.000010 0.000010 0.000010 0.000010 0.000010 0.000010 0.000010 0.000010 0.000010 0.000010 0.000010 0.000010 0.000010 0.000010 0.000010 0.000010 0.000010 0.000010 0.000010 0.999490 0.000010 0.000010 0.000010 0.000010 0.000010 0.000010 0.000010 0.000010 0.000010 0.000010 0.000010 0.000010 0.000010 0.000010 0.000010 0.000010 0.000010 0.000010 0.000010
0.000010 0.000010 0.000010 0.000010 0.000010 0.000010 0.000010 0.000010 0.000010 0.000010 0.000010 0.000010 0.000010 0.000010 0.000010 0.000010 0.000010 0.000010 0.000010 0.000010 0.000010 0.000010 0.000010 0.000010 0.000010 0.000010 0.000010 0.000010 0.000010 0.000010 0.000010 0.000010 0.999490 0.000010 0.000010 0.000010 0.000010 0.000010 0.000010 0.000010 0.000010 0.000010 0.000010 0.000010 0.000010 0.000010 0.000010 0.000010 0.000010 0.000010 0.000010 0.000010
0.000010 0.000010 0.000010 0.000010 0.000010 0.000010 0.000010 0.000010 0.000010 0.000010 0.002898 0.000010 0.000010 0.000010 0.000010 0.000010 0.000010 0.834904 0.161708 0.000010 0.000010 0.000010 0.000010 0.000010 0.000010 0.000010 0.000010 0.000010 0.000010 0.000010 0.000010 0.000010 0.000010 0.000010 0.000010 0.000010 0.000010 0.000010 0.000010 0.000010 0.000010 0.000010 0.000010 0.000010 0.000010 0.000010 0.000010 0.000010 0.000010 0.000010 0.000010 0.000010
0.000010 0.000010 0.000010 0.000010 0.000010 0.000010 0.000010 0.000010 0.000010 0.000010 0.000010 0.000010 0.000010 0.000010 0.000010 0.000010 0.000010 0.999490 0.000010 0.000010 0.000010 0.000010 0.000010 0.000010 0.000010 0.000010 0.000010 0.000010 0.000010 0.000010 0.000010 0.000010 0.000010 0.000010 0.000010 0.000010 0.000010 0.000010 0.000010 0.000010 0.000010 0.000010 0.000010 0.000010 0.000010 0.000010 0.000010 0.000010 0.000010 0.000010 0.000010 0.000010
0.000010 0.000010 0.000010 0.000010 0.000010 0.000010 0.000010 0.000010 0.000010 0.000010 0.000010 0.000010 0.000010 0.000010 0.000010 0.000010 0.000010 0.999490 0.000010 0.000010 0.000010 0.000010 0.000010 0.000010 0.000010 0.000010 0.000010 0.000010 0.000010 0.000010 0.000010 0.000010 0.000010 0.000010 0.000010 0.000010 0.000010 0.000010 0.000010 0.000010 0.000010 0.000010 0.000010 0.000010 0.000010 0.000010 0.000010 0.000010 0.000010 0.000010 0.000010 0.000010
0.000010 0.000010 0.000010 0.000010 0.000010 0.000010 0.000010 0.000010 0.000010 0.000010 0.000010 0.000010 0.000010 0.000010 0.000010 0.000010 0.000010 0.999490 0.000010 0.000010 0.000010 0.000010 0.000010 0.000010 0.000010 0.000010 0.000010 0.000010 0.000010 0.000010 0.000010 0.000010 0.000010 0.000010 0.000010 0.000010 0.000010 0.000010 0.000010 0.000010 0.000010 0.000010 0.000010 0.000010 0.000010 0.000010 0.000010 0.000010 0.000010 0.000010 0.000010 0.000010
0.000010 0.000010 0.000010 0.000010 0.000010 0.000010 0.000010 0.000010 0.000010 0.000010 0.028475 0.000010 0.000010 0.000010 0.000010 0.000010 0.000010 0.803640 0.139438 0.000010 0.000010 0.000010 0.000010 0.000010 0.000010 0.000010 0.000010 0.000010 0.000010 0.000010 0.000010 0.000010 0.000010 0.000010 0.000010 0.027967 0.000010 0.000010 0.000010 0.000010 0.000010 0.000010 0.000010 0.000010 0.000010 0.000010 0.000010 0.000010 0.000010 0.000010 0.000010 0.000010
0.000010 0.000010 0.000010 0.000010 0.000010 0.000010 0.000010 0.000010 0.000010 0.000010 0.000010 0.000010 0.000010 0.000010 0.000010 0.000010 0.000010 0.999490 0.000010 0.000010 0.000010 0.000010 0.000010 0.000010 0.000010 0.000010 0.000010 0.000010 0.000010 0.000010 0.000010 0.000010 0.000010 0.000010 0.000010 0.000010 0.000010 0.000010 0.000010 0.000010 0.000010 0.000010 0.000010 0.000010 0.000010 0.000010 0.000010 0.000010 0.000010 0.000010 0.000010 0.000010
0.000010 0.000010 0.000010 0.000010 0.000010 0.000010 0.000010 0.000010 0.000010 0.000010 0.050173 0.000010 0.000010 0.000010 0.000010 0.000010 0.000010 0.787890 0.131537 0.000010 0.000010 0.000010 0.000010 0.000010 0.000010 0.000010 0.000010 0.000010 0.000010 0.000010 0.000010 0.000010 0.000010 0.000010 0.000010 0.023107 0.000010 0.000010 0.000010 0.000010 0.000010 0.000010 0.000010 0.000010 0.000010 0.006823 0.000010 0.000010 0.000010 0.000010 0.000010 0.000010
0.000010 0.000010 0.000010 0.000010 0.000010 0.000010 0.000010 0.000010 0.000010 0.000010 0.004219 0.012835 0.000010 0.000010 0.000010 0.000010 0.000010 0.855835 0.099453 0.000010 0.000010 0.000010 0.000010 0.000010 0.000010 0.000010 0.000010 0.000010 0.000010 0.000010 0.000010 0.000010 0.000010 0.000010 0.000010 0.013603 0.000010 0.000010 0.000010 0.000010 0.000010 0.000010 0.000010 0.000010 0.000010 0.013595 0.000010 0.000010 0.000010 0.000010 0.000010 0.000010
0.000010 0.000010 0.000010 0.000010 0.000010 0.000010 0.000010 0.000010 0.000010 0.000010 0.000010 0.000010 0.000010 0.000010 0.000010 0.000010 0.000010 0.867753 0.101133 0.000010 0.000010 0.000010 0.000010 0.000010 0.000010 0.000010 0.000010 0.000010 0.000010 0.000010 0.000010 0.000010 0.000010 0.000010 0.000010 0.030624 0.000010 0.000010 0.000010 0.000010 0.000010 0.000010 0.000010 0.000010 0.000010 0.000010 0.000010 0.000010 0.000010 0.000010 0.000010 0.000010
0.000010 0.000010 0.000010 0.000010 0.000010 0.000010 0.000010 0.000010 0.000010 0.000010 0.000010 0.000010 0.000010 0.000010 0.000010 0.000010 0.000010 0.822368 0.148244 0.000010 0.000010 0.000010 0.000010 0.000010 0.000010 0.000010 0.000010 0.000010 0.000010 0.000010 0.000010 0.000010 0.000010 0.000010 0.000010 0.028898 0.000010 0.000010 0.000010 0.000010 0.000010 0.000010 0.000010 0.000010 0.000010 0.000010 0.000010 0.000010 0.000010 0.000010 0.000010 0.000010
0.000010 0.000010 0.000010 0.000010 0.000010 0.000010 0.000010 0.000010 0.000010 0.000010 0.000010 0.000010 0.000010 0.000010 0.000010 0.000010 0.000010 0.999490 0.000010 0.000010 0.000010 0.000010 0.000010 0.000010 0.000010 0.000010 0.000010 0.000010 0.000010 0.000010 0.000010 0.000010 0.000010 0.000010 0.000010 0.000010 0.000010 0.000010 0.000010 0.000010 0.000010 0.000010 0.000010 0.000010 0.000010 0.000010 0.000010 0.000010 0.000010 0.000010 0.000010 0.000010
0.000010 0.000010 0.000010 0.000010 0.000010 0.000010 0.000010 0.000010 0.000010 0.000010 0.000010 0.000010 0.000010 0.000010 0.000010 0.000010 0.000010 0.999490 0.000010 0.000010 0.000010 0.000010 0.000010 0.000010 0.000010 0.000010 0.000010 0.000010 0.000010 0.000010 0.000010 0.000010 0.000010 0.000010 0.000010 0.000010 0.000010 0.000010 0.000010 0.000010 0.000010 0.000010 0.000010 0.000010 0.000010 0.000010 0.000010 0.000010 0.000010 0.000010 0.000010 0.000010
0.000010 0.000010 0.000010 0.000010 0.000010 0.000010 0.000010 0.000010 0.000010 0.000010 0.000010 0.000010 0.000010 0.000010 0.000010 0.000010 0.000010 0.999490 0.000010 0.000010 0.000010 0.000010 0.000010 0.000010 0.000010 0.000010 0.000010 0.000010 0.000010 0.000010 0.000010 0.000010 0.000010 0.000010 0.000010 0.000010 0.000010 0.000010 0.000010 0.000010 0.000010 0.000010 0.000010 0.000010 0.000010 0.000010 0.000010 0.000010 0.000010 0.000010 0.000010 0.000010
0.000010 0.000010 0.000010 0.000010 0.000010 0.000010 0.000010 0.000010 0.000010 0.000010 0.000010 0.000010 0.000010 0.000010 0.000010 0.000010 0.000010 0.999490 0.000010 0.000010 0.000010 0.000010 0.000010 0.000010 0.000010 0.000010 0.000010 0.000010 0.000010 0.000010 0.000010 0.000010 0.000010 0.000010 0.000010 0.000010 0.000010 0.000010 0.000010 0.000010 0.000010 0.000010 0.000010 0.000010 0.000010 0.000010 0.000010 0.000010 0.000010 0.000010 0.000010 0.000010
0.000010 0.000010 0.000010 0.000010 0.000010 0.000010 0.000010 0.000010 0.000010 0.000010 0.034987 0.005476 0.000010 0.000010 0.000010 0.000010 0.000010 0.676294 0.282763 0.000010 0.000010 0.000010 0.000010 0.000010 0.000010 0.000010 0.000010 0.000010 0.000010 0.000010 0.000010 0.000010 0.000010 0.000010 0.000010 0.000010 0.000010 0.000010 0.000010 0.000010 0.000010 0.000010 0.000010 0.000010 0.000010 0.000010 0.000010 0.000010 0.000010 0.000010 0.000010 0.000010
0.000010 0.000010 0.000010 0.000010 0.000010 0.000010 0.000010 0.000010 0.000010 0.000010 0.000010 0.000010 0.000010 0.000010 0.000010 0.000010 0.000010 0.999490 0.000010 0.000010 0.000010 0.000010 0.000010 0.000010 0.000010 0.000010 0.000010 0.000010 0.000010 0.000010 0.000010 0.000010 0.000010 0.000010 0.000010 0.000010 0.000010 0.000010 0.000010 0.000010 0.000010 0.000010 0.000010 0.000010 0.000010 0.000010 0.000010 0.000010 0.000010 0.000010 0.000010 0.000010
0.000010 0.000010 0.000010 0.000010 0.000010 0.000010 0.000010 0.000010 0.000010 0.000010 0.000010 0.000010 0.000010 0.000010 0.000010 0.000010 0.000010 0.999490 0.000010 0.000010 0.000010 0.000010 0.000010 0.000010 0.000010 0.000010 0.000010 0.000010 0.000010 0.000010 0.000010 0.000010 0.000010 0.000010 0.000010 0.000010 0.000010 0.000010 0.000010 0.000010 0.000010 0.000010 0.000010 0.000010 0.000010 0.000010 0.000010 0.000010 0.000010 0.000010 0.000010 0.000010
0.000010 0.000010 0.000010 0.000010 0.000010 0.000010 0.000010 0.000010 0.000010 0.000010 0.000010 0.000010 0.000010 0.000010 0.000010 0.000010 0.000010 0.000010 0.000010 0.000010 0.000010 0.000010 0.000010 0.000010 0.000010 0.000010 0.000010 0.000010 0.000010 0.000010 0.000010 0.000010 0.000010 0.000010 0.000010 0.999490 0.000010 0.000010 0.000010 0.000010 0.000010 0.000010 0.000010 0.000010 0.000010 0.000010 0.000010 0.000010 0.000010 0.000010 0.000010 0.000010
0.000010 0.000010 0.000010 0.000010 0.000010 0.000010 0.000010 0.000010 0.000010 0.000010 0.000010 0.000010 0.000010 0.000010 0.000010 0.000010 0.000010 0.000010 0.000010 0.000010 0.000010 0.000010 0.000010 0.000010 0.000010 0.000010 0.000010 0.000010 0.000010 0.000010 0.000010 0.000010 0.000010 0.000010 0.000010 0.999490 0.000010 0.000010 0.000010 0.000010 0.000010 0.000010 0.000010 0.000010 0.000010 0.000010 0.000010 0.000010 0.000010 0.000010 0.000010 0.000010
0.000010 0.000010 0.000010 0.000010 0.000010 0.000010 0.000010 0.000010 0.000010 0.000010 0.000010 0.000010 0.000010 0.000010 0.000010 0.000010 0.000010 0.000010 0.000010 0.000010 0.000010 0.000010 0.000010 0.000010 0.000010 0.000010 0.000010 0.000010 0.000010 0.000010 0.000010 0.000010 0.000010 0.000010 0.000010 0.999490 0.000010 0.000010 0.000010 0.000010 0.000010 0.000010 0.000010 0.000010 0.000010 0.000010 0.000010 0.000010 0.000010 0.000010 0.000010 0.000010
0.000010 0.000010 0.000010 0.000010 0.000010 0.000010 0.000010 0.000010 0.000010 0.000010 0.000010 0.000010 0.000010 0.000010 0.000010 0.000010 0.000010 0.000010 0.000010 0.000010 0.000010 0.000010 0.000010 0.000010 0.000010 0.000010 0.000010 0.000010 0.000010 0.000010 0.000010 0.000010 0.000010 0.000010 0.000010 0.999490 0.000010 0.000010 0.000010 0.000010 0.000010 0.000010 0.000010 0.000010 0.000010 0.000010 0.000010 0.000010 0.000010 0.000010 0.000010 0.000010
0.000010 0.000010 0.000010 0.000010 0.000010 0.000010 0.000010 0.000010 0.000010 0.000010 0.000010 0.000010 0.000010 0.000010 0.000010 0.000010 0.000010 0.000010 0.000010 0.000010 0.000010 0.000010 0.000010 0.000010 0.000010 0.000010 0.000010 0.000010 0.000010 0.000010 0.000010 0.000010 0.000010 0.000010 0.000010 0.999490 0.000010 0.000010 0.000010 0.000010 0.000010 0.000010 0.000010 0.000010 0.000010 0.000010 0.000010 0.000010 0.000010 0.000010 0.000010 0.000010
0.000010 0.000010 0.000010 0.000010 0.000010 0.000010 0.000010 0.000010 0.000010 0.000010 0.000010 0.000010 0.000010 0.000010 0.000010 0.000010 0.000010 0.000010 0.000010 0.000010 0.000010 0.000010 0.000010 0.000010 0.000010 0.000010 0.000010 0.000010 0.000010 0.000010 0.000010 0.000010 0.000010 0.000010 0.000010 0.999490 0.000010 0.000010 0.000010 0.000010 0.000010 0.000010 0.000010 0.000010 0.000010 0.000010 0.000010 0.000010 0.000010 0.000010 0.000010 0.000010
0.000010 0.000010 0.000010 0.000010 0.000010 0.000010 0.000010 0.000010 0.000010 0.000010 0.000010 0.000010 0.000010 0.000010 0.000010 0.000010 0.000010 0.000010 0.000010 0.000010 0.000010 0.000010 0.000010 0.000010 0.000010 0.000010 0.000010 0.000010 0.000010 0.000010 0.000010 0.000010 0.000010 0.000010 0.000010 0.999490 0.000010 0.000010 0.000010 0.000010 0.000010 0.000010 0.000010 0.000010 0.000010 0.000010 0.000010 0.000010 0.000010 0.000010 0.000010 0.000010
0.000010 0.000010 0.000010 0.000010 0.000010 0.000010 0.000010 0.000010 0.000010 0.000010 0.000010 0.000010 0.000010 0.000010 0.000010 0.000010 0.000010 0.000010 0.000010 0.000010 0.000010 0.000010 0.000010 0.000010 0.000010 0.000010 0.000010 0.000010 0.000010 0.000010 0.000010 0.000010 0.000010 0.000010 0.000010 0.999490 0.000010 0.000010 0.000010 0.000010 0.000010 0.000010 0.000010 0.000010 0.000010 0.000010 0.000010 0.000010 0.000010 0.000010 0.000010 0.000010
0.000010 0.000010 0.000010 0.000010 0.000010 0.000010 0.000010 0.000010 0.000010 0.000010 0.000010 0.000010 0.000010 0.000010 0.000010 0.000010 0.000010 0.000010 0.000010 0.000010 0.000010 0.000010 0.000010 0.000010 0.000010 0.000010 0.000010 0.000010 0.000010 0.000010 0.000010 0.000010 0.022682 0.000010 0.000010 0.975654 0.000010 0.000010 0.000010 0.000010 0.000010 0.000010 0.000010 0.000010 0.000010 0.001174 0.000010 0.000010 0.000010 0.000010 0.000010 0.000010
0.000010 0.000010 0.000010 0.000010 0.000010 0.000010 0.000010 0.000010 0.000010 0.000010 0.000010 0.000010 0.000010 0.000010 0.000010 0.000010 0.000010 0.000010 0.000010 0.000010 0.000010 0.000010 0.000010 0.000010 0.000010 0.000010 0.000010 0.000010 0.000010 0.000010 0.000010 0.000010 0.000010 0.000010 0.000010 0.999490 0.000010 0.000010 0.000010 0.000010 0.000010 0.000010 0.000010 0.000010 0.000010 0.000010 0.000010 0.000010 0.000010 0.000010 0.000010 0.000010
0.000010 0.000010 0.000010 0.000010 0.000010 0.000010 0.000010 0.000010 0.000010 0.000010 0.000010 0.000010 0.000010 0.000010 0.000010 0.000010 0.000010 0.000010 0.000010 0.000010 0.000010 0.000010 0.000010 0.000010 0.000010 0.000010 0.000010 0.000010 0.000010 0.000010 0.000010 0.000010 0.000010 0.000010 0.000010 0.999490 0.000010 0.000010 0.000010 0.000010 0.000010 0.000010 0.000010 0.000010 0.000010 0.000010 0.000010 0.000010 0.000010 0.000010 0.000010 0.000010
0.000010 0.000010 0.000010 0.000010 0.000010 0.000010 0.000010 0.000010 0.000010 0.000010 0.000010 0.000010 0.000010 0.000010 0.000010 0.000010 0.000010 0.000010 0.000010 0.000010 0.000010 0.000010 0.000010 0.000010 0.000010 0.000010 0.000010 0.000010 0.000010 0.000010 0.000010 0.000010 0.000010 0.000010 0.000010 0.999490 0.000010 0.000010 0.000010 0.000010 0.000010 0.000010 0.000010 0.000010 0.000010 0.000010 0.000010 0.000010 0.000010 0.000010 0.000010 0.000010
0.000010 0.000010 0.000010 0.000010 0.000010 0.000010 0.000010 0.000010 0.000010 0.000010 0.000010 0.000010 0.000010 0.000010 0.000010 0.000010 0.000010 0.000010 0.000010 0.000010 0.000010 0.000010 0.000010 0.000010 0.000010 0.000010 0.000010 0.000010 0.000010 0.000010 0.000010 0.000010 0.000010 0.000010 0.000010 0.999490 0.000010 0.000010 0.000010 0.000010 0.000010 0.000010 0.000010 0.000010 0.000010 0.000010 0.000010 0.000010 0.000010 0.000010 0.000010 0.000010
0.000010 0.000010 0.000010 0.000010 0.000010 0.000010 0.000010 0.000010 0.000010 0.000010 0.000010 0.000010 0.000010 0.000010 0.000010 0.000010 0.000010 0.000010 0.000010 0.000010 0.000010 0.000010 0.000010 0.000010 0.000010 0.000010 0.000010 0.000010 0.000010 0.000010 0.000010 0.000010 0.000010 0.000010 0.000010 0.999490 0.000010 0.000010 0.000010 0.000010 0.000010 0.000010 0.000010 0.000010 0.000010 0.000010 0.000010 0.000010 0.000010 0.000010 0.000010 0.000010
0.000010 0.000010 0.000010 0.000010 0.000010 0.000010 0.000010 0.000010 0.000010 0.000010 0.000010 0.000010 0.000010 0.000010 0.000010 0.000010 0.000010 0.000010 0.000010 0.000010 0.000010 0.000010 0.000010 0.000010 0.000010 0.000010 0.000010 0.000010 0.000010 0.000010 0.000010 0.000010 0.000010 0.000010 0.000010 0.999490 0.000010 0.000010 0.000010 0.000010 0.000010 0.000010 0.000010 0.000010 0.000010 0.000010 0.000010 0.000010 0.000010 0.000010 0.000010 0.000010
0.000010 0.000010 0.000010 0.000010 0.000010 0.000010 0.000010 0.000010 0.000010 0.000010 0.000010 0.000010 0.000010 0.000010 0.000010 0.000010 0.000010 0.000010 0.000010 0.000010 0.000010 0.000010 0.000010 0.000010 0.000010 0.000010 0.000010 0.000010 0.000010 0.000010 0.000010 0.000010 0.000010 0.000010 0.000010 0.999490 0.000010 0.000010 0.000010 0.000010 0.000010 0.000010 0.000010 0.000010 0.000010 0.000010 0.000010 0.000010 0.000010 0.000010 0.000010 0.000010
0.000010 0.000010 0.000010 0.000010 0.000010 0.000010 0.000010 0.000010 0.000010 0.000010 0.000010 0.000010 0.000010 0.000010 0.000010 0.000010 0.000010 0.000010 0.000010 0.000010 0.000010 0.000010 0.000010 0.000010 0.000010 0.000010 0.000010 0.000010 0.000010 0.000010 0.000010 0.000010 0.000010 0.000010 0.000010 0.999490 0.000010 0.000010 0.000010 0.000010 0.000010 0.000010 0.000010 0.000010 0.000010 0.000010 0.000010 0.000010 0.000010 0.000010 0.000010 0.000010
0.000010 0.000010 0.000010 0.000010 0.000010 0.000010 0.000010 0.000010 0.000010 0.000010 0.000010 0.000010 0.000010 0.000010 0.000010 0.000010 0.000010 0.000010 0.000010 0.000010 0.000010 0.000010 0.000010 0.000010 0.000010 0.000010 0.000010 0.000010 0.000010 0.000010 0.000010 0.000010 0.000010 0.000010 0.000010 0.999490 0.000010 0.000010 0.000010 0.000010 0.000010 0.000010 0.000010 0.000010 0.000010 0.000010 0.000010 0.000010 0.000010 0.000010 0.000010 0.000010
0.000010 0.000010 0.000010 0.000010 0.000010 0.000010 0.000010 0.000010 0.000010 0.000010 0.000010 0.000010 0.000010 0.000010 0.000010 0.000010 0.000010 0.000010 0.000010 0.000010 0.000010 0.000010 0.000010 0.000010 0.000010 0.000010 0.000010 0.000010 0.000010 0.000010 0.000010 0.000010 0.000010 0.000010 0.000010 0.999490 0.000010 0.000010 0.000010 0.000010 0.000010 0.000010 0.000010 0.000010 0.000010 0.000010 0.000010 0.000010 0.000010 0.000010 0.000010 0.000010
0.000010 0.000010 0.000010 0.000010 0.000010 0.000010 0.000010 0.000010 0.000010 0.000010 0.000010 0.000010 0.000010 0.000010 0.000010 0.000010 0.000010 0.000010 0.000010 0.000010 0.000010 0.000010 0.000010 0.000010 0.000010 0.000010 0.000010 0.000010 0.000010 0.000010 0.000010 0.000010 0.000010 0.000010 0.000010 0.999490 0.000010 0.000010 0.000010 0.000010 0.000010 0.000010 0.000010 0.000010 0.000010 0.000010 0.000010 0.000010 0.000010 0.000010 0.000010 0.000010
0.000010 0.000010 0.000010 0.000010 0.000010 0.000010 0.000010 0.000010 0.000010 0.000010 0.999490 0.000010 0.000010 0.000010 0.000010 0.000010 0.000010 0.000010 0.000010 0.000010 0.000010 0.000010 0.000010 0.000010 0.000010 0.000010 0.000010 0.000010 0.000010 0.000010 0.000010 0.000010 0.000010 0.000010 0.000010 0.000010 0.000010 0.000010 0.000010 0.000010 0.000010 0.000010 0.000010 0.000010 0.000010 0.000010 0.000010 0.000010 0.000010 0.000010 0.000010 0.000010
0.000010 0.000010 0.000010 0.000010 0.000010 0.000010 0.000010 0.000010 0.000010 0.000010 0.999490 0.000010 0.000010 0.000010 0.000010 0.000010 0.000010 0.000010 0.000010 0.000010 0.000010 0.000010 0.000010 0.000010 0.000010 0.000010 0.000010 0.000010 0.000010 0.000010 0.000010 0.000010 0.000010 0.000010 0.000010 0.000010 0.000010 0.000010 0.000010 0.000010 0.000010 0.000010 0.000010 0.000010 0.000010 0.000010 0.000010 0.000010 0.000010 0.000010 0.000010 0.000010
0.000010 0.000010 0.000010 0.000010 0.000010 0.000010 0.000010 0.000010 0.000010 0.000010 0.999490 0.000010 0.000010 0.000010 0.000010 0.000010 0.000010 0.000010 0.000010 0.000010 0.000010 0.000010 0.000010 0.000010 0.000010 0.000010 0.000010 0.000010 0.000010 0.000010 0.000010 0.000010 0.000010 0.000010 0.000010 0.000010 0.000010 0.000010 0.000010 0.000010 0.000010 0.000010 0.000010 0.000010 0.000010 0.000010 0.000010 0.000010 0.000010 0.000010 0.000010 0.000010
0.000010 0.000010 0.000010 0.000010 0.000010 0.000010 0.000010 0.000010 0.000010 0.000010 0.999490 0.000010 0.000010 0.000010 0.000010 0.000010 0.000010 0.000010 0.000010 0.000010 0.000010 0.000010 0.000010 0.000010 0.000010 0.000010 0.000010 0.000010 0.000010 0.000010 0.000010 0.000010 0.000010 0.000010 0.000010 0.000010 0.000010 0.000010 0.000010 0.000010 0.000010 0.000010 0.000010 0.000010 0.000010 0.000010 0.000010 0.000010 0.000010 0.000010 0.000010 0.000010
0.000010 0.000010 0.000010 0.000010 0.000010 0.000010 0.000010 0.000010 0.000010 0.000010 0.999490 0.000010 0.000010 0.000010 0.000010 0.000010 0.000010 0.000010 0.000010 0.000010 0.000010 0.000010 0.000010 0.000010 0.000010 0.000010 0.000010 0.000010 0.000010 0.000010 0.000010 0.000010 0.000010 0.000010 0.000010 0.000010 0.000010 0.000010 0.000010 0.000010 0.000010 0.000010 0.000010 0.000010 0.000010 0.000010 0.000010 0.000010 0.000010 0.000010 0.000010 0.000010
0.000010 0.000010 0.000010 0.000010 0.000010 0.000010 0.000010 0.000010 0.000010 0.000010 0.999490 0.000010 0.000010 0.000010 0.000010 0.000010 0.000010 0.000010 0.000010 0.000010 0.000010 0.000010 0.000010 0.000010 0.000010 0.000010 0.000010 0.000010 0.000010 0.000010 0.000010 0.000010 0.000010 0.000010 0.000010 0.000010 0.000010 0.000010 0.000010 0.000010 0.000010 0.000010 0.000010 0.000010 0.000010 0.000010 0.000010 0.000010 0.000010 0.000010 0.000010 0.000010
0.000010 0.000010 0.000010 0.000010 0.000010 0.000010 0.000010 0.000010 0.000010 0.000010 0.914884 0.000010 0.000010 0.000010 0.000010 0.000010 0.000010 0.000010 0.077647 0.000010 0.000010 0.000010 0.000010 0.000010 0.000010 0.000010 0.000010 0.000010 0.000010 0.000010 0.000010 0.000010 0.000010 0.000010 0.000010 0.006980 0.000010 0.000010 0.000010 0.000010 0.000010 0.000010 0.000010 0.000010 0.000010 0.000010 0.000010 0.000010 0.000010 0.000010 0.000010 0.000010
0.000010 0.000010 0.000010 0.000010 0.000010 0.000010 0.000010 0.000010 0.000010 0.000010 0.999490 0.000010 0.000010 0.000010 0.000010 0.000010 0.000010 0.000010 0.000010 0.000010 0.000010 0.000010 0.000010 0.000010 0.000010 0.000010 0.000010 0.000010 0.000010 0.000010 0.000010 0.000010 0.000010 0.000010 0.000010 0.000010 0.000010 0.000010 0.000010 0.000010 0.000010 0.000010 0.000010 0.000010 0.000010 0.000010 0.000010 0.000010 0.000010 0.000010 0.000010 0.000010
0.000010 0.000010 0.000010 0.000010 0.000010 0.000010 0.000010 0.000010 0.000010 0.000010 0.999490 0.000010 0.000010 0.000010 0.000010 0.000010 0.000010 0.000010 0.000010 0.000010 0.000010 0.000010 0.000010 0.000010 0.000010 0.000010 0.000010 0.000010 0.000010 0.000010 0.000010 0.000010 0.000010 0.000010 0.000010 0.000010 0.000010 0.000010 0.000010 0.000010 0.000010 0.000010 0.000010 0.000010 0.000010 0.000010 0.000010 0.000010 0.000010 0.000010 0.000010 0.000010
0.000010 0.000010 0.000010 0.000010 0.000010 0.000010 0.000010 0.000010 0.000010 0.000010 0.999490 0.000010 0.000010 0.000010 0.000010 0.000010 0.000010 0.000010 0.000010 0.000010 0.000010 0.000010 0.000010 0.000010 0.000010 0.000010 0.000010 0.000010 0.000010 0.000010 0.000010 0.000010 0.000010 0.000010 0.000010 0.000010 0.000010 0.000010 0.000010 0.000010 0.000010 0.000010 0.000010 0.000010 0.000010 0.000010 0.000010 0.000010 0.000010 0.000010 0.000010 0.000010
0.000842 0.000010 0.002694 0.000010 0.000010 0.000010 0.000010 0.000010 0.000010 0.000010 0.088126 0.037649 0.000010 0.000010 0.000010 0.000010 0.000010 0.177276 0.530050 0.000010 0.000010 0.000010 0.005308 0.000010 0.000010 0.000010 0.000010 0.000010 0.000010 0.006313 0.000010 0.000010 0.045700 0.000010 0.000010 0.050407 0.000010 0.000010 0.000010 0.025777 0.000010 0.000010 0.000010 0.000010 0.000010 0.029458 0.000010 0.000010 0.000010 0.000010 0.000010 0.000010
0.000010 0.000010 0.000010 0.000010 0.000010 0.000010 0.000010 0.000010 0.000010 0.000010 0.057258 0.034108 0.000010 0.000010 0.000010 0.000010 0.000010 0.085961 0.757633 0.000010 0.000010 0.000010 0.000010 0.000010 0.000010 0.000010 0.000010 0.000010 0.000010 0.000010 0.000010 0.000010 0.046823 0.000010 0.000010 0.000010 0.000010 0.000010 0.000010 0.000719 0.000010 0.000010 0.000010 0.000010 0.000010 0.017048 0.000010 0.000010 0.000010 0.000010 0.000010 0.000010
0.011094 0.000010 0.000010 0.000010 0.000010 0.000010 0.000010 0.000010 0.000010 0.000010 0.047299 0.024447 0.000010 0.000010 0.000010 0.000010 0.000010 0.105672 0.754393 0.000010 0.000010 0.000010 0.000010 0.000010 0.000010 0.000010 0.000206 0.000010 0.000010 0.000010 0.000010 0.000010 0.015053 0.000010 0.000010 0.041396 0.000010 0.000010 0.000010 0.000010 0.000010 0.000010 0.000010 0.000010 0.000010 0.000010 0.000010 0.000010 0.000010 0.000010 0.000010 0.000010
0.013901 0.000010 0.000010 0.000010 0.000010 0.000010 0.000010 0.000010 0.000010 0.001006 0.037633 0.000010 0.000010 0.000010 0.000010 0.000010 0.000010 0.113354 0.776907 0.000010 0.000010 0.000010 0.011650 0.000010 0.000010 0.000010 0.000010 0.000010 0.000010 0.000010 0.000010 0.000010 0.035815 0.000010 0.000010 0.000010 0.000010 0.000010 0.000010 0.009295 0.000010 0.000010 0.000010 0.000010 0.000010 0.000010 0.000010 0.000010 0.000010 0.000010 0.000010 0.000010
0.000010 0.000010 0.000010 0.000010 0.000010 0.000010 0.000010 0.000010 0.000010 0.000010 0.081205 0.062327 0.000010 0.000010 0.000010 0.000010 0.000010 0.077051 0.603626 0.000010 0.000010 0.000010 0.005384 0.000010 0.000010 0.000010 0.000010 0.000010 0.000010 0.003486 0.000010 0.000010 0.075846 0.000010 0.000010 0.058072 0.000010 0.000010 0.000010 0.031395 0.000010 0.000010 0.000010 0.000010 0.000010 0.001189 0.000010 0.000010 0.000010 0.000010 0.000010 0.000010
0.000010 0.000010 0.000010 0.000010 0.000010 0.000010 0.000010 0.000010 0.000010 0.000010 0.014221 0.024193 0.000010 0.000010 0.000010 0.000010 0.000010 0.117191 0.780197 0.000010 0.000010 0.000010 0.000010 0.000010 0.000010 0.000010 0.000010 0.000010 0.000010 0.000010 0.000010 0.000010 0.033324 0.000010 0.000010 0.000010 0.000010 0.000010 0.000010 0.019264 0.000010 0.000010 0.000010 0.000010 0.000010 0.011161 0.000010 0.000010 0.000010 0.000010 0.000010 0.000010
0.000010 0.000010 0.000010 0.000010 0.000010 0.000010 0.000010 0.000010 0.000010 0.000010 0.023314 0.019917 0.000010 0.000010 0.000010 0.000010 0.000010 0.124796 0.779220 0.000010 0.000010 0.000010 0.000010 0.000010 0.000010 0.000010 0.000010 0.000010 0.000010 0.000010 0.000010 0.000010 0.050579 0.000010 0.000010 0.000010 0.000010 0.000010 0.000010 0.000010 0.000010 0.000010 0.000010 0.000010 0.000010 0.001713 0.000010 0.000010 0.000010 0.000010 0.000010 0.000010
0.000010 0.000010 0.000010 0.000010 0.000010 0.000010 0.000010 0.000010 0.000010 0.000010 0.063345 0.019200 0.000010 0.000010 0.000010 0.000010 0.000010 0.092194 0.787449 0.000010 0.000010 0.000010 0.005639 0.000010 0.000010 0.000010 0.000010 0.000010 0.000010 0.002401 0.000010 0.000010 0.019851 0.000010 0.000010 0.000010 0.000010 0.000010 0.000010 0.000010 0.000010 0.000010 0.000010 0.000010 0.000010 0.009482 0.000010 0.000010 0.000010 0.000010 0.000010 0.000010
0.014849 0.000010 0.000010 0.000010 0.000010 0.000010 0.000010 0.000010 0.000010 0.000010 0.055225 0.038161 0.000010 0.000010 0.000010 0.000010 0.000010 0.071841 0.637920 0.000010 0.000010 0.000010 0.000010 0.000010 0.000010 0.000010 0.000010 0.000010 0.000010 0.000010 0.000010 0.000010 0.098625 0.000010 0.000010 0.033815 0.000010 0.000010 0.000010 0.020033 0.000010 0.000010 0.000010 0.000010 0.000010 0.029101 0.000010 0.000010 0.000010 0.000010 0.000010 0.000010
0.006623 0.000010 0.000010 0.000010 0.000010 0.000010 0.000010 0.000010 0.000010 0.010870 0.046140 0.052082 0.000010 0.000010 0.000010 0.000010 0.000010 0.089147 0.594902 0.000010 0.000010 0.000010 0.005102 0.007961 0.000010 0.000010 0.000010 0.000010 0.000010 0.001013 0.000010 0.000010 0.083422 0.000010 0.000010 0.073639 0.000010 0.000010 0.000010 0.022956 0.000010 0.000010 0.000010 0.000010 0.000010 0.002817 0.000010 0.002946 0.000010 0.000011 0.000010 0.000010
0.000010 0.000010 0.002982 0.000010 0.000010 0.000010 0.000010 0.000010 0.000010 0.000010 0.049236 0.064682 0.000010 0.000010 0.000010 0.000010 0.000010 0.092864 0.600312 0.000010 0.000010 0.000010 0.017642 0.000010 0.000010 0.000010 0.000010 0.000010 0.000010 0.008068 0.000010 0.000010 0.086373 0.000010 0.000010 0.041119 0.000010 0.000010 0.000010 0.026310 0.000010 0.000010 0.000010 0.000010 0.000010 0.010003 0.000010 0.000010 0.000010 0.000010 0.000010 0.000010
0.000010 0.000010 0.000010 0.000010 0.000010 0.000010 0.000010 0.000010 0.000010 0.000010 0.071425 0.047392 0.000010 0.000010 0.000010 0.000010 0.000010 0.101963 0.717736 0.000010 0.000010 0.000010 0.007106 0.000010 0.000010 0.000010 0.000010 0.000010 0.000010 0.000010 0.000010 0.000010 0.046614 0.000010 0.000010 0.000010 0.000010 0.000010 0.000010 0.000010 0.000010 0.000010 0.000010 0.000010 0.000010 0.007314 0.000010 0.000010 0.000010 0.000010 0.000010 0.000010
0.000010 0.000010 0.000010 0.000010 0.000010 0.000010 0.000010 0.000010 0.000010 0.000010 0.076548 0.068230 0.000010 0.000010 0.000010 0.000010 0.000010 0.095034 0.709225 0.000010 0.000010 0.000010 0.008352 0.000010 0.000010 0.000010 0.000010 0.000010 0.000010 0.001951 0.000010 0.000010 0.008362 0.000010 0.000010 0.000067 0.000010 0.000010 0.000010 0.031801 0.000010 0.000010 0.000010 0.000010 0.000010 0.000010 0.000010 0.000010 0.000010 0.000010 0.000010 0.000010
0.022525 0.000010 0.000010 0.000010 0.000010 0.000010 0.000010 0.000010 0.000010 0.000010 0.056163 0.003592 0.000010 0.000010 0.000010 0.000010 0.000010 0.117968 0.570204 0.000439 0.000010 0.000010 0.031164 0.008659 0.000010 0.000010 0.000010 0.000010 0.000010 0.000692 0.000010 0.000010 0.054710 0.000010 0.000010 0.084604 0.000010 0.000010 0.000010 0.022465 0.000010 0.000010 0.000255 0.000010 0.000010 0.026180 0.000010 0.000010 0.000010 0.000010 0.000010 0.000010
0.002331 0.000010 0.000010 0.000010 0.000010 0.000010 0.000010 0.000010 0.000010 0.000010 0.042202 0.022768 0.000010 0.000010 0.000010 0.000010 0.000010 0.110154 0.597917 0.000010 0.000010 0.000010 0.025396 0.000010 0.000010 0.000010 0.000010 0.001850 0.000010 0.000010 0.000010 0.000010 0.088467 0.000010 0.000010 0.068970 0.000010 0.000010 0.000010 0.038640 0.000010 0.000010 0.000010 0.000010 0.000010 0.000010 0.000895 0.000010 0.000010 0.000010 0.000010 0.000010
0.000010 0.000010 0.000010 0.000010 0.000010 0.000010 0.000010 0.003900 0.000010 0.000010 0.045154 0.060666 0.000010 0.000010 0.000010 0.000010 0.000010 0.105366 0.590831 0.000010 0.000010 0.000010 0.022517 0.002511 0.000010 0.000010 0.000010 0.000010 0.000010 0.018938 0.000010 0.000010 0.032056 0.000010 0.000010 0.000010 0.000010 0.000010 0.000010 0.073353 0.000408 0.000010 0.000010 0.000010 0.000010 0.011630 0.032281 0.000010 0.000010 0.000010 0.000010 0.000010
0.000010 0.000010 0.000010 0.000010 0.000010 0.000010 0.000010 0.000010 0.000010 0.000010 0.040240 0.043256 0.000010 0.000010 0.000010 0.000010 0.000010 0.102139 0.671867 0.000010 0.000010 0.000010 0.000010 0.000010 0.000010 0.000010 0.000010 0.001179 0.000010 0.000010 0.000010 0.000010 0.020510 0.000010 0.000010 0.053996 0.000010 0.000010 0.000010 0.058748 0.000010 0.000010 0.000010 0.000010 0.000010 0.007636 0.000010 0.000010 0.000010 0.000010 0.000010 0.000010
0.000010 0.000010 0.000010 0.000010 0.000010 0.000010 0.000010 0.000010 0.000010 0.000010 0.055080 0.033869 0.000010 0.000010 0.000010 0.000010 0.000010 0.101226 0.670200 0.000010 0.000010 0.000010 0.000010 0.000010 0.000010 0.000010 0.000010 0.000010 0.000010 0.000010 0.000010 0.000010 0.017061 0.000010 0.000010 0.066150 0.000010 0.000010 0.000010 0.055964 0.000010 0.000010 0.000010 0.000010 0.000010 0.000010 0.000010 0.000010 0.000010 0.000010 0.000010 0.000010
0.000010 0.000010 0.000010 0.000010 0.000010 0.000010 0.000010 0.000010 0.000010 0.001874 0.047752 0.097912 0.000010 0.000010 0.000010 0.000010 0.000010 0.095196 0.652470 0.000010 0.000010 0.000010 0.000010 0.000010 0.000010 0.003371 0.000010 0.000010 0.000010 0.000010 0.000010 0.000010 0.055567 0.000010 0.000010 0.000010 0.000010 0.000010 0.000010 0.032310 0.000010 0.000010 0.000010 0.000010 0.000010 0.013118 0.000010 0.000010 0.000010 0.000010 0.000010 0.000010
0.000010 0.000010 0.000010 0.000010 0.000010 0.000010 0.000010 0.000010 0.000010 0.000478 0.043929 0.046396 0.000010 0.000010 0.000010 0.000010 0.000010 0.094696 0.718466 0.000010 0.000010 0.000010 0.000010 0.000010 0.000010 0.000010 0.000010 0.000010 0.000010 0.000010 0.000010 0.000010 0.055097 0.000010 0.000010 0.023305 0.000010 0.000010 0.000010 0.000333 0.000010 0.000010 0.000010 0.000010 0.000010 0.016870 0.000010 0.000010 0.000010 0.000010 0.000010 0.000010
0.000010 0.000010 0.000010 0.000010 0.000010 0.000010 0.000010 0.000010 0.000010 0.000010 0.039202 0.035710 0.000010 0.000010 0.000010 0.000010 0.000010 0.110105 0.614148 0.000010 0.000010 0.000010 0.000010 0.000010 0.000010 0.000010 0.000010 0.000010 0.000010 0.000010 0.000010 0.000010 0.048470 0.000010 0.000010 0.081513 0.000010 0.000010 0.000010 0.070402 0.000010 0.000010 0.000010 0.000010 0.000010 0.000010 0.000010 0.000010 0.000010 0.000010 0.000010 0.000010
0.000010 0.000010 0.000010 0.000010 0.000010 0.000010 0.000010 0.000010 0.000010 0.013762 0.056728 0.056265 0.000010 0.000010 0.000010 0.000010 0.000010 0.092433 0.589198 0.000010 0.000010 0.000010 0.005598 0.000010 0.000010 0.000010 0.000010 0.000010 0.000010 0.000010 0.000010 0.000010 0.065040 0.000010 0.000010 0.087426 0.000010 0.000010 0.000010 0.011278 0.000010 0.000010 0.000010 0.000010 0.000010 0.017284 0.004577 0.000010 0.000010 0.000010 0.000010 0.000010
0.000346 0.000010 0.000010 0.000010 0.000010 0.000010 0.000010 0.000010 0.000010 0.000158 0.071163 0.055983 0.000010 0.000010 0.000010 0.000010 0.000010 0.133599 0.557893 0.000010 0.000010 0.000010 0.000010 0.000010 0.000010 0.000010 0.000010 0.000010 0.000010 0.002759 0.000010 0.000010 0.072597 0.000010 0.000010 0.054390 0.000010 0.000010 0.000010 0.025526 0.000010 0.000010 0.000010 0.000010 0.000010 0.019666 0.000630 0.000540 0.000010 0.000763 0.003617 0.000010
0.000010 0.000010 0.000010 0.000010 0.000010 0.000010 0.000010 0.000010 0.000010 0.000010 0.013350 0.000010 0.000010 0.000010 0.000010 0.000010 0.000010 0.000010 0.904223 0.000010 0.000010 0.000010 0.000010 0.000010 0.000010 0.000010 0.000010 0.000010 0.000010 0.000010 0.000010 0.000010 0.000010 0.000010 0.000010 0.081937 0.000010 0.000010 0.000010 0.000010 0.000010 0.000010 0.000010 0.000010 0.000010 0.000010 0.000010 0.000010 0.000010 0.000010 0.000010 0.000010
0.000010 0.000010 0.000010 0.000010 0.000010 0.000010 0.000010 0.000010 0.000010 0.000010 0.013656 0.023795 0.000010 0.000010 0.000010 0.000010 0.000010 0.044480 0.814383 0.000010 0.000010 0.000010 0.000010 0.000010 0.000010 0.000010 0.000010 0.000010 0.000010 0.000010 0.000010 0.000010 0.000010 0.000010 0.000010 0.103216 0.000010 0.000010 0.000010 0.000010 0.000010 0.000010 0.000010 0.000010 0.000010 0.000010 0.000010 0.000010 0.000010 0.000010 0.000010 0.000010
0.000010 0.000010 0.000010 0.000010 0.000010 0.000010 0.000010 0.000010 0.000010 0.000010 0.016963 0.000010 0.000010 0.000010 0.000010 0.000010 0.000010 0.039034 0.791080 0.000010 0.000010 0.000010 0.000010 0.000010 0.000010 0.000010 0.000010 0.000010 0.000010 0.000010 0.000010 0.000010 0.018743 0.000010 0.000010 0.121698 0.000010 0.000010 0.000010 0.000010 0.000010 0.000010 0.000010 0.000010 0.000010 0.012021 0.000010 0.000010 0.000010 0.000010 0.000010 0.000010
0.000010 0.000010 0.000010 0.000010 0.000010 0.000010 0.000010 0.000010 0.000010 0.000010 0.020618 0.000010 0.000010 0.000010 0.000010 0.000010 0.000010 0.033820 0.782714 0.000010 0.000010 0.000010 0.001213 0.000010 0.000010 0.000010 0.000819 0.000010 0.000010 0.000010 0.000010 0.000010 0.019418 0.000010 0.000010 0.133954 0.000010 0.000010 0.000010 0.000010 0.000010 0.000010 0.000010 0.000010 0.000010 0.007004 0.000010 0.000010 0.000010 0.000010 0.000010 0.000010
0.000010 0.000010 0.000010 0.000010 0.000010 0.000010 0.000010 0.000139 0.000010 0.000010 0.023704 0.003567 0.000010 0.000010 0.000010 0.008783 0.000010 0.002055 0.741106 0.000010 0.000010 0.000010 0.000010 0.000010 0.000010 0.000010 0.000010 0.000010 0.000010 0.000010 0.000010 0.000010 0.026550 0.000010 0.000010 0.091753 0.000010 0.000010 0.000010 0.000010 0.003053 0.000010 0.000010 0.000010 0.082145 0.011834 0.000010 0.004910 0.000010 0.000010 0.000010 0.000010
0.000010 0.000010 0.000010 0.000010 0.000010 0.000010 0.000010 0.000010 0.000010 0.000010 0.041469 0.000010 0.000010 0.000010 0.000010 0.000010 0.000010 0.000010 0.869732 0.000010 0.000010 0.000010 0.000010 0.000010 0.000010 0.000010 0.000010 0.000010 0.000010 0.000010 0.000010 0.000010 0.000010 0.000010 0.000010 0.078874 0.000010 0.000010 0.000010 0.000010 0.000010 0.000010 0.000010 0.000010 0.000010 0.009445 0.000010 0.000010 0.000010 0.000010 0.000010 0.000010
0.007641 0.000845 0.002162 0.000010 0.000010 0.000010 0.003160 0.000010 0.018880 0.000762 0.076425 0.016464 0.000010 0.000010 0.000010 0.000010 0.000010 0.100315 0.521012 0.004671 0.000010 0.001415 0.000010 0.000010 0.000010 0.000010 0.000010 0.000010 0.000010 0.002844 0.000010 0.000010 0.041192 0.000010 0.000010 0.109259 0.000010 0.000398 0.000010 0.003947 0.000010 0.000010 0.000010 0.002031 0.048391 0.026138 0.000010 0.000010 0.007392 0.003519 0.000846 0.000010
0.000010 0.000010 0.000010 0.000010 0.000010 0.000010 0.000010 0.000010 0.000010 0.000010 0.074953 0.040327 0.000010 0.000010 0.000010 0.000010 0.000010 0.082022 0.588451 0.000010 0.000010 0.000010 0.020794 0.000010 0.000010 0.000010 0.000010 0.000010 0.000010 0.000010 0.000010 0.000010 0.035895 0.000010 0.000010 0.137688 0.000010 0.000010 0.000010 0.000029 0.000010 0.000010 0.000010 0.000010 0.000010 0.017106 0.000010 0.002314 0.000010 0.000010 0.000010 0.000010
0.000010 0.000010 0.000010 0.000010 0.000010 0.000010 0.000010 0.000010 0.000010 0.000010 0.032156 0.028022 0.000010 0.000010 0.000010 0.000010 0.000010 0.070723 0.701966 0.000010 0.000010 0.000010 0.000010 0.000010 0.000010 0.000010 0.000010 0.000010 0.000010 0.000010 0.000010 0.000010 0.009785 0.000010 0.000010 0.134344 0.000010 0.000010 0.000010 0.000010 0.000010 0.000010 0.000010 0.000010 0.000010 0.022553 0.000010 0.000010 0.000010 0.000010 0.000010 0.000010
0.017869 0.000010 0.000010 0.000010 0.000010 0.000010 0.000010 0.000010 0.000010 0.015930 0.047003 0.029016 0.000010 0.000010 0.000010 0.000010 0.000010 0.044216 0.558149 0.000010 0.000010 0.000010 0.004911 0.000010 0.000010 0.000010 0.000010 0.000010 0.000010 0.006366 0.000010 0.000010 0.078438 0.000010 0.000010 0.169861 0.000010 0.000010 0.000010 0.008780 0.000010 0.000010 0.000010 0.000010 0.000010 0.019061 0.000010 0.000010 0.000010 0.000010 0.000010 0.000010
0.000010 0.000010 0.000010 0.000010 0.000010 0.000010 0.000010 0.000010 0.000010 0.000010 0.043557 0.000010 0.000010 0.000010 0.000010 0.000010 0.000010 0.060051 0.745829 0.000010 0.000010 0.000010 0.000010 0.000010 0.000010 0.000010 0.000010 0.000010 0.000010 0.000010 0.000010 0.000010 0.006993 0.000010 0.000010 0.115497 0.000010 0.000010 0.000010 0.006171 0.000010 0.000010 0.000010 0.000010 0.000010 0.021452 0.000010 0.000010 0.000010 0.000010 0.000010 0.000010
0.000010 0.000010 0.000010 0.000010 0.000010 0.000010 0.000010 0.000010 0.000010 0.000010 0.084718 0.003349 0.000010 0.000010 0.000010 0.000010 0.000010 0.000010 0.753997 0.000010 0.000010 0.000010 0.001176 0.000010 0.000010 0.000010 0.000010 0.000010 0.000010 0.000010 0.000010 0.000010 0.005921 0.000010 0.000010 0.128752 0.000010 0.000010 0.000010 0.000010 0.000010 0.000010 0.000010 0.000010 0.000010 0.021637 0.000010 0.000010 0.000010 0.000010 0.000010 0.000010
0.014794 0.000010 0.000010 0.000010 0.000010 0.000010 0.000010 0.000010 0.000010 0.000010 0.035542 0.024252 0.000010 0.000010 0.000010 0.000010 0.000010 0.113258 0.628069 0.000010 0.000010 0.000010 0.009025 0.000010 0.000010 0.000010 0.000010 0.000010 0.000010 0.000010 0.000010 0.000010 0.045214 0.000010 0.000010 0.129407 0.000010 0.000010 0.000010 0.000010 0.000010 0.000010 0.000010 0.000010 0.000010 0.000010 0.000010 0.000010 0.000010 0.000010 0.000010 0.000010
0.000010 0.000010 0.000010 0.000010 0.000010 0.000010 0.000010 0.000010 0.000010 0.000010 0.052338 0.035343 0.000010 0.000010 0.000010 0.000010 0.000010 0.129397 0.624094 0.000010 0.000010 0.000010 0.000010 0.000010 0.000010 0.000010 0.000309 0.000010 0.000010 0.000010 0.000010 0.000010 0.042718 0.000010 0.000010 0.115351 0.000010 0.000010 0.000010 0.000010 0.000010 0.000010 0.000010 0.000010 0.000010 0.000010 0.000010 0.000010 0.000010 0.000010 0.000010 0.000010
0.000010 0.000010 0.000010 0.000010 0.000010 0.000010 0.000010 0.000010 0.000010 0.000010 0.048154 0.031087 0.000010 0.000010 0.000010 0.000010 0.000010 0.123109 0.608138 0.000010 0.000010 0.000010 0.022663 0.000010 0.000010 0.000010 0.000010 0.000010 0.000010 0.000010 0.000010 0.000010 0.024252 0.000010 0.000010 0.118759 0.000010 0.000010 0.000010 0.011534 0.000010 0.000010 0.000010 0.000010 0.000010 0.011876 0.000010 0.000010 0.000010 0.000010 0.000010 0.000010
0.000010 0.000010 0.000010 0.000010 0.000010 0.000010 0.000010 0.000010 0.000010 0.000010 0.055935 0.030207 0.000010 0.000010 0.000010 0.000010 0.000010 0.112318 0.632945 0.000010 0.000010 0.000010 0.005263 0.000010 0.000010 0.000010 0.002612 0.000010 0.000010 0.000010 0.000010 0.000010 0.007248 0.000010 0.000010 0.146019 0.000010 0.000010 0.000010 0.007024 0.000010 0.000010 0.000010 0.000010 0.000010 0.000010 0.000010 0.000010 0.000010 0.000010 0.000010 0.000010
0.000010 0.000010 0.000010 0.000010 0.000010 0.000010 0.000010 0.000010 0.000010 0.000010 0.047470 0.030989 0.000010 0.000010 0.000010 0.000010 0.000010 0.143511 0.565666 0.000010 0.000010 0.000010 0.000435 0.000010 0.000010 0.000010 0.000010 0.000010 0.000010 0.000010 0.000010 0.000010 0.069130 0.000010 0.000010 0.130071 0.000010 0.000010 0.000010 0.000010 0.000010 0.000010 0.000010 0.000010 0.000010 0.012288 0.000010 0.000010 0.000010 0.000010 0.000010 0.000010
0.000010 0.000010 0.000010 0.000010 0.000010 0.000010 0.000010 0.000010 0.000010 0.000010 0.017358 0.008824 0.000010 0.000010 0.000010 0.000010 0.000010 0.709376 0.148747 0.000010 0.000010 0.000010 0.003338 0.000010 0.000010 0.000010 0.000010 0.000010 0.000010 0.000010 0.000010 0.000010 0.000010 0.000010 0.000010 0.090251 0.000010 0.000010 0.000010 0.000010 0.000010 0.000010 0.000010 0.000010 0.000010 0.021656 0.000010 0.000010 0.000010 0.000010 0.000010 0.000010
0.000010 0.000010 0.000010 0.000010 0.000010 0.000010 0.000010 0.000010 0.000010 0.000010 0.013603 0.000010 0.000010 0.000010 0.000010 0.000010 0.000010 0.874111 0.107603 0.000010 0.000010 0.000010 0.000010 0.000010 0.000010 0.000010 0.000010 0.000010 0.000010 0.000010 0.000010 0.000010 0.000010 0.000010 0.000010 0.000010 0.000010 0.000010 0.000010 0.000010 0.000010 0.000010 0.000010 0.000010 0.000010 0.004203 0.000010 0.000010 0.000010 0.000010 0.000010 0.000010
0.000010 0.000010 0.000010 0.000010 0.000010 0.000010 0.000010 0.000010 0.000010 0.008437 0.053560 0.006525 0.003473 0.000010 0.000010 0.000010 0.000010 0.110246 0.553205 0.000010 0.000010 0.000010 0.008897 0.000010 0.000010 0.000010 0.003826 0.000010 0.000010 0.008026 0.000010 0.000010 0.078923 0.000010 0.000010 0.142499 0.000010 0.000010 0.000010 0.000010 0.000010 0.000010 0.000010 0.000010 0.000010 0.021983 0.000010 0.000010 0.000010 0.000010 0.000010 0.000010
0.000010 0.000010 0.004117 0.006226 0.000010 0.000010 0.000010 0.000010 0.000010 0.000010 0.033452 0.002917 0.000010 0.000010 0.000010 0.000010 0.000010 0.367979 0.430213 0.000010 0.000010 0.000010 0.000010 0.000010 0.000010 0.000010 0.000010 0.000010 0.000010 0.000010 0.002115 0.000010 0.000010 0.000010 0.000010 0.120754 0.000010 0.000010 0.006437 0.000010 0.000535 0.000010 0.000010 0.000010 0.000010 0.017729 0.007001 0.000134 0.000010 0.000010 0.000010 0.000010
0.000010 0.000010 0.000010 0.000010 0.000010 0.000010 0.000010 0.000010 0.000010 0.000010 0.025883 0.007667 0.000010 0.000010 0.000010 0.000010 0.000010 0.092982 0.394576 0.000010 0.000010 0.000010 0.008459 0.000010 0.000010 0.000010 0.000010 0.000010 0.000010 0.000010 0.000010 0.000010 0.001600 0.000010 0.000010 0.045695 0.000010 0.000010 0.000010 0.000010 0.000010 0.000010 0.000010 0.000010 0.000010 0.422697 0.000010 0.000010 0.000010 0.000010 0.000010 0.000010
0.000010 0.000010 0.000010 0.000010 0.000010 0.000010 0.000010 0.000010 0.000010 0.000010 0.088642 0.063145 0.000010 0.000010 0.000010 0.000010 0.000010 0.065450 0.000010 0.000010 0.000010 0.000010 0.000010 0.000010 0.000010 0.000010 0.000010 0.000010 0.000010 0.000010 0.000010 0.000010 0.000010 0.000010 0.000010 0.000010 0.000010 0.000010 0.000010 0.775004 0.000010 0.000010 0.000010 0.000010 0.000010 0.007289 0.000010 0.000010 0.000010 0.000010 0.000010 0.000010
0.000010 0.000010 0.000010 0.000010 0.000010 0.000010 0.000010 0.000010 0.000010 0.000010 0.000010 0.000010 0.000010 0.000010 0.000010 0.000010 0.000010 0.000010 0.000010 0.000010 0.000010 0.000010 0.000010 0.000010 0.000010 0.000010 0.000010 0.000010 0.000010 0.000010 0.000010 0.000010 0.000010 0.000010 0.000010 0.000010 0.000010 0.000010 0.000010 0.999490 0.000010 0.000010 0.000010 0.000010 0.000010 0.000010 0.000010 0.000010 0.000010 0.000010 0.000010 0.000010
0.000010 0.000010 0.000010 0.000010 0.000010 0.000010 0.000010 0.000010 0.000010 0.000010 0.037752 0.000010 0.000010 0.000010 0.000010 0.000010 0.000010 0.375975 0.221867 0.000010 0.000010 0.000010 0.002859 0.000010 0.000010 0.000010 0.000010 0.000010 0.000010 0.011469 0.000010 0.000010 0.000010 0.000010 0.000010 0.000010 0.000010 0.000010 0.000010 0.341430 0.000010 0.000010 0.000010 0.000010 0.000010 0.008198 0.000010 0.000010 0.000010 0.000010 0.000010 0.000010
0.000010 0.000010 0.000010 0.000010 0.000010 0.000010 0.000010 0.000010 0.000010 0.000010 0.000010 0.000010 0.000010 0.000010 0.000010 0.000010 0.000010 0.000010 0.000010 0.000010 0.000010 0.000010 0.000010 0.000010 0.000010 0.000010 0.000010 0.000010 0.000010 0.000010 0.000010 0.000010 0.000010 0.000010 0.000010 0.000010 0.000010 0.000010 0.000010 0.999490 0.000010 0.000010 0.000010 0.000010 0.000010 0.000010 0.000010 0.000010 0.000010 0.000010 0.000010 0.000010
0.000010 0.000010 0.000010 0.000010 0.000010 0.000010 0.000010 0.000010 0.000010 0.000010 0.077562 0.054301 0.000010 0.000010 0.000010 0.000010 0.000010 0.093390 0.517764 0.000010 0.000010 0.000010 0.013217 0.000010 0.000010 0.000010 0.000010 0.000010 0.000010 0.000010 0.000010 0.000010 0.043950 0.000010 0.000010 0.054556 0.000010 0.000010 0.002121 0.107192 0.000010 0.000010 0.000010 0.000010 0.000010 0.006195 0.029342 0.000010 0.000010 0.000010 0.000010 0.000010
0.000010 0.000010 0.000010 0.004630 0.000010 0.000010 0.000010 0.003963 0.000010 0.000010 0.033009 0.046476 0.000241 0.000010 0.000010 0.000010 0.000010 0.064322 0.477338 0.000010 0.000010 0.000010 0.029718 0.011548 0.000010 0.000010 0.000010 0.000010 0.000010 0.007170 0.000010 0.000010 0.042335 0.000010 0.000010 0.011270 0.005661 0.000010 0.000010 0.159978 0.013116 0.000010 0.000010 0.000010 0.000010 0.004212 0.084661 0.000010 0.000010 0.000010 0.000010 0.000010
0.000248 0.000010 0.000010 0.000010 0.000010 0.014674 0.003510 0.000010 0.041014 0.000010 0.070760 0.079136 0.000476 0.000010 0.000010 0.002873 0.000010 0.109613 0.472260 0.000010 0.000010 0.000010 0.012616 0.008419 0.000010 0.000010 0.000010 0.000010 0.000010 0.021133 0.000010 0.000010 0.020733 0.000713 0.000010 0.011697 0.000010 0.000010 0.000010 0.094826 0.001807 0.000010 0.000010 0.000010 0.000010 0.003777 0.029393 0.000010 0.000010 0.000010 0.000010 0.000010
0.000010 0.000010 0.000010 0.000010 0.000010 0.000010 0.000010 0.000010 0.000010 0.000010 0.000010 0.000010 0.000010 0.000010 0.000010 0.000010 0.000010 0.000010 0.000010 0.000010 0.000010 0.000010 0.000010 0.000010 0.000010 0.000010 0.000010 0.000010 0.000010 0.000010 0.000010 0.000010 0.000010 0.000010 0.000010 0.000010 0.000010 0.000010 0.000010 0.999490 0.000010 0.000010 0.000010 0.000010 0.000010 0.000010 0.000010 0.000010 0.000010 0.000010 0.000010 0.000010
0.000010 0.000010 0.000010 0.000010 0.000010 0.000010 0.000010 0.000010 0.000010 0.000010 0.026909 0.056534 0.000010 0.000010 0.000010 0.000010 0.000010 0.073808 0.000010 0.000010 0.000010 0.000010 0.000010 0.000010 0.000010 0.000010 0.000010 0.000010 0.000010 0.000010 0.000010 0.000010 0.050806 0.000010 0.000010 0.037994 0.000010 0.000010 0.000010 0.753489 0.000010 0.000010 0.000010 0.000010 0.000010 0.000010 0.000010 0.000010 0.000010 0.000010 0.000010 0.000010
0.000010 0.000010 0.000010 0.000010 0.000010 0.000010 0.000010 0.000010 0.000010 0.000010 0.000010 0.000010 0.000010 0.000010 0.000010 0.000010 0.000010 0.000010 0.000010 0.000010 0.000010 0.000010 0.000010 0.000010 0.000010 0.000010 0.000010 0.000010 0.000010 0.000010 0.000010 0.000010 0.000010 0.000010 0.000010 0.000010 0.000010 0.000010 0.000010 0.999490 0.000010 0.000010 0.000010 0.000010 0.000010 0.000010 0.000010 0.000010 0.000010 0.000010 0.000010 0.000010
0.000010 0.000010 0.000010 0.000010 0.000010 0.000010 0.000010 0.013296 0.000010 0.000010 0.051796 0.071141 0.006275 0.000010 0.000010 0.000010 0.000010 0.114771 0.456602 0.000010 0.000010 0.000010 0.022704 0.017792 0.000010 0.000010 0.000010 0.000010 0.000010 0.000010 0.000010 0.000010 0.036832 0.000010 0.000010 0.000010 0.000010 0.000010 0.000010 0.157403 0.000010 0.000010 0.004458 0.000010 0.000010 0.000471 0.046068 0.000010 0.000010 0.000010 0.000010 0.000010
0.000010 0.000010 0.000899 0.000010 0.000010 0.000010 0.000010 0.000010 0.000010 0.000010 0.045973 0.044266 0.000010 0.000010 0.000010 0.000010 0.000010 0.086286 0.455777 0.000010 0.000010 0.000010 0.000010 0.015176 0.000010 0.000010 0.000010 0.000010 0.000010 0.000010 0.000010 0.000010 0.004676 0.000010 0.000010 0.081841 0.000010 0.000010 0.005024 0.148226 0.008073 0.000010 0.000010 0.000010 0.000010 0.001479 0.095372 0.002778 0.000010 0.003785 0.000010 0.000010
0.000010 0.000010 0.000010 0.000010 0.000010 0.000010 0.000010 0.000010 0.000010 0.000010 0.000010 0.000010 0.000010 0.000010 0.000010 0.000010 0.000010 0.000010 0.000010 0.000010 0.000010 0.000010 0.000010 0.000010 0.000010 0.000010 0.000010 0.000010 0.000010 0.000010 0.000010 0.000010 0.000010 0.000010 0.000010 0.000010 0.000010 0.000010 0.999490 0.000010 0.000010 0.000010 0.000010 0.000010 0.000010 0.000010 0.000010 0.000010 0.000010 0.000010 0.000010 0.000010
0.000010 0.000010 0.000010 0.000010 0.000010 0.000010 0.000010 0.000010 0.000010 0.000010 0.000010 0.000010 0.000010 0.000010 0.000010 0.000010 0.000010 0.000010 0.000010 0.000010 0.000010 0.000010 0.000010 0.000010 0.000010 0.000010 0.000010 0.000010 0.000010 0.000010 0.000010 0.000010 0.000010 0.000010 0.000010 0.000010 0.000010 0.000010 0.999490 0.000010 0.000010 0.000010 0.000010 0.000010 0.000010 0.000010 0.000010 0.000010 0.000010 0.000010 0.000010 0.000010
0.000010 0.000010 0.000010 0.000010 0.000010 0.000010 0.000010 0.000010 0.000010 0.000010 0.000010 0.000010 0.000010 0.000010 0.000010 0.000010 0.000010 0.000010 0.000010 0.000010 0.000010 0.000010 0.000010 0.000010 0.000010 0.000010 0.000010 0.000010 0.000010 0.000010 0.000010 0.000010 0.000010 0.000010 0.000010 0.000010 0.000010 0.000010 0.999490 0.000010 0.000010 0.000010 0.000010 0.000010 0.000010 0.000010 0.000010 0.000010 0.000010 0.000010 0.000010 0.000010
0.000010 0.000010 0.000010 0.000010 0.000010 0.000010 0.000010 0.000010 0.000010 0.000010 0.000010 0.000010 0.000010 0.000010 0.000010 0.000010 0.000010 0.000010 0.000010 0.000010 0.000010 0.000010 0.000010 0.000010 0.000010 0.000010 0.000010 0.000010 0.000010 0.000010 0.000010 0.000010 0.000010 0.000010 0.000010 0.000010 0.000010 0.000010 0.999490 0.000010 0.000010 0.000010 0.000010 0.000010 0.000010 0.000010 0.000010 0.000010 0.000010 0.000010 0.000010 0.000010
0.000010 0.000010 0.000010 0.000010 0.000010 0.000010 0.000010 0.000010 0.000010 0.000010 0.000010 0.000010 0.000010 0.000010 0.000010 0.000010 0.000010 0.000010 0.000010 0.000010 0.000010 0.000010 0.000010 0.000010 0.000010 0.000010 0.000010 0.000010 0.000010 0.000010 0.000010 0.000010 0.000010 0.000010 0.000010 0.000010 0.000010 0.000010 0.999490 0.000010 0.000010 0.000010 0.000010 0.000010 0.000010 0.000010 0.000010 0.000010 0.000010 0.000010 0.000010 0.000010
0.000010 0.000010 0.000010 0.000010 0.000010 0.000010 0.000010 0.000010 0.000010 0.000010 0.000010 0.000010 0.000010 0.000010 0.000010 0.000010 0.000010 0.000010 0.000010 0.000010 0.000010 0.000010 0.000010 0.000010 0.000010 0.000010 0.000010 0.000010 0.000010 0.000010 0.000010 0.000010 0.000010 0.000010 0.000010 0.000010 0.000010 0.000010 0.999490 0.000010 0.000010 0.000010 0.000010 0.000010 0.000010 0.000010 0.000010 0.000010 0.000010 0.000010 0.000010 0.000010
0.000010 0.000010 0.000010 0.000010 0.000010 0.000010 0.000010 0.000010 0.000010 0.000010 0.000010 0.000010 0.000010 0.000010 0.000010 0.000010 0.000010 0.000010 0.000010 0.000010 0.000010 0.000010 0.000010 0.000010 0.000010 0.000010 0.000010 0.000010 0.000010 0.000010 0.000010 0.000010 0.000010 0.000010 0.000010 0.000010 0.000010 0.000010 0.999490 0.000010 0.000010 0.000010 0.000010 0.000010 0.000010 0.000010 0.000010 0.000010 0.000010 0.000010 0.000010 0.000010
0.000010 0.000010 0.000010 0.000010 0.000010 0.000010 0.000010 0.000010 0.000010 0.000010 0.000010 0.000010 0.000010 0.000010 0.000010 0.000010 0.000010 0.000010 0.000010 0.000010 0.000010 0.000010 0.000010 0.000010 0.000010 0.000010 0.000010 0.000784 0.000010 0.000010 0.000010 0.000010 0.000010 0.000010 0.000010 0.000010 0.000010 0.000010 0.989460 0.000010 0.000010 0.004299 0.000010 0.000010 0.000010 0.000010 0.000010 0.000010 0.000010 0.004978 0.000010 0.000010
0.000010 0.000010 0.000010 0.000010 0.000010 0.000010 0.000010 0.000010 0.000010 0.000010 0.000010 0.000010 0.000010 0.000010 0.000010 0.000010 0.000010 0.000010 0.000010 0.000010 0.000010 0.000010 0.004449 0.000010 0.000010 0.000010 0.000010 0.000010 0.000010 0.000010 0.000010 0.000010 0.000010 0.000010 0.000010 0.000010 0.000010 0.000010 0.995051 0.000010 0.000010 0.000010 0.000010 0.000010 0.000010 0.000010 0.000010 0.000010 0.000010 0.000010 0.000010 0.000010
0.000010 0.000010 0.000010 0.000010 0.000010 0.000010 0.000010 0.000010 0.000010 0.000010 0.000010 0.000010 0.000010 0.000010 0.000010 0.000010 0.000010 0.000010 0.000010 0.000010 0.000010 0.000010 0.000010 0.000010 0.000010 0.000010 0.000010 0.000010 0.000010 0.000010 0.000010 0.000010 0.000010 0.000010 0.000010 0.000010 0.000010 0.000010 0.999490 0.000010 0.000010 0.000010 0.000010 0.000010 0.000010 0.000010 0.000010 0.000010 0.000010 0.000010 0.000010 0.000010
0.000010 0.000010 0.000010 0.000010 0.000010 0.000010 0.000010 0.000010 0.000010 0.000010 0.000010 0.000010 0.000010 0.000010 0.000010 0.000010 0.000010 0.000010 0.000010 0.000010 0.000010 0.000010 0.000010 0.000010 0.000010 0.000010 0.000010 0.000010 0.000010 0.000010 0.000010 0.000010 0.000010 0.000010 0.000010 0.000010 0.000010 0.000010 0.988484 0.000010 0.000010 0.011016 0.000010 0.000010 0.000010 0.000010 0.000010 0.000010 0.000010 0.000010 0.000010 0.000010
0.000010 0.000010 0.000010 0.000010 0.000010 0.000010 0.000010 0.000010 0.000010 0.000010 0.000010 0.000010 0.000010 0.000010 0.000010 0.000010 0.000010 0.000010 0.000010 0.000010 0.000010 0.000010 0.000010 0.000010 0.000010 0.000010 0.000010 0.000010 0.000010 0.000010 0.000010 0.000010 0.000010 0.000010 0.000010 0.000010 0.000010 0.000010 0.999490 0.000010 0.000010 0.000010 0.000010 0.000010 0.000010 0.000010 0.000010 0.000010 0.000010 0.000010 0.000010 0.000010
0.000010 0.000010 0.000010 0.000010 0.000010 0.000010 0.000010 0.000010 0.000010 0.000010 0.000010 0.000010 0.000010 0.000010 0.000010 0.000010 0.000010 0.000010 0.000010 0.000010 0.000010 0.000010 0.000010 0.000010 0.000010 0.000010 0.000010 0.000010 0.000010 0.000010 0.000010 0.000010 0.000010 0.000010 0.000010 0.000010 0.000010 0.000010 0.999490 0.000010 0.000010 0.000010 0.000010 0.000010 0.000010 0.000010 0.000010 0.000010 0.000010 0.000010 0.000010 0.000010
0.000010 0.000010 0.000010 0.000010 0.000010 0.000010 0.000010 0.000010 0.000010 0.000010 0.000010 0.000010 0.000010 0.000010 0.000010 0.000010 0.000010 0.000010 0.000010 0.000010 0.000010 0.000010 0.000010 0.000010 0.000010 0.000010 0.000010 0.000010 0.000010 0.000010 0.000010 0.000010 0.000010 0.000010 0.000010 0.000010 0.000010 0.000010 0.999490 0.000010 0.000010 0.000010 0.000010 0.000010 0.000010 0.000010 0.000010 0.000010 0.000010 0.000010 0.000010 0.000010
0.000010 0.000010 0.000010 0.000010 0.000010 0.000010 0.000010 0.000010 0.000010 0.000010 0.000010 0.000010 0.000010 0.000010 0.000010 0.000010 0.000010 0.000010 0.000010 0.000010 0.000010 0.000010 0.000010 0.000010 0.000010 0.000010 0.000010 0.000010 0.000010 0.000010 0.000010 0.000010 0.000010 0.000010 0.000010 0.000010 0.000010 0.000010 0.999490 0.000010 0.000010 0.000010 0.000010 0.000010 0.000010 0.000010 0.000010 0.000010 0.000010 0.000010 0.000010 0.000010
0.000010 0.000010 0.000010 0.000010 0.000010 0.000010 0.000010 0.000010 0.000010 0.000010 0.000010 0.000010 0.000010 0.000010 0.000010 0.000010 0.000010 0.000010 0.000010 0.000010 0.000010 0.000010 0.000010 0.000010 0.000010 0.000010 0.000010 0.000010 0.000010 0.000010 0.000010 0.000010 0.000010 0.000010 0.000010 0.000010 0.000010 0.000010 0.999490 0.000010 0.000010 0.000010 0.000010 0.000010 0.000010 0.000010 0.000010 0.000010 0.000010 0.000010 0.000010 0.000010
0.000010 0.000010 0.000010 0.000010 0.000010 0.000010 0.000010 0.000010 0.000010 0.000010 0.000010 0.000010 0.000010 0.000010 0.000010 0.000010 0.000010 0.000010 0.000010 0.000010 0.000010 0.000010 0.000010 0.000010 0.000010 0.000010 0.000010 0.000010 0.000010 0.000010 0.000010 0.000010 0.000010 0.000010 0.000010 0.000010 0.000010 0.000010 0.999490 0.000010 0.000010 0.000010 0.000010 0.000010 0.000010 0.000010 0.000010 0.000010 0.000010 0.000010 0.000010 0.000010
0.000010 0.000010 0.000010 0.000010 0.000010 0.000010 0.000010 0.000010 0.000010 0.000010 0.000010 0.000010 0.000010 0.000010 0.000010 0.000010 0.000010 0.000010 0.000010 0.000010 0.000010 0.000010 0.000010 0.000010 0.000010 0.000010 0.000010 0.000010 0.000010 0.000010 0.000010 0.000010 0.000010 0.000010 0.000010 0.000010 0.000010 0.000010 0.999490 0.000010 0.000010 0.000010 0.000010 0.000010 0.000010 0.000010 0.000010 0.000010 0.000010 0.000010 0.000010 0.000010
0.000010 0.000010 0.000010 0.000010 0.000010 0.000010 0.000010 0.000010 0.000010 0.000010 0.000010 0.000010 0.000010 0.000010 0.000010 0.000010 0.000010 0.000010 0.000010 0.000010 0.000010 0.000010 0.000010 0.000010 0.000010 0.000010 0.000010 0.000010 0.000010 0.000010 0.000010 0.000010 0.003399 0.000010 0.000010 0.002256 0.000010 0.000010 0.993855 0.000010 0.000010 0.000010 0.000010 0.000010 0.000010 0.000010 0.000010 0.000010 0.000010 0.000010 0.000010 0.000010
0.000010 0.000010 0.000010 0.000010 0.000010 0.000010 0.000010 0.000010 0.000010 0.000010 0.000010 0.000010 0.000010 0.000010 0.000010 0.000010 0.000010 0.000010 0.000010 0.000010 0.000010 0.000010 0.000010 0.000010 0.000010 0.000010 0.000010 0.000010 0.000010 0.000010 0.000010 0.000010 0.000010 0.000010 0.000010 0.000010 0.000010 0.000010 0.999490 0.000010 0.000010 0.000010 0.000010 0.000010 0.000010 0.000010 0.000010 0.000010 0.000010 0.000010 0.000010 0.000010
0.000010 0.000010 0.000010 0.000010 0.010453 0.000010 0.000010 0.000010 0.249304 0.000010 0.033837 0.007532 0.000010 0.000010 0.000010 0.002633 0.000010 0.000010 0.007767 0.000010 0.374574 0.000010 0.001737 0.000010 0.000010 0.000010 0.000010 0.007379 0.000010 0.000010 0.000010 0.000010 0.000010 0.000010 0.214063 0.074286 0.000010 0.000010 0.000010 0.016036 0.000010 0.000010 0.000010 0.000010 0.000010 0.000010 0.000010 0.000010 0.000010 0.000010 0.000010 0.000010
0.000010 0.000010 0.000010 0.000010 0.007467 0.002995 0.000010 0.000010 0.141536 0.000010 0.052469 0.000010 0.000010 0.000010 0.002503 0.000010 0.000010 0.000010 0.010480 0.000010 0.434853 0.021426 0.005826 0.007131 0.000010 0.000010 0.000010 0.000010 0.000010 0.020650 0.000010 0.000010 0.011122 0.000010 0.178173 0.088156 0.000010 0.001751 0.000010 0.000010 0.000010 0.000010 0.000010 0.000010 0.000010 0.002312 0.000010 0.000010 0.000010 0.000010 0.010798 0.000010
0.004401 0.000010 0.005655 0.000010 0.000010 0.000010 0.014967 0.000010 0.146531 0.001086 0.000010 0.000010 0.000010 0.028635 0.000010 0.006245 0.000010 0.033423 0.052068 0.000010 0.346703 0.000010 0.000010 0.007467 0.011361 0.000010 0.000010 0.000010 0.000010 0.006729 0.000010 0.000010 0.028815 0.000010 0.227944 0.000010 0.001130 0.017796 0.000010 0.029476 0.012680 0.000010 0.000010 0.000010 0.000010 0.012557 0.000010 0.000010 0.000010 0.000010 0.004022 0.000010
0.000010 0.000010 0.000010 0.000010 0.000010 0.000010 0.000010 0.000010 0.268760 0.000010 0.014526 0.000010 0.000010 0.000010 0.000010 0.000010 0.000010 0.009806 0.000010 0.000010 0.448748 0.012646 0.010158 0.000010 0.000010 0.000010 0.000010 0.000010 0.000010 0.000010 0.000992 0.000010 0.000010 0.000010 0.190673 0.020833 0.000010 0.000010 0.000010 0.008692 0.000010 0.000010 0.006012 0.000010 0.000010 0.007131 0.000010 0.000010 0.000010 0.000010 0.000635 0.000010
0.000010 0.000010 0.000010 0.000010 0.000010 0.000010 0.000010 0.000010 0.184183 0.000010 0.030012 0.000010 0.000010 0.000010 0.000010 0.000010 0.000010 0.000010 0.008583 0.000010 0.447157 0.000010 0.032425 0.000010 0.000010 0.002665 0.000010 0.004448 0.000010 0.000010 0.000010 0.000010 0.049560 0.000010 0.195692 0.044855 0.000010 0.000010 0.000010 0.000010 0.000010 0.000010 0.000010 0.000010 0.000010 0.000010 0.000010 0.000010 0.000010 0.000010 0.000010 0.000010
0.000010 0.000010 0.000010 0.000010 0.017900 0.000010 0.000010 0.000010 0.334580 0.000010 0.012182 0.000010 0.000010 0.000010 0.000010 0.000010 0.000010 0.000010 0.000010 0.000010 0.410062 0.000010 0.002048 0.000010 0.000010 0.000010 0.000010 0.000010 0.000010 0.000010 0.000010 0.000010 0.000010 0.000010 0.206324 0.002928 0.000010 0.000010 0.000010 0.000010 0.000010 0.001022 0.000010 0.000010 0.000010 0.009211 0.000010 0.000010 0.000010 0.001821 0.000010 0.001511
0.000010 0.000010 0.000010 0.000010 0.000010 0.000010 0.013939 0.000010 0.226998 0.000010 0.000010 0.000010 0.000010 0.000010 0.000010 0.000010 0.009529 0.000010 0.000010 0.000010 0.441688 0.042967 0.018029 0.013122 0.000010 0.000010 0.000010 0.013178 0.003596 0.000010 0.000010 0.000010 0.000053 0.000010 0.167170 0.042045 0.000010 0.002362 0.000010 0.003763 0.000010 0.000010 0.000010 0.000010 0.000010 0.000010 0.000010 0.000010 0.000010 0.000010 0.001193 0.000010
0.000010 0.000010 0.000010 0.000010 0.060585 0.000010 0.000010 0.002529 0.227650 0.000010 0.017287 0.004000 0.000010 0.000010 0.000010 0.000010 0.000010 0.000010 0.000010 0.000010 0.345013 0.001776 0.000010 0.000010 0.000010 0.001657 0.000010 0.000010 0.000010 0.000010 0.000010 0.000010 0.003273 0.000010 0.169769 0.046952 0.049808 0.003494 0.000010 0.000010 0.000010 0.000784 0.000659 0.000010 0.004533 0.013543 0.010032 0.002370 0.026005 0.000010 0.007973 0.000010
0.005092 0.038927 0.000010 0.000010 0.003936 0.000010 0.040583 0.015917 0.120131 0.000010 0.000010 0.000010 0.000010 0.011843 0.003659 0.007671 0.000010 0.000010 0.000010 0.000010 0.351945 0.040833 0.008604 0.000010 0.012742 0.000010 0.000010 0.000010 0.013171 0.000124 0.001572 0.000010 0.016791 0.002764 0.145482 0.106294 0.000010 0.021800 0.006060 0.000010 0.000010 0.000010 0.000010 0.000010 0.000010 0.000010 0.002981 0.000010 0.016116 0.000010 0.004690 0.000010
0.000010 0.000010 0.000010 0.000010 0.000010 0.000010 0.000010 0.000010 0.166192 0.000010 0.000849 0.000010 0.003842 0.016916 0.000010 0.012074 0.000010 0.053504 0.000010 0.000010 0.374994 0.000010 0.000010 0.000010 0.000010 0.000010 0.000010 0.000010 0.000010 0.000010 0.000010 0.000010 0.000010 0.000010 0.207789 0.085541 0.000010 0.028074 0.000010 0.041543 0.000010 0.000010 0.000010 0.000010 0.000010 0.008282 0.000010 0.000010 0.000010 0.000010 0.000010 0.000010
0.000010 0.000010 0.000010 0.000010 0.021007 0.000010 0.000010 0.000010 0.231870 0.000010 0.000010 0.000010 0.000010 0.000010 0.001240 0.017768 0.000010 0.024271 0.000010 0.000010 0.399583 0.000010 0.000010 0.000010 0.000010 0.000010 0.000010 0.000010 0.000010 0.000010 0.002519 0.000010 0.000010 0.001220 0.192960 0.077840 0.007897 0.000010 0.000010 0.005089 0.004993 0.000010 0.000010 0.000010 0.003928 0.002934 0.000010 0.000010 0.000010 0.004519 0.000010 0.000010
0.000010 0.000010 0.000010 0.000010 0.026450 0.000010 0.000010 0.000010 0.289744 0.000010 0.012297 0.000010 0.000010 0.000010 0.000010 0.000010 0.000010 0.000010 0.000010 0.000010 0.433887 0.000010 0.014325 0.000010 0.000010 0.000010 0.000010 0.011591 0.000010 0.000010 0.000010 0.000010 0.008808 0.000010 0.175775 0.010928 0.000010 0.012979 0.000010 0.000010 0.000010 0.000010 0.000010 0.000010 0.000010 0.002806 0.000010 0.000010 0.000010 0.000010 0.000010 0.000010
0.000010 0.000010 0.000010 0.000010 0.000010 0.000010 0.000010 0.000010 0.214433 0.000010 0.024026 0.000010 0.000010 0.002831 0.000010 0.000010 0.000010 0.000010 0.000010 0.000010 0.397038 0.000010 0.008703 0.000010 0.013640 0.007306 0.002877 0.001958 0.000010 0.000044 0.003548 0.000010 0.039346 0.000010 0.172737 0.082525 0.000010 0.000010 0.000010 0.000010 0.000010 0.000010 0.004100 0.000010 0.000010 0.024529 0.000010 0.000010 0.000010 0.000010 0.000010 0.000010
0.000010 0.000010 0.000010 0.000010 0.000010 0.000010 0.000010 0.000010 0.262982 0.000010 0.009529 0.000010 0.000010 0.000010 0.000010 0.000010 0.000010 0.000010 0.000010 0.000010 0.456452 0.016564 0.009794 0.000010 0.000010 0.003757 0.000010 0.000010 0.000010 0.000010 0.000010 0.000010 0.000010 0.000010 0.159798 0.077465 0.000010 0.000010 0.000010 0.003228 0.000010 0.000010 0.000010 0.000010 0.000010 0.000010 0.000010 0.000010 0.000010 0.000010 0.000010 0.000010
0.000010 0.000010 0.000010 0.000010 0.000010 0.000010 0.000010 0.000010 0.247753 0.000010 0.001640 0.000010 0.000010 0.000010 0.000010 0.000010 0.000010 0.000010 0.000010 0.000010 0.410505 0.000010 0.000010 0.000010 0.000010 0.000010 0.000010 0.000010 0.000010 0.000010 0.000010 0.000010 0.000010 0.000010 0.206543 0.106304 0.000010 0.000010 0.000010 0.022638 0.000010 0.002122 0.002051 0.000010 0.000014 0.000010 0.000010 0.000010 0.000010 0.000010 0.000010 0.000010
0.000010 0.000010 0.000439 0.000010 0.000010 0.000010 0.000010 0.000010 0.295159 0.000010 0.005448 0.000010 0.000010 0.000010 0.000010 0.004582 0.000010 0.000010 0.000010 0.000010 0.449818 0.000010 0.000010 0.000010 0.000010 0.000010 0.000010 0.000010 0.000010 0.000010 0.000010 0.000010 0.000913 0.000010 0.183920 0.019862 0.000010 0.000010 0.000010 0.013791 0.000010 0.008878 0.000010 0.000010 0.000010 0.008183 0.000010 0.000010 0.000010 0.000010 0.008607 0.000010
0.000010 0.000010 0.000897 0.000010 0.000010 0.000129 0.016891 0.000010 0.367291 0.000010 0.000010 0.000010 0.000010 0.000010 0.004393 0.000010 0.000010 0.000010 0.000010 0.000010 0.397548 0.000010 0.000010 0.000010 0.000010 0.000010 0.000010 0.014497 0.000010 0.000010 0.000010 0.000010 0.000010 0.000010 0.186144 0.000010 0.000010 0.000010 0.000010 0.000010 0.000010 0.000010 0.000010 0.000010 0.000010 0.011779 0.000010 0.000010 0.000010 0.000010 0.000010 0.000010
0.000010 0.027157 0.000010 0.000010 0.000010 0.000010 0.000010 0.006752 0.223642 0.000010 0.000010 0.000010 0.000010 0.000010 0.003366 0.000010 0.000010 0.000010 0.000010 0.000010 0.380891 0.006436 0.006617 0.000010 0.000010 0.000010 0.000010 0.000010 0.003816 0.000010 0.016715 0.000010 0.000010 0.000010 0.204462 0.080793 0.000961 0.020916 0.000010 0.000010 0.000010 0.000010 0.009925 0.000010 0.000010 0.000010 0.000010 0.000010 0.000010 0.000010 0.000209 0.006982
0.007824 0.015771 0.000010 0.000010 0.000010 0.000010 0.000010 0.000735 0.279868 0.004686 0.000010 0.000010 0.000010 0.000010 0.000010 0.000010 0.000010 0.000010 0.014372 0.007826 0.377595 0.000010 0.000010 0.000010 0.000010 0.000010 0.000010 0.000010 0.000010 0.000010 0.000010 0.000010 0.010361 0.000010 0.203703 0.028936 0.000010 0.021276 0.000010 0.000010 0.001134 0.000010 0.000010 0.000010 0.004768 0.013241 0.006316 0.000010 0.000010 0.000010 0.001239 0.000010
0.000010 0.000010 0.000010 0.000010 0.000010 0.003943 0.000010 0.000010 0.199311 0.000010 0.043925 0.003896 0.000010 0.002027 0.000010 0.000010 0.000010 0.000010 0.000010 0.000010 0.377097 0.000010 0.003219 0.000010 0.000010 0.000010 0.000010 0.000010 0.014096 0.000010 0.000010 0.000010 0.042155 0.019077 0.190045 0.079100 0.000010 0.000010 0.000010 0.010895 0.000010 0.003259 0.000010 0.000010 0.007585 0.000010 0.000010 0.000010 0.000010 0.000010 0.000010 0.000010
0.000010 0.004447 0.000010 0.000010 0.000277 0.000010 0.000010 0.006152 0.260100 0.000010 0.000010 0.000010 0.000010 0.000010 0.000010 0.000010 0.000010 0.026238 0.057582 0.004048 0.085677 0.006601 0.000010 0.000010 0.000010 0.000010 0.002337 0.012339 0.027513 0.000010 0.002219 0.000010 0.000010 0.014639 0.393521 0.000010 0.021061 0.048985 0.000010 0.000010 0.000010 0.000010 0.000010 0.000010 0.003326 0.015402 0.000010 0.000010 0.004562 0.000010 0.000010 0.002662
0.000010 0.025771 0.001680 0.000010 0.000010 0.005741 0.020030 0.000010 0.241464 0.000010 0.000010 0.000010 0.000010 0.000010 0.000010 0.005787 0.000010 0.032713 0.021853 0.000010 0.052557 0.024234 0.000010 0.000010 0.009760 0.000010 0.000010 0.000010 0.000010 0.000010 0.000010 0.008498 0.037511 0.000010 0.426925 0.000010 0.000010 0.056894 0.000010 0.027221 0.001011 0.000010 0.000010 0.000010 0.000010 0.000010 0.000010 0.000010 0.000010 0.000010 0.000010 0.000010
0.000010 0.000010 0.000010 0.009272 0.000010 0.002761 0.019354 0.000010 0.305333 0.000010 0.000010 0.000010 0.000010 0.000010 0.000010 0.001984 0.000864 0.000010 0.000010 0.011499 0.093882 0.006550 0.000010 0.016693 0.012949 0.006964 0.000010 0.000010 0.006071 0.003878 0.018772 0.000010 0.000010 0.012191 0.367838 0.000010 0.000010 0.052854 0.000010 0.017723 0.002194 0.000010 0.000010 0.008208 0.000010 0.006905 0.000010 0.000010 0.002396 0.002326 0.000010 0.010270
0.000010 0.000010 0.006321 0.008776 0.265174 0.000010 0.008922 0.013924 0.165770 0.002204 0.000010 0.009904 0.000010 0.000010 0.000010 0.000010 0.000010 0.000010 0.034448 0.000010 0.038819 0.024614 0.002761 0.007919 0.000010 0.000010 0.002388 0.000010 0.008156 0.001918 0.000010 0.000010 0.007936 0.001635 0.305372 0.003340 0.000010 0.033434 0.005128 0.010623 0.000010 0.003280 0.000010 0.000010 0.000010 0.014133 0.000010 0.000010 0.000010 0.000010 0.000010 0.012841
0.000010 0.015792 0.000010 0.009463 0.000010 0.000010 0.019849 0.000010 0.284857 0.008661 0.008018 0.000010 0.000010 0.000010 0.000010 0.000010 0.000010 0.011257 0.000010 0.000010 0.056024 0.015930 0.000010 0.028794 0.000010 0.006136 0.002612 0.004319 0.000010 0.000010 0.000010 0.000308 0.017723 0.000010 0.415047 0.000010 0.000010 0.073538 0.000010 0.000010 0.000010 0.000010 0.000010 0.000010 0.009796 0.000010 0.000010 0.000010 0.000010 0.000010 0.000010 0.011544
0.000010 0.021454 0.000166 0.014055 0.002467 0.013791 0.000010 0.000010 0.277721 0.002779 0.000010 0.000010 0.000010 0.015433 0.000010 0.000010 0.000010 0.000010 0.000010 0.000010 0.086268 0.019794 0.000010 0.000010 0.013166 0.000010 0.005414 0.008302 0.014779 0.023150 0.000010 0.000010 0.048633 0.000010 0.379341 0.000010 0.000010 0.028258 0.003683 0.012370 0.005247 0.000010 0.000010 0.000010 0.000010 0.000010 0.000010 0.000010 0.000010 0.000010 0.003430 0.000010
0.000010 0.006307 0.000010 0.000010 0.013502 0.000010 0.000010 0.001522 0.284131 0.008269 0.000967 0.000010 0.000010 0.014451 0.000010 0.005596 0.000010 0.002929 0.000010 0.003843 0.089065 0.000010 0.000010 0.000010 0.019167 0.000010 0.000010 0.000010 0.003089 0.000010 0.000262 0.008240 0.027075 0.007079 0.406312 0.019513 0.013622 0.044284 0.000010 0.014749 0.001477 0.000010 0.000010 0.000010 0.000010 0.000010 0.000010 0.000010 0.000010 0.000010 0.000010 0.004270
0.000010 0.003686 0.007654 0.002455 0.000010 0.000010 0.017616 0.000010 0.231664 0.006663 0.000010 0.000010 0.000010 0.000010 0.000010 0.006342 0.000010 0.009083 0.000010 0.000010 0.092222 0.025788 0.000010 0.000010 0.002729 0.000010 0.000010 0.000010 0.000010 0.000010 0.000010 0.000010 0.005828 0.025319 0.445487 0.000010 0.000010 0.073796 0.000010 0.020840 0.000010 0.000010 0.000010 0.000010 0.004110 0.018378 0.000010 0.000010 0.000010 0.000010 0.000010 0.000010
0.000010 0.011666 0.000010 0.000010 0.014278 0.000010 0.006760 0.000010 0.260661 0.016053 0.004018 0.000010 0.000010 0.000010 0.000010 0.005134 0.000010 0.026795 0.000010 0.000010 0.040908 0.036961 0.000010 0.000010 0.000010 0.000010 0.000010 0.000010 0.000010 0.000010 0.004999 0.000010 0.051730 0.000010 0.455767 0.000010 0.000010 0.044046 0.000010 0.000010 0.000010 0.000010 0.000010 0.000010 0.010290 0.000010 0.000010 0.000010 0.000010 0.000010 0.009573 0.000010
0.000010 0.021375 0.000010 0.000010 0.000010 0.000010 0.000010 0.001133 0.197787 0.008823 0.000010 0.000010 0.000010 0.001005 0.000010 0.000446 0.000010 0.000010 0.061184 0.000010 0.041798 0.102358 0.000010 0.000010 0.000010 0.000010 0.000010 0.000010 0.000010 0.000010 0.002039 0.000010 0.015932 0.000444 0.450918 0.000010 0.000010 0.064813 0.000010 0.000010 0.005116 0.000010 0.004743 0.000010 0.000010 0.010591 0.000010 0.000010 0.000010 0.000010 0.009156 0.000010
0.005526 0.000010 0.000010 0.001725 0.000010 0.000010 0.000010 0.001046 0.321112 0.000010 0.000010 0.000010 0.000010 0.000010 0.023210 0.007816 0.017681 0.000010 0.000010 0.000010 0.084758 0.000010 0.000010 0.000010 0.000010 0.000010 0.001105 0.000010 0.004668 0.000010 0.005413 0.000010 0.000010 0.000010 0.413398 0.000010 0.003459 0.091482 0.000010 0.000010 0.000010 0.000010 0.000010 0.000010 0.007151 0.008339 0.000010 0.001663 0.000010 0.000010 0.000010 0.000109
0.000010 0.042980 0.001794 0.000010 0.000010 0.004300 0.000010 0.000010 0.268403 0.000010 0.000010 0.000010 0.000010 0.000010 0.000010 0.000010 0.000010 0.000010 0.004177 0.000010 0.093455 0.031792 0.000010 0.000010 0.016822 0.000010 0.000010 0.000010 0.000010 0.000010 0.013106 0.000010 0.031072 0.000010 0.380042 0.021550 0.000010 0.045691 0.000010 0.029964 0.001449 0.000010 0.000010 0.000010 0.000010 0.004506 0.000010 0.000010 0.000785 0.000010 0.000010 0.007773
0.000010 0.000010 0.000010 0.000010 0.004896 0.012729 0.000010 0.000010 0.338058 0.000010 0.000010 0.000010 0.000010 0.000010 0.000010 0.000010 0.000010 0.000010 0.000010 0.000010 0.033801 0.045581 0.000010 0.021170 0.009615 0.000010 0.002686 0.000010 0.000010 0.000010 0.000269 0.000010 0.000010 0.007455 0.412218 0.000010 0.000010 0.106208 0.000193 0.000015 0.004736 0.000010 0.000010 0.000010 0.000010 0.000010 0.000010 0.000010 0.000010 0.000010 0.000010 0.000010
0.000010 0.000010 0.000010 0.000010 0.000010 0.000010 0.000010 0.000010 0.371421 0.000010 0.000010 0.000010 0.000010 0.006426 0.000010 0.000010 0.000010 0.000010 0.000010 0.000010 0.060988 0.039775 0.000010 0.000010 0.000010 0.000010 0.000010 0.000010 0.000010 0.000010 0.008496 0.000010 0.000010 0.000010 0.406639 0.000010 0.000010 0.104170 0.001644 0.000010 0.000010 0.000010 0.000010 0.000010 0.000010 0.000010 0.000010 0.000010 0.000010 0.000010 0.000010 0.000010
0.000010 0.000010 0.000738 0.000010 0.000010 0.000010 0.000010 0.000010 0.277331 0.000010 0.000010 0.000010 0.000010 0.000010 0.004902 0.000010 0.000010 0.000010 0.000010 0.000010 0.055718 0.033162 0.000010 0.027325 0.000010 0.000010 0.000010 0.000010 0.013108 0.000010 0.008414 0.001254 0.025927 0.001616 0.427995 0.000010 0.032349 0.057236 0.000010 0.000010 0.000010 0.000010 0.000010 0.000010 0.009586 0.000010 0.000010 0.000010 0.006820 0.000010 0.004187 0.011991
0.000010 0.000010 0.000010 0.001965 0.000010 0.000010 0.000010 0.000010 0.355388 0.003128 0.001699 0.000010 0.000010 0.003780 0.000010 0.000010 0.000010 0.000010 0.011428 0.000010 0.074105 0.008945 0.000010 0.019415 0.000010 0.000010 0.000010 0.000010 0.000010 0.012384 0.001065 0.000010 0.000010 0.000010 0.412890 0.000010 0.000010 0.073935 0.000010 0.019491 0.000010 0.000010 0.000010 0.000010 0.000010 0.000010 0.000010 0.000010 0.000010 0.000010 0.000010 0.000010
0.000010 0.020915 0.000010 0.001100 0.000010 0.006447 0.028720 0.000010 0.263588 0.001995 0.005817 0.000010 0.000010 0.000155 0.005825 0.010928 0.000010 0.032299 0.000010 0.000010 0.050148 0.043250 0.000010 0.000010 0.000010 0.000010 0.000010 0.000010 0.000010 0.000010 0.000010 0.004137 0.000010 0.000010 0.424386 0.000010 0.000010 0.039891 0.000010 0.035294 0.000010 0.000010 0.000010 0.000010 0.007789 0.009980 0.000010 0.000010 0.000010 0.000010 0.000010 0.007015
0.000010 0.000010 0.000010 0.000010 0.000010 0.000010 0.000010 0.000010 0.310379 0.000010 0.000010 0.000010 0.000010 0.000010 0.003194 0.000010 0.000887 0.000010 0.000010 0.000010 0.043253 0.036653 0.000010 0.000010 0.000010 0.000010 0.001942 0.005714 0.000010 0.000010 0.011892 0.000010 0.010316 0.000010 0.426059 0.000010 0.077684 0.048910 0.000010 0.000010 0.000010 0.000010 0.000010 0.000010 0.014765 0.000010 0.000010 0.000010 0.007023 0.000010 0.000265 0.000702
0.010682 0.000010 0.005126 0.005893 0.109797 0.013087 0.022107 0.000010 0.209520 0.000010 0.000010 0.000010 0.000010 0.000010 0.036876 0.022962 0.061387 0.000010 0.000010 0.004383 0.036158 0.012541 0.000010 0.000010 0.000010 0.000010 0.000010 0.000010 0.000010 0.000010 0.006203 0.000010 0.031929 0.024879 0.305724 0.000010 0.000010 0.054928 0.000010 0.000010 0.001051 0.000010 0.000010 0.007103 0.001252 0.000010 0.000010 0.000010 0.011169 0.000010 0.004956 0.000010
0.000010 0.026592 0.009523 0.005341 0.000010 0.000010 0.022546 0.000010 0.256314 0.012730 0.008565 0.000010 0.000010 0.000010 0.000010 0.016252 0.000010 0.000010 0.027208 0.000010 0.095575 0.077163 0.000010 0.000010 0.004299 0.000010 0.000010 0.000010 0.000010 0.016352 0.000010 0.000010 0.002099 0.000010 0.388122 0.000010 0.000010 0.023565 0.000010 0.000010 0.000010 0.000010 0.000010 0.000010 0.000010 0.007405 0.000010 0.000010 0.000010 0.000010 0.000010 0.000010
0.001725 0.007629 0.000010 0.084221 0.017360 0.000010 0.365280 0.000010 0.000010 0.000010 0.049733 0.000861 0.000010 0.000010 0.000010 0.002708 0.009428 0.000010 0.014936 0.000010 0.010073 0.000010 0.000010 0.009923 0.006481 0.000010 0.004593 0.000010 0.000010 0.020014 0.002834 0.000010 0.203440 0.000010 0.062204 0.034025 0.012840 0.000010 0.013671 0.000010 0.000010 0.000010 0.000010 0.000010 0.005248 0.000917 0.005972 0.000010 0.014366 0.000010 0.014117 0.025150
0.000010 0.025700 0.000340 0.100123 0.017982 0.000010 0.373434 0.000010 0.000010 0.015296 0.020110 0.031443 0.000010 0.000010 0.000010 0.000010 0.000010 0.053596 0.115544 0.000010 0.000010 0.000010 0.000010 0.000010 0.000826 0.000010 0.000010 0.000010 0.000010 0.000010 0.004603 0.000010 0.038189 0.000010 0.074368 0.010061 0.031507 0.028631 0.032386 0.000010 0.000010 0.000010 0.000010 0.000010 0.000010 0.012748 0.000010 0.000010 0.000010 0.000010 0.007037 0.005764
0.000010 0.013161 0.000010 0.135383 0.000010 0.000010 0.185087 0.000010 0.000620 0.015178 0.035260 0.000010 0.000820 0.000010 0.025084 0.013070 0.013931 0.017057 0.116630 0.006422 0.000010 0.000401 0.000010 0.000010 0.005227 0.000010 0.000010 0.007694 0.014900 0.006680 0.001040 0.000010 0.153606 0.000010 0.037699 0.091819 0.026263 0.002365 0.000010 0.007646 0.000010 0.000010 0.000010 0.022435 0.000010 0.003946 0.006153 0.000010 0.032104 0.000010 0.002097 0.000010
0.000010 0.041819 0.000010 0.116220 0.000444 0.022454 0.193194 0.000010 0.048201 0.000010 0.000010 0.000010 0.000010 0.004273 0.000010 0.007211 0.000010 0.000010 0.077504 0.012925 0.000010 0.003285 0.000010 0.000010 0.000010 0.004295 0.000010 0.000010 0.024801 0.000014 0.000010 0.000010 0.221202 0.011457 0.082483 0.009940 0.020002 0.007260 0.000807 0.011149 0.011075 0.000010 0.000010 0.000010 0.000460 0.011759 0.000010 0.000010 0.029278 0.000010 0.014881 0.011366
0.000010 0.000010 0.000010 0.170958 0.000010 0.006248 0.208776 0.000010 0.039409 0.000010 0.000010 0.000010 0.003456 0.000010 0.023498 0.000010 0.021103 0.000010 0.042515 0.016952 0.000010 0.000010 0.022768 0.041609 0.000010 0.000010 0.000010 0.000010 0.000010 0.005325 0.020802 0.000010 0.139193 0.007087 0.042342 0.074952 0.051726 0.004966 0.004937 0.000010 0.000010 0.000010 0.000010 0.000010 0.000010 0.010852 0.000010 0.000010 0.022808 0.000010 0.000010 0.017429
0.000010 0.044326 0.000010 0.152799 0.000010 0.000010 0.297040 0.000010 0.079545 0.000010 0.000010 0.000010 0.000010 0.010385 0.031286 0.020666 0.000010 0.012464 0.000010 0.000010 0.000010 0.000010 0.000010 0.000010 0.000010 0.000010 0.000010 0.000010 0.021111 0.000010 0.000010 0.003985 0.176903 0.000010 0.062505 0.000010 0.020267 0.018739 0.003456 0.000010 0.001694 0.000010 0.000010 0.000010 0.000010 0.009109 0.000010 0.000010 0.013363 0.002657 0.000010 0.017381
0.000010 0.000877 0.000010 0.028079 0.000010 0.000010 0.542983 0.000010 0.000010 0.009741 0.009679 0.006599 0.000010 0.042750 0.000010 0.000010 0.000010 0.000630 0.054166 0.014712 0.000010 0.000010 0.000010 0.006359 0.000010 0.000010 0.000010 0.005317 0.001952 0.000010 0.000010 0.000010 0.189859 0.000010 0.000010 0.022852 0.049042 0.004477 0.000010 0.000010 0.000010 0.000010 0.000010 0.000010 0.000010 0.000010 0.000010 0.006032 0.003562 0.000010 0.000010 0.000010
0.000010 0.019966 0.000010 0.157733 0.000010 0.009793 0.202485 0.000010 0.000010 0.000010 0.021086 0.014287 0.000010 0.006951 0.030199 0.004519 0.000010 0.000010 0.094681 0.003248 0.000010 0.000010 0.000010 0.000010 0.000010 0.003257 0.000010 0.006167 0.000010 0.000010 0.000010 0.017272 0.147398 0.000010 0.075363 0.042544 0.052974 0.000010 0.005571 0.020207 0.006325 0.000010 0.000010 0.004695 0.000010 0.006402 0.000010 0.000010 0.043641 0.000010 0.000010 0.002966
0.014421 0.000010 0.000010 0.000010 0.000010 0.000010 0.508603 0.000010 0.008410 0.000010 0.006219 0.013748 0.000010 0.012094 0.000010 0.000010 0.000010 0.003125 0.095163 0.000010 0.000010 0.000010 0.000010 0.017970 0.000010 0.000010 0.003604 0.002767 0.000010 0.003987 0.012394 0.000010 0.138285 0.000010 0.027616 0.079468 0.000010 0.004766 0.000010 0.000010 0.000010 0.000010 0.003975 0.000010 0.000010 0.011531 0.000010 0.000010 0.031533 0.000010 0.000010 0.000010
0.000010 0.000010 0.000010 0.118211 0.000010 0.000010 0.226694 0.016771 0.063847 0.000010 0.006623 0.007974 0.000010 0.000010 0.000010 0.000010 0.020014 0.007515 0.074310 0.003893 0.031534 0.000010 0.000010 0.000010 0.018058 0.000010 0.000010 0.000010 0.000013 0.000010 0.001621 0.000010 0.225908 0.000010 0.057376 0.001500 0.008185 0.000520 0.000010 0.000010 0.003807 0.000010 0.000010 0.050264 0.000010 0.015055 0.016818 0.000010 0.014755 0.000010 0.008466 0.000010
0.000010 0.000010 0.000010 0.110699 0.010955 0.022988 0.278263 0.000010 0.024839 0.000010 0.030019 0.000010 0.018724 0.002430 0.017168 0.009294 0.019179 0.000010 0.000010 0.011403 0.000010 0.000311 0.003433 0.000010 0.010483 0.000010 0.000010 0.000010 0.013255 0.000010 0.000010 0.000010 0.276420 0.000010 0.054795 0.000010 0.000013 0.003159 0.000010 0.000010 0.006155 0.000010 0.000010 0.007375 0.005667 0.003349 0.000010 0.000010 0.038402 0.000010 0.020962 0.000010
0.019700 0.003069 0.000010 0.099401 0.000010 0.000010 0.336220 0.002944 0.000010 0.004301 0.000010 0.012752 0.000010 0.000010 0.008757 0.000010 0.000010 0.000010 0.102529 0.002960 0.000010 0.000010 0.000010 0.004981 0.019112 0.000010 0.000010 0.000010 0.000010 0.000010 0.013920 0.000010 0.184352 0.000010 0.057811 0.000010 0.000010 0.000010 0.000010 0.000010 0.013313 0.000010 0.000010 0.023509 0.010505 0.006283 0.000010 0.000010 0.035114 0.001774 0.011831 0.024571
0.014262 0.005798 0.000010 0.127480 0.000010 0.008264 0.181057 0.000010 0.047909 0.000010 0.024392 0.024003 0.000010 0.027016 0.028115 0.007259 0.037302 0.004421 0.028615 0.000010 0.000010 0.000010 0.000010 0.000010 0.001839 0.000010 0.000010 0.020669 0.023608 0.010909 0.010961 0.000010 0.052577 0.009331 0.059133 0.135966 0.015456 0.002862 0.000010 0.000010 0.000010 0.000010 0.002422 0.009761 0.015828 0.000010 0.000010 0.006022 0.014363 0.000010 0.020518 0.021680
0.000010 0.004602 0.000252 0.126906 0.000010 0.007619 0.231761 0.000010 0.062874 0.000010 0.021021 0.000010 0.000010 0.006335 0.010722 0.008545 0.000010 0.005208 0.000010 0.009100 0.011069 0.000010 0.030099 0.009892 0.020005 0.000010 0.001570 0.000010 0.000010 0.000010 0.012818 0.000010 0.069926 0.007412 0.066045 0.106864 0.061871 0.011646 0.000010 0.032233 0.005437 0.003208 0.000010 0.037217 0.000010 0.000010 0.000010 0.000010 0.000010 0.000010 0.015529 0.001996
0.000010 0.000010 0.002039 0.145449 0.000010 0.023432 0.189817 0.007465 0.092121 0.000010 0.023874 0.003978 0.003603 0.000692 0.000010 0.003045 0.000010 0.003447 0.006777 0.018647 0.000010 0.000010 0.005419 0.062465 0.027552 0.000010 0.000365 0.000010 0.022192 0.000010 0.000010 0.000010 0.138903 0.007081 0.073338 0.021460 0.028927 0.000010 0.000010 0.019467 0.000010 0.000010 0.000010 0.000010 0.010286 0.000010 0.010340 0.000010 0.017969 0.000010 0.029619 0.000010
0.000010 0.048834 0.000010 0.128769 0.007314 0.019344 0.154624 0.000010 0.000010 0.000010 0.037092 0.029628 0.004236 0.000010 0.015106 0.000010 0.039361 0.007354 0.066410 0.000010 0.000010 0.000010 0.000010 0.000010 0.016543 0.000010 0.000010 0.002786 0.008720 0.005991 0.015351 0.000010 0.168863 0.000010 0.068270 0.000010 0.028850 0.042381 0.003889 0.014898 0.000010 0.000010 0.000010 0.017638 0.000010 0.003025 0.006979 0.005163 0.000016 0.000010 0.013189 0.019158
0.000010 0.000010 0.000010 0.103850 0.000010 0.021144 0.221183 0.015988 0.051336 0.029061 0.000010 0.035425 0.008335 0.022040 0.028650 0.002312 0.028576 0.012651 0.055027 0.012018 0.000010 0.000010 0.010692 0.000010 0.010308 0.000010 0.000010 0.000013 0.000150 0.000010 0.000010 0.000010 0.145276 0.000010 0.039659 0.039703 0.031957 0.016265 0.000010 0.001889 0.000010 0.000010 0.000010 0.000010 0.007288 0.004611 0.000010 0.000010 0.031356 0.000010 0.000010 0.013005
0.000010 0.000010 0.000010 0.196987 0.000010 0.004918 0.226012 0.008936 0.022179 0.000010 0.000010 0.000010 0.000010 0.000010 0.033057 0.000010 0.010212 0.000010 0.035225 0.003698 0.000010 0.000010 0.014626 0.000010 0.000010 0.000010 0.000010 0.002839 0.033811 0.002637 0.000010 0.001807 0.251280 0.000010 0.044050 0.000010 0.048836 0.000010 0.000010 0.000010 0.002814 0.000010 0.011913 0.023194 0.006847 0.000010 0.000010 0.000010 0.000010 0.000010 0.013822 0.000010
0.000010 0.021553 0.000010 0.173051 0.000010 0.013534 0.189156 0.001477 0.005480 0.000010 0.000010 0.000010 0.000010 0.003694 0.015129 0.000010 0.005935 0.035953 0.122309 0.000433 0.000010 0.000505 0.000010 0.000010 0.002880 0.000010 0.000010 0.000010 0.003895 0.000010 0.000010 0.010733 0.190354 0.005270 0.057057 0.004614 0.046837 0.019151 0.000010 0.000010 0.007097 0.000010 0.000010 0.000010 0.000010 0.000010 0.000010 0.001643 0.018167 0.000010 0.021778 0.022063
0.005224 0.000010 0.000010 0.081778 0.011810 0.027864 0.348734 0.000010 0.014745 0.024301 0.000784 0.000010 0.000010 0.024952 0.000010 0.004156 0.028679 0.002192 0.035343 0.009066 0.000010 0.000010 0.006335 0.000010 0.010081 0.000010 0.000010 0.000010 0.013888 0.000010 0.004036 0.000010 0.155439 0.017517 0.033480 0.050554 0.015601 0.020204 0.000010 0.000017 0.000687 0.003038 0.000010 0.000010 0.000010 0.000010 0.009369 0.000010 0.012439 0.000010 0.015089 0.012390
0.000010 0.000010 0.000010 0.000010 0.000010 0.000010 0.000010 0.000010 0.000010 0.066831 0.035840 0.000010 0.423263 0.000010 0.000010 0.000010 0.000010 0.000010 0.000010 0.000010 0.000010 0.000010 0.000010 0.179287 0.000010 0.002107 0.000010 0.000010 0.000010 0.095014 0.000010 0.000010 0.012458 0.000010 0.000010 0.000010 0.000010 0.000010 0.165347 0.000010 0.000010 0.011803 0.000010 0.000010 0.000010 0.002622 0.000603 0.002320 0.000010 0.002115 0.000010 0.000010
0.000473 0.000010 0.000010 0.000010 0.000010 0.000010 0.000010 0.000010 0.000010 0.030747 0.000010 0.000010 0.456561 0.000010 0.000010 0.000010 0.000010 0.004362 0.000010 0.000010 0.000010 0.000010 0.000010 0.239356 0.000010 0.008440 0.000010 0.013898 0.000010 0.051971 0.000010 0.000010 0.000010 0.000010 0.000010 0.000010 0.000010 0.000010 0.183488 0.000010 0.000010 0.000010 0.000010 0.000010 0.000010 0.010285 0.000010 0.000010 0.000010 0.000010 0.000010 0.000010
0.000010 0.000010 0.000010 0.000010 0.000010 0.000010 0.000010 0.000010 0.000010 0.042596 0.000010 0.000010 0.446979 0.000010 0.000010 0.000010 0.000010 0.000010 0.003372 0.000010 0.000010 0.000010 0.000818 0.186222 0.000010 0.008331 0.000010 0.013353 0.000010 0.076508 0.000010 0.000010 0.000010 0.000010 0.000010 0.000010 0.000010 0.000010 0.212391 0.009010 0.000010 0.000010 0.000010 0.000010 0.000010 0.000010 0.000010 0.000010 0.000010 0.000010 0.000010 0.000010
0.000010 0.000010 0.000010 0.000010 0.000010 0.000010 0.000010 0.000010 0.000010 0.000010 0.000010 0.000010 0.519823 0.000010 0.000010 0.000010 0.000010 0.000010 0.000010 0.000010 0.000010 0.000010 0.000010 0.203503 0.000010 0.000010 0.000010 0.000010 0.000010 0.055804 0.000010 0.000010 0.000010 0.000010 0.000010 0.000010 0.000010 0.000010 0.207999 0.000010 0.000010 0.000010 0.000010 0.000010 0.000010 0.012400 0.000010 0.000010 0.000010 0.000010 0.000010 0.000010
0.000010 0.000010 0.000010 0.000010 0.000010 0.000010 0.000010 0.000010 0.000010 0.050777 0.000010 0.000010 0.423843 0.000010 0.000010 0.000010 0.000010 0.000010 0.000010 0.000010 0.000010 0.000010 0.000010 0.194806 0.000010 0.029342 0.000010 0.000010 0.000010 0.060757 0.000010 0.000010 0.004055 0.000010 0.000010 0.000010 0.000010 0.000010 0.227700 0.000010 0.000010 0.004705 0.003585 0.000010 0.000010 0.000010 0.000010 0.000010 0.000010 0.000010 0.000010 0.000010
0.000010 0.000010 0.000010 0.000010 0.000010 0.000010 0.000010 0.000010 0.000010 0.000010 0.000010 0.000010 0.471956 0.000010 0.000010 0.000010 0.000010 0.000010 0.000010 0.000010 0.000010 0.000010 0.010596 0.178498 0.000010 0.017962 0.000010 0.000156 0.000010 0.074705 0.000010 0.000010 0.000010 0.000010 0.000010 0.000010 0.000010 0.000010 0.221696 0.000010 0.000010 0.023991 0.000010 0.000010 0.000010 0.000010 0.000010 0.000010 0.000010 0.000010 0.000010 0.000010
0.000010 0.000010 0.000010 0.000010 0.000010 0.000010 0.000010 0.000010 0.000010 0.030282 0.008128 0.000010 0.420716 0.000010 0.000010 0.000010 0.000010 0.000010 0.000010 0.000010 0.000010 0.000010 0.000010 0.211910 0.000010 0.025032 0.000010 0.000010 0.000010 0.053820 0.000010 0.000010 0.000010 0.000010 0.000010 0.000010 0.000010 0.000010 0.234305 0.000010 0.000010 0.000010 0.010588 0.000010 0.000010 0.000010 0.000010 0.000010 0.000010 0.004790 0.000010 0.000010
0.000010 0.000010 0.000010 0.000010 0.000010 0.000010 0.000010 0.000010 0.000010 0.051196 0.018181 0.007062 0.415285 0.000010 0.000010 0.000010 0.000010 0.000010 0.010687 0.000010 0.000010 0.000010 0.000010 0.210644 0.000010 0.000010 0.000010 0.004957 0.000010 0.069220 0.000010 0.000010 0.000010 0.000010 0.000010 0.000010 0.000010 0.000010 0.198737 0.000010 0.000010 0.000010 0.000010 0.000010 0.000010 0.000010 0.000017 0.000010 0.000010 0.013604 0.000010 0.000010
0.000010 0.000010 0.000010 0.000010 0.000010 0.000010 0.000010 0.000010 0.000010 0.128808 0.000010 0.000010 0.365329 0.000010 0.000010 0.000010 0.000010 0.000010 0.000010 0.000010 0.000010 0.000010 0.000010 0.192441 0.000010 0.000010 0.000010 0.012247 0.000010 0.097603 0.000010 0.000010 0.000010 0.000010 0.000010 0.000010 0.000010 0.000010 0.201213 0.000010 0.000010 0.000010 0.000010 0.000010 0.000010 0.000010 0.000010 0.000010 0.000010 0.001909 0.000010 0.000010
0.000010 0.000010 0.000010 0.000010 0.000010 0.000010 0.000010 0.000010 0.000010 0.056629 0.020477 0.000010 0.452824 0.000010 0.000010 0.000010 0.000010 0.000010 0.000010 0.000010 0.000010 0.000010 0.000010 0.160781 0.000010 0.011035 0.000010 0.000010 0.000010 0.071609 0.000010 0.000010 0.000010 0.000010 0.000010 0.000010 0.000010 0.000010 0.188765 0.000010 0.000010 0.000010 0.015009 0.000010 0.000010 0.000010 0.000010 0.017423 0.000010 0.005027 0.000010 0.000010
0.000010 0.000010 0.000010 0.000010 0.000010 0.000010 0.000010 0.000010 0.000010 0.067535 0.000010 0.000010 0.443276 0.000010 0.000010 0.000010 0.000010 0.000010 0.000010 0.000010 0.000010 0.000010 0.000010 0.212909 0.000010 0.008530 0.000010 0.005563 0.000010 0.055642 0.000010 0.000010 0.000010 0.000010 0.000010 0.000010 0.000010 0.000010 0.181146 0.000010 0.000010 0.000010 0.007171 0.000010 0.000010 0.000010 0.000010 0.000010 0.000010 0.017798 0.000010 0.000010
0.000010 0.000010 0.000010 0.000010 0.000010 0.000010 0.000010 0.000010 0.000010 0.021155 0.010662 0.000010 0.448261 0.000010 0.000010 0.000010 0.000010 0.000010 0.000010 0.000010 0.000010 0.000010 0.000010 0.198447 0.000010 0.004454 0.000010 0.000010 0.000010 0.060862 0.000010 0.000010 0.000010 0.000010 0.000010 0.000010 0.000010 0.000010 0.216890 0.000010 0.000010 0.027693 0.002071 0.000010 0.000010 0.000010 0.000010 0.009086 0.000010 0.000010 0.000010 0.000010
0.000010 0.000010 0.000010 0.000010 0.000010 0.000010 0.000010 0.000010 0.000010 0.067901 0.005410 0.000010 0.448647 0.000010 0.000010 0.000010 0.000010 0.000010 0.030939 0.000010 0.000010 0.000010 0.000010 0.163486 0.000010 0.001806 0.000010 0.008821 0.000010 0.099931 0.000010 0.000010 0.000010 0.000010 0.000010 0.000010 0.000010 0.000010 0.171425 0.000010 0.000010 0.000010 0.000010 0.000010 0.000010 0.000010 0.000010 0.001213 0.000010 0.000010 0.000010 0.000010
0.000010 0.000010 0.000843 0.000010 0.000010 0.000010 0.000010 0.000010 0.000010 0.137824 0.000750 0.000010 0.386311 0.000010 0.000010 0.000010 0.000010 0.007832 0.000010 0.000010 0.000010 0.000010 0.000010 0.184217 0.000010 0.018508 0.000010 0.000010 0.000010 0.072987 0.000010 0.000010 0.000010 0.000010 0.000010 0.000010 0.000010 0.000010 0.185982 0.000010 0.000010 0.000010 0.000010 0.000010 0.000010 0.004326 0.000010 0.000010 0.000010 0.000010 0.000010 0.000010
0.000010 0.000010 0.000010 0.000010 0.000010 0.000010 0.000010 0.000010 0.000010 0.034801 0.000010 0.000010 0.475138 0.000010 0.000010 0.000010 0.000010 0.010504 0.006244 0.000010 0.000010 0.000010 0.004069 0.204835 0.000010 0.004329 0.000010 0.000010 0.000010 0.074568 0.000010 0.000010 0.000010 0.000010 0.000010 0.000010 0.000010 0.000010 0.163226 0.000010 0.000010 0.007805 0.007835 0.000010 0.000010 0.000010 0.000010 0.006245 0.000010 0.000010 0.000010 0.000010
0.000010 0.000010 0.000010 0.000010 0.000010 0.000010 0.000010 0.000010 0.000010 0.000010 0.002208 0.000010 0.512655 0.000010 0.000010 0.000010 0.000010 0.000010 0.000010 0.000010 0.000010 0.000010 0.000010 0.180549 0.000010 0.000010 0.000010 0.008819 0.000010 0.058721 0.000010 0.000010 0.020584 0.000010 0.000010 0.000010 0.000010 0.000010 0.216014 0.000010 0.000010 0.000010 0.000010 0.000010 0.000010 0.000010 0.000010 0.000010 0.000010 0.000010 0.000010 0.000010
0.000010 0.000010 0.000010 0.000010 0.000010 0.000010 0.000010 0.000010 0.000010 0.000010 0.007576 0.000010 0.558968 0.000010 0.000010 0.000010 0.000010 0.000010 0.000010 0.000010 0.000010 0.000010 0.000010 0.159952 0.000010 0.000010 0.000010 0.000010 0.000010 0.050945 0.000010 0.000010 0.005787 0.000010 0.000010 0.000010 0.000010 0.000010 0.216312 0.000010 0.000010 0.000010 0.000010 0.000010 0.000010 0.000010 0.000010 0.000010 0.000010 0.000010 0.000010 0.000010
0.171412 0.000010 0.000010 0.000010 0.000010 0.000010 0.000010 0.000010 0.002870 0.000010 0.041032 0.007390 0.000010 0.000010 0.000010 0.000010 0.000010 0.000010 0.369091 0.000010 0.000010 0.000010 0.000010 0.000010 0.000010 0.000010 0.007174 0.000010 0.000010 0.000010 0.000010 0.000010 0.382128 0.000010 0.000010 0.018463 0.000010 0.000010 0.000010 0.000010 0.000010 0.000010 0.000010 0.000010 0.000010 0.000010 0.000010 0.000010 0.000010 0.000010 0.000010 0.000010
0.177710 0.000010 0.000010 0.000010 0.000010 0.000010 0.000010 0.000010 0.064681 0.000010 0.015497 0.000010 0.000010 0.000010 0.000010 0.000010 0.000010 0.002001 0.294690 0.000010 0.000010 0.000010 0.026324 0.006769 0.000010 0.000010 0.015790 0.000010 0.000010 0.000010 0.000010 0.000010 0.393041 0.000010 0.000010 0.002447 0.000010 0.000010 0.000010 0.000640 0.000010 0.000010 0.000010 0.000010 0.000010 0.000010 0.000010 0.000010 0.000010 0.000010 0.000010 0.000010
0.154740 0.000010 0.000010 0.000010 0.000010 0.000010 0.000010 0.000010 0.000010 0.000010 0.039937 0.001058 0.000010 0.000010 0.000010 0.000010 0.000010 0.049451 0.252085 0.000010 0.000010 0.000010 0.027959 0.000010 0.000010 0.000010 0.012655 0.000010 0.000010 0.000010 0.000010 0.000010 0.373313 0.000010 0.000010 0.071425 0.000010 0.000010 0.000010 0.000010 0.000010 0.000010 0.000010 0.000010 0.000010 0.016957 0.000010 0.000010 0.000010 0.000010 0.000010 0.000010
0.171537 0.000010 0.000010 0.000010 0.000010 0.000010 0.000010 0.000010 0.000010 0.000010 0.036460 0.000838 0.000010 0.000010 0.000010 0.000010 0.000010 0.056755 0.326216 0.000010 0.000010 0.000010 0.016123 0.000010 0.000010 0.000010 0.025844 0.000010 0.000010 0.000010 0.000010 0.000010 0.365787 0.000010 0.000010 0.000010 0.000010 0.000010 0.000010 0.000010 0.000010 0.000010 0.000010 0.000010 0.000010 0.000010 0.000010 0.000010 0.000010 0.000010 0.000010 0.000010
0.155920 0.000010 0.000010 0.008594 0.000010 0.000010 0.000785 0.002380 0.020016 0.000010 0.018425 0.019421 0.000010 0.000010 0.000013 0.000010 0.000010 0.033580 0.299242 0.000010 0.000010 0.000010 0.012235 0.000010 0.000010 0.000010 0.028018 0.000589 0.000010 0.000010 0.000010 0.000010 0.336886 0.000010 0.000032 0.032927 0.000010 0.000010 0.000010 0.018377 0.000137 0.000010 0.000010 0.000010 0.000010 0.000010 0.000010 0.000010 0.002505 0.000010 0.000010 0.009599
0.787371 0.000010 0.000010 0.000010 0.000010 0.000010 0.000010 0.000010 0.000010 0.000010 0.001582 0.000010 0.000010 0.000010 0.000010 0.000010 0.000010 0.005486 0.024435 0.000010 0.000010 0.000010 0.000010 0.000010 0.000010 0.000010 0.000010 0.000010 0.000010 0.000010 0.000010 0.000010 0.180656 0.000010 0.000010 0.000010 0.000010 0.000010 0.000010 0.000010 0.000010 0.000010 0.000010 0.000010 0.000010 0.000010 0.000010 0.000010 0.000010 0.000010 0.000010 0.000010
0.531428 0.000010 0.000010 0.000010 0.000010 0.000010 0.000010 0.000010 0.000010 0.000010 0.000010 0.000010 0.000010 0.000010 0.000010 0.000010 0.000010 0.000010 0.000010 0.000010 0.000010 0.000010 0.000010 0.000010 0.000010 0.000010 0.000010 0.000010 0.000010 0.000010 0.000010 0.000010 0.000010 0.000010 0.000010 0.000010 0.468072 0.000010 0.000010 0.000010 0.000010 0.000010 0.000010 0.000010 0.000010 0.000010 0.000010 0.000010 0.000010 0.000010 0.000010 0.000010
0.531152 0.000010 0.000010 0.000010 0.000010 0.000010 0.000010 0.000010 0.000010 0.000010 0.000010 0.000010 0.000010 0.000010 0.000010 0.000010 0.000010 0.000010 0.000010 0.000010 0.000010 0.000010 0.000010 0.000010 0.000010 0.000010 0.000010 0.000010 0.000010 0.000010 0.000010 0.000010 0.000010 0.000010 0.000010 0.000010 0.468348 0.000010 0.000010 0.000010 0.000010 0.000010 0.000010 0.000010 0.000010 0.000010 0.000010 0.000010 0.000010 0.000010 0.000010 0.000010
[truncated: 254,125 more chars]
