# Supplementary material for: Genetic analysis of Thai cattle reveals a Southeast Asian indicine ancestry
Source: PeerJ. 2015 Oct 27;3:e1318. doi: 10.7717/peerj.1318 (PMC4627918; doi:10.7717/peerj.1318)
Supplement: Dataset S2 — The Q values inferred by ADMIXTURE for each modeled K are shown for each individual, which are labeled according to breed information. The data are organized into three folders, each of which represents the ADMIXTURE experiments described in Fig. S5. [file peerj-03-1318-s007.zip › SupplementDataS7/1397breeds/53.Q]

0.000010 0.000010 0.000010 0.000010 0.000010 0.000010 0.000010 0.964837 0.000010 0.000010 0.000010 0.000010 0.000010 0.000010 0.000010 0.000010 0.000010 0.000010 0.000010 0.000010 0.000010 0.000010 0.000010 0.000010 0.000010 0.000010 0.000010 0.000010 0.000010 0.000010 0.000010 0.000010 0.000010 0.000010 0.000010 0.000010 0.000010 0.000010 0.007577 0.000010 0.000010 0.000010 0.000010 0.000010 0.004635 0.000010 0.000010 0.000010 0.000010 0.000010 0.000010 0.000010 0.022460
0.000010 0.000010 0.000010 0.000010 0.006598 0.000010 0.000010 0.904278 0.000010 0.000010 0.000010 0.000010 0.000010 0.000010 0.000010 0.041415 0.000010 0.013975 0.000010 0.000010 0.000010 0.000010 0.000010 0.000010 0.000010 0.000010 0.000010 0.000010 0.000010 0.000010 0.000010 0.000010 0.000010 0.000010 0.000010 0.000010 0.011517 0.000010 0.000010 0.000010 0.000010 0.000010 0.000010 0.000010 0.000010 0.000010 0.000010 0.000010 0.000010 0.000010 0.000010 0.000010 0.021748
0.000010 0.000010 0.000010 0.000010 0.010176 0.000010 0.000010 0.989314 0.000010 0.000010 0.000010 0.000010 0.000010 0.000010 0.000010 0.000010 0.000010 0.000010 0.000010 0.000010 0.000010 0.000010 0.000010 0.000010 0.000010 0.000010 0.000010 0.000010 0.000010 0.000010 0.000010 0.000010 0.000010 0.000010 0.000010 0.000010 0.000010 0.000010 0.000010 0.000010 0.000010 0.000010 0.000010 0.000010 0.000010 0.000010 0.000010 0.000010 0.000010 0.000010 0.000010 0.000010 0.000010
0.000010 0.000010 0.000010 0.000010 0.000010 0.000010 0.000010 0.999479 0.000010 0.000010 0.000010 0.000010 0.000010 0.000010 0.000010 0.000011 0.000010 0.000010 0.000010 0.000010 0.000010 0.000010 0.000010 0.000010 0.000010 0.000010 0.000010 0.000010 0.000010 0.000010 0.000010 0.000010 0.000010 0.000010 0.000010 0.000010 0.000010 0.000010 0.000010 0.000010 0.000010 0.000010 0.000010 0.000010 0.000010 0.000010 0.000010 0.000010 0.000010 0.000010 0.000010 0.000010 0.000010
0.000010 0.000010 0.000010 0.000010 0.000010 0.000010 0.000010 0.958613 0.000010 0.000010 0.000010 0.000010 0.000010 0.000010 0.000010 0.002403 0.000010 0.000082 0.000010 0.020540 0.000010 0.000010 0.000010 0.000010 0.000010 0.000010 0.000010 0.000010 0.000010 0.000010 0.000010 0.000010 0.000010 0.000010 0.000010 0.000010 0.000010 0.000010 0.013447 0.000010 0.000010 0.000010 0.000010 0.000010 0.000010 0.004445 0.000010 0.000010 0.000010 0.000010 0.000010 0.000010 0.000010
0.000010 0.000010 0.000010 0.000010 0.000010 0.000010 0.000010 0.999480 0.000010 0.000010 0.000010 0.000010 0.000010 0.000010 0.000010 0.000010 0.000010 0.000010 0.000010 0.000010 0.000010 0.000010 0.000010 0.000010 0.000010 0.000010 0.000010 0.000010 0.000010 0.000010 0.000010 0.000010 0.000010 0.000010 0.000010 0.000010 0.000010 0.000010 0.000010 0.000010 0.000010 0.000010 0.000010 0.000010 0.000010 0.000010 0.000010 0.000010 0.000010 0.000010 0.000010 0.000010 0.000010
0.000010 0.000010 0.000010 0.000010 0.000010 0.000010 0.000010 0.999480 0.000010 0.000010 0.000010 0.000010 0.000010 0.000010 0.000010 0.000010 0.000010 0.000010 0.000010 0.000010 0.000010 0.000010 0.000010 0.000010 0.000010 0.000010 0.000010 0.000010 0.000010 0.000010 0.000010 0.000010 0.000010 0.000010 0.000010 0.000010 0.000010 0.000010 0.000010 0.000010 0.000010 0.000010 0.000010 0.000010 0.000010 0.000010 0.000010 0.000010 0.000010 0.000010 0.000010 0.000010 0.000010
0.000010 0.000010 0.000010 0.000010 0.000010 0.000010 0.000010 0.991692 0.000010 0.000010 0.000010 0.000010 0.000010 0.000010 0.000010 0.007798 0.000010 0.000010 0.000010 0.000010 0.000010 0.000010 0.000010 0.000010 0.000010 0.000010 0.000010 0.000010 0.000010 0.000010 0.000010 0.000010 0.000010 0.000010 0.000010 0.000010 0.000010 0.000010 0.000010 0.000010 0.000010 0.000010 0.000010 0.000010 0.000010 0.000010 0.000010 0.000010 0.000010 0.000010 0.000010 0.000010 0.000010
0.000010 0.000010 0.000010 0.000010 0.004881 0.000010 0.000010 0.778760 0.000010 0.000010 0.000010 0.000010 0.000010 0.000010 0.000010 0.159728 0.000010 0.000010 0.000010 0.000010 0.000010 0.002095 0.000010 0.003710 0.000010 0.000010 0.000010 0.000010 0.000010 0.000010 0.000010 0.000010 0.000010 0.000010 0.000010 0.000010 0.000010 0.000010 0.000010 0.000010 0.010021 0.000010 0.000010 0.000010 0.000010 0.005185 0.000010 0.000010 0.000010 0.000010 0.000010 0.000010 0.035171
0.000010 0.000010 0.000010 0.000010 0.000010 0.000010 0.000010 0.893567 0.000010 0.000010 0.000010 0.000010 0.000010 0.000010 0.000010 0.088423 0.000010 0.000010 0.000010 0.000010 0.000010 0.000010 0.000010 0.000010 0.012042 0.000010 0.000010 0.000010 0.000010 0.000010 0.000010 0.005478 0.000010 0.000010 0.000010 0.000010 0.000010 0.000010 0.000010 0.000010 0.000010 0.000010 0.000010 0.000010 0.000010 0.000010 0.000010 0.000010 0.000010 0.000010 0.000010 0.000010 0.000010
0.000010 0.000010 0.000010 0.000010 0.019861 0.000010 0.000010 0.888874 0.000010 0.000010 0.000010 0.000010 0.000010 0.000010 0.000010 0.064129 0.000010 0.007166 0.000010 0.011092 0.000010 0.000010 0.000010 0.000010 0.000010 0.000010 0.000010 0.000010 0.000010 0.006320 0.000010 0.000010 0.000010 0.000010 0.000010 0.000010 0.000010 0.000010 0.000010 0.000010 0.000010 0.000010 0.000010 0.000010 0.002098 0.000010 0.000010 0.000010 0.000010 0.000010 0.000010 0.000010 0.000010
0.000010 0.000010 0.000010 0.000010 0.000010 0.000010 0.000010 0.999480 0.000010 0.000010 0.000010 0.000010 0.000010 0.000010 0.000010 0.000010 0.000010 0.000010 0.000010 0.000010 0.000010 0.000010 0.000010 0.000010 0.000010 0.000010 0.000010 0.000010 0.000010 0.000010 0.000010 0.000010 0.000010 0.000010 0.000010 0.000010 0.000010 0.000010 0.000010 0.000010 0.000010 0.000010 0.000010 0.000010 0.000010 0.000010 0.000010 0.000010 0.000010 0.000010 0.000010 0.000010 0.000010
0.000010 0.000010 0.000010 0.000010 0.000010 0.000010 0.000010 0.999479 0.000010 0.000010 0.000010 0.000010 0.000010 0.000010 0.000010 0.000010 0.000010 0.000010 0.000010 0.000010 0.000010 0.000010 0.000011 0.000010 0.000010 0.000010 0.000010 0.000010 0.000010 0.000010 0.000010 0.000010 0.000010 0.000010 0.000010 0.000010 0.000010 0.000010 0.000010 0.000010 0.000010 0.000010 0.000010 0.000010 0.000010 0.000010 0.000010 0.000010 0.000010 0.000010 0.000010 0.000010 0.000010
0.000010 0.000010 0.000010 0.000010 0.000010 0.000010 0.000010 0.912778 0.000010 0.000010 0.000010 0.000010 0.000010 0.000010 0.000010 0.038280 0.000010 0.009456 0.000010 0.000010 0.000010 0.000010 0.000010 0.000010 0.000010 0.000010 0.000010 0.000010 0.000010 0.000010 0.000010 0.000010 0.000010 0.000010 0.000010 0.000010 0.000010 0.000010 0.000010 0.000010 0.000010 0.000010 0.000010 0.000010 0.007361 0.000010 0.000010 0.000010 0.000010 0.000010 0.000010 0.000010 0.031645
0.000010 0.000010 0.000010 0.000010 0.000010 0.000010 0.000010 0.933017 0.000010 0.000010 0.000010 0.000010 0.000010 0.000010 0.000010 0.000010 0.000010 0.017040 0.000010 0.000010 0.000010 0.000010 0.000010 0.002432 0.005037 0.000010 0.000014 0.000010 0.000010 0.034187 0.000010 0.000010 0.000010 0.000010 0.000010 0.007812 0.000010 0.000010 0.000010 0.000010 0.000010 0.000010 0.000010 0.000010 0.000010 0.000010 0.000010 0.000010 0.000010 0.000010 0.000010 0.000010 0.000010
0.000010 0.000010 0.000010 0.000010 0.000010 0.000010 0.000010 0.999480 0.000010 0.000010 0.000010 0.000010 0.000010 0.000010 0.000010 0.000010 0.000010 0.000010 0.000010 0.000010 0.000010 0.000010 0.000010 0.000010 0.000010 0.000010 0.000010 0.000010 0.000010 0.000010 0.000010 0.000010 0.000010 0.000010 0.000010 0.000010 0.000010 0.000010 0.000010 0.000010 0.000010 0.000010 0.000010 0.000010 0.000010 0.000010 0.000010 0.000010 0.000010 0.000010 0.000010 0.000010 0.000010
0.000010 0.000010 0.000010 0.000010 0.000010 0.000010 0.000010 0.999480 0.000010 0.000010 0.000010 0.000010 0.000010 0.000010 0.000010 0.000010 0.000010 0.000010 0.000010 0.000010 0.000010 0.000010 0.000010 0.000010 0.000010 0.000010 0.000010 0.000010 0.000010 0.000010 0.000010 0.000010 0.000010 0.000010 0.000010 0.000010 0.000010 0.000010 0.000010 0.000010 0.000010 0.000010 0.000010 0.000010 0.000010 0.000010 0.000010 0.000010 0.000010 0.000010 0.000010 0.000010 0.000010
0.000010 0.000010 0.000010 0.000010 0.021877 0.000010 0.000010 0.929168 0.000010 0.000010 0.000010 0.000010 0.000010 0.000010 0.000010 0.048454 0.000010 0.000010 0.000010 0.000010 0.000010 0.000010 0.000010 0.000010 0.000010 0.000010 0.000012 0.000010 0.000010 0.000010 0.000010 0.000010 0.000010 0.000010 0.000010 0.000010 0.000010 0.000010 0.000010 0.000010 0.000010 0.000010 0.000010 0.000010 0.000010 0.000010 0.000010 0.000010 0.000010 0.000010 0.000010 0.000010 0.000010
0.000010 0.000010 0.000010 0.000010 0.000010 0.000010 0.000010 0.963984 0.000010 0.000010 0.000010 0.000010 0.000010 0.000010 0.000010 0.000010 0.000010 0.000010 0.000010 0.000010 0.000010 0.000010 0.000010 0.000010 0.000010 0.000010 0.000010 0.000010 0.000010 0.000010 0.000010 0.000010 0.000010 0.000010 0.000010 0.000010 0.000010 0.000010 0.000010 0.000010 0.000010 0.000010 0.000010 0.000010 0.000010 0.000010 0.000010 0.000010 0.000010 0.000010 0.000010 0.000010 0.035506
0.000010 0.000010 0.000010 0.000010 0.000010 0.000010 0.000010 0.999480 0.000010 0.000010 0.000010 0.000010 0.000010 0.000010 0.000010 0.000010 0.000010 0.000010 0.000010 0.000010 0.000010 0.000010 0.000010 0.000010 0.000010 0.000010 0.000010 0.000010 0.000010 0.000010 0.000010 0.000010 0.000010 0.000010 0.000010 0.000010 0.000010 0.000010 0.000010 0.000010 0.000010 0.000010 0.000010 0.000010 0.000010 0.000010 0.000010 0.000010 0.000010 0.000010 0.000010 0.000010 0.000010
0.000010 0.000010 0.000010 0.000010 0.000010 0.000010 0.000010 0.000010 0.000010 0.000010 0.000010 0.000010 0.000010 0.000010 0.000010 0.000010 0.000010 0.000010 0.000010 0.000010 0.000010 0.000010 0.000010 0.000010 0.000010 0.000010 0.000010 0.000010 0.000010 0.000010 0.000010 0.000010 0.000010 0.000010 0.000010 0.000010 0.000010 0.000010 0.000010 0.000010 0.000010 0.000010 0.000010 0.000010 0.000010 0.000010 0.000010 0.000010 0.000010 0.000010 0.999480 0.000010 0.000010
0.000010 0.000010 0.000010 0.000010 0.022764 0.000010 0.000062 0.000010 0.000010 0.000010 0.000998 0.000010 0.000010 0.000010 0.000010 0.000010 0.000010 0.000010 0.000010 0.000010 0.001210 0.000010 0.000010 0.018377 0.000475 0.000010 0.000010 0.000010 0.000010 0.000010 0.000010 0.000010 0.000010 0.000010 0.000010 0.000010 0.000010 0.000010 0.000010 0.000010 0.000010 0.000010 0.000010 0.000010 0.000010 0.000010 0.000010 0.000010 0.000010 0.000010 0.922841 0.000010 0.032823
0.000010 0.000010 0.000010 0.000010 0.000010 0.000010 0.000010 0.000010 0.000010 0.000010 0.000010 0.000010 0.000010 0.000010 0.000010 0.001421 0.000010 0.000010 0.000010 0.000010 0.000010 0.000010 0.000010 0.000010 0.000010 0.000010 0.000010 0.000010 0.000010 0.000010 0.000010 0.000010 0.000010 0.000010 0.000010 0.000010 0.000010 0.000010 0.000010 0.000010 0.000010 0.000010 0.000010 0.000010 0.000010 0.000010 0.000010 0.000010 0.000010 0.000010 0.998069 0.000010 0.000010
0.000010 0.000010 0.000010 0.000010 0.000010 0.000010 0.000010 0.000010 0.000010 0.000010 0.000010 0.000010 0.000010 0.000010 0.000010 0.026880 0.000010 0.000010 0.000010 0.000010 0.000010 0.000010 0.000010 0.000010 0.000010 0.000010 0.000010 0.000010 0.000010 0.000010 0.000010 0.000010 0.000010 0.000010 0.000010 0.000010 0.000010 0.000010 0.000010 0.000010 0.000010 0.000010 0.000010 0.000010 0.000010 0.000010 0.001534 0.000010 0.000010 0.000010 0.971086 0.000010 0.000010
0.000010 0.000010 0.000010 0.000010 0.000010 0.000010 0.000010 0.000010 0.000010 0.000010 0.000010 0.000010 0.000010 0.000010 0.000010 0.000012 0.000010 0.000010 0.000010 0.000010 0.000010 0.000010 0.000010 0.000010 0.000010 0.000010 0.000010 0.000010 0.000010 0.000010 0.000010 0.000010 0.000010 0.000010 0.000010 0.000010 0.000010 0.000010 0.000010 0.000010 0.000010 0.000010 0.000010 0.000010 0.000010 0.000010 0.000010 0.000010 0.000010 0.000010 0.990085 0.000010 0.009403
0.000010 0.000010 0.000010 0.000010 0.008639 0.000010 0.000010 0.000010 0.000010 0.000010 0.000010 0.000010 0.012901 0.000010 0.000010 0.000010 0.000010 0.003610 0.000010 0.000010 0.000010 0.000010 0.000010 0.000010 0.000010 0.000010 0.000010 0.000010 0.000010 0.000010 0.000010 0.000010 0.000010 0.000010 0.000010 0.000010 0.000010 0.000010 0.000010 0.000010 0.000010 0.000010 0.000010 0.000010 0.000010 0.000010 0.000010 0.000010 0.000010 0.000010 0.974360 0.000010 0.000010
0.000010 0.000010 0.000010 0.000010 0.000010 0.000010 0.000010 0.000010 0.000010 0.000010 0.000010 0.000010 0.000010 0.000010 0.000010 0.000010 0.000010 0.000010 0.000010 0.000010 0.000010 0.000010 0.000010 0.000010 0.000010 0.000010 0.000010 0.000010 0.000010 0.000010 0.000010 0.000010 0.000010 0.000010 0.000010 0.000010 0.000010 0.000010 0.000010 0.000010 0.000010 0.000010 0.000010 0.000010 0.000010 0.000010 0.000010 0.000010 0.000010 0.000010 0.999480 0.000010 0.000010
0.000010 0.000010 0.000010 0.000010 0.000010 0.000010 0.000010 0.000010 0.000010 0.000010 0.000010 0.000010 0.000010 0.000010 0.000010 0.000010 0.000010 0.000010 0.000010 0.000010 0.000010 0.000010 0.000010 0.000010 0.000010 0.000010 0.000010 0.000010 0.000010 0.000010 0.000010 0.000010 0.000010 0.000010 0.000010 0.000010 0.000010 0.000010 0.000010 0.000010 0.000010 0.000010 0.000010 0.000010 0.000010 0.000010 0.000010 0.000010 0.000010 0.000010 0.999480 0.000010 0.000010
0.000010 0.000010 0.000010 0.000010 0.000010 0.000010 0.000010 0.000010 0.000010 0.000010 0.000010 0.000010 0.000010 0.000010 0.000010 0.000010 0.000010 0.000010 0.000010 0.000010 0.000010 0.000010 0.000010 0.000010 0.000010 0.000010 0.000010 0.000010 0.000010 0.000010 0.000010 0.000010 0.000010 0.000010 0.000010 0.000010 0.000010 0.000010 0.000010 0.000010 0.000010 0.000010 0.000010 0.000010 0.000010 0.000010 0.000010 0.000010 0.000010 0.000010 0.999480 0.000010 0.000010
0.000010 0.000010 0.000010 0.000010 0.000010 0.000010 0.000010 0.000010 0.000010 0.000010 0.000010 0.000010 0.000010 0.000010 0.000010 0.000010 0.000010 0.000010 0.000010 0.000010 0.000010 0.000010 0.000010 0.000010 0.000010 0.000010 0.000010 0.000010 0.000010 0.000010 0.000010 0.000010 0.000010 0.000010 0.000010 0.000010 0.000010 0.000010 0.000010 0.000010 0.000010 0.000010 0.000010 0.000010 0.000010 0.000010 0.000010 0.000010 0.000010 0.000010 0.999480 0.000010 0.000010
0.000010 0.000010 0.000010 0.000010 0.000010 0.000010 0.000010 0.000010 0.000010 0.000010 0.000010 0.000010 0.006611 0.000010 0.000010 0.000010 0.000010 0.010872 0.000010 0.004637 0.000010 0.000010 0.000010 0.000010 0.000010 0.000010 0.002721 0.000010 0.000010 0.000010 0.000010 0.000010 0.000010 0.000010 0.000010 0.000010 0.000010 0.000010 0.000010 0.000010 0.002360 0.000010 0.000010 0.000010 0.000010 0.000010 0.000010 0.000010 0.000010 0.000010 0.969962 0.000010 0.002377
0.004894 0.005644 0.000010 0.000010 0.006843 0.000010 0.000010 0.000010 0.000010 0.000010 0.004103 0.000010 0.000010 0.000010 0.000010 0.000010 0.000010 0.002301 0.000010 0.018315 0.000010 0.000010 0.000010 0.003477 0.000010 0.000010 0.000010 0.000010 0.000010 0.000010 0.000010 0.028598 0.042732 0.000010 0.000010 0.000010 0.000010 0.000010 0.000010 0.000010 0.000010 0.000010 0.000010 0.000010 0.000010 0.000010 0.023083 0.000010 0.000010 0.000010 0.831927 0.000010 0.027673
0.000010 0.032889 0.000010 0.000010 0.000010 0.000010 0.000010 0.000010 0.000010 0.000010 0.017128 0.000010 0.000010 0.000010 0.000010 0.006995 0.000010 0.000010 0.000010 0.000010 0.000010 0.008806 0.000010 0.000010 0.000010 0.000010 0.000010 0.000010 0.000010 0.000010 0.000250 0.006776 0.009435 0.000010 0.000010 0.000010 0.020325 0.000010 0.003823 0.000010 0.000010 0.000010 0.000010 0.000010 0.000010 0.001916 0.000010 0.000019 0.000010 0.000010 0.883530 0.000010 0.007707
0.000010 0.000012 0.000010 0.000010 0.007845 0.000010 0.000010 0.000010 0.000010 0.000010 0.000010 0.000010 0.000010 0.000010 0.000010 0.000010 0.000010 0.010358 0.000010 0.000010 0.000010 0.004306 0.000010 0.000755 0.000010 0.000010 0.000010 0.000010 0.000010 0.012732 0.000010 0.006732 0.000010 0.000010 0.008606 0.000010 0.000010 0.000010 0.017067 0.000010 0.000010 0.000010 0.000010 0.000010 0.000010 0.000010 0.000010 0.000010 0.000010 0.000010 0.897374 0.000010 0.033796
0.000010 0.000014 0.000010 0.000010 0.000010 0.000010 0.000010 0.000010 0.000010 0.000010 0.000010 0.000010 0.000010 0.000010 0.000010 0.000010 0.000010 0.000010 0.000010 0.000010 0.000010 0.000010 0.000010 0.000010 0.000010 0.000010 0.000010 0.000010 0.000010 0.000010 0.000010 0.000013 0.000010 0.000010 0.000010 0.000010 0.000010 0.000010 0.000010 0.000010 0.000010 0.000010 0.000010 0.000010 0.000010 0.000010 0.000010 0.000010 0.000010 0.000010 0.999473 0.000010 0.000010
0.000010 0.000010 0.000010 0.000010 0.000010 0.000010 0.000010 0.000010 0.000010 0.000010 0.000010 0.000010 0.000010 0.000010 0.000010 0.000010 0.000010 0.000010 0.000010 0.000010 0.000010 0.000010 0.000010 0.000010 0.000010 0.000010 0.000010 0.000010 0.000010 0.000010 0.000010 0.000010 0.000010 0.000010 0.000010 0.000010 0.000010 0.000010 0.000010 0.000010 0.000010 0.000010 0.000010 0.000010 0.000010 0.000010 0.000010 0.000010 0.000010 0.000010 0.999480 0.000010 0.000010
0.000010 0.000010 0.000010 0.000010 0.000010 0.000010 0.000010 0.029812 0.000010 0.000010 0.008836 0.000010 0.000010 0.000010 0.000010 0.000010 0.000010 0.000010 0.000010 0.000010 0.000010 0.010873 0.000010 0.000010 0.000010 0.000010 0.000010 0.000010 0.000010 0.000010 0.000010 0.000010 0.000010 0.000010 0.000010 0.000010 0.000010 0.000010 0.000010 0.000010 0.000010 0.000010 0.000010 0.000010 0.000010 0.000010 0.000010 0.000010 0.000010 0.000010 0.894912 0.024637 0.030460
0.000010 0.000010 0.000010 0.000010 0.000010 0.000010 0.000010 0.000010 0.000010 0.000010 0.000010 0.000010 0.000010 0.000010 0.000010 0.000010 0.000010 0.000010 0.000010 0.000010 0.000010 0.000010 0.000010 0.000010 0.016190 0.000010 0.000010 0.000010 0.000010 0.000010 0.000010 0.000010 0.000010 0.000010 0.000010 0.000010 0.000010 0.000010 0.000010 0.000010 0.000010 0.000010 0.000010 0.000010 0.001915 0.000010 0.000010 0.000010 0.000010 0.000010 0.981395 0.000010 0.000010
0.000010 0.000010 0.000010 0.000010 0.000010 0.000010 0.000010 0.000010 0.000010 0.000010 0.000010 0.000010 0.000010 0.000010 0.000010 0.000010 0.000010 0.000010 0.000010 0.000010 0.000010 0.000010 0.000010 0.000010 0.000010 0.000010 0.000010 0.000010 0.000010 0.000010 0.000010 0.000010 0.000010 0.000010 0.000010 0.000010 0.000010 0.000010 0.000010 0.000010 0.000010 0.000010 0.000010 0.000010 0.000010 0.000010 0.000010 0.000010 0.000010 0.000010 0.999480 0.000010 0.000010
0.000010 0.000010 0.000010 0.000010 0.000010 0.000010 0.000010 0.000010 0.000010 0.000010 0.000010 0.000010 0.000010 0.000010 0.000010 0.000010 0.000010 0.000010 0.000010 0.000010 0.000010 0.000010 0.000010 0.000010 0.000010 0.000010 0.000010 0.000010 0.000010 0.000010 0.000010 0.000010 0.000010 0.000010 0.000010 0.000010 0.000010 0.000010 0.000010 0.000010 0.000010 0.000010 0.000010 0.000010 0.000010 0.000010 0.000010 0.000010 0.000010 0.000010 0.999480 0.000010 0.000010
0.000010 0.010505 0.000010 0.000010 0.000010 0.000010 0.000010 0.000010 0.000010 0.000010 0.000010 0.001306 0.000010 0.000010 0.000010 0.002004 0.000010 0.027204 0.000010 0.000010 0.000010 0.046695 0.003696 0.051699 0.003523 0.000010 0.001807 0.000010 0.000010 0.000010 0.000010 0.000010 0.000010 0.000010 0.000010 0.007032 0.000010 0.000010 0.014577 0.000010 0.000010 0.000010 0.000010 0.000010 0.042777 0.014971 0.000010 0.000010 0.000010 0.000010 0.000010 0.771816 0.000010
0.000010 0.013613 0.000010 0.000010 0.000010 0.000010 0.000010 0.000010 0.000010 0.000010 0.000010 0.002141 0.000010 0.000010 0.000010 0.000010 0.000010 0.037466 0.000010 0.000010 0.000010 0.048233 0.000010 0.025787 0.045408 0.000010 0.001889 0.000010 0.000010 0.000010 0.000010 0.015047 0.009258 0.000010 0.000010 0.009066 0.000010 0.000010 0.002479 0.000010 0.000010 0.000010 0.000010 0.000010 0.049645 0.047734 0.017904 0.009733 0.000010 0.000010 0.000010 0.664229 0.000010
0.000010 0.025995 0.000010 0.000010 0.000010 0.000010 0.011709 0.000010 0.000010 0.000010 0.000010 0.009882 0.000010 0.000010 0.000010 0.000010 0.000010 0.015894 0.000010 0.000300 0.000010 0.046863 0.000010 0.056840 0.020086 0.000010 0.000010 0.000010 0.000010 0.005376 0.000010 0.019809 0.005974 0.000010 0.000010 0.000010 0.001167 0.000010 0.003359 0.000010 0.000010 0.000010 0.000010 0.000010 0.056689 0.003608 0.000011 0.000010 0.000010 0.000010 0.000010 0.716077 0.000010
0.000010 0.046237 0.000010 0.000010 0.000010 0.000010 0.000010 0.000010 0.000010 0.000010 0.000010 0.005668 0.000010 0.000010 0.000010 0.000010 0.000010 0.006496 0.000010 0.011381 0.000010 0.041791 0.000010 0.062811 0.000010 0.000010 0.000010 0.000010 0.000010 0.000010 0.000010 0.000010 0.053402 0.000010 0.000010 0.000010 0.006229 0.000010 0.008372 0.000010 0.000010 0.000010 0.000010 0.000010 0.052322 0.001136 0.000010 0.001094 0.000010 0.000010 0.000010 0.702661 0.000010
0.000010 0.000010 0.000010 0.000010 0.000010 0.000010 0.010470 0.000010 0.000010 0.000010 0.000010 0.018993 0.001616 0.000010 0.000010 0.001310 0.000010 0.016091 0.000010 0.000010 0.000010 0.032682 0.001341 0.034909 0.041485 0.000010 0.000745 0.000010 0.000010 0.000010 0.000010 0.011541 0.051057 0.000010 0.002493 0.003001 0.000010 0.000010 0.000010 0.000010 0.001696 0.000010 0.000010 0.000010 0.053964 0.023072 0.005561 0.000010 0.000010 0.000010 0.000010 0.687635 0.000010
0.000010 0.007338 0.000010 0.000010 0.006579 0.000010 0.000010 0.000010 0.000010 0.000010 0.018014 0.000010 0.008367 0.000010 0.000010 0.000010 0.000010 0.014462 0.000010 0.000010 0.000010 0.048607 0.000010 0.039181 0.027527 0.000010 0.000010 0.000010 0.000010 0.000703 0.000010 0.014941 0.016803 0.000010 0.000010 0.000010 0.000010 0.000010 0.002829 0.000010 0.000010 0.000010 0.000010 0.000010 0.055113 0.000447 0.005570 0.000010 0.000010 0.000010 0.000010 0.733148 0.000010
0.000010 0.022249 0.000010 0.000010 0.000010 0.000010 0.008929 0.000282 0.000010 0.000010 0.000010 0.024894 0.000010 0.000010 0.000010 0.000010 0.000010 0.031729 0.000010 0.000010 0.000010 0.034976 0.001635 0.046604 0.000010 0.000010 0.000010 0.000010 0.000010 0.000010 0.000010 0.021592 0.026512 0.000010 0.000010 0.011918 0.000010 0.000010 0.021198 0.000010 0.000010 0.000010 0.000010 0.000010 0.033529 0.006088 0.000010 0.000010 0.000010 0.000010 0.000010 0.707039 0.000455
0.000232 0.022080 0.000010 0.000010 0.000010 0.000010 0.008999 0.000010 0.000010 0.000010 0.005429 0.011574 0.000010 0.000010 0.000010 0.000010 0.000010 0.036006 0.000010 0.000010 0.000010 0.030059 0.006375 0.041549 0.029251 0.000010 0.000010 0.000010 0.000010 0.000010 0.000010 0.000010 0.034821 0.000010 0.000010 0.000010 0.000010 0.000010 0.004844 0.000010 0.000010 0.000010 0.000010 0.000010 0.046878 0.014645 0.000010 0.019920 0.000010 0.000010 0.000010 0.683777 0.003202
0.000010 0.021783 0.000010 0.000010 0.000010 0.000010 0.000010 0.000010 0.000010 0.000010 0.000010 0.005596 0.001675 0.000010 0.000010 0.000010 0.000010 0.017645 0.000010 0.000010 0.000010 0.021097 0.000010 0.074240 0.002934 0.000010 0.000010 0.000010 0.000010 0.000010 0.000010 0.037363 0.070032 0.000010 0.000010 0.000010 0.000010 0.000010 0.000010 0.000010 0.000010 0.000010 0.000010 0.000010 0.020469 0.022769 0.010299 0.004110 0.000010 0.000010 0.000010 0.674371 0.015238
0.000010 0.018576 0.000010 0.000010 0.000010 0.000010 0.000010 0.000010 0.000010 0.000010 0.000010 0.000010 0.000010 0.000010 0.000010 0.000010 0.000010 0.014641 0.000015 0.000010 0.000010 0.022885 0.002252 0.038901 0.021206 0.000010 0.000010 0.000010 0.000010 0.000010 0.000010 0.026635 0.020979 0.000010 0.000010 0.000010 0.001884 0.000010 0.000010 0.000010 0.000010 0.000010 0.000010 0.000010 0.078123 0.016033 0.000010 0.000010 0.000010 0.000010 0.000010 0.737470 0.000010
0.000010 0.032709 0.000010 0.000010 0.000010 0.000010 0.007106 0.000010 0.000010 0.000010 0.011249 0.000010 0.000010 0.000010 0.000010 0.000010 0.000010 0.010046 0.000010 0.000010 0.000010 0.048432 0.000010 0.046738 0.031500 0.000010 0.000010 0.000010 0.000010 0.000010 0.000010 0.003081 0.042858 0.000010 0.000010 0.010632 0.000010 0.000010 0.000010 0.000010 0.000010 0.000010 0.000010 0.000010 0.034232 0.020282 0.006046 0.004984 0.000010 0.000010 0.000010 0.689728 0.000010
0.000010 0.021781 0.000010 0.000010 0.000010 0.000010 0.000010 0.000010 0.000010 0.000010 0.000010 0.000010 0.010252 0.000010 0.000010 0.000010 0.000010 0.000654 0.000010 0.007324 0.000010 0.003983 0.000010 0.030749 0.020777 0.000010 0.002434 0.000010 0.000010 0.005046 0.000010 0.030633 0.000010 0.000010 0.000010 0.009680 0.020162 0.000010 0.000010 0.000010 0.000010 0.000010 0.000010 0.000010 0.054094 0.023845 0.043018 0.012258 0.000010 0.000010 0.000010 0.702951 0.000010
0.000040 0.009761 0.000010 0.000010 0.000010 0.000010 0.000010 0.000010 0.000010 0.000010 0.000010 0.000010 0.000010 0.000010 0.000010 0.000010 0.000010 0.035280 0.000010 0.000010 0.000010 0.035686 0.003984 0.033800 0.012488 0.000010 0.000010 0.000010 0.000010 0.000015 0.000010 0.000010 0.032931 0.000010 0.000010 0.007802 0.000010 0.000010 0.019416 0.000010 0.000010 0.000010 0.000010 0.000010 0.040306 0.014048 0.000010 0.000010 0.000010 0.000010 0.000010 0.754053 0.000010
0.000010 0.024366 0.000010 0.000010 0.000010 0.000010 0.003078 0.000010 0.000010 0.000010 0.000010 0.009784 0.000010 0.000010 0.000010 0.000010 0.000010 0.006238 0.000010 0.003157 0.000010 0.032542 0.011592 0.033354 0.004374 0.000010 0.000010 0.000010 0.000010 0.005903 0.000010 0.047444 0.031906 0.000010 0.000010 0.000010 0.000010 0.000010 0.010615 0.000010 0.000010 0.000010 0.000010 0.000010 0.037641 0.015794 0.018967 0.017853 0.000010 0.000010 0.000010 0.683273 0.001779
0.000010 0.013463 0.000010 0.000010 0.000010 0.000010 0.000010 0.000010 0.000010 0.000010 0.004424 0.000010 0.000010 0.000010 0.000010 0.000010 0.000010 0.000010 0.000010 0.000010 0.000010 0.068529 0.000010 0.028214 0.021606 0.000010 0.004569 0.000010 0.000010 0.000010 0.000010 0.035799 0.011519 0.000010 0.000010 0.000010 0.000010 0.000010 0.005319 0.000010 0.000010 0.000010 0.000010 0.000010 0.068186 0.028368 0.000010 0.000010 0.000010 0.000010 0.000010 0.709591 0.000010
0.004210 0.031056 0.000010 0.000010 0.000010 0.000010 0.000010 0.000010 0.000010 0.000010 0.003282 0.005773 0.016133 0.000010 0.000010 0.000010 0.000010 0.010672 0.000010 0.000865 0.000010 0.054785 0.004590 0.047612 0.006992 0.000010 0.000010 0.000010 0.000010 0.000010 0.000010 0.029482 0.044675 0.000010 0.000010 0.000010 0.012025 0.000010 0.001958 0.000010 0.000010 0.000010 0.000010 0.000010 0.039370 0.014069 0.000010 0.000010 0.000010 0.000010 0.000010 0.672100 0.000010
0.000010 0.000010 0.000010 0.000010 0.000010 0.000010 0.000010 0.000010 0.000010 0.003122 0.000010 0.004880 0.005062 0.000010 0.000010 0.000010 0.000010 0.008378 0.003965 0.006520 0.000010 0.038782 0.000010 0.051622 0.000010 0.000010 0.000010 0.000010 0.000010 0.000010 0.000010 0.007610 0.028958 0.000010 0.000010 0.003856 0.000010 0.000010 0.016185 0.000010 0.000010 0.000010 0.000010 0.000010 0.053320 0.023254 0.008307 0.003564 0.000010 0.000010 0.000010 0.732255 0.000010
0.000010 0.000010 0.000010 0.000010 0.000527 0.000010 0.000704 0.000010 0.000010 0.000010 0.000010 0.004882 0.000010 0.000010 0.000010 0.000010 0.000010 0.000010 0.000010 0.000010 0.000010 0.018277 0.000010 0.035209 0.009367 0.000010 0.000010 0.000010 0.000010 0.019097 0.000010 0.032182 0.000010 0.000010 0.017377 0.019025 0.000010 0.000010 0.012844 0.000010 0.000010 0.000010 0.000010 0.000010 0.025475 0.005137 0.000010 0.000010 0.000010 0.000010 0.000010 0.786042 0.013475
0.000010 0.003351 0.000010 0.000010 0.001757 0.000010 0.000010 0.000010 0.000010 0.000010 0.000010 0.000010 0.000010 0.000010 0.000010 0.000010 0.000010 0.013865 0.000010 0.000010 0.000010 0.026856 0.000010 0.047305 0.021544 0.000010 0.000010 0.000010 0.000010 0.000010 0.000010 0.019324 0.000010 0.000010 0.000010 0.008382 0.000010 0.000010 0.000568 0.000010 0.000010 0.000010 0.000010 0.000010 0.073422 0.000010 0.000010 0.000010 0.000010 0.000010 0.000010 0.783206 0.000010
0.017276 0.000790 0.000010 0.000010 0.000010 0.000010 0.004109 0.000010 0.000010 0.000010 0.000010 0.000010 0.001321 0.000010 0.000010 0.000010 0.000010 0.038077 0.000010 0.000010 0.000010 0.051413 0.000010 0.035277 0.024071 0.000010 0.000010 0.000010 0.000010 0.006665 0.000010 0.013343 0.005148 0.000010 0.000010 0.000010 0.000010 0.000010 0.013839 0.000010 0.000544 0.000010 0.000010 0.000010 0.024030 0.000010 0.015096 0.000010 0.000010 0.000010 0.000010 0.748629 0.000010
0.000010 0.048244 0.000010 0.000010 0.021671 0.000010 0.474148 0.000010 0.000010 0.000010 0.000010 0.000010 0.011698 0.000010 0.000010 0.002345 0.000010 0.000010 0.000010 0.026069 0.000010 0.000010 0.003153 0.021567 0.011731 0.000010 0.001098 0.000010 0.000010 0.000010 0.000010 0.012859 0.049348 0.000010 0.000010 0.000010 0.003719 0.000010 0.000010 0.000010 0.009161 0.000010 0.000010 0.000010 0.000010 0.044947 0.004230 0.000014 0.000010 0.000010 0.000010 0.205196 0.048462
0.000010 0.005136 0.000010 0.000010 0.000010 0.000010 0.795989 0.000010 0.000010 0.000010 0.000010 0.000010 0.000010 0.000010 0.000010 0.000010 0.000010 0.032325 0.000010 0.000010 0.000010 0.017824 0.000010 0.000010 0.000010 0.000010 0.000010 0.000010 0.000010 0.024979 0.000010 0.009287 0.015795 0.000010 0.000010 0.000010 0.000010 0.000010 0.008858 0.000010 0.007148 0.000010 0.000010 0.000010 0.000010 0.000010 0.007754 0.014775 0.000010 0.000010 0.000010 0.059719 0.000010
0.000010 0.000010 0.000010 0.000010 0.000010 0.000010 0.999480 0.000010 0.000010 0.000010 0.000010 0.000010 0.000010 0.000010 0.000010 0.000010 0.000010 0.000010 0.000010 0.000010 0.000010 0.000010 0.000010 0.000010 0.000010 0.000010 0.000010 0.000010 0.000010 0.000010 0.000010 0.000010 0.000010 0.000010 0.000010 0.000010 0.000010 0.000010 0.000010 0.000010 0.000010 0.000010 0.000010 0.000010 0.000010 0.000010 0.000010 0.000010 0.000010 0.000010 0.000010 0.000010 0.000010
0.000010 0.000010 0.000010 0.000010 0.000010 0.000010 0.992368 0.000010 0.000010 0.000010 0.000010 0.000010 0.000010 0.000010 0.000010 0.000010 0.000010 0.000010 0.000010 0.000010 0.000010 0.000010 0.000010 0.000010 0.000010 0.000010 0.000010 0.000010 0.000010 0.000010 0.000010 0.000010 0.000010 0.001559 0.000010 0.000010 0.000010 0.000010 0.000010 0.000010 0.001285 0.000010 0.000010 0.004298 0.000010 0.000010 0.000010 0.000010 0.000010 0.000010 0.000010 0.000010 0.000010
0.000646 0.011328 0.000010 0.000010 0.032091 0.000010 0.422035 0.000010 0.000010 0.000010 0.001201 0.000010 0.016465 0.000010 0.000010 0.000764 0.000010 0.004795 0.000010 0.000010 0.000010 0.000010 0.000490 0.046196 0.007439 0.000010 0.010705 0.000010 0.000010 0.033169 0.021544 0.044240 0.026834 0.000010 0.000010 0.015164 0.000010 0.000010 0.000010 0.000010 0.000010 0.000010 0.000010 0.000010 0.007575 0.031484 0.045178 0.002212 0.000010 0.000010 0.014878 0.165156 0.038121
0.000010 0.000010 0.000010 0.000010 0.000010 0.000010 0.999480 0.000010 0.000010 0.000010 0.000010 0.000010 0.000010 0.000010 0.000010 0.000010 0.000010 0.000010 0.000010 0.000010 0.000010 0.000010 0.000010 0.000010 0.000010 0.000010 0.000010 0.000010 0.000010 0.000010 0.000010 0.000010 0.000010 0.000010 0.000010 0.000010 0.000010 0.000010 0.000010 0.000010 0.000010 0.000010 0.000010 0.000010 0.000010 0.000010 0.000010 0.000010 0.000010 0.000010 0.000010 0.000010 0.000010
0.001254 0.012982 0.000010 0.000010 0.000010 0.000010 0.923282 0.000010 0.000010 0.020531 0.000010 0.000010 0.000010 0.000010 0.000010 0.000010 0.000010 0.000010 0.000010 0.000010 0.000010 0.000010 0.000010 0.000010 0.000010 0.000010 0.000010 0.000010 0.000010 0.000010 0.000010 0.000010 0.000010 0.000010 0.007892 0.000010 0.000010 0.000010 0.019085 0.000010 0.000010 0.000010 0.000010 0.000010 0.000010 0.000010 0.000010 0.000010 0.000010 0.000010 0.000010 0.000010 0.014514
0.007208 0.053329 0.000010 0.000010 0.000010 0.000010 0.459158 0.000010 0.000010 0.000010 0.000010 0.000010 0.000010 0.000010 0.000010 0.000010 0.000010 0.002421 0.000010 0.004615 0.000010 0.018497 0.000010 0.004437 0.017501 0.000010 0.021765 0.000010 0.000010 0.012347 0.006885 0.034706 0.035145 0.000010 0.002092 0.000010 0.000010 0.000010 0.012083 0.000010 0.000010 0.000010 0.000010 0.000010 0.000010 0.000010 0.035362 0.027329 0.000010 0.000010 0.043913 0.155044 0.045835
0.000011 0.000010 0.000010 0.000010 0.000010 0.000010 0.999479 0.000010 0.000010 0.000010 0.000010 0.000010 0.000010 0.000010 0.000010 0.000010 0.000010 0.000010 0.000010 0.000010 0.000010 0.000010 0.000010 0.000010 0.000010 0.000010 0.000010 0.000010 0.000010 0.000010 0.000010 0.000010 0.000010 0.000010 0.000010 0.000010 0.000010 0.000010 0.000010 0.000010 0.000010 0.000010 0.000010 0.000010 0.000010 0.000010 0.000010 0.000010 0.000010 0.000010 0.000010 0.000010 0.000010
0.000010 0.000010 0.000010 0.000010 0.006214 0.000010 0.880405 0.000010 0.000010 0.000010 0.000010 0.006395 0.000010 0.000010 0.000010 0.000010 0.000010 0.000010 0.000010 0.000016 0.000010 0.000010 0.000010 0.000010 0.000010 0.000010 0.000010 0.000010 0.000010 0.000010 0.000010 0.008384 0.009277 0.000010 0.000010 0.000010 0.000010 0.000010 0.007012 0.000010 0.000010 0.000010 0.000010 0.000010 0.000010 0.000010 0.006142 0.000010 0.000010 0.000010 0.000010 0.038561 0.037164
0.000010 0.000010 0.000010 0.000010 0.000010 0.000010 0.999480 0.000010 0.000010 0.000010 0.000010 0.000010 0.000010 0.000010 0.000010 0.000010 0.000010 0.000010 0.000010 0.000010 0.000010 0.000010 0.000010 0.000010 0.000010 0.000010 0.000010 0.000010 0.000010 0.000010 0.000010 0.000010 0.000010 0.000010 0.000010 0.000010 0.000010 0.000010 0.000010 0.000010 0.000010 0.000010 0.000010 0.000010 0.000010 0.000010 0.000010 0.000010 0.000010 0.000010 0.000010 0.000010 0.000010
0.000010 0.028320 0.000010 0.000010 0.000010 0.000010 0.759530 0.000010 0.000010 0.000010 0.006592 0.000010 0.000010 0.000010 0.000010 0.000010 0.000010 0.000896 0.000010 0.000010 0.000010 0.000307 0.003549 0.014271 0.000010 0.000010 0.000010 0.000010 0.000010 0.015539 0.000010 0.016227 0.054923 0.000010 0.000010 0.000010 0.000010 0.000010 0.000010 0.000010 0.002897 0.000010 0.000010 0.000010 0.010187 0.000010 0.000010 0.011042 0.000010 0.000010 0.000010 0.019300 0.056038
0.000013 0.025489 0.000010 0.000010 0.000010 0.000010 0.501147 0.000010 0.000010 0.000010 0.025713 0.027593 0.006650 0.000010 0.000010 0.000010 0.000010 0.000010 0.000010 0.017657 0.007696 0.000420 0.000010 0.001702 0.000010 0.000010 0.021062 0.000010 0.000010 0.004045 0.000010 0.025660 0.000010 0.000010 0.000010 0.000010 0.000010 0.000010 0.004619 0.000010 0.005788 0.000010 0.000010 0.000010 0.000010 0.026370 0.015208 0.025496 0.000010 0.000010 0.005773 0.209543 0.042036
0.000013 0.015632 0.010923 0.000010 0.000010 0.000010 0.773704 0.000010 0.000010 0.000010 0.000010 0.000010 0.018690 0.000010 0.009737 0.000010 0.000010 0.003134 0.000010 0.010753 0.013548 0.000010 0.000010 0.013152 0.001435 0.000010 0.000010 0.000010 0.000010 0.000010 0.000010 0.017491 0.009952 0.000010 0.000010 0.000010 0.000010 0.000010 0.000010 0.000010 0.000014 0.000010 0.012829 0.000010 0.007288 0.000010 0.007007 0.005998 0.000010 0.000010 0.014304 0.017533 0.036544
0.001137 0.053012 0.000010 0.000010 0.017821 0.003131 0.456740 0.000010 0.000010 0.000010 0.014690 0.005850 0.004556 0.000010 0.000010 0.026279 0.012626 0.000010 0.000010 0.019913 0.000010 0.019716 0.006488 0.018104 0.000010 0.002373 0.010964 0.000010 0.000010 0.017549 0.000010 0.039265 0.015599 0.000010 0.007079 0.000010 0.003511 0.005546 0.000010 0.005915 0.002390 0.000010 0.002974 0.000010 0.010427 0.000010 0.008432 0.010799 0.000010 0.000010 0.000010 0.136224 0.060659
0.000369 0.012600 0.000010 0.000010 0.017900 0.000010 0.438376 0.002286 0.000010 0.000010 0.000010 0.000010 0.003846 0.000010 0.022620 0.006610 0.000010 0.027493 0.000010 0.011805 0.000010 0.000010 0.000010 0.024230 0.000010 0.000010 0.000010 0.000010 0.000010 0.032515 0.035778 0.017595 0.045500 0.000010 0.000010 0.001738 0.000010 0.000010 0.006987 0.000010 0.004002 0.000010 0.000010 0.000010 0.000431 0.008692 0.021701 0.042542 0.000010 0.000010 0.005674 0.164625 0.043803
0.000010 0.029526 0.000010 0.019621 0.000010 0.000010 0.406646 0.007057 0.000010 0.000010 0.000010 0.000010 0.041207 0.011552 0.000493 0.000010 0.000010 0.007468 0.000010 0.007804 0.000010 0.001842 0.000010 0.000010 0.028009 0.000010 0.000010 0.000010 0.000010 0.000010 0.000010 0.033706 0.000010 0.000010 0.000010 0.009047 0.000010 0.000010 0.000010 0.003127 0.000010 0.000010 0.000010 0.000010 0.008490 0.014436 0.047643 0.000010 0.015269 0.000010 0.038570 0.196517 0.071652
0.000010 0.000010 0.000010 0.000010 0.028876 0.000010 0.653996 0.000010 0.000010 0.000010 0.005416 0.000010 0.007688 0.000010 0.000010 0.000010 0.000010 0.000010 0.000010 0.000010 0.022144 0.023243 0.000010 0.011555 0.000010 0.000010 0.000010 0.000010 0.003783 0.000010 0.041364 0.029618 0.023290 0.000010 0.000010 0.000010 0.005659 0.000010 0.000010 0.000010 0.000010 0.000010 0.000010 0.000010 0.009656 0.004162 0.005033 0.000010 0.000010 0.002784 0.014894 0.084005 0.022497
0.000010 0.030016 0.000010 0.000010 0.006100 0.000010 0.434282 0.014723 0.000010 0.000010 0.000010 0.005833 0.022840 0.000010 0.000010 0.000010 0.000010 0.036319 0.000010 0.032845 0.000775 0.000010 0.000010 0.027525 0.000010 0.000010 0.000010 0.000010 0.000010 0.000010 0.000010 0.000010 0.010756 0.000010 0.000010 0.002338 0.000010 0.000010 0.000010 0.000010 0.000010 0.000010 0.000010 0.000010 0.025967 0.012731 0.003912 0.006496 0.000010 0.000010 0.027011 0.203688 0.095500
0.000012 0.000010 0.000010 0.000010 0.000010 0.000010 0.999478 0.000010 0.000010 0.000010 0.000010 0.000010 0.000010 0.000010 0.000010 0.000010 0.000010 0.000010 0.000010 0.000010 0.000010 0.000010 0.000010 0.000010 0.000010 0.000010 0.000010 0.000010 0.000010 0.000010 0.000010 0.000010 0.000010 0.000010 0.000010 0.000010 0.000010 0.000010 0.000010 0.000010 0.000010 0.000010 0.000010 0.000010 0.000010 0.000010 0.000010 0.000010 0.000010 0.000010 0.000010 0.000010 0.000010
0.000010 0.207723 0.000010 0.000010 0.000010 0.000010 0.002409 0.000010 0.000010 0.000010 0.000010 0.000010 0.000010 0.000010 0.000010 0.000010 0.000010 0.000010 0.000010 0.108353 0.000010 0.003848 0.000010 0.000010 0.000010 0.000010 0.002028 0.000010 0.000010 0.000010 0.000010 0.043309 0.124929 0.000010 0.000602 0.000010 0.000010 0.000010 0.002098 0.000010 0.000010 0.000010 0.000010 0.000010 0.009739 0.000010 0.407681 0.000010 0.000010 0.000010 0.000010 0.086871 0.000010
0.000010 0.176420 0.000010 0.000010 0.000010 0.000010 0.000010 0.000010 0.000010 0.000010 0.000010 0.000010 0.000010 0.000010 0.000010 0.000010 0.000010 0.000010 0.000010 0.097861 0.000010 0.004901 0.001902 0.000010 0.000447 0.000010 0.000010 0.000010 0.000010 0.000010 0.000010 0.066172 0.111198 0.000010 0.000010 0.000010 0.000010 0.000010 0.000010 0.000010 0.000106 0.000010 0.000010 0.000010 0.003517 0.000010 0.509450 0.000011 0.000010 0.000010 0.000010 0.027606 0.000010
0.000010 0.227410 0.000010 0.000010 0.000010 0.000010 0.000010 0.000010 0.000010 0.000010 0.000010 0.000010 0.000010 0.000010 0.000010 0.000010 0.000010 0.000010 0.000010 0.077754 0.000010 0.000010 0.000010 0.000010 0.000010 0.000010 0.000010 0.000010 0.000010 0.000010 0.000010 0.048228 0.152672 0.000010 0.004862 0.000010 0.000010 0.000010 0.000010 0.000010 0.000010 0.000010 0.000010 0.000010 0.000010 0.000010 0.430913 0.000010 0.000010 0.000010 0.000010 0.057702 0.000010
0.000010 0.192867 0.000010 0.000010 0.010992 0.000010 0.007997 0.007437 0.000010 0.000010 0.000010 0.000010 0.000010 0.000010 0.000010 0.000010 0.000010 0.000015 0.000010 0.072429 0.000010 0.000010 0.002580 0.008499 0.000010 0.000010 0.000010 0.000010 0.000010 0.000010 0.000010 0.081133 0.098066 0.000010 0.000010 0.000010 0.000010 0.000010 0.000010 0.000010 0.000010 0.000010 0.000010 0.000010 0.000010 0.000010 0.449595 0.000010 0.000010 0.000010 0.010274 0.057717 0.000010
0.000010 0.218788 0.000010 0.000010 0.000010 0.000010 0.000010 0.000010 0.000010 0.000010 0.000010 0.000010 0.000010 0.000010 0.000010 0.000010 0.000010 0.012215 0.000010 0.035306 0.000010 0.000010 0.000010 0.000010 0.000010 0.000010 0.000010 0.000010 0.000010 0.000010 0.000010 0.071848 0.142726 0.000010 0.000010 0.002004 0.000010 0.000010 0.000010 0.000010 0.002959 0.000010 0.000010 0.000010 0.000010 0.000010 0.468628 0.000010 0.000010 0.000010 0.000010 0.045087 0.000010
0.000010 0.222361 0.000010 0.000010 0.000010 0.000010 0.000010 0.000010 0.000010 0.000010 0.003242 0.000010 0.000010 0.000010 0.000010 0.000010 0.000010 0.001851 0.000010 0.087092 0.000010 0.000010 0.000010 0.000010 0.000010 0.000010 0.000010 0.000010 0.000010 0.000010 0.000010 0.064293 0.133377 0.000010 0.000010 0.000010 0.000010 0.000010 0.000010 0.000010 0.000010 0.000010 0.000010 0.000010 0.000010 0.000010 0.391888 0.000010 0.000010 0.000010 0.008698 0.086759 0.000010
0.000010 0.196533 0.000010 0.000010 0.000010 0.000010 0.000010 0.000010 0.000010 0.000010 0.000010 0.000010 0.000010 0.000010 0.000010 0.000010 0.000010 0.006303 0.000010 0.050620 0.000010 0.000010 0.004525 0.000010 0.000010 0.000010 0.000010 0.000010 0.000010 0.000010 0.000010 0.045625 0.125132 0.000010 0.000010 0.000010 0.000010 0.000010 0.000010 0.000010 0.000010 0.000010 0.000010 0.000010 0.000010 0.000010 0.551319 0.000010 0.000010 0.000010 0.000010 0.019493 0.000010
0.000010 0.198992 0.000010 0.000010 0.000010 0.000010 0.000010 0.000010 0.000010 0.000010 0.000010 0.000010 0.000010 0.000010 0.000010 0.000010 0.000010 0.000010 0.000010 0.085499 0.000010 0.000010 0.000010 0.000010 0.006629 0.000010 0.000010 0.000010 0.000010 0.000010 0.000010 0.062557 0.114870 0.000010 0.000010 0.000010 0.000010 0.000010 0.000010 0.000010 0.010007 0.000010 0.000010 0.000010 0.000010 0.000010 0.484175 0.000010 0.000010 0.000010 0.000010 0.036821 0.000010
0.011869 0.202382 0.000010 0.000010 0.000010 0.000010 0.000010 0.000010 0.000010 0.000010 0.000010 0.000010 0.000010 0.000010 0.000010 0.000010 0.000010 0.000010 0.000010 0.057217 0.000010 0.004500 0.000018 0.000010 0.000010 0.000010 0.000010 0.000010 0.000010 0.000010 0.000010 0.027394 0.133243 0.000010 0.000010 0.009430 0.000010 0.000010 0.000010 0.000010 0.000010 0.000010 0.000010 0.000010 0.000010 0.000010 0.524644 0.000010 0.000010 0.000010 0.000010 0.028872 0.000010
0.000010 0.183353 0.000010 0.000010 0.000010 0.000010 0.000010 0.000010 0.000010 0.000010 0.000010 0.000010 0.000010 0.000010 0.000010 0.000017 0.000010 0.000010 0.000010 0.086673 0.000010 0.011610 0.000010 0.000010 0.000010 0.000010 0.000010 0.000010 0.000010 0.000010 0.000010 0.109565 0.162258 0.000010 0.000010 0.003600 0.000010 0.000010 0.000010 0.000010 0.003792 0.000010 0.000010 0.000010 0.000010 0.000642 0.438060 0.000010 0.000010 0.000010 0.000010 0.000010 0.000010
0.000010 0.205508 0.000010 0.000010 0.000010 0.000010 0.000010 0.000010 0.000010 0.000010 0.001135 0.000010 0.000010 0.000010 0.000010 0.000010 0.000010 0.006651 0.000010 0.086682 0.000010 0.000010 0.000010 0.000010 0.000010 0.000010 0.000010 0.000010 0.000010 0.000010 0.000010 0.055275 0.188340 0.000010 0.000010 0.000010 0.003064 0.000010 0.000010 0.000010 0.000188 0.000010 0.000010 0.000010 0.000010 0.000010 0.452224 0.000010 0.000010 0.000010 0.000010 0.000503 0.000010
0.000010 0.219959 0.000010 0.000010 0.000010 0.000010 0.000010 0.000010 0.000010 0.000010 0.000014 0.000010 0.005321 0.000010 0.000010 0.000010 0.000010 0.009290 0.000010 0.047712 0.000010 0.000010 0.000010 0.000010 0.000010 0.000010 0.000010 0.000010 0.000010 0.000010 0.000010 0.046334 0.110115 0.000010 0.000010 0.012279 0.007784 0.000010 0.000010 0.000010 0.004501 0.000010 0.000010 0.000010 0.002453 0.003315 0.520310 0.000011 0.000010 0.000010 0.000010 0.010223 0.000010
0.000010 0.227680 0.000010 0.000010 0.000010 0.000010 0.000010 0.000010 0.000010 0.000010 0.002848 0.000010 0.000010 0.000010 0.000010 0.000010 0.000010 0.000010 0.000010 0.076359 0.000010 0.000010 0.000010 0.000010 0.000010 0.000010 0.000010 0.000010 0.000010 0.000010 0.000010 0.043760 0.155325 0.000010 0.000010 0.000010 0.000010 0.000010 0.000010 0.000010 0.000010 0.000010 0.000010 0.000010 0.000010 0.000010 0.493558 0.000010 0.000010 0.000010 0.000010 0.000010 0.000010
0.000010 0.200977 0.000010 0.000010 0.000010 0.000010 0.000010 0.000010 0.000010 0.000010 0.000010 0.000010 0.000010 0.000010 0.000010 0.000010 0.000010 0.012894 0.000010 0.038020 0.000010 0.000010 0.000010 0.000010 0.000010 0.000010 0.000010 0.000010 0.000010 0.000010 0.000010 0.043389 0.122259 0.000010 0.005766 0.000010 0.000010 0.000010 0.001870 0.000010 0.001776 0.000010 0.000010 0.000010 0.000010 0.000010 0.520748 0.000010 0.000010 0.000010 0.000010 0.051871 0.000010
0.000010 0.188286 0.000010 0.000010 0.000010 0.000010 0.000010 0.000010 0.000010 0.000010 0.002445 0.000010 0.000010 0.000010 0.000010 0.000010 0.000010 0.000010 0.000010 0.085214 0.000010 0.000010 0.000192 0.017049 0.000010 0.000010 0.000010 0.000010 0.000010 0.000010 0.000010 0.078461 0.126864 0.000010 0.000010 0.013607 0.000010 0.000010 0.003917 0.000010 0.004402 0.000010 0.000010 0.000010 0.000010 0.000010 0.450698 0.000010 0.000010 0.000010 0.000010 0.028457 0.000010
0.000010 0.210782 0.000010 0.000010 0.000010 0.000010 0.000010 0.000010 0.000010 0.000010 0.000010 0.000010 0.000010 0.000010 0.000010 0.000010 0.000010 0.000010 0.000010 0.069646 0.000010 0.000010 0.005988 0.000095 0.001814 0.000010 0.000010 0.000010 0.000010 0.000010 0.000010 0.074122 0.144774 0.000010 0.000010 0.000010 0.018731 0.000010 0.000010 0.000010 0.000010 0.000010 0.000010 0.000010 0.002361 0.000010 0.438308 0.000010 0.000010 0.000010 0.000010 0.032960 0.000010
0.000010 0.192731 0.000010 0.000010 0.000010 0.000010 0.000010 0.000010 0.000010 0.000010 0.000010 0.000010 0.000010 0.000010 0.000010 0.000010 0.000010 0.000010 0.000010 0.053805 0.000010 0.000010 0.000010 0.000010 0.000010 0.000010 0.000010 0.000010 0.000010 0.000010 0.000010 0.042487 0.158508 0.000010 0.000010 0.000010 0.000010 0.000010 0.000010 0.000010 0.000010 0.000010 0.000010 0.000010 0.000010 0.004206 0.485007 0.000010 0.000010 0.000010 0.000010 0.062796 0.000010
0.000010 0.200634 0.000010 0.000010 0.000010 0.000010 0.000010 0.000010 0.000010 0.000010 0.000010 0.000010 0.000010 0.000010 0.000010 0.000010 0.000010 0.003441 0.000010 0.076621 0.000010 0.000010 0.012497 0.019625 0.000010 0.000010 0.000010 0.000010 0.000010 0.000010 0.000010 0.077287 0.127626 0.000010 0.000010 0.000170 0.000010 0.000010 0.000010 0.000010 0.000010 0.000010 0.000010 0.000010 0.000010 0.000010 0.435216 0.000010 0.000010 0.000010 0.000010 0.046454 0.000010
0.006547 0.183154 0.000010 0.000010 0.000010 0.000010 0.000215 0.000010 0.000010 0.000010 0.008921 0.000010 0.000010 0.000010 0.000010 0.000010 0.000010 0.000010 0.000010 0.059384 0.000010 0.000010 0.000010 0.000013 0.000010 0.000010 0.000010 0.000010 0.000010 0.000010 0.000010 0.050394 0.138451 0.000010 0.000010 0.013510 0.000010 0.000010 0.000010 0.000010 0.000010 0.000010 0.000010 0.000010 0.010136 0.000010 0.476627 0.000011 0.000010 0.000010 0.000010 0.052238 0.000010
0.014841 0.229060 0.000010 0.000010 0.000010 0.000010 0.000010 0.000010 0.000010 0.000010 0.000010 0.000010 0.000010 0.000010 0.000010 0.000010 0.000010 0.000010 0.000011 0.098208 0.000010 0.000010 0.000010 0.000010 0.000010 0.000010 0.000010 0.000010 0.000010 0.000010 0.000010 0.065080 0.108676 0.000010 0.000010 0.002590 0.000010 0.000010 0.000010 0.000010 0.000010 0.000010 0.000010 0.000010 0.000010 0.000010 0.434001 0.000010 0.000010 0.000010 0.044700 0.002403 0.000010
0.000010 0.000010 0.000010 0.000010 0.000010 0.000010 0.000010 0.000010 0.000010 0.000010 0.000010 0.000010 0.000010 0.000010 0.000010 0.000010 0.000010 0.000010 0.000010 0.000010 0.000010 0.000010 0.000010 0.000010 0.000010 0.000010 0.000010 0.000010 0.000010 0.000010 0.000010 0.000010 0.000010 0.000010 0.000010 0.999480 0.000010 0.000010 0.000010 0.000010 0.000010 0.000010 0.000010 0.000010 0.000010 0.000010 0.000010 0.000010 0.000010 0.000010 0.000010 0.000010 0.000010
0.000010 0.000010 0.000010 0.000010 0.000010 0.000010 0.000010 0.000010 0.000010 0.000010 0.000010 0.000010 0.000010 0.000010 0.000010 0.000010 0.000010 0.000010 0.000010 0.000010 0.000010 0.000010 0.000010 0.000010 0.000010 0.000010 0.000010 0.000010 0.000010 0.000010 0.000010 0.000010 0.000019 0.000010 0.000010 0.999471 0.000010 0.000010 0.000010 0.000010 0.000010 0.000010 0.000010 0.000010 0.000010 0.000010 0.000010 0.000010 0.000010 0.000010 0.000010 0.000010 0.000010
0.000010 0.000010 0.000010 0.000010 0.000010 0.000010 0.000010 0.000010 0.000010 0.000010 0.000010 0.000010 0.000010 0.000010 0.000010 0.000010 0.000010 0.000010 0.000010 0.000010 0.000010 0.000010 0.000010 0.000010 0.000010 0.000010 0.000010 0.000010 0.000010 0.000010 0.000010 0.000010 0.000010 0.000010 0.000010 0.999480 0.000010 0.000010 0.000010 0.000010 0.000010 0.000010 0.000010 0.000010 0.000010 0.000010 0.000010 0.000010 0.000010 0.000010 0.000010 0.000010 0.000010
0.000010 0.000010 0.000010 0.000010 0.011259 0.000010 0.000010 0.003227 0.000010 0.000010 0.000010 0.001592 0.009411 0.000010 0.000010 0.004668 0.000010 0.024300 0.000010 0.011696 0.001347 0.024789 0.000337 0.009902 0.000010 0.000010 0.011700 0.000010 0.000010 0.036993 0.000010 0.000010 0.000010 0.000010 0.000010 0.550652 0.190303 0.000010 0.000010 0.000010 0.000010 0.000010 0.000010 0.000010 0.000010 0.010026 0.032517 0.019849 0.000010 0.000010 0.000010 0.000010 0.045093
0.000010 0.002383 0.000010 0.000010 0.016603 0.000010 0.000010 0.000010 0.000010 0.000010 0.024242 0.000010 0.000010 0.000010 0.000010 0.000010 0.000010 0.002523 0.000010 0.000010 0.000010 0.000010 0.000010 0.000010 0.005861 0.000010 0.000010 0.000010 0.000010 0.034391 0.000010 0.000102 0.000010 0.000010 0.000010 0.688916 0.164423 0.000010 0.000010 0.000010 0.000010 0.000010 0.000010 0.000010 0.000010 0.000010 0.014175 0.000010 0.000010 0.000010 0.000010 0.000010 0.045961
0.000010 0.000010 0.000010 0.000010 0.008995 0.000010 0.000010 0.000010 0.000010 0.000010 0.000010 0.000010 0.000010 0.000010 0.000010 0.000010 0.000010 0.000010 0.000010 0.000010 0.000010 0.000010 0.000010 0.000010 0.000010 0.000010 0.000010 0.000010 0.000010 0.000010 0.000010 0.009253 0.000010 0.000010 0.000010 0.771527 0.177444 0.000010 0.000010 0.000010 0.000010 0.000010 0.000010 0.000010 0.000010 0.000010 0.000010 0.000010 0.000010 0.000010 0.000010 0.000010 0.032302
0.000010 0.000010 0.000010 0.000010 0.000010 0.000010 0.000010 0.000010 0.000010 0.000010 0.000010 0.000010 0.000010 0.000010 0.000010 0.000010 0.000010 0.000010 0.000010 0.000010 0.000010 0.000010 0.000010 0.000010 0.000010 0.000010 0.000010 0.000010 0.000010 0.000010 0.000010 0.000010 0.000010 0.000010 0.000010 0.999480 0.000010 0.000010 0.000010 0.000010 0.000010 0.000010 0.000010 0.000010 0.000010 0.000010 0.000010 0.000010 0.000010 0.000010 0.000010 0.000010 0.000010
0.000010 0.000010 0.000010 0.000010 0.000010 0.000010 0.000010 0.000010 0.000010 0.000010 0.000010 0.000010 0.000010 0.000010 0.000010 0.000010 0.000010 0.000010 0.000010 0.000010 0.000010 0.000010 0.000010 0.000010 0.000010 0.000010 0.000010 0.000010 0.000010 0.000010 0.000010 0.000010 0.000010 0.000010 0.000010 0.999480 0.000010 0.000010 0.000010 0.000010 0.000010 0.000010 0.000010 0.000010 0.000010 0.000010 0.000010 0.000010 0.000010 0.000010 0.000010 0.000010 0.000010
0.000010 0.000010 0.000010 0.000010 0.000010 0.000010 0.000010 0.000010 0.000010 0.000010 0.000010 0.000010 0.000010 0.000010 0.000010 0.000010 0.000010 0.000010 0.000010 0.000010 0.000010 0.000010 0.000010 0.000010 0.000010 0.000010 0.000010 0.000010 0.000010 0.000010 0.000010 0.000010 0.000010 0.000010 0.000010 0.999480 0.000010 0.000010 0.000010 0.000010 0.000010 0.000010 0.000010 0.000010 0.000010 0.000010 0.000010 0.000010 0.000010 0.000010 0.000010 0.000010 0.000010
0.000010 0.000010 0.000010 0.000010 0.000010 0.000010 0.000010 0.000010 0.000010 0.000010 0.000010 0.000010 0.000010 0.000010 0.000010 0.000010 0.000010 0.000010 0.000010 0.000010 0.000010 0.000010 0.000010 0.000010 0.000010 0.000010 0.000010 0.000010 0.000010 0.000010 0.000010 0.000010 0.000010 0.000010 0.000010 0.999480 0.000010 0.000010 0.000010 0.000010 0.000010 0.000010 0.000010 0.000010 0.000010 0.000010 0.000010 0.000010 0.000010 0.000010 0.000010 0.000010 0.000010
0.000010 0.000010 0.000010 0.000010 0.000010 0.000010 0.000010 0.000010 0.000010 0.000010 0.000010 0.000010 0.000010 0.000010 0.000010 0.000010 0.000010 0.000010 0.000010 0.000010 0.000010 0.000010 0.000010 0.000010 0.000010 0.000010 0.000010 0.000010 0.000010 0.000010 0.000010 0.000010 0.000010 0.000010 0.000010 0.999480 0.000010 0.000010 0.000010 0.000010 0.000010 0.000010 0.000010 0.000010 0.000010 0.000010 0.000010 0.000010 0.000010 0.000010 0.000010 0.000010 0.000010
0.000010 0.000010 0.000010 0.000010 0.000010 0.000010 0.000010 0.000010 0.000010 0.000010 0.000010 0.000010 0.000010 0.000010 0.000010 0.000010 0.000010 0.000010 0.000010 0.000010 0.000010 0.000010 0.000010 0.000010 0.000010 0.000010 0.000010 0.000010 0.000010 0.000010 0.000010 0.000010 0.000010 0.000010 0.000010 0.999480 0.000010 0.000010 0.000010 0.000010 0.000010 0.000010 0.000010 0.000010 0.000010 0.000010 0.000010 0.000010 0.000010 0.000010 0.000010 0.000010 0.000010
0.011066 0.000010 0.000010 0.000010 0.000010 0.001489 0.000010 0.018980 0.000010 0.000010 0.000010 0.000010 0.000010 0.000010 0.000010 0.000010 0.000010 0.000010 0.000010 0.000010 0.000010 0.000010 0.007162 0.000010 0.000010 0.000010 0.000010 0.000010 0.000010 0.000010 0.000010 0.000010 0.000010 0.000010 0.000010 0.353907 0.606609 0.000010 0.000010 0.000010 0.000010 0.000010 0.000010 0.000010 0.000010 0.000010 0.000010 0.000327 0.000010 0.000010 0.000010 0.000010 0.000010
0.017553 0.000010 0.000010 0.000010 0.000010 0.004679 0.000010 0.000010 0.000010 0.000010 0.000010 0.000010 0.000010 0.000010 0.000010 0.000010 0.000010 0.000010 0.000010 0.000010 0.000010 0.000010 0.003129 0.000010 0.000010 0.000010 0.000010 0.000010 0.000010 0.000010 0.000010 0.000010 0.000010 0.000010 0.000010 0.363715 0.609277 0.000010 0.000010 0.000010 0.001175 0.000010 0.000010 0.000010 0.000010 0.000010 0.000010 0.000011 0.000010 0.000010 0.000010 0.000010 0.000010
0.002423 0.000010 0.000010 0.000010 0.000010 0.004907 0.000010 0.000010 0.000010 0.000010 0.000010 0.000010 0.000010 0.000010 0.000010 0.000010 0.000010 0.000010 0.000010 0.000010 0.000010 0.000010 0.000010 0.000010 0.000010 0.000010 0.000010 0.000010 0.000010 0.000010 0.000010 0.000010 0.000010 0.000010 0.013543 0.373971 0.604676 0.000010 0.000010 0.000010 0.000010 0.000010 0.000010 0.000010 0.000010 0.000010 0.000010 0.000010 0.000010 0.000010 0.000010 0.000010 0.000010
0.011277 0.000010 0.000010 0.000010 0.000010 0.000010 0.000010 0.000010 0.000010 0.000010 0.000010 0.000010 0.000010 0.000010 0.000010 0.000010 0.000010 0.000010 0.003876 0.000010 0.000010 0.000010 0.000010 0.000010 0.000010 0.000010 0.000010 0.000010 0.000010 0.000010 0.000010 0.000010 0.000010 0.000010 0.000010 0.371983 0.612373 0.000010 0.000010 0.000010 0.000010 0.000010 0.000010 0.000010 0.000010 0.000010 0.000010 0.000010 0.000010 0.000010 0.000010 0.000010 0.000010
0.000010 0.000010 0.000010 0.000010 0.000010 0.003290 0.000010 0.000010 0.000010 0.000010 0.000010 0.000010 0.000010 0.000010 0.000010 0.000010 0.000010 0.000010 0.000010 0.000010 0.005142 0.000010 0.000010 0.000010 0.000010 0.000010 0.000010 0.000010 0.000010 0.000010 0.000010 0.000010 0.000010 0.000010 0.000010 0.339798 0.641439 0.000010 0.000010 0.000010 0.009851 0.000010 0.000010 0.000010 0.000010 0.000010 0.000010 0.000010 0.000010 0.000010 0.000010 0.000010 0.000010
0.004239 0.000010 0.000010 0.000010 0.000010 0.005500 0.000010 0.000010 0.000010 0.000010 0.000010 0.000010 0.000010 0.000010 0.000010 0.000010 0.000010 0.000010 0.003131 0.000010 0.000010 0.000010 0.000010 0.000010 0.000010 0.000010 0.000010 0.000010 0.000010 0.000010 0.000010 0.000010 0.000010 0.000010 0.003273 0.371119 0.604220 0.000010 0.000010 0.000010 0.008058 0.000010 0.000010 0.000010 0.000010 0.000010 0.000010 0.000010 0.000011 0.000010 0.000010 0.000010 0.000010
0.000010 0.000010 0.000010 0.000010 0.000010 0.000010 0.157413 0.000010 0.000010 0.000010 0.000010 0.000010 0.000010 0.000010 0.000010 0.000010 0.000010 0.000010 0.000010 0.000010 0.000010 0.000010 0.000010 0.000010 0.000010 0.000010 0.000010 0.000010 0.000010 0.000010 0.000010 0.000010 0.000010 0.000010 0.000010 0.276416 0.564380 0.000010 0.001301 0.000010 0.000010 0.000010 0.000010 0.000010 0.000010 0.000010 0.000010 0.000010 0.000010 0.000010 0.000010 0.000010 0.000010
0.000010 0.000010 0.000010 0.000010 0.003123 0.000843 0.151715 0.000010 0.000010 0.000010 0.000010 0.000010 0.000010 0.000010 0.000010 0.000010 0.000010 0.000010 0.000010 0.000010 0.000010 0.000010 0.000010 0.000010 0.000010 0.000010 0.000010 0.000010 0.000010 0.000010 0.000010 0.000010 0.000010 0.000010 0.000010 0.274986 0.566318 0.000010 0.002545 0.000010 0.000010 0.000010 0.000010 0.000010 0.000010 0.000010 0.000010 0.000010 0.000010 0.000010 0.000010 0.000010 0.000010
0.003770 0.000010 0.000010 0.000010 0.000010 0.000010 0.000010 0.130760 0.000010 0.000010 0.000010 0.000010 0.000010 0.000010 0.000010 0.000010 0.000010 0.000010 0.000010 0.000010 0.000010 0.000010 0.000010 0.000010 0.000010 0.000010 0.000010 0.000010 0.000010 0.000010 0.000010 0.854983 0.000010 0.000010 0.000010 0.000010 0.000010 0.000010 0.000010 0.000010 0.000010 0.000010 0.000010 0.000010 0.000010 0.000010 0.000010 0.000010 0.000010 0.000010 0.000010 0.000010 0.009998
0.000010 0.000010 0.000010 0.000010 0.000010 0.000010 0.000010 0.027627 0.000010 0.000010 0.007229 0.000010 0.000010 0.000010 0.000010 0.000010 0.000010 0.000015 0.000010 0.000010 0.000010 0.000010 0.000010 0.000010 0.000010 0.000010 0.000010 0.000010 0.000010 0.010091 0.000010 0.944572 0.000010 0.000010 0.000010 0.000010 0.000010 0.000010 0.000010 0.000010 0.000010 0.000010 0.000010 0.000010 0.000010 0.000010 0.000010 0.000010 0.000010 0.000010 0.000010 0.000010 0.009997
0.000010 0.000010 0.000010 0.000010 0.000010 0.000010 0.000010 0.096923 0.000010 0.000010 0.000010 0.000010 0.000010 0.000010 0.000010 0.000010 0.000010 0.001015 0.000010 0.000010 0.000010 0.000010 0.000010 0.000010 0.000010 0.000010 0.000010 0.000010 0.000010 0.000010 0.000010 0.901562 0.000010 0.000010 0.000010 0.000010 0.000010 0.000010 0.000010 0.000010 0.000010 0.000010 0.000010 0.000010 0.000010 0.000010 0.000010 0.000010 0.000010 0.000010 0.000010 0.000010 0.000010
0.000010 0.000010 0.000010 0.000010 0.000010 0.000010 0.000010 0.000010 0.000010 0.000010 0.000010 0.000010 0.000010 0.000010 0.000010 0.000010 0.000010 0.087104 0.000010 0.000010 0.000010 0.000010 0.000010 0.011038 0.000010 0.000010 0.000010 0.000010 0.000010 0.000010 0.000010 0.804515 0.033385 0.000010 0.000010 0.000010 0.000010 0.000010 0.000010 0.000010 0.001925 0.000010 0.000010 0.000010 0.020601 0.000010 0.040971 0.000010 0.000010 0.000010 0.000010 0.000010 0.000010
0.000010 0.000010 0.000010 0.000010 0.000010 0.000010 0.000010 0.000010 0.000010 0.000010 0.000919 0.000010 0.000010 0.000010 0.000010 0.000010 0.000010 0.068134 0.000010 0.000010 0.000010 0.000626 0.000010 0.007889 0.000010 0.000010 0.000010 0.000010 0.000010 0.000010 0.000010 0.851752 0.024407 0.000010 0.000010 0.000010 0.000018 0.000010 0.004130 0.000010 0.010083 0.000010 0.000010 0.000010 0.002171 0.000010 0.029452 0.000010 0.000010 0.000010 0.000010 0.000010 0.000010
0.004669 0.000010 0.000010 0.000010 0.000010 0.000010 0.000010 0.000010 0.000010 0.000010 0.000010 0.000010 0.000010 0.000010 0.000010 0.000010 0.000010 0.062483 0.000010 0.000010 0.000010 0.000010 0.000010 0.000010 0.000010 0.000010 0.000010 0.000010 0.000010 0.000010 0.000010 0.837166 0.008106 0.000010 0.000010 0.000010 0.000010 0.000010 0.000010 0.000010 0.000010 0.000010 0.000010 0.000010 0.000010 0.000010 0.054610 0.008294 0.000010 0.000010 0.000010 0.024212 0.000010
0.000010 0.000010 0.000010 0.000010 0.000010 0.000010 0.000010 0.000010 0.000010 0.000010 0.000010 0.000010 0.000010 0.000010 0.000010 0.000010 0.000010 0.000010 0.000010 0.000010 0.000010 0.000010 0.000010 0.000010 0.000010 0.000010 0.000010 0.000010 0.000010 0.000010 0.000010 0.999480 0.000010 0.000010 0.000010 0.000010 0.000010 0.000010 0.000010 0.000010 0.000010 0.000010 0.000010 0.000010 0.000010 0.000010 0.000010 0.000010 0.000010 0.000010 0.000010 0.000010 0.000010
0.000010 0.000010 0.000010 0.000010 0.000010 0.000010 0.000010 0.000010 0.000010 0.000010 0.000010 0.000010 0.000010 0.000010 0.000010 0.000010 0.000010 0.000010 0.000010 0.000010 0.000010 0.000010 0.000010 0.000010 0.000010 0.000010 0.000010 0.000010 0.000010 0.000010 0.000010 0.999480 0.000010 0.000010 0.000010 0.000010 0.000010 0.000010 0.000010 0.000010 0.000010 0.000010 0.000010 0.000010 0.000010 0.000010 0.000010 0.000010 0.000010 0.000010 0.000010 0.000010 0.000010
0.000010 0.010595 0.000010 0.000010 0.000010 0.000010 0.000010 0.000010 0.000010 0.000010 0.000010 0.000010 0.000010 0.000010 0.000010 0.000010 0.000010 0.005500 0.000010 0.000010 0.000010 0.000010 0.000010 0.000010 0.000010 0.000010 0.000010 0.000010 0.000010 0.000010 0.000010 0.983405 0.000010 0.000010 0.000010 0.000010 0.000010 0.000010 0.000010 0.000010 0.000010 0.000010 0.000010 0.000010 0.000010 0.000010 0.000010 0.000010 0.000010 0.000010 0.000010 0.000010 0.000010
0.011001 0.009726 0.000010 0.000010 0.000010 0.000010 0.041257 0.000010 0.000010 0.000010 0.000010 0.008283 0.000780 0.000010 0.000010 0.001973 0.000010 0.015908 0.000010 0.000010 0.000010 0.017346 0.000010 0.000010 0.000739 0.000010 0.031953 0.000010 0.000010 0.000010 0.000010 0.831963 0.019199 0.000010 0.000010 0.000010 0.000010 0.000010 0.000447 0.000010 0.000010 0.000010 0.000010 0.000010 0.000010 0.009034 0.000010 0.000010 0.000010 0.000010 0.000010 0.000010 0.000010
0.003208 0.000819 0.000010 0.000010 0.000010 0.000010 0.000010 0.000010 0.000010 0.000010 0.014456 0.000010 0.000010 0.000010 0.000010 0.000010 0.000010 0.013031 0.000010 0.000010 0.000010 0.009410 0.000010 0.000010 0.000010 0.000010 0.000010 0.000010 0.000010 0.000010 0.000010 0.902297 0.000010 0.000010 0.000010 0.010534 0.000010 0.000010 0.000010 0.000010 0.000010 0.000010 0.000010 0.000010 0.000010 0.000010 0.045797 0.000010 0.000010 0.000010 0.000010 0.000010 0.000010
0.000010 0.000010 0.000010 0.000010 0.000010 0.000010 0.000010 0.000010 0.000010 0.000010 0.000010 0.000010 0.000010 0.000010 0.000010 0.000010 0.000010 0.000010 0.000010 0.000010 0.000010 0.000010 0.000010 0.000010 0.000010 0.000010 0.000010 0.000010 0.000010 0.000010 0.000010 0.999480 0.000010 0.000010 0.000010 0.000010 0.000010 0.000010 0.000010 0.000010 0.000010 0.000010 0.000010 0.000010 0.000010 0.000010 0.000010 0.000010 0.000010 0.000010 0.000010 0.000010 0.000010
0.000010 0.000010 0.000010 0.000010 0.000010 0.000010 0.000010 0.000010 0.000010 0.000010 0.000010 0.000010 0.000010 0.000010 0.000010 0.000010 0.000010 0.000010 0.000010 0.000010 0.000010 0.000010 0.000010 0.000010 0.000010 0.000010 0.000010 0.000010 0.000010 0.000010 0.000010 0.999480 0.000010 0.000010 0.000010 0.000010 0.000010 0.000010 0.000010 0.000010 0.000010 0.000010 0.000010 0.000010 0.000010 0.000010 0.000010 0.000010 0.000010 0.000010 0.000010 0.000010 0.000010
0.000010 0.038791 0.000010 0.000010 0.000010 0.000010 0.007064 0.000010 0.000010 0.000010 0.021054 0.000010 0.000010 0.000010 0.000010 0.000010 0.000010 0.091762 0.000010 0.002133 0.000010 0.009791 0.000010 0.011227 0.015874 0.000010 0.000010 0.000010 0.000010 0.000010 0.000010 0.661189 0.055628 0.000010 0.000010 0.000010 0.009641 0.000010 0.006366 0.000010 0.000819 0.000010 0.000010 0.000010 0.009840 0.007294 0.050560 0.000010 0.000010 0.000010 0.000010 0.000609 0.000010
0.000010 0.000010 0.000010 0.000010 0.000010 0.000010 0.000010 0.000010 0.000010 0.000010 0.000010 0.000010 0.000010 0.000010 0.000010 0.000010 0.000010 0.053672 0.000010 0.000010 0.000010 0.000010 0.000010 0.000010 0.000010 0.000010 0.000010 0.000010 0.000010 0.000010 0.000010 0.894502 0.002271 0.000010 0.000010 0.000010 0.000010 0.000010 0.000010 0.000010 0.000010 0.000010 0.000010 0.000010 0.000010 0.000010 0.049064 0.000010 0.000010 0.000010 0.000010 0.000010 0.000010
0.000010 0.000010 0.000010 0.000010 0.000010 0.000010 0.000010 0.000010 0.000010 0.000010 0.000010 0.000010 0.001519 0.000010 0.000010 0.000010 0.000010 0.066873 0.000010 0.000010 0.000010 0.000010 0.000010 0.000010 0.004235 0.000010 0.000010 0.000010 0.000010 0.000010 0.000010 0.856820 0.045599 0.000010 0.000010 0.007313 0.000010 0.000010 0.007089 0.000010 0.009544 0.000010 0.000010 0.000010 0.000010 0.000010 0.000569 0.000010 0.000010 0.000010 0.000010 0.000010 0.000010
0.000010 0.000010 0.000010 0.000010 0.000010 0.000010 0.000010 0.000010 0.000010 0.000010 0.000010 0.000010 0.000010 0.000010 0.000010 0.000010 0.000010 0.000010 0.000010 0.000010 0.000010 0.000010 0.000010 0.000010 0.000010 0.000010 0.000010 0.000010 0.000010 0.000010 0.000010 0.999480 0.000010 0.000010 0.000010 0.000010 0.000010 0.000010 0.000010 0.000010 0.000010 0.000010 0.000010 0.000010 0.000010 0.000010 0.000010 0.000010 0.000010 0.000010 0.000010 0.000010 0.000010
0.000010 0.000010 0.000010 0.000010 0.000010 0.000010 0.109622 0.000010 0.000010 0.000010 0.000010 0.000010 0.000010 0.000010 0.000010 0.000010 0.000010 0.048448 0.000010 0.027033 0.000010 0.000010 0.007785 0.000010 0.024511 0.000010 0.000010 0.000010 0.000010 0.000010 0.000010 0.698292 0.001989 0.000010 0.004404 0.000010 0.007230 0.000010 0.007029 0.000010 0.000010 0.000010 0.000010 0.000010 0.003861 0.000010 0.000010 0.031788 0.000010 0.000010 0.000010 0.000010 0.027607
0.000010 0.030870 0.000010 0.000010 0.000010 0.000010 0.000010 0.093767 0.000010 0.000010 0.000010 0.000010 0.000010 0.000010 0.000010 0.000010 0.000010 0.000010 0.000010 0.000010 0.000010 0.000010 0.005825 0.002021 0.000010 0.000010 0.000010 0.000010 0.000010 0.000010 0.000010 0.867037 0.000010 0.000010 0.000010 0.000010 0.000010 0.000010 0.000010 0.000010 0.000010 0.000010 0.000010 0.000010 0.000010 0.000010 0.000010 0.000010 0.000010 0.000010 0.000010 0.000010 0.000010
0.000010 0.034223 0.000010 0.000010 0.013386 0.000010 0.036675 0.000010 0.000010 0.000010 0.034110 0.019173 0.033263 0.000010 0.000010 0.015752 0.000010 0.046199 0.000010 0.004996 0.006909 0.047550 0.005344 0.026425 0.023071 0.000010 0.067338 0.000010 0.000010 0.053887 0.000010 0.142685 0.057618 0.000010 0.000567 0.000010 0.079955 0.000010 0.007379 0.000010 0.020800 0.000010 0.000010 0.000010 0.029653 0.042384 0.058257 0.034374 0.000010 0.000010 0.000320 0.048945 0.008524
0.000010 0.000010 0.000010 0.000010 0.034107 0.000010 0.005135 0.055473 0.000010 0.000010 0.013657 0.276036 0.010616 0.000010 0.000010 0.015880 0.000010 0.004978 0.006568 0.000010 0.009827 0.000670 0.000010 0.058723 0.026721 0.009112 0.000010 0.000010 0.000010 0.000010 0.000010 0.009190 0.036917 0.000010 0.000151 0.000010 0.389684 0.000010 0.000010 0.000010 0.000010 0.000010 0.000010 0.000010 0.003939 0.000010 0.000010 0.000010 0.000010 0.000010 0.000010 0.000010 0.032287
0.000010 0.033735 0.000010 0.000010 0.000010 0.000010 0.000010 0.000010 0.000010 0.000010 0.000010 0.301855 0.021307 0.005878 0.000010 0.000010 0.000010 0.016536 0.000010 0.000010 0.007598 0.046833 0.000010 0.045570 0.000010 0.005599 0.000010 0.000010 0.000010 0.000010 0.000010 0.060908 0.005567 0.000010 0.000010 0.013525 0.348848 0.000010 0.003305 0.000010 0.006540 0.000010 0.010495 0.000010 0.020995 0.025762 0.000010 0.000622 0.000010 0.000010 0.000010 0.018193 0.000010
0.000010 0.000010 0.000010 0.000010 0.071584 0.000471 0.035074 0.188078 0.000010 0.000010 0.004038 0.081793 0.000010 0.000010 0.000010 0.019092 0.000010 0.000010 0.000010 0.001225 0.000010 0.080875 0.000010 0.047779 0.000010 0.001179 0.015603 0.000010 0.000010 0.000010 0.000010 0.003591 0.000961 0.000010 0.000010 0.001114 0.097505 0.011767 0.002507 0.000010 0.004578 0.000010 0.000010 0.000010 0.000959 0.030095 0.000010 0.014496 0.000010 0.000010 0.009849 0.007852 0.267653
0.010828 0.003051 0.000010 0.000010 0.017373 0.000010 0.093172 0.159029 0.000010 0.001649 0.000010 0.195161 0.008395 0.000010 0.000010 0.019892 0.000010 0.017937 0.000010 0.031007 0.000010 0.024517 0.000010 0.036886 0.015492 0.000010 0.004318 0.000010 0.000010 0.000010 0.016663 0.000010 0.000010 0.000010 0.008333 0.000010 0.248656 0.000010 0.000010 0.000010 0.002318 0.000010 0.000017 0.000010 0.000010 0.007525 0.005044 0.032618 0.000010 0.000010 0.009871 0.013366 0.016615
0.011446 0.007491 0.000010 0.000010 0.000010 0.000010 0.035990 0.332001 0.000010 0.000010 0.000010 0.166699 0.026390 0.000450 0.000010 0.064218 0.000010 0.002788 0.000010 0.005684 0.008151 0.029773 0.000010 0.027041 0.009792 0.002644 0.000018 0.000010 0.000010 0.000010 0.007919 0.000010 0.000010 0.000010 0.000010 0.000010 0.240283 0.000010 0.000011 0.000010 0.000010 0.000010 0.000010 0.000010 0.000010 0.020879 0.000010 0.000010 0.000010 0.000010 0.000010 0.000010 0.000010
0.000010 0.003700 0.000010 0.000010 0.008016 0.000010 0.000010 0.016053 0.000010 0.000010 0.000010 0.328758 0.008792 0.021682 0.000010 0.000010 0.000010 0.011308 0.000010 0.017765 0.005470 0.032492 0.000010 0.076203 0.021658 0.000010 0.000010 0.000010 0.000010 0.000010 0.001253 0.007579 0.021739 0.000010 0.000010 0.000614 0.360064 0.000010 0.000010 0.000010 0.006665 0.000010 0.000346 0.000010 0.000010 0.005865 0.008373 0.013490 0.005774 0.000010 0.000010 0.016051 0.000010
0.000010 0.022938 0.000010 0.000010 0.000010 0.000010 0.000010 0.006525 0.000010 0.014484 0.000010 0.304259 0.009081 0.000010 0.000010 0.000010 0.000010 0.000010 0.000909 0.012160 0.009762 0.023605 0.009097 0.066456 0.030541 0.000010 0.000010 0.000010 0.000010 0.000010 0.000010 0.010988 0.000010 0.000010 0.000010 0.000010 0.385665 0.007493 0.008098 0.000010 0.000010 0.000010 0.005868 0.000010 0.001804 0.015965 0.000010 0.007230 0.000010 0.000010 0.000010 0.046751 0.000010
0.000010 0.000010 0.000010 0.000010 0.001559 0.000010 0.015651 0.000010 0.005266 0.006702 0.010942 0.308307 0.020423 0.000010 0.000010 0.000010 0.000010 0.017905 0.000010 0.000010 0.000010 0.036082 0.001322 0.084683 0.017362 0.000015 0.000010 0.000010 0.000010 0.000010 0.000010 0.016383 0.000010 0.000010 0.010373 0.000010 0.413906 0.000010 0.000010 0.000010 0.000010 0.000010 0.006201 0.000010 0.016661 0.009922 0.000010 0.000010 0.000010 0.000010 0.000010 0.000010 0.000010
0.000010 0.019231 0.010466 0.000010 0.003948 0.000010 0.019345 0.040458 0.000010 0.000010 0.000010 0.287467 0.002023 0.005640 0.000010 0.000010 0.000010 0.028062 0.000010 0.018654 0.000010 0.020944 0.000010 0.071599 0.015306 0.005849 0.033030 0.000010 0.000010 0.000010 0.000010 0.000010 0.001773 0.000010 0.000010 0.000010 0.388909 0.000010 0.000010 0.000010 0.000409 0.000010 0.000010 0.000010 0.005828 0.020683 0.000010 0.000010 0.000010 0.000010 0.000010 0.000055 0.000010
0.000010 0.091518 0.000010 0.000010 0.000010 0.000010 0.000010 0.000010 0.000010 0.000010 0.000181 0.004560 0.000010 0.000010 0.000010 0.000010 0.000010 0.003831 0.000010 0.355720 0.000010 0.001769 0.007779 0.014884 0.000010 0.000010 0.000010 0.000010 0.000010 0.000010 0.000010 0.070868 0.085084 0.000010 0.000010 0.003167 0.031943 0.000010 0.006146 0.000010 0.000010 0.000010 0.000010 0.000010 0.027359 0.000010 0.206612 0.014806 0.000010 0.000010 0.000010 0.073414 0.000010
0.000010 0.052498 0.000010 0.000010 0.000010 0.000010 0.012105 0.000010 0.000010 0.000010 0.000010 0.002232 0.000010 0.000010 0.000010 0.000010 0.000010 0.017219 0.000010 0.515941 0.000010 0.010954 0.012093 0.013653 0.000010 0.000010 0.002434 0.000010 0.000010 0.003349 0.000010 0.064897 0.083840 0.000010 0.000010 0.000010 0.023000 0.000010 0.009013 0.000010 0.001271 0.000010 0.000010 0.000010 0.000010 0.005199 0.112770 0.000014 0.000010 0.000010 0.000010 0.057176 0.000010
0.025526 0.039541 0.000010 0.000010 0.000010 0.000010 0.046678 0.000010 0.000010 0.000010 0.025088 0.000010 0.000010 0.000010 0.000010 0.000443 0.000010 0.000010 0.000010 0.504495 0.009451 0.016915 0.000010 0.023175 0.012301 0.000010 0.000010 0.000010 0.000010 0.000010 0.000010 0.067716 0.052709 0.000010 0.000010 0.005976 0.002284 0.000010 0.000010 0.000010 0.000010 0.000010 0.000010 0.000010 0.010385 0.000010 0.120428 0.001714 0.000010 0.000010 0.000014 0.034823 0.000010
0.000010 0.022673 0.000010 0.000010 0.000010 0.000010 0.025991 0.000010 0.000010 0.000010 0.000010 0.000010 0.000010 0.000010 0.000010 0.000010 0.000010 0.016953 0.000010 0.707730 0.000010 0.000010 0.000010 0.001460 0.000010 0.000010 0.000010 0.000010 0.000010 0.000010 0.000010 0.032061 0.059392 0.000010 0.000010 0.000010 0.000010 0.000010 0.009950 0.000010 0.011798 0.000010 0.000010 0.000010 0.000010 0.000010 0.076258 0.000010 0.000010 0.000010 0.000010 0.035315 0.000010
0.000010 0.019567 0.000010 0.000010 0.000010 0.000010 0.003426 0.000010 0.000010 0.000010 0.000010 0.000010 0.000010 0.000010 0.000010 0.000010 0.000010 0.020041 0.000010 0.656683 0.000010 0.000010 0.000010 0.022187 0.006219 0.000010 0.013886 0.000010 0.000010 0.000467 0.000010 0.030280 0.060488 0.000010 0.000010 0.000010 0.000010 0.000010 0.000010 0.000010 0.000010 0.000010 0.000010 0.000010 0.000010 0.000010 0.114863 0.000010 0.000010 0.000010 0.008570 0.042923 0.000010
0.000010 0.030689 0.000010 0.000010 0.000010 0.000010 0.005135 0.021200 0.000010 0.000010 0.017734 0.000010 0.000010 0.000010 0.000010 0.032294 0.000010 0.000010 0.000010 0.660545 0.000010 0.000010 0.000010 0.005648 0.011738 0.000010 0.000010 0.000010 0.000010 0.000010 0.000010 0.023582 0.029040 0.000010 0.000010 0.008992 0.005112 0.000010 0.011815 0.000010 0.000010 0.000010 0.000010 0.000010 0.027001 0.000010 0.077539 0.000756 0.000010 0.000010 0.000010 0.030820 0.000010
0.000010 0.000010 0.000010 0.000010 0.000010 0.000010 0.000010 0.000010 0.000010 0.000010 0.000010 0.000010 0.000010 0.000010 0.000010 0.000010 0.000010 0.000010 0.000010 0.999479 0.000010 0.000010 0.000010 0.000010 0.000010 0.000010 0.000010 0.000010 0.000010 0.000010 0.000010 0.000010 0.000010 0.000010 0.000010 0.000010 0.000010 0.000010 0.000010 0.000010 0.000010 0.000010 0.000010 0.000010 0.000010 0.000010 0.000010 0.000010 0.000010 0.000010 0.000010 0.000011 0.000010
0.006322 0.000010 0.000010 0.000010 0.000010 0.000010 0.000010 0.000010 0.000010 0.000010 0.000010 0.000010 0.000010 0.000010 0.000010 0.000010 0.000010 0.006299 0.000010 0.943107 0.000010 0.000010 0.000010 0.000010 0.000010 0.000010 0.000010 0.000010 0.000010 0.000010 0.000010 0.024609 0.001076 0.000010 0.000010 0.001257 0.000010 0.000010 0.000010 0.000010 0.000010 0.000010 0.000010 0.000010 0.000010 0.000010 0.016870 0.000010 0.000010 0.000010 0.000010 0.000010 0.000010
0.000010 0.000010 0.000010 0.000010 0.000010 0.000010 0.000010 0.000010 0.000010 0.000010 0.000010 0.000010 0.000010 0.000010 0.000010 0.000010 0.000010 0.000010 0.000010 0.999480 0.000010 0.000010 0.000010 0.000010 0.000010 0.000010 0.000010 0.000010 0.000010 0.000010 0.000010 0.000010 0.000010 0.000010 0.000010 0.000010 0.000010 0.000010 0.000010 0.000010 0.000010 0.000010 0.000010 0.000010 0.000010 0.000010 0.000010 0.000010 0.000010 0.000010 0.000010 0.000010 0.000010
0.000010 0.000010 0.000010 0.000010 0.000010 0.000010 0.000010 0.000010 0.000010 0.000010 0.000010 0.000010 0.000010 0.000010 0.000010 0.000010 0.000010 0.000010 0.000010 0.999480 0.000010 0.000010 0.000010 0.000010 0.000010 0.000010 0.000010 0.000010 0.000010 0.000010 0.000010 0.000010 0.000010 0.000010 0.000010 0.000010 0.000010 0.000010 0.000010 0.000010 0.000010 0.000010 0.000010 0.000010 0.000010 0.000010 0.000010 0.000010 0.000010 0.000010 0.000010 0.000010 0.000010
0.000010 0.042973 0.000010 0.000010 0.000010 0.000010 0.000010 0.147478 0.000010 0.000010 0.007736 0.000010 0.001316 0.000010 0.000010 0.000010 0.000010 0.000010 0.000010 0.690444 0.000010 0.000010 0.000010 0.001855 0.000010 0.000010 0.000010 0.000010 0.000010 0.000010 0.000010 0.054841 0.000010 0.000010 0.000010 0.000010 0.000010 0.000010 0.000010 0.000010 0.000010 0.000010 0.000010 0.000010 0.000010 0.012639 0.020587 0.000010 0.000010 0.000010 0.000010 0.012796 0.006916
0.000010 0.023913 0.000010 0.000010 0.000010 0.000010 0.000010 0.080630 0.000010 0.000010 0.000010 0.000010 0.000010 0.000010 0.000010 0.000012 0.000010 0.000010 0.000010 0.789590 0.000010 0.000010 0.000369 0.000010 0.000010 0.000010 0.000010 0.000010 0.000010 0.000010 0.000010 0.032219 0.003501 0.000010 0.000010 0.000010 0.000010 0.000010 0.002462 0.000010 0.000010 0.000010 0.000010 0.000010 0.000010 0.000010 0.060219 0.006651 0.000010 0.000010 0.000010 0.000015 0.000010
0.000010 0.040244 0.000010 0.000010 0.000010 0.000010 0.002076 0.047946 0.000010 0.000010 0.000010 0.000010 0.000010 0.000010 0.000010 0.019348 0.000010 0.000010 0.000010 0.765257 0.000010 0.030554 0.000010 0.000010 0.000236 0.000010 0.000010 0.000010 0.000010 0.000010 0.000010 0.030620 0.012223 0.000010 0.000010 0.006005 0.000010 0.000010 0.000010 0.000010 0.000010 0.000010 0.000010 0.000010 0.000010 0.001218 0.007636 0.000010 0.000010 0.000010 0.000010 0.036236 0.000010
0.000010 0.037241 0.000010 0.000010 0.000010 0.000010 0.020890 0.026046 0.000010 0.000010 0.000010 0.003301 0.004375 0.000010 0.000010 0.028925 0.000010 0.000010 0.000010 0.679756 0.000010 0.047481 0.000010 0.011794 0.000010 0.000010 0.000010 0.000010 0.000010 0.000010 0.000010 0.032787 0.035666 0.000010 0.000010 0.003941 0.000010 0.000010 0.000010 0.000010 0.000010 0.000010 0.000010 0.000010 0.000010 0.000010 0.060717 0.000010 0.000010 0.000010 0.000010 0.000010 0.006691
0.001514 0.000010 0.000010 0.000010 0.000010 0.000010 0.000010 0.000010 0.000010 0.000010 0.000010 0.000010 0.000010 0.000010 0.000010 0.000010 0.000010 0.012528 0.000010 0.729533 0.000010 0.000010 0.004124 0.012725 0.000010 0.000010 0.000010 0.000010 0.000010 0.000010 0.000010 0.041178 0.067738 0.000010 0.000010 0.000010 0.019437 0.000010 0.000010 0.000010 0.000010 0.000010 0.000010 0.000010 0.000010 0.004583 0.096257 0.000010 0.000010 0.000010 0.000010 0.000010 0.009963
0.000010 0.025347 0.000010 0.000010 0.000010 0.000010 0.000010 0.051690 0.000010 0.000010 0.000010 0.014679 0.000011 0.000010 0.000010 0.000010 0.000010 0.000010 0.000010 0.673198 0.001934 0.017557 0.000010 0.018155 0.014812 0.000010 0.012405 0.000010 0.000010 0.000010 0.000010 0.018679 0.035190 0.000010 0.001900 0.000010 0.000010 0.000010 0.005040 0.000010 0.000010 0.000010 0.000010 0.000010 0.000010 0.001640 0.073512 0.000010 0.000010 0.000010 0.003445 0.030457 0.000010
0.000010 0.000010 0.000010 0.000010 0.000010 0.000010 0.035233 0.000010 0.000010 0.000010 0.000010 0.000010 0.000010 0.002656 0.002726 0.026379 0.000010 0.006195 0.000010 0.882036 0.000010 0.000010 0.000010 0.000010 0.000010 0.000010 0.000010 0.000010 0.000010 0.000010 0.000010 0.000010 0.004366 0.000010 0.000010 0.000010 0.000010 0.000010 0.000010 0.000010 0.004280 0.000010 0.000010 0.000010 0.000010 0.000010 0.027505 0.000011 0.000010 0.000010 0.000010 0.000010 0.008193
0.000010 0.000010 0.000010 0.000010 0.000010 0.000010 0.000010 0.000010 0.000010 0.000010 0.006097 0.000010 0.000010 0.000010 0.000010 0.019983 0.000010 0.010616 0.000010 0.764180 0.000010 0.000010 0.000010 0.000010 0.000010 0.000010 0.000010 0.000010 0.000010 0.000010 0.000010 0.031906 0.003282 0.000010 0.000010 0.016240 0.000010 0.000010 0.000010 0.000010 0.000010 0.000010 0.000010 0.000010 0.022159 0.000010 0.062334 0.023663 0.000010 0.000010 0.000010 0.021867 0.017261
0.000010 0.000010 0.000010 0.000010 0.000010 0.000010 0.008909 0.017749 0.000010 0.000010 0.000010 0.000010 0.000010 0.000010 0.000010 0.034628 0.000010 0.001934 0.000010 0.905822 0.000010 0.000010 0.000010 0.000010 0.000010 0.000010 0.000010 0.000010 0.000010 0.000010 0.000010 0.000010 0.000010 0.000010 0.000010 0.000010 0.000010 0.000010 0.000010 0.000010 0.000010 0.000010 0.000010 0.000010 0.000010 0.000010 0.030487 0.000010 0.000010 0.000010 0.000010 0.000010 0.000010
0.008531 0.000010 0.000010 0.000010 0.000010 0.000010 0.000010 0.008119 0.000010 0.000010 0.000010 0.000010 0.000010 0.000010 0.000010 0.000010 0.000010 0.000010 0.000010 0.982086 0.000010 0.000771 0.000010 0.000010 0.000010 0.000010 0.000010 0.000010 0.000010 0.000010 0.000010 0.000010 0.000010 0.000010 0.000010 0.000010 0.000010 0.000010 0.000010 0.000010 0.000010 0.000010 0.000010 0.000010 0.000010 0.000010 0.000010 0.000012 0.000010 0.000010 0.000010 0.000010 0.000010
0.002628 0.000010 0.000010 0.000010 0.012362 0.000010 0.021431 0.061317 0.000010 0.000010 0.000010 0.000010 0.002708 0.000010 0.000010 0.000010 0.000010 0.017554 0.000010 0.000010 0.000010 0.138447 0.000010 0.067442 0.000010 0.000010 0.000010 0.000010 0.000010 0.000010 0.000010 0.005171 0.081552 0.000010 0.000010 0.000010 0.000010 0.000010 0.000010 0.000010 0.000010 0.000010 0.000010 0.000010 0.000010 0.046568 0.000010 0.000010 0.000010 0.000010 0.000010 0.000010 0.542411
0.000010 0.000010 0.000010 0.000010 0.081198 0.000010 0.017549 0.062431 0.000010 0.000010 0.000010 0.061293 0.024596 0.000010 0.000010 0.000010 0.000010 0.000010 0.002842 0.004771 0.000010 0.021327 0.001469 0.048024 0.000010 0.000010 0.000010 0.000010 0.000010 0.000010 0.000010 0.016109 0.029164 0.000010 0.000010 0.000010 0.078506 0.000010 0.000010 0.000010 0.000010 0.000010 0.000010 0.000010 0.002198 0.034881 0.021907 0.000010 0.000010 0.000010 0.007128 0.032393 0.451875
0.008973 0.000010 0.000010 0.000010 0.000010 0.000010 0.000011 0.000011 0.000010 0.000010 0.000010 0.000010 0.013881 0.000010 0.000010 0.000010 0.000010 0.001460 0.000010 0.000010 0.000010 0.151815 0.000010 0.069032 0.000010 0.000010 0.000010 0.000010 0.000010 0.027792 0.000010 0.020761 0.064166 0.000010 0.000010 0.002417 0.019395 0.000010 0.000010 0.000010 0.000010 0.000010 0.000010 0.000010 0.000010 0.031317 0.000010 0.000012 0.000010 0.000010 0.000010 0.000010 0.588579
0.000010 0.000010 0.000010 0.000010 0.041524 0.000010 0.059568 0.066626 0.000010 0.000010 0.009426 0.000010 0.001640 0.000010 0.000010 0.000010 0.000010 0.004259 0.000010 0.000010 0.010643 0.071954 0.000010 0.054335 0.000010 0.000010 0.010833 0.000010 0.000010 0.019839 0.000010 0.000010 0.042858 0.000010 0.000010 0.000010 0.015994 0.000010 0.011566 0.000010 0.000010 0.000010 0.000010 0.000010 0.000010 0.036914 0.011654 0.003484 0.000010 0.000010 0.056089 0.015490 0.454975
0.000010 0.000010 0.000010 0.000010 0.032241 0.000010 0.052135 0.000010 0.000010 0.000010 0.000010 0.012674 0.000010 0.000010 0.000010 0.000010 0.000010 0.011635 0.000010 0.000020 0.000010 0.079544 0.011957 0.086003 0.012297 0.000010 0.014410 0.000010 0.000010 0.008780 0.000010 0.005394 0.045459 0.000010 0.000010 0.000010 0.002051 0.000010 0.011228 0.000010 0.001351 0.000010 0.000010 0.000010 0.011771 0.029980 0.000010 0.000567 0.000010 0.000010 0.000010 0.000010 0.570173
0.000010 0.006683 0.000010 0.000010 0.022285 0.000010 0.001334 0.019666 0.000010 0.000010 0.007402 0.009751 0.000010 0.000010 0.000010 0.000010 0.000010 0.000010 0.000010 0.008216 0.000010 0.099589 0.006556 0.038304 0.000010 0.000010 0.007227 0.000010 0.000010 0.038969 0.000010 0.003612 0.011330 0.000010 0.000010 0.002276 0.000010 0.000010 0.014053 0.000010 0.000010 0.000010 0.000010 0.000010 0.000010 0.039483 0.041384 0.000010 0.000010 0.000010 0.000010 0.056234 0.565316
0.000010 0.000010 0.000010 0.000010 0.032414 0.000010 0.008378 0.000010 0.000010 0.000010 0.000010 0.000010 0.002637 0.000010 0.000010 0.000010 0.000010 0.012117 0.000010 0.000010 0.002761 0.098602 0.002973 0.023558 0.000010 0.000010 0.012306 0.000010 0.000010 0.020977 0.000010 0.022951 0.000010 0.000010 0.000010 0.000010 0.000010 0.000010 0.001764 0.000010 0.016460 0.000010 0.000010 0.000010 0.000010 0.082686 0.000010 0.012417 0.000010 0.000010 0.000010 0.063999 0.582642
0.000010 0.003545 0.000010 0.000010 0.058457 0.000010 0.021421 0.020348 0.000010 0.000010 0.014302 0.000010 0.006775 0.000010 0.000010 0.000010 0.000010 0.000010 0.000010 0.007540 0.000011 0.108532 0.000010 0.070203 0.000010 0.000010 0.014538 0.000010 0.000010 0.032069 0.000010 0.000010 0.012190 0.000010 0.000010 0.001655 0.000584 0.000010 0.000010 0.000010 0.009752 0.000010 0.000010 0.000010 0.000010 0.097275 0.008913 0.005727 0.000010 0.000010 0.000010 0.014814 0.491031
0.009226 0.000170 0.000010 0.000010 0.073260 0.000010 0.003802 0.000010 0.000010 0.000010 0.000570 0.004278 0.025669 0.000010 0.000010 0.000010 0.000010 0.022237 0.000010 0.000010 0.000010 0.089687 0.000010 0.030848 0.009206 0.000010 0.030886 0.000010 0.000010 0.007417 0.000010 0.000010 0.070142 0.000010 0.000010 0.012368 0.000010 0.000010 0.003429 0.000010 0.005236 0.000010 0.000010 0.000010 0.004756 0.045233 0.000010 0.003097 0.000010 0.000010 0.000010 0.014979 0.533192
0.000010 0.000010 0.000010 0.000010 0.049415 0.000010 0.022442 0.000010 0.000010 0.000010 0.024256 0.020438 0.017529 0.000010 0.000010 0.000010 0.000010 0.015504 0.000010 0.000010 0.003263 0.071598 0.000010 0.045788 0.012153 0.000010 0.011900 0.000010 0.000010 0.019615 0.000010 0.000010 0.045247 0.000010 0.000051 0.008716 0.004727 0.000010 0.009140 0.000010 0.000010 0.000010 0.000010 0.000010 0.000010 0.060833 0.010110 0.000010 0.000013 0.000010 0.000010 0.010713 0.536242
0.000010 0.002756 0.000010 0.000010 0.014385 0.000010 0.028419 0.006162 0.000010 0.000010 0.040475 0.000010 0.004155 0.000010 0.000010 0.000010 0.000010 0.016321 0.000010 0.000010 0.000010 0.068804 0.000010 0.044517 0.000567 0.000010 0.037780 0.000010 0.000010 0.012647 0.000010 0.000010 0.030864 0.000010 0.000010 0.003394 0.000010 0.000010 0.000010 0.000010 0.001547 0.000010 0.000010 0.000010 0.008320 0.085456 0.027866 0.000976 0.000010 0.000010 0.000010 0.022248 0.542021
0.000010 0.011898 0.000010 0.000010 0.031582 0.000010 0.026143 0.000010 0.000010 0.000010 0.000010 0.000010 0.000010 0.000010 0.000010 0.025482 0.000010 0.005262 0.000010 0.007639 0.000010 0.101095 0.007673 0.035803 0.017769 0.000010 0.006506 0.000010 0.000010 0.049797 0.000010 0.000010 0.037091 0.000010 0.000010 0.000010 0.003417 0.000010 0.002030 0.000010 0.000010 0.000010 0.000010 0.000010 0.000010 0.035925 0.017340 0.004231 0.000012 0.000010 0.000010 0.026387 0.546600
0.005625 0.000010 0.000010 0.000010 0.090304 0.000010 0.012084 0.000010 0.000010 0.000010 0.006417 0.002397 0.017879 0.000010 0.000010 0.001397 0.000010 0.002292 0.000010 0.000010 0.000010 0.107235 0.000010 0.057200 0.000010 0.000010 0.002648 0.000010 0.000010 0.035229 0.000010 0.000010 0.043501 0.000010 0.000010 0.000010 0.000010 0.000010 0.000010 0.000010 0.000010 0.000010 0.000010 0.000010 0.015411 0.037446 0.016613 0.001401 0.000010 0.000010 0.000010 0.000010 0.544569
0.000010 0.000010 0.000010 0.000010 0.022066 0.000010 0.046053 0.000010 0.000010 0.000010 0.015094 0.000010 0.000051 0.000010 0.000010 0.000010 0.000010 0.002161 0.000010 0.000010 0.000010 0.098161 0.000010 0.055147 0.013145 0.000010 0.009460 0.000010 0.000010 0.048257 0.000010 0.024479 0.011551 0.000010 0.000010 0.014722 0.002146 0.000010 0.006346 0.000010 0.000010 0.000010 0.000010 0.000010 0.000010 0.026572 0.000010 0.000015 0.000010 0.000010 0.000010 0.034223 0.570012
0.000010 0.019303 0.000010 0.000010 0.045014 0.000010 0.029808 0.007768 0.000010 0.000010 0.000010 0.011306 0.000010 0.000010 0.000010 0.004472 0.000010 0.012985 0.000010 0.016628 0.000010 0.111427 0.002059 0.044361 0.003695 0.000010 0.006742 0.000010 0.000010 0.006307 0.000010 0.000010 0.015860 0.000010 0.000010 0.000010 0.000232 0.000010 0.005661 0.000010 0.000010 0.000010 0.000010 0.000010 0.007814 0.050615 0.000010 0.000010 0.000010 0.000010 0.011891 0.036203 0.549537
0.000010 0.001169 0.000010 0.000010 0.026345 0.000010 0.026342 0.000010 0.000010 0.000010 0.000010 0.000010 0.000010 0.000010 0.000010 0.000010 0.000010 0.000010 0.000010 0.000010 0.000010 0.120661 0.000010 0.033863 0.000010 0.000010 0.000010 0.000010 0.000010 0.045905 0.000010 0.015733 0.042077 0.000010 0.000010 0.000010 0.020093 0.000010 0.003680 0.000010 0.002384 0.000010 0.000010 0.000010 0.000010 0.024269 0.000010 0.037159 0.000010 0.000010 0.000010 0.030616 0.569324
0.000010 0.002593 0.000010 0.000010 0.062784 0.000010 0.013456 0.019611 0.000010 0.000010 0.003186 0.000010 0.005805 0.000010 0.000010 0.000010 0.000010 0.000010 0.000010 0.000010 0.000010 0.111279 0.000010 0.032593 0.000010 0.000010 0.023561 0.000010 0.000010 0.031570 0.000010 0.019387 0.026207 0.000010 0.000010 0.010896 0.004447 0.000010 0.000010 0.000010 0.007595 0.000010 0.000010 0.000010 0.000010 0.059038 0.025197 0.039540 0.000010 0.000010 0.000010 0.002662 0.498263
0.000010 0.000010 0.000010 0.000010 0.099495 0.000010 0.024596 0.002821 0.000010 0.000010 0.015277 0.000010 0.014072 0.000010 0.000010 0.017930 0.000010 0.000010 0.000010 0.008474 0.000010 0.108580 0.002994 0.046511 0.000753 0.000010 0.015075 0.000010 0.000010 0.018901 0.000010 0.016259 0.025855 0.000010 0.000010 0.012587 0.000010 0.000010 0.000010 0.000010 0.000010 0.000010 0.000010 0.000010 0.000010 0.040458 0.000013 0.000010 0.000010 0.000010 0.009879 0.015578 0.503572
0.002298 0.000010 0.000010 0.000010 0.054418 0.000010 0.036889 0.000010 0.000010 0.000010 0.001863 0.004765 0.004701 0.000010 0.000010 0.002742 0.000010 0.006837 0.000010 0.016042 0.000010 0.122077 0.002899 0.059363 0.000010 0.000010 0.005263 0.000010 0.000010 0.032006 0.000010 0.017689 0.017510 0.000010 0.001397 0.013133 0.007373 0.000010 0.009390 0.000010 0.000010 0.000010 0.000010 0.000010 0.000010 0.034581 0.028061 0.000010 0.000010 0.000010 0.000010 0.005203 0.513212
0.002963 0.000010 0.000010 0.000010 0.051204 0.000010 0.026941 0.000010 0.000010 0.000010 0.000010 0.007455 0.000010 0.000010 0.000010 0.000010 0.000010 0.020046 0.000010 0.013390 0.000010 0.111988 0.004699 0.044488 0.001738 0.000010 0.000010 0.000010 0.000010 0.045858 0.000010 0.016789 0.034389 0.000010 0.000010 0.005385 0.000010 0.000010 0.008139 0.000010 0.000010 0.000010 0.000010 0.000010 0.000010 0.041900 0.000010 0.000010 0.000010 0.000010 0.000010 0.029160 0.533118
0.000010 0.000010 0.000010 0.000010 0.011136 0.000010 0.012062 0.000010 0.000010 0.000010 0.005230 0.000010 0.000010 0.000010 0.000010 0.001925 0.000010 0.000010 0.000010 0.007508 0.000010 0.047057 0.013971 0.025780 0.028722 0.000010 0.029989 0.000010 0.000010 0.018006 0.000010 0.000010 0.000010 0.000010 0.000010 0.006656 0.000010 0.000010 0.024402 0.000010 0.000010 0.000010 0.000010 0.000010 0.000010 0.701400 0.011186 0.006590 0.000010 0.000010 0.000010 0.031185 0.016844
0.000010 0.000010 0.000010 0.000010 0.000010 0.000010 0.000010 0.000010 0.000010 0.000010 0.000010 0.000010 0.000010 0.000010 0.000010 0.000010 0.000010 0.000010 0.000010 0.000010 0.000010 0.000010 0.000010 0.000010 0.000010 0.000010 0.000010 0.000010 0.000010 0.000010 0.000010 0.000010 0.000010 0.000010 0.000010 0.000010 0.000010 0.000010 0.000010 0.000010 0.000010 0.000010 0.000010 0.000010 0.000010 0.990600 0.000010 0.000010 0.000010 0.000010 0.000010 0.008890 0.000010
0.000010 0.000219 0.000010 0.000010 0.000010 0.000010 0.000010 0.000010 0.000010 0.000010 0.000010 0.000010 0.000010 0.000010 0.000010 0.000010 0.000010 0.000010 0.000010 0.000010 0.000010 0.000010 0.000010 0.000010 0.000010 0.000010 0.000010 0.000010 0.000010 0.000010 0.000010 0.000010 0.000010 0.000010 0.000010 0.002627 0.000010 0.000010 0.000010 0.000010 0.000010 0.000010 0.000010 0.000010 0.000010 0.996653 0.000010 0.000010 0.000010 0.000010 0.000010 0.000010 0.000010
0.000399 0.000010 0.000010 0.000010 0.009322 0.000010 0.001352 0.000010 0.000010 0.000010 0.000010 0.000010 0.000010 0.000010 0.000010 0.000010 0.000010 0.000010 0.000010 0.000010 0.000010 0.000010 0.000010 0.000010 0.000010 0.000010 0.000010 0.000010 0.000010 0.000010 0.000010 0.000010 0.000010 0.000010 0.000010 0.000010 0.000010 0.000010 0.000010 0.000010 0.000010 0.000010 0.000010 0.000010 0.000010 0.968283 0.006807 0.000010 0.000010 0.000010 0.000010 0.011176 0.002200
0.000010 0.000010 0.000010 0.000010 0.000010 0.000010 0.000010 0.000010 0.000010 0.000010 0.000010 0.000010 0.000010 0.000010 0.000010 0.000010 0.000010 0.011260 0.000010 0.000010 0.000010 0.000010 0.000010 0.000010 0.027136 0.000010 0.000010 0.000010 0.000010 0.000010 0.000010 0.000010 0.000010 0.000010 0.000010 0.000010 0.000010 0.000010 0.010175 0.000010 0.000010 0.000010 0.000010 0.000010 0.004273 0.946670 0.000010 0.000010 0.000010 0.000010 0.000010 0.000017 0.000010
0.000010 0.000010 0.000010 0.000010 0.000010 0.000010 0.000010 0.000010 0.000010 0.000010 0.000010 0.000010 0.000010 0.000010 0.000010 0.000010 0.000010 0.000010 0.000010 0.000010 0.000010 0.000010 0.000010 0.000010 0.000010 0.000010 0.000010 0.000010 0.000010 0.000010 0.000010 0.000010 0.000010 0.000010 0.000010 0.000010 0.000010 0.000010 0.000010 0.000010 0.000010 0.000010 0.000010 0.000010 0.000010 0.999480 0.000010 0.000010 0.000010 0.000010 0.000010 0.000010 0.000010
0.000010 0.000010 0.000010 0.000010 0.000010 0.000010 0.000010 0.000010 0.000010 0.000010 0.000010 0.000010 0.000010 0.000010 0.000010 0.000010 0.000010 0.000010 0.000010 0.000010 0.000010 0.000010 0.000010 0.000010 0.000010 0.000010 0.000010 0.000010 0.000010 0.000010 0.000010 0.000010 0.000010 0.000010 0.000010 0.000010 0.000010 0.000010 0.000010 0.000010 0.000010 0.000010 0.000010 0.000010 0.000010 0.999480 0.000010 0.000010 0.000010 0.000010 0.000010 0.000010 0.000010
0.000010 0.000010 0.000010 0.000010 0.000010 0.000010 0.000010 0.000010 0.000010 0.000010 0.000010 0.000010 0.000010 0.000010 0.000010 0.000010 0.000010 0.000010 0.000010 0.000010 0.000010 0.000010 0.000010 0.000010 0.000010 0.000010 0.000010 0.000010 0.000010 0.000010 0.000010 0.000010 0.000010 0.000010 0.000010 0.000010 0.000010 0.000010 0.000010 0.000010 0.000010 0.000010 0.000010 0.000010 0.000010 0.999480 0.000010 0.000010 0.000010 0.000010 0.000010 0.000010 0.000010
0.000010 0.000010 0.000010 0.000010 0.000010 0.000010 0.000010 0.000010 0.000010 0.000010 0.000010 0.000010 0.000010 0.000010 0.000010 0.000010 0.000010 0.000010 0.000010 0.000010 0.000010 0.000010 0.000010 0.000010 0.000010 0.000010 0.000010 0.000010 0.000010 0.000010 0.000010 0.000010 0.000010 0.000010 0.000010 0.000010 0.000010 0.000010 0.000010 0.000010 0.000010 0.000010 0.000010 0.000010 0.000010 0.999480 0.000010 0.000010 0.000010 0.000010 0.000010 0.000010 0.000010
0.000010 0.000010 0.000010 0.000010 0.006935 0.000010 0.000010 0.000010 0.000010 0.000010 0.002755 0.000010 0.000010 0.000010 0.000010 0.000010 0.000010 0.000010 0.000010 0.000010 0.000010 0.000010 0.000010 0.000010 0.013328 0.000010 0.000010 0.000010 0.000010 0.000010 0.000010 0.000010 0.000010 0.000010 0.000010 0.000010 0.000010 0.000010 0.000010 0.000010 0.000010 0.000010 0.000010 0.000010 0.000010 0.976493 0.000010 0.000010 0.000010 0.000010 0.000010 0.000010 0.000010
0.000010 0.000010 0.000010 0.000010 0.000010 0.000010 0.000010 0.000010 0.000010 0.000010 0.000010 0.000010 0.000010 0.000010 0.000010 0.000010 0.000010 0.000010 0.000010 0.000010 0.000010 0.000010 0.000010 0.000010 0.000010 0.000010 0.000010 0.000010 0.000010 0.000010 0.000010 0.000010 0.000010 0.000010 0.000010 0.000010 0.000010 0.000010 0.000010 0.000010 0.000010 0.000010 0.000010 0.000010 0.000010 0.999480 0.000010 0.000010 0.000010 0.000010 0.000010 0.000010 0.000010
0.001861 0.006115 0.000010 0.000010 0.000010 0.000010 0.000010 0.000010 0.000010 0.000010 0.000010 0.000010 0.000011 0.000010 0.000010 0.007821 0.000010 0.000010 0.000010 0.005164 0.000010 0.047252 0.000010 0.002243 0.000010 0.000010 0.019518 0.000010 0.000010 0.044585 0.000010 0.024166 0.019157 0.000010 0.000010 0.000010 0.001233 0.000010 0.023726 0.000010 0.000010 0.000010 0.000010 0.000010 0.000010 0.781234 0.000010 0.013857 0.000010 0.000010 0.000010 0.000010 0.001687
0.000010 0.000010 0.000010 0.000010 0.000010 0.000010 0.000010 0.000010 0.000010 0.000010 0.000010 0.000010 0.000010 0.000010 0.000010 0.000010 0.000010 0.000010 0.000010 0.000010 0.000010 0.000010 0.000010 0.000010 0.000010 0.000010 0.000010 0.000010 0.000010 0.000010 0.000010 0.000010 0.000010 0.000010 0.000010 0.000010 0.000010 0.000010 0.000010 0.000010 0.000010 0.000010 0.000010 0.000010 0.000010 0.999480 0.000010 0.000010 0.000010 0.000010 0.000010 0.000010 0.000010
0.000010 0.000010 0.000010 0.000010 0.000010 0.000010 0.000010 0.000010 0.000010 0.000010 0.000010 0.000010 0.000010 0.000010 0.000010 0.000010 0.000010 0.000010 0.000010 0.000010 0.000010 0.000010 0.000010 0.000010 0.000010 0.000010 0.000010 0.000010 0.000010 0.000010 0.000010 0.000010 0.000010 0.000010 0.000010 0.000010 0.000010 0.000010 0.000010 0.000010 0.000010 0.000010 0.000010 0.000010 0.000010 0.999480 0.000010 0.000010 0.000010 0.000010 0.000010 0.000010 0.000010
0.000010 0.000010 0.000010 0.000010 0.000010 0.000010 0.000010 0.000010 0.000010 0.000010 0.000010 0.000010 0.000010 0.000010 0.000010 0.000010 0.000010 0.000010 0.000010 0.000010 0.000010 0.000010 0.000010 0.000010 0.000010 0.000010 0.000010 0.000010 0.000010 0.000010 0.000010 0.000010 0.000010 0.000010 0.000010 0.000010 0.000010 0.000010 0.000010 0.000010 0.000010 0.000010 0.000010 0.000010 0.000010 0.999480 0.000010 0.000010 0.000010 0.000010 0.000010 0.000010 0.000010
0.000010 0.000010 0.000010 0.000010 0.000010 0.000010 0.000010 0.000010 0.000010 0.000010 0.000010 0.000010 0.000010 0.000010 0.000010 0.000010 0.000010 0.000010 0.000010 0.000010 0.000010 0.000010 0.000010 0.000010 0.000010 0.000010 0.000010 0.000010 0.000010 0.000010 0.000010 0.000010 0.000010 0.000010 0.000010 0.000010 0.000010 0.000010 0.000010 0.000010 0.000010 0.000010 0.000010 0.000010 0.000010 0.999480 0.000010 0.000010 0.000010 0.000010 0.000010 0.000010 0.000010
0.000010 0.000010 0.000010 0.000010 0.000010 0.000010 0.000010 0.000010 0.000010 0.000010 0.000010 0.000010 0.000010 0.000010 0.000010 0.000010 0.000010 0.000010 0.000010 0.000010 0.000010 0.000010 0.000010 0.000010 0.000010 0.000010 0.000010 0.000010 0.000010 0.000010 0.000010 0.000010 0.000010 0.000010 0.000010 0.000010 0.000010 0.000010 0.000010 0.000010 0.000010 0.000010 0.000010 0.000010 0.000010 0.999480 0.000010 0.000010 0.000010 0.000010 0.000010 0.000010 0.000010
0.000010 0.000010 0.000010 0.000010 0.000010 0.000010 0.000010 0.000010 0.000010 0.000010 0.000010 0.000010 0.000010 0.000010 0.000010 0.000010 0.000010 0.000010 0.000010 0.000010 0.000010 0.000010 0.000010 0.000010 0.000010 0.000010 0.000010 0.000010 0.000010 0.000010 0.000010 0.000010 0.000010 0.000010 0.000010 0.000010 0.000010 0.000010 0.000010 0.000010 0.000010 0.000010 0.000010 0.000010 0.000010 0.999480 0.000010 0.000010 0.000010 0.000010 0.000010 0.000010 0.000010
0.000010 0.000010 0.000010 0.000010 0.000010 0.000010 0.000010 0.000010 0.000010 0.000010 0.000010 0.000010 0.000010 0.000010 0.000010 0.000010 0.000010 0.000010 0.000010 0.000010 0.000010 0.000010 0.000010 0.000010 0.000010 0.000010 0.000010 0.000010 0.000010 0.000010 0.000010 0.000010 0.000010 0.000010 0.000010 0.000010 0.000010 0.000010 0.000010 0.000010 0.000010 0.000010 0.000010 0.000010 0.000010 0.999480 0.000010 0.000010 0.000010 0.000010 0.000010 0.000010 0.000010
0.000010 0.010208 0.000010 0.000010 0.000010 0.000010 0.000010 0.000010 0.000010 0.000010 0.000010 0.000010 0.000010 0.000010 0.000010 0.000010 0.000010 0.000010 0.000010 0.000010 0.000010 0.017210 0.000010 0.000010 0.015138 0.000010 0.000010 0.000010 0.000010 0.000010 0.000010 0.000010 0.000010 0.000010 0.000010 0.000010 0.000010 0.000010 0.018966 0.000010 0.000010 0.000010 0.000010 0.000010 0.000010 0.937998 0.000010 0.000010 0.000010 0.000010 0.000010 0.000010 0.000010
0.000010 0.063448 0.000010 0.000010 0.000010 0.000010 0.000010 0.000010 0.000010 0.000010 0.009302 0.032226 0.000010 0.000010 0.000010 0.000010 0.000010 0.005298 0.000010 0.007983 0.000010 0.109786 0.000010 0.104032 0.028721 0.000010 0.003956 0.000010 0.000010 0.000010 0.000010 0.099070 0.080713 0.000010 0.000010 0.000010 0.156885 0.000010 0.028420 0.000010 0.000010 0.000010 0.000010 0.000010 0.018810 0.061440 0.057561 0.033542 0.000010 0.000010 0.000010 0.098458 0.000010
0.000010 0.035781 0.000010 0.000010 0.000010 0.000010 0.000010 0.000010 0.000010 0.000010 0.022924 0.060104 0.000010 0.000010 0.000010 0.000010 0.000010 0.031290 0.000010 0.018027 0.000010 0.102182 0.000010 0.087899 0.034954 0.000010 0.036245 0.000010 0.000010 0.012968 0.000010 0.079290 0.081976 0.000010 0.000010 0.000010 0.133314 0.000010 0.009868 0.000010 0.000010 0.000010 0.000010 0.000010 0.010732 0.032335 0.046192 0.037026 0.000010 0.000010 0.000713 0.125850 0.000010
0.000010 0.015385 0.000010 0.000010 0.000010 0.000010 0.020306 0.000010 0.000010 0.000010 0.026333 0.049199 0.011740 0.000010 0.000010 0.000010 0.000010 0.014356 0.000010 0.023784 0.002050 0.087132 0.002557 0.057101 0.042961 0.000010 0.006252 0.000010 0.000010 0.016606 0.000010 0.095746 0.105655 0.000010 0.000010 0.013681 0.147615 0.000010 0.021810 0.000010 0.000010 0.000010 0.000010 0.000010 0.026815 0.025674 0.056525 0.024162 0.000010 0.000010 0.007500 0.098773 0.000010
0.000010 0.037708 0.000010 0.000010 0.000010 0.000010 0.000010 0.013076 0.000010 0.000010 0.018442 0.045923 0.000010 0.000010 0.000010 0.000010 0.000010 0.015282 0.000010 0.000010 0.000010 0.096402 0.002417 0.115271 0.038073 0.000010 0.010466 0.000010 0.000010 0.000010 0.000010 0.086060 0.129606 0.000010 0.000010 0.000010 0.152709 0.000010 0.025178 0.000010 0.000010 0.000010 0.000010 0.000010 0.003702 0.021470 0.007066 0.040582 0.000010 0.000010 0.000010 0.140227 0.000010
0.000010 0.040143 0.000010 0.000010 0.000010 0.000010 0.000010 0.000010 0.000010 0.000010 0.022994 0.044045 0.000011 0.000010 0.000010 0.000010 0.000010 0.021196 0.000010 0.032385 0.000010 0.107771 0.000010 0.098558 0.021172 0.000010 0.000274 0.000010 0.000010 0.010795 0.000010 0.056318 0.115454 0.000010 0.000010 0.000010 0.133319 0.000010 0.001446 0.000010 0.000635 0.000010 0.000010 0.000010 0.039453 0.030302 0.054074 0.038497 0.000010 0.000010 0.000010 0.130839 0.000010
0.000010 0.059919 0.000010 0.000010 0.000010 0.000010 0.021340 0.000010 0.000010 0.000010 0.011678 0.041728 0.000010 0.000010 0.000010 0.000010 0.000010 0.013780 0.000010 0.007279 0.000010 0.109956 0.000010 0.059110 0.023179 0.000010 0.010517 0.000010 0.000010 0.001673 0.000010 0.105459 0.083928 0.000010 0.000010 0.000010 0.145004 0.000010 0.030839 0.000010 0.000010 0.000010 0.000010 0.000010 0.011657 0.016599 0.051781 0.070469 0.000010 0.000010 0.000010 0.123775 0.000010
0.000010 0.042320 0.000010 0.000010 0.000010 0.000010 0.019148 0.003923 0.000010 0.000010 0.016246 0.042146 0.000010 0.000010 0.000010 0.000010 0.000010 0.026106 0.000010 0.012689 0.000010 0.106706 0.012064 0.077478 0.030560 0.000010 0.024860 0.000010 0.000010 0.000010 0.000010 0.064125 0.106855 0.000010 0.000010 0.009787 0.122655 0.000010 0.023469 0.000010 0.000895 0.000010 0.000010 0.000010 0.006929 0.018222 0.048517 0.053830 0.000010 0.000010 0.000010 0.130172 0.000010
0.000010 0.056165 0.000010 0.000010 0.000010 0.000010 0.000010 0.000010 0.000010 0.000010 0.000010 0.045453 0.020690 0.000010 0.000010 0.000010 0.000010 0.000010 0.000010 0.027626 0.000010 0.086970 0.000010 0.105081 0.036082 0.000010 0.002113 0.000010 0.000010 0.017428 0.000010 0.093683 0.121255 0.000010 0.000010 0.000563 0.126148 0.000010 0.021024 0.000010 0.000010 0.000010 0.000010 0.000010 0.009510 0.041967 0.037760 0.031441 0.000010 0.000010 0.000010 0.118700 0.000010
0.000010 0.036612 0.000010 0.000010 0.000010 0.000010 0.000010 0.000014 0.000010 0.000010 0.027893 0.031979 0.025056 0.000010 0.000010 0.000010 0.000010 0.009523 0.000010 0.000011 0.000010 0.099134 0.000010 0.083041 0.043893 0.000010 0.000010 0.000010 0.000010 0.018914 0.000010 0.116082 0.089769 0.000010 0.000010 0.000010 0.148084 0.000010 0.014953 0.000010 0.000010 0.000010 0.000010 0.000010 0.033547 0.008542 0.067658 0.022324 0.000010 0.000010 0.000010 0.118302 0.004348
0.000010 0.045044 0.000010 0.000010 0.000010 0.000010 0.008615 0.000010 0.000010 0.000010 0.016687 0.054681 0.002839 0.000010 0.000010 0.000010 0.000010 0.031221 0.000010 0.011858 0.000010 0.104271 0.001978 0.093523 0.027296 0.000010 0.000010 0.000010 0.000010 0.016023 0.000010 0.079627 0.086340 0.000010 0.000010 0.000010 0.152505 0.000010 0.000010 0.000010 0.000010 0.000010 0.000010 0.000010 0.011642 0.040243 0.050233 0.037067 0.000010 0.000010 0.000010 0.127978 0.000010
0.000010 0.019405 0.000010 0.000010 0.000010 0.000010 0.000010 0.000010 0.000010 0.000010 0.027018 0.029383 0.000427 0.000010 0.000010 0.000010 0.000010 0.017142 0.000010 0.018649 0.000010 0.108395 0.000010 0.077002 0.027407 0.000010 0.000010 0.000010 0.000010 0.012883 0.000010 0.072442 0.110519 0.000010 0.000010 0.000010 0.130338 0.000010 0.021003 0.000010 0.003249 0.000010 0.000010 0.000010 0.022255 0.033791 0.073281 0.058276 0.000010 0.000010 0.000010 0.136804 0.000010
0.000010 0.051787 0.000010 0.000010 0.000010 0.000010 0.000010 0.000010 0.000010 0.000010 0.021242 0.067075 0.007576 0.000010 0.000010 0.000010 0.000010 0.013862 0.000010 0.012457 0.000010 0.103353 0.000010 0.116466 0.022818 0.000010 0.017077 0.000010 0.000010 0.004256 0.000010 0.096959 0.096225 0.000010 0.000010 0.010808 0.150679 0.000010 0.013569 0.000010 0.000010 0.000010 0.000010 0.000010 0.023374 0.031968 0.029914 0.024307 0.000010 0.000010 0.000010 0.083909 0.000010
0.000010 0.023955 0.000010 0.000010 0.000010 0.000010 0.023544 0.000010 0.000010 0.000010 0.004228 0.022448 0.000010 0.000010 0.000010 0.000010 0.000010 0.049511 0.000010 0.030624 0.000010 0.106012 0.003257 0.088632 0.028927 0.000010 0.022661 0.000010 0.000010 0.003220 0.000010 0.083906 0.102751 0.000010 0.000010 0.008717 0.133984 0.000010 0.015859 0.000010 0.000010 0.000010 0.000010 0.000010 0.000010 0.011976 0.083231 0.038229 0.000010 0.000010 0.000536 0.113485 0.000010
0.000010 0.022469 0.000010 0.000010 0.000010 0.000010 0.000010 0.000010 0.000010 0.000010 0.012347 0.034051 0.000010 0.000010 0.000010 0.000010 0.000010 0.026534 0.000010 0.041978 0.000010 0.086842 0.000010 0.083833 0.040973 0.000010 0.013279 0.000010 0.000010 0.024464 0.000010 0.082948 0.117210 0.000010 0.000010 0.000010 0.165387 0.000010 0.020535 0.000010 0.000010 0.000010 0.000010 0.000010 0.028925 0.008037 0.025323 0.063713 0.000010 0.000010 0.000010 0.100812 0.000010
0.003414 0.002224 0.000010 0.000010 0.000010 0.000010 0.000010 0.000010 0.000010 0.000010 0.020641 0.074408 0.000010 0.000010 0.000010 0.003550 0.000010 0.020993 0.000010 0.000010 0.001116 0.123206 0.000010 0.114933 0.022051 0.000010 0.000010 0.000010 0.000010 0.000010 0.000010 0.107712 0.100084 0.000010 0.000010 0.011495 0.089513 0.000010 0.026759 0.000010 0.002044 0.000010 0.000010 0.000010 0.013054 0.029233 0.055868 0.065872 0.000010 0.000010 0.008366 0.103153 0.000010
0.000010 0.017665 0.000010 0.000010 0.000010 0.000010 0.024051 0.000010 0.000010 0.000010 0.013057 0.059659 0.000010 0.000010 0.000010 0.000010 0.000010 0.000010 0.000010 0.032352 0.000010 0.110065 0.000010 0.110967 0.026021 0.000010 0.000010 0.000010 0.000010 0.019676 0.000010 0.132169 0.087789 0.000010 0.000010 0.000010 0.134860 0.000010 0.019526 0.000010 0.000010 0.000010 0.000010 0.000010 0.015074 0.021225 0.024529 0.040132 0.000010 0.000010 0.000010 0.110831 0.000010
0.000010 0.048558 0.000010 0.000010 0.000010 0.000010 0.000010 0.000010 0.000010 0.000010 0.013167 0.045889 0.014041 0.000010 0.000010 0.003277 0.000010 0.035853 0.000010 0.027472 0.017121 0.101854 0.000010 0.072349 0.036061 0.000010 0.000010 0.000010 0.000010 0.012978 0.000010 0.072786 0.090891 0.000010 0.000752 0.003350 0.139143 0.000010 0.014127 0.000010 0.009596 0.000010 0.000010 0.000010 0.015889 0.060029 0.019114 0.008737 0.000010 0.000010 0.000010 0.136678 0.000010
0.000010 0.048673 0.000010 0.000010 0.003145 0.000010 0.000015 0.000010 0.000010 0.000010 0.000010 0.037761 0.004940 0.000010 0.000010 0.009640 0.000010 0.002694 0.000010 0.022820 0.000010 0.139190 0.000010 0.114850 0.029815 0.000010 0.001654 0.000010 0.000010 0.000010 0.000010 0.106774 0.100201 0.000010 0.000010 0.000010 0.110202 0.000010 0.024612 0.000010 0.007569 0.000010 0.000010 0.000010 0.000010 0.015392 0.071501 0.040230 0.000010 0.000010 0.000010 0.108003 0.000010
0.000010 0.043881 0.000010 0.000010 0.000010 0.000010 0.017531 0.000010 0.000010 0.000010 0.022673 0.049271 0.002070 0.000010 0.000010 0.000010 0.000010 0.007815 0.000010 0.032041 0.000010 0.099290 0.008639 0.101372 0.032937 0.000010 0.000010 0.000010 0.000010 0.000010 0.000010 0.064860 0.106701 0.000010 0.000010 0.000012 0.154438 0.000010 0.016132 0.000010 0.000010 0.000010 0.000010 0.000010 0.016572 0.040226 0.045821 0.027305 0.000010 0.000010 0.000010 0.110092 0.000010
0.000010 0.036358 0.000010 0.000010 0.000010 0.000010 0.000622 0.000014 0.000010 0.000010 0.010983 0.022150 0.019663 0.000010 0.000010 0.000010 0.000010 0.013667 0.000010 0.019780 0.000010 0.090577 0.000528 0.105882 0.032574 0.000010 0.000010 0.000010 0.000010 0.000010 0.000010 0.105232 0.128324 0.000010 0.000010 0.008463 0.147837 0.000010 0.029333 0.000010 0.000010 0.000010 0.000010 0.000010 0.011770 0.039602 0.026694 0.006400 0.000010 0.000010 0.000010 0.143235 0.000010
0.005811 0.012870 0.000010 0.000010 0.000010 0.008355 0.000010 0.000010 0.003988 0.000010 0.000010 0.780848 0.000010 0.000010 0.000010 0.000010 0.000010 0.000010 0.000010 0.019475 0.000010 0.000010 0.000010 0.029259 0.004894 0.000010 0.000010 0.000010 0.000010 0.000010 0.000010 0.000010 0.000010 0.000010 0.000010 0.000010 0.115530 0.000010 0.000010 0.000010 0.000010 0.000010 0.000010 0.000010 0.003442 0.000010 0.000010 0.015108 0.000010 0.000010 0.000010 0.000010 0.000010
0.000010 0.000010 0.000010 0.000010 0.000010 0.000010 0.000010 0.000010 0.000010 0.000010 0.000010 0.999480 0.000010 0.000010 0.000010 0.000010 0.000010 0.000010 0.000010 0.000010 0.000010 0.000010 0.000010 0.000010 0.000010 0.000010 0.000010 0.000010 0.000010 0.000010 0.000010 0.000010 0.000010 0.000010 0.000010 0.000010 0.000010 0.000010 0.000010 0.000010 0.000010 0.000010 0.000010 0.000010 0.000010 0.000010 0.000010 0.000010 0.000010 0.000010 0.000010 0.000010 0.000010
0.000010 0.000010 0.000010 0.000010 0.000010 0.000010 0.000010 0.000010 0.000010 0.000010 0.000010 0.999480 0.000010 0.000010 0.000010 0.000010 0.000010 0.000010 0.000010 0.000010 0.000010 0.000010 0.000010 0.000010 0.000010 0.000010 0.000010 0.000010 0.000010 0.000010 0.000010 0.000010 0.000010 0.000010 0.000010 0.000010 0.000010 0.000010 0.000010 0.000010 0.000010 0.000010 0.000010 0.000010 0.000010 0.000010 0.000010 0.000010 0.000010 0.000010 0.000010 0.000010 0.000010
0.017571 0.000010 0.000010 0.000010 0.000010 0.006518 0.000010 0.000010 0.000010 0.000212 0.000010 0.954461 0.000010 0.000010 0.000010 0.000010 0.000010 0.000010 0.001571 0.000010 0.000010 0.000010 0.000010 0.000010 0.000010 0.000010 0.000010 0.000010 0.000010 0.000010 0.000010 0.000010 0.000010 0.000010 0.000010 0.000010 0.000010 0.000010 0.000010 0.000010 0.000010 0.000010 0.000010 0.000010 0.000010 0.000010 0.000010 0.000010 0.000010 0.000010 0.000010 0.019197 0.000010
0.000010 0.000010 0.000010 0.000010 0.000010 0.000010 0.000010 0.000010 0.000010 0.000010 0.000010 0.999480 0.000010 0.000010 0.000010 0.000010 0.000010 0.000010 0.000010 0.000010 0.000010 0.000010 0.000010 0.000010 0.000010 0.000010 0.000010 0.000010 0.000010 0.000010 0.000010 0.000010 0.000010 0.000010 0.000010 0.000010 0.000010 0.000010 0.000010 0.000010 0.000010 0.000010 0.000010 0.000010 0.000010 0.000010 0.000010 0.000010 0.000010 0.000010 0.000010 0.000010 0.000010
0.000010 0.000010 0.000010 0.000010 0.000010 0.000010 0.000010 0.000010 0.000010 0.000010 0.001446 0.904733 0.000010 0.010590 0.000010 0.000010 0.000010 0.000010 0.000010 0.000010 0.000010 0.000010 0.003053 0.000010 0.000010 0.000010 0.000010 0.000010 0.000010 0.000010 0.000010 0.016220 0.000010 0.000010 0.000010 0.000010 0.062637 0.000010 0.000010 0.000860 0.000010 0.000010 0.000010 0.000010 0.000010 0.000010 0.000010 0.000010 0.000010 0.000010 0.000010 0.000010 0.000010
0.000010 0.000010 0.000010 0.000010 0.000010 0.000010 0.000010 0.000010 0.000010 0.000010 0.000010 0.979305 0.000010 0.000010 0.000010 0.000010 0.000010 0.001038 0.000010 0.000010 0.000010 0.000010 0.000010 0.000010 0.000010 0.000010 0.000010 0.000010 0.000010 0.000010 0.000010 0.000010 0.000010 0.000010 0.000010 0.000010 0.000010 0.000010 0.000010 0.000010 0.009985 0.000010 0.000010 0.000010 0.000010 0.009182 0.000010 0.000010 0.000010 0.000010 0.000010 0.000010 0.000010
0.000010 0.000010 0.000010 0.000010 0.000010 0.000010 0.000010 0.000010 0.000010 0.000010 0.000010 0.999480 0.000010 0.000010 0.000010 0.000010 0.000010 0.000010 0.000010 0.000010 0.000010 0.000010 0.000010 0.000010 0.000010 0.000010 0.000010 0.000010 0.000010 0.000010 0.000010 0.000010 0.000010 0.000010 0.000010 0.000010 0.000010 0.000010 0.000010 0.000010 0.000010 0.000010 0.000010 0.000010 0.000010 0.000010 0.000010 0.000010 0.000010 0.000010 0.000010 0.000010 0.000010
0.000010 0.000010 0.000010 0.000010 0.000010 0.000010 0.000010 0.000010 0.000010 0.000010 0.000010 0.867665 0.000010 0.000010 0.000010 0.000010 0.000010 0.000010 0.000010 0.000820 0.000010 0.000010 0.000010 0.009774 0.011461 0.000010 0.000010 0.002647 0.000315 0.000010 0.000010 0.007387 0.000010 0.000010 0.011705 0.000010 0.049305 0.000010 0.007115 0.002810 0.000010 0.000010 0.003513 0.000010 0.000010 0.000010 0.000588 0.000010 0.000010 0.000010 0.000010 0.024506 0.000010
0.000010 0.000010 0.009468 0.000010 0.000010 0.000010 0.000010 0.000010 0.000010 0.000010 0.000010 0.990022 0.000010 0.000010 0.000010 0.000010 0.000010 0.000010 0.000010 0.000010 0.000010 0.000010 0.000010 0.000010 0.000010 0.000010 0.000010 0.000010 0.000010 0.000010 0.000010 0.000010 0.000010 0.000010 0.000010 0.000010 0.000010 0.000010 0.000010 0.000010 0.000010 0.000010 0.000010 0.000010 0.000010 0.000010 0.000010 0.000010 0.000010 0.000010 0.000010 0.000010 0.000010
0.000010 0.000010 0.000010 0.000010 0.000010 0.000010 0.000010 0.000010 0.000010 0.000010 0.000010 0.997483 0.000010 0.000010 0.000010 0.000010 0.000010 0.000010 0.000010 0.000010 0.000010 0.000010 0.000010 0.000010 0.000010 0.000010 0.000010 0.000010 0.000010 0.000010 0.000010 0.000010 0.000010 0.000010 0.002006 0.000010 0.000010 0.000010 0.000010 0.000010 0.000010 0.000010 0.000010 0.000010 0.000010 0.000010 0.000010 0.000011 0.000010 0.000010 0.000010 0.000010 0.000010
0.000010 0.000010 0.000010 0.000010 0.000010 0.000010 0.000010 0.000010 0.000010 0.000010 0.000010 0.999480 0.000010 0.000010 0.000010 0.000010 0.000010 0.000010 0.000010 0.000010 0.000010 0.000010 0.000010 0.000010 0.000010 0.000010 0.000010 0.000010 0.000010 0.000010 0.000010 0.000010 0.000010 0.000010 0.000010 0.000010 0.000010 0.000010 0.000010 0.000010 0.000010 0.000010 0.000010 0.000010 0.000010 0.000010 0.000010 0.000010 0.000010 0.000010 0.000010 0.000010 0.000010
0.000010 0.000010 0.000010 0.000010 0.000010 0.000010 0.000010 0.000010 0.000010 0.000010 0.000010 0.999480 0.000010 0.000010 0.000010 0.000010 0.000010 0.000010 0.000010 0.000010 0.000010 0.000010 0.000010 0.000010 0.000010 0.000010 0.000010 0.000010 0.000010 0.000010 0.000010 0.000010 0.000010 0.000010 0.000010 0.000010 0.000010 0.000010 0.000010 0.000010 0.000010 0.000010 0.000010 0.000010 0.000010 0.000010 0.000010 0.000010 0.000010 0.000010 0.000010 0.000010 0.000010
0.000010 0.000010 0.000010 0.000010 0.000010 0.000010 0.000010 0.000010 0.000010 0.000010 0.000010 0.992459 0.000010 0.000010 0.000010 0.000010 0.000010 0.000010 0.000010 0.000010 0.000010 0.000010 0.001342 0.000010 0.000010 0.000010 0.000010 0.000010 0.000010 0.000010 0.000010 0.000010 0.000010 0.000010 0.002800 0.000010 0.000010 0.000010 0.002908 0.000010 0.000010 0.000010 0.000010 0.000010 0.000010 0.000010 0.000010 0.000011 0.000010 0.000010 0.000010 0.000010 0.000010
0.000010 0.000010 0.000010 0.000010 0.000010 0.000010 0.000010 0.000010 0.000010 0.000010 0.000010 0.999474 0.000010 0.000010 0.000010 0.000010 0.000010 0.000010 0.000010 0.000010 0.000010 0.000010 0.000010 0.000010 0.000010 0.000010 0.000010 0.000010 0.000010 0.000010 0.000010 0.000010 0.000010 0.000010 0.000010 0.000010 0.000010 0.000010 0.000010 0.000010 0.000010 0.000010 0.000010 0.000010 0.000010 0.000010 0.000010 0.000016 0.000010 0.000010 0.000010 0.000010 0.000010
0.000010 0.000010 0.000010 0.000010 0.000010 0.000010 0.000010 0.000010 0.000010 0.000010 0.000010 0.999480 0.000010 0.000010 0.000010 0.000010 0.000010 0.000010 0.000010 0.000010 0.000010 0.000010 0.000010 0.000010 0.000010 0.000010 0.000010 0.000010 0.000010 0.000010 0.000010 0.000010 0.000010 0.000010 0.000010 0.000010 0.000010 0.000010 0.000010 0.000010 0.000010 0.000010 0.000010 0.000010 0.000010 0.000010 0.000010 0.000010 0.000010 0.000010 0.000010 0.000010 0.000010
0.000010 0.000010 0.000010 0.000010 0.000010 0.000010 0.000010 0.000010 0.000010 0.000010 0.000010 0.999480 0.000010 0.000010 0.000010 0.000010 0.000010 0.000010 0.000010 0.000010 0.000010 0.000010 0.000010 0.000010 0.000010 0.000010 0.000010 0.000010 0.000010 0.000010 0.000010 0.000010 0.000010 0.000010 0.000010 0.000010 0.000010 0.000010 0.000010 0.000010 0.000010 0.000010 0.000010 0.000010 0.000010 0.000010 0.000010 0.000010 0.000010 0.000010 0.000010 0.000010 0.000010
0.000010 0.000010 0.000010 0.000010 0.000010 0.000010 0.000010 0.000010 0.000010 0.000010 0.000010 0.984218 0.000010 0.000010 0.000010 0.000010 0.000010 0.000010 0.000010 0.000010 0.000010 0.000010 0.009518 0.000010 0.000010 0.000010 0.000010 0.000010 0.000010 0.000010 0.000010 0.000010 0.000010 0.000010 0.000010 0.000010 0.000010 0.000010 0.000010 0.000010 0.005756 0.000010 0.000010 0.000010 0.000010 0.000010 0.000010 0.000010 0.000018 0.000010 0.000010 0.000010 0.000010
0.000010 0.000010 0.000010 0.000010 0.000010 0.000010 0.000010 0.000010 0.000010 0.000010 0.000010 0.999480 0.000010 0.000010 0.000010 0.000010 0.000010 0.000010 0.000010 0.000010 0.000010 0.000010 0.000010 0.000010 0.000010 0.000010 0.000010 0.000010 0.000010 0.000010 0.000010 0.000010 0.000010 0.000010 0.000010 0.000010 0.000010 0.000010 0.000010 0.000010 0.000010 0.000010 0.000010 0.000010 0.000010 0.000010 0.000010 0.000010 0.000010 0.000010 0.000010 0.000010 0.000010
0.000010 0.000010 0.000010 0.000010 0.000010 0.000010 0.000010 0.000010 0.000010 0.000010 0.000010 0.999480 0.000010 0.000010 0.000010 0.000010 0.000010 0.000010 0.000010 0.000010 0.000010 0.000010 0.000010 0.000010 0.000010 0.000010 0.000010 0.000010 0.000010 0.000010 0.000010 0.000010 0.000010 0.000010 0.000010 0.000010 0.000010 0.000010 0.000010 0.000010 0.000010 0.000010 0.000010 0.000010 0.000010 0.000010 0.000010 0.000010 0.000010 0.000010 0.000010 0.000010 0.000010
0.000010 0.008635 0.000010 0.000010 0.000010 0.000010 0.000010 0.000010 0.000010 0.000010 0.000010 0.000010 0.000010 0.000010 0.000010 0.000010 0.000010 0.000010 0.000010 0.000010 0.000010 0.000010 0.000010 0.000010 0.000010 0.000010 0.000010 0.000010 0.000010 0.000010 0.000010 0.000010 0.000010 0.000010 0.000010 0.000010 0.000010 0.000010 0.000010 0.000010 0.000010 0.000010 0.000010 0.000010 0.000010 0.000010 0.000010 0.000010 0.000010 0.000010 0.000010 0.990855 0.000010
0.000250 0.000010 0.000010 0.000010 0.008329 0.000010 0.001507 0.027794 0.000010 0.000010 0.000010 0.000010 0.000010 0.000010 0.000010 0.000010 0.000010 0.000010 0.000010 0.008950 0.000656 0.000010 0.000010 0.011563 0.000010 0.000010 0.000010 0.000010 0.000010 0.000010 0.000010 0.034777 0.000010 0.000010 0.000010 0.000010 0.029243 0.000010 0.000010 0.000010 0.000010 0.000010 0.000010 0.000010 0.006163 0.000010 0.037803 0.009466 0.000010 0.000010 0.055214 0.767895 0.000010
0.000010 0.003778 0.000010 0.000010 0.008772 0.000010 0.000011 0.082791 0.000010 0.000010 0.000010 0.001136 0.000010 0.000010 0.000010 0.034281 0.000010 0.000010 0.000010 0.016634 0.000010 0.000010 0.000010 0.000010 0.013889 0.000010 0.000010 0.000010 0.000010 0.000010 0.000010 0.000010 0.000010 0.000010 0.000010 0.001889 0.000010 0.000010 0.000010 0.000010 0.008901 0.000010 0.000010 0.000010 0.000010 0.000010 0.000206 0.000010 0.000010 0.000010 0.024488 0.779714 0.023117
0.000010 0.000096 0.000010 0.000010 0.000010 0.000010 0.000010 0.000010 0.000010 0.000010 0.000010 0.000010 0.000010 0.000010 0.000010 0.000010 0.000010 0.000010 0.000010 0.000010 0.000010 0.000010 0.006573 0.000010 0.000010 0.000010 0.000010 0.000010 0.000010 0.000010 0.000010 0.000010 0.000010 0.000010 0.000010 0.004227 0.000010 0.000010 0.000010 0.000010 0.000010 0.000010 0.000010 0.000010 0.005128 0.007064 0.003652 0.000010 0.000010 0.000010 0.000010 0.972799 0.000010
0.006674 0.000010 0.000010 0.000010 0.023364 0.000010 0.000010 0.143228 0.000010 0.000010 0.005850 0.000010 0.002007 0.000010 0.000010 0.000010 0.000010 0.000010 0.000010 0.001185 0.000010 0.000010 0.000849 0.000010 0.000010 0.000010 0.000010 0.000010 0.000010 0.000010 0.000010 0.000010 0.000010 0.000010 0.000010 0.000010 0.000010 0.000010 0.000010 0.000010 0.000010 0.000010 0.000010 0.000010 0.000010 0.000010 0.000010 0.000010 0.000010 0.000010 0.061704 0.726743 0.027966
0.000010 0.014883 0.000010 0.000010 0.004685 0.000010 0.000010 0.078064 0.000010 0.000010 0.000010 0.000010 0.016113 0.000010 0.000010 0.004883 0.000010 0.000010 0.000010 0.003643 0.000010 0.000010 0.000010 0.004175 0.000010 0.000010 0.001527 0.000010 0.000010 0.000010 0.000010 0.000010 0.000010 0.000010 0.000010 0.000010 0.000010 0.000010 0.011560 0.000010 0.001674 0.000010 0.000010 0.000010 0.005044 0.000010 0.004716 0.000010 0.000010 0.000010 0.013709 0.829808 0.005136
0.000010 0.000010 0.000010 0.000010 0.000010 0.000010 0.009903 0.207782 0.000010 0.000010 0.000010 0.000010 0.000010 0.000010 0.000010 0.000010 0.000010 0.000010 0.000010 0.000010 0.000010 0.000010 0.000010 0.000010 0.000010 0.000010 0.000010 0.000010 0.000010 0.000010 0.000010 0.000010 0.000010 0.000010 0.000010 0.000010 0.000010 0.000010 0.000010 0.000010 0.000010 0.000010 0.000010 0.000010 0.000010 0.000010 0.000010 0.000010 0.000010 0.000010 0.000010 0.781815 0.000010
0.000010 0.000010 0.000010 0.000010 0.029560 0.000010 0.000010 0.018206 0.000010 0.000010 0.000010 0.000010 0.000010 0.000010 0.000010 0.000010 0.000010 0.000010 0.000010 0.000010 0.000010 0.000010 0.000010 0.000010 0.000010 0.000010 0.000010 0.000010 0.000010 0.000010 0.000010 0.000010 0.000010 0.000010 0.000010 0.000010 0.000010 0.000010 0.000010 0.000010 0.000010 0.000010 0.000010 0.000010 0.000010 0.000010 0.000010 0.000010 0.000010 0.000010 0.026474 0.925270 0.000010
0.000010 0.000010 0.000010 0.000010 0.016648 0.000010 0.000010 0.110264 0.000010 0.000010 0.000010 0.000010 0.000010 0.000010 0.000010 0.000010 0.000010 0.000010 0.000010 0.017290 0.000010 0.000010 0.001562 0.000010 0.000010 0.000010 0.000010 0.000010 0.000010 0.000010 0.000010 0.000010 0.000010 0.000010 0.000010 0.000010 0.000010 0.000010 0.000010 0.000010 0.000010 0.000010 0.000010 0.000010 0.000010 0.000010 0.000010 0.000010 0.000010 0.000010 0.049591 0.804175 0.000010
0.000010 0.000010 0.000010 0.000010 0.016033 0.000010 0.000010 0.057842 0.000010 0.000010 0.000010 0.000010 0.000010 0.000010 0.000010 0.000010 0.000010 0.000010 0.000010 0.000010 0.000010 0.000010 0.000010 0.000010 0.000010 0.000010 0.000010 0.000010 0.000010 0.000010 0.000010 0.000010 0.000010 0.000010 0.000013 0.000010 0.000010 0.000010 0.000010 0.000010 0.000010 0.000010 0.000010 0.000010 0.000010 0.000010 0.000010 0.000010 0.000010 0.000010 0.012760 0.912872 0.000010
0.000010 0.000010 0.000010 0.000010 0.005912 0.000010 0.000010 0.011255 0.000010 0.000010 0.010281 0.000010 0.000010 0.000010 0.000010 0.121392 0.000010 0.001493 0.000010 0.000010 0.000010 0.000010 0.000010 0.000010 0.000010 0.000010 0.000010 0.000010 0.000010 0.000010 0.000010 0.000010 0.000010 0.000010 0.000010 0.003793 0.000010 0.000010 0.000010 0.000010 0.000010 0.000010 0.000010 0.000010 0.000010 0.000010 0.000010 0.000010 0.000010 0.000010 0.000010 0.804810 0.040615
0.000010 0.000010 0.000010 0.000010 0.000010 0.000010 0.000010 0.279838 0.000010 0.000010 0.000010 0.000010 0.000010 0.000010 0.000010 0.000010 0.000010 0.000010 0.000010 0.000010 0.000010 0.000010 0.007052 0.000010 0.000010 0.000010 0.000010 0.000010 0.000010 0.009896 0.000010 0.000010 0.000010 0.000010 0.000010 0.000010 0.000010 0.000010 0.000010 0.000010 0.002048 0.000010 0.000010 0.000010 0.000010 0.000010 0.000010 0.000010 0.000010 0.000010 0.011354 0.659950 0.029403
0.000010 0.000010 0.000010 0.000010 0.021204 0.000010 0.000010 0.150284 0.000010 0.000010 0.000010 0.000010 0.000010 0.000010 0.000010 0.000010 0.000010 0.000010 0.000010 0.000010 0.000010 0.000010 0.000010 0.000010 0.000010 0.000010 0.000010 0.000010 0.000010 0.000010 0.000010 0.000010 0.000010 0.000010 0.000010 0.000010 0.000010 0.000010 0.000010 0.000010 0.000010 0.000010 0.000010 0.000010 0.000010 0.000010 0.000013 0.000010 0.000010 0.000010 0.000010 0.765361 0.062658
0.000010 0.000010 0.000010 0.000010 0.004716 0.000010 0.000010 0.143128 0.000010 0.000010 0.000010 0.000010 0.000442 0.000010 0.000010 0.008695 0.000010 0.000010 0.000010 0.000010 0.000010 0.000010 0.000010 0.000010 0.000010 0.000010 0.000010 0.000010 0.000010 0.000010 0.000010 0.000010 0.000010 0.000010 0.000010 0.000010 0.000010 0.000010 0.000010 0.000010 0.003891 0.000010 0.000010 0.000010 0.000010 0.000010 0.000010 0.000010 0.000010 0.000010 0.032736 0.773918 0.032026
0.000010 0.000010 0.000010 0.000010 0.018595 0.000010 0.007607 0.243533 0.000010 0.000010 0.003747 0.000010 0.004241 0.000010 0.000010 0.020455 0.000010 0.000010 0.000010 0.012809 0.000010 0.000010 0.000010 0.000010 0.000010 0.000010 0.000483 0.000010 0.000010 0.015266 0.000010 0.000010 0.000010 0.000010 0.000010 0.000010 0.000010 0.000010 0.000010 0.000010 0.000010 0.000010 0.000010 0.000010 0.000010 0.000010 0.000010 0.000010 0.000010 0.000010 0.000010 0.657435 0.015408
0.000010 0.000010 0.000010 0.000010 0.018723 0.000010 0.000010 0.015314 0.000010 0.000010 0.000010 0.000010 0.000010 0.000010 0.000010 0.000010 0.000010 0.000010 0.000010 0.000010 0.000010 0.000010 0.000010 0.000010 0.000010 0.000010 0.000010 0.000010 0.000010 0.000010 0.000010 0.003332 0.011732 0.000010 0.000010 0.000010 0.000010 0.000010 0.000010 0.000010 0.008665 0.000010 0.000010 0.000010 0.008069 0.014188 0.003100 0.000010 0.000010 0.000010 0.000010 0.909692 0.006756
0.000010 0.023243 0.000010 0.000010 0.008214 0.000010 0.000010 0.000010 0.000010 0.000010 0.000010 0.005759 0.015974 0.000010 0.000010 0.000010 0.000010 0.000011 0.000010 0.000010 0.000010 0.000010 0.000010 0.025009 0.003058 0.000010 0.000010 0.000010 0.000010 0.000010 0.000010 0.000010 0.010920 0.000010 0.000010 0.000010 0.000010 0.000010 0.000010 0.000010 0.010706 0.000010 0.000010 0.000010 0.000010 0.000010 0.006513 0.000010 0.000010 0.000010 0.000010 0.890174 0.000010
0.008148 0.006199 0.000010 0.000010 0.019797 0.000010 0.018744 0.426206 0.000010 0.000010 0.000010 0.000010 0.014639 0.000010 0.000010 0.000010 0.000010 0.000010 0.000010 0.000010 0.000010 0.000010 0.007376 0.000010 0.000010 0.000010 0.000010 0.000010 0.000010 0.000010 0.000010 0.000010 0.000010 0.000010 0.000010 0.000010 0.000010 0.000010 0.000010 0.000010 0.000010 0.000010 0.000010 0.000010 0.000010 0.000010 0.000010 0.000010 0.000010 0.000010 0.000010 0.498440 0.000010
0.000010 0.021719 0.000010 0.000010 0.000010 0.000010 0.000010 0.000010 0.000010 0.000010 0.000010 0.000010 0.016699 0.000010 0.000010 0.000010 0.000010 0.000010 0.000010 0.009370 0.000010 0.000010 0.000010 0.000010 0.000010 0.000010 0.000010 0.000010 0.000010 0.000010 0.000010 0.003149 0.021513 0.000010 0.000010 0.000010 0.000010 0.000010 0.000010 0.000010 0.009781 0.000010 0.000010 0.000010 0.000011 0.001641 0.010117 0.000010 0.000010 0.000010 0.000010 0.905569 0.000010
0.000010 0.000010 0.000010 0.000010 0.014540 0.000010 0.000010 0.042599 0.000010 0.000010 0.000010 0.000010 0.000010 0.000010 0.000010 0.000010 0.000010 0.000010 0.000010 0.016206 0.000010 0.000010 0.000010 0.000010 0.000010 0.000010 0.000010 0.000010 0.000010 0.000014 0.000010 0.000010 0.000010 0.000010 0.000010 0.000010 0.000010 0.000010 0.000010 0.000010 0.005225 0.000010 0.000010 0.000010 0.000010 0.000010 0.000010 0.000010 0.000010 0.000010 0.063939 0.857017 0.000010
0.000010 0.000010 0.030520 0.000010 0.000010 0.000010 0.000010 0.000010 0.000010 0.006087 0.004733 0.000010 0.000010 0.000010 0.000010 0.000010 0.000010 0.000010 0.012661 0.000010 0.000010 0.006825 0.000010 0.000010 0.018108 0.000010 0.000010 0.067858 0.000010 0.018478 0.000010 0.000010 0.000010 0.002160 0.000010 0.009363 0.000010 0.000010 0.000010 0.044034 0.000010 0.022810 0.002969 0.000010 0.000010 0.000302 0.000010 0.700270 0.000010 0.000010 0.045908 0.006554 0.000010
0.000010 0.000010 0.000010 0.000010 0.000010 0.000010 0.000010 0.000010 0.014622 0.000010 0.000010 0.000010 0.000010 0.000010 0.003114 0.000010 0.022401 0.000010 0.000010 0.000010 0.000010 0.000010 0.000010 0.026763 0.000010 0.016335 0.000010 0.000010 0.000010 0.000010 0.000010 0.019138 0.000010 0.011494 0.000010 0.000010 0.000010 0.000010 0.000010 0.018846 0.006000 0.005311 0.000010 0.000010 0.000010 0.000542 0.000011 0.834497 0.005690 0.000010 0.000010 0.000010 0.014855
0.000010 0.000010 0.000010 0.000010 0.007433 0.004218 0.000010 0.000010 0.003274 0.000010 0.000010 0.000010 0.000010 0.009130 0.000015 0.002541 0.000010 0.002673 0.000010 0.000010 0.003014 0.000010 0.000010 0.026548 0.001406 0.030446 0.000010 0.041655 0.000010 0.000010 0.000010 0.011021 0.000010 0.023757 0.000010 0.000497 0.003303 0.000010 0.012143 0.018377 0.000010 0.024248 0.000010 0.000010 0.007931 0.020615 0.003425 0.699662 0.000010 0.003415 0.034636 0.000010 0.004347
0.000010 0.000010 0.000010 0.000010 0.000010 0.000010 0.000010 0.000010 0.000010 0.000010 0.000010 0.000010 0.000010 0.000010 0.000010 0.000010 0.000010 0.000010 0.000010 0.000010 0.000010 0.000010 0.000010 0.000010 0.000010 0.000010 0.000010 0.000010 0.000010 0.000010 0.000010 0.000010 0.000010 0.000010 0.000010 0.000010 0.000010 0.000010 0.000010 0.000010 0.000010 0.000010 0.000010 0.000010 0.000010 0.000010 0.000010 0.999480 0.000010 0.000010 0.000010 0.000010 0.000010
0.000010 0.000010 0.000010 0.000010 0.000010 0.000010 0.000010 0.000010 0.001775 0.000010 0.000010 0.000010 0.000010 0.000010 0.000010 0.000010 0.000010 0.000010 0.000010 0.000010 0.000010 0.000010 0.000010 0.000010 0.000010 0.013071 0.000010 0.000010 0.011046 0.000010 0.000010 0.000010 0.000010 0.013941 0.000010 0.000010 0.000010 0.000010 0.000010 0.000010 0.000010 0.000010 0.000010 0.000010 0.000010 0.000010 0.000010 0.959688 0.000010 0.000010 0.000010 0.000010 0.000010
0.000010 0.000010 0.001650 0.000010 0.000010 0.000253 0.000010 0.000010 0.004122 0.011582 0.000010 0.000857 0.016181 0.000010 0.000010 0.000010 0.000010 0.000010 0.005046 0.000010 0.000010 0.000010 0.012440 0.000010 0.000010 0.000010 0.000010 0.037803 0.008361 0.000010 0.010369 0.000010 0.000010 0.009412 0.000010 0.007818 0.000010 0.000010 0.000010 0.019374 0.000082 0.051973 0.000010 0.009630 0.000010 0.005327 0.000010 0.787381 0.000010 0.000010 0.000010 0.000010 0.000010
0.000427 0.002721 0.000010 0.000010 0.000010 0.000010 0.000010 0.000010 0.000010 0.015729 0.007907 0.000010 0.025596 0.000010 0.000010 0.009278 0.000010 0.008456 0.000010 0.000010 0.000010 0.000010 0.000010 0.039980 0.000010 0.036023 0.000010 0.000010 0.000010 0.009363 0.000010 0.000010 0.000010 0.000010 0.027425 0.008265 0.000010 0.000010 0.000010 0.033813 0.000010 0.038712 0.000010 0.000010 0.000010 0.017679 0.000010 0.652240 0.000010 0.002479 0.062102 0.000010 0.001465
0.000010 0.000010 0.000010 0.000010 0.000010 0.000010 0.000010 0.000010 0.000010 0.000010 0.000010 0.000010 0.000010 0.000010 0.000010 0.000010 0.000010 0.000010 0.000010 0.000010 0.000010 0.000010 0.000010 0.000010 0.000010 0.000010 0.000010 0.000010 0.000010 0.000010 0.000010 0.000010 0.000010 0.000010 0.000010 0.000010 0.000010 0.000010 0.000010 0.000010 0.000010 0.000010 0.000010 0.000010 0.000010 0.000010 0.000010 0.999480 0.000010 0.000010 0.000010 0.000010 0.000010
0.003475 0.012718 0.000010 0.000010 0.000137 0.000010 0.000010 0.000010 0.020341 0.000010 0.011169 0.000010 0.000010 0.007330 0.000010 0.000010 0.000010 0.000010 0.000010 0.000239 0.000010 0.016744 0.013983 0.000020 0.011568 0.010651 0.000010 0.000010 0.000010 0.000010 0.000010 0.000010 0.010562 0.000010 0.003810 0.000485 0.016605 0.000353 0.003906 0.000010 0.000010 0.031734 0.000010 0.000010 0.016648 0.000010 0.000010 0.799983 0.000010 0.000743 0.006495 0.000010 0.000010
0.000010 0.000010 0.000010 0.000010 0.000010 0.000010 0.000010 0.000010 0.000010 0.000010 0.000010 0.000010 0.000010 0.000010 0.000010 0.000010 0.000010 0.000010 0.000010 0.000010 0.000010 0.000010 0.000010 0.000010 0.000010 0.000010 0.000010 0.000010 0.000010 0.000010 0.000010 0.000010 0.000010 0.000010 0.000010 0.000010 0.000010 0.000010 0.000010 0.000010 0.000010 0.000010 0.000010 0.000010 0.000010 0.000010 0.000010 0.999480 0.000010 0.000010 0.000010 0.000010 0.000010
0.000010 0.000010 0.000010 0.000010 0.000010 0.000010 0.000010 0.000010 0.000010 0.000010 0.000010 0.000010 0.000010 0.000010 0.000010 0.000010 0.000010 0.000010 0.000010 0.000010 0.000010 0.000010 0.000010 0.000010 0.000010 0.000010 0.000010 0.000010 0.000010 0.000010 0.000010 0.000010 0.000010 0.000010 0.002062 0.000010 0.000010 0.000010 0.000010 0.000010 0.000010 0.000010 0.000010 0.000010 0.000010 0.000010 0.000010 0.997428 0.000010 0.000010 0.000010 0.000010 0.000010
0.000010 0.000010 0.000010 0.000010 0.000010 0.000010 0.000010 0.000010 0.000010 0.000010 0.000010 0.000010 0.000010 0.000643 0.000010 0.000010 0.000010 0.000010 0.001079 0.000010 0.000010 0.000010 0.000010 0.000010 0.000010 0.000010 0.000010 0.000010 0.000010 0.000010 0.000010 0.002458 0.000010 0.000010 0.000010 0.000010 0.000010 0.000010 0.000010 0.000010 0.000010 0.000010 0.000010 0.000010 0.004007 0.000010 0.000010 0.991333 0.000010 0.000010 0.000010 0.000010 0.000010
0.000010 0.000010 0.000010 0.000010 0.000010 0.000010 0.000010 0.000010 0.000010 0.000010 0.000010 0.000010 0.000010 0.000010 0.000010 0.000010 0.000010 0.000010 0.000010 0.000010 0.000010 0.000010 0.000010 0.000010 0.000010 0.000010 0.000010 0.000010 0.000010 0.000010 0.000010 0.000010 0.000010 0.000010 0.000010 0.000010 0.000010 0.000010 0.000010 0.000010 0.000010 0.000010 0.000010 0.000010 0.000010 0.000010 0.000010 0.999480 0.000010 0.000010 0.000010 0.000010 0.000010
0.000010 0.029838 0.000010 0.000010 0.000011 0.000010 0.000010 0.009497 0.000010 0.000010 0.004445 0.006315 0.005253 0.005943 0.000010 0.000010 0.000010 0.000010 0.000010 0.001755 0.000010 0.000010 0.001224 0.000010 0.002902 0.000010 0.000010 0.000010 0.000010 0.002424 0.000010 0.000010 0.000010 0.000010 0.000010 0.000010 0.000010 0.000010 0.014672 0.000010 0.000010 0.000010 0.006625 0.000010 0.000010 0.000010 0.000010 0.906892 0.000010 0.000010 0.000010 0.000010 0.001824
0.000010 0.000010 0.000010 0.000010 0.000010 0.000010 0.000010 0.000010 0.000010 0.000010 0.000010 0.000010 0.000010 0.000010 0.000010 0.000010 0.000010 0.000010 0.000010 0.000010 0.000010 0.000010 0.000010 0.000010 0.000010 0.000010 0.000010 0.000010 0.000010 0.000010 0.000010 0.000010 0.000010 0.000010 0.000010 0.000010 0.000010 0.000010 0.000010 0.000010 0.000010 0.000010 0.000010 0.000010 0.000010 0.000010 0.000010 0.999480 0.000010 0.000010 0.000010 0.000010 0.000010
0.000010 0.000010 0.000010 0.000010 0.000010 0.000010 0.000010 0.000010 0.000010 0.000010 0.000010 0.014286 0.000010 0.000010 0.000010 0.000010 0.000010 0.019345 0.001070 0.000010 0.000010 0.000010 0.000010 0.000010 0.000010 0.000010 0.000010 0.000010 0.000010 0.000010 0.000010 0.000010 0.001487 0.000010 0.000010 0.000010 0.000010 0.000010 0.000010 0.000010 0.006370 0.000010 0.000010 0.000010 0.006764 0.000010 0.000010 0.949940 0.000010 0.000010 0.000010 0.000289 0.000010
0.000010 0.000010 0.000010 0.000010 0.000010 0.000010 0.000010 0.000010 0.000010 0.000010 0.000010 0.000010 0.000010 0.000010 0.000010 0.000010 0.000010 0.000010 0.000010 0.000010 0.000010 0.000010 0.000010 0.000010 0.000010 0.000010 0.000010 0.000010 0.000010 0.000010 0.000010 0.000010 0.000010 0.000010 0.000010 0.000010 0.000010 0.000010 0.000010 0.000010 0.000010 0.000010 0.000010 0.000010 0.000010 0.000010 0.000010 0.999480 0.000010 0.000010 0.000010 0.000010 0.000010
0.000010 0.000010 0.019270 0.000010 0.000010 0.000010 0.000010 0.000010 0.006751 0.000010 0.000010 0.000010 0.000010 0.000010 0.000549 0.000010 0.021909 0.000010 0.000010 0.000010 0.000010 0.000010 0.000010 0.000010 0.000010 0.000010 0.000010 0.000010 0.000010 0.000011 0.000010 0.000010 0.000010 0.000010 0.000010 0.000010 0.000010 0.000010 0.000010 0.000010 0.000010 0.000010 0.005341 0.000010 0.000010 0.000010 0.000010 0.945710 0.000010 0.000010 0.000010 0.000010 0.000010
0.010813 0.000010 0.000010 0.000010 0.002762 0.000010 0.000010 0.000010 0.000229 0.000010 0.000010 0.008582 0.000010 0.007011 0.000010 0.000010 0.000010 0.000010 0.004353 0.000010 0.000010 0.000010 0.000010 0.018438 0.000010 0.006680 0.000010 0.000010 0.003437 0.000010 0.000010 0.023209 0.029762 0.000010 0.000092 0.009910 0.001783 0.000657 0.000010 0.000012 0.000010 0.000010 0.000010 0.002828 0.000010 0.000010 0.000010 0.847276 0.004985 0.000897 0.000010 0.000010 0.015965
0.000010 0.000010 0.000010 0.000010 0.000010 0.000010 0.000010 0.000010 0.000010 0.000010 0.000010 0.000010 0.000010 0.000010 0.000010 0.000010 0.000010 0.000010 0.000010 0.000010 0.000010 0.000010 0.000010 0.000010 0.000010 0.000010 0.000010 0.000010 0.000010 0.000010 0.000010 0.000010 0.000010 0.000010 0.000010 0.000010 0.000010 0.000010 0.000010 0.000010 0.000010 0.000010 0.000010 0.000010 0.000010 0.000010 0.000010 0.999480 0.000010 0.000010 0.000010 0.000010 0.000010
0.000010 0.000010 0.000010 0.000010 0.000013 0.000010 0.000010 0.000010 0.000010 0.000010 0.999474 0.000010 0.000010 0.000010 0.000010 0.000010 0.000010 0.000010 0.000010 0.000010 0.000010 0.000013 0.000010 0.000010 0.000010 0.000010 0.000010 0.000010 0.000010 0.000010 0.000010 0.000010 0.000010 0.000010 0.000010 0.000010 0.000010 0.000010 0.000010 0.000010 0.000010 0.000010 0.000010 0.000010 0.000010 0.000010 0.000010 0.000010 0.000010 0.000010 0.000010 0.000010 0.000010
0.000010 0.000010 0.000010 0.000010 0.000010 0.000010 0.000010 0.000010 0.000010 0.000010 0.999480 0.000010 0.000010 0.000010 0.000010 0.000010 0.000010 0.000010 0.000010 0.000010 0.000010 0.000010 0.000010 0.000010 0.000010 0.000010 0.000010 0.000010 0.000010 0.000010 0.000010 0.000010 0.000010 0.000010 0.000010 0.000010 0.000010 0.000010 0.000010 0.000010 0.000010 0.000010 0.000010 0.000010 0.000010 0.000010 0.000010 0.000010 0.000010 0.000010 0.000010 0.000010 0.000010
0.000011 0.000010 0.000012 0.000011 0.000010 0.000010 0.000010 0.000010 0.000010 0.000010 0.999472 0.000010 0.000010 0.000010 0.000010 0.000010 0.000010 0.000010 0.000010 0.000010 0.000010 0.000010 0.000010 0.000010 0.000010 0.000010 0.000010 0.000010 0.000010 0.000010 0.000010 0.000010 0.000010 0.000010 0.000010 0.000010 0.000010 0.000010 0.000010 0.000010 0.000010 0.000010 0.000010 0.000010 0.000010 0.000010 0.000010 0.000010 0.000014 0.000010 0.000010 0.000010 0.000010
0.000010 0.000010 0.000010 0.000010 0.000010 0.000010 0.000010 0.000012 0.000010 0.000010 0.999478 0.000010 0.000010 0.000010 0.000010 0.000010 0.000010 0.000010 0.000010 0.000010 0.000010 0.000010 0.000010 0.000010 0.000010 0.000010 0.000010 0.000010 0.000010 0.000010 0.000010 0.000010 0.000010 0.000010 0.000010 0.000010 0.000010 0.000010 0.000010 0.000010 0.000010 0.000010 0.000010 0.000010 0.000010 0.000010 0.000010 0.000010 0.000010 0.000010 0.000010 0.000010 0.000010
0.000010 0.000010 0.000010 0.000010 0.000010 0.000010 0.000010 0.000010 0.000010 0.000010 0.999480 0.000010 0.000010 0.000010 0.000010 0.000010 0.000010 0.000010 0.000010 0.000010 0.000010 0.000010 0.000010 0.000010 0.000010 0.000010 0.000010 0.000010 0.000010 0.000010 0.000010 0.000010 0.000010 0.000010 0.000010 0.000010 0.000010 0.000010 0.000010 0.000010 0.000010 0.000010 0.000010 0.000010 0.000010 0.000010 0.000010 0.000010 0.000010 0.000010 0.000010 0.000010 0.000010
0.000010 0.000010 0.000010 0.000010 0.000010 0.000010 0.000010 0.000010 0.000010 0.000010 0.999480 0.000010 0.000010 0.000010 0.000010 0.000010 0.000010 0.000010 0.000010 0.000010 0.000010 0.000010 0.000010 0.000010 0.000010 0.000010 0.000010 0.000010 0.000010 0.000010 0.000010 0.000010 0.000010 0.000010 0.000010 0.000010 0.000010 0.000010 0.000010 0.000010 0.000010 0.000010 0.000010 0.000010 0.000010 0.000010 0.000010 0.000010 0.000010 0.000010 0.000010 0.000010 0.000010
0.000010 0.000010 0.000010 0.000010 0.000010 0.000010 0.000010 0.000010 0.000010 0.000010 0.999480 0.000010 0.000010 0.000010 0.000010 0.000010 0.000010 0.000010 0.000010 0.000010 0.000010 0.000010 0.000010 0.000010 0.000010 0.000010 0.000010 0.000010 0.000010 0.000010 0.000010 0.000010 0.000010 0.000010 0.000010 0.000010 0.000010 0.000010 0.000010 0.000010 0.000010 0.000010 0.000010 0.000010 0.000010 0.000010 0.000010 0.000010 0.000010 0.000010 0.000010 0.000010 0.000010
0.000010 0.000010 0.000010 0.000010 0.000010 0.000010 0.000010 0.000010 0.000010 0.000010 0.999480 0.000010 0.000010 0.000010 0.000010 0.000010 0.000010 0.000010 0.000010 0.000010 0.000010 0.000010 0.000010 0.000010 0.000010 0.000010 0.000010 0.000010 0.000010 0.000010 0.000010 0.000010 0.000010 0.000010 0.000010 0.000010 0.000010 0.000010 0.000010 0.000010 0.000010 0.000010 0.000010 0.000010 0.000010 0.000010 0.000010 0.000010 0.000010 0.000010 0.000010 0.000010 0.000010
0.000010 0.000010 0.000010 0.000010 0.014323 0.000010 0.000010 0.000010 0.000010 0.000010 0.000010 0.000010 0.000010 0.000010 0.000010 0.000010 0.000010 0.000010 0.000010 0.000010 0.141734 0.003257 0.000010 0.000010 0.000010 0.000010 0.829565 0.000010 0.001207 0.000010 0.000010 0.000010 0.000010 0.000010 0.000010 0.000010 0.000010 0.000010 0.004888 0.000010 0.000010 0.000010 0.000010 0.000010 0.000010 0.004566 0.000010 0.000010 0.000010 0.000010 0.000010 0.000010 0.000010
0.000010 0.007073 0.000010 0.000010 0.000010 0.000010 0.000996 0.000010 0.000010 0.000010 0.015602 0.000010 0.000010 0.000010 0.000010 0.000010 0.000010 0.000745 0.000010 0.000010 0.196224 0.000010 0.000010 0.000010 0.000010 0.000010 0.741833 0.000010 0.000010 0.000010 0.000010 0.020165 0.001733 0.000010 0.000010 0.000010 0.000010 0.000010 0.000010 0.000010 0.000010 0.000010 0.000010 0.000010 0.000010 0.000010 0.000010 0.000010 0.000010 0.000010 0.000010 0.000010 0.015189
0.000010 0.000010 0.000010 0.000010 0.000010 0.000010 0.000010 0.000010 0.000010 0.000010 0.000010 0.000010 0.000010 0.000010 0.000010 0.000010 0.000010 0.005453 0.000010 0.000010 0.181849 0.000010 0.000010 0.000010 0.000010 0.000010 0.782471 0.000010 0.000010 0.000010 0.000010 0.010525 0.000010 0.000010 0.000010 0.000010 0.000010 0.000010 0.003691 0.000010 0.000010 0.000010 0.000010 0.000010 0.000010 0.000010 0.000010 0.000010 0.000010 0.000010 0.000010 0.000010 0.015540
0.000010 0.000010 0.000010 0.000010 0.000010 0.002256 0.000010 0.000010 0.000010 0.000010 0.000010 0.000010 0.000010 0.000010 0.000010 0.000010 0.000010 0.000010 0.000010 0.000010 0.129466 0.000010 0.000010 0.000010 0.001535 0.000010 0.858511 0.000010 0.007753 0.000010 0.000010 0.000010 0.000010 0.000010 0.000010 0.000010 0.000010 0.000010 0.000010 0.000010 0.000010 0.000010 0.000010 0.000010 0.000010 0.000010 0.000010 0.000010 0.000010 0.000010 0.000010 0.000010 0.000010
0.000010 0.000010 0.007200 0.000010 0.015213 0.000103 0.017162 0.000010 0.000010 0.000010 0.000010 0.000010 0.000010 0.000010 0.000010 0.000010 0.000010 0.000010 0.000010 0.000010 0.108603 0.000010 0.000010 0.000010 0.000010 0.006202 0.796102 0.000010 0.013509 0.000010 0.000010 0.000010 0.000010 0.000010 0.000010 0.012919 0.000010 0.000010 0.018509 0.000010 0.000010 0.003137 0.000010 0.000010 0.000010 0.000010 0.000010 0.000010 0.000010 0.000010 0.000010 0.000930 0.000010
0.000010 0.010472 0.017311 0.000010 0.004597 0.000010 0.000010 0.009299 0.000010 0.000010 0.000010 0.000010 0.009295 0.000010 0.000010 0.000010 0.000010 0.001811 0.000010 0.027884 0.791118 0.000010 0.002805 0.000010 0.000010 0.000010 0.000010 0.000010 0.037852 0.000010 0.000010 0.000010 0.000010 0.000010 0.000010 0.020396 0.000010 0.000010 0.027146 0.000010 0.000010 0.000010 0.000010 0.013773 0.000010 0.001473 0.007002 0.010428 0.000010 0.000010 0.000010 0.000010 0.006977
0.000010 0.000010 0.000010 0.012993 0.000010 0.000010 0.009915 0.000010 0.000010 0.000010 0.019403 0.000010 0.012195 0.006997 0.000010 0.000010 0.000010 0.000010 0.000010 0.008149 0.848746 0.000010 0.000010 0.000010 0.000010 0.000010 0.000010 0.000010 0.044087 0.000010 0.000010 0.000010 0.000010 0.000010 0.000010 0.000010 0.017959 0.000010 0.003605 0.000010 0.000010 0.000010 0.000010 0.000010 0.000010 0.000010 0.000010 0.000010 0.000010 0.000010 0.000010 0.000010 0.015531
0.000012 0.000010 0.000010 0.000010 0.000010 0.000010 0.000010 0.000010 0.000010 0.000010 0.000010 0.000010 0.000010 0.000010 0.000010 0.000010 0.000010 0.000010 0.000010 0.000010 0.995534 0.000010 0.000010 0.000010 0.000010 0.000010 0.000010 0.000010 0.000010 0.000010 0.000010 0.000010 0.000010 0.000010 0.000010 0.000010 0.000010 0.000010 0.000010 0.000010 0.003954 0.000010 0.000010 0.000010 0.000010 0.000010 0.000010 0.000010 0.000010 0.000010 0.000010 0.000010 0.000010
0.000010 0.000010 0.021595 0.000010 0.011773 0.000010 0.000010 0.000010 0.003651 0.000010 0.000010 0.000010 0.015838 0.000010 0.000010 0.000010 0.000010 0.000010 0.000010 0.016450 0.885018 0.000010 0.000010 0.000010 0.000010 0.000010 0.000010 0.000010 0.000010 0.000010 0.005008 0.000010 0.000010 0.007958 0.000010 0.000010 0.000010 0.000010 0.000010 0.000010 0.000010 0.000010 0.000010 0.030169 0.000010 0.000010 0.000015 0.000010 0.000010 0.000010 0.000010 0.000010 0.002105
0.000010 0.000010 0.000010 0.000010 0.000010 0.000010 0.000010 0.000010 0.000010 0.000010 0.000010 0.000010 0.000010 0.000010 0.000010 0.000010 0.000010 0.000010 0.000010 0.000010 0.999480 0.000010 0.000010 0.000010 0.000010 0.000010 0.000010 0.000010 0.000010 0.000010 0.000010 0.000010 0.000010 0.000010 0.000010 0.000010 0.000010 0.000010 0.000010 0.000010 0.000010 0.000010 0.000010 0.000010 0.000010 0.000010 0.000010 0.000010 0.000010 0.000010 0.000010 0.000010 0.000010
0.000010 0.000010 0.000010 0.000010 0.000010 0.000010 0.000010 0.000010 0.000010 0.000010 0.000010 0.000010 0.000010 0.000010 0.000010 0.000010 0.000010 0.000010 0.000010 0.000010 0.999480 0.000010 0.000010 0.000010 0.000010 0.000010 0.000010 0.000010 0.000010 0.000010 0.000010 0.000010 0.000010 0.000010 0.000010 0.000010 0.000010 0.000010 0.000010 0.000010 0.000010 0.000010 0.000010 0.000010 0.000010 0.000010 0.000010 0.000010 0.000010 0.000010 0.000010 0.000010 0.000010
0.000010 0.000010 0.000010 0.000010 0.000010 0.000010 0.000010 0.000010 0.000010 0.000010 0.000010 0.000010 0.000010 0.000010 0.000010 0.000010 0.000010 0.000010 0.000010 0.000010 0.999480 0.000010 0.000010 0.000010 0.000010 0.000010 0.000010 0.000010 0.000010 0.000010 0.000010 0.000010 0.000010 0.000010 0.000010 0.000010 0.000010 0.000010 0.000010 0.000010 0.000010 0.000010 0.000010 0.000010 0.000010 0.000010 0.000010 0.000010 0.000010 0.000010 0.000010 0.000010 0.000010
0.000010 0.000010 0.000010 0.000010 0.000010 0.000010 0.000010 0.000010 0.000010 0.000010 0.000010 0.000010 0.000010 0.000010 0.000010 0.000010 0.000010 0.000010 0.000010 0.000010 0.985685 0.000010 0.000010 0.000010 0.000010 0.000015 0.000010 0.000010 0.000010 0.000010 0.000010 0.000010 0.000010 0.000010 0.000010 0.000010 0.000010 0.000010 0.000010 0.000010 0.000010 0.000010 0.000010 0.013799 0.000010 0.000010 0.000010 0.000010 0.000010 0.000010 0.000010 0.000010 0.000010
0.000010 0.000010 0.000010 0.000010 0.000010 0.000010 0.000010 0.000010 0.000010 0.008138 0.000010 0.000010 0.000010 0.000010 0.000010 0.000010 0.007827 0.000010 0.000010 0.000010 0.983535 0.000010 0.000010 0.000010 0.000010 0.000010 0.000010 0.000010 0.000010 0.000010 0.000010 0.000010 0.000010 0.000010 0.000010 0.000010 0.000010 0.000010 0.000010 0.000010 0.000010 0.000010 0.000010 0.000010 0.000010 0.000010 0.000010 0.000010 0.000010 0.000010 0.000010 0.000010 0.000010
0.000010 0.000010 0.000010 0.000010 0.000010 0.000010 0.000010 0.000010 0.000010 0.000010 0.000010 0.000010 0.000010 0.000010 0.000010 0.000010 0.000010 0.000010 0.000010 0.000010 0.999480 0.000010 0.000010 0.000010 0.000010 0.000010 0.000010 0.000010 0.000010 0.000010 0.000010 0.000010 0.000010 0.000010 0.000010 0.000010 0.000010 0.000010 0.000010 0.000010 0.000010 0.000010 0.000010 0.000010 0.000010 0.000010 0.000010 0.000010 0.000010 0.000010 0.000010 0.000010 0.000010
0.000010 0.000010 0.000012 0.000010 0.000010 0.000010 0.000010 0.000010 0.000010 0.000010 0.000010 0.000010 0.000010 0.012360 0.000010 0.000010 0.000010 0.000010 0.000010 0.000010 0.976148 0.000010 0.000010 0.000010 0.000010 0.000010 0.000010 0.000010 0.000010 0.000010 0.000010 0.000010 0.000010 0.000010 0.000010 0.000010 0.000010 0.000010 0.000010 0.000010 0.000010 0.000010 0.001385 0.009615 0.000010 0.000010 0.000010 0.000010 0.000010 0.000010 0.000010 0.000010 0.000010
0.004816 0.000010 0.000010 0.000010 0.000010 0.005669 0.000010 0.000010 0.000010 0.000010 0.000010 0.000010 0.000010 0.006568 0.000010 0.000010 0.000010 0.000010 0.000010 0.000010 0.929853 0.000010 0.000010 0.000010 0.000010 0.000010 0.000010 0.030626 0.018537 0.000010 0.000010 0.000010 0.000010 0.000010 0.000010 0.000010 0.000010 0.000010 0.000010 0.000010 0.000010 0.000010 0.000010 0.003471 0.000010 0.000010 0.000010 0.000010 0.000010 0.000010 0.000010 0.000010 0.000010
0.000010 0.000010 0.000010 0.000010 0.000010 0.000010 0.000010 0.000010 0.000010 0.000010 0.000010 0.000010 0.000010 0.000010 0.000010 0.000010 0.000010 0.000010 0.000010 0.000010 0.999480 0.000010 0.000010 0.000010 0.000010 0.000010 0.000010 0.000010 0.000010 0.000010 0.000010 0.000010 0.000010 0.000010 0.000010 0.000010 0.000010 0.000010 0.000010 0.000010 0.000010 0.000010 0.000010 0.000010 0.000010 0.000010 0.000010 0.000010 0.000010 0.000010 0.000010 0.000010 0.000010
0.000010 0.000010 0.000010 0.000010 0.000010 0.000010 0.000010 0.000010 0.000010 0.000010 0.000010 0.000010 0.000010 0.000010 0.000010 0.000010 0.000010 0.000010 0.000010 0.000010 0.999480 0.000010 0.000010 0.000010 0.000010 0.000010 0.000010 0.000010 0.000010 0.000010 0.000010 0.000010 0.000010 0.000010 0.000010 0.000010 0.000010 0.000010 0.000010 0.000010 0.000010 0.000010 0.000010 0.000010 0.000010 0.000010 0.000010 0.000010 0.000010 0.000010 0.000010 0.000010 0.000010
0.000010 0.000010 0.000010 0.000010 0.000010 0.000010 0.000010 0.000010 0.000010 0.000010 0.000010 0.000010 0.000010 0.000010 0.000010 0.000010 0.000010 0.000010 0.000010 0.000010 0.000010 0.000010 0.000010 0.000010 0.000010 0.000010 0.000010 0.000010 0.000010 0.000010 0.000010 0.000010 0.000010 0.000010 0.000010 0.000010 0.000010 0.000010 0.000010 0.000010 0.000010 0.000010 0.000010 0.000010 0.000010 0.000010 0.000010 0.000010 0.000010 0.000010 0.000010 0.000010 0.999480
0.000010 0.003073 0.000010 0.000010 0.019674 0.000010 0.007668 0.000010 0.000010 0.000010 0.000010 0.005037 0.000010 0.000010 0.000010 0.015969 0.000010 0.000010 0.000010 0.003228 0.000010 0.000010 0.000010 0.041488 0.001473 0.000010 0.028833 0.000010 0.000010 0.010558 0.000010 0.000010 0.000520 0.000010 0.000010 0.000010 0.000010 0.000010 0.000010 0.000010 0.000010 0.000010 0.000010 0.000010 0.000010 0.000010 0.017250 0.017971 0.000010 0.000010 0.000010 0.002637 0.824242
0.000010 0.000010 0.000010 0.000010 0.047199 0.000010 0.000010 0.000010 0.000010 0.000010 0.000010 0.000010 0.000010 0.000010 0.000010 0.000011 0.000010 0.000010 0.000010 0.000010 0.000010 0.000010 0.000010 0.000010 0.000010 0.000010 0.000010 0.000010 0.000010 0.000010 0.000010 0.000010 0.000010 0.000010 0.000010 0.000010 0.000010 0.000010 0.000010 0.000010 0.000010 0.000010 0.000010 0.000010 0.000010 0.000010 0.000010 0.000010 0.000010 0.000010 0.000010 0.000010 0.952290
0.000010 0.000010 0.000010 0.000010 0.000010 0.000010 0.000010 0.000010 0.000010 0.000010 0.000010 0.000010 0.000010 0.000010 0.000010 0.000010 0.000010 0.000010 0.000010 0.000010 0.000010 0.000010 0.000010 0.000010 0.000010 0.000010 0.000010 0.000010 0.000010 0.000010 0.000010 0.000010 0.000010 0.000010 0.000010 0.000010 0.000010 0.000010 0.000010 0.000010 0.000010 0.000010 0.000010 0.000010 0.000010 0.000010 0.000010 0.000010 0.000010 0.000010 0.000010 0.000010 0.999480
0.000010 0.000010 0.000010 0.000010 0.000010 0.000010 0.000010 0.000010 0.000010 0.000010 0.000010 0.000010 0.000010 0.000010 0.000010 0.000010 0.000010 0.000010 0.000010 0.000010 0.000010 0.000010 0.000010 0.000010 0.000010 0.000010 0.000010 0.000010 0.000010 0.000010 0.000010 0.000010 0.000010 0.000010 0.000010 0.000010 0.000010 0.000010 0.000010 0.000010 0.000010 0.000010 0.000010 0.000010 0.000010 0.000010 0.000010 0.000010 0.000010 0.000010 0.000010 0.000010 0.999480
0.000010 0.000010 0.000010 0.000010 0.058831 0.000010 0.010961 0.000010 0.000010 0.000010 0.019401 0.000010 0.000010 0.000010 0.000010 0.000010 0.000010 0.000010 0.000010 0.000010 0.000010 0.009204 0.000010 0.000010 0.000010 0.000010 0.000880 0.000010 0.000010 0.018230 0.000010 0.000010 0.000010 0.000010 0.000010 0.000010 0.000010 0.000010 0.000010 0.000010 0.000010 0.000010 0.000010 0.000010 0.000010 0.003930 0.017041 0.000010 0.000010 0.000010 0.000010 0.000010 0.861081
0.002513 0.000010 0.000010 0.000010 0.055249 0.000010 0.000010 0.017161 0.000010 0.000010 0.032915 0.015468 0.007954 0.000010 0.000010 0.021729 0.000010 0.000010 0.000010 0.014087 0.000010 0.009522 0.000010 0.018783 0.013889 0.000010 0.032689 0.000010 0.000010 0.086026 0.000010 0.006802 0.000010 0.000010 0.003965 0.001990 0.000010 0.000010 0.002685 0.000010 0.000010 0.000010 0.000010 0.000010 0.000010 0.017023 0.013092 0.013578 0.000010 0.000010 0.007555 0.000010 0.605013
0.000010 0.000010 0.000010 0.000010 0.056874 0.000010 0.000010 0.014044 0.000010 0.000010 0.003357 0.009897 0.004769 0.000010 0.000010 0.022297 0.000010 0.000010 0.000010 0.012725 0.000010 0.000308 0.000010 0.000010 0.006886 0.000010 0.004694 0.000010 0.000010 0.001323 0.003480 0.000010 0.000010 0.000010 0.000010 0.009080 0.024530 0.000010 0.003327 0.000010 0.000010 0.000010 0.000010 0.000010 0.005344 0.018783 0.000010 0.000010 0.000010 0.000010 0.005006 0.012499 0.780448
0.000010 0.000010 0.000010 0.000010 0.004340 0.000010 0.000010 0.000010 0.000010 0.000010 0.000010 0.000010 0.005748 0.000010 0.000010 0.000010 0.000010 0.000010 0.000010 0.046111 0.000010 0.000010 0.000010 0.000010 0.000010 0.000010 0.000010 0.000010 0.000010 0.000010 0.000010 0.000010 0.000010 0.000010 0.000010 0.002746 0.000010 0.000010 0.000010 0.000010 0.000010 0.000010 0.000010 0.000010 0.000010 0.000010 0.000010 0.000010 0.000010 0.000010 0.013614 0.000010 0.926970
0.000010 0.000010 0.000010 0.000010 0.000010 0.000010 0.000010 0.000010 0.000010 0.000010 0.000010 0.000010 0.000010 0.000010 0.000010 0.000010 0.000010 0.000010 0.000010 0.000010 0.000010 0.000010 0.000010 0.000010 0.000010 0.000010 0.000010 0.000010 0.000010 0.000010 0.000010 0.000010 0.000010 0.000010 0.000010 0.000010 0.000010 0.000010 0.000010 0.000010 0.000010 0.000010 0.000010 0.000010 0.000010 0.000010 0.000010 0.000010 0.000010 0.000010 0.000010 0.000010 0.999480
0.000010 0.000010 0.000010 0.000010 0.019309 0.000010 0.000010 0.000010 0.000010 0.000010 0.000010 0.000010 0.000010 0.000010 0.000010 0.000010 0.000010 0.000010 0.000010 0.000010 0.000010 0.000010 0.000010 0.000010 0.000010 0.000010 0.000010 0.000010 0.000010 0.000010 0.000010 0.000010 0.000010 0.000010 0.000010 0.000010 0.000010 0.000010 0.000010 0.000010 0.000010 0.000010 0.000010 0.000010 0.000010 0.000010 0.000010 0.000010 0.000010 0.000010 0.000010 0.000010 0.980181
0.000010 0.000010 0.000010 0.000010 0.000010 0.000010 0.000010 0.000010 0.000010 0.000010 0.000010 0.000010 0.000010 0.000010 0.000010 0.000010 0.000010 0.000010 0.000010 0.000010 0.000010 0.000010 0.000010 0.000010 0.000010 0.000010 0.000010 0.000010 0.000010 0.000010 0.000010 0.000010 0.000010 0.000010 0.000010 0.000010 0.000010 0.000010 0.000010 0.000010 0.000010 0.000010 0.000010 0.000010 0.000010 0.000010 0.000010 0.000010 0.000010 0.000010 0.000010 0.000010 0.999480
0.000010 0.000010 0.000010 0.000010 0.104093 0.000010 0.000010 0.000010 0.000010 0.000010 0.000010 0.000010 0.000010 0.000010 0.000010 0.000010 0.000010 0.000010 0.000010 0.000010 0.000010 0.000010 0.000010 0.000010 0.000010 0.000010 0.000010 0.000010 0.000010 0.026995 0.000010 0.000010 0.002642 0.000010 0.000010 0.000010 0.000010 0.000010 0.000010 0.000010 0.000617 0.000010 0.000010 0.000010 0.001568 0.008281 0.000010 0.000010 0.000010 0.000010 0.000010 0.000010 0.855343
0.000010 0.000010 0.000010 0.000010 0.000010 0.000010 0.000010 0.000010 0.000010 0.000010 0.000010 0.000010 0.000010 0.000010 0.000010 0.000010 0.000010 0.000010 0.000010 0.000010 0.000010 0.000010 0.000010 0.000010 0.000010 0.000010 0.000010 0.000010 0.000010 0.000010 0.000010 0.000010 0.000010 0.000010 0.000010 0.000010 0.000010 0.000010 0.000010 0.000010 0.000010 0.000010 0.000010 0.000010 0.000010 0.000010 0.000010 0.000010 0.000010 0.000010 0.000010 0.000010 0.999480
0.000010 0.000010 0.000010 0.000010 0.039709 0.000010 0.000010 0.000010 0.000010 0.000010 0.000010 0.000010 0.000010 0.000010 0.000010 0.000010 0.000010 0.000010 0.000010 0.000010 0.000010 0.000010 0.000010 0.000010 0.000010 0.000010 0.000010 0.000010 0.000010 0.000010 0.000010 0.000010 0.000010 0.000010 0.000010 0.000010 0.000010 0.000010 0.000010 0.000010 0.000010 0.000010 0.000010 0.000010 0.000010 0.000010 0.000010 0.000010 0.000010 0.000010 0.000010 0.000010 0.959781
0.000010 0.000010 0.000010 0.000010 0.000010 0.000010 0.000010 0.000010 0.000010 0.000010 0.000010 0.000010 0.000010 0.000010 0.000010 0.000010 0.000010 0.000010 0.000010 0.000010 0.000010 0.000010 0.000010 0.000010 0.000010 0.000010 0.000010 0.000010 0.000010 0.000010 0.000010 0.000010 0.000010 0.000010 0.000010 0.000010 0.000010 0.000010 0.000010 0.000010 0.000010 0.000010 0.000010 0.000010 0.000010 0.000010 0.000010 0.000010 0.000010 0.000010 0.000010 0.000010 0.999480
0.000010 0.000010 0.000010 0.000010 0.000010 0.000010 0.000010 0.000010 0.000010 0.000010 0.000010 0.000010 0.000010 0.000010 0.000010 0.000010 0.000010 0.000010 0.000010 0.000010 0.000010 0.000010 0.000010 0.000010 0.000010 0.000010 0.000010 0.000010 0.000010 0.000010 0.000010 0.000010 0.000010 0.000010 0.000010 0.000010 0.000010 0.000010 0.000010 0.000010 0.000010 0.000010 0.000010 0.000010 0.000010 0.000010 0.000010 0.000010 0.000010 0.000010 0.000010 0.000010 0.999480
0.003764 0.003535 0.000010 0.000010 0.061971 0.000010 0.000010 0.000010 0.000010 0.000010 0.015920 0.000010 0.000010 0.000010 0.000010 0.000010 0.000010 0.000010 0.000010 0.000010 0.000010 0.000581 0.000010 0.006776 0.008300 0.000010 0.000010 0.000010 0.000010 0.022686 0.000010 0.000010 0.015610 0.000010 0.000010 0.000010 0.000010 0.000010 0.000010 0.000010 0.000010 0.000010 0.000010 0.000010 0.000010 0.012528 0.000010 0.004216 0.000010 0.000010 0.000010 0.000010 0.843702
0.000372 0.000010 0.000010 0.000010 0.023848 0.000010 0.000012 0.017362 0.000010 0.000010 0.004843 0.000010 0.000010 0.000010 0.000010 0.000010 0.000010 0.000010 0.000010 0.000940 0.000010 0.000010 0.000010 0.000010 0.000010 0.000010 0.000010 0.000010 0.000010 0.000010 0.000010 0.000451 0.000010 0.000010 0.000010 0.000010 0.000010 0.000010 0.000010 0.000010 0.000043 0.000010 0.000010 0.000010 0.000010 0.000010 0.006362 0.000010 0.000010 0.000010 0.000010 0.000010 0.945336
0.000010 0.000010 0.000010 0.000010 0.000010 0.000010 0.000010 0.000010 0.000010 0.000010 0.000010 0.000010 0.000010 0.000010 0.000010 0.000010 0.000010 0.000010 0.000010 0.000010 0.000010 0.000010 0.000010 0.000010 0.000010 0.000010 0.000010 0.000010 0.000010 0.000010 0.000010 0.000010 0.000010 0.000010 0.000010 0.000010 0.000010 0.000010 0.000389 0.000010 0.000010 0.000010 0.000010 0.000010 0.000010 0.000010 0.000010 0.000010 0.000010 0.000010 0.000010 0.000010 0.999101
0.000010 0.000010 0.000010 0.000010 0.000010 0.000010 0.000010 0.000010 0.000010 0.000010 0.000010 0.000010 0.000010 0.000010 0.000010 0.000010 0.000010 0.000010 0.000010 0.000010 0.000010 0.000010 0.000010 0.000010 0.000010 0.000010 0.000010 0.000010 0.000010 0.000010 0.000010 0.000010 0.000010 0.000010 0.000010 0.000010 0.000010 0.000010 0.000010 0.000010 0.000010 0.000010 0.000010 0.000010 0.000010 0.000010 0.000010 0.000010 0.000010 0.000010 0.000010 0.000010 0.999480
0.000010 0.000010 0.000010 0.000010 0.066417 0.000010 0.017044 0.021170 0.000010 0.000010 0.000010 0.000010 0.000010 0.000010 0.000010 0.000010 0.000010 0.000010 0.000010 0.000010 0.000010 0.001865 0.000010 0.010670 0.000010 0.000010 0.000010 0.000010 0.000010 0.019839 0.000010 0.000010 0.000010 0.000010 0.000010 0.003547 0.000010 0.000010 0.000010 0.000010 0.005226 0.000010 0.000010 0.000010 0.000010 0.012174 0.000010 0.000010 0.000010 0.000010 0.000010 0.000010 0.841617
0.000010 0.000010 0.000010 0.000010 0.006490 0.000010 0.000010 0.000010 0.000010 0.000010 0.000010 0.000010 0.000010 0.000010 0.000010 0.000010 0.000010 0.000010 0.000010 0.000010 0.000010 0.000010 0.000010 0.000010 0.000010 0.000010 0.000010 0.000010 0.000010 0.000010 0.000010 0.000010 0.000010 0.000010 0.000010 0.000010 0.000010 0.000010 0.000010 0.000010 0.000010 0.000010 0.000010 0.000010 0.000010 0.000010 0.000010 0.000010 0.000010 0.000010 0.000010 0.000010 0.993000
0.012295 0.004778 0.000010 0.000010 0.000010 0.000010 0.000010 0.000010 0.000010 0.000010 0.000010 0.000010 0.000010 0.000010 0.000010 0.000010 0.000010 0.000010 0.000010 0.000010 0.005840 0.000010 0.000388 0.000010 0.000010 0.000010 0.042820 0.000010 0.000010 0.023840 0.000010 0.000010 0.000010 0.000010 0.000010 0.003772 0.000010 0.000010 0.016933 0.000010 0.000010 0.000010 0.000010 0.000010 0.000010 0.000010 0.000010 0.000010 0.000010 0.000010 0.000010 0.000010 0.888895
0.000010 0.000010 0.000010 0.000010 0.040801 0.000010 0.001000 0.010681 0.000010 0.000010 0.000162 0.009551 0.000010 0.000010 0.000010 0.000010 0.000010 0.000010 0.000010 0.000010 0.000010 0.014388 0.001817 0.000010 0.012584 0.000010 0.000010 0.000010 0.000010 0.004301 0.000010 0.007952 0.000010 0.000010 0.000010 0.000010 0.000010 0.000010 0.003464 0.000010 0.000010 0.000010 0.000010 0.000010 0.000853 0.012024 0.015354 0.000012 0.000010 0.000010 0.000010 0.000010 0.864687
0.000010 0.000010 0.000010 0.000010 0.030486 0.000010 0.000010 0.000010 0.000010 0.000010 0.000010 0.000010 0.000010 0.000010 0.000010 0.012191 0.000010 0.000010 0.000010 0.004120 0.003936 0.022571 0.000010 0.000010 0.001847 0.000010 0.000010 0.000010 0.000010 0.049006 0.000010 0.006651 0.000010 0.000010 0.000010 0.000010 0.000010 0.000010 0.000010 0.000010 0.000010 0.000010 0.000010 0.000010 0.000010 0.000154 0.000010 0.000010 0.000010 0.000010 0.000010 0.000010 0.868607
0.000010 0.000010 0.000010 0.000010 0.999480 0.000010 0.000010 0.000010 0.000010 0.000010 0.000010 0.000010 0.000010 0.000010 0.000010 0.000010 0.000010 0.000010 0.000010 0.000010 0.000010 0.000010 0.000010 0.000010 0.000010 0.000010 0.000010 0.000010 0.000010 0.000010 0.000010 0.000010 0.000010 0.000010 0.000010 0.000010 0.000010 0.000010 0.000010 0.000010 0.000010 0.000010 0.000010 0.000010 0.000010 0.000010 0.000010 0.000010 0.000010 0.000010 0.000010 0.000010 0.000010
0.000010 0.000010 0.000010 0.000010 0.721672 0.000010 0.000010 0.000010 0.000010 0.000010 0.000010 0.000010 0.000010 0.000010 0.000010 0.000010 0.000010 0.000010 0.000010 0.000010 0.000010 0.000010 0.000010 0.000010 0.000010 0.000010 0.000010 0.000010 0.000010 0.000010 0.000010 0.000010 0.000010 0.000010 0.000010 0.000010 0.000010 0.000010 0.000010 0.000010 0.000010 0.000010 0.000010 0.000010 0.000010 0.000010 0.000010 0.000010 0.000010 0.000010 0.000010 0.000010 0.277818
0.000010 0.000010 0.000010 0.000010 0.634524 0.000010 0.001189 0.000010 0.000010 0.000010 0.000010 0.000010 0.000010 0.000010 0.000010 0.000010 0.000010 0.000010 0.000010 0.000010 0.000010 0.004548 0.000010 0.000010 0.000010 0.000010 0.000010 0.000010 0.000010 0.000010 0.000010 0.000010 0.000013 0.000010 0.000010 0.000010 0.000010 0.000010 0.000010 0.000010 0.000010 0.000010 0.000010 0.000010 0.000010 0.003863 0.000010 0.009828 0.000010 0.000010 0.000010 0.267852 0.077733
0.000010 0.000010 0.000010 0.000010 0.999480 0.000010 0.000010 0.000010 0.000010 0.000010 0.000010 0.000010 0.000010 0.000010 0.000010 0.000010 0.000010 0.000010 0.000010 0.000010 0.000010 0.000010 0.000010 0.000010 0.000010 0.000010 0.000010 0.000010 0.000010 0.000010 0.000010 0.000010 0.000010 0.000010 0.000010 0.000010 0.000010 0.000010 0.000010 0.000010 0.000010 0.000010 0.000010 0.000010 0.000010 0.000010 0.000010 0.000010 0.000010 0.000010 0.000010 0.000010 0.000010
0.000010 0.000010 0.000010 0.000010 0.756399 0.000010 0.000010 0.000010 0.000010 0.000010 0.000010 0.000010 0.000010 0.000010 0.000010 0.000010 0.000010 0.000010 0.000010 0.000010 0.000010 0.000010 0.000010 0.000010 0.000010 0.000010 0.000010 0.000010 0.000010 0.000010 0.000010 0.000010 0.000010 0.000010 0.000010 0.000010 0.000010 0.000010 0.000010 0.000010 0.000010 0.000010 0.000010 0.000010 0.000010 0.000010 0.000010 0.000010 0.000010 0.000010 0.000010 0.000010 0.243091
0.000010 0.000010 0.000010 0.000010 0.738595 0.000010 0.000010 0.000010 0.000010 0.000010 0.000010 0.000010 0.000010 0.000010 0.000010 0.000010 0.000010 0.000010 0.000010 0.000010 0.000010 0.000010 0.000010 0.000010 0.000010 0.000010 0.000010 0.000010 0.000010 0.000010 0.000010 0.000010 0.000010 0.000010 0.000010 0.000010 0.000010 0.000010 0.000010 0.000010 0.000010 0.000010 0.000010 0.000010 0.000010 0.000010 0.000010 0.000010 0.000010 0.000010 0.000010 0.000010 0.260895
0.000010 0.000010 0.000010 0.000010 0.536743 0.000010 0.000010 0.000010 0.000010 0.000010 0.000010 0.000010 0.003126 0.000010 0.000010 0.062452 0.000010 0.002670 0.000010 0.000010 0.000010 0.000010 0.000010 0.015309 0.000010 0.000010 0.000010 0.000010 0.000010 0.000010 0.000010 0.000010 0.003002 0.000010 0.000010 0.000010 0.000010 0.000010 0.000010 0.000010 0.000010 0.000010 0.000010 0.000010 0.000010 0.000010 0.000010 0.000010 0.000010 0.000010 0.000010 0.000010 0.376238
0.000010 0.000010 0.000010 0.000010 0.999480 0.000010 0.000010 0.000010 0.000010 0.000010 0.000010 0.000010 0.000010 0.000010 0.000010 0.000010 0.000010 0.000010 0.000010 0.000010 0.000010 0.000010 0.000010 0.000010 0.000010 0.000010 0.000010 0.000010 0.000010 0.000010 0.000010 0.000010 0.000010 0.000010 0.000010 0.000010 0.000010 0.000010 0.000010 0.000010 0.000010 0.000010 0.000010 0.000010 0.000010 0.000010 0.000010 0.000010 0.000010 0.000010 0.000010 0.000010 0.000010
0.000010 0.000010 0.000010 0.000010 0.999480 0.000010 0.000010 0.000010 0.000010 0.000010 0.000010 0.000010 0.000010 0.000010 0.000010 0.000010 0.000010 0.000010 0.000010 0.000010 0.000010 0.000010 0.000010 0.000010 0.000010 0.000010 0.000010 0.000010 0.000010 0.000010 0.000010 0.000010 0.000010 0.000010 0.000010 0.000010 0.000010 0.000010 0.000010 0.000010 0.000010 0.000010 0.000010 0.000010 0.000010 0.000010 0.000010 0.000010 0.000010 0.000010 0.000010 0.000010 0.000010
0.000010 0.000010 0.000010 0.023841 0.000010 0.000010 0.000010 0.000010 0.000010 0.002284 0.000010 0.002383 0.000010 0.000010 0.000010 0.000010 0.000010 0.000010 0.000010 0.039090 0.170717 0.000010 0.006625 0.000010 0.000010 0.000010 0.000010 0.000010 0.000010 0.000010 0.000010 0.000010 0.000010 0.000010 0.001090 0.000010 0.051047 0.000010 0.000010 0.000010 0.000010 0.024296 0.000010 0.000010 0.000010 0.000010 0.000010 0.669961 0.008246 0.000010 0.000010 0.000010 0.000010
0.000010 0.001468 0.000010 0.031497 0.000010 0.000010 0.000010 0.000010 0.000010 0.000010 0.000010 0.000010 0.013299 0.000010 0.000010 0.009922 0.000010 0.000012 0.000567 0.037460 0.143744 0.000010 0.006934 0.000010 0.020293 0.000010 0.000010 0.000010 0.000010 0.037564 0.009580 0.020227 0.000010 0.000010 0.000010 0.000010 0.021222 0.000010 0.000010 0.000010 0.000010 0.008127 0.006291 0.009651 0.011711 0.000010 0.000010 0.610090 0.000010 0.000010 0.000010 0.000010 0.000010
0.000010 0.008672 0.000010 0.007048 0.004115 0.000010 0.000010 0.000010 0.000010 0.000010 0.000010 0.000010 0.000010 0.002018 0.000010 0.000010 0.000010 0.012225 0.000010 0.042169 0.131853 0.015727 0.005592 0.000010 0.000010 0.000010 0.015716 0.000010 0.000010 0.000011 0.040988 0.000010 0.002199 0.000010 0.000011 0.000010 0.018463 0.003189 0.004479 0.000010 0.009810 0.000010 0.000010 0.000010 0.000010 0.028809 0.000010 0.627090 0.000010 0.000010 0.019495 0.000010 0.000010
0.000010 0.000010 0.000010 0.064461 0.000010 0.004154 0.016957 0.013296 0.000010 0.000010 0.000010 0.005296 0.000010 0.000010 0.000010 0.000010 0.000010 0.000010 0.000010 0.051787 0.142532 0.016693 0.007284 0.006543 0.011164 0.000010 0.000010 0.000010 0.000010 0.023328 0.000010 0.000010 0.027043 0.000010 0.000010 0.000010 0.000010 0.000010 0.000010 0.000010 0.022208 0.000010 0.000010 0.000010 0.000010 0.000010 0.000010 0.576504 0.000010 0.000010 0.000010 0.000010 0.010381
0.000010 0.000010 0.000010 0.029421 0.000010 0.000010 0.000010 0.002923 0.014207 0.000010 0.000010 0.000010 0.000010 0.000010 0.000010 0.000010 0.000010 0.013390 0.000126 0.034981 0.133030 0.032023 0.009171 0.000010 0.000010 0.010582 0.001078 0.000010 0.000010 0.021849 0.000711 0.000010 0.004090 0.000010 0.000010 0.000010 0.029590 0.000010 0.004848 0.000010 0.000010 0.000010 0.000010 0.000010 0.005313 0.013759 0.018531 0.609867 0.010191 0.000010 0.000010 0.000010 0.000010
0.000010 0.000354 0.001055 0.037499 0.003984 0.000010 0.037670 0.008630 0.000010 0.000010 0.000010 0.007740 0.000010 0.007014 0.014899 0.000817 0.000010 0.000647 0.000010 0.037138 0.111432 0.029996 0.000010 0.010078 0.000010 0.003589 0.000016 0.000010 0.001126 0.018747 0.002832 0.000010 0.000010 0.000010 0.000010 0.000010 0.066788 0.018848 0.004408 0.000010 0.000010 0.000014 0.000010 0.001872 0.013016 0.008211 0.000010 0.506149 0.007117 0.000010 0.038086 0.000010 0.000010
0.000010 0.006998 0.000010 0.039280 0.000010 0.000010 0.004296 0.020628 0.000010 0.000010 0.000010 0.000010 0.000010 0.000010 0.000010 0.000638 0.000010 0.000010 0.000010 0.033625 0.183244 0.000010 0.002379 0.014978 0.000010 0.000010 0.004094 0.000010 0.000010 0.000010 0.000010 0.000010 0.013065 0.000010 0.006187 0.000010 0.000010 0.000010 0.000010 0.000010 0.018173 0.000010 0.000010 0.000010 0.000010 0.000010 0.001881 0.634174 0.000010 0.000010 0.000010 0.000010 0.015990
0.000010 0.000010 0.000010 0.025422 0.003364 0.000010 0.004667 0.000010 0.000010 0.000010 0.000010 0.000010 0.000010 0.000010 0.000010 0.000010 0.000010 0.014701 0.005179 0.062147 0.178449 0.005996 0.006362 0.000010 0.000010 0.000010 0.000010 0.000010 0.000010 0.004298 0.000010 0.000010 0.013411 0.000010 0.000010 0.000010 0.027797 0.000010 0.000010 0.000010 0.004922 0.000010 0.000010 0.000010 0.000010 0.000010 0.000010 0.642894 0.000010 0.000010 0.000010 0.000010 0.000010
0.000010 0.000010 0.000010 0.000010 0.010711 0.000010 0.000010 0.041219 0.000010 0.000010 0.000010 0.000010 0.000010 0.000010 0.000010 0.868073 0.000010 0.000010 0.000010 0.000010 0.000010 0.000010 0.000010 0.000010 0.000010 0.000010 0.000010 0.000010 0.000010 0.000010 0.000010 0.000010 0.000010 0.000010 0.000010 0.000010 0.000010 0.000010 0.000010 0.000010 0.000010 0.000010 0.000010 0.000010 0.000010 0.000010 0.000010 0.000010 0.000010 0.000010 0.000010 0.000010 0.079507
0.000010 0.000010 0.000010 0.000010 0.000010 0.000010 0.000010 0.225436 0.000010 0.000010 0.000010 0.000010 0.000010 0.000010 0.000010 0.774054 0.000010 0.000010 0.000010 0.000010 0.000010 0.000010 0.000010 0.000010 0.000010 0.000010 0.000010 0.000010 0.000010 0.000010 0.000010 0.000010 0.000010 0.000010 0.000010 0.000010 0.000010 0.000010 0.000010 0.000010 0.000010 0.000010 0.000010 0.000010 0.000010 0.000010 0.000010 0.000010 0.000010 0.000010 0.000010 0.000010 0.000010
0.000010 0.000010 0.000010 0.000010 0.000010 0.000010 0.000010 0.000010 0.000010 0.000010 0.000010 0.000010 0.000010 0.000010 0.000010 0.999480 0.000010 0.000010 0.000010 0.000010 0.000010 0.000010 0.000010 0.000010 0.000010 0.000010 0.000010 0.000010 0.000010 0.000010 0.000010 0.000010 0.000010 0.000010 0.000010 0.000010 0.000010 0.000010 0.000010 0.000010 0.000010 0.000010 0.000010 0.000010 0.000010 0.000010 0.000010 0.000010 0.000010 0.000010 0.000010 0.000010 0.000010
0.001680 0.000010 0.000010 0.000010 0.000010 0.000010 0.000010 0.122478 0.000010 0.000010 0.000010 0.000010 0.000010 0.000010 0.000010 0.861679 0.000010 0.000010 0.000010 0.000010 0.000010 0.000010 0.000010 0.000010 0.000010 0.000010 0.000010 0.000010 0.000010 0.000010 0.000010 0.000010 0.000010 0.000010 0.000010 0.000010 0.000011 0.000010 0.000010 0.000010 0.000010 0.000010 0.000010 0.000010 0.000010 0.000010 0.000010 0.000010 0.000010 0.000010 0.000010 0.000010 0.013673
0.000010 0.000010 0.000010 0.000010 0.000010 0.000010 0.000010 0.709561 0.000010 0.000010 0.000010 0.000010 0.008511 0.000010 0.000010 0.271176 0.000010 0.000010 0.000010 0.000010 0.000010 0.000010 0.000010 0.000010 0.000010 0.000010 0.000010 0.000010 0.000010 0.000010 0.000010 0.000010 0.000010 0.000010 0.000010 0.003517 0.000010 0.000010 0.000010 0.000010 0.000010 0.000010 0.000010 0.000010 0.000010 0.000010 0.000010 0.000010 0.000010 0.000010 0.000010 0.000010 0.006755
0.000010 0.000010 0.000010 0.000010 0.000010 0.000010 0.000010 0.472094 0.000010 0.000010 0.002322 0.004696 0.010651 0.000010 0.000010 0.466592 0.000010 0.000700 0.000010 0.000010 0.000010 0.004617 0.000010 0.000010 0.013411 0.000010 0.000010 0.000010 0.000010 0.000010 0.000010 0.000010 0.000010 0.000010 0.000010 0.000010 0.004852 0.000010 0.017712 0.000010 0.000010 0.000010 0.000010 0.000010 0.000010 0.001935 0.000010 0.000010 0.000010 0.000010 0.000010 0.000010 0.000010
0.000010 0.000010 0.000010 0.000010 0.000010 0.000010 0.000010 0.000010 0.000010 0.000010 0.000010 0.000010 0.000010 0.000010 0.000010 0.999480 0.000010 0.000010 0.000010 0.000010 0.000010 0.000010 0.000010 0.000010 0.000010 0.000010 0.000010 0.000010 0.000010 0.000010 0.000010 0.000010 0.000010 0.000010 0.000010 0.000010 0.000010 0.000010 0.000010 0.000010 0.000010 0.000010 0.000010 0.000010 0.000010 0.000010 0.000010 0.000010 0.000010 0.000010 0.000010 0.000010 0.000010
0.000010 0.000010 0.000010 0.000010 0.000010 0.000010 0.000010 0.399340 0.000010 0.000010 0.000010 0.000010 0.010928 0.000010 0.000010 0.526975 0.000010 0.000010 0.000010 0.000010 0.000010 0.000010 0.000010 0.000010 0.000010 0.000010 0.000010 0.000010 0.000010 0.000010 0.000010 0.000010 0.000010 0.000010 0.000010 0.000010 0.000010 0.000010 0.000010 0.000010 0.000010 0.000010 0.000010 0.000010 0.000010 0.000010 0.000010 0.000010 0.000010 0.000010 0.005184 0.000010 0.057093
0.000010 0.000010 0.000010 0.000010 0.000010 0.000010 0.000010 0.540410 0.000010 0.000010 0.000011 0.000010 0.000010 0.000010 0.000010 0.434093 0.000010 0.000010 0.000010 0.000019 0.000010 0.000010 0.000010 0.000010 0.000010 0.000010 0.000010 0.000010 0.000010 0.000010 0.000010 0.000010 0.000010 0.000010 0.000010 0.000010 0.000010 0.000010 0.000010 0.000010 0.000010 0.000010 0.000010 0.000010 0.000010 0.000010 0.000010 0.000010 0.000010 0.000010 0.000010 0.000010 0.024987
0.000010 0.000010 0.000010 0.000010 0.000010 0.000010 0.000010 0.094604 0.000010 0.000010 0.000010 0.000010 0.000010 0.000010 0.000010 0.904886 0.000010 0.000010 0.000010 0.000010 0.000010 0.000010 0.000010 0.000010 0.000010 0.000010 0.000010 0.000010 0.000010 0.000010 0.000010 0.000010 0.000010 0.000010 0.000010 0.000010 0.000010 0.000010 0.000010 0.000010 0.000010 0.000010 0.000010 0.000010 0.000010 0.000010 0.000010 0.000010 0.000010 0.000010 0.000010 0.000010 0.000010
0.000010 0.000010 0.000010 0.000010 0.000010 0.000010 0.000010 0.085058 0.000010 0.000010 0.000010 0.000010 0.000010 0.000010 0.000010 0.914432 0.000010 0.000010 0.000010 0.000010 0.000010 0.000010 0.000010 0.000010 0.000010 0.000010 0.000010 0.000010 0.000010 0.000010 0.000010 0.000010 0.000010 0.000010 0.000010 0.000010 0.000010 0.000010 0.000010 0.000010 0.000010 0.000010 0.000010 0.000010 0.000010 0.000010 0.000010 0.000010 0.000010 0.000010 0.000010 0.000010 0.000010
0.000010 0.000010 0.000010 0.000010 0.000010 0.000010 0.000010 0.000010 0.000010 0.000010 0.000010 0.000010 0.000010 0.000010 0.000010 0.999480 0.000010 0.000010 0.000010 0.000010 0.000010 0.000010 0.000010 0.000010 0.000010 0.000010 0.000010 0.000010 0.000010 0.000010 0.000010 0.000010 0.000010 0.000010 0.000010 0.000010 0.000010 0.000010 0.000010 0.000010 0.000010 0.000010 0.000010 0.000010 0.000010 0.000010 0.000010 0.000010 0.000010 0.000010 0.000010 0.000010 0.000010
0.000010 0.000010 0.000010 0.000010 0.000010 0.000010 0.000010 0.082176 0.000010 0.000010 0.000010 0.000010 0.000010 0.000010 0.000010 0.842562 0.000010 0.000010 0.000010 0.000010 0.000010 0.002582 0.000010 0.000010 0.000950 0.000010 0.000010 0.000010 0.000010 0.017450 0.000010 0.000010 0.000010 0.000010 0.000010 0.000010 0.000010 0.000010 0.029670 0.000010 0.000010 0.000010 0.000010 0.000010 0.000010 0.001116 0.000010 0.000010 0.000010 0.000010 0.000010 0.000010 0.023043
0.000010 0.000010 0.000010 0.000010 0.000010 0.000010 0.000010 0.000010 0.000010 0.000010 0.000010 0.000010 0.000010 0.000010 0.000010 0.957984 0.000010 0.000010 0.000010 0.000010 0.000010 0.000010 0.000010 0.000010 0.000010 0.000010 0.000010 0.000010 0.000010 0.000010 0.000010 0.000010 0.000010 0.000010 0.000010 0.000010 0.000010 0.000010 0.000010 0.000010 0.000010 0.000010 0.000010 0.000010 0.000010 0.000010 0.000010 0.000010 0.000010 0.000010 0.000010 0.000010 0.041506
0.000010 0.000010 0.000010 0.000010 0.000010 0.000010 0.000010 0.000011 0.000010 0.000010 0.000010 0.000010 0.000010 0.000010 0.000010 0.999479 0.000010 0.000010 0.000010 0.000010 0.000010 0.000010 0.000010 0.000010 0.000010 0.000010 0.000010 0.000010 0.000010 0.000010 0.000010 0.000010 0.000010 0.000010 0.000010 0.000010 0.000010 0.000010 0.000010 0.000010 0.000010 0.000010 0.000010 0.000010 0.000010 0.000010 0.000010 0.000010 0.000010 0.000010 0.000010 0.000010 0.000010
0.000010 0.000010 0.000010 0.000010 0.000010 0.000010 0.000010 0.000010 0.000010 0.000010 0.000010 0.000010 0.000010 0.000010 0.000010 0.999480 0.000010 0.000010 0.000010 0.000010 0.000010 0.000010 0.000010 0.000010 0.000010 0.000010 0.000010 0.000010 0.000010 0.000010 0.000010 0.000010 0.000010 0.000010 0.000010 0.000010 0.000010 0.000010 0.000010 0.000010 0.000010 0.000010 0.000010 0.000010 0.000010 0.000010 0.000010 0.000010 0.000010 0.000010 0.000010 0.000010 0.000010
0.000010 0.000010 0.000010 0.000010 0.000010 0.000010 0.000010 0.046666 0.000010 0.000010 0.000010 0.000010 0.000010 0.000010 0.000010 0.952824 0.000010 0.000010 0.000010 0.000010 0.000010 0.000010 0.000010 0.000010 0.000010 0.000010 0.000010 0.000010 0.000010 0.000010 0.000010 0.000010 0.000010 0.000010 0.000010 0.000010 0.000010 0.000010 0.000010 0.000010 0.000010 0.000010 0.000010 0.000010 0.000010 0.000010 0.000010 0.000010 0.000010 0.000010 0.000010 0.000010 0.000010
0.000010 0.000010 0.000010 0.000010 0.000010 0.000010 0.000010 0.000016 0.000010 0.000010 0.000010 0.000010 0.000010 0.000010 0.000010 0.999474 0.000010 0.000010 0.000010 0.000010 0.000010 0.000010 0.000010 0.000010 0.000010 0.000010 0.000010 0.000010 0.000010 0.000010 0.000010 0.000010 0.000010 0.000010 0.000010 0.000010 0.000010 0.000010 0.000010 0.000010 0.000010 0.000010 0.000010 0.000010 0.000010 0.000010 0.000010 0.000010 0.000010 0.000010 0.000010 0.000010 0.000010
0.000010 0.000010 0.000010 0.000010 0.000010 0.000010 0.000010 0.000010 0.000010 0.000010 0.000010 0.000010 0.000010 0.000010 0.000010 0.999480 0.000010 0.000010 0.000010 0.000010 0.000010 0.000010 0.000010 0.000010 0.000010 0.000010 0.000010 0.000010 0.000010 0.000010 0.000010 0.000010 0.000010 0.000010 0.000010 0.000010 0.000010 0.000010 0.000010 0.000010 0.000010 0.000010 0.000010 0.000010 0.000010 0.000010 0.000010 0.000010 0.000010 0.000010 0.000010 0.000010 0.000010
0.000010 0.004922 0.004343 0.000010 0.019333 0.000010 0.009584 0.042156 0.012744 0.008427 0.031646 0.000010 0.174900 0.000010 0.000010 0.000010 0.000010 0.011725 0.000010 0.000010 0.016027 0.007914 0.000010 0.018494 0.024432 0.010366 0.000010 0.000010 0.000010 0.013922 0.017289 0.000010 0.020360 0.000010 0.000010 0.008044 0.036303 0.000010 0.039686 0.000010 0.001891 0.000010 0.000010 0.000010 0.004620 0.007021 0.000010 0.357792 0.000010 0.000010 0.036148 0.037401 0.022260
0.000010 0.000010 0.000010 0.000010 0.000010 0.000010 0.000010 0.000010 0.000010 0.000010 0.000010 0.000010 0.999480 0.000010 0.000010 0.000010 0.000010 0.000010 0.000010 0.000010 0.000010 0.000010 0.000010 0.000010 0.000010 0.000010 0.000010 0.000010 0.000010 0.000010 0.000010 0.000010 0.000010 0.000010 0.000010 0.000010 0.000010 0.000010 0.000010 0.000010 0.000010 0.000010 0.000010 0.000010 0.000010 0.000010 0.000010 0.000010 0.000010 0.000010 0.000010 0.000010 0.000010
0.000010 0.000010 0.000010 0.000010 0.000010 0.000010 0.000010 0.000010 0.000010 0.000010 0.000010 0.000010 0.999480 0.000010 0.000010 0.000010 0.000010 0.000010 0.000010 0.000010 0.000010 0.000010 0.000010 0.000010 0.000010 0.000010 0.000010 0.000010 0.000010 0.000010 0.000010 0.000010 0.000010 0.000010 0.000010 0.000010 0.000010 0.000010 0.000010 0.000010 0.000010 0.000010 0.000010 0.000010 0.000010 0.000010 0.000010 0.000010 0.000010 0.000010 0.000010 0.000010 0.000010
0.000010 0.000010 0.000010 0.000010 0.000010 0.000010 0.000010 0.000010 0.000010 0.000010 0.000010 0.000010 0.999477 0.000010 0.000010 0.000010 0.000010 0.000010 0.000010 0.000010 0.000010 0.000010 0.000010 0.000010 0.000010 0.000010 0.000010 0.000010 0.000010 0.000010 0.000010 0.000010 0.000010 0.000010 0.000010 0.000010 0.000010 0.000010 0.000013 0.000010 0.000010 0.000010 0.000010 0.000010 0.000010 0.000010 0.000010 0.000010 0.000010 0.000010 0.000010 0.000010 0.000010
0.000010 0.000010 0.000010 0.000010 0.000010 0.000010 0.000010 0.000010 0.000010 0.000010 0.000010 0.000010 0.999480 0.000010 0.000010 0.000010 0.000010 0.000010 0.000010 0.000010 0.000010 0.000010 0.000010 0.000010 0.000010 0.000010 0.000010 0.000010 0.000010 0.000010 0.000010 0.000010 0.000010 0.000010 0.000010 0.000010 0.000010 0.000010 0.000010 0.000010 0.000010 0.000010 0.000010 0.000010 0.000010 0.000010 0.000010 0.000010 0.000010 0.000010 0.000010 0.000010 0.000010
0.000010 0.000010 0.000010 0.000010 0.000010 0.000010 0.000010 0.000010 0.000010 0.000010 0.000010 0.000010 0.999480 0.000010 0.000010 0.000010 0.000010 0.000010 0.000010 0.000010 0.000010 0.000010 0.000010 0.000010 0.000010 0.000010 0.000010 0.000010 0.000010 0.000010 0.000010 0.000010 0.000010 0.000010 0.000010 0.000010 0.000010 0.000010 0.000010 0.000010 0.000010 0.000010 0.000010 0.000010 0.000010 0.000010 0.000010 0.000010 0.000010 0.000010 0.000010 0.000010 0.000010
0.000010 0.000010 0.000010 0.000010 0.000010 0.000010 0.000010 0.000010 0.000010 0.000010 0.000010 0.000010 0.999480 0.000010 0.000010 0.000010 0.000010 0.000010 0.000010 0.000010 0.000010 0.000010 0.000010 0.000010 0.000010 0.000010 0.000010 0.000010 0.000010 0.000010 0.000010 0.000010 0.000010 0.000010 0.000010 0.000010 0.000010 0.000010 0.000010 0.000010 0.000010 0.000010 0.000010 0.000010 0.000010 0.000010 0.000010 0.000010 0.000010 0.000010 0.000010 0.000010 0.000010
0.000010 0.000010 0.000010 0.000010 0.000010 0.000010 0.000010 0.000010 0.000010 0.000010 0.000010 0.000010 0.999480 0.000010 0.000010 0.000010 0.000010 0.000010 0.000010 0.000010 0.000010 0.000010 0.000010 0.000010 0.000010 0.000010 0.000010 0.000010 0.000010 0.000010 0.000010 0.000010 0.000010 0.000010 0.000010 0.000010 0.000010 0.000010 0.000010 0.000010 0.000010 0.000010 0.000010 0.000010 0.000010 0.000010 0.000010 0.000010 0.000010 0.000010 0.000010 0.000010 0.000010
0.000010 0.000010 0.000010 0.000010 0.000010 0.000010 0.000010 0.000010 0.000010 0.000010 0.000010 0.000010 0.999480 0.000010 0.000010 0.000010 0.000010 0.000010 0.000010 0.000010 0.000010 0.000010 0.000010 0.000010 0.000010 0.000010 0.000010 0.000010 0.000010 0.000010 0.000010 0.000010 0.000010 0.000010 0.000010 0.000010 0.000010 0.000010 0.000010 0.000010 0.000010 0.000010 0.000010 0.000010 0.000010 0.000010 0.000010 0.000010 0.000010 0.000010 0.000010 0.000010 0.000010
0.000010 0.005928 0.000010 0.000010 0.000010 0.000010 0.006479 0.003478 0.000010 0.000010 0.000010 0.000010 0.016073 0.000010 0.000010 0.022828 0.000010 0.000010 0.000010 0.003868 0.000010 0.053342 0.004035 0.048659 0.000010 0.000010 0.684883 0.000010 0.000010 0.064525 0.000010 0.000010 0.000010 0.000010 0.000010 0.009451 0.006847 0.000010 0.000010 0.000010 0.000010 0.000010 0.000010 0.000010 0.007141 0.020158 0.000010 0.016207 0.000010 0.000010 0.002311 0.000010 0.023436
0.000010 0.000010 0.000010 0.000010 0.000010 0.000010 0.000010 0.000010 0.000010 0.000010 0.000010 0.000010 0.000010 0.000010 0.000010 0.000010 0.000010 0.000010 0.000010 0.000011 0.000010 0.000010 0.000010 0.000010 0.006457 0.000010 0.984505 0.000010 0.000010 0.000010 0.000010 0.000010 0.000010 0.000010 0.000010 0.000010 0.000010 0.000010 0.000010 0.000010 0.000010 0.000010 0.000010 0.000010 0.000010 0.000010 0.000010 0.000010 0.000010 0.000010 0.000010 0.000010 0.008538
0.000010 0.006956 0.000010 0.000010 0.000010 0.000010 0.000010 0.000010 0.000010 0.000010 0.014734 0.000010 0.010282 0.000010 0.000010 0.001493 0.000010 0.011305 0.000010 0.000010 0.000010 0.000710 0.000010 0.002886 0.000010 0.000010 0.752813 0.000010 0.000010 0.066479 0.000010 0.013303 0.011769 0.000010 0.000010 0.015556 0.000010 0.000010 0.018297 0.000010 0.000010 0.000010 0.000010 0.000010 0.016472 0.019622 0.000010 0.000010 0.000010 0.000010 0.000010 0.010650 0.026315
0.000010 0.000010 0.000010 0.000010 0.000010 0.000010 0.000010 0.000010 0.000010 0.000010 0.000010 0.000010 0.000010 0.000010 0.000010 0.000010 0.000010 0.000010 0.000010 0.000010 0.000010 0.000010 0.000010 0.000010 0.000010 0.000010 0.999480 0.000010 0.000010 0.000010 0.000010 0.000010 0.000010 0.000010 0.000010 0.000010 0.000010 0.000010 0.000010 0.000010 0.000010 0.000010 0.000010 0.000010 0.000010 0.000010 0.000010 0.000010 0.000010 0.000010 0.000010 0.000010 0.000010
0.000010 0.000010 0.000010 0.000010 0.012858 0.000010 0.000010 0.000010 0.000010 0.000010 0.000010 0.000010 0.000010 0.000010 0.000010 0.000010 0.000010 0.003440 0.000010 0.000010 0.004264 0.000010 0.000578 0.000010 0.000010 0.000010 0.937250 0.000010 0.000010 0.011640 0.000010 0.000010 0.000010 0.000010 0.000010 0.000010 0.000010 0.000010 0.000010 0.000010 0.000010 0.000010 0.000010 0.000010 0.000010 0.006611 0.000010 0.000010 0.000010 0.000010 0.000010 0.022911 0.000010
0.000010 0.000010 0.000010 0.000010 0.000010 0.000010 0.000010 0.000010 0.000010 0.000010 0.000010 0.000010 0.000010 0.000010 0.000010 0.000010 0.000010 0.000010 0.000010 0.000010 0.000010 0.000010 0.000010 0.000010 0.000010 0.000010 0.999480 0.000010 0.000010 0.000010 0.000010 0.000010 0.000010 0.000010 0.000010 0.000010 0.000010 0.000010 0.000010 0.000010 0.000010 0.000010 0.000010 0.000010 0.000010 0.000010 0.000010 0.000010 0.000010 0.000010 0.000010 0.000010 0.000010
0.000010 0.028964 0.000010 0.000010 0.000010 0.000010 0.000010 0.000945 0.000010 0.000010 0.003778 0.000010 0.000010 0.000010 0.000010 0.001096 0.000010 0.000173 0.000010 0.000010 0.005613 0.066185 0.000010 0.015716 0.009689 0.000010 0.707555 0.000010 0.000010 0.067764 0.000010 0.011004 0.000010 0.000010 0.000010 0.001690 0.000010 0.000010 0.005084 0.000010 0.000010 0.000010 0.000010 0.000010 0.000010 0.030680 0.000010 0.018615 0.000010 0.000010 0.000010 0.000010 0.025089
0.000010 0.000010 0.000010 0.000010 0.000010 0.000010 0.000010 0.000010 0.000010 0.000010 0.000010 0.000010 0.000010 0.000010 0.000010 0.000010 0.000010 0.000010 0.000010 0.000010 0.000010 0.000010 0.000010 0.000010 0.000010 0.000010 0.999480 0.000010 0.000010 0.000010 0.000010 0.000010 0.000010 0.000010 0.000010 0.000010 0.000010 0.000010 0.000010 0.000010 0.000010 0.000010 0.000010 0.000010 0.000010 0.000010 0.000010 0.000010 0.000010 0.000010 0.000010 0.000010 0.000010
0.000010 0.000010 0.000010 0.000010 0.000010 0.000010 0.000010 0.000010 0.000010 0.000010 0.000010 0.000010 0.000010 0.000010 0.000010 0.000010 0.000010 0.000010 0.000010 0.000010 0.000010 0.000010 0.000010 0.000010 0.000010 0.000010 0.999480 0.000010 0.000010 0.000010 0.000010 0.000010 0.000010 0.000010 0.000010 0.000010 0.000010 0.000010 0.000010 0.000010 0.000010 0.000010 0.000010 0.000010 0.000010 0.000010 0.000010 0.000010 0.000010 0.000010 0.000010 0.000010 0.000010
0.000010 0.000010 0.000010 0.000010 0.000010 0.000010 0.000010 0.000010 0.000010 0.000010 0.000010 0.000010 0.000010 0.000010 0.000010 0.000010 0.000010 0.000010 0.000010 0.000010 0.000010 0.000010 0.000010 0.000010 0.000010 0.000010 0.999480 0.000010 0.000010 0.000010 0.000010 0.000010 0.000010 0.000010 0.000010 0.000010 0.000010 0.000010 0.000010 0.000010 0.000010 0.000010 0.000010 0.000010 0.000010 0.000010 0.000010 0.000010 0.000010 0.000010 0.000010 0.000010 0.000010
0.000010 0.000010 0.000010 0.000010 0.022752 0.000010 0.000010 0.000010 0.000010 0.000010 0.000010 0.000010 0.000010 0.000010 0.000010 0.000010 0.000010 0.000010 0.000010 0.000010 0.000010 0.000010 0.000010 0.000010 0.000010 0.000010 0.968504 0.000010 0.000010 0.000010 0.000010 0.000010 0.000010 0.000010 0.000010 0.000010 0.000010 0.000010 0.000010 0.000010 0.000010 0.000010 0.000010 0.000010 0.008244 0.000010 0.000010 0.000010 0.000010 0.000010 0.000010 0.000010 0.000010
0.000010 0.000010 0.000010 0.000010 0.000010 0.000010 0.000010 0.000010 0.000010 0.000010 0.005269 0.000010 0.000010 0.000010 0.000010 0.000010 0.000010 0.000010 0.000010 0.000010 0.000010 0.000010 0.000010 0.000010 0.000010 0.000010 0.994221 0.000010 0.000010 0.000010 0.000010 0.000010 0.000010 0.000010 0.000010 0.000010 0.000010 0.000010 0.000010 0.000010 0.000010 0.000010 0.000010 0.000010 0.000010 0.000010 0.000010 0.000010 0.000010 0.000010 0.000010 0.000010 0.000010
0.000010 0.000010 0.000010 0.000010 0.000010 0.000010 0.000010 0.000010 0.000010 0.000010 0.000010 0.000010 0.000010 0.000010 0.000010 0.000010 0.000010 0.000010 0.000010 0.000010 0.000010 0.000010 0.000010 0.000010 0.000010 0.000010 0.999480 0.000010 0.000010 0.000010 0.000010 0.000010 0.000010 0.000010 0.000010 0.000010 0.000010 0.000010 0.000010 0.000010 0.000010 0.000010 0.000010 0.000010 0.000010 0.000010 0.000010 0.000010 0.000010 0.000010 0.000010 0.000010 0.000010
0.000010 0.000010 0.000010 0.000010 0.000010 0.000010 0.000010 0.000010 0.000010 0.000010 0.000010 0.000010 0.000010 0.000010 0.000010 0.000010 0.000010 0.000010 0.000010 0.000010 0.000010 0.000010 0.000010 0.000010 0.000010 0.000010 0.999480 0.000010 0.000010 0.000010 0.000010 0.000010 0.000010 0.000010 0.000010 0.000010 0.000010 0.000010 0.000010 0.000010 0.000010 0.000010 0.000010 0.000010 0.000010 0.000010 0.000010 0.000010 0.000010 0.000010 0.000010 0.000010 0.000010
0.000010 0.011895 0.000010 0.000010 0.020453 0.000010 0.000010 0.022424 0.000010 0.000010 0.006285 0.000010 0.000011 0.000010 0.000010 0.000010 0.000010 0.017673 0.000010 0.040359 0.000010 0.068640 0.008053 0.020725 0.051230 0.000010 0.421688 0.000010 0.000010 0.117264 0.000010 0.017487 0.000010 0.000010 0.000010 0.001834 0.016732 0.000010 0.028578 0.000010 0.000010 0.000010 0.000010 0.000010 0.000010 0.033456 0.000010 0.045552 0.000010 0.000010 0.005362 0.000010 0.043980
0.005747 0.000850 0.000010 0.000010 0.026600 0.000010 0.000010 0.007347 0.000010 0.000010 0.002722 0.000010 0.000010 0.000010 0.000010 0.000755 0.000010 0.000010 0.000010 0.007264 0.002520 0.076214 0.000010 0.019133 0.023771 0.000010 0.607218 0.000010 0.000010 0.075641 0.000010 0.031504 0.020476 0.000010 0.000010 0.004070 0.003926 0.000010 0.011161 0.000010 0.000010 0.000010 0.000010 0.000010 0.020048 0.029556 0.000010 0.014176 0.000010 0.000010 0.000010 0.000010 0.008990
0.000010 0.000010 0.000010 0.000010 0.006787 0.000010 0.000010 0.000954 0.000010 0.000010 0.000010 0.000010 0.000010 0.000010 0.000010 0.000010 0.000010 0.000010 0.000010 0.000010 0.000010 0.000010 0.000010 0.000010 0.000010 0.000010 0.979356 0.000010 0.000010 0.000010 0.000010 0.000010 0.000010 0.000010 0.000010 0.000010 0.000010 0.000010 0.000010 0.000010 0.000010 0.000010 0.000010 0.000010 0.002465 0.009958 0.000010 0.000010 0.000010 0.000010 0.000010 0.000010 0.000010
0.000010 0.000010 0.000010 0.000010 0.000010 0.000010 0.000010 0.000010 0.000010 0.000010 0.000010 0.000010 0.000010 0.000010 0.000010 0.000010 0.000010 0.000010 0.000010 0.000010 0.000010 0.000010 0.000010 0.000010 0.000010 0.000010 0.999480 0.000010 0.000010 0.000010 0.000010 0.000010 0.000010 0.000010 0.000010 0.000010 0.000010 0.000010 0.000010 0.000010 0.000010 0.000010 0.000010 0.000010 0.000010 0.000010 0.000010 0.000010 0.000010 0.000010 0.000010 0.000010 0.000010
0.000010 0.000010 0.000010 0.000010 0.000010 0.000010 0.000010 0.000010 0.000010 0.000010 0.000010 0.000010 0.000010 0.000010 0.000010 0.000010 0.000010 0.000010 0.000010 0.000010 0.000010 0.000010 0.000010 0.000010 0.000010 0.000010 0.999480 0.000010 0.000010 0.000010 0.000010 0.000010 0.000010 0.000010 0.000010 0.000010 0.000010 0.000010 0.000010 0.000010 0.000010 0.000010 0.000010 0.000010 0.000010 0.000010 0.000010 0.000010 0.000010 0.000010 0.000010 0.000010 0.000010
0.000010 0.000010 0.000010 0.000010 0.000010 0.000010 0.000010 0.000010 0.000010 0.000010 0.000010 0.000010 0.000010 0.000010 0.000010 0.000010 0.000010 0.000010 0.000010 0.000010 0.000010 0.000010 0.004230 0.000010 0.000010 0.000010 0.995260 0.000010 0.000010 0.000010 0.000010 0.000010 0.000010 0.000010 0.000010 0.000010 0.000010 0.000010 0.000010 0.000010 0.000010 0.000010 0.000010 0.000010 0.000010 0.000010 0.000010 0.000010 0.000010 0.000010 0.000010 0.000010 0.000010
0.000010 0.000010 0.000010 0.000010 0.000010 0.000010 0.000010 0.000010 0.000010 0.000010 0.000010 0.000010 0.000010 0.000010 0.000010 0.000010 0.000010 0.000010 0.000010 0.000010 0.000010 0.000010 0.000010 0.000010 0.000010 0.000010 0.000010 0.000010 0.000010 0.999480 0.000010 0.000010 0.000010 0.000010 0.000010 0.000010 0.000010 0.000010 0.000010 0.000010 0.000010 0.000010 0.000010 0.000010 0.000010 0.000010 0.000010 0.000010 0.000010 0.000010 0.000010 0.000010 0.000010
0.000010 0.000010 0.000010 0.000010 0.000010 0.000010 0.000010 0.000010 0.000010 0.000010 0.000010 0.000010 0.000010 0.000010 0.000010 0.000010 0.000010 0.000010 0.000010 0.000010 0.000010 0.000010 0.000010 0.000010 0.000010 0.000010 0.000010 0.000010 0.000010 0.999480 0.000010 0.000010 0.000010 0.000010 0.000010 0.000010 0.000010 0.000010 0.000010 0.000010 0.000010 0.000010 0.000010 0.000010 0.000010 0.000010 0.000010 0.000010 0.000010 0.000010 0.000010 0.000010 0.000010
0.000010 0.000010 0.000010 0.000010 0.000010 0.000010 0.000010 0.000010 0.000010 0.000010 0.000010 0.000010 0.000010 0.000010 0.000010 0.000010 0.000010 0.000010 0.000010 0.000010 0.000010 0.015555 0.000010 0.017840 0.000010 0.000010 0.000010 0.000010 0.000010 0.954925 0.000010 0.011190 0.000010 0.000010 0.000010 0.000010 0.000010 0.000010 0.000010 0.000010 0.000010 0.000010 0.000010 0.000010 0.000010 0.000010 0.000010 0.000010 0.000010 0.000010 0.000010 0.000010 0.000010
0.000010 0.000010 0.000010 0.000010 0.018854 0.000010 0.000010 0.000010 0.000010 0.000010 0.002196 0.000010 0.000010 0.000010 0.000010 0.000010 0.000010 0.000010 0.000010 0.000919 0.000726 0.000010 0.000010 0.008748 0.017567 0.000010 0.000010 0.000010 0.000010 0.931334 0.000010 0.005730 0.000010 0.000010 0.000010 0.000010 0.000010 0.000010 0.000010 0.000010 0.000670 0.000010 0.000010 0.000010 0.005900 0.000010 0.006936 0.000010 0.000010 0.000010 0.000010 0.000010 0.000010
0.000010 0.000010 0.000010 0.000010 0.000010 0.000010 0.000010 0.000010 0.000010 0.000010 0.002599 0.000010 0.000010 0.000010 0.000010 0.000010 0.000010 0.000010 0.000010 0.000010 0.000010 0.000010 0.000010 0.000010 0.000010 0.000010 0.000010 0.000010 0.000010 0.996891 0.000010 0.000010 0.000010 0.000010 0.000010 0.000010 0.000010 0.000010 0.000010 0.000010 0.000010 0.000010 0.000010 0.000010 0.000010 0.000010 0.000010 0.000010 0.000010 0.000010 0.000010 0.000010 0.000010
0.000010 0.000010 0.000010 0.000010 0.000010 0.000010 0.000010 0.000010 0.000010 0.000010 0.010864 0.000010 0.000010 0.000010 0.000010 0.000010 0.000010 0.000010 0.000010 0.000010 0.000010 0.000010 0.000010 0.000010 0.000010 0.000010 0.000010 0.000010 0.000010 0.988626 0.000010 0.000010 0.000010 0.000010 0.000010 0.000010 0.000010 0.000010 0.000010 0.000010 0.000010 0.000010 0.000010 0.000010 0.000010 0.000010 0.000010 0.000010 0.000010 0.000010 0.000010 0.000010 0.000010
0.000010 0.000010 0.000010 0.000010 0.000010 0.000010 0.000010 0.000010 0.000010 0.000010 0.000010 0.000010 0.000010 0.000010 0.000010 0.000010 0.000010 0.000010 0.000010 0.000010 0.000010 0.000010 0.000010 0.000010 0.000010 0.000010 0.000010 0.000010 0.000010 0.999480 0.000010 0.000010 0.000010 0.000010 0.000010 0.000010 0.000010 0.000010 0.000010 0.000010 0.000010 0.000010 0.000010 0.000010 0.000010 0.000010 0.000010 0.000010 0.000010 0.000010 0.000010 0.000010 0.000010
0.000010 0.000010 0.000010 0.000010 0.000010 0.000010 0.000010 0.000010 0.000010 0.000010 0.000010 0.000010 0.000010 0.000010 0.000010 0.000010 0.000010 0.000010 0.000010 0.000010 0.000010 0.000010 0.000010 0.000010 0.000010 0.000010 0.000010 0.000010 0.000010 0.999480 0.000010 0.000010 0.000010 0.000010 0.000010 0.000010 0.000010 0.000010 0.000010 0.000010 0.000010 0.000010 0.000010 0.000010 0.000010 0.000010 0.000010 0.000010 0.000010 0.000010 0.000010 0.000010 0.000010
0.000010 0.000010 0.000010 0.000010 0.000010 0.000010 0.000010 0.000010 0.000010 0.000010 0.000010 0.000010 0.000010 0.000010 0.000010 0.000010 0.000010 0.000010 0.000010 0.000010 0.000010 0.000010 0.000010 0.000010 0.000010 0.000010 0.000010 0.000010 0.000010 0.999480 0.000010 0.000010 0.000010 0.000010 0.000010 0.000010 0.000010 0.000010 0.000010 0.000010 0.000010 0.000010 0.000010 0.000010 0.000010 0.000010 0.000010 0.000010 0.000010 0.000010 0.000010 0.000010 0.000010
0.000010 0.000010 0.000010 0.000010 0.000010 0.000010 0.000010 0.000010 0.000010 0.000010 0.000010 0.000010 0.000010 0.000010 0.000010 0.000010 0.000010 0.000010 0.000010 0.000010 0.000010 0.000010 0.000010 0.000010 0.000010 0.000010 0.000010 0.000010 0.000010 0.999480 0.000010 0.000010 0.000010 0.000010 0.000010 0.000010 0.000010 0.000010 0.000010 0.000010 0.000010 0.000010 0.000010 0.000010 0.000010 0.000010 0.000010 0.000010 0.000010 0.000010 0.000010 0.000010 0.000010
0.000010 0.000010 0.000010 0.000010 0.007066 0.000010 0.000010 0.000010 0.000010 0.000010 0.000010 0.000010 0.000010 0.000010 0.000010 0.000010 0.000010 0.000010 0.000010 0.000010 0.000010 0.000010 0.000010 0.000010 0.000010 0.000010 0.000010 0.000010 0.000010 0.992424 0.000010 0.000010 0.000010 0.000010 0.000010 0.000010 0.000010 0.000010 0.000010 0.000010 0.000010 0.000010 0.000010 0.000010 0.000010 0.000010 0.000010 0.000010 0.000010 0.000010 0.000010 0.000010 0.000010
0.000010 0.000010 0.000010 0.000010 0.000010 0.000010 0.000010 0.000010 0.000010 0.000010 0.000010 0.000010 0.000010 0.000010 0.000010 0.000010 0.000010 0.000010 0.000010 0.000010 0.000010 0.000010 0.000010 0.000010 0.000010 0.000010 0.000010 0.000010 0.000010 0.999480 0.000010 0.000010 0.000010 0.000010 0.000010 0.000010 0.000010 0.000010 0.000010 0.000010 0.000010 0.000010 0.000010 0.000010 0.000010 0.000010 0.000010 0.000010 0.000010 0.000010 0.000010 0.000010 0.000010
0.000010 0.000010 0.000010 0.000010 0.000010 0.000010 0.000010 0.000010 0.000010 0.000010 0.000010 0.000010 0.000010 0.000010 0.000010 0.000010 0.000010 0.000010 0.000010 0.000010 0.000010 0.000010 0.000010 0.013839 0.000010 0.000010 0.000010 0.000010 0.000010 0.951887 0.000010 0.000010 0.000010 0.000010 0.000010 0.000010 0.000010 0.000010 0.000010 0.000010 0.000010 0.000010 0.000010 0.000010 0.000010 0.000010 0.000010 0.000010 0.000010 0.000010 0.000010 0.000010 0.033774
0.000010 0.000010 0.000010 0.000010 0.007268 0.000010 0.000010 0.000010 0.000010 0.000010 0.000010 0.000010 0.000010 0.000010 0.000010 0.000010 0.000010 0.000010 0.000010 0.000010 0.000010 0.000010 0.000010 0.000010 0.000010 0.000010 0.000010 0.000010 0.000010 0.992222 0.000010 0.000010 0.000010 0.000010 0.000010 0.000010 0.000010 0.000010 0.000010 0.000010 0.000010 0.000010 0.000010 0.000010 0.000010 0.000010 0.000010 0.000010 0.000010 0.000010 0.000010 0.000010 0.000010
0.000010 0.000010 0.000010 0.000010 0.000010 0.000010 0.000010 0.000010 0.000010 0.000010 0.016950 0.000010 0.015441 0.000010 0.000010 0.000010 0.000010 0.000010 0.000010 0.000010 0.000010 0.000010 0.000010 0.000010 0.000010 0.000010 0.000010 0.000010 0.000010 0.965216 0.000010 0.000010 0.000010 0.000010 0.000010 0.000010 0.000010 0.000010 0.000010 0.000010 0.000010 0.000010 0.000010 0.000010 0.000010 0.001903 0.000010 0.000010 0.000010 0.000010 0.000010 0.000010 0.000010
0.000010 0.012547 0.000010 0.000010 0.014085 0.000010 0.017386 0.007046 0.000010 0.000010 0.037092 0.000865 0.023323 0.000010 0.000010 0.026223 0.000010 0.008114 0.000010 0.064872 0.009266 0.048717 0.000018 0.039222 0.021448 0.000010 0.106388 0.000010 0.000010 0.200383 0.000010 0.012988 0.000010 0.000010 0.000010 0.021015 0.184055 0.000010 0.010258 0.000010 0.012943 0.000010 0.000010 0.000010 0.000010 0.030069 0.012846 0.051900 0.000010 0.000010 0.017474 0.008706 0.000501
0.000010 0.000010 0.000010 0.000010 0.000010 0.000010 0.000010 0.000010 0.000010 0.000010 0.000010 0.000010 0.000010 0.000010 0.000010 0.000010 0.000010 0.000010 0.000010 0.000010 0.000010 0.000010 0.000010 0.000010 0.000010 0.000010 0.000010 0.000010 0.000010 0.999480 0.000010 0.000010 0.000010 0.000010 0.000010 0.000010 0.000010 0.000010 0.000010 0.000010 0.000010 0.000010 0.000010 0.000010 0.000010 0.000010 0.000010 0.000010 0.000010 0.000010 0.000010 0.000010 0.000010
0.000010 0.000010 0.000010 0.000010 0.000010 0.000010 0.000010 0.000010 0.000010 0.000010 0.000010 0.000010 0.000010 0.000010 0.000010 0.000010 0.000010 0.000010 0.000010 0.000010 0.000010 0.000010 0.000010 0.000010 0.000010 0.000010 0.000010 0.000010 0.000010 0.999480 0.000010 0.000010 0.000010 0.000010 0.000010 0.000010 0.000010 0.000010 0.000010 0.000010 0.000010 0.000010 0.000010 0.000010 0.000010 0.000010 0.000010 0.000010 0.000010 0.000010 0.000010 0.000010 0.000010
0.000010 0.000010 0.000010 0.000010 0.000010 0.000010 0.000010 0.000010 0.000010 0.000010 0.004529 0.000010 0.000010 0.000010 0.000010 0.000010 0.000010 0.004494 0.000010 0.000010 0.000010 0.000010 0.000010 0.000010 0.008384 0.000010 0.470211 0.000010 0.000010 0.019555 0.000010 0.031453 0.003443 0.000010 0.000010 0.000010 0.008632 0.000010 0.441849 0.000010 0.000010 0.000010 0.000010 0.000010 0.000010 0.007019 0.000010 0.000010 0.000010 0.000010 0.000010 0.000010 0.000010
0.000010 0.000010 0.000010 0.000010 0.000010 0.000010 0.000010 0.000010 0.000010 0.000010 0.000010 0.000010 0.000010 0.000010 0.000010 0.000010 0.000010 0.000010 0.000010 0.000010 0.000010 0.000010 0.000010 0.000010 0.000010 0.000010 0.000010 0.000010 0.000010 0.000010 0.000010 0.000010 0.000010 0.000010 0.000010 0.000010 0.000010 0.000010 0.999479 0.000010 0.000010 0.000010 0.000010 0.000010 0.000010 0.000010 0.000010 0.000010 0.000010 0.000010 0.000011 0.000010 0.000010
0.000010 0.000010 0.000010 0.000010 0.000010 0.000010 0.000010 0.000010 0.000010 0.000010 0.000010 0.000010 0.000010 0.000010 0.000010 0.000010 0.000010 0.000010 0.000010 0.000010 0.000010 0.000010 0.000010 0.000010 0.000010 0.000010 0.000010 0.000010 0.000010 0.000010 0.000010 0.000010 0.000010 0.000010 0.000010 0.000010 0.000010 0.000010 0.999480 0.000010 0.000010 0.000010 0.000010 0.000010 0.000010 0.000010 0.000010 0.000010 0.000010 0.000010 0.000010 0.000010 0.000010
0.000010 0.000010 0.000010 0.000010 0.000010 0.000010 0.000010 0.000010 0.000010 0.000010 0.000010 0.000010 0.000010 0.000010 0.000010 0.000010 0.000010 0.000010 0.000010 0.000010 0.000010 0.000010 0.000010 0.000010 0.000010 0.000010 0.000010 0.000010 0.000010 0.000010 0.000010 0.000010 0.000010 0.000010 0.000012 0.000010 0.000010 0.000010 0.999474 0.000010 0.000012 0.000010 0.000010 0.000010 0.000010 0.000012 0.000010 0.000010 0.000010 0.000010 0.000010 0.000010 0.000010
0.000010 0.000010 0.000010 0.000010 0.000010 0.000010 0.000010 0.000010 0.000010 0.000010 0.000010 0.000010 0.000010 0.000010 0.000010 0.000010 0.000010 0.000010 0.000010 0.000010 0.000010 0.000010 0.000010 0.000010 0.000010 0.000010 0.000010 0.000010 0.000010 0.000010 0.000010 0.000010 0.000010 0.000010 0.000010 0.000010 0.000010 0.000010 0.999480 0.000010 0.000010 0.000010 0.000010 0.000010 0.000010 0.000010 0.000010 0.000010 0.000010 0.000010 0.000010 0.000010 0.000010
0.000010 0.000010 0.000010 0.000010 0.000010 0.000010 0.000010 0.000010 0.000010 0.000010 0.000010 0.000010 0.000010 0.000010 0.000010 0.000010 0.000010 0.000010 0.000010 0.000010 0.000010 0.000010 0.000010 0.000010 0.000010 0.000010 0.000010 0.000010 0.000010 0.000010 0.000010 0.000010 0.000010 0.000010 0.000010 0.000010 0.000010 0.000010 0.999480 0.000010 0.000010 0.000010 0.000010 0.000010 0.000010 0.000010 0.000010 0.000010 0.000010 0.000010 0.000010 0.000010 0.000010
0.000010 0.008899 0.000010 0.000010 0.000010 0.000010 0.001185 0.000010 0.000010 0.000010 0.000010 0.000010 0.000010 0.000010 0.000010 0.000010 0.000010 0.012316 0.000010 0.000010 0.000010 0.022468 0.000010 0.031244 0.049559 0.000010 0.000010 0.000010 0.000010 0.000010 0.000010 0.002526 0.000010 0.000010 0.000010 0.000010 0.000010 0.000010 0.826036 0.000010 0.000010 0.000010 0.000010 0.000010 0.000010 0.002068 0.006257 0.015858 0.000010 0.000010 0.000010 0.021172 0.000010
0.000010 0.002104 0.000010 0.000010 0.000010 0.000010 0.000010 0.000010 0.000010 0.000010 0.004118 0.000010 0.013545 0.000010 0.000010 0.000010 0.000010 0.000010 0.000010 0.000010 0.000010 0.026341 0.000010 0.025313 0.060248 0.000010 0.000010 0.000010 0.000010 0.000010 0.000010 0.020147 0.000010 0.000010 0.000010 0.001354 0.000010 0.000010 0.800299 0.000010 0.000010 0.000010 0.000010 0.000010 0.017237 0.000010 0.017359 0.000010 0.000010 0.000010 0.000010 0.011526 0.000010
0.000010 0.000010 0.000010 0.000010 0.000018 0.000010 0.000010 0.000010 0.000010 0.000010 0.000010 0.000010 0.000010 0.000010 0.000010 0.000010 0.000010 0.000010 0.000012 0.000010 0.000010 0.000010 0.000010 0.000010 0.000010 0.000010 0.000010 0.000010 0.000010 0.000010 0.000010 0.000010 0.000010 0.000010 0.000010 0.000010 0.000010 0.000010 0.999463 0.000010 0.000010 0.000010 0.000010 0.000010 0.000010 0.000011 0.000010 0.000010 0.000016 0.000010 0.000010 0.000010 0.000010
0.000010 0.000010 0.000010 0.000010 0.000010 0.000010 0.000010 0.000010 0.000010 0.000010 0.000010 0.000010 0.000010 0.000010 0.000010 0.000010 0.000010 0.015889 0.000010 0.000010 0.000010 0.017578 0.000010 0.000010 0.000010 0.000010 0.000010 0.000010 0.000010 0.000010 0.000010 0.000010 0.025715 0.000010 0.000010 0.000010 0.000010 0.000010 0.936384 0.000010 0.000010 0.000010 0.000010 0.000010 0.000010 0.000010 0.000010 0.003955 0.000010 0.000010 0.000010 0.000010 0.000010
0.000010 0.000010 0.000010 0.000010 0.000010 0.000010 0.000010 0.000010 0.000010 0.000010 0.000010 0.000010 0.000010 0.000010 0.000010 0.000010 0.000010 0.000010 0.000010 0.000010 0.000010 0.000010 0.000010 0.000010 0.000010 0.000010 0.000010 0.000010 0.000010 0.000010 0.000010 0.000010 0.000010 0.000010 0.000010 0.000010 0.000010 0.000010 0.999480 0.000010 0.000010 0.000010 0.000010 0.000010 0.000010 0.000010 0.000010 0.000010 0.000010 0.000010 0.000010 0.000010 0.000010
0.000010 0.000010 0.000010 0.000010 0.000010 0.000010 0.000010 0.000010 0.000010 0.000010 0.000010 0.000010 0.000010 0.000010 0.000010 0.000010 0.000010 0.000010 0.000010 0.000010 0.000010 0.000010 0.000010 0.000010 0.000010 0.000010 0.000010 0.000010 0.000010 0.000010 0.000010 0.000010 0.000010 0.000010 0.000010 0.000010 0.000010 0.000010 0.999480 0.000010 0.000010 0.000010 0.000010 0.000010 0.000010 0.000010 0.000010 0.000010 0.000010 0.000010 0.000010 0.000010 0.000010
0.000010 0.000010 0.000010 0.000010 0.000010 0.000010 0.000010 0.000010 0.000010 0.000010 0.000010 0.000010 0.000010 0.000010 0.000010 0.000010 0.000010 0.000010 0.000010 0.000010 0.000010 0.000010 0.000010 0.033268 0.000010 0.000010 0.000010 0.000010 0.000010 0.000010 0.000010 0.000010 0.000010 0.000010 0.000010 0.000010 0.000010 0.000010 0.966222 0.000010 0.000010 0.000010 0.000010 0.000010 0.000010 0.000010 0.000010 0.000010 0.000010 0.000010 0.000010 0.000010 0.000010
0.000010 0.000010 0.000010 0.000010 0.000010 0.000010 0.000010 0.000010 0.000010 0.000010 0.000010 0.000010 0.011789 0.000010 0.000010 0.000010 0.000010 0.000010 0.000010 0.000010 0.000010 0.000010 0.005039 0.000010 0.004994 0.000010 0.000010 0.000010 0.000010 0.000010 0.000010 0.018034 0.000010 0.000010 0.000010 0.000010 0.000010 0.000010 0.942619 0.000010 0.004738 0.000010 0.000010 0.000010 0.000010 0.000010 0.000315 0.012022 0.000010 0.000010 0.000010 0.000010 0.000010
0.000010 0.000010 0.000010 0.000010 0.000010 0.000010 0.000010 0.000010 0.000010 0.000010 0.000010 0.000010 0.000010 0.000010 0.000010 0.000010 0.000010 0.000010 0.000010 0.000010 0.000010 0.000010 0.000010 0.000010 0.000010 0.000010 0.000010 0.000010 0.000010 0.000010 0.000010 0.000010 0.000010 0.000010 0.000010 0.000010 0.000010 0.000010 0.999480 0.000010 0.000010 0.000010 0.000010 0.000010 0.000010 0.000010 0.000010 0.000010 0.000010 0.000010 0.000010 0.000010 0.000010
0.000010 0.000010 0.000010 0.000010 0.000010 0.000010 0.000010 0.000010 0.000010 0.000010 0.000010 0.000010 0.000010 0.000010 0.000010 0.000010 0.000010 0.000010 0.000010 0.000010 0.000010 0.000010 0.000010 0.000010 0.000010 0.000010 0.000010 0.000010 0.000010 0.000010 0.000010 0.000010 0.000010 0.000010 0.000010 0.000010 0.000010 0.000010 0.999480 0.000010 0.000010 0.000010 0.000010 0.000010 0.000010 0.000010 0.000010 0.000010 0.000010 0.000010 0.000010 0.000010 0.000010
0.000010 0.000010 0.000010 0.000010 0.000010 0.000010 0.000010 0.000010 0.000010 0.000010 0.000010 0.000010 0.000010 0.000010 0.000010 0.000010 0.000010 0.000010 0.000010 0.000010 0.000010 0.000010 0.000010 0.000010 0.000010 0.000010 0.000010 0.000010 0.000010 0.000010 0.000010 0.000010 0.000010 0.000010 0.000010 0.000010 0.000010 0.000010 0.999480 0.000010 0.000010 0.000010 0.000010 0.000010 0.000010 0.000010 0.000010 0.000010 0.000010 0.000010 0.000010 0.000010 0.000010
0.000010 0.000010 0.000010 0.000010 0.000010 0.000010 0.000010 0.000010 0.000010 0.000010 0.000010 0.005748 0.000010 0.000010 0.000010 0.000010 0.000010 0.017105 0.000010 0.000010 0.000010 0.035645 0.000010 0.044474 0.081178 0.000010 0.000010 0.000010 0.000010 0.000010 0.000010 0.003938 0.000010 0.000010 0.000010 0.000010 0.003641 0.000010 0.737900 0.000010 0.000010 0.000010 0.000010 0.000010 0.005724 0.000010 0.017059 0.029589 0.000010 0.000010 0.000010 0.017590 0.000010
0.000010 0.000010 0.000010 0.000010 0.000010 0.000010 0.000010 0.000010 0.000010 0.000010 0.000010 0.000010 0.000010 0.000010 0.000010 0.000010 0.000010 0.000010 0.000010 0.000010 0.000010 0.000010 0.000010 0.000010 0.000010 0.000010 0.000010 0.000010 0.000010 0.000010 0.000010 0.000010 0.000013 0.000010 0.000010 0.000010 0.000010 0.000010 0.999477 0.000010 0.000010 0.000010 0.000010 0.000010 0.000010 0.000010 0.000010 0.000010 0.000010 0.000010 0.000010 0.000010 0.000010
0.000010 0.000010 0.000010 0.000010 0.000010 0.000010 0.000863 0.000010 0.000010 0.000010 0.009674 0.006717 0.028279 0.000010 0.000010 0.000010 0.000010 0.026621 0.000010 0.000010 0.002814 0.039304 0.000429 0.025938 0.059741 0.000010 0.000010 0.000010 0.000010 0.000010 0.000010 0.009911 0.008412 0.000010 0.000010 0.000010 0.000010 0.000010 0.741517 0.000010 0.000010 0.000010 0.000010 0.000010 0.000010 0.005057 0.000010 0.010847 0.000010 0.000010 0.000010 0.023505 0.000010
0.000010 0.000010 0.000010 0.000010 0.000010 0.000010 0.000010 0.000010 0.000010 0.000010 0.000010 0.000010 0.000010 0.000010 0.000010 0.000010 0.000010 0.999476 0.000010 0.000010 0.000010 0.000010 0.000010 0.000010 0.000010 0.000010 0.000010 0.000010 0.000010 0.000010 0.000010 0.000010 0.000010 0.000010 0.000010 0.000010 0.000010 0.000010 0.000010 0.000010 0.000010 0.000010 0.000010 0.000010 0.000010 0.000010 0.000014 0.000010 0.000010 0.000010 0.000010 0.000010 0.000010
0.000010 0.000010 0.000010 0.000010 0.000010 0.000010 0.000010 0.000010 0.000010 0.000010 0.000010 0.000010 0.000010 0.000010 0.000010 0.000010 0.000010 0.999480 0.000010 0.000010 0.000010 0.000010 0.000010 0.000010 0.000010 0.000010 0.000010 0.000010 0.000010 0.000010 0.000010 0.000010 0.000010 0.000010 0.000010 0.000010 0.000010 0.000010 0.000010 0.000010 0.000010 0.000010 0.000010 0.000010 0.000010 0.000010 0.000010 0.000010 0.000010 0.000010 0.000010 0.000010 0.000010
0.000010 0.000010 0.000010 0.000010 0.000010 0.000010 0.000010 0.000010 0.000010 0.000010 0.000010 0.000010 0.000010 0.000010 0.000010 0.000010 0.000010 0.999480 0.000010 0.000010 0.000010 0.000010 0.000010 0.000010 0.000010 0.000010 0.000010 0.000010 0.000010 0.000010 0.000010 0.000010 0.000010 0.000010 0.000010 0.000010 0.000010 0.000010 0.000010 0.000010 0.000010 0.000010 0.000010 0.000010 0.000010 0.000010 0.000010 0.000010 0.000010 0.000010 0.000010 0.000010 0.000010
0.000010 0.000010 0.000010 0.000010 0.000010 0.000010 0.000010 0.000010 0.000010 0.000010 0.000010 0.000010 0.000010 0.000010 0.000010 0.000010 0.000010 0.999480 0.000010 0.000010 0.000010 0.000010 0.000010 0.000010 0.000010 0.000010 0.000010 0.000010 0.000010 0.000010 0.000010 0.000010 0.000010 0.000010 0.000010 0.000010 0.000010 0.000010 0.000010 0.000010 0.000010 0.000010 0.000010 0.000010 0.000010 0.000010 0.000010 0.000010 0.000010 0.000010 0.000010 0.000010 0.000010
0.000010 0.000010 0.000010 0.000010 0.000010 0.000010 0.000010 0.000010 0.000010 0.000010 0.000010 0.000010 0.000010 0.000010 0.000010 0.000010 0.000010 0.999480 0.000010 0.000010 0.000010 0.000010 0.000010 0.000010 0.000010 0.000010 0.000010 0.000010 0.000010 0.000010 0.000010 0.000010 0.000010 0.000010 0.000010 0.000010 0.000010 0.000010 0.000010 0.000010 0.000010 0.000010 0.000010 0.000010 0.000010 0.000010 0.000010 0.000010 0.000010 0.000010 0.000010 0.000010 0.000010
0.000010 0.000010 0.000010 0.000010 0.000010 0.000010 0.000010 0.000010 0.000010 0.000010 0.000010 0.000010 0.000010 0.000010 0.000010 0.000010 0.000010 0.999480 0.000010 0.000010 0.000010 0.000010 0.000010 0.000010 0.000010 0.000010 0.000010 0.000010 0.000010 0.000010 0.000010 0.000010 0.000010 0.000010 0.000010 0.000010 0.000010 0.000010 0.000010 0.000010 0.000010 0.000010 0.000010 0.000010 0.000010 0.000010 0.000010 0.000010 0.000010 0.000010 0.000010 0.000010 0.000010
0.002231 0.013156 0.000010 0.000010 0.007991 0.000010 0.000010 0.000010 0.000010 0.000010 0.008763 0.006323 0.000010 0.000010 0.000010 0.000010 0.000010 0.715496 0.000010 0.000010 0.000010 0.005171 0.000010 0.006250 0.000010 0.000010 0.000010 0.000010 0.000010 0.002431 0.000010 0.132380 0.041469 0.000010 0.006035 0.001893 0.012198 0.000010 0.005718 0.000010 0.000010 0.000010 0.000010 0.000010 0.000010 0.000010 0.032124 0.000010 0.000010 0.000010 0.000010 0.000010 0.000010
0.000010 0.023741 0.000010 0.000010 0.000010 0.000010 0.000010 0.000010 0.000010 0.000010 0.000010 0.000010 0.000010 0.000010 0.000010 0.000010 0.000010 0.883103 0.000010 0.003828 0.000010 0.000010 0.014073 0.000010 0.000010 0.000010 0.000010 0.000010 0.000010 0.000010 0.000010 0.069118 0.000010 0.000010 0.000010 0.000010 0.000010 0.000010 0.000010 0.000010 0.000010 0.000010 0.000010 0.000010 0.000010 0.000010 0.000010 0.000010 0.000010 0.000010 0.000010 0.005667 0.000010
0.000010 0.000010 0.000010 0.000010 0.000010 0.000010 0.000010 0.000010 0.000010 0.000010 0.000010 0.000010 0.000010 0.000010 0.000010 0.000010 0.000010 0.980999 0.000010 0.000010 0.000010 0.000010 0.000010 0.000010 0.000010 0.000010 0.000010 0.000010 0.000010 0.000010 0.000010 0.004708 0.000010 0.000010 0.000010 0.000010 0.000010 0.000010 0.001975 0.000010 0.000010 0.000010 0.000010 0.000010 0.000010 0.000010 0.011827 0.000010 0.000010 0.000010 0.000010 0.000010 0.000010
0.000010 0.000010 0.000010 0.000010 0.000010 0.000010 0.000010 0.000010 0.000010 0.000010 0.000010 0.000010 0.000010 0.000010 0.000010 0.000010 0.000010 0.999480 0.000010 0.000010 0.000010 0.000010 0.000010 0.000010 0.000010 0.000010 0.000010 0.000010 0.000010 0.000010 0.000010 0.000010 0.000010 0.000010 0.000010 0.000010 0.000010 0.000010 0.000010 0.000010 0.000010 0.000010 0.000010 0.000010 0.000010 0.000010 0.000010 0.000010 0.000010 0.000010 0.000010 0.000010 0.000010
0.000010 0.000010 0.000010 0.000010 0.015863 0.000010 0.009309 0.000010 0.000010 0.000010 0.011530 0.000010 0.000010 0.000010 0.000010 0.000010 0.000010 0.759950 0.000010 0.016969 0.000010 0.000010 0.000010 0.015261 0.000010 0.000010 0.000010 0.000010 0.000010 0.000010 0.000010 0.134267 0.000010 0.000010 0.000010 0.002923 0.002234 0.000010 0.000010 0.000010 0.000017 0.000010 0.000010 0.000010 0.000010 0.000010 0.029184 0.000010 0.000010 0.000010 0.000010 0.002082 0.000010
0.000010 0.000010 0.000010 0.000010 0.000010 0.000010 0.001656 0.000010 0.000010 0.000010 0.000010 0.000010 0.000012 0.000010 0.000010 0.000010 0.000010 0.930140 0.000010 0.000010 0.000010 0.000010 0.000010 0.000010 0.000010 0.000010 0.000010 0.000010 0.000010 0.000010 0.000010 0.024990 0.000010 0.000010 0.000010 0.000010 0.000010 0.000010 0.000010 0.000010 0.000010 0.000010 0.000010 0.000010 0.000010 0.000010 0.042723 0.000010 0.000010 0.000010 0.000010 0.000010 0.000010
0.000010 0.012336 0.000010 0.000010 0.000010 0.000010 0.000010 0.000010 0.000010 0.000010 0.000010 0.000010 0.005961 0.000010 0.000010 0.000010 0.000010 0.828482 0.000010 0.000010 0.000010 0.000010 0.008656 0.000014 0.016053 0.000010 0.000010 0.000010 0.000010 0.000013 0.000010 0.100243 0.009853 0.000010 0.000010 0.001432 0.000010 0.000010 0.001810 0.000010 0.000010 0.000010 0.000010 0.000010 0.000010 0.000010 0.006526 0.000010 0.000010 0.000010 0.000010 0.008222 0.000010
0.000010 0.000010 0.000010 0.000010 0.000010 0.000010 0.000010 0.000010 0.000010 0.000010 0.000010 0.000010 0.000010 0.000010 0.000010 0.000010 0.000010 0.999480 0.000010 0.000010 0.000010 0.000010 0.000010 0.000010 0.000010 0.000010 0.000010 0.000010 0.000010 0.000010 0.000010 0.000010 0.000010 0.000010 0.000010 0.000010 0.000010 0.000010 0.000010 0.000010 0.000010 0.000010 0.000010 0.000010 0.000010 0.000010 0.000010 0.000010 0.000010 0.000010 0.000010 0.000010 0.000010
0.000010 0.000010 0.000010 0.000010 0.000010 0.000010 0.000010 0.000010 0.000010 0.000010 0.000010 0.000010 0.000010 0.000010 0.000010 0.000010 0.000010 0.999480 0.000010 0.000010 0.000010 0.000010 0.000010 0.000010 0.000010 0.000010 0.000010 0.000010 0.000010 0.000010 0.000010 0.000010 0.000010 0.000010 0.000010 0.000010 0.000010 0.000010 0.000010 0.000010 0.000010 0.000010 0.000010 0.000010 0.000010 0.000010 0.000010 0.000010 0.000010 0.000010 0.000010 0.000010 0.000010
0.000010 0.000010 0.000010 0.000010 0.000010 0.000010 0.000010 0.000010 0.000010 0.000010 0.000010 0.000010 0.000010 0.000010 0.000010 0.000010 0.000010 0.952121 0.000010 0.000010 0.000010 0.000010 0.000010 0.000010 0.000010 0.000010 0.000010 0.000010 0.000010 0.000010 0.000010 0.047369 0.000010 0.000010 0.000010 0.000010 0.000010 0.000010 0.000010 0.000010 0.000010 0.000010 0.000010 0.000010 0.000010 0.000010 0.000010 0.000010 0.000010 0.000010 0.000010 0.000010 0.000010
0.000010 0.000010 0.000010 0.000010 0.000010 0.000010 0.000010 0.000010 0.000010 0.000010 0.000010 0.000010 0.000010 0.000010 0.000010 0.000010 0.000010 0.999480 0.000010 0.000010 0.000010 0.000010 0.000010 0.000010 0.000010 0.000010 0.000010 0.000010 0.000010 0.000010 0.000010 0.000010 0.000010 0.000010 0.000010 0.000010 0.000010 0.000010 0.000010 0.000010 0.000010 0.000010 0.000010 0.000010 0.000010 0.000010 0.000010 0.000010 0.000010 0.000010 0.000010 0.000010 0.000010
0.000010 0.020099 0.000010 0.000010 0.005824 0.000010 0.000010 0.000010 0.000010 0.000010 0.000010 0.000010 0.001333 0.000010 0.000010 0.000010 0.000010 0.885420 0.000010 0.000010 0.000010 0.000010 0.000010 0.008562 0.000010 0.000010 0.000010 0.000010 0.000010 0.000010 0.000010 0.063674 0.002024 0.000010 0.000010 0.000010 0.000010 0.000010 0.000010 0.000010 0.000010 0.000010 0.000010 0.000010 0.000010 0.000010 0.000010 0.000010 0.000010 0.000010 0.000010 0.012613 0.000010
0.000010 0.006163 0.000010 0.000010 0.000010 0.000010 0.000010 0.000010 0.000010 0.000010 0.000010 0.000010 0.000010 0.000010 0.000010 0.000010 0.000010 0.932142 0.000010 0.000010 0.000010 0.019697 0.000010 0.000010 0.003254 0.000010 0.000010 0.000010 0.000010 0.000010 0.000010 0.036306 0.000010 0.000010 0.000010 0.000010 0.000010 0.000010 0.000010 0.000010 0.000010 0.000010 0.000010 0.000010 0.001967 0.000010 0.000010 0.000010 0.000010 0.000010 0.000010 0.000010 0.000010
0.000010 0.000010 0.000010 0.000010 0.000010 0.000010 0.000010 0.000010 0.000010 0.000010 0.000010 0.000010 0.000010 0.000010 0.000010 0.000010 0.000010 0.999480 0.000010 0.000010 0.000010 0.000010 0.000010 0.000010 0.000010 0.000010 0.000010 0.000010 0.000010 0.000010 0.000010 0.000010 0.000010 0.000010 0.000010 0.000010 0.000010 0.000010 0.000010 0.000010 0.000010 0.000010 0.000010 0.000010 0.000010 0.000010 0.000010 0.000010 0.000010 0.000010 0.000010 0.000010 0.000010
0.000010 0.000548 0.000010 0.000010 0.000010 0.000010 0.000010 0.000010 0.000010 0.000010 0.000010 0.000010 0.015848 0.000010 0.000010 0.000010 0.000010 0.000010 0.000010 0.016109 0.000010 0.000010 0.006231 0.003648 0.916187 0.000010 0.000010 0.000010 0.000010 0.000010 0.000010 0.000010 0.000010 0.000010 0.000010 0.000010 0.000010 0.000010 0.028649 0.000010 0.000010 0.000010 0.000010 0.000010 0.004032 0.000010 0.000010 0.008309 0.000010 0.000010 0.000010 0.000010 0.000010
0.000010 0.000010 0.000010 0.000010 0.000010 0.000010 0.000010 0.000010 0.000010 0.000010 0.000010 0.000010 0.000010 0.000010 0.000010 0.000010 0.000010 0.000010 0.000010 0.000010 0.000010 0.000010 0.000010 0.000010 0.993060 0.000010 0.000010 0.000010 0.000010 0.000010 0.000010 0.000010 0.000010 0.000010 0.000010 0.001431 0.000010 0.000010 0.005008 0.000010 0.000010 0.000010 0.000010 0.000010 0.000010 0.000010 0.000010 0.000011 0.000010 0.000010 0.000010 0.000010 0.000010
0.000010 0.000010 0.000010 0.000010 0.000010 0.000010 0.000010 0.000010 0.000010 0.000010 0.000010 0.000010 0.000010 0.000010 0.000010 0.000010 0.000010 0.000010 0.000010 0.000010 0.000010 0.000010 0.000010 0.000010 0.999480 0.000010 0.000010 0.000010 0.000010 0.000010 0.000010 0.000010 0.000010 0.000010 0.000010 0.000010 0.000010 0.000010 0.000010 0.000010 0.000010 0.000010 0.000010 0.000010 0.000010 0.000010 0.000010 0.000010 0.000010 0.000010 0.000010 0.000010 0.000010
0.000010 0.000010 0.000010 0.000010 0.000010 0.000010 0.000010 0.000010 0.000010 0.000010 0.000010 0.000010 0.000010 0.000010 0.000010 0.000010 0.000010 0.000010 0.000010 0.000010 0.000010 0.000010 0.000010 0.000010 0.999478 0.000010 0.000010 0.000010 0.000010 0.000010 0.000010 0.000010 0.000010 0.000010 0.000010 0.000012 0.000010 0.000010 0.000010 0.000010 0.000010 0.000010 0.000010 0.000010 0.000010 0.000010 0.000010 0.000010 0.000010 0.000010 0.000010 0.000010 0.000010
0.000010 0.000010 0.000010 0.000010 0.000010 0.000010 0.000010 0.000010 0.000010 0.000010 0.000010 0.000010 0.000010 0.000010 0.000010 0.000010 0.000010 0.000014 0.000010 0.000010 0.000010 0.000010 0.000010 0.000010 0.974562 0.000010 0.000010 0.000010 0.000010 0.000010 0.000010 0.003455 0.000010 0.000010 0.000010 0.000010 0.000010 0.000010 0.021479 0.000010 0.000010 0.000010 0.000010 0.000010 0.000010 0.000010 0.000010 0.000010 0.000010 0.000010 0.000010 0.000010 0.000010
0.000010 0.000010 0.000010 0.000010 0.000010 0.000010 0.000010 0.000010 0.000010 0.000010 0.000010 0.000010 0.000010 0.000010 0.000010 0.000010 0.000010 0.000010 0.000010 0.000010 0.000010 0.000010 0.000010 0.000010 0.999480 0.000010 0.000010 0.000010 0.000010 0.000010 0.000010 0.000010 0.000010 0.000010 0.000010 0.000010 0.000010 0.000010 0.000010 0.000010 0.000010 0.000010 0.000010 0.000010 0.000010 0.000010 0.000010 0.000010 0.000010 0.000010 0.000010 0.000010 0.000010
0.000010 0.000010 0.000010 0.000010 0.000010 0.000010 0.000010 0.000010 0.000010 0.000010 0.000010 0.000010 0.000010 0.000010 0.000010 0.000010 0.000010 0.000010 0.000010 0.000010 0.000010 0.000010 0.000010 0.000010 0.999480 0.000010 0.000010 0.000010 0.000010 0.000010 0.000010 0.000010 0.000010 0.000010 0.000010 0.000010 0.000010 0.000010 0.000010 0.000010 0.000010 0.000010 0.000010 0.000010 0.000010 0.000010 0.000010 0.000010 0.000010 0.000010 0.000010 0.000010 0.000010
0.000010 0.000010 0.000010 0.000010 0.000010 0.000010 0.000010 0.000010 0.000010 0.000010 0.000010 0.000010 0.000010 0.000010 0.000010 0.000010 0.000010 0.000010 0.000010 0.000010 0.000010 0.000010 0.000010 0.000010 0.999477 0.000010 0.000010 0.000010 0.000010 0.000010 0.000010 0.000010 0.000010 0.000010 0.000010 0.000010 0.000010 0.000010 0.000010 0.000010 0.000010 0.000010 0.000010 0.000010 0.000010 0.000010 0.000010 0.000013 0.000010 0.000010 0.000010 0.000010 0.000010
0.000010 0.000010 0.000010 0.000010 0.000010 0.000010 0.000010 0.000010 0.000010 0.000010 0.000010 0.000010 0.000010 0.000010 0.000010 0.000010 0.000010 0.000010 0.000010 0.000010 0.000010 0.000010 0.000010 0.000010 0.999480 0.000010 0.000010 0.000010 0.000010 0.000010 0.000010 0.000010 0.000010 0.000010 0.000010 0.000010 0.000010 0.000010 0.000010 0.000010 0.000010 0.000010 0.000010 0.000010 0.000010 0.000010 0.000010 0.000010 0.000010 0.000010 0.000010 0.000010 0.000010
0.000010 0.000010 0.000010 0.000010 0.000010 0.000010 0.000010 0.000010 0.000010 0.000010 0.000010 0.000010 0.000010 0.000010 0.000010 0.000010 0.000010 0.000010 0.000010 0.000010 0.000010 0.000010 0.000010 0.000010 0.999480 0.000010 0.000010 0.000010 0.000010 0.000010 0.000010 0.000010 0.000010 0.000010 0.000010 0.000010 0.000010 0.000010 0.000010 0.000010 0.000010 0.000010 0.000010 0.000010 0.000010 0.000010 0.000010 0.000010 0.000010 0.000010 0.000010 0.000010 0.000010
0.000010 0.000010 0.000010 0.000010 0.000010 0.000010 0.000010 0.000010 0.000010 0.000010 0.000010 0.000010 0.011564 0.000010 0.000010 0.000010 0.000010 0.000010 0.000010 0.000914 0.000010 0.023399 0.000010 0.000010 0.929048 0.000010 0.000010 0.000010 0.000010 0.000010 0.000010 0.003382 0.005211 0.000010 0.000010 0.000010 0.000010 0.000010 0.012709 0.000010 0.000010 0.000010 0.000010 0.000010 0.000010 0.000010 0.000010 0.000010 0.000010 0.000010 0.000010 0.013323 0.000010
0.000010 0.000010 0.000010 0.000010 0.000010 0.000010 0.000010 0.000010 0.000010 0.000010 0.000010 0.000010 0.000010 0.000010 0.000010 0.000010 0.000010 0.000010 0.000010 0.001257 0.000010 0.000010 0.000010 0.000010 0.983578 0.000010 0.010110 0.000010 0.000010 0.000010 0.000010 0.000010 0.000010 0.000010 0.000010 0.000010 0.000010 0.000010 0.004565 0.000010 0.000010 0.000010 0.000010 0.000010 0.000010 0.000010 0.000010 0.000010 0.000010 0.000010 0.000010 0.000010 0.000010
0.003698 0.000010 0.000010 0.000010 0.000010 0.000010 0.000010 0.000010 0.000010 0.000010 0.024197 0.000010 0.000010 0.000010 0.000010 0.000010 0.000010 0.000010 0.000010 0.000010 0.000010 0.000010 0.000010 0.015044 0.923556 0.000010 0.000010 0.000010 0.000010 0.000010 0.000010 0.000010 0.000010 0.000010 0.000010 0.003000 0.000010 0.000010 0.015171 0.000010 0.000010 0.000010 0.000010 0.000010 0.006167 0.000010 0.000010 0.000010 0.000010 0.000010 0.000010 0.008718 0.000010
0.000010 0.000010 0.000010 0.000010 0.000010 0.000010 0.000010 0.000010 0.000010 0.000010 0.000010 0.000010 0.000010 0.000010 0.000010 0.000010 0.000010 0.000010 0.000010 0.000010 0.000010 0.000010 0.000010 0.000010 0.994281 0.000010 0.004862 0.000010 0.000010 0.000010 0.000010 0.000010 0.000010 0.000010 0.000010 0.000010 0.000010 0.000010 0.000010 0.000010 0.000010 0.000010 0.000010 0.000010 0.000010 0.000010 0.000357 0.000010 0.000010 0.000010 0.000010 0.000010 0.000010
0.000010 0.000010 0.000010 0.000010 0.000010 0.000010 0.000010 0.000010 0.000010 0.000010 0.000010 0.000010 0.000010 0.000010 0.000010 0.000010 0.000010 0.000010 0.000010 0.000010 0.000010 0.000010 0.000010 0.000010 0.999480 0.000010 0.000010 0.000010 0.000010 0.000010 0.000010 0.000010 0.000010 0.000010 0.000010 0.000010 0.000010 0.000010 0.000010 0.000010 0.000010 0.000010 0.000010 0.000010 0.000010 0.000010 0.000010 0.000010 0.000010 0.000010 0.000010 0.000010 0.000010
0.000010 0.000010 0.000010 0.000010 0.000010 0.000010 0.000010 0.000010 0.000010 0.000010 0.000010 0.000010 0.000010 0.000010 0.000010 0.000010 0.000010 0.000010 0.000010 0.000010 0.000010 0.000010 0.000010 0.000010 0.999480 0.000010 0.000010 0.000010 0.000010 0.000010 0.000010 0.000010 0.000010 0.000010 0.000010 0.000010 0.000010 0.000010 0.000010 0.000010 0.000010 0.000010 0.000010 0.000010 0.000010 0.000010 0.000010 0.000010 0.000010 0.000010 0.000010 0.000010 0.000010
0.000010 0.000010 0.000010 0.000010 0.003101 0.000010 0.000010 0.000010 0.000010 0.000010 0.000010 0.000010 0.000010 0.000010 0.000010 0.004058 0.000010 0.000010 0.000010 0.000010 0.000010 0.000010 0.000010 0.000010 0.936942 0.000010 0.055408 0.000010 0.000010 0.000010 0.000010 0.000010 0.000010 0.000010 0.000010 0.000010 0.000010 0.000010 0.000010 0.000010 0.000010 0.000010 0.000010 0.000010 0.000010 0.000010 0.000010 0.000010 0.000010 0.000010 0.000010 0.000010 0.000010
0.000010 0.000010 0.000010 0.000010 0.000010 0.000010 0.000010 0.000010 0.000010 0.000010 0.000010 0.000010 0.000010 0.000010 0.000010 0.000010 0.000010 0.000010 0.000010 0.000010 0.000010 0.000010 0.000010 0.000010 0.999480 0.000010 0.000010 0.000010 0.000010 0.000010 0.000010 0.000010 0.000010 0.000010 0.000010 0.000010 0.000010 0.000010 0.000010 0.000010 0.000010 0.000010 0.000010 0.000010 0.000010 0.000010 0.000010 0.000010 0.000010 0.000010 0.000010 0.000010 0.000010
0.000010 0.000010 0.000010 0.000010 0.000010 0.000010 0.000010 0.000010 0.000010 0.000010 0.000010 0.000010 0.000010 0.000010 0.000010 0.000010 0.000010 0.000010 0.000010 0.000010 0.000010 0.000010 0.000010 0.004552 0.937086 0.000010 0.000010 0.000010 0.000010 0.000010 0.000010 0.006980 0.000010 0.000010 0.000010 0.000010 0.000010 0.000010 0.050886 0.000010 0.000010 0.000010 0.000010 0.000010 0.000010 0.000010 0.000010 0.000016 0.000010 0.000010 0.000010 0.000010 0.000010
0.000010 0.000010 0.000010 0.000010 0.000010 0.000010 0.000010 0.000010 0.000010 0.000010 0.000010 0.000010 0.000010 0.000010 0.000010 0.000010 0.000010 0.000010 0.000010 0.000010 0.000010 0.000010 0.000010 0.000010 0.999480 0.000010 0.000010 0.000010 0.000010 0.000010 0.000010 0.000010 0.000010 0.000010 0.000010 0.000010 0.000010 0.000010 0.000010 0.000010 0.000010 0.000010 0.000010 0.000010 0.000010 0.000010 0.000010 0.000010 0.000010 0.000010 0.000010 0.000010 0.000010
0.000010 0.950317 0.000010 0.000010 0.000010 0.000010 0.004410 0.000010 0.000010 0.000010 0.000010 0.000010 0.000010 0.000010 0.000010 0.000010 0.000010 0.005492 0.000010 0.020426 0.000010 0.000010 0.000010 0.000010 0.000010 0.000010 0.000010 0.000010 0.000010 0.000010 0.000010 0.000010 0.000010 0.000010 0.000010 0.000010 0.000010 0.000010 0.000010 0.000010 0.000010 0.000010 0.000010 0.000010 0.000010 0.000010 0.018876 0.000010 0.000010 0.000010 0.000010 0.000010 0.000010
0.000010 0.999480 0.000010 0.000010 0.000010 0.000010 0.000010 0.000010 0.000010 0.000010 0.000010 0.000010 0.000010 0.000010 0.000010 0.000010 0.000010 0.000010 0.000010 0.000010 0.000010 0.000010 0.000010 0.000010 0.000010 0.000010 0.000010 0.000010 0.000010 0.000010 0.000010 0.000010 0.000010 0.000010 0.000010 0.000010 0.000010 0.000010 0.000010 0.000010 0.000010 0.000010 0.000010 0.000010 0.000010 0.000010 0.000010 0.000010 0.000010 0.000010 0.000010 0.000010 0.000010
0.000010 0.999480 0.000010 0.000010 0.000010 0.000010 0.000010 0.000010 0.000010 0.000010 0.000010 0.000010 0.000010 0.000010 0.000010 0.000010 0.000010 0.000010 0.000010 0.000010 0.000010 0.000010 0.000010 0.000010 0.000010 0.000010 0.000010 0.000010 0.000010 0.000010 0.000010 0.000010 0.000010 0.000010 0.000010 0.000010 0.000010 0.000010 0.000010 0.000010 0.000010 0.000010 0.000010 0.000010 0.000010 0.000010 0.000010 0.000010 0.000010 0.000010 0.000010 0.000010 0.000010
0.000010 0.999480 0.000010 0.000010 0.000010 0.000010 0.000010 0.000010 0.000010 0.000010 0.000010 0.000010 0.000010 0.000010 0.000010 0.000010 0.000010 0.000010 0.000010 0.000010 0.000010 0.000010 0.000010 0.000010 0.000010 0.000010 0.000010 0.000010 0.000010 0.000010 0.000010 0.000010 0.000010 0.000010 0.000010 0.000010 0.000010 0.000010 0.000010 0.000010 0.000010 0.000010 0.000010 0.000010 0.000010 0.000010 0.000010 0.000010 0.000010 0.000010 0.000010 0.000010 0.000010
0.000010 0.999480 0.000010 0.000010 0.000010 0.000010 0.000010 0.000010 0.000010 0.000010 0.000010 0.000010 0.000010 0.000010 0.000010 0.000010 0.000010 0.000010 0.000010 0.000010 0.000010 0.000010 0.000010 0.000010 0.000010 0.000010 0.000010 0.000010 0.000010 0.000010 0.000010 0.000010 0.000010 0.000010 0.000010 0.000010 0.000010 0.000010 0.000010 0.000010 0.000010 0.000010 0.000010 0.000010 0.000010 0.000010 0.000010 0.000010 0.000010 0.000010 0.000010 0.000010 0.000010
0.007587 0.932945 0.000010 0.000010 0.000010 0.000010 0.000010 0.000010 0.000010 0.000010 0.017134 0.000010 0.000010 0.000010 0.000010 0.000010 0.000010 0.003964 0.000010 0.000010 0.000010 0.000010 0.000010 0.024831 0.000010 0.000010 0.006410 0.000010 0.000010 0.000010 0.000010 0.000010 0.000010 0.000010 0.000010 0.000010 0.000010 0.000010 0.000010 0.000010 0.000010 0.000010 0.000010 0.000010 0.000010 0.000010 0.000010 0.000010 0.000010 0.000010 0.000010 0.006669 0.000010
0.000010 0.999480 0.000010 0.000010 0.000010 0.000010 0.000010 0.000010 0.000010 0.000010 0.000010 0.000010 0.000010 0.000010 0.000010 0.000010 0.000010 0.000010 0.000010 0.000010 0.000010 0.000010 0.000010 0.000010 0.000010 0.000010 0.000010 0.000010 0.000010 0.000010 0.000010 0.000010 0.000010 0.000010 0.000010 0.000010 0.000010 0.000010 0.000010 0.000010 0.000010 0.000010 0.000010 0.000010 0.000010 0.000010 0.000010 0.000010 0.000010 0.000010 0.000010 0.000010 0.000010
0.000010 0.999480 0.000010 0.000010 0.000010 0.000010 0.000010 0.000010 0.000010 0.000010 0.000010 0.000010 0.000010 0.000010 0.000010 0.000010 0.000010 0.000010 0.000010 0.000010 0.000010 0.000010 0.000010 0.000010 0.000010 0.000010 0.000010 0.000010 0.000010 0.000010 0.000010 0.000010 0.000010 0.000010 0.000010 0.000010 0.000010 0.000010 0.000010 0.000010 0.000010 0.000010 0.000010 0.000010 0.000010 0.000010 0.000010 0.000010 0.000010 0.000010 0.000010 0.000010 0.000010
0.000010 0.938949 0.000010 0.000010 0.000010 0.000010 0.000010 0.000010 0.000010 0.000010 0.000010 0.000010 0.000010 0.000010 0.000010 0.000010 0.000010 0.000010 0.000010 0.000010 0.000010 0.000010 0.000010 0.000010 0.000010 0.000010 0.000010 0.000010 0.000010 0.000010 0.000010 0.015010 0.008635 0.000010 0.000010 0.000010 0.000010 0.000010 0.000010 0.000010 0.000010 0.000010 0.000010 0.000010 0.002409 0.000010 0.034517 0.000010 0.000010 0.000010 0.000010 0.000010 0.000010
0.000010 0.991940 0.000010 0.000010 0.000010 0.000010 0.000010 0.000010 0.000010 0.000010 0.000010 0.000010 0.000010 0.000010 0.000010 0.000010 0.000010 0.000010 0.000010 0.001747 0.000010 0.000010 0.000010 0.000010 0.000010 0.000010 0.003240 0.000010 0.000010 0.000010 0.000010 0.000010 0.000010 0.000010 0.000010 0.000010 0.000010 0.000010 0.002574 0.000010 0.000010 0.000010 0.000010 0.000010 0.000010 0.000010 0.000011 0.000019 0.000010 0.000010 0.000010 0.000010 0.000010
0.000010 0.956235 0.000010 0.000010 0.000010 0.000010 0.000010 0.000010 0.000010 0.000010 0.000010 0.000010 0.000010 0.000010 0.000010 0.000010 0.000010 0.000010 0.000010 0.019736 0.000010 0.000010 0.000010 0.000010 0.000010 0.000010 0.000010 0.000010 0.000010 0.000010 0.000010 0.000010 0.000010 0.000010 0.000010 0.000675 0.000010 0.000010 0.000010 0.000010 0.000010 0.000010 0.000010 0.000010 0.000010 0.000010 0.022861 0.000013 0.000010 0.000010 0.000010 0.000010 0.000010
0.000010 0.999480 0.000010 0.000010 0.000010 0.000010 0.000010 0.000010 0.000010 0.000010 0.000010 0.000010 0.000010 0.000010 0.000010 0.000010 0.000010 0.000010 0.000010 0.000010 0.000010 0.000010 0.000010 0.000010 0.000010 0.000010 0.000010 0.000010 0.000010 0.000010 0.000010 0.000010 0.000010 0.000010 0.000010 0.000010 0.000010 0.000010 0.000010 0.000010 0.000010 0.000010 0.000010 0.000010 0.000010 0.000010 0.000010 0.000010 0.000010 0.000010 0.000010 0.000010 0.000010
0.000010 0.999480 0.000010 0.000010 0.000010 0.000010 0.000010 0.000010 0.000010 0.000010 0.000010 0.000010 0.000010 0.000010 0.000010 0.000010 0.000010 0.000010 0.000010 0.000010 0.000010 0.000010 0.000010 0.000010 0.000010 0.000010 0.000010 0.000010 0.000010 0.000010 0.000010 0.000010 0.000010 0.000010 0.000010 0.000010 0.000010 0.000010 0.000010 0.000010 0.000010 0.000010 0.000010 0.000010 0.000010 0.000010 0.000010 0.000010 0.000010 0.000010 0.000010 0.000010 0.000010
0.000010 0.712790 0.000010 0.000010 0.005707 0.000010 0.000010 0.000010 0.000010 0.000010 0.000010 0.005077 0.004879 0.000010 0.000010 0.003992 0.000010 0.011820 0.000010 0.022514 0.007031 0.013273 0.000010 0.000010 0.000010 0.000010 0.004150 0.000010 0.000010 0.000010 0.000010 0.000010 0.053893 0.000010 0.000010 0.000212 0.000010 0.000010 0.000010 0.000010 0.000044 0.000010 0.000010 0.000010 0.000010 0.000010 0.115720 0.000010 0.000010 0.000010 0.000010 0.034733 0.003797
0.000010 0.914850 0.000010 0.000010 0.000010 0.000010 0.000010 0.000010 0.000010 0.000010 0.011380 0.000010 0.000010 0.000010 0.000010 0.000010 0.000010 0.000010 0.000010 0.000010 0.000010 0.000010 0.000016 0.000010 0.000010 0.000010 0.000010 0.000010 0.000010 0.000010 0.000010 0.006341 0.000010 0.000010 0.000010 0.000010 0.000010 0.000010 0.000010 0.000010 0.000010 0.000010 0.000010 0.000010 0.000010 0.000010 0.066932 0.000010 0.000010 0.000010 0.000010 0.000011 0.000010
0.000010 0.849831 0.000010 0.000010 0.000010 0.000010 0.000010 0.000010 0.000010 0.000010 0.000010 0.000010 0.000010 0.000010 0.000010 0.000010 0.000010 0.000010 0.000010 0.000010 0.000010 0.011918 0.012038 0.000010 0.000010 0.000010 0.000010 0.000010 0.000010 0.000010 0.000010 0.026598 0.018882 0.000010 0.000010 0.000010 0.000010 0.000010 0.000010 0.000010 0.000010 0.000010 0.000010 0.000010 0.000010 0.000010 0.080263 0.000010 0.000010 0.000010 0.000010 0.000010 0.000010
0.000010 0.872858 0.000010 0.000010 0.000010 0.000010 0.000016 0.000010 0.000010 0.000010 0.003683 0.000010 0.000010 0.000010 0.000010 0.000010 0.000010 0.008990 0.000010 0.000010 0.000010 0.000010 0.000010 0.000010 0.006807 0.000010 0.008603 0.000010 0.000010 0.000010 0.000010 0.000274 0.045675 0.000010 0.000010 0.000010 0.000010 0.000010 0.000010 0.000010 0.001899 0.000010 0.000010 0.000010 0.000010 0.000010 0.050766 0.000010 0.000010 0.000010 0.000010 0.000010 0.000010
0.000010 0.914195 0.000010 0.000010 0.016107 0.000010 0.000010 0.000010 0.000010 0.000010 0.000010 0.000010 0.000010 0.000010 0.000010 0.000010 0.000010 0.000010 0.000010 0.000010 0.000010 0.000010 0.000010 0.000010 0.001856 0.000010 0.000010 0.000010 0.000010 0.000010 0.000010 0.000010 0.000010 0.000010 0.000010 0.000010 0.000010 0.000010 0.000010 0.000010 0.000010 0.000010 0.000010 0.000010 0.000010 0.000010 0.033212 0.000010 0.000010 0.000010 0.000010 0.034150 0.000010
0.000010 0.653820 0.000010 0.000010 0.000010 0.000010 0.000010 0.000010 0.000010 0.000010 0.000010 0.000010 0.000010 0.000010 0.000010 0.000010 0.000010 0.000010 0.000010 0.032164 0.000010 0.007577 0.000010 0.012924 0.000010 0.000010 0.000010 0.000010 0.000010 0.000010 0.000010 0.000010 0.071256 0.000010 0.000010 0.000010 0.000010 0.000010 0.000010 0.000010 0.000010 0.000010 0.000010 0.000010 0.000010 0.000010 0.158708 0.000010 0.000010 0.000010 0.000010 0.059895 0.003205
0.000010 0.999480 0.000010 0.000010 0.000010 0.000010 0.000010 0.000010 0.000010 0.000010 0.000010 0.000010 0.000010 0.000010 0.000010 0.000010 0.000010 0.000010 0.000010 0.000010 0.000010 0.000010 0.000010 0.000010 0.000010 0.000010 0.000010 0.000010 0.000010 0.000010 0.000010 0.000010 0.000010 0.000010 0.000010 0.000010 0.000010 0.000010 0.000010 0.000010 0.000010 0.000010 0.000010 0.000010 0.000010 0.000010 0.000010 0.000010 0.000010 0.000010 0.000010 0.000010 0.000010
0.007923 0.006981 0.000010 0.000010 0.020374 0.000010 0.000010 0.002612 0.000010 0.000010 0.000010 0.000010 0.000010 0.000010 0.000010 0.000010 0.000010 0.013866 0.000010 0.000010 0.000010 0.042108 0.000010 0.000010 0.015171 0.000010 0.063378 0.000010 0.000010 0.703009 0.000010 0.000010 0.002869 0.000010 0.000010 0.000010 0.000010 0.000010 0.005200 0.000010 0.000010 0.000010 0.000010 0.000010 0.000010 0.001927 0.022693 0.009074 0.000010 0.000010 0.000010 0.000010 0.082434
0.000010 0.000010 0.000010 0.000010 0.009836 0.000010 0.000010 0.000010 0.000010 0.000010 0.004679 0.000010 0.000010 0.000010 0.000010 0.007819 0.000010 0.001028 0.000010 0.000010 0.000010 0.028437 0.008750 0.008679 0.000010 0.000010 0.038307 0.000010 0.000010 0.739212 0.000010 0.000010 0.000010 0.000010 0.000010 0.003169 0.007307 0.000010 0.000010 0.000010 0.000010 0.000010 0.000010 0.000010 0.000010 0.000010 0.029738 0.000010 0.000010 0.000010 0.000010 0.000010 0.112638
0.000010 0.000010 0.000010 0.000010 0.007409 0.000010 0.000010 0.000010 0.000010 0.000010 0.000010 0.000010 0.000010 0.000010 0.000010 0.000010 0.000010 0.000010 0.000010 0.000010 0.000010 0.006543 0.000010 0.017203 0.000010 0.000010 0.032976 0.000010 0.000010 0.836082 0.000010 0.013810 0.000010 0.000010 0.000010 0.000010 0.011743 0.000010 0.000010 0.000010 0.000010 0.000010 0.000010 0.000010 0.010401 0.000248 0.000010 0.004191 0.000010 0.000010 0.000010 0.000010 0.058976
0.000010 0.000010 0.000010 0.000010 0.000010 0.000010 0.000010 0.000010 0.000010 0.000010 0.000010 0.000010 0.000010 0.000010 0.000010 0.000010 0.000010 0.000010 0.000010 0.000010 0.000010 0.000010 0.000010 0.000010 0.000010 0.000010 0.012909 0.000010 0.000010 0.866088 0.000010 0.000010 0.006946 0.000010 0.000010 0.000010 0.000010 0.000010 0.000010 0.000010 0.000010 0.000010 0.000010 0.000010 0.000010 0.000010 0.000010 0.000010 0.000010 0.000010 0.000010 0.000010 0.113566
0.023571 0.000010 0.000010 0.000010 0.000010 0.000010 0.003998 0.000010 0.000010 0.000010 0.000010 0.000010 0.000010 0.000010 0.000010 0.000010 0.000010 0.000010 0.000010 0.000010 0.000010 0.000010 0.000010 0.000010 0.000010 0.000010 0.072138 0.000010 0.000010 0.807056 0.000010 0.000010 0.000010 0.000010 0.000010 0.000010 0.000010 0.000010 0.000010 0.000010 0.000010 0.000010 0.000010 0.000010 0.000010 0.000010 0.002097 0.000010 0.000010 0.000010 0.000010 0.000010 0.090669
0.004354 0.000010 0.000010 0.000010 0.000010 0.000010 0.000010 0.000010 0.000010 0.000010 0.000010 0.000010 0.000010 0.000010 0.000010 0.000010 0.000010 0.000010 0.000010 0.000010 0.000010 0.025631 0.002347 0.000010 0.008384 0.000010 0.106213 0.000010 0.000010 0.697587 0.000010 0.000010 0.008189 0.000010 0.000010 0.000010 0.000010 0.000010 0.000010 0.000010 0.000010 0.000010 0.000010 0.000010 0.007712 0.000010 0.023092 0.000010 0.000010 0.000010 0.000010 0.000010 0.116060
0.000010 0.000010 0.000010 0.000010 0.051161 0.000010 0.000010 0.000990 0.000010 0.000010 0.000010 0.005664 0.004200 0.000010 0.000010 0.000011 0.000010 0.000010 0.000010 0.000010 0.000010 0.001648 0.008371 0.000010 0.001681 0.000010 0.130090 0.000010 0.000010 0.652019 0.006787 0.020622 0.000010 0.000010 0.000010 0.004853 0.006543 0.000010 0.008492 0.000010 0.000010 0.000010 0.000010 0.000010 0.000010 0.030765 0.000010 0.000010 0.000010 0.000010 0.000010 0.000010 0.065742
0.000010 0.000010 0.000010 0.000010 0.027500 0.000010 0.000010 0.000010 0.000010 0.000010 0.000010 0.000010 0.000010 0.000010 0.000010 0.000010 0.000010 0.000010 0.000010 0.000010 0.000010 0.000010 0.010779 0.000010 0.000010 0.000010 0.161820 0.000010 0.000010 0.727253 0.000010 0.000010 0.003594 0.000010 0.001643 0.000010 0.000010 0.000010 0.000010 0.000010 0.000045 0.000010 0.000010 0.000010 0.000010 0.000010 0.000010 0.000010 0.000010 0.000010 0.000010 0.000010 0.066915
0.009625 0.000010 0.000010 0.000010 0.000010 0.000010 0.000010 0.000010 0.000010 0.000010 0.000010 0.000010 0.000010 0.000010 0.000010 0.000010 0.000010 0.000010 0.000010 0.000010 0.000010 0.000010 0.000010 0.000010 0.000010 0.000010 0.053290 0.000010 0.000010 0.796134 0.000010 0.000010 0.011240 0.000010 0.000010 0.000010 0.000010 0.000010 0.000010 0.000010 0.010268 0.000010 0.000010 0.000010 0.000010 0.000010 0.000010 0.000010 0.000010 0.000010 0.000010 0.000010 0.118973
0.006262 0.000010 0.000010 0.000010 0.036501 0.000010 0.007928 0.000010 0.000010 0.000010 0.002396 0.000010 0.000010 0.000010 0.000010 0.000010 0.000010 0.001069 0.000010 0.000010 0.000010 0.000010 0.000010 0.000010 0.011322 0.000010 0.057463 0.000010 0.000010 0.712760 0.000010 0.030138 0.000010 0.000010 0.000010 0.000010 0.000010 0.000010 0.007207 0.000010 0.004089 0.000010 0.000010 0.000010 0.000010 0.004436 0.000010 0.000010 0.000010 0.000010 0.000010 0.011335 0.106703
0.015364 0.000010 0.000010 0.000010 0.005350 0.000010 0.012633 0.000010 0.000010 0.000010 0.000010 0.000010 0.000010 0.000010 0.000010 0.000010 0.000010 0.000010 0.000010 0.000010 0.000010 0.000010 0.000010 0.000010 0.006512 0.000010 0.091084 0.000010 0.000010 0.775947 0.000010 0.006332 0.000010 0.000010 0.000010 0.000010 0.000010 0.000010 0.000010 0.000010 0.000010 0.000010 0.000010 0.000010 0.000010 0.000010 0.000010 0.000010 0.000010 0.000010 0.000010 0.000658 0.085683
0.002428 0.000010 0.000010 0.000010 0.028673 0.000010 0.000010 0.000010 0.000010 0.000010 0.000010 0.000010 0.006385 0.000010 0.000010 0.000010 0.000010 0.004802 0.000010 0.000010 0.000010 0.027875 0.000443 0.000010 0.000010 0.000010 0.128236 0.000010 0.000010 0.676190 0.000010 0.000013 0.000010 0.000010 0.000010 0.000010 0.024347 0.000010 0.000010 0.000010 0.014889 0.000010 0.000010 0.000010 0.000010 0.000010 0.010029 0.000010 0.000010 0.000010 0.000010 0.000010 0.075288
0.001917 0.000010 0.000010 0.000010 0.001033 0.000010 0.000010 0.000010 0.000010 0.000010 0.000010 0.000010 0.000010 0.000010 0.000010 0.000010 0.000010 0.005039 0.000010 0.000010 0.000010 0.000010 0.000010 0.000010 0.000010 0.000010 0.091335 0.000010 0.000010 0.796281 0.000010 0.000010 0.000010 0.000010 0.000010 0.000010 0.000010 0.000010 0.000010 0.000010 0.000010 0.000010 0.000010 0.000010 0.000010 0.000010 0.000010 0.000010 0.000010 0.000010 0.000010 0.000010 0.103926
0.004425 0.000010 0.000010 0.000010 0.000010 0.000010 0.000010 0.000010 0.000010 0.000010 0.000010 0.000010 0.000010 0.000010 0.000010 0.000010 0.000010 0.000010 0.000010 0.030063 0.000010 0.001127 0.005735 0.000010 0.000010 0.000010 0.092492 0.000010 0.000010 0.715626 0.000010 0.000010 0.000010 0.000010 0.000010 0.000010 0.000010 0.000010 0.000010 0.000010 0.000010 0.000010 0.000010 0.000010 0.000010 0.018396 0.000010 0.000010 0.000010 0.000010 0.000010 0.000010 0.131687
0.004722 0.000010 0.000010 0.000010 0.021060 0.000010 0.000010 0.000010 0.000010 0.000010 0.000010 0.001507 0.015743 0.000010 0.000010 0.000010 0.000010 0.000010 0.000010 0.000010 0.000010 0.017180 0.000010 0.000010 0.000010 0.000010 0.107248 0.000010 0.000010 0.685048 0.000010 0.000010 0.008570 0.000010 0.000010 0.017242 0.000010 0.000010 0.000010 0.000010 0.000010 0.000010 0.000010 0.000010 0.001441 0.000010 0.000010 0.000010 0.000010 0.000010 0.000010 0.006315 0.113514
0.000496 0.000010 0.000010 0.000010 0.000010 0.000010 0.000010 0.000010 0.000010 0.000010 0.000010 0.000010 0.000010 0.000010 0.000010 0.000010 0.000010 0.002092 0.000010 0.000010 0.000010 0.021223 0.007907 0.000010 0.000010 0.000010 0.067182 0.000010 0.000010 0.758867 0.000010 0.000010 0.000010 0.000010 0.000010 0.000010 0.000011 0.000010 0.000717 0.000010 0.000010 0.000010 0.000010 0.000010 0.000010 0.000010 0.000010 0.000010 0.000010 0.000010 0.000010 0.000010 0.141065
0.000010 0.000010 0.000010 0.000010 0.022227 0.000010 0.000010 0.015684 0.000010 0.000010 0.000010 0.000010 0.000010 0.000010 0.000010 0.000010 0.000010 0.000010 0.000010 0.000010 0.000010 0.000010 0.000010 0.000010 0.008979 0.000010 0.128535 0.000010 0.000010 0.634074 0.000010 0.007690 0.019625 0.000010 0.000010 0.000010 0.032700 0.000010 0.000010 0.000010 0.001556 0.000010 0.000010 0.000010 0.000010 0.008505 0.003745 0.001536 0.000010 0.000010 0.000010 0.000010 0.114744
0.000010 0.000010 0.000010 0.000010 0.000010 0.000010 0.000010 0.000010 0.000010 0.000010 0.000010 0.000010 0.000010 0.000010 0.000010 0.000010 0.000010 0.000010 0.000010 0.000010 0.000010 0.004323 0.000010 0.000010 0.001529 0.000010 0.045438 0.000010 0.000010 0.792359 0.000010 0.000010 0.000010 0.000010 0.000010 0.011927 0.000010 0.000010 0.000010 0.000010 0.007152 0.000010 0.000010 0.000010 0.000010 0.006436 0.018184 0.000010 0.000010 0.000010 0.000010 0.000010 0.112212
0.000010 0.034158 0.000010 0.000010 0.000010 0.000010 0.000010 0.000010 0.000010 0.000010 0.000010 0.000010 0.000010 0.000010 0.000010 0.000010 0.000010 0.000010 0.000010 0.000010 0.000010 0.017935 0.000010 0.000010 0.019609 0.000010 0.081131 0.000010 0.000010 0.750405 0.000010 0.000010 0.000010 0.000010 0.000010 0.009647 0.000010 0.000010 0.000010 0.000010 0.000010 0.000010 0.000010 0.000010 0.000010 0.013006 0.000010 0.000019 0.000010 0.000010 0.000010 0.000010 0.073651
0.000010 0.000010 0.000010 0.000010 0.000010 0.000010 0.000010 0.000010 0.000010 0.000010 0.000010 0.000010 0.000010 0.000010 0.000010 0.000010 0.000010 0.000010 0.000010 0.000010 0.000010 0.000010 0.000010 0.000010 0.000010 0.000010 0.093509 0.000010 0.000010 0.749918 0.000010 0.000010 0.000010 0.000010 0.000010 0.000010 0.006719 0.000010 0.000010 0.000010 0.000010 0.000010 0.000010 0.000010 0.000010 0.000010 0.002811 0.000010 0.000010 0.000010 0.000010 0.000010 0.146563
0.000010 0.000010 0.000010 0.000010 0.000010 0.000010 0.008896 0.000010 0.000010 0.013932 0.007072 0.005447 0.000019 0.016008 0.000010 0.008818 0.026303 0.000683 0.000010 0.021389 0.004393 0.002265 0.000010 0.000010 0.000010 0.000010 0.012023 0.066217 0.000010 0.012849 0.000010 0.003338 0.019495 0.007206 0.000010 0.001740 0.580374 0.005688 0.017423 0.028088 0.015128 0.000010 0.013392 0.008852 0.000010 0.003971 0.000010 0.002116 0.086263 0.000384 0.000010 0.000010 0.000010
0.000010 0.000010 0.000010 0.000010 0.000010 0.000010 0.000010 0.000010 0.000010 0.025348 0.000010 0.000010 0.000010 0.005084 0.011360 0.001314 0.000010 0.000010 0.000010 0.022412 0.005914 0.000010 0.000010 0.000010 0.000010 0.018365 0.000010 0.036480 0.018114 0.005171 0.000010 0.021037 0.000010 0.000010 0.008094 0.000010 0.665609 0.001005 0.010696 0.026789 0.000010 0.000010 0.000010 0.014188 0.013511 0.000010 0.000010 0.017886 0.057781 0.013522 0.000010 0.000010 0.000010
0.000010 0.000010 0.004542 0.033607 0.000010 0.001762 0.000010 0.000010 0.001291 0.028205 0.000010 0.000010 0.000010 0.016885 0.013477 0.000010 0.020470 0.000010 0.000010 0.000010 0.000010 0.000010 0.001126 0.010429 0.000010 0.036400 0.000010 0.000010 0.013655 0.000010 0.000010 0.025960 0.000010 0.000010 0.000010 0.000010 0.653522 0.000010 0.003228 0.012354 0.000010 0.000010 0.000010 0.020962 0.003039 0.000010 0.000010 0.006439 0.078124 0.014205 0.000010 0.000010 0.000010
0.000010 0.040314 0.000010 0.000010 0.000010 0.000010 0.000010 0.009487 0.000010 0.002484 0.002055 0.029493 0.000010 0.006095 0.013041 0.000010 0.034978 0.000010 0.000010 0.008287 0.004553 0.009772 0.000010 0.038079 0.006930 0.003985 0.023066 0.000010 0.036658 0.007118 0.000010 0.059890 0.006196 0.000010 0.003069 0.000010 0.527206 0.000010 0.006813 0.023398 0.000010 0.000010 0.000010 0.003691 0.010702 0.000010 0.000010 0.015033 0.067338 0.000018 0.000010 0.000010 0.000010
0.001785 0.010272 0.004450 0.000010 0.000010 0.000010 0.026038 0.000010 0.000010 0.003390 0.003092 0.056893 0.021579 0.002855 0.000515 0.000010 0.057238 0.018086 0.009402 0.012694 0.000010 0.008577 0.000010 0.037010 0.009774 0.000010 0.000010 0.000010 0.000010 0.028712 0.003563 0.064971 0.000010 0.000010 0.000010 0.004367 0.509295 0.000010 0.006018 0.000010 0.007286 0.000010 0.000010 0.022211 0.000010 0.000010 0.000010 0.000010 0.069655 0.000010 0.000010 0.000010 0.000010
0.000010 0.003939 0.000010 0.014857 0.000010 0.000010 0.006573 0.000010 0.011792 0.000010 0.000010 0.033929 0.008252 0.000010 0.000010 0.003608 0.034186 0.002386 0.000010 0.007559 0.000010 0.016153 0.000010 0.000010 0.007068 0.000010 0.015677 0.036649 0.000010 0.000010 0.000010 0.000010 0.000010 0.000010 0.000010 0.008663 0.540399 0.007516 0.000591 0.032027 0.000010 0.056280 0.000797 0.009855 0.000010 0.000010 0.000010 0.000010 0.103153 0.027311 0.000010 0.010501 0.000010
0.030324 0.013574 0.000010 0.001201 0.000010 0.002827 0.000010 0.000010 0.001822 0.006755 0.002223 0.043964 0.000010 0.011899 0.000010 0.002647 0.042161 0.016835 0.000010 0.013534 0.023441 0.000010 0.000010 0.016177 0.012410 0.001095 0.000010 0.010246 0.019883 0.004499 0.000010 0.080769 0.023899 0.000010 0.000010 0.001209 0.517783 0.000010 0.004251 0.003939 0.000010 0.010315 0.000010 0.000943 0.000010 0.030926 0.005352 0.000010 0.038895 0.000010 0.000010 0.003992 0.000010
0.011249 0.003308 0.000010 0.000010 0.000010 0.000010 0.002631 0.000010 0.014935 0.000667 0.004293 0.026664 0.023045 0.000383 0.000984 0.008698 0.048187 0.010062 0.000010 0.014895 0.000010 0.040875 0.000010 0.020090 0.000311 0.006943 0.000010 0.000010 0.000010 0.000010 0.000010 0.088398 0.000010 0.000010 0.000010 0.000010 0.524104 0.000010 0.006678 0.026272 0.006667 0.000010 0.009097 0.000010 0.000010 0.000010 0.010632 0.012666 0.063777 0.013237 0.000010 0.000010 0.000010
0.000010 0.000010 0.000010 0.008607 0.000010 0.000010 0.000010 0.000010 0.009652 0.000010 0.002864 0.015207 0.005008 0.001860 0.000010 0.000010 0.005088 0.012801 0.003327 0.005409 0.000010 0.000010 0.010436 0.000010 0.000010 0.043368 0.081068 0.107079 0.002183 0.023331 0.010393 0.001896 0.001130 0.008898 0.000010 0.000010 0.488444 0.000010 0.000010 0.000010 0.000010 0.000010 0.011507 0.007102 0.004619 0.013416 0.000010 0.000010 0.105228 0.000010 0.000010 0.000010 0.009820
0.000013 0.000010 0.000010 0.000010 0.000010 0.000010 0.000010 0.000010 0.026318 0.006464 0.000010 0.000010 0.011268 0.018543 0.013408 0.000010 0.001780 0.000010 0.000010 0.000010 0.000010 0.000010 0.000010 0.000010 0.000012 0.011101 0.000010 0.109253 0.014826 0.000010 0.000010 0.007762 0.000010 0.000010 0.000010 0.000010 0.644928 0.000010 0.000010 0.000010 0.000010 0.000010 0.011590 0.000280 0.000010 0.000010 0.000010 0.000010 0.085642 0.036452 0.000010 0.000010 0.000010
0.003667 0.000010 0.005022 0.000010 0.003937 0.000772 0.000010 0.000010 0.001340 0.000010 0.007868 0.009182 0.001965 0.022823 0.000010 0.000010 0.046899 0.000010 0.000010 0.010332 0.000010 0.000010 0.000010 0.005471 0.000010 0.014584 0.000010 0.143677 0.002920 0.000010 0.000010 0.016176 0.000546 0.000010 0.018944 0.000010 0.568143 0.000010 0.000010 0.000010 0.000010 0.000010 0.013468 0.022427 0.008704 0.005897 0.000010 0.000010 0.064947 0.000010 0.000010 0.000010 0.000010
0.000010 0.000010 0.000010 0.000010 0.009527 0.000010 0.000010 0.000010 0.000011 0.000010 0.000010 0.020702 0.000010 0.000010 0.022822 0.000010 0.022618 0.000010 0.000010 0.000010 0.000010 0.008867 0.015921 0.000010 0.000010 0.021745 0.000010 0.097215 0.031072 0.000010 0.000010 0.018542 0.000010 0.000010 0.000010 0.011045 0.571609 0.000010 0.000010 0.028365 0.000490 0.006124 0.000010 0.011661 0.000010 0.000010 0.000010 0.000010 0.088119 0.013205 0.000010 0.000010 0.000010
0.000010 0.000010 0.036401 0.000010 0.000010 0.000010 0.000010 0.000010 0.013009 0.028939 0.004232 0.000010 0.000010 0.000010 0.000010 0.000010 0.033377 0.001572 0.000010 0.000010 0.000010 0.006738 0.000010 0.001922 0.000010 0.000010 0.000010 0.142524 0.020010 0.000010 0.000010 0.017426 0.000010 0.000010 0.000010 0.000010 0.599205 0.000010 0.000010 0.000010 0.000010 0.000010 0.000010 0.000010 0.000010 0.000010 0.024288 0.000010 0.069964 0.000010 0.000010 0.000010 0.000010
0.002262 0.001007 0.050128 0.000010 0.000010 0.000010 0.004148 0.000010 0.016236 0.017557 0.010259 0.000010 0.000010 0.014921 0.000010 0.000010 0.037473 0.000010 0.000010 0.000010 0.000010 0.012233 0.000543 0.006206 0.000010 0.004597 0.000010 0.092581 0.000010 0.000010 0.000010 0.012526 0.010404 0.000010 0.000010 0.015142 0.557325 0.000010 0.000010 0.000010 0.024346 0.000010 0.009159 0.013431 0.000010 0.000010 0.000010 0.001533 0.067452 0.018241 0.000010 0.000010 0.000010
0.003659 0.000010 0.000010 0.000010 0.000010 0.000010 0.000010 0.000010 0.001710 0.000010 0.000010 0.000010 0.000010 0.010316 0.000010 0.000010 0.000010 0.007272 0.000010 0.000010 0.000010 0.000010 0.001231 0.000010 0.013523 0.006350 0.000010 0.162709 0.011181 0.000010 0.000010 0.024638 0.023448 0.016235 0.020709 0.000010 0.564843 0.000010 0.008615 0.000010 0.000010 0.000010 0.010975 0.028943 0.000010 0.000010 0.000010 0.000010 0.083293 0.000010 0.000010 0.000010 0.000010
0.028791 0.000010 0.017316 0.000010 0.000010 0.000010 0.010230 0.000010 0.022696 0.002351 0.011853 0.020205 0.000010 0.008360 0.000010 0.000010 0.020852 0.003768 0.000010 0.000010 0.000010 0.000010 0.004684 0.000010 0.000010 0.000010 0.000010 0.139224 0.015522 0.000011 0.000010 0.000010 0.000010 0.000010 0.000010 0.013233 0.578161 0.003512 0.000010 0.011735 0.000010 0.000010 0.005000 0.006364 0.009092 0.000010 0.000010 0.000010 0.066730 0.000010 0.000010 0.000010 0.000010
0.004482 0.026889 0.004050 0.004018 0.001418 0.000010 0.000010 0.000010 0.025537 0.005754 0.000010 0.018315 0.000010 0.010293 0.014970 0.000010 0.003665 0.025919 0.000010 0.000010 0.004610 0.003245 0.005171 0.000010 0.000010 0.011286 0.000010 0.132810 0.000010 0.000010 0.002814 0.034585 0.014782 0.000010 0.006650 0.000010 0.446544 0.000010 0.002177 0.000010 0.003912 0.000010 0.000856 0.000010 0.000010 0.011688 0.056732 0.013352 0.098510 0.000010 0.000010 0.004736 0.000010
0.000010 0.000010 0.003092 0.000010 0.000010 0.000010 0.000010 0.000010 0.021498 0.006053 0.000010 0.000010 0.000010 0.010003 0.025722 0.000010 0.043746 0.006683 0.000010 0.000010 0.000010 0.000010 0.000010 0.000010 0.000010 0.008967 0.000010 0.030782 0.023577 0.000010 0.000010 0.000010 0.000010 0.000010 0.000010 0.000010 0.597610 0.000010 0.000010 0.010504 0.017313 0.084032 0.000010 0.016944 0.000010 0.000010 0.000010 0.000010 0.093103 0.000010 0.000010 0.000010 0.000010
0.002095 0.000010 0.031322 0.000010 0.000010 0.000010 0.000010 0.000010 0.024253 0.002931 0.000010 0.028103 0.000010 0.004641 0.005342 0.000010 0.027282 0.000010 0.000010 0.000010 0.000010 0.000010 0.016028 0.000010 0.000010 0.000010 0.000010 0.064575 0.043748 0.000010 0.000010 0.000010 0.011466 0.000010 0.000010 0.006016 0.548133 0.000010 0.000010 0.000010 0.000699 0.026635 0.010432 0.029803 0.002483 0.000010 0.000010 0.000010 0.092036 0.021657 0.000010 0.000010 0.000010
0.000010 0.000010 0.033246 0.000010 0.001911 0.000010 0.000010 0.000010 0.022850 0.000010 0.000015 0.019493 0.000010 0.003114 0.000010 0.000010 0.033363 0.000010 0.000010 0.000010 0.000010 0.003168 0.000010 0.000010 0.003162 0.000010 0.000010 0.113902 0.000525 0.000010 0.000010 0.000010 0.008299 0.021933 0.008630 0.000010 0.550184 0.017294 0.000010 0.020695 0.005125 0.000010 0.012272 0.000010 0.000010 0.000010 0.000010 0.002473 0.099551 0.018485 0.000010 0.000010 0.000010
0.004451 0.000010 0.017799 0.000010 0.000010 0.000010 0.000010 0.000010 0.044441 0.000010 0.000010 0.010583 0.000010 0.001712 0.000010 0.000010 0.033871 0.000010 0.000010 0.000010 0.000010 0.000010 0.015218 0.000010 0.000010 0.000010 0.000010 0.096728 0.020761 0.000010 0.000010 0.005978 0.000010 0.018454 0.022736 0.007198 0.558234 0.000010 0.000010 0.010371 0.000010 0.016673 0.000010 0.017374 0.000010 0.000010 0.000010 0.000010 0.097066 0.000010 0.000010 0.000010 0.000010
0.001154 0.000010 0.000010 0.006642 0.003918 0.000608 0.000010 0.000010 0.020655 0.000010 0.000010 0.012408 0.000010 0.000010 0.000010 0.000010 0.067812 0.000010 0.006415 0.000010 0.000010 0.023743 0.005795 0.000010 0.000010 0.000010 0.019542 0.096003 0.024831 0.012277 0.000010 0.016738 0.000010 0.007266 0.000010 0.000010 0.518823 0.006186 0.000010 0.000010 0.000010 0.000010 0.006994 0.000010 0.000010 0.000010 0.000010 0.000010 0.131263 0.010607 0.000010 0.000010 0.000010
0.028412 0.000010 0.035835 0.024601 0.000010 0.000010 0.000010 0.000010 0.029606 0.000010 0.000010 0.027122 0.000010 0.000010 0.000010 0.000010 0.000010 0.000010 0.000010 0.000010 0.000010 0.000010 0.007827 0.000010 0.000010 0.000010 0.000010 0.133855 0.000010 0.000010 0.000010 0.000010 0.000010 0.000010 0.000010 0.000010 0.577107 0.013605 0.000010 0.002016 0.000010 0.036687 0.000010 0.014323 0.000010 0.000010 0.000010 0.000010 0.067496 0.000010 0.000010 0.001117 0.000010
0.000010 0.000010 0.048117 0.015732 0.000010 0.000010 0.000010 0.000010 0.047216 0.004808 0.005631 0.014177 0.000010 0.013487 0.007691 0.000010 0.018360 0.004035 0.000010 0.000010 0.000010 0.000010 0.009216 0.013367 0.000010 0.009785 0.000010 0.092835 0.000011 0.000010 0.000010 0.000010 0.003182 0.001446 0.000010 0.003083 0.547382 0.008991 0.000010 0.031068 0.005585 0.018351 0.000010 0.000010 0.000010 0.000010 0.000010 0.000011 0.064651 0.011513 0.000010 0.000010 0.000010
0.031338 0.013191 0.017872 0.000010 0.000010 0.000010 0.000010 0.000010 0.022006 0.000010 0.000010 0.000010 0.000010 0.000010 0.000010 0.000010 0.007588 0.000010 0.001481 0.000010 0.000010 0.000010 0.013998 0.000010 0.000010 0.000010 0.025411 0.023000 0.054944 0.000010 0.000010 0.009017 0.000010 0.000010 0.002493 0.000010 0.508380 0.001093 0.000010 0.006021 0.027279 0.000010 0.016227 0.038816 0.005064 0.000010 0.000010 0.000010 0.158438 0.009302 0.000010 0.006730 0.000010
0.021007 0.001283 0.017752 0.011296 0.000010 0.002768 0.000010 0.000010 0.000010 0.000010 0.000010 0.000010 0.000010 0.000019 0.000010 0.000010 0.039341 0.000010 0.000010 0.000010 0.000010 0.000010 0.000010 0.000010 0.000010 0.012258 0.000010 0.031587 0.020930 0.000010 0.000010 0.006446 0.006527 0.012518 0.013808 0.000010 0.495800 0.000010 0.000010 0.000010 0.002039 0.000010 0.016026 0.044121 0.021619 0.000010 0.000010 0.000010 0.209708 0.012827 0.000010 0.000010 0.000010
0.013922 0.001469 0.000010 0.011713 0.000010 0.000010 0.000010 0.000010 0.000958 0.006704 0.000010 0.000010 0.000010 0.000010 0.000010 0.000010 0.033729 0.000010 0.000010 0.009471 0.011852 0.000010 0.000010 0.000010 0.000010 0.000010 0.034523 0.073984 0.007318 0.000010 0.000010 0.000010 0.000010 0.001763 0.012211 0.000010 0.501239 0.005288 0.000010 0.000010 0.007835 0.000010 0.008763 0.019230 0.000010 0.000010 0.000010 0.000010 0.224343 0.009067 0.000010 0.000010 0.004299
0.000010 0.000010 0.025252 0.009162 0.003216 0.000010 0.011949 0.000010 0.024291 0.020253 0.000591 0.000010 0.000010 0.010952 0.000010 0.000010 0.029186 0.004919 0.000010 0.000010 0.010198 0.000010 0.032026 0.000010 0.000010 0.001246 0.000010 0.072804 0.000010 0.000010 0.000010 0.000010 0.000010 0.000010 0.000900 0.000010 0.518147 0.016963 0.000010 0.000010 0.011814 0.000010 0.035180 0.016341 0.000010 0.000010 0.000010 0.000010 0.126315 0.014965 0.000010 0.003029 0.000010
0.012170 0.000010 0.000010 0.000010 0.000010 0.000010 0.000010 0.000010 0.011320 0.019644 0.000010 0.000010 0.000010 0.000010 0.040357 0.000010 0.043438 0.000010 0.000010 0.000010 0.000010 0.000010 0.002608 0.000010 0.000010 0.000010 0.000010 0.044579 0.002551 0.000010 0.000010 0.000010 0.000010 0.013673 0.000010 0.000010 0.532900 0.000010 0.000010 0.003581 0.041136 0.000010 0.010529 0.027158 0.000010 0.000010 0.000010 0.000010 0.193974 0.000010 0.000010 0.000010 0.000010
0.017054 0.000010 0.046551 0.000010 0.003405 0.000010 0.000010 0.000010 0.000010 0.000010 0.000010 0.000010 0.000010 0.000010 0.000010 0.000010 0.011316 0.000010 0.000010 0.000010 0.000010 0.000010 0.000287 0.000010 0.000010 0.001696 0.000010 0.080619 0.044625 0.000010 0.000010 0.000010 0.000010 0.000010 0.003572 0.000010 0.529888 0.015439 0.000010 0.000010 0.020885 0.000010 0.027491 0.000010 0.000010 0.000010 0.000010 0.000012 0.187938 0.008852 0.000010 0.000010 0.000010
0.026613 0.000010 0.030462 0.000010 0.000389 0.006077 0.000010 0.000010 0.001633 0.003277 0.000010 0.000010 0.000010 0.013003 0.040881 0.000010 0.015284 0.000010 0.000510 0.000010 0.000010 0.000010 0.009013 0.000010 0.000010 0.006199 0.000010 0.035865 0.031307 0.000010 0.000010 0.000010 0.000010 0.024046 0.011668 0.000010 0.523887 0.010086 0.000010 0.000010 0.000010 0.000010 0.003601 0.024705 0.008338 0.000010 0.003621 0.000019 0.169226 0.000010 0.000010 0.000010 0.000010
0.026544 0.000010 0.000010 0.000010 0.000010 0.000010 0.000010 0.000010 0.010509 0.014062 0.000010 0.000010 0.000010 0.000010 0.036233 0.000010 0.065983 0.000010 0.000010 0.000010 0.000010 0.000010 0.000010 0.000010 0.000010 0.002892 0.000010 0.000010 0.000010 0.000010 0.000010 0.000010 0.000010 0.000010 0.000010 0.000010 0.554573 0.000010 0.000010 0.000010 0.000010 0.000010 0.000010 0.022003 0.000010 0.000010 0.000010 0.000010 0.266762 0.000010 0.000010 0.000010 0.000010
0.000010 0.000010 0.012490 0.011619 0.000010 0.000010 0.000010 0.000010 0.024901 0.000010 0.000010 0.001866 0.000010 0.000010 0.035776 0.000010 0.019245 0.000010 0.000010 0.000010 0.000010 0.000010 0.000010 0.000010 0.000010 0.014007 0.000010 0.054856 0.024244 0.000010 0.000010 0.011630 0.000010 0.015894 0.007430 0.000010 0.647368 0.000010 0.000356 0.000010 0.000010 0.038459 0.000232 0.024704 0.006828 0.000010 0.000010 0.000010 0.047756 0.000010 0.000010 0.000010 0.000010
0.020296 0.010782 0.032225 0.004346 0.004470 0.000010 0.000010 0.000010 0.035391 0.000011 0.000010 0.000010 0.000010 0.006458 0.000010 0.000010 0.050670 0.000010 0.000010 0.000010 0.000010 0.000010 0.000010 0.014807 0.005103 0.014483 0.000010 0.066176 0.018482 0.000010 0.000010 0.024410 0.017246 0.000010 0.000431 0.000010 0.598873 0.001661 0.001210 0.000010 0.000998 0.027075 0.000010 0.000010 0.000010 0.000872 0.003385 0.000010 0.035764 0.004006 0.000010 0.000010 0.000109
0.000010 0.000010 0.000484 0.000010 0.000010 0.000010 0.000010 0.000010 0.012493 0.006019 0.000010 0.000010 0.000010 0.000010 0.013087 0.000010 0.024225 0.002177 0.000010 0.000010 0.000010 0.000010 0.000010 0.000010 0.000010 0.000010 0.000010 0.167469 0.000010 0.000010 0.000010 0.000010 0.000010 0.000010 0.000010 0.000010 0.686520 0.000010 0.002002 0.008344 0.000010 0.000010 0.000010 0.000010 0.000010 0.000010 0.000010 0.000010 0.076760 0.000010 0.000010 0.000010 0.000010
0.000010 0.000010 0.000010 0.000010 0.000010 0.000010 0.000010 0.000010 0.000010 0.019596 0.000010 0.000010 0.000010 0.000010 0.000010 0.000010 0.017028 0.000010 0.000010 0.000010 0.000010 0.000010 0.000010 0.000010 0.000010 0.005112 0.000010 0.108038 0.035774 0.000010 0.000010 0.000010 0.000010 0.001254 0.008208 0.000010 0.690092 0.000010 0.000010 0.019105 0.000010 0.010679 0.000010 0.007300 0.000010 0.000010 0.000010 0.000010 0.055045 0.022367 0.000010 0.000010 0.000010
0.000010 0.000010 0.000010 0.015809 0.000010 0.000010 0.004810 0.000010 0.035016 0.000010 0.007647 0.017515 0.000010 0.000010 0.001028 0.010785 0.000010 0.042012 0.000010 0.000010 0.000010 0.000010 0.000010 0.000010 0.010192 0.020793 0.000010 0.019995 0.004681 0.003493 0.000010 0.055437 0.013170 0.000010 0.000010 0.015658 0.501616 0.000010 0.019680 0.028720 0.003216 0.004932 0.004663 0.026490 0.000010 0.000010 0.000010 0.021743 0.088255 0.000010 0.000010 0.022373 0.000010
0.000010 0.000010 0.028168 0.003880 0.000010 0.000010 0.000010 0.000010 0.000010 0.000010 0.000010 0.000010 0.000010 0.000010 0.009254 0.000010 0.000010 0.000010 0.000010 0.000010 0.000010 0.000010 0.000010 0.000010 0.000010 0.004448 0.000010 0.150733 0.000010 0.000010 0.000010 0.000010 0.000010 0.010185 0.000010 0.000010 0.678012 0.000010 0.000010 0.015109 0.006910 0.006910 0.028731 0.002834 0.000010 0.000010 0.000010 0.000010 0.053617 0.000818 0.000010 0.000010 0.000010
0.005888 0.000010 0.020043 0.000010 0.000010 0.000010 0.000010 0.000010 0.001275 0.014428 0.000010 0.000010 0.002811 0.004586 0.000010 0.000010 0.000010 0.016147 0.000010 0.000010 0.000010 0.000010 0.000010 0.000010 0.000010 0.025397 0.000010 0.110216 0.000010 0.000010 0.000010 0.042063 0.000010 0.000010 0.000010 0.011449 0.632978 0.000010 0.000010 0.001994 0.001337 0.046551 0.005143 0.000010 0.000010 0.000010 0.000010 0.003942 0.053401 0.000010 0.000010 0.000010 0.000010
0.000010 0.018759 0.013062 0.000010 0.000010 0.000010 0.000010 0.000354 0.034833 0.000010 0.003971 0.000010 0.000010 0.008789 0.015844 0.000010 0.046782 0.031918 0.003192 0.012241 0.000010 0.004699 0.001091 0.000010 0.000010 0.020952 0.000010 0.000010 0.000010 0.000010 0.000010 0.055628 0.000010 0.000010 0.018666 0.016533 0.509640 0.000010 0.000010 0.022239 0.000010 0.000010 0.008944 0.030355 0.006885 0.014296 0.004103 0.000010 0.066032 0.027084 0.000010 0.002847 0.000010
0.763222 0.000010 0.046091 0.000010 0.000010 0.000010 0.000010 0.000010 0.000010 0.000010 0.000010 0.000010 0.000010 0.000010 0.000010 0.000010 0.000010 0.000010 0.000010 0.000010 0.000010 0.000010 0.022736 0.000010 0.000010 0.000010 0.000010 0.000010 0.000010 0.000010 0.000010 0.000010 0.000010 0.000010 0.000010 0.000010 0.000010 0.000010 0.000010 0.000010 0.046656 0.003502 0.016057 0.003089 0.000010 0.000010 0.000010 0.000010 0.098198 0.000010 0.000010 0.000010 0.000010
0.735497 0.000010 0.081555 0.000010 0.000010 0.000010 0.000010 0.000010 0.000010 0.000010 0.000010 0.000010 0.000010 0.010486 0.000010 0.000010 0.000010 0.000010 0.001782 0.000010 0.000010 0.000010 0.006657 0.000010 0.000010 0.000010 0.000010 0.000010 0.004272 0.000010 0.000010 0.000010 0.000010 0.000010 0.000010 0.000010 0.000010 0.000010 0.000010 0.004543 0.064215 0.000010 0.000010 0.000010 0.000010 0.000010 0.000010 0.000010 0.090553 0.000010 0.000010 0.000010 0.000010
0.711578 0.000010 0.020699 0.000010 0.000010 0.000010 0.000010 0.000010 0.000010 0.000010 0.000010 0.000010 0.000010 0.002550 0.023542 0.000010 0.000010 0.000010 0.000010 0.000010 0.000010 0.000010 0.015116 0.000010 0.000010 0.000010 0.000010 0.000010 0.021285 0.000010 0.000010 0.000010 0.000010 0.000010 0.000010 0.000010 0.000010 0.006812 0.000010 0.000010 0.049228 0.000011 0.000010 0.000010 0.000010 0.000010 0.000010 0.000010 0.148750 0.000010 0.000010 0.000010 0.000010
0.628737 0.000010 0.103069 0.000010 0.000010 0.000010 0.000010 0.000010 0.000010 0.000010 0.000010 0.000010 0.000010 0.000010 0.031928 0.000010 0.000010 0.000010 0.000010 0.000010 0.000010 0.000010 0.032011 0.000010 0.000010 0.000010 0.000010 0.000904 0.000010 0.000010 0.000010 0.000010 0.000010 0.004408 0.052450 0.000010 0.000010 0.000010 0.000010 0.000010 0.011932 0.000010 0.000010 0.000010 0.000010 0.000010 0.000010 0.000010 0.134121 0.000010 0.000010 0.000010 0.000010
0.742708 0.000010 0.039369 0.000010 0.000010 0.000016 0.000010 0.000010 0.000010 0.000010 0.000010 0.000010 0.000010 0.004876 0.000010 0.000010 0.000011 0.000010 0.000010 0.000010 0.000010 0.000010 0.022461 0.000010 0.000010 0.000010 0.000010 0.026124 0.006193 0.000010 0.000010 0.000010 0.000010 0.000010 0.003083 0.000010 0.000010 0.000010 0.000010 0.000010 0.048923 0.000010 0.009083 0.000010 0.000010 0.000010 0.000010 0.000010 0.096745 0.000010 0.000010 0.000010 0.000010
0.589167 0.000010 0.110318 0.000010 0.000010 0.000010 0.000010 0.000010 0.000010 0.007129 0.000010 0.000010 0.000010 0.013766 0.000010 0.000010 0.012162 0.000010 0.000010 0.000010 0.000010 0.000010 0.025107 0.000010 0.000010 0.000010 0.000010 0.000010 0.009389 0.000010 0.000010 0.000010 0.000010 0.000010 0.002025 0.000010 0.000010 0.000010 0.000010 0.000010 0.042955 0.000010 0.028910 0.000010 0.000010 0.000010 0.000010 0.000010 0.158651 0.000010 0.000010 0.000010 0.000010
0.999480 0.000010 0.000010 0.000010 0.000010 0.000010 0.000010 0.000010 0.000010 0.000010 0.000010 0.000010 0.000010 0.000010 0.000010 0.000010 0.000010 0.000010 0.000010 0.000010 0.000010 0.000010 0.000010 0.000010 0.000010 0.000010 0.000010 0.000010 0.000010 0.000010 0.000010 0.000010 0.000010 0.000010 0.000010 0.000010 0.000010 0.000010 0.000010 0.000010 0.000010 0.000010 0.000010 0.000010 0.000010 0.000010 0.000010 0.000010 0.000010 0.000010 0.000010 0.000010 0.000010
0.999480 0.000010 0.000010 0.000010 0.000010 0.000010 0.000010 0.000010 0.000010 0.000010 0.000010 0.000010 0.000010 0.000010 0.000010 0.000010 0.000010 0.000010 0.000010 0.000010 0.000010 0.000010 0.000010 0.000010 0.000010 0.000010 0.000010 0.000010 0.000010 0.000010 0.000010 0.000010 0.000010 0.000010 0.000010 0.000010 0.000010 0.000010 0.000010 0.000010 0.000010 0.000010 0.000010 0.000010 0.000010 0.000010 0.000010 0.000010 0.000010 0.000010 0.000010 0.000010 0.000010
0.999480 0.000010 0.000010 0.000010 0.000010 0.000010 0.000010 0.000010 0.000010 0.000010 0.000010 0.000010 0.000010 0.000010 0.000010 0.000010 0.000010 0.000010 0.000010 0.000010 0.000010 0.000010 0.000010 0.000010 0.000010 0.000010 0.000010 0.000010 0.000010 0.000010 0.000010 0.000010 0.000010 0.000010 0.000010 0.000010 0.000010 0.000010 0.000010 0.000010 0.000010 0.000010 0.000010 0.000010 0.000010 0.000010 0.000010 0.000010 0.000010 0.000010 0.000010 0.000010 0.000010
0.999480 0.000010 0.000010 0.000010 0.000010 0.000010 0.000010 0.000010 0.000010 0.000010 0.000010 0.000010 0.000010 0.000010 0.000010 0.000010 0.000010 0.000010 0.000010 0.000010 0.000010 0.000010 0.000010 0.000010 0.000010 0.000010 0.000010 0.000010 0.000010 0.000010 0.000010 0.000010 0.000010 0.000010 0.000010 0.000010 0.000010 0.000010 0.000010 0.000010 0.000010 0.000010 0.000010 0.000010 0.000010 0.000010 0.000010 0.000010 0.000010 0.000010 0.000010 0.000010 0.000010
0.999480 0.000010 0.000010 0.000010 0.000010 0.000010 0.000010 0.000010 0.000010 0.000010 0.000010 0.000010 0.000010 0.000010 0.000010 0.000010 0.000010 0.000010 0.000010 0.000010 0.000010 0.000010 0.000010 0.000010 0.000010 0.000010 0.000010 0.000010 0.000010 0.000010 0.000010 0.000010 0.000010 0.000010 0.000010 0.000010 0.000010 0.000010 0.000010 0.000010 0.000010 0.000010 0.000010 0.000010 0.000010 0.000010 0.000010 0.000010 0.000010 0.000010 0.000010 0.000010 0.000010
0.999480 0.000010 0.000010 0.000010 0.000010 0.000010 0.000010 0.000010 0.000010 0.000010 0.000010 0.000010 0.000010 0.000010 0.000010 0.000010 0.000010 0.000010 0.000010 0.000010 0.000010 0.000010 0.000010 0.000010 0.000010 0.000010 0.000010 0.000010 0.000010 0.000010 0.000010 0.000010 0.000010 0.000010 0.000010 0.000010 0.000010 0.000010 0.000010 0.000010 0.000010 0.000010 0.000010 0.000010 0.000010 0.000010 0.000010 0.000010 0.000010 0.000010 0.000010 0.000010 0.000010
0.999480 0.000010 0.000010 0.000010 0.000010 0.000010 0.000010 0.000010 0.000010 0.000010 0.000010 0.000010 0.000010 0.000010 0.000010 0.000010 0.000010 0.000010 0.000010 0.000010 0.000010 0.000010 0.000010 0.000010 0.000010 0.000010 0.000010 0.000010 0.000010 0.000010 0.000010 0.000010 0.000010 0.000010 0.000010 0.000010 0.000010 0.000010 0.000010 0.000010 0.000010 0.000010 0.000010 0.000010 0.000010 0.000010 0.000010 0.000010 0.000010 0.000010 0.000010 0.000010 0.000010
0.999480 0.000010 0.000010 0.000010 0.000010 0.000010 0.000010 0.000010 0.000010 0.000010 0.000010 0.000010 0.000010 0.000010 0.000010 0.000010 0.000010 0.000010 0.000010 0.000010 0.000010 0.000010 0.000010 0.000010 0.000010 0.000010 0.000010 0.000010 0.000010 0.000010 0.000010 0.000010 0.000010 0.000010 0.000010 0.000010 0.000010 0.000010 0.000010 0.000010 0.000010 0.000010 0.000010 0.000010 0.000010 0.000010 0.000010 0.000010 0.000010 0.000010 0.000010 0.000010 0.000010
0.999480 0.000010 0.000010 0.000010 0.000010 0.000010 0.000010 0.000010 0.000010 0.000010 0.000010 0.000010 0.000010 0.000010 0.000010 0.000010 0.000010 0.000010 0.000010 0.000010 0.000010 0.000010 0.000010 0.000010 0.000010 0.000010 0.000010 0.000010 0.000010 0.000010 0.000010 0.000010 0.000010 0.000010 0.000010 0.000010 0.000010 0.000010 0.000010 0.000010 0.000010 0.000010 0.000010 0.000010 0.000010 0.000010 0.000010 0.000010 0.000010 0.000010 0.000010 0.000010 0.000010
0.983856 0.000010 0.000010 0.000010 0.000010 0.000010 0.000010 0.000010 0.000010 0.000010 0.000010 0.000010 0.000010 0.000010 0.000010 0.000010 0.000010 0.000010 0.000010 0.000010 0.000010 0.000010 0.015625 0.000010 0.000010 0.000010 0.000010 0.000010 0.000010 0.000010 0.000010 0.000010 0.000010 0.000010 0.000010 0.000010 0.000010 0.000010 0.000010 0.000010 0.000018 0.000010 0.000010 0.000010 0.000010 0.000010 0.000010 0.000010 0.000010 0.000010 0.000010 0.000010 0.000010
0.999480 0.000010 0.000010 0.000010 0.000010 0.000010 0.000010 0.000010 0.000010 0.000010 0.000010 0.000010 0.000010 0.000010 0.000010 0.000010 0.000010 0.000010 0.000010 0.000010 0.000010 0.000010 0.000010 0.000010 0.000010 0.000010 0.000010 0.000010 0.000010 0.000010 0.000010 0.000010 0.000010 0.000010 0.000010 0.000010 0.000010 0.000010 0.000010 0.000010 0.000010 0.000010 0.000010 0.000010 0.000010 0.000010 0.000010 0.000010 0.000010 0.000010 0.000010 0.000010 0.000010
0.999480 0.000010 0.000010 0.000010 0.000010 0.000010 0.000010 0.000010 0.000010 0.000010 0.000010 0.000010 0.000010 0.000010 0.000010 0.000010 0.000010 0.000010 0.000010 0.000010 0.000010 0.000010 0.000010 0.000010 0.000010 0.000010 0.000010 0.000010 0.000010 0.000010 0.000010 0.000010 0.000010 0.000010 0.000010 0.000010 0.000010 0.000010 0.000010 0.000010 0.000010 0.000010 0.000010 0.000010 0.000010 0.000010 0.000010 0.000010 0.000010 0.000010 0.000010 0.000010 0.000010
0.999480 0.000010 0.000010 0.000010 0.000010 0.000010 0.000010 0.000010 0.000010 0.000010 0.000010 0.000010 0.000010 0.000010 0.000010 0.000010 0.000010 0.000010 0.000010 0.000010 0.000010 0.000010 0.000010 0.000010 0.000010 0.000010 0.000010 0.000010 0.000010 0.000010 0.000010 0.000010 0.000010 0.000010 0.000010 0.000010 0.000010 0.000010 0.000010 0.000010 0.000010 0.000010 0.000010 0.000010 0.000010 0.000010 0.000010 0.000010 0.000010 0.000010 0.000010 0.000010 0.000010
0.999480 0.000010 0.000010 0.000010 0.000010 0.000010 0.000010 0.000010 0.000010 0.000010 0.000010 0.000010 0.000010 0.000010 0.000010 0.000010 0.000010 0.000010 0.000010 0.000010 0.000010 0.000010 0.000010 0.000010 0.000010 0.000010 0.000010 0.000010 0.000010 0.000010 0.000010 0.000010 0.000010 0.000010 0.000010 0.000010 0.000010 0.000010 0.000010 0.000010 0.000010 0.000010 0.000010 0.000010 0.000010 0.000010 0.000010 0.000010 0.000010 0.000010 0.000010 0.000010 0.000010
0.000010 0.000010 0.000010 0.000010 0.000010 0.000010 0.000010 0.000010 0.000010 0.000010 0.000010 0.000010 0.000010 0.000010 0.999480 0.000010 0.000010 0.000010 0.000010 0.000010 0.000010 0.000010 0.000010 0.000010 0.000010 0.000010 0.000010 0.000010 0.000010 0.000010 0.000010 0.000010 0.000010 0.000010 0.000010 0.000010 0.000010 0.000010 0.000010 0.000010 0.000010 0.000010 0.000010 0.000010 0.000010 0.000010 0.000010 0.000010 0.000010 0.000010 0.000010 0.000010 0.000010
0.000010 0.000010 0.004613 0.000010 0.000010 0.000010 0.000010 0.000010 0.000010 0.004251 0.000010 0.000010 0.000010 0.031365 0.922615 0.000010 0.000010 0.000010 0.000010 0.000010 0.000010 0.000010 0.000010 0.000010 0.000010 0.000010 0.000010 0.000010 0.000010 0.000010 0.000010 0.000010 0.000010 0.006713 0.000010 0.000010 0.000010 0.000010 0.000010 0.000010 0.000010 0.000010 0.000010 0.000010 0.000010 0.000010 0.000010 0.000010 0.029974 0.000010 0.000010 0.000010 0.000010
0.000010 0.000010 0.000010 0.000010 0.000010 0.000010 0.000010 0.000010 0.000010 0.000010 0.000010 0.000010 0.000010 0.000010 0.999480 0.000010 0.000010 0.000010 0.000010 0.000010 0.000010 0.000010 0.000010 0.000010 0.000010 0.000010 0.000010 0.000010 0.000010 0.000010 0.000010 0.000010 0.000010 0.000010 0.000010 0.000010 0.000010 0.000010 0.000010 0.000010 0.000010 0.000010 0.000010 0.000010 0.000010 0.000010 0.000010 0.000010 0.000010 0.000010 0.000010 0.000010 0.000010
0.000010 0.000010 0.000010 0.000010 0.000010 0.000010 0.000010 0.000010 0.000010 0.000010 0.000010 0.000010 0.000010 0.004530 0.994960 0.000010 0.000010 0.000010 0.000010 0.000010 0.000010 0.000010 0.000010 0.000010 0.000010 0.000010 0.000010 0.000010 0.000010 0.000010 0.000010 0.000010 0.000010 0.000010 0.000010 0.000010 0.000010 0.000010 0.000010 0.000010 0.000010 0.000010 0.000010 0.000010 0.000010 0.000010 0.000010 0.000010 0.000010 0.000010 0.000010 0.000010 0.000010
0.000010 0.000010 0.000010 0.000010 0.000010 0.000010 0.000010 0.000010 0.000010 0.000010 0.000010 0.000010 0.000010 0.000010 0.999480 0.000010 0.000010 0.000010 0.000010 0.000010 0.000010 0.000010 0.000010 0.000010 0.000010 0.000010 0.000010 0.000010 0.000010 0.000010 0.000010 0.000010 0.000010 0.000010 0.000010 0.000010 0.000010 0.000010 0.000010 0.000010 0.000010 0.000010 0.000010 0.000010 0.000010 0.000010 0.000010 0.000010 0.000010 0.000010 0.000010 0.000010 0.000010
0.000010 0.000010 0.000010 0.000010 0.000010 0.000010 0.000010 0.000010 0.000010 0.000010 0.000010 0.000010 0.000010 0.000010 0.964141 0.000010 0.000010 0.000010 0.000010 0.000010 0.000010 0.000010 0.000010 0.000010 0.000010 0.000010 0.000010 0.000010 0.000010 0.000010 0.000010 0.000010 0.000010 0.000010 0.000010 0.000010 0.000010 0.000010 0.000010 0.000010 0.000010 0.000010 0.035349 0.000010 0.000010 0.000010 0.000010 0.000010 0.000010 0.000010 0.000010 0.000010 0.000010
0.000010 0.000010 0.000010 0.000010 0.000010 0.000010 0.000010 0.000010 0.000010 0.000010 0.000010 0.000010 0.000010 0.000010 0.969592 0.000010 0.000010 0.000010 0.000010 0.000010 0.000010 0.000010 0.000010 0.000010 0.000010 0.000010 0.000010 0.000010 0.000010 0.000010 0.000010 0.000010 0.000010 0.000010 0.000010 0.000010 0.000010 0.000010 0.000010 0.000010 0.000010 0.023406 0.006502 0.000010 0.000010 0.000010 0.000010 0.000010 0.000010 0.000010 0.000010 0.000010 0.000010
0.000010 0.000010 0.003757 0.000010 0.000010 0.000010 0.000010 0.000010 0.000010 0.000010 0.000010 0.000010 0.000010 0.000010 0.855793 0.000010 0.049932 0.000010 0.000010 0.000010 0.000010 0.000010 0.013167 0.000010 0.000010 0.000010 0.000010 0.000010 0.000010 0.003620 0.000010 0.000010 0.000010 0.000010 0.007557 0.000010 0.000010 0.000010 0.000010 0.000010 0.012378 0.000010 0.035014 0.005238 0.013019 0.000105 0.000010 0.000010 0.000010 0.000010 0.000010 0.000010 0.000010
0.000010 0.000010 0.000010 0.000010 0.000010 0.000010 0.000010 0.000010 0.000010 0.000010 0.000010 0.000010 0.000010 0.000010 0.999480 0.000010 0.000010 0.000010 0.000010 0.000010 0.000010 0.000010 0.000010 0.000010 0.000010 0.000010 0.000010 0.000010 0.000010 0.000010 0.000010 0.000010 0.000010 0.000010 0.000010 0.000010 0.000010 0.000010 0.000010 0.000010 0.000010 0.000010 0.000010 0.000010 0.000010 0.000010 0.000010 0.000010 0.000010 0.000010 0.000010 0.000010 0.000010
0.000010 0.000010 0.000010 0.000010 0.000010 0.000010 0.000010 0.000010 0.000010 0.000010 0.000010 0.000010 0.000010 0.000010 0.999480 0.000010 0.000010 0.000010 0.000010 0.000010 0.000010 0.000010 0.000010 0.000010 0.000010 0.000010 0.000010 0.000010 0.000010 0.000010 0.000010 0.000010 0.000010 0.000010 0.000010 0.000010 0.000010 0.000010 0.000010 0.000010 0.000010 0.000010 0.000010 0.000010 0.000010 0.000010 0.000010 0.000010 0.000010 0.000010 0.000010 0.000010 0.000010
0.000010 0.000010 0.000010 0.000010 0.000010 0.000010 0.000010 0.000010 0.000010 0.000010 0.000010 0.000010 0.000010 0.000010 0.953556 0.000010 0.000010 0.000010 0.000010 0.000010 0.000010 0.000010 0.000010 0.000010 0.000010 0.000010 0.000010 0.000010 0.025515 0.000010 0.000010 0.000010 0.000010 0.000010 0.000010 0.000010 0.000010 0.000010 0.000010 0.000010 0.000010 0.000010 0.000010 0.000010 0.000010 0.000010 0.000010 0.000010 0.020430 0.000010 0.000010 0.000010 0.000010
0.000010 0.000010 0.000010 0.000010 0.000010 0.000010 0.000010 0.000010 0.000010 0.000010 0.000010 0.000010 0.000010 0.000010 0.999480 0.000010 0.000010 0.000010 0.000010 0.000010 0.000010 0.000010 0.000010 0.000010 0.000010 0.000010 0.000010 0.000010 0.000010 0.000010 0.000010 0.000010 0.000010 0.000010 0.000010 0.000010 0.000010 0.000010 0.000010 0.000010 0.000010 0.000010 0.000010 0.000010 0.000010 0.000010 0.000010 0.000010 0.000010 0.000010 0.000010 0.000010 0.000010
0.000010 0.000010 0.000010 0.000010 0.000010 0.000010 0.000010 0.000010 0.000010 0.000010 0.000010 0.000010 0.000010 0.000010 0.999480 0.000010 0.000010 0.000010 0.000010 0.000010 0.000010 0.000010 0.000010 0.000010 0.000010 0.000010 0.000010 0.000010 0.000010 0.000010 0.000010 0.000010 0.000010 0.000010 0.000010 0.000010 0.000010 0.000010 0.000010 0.000010 0.000010 0.000010 0.000010 0.000010 0.000010 0.000010 0.000010 0.000010 0.000010 0.000010 0.000010 0.000010 0.000010
0.000010 0.000010 0.000010 0.000010 0.000010 0.000010 0.000010 0.000010 0.000010 0.000010 0.000010 0.000010 0.000010 0.000010 0.988886 0.000010 0.010604 0.000010 0.000010 0.000010 0.000010 0.000010 0.000010 0.000010 0.000010 0.000010 0.000010 0.000010 0.000010 0.000010 0.000010 0.000010 0.000010 0.000010 0.000010 0.000010 0.000010 0.000010 0.000010 0.000010 0.000010 0.000010 0.000010 0.000010 0.000010 0.000010 0.000010 0.000010 0.000010 0.000010 0.000010 0.000010 0.000010
0.000010 0.000010 0.005947 0.000010 0.000010 0.000010 0.000010 0.000010 0.000010 0.000010 0.000010 0.000010 0.000010 0.000010 0.914487 0.000010 0.000010 0.000010 0.000010 0.000010 0.000010 0.000010 0.000010 0.000010 0.000010 0.000010 0.000010 0.000010 0.000010 0.000010 0.000010 0.000010 0.000010 0.000010 0.014793 0.000010 0.000010 0.000010 0.000010 0.000010 0.005215 0.000010 0.043812 0.006588 0.000010 0.000010 0.000010 0.000010 0.008698 0.000010 0.000010 0.000010 0.000010
0.000010 0.000010 0.000010 0.000010 0.000010 0.000010 0.000010 0.000010 0.000010 0.000010 0.000010 0.000010 0.000010 0.000010 0.999480 0.000010 0.000010 0.000010 0.000010 0.000010 0.000010 0.000010 0.000010 0.000010 0.000010 0.000010 0.000010 0.000010 0.000010 0.000010 0.000010 0.000010 0.000010 0.000010 0.000010 0.000010 0.000010 0.000010 0.000010 0.000010 0.000010 0.000010 0.000010 0.000010 0.000010 0.000010 0.000010 0.000010 0.000010 0.000010 0.000010 0.000010 0.000010
0.000010 0.000010 0.053669 0.000010 0.000010 0.000010 0.000010 0.000010 0.000010 0.000010 0.000010 0.000010 0.000010 0.000010 0.731641 0.000010 0.041687 0.000010 0.000010 0.000010 0.000010 0.000010 0.000010 0.000010 0.000010 0.003381 0.000010 0.000010 0.000010 0.000010 0.000010 0.000010 0.000010 0.000010 0.000010 0.000010 0.000010 0.014017 0.000010 0.000010 0.000010 0.044486 0.092467 0.009570 0.000010 0.000010 0.000010 0.000010 0.008643 0.000010 0.000010 0.000010 0.000010
0.000010 0.000010 0.000010 0.000010 0.000010 0.000010 0.000010 0.000010 0.000010 0.000010 0.000010 0.000010 0.000010 0.000010 0.999480 0.000010 0.000010 0.000010 0.000010 0.000010 0.000010 0.000010 0.000010 0.000010 0.000010 0.000010 0.000010 0.000010 0.000010 0.000010 0.000010 0.000010 0.000010 0.000010 0.000010 0.000010 0.000010 0.000010 0.000010 0.000010 0.000010 0.000010 0.000010 0.000010 0.000010 0.000010 0.000010 0.000010 0.000010 0.000010 0.000010 0.000010 0.000010
0.000010 0.000010 0.000010 0.000010 0.000010 0.000013 0.000010 0.000011 0.000010 0.000010 0.000010 0.000010 0.000010 0.000010 0.999476 0.000011 0.000010 0.000010 0.000010 0.000010 0.000010 0.000010 0.000010 0.000010 0.000010 0.000010 0.000010 0.000010 0.000010 0.000010 0.000010 0.000010 0.000010 0.000010 0.000010 0.000010 0.000010 0.000010 0.000010 0.000010 0.000010 0.000010 0.000010 0.000010 0.000010 0.000010 0.000010 0.000010 0.000010 0.000010 0.000010 0.000010 0.000010
0.000010 0.000010 0.018452 0.000010 0.000010 0.000010 0.000010 0.000010 0.000010 0.003680 0.000010 0.000010 0.000010 0.000010 0.963125 0.000010 0.000010 0.000010 0.000010 0.000010 0.000010 0.000010 0.000010 0.000010 0.000010 0.000010 0.000010 0.000010 0.014253 0.000010 0.000010 0.000010 0.000010 0.000010 0.000010 0.000010 0.000010 0.000010 0.000010 0.000010 0.000010 0.000010 0.000010 0.000010 0.000010 0.000010 0.000010 0.000010 0.000010 0.000010 0.000010 0.000010 0.000010
0.000010 0.000010 0.000015 0.063931 0.000010 0.000010 0.000010 0.000010 0.000010 0.008666 0.000010 0.003793 0.000010 0.001605 0.004960 0.000010 0.043389 0.000010 0.000355 0.000010 0.001833 0.000010 0.000010 0.000010 0.000010 0.032696 0.000010 0.396398 0.068966 0.000010 0.000010 0.015588 0.000010 0.008740 0.000010 0.000010 0.000010 0.000010 0.000526 0.029733 0.000010 0.286223 0.015953 0.013255 0.000010 0.000010 0.000010 0.001364 0.000010 0.001689 0.000010 0.000010 0.000010
0.000010 0.000010 0.000010 0.116087 0.001028 0.000010 0.000010 0.000010 0.000010 0.000010 0.000010 0.000265 0.000010 0.013215 0.019551 0.000010 0.013633 0.000010 0.000010 0.000010 0.002247 0.004336 0.000010 0.003203 0.000010 0.000010 0.000010 0.226822 0.090252 0.000010 0.000010 0.003269 0.000010 0.010208 0.000010 0.000010 0.000010 0.000010 0.000680 0.068596 0.000010 0.390462 0.000010 0.019888 0.000010 0.000010 0.000010 0.015907 0.000010 0.000010 0.000010 0.000010 0.000010
0.000010 0.000010 0.018208 0.609590 0.000010 0.000010 0.000010 0.000010 0.000010 0.000010 0.000010 0.000010 0.000010 0.002564 0.000010 0.000010 0.000010 0.000010 0.000010 0.000010 0.000010 0.000010 0.000010 0.000010 0.000010 0.000010 0.000010 0.080054 0.073513 0.000010 0.000010 0.000010 0.000010 0.016621 0.000010 0.000010 0.000010 0.000010 0.000010 0.044494 0.000010 0.104960 0.000010 0.049555 0.000010 0.000010 0.000010 0.000010 0.000010 0.000010 0.000010 0.000010 0.000010
0.000010 0.000010 0.000010 0.999480 0.000010 0.000010 0.000010 0.000010 0.000010 0.000010 0.000010 0.000010 0.000010 0.000010 0.000010 0.000010 0.000010 0.000010 0.000010 0.000010 0.000010 0.000010 0.000010 0.000010 0.000010 0.000010 0.000010 0.000010 0.000010 0.000010 0.000010 0.000010 0.000010 0.000010 0.000010 0.000010 0.000010 0.000010 0.000010 0.000010 0.000010 0.000010 0.000010 0.000010 0.000010 0.000010 0.000010 0.000010 0.000010 0.000010 0.000010 0.000010 0.000010
0.000010 0.000010 0.000010 0.999480 0.000010 0.000010 0.000010 0.000010 0.000010 0.000010 0.000010 0.000010 0.000010 0.000010 0.000010 0.000010 0.000010 0.000010 0.000010 0.000010 0.000010 0.000010 0.000010 0.000010 0.000010 0.000010 0.000010 0.000010 0.000010 0.000010 0.000010 0.000010 0.000010 0.000010 0.000010 0.000010 0.000010 0.000010 0.000010 0.000010 0.000010 0.000010 0.000010 0.000010 0.000010 0.000010 0.000010 0.000010 0.000010 0.000010 0.000010 0.000010 0.000010
0.000010 0.000010 0.000010 0.663543 0.000010 0.000010 0.000010 0.000010 0.000010 0.000010 0.000010 0.000010 0.000010 0.007151 0.000010 0.000010 0.000010 0.000010 0.000010 0.000010 0.000010 0.000010 0.000010 0.000010 0.000010 0.000010 0.000010 0.122332 0.054416 0.000010 0.000010 0.000010 0.000010 0.005413 0.000010 0.000010 0.000010 0.000010 0.000010 0.018129 0.000010 0.128551 0.000010 0.000015 0.000010 0.000010 0.000010 0.000010 0.000010 0.000010 0.000010 0.000010 0.000010
0.000010 0.000010 0.002007 0.299494 0.000010 0.000010 0.000010 0.000010 0.000010 0.015519 0.000010 0.000010 0.000010 0.022978 0.006285 0.000010 0.000010 0.000010 0.000010 0.000010 0.000010 0.000010 0.000010 0.000010 0.000010 0.000010 0.000010 0.219394 0.031500 0.000010 0.000010 0.000010 0.000010 0.000010 0.000010 0.000010 0.000010 0.000010 0.000010 0.052131 0.000010 0.329208 0.001300 0.019762 0.000010 0.000010 0.000010 0.000010 0.000010 0.000010 0.000010 0.000010 0.000010
0.000010 0.000010 0.000010 0.999480 0.000010 0.000010 0.000010 0.000010 0.000010 0.000010 0.000010 0.000010 0.000010 0.000010 0.000010 0.000010 0.000010 0.000010 0.000010 0.000010 0.000010 0.000010 0.000010 0.000010 0.000010 0.000010 0.000010 0.000010 0.000010 0.000010 0.000010 0.000010 0.000010 0.000010 0.000010 0.000010 0.000010 0.000010 0.000010 0.000010 0.000010 0.000010 0.000010 0.000010 0.000010 0.000010 0.000010 0.000010 0.000010 0.000010 0.000010 0.000010 0.000010
0.000010 0.000010 0.010253 0.625752 0.000010 0.000010 0.007863 0.000010 0.001681 0.027417 0.000010 0.000010 0.000010 0.017344 0.026673 0.000010 0.004258 0.000010 0.000010 0.000010 0.004155 0.000010 0.000010 0.000010 0.009739 0.005418 0.000010 0.090624 0.000010 0.000010 0.000010 0.010015 0.000010 0.000010 0.000010 0.000010 0.000010 0.000010 0.000010 0.043750 0.000010 0.086597 0.000010 0.013962 0.007650 0.000010 0.000010 0.000010 0.000010 0.001233 0.000010 0.000010 0.005276
0.000010 0.000010 0.000010 0.507326 0.000010 0.000010 0.000015 0.000010 0.001222 0.000486 0.000010 0.000010 0.015764 0.005966 0.000010 0.002603 0.000010 0.000010 0.000010 0.009155 0.000010 0.019190 0.000010 0.000010 0.000010 0.000010 0.000010 0.207754 0.019005 0.000010 0.000010 0.010998 0.000010 0.031991 0.000010 0.000010 0.000010 0.000010 0.000010 0.011475 0.000010 0.061912 0.004009 0.037886 0.000010 0.009274 0.000010 0.014598 0.000010 0.000010 0.000010 0.004575 0.024476
0.000010 0.004145 0.000010 0.470131 0.013385 0.000010 0.000010 0.000010 0.000010 0.000169 0.011535 0.008410 0.014924 0.000010 0.000010 0.000010 0.019459 0.001187 0.002703 0.008727 0.000010 0.000010 0.000010 0.000010 0.000010 0.000010 0.000010 0.092095 0.043431 0.000010 0.021805 0.000010 0.000010 0.000010 0.005452 0.000010 0.000010 0.000010 0.000010 0.033237 0.000010 0.243628 0.000010 0.005219 0.000010 0.000010 0.000016 0.000010 0.000010 0.000010 0.000010 0.000010 0.000010
0.000010 0.000010 0.000010 0.999480 0.000010 0.000010 0.000010 0.000010 0.000010 0.000010 0.000010 0.000010 0.000010 0.000010 0.000010 0.000010 0.000010 0.000010 0.000010 0.000010 0.000010 0.000010 0.000010 0.000010 0.000010 0.000010 0.000010 0.000010 0.000010 0.000010 0.000010 0.000010 0.000010 0.000010 0.000010 0.000010 0.000010 0.000010 0.000010 0.000010 0.000010 0.000010 0.000010 0.000010 0.000010 0.000010 0.000010 0.000010 0.000010 0.000010 0.000010 0.000010 0.000010
0.000010 0.000010 0.000010 0.156089 0.000010 0.000010 0.000010 0.000010 0.007962 0.000010 0.000010 0.000010 0.005178 0.017220 0.017845 0.000010 0.014537 0.000010 0.000010 0.000010 0.000010 0.000010 0.000010 0.000010 0.000010 0.000011 0.000010 0.263899 0.063926 0.000010 0.000010 0.000010 0.000010 0.000015 0.000010 0.000010 0.000010 0.000010 0.000797 0.061406 0.000010 0.375511 0.000010 0.007072 0.000010 0.000010 0.002840 0.002494 0.000013 0.000010 0.000010 0.000010 0.002836
0.000010 0.000010 0.000010 0.858325 0.000010 0.000010 0.000010 0.000010 0.000010 0.000010 0.000010 0.000010 0.000010 0.000010 0.000010 0.000010 0.000010 0.000010 0.000010 0.000010 0.000010 0.000010 0.000010 0.000010 0.000010 0.000010 0.000010 0.000010 0.000010 0.000010 0.000010 0.000010 0.000010 0.000010 0.000010 0.000010 0.000010 0.000010 0.000010 0.047269 0.000010 0.089932 0.000010 0.003984 0.000010 0.000010 0.000010 0.000010 0.000010 0.000010 0.000010 0.000010 0.000010
0.000010 0.000010 0.000010 0.274635 0.000010 0.000010 0.000010 0.000010 0.000010 0.000010 0.000010 0.000010 0.000010 0.006003 0.000010 0.000010 0.008552 0.000010 0.000010 0.000010 0.000010 0.000010 0.000010 0.000010 0.001114 0.001442 0.000010 0.129848 0.091846 0.000010 0.010135 0.022822 0.000010 0.025625 0.000010 0.000010 0.000010 0.000010 0.001602 0.016429 0.000010 0.370315 0.010014 0.027155 0.002093 0.000010 0.000010 0.000010 0.000010 0.000010 0.000010 0.000010 0.000010
0.000010 0.000010 0.000010 0.391431 0.003183 0.003715 0.000010 0.000010 0.028535 0.000010 0.000010 0.000010 0.000010 0.000010 0.023475 0.000010 0.004520 0.000010 0.000010 0.000010 0.000010 0.000010 0.000010 0.000010 0.000010 0.023521 0.000010 0.129730 0.073138 0.004679 0.001301 0.000010 0.000010 0.000010 0.000010 0.004208 0.000010 0.005434 0.000010 0.022541 0.000010 0.244222 0.000010 0.001084 0.000010 0.000010 0.000010 0.000010 0.007502 0.000010 0.000010 0.000010 0.027429
0.000010 0.000010 0.000010 0.434638 0.000010 0.000010 0.000010 0.000010 0.000010 0.003508 0.000017 0.001789 0.000010 0.005619 0.000010 0.000010 0.000010 0.000010 0.000010 0.000010 0.009825 0.000010 0.000010 0.000010 0.000010 0.040698 0.000010 0.069942 0.047101 0.000010 0.028919 0.000010 0.000010 0.000010 0.001289 0.000010 0.000010 0.000010 0.000010 0.000010 0.002891 0.309171 0.011303 0.026317 0.000010 0.000010 0.000010 0.000010 0.000010 0.000010 0.000010 0.000010 0.006603
0.000010 0.000010 0.000010 0.956825 0.000010 0.000010 0.000010 0.000010 0.000010 0.000010 0.000010 0.000010 0.000010 0.000010 0.000010 0.000010 0.000010 0.000010 0.000010 0.000010 0.000010 0.000010 0.000010 0.000010 0.000010 0.000010 0.000010 0.000010 0.001779 0.000010 0.000010 0.000010 0.000010 0.000010 0.000010 0.000010 0.000010 0.000010 0.000010 0.000010 0.000010 0.040894 0.000010 0.000012 0.000010 0.000010 0.000010 0.000010 0.000010 0.000010 0.000010 0.000010 0.000010
0.000010 0.000010 0.000010 0.999476 0.000010 0.000010 0.000010 0.000010 0.000010 0.000010 0.000010 0.000010 0.000010 0.000010 0.000010 0.000010 0.000010 0.000010 0.000010 0.000010 0.000010 0.000010 0.000010 0.000010 0.000010 0.000010 0.000010 0.000010 0.000010 0.000010 0.000010 0.000010 0.000010 0.000010 0.000010 0.000014 0.000010 0.000010 0.000010 0.000010 0.000010 0.000010 0.000010 0.000010 0.000010 0.000010 0.000010 0.000010 0.000010 0.000010 0.000010 0.000010 0.000010
0.000010 0.000010 0.000010 0.999476 0.000010 0.000010 0.000010 0.000010 0.000010 0.000010 0.000010 0.000010 0.000010 0.000010 0.000010 0.000010 0.000010 0.000010 0.000010 0.000010 0.000010 0.000014 0.000010 0.000010 0.000010 0.000010 0.000010 0.000010 0.000010 0.000010 0.000010 0.000010 0.000010 0.000010 0.000010 0.000010 0.000010 0.000010 0.000010 0.000010 0.000010 0.000010 0.000010 0.000010 0.000010 0.000010 0.000010 0.000010 0.000010 0.000010 0.000010 0.000010 0.000010
0.000010 0.000010 0.000010 0.000010 0.000010 0.000010 0.000010 0.000010 0.000010 0.000010 0.000010 0.000010 0.000010 0.000010 0.000010 0.000010 0.036925 0.000010 0.000010 0.000010 0.000010 0.000010 0.000010 0.000010 0.000010 0.009038 0.000010 0.105962 0.059985 0.000010 0.000010 0.000010 0.000010 0.000010 0.000010 0.000010 0.000010 0.000010 0.000010 0.698038 0.000010 0.089581 0.000010 0.000010 0.000010 0.000010 0.000010 0.000010 0.000010 0.000010 0.000010 0.000010 0.000010
0.000010 0.000010 0.000010 0.000010 0.000010 0.000010 0.000010 0.000010 0.000010 0.000010 0.000010 0.000010 0.000010 0.000010 0.000010 0.000010 0.000010 0.000010 0.000010 0.000010 0.000010 0.000010 0.000010 0.000010 0.000010 0.000010 0.000010 0.000010 0.000010 0.000010 0.000010 0.000010 0.000010 0.000010 0.000010 0.000010 0.000010 0.000010 0.000010 0.999480 0.000010 0.000010 0.000010 0.000010 0.000010 0.000010 0.000010 0.000010 0.000010 0.000010 0.000010 0.000010 0.000010
0.000010 0.000010 0.000010 0.000010 0.000010 0.000010 0.000010 0.000010 0.000010 0.000010 0.000010 0.000010 0.000010 0.000010 0.000010 0.000010 0.000010 0.000010 0.000010 0.000010 0.000010 0.000010 0.000010 0.000010 0.000010 0.000010 0.000010 0.000014 0.000010 0.000010 0.000010 0.000010 0.000010 0.000010 0.000010 0.000010 0.000010 0.000010 0.000010 0.999476 0.000010 0.000010 0.000010 0.000010 0.000010 0.000010 0.000010 0.000010 0.000010 0.000010 0.000010 0.000010 0.000010
0.000010 0.000010 0.000010 0.000010 0.000010 0.000010 0.000010 0.000010 0.000010 0.000010 0.000010 0.000010 0.000010 0.000010 0.000010 0.000010 0.000010 0.000010 0.000010 0.000010 0.000010 0.000010 0.000010 0.000010 0.000010 0.000010 0.000010 0.000010 0.000010 0.000010 0.000010 0.000010 0.000010 0.000010 0.000010 0.000010 0.000010 0.000010 0.000010 0.999480 0.000010 0.000010 0.000010 0.000010 0.000010 0.000010 0.000010 0.000010 0.000010 0.000010 0.000010 0.000010 0.000010
0.000010 0.000010 0.000010 0.000010 0.000010 0.000010 0.000010 0.000010 0.000010 0.000010 0.000010 0.000010 0.000010 0.000010 0.000010 0.000010 0.000010 0.000010 0.000010 0.000010 0.000010 0.000010 0.000010 0.000010 0.000010 0.000010 0.000010 0.000010 0.000010 0.000010 0.000010 0.000010 0.000010 0.000010 0.000010 0.000010 0.000010 0.000010 0.000010 0.999480 0.000010 0.000010 0.000010 0.000010 0.000010 0.000010 0.000010 0.000010 0.000010 0.000010 0.000010 0.000010 0.000010
0.000010 0.000010 0.000010 0.000010 0.000010 0.000010 0.000010 0.000010 0.000010 0.000010 0.000010 0.000010 0.000010 0.000010 0.000010 0.000010 0.000010 0.000010 0.000010 0.000010 0.000010 0.000010 0.000010 0.000010 0.000010 0.000010 0.000010 0.110576 0.000010 0.000010 0.000010 0.000010 0.000010 0.000010 0.000010 0.000010 0.000010 0.000010 0.000010 0.853386 0.000010 0.035538 0.000010 0.000010 0.000010 0.000010 0.000010 0.000010 0.000010 0.000010 0.000010 0.000010 0.000010
0.000010 0.000010 0.000010 0.000010 0.000010 0.000010 0.000010 0.000010 0.000010 0.000010 0.000010 0.000010 0.000010 0.000010 0.000010 0.000010 0.000010 0.000010 0.000010 0.000010 0.000010 0.000010 0.000010 0.000010 0.000010 0.000010 0.000010 0.000010 0.000010 0.000010 0.000010 0.000010 0.000010 0.000010 0.000010 0.000010 0.000010 0.000010 0.000010 0.999480 0.000010 0.000010 0.000010 0.000010 0.000010 0.000010 0.000010 0.000010 0.000010 0.000010 0.000010 0.000010 0.000010
0.000010 0.000010 0.000010 0.067602 0.000010 0.000010 0.000010 0.000010 0.000010 0.000010 0.000010 0.000010 0.000010 0.012658 0.000010 0.000010 0.000010 0.000010 0.000010 0.000010 0.000010 0.000010 0.000010 0.000010 0.000010 0.000010 0.000010 0.000017 0.000010 0.000010 0.000010 0.000010 0.000010 0.000010 0.000010 0.000010 0.000010 0.000010 0.000010 0.919234 0.000010 0.000010 0.000010 0.000010 0.000010 0.000010 0.000010 0.000010 0.000010 0.000010 0.000010 0.000010 0.000010
0.000010 0.000010 0.000010 0.000010 0.000010 0.000010 0.000010 0.000010 0.000010 0.000010 0.000010 0.000010 0.000010 0.000010 0.000010 0.000010 0.000010 0.000010 0.000010 0.000010 0.000010 0.000010 0.000010 0.000010 0.000010 0.000010 0.000010 0.000010 0.000010 0.000010 0.000010 0.000010 0.000010 0.000010 0.000010 0.000010 0.000010 0.000010 0.000010 0.999480 0.000010 0.000010 0.000010 0.000010 0.000010 0.000010 0.000010 0.000010 0.000010 0.000010 0.000010 0.000010 0.000010
0.000010 0.000010 0.000010 0.000010 0.000010 0.000010 0.000010 0.000010 0.000010 0.000010 0.000010 0.000010 0.000010 0.000010 0.000010 0.000010 0.000010 0.000010 0.000010 0.000010 0.000010 0.000010 0.000010 0.000010 0.000010 0.000010 0.000010 0.000010 0.000010 0.000010 0.000010 0.000010 0.000010 0.000010 0.000010 0.000010 0.000010 0.000010 0.000010 0.999480 0.000010 0.000010 0.000010 0.000010 0.000010 0.000010 0.000010 0.000010 0.000010 0.000010 0.000010 0.000010 0.000010
0.000010 0.000010 0.000010 0.000010 0.000010 0.000010 0.000010 0.000010 0.000010 0.000010 0.000010 0.000010 0.000010 0.000010 0.000010 0.000010 0.000010 0.000010 0.000010 0.000010 0.000010 0.000010 0.000010 0.000010 0.000010 0.000010 0.000010 0.000010 0.000010 0.000010 0.000010 0.000010 0.000010 0.000010 0.000010 0.000010 0.000010 0.000010 0.000010 0.999480 0.000010 0.000010 0.000010 0.000010 0.000010 0.000010 0.000010 0.000010 0.000010 0.000010 0.000010 0.000010 0.000010
0.000010 0.000010 0.000010 0.000010 0.000010 0.000010 0.000010 0.000010 0.000010 0.000010 0.000010 0.000010 0.000010 0.000010 0.000010 0.000010 0.000010 0.000010 0.000010 0.000010 0.000010 0.000010 0.000010 0.000010 0.000010 0.000010 0.000010 0.000010 0.013542 0.000010 0.000010 0.000010 0.000010 0.000010 0.000010 0.000010 0.000010 0.000010 0.000010 0.985948 0.000010 0.000010 0.000010 0.000010 0.000010 0.000010 0.000010 0.000010 0.000010 0.000010 0.000010 0.000010 0.000010
0.000010 0.000010 0.000010 0.000010 0.000010 0.000010 0.000010 0.000010 0.000010 0.000010 0.000010 0.000010 0.000010 0.000010 0.000010 0.000010 0.000010 0.000010 0.000010 0.000010 0.000010 0.000010 0.000010 0.000010 0.000010 0.000010 0.000010 0.000010 0.000010 0.000010 0.000010 0.000010 0.000010 0.000010 0.000010 0.000010 0.000010 0.000010 0.000010 0.999480 0.000010 0.000010 0.000010 0.000010 0.000010 0.000010 0.000010 0.000010 0.000010 0.000010 0.000010 0.000010 0.000010
0.000010 0.000010 0.000010 0.000010 0.000010 0.000010 0.000010 0.000010 0.000010 0.000010 0.000010 0.000010 0.000010 0.000010 0.000010 0.000010 0.000010 0.000010 0.000010 0.000010 0.000010 0.000010 0.000010 0.000010 0.000010 0.000010 0.000010 0.000010 0.000010 0.000010 0.000010 0.000010 0.000010 0.000010 0.000010 0.000010 0.000010 0.000010 0.000010 0.999480 0.000010 0.000010 0.000010 0.000010 0.000010 0.000010 0.000010 0.000010 0.000010 0.000010 0.000010 0.000010 0.000010
0.000010 0.000010 0.006228 0.022336 0.000010 0.000010 0.000010 0.000010 0.000010 0.009158 0.000010 0.000010 0.000010 0.000019 0.000010 0.000010 0.000010 0.000010 0.000010 0.000010 0.000010 0.000010 0.000010 0.000010 0.000010 0.030524 0.000010 0.150251 0.057933 0.000010 0.000010 0.000010 0.000010 0.000010 0.000010 0.000010 0.000010 0.000010 0.000010 0.715098 0.000010 0.007903 0.000010 0.000010 0.000010 0.000010 0.000010 0.000010 0.000010 0.000119 0.000010 0.000010 0.000010
0.000010 0.000010 0.000010 0.000010 0.000010 0.000010 0.000010 0.000010 0.000010 0.000010 0.000010 0.000010 0.000010 0.000010 0.000010 0.000010 0.000010 0.000010 0.000010 0.000010 0.000010 0.000010 0.000010 0.000010 0.000010 0.000010 0.000010 0.000010 0.000010 0.000010 0.000010 0.000010 0.000010 0.000010 0.000010 0.000010 0.000010 0.000010 0.000010 0.999480 0.000010 0.000010 0.000010 0.000010 0.000010 0.000010 0.000010 0.000010 0.000010 0.000010 0.000010 0.000010 0.000010
0.000010 0.000010 0.000010 0.000010 0.000010 0.000010 0.000010 0.000010 0.000010 0.000010 0.000010 0.000010 0.000010 0.000010 0.000010 0.000010 0.000010 0.000010 0.000010 0.000010 0.000010 0.000010 0.000010 0.000010 0.000010 0.000010 0.000010 0.000010 0.000010 0.000010 0.000010 0.000010 0.000010 0.000010 0.000010 0.000010 0.000010 0.000010 0.000010 0.999480 0.000010 0.000010 0.000010 0.000010 0.000010 0.000010 0.000010 0.000010 0.000010 0.000010 0.000010 0.000010 0.000010
0.000010 0.000010 0.000010 0.000010 0.000010 0.000010 0.000010 0.000010 0.000010 0.000010 0.000010 0.000010 0.000010 0.000010 0.000010 0.000010 0.000010 0.000010 0.000010 0.000010 0.000010 0.000010 0.000010 0.000010 0.000010 0.000010 0.000010 0.000010 0.000010 0.000010 0.000010 0.000010 0.000010 0.000010 0.000010 0.000010 0.000010 0.000010 0.000010 0.999480 0.000010 0.000010 0.000010 0.000010 0.000010 0.000010 0.000010 0.000010 0.000010 0.000010 0.000010 0.000010 0.000010
0.000010 0.000010 0.000010 0.000010 0.000010 0.000010 0.000010 0.000010 0.000010 0.000010 0.000010 0.000010 0.000010 0.000010 0.000010 0.000010 0.000010 0.000010 0.000010 0.000010 0.000010 0.000010 0.000010 0.000010 0.000010 0.000010 0.000010 0.000010 0.000010 0.000010 0.000010 0.000010 0.000010 0.000010 0.000010 0.000010 0.000010 0.000010 0.000010 0.999480 0.000010 0.000010 0.000010 0.000010 0.000010 0.000010 0.000010 0.000010 0.000010 0.000010 0.000010 0.000010 0.000010
0.000010 0.000010 0.000010 0.000010 0.000010 0.000010 0.000010 0.000010 0.000010 0.000010 0.000010 0.000010 0.000010 0.000010 0.000010 0.000010 0.000010 0.000010 0.000010 0.000010 0.000010 0.000010 0.000010 0.000010 0.000010 0.000010 0.000010 0.000010 0.000010 0.000010 0.000010 0.000010 0.000010 0.000010 0.000010 0.000010 0.000010 0.000010 0.000010 0.999480 0.000010 0.000010 0.000010 0.000010 0.000010 0.000010 0.000010 0.000010 0.000010 0.000010 0.000010 0.000010 0.000010
0.000010 0.000010 0.000010 0.000010 0.000010 0.000010 0.000010 0.000010 0.000010 0.000010 0.000010 0.000010 0.000010 0.000010 0.000010 0.000010 0.798718 0.000010 0.000010 0.000010 0.000010 0.000010 0.000010 0.000010 0.000010 0.000010 0.000010 0.200772 0.000010 0.000010 0.000010 0.000010 0.000010 0.000010 0.000010 0.000010 0.000010 0.000010 0.000010 0.000010 0.000010 0.000010 0.000010 0.000010 0.000010 0.000010 0.000010 0.000010 0.000010 0.000010 0.000010 0.000010 0.000010
0.000010 0.000010 0.000010 0.000010 0.000010 0.000010 0.000010 0.000010 0.000010 0.000010 0.000010 0.000010 0.000010 0.000010 0.000010 0.000010 0.999480 0.000010 0.000010 0.000010 0.000010 0.000010 0.000010 0.000010 0.000010 0.000010 0.000010 0.000010 0.000010 0.000010 0.000010 0.000010 0.000010 0.000010 0.000010 0.000010 0.000010 0.000010 0.000010 0.000010 0.000010 0.000010 0.000010 0.000010 0.000010 0.000010 0.000010 0.000010 0.000010 0.000010 0.000010 0.000010 0.000010
0.000010 0.000010 0.000010 0.000010 0.000010 0.000010 0.000010 0.000010 0.000010 0.000010 0.000010 0.000010 0.000010 0.000010 0.000010 0.000010 0.999480 0.000010 0.000010 0.000010 0.000010 0.000010 0.000010 0.000010 0.000010 0.000010 0.000010 0.000010 0.000010 0.000010 0.000010 0.000010 0.000010 0.000010 0.000010 0.000010 0.000010 0.000010 0.000010 0.000010 0.000010 0.000010 0.000010 0.000010 0.000010 0.000010 0.000010 0.000010 0.000010 0.000010 0.000010 0.000010 0.000010
0.000010 0.000010 0.000010 0.000010 0.000010 0.000010 0.000010 0.000010 0.000010 0.000010 0.000010 0.000010 0.000010 0.000010 0.000010 0.000010 0.999480 0.000010 0.000010 0.000010 0.000010 0.000010 0.000010 0.000010 0.000010 0.000010 0.000010 0.000010 0.000010 0.000010 0.000010 0.000010 0.000010 0.000010 0.000010 0.000010 0.000010 0.000010 0.000010 0.000010 0.000010 0.000010 0.000010 0.000010 0.000010 0.000010 0.000010 0.000010 0.000010 0.000010 0.000010 0.000010 0.000010
0.000010 0.000010 0.000010 0.000010 0.000010 0.000010 0.000010 0.000010 0.000010 0.000010 0.000010 0.000010 0.000010 0.000010 0.000010 0.000010 0.769957 0.000010 0.000010 0.000010 0.000010 0.000010 0.000010 0.000010 0.000010 0.000010 0.000010 0.178442 0.000010 0.000010 0.000010 0.000010 0.000010 0.000010 0.000010 0.000010 0.000010 0.000010 0.000010 0.000012 0.000010 0.029303 0.000010 0.021806 0.000010 0.000010 0.000010 0.000010 0.000010 0.000010 0.000010 0.000010 0.000010
0.000010 0.000010 0.000010 0.000010 0.000010 0.000010 0.000010 0.000010 0.000010 0.000010 0.000010 0.000010 0.000010 0.000010 0.000010 0.000010 0.999480 0.000010 0.000010 0.000010 0.000010 0.000010 0.000010 0.000010 0.000010 0.000010 0.000010 0.000010 0.000010 0.000010 0.000010 0.000010 0.000010 0.000010 0.000010 0.000010 0.000010 0.000010 0.000010 0.000010 0.000010 0.000010 0.000010 0.000010 0.000010 0.000010 0.000010 0.000010 0.000010 0.000010 0.000010 0.000010 0.000010
0.000010 0.000010 0.000010 0.000010 0.000010 0.000010 0.000010 0.000010 0.000010 0.000010 0.000010 0.000010 0.000010 0.005955 0.000010 0.000010 0.759837 0.000010 0.000010 0.000010 0.000010 0.000010 0.000010 0.000010 0.000010 0.000010 0.000010 0.170964 0.000010 0.000010 0.000010 0.000010 0.000010 0.000010 0.000010 0.000010 0.000010 0.000010 0.000010 0.000010 0.000010 0.018136 0.000010 0.044628 0.000010 0.000010 0.000010 0.000010 0.000010 0.000010 0.000010 0.000010 0.000010
0.000010 0.000010 0.000010 0.000010 0.000010 0.000010 0.000010 0.000010 0.000010 0.000014 0.000010 0.000010 0.000010 0.012348 0.000010 0.000010 0.829730 0.000010 0.000010 0.000010 0.000010 0.000010 0.000010 0.000010 0.000010 0.000010 0.000010 0.150453 0.000010 0.000010 0.000010 0.000010 0.000010 0.006558 0.000010 0.000010 0.000010 0.000010 0.000010 0.000010 0.000010 0.000427 0.000010 0.000010 0.000010 0.000010 0.000010 0.000010 0.000010 0.000010 0.000010 0.000010 0.000010
0.000010 0.000010 0.000010 0.000010 0.000010 0.000010 0.000010 0.000010 0.000010 0.000010 0.000010 0.000010 0.000010 0.000010 0.000010 0.000010 0.847873 0.000010 0.000010 0.000010 0.000010 0.000010 0.000010 0.000010 0.000010 0.000010 0.000010 0.118806 0.002717 0.000010 0.000010 0.000010 0.000010 0.000010 0.000010 0.000010 0.000010 0.000010 0.000010 0.000010 0.000010 0.030114 0.000010 0.000010 0.000010 0.000010 0.000010 0.000010 0.000010 0.000010 0.000010 0.000010 0.000010
0.000010 0.000010 0.000010 0.000010 0.000010 0.000010 0.000010 0.000010 0.000010 0.000010 0.000010 0.000010 0.000010 0.000010 0.000010 0.000010 0.784092 0.000010 0.000010 0.000010 0.000010 0.000010 0.000010 0.000010 0.000010 0.000010 0.000010 0.208051 0.000010 0.000010 0.000010 0.000010 0.000010 0.000010 0.000010 0.000010 0.000010 0.000010 0.000010 0.000010 0.000010 0.007357 0.000010 0.000010 0.000010 0.000010 0.000010 0.000010 0.000010 0.000010 0.000010 0.000010 0.000010
0.000010 0.000010 0.000010 0.000010 0.000010 0.000010 0.000010 0.000010 0.000010 0.000010 0.000010 0.000010 0.000010 0.000010 0.000010 0.000010 0.999480 0.000010 0.000010 0.000010 0.000010 0.000010 0.000010 0.000010 0.000010 0.000010 0.000010 0.000010 0.000010 0.000010 0.000010 0.000010 0.000010 0.000010 0.000010 0.000010 0.000010 0.000010 0.000010 0.000010 0.000010 0.000010 0.000010 0.000010 0.000010 0.000010 0.000010 0.000010 0.000010 0.000010 0.000010 0.000010 0.000010
0.000010 0.000010 0.000010 0.000010 0.000010 0.000010 0.000010 0.000010 0.000010 0.000010 0.000010 0.000010 0.000010 0.000010 0.000010 0.000010 0.999480 0.000010 0.000010 0.000010 0.000010 0.000010 0.000010 0.000010 0.000010 0.000010 0.000010 0.000010 0.000010 0.000010 0.000010 0.000010 0.000010 0.000010 0.000010 0.000010 0.000010 0.000010 0.000010 0.000010 0.000010 0.000010 0.000010 0.000010 0.000010 0.000010 0.000010 0.000010 0.000010 0.000010 0.000010 0.000010 0.000010
0.000010 0.000010 0.000010 0.000010 0.000010 0.000010 0.000010 0.000010 0.000010 0.000010 0.000010 0.000010 0.000010 0.000010 0.000010 0.000010 0.999480 0.000010 0.000010 0.000010 0.000010 0.000010 0.000010 0.000010 0.000010 0.000010 0.000010 0.000010 0.000010 0.000010 0.000010 0.000010 0.000010 0.000010 0.000010 0.000010 0.000010 0.000010 0.000010 0.000010 0.000010 0.000010 0.000010 0.000010 0.000010 0.000010 0.000010 0.000010 0.000010 0.000010 0.000010 0.000010 0.000010
0.000010 0.000010 0.000010 0.000010 0.000010 0.000010 0.000010 0.000010 0.000010 0.000010 0.000010 0.000010 0.000010 0.000018 0.000010 0.000010 0.999472 0.000010 0.000010 0.000010 0.000010 0.000010 0.000010 0.000010 0.000010 0.000010 0.000010 0.000010 0.000010 0.000010 0.000010 0.000010 0.000010 0.000010 0.000010 0.000010 0.000010 0.000010 0.000010 0.000010 0.000010 0.000010 0.000010 0.000010 0.000010 0.000010 0.000010 0.000010 0.000010 0.000010 0.000010 0.000010 0.000010
0.000010 0.000010 0.000010 0.000010 0.000010 0.000010 0.000010 0.000010 0.000010 0.000010 0.000010 0.000010 0.000010 0.000010 0.000010 0.000010 0.632929 0.000010 0.000010 0.000010 0.000010 0.000010 0.000010 0.000010 0.000010 0.000010 0.000010 0.337792 0.011034 0.000010 0.000010 0.000010 0.000010 0.000010 0.000010 0.000010 0.000010 0.000010 0.000010 0.000010 0.000010 0.000010 0.000010 0.017755 0.000010 0.000010 0.000010 0.000010 0.000010 0.000010 0.000010 0.000010 0.000010
0.000010 0.000010 0.000010 0.000010 0.000010 0.000010 0.000010 0.000010 0.000010 0.000010 0.000010 0.000010 0.000010 0.000010 0.000010 0.000010 0.999480 0.000010 0.000010 0.000010 0.000010 0.000010 0.000010 0.000010 0.000010 0.000010 0.000010 0.000010 0.000010 0.000010 0.000010 0.000010 0.000010 0.000010 0.000010 0.000010 0.000010 0.000010 0.000010 0.000010 0.000010 0.000010 0.000010 0.000010 0.000010 0.000010 0.000010 0.000010 0.000010 0.000010 0.000010 0.000010 0.000010
0.000010 0.000010 0.000010 0.000010 0.000010 0.000010 0.000010 0.000010 0.000010 0.000010 0.000010 0.000010 0.000010 0.000010 0.000010 0.000010 0.999480 0.000010 0.000010 0.000010 0.000010 0.000010 0.000010 0.000010 0.000010 0.000010 0.000010 0.000010 0.000010 0.000010 0.000010 0.000010 0.000010 0.000010 0.000010 0.000010 0.000010 0.000010 0.000010 0.000010 0.000010 0.000010 0.000010 0.000010 0.000010 0.000010 0.000010 0.000010 0.000010 0.000010 0.000010 0.000010 0.000010
0.000010 0.000010 0.000010 0.000010 0.000010 0.000010 0.000010 0.000010 0.000010 0.000010 0.000010 0.000010 0.000010 0.000010 0.000010 0.000010 0.000010 0.000010 0.000010 0.000010 0.000010 0.000010 0.000010 0.000010 0.000010 0.000010 0.000010 0.000010 0.000010 0.000010 0.000010 0.000010 0.000010 0.000010 0.000010 0.000010 0.000010 0.000010 0.000010 0.000010 0.000010 0.999480 0.000010 0.000010 0.000010 0.000010 0.000010 0.000010 0.000010 0.000010 0.000010 0.000010 0.000010
0.000010 0.000010 0.000010 0.000010 0.000010 0.000010 0.000010 0.000010 0.000010 0.000010 0.000010 0.000010 0.000010 0.000010 0.000010 0.000010 0.000010 0.000010 0.000010 0.000010 0.000010 0.000010 0.000010 0.000010 0.000010 0.000010 0.000010 0.000010 0.000010 0.000010 0.000010 0.000010 0.000010 0.000010 0.000010 0.000010 0.000010 0.000010 0.000010 0.000010 0.000010 0.999480 0.000010 0.000010 0.000010 0.000010 0.000010 0.000010 0.000010 0.000010 0.000010 0.000010 0.000010
0.000010 0.000010 0.000010 0.000010 0.000010 0.000010 0.000010 0.000010 0.000010 0.000010 0.000010 0.000010 0.000010 0.000010 0.000010 0.000010 0.000010 0.000010 0.000010 0.000010 0.000010 0.000010 0.000010 0.000010 0.000010 0.000010 0.000010 0.000010 0.000010 0.000010 0.000010 0.000010 0.000010 0.000010 0.000010 0.000010 0.000010 0.000010 0.000010 0.000010 0.000010 0.999480 0.000010 0.000010 0.000010 0.000010 0.000010 0.000010 0.000010 0.000010 0.000010 0.000010 0.000010
0.000010 0.000010 0.000010 0.000010 0.000010 0.000010 0.000010 0.000010 0.000010 0.000010 0.000010 0.000010 0.000010 0.000010 0.000010 0.000010 0.000010 0.000010 0.000010 0.000010 0.000010 0.000010 0.000010 0.000010 0.000010 0.000010 0.000010 0.000010 0.000010 0.000010 0.000010 0.000010 0.000010 0.000010 0.000010 0.000010 0.000010 0.000010 0.000010 0.000010 0.000010 0.999480 0.000010 0.000010 0.000010 0.000010 0.000010 0.000010 0.000010 0.000010 0.000010 0.000010 0.000010
0.000010 0.000010 0.000010 0.000010 0.000010 0.000010 0.000010 0.000010 0.000010 0.000010 0.000010 0.000010 0.000010 0.000010 0.000010 0.000010 0.000010 0.000010 0.000010 0.000010 0.000010 0.000010 0.000010 0.000010 0.000010 0.000010 0.000010 0.000010 0.000010 0.000010 0.000010 0.000010 0.000010 0.000010 0.000010 0.000010 0.000010 0.000010 0.000010 0.000010 0.000010 0.999480 0.000010 0.000010 0.000010 0.000010 0.000010 0.000010 0.000010 0.000010 0.000010 0.000010 0.000010
0.000010 0.000010 0.000010 0.000010 0.000010 0.000010 0.000010 0.000010 0.000010 0.000010 0.000010 0.000010 0.000010 0.000010 0.000010 0.000010 0.000010 0.000010 0.000010 0.000010 0.000010 0.000010 0.000010 0.000010 0.000010 0.000010 0.000010 0.000010 0.000010 0.000010 0.000010 0.000010 0.000010 0.000010 0.000010 0.000010 0.000010 0.000010 0.000010 0.000010 0.000010 0.999480 0.000010 0.000010 0.000010 0.000010 0.000010 0.000010 0.000010 0.000010 0.000010 0.000010 0.000010
0.000010 0.000010 0.000010 0.000010 0.000010 0.000010 0.000010 0.000010 0.000010 0.000010 0.000010 0.000010 0.000010 0.000010 0.000010 0.000010 0.000010 0.000010 0.000010 0.000010 0.000010 0.000010 0.000010 0.000010 0.000010 0.000010 0.000010 0.000010 0.000010 0.000010 0.000010 0.000010 0.000010 0.000010 0.000010 0.000010 0.000010 0.000010 0.000010 0.000010 0.000010 0.999480 0.000010 0.000010 0.000010 0.000010 0.000010 0.000010 0.000010 0.000010 0.000010 0.000010 0.000010
0.000010 0.000010 0.000010 0.000010 0.000010 0.000010 0.000010 0.000010 0.000010 0.000010 0.000010 0.000010 0.000010 0.000010 0.000010 0.000010 0.000010 0.000010 0.000010 0.000010 0.000010 0.000010 0.000010 0.000010 0.000010 0.000010 0.000010 0.000010 0.000010 0.000010 0.000010 0.000010 0.000010 0.000010 0.000010 0.000010 0.000010 0.000010 0.000010 0.000010 0.000010 0.999480 0.000010 0.000010 0.000010 0.000010 0.000010 0.000010 0.000010 0.000010 0.000010 0.000010 0.000010
0.000010 0.000010 0.000010 0.000010 0.000010 0.000010 0.000010 0.000010 0.000010 0.000010 0.000010 0.000010 0.000010 0.001584 0.000010 0.000010 0.000010 0.000010 0.000010 0.000010 0.000010 0.000010 0.000010 0.000010 0.000010 0.000010 0.000010 0.000010 0.000010 0.000010 0.000010 0.000010 0.000010 0.000010 0.000010 0.000010 0.000010 0.000010 0.000010 0.023006 0.000010 0.974910 0.000010 0.000010 0.000010 0.000010 0.000010 0.000010 0.000010 0.000010 0.000010 0.000010 0.000010
0.000010 0.000010 0.000010 0.000010 0.000010 0.000010 0.000010 0.000010 0.000010 0.000010 0.000010 0.000010 0.000010 0.000010 0.000010 0.000010 0.000010 0.000010 0.000010 0.000010 0.000010 0.000010 0.000010 0.000010 0.000010 0.000010 0.000010 0.000010 0.000010 0.000010 0.000010 0.000010 0.000010 0.000010 0.000010 0.000010 0.000010 0.000010 0.000010 0.000010 0.000010 0.999480 0.000010 0.000010 0.000010 0.000010 0.000010 0.000010 0.000010 0.000010 0.000010 0.000010 0.000010
0.000010 0.000010 0.000010 0.000010 0.000010 0.000010 0.000010 0.000010 0.000010 0.000010 0.000010 0.000010 0.000010 0.000010 0.000010 0.000010 0.000010 0.000010 0.000010 0.000010 0.000010 0.000010 0.000010 0.000010 0.000010 0.000010 0.000010 0.000010 0.000010 0.000010 0.000010 0.000010 0.000010 0.000010 0.000010 0.000010 0.000010 0.000010 0.000010 0.000010 0.000010 0.999480 0.000010 0.000010 0.000010 0.000010 0.000010 0.000010 0.000010 0.000010 0.000010 0.000010 0.000010
0.000010 0.000010 0.000010 0.000010 0.000010 0.000010 0.000010 0.000010 0.000010 0.000010 0.000010 0.000010 0.000010 0.000010 0.000010 0.000010 0.000010 0.000010 0.000010 0.000010 0.000010 0.000010 0.000010 0.000010 0.000010 0.000010 0.000010 0.000010 0.000010 0.000010 0.000010 0.000010 0.000010 0.000010 0.000010 0.000010 0.000010 0.000010 0.000010 0.000010 0.000010 0.999473 0.000010 0.000017 0.000010 0.000010 0.000010 0.000010 0.000010 0.000010 0.000010 0.000010 0.000010
0.000010 0.000010 0.000010 0.000010 0.000010 0.000010 0.000010 0.000010 0.000010 0.000010 0.000010 0.000010 0.000010 0.000010 0.000010 0.000010 0.000010 0.000010 0.000010 0.000010 0.000010 0.000010 0.000010 0.000010 0.000010 0.000010 0.000010 0.000010 0.000010 0.000010 0.000010 0.000010 0.000010 0.000010 0.000010 0.000010 0.000010 0.000010 0.000010 0.000010 0.000010 0.999480 0.000010 0.000010 0.000010 0.000010 0.000010 0.000010 0.000010 0.000010 0.000010 0.000010 0.000010
0.000010 0.000010 0.000010 0.000010 0.000010 0.000010 0.000010 0.000010 0.000010 0.000010 0.000010 0.000010 0.000010 0.000010 0.000010 0.000010 0.000010 0.000010 0.000010 0.000010 0.000010 0.000010 0.000010 0.000010 0.000010 0.000010 0.000010 0.000010 0.000010 0.000010 0.000010 0.000010 0.000010 0.000010 0.000010 0.000010 0.000010 0.000010 0.000010 0.000010 0.000010 0.999480 0.000010 0.000010 0.000010 0.000010 0.000010 0.000010 0.000010 0.000010 0.000010 0.000010 0.000010
0.000010 0.000010 0.000010 0.000010 0.000010 0.000010 0.000010 0.000010 0.000010 0.000010 0.000010 0.000010 0.000010 0.000010 0.000010 0.000010 0.000010 0.000010 0.000010 0.000010 0.000010 0.000010 0.000010 0.000010 0.000010 0.000010 0.000010 0.000010 0.000010 0.000010 0.000010 0.000010 0.000010 0.000010 0.000010 0.000010 0.000010 0.000010 0.000010 0.000010 0.000010 0.999480 0.000010 0.000010 0.000010 0.000010 0.000010 0.000010 0.000010 0.000010 0.000010 0.000010 0.000010
0.000010 0.000010 0.000010 0.000010 0.000010 0.000010 0.000010 0.000010 0.000010 0.000010 0.000010 0.000010 0.000010 0.000010 0.000010 0.000010 0.000010 0.000010 0.000010 0.000010 0.000010 0.000010 0.000010 0.000010 0.000010 0.000010 0.000010 0.000010 0.000010 0.000010 0.000010 0.000010 0.000010 0.000010 0.000010 0.000010 0.000010 0.000010 0.000010 0.000010 0.000010 0.999480 0.000010 0.000010 0.000010 0.000010 0.000010 0.000010 0.000010 0.000010 0.000010 0.000010 0.000010
0.000010 0.000010 0.000010 0.000010 0.000010 0.000010 0.000010 0.000010 0.000010 0.000010 0.000010 0.000010 0.000010 0.000010 0.000010 0.000010 0.000010 0.000010 0.000010 0.000010 0.000010 0.000010 0.000010 0.000010 0.000010 0.000010 0.000010 0.000010 0.000010 0.000010 0.000010 0.000010 0.000010 0.000010 0.000010 0.000010 0.000010 0.000010 0.000010 0.000010 0.000010 0.999480 0.000010 0.000010 0.000010 0.000010 0.000010 0.000010 0.000010 0.000010 0.000010 0.000010 0.000010
0.000010 0.000010 0.000010 0.000010 0.000010 0.000010 0.000010 0.000010 0.000010 0.000010 0.000010 0.000010 0.000010 0.000010 0.000010 0.000010 0.000010 0.000010 0.000010 0.000010 0.000010 0.000010 0.000010 0.000010 0.000010 0.000010 0.000010 0.000010 0.007865 0.000010 0.000010 0.000010 0.000010 0.000010 0.000010 0.000010 0.000010 0.000010 0.000010 0.000010 0.000010 0.991625 0.000010 0.000010 0.000010 0.000010 0.000010 0.000010 0.000010 0.000010 0.000010 0.000010 0.000010
0.000010 0.000010 0.000010 0.000010 0.000010 0.000010 0.000010 0.000010 0.000010 0.000010 0.000010 0.000010 0.000010 0.000010 0.000010 0.000010 0.000010 0.000010 0.000010 0.000010 0.000010 0.000010 0.000010 0.000010 0.000010 0.000010 0.000010 0.000010 0.000010 0.000010 0.000010 0.000010 0.000010 0.000010 0.000010 0.000010 0.000010 0.000010 0.000010 0.000010 0.000010 0.999480 0.000010 0.000010 0.000010 0.000010 0.000010 0.000010 0.000010 0.000010 0.000010 0.000010 0.000010
0.000010 0.000010 0.000010 0.000010 0.000010 0.000010 0.000010 0.000010 0.000010 0.000010 0.000010 0.000010 0.000010 0.000010 0.000010 0.000010 0.000010 0.000010 0.000010 0.000010 0.000010 0.000010 0.000010 0.000010 0.000010 0.000010 0.000010 0.000010 0.000010 0.000010 0.000010 0.000010 0.000010 0.000010 0.000010 0.000010 0.000010 0.000010 0.000010 0.000010 0.000010 0.999480 0.000010 0.000010 0.000010 0.000010 0.000010 0.000010 0.000010 0.000010 0.000010 0.000010 0.000010
0.000010 0.000010 0.000010 0.000010 0.000010 0.000010 0.000010 0.000010 0.000010 0.000010 0.000010 0.000010 0.000010 0.000010 0.000010 0.000010 0.000010 0.000010 0.000010 0.000010 0.000010 0.000010 0.000010 0.000010 0.000010 0.000010 0.000010 0.000010 0.000010 0.000010 0.000010 0.000010 0.000010 0.000010 0.000010 0.000010 0.000010 0.000010 0.000010 0.000010 0.000010 0.000010 0.000010 0.999480 0.000010 0.000010 0.000010 0.000010 0.000010 0.000010 0.000010 0.000010 0.000010
0.000010 0.000010 0.000010 0.000010 0.000010 0.000010 0.000010 0.000010 0.000010 0.000010 0.000010 0.000010 0.000010 0.000010 0.000010 0.000010 0.000016 0.000010 0.000010 0.000010 0.000010 0.000010 0.000010 0.000010 0.000010 0.000010 0.000010 0.000010 0.000010 0.000010 0.000010 0.000010 0.000010 0.000010 0.000010 0.000010 0.000010 0.000010 0.000010 0.000010 0.000010 0.000010 0.000010 0.999474 0.000010 0.000010 0.000010 0.000010 0.000010 0.000010 0.000010 0.000010 0.000010
0.000010 0.000010 0.000010 0.000010 0.000010 0.000010 0.000010 0.000010 0.000010 0.000010 0.000010 0.000010 0.000010 0.000010 0.000010 0.000010 0.000010 0.000010 0.000010 0.000010 0.000010 0.000010 0.000010 0.000010 0.000010 0.000010 0.000010 0.000010 0.000010 0.000010 0.000010 0.000010 0.000010 0.000010 0.000010 0.000010 0.000010 0.000010 0.000010 0.000010 0.000010 0.000010 0.000010 0.999480 0.000010 0.000010 0.000010 0.000010 0.000010 0.000010 0.000010 0.000010 0.000010
0.000010 0.000010 0.000010 0.000010 0.000010 0.000010 0.000010 0.000010 0.000010 0.000010 0.000010 0.000010 0.000010 0.000010 0.000010 0.000010 0.000011 0.000010 0.000010 0.000010 0.000010 0.000010 0.000010 0.000010 0.000010 0.000010 0.000010 0.000010 0.000010 0.000010 0.000010 0.000010 0.000010 0.000010 0.000010 0.000010 0.000010 0.000010 0.000010 0.000010 0.000010 0.000010 0.000010 0.999479 0.000010 0.000010 0.000010 0.000010 0.000010 0.000010 0.000010 0.000010 0.000010
0.000010 0.000010 0.000010 0.000010 0.000010 0.000010 0.000010 0.000010 0.000010 0.000010 0.000010 0.000010 0.000010 0.000010 0.000010 0.000010 0.000010 0.000010 0.000010 0.000010 0.000010 0.000010 0.000010 0.000010 0.000010 0.000010 0.000010 0.000010 0.000010 0.000010 0.000014 0.000010 0.000010 0.000010 0.000010 0.000010 0.000010 0.000010 0.000010 0.000010 0.000010 0.000010 0.000010 0.999476 0.000010 0.000010 0.000010 0.000010 0.000010 0.000010 0.000010 0.000010 0.000010
0.000010 0.000010 0.000010 0.000010 0.000010 0.000010 0.000010 0.000010 0.000010 0.000010 0.000010 0.000010 0.000010 0.000010 0.000010 0.000010 0.000010 0.000010 0.000010 0.000010 0.000010 0.000010 0.000010 0.000010 0.000010 0.000010 0.000010 0.000010 0.000010 0.000010 0.000010 0.000010 0.000010 0.000010 0.000010 0.000010 0.000010 0.000010 0.000010 0.000010 0.000010 0.000010 0.000010 0.999480 0.000010 0.000010 0.000010 0.000010 0.000010 0.000010 0.000010 0.000010 0.000010
0.000010 0.000010 0.000010 0.000010 0.000010 0.000010 0.000010 0.000010 0.000010 0.000010 0.000010 0.000010 0.000010 0.000010 0.000010 0.000010 0.000010 0.000010 0.000010 0.000010 0.000010 0.000010 0.000010 0.000010 0.000010 0.000010 0.000010 0.093361 0.000010 0.000010 0.000010 0.000010 0.000010 0.000010 0.000010 0.000010 0.000010 0.000010 0.000010 0.003485 0.000010 0.012305 0.000010 0.890358 0.000010 0.000010 0.000010 0.000010 0.000010 0.000010 0.000010 0.000010 0.000010
0.000010 0.000010 0.000010 0.000010 0.000010 0.000010 0.000010 0.000010 0.000010 0.000010 0.000010 0.000010 0.000010 0.000010 0.000010 0.000010 0.000010 0.000010 0.000010 0.000010 0.000010 0.000010 0.000010 0.000010 0.000010 0.000010 0.000010 0.000010 0.000010 0.000010 0.000010 0.000010 0.000010 0.000010 0.000010 0.000010 0.000010 0.000010 0.000010 0.000010 0.000010 0.000010 0.000010 0.999480 0.000010 0.000010 0.000010 0.000010 0.000010 0.000010 0.000010 0.000010 0.000010
0.000010 0.000010 0.000010 0.000010 0.000010 0.000010 0.000010 0.000010 0.000010 0.000010 0.000010 0.000010 0.000010 0.000010 0.000010 0.000010 0.000010 0.000010 0.000010 0.000010 0.000010 0.000010 0.000010 0.000010 0.000010 0.000010 0.000010 0.000010 0.000010 0.000010 0.000010 0.000010 0.000010 0.000010 0.000010 0.000010 0.000010 0.000010 0.000010 0.000010 0.000010 0.000010 0.000010 0.999480 0.000010 0.000010 0.000010 0.000010 0.000010 0.000010 0.000010 0.000010 0.000010
0.000010 0.000010 0.000010 0.000010 0.000010 0.000010 0.000010 0.000010 0.000010 0.000010 0.000010 0.000010 0.000010 0.000010 0.000010 0.000010 0.000010 0.000010 0.000011 0.000010 0.000010 0.000010 0.000010 0.000010 0.000010 0.000010 0.000010 0.000010 0.000010 0.000010 0.000010 0.000010 0.000010 0.000010 0.000010 0.000010 0.000010 0.000010 0.000010 0.000010 0.000010 0.000010 0.000010 0.999479 0.000010 0.000010 0.000010 0.000010 0.000010 0.000010 0.000010 0.000010 0.000010
0.000010 0.000010 0.000010 0.000010 0.000010 0.002920 0.000010 0.000010 0.010144 0.001150 0.000010 0.000010 0.000010 0.028938 0.000010 0.000010 0.136811 0.000010 0.000010 0.000010 0.000010 0.000010 0.000010 0.000010 0.000010 0.014047 0.000010 0.566295 0.068552 0.000010 0.000010 0.000010 0.000010 0.023564 0.000010 0.000010 0.000010 0.000010 0.000010 0.031939 0.000010 0.038073 0.004766 0.072403 0.000010 0.000010 0.000010 0.000010 0.000010 0.000010 0.000010 0.000010 0.000010
0.000010 0.000010 0.000010 0.000010 0.000010 0.000010 0.000010 0.000010 0.000010 0.000010 0.000010 0.000010 0.000010 0.017196 0.000010 0.000010 0.000010 0.000010 0.000010 0.000010 0.000010 0.000010 0.000010 0.000010 0.000010 0.000010 0.000010 0.925621 0.045564 0.000010 0.000010 0.000010 0.000010 0.000010 0.000010 0.000010 0.000010 0.000010 0.000010 0.000010 0.000010 0.000010 0.000010 0.011129 0.000010 0.000010 0.000010 0.000010 0.000010 0.000010 0.000010 0.000010 0.000010
0.000010 0.000010 0.000010 0.000010 0.000010 0.000010 0.000010 0.000010 0.000010 0.000010 0.000010 0.000010 0.000010 0.000010 0.000010 0.000010 0.016764 0.000010 0.000432 0.000010 0.000010 0.000010 0.000010 0.000010 0.000010 0.000010 0.000010 0.935241 0.033813 0.000010 0.000010 0.000010 0.000010 0.000010 0.000010 0.000010 0.000010 0.000010 0.000010 0.000010 0.000010 0.000010 0.000010 0.013269 0.000010 0.000010 0.000010 0.000010 0.000010 0.000010 0.000010 0.000010 0.000010
0.000010 0.000010 0.000010 0.000010 0.000010 0.000010 0.000010 0.000010 0.000010 0.000010 0.000010 0.000010 0.000010 0.000010 0.000010 0.000010 0.000010 0.000010 0.000010 0.000010 0.000010 0.000010 0.000010 0.000010 0.000010 0.000010 0.000010 0.999480 0.000010 0.000010 0.000010 0.000010 0.000010 0.000010 0.000010 0.000010 0.000010 0.000010 0.000010 0.000010 0.000010 0.000010 0.000010 0.000010 0.000010 0.000010 0.000010 0.000010 0.000010 0.000010 0.000010 0.000010 0.000010
0.000010 0.000010 0.000010 0.000010 0.000010 0.000010 0.000010 0.000010 0.013668 0.000010 0.000010 0.000010 0.000010 0.004213 0.000010 0.000010 0.020452 0.000010 0.000010 0.000010 0.000010 0.000010 0.000010 0.000010 0.000010 0.001125 0.000010 0.753450 0.032793 0.000010 0.000010 0.000010 0.000010 0.036320 0.000010 0.000010 0.000010 0.000010 0.000010 0.051027 0.000010 0.024390 0.005276 0.055646 0.000010 0.000010 0.000010 0.000010 0.000010 0.001230 0.000010 0.000010 0.000010
0.000010 0.000010 0.000010 0.000010 0.000010 0.000010 0.000010 0.000010 0.000010 0.000010 0.000010 0.000010 0.000010 0.002365 0.000010 0.000010 0.000011 0.000010 0.000010 0.000010 0.000010 0.000010 0.000010 0.000010 0.000010 0.000010 0.000010 0.997120 0.000014 0.000010 0.000010 0.000010 0.000010 0.000010 0.000010 0.000010 0.000010 0.000010 0.000010 0.000010 0.000010 0.000010 0.000010 0.000010 0.000010 0.000010 0.000010 0.000010 0.000010 0.000010 0.000010 0.000010 0.000010
0.000010 0.000010 0.000010 0.000010 0.000010 0.000010 0.000010 0.000010 0.000010 0.000010 0.000010 0.000010 0.000010 0.000010 0.000010 0.000010 0.000010 0.000010 0.000010 0.000010 0.000010 0.000010 0.000010 0.000010 0.000010 0.000010 0.000010 0.999480 0.000010 0.000010 0.000010 0.000010 0.000010 0.000010 0.000010 0.000010 0.000010 0.000010 0.000010 0.000010 0.000010 0.000010 0.000010 0.000010 0.000010 0.000010 0.000010 0.000010 0.000010 0.000010 0.000010 0.000010 0.000010
0.000010 0.000010 0.000010 0.000010 0.000010 0.000010 0.000010 0.000010 0.000010 0.000010 0.000010 0.000010 0.000010 0.000017 0.000010 0.000010 0.000010 0.000010 0.000010 0.000010 0.000010 0.000010 0.000010 0.000010 0.000010 0.000010 0.000010 0.999473 0.000010 0.000010 0.000010 0.000010 0.000010 0.000010 0.000010 0.000010 0.000010 0.000010 0.000010 0.000010 0.000010 0.000010 0.000010 0.000010 0.000010 0.000010 0.000010 0.000010 0.000010 0.000010 0.000010 0.000010 0.000010
0.000010 0.000010 0.000010 0.000010 0.000010 0.000010 0.000010 0.000010 0.000016 0.000010 0.000010 0.000010 0.000010 0.027029 0.000010 0.000010 0.020895 0.000010 0.000010 0.000010 0.000010 0.000010 0.000010 0.000010 0.000010 0.026781 0.000010 0.685663 0.065346 0.000010 0.000010 0.000010 0.000010 0.024138 0.000010 0.000010 0.000010 0.000010 0.000010 0.082806 0.000010 0.023776 0.000010 0.032737 0.000010 0.000010 0.000010 0.000010 0.000010 0.010393 0.000010 0.000010 0.000010
0.000010 0.000010 0.007459 0.000010 0.000011 0.000010 0.000010 0.000010 0.011469 0.003483 0.000010 0.000010 0.000010 0.001734 0.006087 0.000010 0.021002 0.000010 0.000010 0.000010 0.000010 0.000010 0.003956 0.000010 0.000010 0.000010 0.000010 0.723577 0.061621 0.000010 0.000010 0.000010 0.000010 0.032938 0.000010 0.000010 0.000010 0.000010 0.000010 0.058643 0.000010 0.050192 0.000010 0.016977 0.000010 0.000010 0.000010 0.000010 0.000010 0.000471 0.000010 0.000010 0.000010
0.000010 0.000010 0.000010 0.000010 0.000010 0.004242 0.000010 0.000010 0.002213 0.014070 0.000010 0.000010 0.000010 0.010831 0.000010 0.000010 0.033137 0.000010 0.000010 0.000010 0.000010 0.000010 0.000010 0.000010 0.000010 0.023324 0.000010 0.728349 0.037191 0.000010 0.000010 0.000010 0.000010 0.040167 0.000010 0.000010 0.000010 0.000010 0.000010 0.060540 0.000010 0.017027 0.004363 0.024148 0.000010 0.000010 0.000010 0.000010 0.000010 0.000010 0.000010 0.000010 0.000010
0.000010 0.000010 0.000010 0.000010 0.000010 0.000010 0.000010 0.000010 0.000010 0.000010 0.000010 0.000010 0.000010 0.002062 0.000010 0.000010 0.012320 0.000010 0.000010 0.000010 0.000010 0.000010 0.000010 0.000010 0.000010 0.000010 0.000010 0.896814 0.034950 0.000010 0.000010 0.000010 0.000010 0.000010 0.000010 0.000010 0.000010 0.000010 0.000010 0.005690 0.000010 0.000010 0.000010 0.047693 0.000010 0.000010 0.000010 0.000010 0.000010 0.000010 0.000010 0.000010 0.000010
0.000010 0.000010 0.000010 0.000010 0.000010 0.000010 0.000010 0.000010 0.016260 0.000635 0.000010 0.000010 0.000010 0.000010 0.000010 0.000010 0.008350 0.000010 0.000010 0.000010 0.000010 0.000010 0.000010 0.000010 0.000010 0.000010 0.000010 0.877937 0.041468 0.000010 0.000010 0.000010 0.000010 0.026269 0.000010 0.000010 0.000010 0.000010 0.000010 0.000010 0.000010 0.000010 0.000010 0.028621 0.000010 0.000010 0.000010 0.000010 0.000010 0.000010 0.000010 0.000010 0.000010
0.000010 0.000010 0.000010 0.000010 0.000010 0.000010 0.000010 0.000010 0.018695 0.029470 0.000010 0.000010 0.000010 0.022923 0.008124 0.000010 0.057076 0.000010 0.000010 0.000010 0.000010 0.000010 0.000010 0.000010 0.000010 0.000010 0.000010 0.664905 0.047045 0.000010 0.000010 0.000010 0.000010 0.000010 0.000010 0.000010 0.000010 0.000010 0.000010 0.032772 0.000010 0.069737 0.000010 0.035038 0.000010 0.000010 0.000010 0.000010 0.000010 0.013796 0.000010 0.000010 0.000010
0.000010 0.000010 0.000010 0.000010 0.000010 0.000010 0.000010 0.000010 0.008384 0.023408 0.000010 0.000010 0.000010 0.000010 0.000010 0.000010 0.047703 0.000010 0.000010 0.000010 0.000010 0.000010 0.000111 0.000010 0.000010 0.021000 0.000010 0.743228 0.054860 0.000010 0.000010 0.000010 0.000010 0.000010 0.000010 0.000010 0.000010 0.000010 0.000010 0.046353 0.000010 0.038843 0.000010 0.015679 0.000010 0.000010 0.000010 0.000010 0.000010 0.000010 0.000010 0.000010 0.000010
0.000010 0.000010 0.000010 0.000010 0.000010 0.000010 0.000010 0.000010 0.059357 0.017333 0.000010 0.000010 0.003987 0.008590 0.002434 0.000010 0.043404 0.000010 0.000010 0.000017 0.000010 0.000010 0.000010 0.000010 0.000010 0.003884 0.000010 0.685506 0.062123 0.000010 0.000010 0.000010 0.000010 0.035474 0.000010 0.000024 0.029090 0.000010 0.000010 0.010334 0.000010 0.000010 0.018459 0.019613 0.000010 0.000010 0.000010 0.000010 0.000010 0.000010 0.000010 0.000010 0.000010
0.000010 0.000010 0.000010 0.000010 0.000010 0.000010 0.000010 0.000010 0.030435 0.000010 0.000010 0.000010 0.000010 0.004216 0.000010 0.000010 0.018831 0.000010 0.000010 0.000010 0.000010 0.000010 0.000010 0.000010 0.000010 0.000010 0.000010 0.946029 0.000010 0.000010 0.000010 0.000010 0.000010 0.000010 0.000010 0.000010 0.000010 0.000010 0.000010 0.000010 0.000010 0.000010 0.000010 0.000010 0.000010 0.000010 0.000010 0.000010 0.000010 0.000010 0.000010 0.000010 0.000010
0.000010 0.000010 0.000010 0.000010 0.000010 0.000010 0.000010 0.000010 0.030247 0.000010 0.000010 0.000010 0.000010 0.000010 0.000010 0.000010 0.010625 0.000010 0.000010 0.000010 0.000010 0.000010 0.000010 0.000010 0.000010 0.000010 0.000010 0.929209 0.000010 0.000010 0.000010 0.000010 0.000010 0.000010 0.000010 0.000010 0.000010 0.000010 0.000010 0.000010 0.000010 0.011698 0.000010 0.017741 0.000010 0.000010 0.000010 0.000010 0.000010 0.000010 0.000010 0.000010 0.000010
0.000052 0.000010 0.000010 0.000010 0.000010 0.000010 0.000010 0.000010 0.019383 0.000010 0.000010 0.000010 0.000010 0.007696 0.000010 0.000010 0.009470 0.000010 0.000010 0.000010 0.000010 0.000010 0.000010 0.000010 0.000010 0.000010 0.000010 0.827254 0.047895 0.000010 0.000010 0.000010 0.000010 0.062251 0.000010 0.000010 0.000010 0.000010 0.000010 0.016693 0.000010 0.000010 0.000010 0.008867 0.000010 0.000010 0.000010 0.000010 0.000010 0.000010 0.000010 0.000010 0.000010
0.000010 0.000010 0.000010 0.000010 0.000010 0.000010 0.000010 0.000010 0.000010 0.000010 0.000010 0.000010 0.000010 0.014847 0.000010 0.000010 0.000010 0.000010 0.000010 0.000010 0.000010 0.000010 0.000010 0.000010 0.000010 0.000010 0.000010 0.908006 0.062643 0.000010 0.000010 0.000010 0.000010 0.000010 0.000010 0.000010 0.000010 0.000010 0.000010 0.014014 0.000010 0.000010 0.000010 0.000010 0.000010 0.000010 0.000010 0.000010 0.000010 0.000010 0.000010 0.000010 0.000010
0.000010 0.000010 0.000010 0.000010 0.000010 0.000010 0.000010 0.000010 0.036929 0.000010 0.000010 0.000010 0.000010 0.000010 0.000010 0.000010 0.048793 0.000010 0.000010 0.000010 0.000010 0.000010 0.000010 0.000010 0.000010 0.043242 0.000010 0.674124 0.067029 0.000010 0.000010 0.000010 0.000010 0.018066 0.000010 0.000010 0.000010 0.000010 0.000010 0.023606 0.000010 0.069698 0.000010 0.018075 0.000010 0.000010 0.000010 0.000010 0.000010 0.000010 0.000010 0.000010 0.000010
0.000010 0.000010 0.014924 0.000010 0.000010 0.000010 0.000010 0.000010 0.011097 0.004518 0.000010 0.000010 0.000010 0.017352 0.000010 0.000010 0.035005 0.000010 0.000010 0.000010 0.000010 0.000010 0.000010 0.000010 0.000010 0.000010 0.000010 0.681605 0.051304 0.000010 0.000010 0.000010 0.000010 0.032157 0.000010 0.000010 0.000010 0.000010 0.000010 0.041741 0.000010 0.073610 0.000010 0.036266 0.000010 0.000010 0.000010 0.000010 0.000010 0.000010 0.000010 0.000010 0.000010
0.000010 0.000010 0.003486 0.000010 0.000010 0.000010 0.000010 0.000010 0.000010 0.000010 0.000010 0.000010 0.000010 0.018654 0.000010 0.000010 0.067464 0.000010 0.000010 0.000010 0.000010 0.000010 0.001767 0.000010 0.000010 0.036990 0.000010 0.696606 0.026732 0.000010 0.000010 0.000010 0.000010 0.023378 0.000010 0.000010 0.000010 0.000010 0.000010 0.045423 0.000010 0.031739 0.005027 0.042324 0.000010 0.000010 0.000010 0.000010 0.000010 0.000010 0.000010 0.000010 0.000010
0.000010 0.000010 0.000010 0.000010 0.000010 0.000010 0.000010 0.000011 0.000010 0.000010 0.000010 0.000010 0.000010 0.000010 0.000010 0.000012 0.000010 0.000010 0.000010 0.000010 0.000010 0.000010 0.000010 0.000010 0.000010 0.000010 0.000010 0.961522 0.032407 0.000010 0.000010 0.000010 0.000010 0.000010 0.000010 0.000010 0.000010 0.000010 0.000010 0.000010 0.000010 0.005567 0.000010 0.000011 0.000010 0.000010 0.000010 0.000010 0.000010 0.000010 0.000010 0.000010 0.000010
0.000010 0.000010 0.000010 0.000010 0.000010 0.000010 0.000010 0.000010 0.000010 0.000010 0.000010 0.000010 0.000010 0.000010 0.000010 0.000010 0.000010 0.000010 0.000010 0.000010 0.000010 0.000010 0.000010 0.000010 0.000010 0.000010 0.000010 0.954440 0.000010 0.000010 0.000010 0.000010 0.000010 0.000010 0.000010 0.000010 0.000010 0.000010 0.000010 0.000010 0.000010 0.045050 0.000010 0.000010 0.000010 0.000010 0.000010 0.000010 0.000010 0.000010 0.000010 0.000010 0.000010
0.000010 0.000010 0.000010 0.000010 0.000010 0.000010 0.000010 0.000010 0.000010 0.000010 0.000010 0.000010 0.000010 0.007183 0.000010 0.000010 0.000010 0.000010 0.000010 0.000010 0.000010 0.000010 0.000010 0.000010 0.000010 0.000010 0.000010 0.859123 0.039240 0.000010 0.000010 0.000010 0.000010 0.000010 0.000010 0.000010 0.000010 0.000010 0.000010 0.000010 0.000010 0.093964 0.000010 0.000010 0.000010 0.000010 0.000010 0.000010 0.000010 0.000010 0.000010 0.000010 0.000010
0.000010 0.000010 0.000010 0.000010 0.000010 0.000010 0.000010 0.000010 0.000010 0.000010 0.000010 0.000010 0.000010 0.003546 0.000010 0.000013 0.000010 0.000010 0.000010 0.000010 0.000010 0.000010 0.000010 0.000010 0.000010 0.000010 0.000010 0.872200 0.018086 0.000010 0.000010 0.000010 0.000010 0.000010 0.000010 0.000010 0.000010 0.000010 0.000010 0.000010 0.000010 0.105664 0.000010 0.000012 0.000010 0.000010 0.000010 0.000010 0.000010 0.000010 0.000010 0.000018 0.000010
0.000010 0.000010 0.000010 0.000010 0.000010 0.000010 0.000010 0.000010 0.000010 0.000010 0.000010 0.000010 0.000010 0.007896 0.000010 0.000010 0.000010 0.000010 0.000010 0.000010 0.000010 0.000010 0.000428 0.000010 0.000010 0.000010 0.000010 0.835042 0.010507 0.000010 0.000010 0.000010 0.000010 0.000010 0.000010 0.001869 0.000010 0.000010 0.083069 0.000010 0.001259 0.051375 0.000010 0.000010 0.008115 0.000010 0.000010 0.000010 0.000010 0.000010 0.000010 0.000010 0.000010
0.000010 0.000010 0.000010 0.000010 0.000010 0.000010 0.000010 0.000010 0.000010 0.000010 0.000010 0.000010 0.000010 0.009804 0.000010 0.000010 0.000010 0.000010 0.000010 0.000010 0.000010 0.000010 0.000010 0.000010 0.000010 0.000010 0.000010 0.965620 0.001475 0.000010 0.000010 0.000010 0.000010 0.000010 0.000010 0.000010 0.000010 0.000010 0.000010 0.000010 0.000010 0.022611 0.000010 0.000010 0.000010 0.000010 0.000010 0.000010 0.000010 0.000010 0.000010 0.000010 0.000010
0.000010 0.000010 0.000010 0.024417 0.000010 0.001061 0.000010 0.000010 0.000608 0.000010 0.000010 0.003326 0.000010 0.025020 0.000010 0.000010 0.043624 0.000010 0.001569 0.000010 0.000010 0.000010 0.004303 0.000015 0.000010 0.000010 0.000010 0.631434 0.050413 0.000010 0.000010 0.001146 0.009471 0.000010 0.000010 0.000010 0.000010 0.000010 0.048936 0.014606 0.000010 0.083839 0.000963 0.048867 0.000010 0.000010 0.000010 0.005015 0.000010 0.001038 0.000010 0.000010 0.000010
0.000010 0.000010 0.000010 0.000010 0.000010 0.000010 0.000010 0.000010 0.000010 0.014328 0.000010 0.000010 0.000010 0.016335 0.000010 0.000010 0.036523 0.000010 0.000010 0.000010 0.000010 0.000010 0.000010 0.000010 0.000010 0.000010 0.000010 0.615772 0.089095 0.000010 0.000010 0.000010 0.000010 0.027965 0.000010 0.000010 0.000010 0.000010 0.000010 0.016497 0.000010 0.127019 0.000010 0.056026 0.000010 0.000010 0.000010 0.000010 0.000010 0.000010 0.000010 0.000010 0.000010
0.000010 0.000010 0.000010 0.000010 0.000015 0.000010 0.000010 0.000010 0.000010 0.000010 0.000010 0.000010 0.000010 0.023412 0.000010 0.000010 0.016226 0.000010 0.000010 0.000010 0.000010 0.000010 0.000010 0.000010 0.000010 0.000010 0.000010 0.827433 0.024873 0.000010 0.000010 0.000010 0.000010 0.000010 0.000010 0.000010 0.000010 0.000010 0.000010 0.000010 0.000010 0.105306 0.000010 0.002274 0.000010 0.000010 0.000010 0.000010 0.000010 0.000010 0.000010 0.000010 0.000010
0.000010 0.000010 0.014850 0.000010 0.000010 0.000010 0.000010 0.000010 0.010577 0.004905 0.000010 0.000010 0.000010 0.017351 0.000010 0.000010 0.005656 0.000010 0.000010 0.000010 0.000010 0.000010 0.000010 0.000010 0.000010 0.000010 0.000010 0.579422 0.096508 0.000010 0.000010 0.000010 0.000010 0.015667 0.000010 0.000010 0.000010 0.000010 0.000010 0.061496 0.000010 0.152326 0.004451 0.024283 0.000010 0.000010 0.000010 0.000010 0.000010 0.012108 0.000010 0.000010 0.000010
0.000010 0.000010 0.000010 0.000010 0.000010 0.000010 0.000010 0.000010 0.000010 0.000010 0.000010 0.000010 0.000010 0.018769 0.000010 0.000010 0.000010 0.000010 0.000010 0.000010 0.000010 0.000010 0.000010 0.000010 0.000010 0.000010 0.000010 0.826441 0.058439 0.000010 0.000010 0.000010 0.000010 0.000010 0.000010 0.000010 0.000010 0.000010 0.000010 0.000010 0.000010 0.083319 0.000010 0.012544 0.000010 0.000010 0.000010 0.000010 0.000010 0.000010 0.000018 0.000010 0.000010
0.000010 0.000010 0.000010 0.000012 0.000010 0.000010 0.000010 0.000010 0.000010 0.000010 0.000010 0.000010 0.000010 0.018357 0.000010 0.000010 0.000010 0.000010 0.000010 0.000010 0.000010 0.000010 0.000010 0.000010 0.000010 0.000010 0.000010 0.763249 0.069384 0.000010 0.000010 0.000010 0.000010 0.000010 0.000010 0.000010 0.000010 0.000010 0.000010 0.000010 0.000010 0.097098 0.000010 0.051420 0.000010 0.000010 0.000010 0.000010 0.000010 0.000010 0.000010 0.000019 0.000010
0.000010 0.000010 0.000010 0.000010 0.000010 0.000010 0.000010 0.000010 0.000010 0.000650 0.000010 0.000010 0.000010 0.000010 0.000010 0.000010 0.042429 0.000010 0.000010 0.000010 0.000010 0.000010 0.000010 0.000010 0.000010 0.000010 0.000010 0.797046 0.037020 0.000010 0.000010 0.000010 0.000010 0.000010 0.000010 0.000010 0.000010 0.000010 0.000010 0.010603 0.000010 0.107457 0.000010 0.000066 0.000010 0.000010 0.000010 0.000010 0.000010 0.004278 0.000010 0.000010 0.000010
0.000010 0.000010 0.000010 0.000010 0.000010 0.000010 0.000010 0.000010 0.000010 0.000010 0.000010 0.000010 0.000010 0.000010 0.000010 0.000010 0.062050 0.000010 0.000010 0.000010 0.000010 0.000010 0.000010 0.000010 0.000010 0.000010 0.000010 0.755648 0.042099 0.000010 0.000010 0.000010 0.000010 0.009677 0.000010 0.000010 0.000010 0.000010 0.000010 0.006557 0.000010 0.102047 0.000010 0.021461 0.000010 0.000010 0.000010 0.000010 0.000010 0.000010 0.000010 0.000010 0.000010
0.000010 0.000010 0.000010 0.000010 0.000010 0.000010 0.000010 0.000010 0.000010 0.019289 0.000010 0.000010 0.000010 0.010581 0.000010 0.000010 0.055297 0.000010 0.000010 0.000010 0.000010 0.000010 0.000010 0.000010 0.000010 0.012677 0.000010 0.726599 0.057838 0.000010 0.000010 0.000010 0.000010 0.002723 0.000010 0.000010 0.000010 0.000010 0.000010 0.000010 0.000010 0.100854 0.000010 0.013701 0.000010 0.000010 0.000010 0.000010 0.000010 0.000010 0.000010 0.000010 0.000010
0.000010 0.000010 0.000010 0.000010 0.000010 0.000010 0.000010 0.000010 0.004083 0.000010 0.000010 0.000010 0.000010 0.000010 0.000010 0.000010 0.035762 0.000010 0.003029 0.000010 0.000010 0.000010 0.000010 0.000010 0.000010 0.000010 0.000010 0.787278 0.034692 0.000010 0.000010 0.000010 0.000010 0.000010 0.000010 0.000010 0.000010 0.000010 0.000010 0.000010 0.000010 0.111032 0.000010 0.023664 0.000010 0.000010 0.000010 0.000010 0.000010 0.000010 0.000010 0.000010 0.000010
0.000010 0.000010 0.000010 0.000010 0.000010 0.000010 0.000010 0.000010 0.000010 0.000010 0.000010 0.000010 0.000010 0.009060 0.000010 0.000010 0.078346 0.000010 0.000010 0.000010 0.000010 0.000010 0.000010 0.000010 0.000010 0.000010 0.000010 0.707167 0.035208 0.000010 0.000010 0.000010 0.000010 0.000010 0.000010 0.000010 0.000010 0.000010 0.000010 0.036424 0.000010 0.107433 0.000010 0.025901 0.000010 0.000010 0.000010 0.000010 0.000010 0.000010 0.000010 0.000010 0.000010
0.000010 0.000010 0.000010 0.000010 0.000010 0.000010 0.000010 0.000010 0.000010 0.001361 0.000010 0.000010 0.000010 0.018118 0.000010 0.000010 0.663690 0.000010 0.000010 0.000010 0.000010 0.000010 0.000010 0.000010 0.000010 0.000010 0.000010 0.237779 0.000010 0.000010 0.000010 0.000010 0.000010 0.000329 0.000010 0.000010 0.000010 0.000010 0.000010 0.000010 0.000010 0.068307 0.000010 0.009956 0.000010 0.000010 0.000010 0.000010 0.000010 0.000010 0.000010 0.000010 0.000010
0.000010 0.000010 0.000010 0.000010 0.000010 0.000010 0.000010 0.000010 0.000010 0.000010 0.000010 0.000010 0.000010 0.000016 0.000010 0.000010 0.828297 0.000010 0.000010 0.000010 0.000010 0.000010 0.000010 0.000010 0.000010 0.000010 0.000010 0.164395 0.000010 0.000010 0.000010 0.000010 0.000010 0.000010 0.000010 0.000010 0.000010 0.000010 0.000010 0.000010 0.000010 0.000010 0.000010 0.006803 0.000010 0.000010 0.000010 0.000010 0.000010 0.000010 0.000010 0.000010 0.000010
0.000010 0.000010 0.006572 0.000010 0.000010 0.000010 0.000010 0.000010 0.000010 0.002785 0.000010 0.000010 0.000010 0.020132 0.000010 0.000010 0.066382 0.000010 0.003824 0.000010 0.000010 0.000010 0.000010 0.000010 0.000010 0.000010 0.000010 0.619226 0.059345 0.000010 0.000010 0.000010 0.000010 0.000010 0.000010 0.000010 0.000010 0.000010 0.000010 0.056859 0.000010 0.126455 0.006881 0.029403 0.000010 0.000010 0.000010 0.000010 0.001725 0.000010 0.000010 0.000010 0.000010
0.000010 0.000010 0.000010 0.000010 0.000327 0.002153 0.000010 0.000010 0.000010 0.000010 0.000010 0.000010 0.000010 0.017360 0.000010 0.000010 0.318326 0.000010 0.000010 0.000010 0.000010 0.000010 0.000010 0.000010 0.001440 0.000010 0.000010 0.529601 0.002307 0.000010 0.000010 0.000010 0.000010 0.000010 0.000860 0.002303 0.000010 0.006896 0.000010 0.000010 0.000010 0.096549 0.000010 0.012865 0.000010 0.000010 0.000010 0.000010 0.000010 0.000010 0.000010 0.008613 0.000010
0.000010 0.000010 0.000010 0.000010 0.000010 0.000010 0.000010 0.000010 0.000010 0.004557 0.000010 0.000010 0.000010 0.422111 0.000010 0.000010 0.056919 0.000010 0.000010 0.000010 0.000010 0.000010 0.000010 0.000010 0.000010 0.000010 0.000010 0.397081 0.070121 0.000010 0.000010 0.000010 0.000010 0.000010 0.000010 0.000010 0.000010 0.000010 0.000010 0.000010 0.000010 0.035337 0.000010 0.013414 0.000010 0.000010 0.000010 0.000010 0.000010 0.000010 0.000010 0.000010 0.000010
0.000010 0.000010 0.000010 0.000010 0.000010 0.000010 0.000010 0.000010 0.763306 0.000010 0.000010 0.000010 0.000010 0.000010 0.000010 0.000010 0.039475 0.000010 0.000010 0.000010 0.000010 0.000010 0.000010 0.000010 0.000010 0.000010 0.000010 0.071262 0.000010 0.000010 0.000010 0.000010 0.000010 0.044547 0.000010 0.000010 0.000010 0.000010 0.000010 0.000010 0.000010 0.003410 0.000010 0.077530 0.000010 0.000010 0.000010 0.000010 0.000010 0.000010 0.000010 0.000010 0.000010
0.000010 0.000010 0.000010 0.000010 0.000010 0.000010 0.000010 0.000010 0.999480 0.000010 0.000010 0.000010 0.000010 0.000010 0.000010 0.000010 0.000010 0.000010 0.000010 0.000010 0.000010 0.000010 0.000010 0.000010 0.000010 0.000010 0.000010 0.000010 0.000010 0.000010 0.000010 0.000010 0.000010 0.000010 0.000010 0.000010 0.000010 0.000010 0.000010 0.000010 0.000010 0.000010 0.000010 0.000010 0.000010 0.000010 0.000010 0.000010 0.000010 0.000010 0.000010 0.000010 0.000010
0.000010 0.000010 0.000010 0.000010 0.000010 0.000010 0.000010 0.000010 0.343463 0.000010 0.000010 0.000010 0.000010 0.000010 0.000010 0.000010 0.356519 0.000010 0.000010 0.000010 0.000010 0.000010 0.000010 0.000010 0.000010 0.000010 0.000010 0.228372 0.043666 0.000010 0.000010 0.000010 0.000010 0.000010 0.000010 0.000010 0.000010 0.000010 0.000010 0.000010 0.000010 0.000010 0.000010 0.027500 0.000010 0.000010 0.000010 0.000010 0.000010 0.000010 0.000010 0.000010 0.000010
0.000010 0.000010 0.000010 0.000010 0.000010 0.000010 0.000010 0.000010 0.999480 0.000010 0.000010 0.000010 0.000010 0.000010 0.000010 0.000010 0.000010 0.000010 0.000010 0.000010 0.000010 0.000010 0.000010 0.000010 0.000010 0.000010 0.000010 0.000010 0.000010 0.000010 0.000010 0.000010 0.000010 0.000010 0.000010 0.000010 0.000010 0.000010 0.000010 0.000010 0.000010 0.000010 0.000010 0.000010 0.000010 0.000010 0.000010 0.000010 0.000010 0.000010 0.000010 0.000010 0.000010
0.000010 0.000010 0.000010 0.007189 0.000010 0.000010 0.000010 0.000010 0.092316 0.005905 0.000010 0.000010 0.000010 0.005904 0.000010 0.000010 0.030703 0.000010 0.000010 0.000010 0.000010 0.000010 0.000010 0.000010 0.000010 0.016777 0.000010 0.642646 0.030776 0.000010 0.000010 0.000010 0.000010 0.037611 0.000010 0.000010 0.023742 0.001083 0.000010 0.019665 0.000010 0.032985 0.000010 0.052304 0.000010 0.000010 0.000010 0.000010 0.000010 0.000015 0.000010 0.000010 0.000010
0.000010 0.000010 0.000010 0.000010 0.000010 0.000010 0.000010 0.000010 0.125597 0.024197 0.000010 0.000010 0.000010 0.001572 0.012599 0.000010 0.018070 0.000010 0.000010 0.000010 0.000010 0.000010 0.000010 0.000010 0.000010 0.031913 0.000010 0.602941 0.020089 0.000010 0.000010 0.000010 0.000010 0.022161 0.000010 0.015283 0.072289 0.000010 0.000010 0.018127 0.000010 0.000010 0.005249 0.009258 0.000010 0.000010 0.007516 0.000010 0.006941 0.000010 0.000010 0.005841 0.000010
0.000010 0.000010 0.000010 0.034597 0.000010 0.000010 0.003484 0.000010 0.072271 0.007974 0.000010 0.000625 0.000509 0.003826 0.009550 0.000010 0.062539 0.000010 0.000010 0.000010 0.000010 0.000010 0.000010 0.000010 0.000010 0.030065 0.000010 0.533883 0.054500 0.000445 0.000010 0.000010 0.000010 0.061404 0.000010 0.000783 0.022750 0.000010 0.001056 0.006128 0.000010 0.000010 0.020381 0.052916 0.003058 0.016461 0.000010 0.000010 0.000493 0.000010 0.000010 0.000010 0.000010
0.000010 0.000010 0.000010 0.000010 0.000010 0.000010 0.000010 0.000010 0.999480 0.000010 0.000010 0.000010 0.000010 0.000010 0.000010 0.000010 0.000010 0.000010 0.000010 0.000010 0.000010 0.000010 0.000010 0.000010 0.000010 0.000010 0.000010 0.000010 0.000010 0.000010 0.000010 0.000010 0.000010 0.000010 0.000010 0.000010 0.000010 0.000010 0.000010 0.000010 0.000010 0.000010 0.000010 0.000010 0.000010 0.000010 0.000010 0.000010 0.000010 0.000010 0.000010 0.000010 0.000010
0.000010 0.000010 0.000010 0.000010 0.000010 0.000010 0.000010 0.000010 0.743204 0.000010 0.000010 0.000010 0.000010 0.000010 0.000010 0.000010 0.027805 0.000010 0.000010 0.000010 0.000010 0.000010 0.000010 0.000010 0.000010 0.000010 0.000010 0.141153 0.000010 0.000010 0.000010 0.000010 0.000010 0.002722 0.000010 0.000010 0.000010 0.000010 0.000010 0.034340 0.000010 0.031729 0.000010 0.018586 0.000010 0.000010 0.000010 0.000010 0.000010 0.000010 0.000010 0.000010 0.000010
0.000010 0.000010 0.000010 0.000010 0.000010 0.000010 0.000010 0.000010 0.999480 0.000010 0.000010 0.000010 0.000010 0.000010 0.000010 0.000010 0.000010 0.000010 0.000010 0.000010 0.000010 0.000010 0.000010 0.000010 0.000010 0.000010 0.000010 0.000010 0.000010 0.000010 0.000010 0.000010 0.000010 0.000010 0.000010 0.000010 0.000010 0.000010 0.000010 0.000010 0.000010 0.000010 0.000010 0.000010 0.000010 0.000010 0.000010 0.000010 0.000010 0.000010 0.000010 0.000010 0.000010
0.000010 0.000010 0.000010 0.000010 0.000010 0.000010 0.000010 0.000010 0.137892 0.021427 0.000010 0.000010 0.000010 0.000017 0.019805 0.000010 0.069495 0.000010 0.000010 0.000010 0.000010 0.000010 0.000010 0.000010 0.000010 0.023025 0.000010 0.524858 0.039170 0.000010 0.000010 0.000010 0.000010 0.048803 0.000010 0.000597 0.051824 0.000010 0.000010 0.019169 0.003509 0.000013 0.000010 0.031583 0.000010 0.000010 0.000010 0.000010 0.008443 0.000010 0.000010 0.000010 0.000010
0.000010 0.000010 0.000010 0.000010 0.001977 0.001082 0.000010 0.000010 0.117968 0.000010 0.000010 0.000010 0.000010 0.000011 0.015916 0.000010 0.038919 0.000010 0.000010 0.000010 0.000010 0.000010 0.006030 0.000010 0.000010 0.025428 0.000010 0.546656 0.034123 0.000010 0.000010 0.000010 0.000010 0.020642 0.000010 0.008028 0.085497 0.005325 0.000010 0.000010 0.000010 0.067758 0.000010 0.024270 0.000010 0.000010 0.000010 0.000010 0.000010 0.000010 0.000010 0.000010 0.000010
0.000010 0.000010 0.000010 0.000010 0.000010 0.000010 0.000010 0.000010 0.000010 0.000010 0.000010 0.000010 0.000010 0.000010 0.000010 0.000010 0.000010 0.000010 0.000010 0.000010 0.000010 0.000010 0.000010 0.000010 0.000010 0.000010 0.000010 0.000010 0.000010 0.000010 0.000010 0.000010 0.000010 0.000010 0.000010 0.000010 0.000010 0.999480 0.000010 0.000010 0.000010 0.000010 0.000010 0.000010 0.000010 0.000010 0.000010 0.000010 0.000010 0.000010 0.000010 0.000010 0.000010
0.000010 0.000010 0.000010 0.000010 0.000010 0.000010 0.000010 0.000010 0.000010 0.000010 0.000010 0.000010 0.000010 0.000010 0.000010 0.000010 0.000010 0.000010 0.000010 0.000010 0.000010 0.000010 0.000010 0.000010 0.000010 0.000010 0.000010 0.000010 0.000010 0.000010 0.000010 0.000010 0.000010 0.000010 0.000010 0.000010 0.000010 0.999480 0.000010 0.000010 0.000010 0.000010 0.000010 0.000010 0.000010 0.000010 0.000010 0.000010 0.000010 0.000010 0.000010 0.000010 0.000010
0.000010 0.000010 0.000010 0.000010 0.000010 0.000010 0.000010 0.000010 0.000010 0.000010 0.000010 0.000010 0.000010 0.000010 0.000010 0.000010 0.000010 0.000010 0.000010 0.000010 0.000010 0.000010 0.000010 0.000010 0.000010 0.000010 0.000010 0.000010 0.000010 0.000010 0.000010 0.000010 0.000010 0.000010 0.000010 0.000010 0.000010 0.999480 0.000010 0.000010 0.000010 0.000010 0.000010 0.000010 0.000010 0.000010 0.000010 0.000010 0.000010 0.000010 0.000010 0.000010 0.000010
0.000010 0.000010 0.000010 0.000010 0.000010 0.000010 0.000010 0.000010 0.000010 0.000010 0.000010 0.000010 0.000010 0.000010 0.000010 0.000010 0.000010 0.000010 0.000010 0.000010 0.000010 0.000010 0.000010 0.000010 0.000010 0.000010 0.000010 0.000010 0.000010 0.000010 0.000010 0.000010 0.000010 0.000010 0.000010 0.000010 0.000010 0.999480 0.000010 0.000010 0.000010 0.000010 0.000010 0.000010 0.000010 0.000010 0.000010 0.000010 0.000010 0.000010 0.000010 0.000010 0.000010
0.000010 0.000010 0.000010 0.000010 0.000010 0.000010 0.000010 0.000010 0.000010 0.000010 0.000010 0.000010 0.000010 0.000010 0.000010 0.000010 0.000013 0.000010 0.000010 0.000010 0.000010 0.000010 0.000010 0.000010 0.000010 0.000010 0.000010 0.000010 0.000010 0.000010 0.000010 0.000010 0.000010 0.000010 0.000010 0.000010 0.000010 0.999477 0.000010 0.000010 0.000010 0.000010 0.000010 0.000010 0.000010 0.000010 0.000010 0.000010 0.000010 0.000010 0.000010 0.000010 0.000010
0.000010 0.000010 0.000010 0.000010 0.000010 0.000010 0.000010 0.000010 0.000010 0.000010 0.000010 0.000010 0.000010 0.000010 0.000010 0.000010 0.000010 0.000010 0.000010 0.000010 0.000010 0.000010 0.000010 0.000010 0.000010 0.000010 0.000010 0.000010 0.000010 0.000010 0.000010 0.000010 0.000010 0.000010 0.000010 0.000010 0.000010 0.999480 0.000010 0.000010 0.000010 0.000010 0.000010 0.000010 0.000010 0.000010 0.000010 0.000010 0.000010 0.000010 0.000010 0.000010 0.000010
0.000010 0.000010 0.000010 0.000010 0.000010 0.000010 0.000010 0.000010 0.000010 0.000010 0.000010 0.000010 0.000010 0.000010 0.000010 0.000010 0.000010 0.000010 0.000010 0.000010 0.000010 0.000010 0.000010 0.000010 0.000010 0.000010 0.000010 0.000010 0.000010 0.000010 0.000010 0.000010 0.000010 0.000010 0.000010 0.000010 0.000010 0.999475 0.000010 0.000010 0.000010 0.000010 0.000010 0.000015 0.000010 0.000010 0.000010 0.000010 0.000010 0.000010 0.000010 0.000010 0.000010
0.000010 0.000010 0.000010 0.000010 0.000010 0.000010 0.000010 0.000010 0.000010 0.000014 0.000010 0.000010 0.000010 0.000010 0.000010 0.000010 0.000010 0.000010 0.000010 0.000010 0.000010 0.000010 0.008706 0.000010 0.000010 0.000010 0.000010 0.000010 0.000010 0.000010 0.000010 0.000010 0.000010 0.000010 0.000262 0.000010 0.000010 0.990529 0.000010 0.000010 0.000010 0.000010 0.000010 0.000010 0.000010 0.000010 0.000010 0.000010 0.000010 0.000010 0.000010 0.000010 0.000010
0.000010 0.000010 0.000010 0.000010 0.000010 0.000010 0.000010 0.000010 0.000010 0.004147 0.000010 0.000010 0.000010 0.000010 0.000010 0.000010 0.000010 0.000010 0.000010 0.000010 0.000010 0.000010 0.000010 0.000010 0.000010 0.000010 0.000010 0.000010 0.000010 0.000010 0.000010 0.000010 0.000010 0.000010 0.000010 0.000010 0.000010 0.995343 0.000010 0.000010 0.000010 0.000010 0.000010 0.000010 0.000010 0.000010 0.000010 0.000010 0.000010 0.000010 0.000010 0.000010 0.000010
0.000010 0.000010 0.000010 0.000010 0.000010 0.000010 0.000010 0.000010 0.000010 0.000010 0.000010 0.000010 0.000010 0.000010 0.000010 0.000010 0.000010 0.000010 0.000010 0.000010 0.000010 0.000010 0.000010 0.000010 0.000010 0.000010 0.000010 0.000010 0.000010 0.000010 0.000010 0.000010 0.000010 0.000010 0.000010 0.000010 0.000010 0.999480 0.000010 0.000010 0.000010 0.000010 0.000010 0.000010 0.000010 0.000010 0.000010 0.000010 0.000010 0.000010 0.000010 0.000010 0.000010
0.000010 0.000010 0.000010 0.000010 0.000010 0.000010 0.000010 0.000010 0.000010 0.000010 0.000010 0.000010 0.000010 0.000010 0.000010 0.000010 0.000010 0.000010 0.000010 0.000010 0.000010 0.000010 0.006820 0.000010 0.000010 0.000010 0.000010 0.000010 0.000010 0.000010 0.000010 0.000010 0.000010 0.000010 0.000010 0.000010 0.000010 0.991085 0.000010 0.000010 0.001594 0.000010 0.000010 0.000010 0.000010 0.000010 0.000010 0.000010 0.000010 0.000010 0.000010 0.000010 0.000010
0.000010 0.000010 0.000010 0.000010 0.000010 0.000010 0.000010 0.000010 0.000010 0.000014 0.000010 0.000010 0.000010 0.000010 0.000010 0.000010 0.000010 0.000010 0.000010 0.000010 0.000010 0.000010 0.000010 0.000010 0.000010 0.000010 0.000010 0.000010 0.000010 0.000010 0.000010 0.000010 0.000010 0.000010 0.000010 0.000010 0.000010 0.999476 0.000010 0.000010 0.000010 0.000010 0.000010 0.000010 0.000010 0.000010 0.000010 0.000010 0.000010 0.000010 0.000010 0.000010 0.000010
0.000010 0.000010 0.000010 0.000010 0.000010 0.000010 0.000010 0.000010 0.000010 0.000010 0.000010 0.000010 0.000010 0.000010 0.000010 0.000010 0.000010 0.000010 0.000010 0.000010 0.000010 0.000010 0.000010 0.000010 0.000010 0.000010 0.000010 0.000010 0.000010 0.000010 0.000010 0.000010 0.000010 0.000010 0.000010 0.000010 0.000010 0.999480 0.000010 0.000010 0.000010 0.000010 0.000010 0.000010 0.000010 0.000010 0.000010 0.000010 0.000010 0.000010 0.000010 0.000010 0.000010
0.000010 0.000010 0.000010 0.000010 0.000010 0.000010 0.000010 0.000010 0.000010 0.000010 0.000010 0.000010 0.000010 0.000010 0.000010 0.000010 0.000010 0.000010 0.000010 0.000010 0.000010 0.000010 0.000010 0.000010 0.000010 0.000010 0.000010 0.000010 0.000010 0.000010 0.000010 0.000010 0.000010 0.000010 0.000010 0.000010 0.000010 0.999480 0.000010 0.000010 0.000010 0.000010 0.000010 0.000010 0.000010 0.000010 0.000010 0.000010 0.000010 0.000010 0.000010 0.000010 0.000010
0.000010 0.000010 0.000010 0.000010 0.000010 0.000010 0.000010 0.000010 0.000010 0.000010 0.000010 0.000010 0.000010 0.000010 0.000010 0.000010 0.000018 0.000010 0.000010 0.000010 0.000010 0.000010 0.000010 0.000010 0.000010 0.000010 0.000010 0.000010 0.000010 0.000010 0.000010 0.000010 0.000010 0.000010 0.000010 0.000010 0.000010 0.999472 0.000010 0.000010 0.000010 0.000010 0.000010 0.000010 0.000010 0.000010 0.000010 0.000010 0.000010 0.000010 0.000010 0.000010 0.000010
0.000010 0.000010 0.000010 0.000010 0.000010 0.000010 0.000010 0.000010 0.000010 0.000010 0.000010 0.000010 0.000010 0.000010 0.000010 0.000010 0.000010 0.000010 0.000010 0.000010 0.000010 0.000010 0.000010 0.000010 0.000010 0.000010 0.000010 0.000010 0.000010 0.000010 0.000010 0.000010 0.000010 0.000010 0.000010 0.000010 0.000010 0.999480 0.000010 0.000010 0.000010 0.000010 0.000010 0.000010 0.000010 0.000010 0.000010 0.000010 0.000010 0.000010 0.000010 0.000010 0.000010
0.000010 0.000010 0.000010 0.000010 0.000010 0.000010 0.000010 0.000010 0.000010 0.000010 0.000010 0.000010 0.000010 0.000010 0.000010 0.000010 0.000010 0.000010 0.000010 0.000010 0.000010 0.000010 0.000010 0.000010 0.000010 0.000010 0.000010 0.000010 0.000010 0.000010 0.000010 0.000010 0.000010 0.000010 0.000010 0.000010 0.000010 0.999480 0.000010 0.000010 0.000010 0.000010 0.000010 0.000010 0.000010 0.000010 0.000010 0.000010 0.000010 0.000010 0.000010 0.000010 0.000010
0.000010 0.000010 0.000010 0.000010 0.000010 0.000010 0.000010 0.000010 0.000010 0.000010 0.000010 0.000010 0.000010 0.000013 0.000010 0.000010 0.000010 0.000010 0.000010 0.000010 0.000010 0.000010 0.000010 0.000010 0.000010 0.000012 0.000010 0.000010 0.000010 0.000010 0.000010 0.000010 0.000010 0.000010 0.000010 0.000010 0.000010 0.999475 0.000010 0.000010 0.000010 0.000010 0.000010 0.000010 0.000010 0.000010 0.000010 0.000010 0.000010 0.000010 0.000010 0.000010 0.000010
0.000010 0.000010 0.000010 0.000010 0.000010 0.000010 0.000010 0.000010 0.000010 0.000010 0.000010 0.000010 0.000010 0.000010 0.000010 0.000010 0.000014 0.000010 0.000010 0.000010 0.000010 0.000010 0.000010 0.000010 0.000010 0.000010 0.000010 0.000010 0.002659 0.000010 0.000010 0.000010 0.000010 0.000010 0.000010 0.000010 0.000010 0.993349 0.000010 0.001497 0.000010 0.002001 0.000010 0.000010 0.000010 0.000010 0.000010 0.000010 0.000010 0.000010 0.000010 0.000010 0.000010
0.000010 0.000010 0.000010 0.000010 0.000010 0.000010 0.000010 0.000010 0.000010 0.000010 0.000010 0.000010 0.000010 0.000010 0.000010 0.000010 0.000010 0.000010 0.000010 0.000010 0.000010 0.000010 0.000010 0.000010 0.000010 0.000010 0.000010 0.000010 0.000010 0.000010 0.000010 0.000010 0.000010 0.000010 0.000010 0.000010 0.000010 0.999480 0.000010 0.000010 0.000010 0.000010 0.000010 0.000010 0.000010 0.000010 0.000010 0.000010 0.000010 0.000010 0.000010 0.000010 0.000010
0.000010 0.000010 0.000010 0.012088 0.000010 0.000010 0.000010 0.000010 0.000010 0.000010 0.000010 0.000010 0.000010 0.000010 0.000010 0.000010 0.000010 0.000010 0.000010 0.000010 0.000010 0.000010 0.000010 0.000010 0.000010 0.021264 0.000010 0.000010 0.032405 0.000010 0.714724 0.000010 0.000010 0.011137 0.000010 0.000010 0.000010 0.000010 0.000010 0.000010 0.000010 0.040971 0.000010 0.023603 0.000010 0.000010 0.000010 0.000010 0.000010 0.000010 0.069485 0.000010 0.073884
0.000010 0.000010 0.000010 0.000010 0.000010 0.000010 0.000010 0.011380 0.009554 0.004678 0.000010 0.000010 0.014771 0.000010 0.006698 0.000010 0.000010 0.000010 0.000010 0.000010 0.000010 0.000010 0.000010 0.009180 0.000010 0.000010 0.000010 0.002611 0.014653 0.000010 0.570715 0.000010 0.000010 0.000010 0.000010 0.000010 0.000010 0.000010 0.000010 0.000010 0.000010 0.042583 0.018040 0.045236 0.000010 0.004741 0.001538 0.001430 0.000010 0.000010 0.175728 0.000010 0.066105
0.000010 0.000010 0.000010 0.034897 0.018837 0.005691 0.016207 0.000010 0.028840 0.000010 0.013471 0.000010 0.000010 0.009631 0.002739 0.000010 0.021624 0.028444 0.000010 0.000010 0.016277 0.000010 0.000010 0.003356 0.000010 0.000010 0.000010 0.081046 0.000011 0.000010 0.320548 0.000010 0.000010 0.000010 0.000010 0.012459 0.000010 0.000010 0.000010 0.019612 0.000010 0.000010 0.010313 0.000010 0.002716 0.000010 0.000010 0.000010 0.000010 0.000019 0.204815 0.000010 0.148138
0.000010 0.000010 0.000010 0.000010 0.000010 0.000010 0.000010 0.000010 0.000010 0.000010 0.000010 0.000010 0.000010 0.000010 0.000010 0.000010 0.000010 0.000010 0.000010 0.000010 0.000010 0.000010 0.000010 0.000010 0.000010 0.000010 0.000010 0.000010 0.000010 0.000010 0.999480 0.000010 0.000010 0.000010 0.000010 0.000010 0.000010 0.000010 0.000010 0.000010 0.000010 0.000010 0.000010 0.000010 0.000010 0.000010 0.000010 0.000010 0.000010 0.000010 0.000010 0.000010 0.000010
0.000010 0.000010 0.000010 0.000010 0.000010 0.000010 0.000010 0.000010 0.000010 0.004083 0.000010 0.000010 0.000010 0.000010 0.000010 0.000010 0.000010 0.000010 0.000010 0.000010 0.000010 0.000010 0.000010 0.000010 0.000010 0.000010 0.000010 0.000010 0.000010 0.000010 0.995402 0.000010 0.000010 0.000010 0.000010 0.000010 0.000010 0.000010 0.000010 0.000010 0.000010 0.000010 0.000010 0.000010 0.000010 0.000010 0.000010 0.000010 0.000010 0.000010 0.000015 0.000010 0.000010
0.000010 0.000010 0.000010 0.000010 0.000010 0.000010 0.000010 0.000010 0.000010 0.000010 0.000010 0.000010 0.000010 0.000010 0.000010 0.000010 0.000010 0.000010 0.000010 0.000010 0.000010 0.000010 0.000010 0.000010 0.000010 0.000010 0.000010 0.000010 0.000010 0.000010 0.999480 0.000010 0.000010 0.000010 0.000010 0.000010 0.000010 0.000010 0.000010 0.000010 0.000010 0.000010 0.000010 0.000010 0.000010 0.000010 0.000010 0.000010 0.000010 0.000010 0.000010 0.000010 0.000010
0.001168 0.000010 0.000010 0.065880 0.000010 0.000010 0.020581 0.000010 0.000010 0.017199 0.000010 0.000010 0.002493 0.000010 0.018439 0.000010 0.000010 0.000010 0.000010 0.010177 0.002180 0.000010 0.000010 0.000010 0.000010 0.009984 0.000010 0.000010 0.000010 0.000010 0.497368 0.000010 0.000010 0.000010 0.004539 0.000525 0.000010 0.000010 0.000010 0.000362 0.000010 0.019701 0.000010 0.000010 0.000010 0.000010 0.000010 0.032620 0.000010 0.000010 0.221971 0.000010 0.074453
0.000010 0.000010 0.000010 0.000010 0.000639 0.000010 0.000010 0.062502 0.001729 0.000010 0.000010 0.000010 0.023072 0.010505 0.000010 0.000010 0.000010 0.000010 0.000010 0.006095 0.000010 0.000010 0.000010 0.013940 0.000010 0.000010 0.000010 0.000010 0.013824 0.000010 0.719700 0.000010 0.041436 0.015192 0.004531 0.000010 0.008031 0.000010 0.000010 0.002418 0.000010 0.010439 0.000010 0.004090 0.000010 0.000010 0.000010 0.000010 0.000010 0.000010 0.040820 0.000010 0.020687
0.000010 0.000010 0.000010 0.038623 0.040547 0.001774 0.046371 0.000010 0.000010 0.003439 0.009715 0.000010 0.029812 0.000010 0.000010 0.010508 0.000010 0.011150 0.000010 0.000010 0.021116 0.043924 0.000010 0.001432 0.001968 0.000010 0.000010 0.000010 0.000010 0.005764 0.289745 0.000010 0.015621 0.000010 0.000010 0.002892 0.011847 0.006644 0.000010 0.012388 0.000010 0.089559 0.003463 0.000010 0.004794 0.000010 0.000010 0.016718 0.000010 0.009736 0.218375 0.000010 0.051815
0.000010 0.000010 0.000010 0.066308 0.003145 0.000010 0.000010 0.000010 0.010441 0.000010 0.000010 0.000010 0.000522 0.005373 0.000010 0.000010 0.054772 0.015690 0.000010 0.000010 0.026058 0.000010 0.000010 0.000010 0.000010 0.032791 0.000010 0.000010 0.015081 0.000010 0.282378 0.000010 0.000010 0.000010 0.000010 0.000010 0.000010 0.000010 0.000010 0.000010 0.000010 0.069070 0.001954 0.000010 0.011170 0.000010 0.000010 0.000010 0.002571 0.000010 0.253169 0.000010 0.149145
0.000010 0.000010 0.000010 0.000010 0.026767 0.000010 0.000010 0.000010 0.000010 0.000010 0.000010 0.000010 0.000010 0.000010 0.000010 0.000010 0.028082 0.000010 0.000010 0.009933 0.000010 0.000010 0.000010 0.000010 0.000010 0.000010 0.000010 0.000010 0.000010 0.000010 0.919848 0.000010 0.000010 0.000010 0.000010 0.002272 0.000010 0.000010 0.000010 0.000010 0.000010 0.000418 0.000010 0.000010 0.010672 0.000010 0.000010 0.000010 0.000010 0.000010 0.000010 0.000010 0.001557
0.000010 0.000010 0.000010 0.000010 0.000010 0.000010 0.000010 0.000010 0.000010 0.000010 0.000010 0.000010 0.000010 0.000010 0.000010 0.000010 0.000010 0.000010 0.000010 0.000010 0.000010 0.000010 0.000010 0.000010 0.000010 0.000010 0.000010 0.000010 0.000010 0.000010 0.999480 0.000010 0.000010 0.000010 0.000010 0.000010 0.000010 0.000010 0.000010 0.000010 0.000010 0.000010 0.000010 0.000010 0.000010 0.000010 0.000010 0.000010 0.000010 0.000010 0.000010 0.000010 0.000010
0.005468 0.000010 0.000010 0.049426 0.000010 0.000010 0.000010 0.000010 0.000010 0.008660 0.024876 0.000010 0.000010 0.021480 0.000010 0.000010 0.000010 0.000010 0.002898 0.000010 0.000010 0.000010 0.000010 0.000010 0.001406 0.004010 0.000010 0.003222 0.000010 0.000010 0.508068 0.000010 0.000010 0.000010 0.000010 0.000010 0.000010 0.000010 0.000010 0.034337 0.000010 0.057884 0.006398 0.025564 0.000010 0.000010 0.000010 0.000011 0.000664 0.004959 0.164086 0.000010 0.076246
0.000010 0.000010 0.000010 0.000010 0.000010 0.000010 0.000010 0.000010 0.000010 0.000010 0.000010 0.000010 0.000010 0.000010 0.000010 0.000010 0.000010 0.000010 0.000010 0.000010 0.000010 0.000010 0.000010 0.000010 0.000010 0.000010 0.000010 0.000010 0.000010 0.000010 0.975005 0.000010 0.000010 0.000010 0.000010 0.000010 0.000010 0.000010 0.000010 0.000010 0.000010 0.007285 0.000010 0.017205 0.000010 0.000010 0.000010 0.000010 0.000010 0.000010 0.000015 0.000010 0.000010
0.000010 0.000010 0.000010 0.000010 0.000010 0.000010 0.000010 0.000010 0.000010 0.000010 0.000010 0.000010 0.000010 0.000010 0.000010 0.000010 0.000010 0.000010 0.000010 0.000010 0.000010 0.000010 0.000010 0.000010 0.000010 0.000010 0.000010 0.000010 0.000010 0.000010 0.945699 0.000010 0.000010 0.000010 0.000010 0.000010 0.000010 0.000010 0.000010 0.000010 0.000010 0.053786 0.000010 0.000010 0.000010 0.000010 0.000010 0.000010 0.000010 0.000010 0.000014 0.000010 0.000010
0.000010 0.000010 0.000010 0.000010 0.000010 0.000010 0.000010 0.000010 0.000010 0.000010 0.000010 0.000010 0.000010 0.000010 0.000010 0.000010 0.000010 0.000010 0.000010 0.000010 0.000010 0.000010 0.000010 0.000010 0.000010 0.000010 0.000010 0.000010 0.000010 0.000010 0.999475 0.000010 0.000010 0.000010 0.000010 0.000010 0.000010 0.000010 0.000010 0.000010 0.000010 0.000010 0.000010 0.000010 0.000010 0.000010 0.000010 0.000010 0.000010 0.000010 0.000015 0.000010 0.000010
0.000010 0.000010 0.000010 0.000010 0.000010 0.000010 0.000010 0.000010 0.000010 0.000010 0.000010 0.000010 0.000010 0.000612 0.000010 0.000010 0.000010 0.000010 0.000010 0.000010 0.000010 0.000010 0.000010 0.000010 0.000010 0.000010 0.000010 0.000010 0.000010 0.000010 0.998878 0.000010 0.000010 0.000010 0.000010 0.000010 0.000010 0.000010 0.000010 0.000010 0.000010 0.000010 0.000010 0.000010 0.000010 0.000010 0.000010 0.000010 0.000010 0.000010 0.000010 0.000010 0.000010
0.000010 0.010077 0.000010 0.011468 0.006876 0.000010 0.000010 0.000010 0.000010 0.001723 0.000010 0.000010 0.012335 0.000010 0.000010 0.002467 0.000010 0.000010 0.000010 0.000010 0.013807 0.034908 0.000010 0.000010 0.014651 0.000010 0.000010 0.000010 0.000010 0.000010 0.694497 0.000010 0.000010 0.000010 0.000010 0.000010 0.001562 0.000010 0.000010 0.000010 0.004610 0.056807 0.000010 0.000010 0.000010 0.000010 0.000010 0.000010 0.000015 0.000010 0.073912 0.000010 0.059915
0.000010 0.000010 0.000010 0.000010 0.010816 0.000010 0.000010 0.000010 0.000010 0.000010 0.000010 0.000010 0.000010 0.000697 0.000010 0.000010 0.000010 0.000010 0.002574 0.000010 0.000010 0.000010 0.000010 0.000010 0.000010 0.000010 0.000010 0.000010 0.016218 0.000010 0.946869 0.000010 0.000010 0.000010 0.000010 0.000010 0.000010 0.000010 0.000010 0.000010 0.000010 0.000010 0.000010 0.000010 0.000010 0.000010 0.000010 0.000010 0.000010 0.011118 0.000010 0.000010 0.011247
0.000010 0.000010 0.000010 0.039863 0.031823 0.000010 0.000010 0.000010 0.006992 0.000010 0.000926 0.000010 0.000010 0.000010 0.000010 0.006436 0.000010 0.004801 0.000010 0.000010 0.000010 0.000010 0.000010 0.000010 0.000010 0.000010 0.000010 0.024171 0.000010 0.021578 0.535977 0.000010 0.000010 0.011464 0.000010 0.000010 0.000010 0.000010 0.001853 0.035792 0.000010 0.039653 0.000010 0.034760 0.000010 0.008620 0.000010 0.000010 0.000010 0.000010 0.139919 0.000010 0.055010
0.000010 0.011358 0.000010 0.141618 0.000010 0.000010 0.000010 0.000010 0.000010 0.000010 0.000010 0.010647 0.007973 0.015099 0.000010 0.007842 0.021374 0.000010 0.003828 0.002640 0.048263 0.000898 0.002889 0.000010 0.002566 0.000010 0.005924 0.092772 0.018657 0.022963 0.162207 0.000010 0.013973 0.000010 0.004332 0.003302 0.000010 0.000010 0.003379 0.003688 0.000010 0.000010 0.000010 0.000010 0.000010 0.000010 0.002712 0.002408 0.002123 0.000010 0.025611 0.000010 0.358702
0.000010 0.000010 0.000010 0.139175 0.011074 0.000907 0.019242 0.000200 0.016350 0.000010 0.013465 0.000010 0.000010 0.000010 0.001589 0.000010 0.039731 0.000010 0.000010 0.000069 0.054432 0.020486 0.000010 0.000010 0.000010 0.017252 0.008692 0.000010 0.045558 0.000010 0.140211 0.000010 0.000010 0.000010 0.000010 0.000010 0.000010 0.000010 0.000010 0.045733 0.000010 0.000010 0.000010 0.000010 0.004933 0.003856 0.000010 0.030376 0.000010 0.000010 0.000285 0.000010 0.386075
0.003958 0.008607 0.001913 0.206110 0.000010 0.000010 0.017096 0.000618 0.001969 0.000010 0.016665 0.013590 0.000010 0.009604 0.022000 0.000010 0.000010 0.000010 0.000010 0.001331 0.050115 0.000010 0.002075 0.000010 0.019382 0.024895 0.000010 0.000010 0.033043 0.015297 0.110016 0.004009 0.000010 0.000010 0.000010 0.002965 0.000010 0.000010 0.000010 0.000010 0.000010 0.000010 0.006302 0.000010 0.002061 0.001379 0.000010 0.017486 0.000010 0.000010 0.054324 0.008640 0.344303
0.000010 0.012809 0.006734 0.104953 0.000010 0.005765 0.007555 0.156405 0.000010 0.003892 0.000010 0.000010 0.009858 0.014019 0.010865 0.114410 0.000010 0.000010 0.002661 0.000010 0.034336 0.000010 0.000010 0.000010 0.000010 0.042873 0.000010 0.000010 0.024158 0.008463 0.033931 0.000010 0.000010 0.011758 0.000010 0.000010 0.000010 0.004725 0.000010 0.017851 0.001949 0.010455 0.001882 0.000010 0.000010 0.000010 0.000010 0.021426 0.000010 0.000010 0.028228 0.010511 0.297267
0.004922 0.010055 0.011750 0.176471 0.000010 0.000010 0.014072 0.003976 0.000010 0.000010 0.000010 0.000010 0.000010 0.000010 0.035697 0.000010 0.022915 0.000010 0.004025 0.000010 0.072831 0.004371 0.000010 0.000010 0.000010 0.000010 0.000010 0.000010 0.000010 0.000010 0.163504 0.000010 0.001590 0.000010 0.000010 0.000010 0.000010 0.000010 0.010250 0.035720 0.000010 0.000010 0.001121 0.013643 0.000010 0.002175 0.000010 0.019497 0.000010 0.000010 0.000010 0.009682 0.381415
0.000010 0.000010 0.006990 0.185196 0.009141 0.000384 0.000010 0.005959 0.009029 0.000010 0.017140 0.000010 0.000010 0.000010 0.000010 0.000010 0.000010 0.013617 0.006014 0.000010 0.028060 0.021471 0.000010 0.004820 0.000010 0.010091 0.000010 0.000010 0.021331 0.000010 0.108031 0.000010 0.000010 0.000010 0.003159 0.005677 0.000010 0.004327 0.000010 0.063312 0.000010 0.000010 0.025472 0.000010 0.000010 0.014788 0.000010 0.028220 0.000010 0.000010 0.044733 0.013200 0.349561
0.000010 0.012473 0.006909 0.186539 0.000010 0.000010 0.000010 0.014159 0.015486 0.000010 0.021327 0.001972 0.000010 0.000010 0.000010 0.000010 0.008096 0.015283 0.000010 0.000010 0.044091 0.000017 0.000010 0.000010 0.001228 0.008791 0.007515 0.000010 0.020956 0.008517 0.131272 0.000010 0.001733 0.000010 0.000010 0.000010 0.009275 0.000010 0.000010 0.035358 0.000010 0.020602 0.000010 0.001876 0.003129 0.000010 0.000010 0.003014 0.000010 0.000010 0.039329 0.000010 0.380784
0.000010 0.000010 0.009494 0.138943 0.022001 0.008929 0.017068 0.000010 0.000010 0.000010 0.001703 0.000010 0.014622 0.019453 0.000010 0.000010 0.013323 0.000010 0.000010 0.000010 0.071628 0.000014 0.000010 0.000011 0.000010 0.039099 0.000010 0.000010 0.000010 0.025761 0.144309 0.000010 0.000010 0.000010 0.000010 0.000010 0.000010 0.000010 0.002761 0.015655 0.000010 0.000010 0.000010 0.000010 0.005140 0.000010 0.000010 0.014892 0.000010 0.000010 0.037861 0.002062 0.394960
0.000010 0.000010 0.017777 0.169834 0.030506 0.000010 0.002497 0.015911 0.000010 0.000010 0.000010 0.000010 0.021631 0.000010 0.000010 0.000701 0.038051 0.000010 0.000010 0.000010 0.043217 0.003286 0.000010 0.009593 0.005360 0.006430 0.000010 0.000010 0.000010 0.000010 0.118636 0.000010 0.000010 0.000010 0.000010 0.000010 0.000010 0.000010 0.008192 0.070086 0.000010 0.000010 0.000010 0.009212 0.003882 0.000010 0.000010 0.022480 0.000010 0.000010 0.000010 0.000010 0.402389
0.000010 0.000010 0.013579 0.101626 0.000010 0.000010 0.000010 0.000010 0.000010 0.000010 0.000010 0.000010 0.031098 0.012808 0.000010 0.000010 0.000010 0.000010 0.000010 0.000010 0.064124 0.008537 0.000010 0.005233 0.002946 0.006419 0.000010 0.037903 0.041251 0.000010 0.116713 0.000010 0.000010 0.000010 0.000010 0.004521 0.000010 0.000010 0.000010 0.027514 0.002399 0.007586 0.000010 0.000010 0.000062 0.000010 0.000010 0.081747 0.000010 0.000010 0.000010 0.000010 0.433593
0.000010 0.000010 0.000010 0.209558 0.000010 0.000010 0.000010 0.001267 0.000010 0.000010 0.000010 0.000010 0.000010 0.011874 0.000010 0.001518 0.012101 0.000010 0.002288 0.014220 0.091202 0.000010 0.000010 0.000010 0.005984 0.000010 0.000010 0.000010 0.018117 0.000010 0.151589 0.000010 0.000010 0.000010 0.000010 0.000010 0.000010 0.000010 0.008206 0.000010 0.000010 0.000010 0.000010 0.010559 0.005353 0.000010 0.030016 0.000010 0.000010 0.010150 0.032328 0.000010 0.383320
0.000010 0.002825 0.000010 0.165628 0.000010 0.003249 0.000010 0.000010 0.004578 0.000010 0.013774 0.000192 0.034689 0.005603 0.000010 0.000010 0.000010 0.000010 0.000010 0.000010 0.046132 0.033889 0.000010 0.000010 0.014416 0.042037 0.000010 0.000010 0.026255 0.000010 0.126548 0.000010 0.000010 0.000010 0.000010 0.000010 0.000010 0.000010 0.000010 0.038402 0.000010 0.023773 0.000010 0.000010 0.000010 0.001806 0.000010 0.011128 0.000010 0.000010 0.049094 0.000010 0.355653
0.000010 0.000010 0.000010 0.220257 0.000010 0.000010 0.000010 0.000010 0.001131 0.000010 0.003291 0.000010 0.017483 0.000012 0.035723 0.016835 0.000010 0.000010 0.004043 0.000010 0.102702 0.000010 0.000010 0.000010 0.000010 0.014908 0.000010 0.000010 0.033979 0.000010 0.133956 0.000010 0.000010 0.000010 0.000010 0.000010 0.000010 0.000010 0.000010 0.000010 0.000010 0.000010 0.000010 0.000010 0.000010 0.006511 0.000010 0.025535 0.000010 0.000010 0.000010 0.000010 0.383252
0.000010 0.000010 0.000010 0.240785 0.000010 0.000010 0.000010 0.000010 0.000010 0.000010 0.000010 0.000010 0.011983 0.000010 0.030899 0.000010 0.000010 0.003062 0.000010 0.000010 0.101229 0.000010 0.000010 0.000010 0.004149 0.000010 0.000010 0.000010 0.031212 0.000010 0.173544 0.000010 0.000010 0.000010 0.000010 0.000010 0.000010 0.003079 0.000010 0.000010 0.000010 0.000010 0.000010 0.000010 0.000010 0.000010 0.000010 0.026601 0.000010 0.000010 0.000098 0.000010 0.372949
0.000010 0.014087 0.000010 0.171623 0.002652 0.000720 0.000010 0.000010 0.000010 0.000010 0.000010 0.000010 0.000010 0.000010 0.036363 0.000010 0.000010 0.000010 0.000775 0.000010 0.052862 0.000010 0.000010 0.006709 0.006765 0.017829 0.010426 0.000010 0.000689 0.005249 0.154776 0.000010 0.006572 0.000010 0.000010 0.000010 0.000010 0.000010 0.008840 0.045063 0.000010 0.000010 0.000010 0.000010 0.000010 0.000010 0.028433 0.035777 0.000010 0.000010 0.000010 0.001192 0.392279
0.000010 0.000010 0.000010 0.204615 0.000011 0.000010 0.000010 0.000010 0.011233 0.000010 0.000010 0.000010 0.000010 0.000329 0.031107 0.000010 0.005715 0.003894 0.000010 0.000010 0.070112 0.000010 0.000010 0.000010 0.000909 0.012337 0.000010 0.019987 0.047848 0.000010 0.171345 0.000010 0.000010 0.000010 0.000010 0.000010 0.000010 0.000010 0.000010 0.000010 0.000010 0.000010 0.012650 0.007434 0.000010 0.000010 0.000010 0.012629 0.000010 0.000010 0.010957 0.000316 0.376231
0.000010 0.008549 0.002265 0.179259 0.000010 0.000010 0.026222 0.000010 0.026973 0.000010 0.000010 0.000010 0.000853 0.012729 0.000010 0.000010 0.043656 0.000010 0.000010 0.000010 0.038195 0.011580 0.000010 0.000010 0.000010 0.016375 0.001213 0.002477 0.010758 0.000010 0.099425 0.000010 0.000010 0.000010 0.000010 0.000010 0.000010 0.000010 0.009038 0.000010 0.000010 0.000010 0.000010 0.012350 0.009827 0.006696 0.003077 0.048613 0.000010 0.000010 0.020645 0.004238 0.404699
0.000010 0.010633 0.003733 0.196423 0.000012 0.000010 0.000010 0.000010 0.000010 0.000010 0.000010 0.000010 0.000010 0.000397 0.000015 0.000010 0.000017 0.000010 0.004131 0.003494 0.044505 0.000010 0.000010 0.000010 0.009285 0.020921 0.000010 0.000010 0.004036 0.000010 0.165583 0.000010 0.016769 0.000010 0.001112 0.000010 0.000010 0.000010 0.012650 0.030643 0.000010 0.000010 0.000010 0.000010 0.000010 0.000010 0.046285 0.039746 0.000010 0.000010 0.000010 0.000010 0.389290
0.000010 0.000010 0.000010 0.141507 0.000010 0.006238 0.022676 0.009836 0.015609 0.000010 0.000010 0.003809 0.000010 0.000010 0.001731 0.100598 0.000010 0.000010 0.000010 0.062122 0.053203 0.000010 0.000010 0.004180 0.006464 0.000010 0.000010 0.000010 0.000010 0.023374 0.089802 0.006090 0.003694 0.000010 0.000010 0.000264 0.000010 0.000010 0.002682 0.043700 0.000010 0.000010 0.000298 0.000010 0.020621 0.012829 0.034796 0.020687 0.000010 0.013274 0.000010 0.011052 0.288606
0.000010 0.000010 0.014489 0.170347 0.003701 0.009158 0.020158 0.000010 0.000010 0.000010 0.003829 0.000010 0.017101 0.008748 0.000010 0.000010 0.000010 0.000010 0.000010 0.000010 0.023474 0.022904 0.000010 0.000010 0.000010 0.000010 0.000010 0.000010 0.045800 0.000010 0.090234 0.000010 0.000010 0.000010 0.000010 0.000010 0.000010 0.000010 0.000010 0.014615 0.000010 0.013445 0.015334 0.008682 0.015077 0.000010 0.000010 0.067041 0.000010 0.001050 0.061012 0.008128 0.365363
0.000010 0.030179 0.000010 0.000010 0.036339 0.000010 0.364187 0.022198 0.000010 0.000010 0.005206 0.000010 0.000010 0.001102 0.009051 0.000010 0.000010 0.000010 0.003506 0.011376 0.000010 0.002916 0.000010 0.015295 0.001598 0.003247 0.000010 0.000010 0.007324 0.000010 0.000010 0.000010 0.018047 0.000820 0.000010 0.000010 0.000010 0.013362 0.005922 0.204248 0.000010 0.036455 0.021345 0.051955 0.003246 0.000010 0.000010 0.000010 0.000010 0.003702 0.012343 0.085284 0.029484
0.000010 0.010883 0.014794 0.000010 0.002390 0.000010 0.372636 0.025177 0.000010 0.000010 0.001922 0.000702 0.000010 0.012464 0.000010 0.000010 0.042497 0.000010 0.000010 0.000010 0.028565 0.025008 0.000010 0.008453 0.004419 0.000010 0.000010 0.111640 0.034497 0.000010 0.000010 0.000010 0.000654 0.026592 0.000010 0.000010 0.000010 0.032432 0.000010 0.035509 0.000010 0.004032 0.000010 0.015560 0.000010 0.000010 0.012698 0.000017 0.000010 0.000011 0.000010 0.106197 0.069981
0.000010 0.001362 0.015788 0.006215 0.000010 0.000010 0.184575 0.000010 0.006112 0.000010 0.006867 0.007570 0.000010 0.002938 0.000010 0.000010 0.016771 0.000010 0.000010 0.016595 0.001355 0.016755 0.000010 0.003460 0.002055 0.002758 0.000010 0.068282 0.046504 0.000010 0.000010 0.025035 0.040150 0.000010 0.001194 0.000010 0.004040 0.000010 0.000010 0.151188 0.000010 0.089741 0.006973 0.034612 0.013867 0.000010 0.034029 0.007324 0.007823 0.000010 0.000010 0.136430 0.041410
0.002590 0.015990 0.000010 0.039613 0.010834 0.000010 0.194225 0.000010 0.000010 0.000010 0.000010 0.014410 0.001515 0.011035 0.000010 0.003703 0.000010 0.004607 0.000010 0.000010 0.007991 0.041789 0.000010 0.017354 0.000010 0.032555 0.007760 0.000010 0.053919 0.016072 0.000010 0.000010 0.033712 0.000010 0.000010 0.011361 0.000010 0.001729 0.000734 0.226950 0.000010 0.013912 0.001225 0.000010 0.007414 0.024031 0.008983 0.002813 0.000010 0.000010 0.000010 0.117648 0.073292
0.000010 0.024553 0.000010 0.029097 0.006539 0.000010 0.210444 0.000010 0.000010 0.024096 0.000010 0.017381 0.000010 0.010940 0.041173 0.000010 0.000010 0.000010 0.000010 0.024283 0.005862 0.000010 0.000010 0.000010 0.021756 0.000010 0.000620 0.000010 0.046713 0.005741 0.000010 0.000010 0.037378 0.000010 0.000010 0.000010 0.000010 0.004922 0.000010 0.142919 0.000010 0.075429 0.005748 0.000010 0.000010 0.007105 0.042618 0.000010 0.002830 0.000010 0.000010 0.175267 0.036295
0.000010 0.019552 0.000010 0.061870 0.000010 0.000010 0.296421 0.000010 0.000010 0.000010 0.000010 0.000010 0.004578 0.009549 0.000010 0.000010 0.017827 0.011001 0.000010 0.000010 0.018194 0.044709 0.002534 0.000010 0.000010 0.000010 0.011484 0.000010 0.000010 0.000010 0.021698 0.000010 0.016047 0.000010 0.000010 0.001465 0.000010 0.003975 0.000010 0.179768 0.000010 0.000010 0.000010 0.000010 0.020626 0.000010 0.043070 0.000010 0.000010 0.000010 0.000010 0.154667 0.060633
0.000010 0.000010 0.008137 0.000010 0.000010 0.000010 0.541668 0.000010 0.000010 0.000010 0.000010 0.014572 0.000010 0.000010 0.006146 0.000010 0.000010 0.044451 0.000010 0.000010 0.005794 0.007293 0.000010 0.001952 0.000010 0.000010 0.000010 0.078322 0.000010 0.000010 0.000010 0.000010 0.015520 0.000756 0.011868 0.000010 0.000010 0.000010 0.000010 0.184424 0.000010 0.016781 0.000010 0.005262 0.000010 0.000010 0.019967 0.000010 0.000010 0.000010 0.000010 0.036726 0.000010
0.007267 0.012824 0.000010 0.000010 0.021535 0.000010 0.202637 0.000010 0.011232 0.000010 0.000010 0.003859 0.001269 0.006192 0.000010 0.000010 0.000010 0.007462 0.000010 0.000010 0.000010 0.020130 0.000010 0.000010 0.000010 0.031795 0.016386 0.018379 0.046823 0.000010 0.000010 0.010121 0.052978 0.016326 0.000010 0.005697 0.000010 0.007399 0.000010 0.149788 0.000010 0.045123 0.000010 0.021633 0.005236 0.009807 0.050420 0.000010 0.000010 0.000010 0.000010 0.162075 0.055347
0.000013 0.000010 0.000010 0.008040 0.000010 0.000010 0.507791 0.000010 0.000010 0.000010 0.000010 0.000010 0.000010 0.011425 0.017813 0.000010 0.000010 0.011761 0.003343 0.000010 0.003664 0.000010 0.000010 0.000010 0.012120 0.000010 0.000010 0.119294 0.003976 0.000010 0.000010 0.000010 0.027253 0.009066 0.005045 0.000010 0.000010 0.000010 0.000010 0.133416 0.000010 0.072000 0.003694 0.000010 0.000010 0.000010 0.000010 0.009034 0.000010 0.013745 0.000010 0.000010 0.027177
0.000010 0.000010 0.000010 0.049835 0.039653 0.000010 0.229690 0.000010 0.000010 0.000010 0.016003 0.005270 0.000453 0.015358 0.000010 0.000010 0.007195 0.000012 0.000010 0.019688 0.001413 0.000010 0.000010 0.010796 0.001271 0.000010 0.000010 0.027647 0.047744 0.000010 0.010430 0.049691 0.012797 0.009118 0.000010 0.009045 0.024553 0.000010 0.000010 0.229018 0.000010 0.006114 0.000010 0.007522 0.000010 0.000010 0.005155 0.000010 0.000010 0.000010 0.028018 0.117749 0.018510
0.000010 0.000010 0.000010 0.017190 0.011177 0.000010 0.276483 0.000010 0.000010 0.006087 0.007440 0.011295 0.023589 0.003493 0.000010 0.013982 0.000010 0.002178 0.000010 0.017941 0.001146 0.000010 0.000010 0.021840 0.000010 0.000010 0.000010 0.000010 0.000010 0.000010 0.004725 0.005576 0.036735 0.000010 0.000010 0.004717 0.000010 0.000010 0.002430 0.279211 0.000010 0.000010 0.000010 0.030094 0.009231 0.023781 0.017632 0.000010 0.017871 0.000010 0.000010 0.110265 0.043624
0.000010 0.023239 0.008335 0.000010 0.003013 0.000010 0.336891 0.000010 0.000010 0.000010 0.018782 0.002651 0.000010 0.005886 0.004690 0.000010 0.000010 0.000010 0.000010 0.000010 0.000010 0.000011 0.000898 0.012157 0.014529 0.012978 0.000010 0.034494 0.051218 0.000010 0.003900 0.023205 0.033368 0.014960 0.000010 0.013906 0.004006 0.000010 0.010593 0.183838 0.000010 0.000010 0.000010 0.000010 0.000010 0.000010 0.008689 0.000010 0.000010 0.019325 0.000010 0.100410 0.053770
0.000010 0.024067 0.000010 0.052753 0.000010 0.000010 0.179966 0.000010 0.000010 0.000010 0.001980 0.000010 0.000325 0.000010 0.000010 0.000010 0.005495 0.026290 0.000010 0.037755 0.003413 0.009829 0.000010 0.022945 0.012101 0.000010 0.000010 0.000010 0.028250 0.015042 0.000010 0.010943 0.015568 0.023443 0.027306 0.000010 0.007640 0.000010 0.015898 0.052152 0.000010 0.131005 0.010646 0.024015 0.008399 0.009978 0.033918 0.000010 0.000010 0.014544 0.000010 0.129427 0.064678
0.000010 0.011783 0.000010 0.045391 0.010102 0.002110 0.232795 0.001394 0.007301 0.027964 0.021064 0.009506 0.000010 0.000010 0.009141 0.000010 0.002998 0.007140 0.001101 0.000494 0.011253 0.002062 0.000010 0.016050 0.013838 0.018260 0.000010 0.025818 0.000010 0.002758 0.027414 0.044347 0.011608 0.000010 0.000010 0.006162 0.000010 0.000010 0.000010 0.068760 0.002842 0.100065 0.000010 0.019049 0.008569 0.008382 0.033917 0.000010 0.000010 0.000010 0.002363 0.134737 0.051296
0.000010 0.002073 0.000010 0.086520 0.022393 0.002552 0.190497 0.000010 0.012319 0.006104 0.027434 0.017298 0.000010 0.000010 0.062375 0.000462 0.005662 0.001861 0.000010 0.000010 0.000010 0.000010 0.000010 0.030416 0.000010 0.007933 0.004084 0.000010 0.005691 0.010634 0.014738 0.000010 0.023783 0.002769 0.000010 0.000010 0.020876 0.000010 0.009992 0.140675 0.000010 0.019407 0.000010 0.023018 0.002523 0.024588 0.010855 0.004089 0.003318 0.000010 0.000010 0.150228 0.052633
0.000010 0.021400 0.000010 0.000010 0.033548 0.000010 0.152549 0.000010 0.003786 0.000010 0.011629 0.000010 0.005919 0.002674 0.000010 0.017827 0.004010 0.000010 0.000010 0.041866 0.041856 0.051265 0.000010 0.013688 0.014112 0.016203 0.000010 0.053513 0.014788 0.000010 0.000010 0.022172 0.004682 0.027611 0.006631 0.000010 0.005794 0.004402 0.000010 0.168656 0.000010 0.000010 0.006033 0.036258 0.000010 0.019470 0.021877 0.000010 0.004827 0.000010 0.000010 0.132214 0.038520
0.000010 0.019375 0.027490 0.033741 0.003694 0.000010 0.221829 0.000010 0.000010 0.010827 0.010609 0.011969 0.000010 0.004286 0.000010 0.000010 0.009442 0.022201 0.000010 0.031164 0.017659 0.001189 0.000010 0.000010 0.000010 0.000010 0.000010 0.061044 0.022074 0.000010 0.000010 0.000010 0.034420 0.033873 0.000010 0.000483 0.017991 0.000010 0.007159 0.143914 0.000010 0.036565 0.000010 0.000010 0.003035 0.021868 0.040860 0.000010 0.007208 0.000010 0.000010 0.106984 0.036807
0.000524 0.000010 0.000010 0.018005 0.000010 0.000010 0.226758 0.000010 0.000010 0.015093 0.000010 0.005947 0.000010 0.000010 0.000010 0.000010 0.000010 0.000010 0.000010 0.014150 0.000016 0.005239 0.000010 0.016436 0.000010 0.002852 0.016700 0.018382 0.013762 0.000010 0.000010 0.029600 0.004284 0.000010 0.005065 0.008080 0.000010 0.000010 0.007060 0.253605 0.005816 0.000010 0.004960 0.000010 0.000010 0.008971 0.056677 0.008464 0.000010 0.000010 0.000010 0.206015 0.047269
0.000010 0.030172 0.000010 0.001204 0.000010 0.000010 0.188973 0.000010 0.000010 0.000010 0.005319 0.000219 0.000010 0.000010 0.000010 0.000010 0.028979 0.004437 0.000010 0.008509 0.018614 0.021582 0.000010 0.022715 0.000010 0.000010 0.012246 0.107127 0.029181 0.004754 0.000010 0.001968 0.022752 0.000010 0.000010 0.006164 0.000010 0.000010 0.000010 0.187680 0.000010 0.004773 0.000010 0.000010 0.000010 0.013229 0.037256 0.006807 0.000010 0.000010 0.000010 0.176789 0.058272
0.000010 0.016717 0.027725 0.009956 0.001492 0.000010 0.347061 0.000010 0.000010 0.006367 0.011333 0.011449 0.000010 0.000010 0.000010 0.016164 0.007689 0.025677 0.000010 0.030048 0.020033 0.000010 0.000010 0.018733 0.003432 0.000010 0.000010 0.000010 0.024432 0.021596 0.006555 0.000010 0.013113 0.000010 0.000010 0.000010 0.002451 0.000010 0.000010 0.156757 0.000010 0.053101 0.000010 0.002645 0.005725 0.030156 0.000010 0.007049 0.000010 0.006831 0.000010 0.084688 0.030786
0.005577 0.000010 0.059227 0.000010 0.000010 0.000010 0.000010 0.000010 0.000010 0.000010 0.000010 0.000010 0.000010 0.002560 0.177807 0.000010 0.000010 0.000010 0.000010 0.000010 0.000010 0.000010 0.004550 0.000010 0.000010 0.003020 0.000010 0.000010 0.000010 0.000010 0.000010 0.000010 0.000010 0.000010 0.000010 0.000010 0.000010 0.161817 0.000010 0.012856 0.001005 0.000010 0.094531 0.036249 0.000010 0.000010 0.000010 0.000010 0.440392 0.000010 0.000010 0.000010 0.000010
0.012092 0.000010 0.023197 0.000010 0.000010 0.000010 0.000010 0.000010 0.000010 0.000010 0.000010 0.000010 0.000010 0.011403 0.240585 0.000010 0.004033 0.000010 0.000010 0.000010 0.000010 0.000010 0.000010 0.000010 0.000010 0.000010 0.000010 0.000010 0.000010 0.000010 0.000010 0.000010 0.000010 0.000010 0.004272 0.000010 0.000010 0.182026 0.000010 0.000010 0.000010 0.000010 0.051885 0.000010 0.000010 0.000010 0.000010 0.000010 0.468499 0.001577 0.000010 0.000010 0.000010
0.014786 0.000010 0.033919 0.000010 0.000010 0.000010 0.000010 0.000010 0.002667 0.000010 0.000010 0.000010 0.000010 0.000010 0.186623 0.000010 0.000010 0.000010 0.000010 0.000010 0.000010 0.000010 0.000010 0.000010 0.000010 0.014011 0.000010 0.000010 0.000010 0.000010 0.000010 0.000010 0.000010 0.000010 0.000010 0.000010 0.000010 0.207153 0.000010 0.000010 0.000010 0.000894 0.076583 0.000010 0.000010 0.000010 0.000010 0.000010 0.462924 0.000010 0.000010 0.000010 0.000010
0.000010 0.000010 0.000010 0.000010 0.000010 0.000010 0.000010 0.000010 0.000010 0.000010 0.000010 0.000010 0.000010 0.014493 0.202413 0.000010 0.000010 0.000010 0.000010 0.000010 0.000010 0.000010 0.000010 0.000010 0.000010 0.000010 0.000010 0.000010 0.000010 0.000010 0.000010 0.000010 0.000010 0.000010 0.000010 0.000010 0.000010 0.204950 0.000010 0.000010 0.000010 0.000010 0.054864 0.000010 0.000010 0.000010 0.000010 0.000010 0.522801 0.000010 0.000010 0.000010 0.000010
0.029745 0.000010 0.038323 0.000010 0.000010 0.000010 0.000010 0.000010 0.000010 0.000010 0.000010 0.000010 0.000010 0.000010 0.191109 0.000010 0.000010 0.000010 0.000010 0.000010 0.000010 0.000010 0.000010 0.000010 0.000010 0.000010 0.000010 0.000010 0.017596 0.000010 0.000010 0.000010 0.000010 0.000010 0.000010 0.000010 0.000010 0.221246 0.000010 0.000010 0.006141 0.000010 0.059068 0.000010 0.000010 0.000010 0.000010 0.000010 0.436322 0.000010 0.000010 0.000010 0.000010
0.030084 0.000010 0.000010 0.000010 0.000010 0.000010 0.000010 0.000010 0.000010 0.010013 0.000010 0.000010 0.000010 0.000010 0.177697 0.000010 0.000010 0.000010 0.000010 0.000010 0.000010 0.000010 0.000396 0.000010 0.000010 0.000010 0.000010 0.000010 0.000010 0.000010 0.000010 0.000010 0.000010 0.000010 0.000010 0.000010 0.000010 0.216177 0.000010 0.000010 0.000010 0.000010 0.073844 0.000010 0.000010 0.000010 0.000010 0.000010 0.491330 0.000010 0.000010 0.000010 0.000010
0.026946 0.000010 0.021307 0.000010 0.000010 0.000010 0.000010 0.000010 0.000010 0.000010 0.000010 0.000010 0.000010 0.000010 0.211938 0.000010 0.000010 0.000010 0.000010 0.000010 0.000010 0.000010 0.007233 0.000010 0.000010 0.000010 0.000010 0.000010 0.000010 0.000010 0.000010 0.000010 0.000010 0.000010 0.000010 0.000010 0.000010 0.231867 0.000010 0.000010 0.001179 0.000010 0.053630 0.010973 0.000010 0.000010 0.000010 0.000010 0.434487 0.000010 0.000010 0.000010 0.000010
0.000010 0.000010 0.043648 0.000010 0.000010 0.000010 0.000010 0.000010 0.000010 0.000010 0.000010 0.000010 0.000010 0.000010 0.210429 0.000010 0.000010 0.000010 0.000010 0.000010 0.000010 0.000010 0.013319 0.000010 0.000010 0.000010 0.000010 0.010903 0.003932 0.000010 0.000010 0.000010 0.000010 0.005297 0.000010 0.000010 0.000010 0.195107 0.000010 0.000010 0.000010 0.000010 0.069136 0.019426 0.000010 0.000010 0.000010 0.000010 0.428373 0.000010 0.000010 0.000010 0.000010
0.000010 0.000010 0.121684 0.000010 0.000010 0.000010 0.000010 0.000010 0.000010 0.000010 0.000010 0.000010 0.000010 0.000010 0.193538 0.000010 0.000010 0.000010 0.000010 0.000010 0.000010 0.000010 0.001394 0.000010 0.000010 0.000010 0.000010 0.000010 0.000010 0.000010 0.000010 0.000010 0.000010 0.000010 0.006459 0.000010 0.000010 0.199604 0.000010 0.000010 0.000010 0.000010 0.097637 0.000010 0.000010 0.000010 0.000010 0.000010 0.379223 0.000010 0.000010 0.000010 0.000010
[truncated: 266,644 more chars]
