# Supplementary material for: Genetic analysis of Thai cattle reveals a Southeast Asian indicine ancestry
Source: PeerJ. 2015 Oct 27;3:e1318. doi: 10.7717/peerj.1318 (PMC4627918; doi:10.7717/peerj.1318)
Supplement: Dataset S2 — The Q values inferred by ADMIXTURE for each modeled K are shown for each individual, which are labeled according to breed information. The data are organized into three folders, each of which represents the ADMIXTURE experiments described in Fig. S5. [file peerj-03-1318-s007.zip › SupplementDataS7/1397breeds/54.Q]

0.000010 0.000010 0.000010 0.000010 0.000010 0.000010 0.000010 0.000010 0.000010 0.000010 0.000010 0.000010 0.000010 0.000010 0.000010 0.000010 0.966559 0.000010 0.000010 0.000010 0.000010 0.000010 0.000010 0.000010 0.000010 0.000010 0.000010 0.000010 0.000010 0.000010 0.000010 0.000010 0.000010 0.000010 0.000010 0.000010 0.000010 0.000010 0.000010 0.005002 0.000010 0.000010 0.000010 0.000010 0.000010 0.019942 0.007996 0.000010 0.000010 0.000010 0.000010 0.000010 0.000010 0.000010
0.000010 0.000010 0.000010 0.000010 0.009351 0.000010 0.000010 0.000010 0.000010 0.040952 0.000010 0.000010 0.000010 0.000010 0.000010 0.000010 0.903322 0.000010 0.000010 0.000010 0.000010 0.000010 0.007861 0.000010 0.000010 0.000010 0.006780 0.000010 0.000010 0.000010 0.000010 0.000010 0.000010 0.000010 0.000010 0.011784 0.000010 0.000010 0.000010 0.000010 0.000010 0.000010 0.000010 0.000010 0.000010 0.019479 0.000010 0.000010 0.000010 0.000010 0.000010 0.000010 0.000010 0.000010
0.000010 0.000010 0.000010 0.000010 0.000010 0.000010 0.000010 0.000010 0.000010 0.000010 0.000010 0.000010 0.000010 0.000010 0.000010 0.000010 0.989324 0.000010 0.000010 0.000010 0.000010 0.000010 0.010156 0.000010 0.000010 0.000010 0.000010 0.000010 0.000010 0.000010 0.000010 0.000010 0.000010 0.000010 0.000010 0.000010 0.000010 0.000010 0.000010 0.000010 0.000010 0.000010 0.000010 0.000010 0.000010 0.000010 0.000010 0.000010 0.000010 0.000010 0.000010 0.000010 0.000010 0.000010
0.000010 0.000010 0.000010 0.000010 0.000010 0.000010 0.000010 0.000010 0.000010 0.000010 0.000010 0.000010 0.000010 0.000010 0.000010 0.000010 0.999470 0.000010 0.000010 0.000010 0.000010 0.000010 0.000010 0.000010 0.000010 0.000010 0.000010 0.000010 0.000010 0.000010 0.000010 0.000010 0.000010 0.000010 0.000010 0.000010 0.000010 0.000010 0.000010 0.000010 0.000010 0.000010 0.000010 0.000010 0.000010 0.000010 0.000010 0.000010 0.000010 0.000010 0.000010 0.000010 0.000010 0.000010
0.000010 0.000010 0.000010 0.000010 0.000010 0.000010 0.000010 0.000010 0.000010 0.002174 0.000010 0.000010 0.000010 0.000010 0.000010 0.000010 0.958933 0.000010 0.000010 0.000010 0.000010 0.004631 0.000010 0.000010 0.000010 0.000010 0.000010 0.000010 0.000010 0.000010 0.000010 0.000010 0.000010 0.000010 0.000010 0.000178 0.000010 0.000010 0.000010 0.000010 0.020066 0.000010 0.000010 0.000010 0.000010 0.000010 0.013539 0.000010 0.000010 0.000010 0.000010 0.000010 0.000010 0.000010
0.000010 0.000010 0.000010 0.000010 0.000010 0.000010 0.000010 0.000010 0.000010 0.000010 0.000010 0.000010 0.000010 0.000010 0.000010 0.000010 0.999470 0.000010 0.000010 0.000010 0.000010 0.000010 0.000010 0.000010 0.000010 0.000010 0.000010 0.000010 0.000010 0.000010 0.000010 0.000010 0.000010 0.000010 0.000010 0.000010 0.000010 0.000010 0.000010 0.000010 0.000010 0.000010 0.000010 0.000010 0.000010 0.000010 0.000010 0.000010 0.000010 0.000010 0.000010 0.000010 0.000010 0.000010
0.000010 0.000010 0.000010 0.000010 0.000010 0.000010 0.000010 0.000010 0.000010 0.000010 0.000010 0.000010 0.000010 0.000010 0.000010 0.000010 0.999470 0.000010 0.000010 0.000010 0.000010 0.000010 0.000010 0.000010 0.000010 0.000010 0.000010 0.000010 0.000010 0.000010 0.000010 0.000010 0.000010 0.000010 0.000010 0.000010 0.000010 0.000010 0.000010 0.000010 0.000010 0.000010 0.000010 0.000010 0.000010 0.000010 0.000010 0.000010 0.000010 0.000010 0.000010 0.000010 0.000010 0.000010
0.000010 0.000010 0.000010 0.000010 0.000010 0.000010 0.000010 0.000010 0.000010 0.008050 0.000010 0.000010 0.000010 0.000010 0.000010 0.000010 0.991430 0.000010 0.000010 0.000010 0.000010 0.000010 0.000010 0.000010 0.000010 0.000010 0.000010 0.000010 0.000010 0.000010 0.000010 0.000010 0.000010 0.000010 0.000010 0.000010 0.000010 0.000010 0.000010 0.000010 0.000010 0.000010 0.000010 0.000010 0.000010 0.000010 0.000010 0.000010 0.000010 0.000010 0.000010 0.000010 0.000010 0.000010
0.000010 0.000010 0.000010 0.000010 0.000010 0.000010 0.000010 0.000010 0.000010 0.159286 0.000010 0.000010 0.000010 0.006919 0.000010 0.000010 0.778445 0.000010 0.000010 0.000010 0.000010 0.004637 0.002867 0.000010 0.000010 0.000010 0.000010 0.000010 0.000010 0.009779 0.000010 0.000010 0.000010 0.000010 0.000010 0.000010 0.000010 0.000010 0.000010 0.000010 0.000010 0.000010 0.000010 0.000010 0.000010 0.037597 0.000010 0.000010 0.000010 0.000010 0.000010 0.000010 0.000010 0.000010
0.000010 0.000010 0.000010 0.000010 0.000010 0.000010 0.000010 0.000010 0.000010 0.088126 0.000010 0.000010 0.000010 0.000010 0.000010 0.000010 0.893962 0.000010 0.000010 0.000010 0.000010 0.000010 0.000010 0.000010 0.000010 0.000010 0.000010 0.000010 0.000010 0.000010 0.000010 0.000010 0.000010 0.000010 0.000010 0.000010 0.000010 0.000010 0.000010 0.000010 0.000010 0.000010 0.000010 0.000010 0.000010 0.000010 0.000010 0.000010 0.011900 0.000010 0.000010 0.000010 0.005513 0.000010
0.000010 0.000010 0.000010 0.000010 0.000010 0.000010 0.000010 0.000010 0.000010 0.063980 0.000010 0.000010 0.000010 0.000413 0.000010 0.000010 0.889197 0.000010 0.000010 0.000010 0.000010 0.000010 0.019305 0.000010 0.000010 0.006129 0.000010 0.000010 0.000010 0.000010 0.000010 0.000010 0.000010 0.000010 0.000010 0.006991 0.000010 0.000010 0.000010 0.002186 0.011338 0.000010 0.000010 0.000010 0.000010 0.000010 0.000010 0.000010 0.000010 0.000010 0.000010 0.000010 0.000010 0.000010
0.000010 0.000010 0.000010 0.000010 0.000010 0.000010 0.000010 0.000010 0.000010 0.000010 0.000010 0.000010 0.000010 0.000010 0.000010 0.000010 0.999470 0.000010 0.000010 0.000010 0.000010 0.000010 0.000010 0.000010 0.000010 0.000010 0.000010 0.000010 0.000010 0.000010 0.000010 0.000010 0.000010 0.000010 0.000010 0.000010 0.000010 0.000010 0.000010 0.000010 0.000010 0.000010 0.000010 0.000010 0.000010 0.000010 0.000010 0.000010 0.000010 0.000010 0.000010 0.000010 0.000010 0.000010
0.000010 0.000010 0.000010 0.000010 0.000010 0.000014 0.000010 0.000010 0.000010 0.000010 0.000010 0.000010 0.000010 0.000010 0.000010 0.000010 0.999466 0.000010 0.000010 0.000010 0.000010 0.000010 0.000010 0.000010 0.000010 0.000010 0.000010 0.000010 0.000010 0.000010 0.000010 0.000010 0.000010 0.000010 0.000010 0.000010 0.000010 0.000010 0.000010 0.000010 0.000010 0.000010 0.000010 0.000010 0.000010 0.000010 0.000010 0.000010 0.000010 0.000010 0.000010 0.000010 0.000010 0.000010
0.000010 0.000010 0.000010 0.000010 0.000010 0.000010 0.000010 0.000010 0.000010 0.038276 0.000010 0.000010 0.000010 0.000010 0.000010 0.000010 0.912987 0.000010 0.000010 0.000010 0.000010 0.000010 0.000010 0.000010 0.000010 0.000010 0.000010 0.000010 0.000010 0.000010 0.000010 0.000010 0.000010 0.000010 0.000010 0.009440 0.000010 0.000010 0.000010 0.007701 0.000010 0.000010 0.000010 0.000010 0.000010 0.031105 0.000010 0.000010 0.000010 0.000010 0.000010 0.000010 0.000010 0.000010
0.000010 0.000010 0.000010 0.000010 0.005967 0.000010 0.000010 0.000010 0.000010 0.000010 0.000010 0.000010 0.000010 0.000010 0.007601 0.000010 0.932466 0.000010 0.000010 0.000010 0.000010 0.000010 0.000010 0.000010 0.000010 0.033646 0.000010 0.000010 0.000010 0.000010 0.000010 0.000010 0.000010 0.000010 0.000010 0.015566 0.000010 0.000010 0.000010 0.000010 0.000010 0.000010 0.000010 0.000010 0.000010 0.000010 0.000010 0.000010 0.004273 0.000010 0.000010 0.000010 0.000010 0.000010
0.000010 0.000010 0.000010 0.000010 0.000010 0.000010 0.000010 0.000010 0.000010 0.000010 0.000010 0.000010 0.000010 0.000010 0.000010 0.000010 0.999470 0.000010 0.000010 0.000010 0.000010 0.000010 0.000010 0.000010 0.000010 0.000010 0.000010 0.000010 0.000010 0.000010 0.000010 0.000010 0.000010 0.000010 0.000010 0.000010 0.000010 0.000010 0.000010 0.000010 0.000010 0.000010 0.000010 0.000010 0.000010 0.000010 0.000010 0.000010 0.000010 0.000010 0.000010 0.000010 0.000010 0.000010
0.000010 0.000010 0.000010 0.000010 0.000010 0.000010 0.000010 0.000010 0.000010 0.000010 0.000010 0.000010 0.000010 0.000010 0.000010 0.000010 0.999470 0.000010 0.000010 0.000010 0.000010 0.000010 0.000010 0.000010 0.000010 0.000010 0.000010 0.000010 0.000010 0.000010 0.000010 0.000010 0.000010 0.000010 0.000010 0.000010 0.000010 0.000010 0.000010 0.000010 0.000010 0.000010 0.000010 0.000010 0.000010 0.000010 0.000010 0.000010 0.000010 0.000010 0.000010 0.000010 0.000010 0.000010
0.000010 0.000010 0.000010 0.000010 0.000010 0.000010 0.000010 0.000010 0.000010 0.047967 0.000010 0.000010 0.000010 0.000010 0.000010 0.000010 0.929759 0.000010 0.000010 0.000010 0.000010 0.000010 0.021765 0.000010 0.000010 0.000010 0.000010 0.000010 0.000010 0.000010 0.000010 0.000010 0.000010 0.000010 0.000010 0.000010 0.000010 0.000010 0.000010 0.000010 0.000010 0.000010 0.000010 0.000010 0.000010 0.000010 0.000010 0.000010 0.000010 0.000010 0.000010 0.000010 0.000010 0.000010
0.000010 0.000010 0.000010 0.000010 0.000010 0.000010 0.000010 0.000010 0.000010 0.000010 0.000010 0.000010 0.000010 0.000010 0.000010 0.000010 0.963646 0.000010 0.000010 0.000010 0.000010 0.000010 0.000010 0.000010 0.000010 0.000010 0.000010 0.000010 0.000010 0.000010 0.000010 0.000010 0.000010 0.000010 0.000010 0.000010 0.000010 0.000010 0.000010 0.000010 0.000010 0.000010 0.000010 0.000010 0.000010 0.035834 0.000010 0.000010 0.000010 0.000010 0.000010 0.000010 0.000010 0.000010
0.000010 0.000010 0.000010 0.000010 0.000010 0.000010 0.000010 0.000010 0.000010 0.000010 0.000010 0.000010 0.000010 0.000010 0.000010 0.000010 0.999470 0.000010 0.000010 0.000010 0.000010 0.000010 0.000010 0.000010 0.000010 0.000010 0.000010 0.000010 0.000010 0.000010 0.000010 0.000010 0.000010 0.000010 0.000010 0.000010 0.000010 0.000010 0.000010 0.000010 0.000010 0.000010 0.000010 0.000010 0.000010 0.000010 0.000010 0.000010 0.000010 0.000010 0.000010 0.000010 0.000010 0.000010
0.000010 0.999470 0.000010 0.000010 0.000010 0.000010 0.000010 0.000010 0.000010 0.000010 0.000010 0.000010 0.000010 0.000010 0.000010 0.000010 0.000010 0.000010 0.000010 0.000010 0.000010 0.000010 0.000010 0.000010 0.000010 0.000010 0.000010 0.000010 0.000010 0.000010 0.000010 0.000010 0.000010 0.000010 0.000010 0.000010 0.000010 0.000010 0.000010 0.000010 0.000010 0.000010 0.000010 0.000010 0.000010 0.000010 0.000010 0.000010 0.000010 0.000010 0.000010 0.000010 0.000010 0.000010
0.000010 0.923800 0.000010 0.000010 0.000010 0.000010 0.000010 0.000010 0.000010 0.000010 0.000010 0.000010 0.000010 0.008200 0.000010 0.000936 0.000010 0.000010 0.002592 0.000010 0.000010 0.000010 0.020917 0.000010 0.000010 0.000010 0.000010 0.000010 0.000010 0.000010 0.000010 0.000010 0.000010 0.000010 0.000010 0.000010 0.002097 0.003958 0.000010 0.000010 0.000010 0.000010 0.000010 0.000010 0.000010 0.034505 0.000010 0.000010 0.002547 0.000010 0.000010 0.000010 0.000010 0.000010
0.000010 0.998622 0.000010 0.000010 0.000010 0.000010 0.000010 0.000010 0.000010 0.000858 0.000010 0.000010 0.000010 0.000010 0.000010 0.000010 0.000010 0.000010 0.000010 0.000010 0.000010 0.000010 0.000010 0.000010 0.000010 0.000010 0.000010 0.000010 0.000010 0.000010 0.000010 0.000010 0.000010 0.000010 0.000010 0.000010 0.000010 0.000010 0.000010 0.000010 0.000010 0.000010 0.000010 0.000010 0.000010 0.000010 0.000010 0.000010 0.000010 0.000010 0.000010 0.000010 0.000010 0.000010
0.000010 0.968638 0.000010 0.000010 0.000010 0.000010 0.000010 0.000010 0.000010 0.024750 0.000010 0.000010 0.000010 0.000010 0.000010 0.000010 0.000010 0.000010 0.000010 0.000010 0.000010 0.000010 0.000010 0.000010 0.000010 0.000010 0.000010 0.000010 0.000010 0.000010 0.000010 0.000010 0.000010 0.000010 0.000010 0.000010 0.000010 0.000010 0.000010 0.000010 0.000010 0.000010 0.000010 0.000010 0.000010 0.000010 0.000010 0.000010 0.000010 0.006102 0.000010 0.000010 0.000010 0.000010
0.000010 0.989445 0.000010 0.000010 0.000010 0.000010 0.000010 0.000010 0.000010 0.000010 0.000010 0.000010 0.000010 0.000010 0.000010 0.000010 0.000010 0.000010 0.000010 0.000010 0.000010 0.000010 0.000010 0.000010 0.000010 0.000010 0.000010 0.000010 0.000010 0.000010 0.000010 0.000010 0.000010 0.000010 0.000010 0.000010 0.000010 0.000010 0.000010 0.000010 0.000010 0.000010 0.000010 0.000010 0.000010 0.010035 0.000010 0.000010 0.000010 0.000010 0.000010 0.000010 0.000010 0.000010
0.000010 0.974645 0.000010 0.000010 0.000010 0.000010 0.000010 0.000010 0.000010 0.000010 0.000010 0.000010 0.000010 0.000010 0.000010 0.000010 0.000010 0.000010 0.000010 0.000010 0.000010 0.000010 0.008121 0.000010 0.000010 0.000010 0.000010 0.000010 0.000010 0.000010 0.000010 0.000010 0.000010 0.013005 0.000010 0.003729 0.000010 0.000010 0.000010 0.000010 0.000010 0.000010 0.000010 0.000010 0.000010 0.000010 0.000010 0.000010 0.000010 0.000010 0.000010 0.000010 0.000010 0.000010
0.000010 0.999466 0.000010 0.000010 0.000010 0.000012 0.000010 0.000010 0.000010 0.000010 0.000010 0.000010 0.000010 0.000010 0.000012 0.000010 0.000010 0.000010 0.000010 0.000010 0.000010 0.000010 0.000010 0.000010 0.000010 0.000010 0.000010 0.000010 0.000010 0.000010 0.000010 0.000010 0.000010 0.000010 0.000010 0.000010 0.000010 0.000010 0.000010 0.000010 0.000010 0.000010 0.000010 0.000010 0.000010 0.000010 0.000010 0.000010 0.000010 0.000010 0.000010 0.000010 0.000010 0.000010
0.000010 0.999470 0.000010 0.000010 0.000010 0.000010 0.000010 0.000010 0.000010 0.000010 0.000010 0.000010 0.000010 0.000010 0.000010 0.000010 0.000010 0.000010 0.000010 0.000010 0.000010 0.000010 0.000010 0.000010 0.000010 0.000010 0.000010 0.000010 0.000010 0.000010 0.000010 0.000010 0.000010 0.000010 0.000010 0.000010 0.000010 0.000010 0.000010 0.000010 0.000010 0.000010 0.000010 0.000010 0.000010 0.000010 0.000010 0.000010 0.000010 0.000010 0.000010 0.000010 0.000010 0.000010
0.000010 0.999470 0.000010 0.000010 0.000010 0.000010 0.000010 0.000010 0.000010 0.000010 0.000010 0.000010 0.000010 0.000010 0.000010 0.000010 0.000010 0.000010 0.000010 0.000010 0.000010 0.000010 0.000010 0.000010 0.000010 0.000010 0.000010 0.000010 0.000010 0.000010 0.000010 0.000010 0.000010 0.000010 0.000010 0.000010 0.000010 0.000010 0.000010 0.000010 0.000010 0.000010 0.000010 0.000010 0.000010 0.000010 0.000010 0.000010 0.000010 0.000010 0.000010 0.000010 0.000010 0.000010
0.000010 0.999470 0.000010 0.000010 0.000010 0.000010 0.000010 0.000010 0.000010 0.000010 0.000010 0.000010 0.000010 0.000010 0.000010 0.000010 0.000010 0.000010 0.000010 0.000010 0.000010 0.000010 0.000010 0.000010 0.000010 0.000010 0.000010 0.000010 0.000010 0.000010 0.000010 0.000010 0.000010 0.000010 0.000010 0.000010 0.000010 0.000010 0.000010 0.000010 0.000010 0.000010 0.000010 0.000010 0.000010 0.000010 0.000010 0.000010 0.000010 0.000010 0.000010 0.000010 0.000010 0.000010
0.000010 0.971048 0.000010 0.000010 0.000010 0.000010 0.000010 0.000010 0.000010 0.000010 0.000010 0.000010 0.000010 0.000010 0.000010 0.000010 0.000010 0.000010 0.000010 0.000010 0.000010 0.000010 0.000010 0.000010 0.000010 0.000010 0.000010 0.000010 0.003113 0.002421 0.000010 0.000010 0.000010 0.006278 0.000010 0.011104 0.000010 0.000010 0.000010 0.000010 0.002803 0.000010 0.000010 0.000010 0.000010 0.002763 0.000010 0.000010 0.000010 0.000010 0.000010 0.000010 0.000010 0.000010
0.000010 0.829604 0.000010 0.000010 0.022468 0.000010 0.000010 0.000010 0.000010 0.000010 0.000010 0.000010 0.000010 0.000010 0.000010 0.000010 0.000010 0.010342 0.000010 0.000010 0.000010 0.000010 0.007085 0.000010 0.000010 0.000010 0.000010 0.000010 0.000010 0.000010 0.000010 0.001435 0.000010 0.000010 0.000010 0.000010 0.000608 0.000010 0.000010 0.000010 0.000394 0.000010 0.076443 0.000010 0.000010 0.025175 0.000010 0.000010 0.000010 0.000010 0.000010 0.000010 0.011647 0.014368
0.000010 0.882796 0.000010 0.000010 0.000010 0.000010 0.000010 0.000010 0.000010 0.007728 0.031483 0.000010 0.000010 0.008883 0.000010 0.000010 0.000010 0.013841 0.000010 0.000010 0.000010 0.001082 0.000010 0.002461 0.000010 0.000010 0.018366 0.000010 0.000010 0.000010 0.000010 0.000010 0.000010 0.000010 0.000010 0.000010 0.016838 0.000010 0.000010 0.000010 0.000010 0.000010 0.000010 0.000010 0.000010 0.006571 0.003504 0.000010 0.000010 0.000010 0.000010 0.000010 0.006026 0.000010
0.000010 0.897310 0.000010 0.000010 0.000010 0.000010 0.000010 0.000010 0.000010 0.000010 0.002650 0.000010 0.000010 0.005537 0.000010 0.000010 0.000010 0.000010 0.000010 0.000010 0.000010 0.000010 0.005562 0.000010 0.000010 0.011131 0.000010 0.000010 0.000010 0.000010 0.008210 0.000010 0.000010 0.000010 0.000010 0.009339 0.000010 0.000010 0.000010 0.000010 0.000010 0.000010 0.000010 0.000010 0.000010 0.036434 0.016594 0.000010 0.000010 0.000010 0.000010 0.000010 0.006793 0.000010
0.000010 0.999470 0.000010 0.000010 0.000010 0.000010 0.000010 0.000010 0.000010 0.000010 0.000010 0.000010 0.000010 0.000010 0.000010 0.000010 0.000010 0.000010 0.000010 0.000010 0.000010 0.000010 0.000010 0.000010 0.000010 0.000010 0.000010 0.000010 0.000010 0.000010 0.000010 0.000010 0.000010 0.000010 0.000010 0.000010 0.000010 0.000010 0.000010 0.000010 0.000010 0.000010 0.000010 0.000010 0.000010 0.000010 0.000010 0.000010 0.000010 0.000010 0.000010 0.000010 0.000010 0.000010
0.000010 0.999470 0.000010 0.000010 0.000010 0.000010 0.000010 0.000010 0.000010 0.000010 0.000010 0.000010 0.000010 0.000010 0.000010 0.000010 0.000010 0.000010 0.000010 0.000010 0.000010 0.000010 0.000010 0.000010 0.000010 0.000010 0.000010 0.000010 0.000010 0.000010 0.000010 0.000010 0.000010 0.000010 0.000010 0.000010 0.000010 0.000010 0.000010 0.000010 0.000010 0.000010 0.000010 0.000010 0.000010 0.000010 0.000010 0.000010 0.000010 0.000010 0.000010 0.000010 0.000010 0.000010
0.000010 0.896463 0.000010 0.000010 0.012505 0.000010 0.000010 0.000010 0.000010 0.000010 0.000010 0.000010 0.000010 0.000010 0.000010 0.000010 0.031375 0.000010 0.000010 0.000010 0.000010 0.000010 0.000010 0.000010 0.018229 0.000010 0.000010 0.000010 0.000010 0.000010 0.000010 0.000010 0.000010 0.000010 0.000010 0.000010 0.010034 0.000010 0.000010 0.000010 0.000010 0.000010 0.000010 0.000010 0.000010 0.030914 0.000010 0.000010 0.000010 0.000010 0.000010 0.000010 0.000010 0.000010
0.000010 0.981500 0.000010 0.000010 0.000010 0.000010 0.000010 0.000010 0.000010 0.000010 0.000010 0.000010 0.000010 0.000010 0.000010 0.000010 0.000010 0.000010 0.000010 0.000010 0.000010 0.000010 0.000010 0.000010 0.000010 0.000010 0.000010 0.000010 0.000010 0.000010 0.000010 0.000010 0.000010 0.000010 0.000010 0.000010 0.000010 0.000010 0.000010 0.001941 0.000010 0.000010 0.000010 0.000010 0.000010 0.000010 0.000010 0.000010 0.016049 0.000010 0.000010 0.000010 0.000010 0.000010
0.000010 0.999466 0.000010 0.000010 0.000010 0.000010 0.000010 0.000010 0.000010 0.000010 0.000010 0.000010 0.000010 0.000010 0.000010 0.000010 0.000010 0.000010 0.000010 0.000010 0.000010 0.000010 0.000010 0.000010 0.000010 0.000011 0.000010 0.000010 0.000010 0.000010 0.000012 0.000010 0.000010 0.000010 0.000010 0.000010 0.000010 0.000010 0.000010 0.000010 0.000010 0.000011 0.000010 0.000010 0.000010 0.000010 0.000010 0.000010 0.000010 0.000010 0.000010 0.000010 0.000010 0.000010
0.000010 0.999470 0.000010 0.000010 0.000010 0.000010 0.000010 0.000010 0.000010 0.000010 0.000010 0.000010 0.000010 0.000010 0.000010 0.000010 0.000010 0.000010 0.000010 0.000010 0.000010 0.000010 0.000010 0.000010 0.000010 0.000010 0.000010 0.000010 0.000010 0.000010 0.000010 0.000010 0.000010 0.000010 0.000010 0.000010 0.000010 0.000010 0.000010 0.000010 0.000010 0.000010 0.000010 0.000010 0.000010 0.000010 0.000010 0.000010 0.000010 0.000010 0.000010 0.000010 0.000010 0.000010
0.000010 0.000010 0.000010 0.000010 0.000010 0.004200 0.000010 0.000010 0.000010 0.002073 0.016004 0.000010 0.000010 0.070035 0.007728 0.000719 0.000010 0.000010 0.000010 0.000010 0.000010 0.015496 0.000010 0.000010 0.787545 0.000010 0.000384 0.000010 0.002186 0.000010 0.000010 0.000010 0.000010 0.000010 0.000010 0.029105 0.000010 0.000010 0.000010 0.043701 0.000010 0.000010 0.000010 0.000010 0.000010 0.000010 0.015524 0.000010 0.003076 0.000524 0.000010 0.000010 0.000010 0.001319
0.000010 0.000010 0.000010 0.000010 0.000010 0.000010 0.000010 0.000010 0.000010 0.000010 0.012531 0.000010 0.000010 0.053537 0.008596 0.001390 0.000010 0.015110 0.000010 0.000010 0.000010 0.046605 0.000010 0.000010 0.667731 0.000010 0.000010 0.011075 0.002765 0.000010 0.000010 0.000010 0.000010 0.000010 0.000010 0.036898 0.000010 0.000010 0.000010 0.048637 0.000010 0.000010 0.005556 0.000010 0.000010 0.000437 0.002393 0.000010 0.045179 0.023313 0.000010 0.000010 0.017880 0.000010
0.000010 0.000010 0.000010 0.000010 0.036260 0.000010 0.000010 0.000010 0.000010 0.000010 0.008117 0.000010 0.000010 0.075055 0.000010 0.008709 0.000010 0.000010 0.000010 0.000010 0.000010 0.001494 0.000010 0.000010 0.712707 0.004353 0.000010 0.000010 0.000010 0.000010 0.000010 0.000010 0.000010 0.000010 0.000010 0.014352 0.000010 0.010533 0.000010 0.055611 0.000010 0.000010 0.034088 0.000010 0.000010 0.000010 0.003358 0.000010 0.019852 0.000010 0.000010 0.000010 0.015112 0.000010
0.000010 0.000010 0.000010 0.000010 0.004990 0.000010 0.000010 0.000010 0.000010 0.000010 0.044261 0.000010 0.000010 0.070591 0.000010 0.005895 0.000010 0.053906 0.000010 0.000010 0.000010 0.002554 0.000010 0.000010 0.715779 0.000010 0.006699 0.003243 0.000010 0.000010 0.000010 0.000010 0.000010 0.000010 0.000010 0.007467 0.000010 0.000010 0.000010 0.052439 0.012122 0.000010 0.006673 0.000010 0.000010 0.000010 0.008441 0.000062 0.000010 0.004200 0.000010 0.000010 0.000010 0.000309
0.000010 0.000010 0.000010 0.000010 0.028199 0.000540 0.000010 0.000010 0.000010 0.000936 0.000010 0.000010 0.000010 0.046270 0.002971 0.018040 0.000010 0.043605 0.000010 0.000010 0.000010 0.022817 0.000010 0.000010 0.689841 0.000010 0.000010 0.000010 0.000806 0.002046 0.003435 0.000010 0.000010 0.000634 0.000010 0.016044 0.000010 0.010155 0.000010 0.054008 0.000010 0.000010 0.000010 0.000010 0.000010 0.000010 0.000010 0.000010 0.041271 0.007085 0.000010 0.000010 0.010949 0.000010
0.000010 0.000010 0.000010 0.000010 0.000010 0.000010 0.000010 0.000010 0.000010 0.000010 0.000010 0.000010 0.000010 0.059465 0.000010 0.000010 0.000010 0.017350 0.000010 0.000010 0.000010 0.000010 0.006965 0.000010 0.738575 0.000386 0.000010 0.000010 0.000010 0.000010 0.000010 0.000010 0.000010 0.006134 0.000010 0.014834 0.017495 0.000010 0.000010 0.052277 0.000010 0.000010 0.030097 0.000010 0.000010 0.000010 0.003938 0.000010 0.026306 0.000010 0.000010 0.000010 0.012529 0.013248
0.000010 0.000010 0.000010 0.000010 0.056741 0.001822 0.000010 0.000010 0.000010 0.000010 0.014088 0.000010 0.000010 0.046738 0.012175 0.022654 0.000010 0.012173 0.000010 0.000010 0.000010 0.005492 0.000010 0.000010 0.712371 0.000010 0.000010 0.000010 0.000010 0.000010 0.000452 0.000010 0.000010 0.000010 0.000010 0.032101 0.000225 0.009376 0.000010 0.032720 0.000010 0.000010 0.000010 0.000010 0.000010 0.001004 0.022139 0.000010 0.000010 0.000010 0.000010 0.000010 0.017359 0.000010
0.000010 0.000010 0.000010 0.000010 0.032728 0.006971 0.000010 0.000010 0.000010 0.000010 0.020515 0.000010 0.000010 0.047732 0.000010 0.010224 0.000010 0.027377 0.000010 0.000010 0.000010 0.014619 0.000010 0.000010 0.686643 0.000010 0.000010 0.017652 0.000010 0.000010 0.000010 0.000010 0.000010 0.000010 0.000010 0.036152 0.006084 0.008708 0.000010 0.046171 0.000010 0.000010 0.000010 0.000010 0.000010 0.001078 0.005057 0.000010 0.028494 0.000010 0.000010 0.000010 0.000010 0.003426
0.000010 0.000010 0.000010 0.000010 0.013089 0.000010 0.000010 0.000010 0.000010 0.000010 0.016604 0.000010 0.000010 0.054880 0.000010 0.005738 0.000010 0.066248 0.000010 0.000010 0.000010 0.022757 0.000010 0.000010 0.690201 0.000010 0.000010 0.009856 0.000010 0.000010 0.000010 0.000010 0.000010 0.002188 0.000010 0.017671 0.000010 0.000010 0.000010 0.020347 0.000010 0.000010 0.022404 0.000010 0.000010 0.015834 0.000010 0.000010 0.002062 0.001644 0.000010 0.000010 0.038098 0.000010
0.000010 0.000010 0.000010 0.000010 0.000010 0.002379 0.000010 0.000010 0.000010 0.000010 0.016211 0.000010 0.000010 0.038906 0.000010 0.000010 0.000010 0.021183 0.000010 0.000010 0.000010 0.014573 0.000010 0.000010 0.745315 0.000010 0.000010 0.000010 0.000010 0.000010 0.000010 0.000010 0.000010 0.000010 0.000010 0.014081 0.000010 0.000010 0.000010 0.077068 0.000010 0.000010 0.015743 0.000010 0.000010 0.000010 0.000010 0.000010 0.019864 0.000010 0.000010 0.000010 0.027020 0.007238
0.000010 0.000010 0.000010 0.000010 0.000010 0.000010 0.000010 0.000010 0.000010 0.000010 0.033102 0.000010 0.000010 0.067690 0.010279 0.000010 0.000010 0.042484 0.000010 0.000010 0.000010 0.021016 0.000010 0.000010 0.698132 0.000010 0.000010 0.003747 0.000010 0.000010 0.000010 0.000010 0.000010 0.000010 0.000010 0.010529 0.011306 0.008134 0.000010 0.034728 0.000010 0.000010 0.008835 0.000010 0.000010 0.000010 0.000010 0.000010 0.031872 0.010241 0.000010 0.000010 0.006803 0.000724
0.000010 0.000010 0.000010 0.000010 0.008322 0.000010 0.000010 0.000010 0.000010 0.000010 0.007415 0.000010 0.000010 0.016531 0.009478 0.000010 0.000010 0.000010 0.000010 0.000010 0.000010 0.022789 0.000010 0.000010 0.703547 0.004554 0.018196 0.009643 0.003769 0.000010 0.000010 0.000010 0.000010 0.009542 0.000010 0.000700 0.000292 0.000010 0.000010 0.053834 0.004673 0.000010 0.061678 0.000010 0.000010 0.000010 0.000010 0.000010 0.019509 0.014427 0.000010 0.000010 0.028110 0.002651
0.000010 0.000010 0.000010 0.000010 0.039400 0.004206 0.000010 0.000010 0.000010 0.000010 0.005199 0.000010 0.000010 0.045712 0.008091 0.000010 0.000010 0.022537 0.000010 0.000010 0.000010 0.013197 0.000010 0.000010 0.754560 0.000010 0.000010 0.000010 0.000010 0.000010 0.000010 0.000099 0.000010 0.000010 0.000010 0.035499 0.000010 0.000010 0.000010 0.039650 0.000010 0.000010 0.000010 0.000010 0.000010 0.000010 0.019703 0.000010 0.011738 0.000010 0.000010 0.000010 0.000010 0.000010
0.000010 0.000010 0.000010 0.000010 0.014356 0.011447 0.000010 0.000010 0.000010 0.000010 0.015499 0.000010 0.000010 0.044111 0.000010 0.007079 0.000010 0.023177 0.000010 0.000010 0.000010 0.015295 0.000010 0.000010 0.687628 0.006223 0.000010 0.001399 0.000010 0.000010 0.000010 0.000010 0.000010 0.000010 0.000010 0.005807 0.000010 0.002528 0.000010 0.036654 0.000583 0.000010 0.043556 0.000010 0.000010 0.001335 0.010932 0.000010 0.004481 0.001162 0.000010 0.000010 0.046480 0.019938
0.000010 0.000010 0.000010 0.000010 0.000010 0.000010 0.000010 0.000010 0.000010 0.000010 0.011861 0.000010 0.000010 0.075575 0.000010 0.000010 0.000010 0.017496 0.000010 0.000010 0.000010 0.027800 0.000010 0.000010 0.715217 0.000010 0.000010 0.000010 0.005737 0.000010 0.000010 0.000010 0.000010 0.000010 0.000010 0.000010 0.004346 0.000010 0.000010 0.067104 0.000010 0.000010 0.009031 0.000010 0.000010 0.000010 0.005642 0.000010 0.022010 0.000010 0.000010 0.000010 0.037762 0.000010
0.000010 0.000010 0.000010 0.000010 0.017233 0.004607 0.000010 0.000010 0.000010 0.000010 0.028286 0.000010 0.000010 0.076687 0.000012 0.004572 0.000010 0.042435 0.000010 0.000010 0.000010 0.013543 0.000010 0.000010 0.683187 0.000010 0.012590 0.000010 0.000010 0.000010 0.000010 0.004980 0.000010 0.015925 0.000010 0.011204 0.003050 0.000010 0.000010 0.039377 0.001258 0.000010 0.001321 0.000010 0.000010 0.000010 0.002405 0.000010 0.006000 0.000010 0.000010 0.000010 0.030990 0.000010
0.000010 0.000010 0.000010 0.000010 0.026413 0.000010 0.000010 0.000010 0.000010 0.000010 0.000010 0.000010 0.000010 0.060754 0.003875 0.005284 0.000010 0.023342 0.000010 0.000010 0.000010 0.022513 0.000010 0.000010 0.741533 0.000010 0.000010 0.002258 0.000010 0.000010 0.000010 0.000010 0.000010 0.004359 0.000010 0.009245 0.000010 0.000010 0.000010 0.053064 0.004702 0.000010 0.004487 0.000010 0.000344 0.000010 0.016467 0.000010 0.000010 0.005178 0.000010 0.005681 0.005768 0.004383
0.000010 0.000010 0.000010 0.000010 0.000010 0.000010 0.000010 0.000010 0.000010 0.000010 0.000010 0.000010 0.000010 0.030677 0.018437 0.002474 0.000010 0.000010 0.000010 0.000010 0.000010 0.004029 0.003351 0.000010 0.790581 0.019199 0.000010 0.000010 0.000010 0.000010 0.017280 0.000010 0.000010 0.000010 0.000010 0.000010 0.000010 0.000010 0.000010 0.023943 0.000010 0.000010 0.017302 0.000010 0.000010 0.010325 0.013196 0.000010 0.008354 0.000010 0.000010 0.000010 0.031703 0.008759
0.000010 0.000010 0.000010 0.000010 0.000010 0.000010 0.000010 0.000010 0.000010 0.000010 0.003098 0.000010 0.000010 0.047334 0.009467 0.000010 0.000010 0.000010 0.000010 0.000010 0.000010 0.000010 0.001651 0.000010 0.793254 0.000010 0.000010 0.000010 0.000010 0.000010 0.000010 0.000010 0.000010 0.000010 0.000010 0.014889 0.000010 0.000010 0.000010 0.073093 0.000010 0.000010 0.013776 0.000010 0.000010 0.000010 0.001074 0.000010 0.021444 0.000010 0.000010 0.000010 0.020490 0.000010
0.000010 0.000010 0.000010 0.000010 0.001348 0.000010 0.000010 0.000010 0.000010 0.000010 0.002240 0.000010 0.000010 0.059592 0.000010 0.000010 0.000010 0.009130 0.000010 0.000010 0.000010 0.000010 0.000010 0.000010 0.754965 0.005612 0.000010 0.000010 0.000010 0.000080 0.000010 0.016669 0.000010 0.000010 0.000010 0.037292 0.000010 0.001705 0.000010 0.021612 0.000010 0.000010 0.005130 0.000010 0.000010 0.000010 0.014111 0.000010 0.023088 0.016985 0.000010 0.000010 0.014437 0.015634
0.000010 0.000010 0.000010 0.000010 0.017609 0.003255 0.000010 0.000010 0.000010 0.002171 0.043580 0.000010 0.000010 0.000010 0.000010 0.000010 0.000010 0.049351 0.000010 0.000010 0.000010 0.045842 0.020387 0.000010 0.206553 0.000010 0.003177 0.000010 0.001244 0.008373 0.000010 0.000010 0.000010 0.011721 0.000010 0.000010 0.000010 0.473205 0.000010 0.000010 0.024132 0.000010 0.009411 0.000010 0.000010 0.049977 0.000010 0.000010 0.012265 0.000010 0.000010 0.000010 0.011349 0.006047
0.000010 0.000010 0.000010 0.000010 0.033872 0.000010 0.000010 0.000010 0.000010 0.000010 0.000010 0.000010 0.000010 0.003140 0.000010 0.000010 0.000010 0.000010 0.000010 0.000010 0.000010 0.000010 0.000971 0.000010 0.048660 0.023761 0.000010 0.003555 0.000010 0.005020 0.000010 0.000010 0.000010 0.000010 0.000010 0.030958 0.000010 0.793955 0.000010 0.000010 0.000010 0.000010 0.025866 0.000010 0.000010 0.000010 0.007593 0.000010 0.000010 0.000010 0.000010 0.000010 0.001965 0.020275
0.000010 0.000010 0.000010 0.000010 0.000010 0.000010 0.000010 0.000010 0.000010 0.000010 0.000010 0.000010 0.000010 0.000010 0.000010 0.000010 0.000010 0.000010 0.000010 0.000010 0.000010 0.000010 0.000010 0.000010 0.000010 0.000010 0.000010 0.000010 0.000010 0.000010 0.000010 0.000010 0.000010 0.000010 0.000010 0.000010 0.000010 0.999470 0.000010 0.000010 0.000010 0.000010 0.000010 0.000010 0.000010 0.000010 0.000010 0.000010 0.000010 0.000010 0.000010 0.000010 0.000010 0.000010
0.000010 0.000010 0.000010 0.000010 0.000010 0.000010 0.000010 0.000010 0.000010 0.000010 0.000010 0.004863 0.000768 0.000010 0.000010 0.000010 0.000010 0.000010 0.000010 0.000010 0.000010 0.000010 0.000010 0.000010 0.000010 0.000010 0.000010 0.000010 0.000010 0.001072 0.000010 0.000010 0.000010 0.000010 0.000010 0.000010 0.000010 0.992797 0.000010 0.000010 0.000010 0.000010 0.000010 0.000010 0.000010 0.000010 0.000010 0.000010 0.000010 0.000010 0.000010 0.000010 0.000010 0.000010
0.000010 0.015249 0.000010 0.000010 0.032460 0.000037 0.000010 0.000010 0.000010 0.000641 0.006963 0.000010 0.000010 0.010081 0.015658 0.000010 0.000010 0.019133 0.000010 0.000010 0.000010 0.032874 0.031247 0.021737 0.172076 0.033164 0.000011 0.016940 0.009280 0.000010 0.000010 0.000010 0.000010 0.014025 0.000010 0.004524 0.001341 0.421400 0.000010 0.006993 0.000010 0.000010 0.006685 0.000010 0.000010 0.039575 0.000010 0.000010 0.007373 0.035646 0.000010 0.000010 0.044606 0.000010
0.000010 0.000010 0.000010 0.000010 0.000010 0.000010 0.000010 0.000010 0.000010 0.000010 0.000010 0.000010 0.000010 0.000010 0.000010 0.000010 0.000010 0.000010 0.000010 0.000010 0.000010 0.000010 0.000010 0.000010 0.000010 0.000010 0.000010 0.000010 0.000010 0.000010 0.000010 0.000010 0.000010 0.000010 0.000010 0.000010 0.000010 0.999470 0.000010 0.000010 0.000010 0.000010 0.000010 0.000010 0.000010 0.000010 0.000010 0.000010 0.000010 0.000010 0.000010 0.000010 0.000010 0.000010
0.005011 0.000010 0.000010 0.000010 0.000010 0.000010 0.000010 0.000010 0.000010 0.000010 0.016874 0.000010 0.003829 0.000010 0.000010 0.000010 0.000010 0.000010 0.000010 0.000010 0.000010 0.000010 0.000010 0.000010 0.000010 0.000010 0.000010 0.000010 0.000010 0.000010 0.007859 0.000652 0.000010 0.000010 0.000010 0.000010 0.000010 0.921529 0.000010 0.000010 0.000010 0.027149 0.000010 0.000010 0.000010 0.000011 0.016636 0.000010 0.000010 0.000010 0.000010 0.000010 0.000010 0.000010
0.000010 0.043550 0.000010 0.000010 0.030439 0.000010 0.000010 0.000010 0.000010 0.000010 0.049913 0.000010 0.000010 0.010905 0.000010 0.000010 0.000010 0.029857 0.000010 0.000010 0.000010 0.000010 0.000010 0.008724 0.151637 0.011935 0.000010 0.031044 0.021687 0.000010 0.002161 0.005957 0.000010 0.000010 0.000010 0.001513 0.000010 0.458449 0.000010 0.000010 0.004007 0.000010 0.003572 0.000010 0.000010 0.045449 0.011802 0.000010 0.017216 0.026567 0.000010 0.000010 0.033284 0.000010
0.000010 0.000010 0.000010 0.000010 0.000010 0.000010 0.000010 0.000010 0.000010 0.000010 0.000010 0.000010 0.000010 0.000010 0.000010 0.000010 0.000010 0.000010 0.000010 0.000010 0.000010 0.000010 0.000010 0.000010 0.000010 0.000010 0.000010 0.000010 0.000010 0.000010 0.000010 0.000010 0.000010 0.000010 0.000010 0.000010 0.000010 0.999470 0.000010 0.000010 0.000010 0.000010 0.000010 0.000010 0.000010 0.000010 0.000010 0.000010 0.000010 0.000010 0.000010 0.000010 0.000010 0.000010
0.000010 0.000010 0.000010 0.000010 0.000010 0.000010 0.000010 0.000010 0.000010 0.000010 0.000010 0.000010 0.000010 0.000010 0.000010 0.005707 0.000010 0.010220 0.000010 0.000010 0.000010 0.000010 0.005606 0.000010 0.031745 0.000010 0.000010 0.000010 0.000010 0.000010 0.000010 0.000010 0.000010 0.000010 0.000010 0.000010 0.000010 0.878446 0.000010 0.000010 0.000010 0.000010 0.017559 0.000010 0.000010 0.037174 0.006602 0.000010 0.000010 0.000800 0.000010 0.000010 0.005700 0.000010
0.000010 0.000010 0.000010 0.000010 0.000010 0.000010 0.000010 0.000010 0.000010 0.000010 0.000010 0.000010 0.000010 0.000010 0.000010 0.000010 0.000010 0.000010 0.000010 0.000010 0.000010 0.000010 0.000010 0.000010 0.000010 0.000010 0.000010 0.000010 0.000010 0.000010 0.000010 0.000010 0.000010 0.000010 0.000010 0.000010 0.000010 0.999470 0.000010 0.000010 0.000010 0.000010 0.000010 0.000010 0.000010 0.000010 0.000010 0.000010 0.000010 0.000010 0.000010 0.000010 0.000010 0.000010
0.000010 0.000010 0.000010 0.000010 0.000010 0.003891 0.000010 0.000010 0.000010 0.000010 0.023221 0.000010 0.000010 0.004040 0.000010 0.000010 0.000010 0.050207 0.000010 0.000010 0.000010 0.000010 0.000010 0.000010 0.019310 0.015621 0.000010 0.017854 0.000010 0.001472 0.000010 0.000010 0.000010 0.000010 0.000010 0.000142 0.006935 0.758608 0.000010 0.009520 0.000010 0.000010 0.018695 0.000010 0.000010 0.054236 0.000010 0.000010 0.000010 0.000010 0.000010 0.000010 0.015860 0.000010
0.000010 0.006669 0.000010 0.000010 0.059798 0.000010 0.000010 0.000010 0.000010 0.000010 0.011511 0.000010 0.000010 0.000010 0.000010 0.026104 0.000010 0.000010 0.006610 0.000010 0.000010 0.025030 0.000010 0.000010 0.192600 0.003295 0.000010 0.030489 0.020909 0.004519 0.000010 0.000010 0.000010 0.003348 0.000010 0.000010 0.025185 0.498788 0.000010 0.000010 0.008389 0.000010 0.014464 0.000010 0.000010 0.042017 0.004039 0.000010 0.000010 0.000010 0.000010 0.000010 0.015886 0.000010
0.000010 0.010602 0.000010 0.000010 0.000010 0.000010 0.005092 0.000010 0.000010 0.000010 0.000010 0.000010 0.000010 0.000010 0.000010 0.000010 0.000010 0.002498 0.010404 0.000010 0.000010 0.000010 0.000010 0.000010 0.013477 0.000010 0.000010 0.009611 0.000010 0.000501 0.000010 0.000010 0.000010 0.020058 0.000010 0.000013 0.000010 0.775113 0.007153 0.007055 0.006753 0.020173 0.055223 0.000010 0.012140 0.028680 0.000010 0.000010 0.001785 0.000010 0.000010 0.000010 0.013319 0.000010
0.005440 0.000010 0.000010 0.000010 0.032499 0.006372 0.000010 0.000010 0.000010 0.026287 0.049208 0.000010 0.000010 0.024205 0.000010 0.004972 0.000010 0.014306 0.000010 0.000010 0.000010 0.000010 0.017440 0.000010 0.132860 0.017087 0.003588 0.012306 0.010045 0.002173 0.006864 0.001011 0.000010 0.003873 0.005878 0.000010 0.014701 0.456872 0.000010 0.010669 0.019314 0.002786 0.000010 0.002279 0.002471 0.059574 0.000010 0.003530 0.000010 0.001885 0.012194 0.000010 0.037082 0.000010
0.000010 0.006386 0.000010 0.000010 0.019882 0.000010 0.000010 0.000010 0.000010 0.006515 0.005797 0.000010 0.000010 0.005002 0.001967 0.000010 0.002924 0.038724 0.000010 0.000010 0.000010 0.009362 0.017045 0.034042 0.167944 0.032822 0.000010 0.038400 0.000010 0.003461 0.000010 0.000010 0.000010 0.003793 0.000010 0.026970 0.000010 0.437923 0.022548 0.000726 0.008262 0.000010 0.015649 0.000010 0.000010 0.044049 0.007322 0.000010 0.000010 0.015286 0.000010 0.000010 0.016899 0.010032
0.000010 0.035545 0.011877 0.000010 0.063426 0.000010 0.000010 0.000010 0.014503 0.000010 0.017119 0.000010 0.000010 0.000010 0.007894 0.000010 0.006172 0.000010 0.000010 0.000010 0.000010 0.013905 0.000010 0.000010 0.183283 0.000010 0.000010 0.000010 0.000010 0.000010 0.000010 0.000010 0.008539 0.037557 0.000010 0.006187 0.000010 0.405625 0.000010 0.006987 0.003650 0.039971 0.014287 0.000010 0.000010 0.055359 0.000010 0.000010 0.025849 0.018044 0.000010 0.000010 0.023889 0.000010
0.000010 0.013363 0.000010 0.000010 0.000010 0.000010 0.000010 0.004630 0.000010 0.000010 0.000010 0.000010 0.000010 0.025863 0.000010 0.000010 0.000010 0.025734 0.023533 0.000010 0.000010 0.003250 0.025772 0.045223 0.084106 0.000010 0.005888 0.000010 0.000010 0.000010 0.000010 0.000010 0.000010 0.008237 0.000010 0.000010 0.004900 0.652635 0.000010 0.008859 0.000010 0.000010 0.000010 0.000010 0.000010 0.025591 0.000010 0.000010 0.000010 0.012025 0.000010 0.000010 0.030021 0.000010
0.000010 0.028376 0.000010 0.000010 0.013703 0.000010 0.000010 0.000010 0.000010 0.000010 0.030951 0.000010 0.000010 0.000010 0.002736 0.006389 0.014328 0.006956 0.001043 0.000010 0.000010 0.014630 0.005052 0.000010 0.208942 0.000010 0.000010 0.009014 0.000010 0.000010 0.000010 0.000010 0.000010 0.023371 0.000010 0.035716 0.000010 0.433104 0.000010 0.025948 0.033263 0.000010 0.000010 0.000010 0.000010 0.097165 0.000482 0.000010 0.000010 0.008048 0.000010 0.000010 0.000010 0.000453
0.000010 0.000010 0.000010 0.000010 0.000010 0.000010 0.000010 0.000010 0.000010 0.000010 0.000010 0.000010 0.000010 0.000010 0.000010 0.000010 0.000010 0.000010 0.000010 0.000010 0.000010 0.000010 0.000010 0.000010 0.000010 0.000010 0.000010 0.000010 0.000010 0.000010 0.000010 0.000010 0.000010 0.000010 0.000010 0.000010 0.000010 0.999470 0.000010 0.000010 0.000010 0.000010 0.000010 0.000010 0.000010 0.000010 0.000010 0.000010 0.000010 0.000010 0.000010 0.000010 0.000010 0.000010
0.000010 0.000010 0.000010 0.000010 0.069528 0.000010 0.000010 0.000010 0.000010 0.000010 0.055498 0.000010 0.000010 0.000010 0.000010 0.000010 0.000010 0.032635 0.000010 0.000010 0.000010 0.000010 0.000010 0.000010 0.043241 0.000010 0.000010 0.000010 0.000010 0.000010 0.000010 0.000010 0.000010 0.000010 0.000010 0.000010 0.000010 0.001173 0.000010 0.007522 0.043688 0.000010 0.723127 0.000010 0.000010 0.000010 0.008786 0.000010 0.000010 0.014361 0.000010 0.000010 0.000010 0.000010
0.000010 0.000010 0.000010 0.000010 0.019174 0.000010 0.000010 0.000010 0.000010 0.000010 0.000010 0.000010 0.000010 0.000010 0.000010 0.000010 0.000010 0.000010 0.000010 0.000010 0.000010 0.000010 0.000010 0.000010 0.000010 0.000010 0.000010 0.000010 0.000010 0.000010 0.000010 0.000010 0.000010 0.000010 0.000010 0.000010 0.000010 0.000010 0.000010 0.000010 0.000458 0.000010 0.977409 0.000010 0.000010 0.000010 0.000010 0.000010 0.000010 0.002459 0.000010 0.000010 0.000010 0.000010
0.000010 0.000010 0.000010 0.000010 0.006307 0.000010 0.000010 0.000010 0.000010 0.000010 0.046444 0.000010 0.000010 0.000010 0.000010 0.000010 0.000010 0.059597 0.000010 0.000010 0.000010 0.000010 0.000010 0.000010 0.000010 0.000010 0.000010 0.000010 0.000010 0.000010 0.000018 0.000010 0.000010 0.000010 0.000010 0.000010 0.000010 0.000010 0.000010 0.000010 0.000010 0.000010 0.887145 0.000010 0.000010 0.000010 0.000010 0.000010 0.000010 0.000010 0.000010 0.000010 0.000010 0.000010
0.000010 0.000010 0.000010 0.000010 0.000010 0.000010 0.000010 0.000010 0.000010 0.000010 0.053443 0.000010 0.000010 0.002931 0.000010 0.000010 0.000010 0.012854 0.000010 0.000010 0.000010 0.000010 0.011352 0.000010 0.031168 0.000010 0.000010 0.000010 0.000010 0.000010 0.000010 0.000010 0.000010 0.008042 0.000010 0.000010 0.000010 0.012192 0.000010 0.000010 0.016827 0.000010 0.727736 0.000010 0.000010 0.000010 0.000010 0.000010 0.000010 0.086526 0.000010 0.000010 0.036499 0.000010
0.000010 0.000010 0.000010 0.000010 0.000010 0.000010 0.000010 0.000010 0.000010 0.000010 0.012988 0.000010 0.000010 0.000010 0.000010 0.000010 0.000010 0.031905 0.000010 0.000010 0.000010 0.000010 0.000010 0.000010 0.000010 0.000010 0.000010 0.000010 0.000010 0.000010 0.000010 0.000010 0.000010 0.000010 0.000010 0.005506 0.000010 0.000010 0.000010 0.000010 0.000010 0.000010 0.932626 0.000010 0.000010 0.000010 0.000010 0.000010 0.000010 0.016485 0.000010 0.000010 0.000010 0.000010
0.000010 0.000010 0.000010 0.000010 0.017939 0.000010 0.000010 0.000010 0.000010 0.000010 0.087391 0.000010 0.000010 0.000010 0.000010 0.000010 0.000010 0.048786 0.000010 0.000010 0.000010 0.000010 0.000010 0.000010 0.061313 0.000010 0.000010 0.000010 0.000010 0.000010 0.000010 0.000010 0.000010 0.000010 0.000010 0.001795 0.000010 0.018036 0.000010 0.000010 0.034978 0.000010 0.636239 0.000010 0.000010 0.000289 0.000010 0.000010 0.000051 0.062874 0.000010 0.000010 0.029889 0.000010
0.000010 0.000010 0.000010 0.000010 0.000010 0.000010 0.000010 0.000010 0.000010 0.000010 0.000010 0.000010 0.000010 0.000010 0.000010 0.000010 0.000010 0.000010 0.000010 0.000010 0.000010 0.000010 0.000010 0.000010 0.000010 0.000010 0.000010 0.000010 0.000010 0.000010 0.000010 0.000010 0.000010 0.000010 0.000010 0.000010 0.000010 0.000010 0.000010 0.000010 0.000010 0.000010 0.999470 0.000010 0.000010 0.000010 0.000010 0.000010 0.000010 0.000010 0.000010 0.000010 0.000010 0.000010
0.000010 0.000010 0.000010 0.000010 0.000010 0.000010 0.000010 0.000010 0.000010 0.000010 0.000010 0.000010 0.000010 0.000010 0.000010 0.000010 0.000010 0.000010 0.000010 0.000010 0.000010 0.000010 0.000010 0.000010 0.000010 0.000010 0.000010 0.000010 0.000010 0.000010 0.000010 0.000010 0.000010 0.000010 0.000010 0.000010 0.000010 0.000010 0.000010 0.000010 0.000010 0.000010 0.999470 0.000010 0.000010 0.000010 0.000010 0.000010 0.000010 0.000010 0.000010 0.000010 0.000010 0.000010
0.000010 0.000010 0.000010 0.000010 0.000010 0.000010 0.000010 0.000010 0.000010 0.000010 0.000010 0.000010 0.000010 0.000010 0.000010 0.000010 0.000010 0.000010 0.000010 0.000010 0.000010 0.000010 0.000010 0.000010 0.000010 0.000010 0.000010 0.000010 0.000010 0.000010 0.000010 0.000010 0.000010 0.000010 0.000010 0.000010 0.000010 0.000010 0.000010 0.000010 0.000010 0.000010 0.999470 0.000010 0.000010 0.000010 0.000010 0.000010 0.000010 0.000010 0.000010 0.000010 0.000010 0.000010
0.000010 0.000010 0.000010 0.000010 0.029726 0.000010 0.000010 0.000010 0.000010 0.000010 0.000010 0.000010 0.000010 0.007959 0.000010 0.000010 0.000010 0.036629 0.000010 0.000010 0.000010 0.000010 0.000010 0.000010 0.000010 0.000010 0.000010 0.000010 0.000010 0.000010 0.000010 0.000010 0.000010 0.000010 0.000010 0.000010 0.000010 0.000010 0.000010 0.000010 0.019796 0.000010 0.837763 0.000010 0.000010 0.000010 0.000010 0.000010 0.000010 0.018512 0.000010 0.000010 0.049146 0.000010
0.000010 0.000010 0.000010 0.000010 0.059070 0.000010 0.000010 0.000010 0.000010 0.000010 0.036089 0.000010 0.000010 0.000010 0.000010 0.000010 0.000010 0.070570 0.000010 0.000010 0.000010 0.000010 0.000010 0.000010 0.000010 0.000010 0.000010 0.000010 0.000010 0.000010 0.000010 0.000010 0.000010 0.000010 0.000010 0.003661 0.000010 0.000010 0.000010 0.000010 0.009128 0.000010 0.792942 0.000010 0.000010 0.000010 0.001118 0.000010 0.000010 0.026128 0.000010 0.000010 0.000845 0.000010
0.000010 0.000010 0.000010 0.000010 0.000010 0.000010 0.000010 0.000010 0.000010 0.000010 0.000010 0.000010 0.000010 0.000010 0.000010 0.000010 0.000010 0.000010 0.000010 0.000010 0.000010 0.000010 0.000010 0.000010 0.000010 0.000010 0.000010 0.000010 0.000010 0.000010 0.000010 0.000010 0.000010 0.000010 0.000010 0.000010 0.000010 0.000010 0.000010 0.000010 0.000010 0.000010 0.999470 0.000010 0.000010 0.000010 0.000010 0.000010 0.000010 0.000010 0.000010 0.000010 0.000010 0.000010
0.000010 0.000010 0.000010 0.000010 0.030104 0.000010 0.000010 0.000010 0.000010 0.000010 0.008000 0.000010 0.000010 0.000010 0.000010 0.000010 0.000010 0.000010 0.000010 0.000010 0.000010 0.000010 0.000010 0.000010 0.000010 0.000010 0.000010 0.000010 0.000010 0.000010 0.000010 0.000010 0.000010 0.000010 0.000010 0.000010 0.000010 0.000010 0.000010 0.000010 0.000010 0.000010 0.961386 0.000010 0.000010 0.000010 0.000010 0.000010 0.000010 0.000010 0.000010 0.000010 0.000010 0.000010
0.000010 0.000010 0.000010 0.000010 0.000010 0.000010 0.000010 0.000010 0.000010 0.000010 0.000010 0.000010 0.000010 0.000010 0.000010 0.000010 0.000010 0.000010 0.000010 0.000010 0.000010 0.000010 0.000010 0.000010 0.000010 0.000010 0.000010 0.000010 0.000010 0.000010 0.000010 0.000010 0.000010 0.000010 0.000010 0.000010 0.000010 0.000010 0.000010 0.000010 0.000010 0.000010 0.999470 0.000010 0.000010 0.000010 0.000010 0.000010 0.000010 0.000010 0.000010 0.000010 0.000010 0.000010
0.000010 0.000010 0.000010 0.000010 0.011622 0.000010 0.000010 0.000010 0.000010 0.000010 0.002677 0.000010 0.000010 0.007095 0.009500 0.000010 0.000010 0.004656 0.000010 0.000010 0.000010 0.000010 0.000010 0.000010 0.000010 0.000010 0.000010 0.000010 0.000010 0.000010 0.000010 0.000010 0.000010 0.000010 0.000010 0.000010 0.000010 0.000010 0.000010 0.000010 0.012010 0.000010 0.910304 0.000010 0.000010 0.000010 0.014733 0.000010 0.000010 0.000010 0.000010 0.000010 0.026953 0.000010
0.000010 0.000010 0.000010 0.000010 0.000010 0.000194 0.000010 0.000010 0.000010 0.000010 0.023206 0.000010 0.000010 0.000010 0.000010 0.000010 0.000010 0.022967 0.000010 0.000010 0.000010 0.000010 0.000010 0.000010 0.000010 0.000010 0.008495 0.000010 0.000010 0.000010 0.000010 0.000010 0.000010 0.000010 0.000010 0.000010 0.000010 0.000010 0.000010 0.000010 0.000010 0.000010 0.929010 0.000010 0.000010 0.000010 0.000010 0.000010 0.002902 0.000010 0.000010 0.000010 0.012755 0.000010
0.000010 0.000010 0.000010 0.000010 0.070014 0.000010 0.000010 0.000010 0.000010 0.000010 0.000010 0.000010 0.000010 0.000010 0.000010 0.000010 0.000010 0.022064 0.000010 0.000010 0.000010 0.009837 0.000010 0.000010 0.008129 0.000010 0.000010 0.000010 0.000010 0.000010 0.000010 0.000010 0.000010 0.000010 0.000010 0.000010 0.000010 0.000010 0.000010 0.000010 0.000010 0.000010 0.889465 0.000010 0.000010 0.000010 0.000010 0.000010 0.000010 0.000010 0.000010 0.000010 0.000010 0.000010
0.000010 0.000010 0.000010 0.000010 0.003614 0.005638 0.000010 0.000010 0.000010 0.000010 0.024272 0.000010 0.000010 0.000010 0.000010 0.000010 0.000010 0.029542 0.000010 0.000010 0.000010 0.000010 0.000062 0.000010 0.006951 0.000010 0.000010 0.000010 0.000010 0.000010 0.000010 0.000010 0.000010 0.000010 0.000010 0.000010 0.000010 0.005039 0.000010 0.000010 0.013483 0.000010 0.856931 0.000010 0.000010 0.000010 0.000010 0.000010 0.000010 0.013305 0.000010 0.000010 0.040736 0.000010
0.000010 0.000010 0.000010 0.000010 0.000010 0.000010 0.000010 0.000010 0.000010 0.000010 0.000010 0.000010 0.000010 0.000010 0.000010 0.000010 0.000010 0.000010 0.000010 0.000010 0.000010 0.000010 0.000010 0.000010 0.000010 0.000010 0.000010 0.000010 0.000010 0.000010 0.000010 0.000010 0.000010 0.000010 0.000010 0.000010 0.000010 0.000010 0.000010 0.000010 0.000010 0.000010 0.999470 0.000010 0.000010 0.000010 0.000010 0.000010 0.000010 0.000010 0.000010 0.000010 0.000010 0.000010
0.000010 0.008197 0.000010 0.000010 0.000010 0.000010 0.000010 0.000010 0.000010 0.000010 0.000010 0.000010 0.000010 0.000010 0.000010 0.000010 0.000010 0.000010 0.000010 0.000010 0.000010 0.000010 0.000010 0.000010 0.000010 0.000010 0.000010 0.000010 0.000010 0.000010 0.000010 0.000629 0.000010 0.000010 0.000010 0.000010 0.000010 0.000010 0.000010 0.000010 0.000010 0.000010 0.990664 0.000010 0.000010 0.000010 0.000010 0.000010 0.000010 0.000010 0.000010 0.000010 0.000010 0.000010
0.000010 0.000010 0.000010 0.000010 0.000010 0.000010 0.000010 0.000010 0.000010 0.000010 0.000010 0.000010 0.000010 0.000010 0.999470 0.000010 0.000010 0.000010 0.000010 0.000010 0.000010 0.000010 0.000010 0.000010 0.000010 0.000010 0.000010 0.000010 0.000010 0.000010 0.000010 0.000010 0.000010 0.000010 0.000010 0.000010 0.000010 0.000010 0.000010 0.000010 0.000010 0.000010 0.000010 0.000010 0.000010 0.000010 0.000010 0.000010 0.000010 0.000010 0.000010 0.000010 0.000010 0.000010
0.000010 0.000010 0.000010 0.000010 0.000010 0.000010 0.000010 0.000010 0.000010 0.000010 0.000010 0.000010 0.000010 0.000010 0.999470 0.000010 0.000010 0.000010 0.000010 0.000010 0.000010 0.000010 0.000010 0.000010 0.000010 0.000010 0.000010 0.000010 0.000010 0.000010 0.000010 0.000010 0.000010 0.000010 0.000010 0.000010 0.000010 0.000010 0.000010 0.000010 0.000010 0.000010 0.000010 0.000010 0.000010 0.000010 0.000010 0.000010 0.000010 0.000010 0.000010 0.000010 0.000010 0.000010
0.000010 0.000010 0.000010 0.000010 0.000010 0.000010 0.000010 0.000010 0.000010 0.000010 0.000010 0.000010 0.000010 0.000010 0.999470 0.000010 0.000010 0.000010 0.000010 0.000010 0.000010 0.000010 0.000010 0.000010 0.000010 0.000010 0.000010 0.000010 0.000010 0.000010 0.000010 0.000010 0.000010 0.000010 0.000010 0.000010 0.000010 0.000010 0.000010 0.000010 0.000010 0.000010 0.000010 0.000010 0.000010 0.000010 0.000010 0.000010 0.000010 0.000010 0.000010 0.000010 0.000010 0.000010
0.000010 0.000010 0.000010 0.000010 0.010786 0.000219 0.000010 0.000010 0.000010 0.005274 0.000010 0.000010 0.000010 0.032320 0.550661 0.001300 0.003311 0.000010 0.000982 0.000010 0.000010 0.009540 0.012492 0.000010 0.000010 0.037473 0.189789 0.020026 0.011351 0.000010 0.000010 0.000010 0.000010 0.009176 0.000010 0.023949 0.000010 0.000010 0.000010 0.000010 0.009718 0.000010 0.005658 0.000010 0.000010 0.043363 0.000010 0.000010 0.000010 0.022270 0.000010 0.000010 0.000010 0.000010
0.000010 0.000010 0.000010 0.000010 0.000010 0.000010 0.000010 0.000010 0.000010 0.000010 0.001613 0.000010 0.000010 0.000010 0.689033 0.000010 0.000010 0.000010 0.000010 0.000010 0.000010 0.000010 0.015157 0.000010 0.000010 0.034370 0.163959 0.000010 0.000010 0.000010 0.000010 0.000010 0.000010 0.000010 0.000010 0.002788 0.024679 0.000010 0.000010 0.000010 0.000010 0.000010 0.004582 0.000010 0.000010 0.047721 0.000010 0.000010 0.006266 0.007666 0.000010 0.000010 0.001747 0.000010
0.000010 0.000010 0.000010 0.000010 0.000010 0.000010 0.000010 0.000010 0.000010 0.000010 0.000010 0.000010 0.000010 0.000010 0.771285 0.000010 0.000010 0.000010 0.000010 0.000010 0.000010 0.000010 0.006205 0.000010 0.000010 0.000010 0.178210 0.000010 0.000010 0.000010 0.000010 0.000010 0.000010 0.000010 0.000010 0.000010 0.000010 0.000010 0.000010 0.000010 0.000010 0.000010 0.000010 0.000010 0.000010 0.035302 0.000010 0.000010 0.000010 0.000010 0.000010 0.000010 0.008508 0.000010
0.000010 0.000010 0.000010 0.000010 0.000010 0.000010 0.000010 0.000010 0.000010 0.000010 0.000010 0.000010 0.000010 0.000010 0.999470 0.000010 0.000010 0.000010 0.000010 0.000010 0.000010 0.000010 0.000010 0.000010 0.000010 0.000010 0.000010 0.000010 0.000010 0.000010 0.000010 0.000010 0.000010 0.000010 0.000010 0.000010 0.000010 0.000010 0.000010 0.000010 0.000010 0.000010 0.000010 0.000010 0.000010 0.000010 0.000010 0.000010 0.000010 0.000010 0.000010 0.000010 0.000010 0.000010
0.000010 0.000010 0.000010 0.000010 0.000010 0.000010 0.000010 0.000010 0.000010 0.000010 0.000010 0.000010 0.000010 0.000010 0.999470 0.000010 0.000010 0.000010 0.000010 0.000010 0.000010 0.000010 0.000010 0.000010 0.000010 0.000010 0.000010 0.000010 0.000010 0.000010 0.000010 0.000010 0.000010 0.000010 0.000010 0.000010 0.000010 0.000010 0.000010 0.000010 0.000010 0.000010 0.000010 0.000010 0.000010 0.000010 0.000010 0.000010 0.000010 0.000010 0.000010 0.000010 0.000010 0.000010
0.000010 0.000010 0.000010 0.000010 0.000010 0.000010 0.000010 0.000010 0.000010 0.000010 0.000010 0.000010 0.000010 0.000010 0.999470 0.000010 0.000010 0.000010 0.000010 0.000010 0.000010 0.000010 0.000010 0.000010 0.000010 0.000010 0.000010 0.000010 0.000010 0.000010 0.000010 0.000010 0.000010 0.000010 0.000010 0.000010 0.000010 0.000010 0.000010 0.000010 0.000010 0.000010 0.000010 0.000010 0.000010 0.000010 0.000010 0.000010 0.000010 0.000010 0.000010 0.000010 0.000010 0.000010
0.000010 0.000010 0.000010 0.000010 0.000010 0.000010 0.000010 0.000010 0.000010 0.000010 0.000010 0.000010 0.000010 0.000010 0.999470 0.000010 0.000010 0.000010 0.000010 0.000010 0.000010 0.000010 0.000010 0.000010 0.000010 0.000010 0.000010 0.000010 0.000010 0.000010 0.000010 0.000010 0.000010 0.000010 0.000010 0.000010 0.000010 0.000010 0.000010 0.000010 0.000010 0.000010 0.000010 0.000010 0.000010 0.000010 0.000010 0.000010 0.000010 0.000010 0.000010 0.000010 0.000010 0.000010
0.000010 0.000010 0.000010 0.000010 0.000010 0.000010 0.000010 0.000010 0.000010 0.000010 0.000010 0.000010 0.000010 0.000010 0.999470 0.000010 0.000010 0.000010 0.000010 0.000010 0.000010 0.000010 0.000010 0.000010 0.000010 0.000010 0.000010 0.000010 0.000010 0.000010 0.000010 0.000010 0.000010 0.000010 0.000010 0.000010 0.000010 0.000010 0.000010 0.000010 0.000010 0.000010 0.000010 0.000010 0.000010 0.000010 0.000010 0.000010 0.000010 0.000010 0.000010 0.000010 0.000010 0.000010
0.000010 0.000010 0.000010 0.000010 0.000010 0.000010 0.000010 0.000010 0.000010 0.000010 0.000010 0.000010 0.000010 0.000010 0.999470 0.000010 0.000010 0.000010 0.000010 0.000010 0.000010 0.000010 0.000010 0.000010 0.000010 0.000010 0.000010 0.000010 0.000010 0.000010 0.000010 0.000010 0.000010 0.000010 0.000010 0.000010 0.000010 0.000010 0.000010 0.000010 0.000010 0.000010 0.000010 0.000010 0.000010 0.000010 0.000010 0.000010 0.000010 0.000010 0.000010 0.000010 0.000010 0.000010
0.000010 0.000010 0.000010 0.000010 0.000010 0.007342 0.000010 0.000010 0.000010 0.000010 0.000010 0.000010 0.000010 0.000010 0.353407 0.000010 0.019333 0.000010 0.000010 0.000010 0.000010 0.000010 0.000010 0.000010 0.000010 0.000010 0.607559 0.000911 0.000010 0.000010 0.000010 0.010562 0.000010 0.000010 0.000010 0.000010 0.000010 0.000010 0.000010 0.000010 0.000010 0.000010 0.000010 0.000010 0.000010 0.000010 0.000010 0.000417 0.000010 0.000010 0.000010 0.000010 0.000010 0.000010
0.000010 0.000010 0.000010 0.000010 0.000010 0.003334 0.000010 0.000010 0.000010 0.000010 0.000010 0.000010 0.000010 0.000010 0.363393 0.000010 0.000010 0.000010 0.000010 0.000010 0.000010 0.000010 0.000010 0.000010 0.000010 0.000010 0.610353 0.000010 0.000010 0.000883 0.000010 0.017370 0.000010 0.000010 0.000010 0.000010 0.000010 0.000010 0.000010 0.000010 0.000010 0.000010 0.000010 0.000010 0.000010 0.000010 0.000010 0.004187 0.000010 0.000010 0.000010 0.000010 0.000010 0.000010
0.000010 0.000010 0.000010 0.000010 0.000010 0.000010 0.000010 0.000010 0.000010 0.000010 0.000010 0.000010 0.000010 0.000010 0.373876 0.000010 0.000010 0.000010 0.000010 0.000010 0.000010 0.000010 0.000010 0.000010 0.000010 0.000010 0.606724 0.000010 0.000010 0.000010 0.014691 0.001866 0.000010 0.000010 0.000010 0.000010 0.000010 0.000010 0.000010 0.000010 0.000010 0.000010 0.000010 0.000010 0.000010 0.000010 0.000010 0.002353 0.000010 0.000010 0.000010 0.000010 0.000010 0.000010
0.000010 0.000010 0.000010 0.000010 0.000010 0.000010 0.000010 0.000010 0.000010 0.000010 0.000010 0.000010 0.000010 0.000010 0.371579 0.000010 0.000010 0.000010 0.000010 0.000010 0.000010 0.000010 0.000010 0.000010 0.000010 0.000010 0.613664 0.000010 0.000010 0.000010 0.000010 0.011160 0.000010 0.000010 0.000010 0.000010 0.000010 0.000010 0.000010 0.000010 0.000010 0.000010 0.000010 0.000010 0.000010 0.000010 0.000010 0.000010 0.000010 0.000010 0.000010 0.003097 0.000010 0.000010
0.000010 0.000010 0.000010 0.000010 0.000010 0.000010 0.000010 0.000010 0.000010 0.000010 0.000010 0.000010 0.000010 0.000010 0.339336 0.000010 0.000010 0.000010 0.005972 0.000010 0.000010 0.000010 0.000010 0.000010 0.000010 0.000010 0.642424 0.000010 0.000010 0.008968 0.000010 0.000010 0.000010 0.000010 0.000010 0.000010 0.000010 0.000010 0.000010 0.000010 0.000010 0.000010 0.000010 0.000010 0.000010 0.000010 0.000010 0.002810 0.000010 0.000010 0.000010 0.000010 0.000010 0.000010
0.000010 0.000010 0.000010 0.000010 0.000010 0.000010 0.000010 0.000010 0.000010 0.000010 0.000010 0.000010 0.000010 0.000010 0.370731 0.000010 0.000010 0.000010 0.000010 0.000010 0.000010 0.000010 0.000010 0.000010 0.000010 0.000010 0.605661 0.000010 0.000010 0.007518 0.003142 0.004535 0.000010 0.000010 0.000010 0.000010 0.000010 0.000010 0.000010 0.000010 0.000010 0.000010 0.000010 0.000010 0.000010 0.000010 0.000010 0.004676 0.000010 0.000010 0.000010 0.003266 0.000010 0.000010
0.000010 0.000010 0.000010 0.000010 0.000010 0.000010 0.000010 0.000010 0.000010 0.000010 0.000010 0.000010 0.000010 0.000010 0.276019 0.000010 0.000010 0.000010 0.000010 0.000010 0.000010 0.000010 0.000010 0.000010 0.000010 0.000010 0.563981 0.000010 0.000010 0.000010 0.000010 0.000010 0.000010 0.000010 0.000010 0.000010 0.000010 0.158341 0.000010 0.000010 0.000010 0.000010 0.000010 0.000010 0.000010 0.000010 0.001158 0.000010 0.000010 0.000010 0.000010 0.000010 0.000010 0.000010
0.000010 0.000010 0.000010 0.000010 0.000010 0.000010 0.000010 0.000010 0.000010 0.000010 0.000010 0.000010 0.000010 0.000010 0.274607 0.000010 0.000010 0.000010 0.000010 0.000010 0.000010 0.000010 0.003391 0.000010 0.000010 0.000010 0.566602 0.000010 0.000010 0.000010 0.000010 0.000010 0.000010 0.000010 0.000010 0.000010 0.000010 0.152744 0.000010 0.000010 0.000010 0.000010 0.000010 0.000010 0.000010 0.000010 0.002162 0.000014 0.000010 0.000010 0.000010 0.000010 0.000010 0.000010
0.000010 0.000010 0.000010 0.000010 0.000010 0.000010 0.000010 0.000010 0.000010 0.000010 0.000010 0.000010 0.000010 0.000010 0.000010 0.000010 0.129044 0.000010 0.000010 0.000010 0.000010 0.000010 0.000010 0.000018 0.000010 0.000010 0.000010 0.000010 0.000010 0.000010 0.000010 0.003238 0.000010 0.000010 0.000010 0.000010 0.000010 0.000010 0.000010 0.000010 0.000010 0.000010 0.000010 0.000010 0.000010 0.010772 0.000010 0.000010 0.000010 0.000010 0.000010 0.000010 0.856438 0.000010
0.000010 0.000010 0.000010 0.000010 0.004642 0.000010 0.000010 0.000010 0.000010 0.000010 0.000010 0.000010 0.000010 0.000010 0.000010 0.000010 0.025524 0.000010 0.000010 0.000010 0.000010 0.000010 0.000016 0.000010 0.000010 0.008781 0.000010 0.000010 0.000010 0.000010 0.000010 0.000010 0.000010 0.000010 0.000010 0.000010 0.006988 0.000010 0.000010 0.000010 0.000010 0.000010 0.000010 0.000010 0.000010 0.010561 0.000010 0.000010 0.000010 0.000010 0.000010 0.000010 0.943017 0.000010
0.000010 0.000010 0.000010 0.000010 0.000010 0.000010 0.000010 0.000010 0.000010 0.000010 0.000010 0.000010 0.000010 0.000010 0.000010 0.000010 0.096591 0.000010 0.000010 0.000010 0.000010 0.000010 0.000010 0.000010 0.000010 0.000010 0.000010 0.000010 0.000010 0.000010 0.000010 0.000010 0.000010 0.000010 0.000010 0.000315 0.000010 0.000010 0.000010 0.000010 0.000010 0.000010 0.000010 0.000010 0.000010 0.000010 0.000010 0.000010 0.000010 0.000010 0.000010 0.000010 0.902583 0.000010
0.000010 0.000010 0.000010 0.000010 0.026721 0.000010 0.000010 0.000010 0.000010 0.000010 0.000010 0.000010 0.000010 0.000010 0.000010 0.000010 0.000010 0.013133 0.000010 0.000010 0.000010 0.000010 0.000010 0.000010 0.000010 0.000010 0.000010 0.000010 0.000010 0.001360 0.000010 0.000010 0.000010 0.000010 0.000010 0.086587 0.000010 0.000010 0.000010 0.021530 0.000010 0.000010 0.053835 0.000010 0.000010 0.000010 0.000010 0.000010 0.000010 0.000010 0.000010 0.000010 0.796363 0.000010
0.000010 0.000010 0.000010 0.000010 0.000010 0.000010 0.000010 0.000010 0.000010 0.000010 0.000010 0.000010 0.000010 0.008720 0.000010 0.000010 0.000010 0.021425 0.000010 0.000010 0.000010 0.000010 0.000010 0.000010 0.000010 0.000010 0.000010 0.000010 0.000010 0.009914 0.000010 0.000010 0.000010 0.000010 0.000010 0.065682 0.000010 0.000010 0.000010 0.000214 0.000010 0.000010 0.021367 0.000010 0.000010 0.000010 0.002869 0.000010 0.000010 0.019887 0.000010 0.000010 0.849473 0.000010
0.000010 0.000010 0.000010 0.000010 0.007040 0.000010 0.000010 0.000010 0.000010 0.000010 0.000010 0.000010 0.000010 0.000010 0.000010 0.000010 0.000010 0.000416 0.000010 0.000010 0.000010 0.000010 0.000010 0.000010 0.023531 0.000010 0.000010 0.011439 0.000010 0.000010 0.000010 0.002926 0.000010 0.000010 0.000010 0.061916 0.000010 0.000010 0.000010 0.000010 0.000010 0.000010 0.016712 0.000010 0.000010 0.000010 0.000010 0.000010 0.000010 0.042103 0.000010 0.000010 0.833465 0.000010
0.000010 0.000010 0.000010 0.000010 0.000010 0.000010 0.000010 0.000010 0.000010 0.000010 0.000010 0.000010 0.000010 0.000010 0.000010 0.000010 0.000010 0.000010 0.000010 0.000010 0.000010 0.000010 0.000010 0.000010 0.000010 0.000010 0.000010 0.000010 0.000010 0.000010 0.000010 0.000010 0.000010 0.000010 0.000010 0.000010 0.000010 0.000010 0.000010 0.000010 0.000010 0.000010 0.000010 0.000010 0.000010 0.000010 0.000010 0.000010 0.000010 0.000010 0.000010 0.000010 0.999470 0.000010
0.000010 0.000010 0.000010 0.000010 0.000010 0.000010 0.000010 0.000010 0.000010 0.000010 0.000010 0.000010 0.000010 0.000010 0.000010 0.000010 0.000010 0.000010 0.000010 0.000010 0.000010 0.000010 0.000010 0.000010 0.000010 0.000010 0.000010 0.000010 0.000010 0.000010 0.000010 0.000010 0.000010 0.000010 0.000010 0.000010 0.000010 0.000010 0.000010 0.000010 0.000010 0.000010 0.000010 0.000010 0.000010 0.000010 0.000010 0.000010 0.000010 0.000010 0.000010 0.000010 0.999470 0.000010
0.000010 0.000010 0.000010 0.000010 0.000010 0.000010 0.000010 0.000010 0.000010 0.000010 0.015167 0.000010 0.000010 0.000010 0.000010 0.000010 0.000010 0.000010 0.000010 0.000010 0.000010 0.000010 0.000010 0.000010 0.000010 0.000010 0.000010 0.000010 0.000010 0.000010 0.000010 0.000010 0.000010 0.000010 0.000010 0.002909 0.000010 0.000010 0.000010 0.000010 0.000010 0.000010 0.000010 0.000010 0.000010 0.000010 0.000010 0.000010 0.000010 0.000010 0.000010 0.000010 0.981414 0.000010
0.000010 0.000010 0.000010 0.000010 0.033285 0.000010 0.000010 0.000010 0.000010 0.001842 0.009821 0.000010 0.000010 0.001118 0.000010 0.007367 0.000010 0.006947 0.000010 0.000010 0.000010 0.009117 0.000010 0.000010 0.000010 0.000010 0.000010 0.000010 0.031216 0.000010 0.000010 0.010296 0.000010 0.001188 0.000010 0.015904 0.000010 0.041639 0.000010 0.000010 0.000010 0.000010 0.000010 0.000010 0.000010 0.000010 0.000010 0.000010 0.002036 0.000010 0.000010 0.000010 0.827827 0.000010
0.000010 0.000010 0.000010 0.000010 0.000010 0.000010 0.000010 0.000010 0.000010 0.000010 0.000010 0.000010 0.000010 0.000010 0.009266 0.000010 0.000010 0.000010 0.000010 0.000010 0.000010 0.000010 0.000010 0.000010 0.000010 0.000010 0.000010 0.000010 0.000010 0.000010 0.000010 0.001976 0.000010 0.000010 0.000010 0.010372 0.014072 0.000010 0.000010 0.000010 0.000010 0.000010 0.059031 0.000010 0.000010 0.000010 0.000010 0.000010 0.000010 0.009911 0.000010 0.000010 0.894903 0.000010
0.000010 0.000010 0.000010 0.000010 0.000010 0.000010 0.000010 0.000010 0.000010 0.000010 0.000010 0.000010 0.000010 0.000010 0.000010 0.000010 0.000010 0.000010 0.000010 0.000010 0.000010 0.000010 0.000010 0.000010 0.000010 0.000010 0.000010 0.000010 0.000010 0.000010 0.000010 0.000010 0.000010 0.000010 0.000010 0.000010 0.000010 0.000010 0.000010 0.000010 0.000010 0.000010 0.000010 0.000010 0.000010 0.000010 0.000010 0.000010 0.000010 0.000010 0.000010 0.000010 0.999470 0.000010
0.000010 0.000010 0.000010 0.000010 0.000010 0.000010 0.000010 0.000010 0.000010 0.000010 0.000010 0.000010 0.000010 0.000010 0.000010 0.000010 0.000010 0.000010 0.000010 0.000010 0.000010 0.000010 0.000010 0.000010 0.000010 0.000010 0.000010 0.000010 0.000010 0.000010 0.000010 0.000010 0.000010 0.000010 0.000010 0.000010 0.000010 0.000010 0.000010 0.000010 0.000010 0.000010 0.000010 0.000010 0.000010 0.000010 0.000010 0.000010 0.000010 0.000010 0.000010 0.000010 0.999470 0.000010
0.000010 0.000010 0.000010 0.000010 0.039884 0.000010 0.000010 0.000010 0.000010 0.000010 0.023318 0.000010 0.000010 0.013337 0.000010 0.000010 0.000010 0.039290 0.000010 0.000010 0.000010 0.004523 0.000010 0.000010 0.000010 0.000010 0.001767 0.000010 0.000010 0.000010 0.000010 0.000010 0.000010 0.000010 0.000010 0.090513 0.018588 0.001857 0.000010 0.005932 0.000010 0.000010 0.030691 0.000010 0.000010 0.000010 0.004186 0.000010 0.013226 0.029498 0.000010 0.000010 0.654325 0.028686
0.000010 0.000010 0.000010 0.000010 0.000010 0.000010 0.000010 0.000010 0.000010 0.000010 0.000010 0.000010 0.000010 0.000010 0.000010 0.000010 0.000010 0.000010 0.000010 0.000010 0.000010 0.000010 0.000010 0.000010 0.000010 0.000010 0.000010 0.000010 0.000010 0.000010 0.000010 0.000010 0.000010 0.000010 0.000010 0.053012 0.000010 0.000010 0.000010 0.000010 0.000010 0.000010 0.013309 0.000010 0.000010 0.000010 0.000010 0.000010 0.000010 0.042650 0.000010 0.000010 0.890528 0.000010
0.000010 0.000010 0.000010 0.000010 0.000010 0.000010 0.000010 0.000010 0.000010 0.000010 0.000010 0.000010 0.000010 0.000010 0.006446 0.000010 0.000010 0.029839 0.000010 0.000010 0.000010 0.000010 0.000010 0.000010 0.000010 0.000010 0.000010 0.000010 0.000010 0.006789 0.000010 0.000010 0.000010 0.000010 0.000010 0.064732 0.000010 0.000010 0.000010 0.000010 0.000010 0.000010 0.024128 0.000010 0.000010 0.000010 0.005511 0.000010 0.001508 0.000010 0.000010 0.000010 0.848244 0.012354
0.000010 0.000010 0.000010 0.000010 0.000010 0.000010 0.000010 0.000010 0.000010 0.000010 0.000010 0.000010 0.000010 0.000010 0.000010 0.000010 0.000010 0.000010 0.000010 0.000010 0.000010 0.000010 0.000010 0.000010 0.000010 0.000010 0.000010 0.000010 0.000010 0.000010 0.000010 0.000010 0.000010 0.000010 0.000010 0.000010 0.000010 0.000010 0.000010 0.000010 0.000010 0.000010 0.000010 0.000010 0.000010 0.000010 0.000010 0.000010 0.000010 0.000010 0.000010 0.000010 0.999470 0.000010
0.000010 0.000010 0.000010 0.000010 0.000010 0.007401 0.000010 0.000010 0.000010 0.000010 0.001891 0.000010 0.000010 0.000010 0.000010 0.000010 0.000010 0.005772 0.000010 0.000010 0.000010 0.000010 0.000010 0.000010 0.000010 0.000010 0.006606 0.038443 0.000010 0.000010 0.003777 0.000010 0.000010 0.000010 0.000010 0.047542 0.000010 0.107176 0.000010 0.002207 0.027055 0.000010 0.000010 0.000010 0.000010 0.029140 0.004875 0.000010 0.021970 0.000010 0.000010 0.000010 0.695745 0.000010
0.000010 0.000010 0.000010 0.000010 0.003990 0.005786 0.000010 0.000010 0.000010 0.000010 0.030832 0.000010 0.000010 0.000010 0.000010 0.000010 0.091955 0.000010 0.000010 0.000010 0.000010 0.000010 0.000010 0.000010 0.000010 0.000010 0.000010 0.000010 0.000010 0.000010 0.000010 0.000010 0.000010 0.000010 0.000010 0.000010 0.000010 0.000010 0.000010 0.000010 0.000010 0.000010 0.001842 0.000010 0.000010 0.000010 0.000010 0.000010 0.000010 0.000010 0.000010 0.000010 0.865116 0.000010
0.000010 0.000797 0.000010 0.000010 0.020077 0.005654 0.000010 0.000010 0.000010 0.014807 0.018100 0.000010 0.000010 0.061854 0.000010 0.019090 0.000010 0.041702 0.003367 0.000010 0.000010 0.042437 0.009932 0.000010 0.052559 0.053045 0.077879 0.017790 0.067561 0.020491 0.000010 0.000010 0.000010 0.034475 0.000010 0.045749 0.033624 0.035270 0.000010 0.029432 0.000010 0.000010 0.067578 0.000010 0.000010 0.013024 0.007633 0.000010 0.022966 0.022512 0.000010 0.000010 0.136667 0.023681
0.000010 0.000010 0.000010 0.000010 0.003927 0.000010 0.000010 0.000010 0.000010 0.013981 0.000010 0.000010 0.000010 0.038229 0.000010 0.277319 0.056043 0.042629 0.012021 0.000010 0.000010 0.000010 0.029592 0.000010 0.000010 0.000010 0.393082 0.000010 0.000010 0.000010 0.000010 0.000010 0.000010 0.011572 0.000010 0.005144 0.014805 0.006606 0.000010 0.004925 0.000010 0.000010 0.000010 0.007878 0.000010 0.037098 0.000010 0.000010 0.026711 0.000010 0.000010 0.006510 0.011581 0.000010
0.000010 0.000010 0.000010 0.000010 0.016503 0.000010 0.000010 0.000010 0.000010 0.000010 0.030664 0.000010 0.000010 0.071242 0.013402 0.301832 0.000010 0.000071 0.006766 0.000010 0.000010 0.025842 0.000010 0.000010 0.027049 0.000010 0.349359 0.000010 0.000010 0.006126 0.000010 0.000010 0.005761 0.020301 0.000010 0.016039 0.000010 0.000010 0.000010 0.021075 0.000010 0.000010 0.000010 0.004440 0.010391 0.000010 0.004043 0.000010 0.000010 0.000010 0.000010 0.000010 0.059918 0.008836
0.000010 0.008764 0.000010 0.000010 0.006142 0.000010 0.000010 0.000010 0.000010 0.019401 0.000010 0.000010 0.000010 0.113540 0.001259 0.081375 0.186615 0.000010 0.000010 0.000010 0.000010 0.029861 0.066007 0.002671 0.017166 0.000010 0.097558 0.016837 0.015315 0.004169 0.000010 0.000010 0.000010 0.000010 0.011275 0.000010 0.004183 0.034141 0.000010 0.002049 0.002297 0.000010 0.000010 0.000641 0.000010 0.272878 0.002001 0.000402 0.000010 0.000010 0.000010 0.000010 0.003164 0.000010
0.000010 0.011592 0.000010 0.000010 0.012705 0.000010 0.000010 0.000010 0.000010 0.018863 0.000010 0.000010 0.000010 0.048540 0.000010 0.194000 0.160392 0.000010 0.000010 0.000010 0.000010 0.007931 0.018046 0.006080 0.017767 0.000010 0.247816 0.030664 0.003249 0.003441 0.005160 0.011833 0.000010 0.008463 0.000010 0.017272 0.000010 0.092604 0.000010 0.000010 0.028615 0.022693 0.008606 0.000010 0.000010 0.008532 0.000010 0.000010 0.014838 0.000010 0.000010 0.000010 0.000010 0.000010
0.000010 0.000010 0.000010 0.000010 0.039916 0.000010 0.000010 0.000010 0.000010 0.062985 0.000010 0.000010 0.000010 0.043351 0.000010 0.163762 0.331583 0.000010 0.007043 0.000010 0.000010 0.020893 0.000010 0.004377 0.000010 0.000010 0.237720 0.000010 0.000010 0.000010 0.000010 0.010990 0.000010 0.025799 0.000010 0.000018 0.000010 0.032740 0.000010 0.000010 0.000010 0.009700 0.000010 0.000799 0.000010 0.000010 0.000010 0.000010 0.007944 0.000010 0.000010 0.000010 0.000010 0.000010
0.000010 0.000010 0.000010 0.000010 0.000010 0.000010 0.000010 0.000010 0.005848 0.000010 0.002726 0.000010 0.000010 0.073711 0.000283 0.326904 0.014517 0.019231 0.006413 0.000010 0.000010 0.006855 0.007500 0.002621 0.031400 0.000010 0.360190 0.015811 0.000010 0.006582 0.000010 0.000010 0.020817 0.010393 0.000010 0.008880 0.000010 0.000010 0.000010 0.000010 0.019957 0.000010 0.000010 0.000010 0.000010 0.000010 0.000010 0.000010 0.020476 0.026998 0.000010 0.000010 0.011566 0.000010
0.000010 0.000010 0.003652 0.000010 0.042318 0.008386 0.000010 0.000010 0.000010 0.000010 0.015094 0.000010 0.000010 0.062830 0.000010 0.304178 0.005275 0.000010 0.011048 0.000010 0.000010 0.016585 0.000010 0.000010 0.049624 0.000010 0.384360 0.004931 0.000010 0.000010 0.000010 0.000010 0.000010 0.009854 0.010296 0.000010 0.000010 0.000010 0.000010 0.001399 0.009734 0.000010 0.000010 0.000010 0.010160 0.000010 0.008206 0.000010 0.029405 0.000010 0.000010 0.003627 0.005639 0.003079
0.000010 0.000010 0.000010 0.000010 0.031711 0.002379 0.000010 0.000010 0.000010 0.000010 0.000010 0.000010 0.002443 0.082523 0.000010 0.309215 0.000010 0.000010 0.000010 0.005811 0.000010 0.011500 0.000664 0.000010 0.005330 0.000010 0.416705 0.000010 0.000010 0.000010 0.009593 0.000010 0.000010 0.020679 0.000010 0.015110 0.012006 0.015813 0.000010 0.016205 0.000010 0.000010 0.000010 0.000816 0.007945 0.000010 0.000010 0.000010 0.016472 0.000010 0.000010 0.000010 0.016741 0.000010
0.000010 0.000010 0.000010 0.000010 0.036194 0.000010 0.008247 0.000010 0.000010 0.000010 0.012168 0.000010 0.000010 0.064320 0.000010 0.287776 0.038119 0.000010 0.000010 0.000010 0.000010 0.020579 0.000010 0.000010 0.009077 0.000010 0.388362 0.000063 0.031121 0.000947 0.000010 0.000010 0.004208 0.001488 0.000010 0.024867 0.000010 0.016231 0.000010 0.005351 0.016334 0.019593 0.000010 0.001049 0.000010 0.000010 0.000010 0.000010 0.013576 0.000010 0.000010 0.000010 0.000010 0.000010
0.000010 0.000010 0.000010 0.000010 0.097006 0.007010 0.000010 0.000010 0.000010 0.000010 0.048633 0.000010 0.000010 0.003870 0.002726 0.003596 0.000010 0.041815 0.000010 0.000010 0.000010 0.000010 0.000010 0.000010 0.061316 0.000010 0.028160 0.019010 0.000010 0.000010 0.000010 0.000010 0.000010 0.000010 0.000010 0.003206 0.000010 0.000010 0.000010 0.026151 0.340004 0.000010 0.159910 0.000010 0.000010 0.000010 0.006944 0.000010 0.000010 0.096395 0.000010 0.000010 0.053879 0.000010
0.000010 0.000010 0.000010 0.000010 0.059822 0.011397 0.000010 0.000010 0.000010 0.000010 0.024294 0.000010 0.000010 0.014924 0.000010 0.002136 0.000010 0.052518 0.000010 0.000010 0.000010 0.005913 0.000010 0.000010 0.051464 0.003525 0.021709 0.000010 0.001497 0.000987 0.000010 0.000010 0.000010 0.000010 0.000010 0.016635 0.000010 0.011555 0.000010 0.000010 0.500937 0.000010 0.125138 0.000010 0.000010 0.000010 0.009030 0.000010 0.000010 0.035852 0.000010 0.000010 0.050316 0.000010
0.000010 0.000010 0.000010 0.000010 0.061507 0.000010 0.000010 0.000010 0.000010 0.000010 0.013215 0.000010 0.000010 0.027125 0.006503 0.000010 0.000010 0.028076 0.009293 0.000010 0.000010 0.000010 0.000010 0.000010 0.030051 0.000010 0.000015 0.005606 0.000010 0.000010 0.000010 0.024619 0.000010 0.000010 0.000010 0.000010 0.023523 0.046151 0.000010 0.009127 0.492326 0.000010 0.111661 0.000010 0.000010 0.000010 0.000010 0.000010 0.011601 0.044569 0.000010 0.000010 0.054673 0.000010
0.000010 0.000010 0.000010 0.000010 0.040155 0.000010 0.000010 0.000010 0.000010 0.000010 0.016654 0.000010 0.000010 0.000010 0.000010 0.000010 0.000010 0.044683 0.000010 0.000010 0.000010 0.000010 0.000010 0.000010 0.031404 0.000010 0.000010 0.000010 0.000010 0.010592 0.000010 0.000010 0.000010 0.000010 0.000010 0.015320 0.000010 0.022672 0.000010 0.000010 0.701784 0.000010 0.036106 0.000010 0.000010 0.000010 0.008602 0.000010 0.000010 0.047582 0.000010 0.000010 0.024026 0.000010
0.000010 0.007333 0.000010 0.000010 0.035903 0.000010 0.000010 0.000010 0.000010 0.000010 0.000413 0.000010 0.000010 0.000010 0.000010 0.000010 0.000010 0.042053 0.000010 0.000010 0.000010 0.000010 0.000010 0.000010 0.047282 0.002104 0.000010 0.000010 0.013276 0.000010 0.000010 0.000010 0.000010 0.000010 0.000010 0.019260 0.000010 0.002816 0.000010 0.000010 0.646349 0.000010 0.092430 0.000010 0.000010 0.000010 0.000010 0.000010 0.007377 0.059790 0.000010 0.000010 0.023216 0.000010
0.000010 0.000010 0.000010 0.000010 0.021644 0.000010 0.000010 0.000010 0.000010 0.030883 0.013896 0.000010 0.000010 0.000010 0.009034 0.000010 0.019288 0.016368 0.000010 0.000010 0.000010 0.000010 0.000010 0.000010 0.031499 0.000010 0.006161 0.000010 0.000010 0.000010 0.000010 0.000010 0.000010 0.000010 0.000010 0.000010 0.018129 0.003497 0.000010 0.025832 0.652422 0.000010 0.079314 0.000010 0.000010 0.000010 0.011879 0.000010 0.011888 0.032644 0.000010 0.000010 0.015253 0.000010
0.000010 0.000019 0.000010 0.000010 0.000010 0.000010 0.000010 0.000010 0.000010 0.000010 0.000010 0.000010 0.000010 0.000010 0.000010 0.000010 0.000010 0.000010 0.000010 0.000010 0.000010 0.000010 0.000010 0.000010 0.000010 0.000010 0.000010 0.000010 0.000010 0.000010 0.000010 0.000010 0.000010 0.000010 0.000010 0.000010 0.000010 0.000010 0.000010 0.000010 0.999461 0.000010 0.000010 0.000010 0.000010 0.000010 0.000010 0.000010 0.000010 0.000010 0.000010 0.000010 0.000010 0.000010
0.000010 0.000010 0.000010 0.000010 0.020115 0.000010 0.000010 0.000010 0.000010 0.000010 0.000010 0.000010 0.000010 0.000010 0.000010 0.000010 0.000010 0.000010 0.000010 0.000010 0.000010 0.000010 0.000010 0.000010 0.000010 0.000010 0.000010 0.000010 0.000010 0.000010 0.000010 0.004861 0.000010 0.000010 0.000010 0.005723 0.000010 0.000010 0.000010 0.000010 0.933780 0.000010 0.021211 0.000010 0.000010 0.000010 0.000010 0.000010 0.000010 0.000010 0.000010 0.000010 0.013831 0.000010
0.000010 0.000010 0.000010 0.000010 0.000010 0.000010 0.000010 0.000010 0.000010 0.000010 0.000010 0.000010 0.000010 0.000010 0.000010 0.000010 0.000010 0.000010 0.000010 0.000010 0.000010 0.000010 0.000010 0.000010 0.000010 0.000010 0.000010 0.000010 0.000010 0.000010 0.000010 0.000010 0.000010 0.000010 0.000010 0.000010 0.000010 0.000010 0.000010 0.000010 0.999470 0.000010 0.000010 0.000010 0.000010 0.000010 0.000010 0.000010 0.000010 0.000010 0.000010 0.000010 0.000010 0.000010
0.000010 0.000010 0.000010 0.000010 0.000010 0.000010 0.000010 0.000010 0.000010 0.000010 0.000010 0.000010 0.000010 0.000010 0.000010 0.000010 0.000010 0.000010 0.000010 0.000010 0.000010 0.000010 0.000010 0.000010 0.000010 0.000013 0.000010 0.000010 0.000010 0.000010 0.000010 0.000010 0.000010 0.000010 0.000010 0.000010 0.000010 0.000010 0.000010 0.000010 0.999467 0.000010 0.000010 0.000010 0.000010 0.000010 0.000010 0.000010 0.000010 0.000010 0.000010 0.000010 0.000010 0.000010
0.000010 0.000010 0.000010 0.000010 0.027879 0.000010 0.000010 0.000010 0.000010 0.000010 0.030913 0.000010 0.000010 0.000010 0.000010 0.000010 0.143137 0.000010 0.000010 0.000010 0.000010 0.011406 0.000010 0.000010 0.008887 0.000010 0.000010 0.000010 0.000010 0.000010 0.000010 0.000010 0.000010 0.000010 0.000010 0.000010 0.006678 0.000010 0.000010 0.000010 0.681492 0.000010 0.034263 0.000010 0.000010 0.008317 0.000010 0.000010 0.000010 0.000010 0.000010 0.000010 0.046588 0.000010
0.000010 0.000010 0.000010 0.000010 0.000010 0.000010 0.000010 0.000010 0.000010 0.000010 0.017517 0.000010 0.000010 0.000010 0.000010 0.000010 0.076226 0.001423 0.000010 0.000010 0.000010 0.000010 0.000010 0.000010 0.000010 0.000010 0.000010 0.007567 0.000010 0.000010 0.000010 0.000010 0.000010 0.000010 0.000010 0.000010 0.000010 0.000010 0.000010 0.000010 0.784209 0.000010 0.050274 0.000010 0.000010 0.000010 0.000850 0.000010 0.000010 0.033105 0.000010 0.000010 0.028380 0.000010
0.000010 0.000010 0.000010 0.000010 0.040256 0.000010 0.000010 0.000010 0.000010 0.015949 0.037168 0.000010 0.000010 0.022826 0.004725 0.000010 0.047044 0.001282 0.000010 0.000010 0.000010 0.002003 0.000010 0.000010 0.035459 0.000010 0.000010 0.002465 0.000010 0.000010 0.000010 0.000010 0.000010 0.000010 0.000010 0.000010 0.000010 0.001213 0.000010 0.000010 0.760133 0.000010 0.004079 0.000010 0.000010 0.000010 0.000010 0.000010 0.000010 0.000010 0.000010 0.000010 0.024997 0.000010
0.000010 0.000010 0.000010 0.000010 0.037419 0.000010 0.000010 0.000010 0.000010 0.025272 0.022089 0.000010 0.000010 0.054717 0.003489 0.002347 0.025579 0.019843 0.000010 0.000010 0.000010 0.000010 0.000010 0.000010 0.000010 0.000010 0.000010 0.000010 0.000010 0.000010 0.000010 0.000010 0.000010 0.003328 0.000010 0.000010 0.000010 0.019779 0.000010 0.000010 0.670871 0.000010 0.071014 0.000010 0.000010 0.007201 0.000010 0.000010 0.000010 0.012378 0.000010 0.000010 0.024283 0.000010
0.000010 0.000010 0.000010 0.000010 0.040899 0.003679 0.000010 0.000010 0.000010 0.000010 0.000010 0.000010 0.000010 0.001592 0.000010 0.000010 0.000010 0.046161 0.000010 0.000010 0.000010 0.005492 0.000010 0.000010 0.000010 0.000010 0.020005 0.000010 0.000010 0.000329 0.000010 0.000010 0.000010 0.000010 0.000010 0.012237 0.000010 0.000010 0.000010 0.000010 0.718674 0.000010 0.064361 0.000010 0.000010 0.007215 0.000010 0.000010 0.000010 0.048784 0.000010 0.000010 0.030161 0.000010
0.000010 0.000010 0.000010 0.000010 0.003539 0.000010 0.000010 0.000010 0.000010 0.000010 0.012800 0.000010 0.000010 0.022202 0.000010 0.012128 0.048321 0.029519 0.000010 0.000010 0.000010 0.002212 0.000010 0.000010 0.034482 0.000010 0.000010 0.000010 0.014256 0.000010 0.000397 0.000010 0.000010 0.000010 0.000010 0.000010 0.000010 0.000010 0.000010 0.000010 0.667682 0.000010 0.064446 0.000010 0.000010 0.000010 0.005018 0.000010 0.015329 0.041078 0.000010 0.000010 0.014887 0.011334
0.000010 0.000010 0.000010 0.000010 0.000010 0.000010 0.000010 0.000010 0.000010 0.020234 0.000010 0.000010 0.000010 0.000010 0.000010 0.000010 0.000010 0.007293 0.000010 0.000010 0.000010 0.000010 0.000010 0.000010 0.000010 0.000010 0.000010 0.000010 0.000010 0.003390 0.000010 0.000010 0.001476 0.000010 0.000010 0.003745 0.000010 0.034435 0.002396 0.000010 0.878204 0.001136 0.037243 0.000010 0.000010 0.005611 0.000010 0.000010 0.000010 0.004417 0.000010 0.000010 0.000010 0.000010
0.000010 0.000010 0.000010 0.000010 0.054419 0.000010 0.000010 0.000010 0.000010 0.015624 0.000010 0.000010 0.000010 0.000010 0.015659 0.000010 0.000010 0.000010 0.000010 0.000010 0.000010 0.000010 0.000010 0.000010 0.010629 0.000010 0.000010 0.021386 0.000010 0.000010 0.000010 0.000010 0.000010 0.000010 0.000010 0.008520 0.003812 0.000010 0.000010 0.020327 0.756194 0.000010 0.030665 0.000010 0.000010 0.017171 0.000010 0.000010 0.000010 0.024155 0.000010 0.000010 0.021030 0.000010
0.000010 0.000010 0.000010 0.000010 0.006793 0.000010 0.000010 0.000010 0.000010 0.031405 0.000010 0.000010 0.000010 0.000010 0.000010 0.000010 0.013212 0.000010 0.000010 0.000010 0.000010 0.000011 0.000010 0.000010 0.000010 0.000010 0.000010 0.000010 0.000010 0.000010 0.000010 0.000010 0.000010 0.000010 0.000010 0.000301 0.000010 0.007903 0.000010 0.000010 0.909314 0.000010 0.000010 0.000010 0.000010 0.000010 0.000010 0.000010 0.000010 0.030601 0.000010 0.000010 0.000010 0.000010
0.000010 0.000010 0.000010 0.000010 0.000010 0.000010 0.000010 0.000010 0.000010 0.000010 0.000010 0.000010 0.000010 0.000010 0.000010 0.000010 0.000010 0.000010 0.000010 0.000010 0.000010 0.000010 0.000010 0.000010 0.000010 0.000010 0.000010 0.000010 0.000010 0.000010 0.000010 0.007262 0.000010 0.000010 0.000010 0.000010 0.000010 0.000010 0.000010 0.000010 0.992218 0.000010 0.000010 0.000010 0.000010 0.000010 0.000010 0.000010 0.000010 0.000010 0.000010 0.000010 0.000010 0.000010
0.000010 0.000010 0.000010 0.000010 0.037289 0.000010 0.000010 0.000010 0.000010 0.000010 0.000010 0.000010 0.000010 0.184192 0.000010 0.000010 0.060300 0.060314 0.000010 0.000010 0.000010 0.043612 0.002721 0.000010 0.010395 0.000010 0.000010 0.001782 0.000010 0.000010 0.000010 0.003252 0.000010 0.001625 0.000010 0.017991 0.000010 0.021469 0.000010 0.000010 0.000010 0.000010 0.000010 0.000010 0.000010 0.552152 0.000010 0.000010 0.000010 0.000010 0.000010 0.000010 0.002505 0.000010
0.000010 0.008344 0.000010 0.000010 0.012801 0.002111 0.000010 0.000010 0.000010 0.000010 0.000010 0.000010 0.000010 0.054254 0.000010 0.060838 0.060508 0.022458 0.000010 0.000010 0.000010 0.034954 0.071969 0.000010 0.038726 0.000010 0.075593 0.000010 0.000010 0.000010 0.000010 0.000010 0.000010 0.024345 0.000010 0.000010 0.000010 0.015250 0.000010 0.003561 0.006010 0.000010 0.000010 0.000010 0.000010 0.459763 0.000010 0.000010 0.000010 0.028929 0.000010 0.003314 0.015921 0.000010
0.000010 0.000010 0.000010 0.000010 0.039076 0.000010 0.000010 0.000010 0.000010 0.000010 0.000010 0.000010 0.000010 0.199019 0.003864 0.000010 0.000010 0.038839 0.000010 0.000010 0.000010 0.028042 0.000010 0.000010 0.000010 0.028151 0.016491 0.008509 0.000010 0.000010 0.000010 0.008580 0.000010 0.011389 0.000010 0.000916 0.000010 0.000010 0.000010 0.000010 0.000010 0.000010 0.011837 0.000010 0.000010 0.591046 0.000010 0.000010 0.000010 0.000010 0.000010 0.000010 0.013841 0.000010
0.000010 0.056663 0.000010 0.000010 0.013930 0.000010 0.000010 0.000010 0.000010 0.000010 0.000010 0.000010 0.000010 0.103997 0.000010 0.000014 0.066362 0.029688 0.010643 0.000010 0.000010 0.036762 0.032243 0.000010 0.024455 0.020521 0.013718 0.001164 0.011929 0.000010 0.000010 0.000010 0.000010 0.000626 0.000010 0.002533 0.008171 0.057221 0.000010 0.000010 0.000010 0.000010 0.028005 0.000010 0.000010 0.462446 0.011249 0.000010 0.000010 0.000010 0.000010 0.000010 0.000010 0.007340
0.000010 0.000010 0.000010 0.000010 0.014084 0.012575 0.000010 0.000010 0.000010 0.000010 0.000010 0.000010 0.000010 0.134913 0.000010 0.015231 0.000010 0.032793 0.000010 0.000010 0.000010 0.031486 0.024628 0.000010 0.000010 0.010848 0.000011 0.007909 0.013960 0.000010 0.000010 0.000010 0.000010 0.000010 0.000010 0.011049 0.000479 0.053338 0.000010 0.016056 0.000010 0.000010 0.017171 0.000010 0.000010 0.573399 0.011597 0.000010 0.013733 0.000010 0.000010 0.000010 0.004402 0.000010
0.000010 0.000010 0.000010 0.000010 0.019371 0.005944 0.000010 0.000010 0.000010 0.000010 0.002307 0.000010 0.000010 0.124417 0.002446 0.009808 0.018398 0.000479 0.000010 0.000010 0.000010 0.039648 0.020467 0.000010 0.064705 0.038827 0.000010 0.000010 0.006883 0.000010 0.000010 0.000010 0.000010 0.000010 0.000010 0.000010 0.007438 0.000432 0.000010 0.000010 0.005202 0.000010 0.022998 0.000010 0.000010 0.562981 0.014679 0.000010 0.000010 0.026255 0.000010 0.000010 0.002683 0.003310
0.000010 0.000010 0.000010 0.000010 0.015656 0.003239 0.000010 0.000010 0.000010 0.000010 0.000010 0.000010 0.000010 0.110501 0.000010 0.000010 0.000010 0.000010 0.000230 0.000010 0.000010 0.080075 0.023081 0.000010 0.067709 0.020150 0.000010 0.000010 0.012746 0.014717 0.000010 0.000010 0.000010 0.000922 0.000010 0.011345 0.000010 0.003821 0.000010 0.000010 0.000010 0.000010 0.000010 0.000010 0.000010 0.592246 0.001203 0.000010 0.000010 0.000010 0.000010 0.000010 0.020163 0.021827
0.000010 0.000010 0.000010 0.000010 0.041451 0.001432 0.000010 0.000010 0.000010 0.000010 0.000010 0.000010 0.000010 0.149917 0.002406 0.000010 0.018613 0.000010 0.000010 0.000010 0.000010 0.095258 0.048115 0.000010 0.027302 0.033020 0.000010 0.006704 0.014231 0.008410 0.000010 0.000010 0.000010 0.007676 0.000010 0.000010 0.015526 0.019699 0.000010 0.000010 0.004051 0.000010 0.000010 0.000010 0.000010 0.501074 0.000010 0.000010 0.000010 0.000894 0.000010 0.000010 0.000010 0.003871
0.000010 0.000010 0.000010 0.000010 0.000371 0.000010 0.000010 0.000010 0.000010 0.000010 0.000010 0.000010 0.000010 0.107398 0.012405 0.002494 0.000010 0.055155 0.000010 0.000010 0.000010 0.042606 0.064116 0.000010 0.016923 0.006782 0.000010 0.000010 0.030559 0.002536 0.000010 0.010735 0.000010 0.025114 0.000010 0.019723 0.001570 0.000010 0.000010 0.005009 0.000010 0.000010 0.032260 0.000010 0.000010 0.541474 0.002320 0.000010 0.008593 0.000010 0.000010 0.000010 0.000010 0.011527
0.000010 0.000010 0.000010 0.000010 0.035840 0.000010 0.000010 0.000010 0.000010 0.000010 0.000010 0.000010 0.000010 0.102706 0.010314 0.019638 0.000010 0.030007 0.005039 0.000010 0.000010 0.061134 0.036126 0.000010 0.016761 0.017445 0.002314 0.000010 0.010375 0.000010 0.000201 0.000010 0.000010 0.017698 0.000010 0.014307 0.024408 0.021074 0.000010 0.000010 0.000010 0.000010 0.000010 0.000010 0.000010 0.549234 0.009138 0.000010 0.010148 0.005762 0.000010 0.000010 0.000010 0.000010
0.000010 0.000010 0.000010 0.000010 0.000010 0.000010 0.000010 0.000010 0.000010 0.000010 0.000010 0.000010 0.000010 0.099595 0.002689 0.000010 0.003045 0.027623 0.000010 0.000010 0.000010 0.084649 0.003161 0.000010 0.029489 0.013718 0.000010 0.011790 0.037286 0.000020 0.000010 0.000010 0.000010 0.002797 0.000010 0.015370 0.041436 0.026107 0.000010 0.009000 0.000010 0.000010 0.021560 0.000010 0.000010 0.552862 0.000010 0.000010 0.000010 0.017454 0.000010 0.000010 0.000010 0.000010
0.000010 0.000010 0.000010 0.000010 0.052906 0.006789 0.000010 0.000010 0.000010 0.025321 0.004623 0.000010 0.000010 0.115752 0.000010 0.000010 0.000010 0.019233 0.000010 0.000010 0.000010 0.035107 0.024406 0.000010 0.030516 0.050764 0.001996 0.009181 0.007181 0.000010 0.000010 0.000010 0.000010 0.000010 0.000010 0.003863 0.000012 0.025033 0.000010 0.000010 0.003349 0.000010 0.000472 0.000010 0.000010 0.551135 0.002890 0.000010 0.016944 0.012208 0.000010 0.000010 0.000010 0.000010
0.000010 0.000010 0.000010 0.000010 0.007869 0.000010 0.000010 0.000010 0.000010 0.000010 0.000010 0.000010 0.000010 0.142322 0.000444 0.002098 0.000010 0.036645 0.000010 0.000010 0.000010 0.036061 0.078161 0.000010 0.015012 0.035115 0.000010 0.006277 0.001646 0.000010 0.000010 0.004273 0.000010 0.018028 0.000010 0.001532 0.006097 0.011672 0.000010 0.017529 0.000010 0.000010 0.008921 0.000010 0.000010 0.557229 0.000010 0.000010 0.000010 0.012727 0.000010 0.000010 0.000010 0.000010
0.000010 0.000010 0.000010 0.000010 0.008066 0.000010 0.000010 0.000010 0.000010 0.000010 0.000010 0.000010 0.000010 0.131250 0.015016 0.000010 0.000010 0.005403 0.000010 0.000010 0.000010 0.024779 0.014133 0.000010 0.049294 0.048259 0.001519 0.003201 0.010555 0.000010 0.000010 0.000010 0.000010 0.000010 0.000010 0.001150 0.014801 0.045590 0.000010 0.000010 0.000010 0.000010 0.000010 0.000010 0.000010 0.575806 0.006956 0.000010 0.013237 0.003674 0.000010 0.000010 0.026960 0.000010
0.000010 0.012839 0.000010 0.000010 0.022230 0.002046 0.000010 0.000010 0.000010 0.007010 0.020293 0.000010 0.000010 0.136274 0.000010 0.011048 0.003932 0.006165 0.000010 0.000010 0.000010 0.049077 0.035799 0.000010 0.044880 0.005883 0.001462 0.000010 0.007828 0.000010 0.000010 0.000010 0.000010 0.000010 0.000010 0.012324 0.000010 0.027478 0.000010 0.007899 0.016133 0.000010 0.000010 0.000010 0.000010 0.558704 0.006305 0.000010 0.004071 0.000010 0.000010 0.000010 0.000010 0.000010
0.000010 0.000010 0.000010 0.000010 0.038724 0.000010 0.000010 0.000010 0.000010 0.000010 0.000010 0.000010 0.000010 0.141293 0.000010 0.000010 0.000010 0.024310 0.000010 0.000010 0.000010 0.023811 0.016196 0.000010 0.034522 0.044821 0.013973 0.033305 0.000010 0.002163 0.000010 0.000010 0.000010 0.000010 0.000010 0.000010 0.000010 0.023761 0.000010 0.000010 0.000010 0.000010 0.000010 0.000010 0.000010 0.578766 0.003667 0.000010 0.000010 0.000010 0.000010 0.000010 0.012652 0.007647
0.000010 0.000010 0.000010 0.000010 0.032621 0.000010 0.000010 0.000010 0.000010 0.000010 0.000289 0.000010 0.000010 0.131859 0.010383 0.000010 0.018124 0.014040 0.000010 0.000010 0.000010 0.056970 0.054529 0.000010 0.005829 0.031524 0.002354 0.041288 0.023022 0.007821 0.000010 0.000010 0.000010 0.003532 0.000010 0.000010 0.004202 0.012933 0.000010 0.000010 0.000010 0.000010 0.000010 0.000010 0.000010 0.506605 0.000010 0.000010 0.000010 0.025296 0.000010 0.000010 0.016439 0.000010
0.000010 0.009678 0.000010 0.000010 0.000010 0.002839 0.000010 0.000010 0.000010 0.018539 0.000010 0.000010 0.000010 0.138901 0.012502 0.000010 0.000204 0.017489 0.000010 0.000010 0.000010 0.038856 0.088252 0.000010 0.023313 0.019103 0.000010 0.003068 0.015108 0.000010 0.000010 0.000010 0.000010 0.014257 0.000010 0.000010 0.015396 0.025296 0.000010 0.000010 0.005142 0.000010 0.019771 0.000010 0.000010 0.515153 0.000010 0.000010 0.000294 0.000010 0.000010 0.000010 0.016509 0.000010
0.000010 0.000010 0.000010 0.000010 0.026970 0.001806 0.000010 0.000010 0.000010 0.001696 0.000010 0.000010 0.000010 0.156691 0.013888 0.001910 0.000010 0.004270 0.000010 0.000010 0.000010 0.033570 0.046577 0.000010 0.014781 0.030355 0.006787 0.000010 0.005498 0.000010 0.000891 0.002820 0.000010 0.002746 0.000010 0.005708 0.003193 0.033718 0.000010 0.000010 0.010565 0.000010 0.010237 0.000010 0.000010 0.520052 0.009672 0.000010 0.000010 0.024720 0.000010 0.000010 0.016521 0.014077
0.000010 0.000010 0.000010 0.000010 0.002044 0.004261 0.000010 0.000010 0.000010 0.000010 0.000010 0.000010 0.000010 0.140501 0.005459 0.007255 0.000010 0.029657 0.000010 0.000010 0.000010 0.040956 0.044711 0.000010 0.042950 0.047790 0.000010 0.000010 0.000274 0.000010 0.000010 0.003252 0.000010 0.000010 0.000010 0.018656 0.000010 0.025729 0.000010 0.000010 0.014038 0.000010 0.006672 0.000010 0.000010 0.537128 0.008184 0.000010 0.001352 0.000010 0.000010 0.000010 0.018791 0.000010
0.000010 0.000010 0.000010 0.000010 0.000010 0.013641 0.000010 0.000010 0.000010 0.001335 0.000010 0.000010 0.000010 0.058520 0.006739 0.000010 0.000010 0.000010 0.000010 0.000010 0.000010 0.701710 0.008956 0.000010 0.038405 0.017837 0.000010 0.012105 0.029907 0.000010 0.000010 0.000010 0.000010 0.000010 0.000010 0.000010 0.005300 0.012309 0.000010 0.000010 0.007552 0.000010 0.000010 0.000010 0.000010 0.019937 0.024891 0.000010 0.028523 0.011961 0.000010 0.000010 0.000010 0.000010
0.000010 0.000010 0.000010 0.000010 0.000010 0.000010 0.000010 0.000010 0.000010 0.000010 0.000048 0.000010 0.000010 0.000010 0.000010 0.000010 0.000010 0.000010 0.000010 0.000010 0.000010 0.990160 0.000010 0.000010 0.009282 0.000010 0.000010 0.000010 0.000010 0.000010 0.000010 0.000010 0.000010 0.000010 0.000010 0.000010 0.000010 0.000010 0.000010 0.000010 0.000010 0.000010 0.000010 0.000010 0.000010 0.000010 0.000010 0.000010 0.000010 0.000010 0.000010 0.000010 0.000010 0.000010
0.000010 0.000010 0.000010 0.000010 0.000010 0.000010 0.000010 0.000010 0.000010 0.000010 0.001340 0.000010 0.000010 0.000010 0.002680 0.000010 0.000010 0.000010 0.000010 0.000010 0.000010 0.995470 0.000010 0.000010 0.000010 0.000010 0.000010 0.000010 0.000010 0.000010 0.000010 0.000010 0.000010 0.000010 0.000010 0.000010 0.000010 0.000010 0.000010 0.000010 0.000010 0.000010 0.000010 0.000010 0.000010 0.000010 0.000010 0.000010 0.000010 0.000010 0.000010 0.000010 0.000010 0.000010
0.000010 0.000010 0.000010 0.000010 0.000010 0.000010 0.000010 0.000010 0.000010 0.000010 0.000010 0.000010 0.000010 0.000010 0.000010 0.000010 0.000010 0.000010 0.000010 0.000010 0.000010 0.966897 0.010036 0.000010 0.010381 0.000010 0.000010 0.000010 0.000010 0.000010 0.000010 0.000010 0.000010 0.000010 0.000010 0.000010 0.000010 0.001266 0.000010 0.000010 0.000010 0.000010 0.000010 0.000010 0.000010 0.000757 0.000010 0.000010 0.000010 0.010182 0.000010 0.000010 0.000010 0.000010
0.000010 0.000010 0.000010 0.000010 0.000010 0.000010 0.000010 0.000010 0.000010 0.000010 0.000010 0.000010 0.000010 0.000010 0.000010 0.000010 0.000010 0.000010 0.000010 0.000010 0.000010 0.946346 0.000010 0.000010 0.000010 0.000010 0.000010 0.000010 0.000010 0.000010 0.000010 0.000010 0.000010 0.000010 0.000010 0.011509 0.000010 0.000010 0.000010 0.004354 0.000010 0.000010 0.000010 0.000010 0.000010 0.000010 0.010403 0.000010 0.026898 0.000010 0.000010 0.000010 0.000010 0.000010
0.000010 0.000010 0.000010 0.000010 0.000010 0.000010 0.000010 0.000010 0.000010 0.000010 0.000010 0.000010 0.000010 0.000010 0.000010 0.000010 0.000010 0.000010 0.000010 0.000010 0.000010 0.999470 0.000010 0.000010 0.000010 0.000010 0.000010 0.000010 0.000010 0.000010 0.000010 0.000010 0.000010 0.000010 0.000010 0.000010 0.000010 0.000010 0.000010 0.000010 0.000010 0.000010 0.000010 0.000010 0.000010 0.000010 0.000010 0.000010 0.000010 0.000010 0.000010 0.000010 0.000010 0.000010
0.000010 0.000010 0.000010 0.000010 0.000010 0.000010 0.000010 0.000010 0.000010 0.000010 0.000010 0.000010 0.000010 0.000010 0.000010 0.000010 0.000010 0.000010 0.000010 0.000010 0.000010 0.999470 0.000010 0.000010 0.000010 0.000010 0.000010 0.000010 0.000010 0.000010 0.000010 0.000010 0.000010 0.000010 0.000010 0.000010 0.000010 0.000010 0.000010 0.000010 0.000010 0.000010 0.000010 0.000010 0.000010 0.000010 0.000010 0.000010 0.000010 0.000010 0.000010 0.000010 0.000010 0.000010
0.000010 0.000010 0.000010 0.000010 0.000010 0.000010 0.000010 0.000010 0.000010 0.000010 0.000010 0.000010 0.000010 0.000010 0.000010 0.000010 0.000010 0.000010 0.000010 0.000010 0.000010 0.999470 0.000010 0.000010 0.000010 0.000010 0.000010 0.000010 0.000010 0.000010 0.000010 0.000010 0.000010 0.000010 0.000010 0.000010 0.000010 0.000010 0.000010 0.000010 0.000010 0.000010 0.000010 0.000010 0.000010 0.000010 0.000010 0.000010 0.000010 0.000010 0.000010 0.000010 0.000010 0.000010
0.000010 0.000010 0.000010 0.000010 0.000010 0.000010 0.000010 0.000010 0.000010 0.000010 0.000010 0.000010 0.000010 0.000010 0.000010 0.000010 0.000010 0.000010 0.000010 0.000010 0.000010 0.999470 0.000010 0.000010 0.000010 0.000010 0.000010 0.000010 0.000010 0.000010 0.000010 0.000010 0.000010 0.000010 0.000010 0.000010 0.000010 0.000010 0.000010 0.000010 0.000010 0.000010 0.000010 0.000010 0.000010 0.000010 0.000010 0.000010 0.000010 0.000010 0.000010 0.000010 0.000010 0.000010
0.000010 0.000010 0.000010 0.000010 0.000010 0.000010 0.000010 0.000010 0.000010 0.000010 0.000010 0.000010 0.000010 0.000010 0.000010 0.000010 0.000010 0.000010 0.000010 0.000010 0.000010 0.976269 0.006988 0.000010 0.000010 0.000010 0.000010 0.000010 0.000010 0.000010 0.000010 0.000010 0.000010 0.000010 0.000010 0.000010 0.002830 0.000010 0.000010 0.000010 0.000010 0.000010 0.000010 0.000010 0.000010 0.000010 0.000010 0.000010 0.013413 0.000010 0.000010 0.000010 0.000010 0.000010
0.000010 0.000010 0.000010 0.000010 0.000010 0.000010 0.000010 0.000010 0.000010 0.000010 0.000010 0.000010 0.000010 0.000010 0.000010 0.000010 0.000010 0.000010 0.000010 0.000010 0.000010 0.999470 0.000010 0.000010 0.000010 0.000010 0.000010 0.000010 0.000010 0.000010 0.000010 0.000010 0.000010 0.000010 0.000010 0.000010 0.000010 0.000010 0.000010 0.000010 0.000010 0.000010 0.000010 0.000010 0.000010 0.000010 0.000010 0.000010 0.000010 0.000010 0.000010 0.000010 0.000010 0.000010
0.000010 0.000010 0.000010 0.000010 0.000010 0.000010 0.000010 0.000010 0.000010 0.007367 0.000010 0.000010 0.000010 0.047921 0.000010 0.000010 0.000010 0.012661 0.000010 0.000010 0.000010 0.779489 0.000010 0.000010 0.000010 0.044072 0.000604 0.020575 0.019827 0.000010 0.000010 0.000626 0.000010 0.000010 0.000010 0.000010 0.000010 0.000010 0.000010 0.000010 0.002387 0.000010 0.018320 0.000010 0.000010 0.002978 0.023446 0.000010 0.000010 0.000010 0.000010 0.000010 0.019326 0.000010
0.000010 0.000010 0.000010 0.000010 0.000010 0.000010 0.000010 0.000010 0.000010 0.000010 0.000010 0.000010 0.000010 0.000010 0.000010 0.000010 0.000010 0.000010 0.000010 0.000010 0.000010 0.999470 0.000010 0.000010 0.000010 0.000010 0.000010 0.000010 0.000010 0.000010 0.000010 0.000010 0.000010 0.000010 0.000010 0.000010 0.000010 0.000010 0.000010 0.000010 0.000010 0.000010 0.000010 0.000010 0.000010 0.000010 0.000010 0.000010 0.000010 0.000010 0.000010 0.000010 0.000010 0.000010
0.000010 0.000010 0.000010 0.000010 0.000010 0.000010 0.000010 0.000010 0.000010 0.000010 0.000010 0.000010 0.000010 0.000010 0.000010 0.000010 0.000010 0.000010 0.000010 0.000010 0.000010 0.999470 0.000010 0.000010 0.000010 0.000010 0.000010 0.000010 0.000010 0.000010 0.000010 0.000010 0.000010 0.000010 0.000010 0.000010 0.000010 0.000010 0.000010 0.000010 0.000010 0.000010 0.000010 0.000010 0.000010 0.000010 0.000010 0.000010 0.000010 0.000010 0.000010 0.000010 0.000010 0.000010
0.000010 0.000010 0.000010 0.000010 0.000010 0.000010 0.000010 0.000010 0.000010 0.000010 0.000010 0.000010 0.000010 0.000010 0.000010 0.000010 0.000010 0.000010 0.000010 0.000010 0.000010 0.999470 0.000010 0.000010 0.000010 0.000010 0.000010 0.000010 0.000010 0.000010 0.000010 0.000010 0.000010 0.000010 0.000010 0.000010 0.000010 0.000010 0.000010 0.000010 0.000010 0.000010 0.000010 0.000010 0.000010 0.000010 0.000010 0.000010 0.000010 0.000010 0.000010 0.000010 0.000010 0.000010
0.000010 0.000010 0.000010 0.000010 0.000010 0.000010 0.000010 0.000010 0.000010 0.000010 0.000010 0.000010 0.000010 0.000010 0.000010 0.000010 0.000010 0.000010 0.000010 0.000010 0.000010 0.999470 0.000010 0.000010 0.000010 0.000010 0.000010 0.000010 0.000010 0.000010 0.000010 0.000010 0.000010 0.000010 0.000010 0.000010 0.000010 0.000010 0.000010 0.000010 0.000010 0.000010 0.000010 0.000010 0.000010 0.000010 0.000010 0.000010 0.000010 0.000010 0.000010 0.000010 0.000010 0.000010
0.000010 0.000010 0.000010 0.000010 0.000010 0.000010 0.000010 0.000010 0.000010 0.000010 0.000010 0.000010 0.000010 0.000010 0.000010 0.000010 0.000010 0.000010 0.000010 0.000010 0.000010 0.999470 0.000010 0.000010 0.000010 0.000010 0.000010 0.000010 0.000010 0.000010 0.000010 0.000010 0.000010 0.000010 0.000010 0.000010 0.000010 0.000010 0.000010 0.000010 0.000010 0.000010 0.000010 0.000010 0.000010 0.000010 0.000010 0.000010 0.000010 0.000010 0.000010 0.000010 0.000010 0.000010
0.000010 0.000010 0.000010 0.000010 0.000010 0.000010 0.000010 0.000010 0.000010 0.000010 0.000010 0.000010 0.000010 0.000010 0.000010 0.000010 0.000010 0.000010 0.000010 0.000010 0.000010 0.999470 0.000010 0.000010 0.000010 0.000010 0.000010 0.000010 0.000010 0.000010 0.000010 0.000010 0.000010 0.000010 0.000010 0.000010 0.000010 0.000010 0.000010 0.000010 0.000010 0.000010 0.000010 0.000010 0.000010 0.000010 0.000010 0.000010 0.000010 0.000010 0.000010 0.000010 0.000010 0.000010
0.000010 0.000010 0.000010 0.000010 0.000010 0.000010 0.000010 0.000010 0.000010 0.000010 0.000010 0.000010 0.000010 0.000010 0.000010 0.000010 0.000010 0.000010 0.000010 0.000010 0.000010 0.999470 0.000010 0.000010 0.000010 0.000010 0.000010 0.000010 0.000010 0.000010 0.000010 0.000010 0.000010 0.000010 0.000010 0.000010 0.000010 0.000010 0.000010 0.000010 0.000010 0.000010 0.000010 0.000010 0.000010 0.000010 0.000010 0.000010 0.000010 0.000010 0.000010 0.000010 0.000010 0.000010
0.000010 0.000010 0.000010 0.000010 0.008717 0.000010 0.000010 0.000010 0.000010 0.000010 0.007019 0.000010 0.000010 0.010944 0.000010 0.000010 0.000010 0.000010 0.000010 0.000010 0.000010 0.937935 0.000010 0.000010 0.000010 0.000010 0.000010 0.000010 0.000010 0.000010 0.000010 0.000010 0.000010 0.000010 0.000010 0.000010 0.000010 0.000010 0.000010 0.000010 0.000010 0.000010 0.000010 0.000010 0.000010 0.000010 0.019244 0.000010 0.015662 0.000010 0.000010 0.000010 0.000010 0.000010
0.000010 0.000010 0.000010 0.000010 0.083019 0.000010 0.000010 0.000010 0.000010 0.000010 0.043590 0.000010 0.000010 0.175414 0.000010 0.033269 0.000010 0.048603 0.000010 0.000010 0.000010 0.060476 0.000010 0.000010 0.116411 0.000010 0.153938 0.027234 0.002788 0.000010 0.000010 0.000010 0.000010 0.000010 0.000010 0.004226 0.009310 0.000010 0.000010 0.020010 0.002148 0.000010 0.042595 0.000010 0.000010 0.000010 0.029695 0.000010 0.026568 0.019931 0.000010 0.000010 0.092087 0.008349
0.000010 0.000010 0.000010 0.000010 0.020198 0.000010 0.000010 0.000010 0.000010 0.000010 0.026707 0.000010 0.000010 0.160775 0.000010 0.059704 0.000010 0.072459 0.000010 0.000010 0.000010 0.031933 0.000010 0.000010 0.145305 0.012455 0.131859 0.029407 0.035685 0.000010 0.000010 0.000010 0.000010 0.000010 0.000010 0.030261 0.022379 0.000010 0.000010 0.011311 0.016203 0.000010 0.034557 0.000010 0.000010 0.000010 0.010705 0.000010 0.034153 0.023189 0.000010 0.000010 0.081710 0.008714
0.000010 0.006591 0.000010 0.000010 0.046689 0.002684 0.000010 0.000010 0.000010 0.000010 0.000750 0.000010 0.000010 0.121970 0.014149 0.049023 0.000010 0.081301 0.003588 0.000010 0.000010 0.025648 0.000010 0.000010 0.107842 0.016413 0.146090 0.024792 0.005967 0.000010 0.000010 0.000010 0.000010 0.011794 0.000010 0.014325 0.025935 0.019948 0.000010 0.026609 0.018475 0.000010 0.047337 0.000010 0.000010 0.000010 0.022462 0.000010 0.042183 0.027759 0.000010 0.000010 0.089397 0.000010
0.000010 0.000010 0.000010 0.000010 0.006914 0.003183 0.000010 0.000010 0.000010 0.000010 0.026420 0.000010 0.000010 0.172578 0.000010 0.046100 0.012755 0.116706 0.000010 0.000010 0.000010 0.021495 0.000010 0.000010 0.165437 0.000010 0.150622 0.029839 0.009842 0.000010 0.000010 0.000010 0.000010 0.000010 0.000010 0.014082 0.017506 0.000010 0.000010 0.004872 0.000010 0.000010 0.040683 0.000010 0.000010 0.000010 0.026344 0.000010 0.037073 0.000010 0.000010 0.000010 0.086716 0.010493
0.000010 0.000010 0.000010 0.000010 0.051125 0.000010 0.000010 0.000010 0.000010 0.000010 0.020739 0.000010 0.000010 0.176702 0.000010 0.044895 0.000010 0.093293 0.000010 0.000010 0.000010 0.029430 0.000010 0.000010 0.147984 0.007028 0.126579 0.015377 0.000017 0.001118 0.000010 0.000010 0.000010 0.000908 0.000010 0.020929 0.022080 0.000010 0.000010 0.039561 0.025093 0.000010 0.047936 0.000010 0.000010 0.000010 0.002737 0.000010 0.019814 0.024034 0.000010 0.000010 0.051930 0.030381
0.000010 0.000010 0.000010 0.000010 0.016660 0.000019 0.000010 0.000010 0.000010 0.000010 0.057467 0.000010 0.000010 0.148363 0.000010 0.040281 0.000010 0.077170 0.000010 0.000010 0.000010 0.016342 0.000010 0.000010 0.138914 0.001219 0.143438 0.051505 0.009658 0.000010 0.000010 0.000010 0.000010 0.000010 0.000010 0.013468 0.010757 0.020039 0.000010 0.011897 0.006402 0.000010 0.009324 0.000010 0.000010 0.000010 0.030781 0.000010 0.022363 0.045060 0.000010 0.000010 0.106859 0.021705
0.000010 0.000010 0.000010 0.000010 0.070595 0.011711 0.000010 0.000010 0.000010 0.000010 0.032604 0.000010 0.000010 0.151856 0.010189 0.042219 0.003422 0.084853 0.000010 0.000010 0.000010 0.017879 0.000010 0.000010 0.144521 0.000010 0.118731 0.028645 0.022680 0.001586 0.000010 0.000010 0.000010 0.000010 0.000010 0.025544 0.015911 0.018148 0.000010 0.007052 0.006971 0.000010 0.009994 0.000010 0.000010 0.000010 0.024209 0.000010 0.029397 0.031240 0.000010 0.000010 0.060192 0.029562
0.000010 0.000010 0.000010 0.000010 0.105638 0.000010 0.000010 0.000010 0.000010 0.000010 0.043912 0.000010 0.000010 0.157182 0.001391 0.046239 0.000010 0.084324 0.000010 0.000010 0.000010 0.041299 0.000010 0.000010 0.132124 0.016956 0.122108 0.025922 0.000467 0.000010 0.000010 0.000010 0.000010 0.020309 0.000010 0.000010 0.000010 0.000010 0.000010 0.010793 0.020605 0.000010 0.013093 0.000010 0.000010 0.000010 0.022112 0.000010 0.034053 0.007665 0.000010 0.000010 0.087098 0.006377
0.000010 0.000010 0.000010 0.000010 0.067176 0.000010 0.000010 0.000010 0.000010 0.000010 0.027446 0.000010 0.000010 0.160131 0.000010 0.031664 0.000010 0.064919 0.000749 0.000010 0.000010 0.007241 0.000010 0.000010 0.129401 0.016118 0.145431 0.021074 0.000010 0.000010 0.000010 0.000010 0.000010 0.024539 0.000010 0.009049 0.026691 0.000010 0.000010 0.034689 0.000010 0.000010 0.019856 0.000010 0.000010 0.004394 0.015270 0.000010 0.041397 0.041205 0.000010 0.000010 0.111228 0.000010
0.000010 0.000010 0.000010 0.000010 0.057174 0.002495 0.000010 0.000010 0.000010 0.000010 0.032117 0.000010 0.000010 0.165221 0.000010 0.054618 0.000010 0.064282 0.000010 0.000010 0.000010 0.040402 0.000010 0.000010 0.143494 0.015122 0.150676 0.039876 0.000010 0.000010 0.000010 0.000010 0.000010 0.002459 0.000010 0.030850 0.015143 0.008113 0.000010 0.011704 0.006572 0.000010 0.032091 0.000010 0.000010 0.000010 0.000010 0.000010 0.026215 0.025709 0.000010 0.000010 0.075338 0.000010
0.000010 0.000010 0.000010 0.000010 0.000010 0.000010 0.000010 0.000010 0.000010 0.000010 0.009045 0.000010 0.000010 0.157435 0.000020 0.027612 0.000010 0.104341 0.000010 0.000010 0.000010 0.034026 0.000010 0.000010 0.156310 0.010611 0.129066 0.040851 0.000010 0.003259 0.000010 0.000010 0.000010 0.001496 0.000010 0.015977 0.026944 0.000010 0.000010 0.022305 0.015321 0.000010 0.046769 0.000010 0.000010 0.000010 0.021461 0.000010 0.026681 0.053642 0.000010 0.000010 0.075962 0.020546
0.000010 0.000010 0.000010 0.000010 0.038043 0.000010 0.000010 0.000010 0.000010 0.000010 0.046778 0.000010 0.000010 0.178791 0.012216 0.066745 0.000010 0.083620 0.000010 0.000010 0.000010 0.032652 0.000010 0.000010 0.111104 0.001041 0.147866 0.004905 0.014547 0.000010 0.000010 0.000010 0.000010 0.009705 0.000010 0.013278 0.020215 0.000010 0.000010 0.024243 0.008803 0.000010 0.000010 0.000010 0.000010 0.000010 0.014482 0.000010 0.022217 0.026305 0.000010 0.000010 0.097932 0.024191
0.000010 0.000271 0.000010 0.000010 0.032380 0.004198 0.000010 0.000010 0.000010 0.000010 0.022687 0.000010 0.000010 0.164199 0.008605 0.021769 0.000010 0.089321 0.000010 0.000010 0.000010 0.010232 0.000010 0.000010 0.132364 0.001778 0.134791 0.036259 0.021583 0.000010 0.000010 0.000010 0.000010 0.000010 0.000010 0.049140 0.003659 0.023153 0.000010 0.000010 0.031715 0.000010 0.000010 0.000010 0.000010 0.000010 0.016440 0.000010 0.027625 0.083292 0.000010 0.000010 0.084220 0.000010
0.000010 0.000010 0.000010 0.000010 0.016487 0.000010 0.000010 0.000010 0.000010 0.000010 0.018219 0.000010 0.000010 0.145895 0.000010 0.033008 0.000010 0.105568 0.000010 0.000010 0.000010 0.007758 0.000010 0.000010 0.121376 0.022194 0.162835 0.039899 0.012030 0.000010 0.000010 0.000010 0.000010 0.000010 0.000010 0.025445 0.011822 0.000010 0.000010 0.029335 0.039814 0.000010 0.010547 0.000010 0.000010 0.000010 0.020697 0.000010 0.039971 0.022250 0.000010 0.000010 0.084607 0.029914
0.000010 0.009026 0.000010 0.000010 0.037487 0.000010 0.000010 0.000010 0.000010 0.003059 0.000010 0.000010 0.000010 0.190827 0.012501 0.074448 0.000010 0.083458 0.000010 0.000010 0.000010 0.029488 0.000010 0.000010 0.130832 0.000010 0.088896 0.060388 0.000010 0.001526 0.000010 0.004373 0.000010 0.000010 0.000010 0.020475 0.020213 0.000010 0.000010 0.012684 0.000010 0.000010 0.005954 0.000010 0.000010 0.000010 0.027517 0.000010 0.020456 0.046197 0.000010 0.000010 0.107974 0.011901
0.000010 0.000010 0.000010 0.000010 0.059629 0.000010 0.000010 0.000010 0.000010 0.000010 0.001363 0.000010 0.000010 0.185185 0.000010 0.060579 0.000010 0.056726 0.000010 0.000010 0.000010 0.020262 0.000010 0.000010 0.130286 0.017626 0.131566 0.031550 0.000010 0.000010 0.000010 0.000010 0.000010 0.000010 0.000010 0.000010 0.011921 0.024374 0.000010 0.015644 0.027953 0.000010 0.040229 0.000010 0.000010 0.000010 0.020861 0.000010 0.024444 0.000010 0.000010 0.000010 0.129914 0.009536
0.000010 0.000010 0.000010 0.000010 0.054351 0.000010 0.000010 0.000010 0.000010 0.002697 0.038867 0.000010 0.000010 0.147669 0.004131 0.045513 0.000010 0.072926 0.014631 0.000010 0.000010 0.059789 0.000010 0.000010 0.148134 0.012199 0.136682 0.003200 0.000010 0.009775 0.000865 0.000010 0.000010 0.013784 0.000010 0.035735 0.013624 0.000010 0.000010 0.016483 0.024213 0.000010 0.012227 0.000010 0.000010 0.000010 0.014249 0.000010 0.034796 0.004584 0.000010 0.000010 0.070127 0.008470
0.000010 0.000010 0.000010 0.000010 0.074402 0.000010 0.000010 0.000010 0.000010 0.010787 0.038922 0.000010 0.000010 0.212045 0.000010 0.037899 0.000010 0.072595 0.000377 0.000010 0.000010 0.014986 0.001921 0.000010 0.131666 0.000010 0.109297 0.040211 0.000010 0.008416 0.000010 0.000010 0.000010 0.003938 0.000010 0.002063 0.000010 0.000010 0.000010 0.000010 0.019143 0.000010 0.017946 0.000010 0.000010 0.000010 0.025192 0.000010 0.028089 0.044644 0.000010 0.000010 0.105130 0.000010
0.000010 0.000010 0.000010 0.000010 0.059969 0.009514 0.000010 0.000010 0.000010 0.000010 0.033822 0.000010 0.000010 0.167130 0.000073 0.049089 0.000010 0.087501 0.000010 0.000010 0.000010 0.040297 0.000010 0.000010 0.127932 0.000010 0.148869 0.003393 0.000010 0.000010 0.000010 0.000311 0.000010 0.002398 0.000010 0.006638 0.021197 0.015241 0.000010 0.017335 0.027621 0.000010 0.010660 0.000010 0.000010 0.000010 0.016916 0.000010 0.030952 0.031141 0.000010 0.000010 0.064012 0.027689
0.000010 0.000010 0.000010 0.000010 0.039407 0.000933 0.000010 0.000010 0.000010 0.000010 0.021489 0.000010 0.000010 0.161687 0.008687 0.022710 0.000010 0.108321 0.000010 0.000010 0.000010 0.038695 0.000010 0.000010 0.161454 0.000010 0.148517 0.004577 0.000010 0.000010 0.000010 0.000010 0.000010 0.020166 0.000010 0.012622 0.009388 0.003257 0.000010 0.012232 0.013039 0.000010 0.049362 0.000010 0.000010 0.000010 0.030048 0.000010 0.032335 0.000010 0.000010 0.000010 0.100743 0.000010
0.000010 0.000010 0.000010 0.000010 0.000010 0.000010 0.000010 0.000010 0.000010 0.000010 0.007153 0.000010 0.000010 0.013674 0.000010 0.781821 0.000010 0.000010 0.000010 0.003657 0.000010 0.000010 0.000010 0.000010 0.000010 0.001067 0.116527 0.016053 0.000010 0.000010 0.000010 0.005018 0.000010 0.000010 0.000010 0.000010 0.000010 0.000010 0.000010 0.005337 0.017878 0.000010 0.017135 0.000010 0.000010 0.000010 0.000010 0.008530 0.005738 0.000010 0.000010 0.000010 0.000010 0.000010
0.000010 0.000010 0.000010 0.000010 0.000010 0.000010 0.000010 0.000010 0.000010 0.000010 0.000010 0.000010 0.000010 0.000010 0.000010 0.999470 0.000010 0.000010 0.000010 0.000010 0.000010 0.000010 0.000010 0.000010 0.000010 0.000010 0.000010 0.000010 0.000010 0.000010 0.000010 0.000010 0.000010 0.000010 0.000010 0.000010 0.000010 0.000010 0.000010 0.000010 0.000010 0.000010 0.000010 0.000010 0.000010 0.000010 0.000010 0.000010 0.000010 0.000010 0.000010 0.000010 0.000010 0.000010
0.000010 0.000010 0.000010 0.000010 0.000010 0.000010 0.000010 0.000010 0.000010 0.000010 0.000010 0.000010 0.000010 0.000010 0.000010 0.999470 0.000010 0.000010 0.000010 0.000010 0.000010 0.000010 0.000010 0.000010 0.000010 0.000010 0.000010 0.000010 0.000010 0.000010 0.000010 0.000010 0.000010 0.000010 0.000010 0.000010 0.000010 0.000010 0.000010 0.000010 0.000010 0.000010 0.000010 0.000010 0.000010 0.000010 0.000010 0.000010 0.000010 0.000010 0.000010 0.000010 0.000010 0.000010
0.000010 0.000010 0.000010 0.000010 0.007329 0.000010 0.000010 0.000010 0.000010 0.000010 0.000010 0.000010 0.000010 0.000010 0.000010 0.953441 0.000010 0.000010 0.000010 0.000010 0.000010 0.000010 0.000010 0.000010 0.014098 0.000010 0.000010 0.000010 0.000010 0.000010 0.000010 0.017470 0.000010 0.000010 0.000010 0.000010 0.000010 0.000010 0.000010 0.000010 0.000010 0.000010 0.000010 0.000010 0.000010 0.000010 0.000010 0.000010 0.000010 0.000010 0.000033 0.007150 0.000010 0.000010
0.000010 0.000010 0.000010 0.000010 0.000010 0.000010 0.000010 0.000010 0.000010 0.000010 0.000010 0.000010 0.000010 0.000010 0.000010 0.999470 0.000010 0.000010 0.000010 0.000010 0.000010 0.000010 0.000010 0.000010 0.000010 0.000010 0.000010 0.000010 0.000010 0.000010 0.000010 0.000010 0.000010 0.000010 0.000010 0.000010 0.000010 0.000010 0.000010 0.000010 0.000010 0.000010 0.000010 0.000010 0.000010 0.000010 0.000010 0.000010 0.000010 0.000010 0.000010 0.000010 0.000010 0.000010
0.000651 0.000010 0.000010 0.000010 0.000010 0.002459 0.000010 0.000010 0.000010 0.000010 0.000010 0.000010 0.000010 0.000010 0.000010 0.902858 0.000010 0.000010 0.000010 0.000010 0.000010 0.000010 0.000010 0.000010 0.000010 0.000010 0.059025 0.000010 0.000010 0.000010 0.000010 0.000010 0.010421 0.000010 0.000010 0.000010 0.000010 0.000010 0.000010 0.000010 0.000010 0.000010 0.000010 0.000010 0.000010 0.000010 0.000010 0.000010 0.000010 0.003315 0.000010 0.000010 0.013739 0.007072
0.000010 0.000010 0.000010 0.000010 0.000010 0.000010 0.000010 0.000010 0.000010 0.000010 0.000010 0.000010 0.000010 0.000010 0.000010 0.979062 0.000010 0.000010 0.000010 0.000010 0.000010 0.009069 0.000010 0.000010 0.000010 0.000010 0.000010 0.000010 0.000010 0.010195 0.000010 0.000010 0.000010 0.000010 0.000010 0.001174 0.000010 0.000010 0.000010 0.000010 0.000010 0.000010 0.000010 0.000010 0.000010 0.000010 0.000010 0.000010 0.000010 0.000010 0.000010 0.000010 0.000010 0.000010
0.000010 0.000010 0.000010 0.000010 0.000010 0.000010 0.000010 0.000010 0.000010 0.000010 0.000010 0.000010 0.000010 0.000010 0.000010 0.999470 0.000010 0.000010 0.000010 0.000010 0.000010 0.000010 0.000010 0.000010 0.000010 0.000010 0.000010 0.000010 0.000010 0.000010 0.000010 0.000010 0.000010 0.000010 0.000010 0.000010 0.000010 0.000010 0.000010 0.000010 0.000010 0.000010 0.000010 0.000010 0.000010 0.000010 0.000010 0.000010 0.000010 0.000010 0.000010 0.000010 0.000010 0.000010
0.000010 0.000010 0.000010 0.000010 0.008676 0.000010 0.000010 0.000010 0.000010 0.000010 0.000010 0.000010 0.000010 0.000010 0.000010 0.868012 0.000010 0.000010 0.000010 0.000010 0.007452 0.000010 0.000010 0.000010 0.025613 0.000010 0.049504 0.000010 0.000010 0.000010 0.011812 0.000010 0.000010 0.000010 0.000010 0.000010 0.000010 0.000010 0.000010 0.000010 0.000010 0.000010 0.000010 0.000010 0.001751 0.000010 0.007501 0.000010 0.012224 0.000010 0.000010 0.000010 0.007015 0.000010
0.000010 0.000010 0.000010 0.000010 0.000010 0.000010 0.009421 0.000010 0.000010 0.000010 0.000010 0.000010 0.000010 0.000010 0.000010 0.990059 0.000010 0.000010 0.000010 0.000010 0.000010 0.000010 0.000010 0.000010 0.000010 0.000010 0.000010 0.000010 0.000010 0.000010 0.000010 0.000010 0.000010 0.000010 0.000010 0.000010 0.000010 0.000010 0.000010 0.000010 0.000010 0.000010 0.000010 0.000010 0.000010 0.000010 0.000010 0.000010 0.000010 0.000010 0.000010 0.000010 0.000010 0.000010
0.000010 0.000010 0.000010 0.000010 0.000010 0.000010 0.000010 0.000010 0.000010 0.000010 0.000010 0.000010 0.000010 0.000010 0.000010 0.997378 0.000010 0.000010 0.000010 0.000010 0.000010 0.000010 0.000010 0.000010 0.000010 0.000010 0.000010 0.000010 0.000010 0.000010 0.002102 0.000010 0.000010 0.000010 0.000010 0.000010 0.000010 0.000010 0.000010 0.000010 0.000010 0.000010 0.000010 0.000010 0.000010 0.000010 0.000010 0.000010 0.000010 0.000010 0.000010 0.000010 0.000010 0.000010
0.000010 0.000010 0.000010 0.000010 0.000010 0.000010 0.000010 0.000010 0.000010 0.000010 0.000010 0.000010 0.000010 0.000010 0.000010 0.999470 0.000010 0.000010 0.000010 0.000010 0.000010 0.000010 0.000010 0.000010 0.000010 0.000010 0.000010 0.000010 0.000010 0.000010 0.000010 0.000010 0.000010 0.000010 0.000010 0.000010 0.000010 0.000010 0.000010 0.000010 0.000010 0.000010 0.000010 0.000010 0.000010 0.000010 0.000010 0.000010 0.000010 0.000010 0.000010 0.000010 0.000010 0.000010
0.000010 0.000010 0.000010 0.000010 0.000010 0.000010 0.000010 0.000010 0.000010 0.000010 0.000010 0.000010 0.000010 0.000010 0.000010 0.999470 0.000010 0.000010 0.000010 0.000010 0.000010 0.000010 0.000010 0.000010 0.000010 0.000010 0.000010 0.000010 0.000010 0.000010 0.000010 0.000010 0.000010 0.000010 0.000010 0.000010 0.000010 0.000010 0.000010 0.000010 0.000010 0.000010 0.000010 0.000010 0.000010 0.000010 0.000010 0.000010 0.000010 0.000010 0.000010 0.000010 0.000010 0.000010
0.000010 0.000010 0.000010 0.000010 0.000010 0.001180 0.000010 0.000010 0.000010 0.000010 0.000010 0.000010 0.000010 0.000010 0.000010 0.992612 0.000010 0.000010 0.000010 0.000010 0.000010 0.000010 0.000010 0.000010 0.000010 0.000010 0.000010 0.000010 0.000010 0.000010 0.002939 0.000010 0.000010 0.000010 0.000010 0.000010 0.000010 0.000010 0.000010 0.000010 0.000010 0.000010 0.000010 0.000010 0.000010 0.000010 0.002770 0.000010 0.000010 0.000010 0.000010 0.000010 0.000010 0.000010
0.000010 0.000010 0.000010 0.000010 0.000010 0.000010 0.000010 0.000010 0.000010 0.000010 0.000010 0.000010 0.000010 0.000010 0.000010 0.999470 0.000010 0.000010 0.000010 0.000010 0.000010 0.000010 0.000010 0.000010 0.000010 0.000010 0.000010 0.000010 0.000010 0.000010 0.000010 0.000010 0.000010 0.000010 0.000010 0.000010 0.000010 0.000010 0.000010 0.000010 0.000010 0.000010 0.000010 0.000010 0.000010 0.000010 0.000010 0.000010 0.000010 0.000010 0.000010 0.000010 0.000010 0.000010
0.000010 0.000010 0.000010 0.000010 0.000010 0.000010 0.000010 0.000010 0.000010 0.000010 0.000010 0.000010 0.000010 0.000010 0.000010 0.999470 0.000010 0.000010 0.000010 0.000010 0.000010 0.000010 0.000010 0.000010 0.000010 0.000010 0.000010 0.000010 0.000010 0.000010 0.000010 0.000010 0.000010 0.000010 0.000010 0.000010 0.000010 0.000010 0.000010 0.000010 0.000010 0.000010 0.000010 0.000010 0.000010 0.000010 0.000010 0.000010 0.000010 0.000010 0.000010 0.000010 0.000010 0.000010
0.000010 0.000010 0.000010 0.000010 0.000010 0.000010 0.000010 0.000010 0.000010 0.000010 0.000010 0.000010 0.000010 0.000010 0.000010 0.999470 0.000010 0.000010 0.000010 0.000010 0.000010 0.000010 0.000010 0.000010 0.000010 0.000010 0.000010 0.000010 0.000010 0.000010 0.000010 0.000010 0.000010 0.000010 0.000010 0.000010 0.000010 0.000010 0.000010 0.000010 0.000010 0.000010 0.000010 0.000010 0.000010 0.000010 0.000010 0.000010 0.000010 0.000010 0.000010 0.000010 0.000010 0.000010
0.000010 0.000010 0.000010 0.000010 0.000010 0.009511 0.000010 0.000010 0.000010 0.000010 0.000010 0.000010 0.000010 0.000010 0.000010 0.984241 0.000010 0.000010 0.000010 0.000010 0.000010 0.000010 0.000010 0.000010 0.000010 0.000010 0.000010 0.000010 0.000010 0.005738 0.000010 0.000010 0.000010 0.000010 0.000010 0.000010 0.000010 0.000010 0.000010 0.000010 0.000010 0.000010 0.000010 0.000010 0.000010 0.000010 0.000010 0.000010 0.000010 0.000010 0.000010 0.000010 0.000010 0.000010
0.000010 0.000010 0.000010 0.000010 0.000010 0.000010 0.000010 0.000010 0.000010 0.000010 0.000010 0.000010 0.000010 0.000010 0.000010 0.999470 0.000010 0.000010 0.000010 0.000010 0.000010 0.000010 0.000010 0.000010 0.000010 0.000010 0.000010 0.000010 0.000010 0.000010 0.000010 0.000010 0.000010 0.000010 0.000010 0.000010 0.000010 0.000010 0.000010 0.000010 0.000010 0.000010 0.000010 0.000010 0.000010 0.000010 0.000010 0.000010 0.000010 0.000010 0.000010 0.000010 0.000010 0.000010
0.000010 0.000010 0.000010 0.000010 0.000010 0.000010 0.000010 0.000010 0.000010 0.000010 0.000010 0.000010 0.000010 0.000010 0.000010 0.999470 0.000010 0.000010 0.000010 0.000010 0.000010 0.000010 0.000010 0.000010 0.000010 0.000010 0.000010 0.000010 0.000010 0.000010 0.000010 0.000010 0.000010 0.000010 0.000010 0.000010 0.000010 0.000010 0.000010 0.000010 0.000010 0.000010 0.000010 0.000010 0.000010 0.000010 0.000010 0.000010 0.000010 0.000010 0.000010 0.000010 0.000010 0.000010
0.000010 0.000010 0.000010 0.000010 0.013203 0.000010 0.000010 0.000010 0.000010 0.000010 0.008288 0.000010 0.000010 0.000010 0.000010 0.000010 0.000010 0.000010 0.000010 0.000010 0.000010 0.000010 0.000010 0.000010 0.977998 0.000010 0.000010 0.000010 0.000010 0.000010 0.000010 0.000010 0.000010 0.000010 0.000010 0.000010 0.000010 0.000010 0.000010 0.000010 0.000010 0.000010 0.000010 0.000010 0.000010 0.000010 0.000010 0.000010 0.000010 0.000010 0.000010 0.000010 0.000010 0.000010
0.000010 0.054667 0.000010 0.000010 0.013182 0.000010 0.000010 0.000010 0.000010 0.000010 0.000010 0.000010 0.000010 0.000010 0.000111 0.000010 0.027961 0.000010 0.000352 0.000010 0.000010 0.000010 0.007773 0.000010 0.765667 0.000010 0.027767 0.011620 0.000010 0.000010 0.000010 0.000560 0.000010 0.000010 0.000010 0.000010 0.000010 0.000142 0.000010 0.005599 0.004860 0.000010 0.030264 0.000010 0.000010 0.000010 0.000010 0.000010 0.000010 0.017647 0.000010 0.000010 0.031449 0.000010
0.000010 0.024044 0.000010 0.000010 0.005320 0.000010 0.000010 0.000010 0.000010 0.033963 0.007714 0.000010 0.000010 0.000010 0.001431 0.000010 0.081434 0.000010 0.000010 0.000010 0.000010 0.000010 0.009163 0.000010 0.774166 0.000010 0.000010 0.000010 0.000010 0.008569 0.000010 0.000010 0.000010 0.000010 0.000010 0.000010 0.000010 0.000010 0.000010 0.000010 0.018233 0.000010 0.000010 0.000010 0.000010 0.022360 0.000010 0.000010 0.013182 0.000010 0.000010 0.000010 0.000010 0.000010
0.000010 0.000010 0.000010 0.000010 0.000010 0.004555 0.000010 0.000010 0.000010 0.000010 0.002209 0.000010 0.000010 0.000010 0.003919 0.000010 0.000010 0.000010 0.000010 0.000010 0.000010 0.000460 0.000010 0.000010 0.967565 0.000010 0.000010 0.000010 0.000010 0.000849 0.000010 0.000010 0.000010 0.000010 0.000010 0.000010 0.000010 0.000010 0.000010 0.003745 0.000010 0.000010 0.000010 0.000010 0.000010 0.000010 0.000010 0.000010 0.000010 0.016238 0.000010 0.000010 0.000010 0.000010
0.000010 0.060319 0.000010 0.000010 0.000010 0.001601 0.000010 0.000010 0.000010 0.000010 0.000010 0.000010 0.000010 0.000010 0.000010 0.000010 0.140135 0.000010 0.000010 0.000010 0.000010 0.000010 0.017723 0.000010 0.726572 0.000010 0.000010 0.000010 0.000010 0.000010 0.000010 0.005015 0.000010 0.000521 0.000010 0.000010 0.006041 0.000010 0.000010 0.000010 0.006175 0.000010 0.000010 0.000010 0.000010 0.035457 0.000010 0.000010 0.000010 0.000010 0.000010 0.000010 0.000010 0.000010
0.000010 0.011777 0.000010 0.000010 0.000010 0.000010 0.000010 0.000010 0.000010 0.003272 0.010707 0.000010 0.000010 0.000010 0.000010 0.000010 0.078389 0.000010 0.000010 0.000010 0.000010 0.000010 0.002004 0.000010 0.822088 0.000010 0.000010 0.006335 0.000823 0.001105 0.000010 0.000010 0.000010 0.014018 0.000010 0.000010 0.000010 0.000010 0.000010 0.003028 0.000010 0.000010 0.028048 0.000010 0.000010 0.007724 0.010282 0.000010 0.000010 0.000010 0.000010 0.000010 0.000010 0.000010
0.000010 0.000010 0.000010 0.000010 0.000010 0.000010 0.000010 0.000010 0.000010 0.000010 0.000010 0.000010 0.000010 0.000010 0.000010 0.000010 0.206868 0.000010 0.000010 0.000010 0.000010 0.000010 0.000010 0.000010 0.782869 0.000010 0.000010 0.000010 0.000010 0.000010 0.000010 0.000010 0.000010 0.000010 0.000010 0.000010 0.000010 0.009753 0.000010 0.000010 0.000010 0.000010 0.000010 0.000010 0.000010 0.000010 0.000010 0.000010 0.000010 0.000010 0.000010 0.000010 0.000010 0.000010
0.000010 0.026017 0.000010 0.000010 0.000010 0.000010 0.000010 0.000010 0.000010 0.000010 0.000010 0.000010 0.000010 0.000010 0.000010 0.000010 0.018429 0.000010 0.000010 0.000010 0.000010 0.000010 0.029520 0.000010 0.925534 0.000010 0.000010 0.000010 0.000010 0.000010 0.000010 0.000010 0.000010 0.000010 0.000010 0.000010 0.000010 0.000010 0.000010 0.000010 0.000010 0.000010 0.000010 0.000010 0.000010 0.000010 0.000010 0.000010 0.000010 0.000010 0.000010 0.000010 0.000010 0.000010
0.000010 0.048059 0.000010 0.000010 0.000010 0.000885 0.000010 0.000010 0.000010 0.000010 0.000010 0.000010 0.000010 0.000010 0.000010 0.000010 0.108911 0.000010 0.000010 0.000010 0.000010 0.000010 0.015745 0.000010 0.805818 0.000010 0.000010 0.000010 0.000010 0.000010 0.000010 0.000010 0.000010 0.000010 0.000010 0.000010 0.000010 0.000010 0.000010 0.000010 0.018745 0.001366 0.000010 0.000010 0.000010 0.000010 0.000010 0.000010 0.000010 0.000010 0.000010 0.000010 0.000010 0.000010
0.000010 0.011985 0.000010 0.000010 0.000010 0.000010 0.000010 0.000010 0.000010 0.000010 0.000010 0.000010 0.000010 0.000010 0.000010 0.000010 0.057965 0.000010 0.000010 0.000010 0.000010 0.000010 0.016928 0.000010 0.912622 0.000010 0.000010 0.000010 0.000010 0.000010 0.000010 0.000010 0.000010 0.000010 0.000010 0.000010 0.000010 0.000010 0.000010 0.000010 0.000010 0.000010 0.000010 0.000010 0.000010 0.000010 0.000010 0.000010 0.000010 0.000010 0.000010 0.000010 0.000010 0.000010
0.000010 0.000010 0.000010 0.000010 0.000010 0.000039 0.000010 0.000010 0.000010 0.121650 0.000010 0.000010 0.000010 0.000010 0.002455 0.000010 0.009635 0.000010 0.000010 0.000010 0.000010 0.000010 0.001343 0.000010 0.805574 0.000010 0.000010 0.000010 0.000010 0.000771 0.000010 0.000010 0.000010 0.000010 0.000010 0.000342 0.010859 0.000010 0.000010 0.000010 0.000010 0.000010 0.000010 0.000010 0.000010 0.046892 0.000010 0.000010 0.000010 0.000010 0.000010 0.000010 0.000010 0.000010
0.000010 0.009879 0.000010 0.000010 0.000010 0.006294 0.000010 0.000010 0.000010 0.000010 0.000010 0.000010 0.000010 0.000010 0.000010 0.000010 0.278622 0.000010 0.000010 0.000010 0.000010 0.000010 0.000010 0.000010 0.662305 0.009103 0.000010 0.000010 0.000010 0.002341 0.000010 0.000010 0.000010 0.000010 0.000010 0.000010 0.000010 0.000010 0.000010 0.000010 0.000010 0.000010 0.000010 0.000010 0.000010 0.030986 0.000010 0.000010 0.000010 0.000010 0.000010 0.000010 0.000010 0.000010
0.000010 0.000010 0.000010 0.000010 0.000010 0.000010 0.000010 0.000010 0.000010 0.000010 0.000010 0.000010 0.000010 0.000010 0.000010 0.000010 0.149369 0.000010 0.000010 0.000010 0.000010 0.000010 0.018879 0.000010 0.762995 0.000010 0.000010 0.000010 0.000010 0.000010 0.000010 0.000010 0.000010 0.000010 0.000010 0.000010 0.000010 0.000010 0.000010 0.000010 0.000010 0.000010 0.000010 0.000010 0.000010 0.064686 0.000010 0.000010 0.000010 0.003580 0.000010 0.000010 0.000010 0.000010
0.000010 0.031722 0.000010 0.000010 0.015733 0.000010 0.000010 0.000010 0.000010 0.009972 0.000010 0.000010 0.000010 0.000010 0.000010 0.000010 0.140068 0.000010 0.000010 0.000010 0.000010 0.000010 0.005776 0.000010 0.762994 0.000010 0.000010 0.000010 0.000010 0.003554 0.000010 0.000010 0.000010 0.000010 0.000010 0.000010 0.000010 0.000010 0.000010 0.000010 0.000010 0.000010 0.000010 0.000010 0.000010 0.029720 0.000010 0.000010 0.000010 0.000010 0.000010 0.000010 0.000010 0.000010
0.000010 0.000010 0.000010 0.000010 0.000010 0.000010 0.000010 0.000010 0.000010 0.019600 0.000010 0.000010 0.000010 0.000010 0.000010 0.000010 0.242904 0.000010 0.000010 0.000010 0.000010 0.000010 0.017049 0.000010 0.644754 0.014421 0.000010 0.000010 0.000012 0.000010 0.000010 0.000010 0.000010 0.002544 0.000010 0.000010 0.002587 0.005115 0.000010 0.000010 0.007637 0.000010 0.025416 0.000010 0.000010 0.017541 0.000010 0.000010 0.000010 0.000010 0.000010 0.000010 0.000010 0.000010
0.000010 0.000010 0.000010 0.000010 0.006218 0.000010 0.000010 0.000010 0.000010 0.000010 0.000010 0.000010 0.000010 0.000010 0.000010 0.000010 0.013924 0.016624 0.000010 0.000010 0.000010 0.010186 0.018282 0.000010 0.903826 0.000010 0.000010 0.000010 0.000010 0.008867 0.000010 0.000010 0.000010 0.000010 0.000010 0.000010 0.000010 0.000010 0.000010 0.006399 0.000010 0.000010 0.000010 0.000010 0.000010 0.007017 0.000010 0.000010 0.000010 0.007275 0.000010 0.000010 0.000953 0.000010
0.000010 0.000010 0.000010 0.000010 0.029389 0.000010 0.000010 0.000010 0.000010 0.000010 0.020356 0.000010 0.000010 0.000010 0.000010 0.005776 0.000010 0.008575 0.000010 0.000010 0.000010 0.000010 0.009100 0.000010 0.891649 0.000010 0.000010 0.000010 0.000010 0.010681 0.000010 0.000010 0.000010 0.014942 0.000010 0.000010 0.000010 0.000010 0.000010 0.000010 0.000010 0.000010 0.002687 0.000010 0.000010 0.000010 0.000010 0.000010 0.003374 0.003040 0.000010 0.000010 0.000010 0.000010
0.000010 0.000010 0.000010 0.000010 0.000010 0.007469 0.000010 0.000010 0.000010 0.000010 0.006923 0.000010 0.000010 0.000010 0.000010 0.000010 0.426014 0.000010 0.000010 0.000010 0.000010 0.000010 0.019671 0.000010 0.500051 0.000010 0.000010 0.000010 0.000010 0.000010 0.000010 0.008074 0.000010 0.014356 0.000010 0.000010 0.000010 0.016984 0.000010 0.000010 0.000010 0.000010 0.000010 0.000010 0.000010 0.000010 0.000010 0.000010 0.000010 0.000010 0.000010 0.000010 0.000010 0.000010
0.000010 0.000010 0.000010 0.000010 0.000010 0.000010 0.000010 0.000010 0.000010 0.000010 0.020977 0.000010 0.000010 0.000010 0.000010 0.000010 0.000010 0.023389 0.000010 0.000010 0.000010 0.000017 0.000010 0.000010 0.899033 0.000010 0.000010 0.000010 0.000010 0.008125 0.000010 0.000010 0.000010 0.014309 0.000010 0.000010 0.000010 0.000010 0.000010 0.000010 0.007252 0.000010 0.022982 0.000010 0.000010 0.000010 0.000010 0.000010 0.000010 0.001644 0.000010 0.000010 0.001831 0.000010
0.000010 0.062447 0.000010 0.000010 0.000010 0.000010 0.000010 0.000010 0.000010 0.000010 0.000010 0.000010 0.000010 0.000010 0.000010 0.000010 0.042170 0.000010 0.000010 0.000010 0.000010 0.000010 0.015236 0.000010 0.855282 0.000010 0.000010 0.000010 0.000010 0.004959 0.000010 0.000010 0.000010 0.000010 0.000010 0.000010 0.000010 0.000010 0.000010 0.000010 0.019428 0.000010 0.000010 0.000010 0.000010 0.000010 0.000010 0.000010 0.000010 0.000010 0.000010 0.000010 0.000010 0.000010
0.047850 0.043004 0.000010 0.031441 0.007222 0.000010 0.027979 0.000010 0.000010 0.000010 0.000010 0.000010 0.016481 0.000010 0.010351 0.000010 0.000010 0.000010 0.000010 0.000010 0.036735 0.000010 0.000010 0.000010 0.000010 0.013351 0.000010 0.693564 0.000010 0.000010 0.000010 0.000010 0.000010 0.000010 0.000010 0.000010 0.003662 0.000010 0.000010 0.000010 0.000010 0.025818 0.000010 0.001447 0.004645 0.000010 0.000010 0.000010 0.018318 0.000010 0.000010 0.012264 0.000010 0.005495
0.019275 0.000010 0.000010 0.009270 0.000010 0.000010 0.000010 0.000010 0.006215 0.000010 0.000010 0.000010 0.000010 0.000718 0.000010 0.000010 0.000010 0.000010 0.000010 0.013324 0.000010 0.002676 0.000010 0.000010 0.000010 0.000010 0.000010 0.828250 0.000010 0.005561 0.000010 0.000010 0.000010 0.000010 0.000010 0.000010 0.000010 0.000010 0.007630 0.000010 0.000010 0.000010 0.013335 0.018916 0.000010 0.014009 0.000010 0.000010 0.002548 0.000010 0.023472 0.000010 0.018783 0.015637
0.021604 0.031776 0.000010 0.029652 0.000010 0.000010 0.000010 0.010708 0.000010 0.000010 0.000010 0.000401 0.009940 0.000010 0.000010 0.000010 0.000010 0.000010 0.006772 0.004098 0.026863 0.023289 0.004538 0.000010 0.000010 0.000010 0.012274 0.711718 0.000010 0.000010 0.000010 0.000010 0.010903 0.000010 0.000010 0.001907 0.000363 0.000010 0.004059 0.004287 0.000010 0.000010 0.000010 0.035681 0.000010 0.009907 0.013476 0.002050 0.002381 0.008919 0.002111 0.000010 0.010042 0.000010
0.000010 0.000010 0.000010 0.000010 0.000010 0.000010 0.000010 0.000010 0.000010 0.000010 0.000010 0.000010 0.000010 0.000010 0.000010 0.000010 0.000010 0.000010 0.000010 0.000010 0.000010 0.000010 0.000010 0.000010 0.000010 0.000010 0.000010 0.999470 0.000010 0.000010 0.000010 0.000010 0.000010 0.000010 0.000010 0.000010 0.000010 0.000010 0.000010 0.000010 0.000010 0.000010 0.000010 0.000010 0.000010 0.000010 0.000010 0.000010 0.000010 0.000010 0.000010 0.000010 0.000010 0.000010
0.000010 0.000010 0.000010 0.000010 0.000010 0.000010 0.000010 0.000010 0.000010 0.000010 0.000010 0.000010 0.009225 0.000010 0.000010 0.000010 0.000010 0.000010 0.000010 0.000010 0.000010 0.000010 0.000010 0.000010 0.000010 0.000010 0.000010 0.968298 0.000010 0.000010 0.000010 0.000010 0.000010 0.000010 0.000010 0.000010 0.000010 0.000010 0.000010 0.000010 0.000010 0.000010 0.000010 0.021968 0.000010 0.000010 0.000010 0.000010 0.000010 0.000010 0.000010 0.000010 0.000010 0.000010
0.023268 0.000010 0.000010 0.061430 0.000010 0.011414 0.000010 0.000010 0.000010 0.000010 0.000010 0.014195 0.021187 0.000010 0.007097 0.007565 0.000010 0.000010 0.000010 0.005297 0.026934 0.007001 0.000010 0.004981 0.000010 0.000010 0.000010 0.786963 0.000010 0.001233 0.000010 0.000010 0.002962 0.013186 0.000010 0.000010 0.000010 0.000010 0.000010 0.000010 0.000010 0.000010 0.000010 0.000010 0.000161 0.000010 0.000010 0.000010 0.000010 0.000370 0.000010 0.004396 0.000010 0.000010
0.033341 0.059645 0.009899 0.038276 0.000010 0.000010 0.000010 0.010528 0.000010 0.011411 0.006719 0.000010 0.000010 0.021372 0.007732 0.000010 0.000010 0.000010 0.000010 0.000010 0.000010 0.020855 0.000010 0.000010 0.000010 0.007331 0.000010 0.655283 0.000010 0.000010 0.026992 0.000010 0.000010 0.025432 0.000010 0.008532 0.009583 0.000010 0.000010 0.000010 0.000010 0.000010 0.000010 0.034405 0.000010 0.000557 0.000010 0.000010 0.000192 0.011576 0.000010 0.000010 0.000010 0.000010
0.000010 0.000010 0.000010 0.000010 0.000010 0.000010 0.000010 0.000010 0.000010 0.000010 0.000010 0.000010 0.000010 0.000010 0.000010 0.000010 0.000010 0.000010 0.000010 0.000010 0.000010 0.000010 0.000010 0.000010 0.000010 0.000010 0.000010 0.999470 0.000010 0.000010 0.000010 0.000010 0.000010 0.000010 0.000010 0.000010 0.000010 0.000010 0.000010 0.000010 0.000010 0.000010 0.000010 0.000010 0.000010 0.000010 0.000010 0.000010 0.000010 0.000010 0.000010 0.000010 0.000010 0.000010
0.000010 0.000010 0.000010 0.032421 0.000010 0.016976 0.000010 0.000010 0.000010 0.000010 0.010085 0.000010 0.000010 0.019731 0.000325 0.000010 0.000010 0.014544 0.000010 0.017082 0.000010 0.000010 0.000010 0.000010 0.000010 0.000010 0.017260 0.772752 0.000010 0.000010 0.003265 0.000010 0.008995 0.000010 0.000010 0.000010 0.009097 0.000010 0.000010 0.014733 0.000010 0.000010 0.000010 0.009849 0.000010 0.000010 0.001265 0.000010 0.011617 0.000010 0.000010 0.000010 0.000010 0.039632
0.000010 0.000010 0.000010 0.000010 0.000010 0.000010 0.000010 0.000010 0.000010 0.000010 0.000010 0.000010 0.000010 0.000010 0.000010 0.000010 0.000010 0.000010 0.000010 0.000010 0.000010 0.000010 0.000010 0.000010 0.000010 0.000010 0.000010 0.999470 0.000010 0.000010 0.000010 0.000010 0.000010 0.000010 0.000010 0.000010 0.000010 0.000010 0.000010 0.000010 0.000010 0.000010 0.000010 0.000010 0.000010 0.000010 0.000010 0.000010 0.000010 0.000010 0.000010 0.000010 0.000010 0.000010
0.000010 0.000010 0.000010 0.000010 0.000010 0.000010 0.000010 0.000010 0.000010 0.000010 0.000010 0.000010 0.000010 0.000010 0.000010 0.000010 0.000010 0.000010 0.000010 0.000010 0.000010 0.000010 0.000010 0.000010 0.000010 0.000010 0.000010 0.999470 0.000010 0.000010 0.000010 0.000010 0.000010 0.000010 0.000010 0.000010 0.000010 0.000010 0.000010 0.000010 0.000010 0.000010 0.000010 0.000010 0.000010 0.000010 0.000010 0.000010 0.000010 0.000010 0.000010 0.000010 0.000010 0.000010
0.000010 0.000010 0.000010 0.000010 0.000010 0.000010 0.000010 0.000010 0.000010 0.000010 0.000010 0.000010 0.000010 0.000010 0.000010 0.000010 0.000010 0.000010 0.000010 0.000010 0.000010 0.000010 0.000010 0.000010 0.000010 0.000010 0.000010 0.983353 0.000010 0.000010 0.000010 0.000010 0.000010 0.000010 0.000010 0.000010 0.000010 0.000010 0.000010 0.000010 0.000010 0.000010 0.008704 0.000010 0.000010 0.000010 0.000010 0.000010 0.000010 0.000010 0.000010 0.000010 0.000010 0.007434
0.000010 0.000010 0.000010 0.000010 0.000010 0.000010 0.000010 0.000010 0.000010 0.000010 0.000010 0.000010 0.000010 0.000010 0.000010 0.000010 0.000010 0.000010 0.000010 0.000010 0.000010 0.000010 0.000010 0.000010 0.000010 0.000010 0.000010 0.999470 0.000010 0.000010 0.000010 0.000010 0.000010 0.000010 0.000010 0.000010 0.000010 0.000010 0.000010 0.000010 0.000010 0.000010 0.000010 0.000010 0.000010 0.000010 0.000010 0.000010 0.000010 0.000010 0.000010 0.000010 0.000010 0.000010
0.000010 0.000010 0.000010 0.000010 0.000010 0.001597 0.000010 0.000010 0.000010 0.000010 0.029185 0.000010 0.000010 0.000010 0.000010 0.008604 0.009703 0.000010 0.000010 0.000010 0.000010 0.000010 0.000010 0.000010 0.000010 0.002134 0.000010 0.885040 0.003450 0.000010 0.000010 0.000010 0.003894 0.002510 0.000010 0.000010 0.005538 0.000010 0.000010 0.000010 0.000010 0.013781 0.000010 0.000010 0.000010 0.000010 0.008383 0.000010 0.003239 0.000010 0.000010 0.000010 0.000010 0.022542
0.000010 0.000010 0.000010 0.000010 0.000010 0.000010 0.000010 0.000010 0.000010 0.000010 0.000010 0.000010 0.000010 0.000010 0.000010 0.000010 0.000010 0.000010 0.000010 0.000010 0.000010 0.000010 0.000010 0.000010 0.000010 0.000010 0.000010 0.999470 0.000010 0.000010 0.000010 0.000010 0.000010 0.000010 0.000010 0.000010 0.000010 0.000010 0.000010 0.000010 0.000010 0.000010 0.000010 0.000010 0.000010 0.000010 0.000010 0.000010 0.000010 0.000010 0.000010 0.000010 0.000010 0.000010
0.000010 0.000010 0.000010 0.000010 0.000010 0.000010 0.000010 0.000010 0.000010 0.000010 0.000010 0.000010 0.000010 0.000010 0.000010 0.016686 0.000010 0.002857 0.000010 0.000010 0.000010 0.000010 0.000010 0.000010 0.000010 0.000010 0.000010 0.949304 0.000010 0.009415 0.000010 0.000010 0.000010 0.000010 0.000010 0.019055 0.000010 0.000010 0.000010 0.002203 0.000010 0.000010 0.000010 0.000010 0.000010 0.000010 0.000010 0.000010 0.000010 0.000010 0.000010 0.000010 0.000010 0.000010
0.000010 0.000010 0.000010 0.000010 0.000010 0.000010 0.000010 0.000010 0.000010 0.000010 0.000010 0.000010 0.000010 0.000010 0.000010 0.000010 0.000010 0.000010 0.000010 0.000010 0.000010 0.000010 0.000010 0.000010 0.000010 0.000010 0.000010 0.999470 0.000010 0.000010 0.000010 0.000010 0.000010 0.000010 0.000010 0.000010 0.000010 0.000010 0.000010 0.000010 0.000010 0.000010 0.000010 0.000010 0.000010 0.000010 0.000010 0.000010 0.000010 0.000010 0.000010 0.000010 0.000010 0.000010
0.000010 0.000010 0.010230 0.000010 0.000010 0.000010 0.011669 0.000010 0.000010 0.000010 0.000010 0.000010 0.000010 0.000010 0.000010 0.000010 0.000010 0.000010 0.000010 0.006436 0.000010 0.000010 0.000010 0.000010 0.000010 0.000010 0.000010 0.946853 0.000010 0.000010 0.000010 0.000010 0.000010 0.000010 0.000010 0.000010 0.000010 0.000010 0.006786 0.000010 0.000010 0.000010 0.000010 0.000010 0.000968 0.000010 0.000010 0.000010 0.000010 0.000010 0.016587 0.000010 0.000010 0.000010
0.000010 0.000010 0.000010 0.000010 0.000010 0.000010 0.000010 0.000010 0.008513 0.000010 0.000208 0.000010 0.000010 0.000010 0.008680 0.012987 0.000010 0.034606 0.000010 0.000010 0.000010 0.000010 0.002969 0.000010 0.000010 0.000010 0.007267 0.840445 0.000010 0.000010 0.002329 0.006447 0.005707 0.000010 0.000010 0.000010 0.000010 0.000010 0.000010 0.000010 0.000010 0.028929 0.000010 0.003453 0.000010 0.000010 0.000010 0.000010 0.000010 0.001630 0.000010 0.002787 0.023567 0.009106
0.000010 0.000010 0.000010 0.000010 0.000010 0.000010 0.000010 0.000010 0.000010 0.000010 0.000010 0.000010 0.000010 0.000010 0.000010 0.000010 0.000010 0.000010 0.000010 0.000010 0.000010 0.000010 0.000010 0.000010 0.000010 0.000010 0.000010 0.999470 0.000010 0.000010 0.000010 0.000010 0.000010 0.000010 0.000010 0.000010 0.000010 0.000010 0.000010 0.000010 0.000010 0.000010 0.000010 0.000010 0.000010 0.000010 0.000010 0.000010 0.000010 0.000010 0.000010 0.000010 0.000010 0.000010
0.000010 0.000010 0.000010 0.000010 0.000010 0.000010 0.000010 0.000010 0.000010 0.000010 0.000010 0.000010 0.000010 0.000010 0.000010 0.000010 0.000010 0.000010 0.000010 0.000010 0.000010 0.000010 0.000010 0.000010 0.000010 0.000010 0.000010 0.000010 0.000010 0.000010 0.000010 0.000010 0.000010 0.000010 0.000010 0.000010 0.999470 0.000010 0.000010 0.000010 0.000010 0.000010 0.000010 0.000010 0.000010 0.000010 0.000010 0.000010 0.000010 0.000010 0.000010 0.000010 0.000010 0.000010
0.000010 0.000010 0.000010 0.000010 0.000010 0.000010 0.000010 0.000010 0.000010 0.000010 0.000010 0.000010 0.000010 0.000010 0.000010 0.000010 0.000010 0.000010 0.000010 0.000010 0.000010 0.000010 0.000010 0.000010 0.000010 0.000010 0.000010 0.000010 0.000010 0.000010 0.000010 0.000010 0.000010 0.000010 0.000010 0.000010 0.999470 0.000010 0.000010 0.000010 0.000010 0.000010 0.000010 0.000010 0.000010 0.000010 0.000010 0.000010 0.000010 0.000010 0.000010 0.000010 0.000010 0.000010
0.000010 0.000010 0.000010 0.000010 0.000010 0.000010 0.000010 0.000010 0.000010 0.000010 0.000010 0.000010 0.000010 0.000010 0.000010 0.000010 0.000010 0.000010 0.000010 0.000010 0.000010 0.000010 0.000010 0.000010 0.000010 0.000010 0.000010 0.000010 0.000010 0.000010 0.000010 0.000010 0.000010 0.000010 0.000010 0.000010 0.999470 0.000010 0.000010 0.000010 0.000010 0.000010 0.000010 0.000010 0.000010 0.000010 0.000010 0.000010 0.000010 0.000010 0.000010 0.000010 0.000010 0.000010
0.000010 0.000010 0.000010 0.000010 0.000010 0.000010 0.000010 0.000010 0.000010 0.000010 0.000010 0.000010 0.000010 0.000010 0.000010 0.000010 0.000010 0.000010 0.000010 0.000010 0.000010 0.000010 0.000010 0.000010 0.000010 0.000010 0.000010 0.000010 0.000010 0.000010 0.000010 0.000010 0.000010 0.000010 0.000010 0.000010 0.999470 0.000010 0.000010 0.000010 0.000010 0.000010 0.000010 0.000010 0.000010 0.000010 0.000010 0.000010 0.000010 0.000010 0.000010 0.000010 0.000010 0.000010
0.000010 0.000010 0.000010 0.000010 0.000010 0.000010 0.000010 0.000010 0.000010 0.000010 0.000010 0.000010 0.000010 0.000010 0.000010 0.000010 0.000010 0.000010 0.000010 0.000010 0.000010 0.000010 0.000010 0.000010 0.000010 0.000010 0.000010 0.000010 0.000010 0.000010 0.000010 0.000010 0.000010 0.000010 0.000010 0.000010 0.999470 0.000010 0.000010 0.000010 0.000010 0.000010 0.000010 0.000010 0.000010 0.000010 0.000010 0.000010 0.000010 0.000010 0.000010 0.000010 0.000010 0.000010
0.000010 0.000010 0.000010 0.000010 0.000010 0.000010 0.000010 0.000010 0.000010 0.000010 0.000010 0.000010 0.000010 0.000010 0.000010 0.000010 0.000010 0.000010 0.000010 0.000010 0.000010 0.000010 0.000010 0.000010 0.000010 0.000010 0.000010 0.000010 0.000010 0.000010 0.000010 0.000010 0.000010 0.000010 0.000010 0.000010 0.999470 0.000010 0.000010 0.000010 0.000010 0.000010 0.000010 0.000010 0.000010 0.000010 0.000010 0.000010 0.000010 0.000010 0.000010 0.000010 0.000010 0.000010
0.000010 0.000010 0.000010 0.000010 0.000010 0.000010 0.000010 0.000010 0.000010 0.000010 0.000010 0.000010 0.000010 0.000010 0.000010 0.000010 0.000010 0.000010 0.000010 0.000010 0.000010 0.000010 0.000010 0.000010 0.000010 0.000010 0.000010 0.000010 0.000010 0.000010 0.000010 0.000010 0.000010 0.000010 0.000010 0.000010 0.999470 0.000010 0.000010 0.000010 0.000010 0.000010 0.000010 0.000010 0.000010 0.000010 0.000010 0.000010 0.000010 0.000010 0.000010 0.000010 0.000010 0.000010
0.000010 0.000010 0.000010 0.000010 0.000010 0.000010 0.000010 0.000010 0.000010 0.000010 0.000010 0.000010 0.000010 0.000010 0.000010 0.000010 0.000010 0.000010 0.000010 0.000010 0.000010 0.000010 0.000010 0.000010 0.000010 0.000010 0.000010 0.000010 0.000010 0.000010 0.000010 0.000010 0.000010 0.000010 0.000010 0.000010 0.999470 0.000010 0.000010 0.000010 0.000010 0.000010 0.000010 0.000010 0.000010 0.000010 0.000010 0.000010 0.000010 0.000010 0.000010 0.000010 0.000010 0.000010
0.000010 0.000010 0.000920 0.000010 0.000010 0.000010 0.000010 0.000010 0.000010 0.000010 0.000010 0.000010 0.000010 0.002393 0.000010 0.000010 0.000010 0.000010 0.143190 0.000010 0.000010 0.004925 0.013487 0.000010 0.000010 0.000010 0.000010 0.000010 0.829831 0.000010 0.000010 0.000010 0.000010 0.000010 0.000010 0.000010 0.000010 0.000010 0.000010 0.000010 0.000010 0.000010 0.000010 0.000010 0.000010 0.000010 0.004722 0.000010 0.000074 0.000010 0.000010 0.000010 0.000010 0.000010
0.000010 0.000010 0.000010 0.000010 0.003095 0.000010 0.000010 0.000010 0.000010 0.000010 0.005462 0.000010 0.000010 0.000010 0.000010 0.000010 0.000010 0.004144 0.194237 0.000010 0.000010 0.000010 0.000010 0.000010 0.000010 0.000010 0.000010 0.000010 0.741723 0.000010 0.000010 0.000010 0.000010 0.000010 0.000010 0.000778 0.016092 0.001091 0.000010 0.000010 0.000010 0.000010 0.000010 0.000010 0.000010 0.014544 0.000010 0.000010 0.000010 0.000010 0.000010 0.000010 0.018396 0.000010
0.000010 0.000010 0.000010 0.000010 0.000010 0.000010 0.000010 0.000010 0.000010 0.000010 0.000010 0.000010 0.000010 0.000010 0.000010 0.000010 0.000010 0.000010 0.180871 0.000010 0.000010 0.000010 0.000010 0.000010 0.000010 0.000010 0.000010 0.000010 0.782223 0.000010 0.000010 0.000727 0.000010 0.000010 0.000010 0.006657 0.000010 0.000010 0.000010 0.000010 0.000010 0.000010 0.000010 0.000010 0.000010 0.016749 0.003752 0.000010 0.000010 0.000010 0.000010 0.000010 0.008551 0.000010
0.000010 0.000010 0.000010 0.005815 0.000010 0.000010 0.000010 0.000010 0.000010 0.000010 0.000010 0.000010 0.000010 0.000010 0.000010 0.000010 0.000010 0.000010 0.120844 0.000010 0.000010 0.000010 0.000010 0.000010 0.000010 0.000010 0.000010 0.000010 0.853053 0.000010 0.000010 0.000010 0.000010 0.000010 0.000010 0.000010 0.000010 0.000010 0.000010 0.000010 0.000010 0.000010 0.000010 0.000010 0.000010 0.000010 0.000010 0.002391 0.000010 0.000010 0.000010 0.000010 0.000010 0.017407
0.000010 0.000010 0.000010 0.013043 0.000010 0.000010 0.006655 0.000010 0.000010 0.000010 0.000010 0.000010 0.000010 0.000010 0.010867 0.000010 0.000010 0.000010 0.095629 0.000010 0.000010 0.000010 0.013807 0.000010 0.000010 0.000010 0.000010 0.000010 0.792133 0.000010 0.000010 0.000010 0.000010 0.000010 0.000010 0.000010 0.000010 0.012084 0.000010 0.000010 0.000010 0.001134 0.000010 0.008023 0.000010 0.000010 0.016534 0.000010 0.000010 0.000010 0.000010 0.000010 0.000010 0.029660
0.000010 0.000010 0.000010 0.006362 0.000010 0.000874 0.021102 0.000010 0.000010 0.000010 0.003376 0.021099 0.003407 0.000010 0.019147 0.000010 0.004999 0.000010 0.779840 0.000010 0.000010 0.000010 0.000010 0.000010 0.000010 0.000010 0.000010 0.000010 0.000010 0.000010 0.000010 0.000010 0.000010 0.007253 0.000010 0.000010 0.000010 0.000010 0.000010 0.000010 0.019191 0.034724 0.019219 0.000010 0.000010 0.000010 0.025167 0.000010 0.000010 0.000010 0.004845 0.000010 0.000010 0.029017
0.000010 0.000010 0.004076 0.000010 0.000010 0.000010 0.000010 0.000010 0.000010 0.000010 0.000010 0.000010 0.000010 0.000010 0.000010 0.000010 0.000010 0.000010 0.821012 0.000010 0.040536 0.000010 0.000010 0.000010 0.000010 0.000010 0.000645 0.000010 0.000010 0.000010 0.000010 0.000010 0.008759 0.002278 0.000010 0.000010 0.013046 0.001349 0.000010 0.000010 0.000010 0.020840 0.000010 0.000010 0.000010 0.003409 0.000984 0.000010 0.000010 0.000010 0.000010 0.000010 0.000010 0.082646
0.000010 0.000010 0.000010 0.000010 0.000010 0.000010 0.000010 0.000010 0.000010 0.000010 0.000010 0.000010 0.000010 0.000010 0.000010 0.000010 0.000010 0.000010 0.994917 0.000010 0.000010 0.000010 0.000010 0.000010 0.000010 0.000010 0.000010 0.000010 0.000010 0.004563 0.000010 0.000010 0.000010 0.000010 0.000010 0.000010 0.000010 0.000010 0.000010 0.000010 0.000010 0.000010 0.000010 0.000010 0.000010 0.000010 0.000010 0.000010 0.000010 0.000010 0.000010 0.000010 0.000010 0.000010
0.000010 0.000010 0.000010 0.000010 0.000010 0.000010 0.015182 0.000010 0.000010 0.000010 0.000010 0.031071 0.000010 0.000010 0.000010 0.000010 0.000010 0.000010 0.852366 0.001883 0.000010 0.000010 0.002526 0.000010 0.000010 0.000010 0.000010 0.000010 0.000010 0.000010 0.000010 0.000010 0.000010 0.000010 0.000010 0.000010 0.000010 0.000010 0.000010 0.000010 0.000010 0.028988 0.000653 0.000010 0.000010 0.000010 0.000010 0.000010 0.000010 0.000010 0.000010 0.000010 0.000010 0.066872
0.000010 0.000010 0.000010 0.000010 0.000010 0.000010 0.000010 0.000010 0.000010 0.000010 0.000010 0.000010 0.000010 0.000010 0.000010 0.000010 0.000010 0.000010 0.999470 0.000010 0.000010 0.000010 0.000010 0.000010 0.000010 0.000010 0.000010 0.000010 0.000010 0.000010 0.000010 0.000010 0.000010 0.000010 0.000010 0.000010 0.000010 0.000010 0.000010 0.000010 0.000010 0.000010 0.000010 0.000010 0.000010 0.000010 0.000010 0.000010 0.000010 0.000010 0.000010 0.000010 0.000010 0.000010
0.000010 0.000010 0.000010 0.000010 0.000010 0.000010 0.000010 0.000010 0.000010 0.000010 0.000010 0.000010 0.000010 0.000010 0.000010 0.000010 0.000010 0.000010 0.999470 0.000010 0.000010 0.000010 0.000010 0.000010 0.000010 0.000010 0.000010 0.000010 0.000010 0.000010 0.000010 0.000010 0.000010 0.000010 0.000010 0.000010 0.000010 0.000010 0.000010 0.000010 0.000010 0.000010 0.000010 0.000010 0.000010 0.000010 0.000010 0.000010 0.000010 0.000010 0.000010 0.000010 0.000010 0.000010
0.000010 0.000010 0.000010 0.000010 0.000010 0.000010 0.000010 0.000010 0.000010 0.000010 0.000010 0.000010 0.000010 0.000010 0.000010 0.000010 0.000010 0.000010 0.999470 0.000010 0.000010 0.000010 0.000010 0.000010 0.000010 0.000010 0.000010 0.000010 0.000010 0.000010 0.000010 0.000010 0.000010 0.000010 0.000010 0.000010 0.000010 0.000010 0.000010 0.000010 0.000010 0.000010 0.000010 0.000010 0.000010 0.000010 0.000010 0.000010 0.000010 0.000010 0.000010 0.000010 0.000010 0.000010
0.000010 0.000010 0.000010 0.000010 0.000010 0.000010 0.000010 0.000010 0.000010 0.000010 0.000010 0.014077 0.000010 0.000010 0.000010 0.000010 0.000010 0.000010 0.985403 0.000010 0.000010 0.000010 0.000010 0.000010 0.000010 0.000010 0.000010 0.000010 0.000010 0.000010 0.000010 0.000010 0.000010 0.000010 0.000010 0.000010 0.000010 0.000010 0.000010 0.000010 0.000010 0.000010 0.000010 0.000010 0.000010 0.000010 0.000010 0.000010 0.000010 0.000010 0.000010 0.000010 0.000010 0.000010
0.000010 0.000010 0.000010 0.000010 0.000010 0.000010 0.000010 0.000010 0.000010 0.000010 0.000010 0.000010 0.000010 0.000010 0.000010 0.000010 0.000010 0.000010 0.983798 0.000010 0.000010 0.000010 0.000010 0.000010 0.000010 0.000010 0.000010 0.000010 0.000010 0.000010 0.000010 0.000010 0.000010 0.000010 0.000010 0.000010 0.000010 0.000010 0.000010 0.000010 0.000010 0.000010 0.000010 0.000010 0.000010 0.000010 0.000010 0.000010 0.000010 0.000010 0.015682 0.000010 0.000010 0.000010
0.000010 0.000010 0.000010 0.000010 0.000010 0.000010 0.000010 0.000010 0.000010 0.000010 0.000010 0.000010 0.000010 0.000010 0.000010 0.000010 0.000010 0.000010 0.999470 0.000010 0.000010 0.000010 0.000010 0.000010 0.000010 0.000010 0.000010 0.000010 0.000010 0.000010 0.000010 0.000010 0.000010 0.000010 0.000010 0.000010 0.000010 0.000010 0.000010 0.000010 0.000010 0.000010 0.000010 0.000010 0.000010 0.000010 0.000010 0.000010 0.000010 0.000010 0.000010 0.000010 0.000010 0.000010
0.000010 0.000010 0.000010 0.000010 0.000010 0.000010 0.000010 0.000010 0.000010 0.000010 0.000010 0.009292 0.000010 0.000010 0.000010 0.000010 0.000010 0.000010 0.976707 0.000010 0.000010 0.000010 0.000010 0.000010 0.000010 0.000010 0.000010 0.000010 0.000010 0.000010 0.000010 0.000010 0.013491 0.000010 0.000010 0.000010 0.000010 0.000010 0.000010 0.000010 0.000010 0.000010 0.000010 0.000010 0.000010 0.000010 0.000010 0.000010 0.000010 0.000010 0.000010 0.000010 0.000010 0.000010
0.001360 0.000010 0.000010 0.000010 0.000010 0.000010 0.000010 0.000010 0.000010 0.000010 0.000010 0.006140 0.000010 0.000010 0.000010 0.000010 0.000010 0.000010 0.930123 0.000010 0.044589 0.000010 0.000010 0.000010 0.000010 0.000010 0.000010 0.000010 0.000010 0.000010 0.000010 0.004079 0.006436 0.000010 0.000010 0.000010 0.000010 0.000010 0.000010 0.000010 0.000010 0.000010 0.000010 0.000010 0.000010 0.000010 0.000010 0.006804 0.000010 0.000010 0.000010 0.000010 0.000010 0.000010
0.000010 0.000010 0.000010 0.000010 0.000010 0.000010 0.000010 0.000010 0.000010 0.000010 0.000010 0.000010 0.000010 0.000010 0.000010 0.000010 0.000010 0.000010 0.999470 0.000010 0.000010 0.000010 0.000010 0.000010 0.000010 0.000010 0.000010 0.000010 0.000010 0.000010 0.000010 0.000010 0.000010 0.000010 0.000010 0.000010 0.000010 0.000010 0.000010 0.000010 0.000010 0.000010 0.000010 0.000010 0.000010 0.000010 0.000010 0.000010 0.000010 0.000010 0.000010 0.000010 0.000010 0.000010
0.000010 0.000010 0.000010 0.000010 0.000010 0.000010 0.000010 0.000010 0.000010 0.000010 0.000010 0.000010 0.000010 0.000010 0.000010 0.000010 0.000010 0.000010 0.999470 0.000010 0.000010 0.000010 0.000010 0.000010 0.000010 0.000010 0.000010 0.000010 0.000010 0.000010 0.000010 0.000010 0.000010 0.000010 0.000010 0.000010 0.000010 0.000010 0.000010 0.000010 0.000010 0.000010 0.000010 0.000010 0.000010 0.000010 0.000010 0.000010 0.000010 0.000010 0.000010 0.000010 0.000010 0.000010
0.000010 0.000010 0.000010 0.000010 0.000010 0.000010 0.000010 0.000010 0.000010 0.000010 0.000010 0.000010 0.000010 0.000010 0.000010 0.000010 0.000010 0.000010 0.000010 0.000010 0.000010 0.000010 0.000010 0.000010 0.000010 0.000010 0.000010 0.000010 0.000010 0.000010 0.000010 0.000010 0.000010 0.000010 0.000010 0.000010 0.000010 0.000010 0.000010 0.000010 0.000010 0.000010 0.000010 0.000010 0.000010 0.999470 0.000010 0.000010 0.000010 0.000010 0.000010 0.000010 0.000010 0.000010
0.000010 0.000010 0.000010 0.000010 0.016847 0.000010 0.000010 0.000010 0.000010 0.017289 0.000111 0.000010 0.000010 0.000010 0.000010 0.007093 0.000010 0.000010 0.000010 0.000010 0.000010 0.000010 0.020830 0.000010 0.016195 0.013069 0.000010 0.012547 0.031949 0.000010 0.000010 0.000010 0.000010 0.000010 0.000010 0.002004 0.000010 0.007941 0.000010 0.000010 0.004205 0.000010 0.001893 0.000010 0.000010 0.821860 0.000010 0.000010 0.005131 0.012608 0.000010 0.000010 0.000010 0.008057
0.000010 0.000010 0.000010 0.000010 0.000010 0.000010 0.000010 0.000010 0.000010 0.000010 0.000010 0.000010 0.000010 0.000010 0.000010 0.000010 0.000010 0.000010 0.000010 0.000010 0.000010 0.000010 0.036316 0.000010 0.000010 0.000010 0.000010 0.000010 0.000010 0.000010 0.000010 0.000010 0.000010 0.000010 0.000010 0.000010 0.000010 0.000010 0.000010 0.000010 0.000010 0.000010 0.000010 0.000010 0.000010 0.963164 0.000010 0.000010 0.000010 0.000010 0.000010 0.000010 0.000010 0.000010
0.000010 0.000010 0.000010 0.000010 0.000010 0.000010 0.000010 0.000010 0.000010 0.000010 0.000010 0.000010 0.000010 0.000010 0.000010 0.000010 0.000010 0.000010 0.000010 0.000010 0.000010 0.000010 0.000010 0.000010 0.000010 0.000010 0.000010 0.000010 0.000010 0.000010 0.000010 0.000010 0.000010 0.000010 0.000010 0.000010 0.000010 0.000010 0.000010 0.000010 0.000010 0.000010 0.000010 0.000010 0.000010 0.999470 0.000010 0.000010 0.000010 0.000010 0.000010 0.000010 0.000010 0.000010
0.000010 0.000010 0.000010 0.000010 0.000010 0.000010 0.000010 0.000010 0.000010 0.000010 0.000010 0.000010 0.000010 0.000010 0.000010 0.000010 0.000010 0.000010 0.000010 0.000010 0.000010 0.000010 0.000010 0.000010 0.000010 0.000010 0.000010 0.000010 0.000010 0.000010 0.000010 0.000010 0.000010 0.000010 0.000010 0.000010 0.000010 0.000010 0.000010 0.000010 0.000010 0.000010 0.000010 0.000010 0.000010 0.999470 0.000010 0.000010 0.000010 0.000010 0.000010 0.000010 0.000010 0.000010
0.000010 0.000010 0.000010 0.000010 0.007172 0.000010 0.000010 0.000010 0.000010 0.000010 0.000010 0.000010 0.000010 0.000010 0.000010 0.000010 0.000010 0.000010 0.000010 0.000010 0.000010 0.005259 0.056059 0.000010 0.000010 0.017733 0.000010 0.000010 0.000919 0.000010 0.000010 0.000010 0.000010 0.000010 0.000010 0.000010 0.020255 0.012934 0.000010 0.000010 0.000010 0.000010 0.000010 0.000010 0.000010 0.862091 0.000010 0.000010 0.000010 0.017129 0.000010 0.000010 0.000010 0.000010
0.000010 0.007899 0.000010 0.000010 0.022229 0.000010 0.000010 0.000010 0.000010 0.020350 0.000010 0.000010 0.000010 0.020196 0.001699 0.014723 0.016661 0.000010 0.000010 0.000010 0.000010 0.015104 0.050894 0.000010 0.000010 0.084999 0.000010 0.000010 0.032021 0.000010 0.003581 0.002129 0.000010 0.006784 0.000010 0.000010 0.031828 0.000010 0.000010 0.000010 0.010616 0.000010 0.004984 0.000010 0.000010 0.609076 0.003021 0.000010 0.013762 0.000010 0.000010 0.000010 0.002651 0.024473
0.000010 0.004918 0.000010 0.000010 0.000010 0.000010 0.000010 0.000010 0.000010 0.022366 0.000010 0.000010 0.000010 0.000318 0.009712 0.010098 0.013816 0.000010 0.000318 0.000010 0.000010 0.018736 0.054070 0.003336 0.011843 0.002366 0.023814 0.000010 0.005749 0.000010 0.000010 0.000010 0.000010 0.004713 0.000010 0.000010 0.002388 0.000010 0.000010 0.004748 0.012869 0.000010 0.001609 0.000010 0.000010 0.781104 0.003440 0.000010 0.007347 0.000010 0.000010 0.000010 0.000010 0.000010
0.000010 0.012559 0.000010 0.000010 0.000010 0.000010 0.000010 0.000010 0.000010 0.000010 0.000010 0.000010 0.000010 0.000010 0.005184 0.000010 0.000010 0.000010 0.000010 0.000010 0.000010 0.000010 0.008997 0.000010 0.000010 0.000010 0.000010 0.000010 0.000010 0.000010 0.000010 0.000010 0.000010 0.004319 0.000010 0.000010 0.000812 0.000010 0.000010 0.000010 0.046788 0.000010 0.000010 0.000010 0.000010 0.920871 0.000010 0.000010 0.000010 0.000010 0.000010 0.000010 0.000010 0.000010
0.000010 0.000010 0.000010 0.000010 0.000010 0.000010 0.000010 0.000010 0.000010 0.000010 0.000010 0.000010 0.000010 0.000010 0.000010 0.000010 0.000010 0.000010 0.000010 0.000010 0.000010 0.000010 0.000010 0.000010 0.000010 0.000010 0.000010 0.000010 0.000010 0.000010 0.000010 0.000010 0.000010 0.000010 0.000010 0.000010 0.000010 0.000010 0.000010 0.000010 0.000010 0.000010 0.000010 0.000010 0.000010 0.999470 0.000010 0.000010 0.000010 0.000010 0.000010 0.000010 0.000010 0.000010
0.000010 0.000010 0.000010 0.000010 0.000010 0.000010 0.000010 0.000010 0.000010 0.000010 0.000010 0.000010 0.000010 0.000010 0.000010 0.000010 0.000010 0.000010 0.000010 0.000010 0.000010 0.000010 0.018897 0.000010 0.000010 0.000010 0.000010 0.000010 0.000010 0.000010 0.000010 0.000010 0.000010 0.000010 0.000010 0.000010 0.000010 0.000010 0.000010 0.000010 0.000010 0.000010 0.000010 0.000010 0.000010 0.980583 0.000010 0.000010 0.000010 0.000010 0.000010 0.000010 0.000010 0.000010
0.000010 0.000010 0.000010 0.000010 0.000010 0.000010 0.000010 0.000010 0.000010 0.000010 0.000010 0.000010 0.000010 0.000010 0.000010 0.000010 0.000010 0.000010 0.000010 0.000010 0.000010 0.000010 0.000010 0.000010 0.000010 0.000010 0.000010 0.000010 0.000010 0.000010 0.000010 0.000010 0.000010 0.000010 0.000010 0.000010 0.000010 0.000010 0.000010 0.000010 0.000010 0.000010 0.000010 0.000010 0.000010 0.999470 0.000010 0.000010 0.000010 0.000010 0.000010 0.000010 0.000010 0.000010
0.000010 0.000010 0.000010 0.000010 0.000010 0.000010 0.000010 0.000010 0.000010 0.000010 0.000010 0.000010 0.000010 0.000010 0.000010 0.000010 0.000010 0.003050 0.000010 0.000010 0.000010 0.009270 0.100293 0.000010 0.000010 0.030432 0.000010 0.000010 0.000010 0.000010 0.000010 0.000010 0.000010 0.000010 0.000010 0.000010 0.000010 0.000010 0.000010 0.002047 0.000010 0.000010 0.000010 0.000010 0.000010 0.854429 0.000010 0.000010 0.000010 0.000010 0.000010 0.000010 0.000010 0.000010
0.000010 0.000010 0.000010 0.000010 0.000010 0.000010 0.000010 0.000010 0.000010 0.000010 0.000010 0.000010 0.000010 0.000010 0.000010 0.000010 0.000010 0.000010 0.000010 0.000010 0.000010 0.000010 0.000010 0.000010 0.000010 0.000010 0.000010 0.000010 0.000010 0.000010 0.000010 0.000010 0.000010 0.000010 0.000010 0.000010 0.000010 0.000010 0.000010 0.000010 0.000010 0.000010 0.000010 0.000010 0.000010 0.999470 0.000010 0.000010 0.000010 0.000010 0.000010 0.000010 0.000010 0.000010
0.000010 0.000010 0.000010 0.000010 0.000010 0.000010 0.000010 0.000010 0.000010 0.000010 0.000010 0.000010 0.000010 0.000010 0.000010 0.000010 0.000010 0.000010 0.000010 0.000010 0.000010 0.000010 0.035754 0.000010 0.000010 0.000010 0.000010 0.000010 0.000010 0.000010 0.000010 0.000010 0.000010 0.000010 0.000010 0.000010 0.000010 0.000010 0.000010 0.000010 0.000010 0.000010 0.000010 0.000010 0.000010 0.963726 0.000010 0.000010 0.000010 0.000010 0.000010 0.000010 0.000010 0.000010
0.000010 0.000010 0.000010 0.000010 0.000010 0.000010 0.000010 0.000010 0.000010 0.000010 0.000010 0.000010 0.000010 0.000010 0.000010 0.000010 0.000010 0.000010 0.000010 0.000010 0.000010 0.000010 0.000010 0.000010 0.000010 0.000010 0.000010 0.000010 0.000010 0.000010 0.000010 0.000010 0.000010 0.000010 0.000010 0.000010 0.000010 0.000010 0.000010 0.000010 0.000010 0.000010 0.000010 0.000010 0.000010 0.999470 0.000010 0.000010 0.000010 0.000010 0.000010 0.000010 0.000010 0.000010
0.000010 0.000010 0.000010 0.000010 0.000010 0.000010 0.000010 0.000010 0.000010 0.000010 0.000010 0.000010 0.000010 0.000010 0.000010 0.000010 0.000010 0.000010 0.000010 0.000010 0.000010 0.000010 0.000010 0.000010 0.000010 0.000010 0.000010 0.000010 0.000010 0.000010 0.000010 0.000010 0.000010 0.000010 0.000010 0.000010 0.000010 0.000010 0.000010 0.000010 0.000010 0.000010 0.000010 0.000010 0.000010 0.999470 0.000010 0.000010 0.000010 0.000010 0.000010 0.000010 0.000010 0.000010
0.000010 0.000010 0.000010 0.000010 0.010095 0.000010 0.000010 0.000010 0.000010 0.000010 0.003520 0.000010 0.000010 0.001469 0.000010 0.000010 0.000010 0.009703 0.000010 0.000010 0.000010 0.009873 0.061958 0.000010 0.000010 0.023656 0.000010 0.013096 0.000010 0.000010 0.000010 0.000878 0.000010 0.000010 0.000010 0.000010 0.014055 0.000010 0.000010 0.000010 0.000010 0.007395 0.000010 0.000010 0.000010 0.837995 0.000010 0.000010 0.005897 0.000010 0.000010 0.000010 0.000010 0.000010
0.000010 0.000010 0.000010 0.000010 0.000010 0.000010 0.000010 0.000010 0.000010 0.000010 0.000010 0.000010 0.000010 0.000010 0.000010 0.000010 0.016511 0.000010 0.000010 0.000010 0.000010 0.000010 0.021523 0.000010 0.000010 0.000010 0.000010 0.000010 0.000010 0.000010 0.000010 0.000010 0.000010 0.000010 0.000010 0.000010 0.003291 0.000010 0.000010 0.000010 0.000010 0.000010 0.013030 0.000010 0.000010 0.945155 0.000010 0.000010 0.000010 0.000010 0.000010 0.000010 0.000010 0.000010
0.000010 0.000010 0.000010 0.000010 0.000010 0.000010 0.000010 0.000010 0.000010 0.000010 0.000010 0.000010 0.000010 0.000010 0.000010 0.000010 0.000010 0.000010 0.000010 0.000010 0.000010 0.000010 0.000010 0.000010 0.000010 0.000010 0.000010 0.000010 0.000010 0.000010 0.000010 0.000010 0.000010 0.000010 0.000010 0.000010 0.000010 0.000010 0.000010 0.000010 0.000010 0.000010 0.000010 0.000010 0.000010 0.999470 0.000010 0.000010 0.000010 0.000010 0.000010 0.000010 0.000010 0.000010
0.000010 0.000010 0.000010 0.000010 0.000010 0.000010 0.000010 0.000010 0.000010 0.000010 0.000010 0.000010 0.000010 0.000010 0.000010 0.000010 0.000010 0.000010 0.000010 0.000010 0.000010 0.000010 0.000010 0.000010 0.000010 0.000010 0.000010 0.000010 0.000010 0.000010 0.000010 0.000010 0.000010 0.000010 0.000010 0.000010 0.000010 0.000010 0.000010 0.000010 0.000010 0.000010 0.000010 0.000010 0.000010 0.999470 0.000010 0.000010 0.000010 0.000010 0.000010 0.000010 0.000010 0.000010
0.000010 0.000010 0.000010 0.000010 0.000010 0.000010 0.000010 0.000010 0.000010 0.002779 0.000010 0.000010 0.000010 0.012771 0.004137 0.000010 0.019204 0.000010 0.000010 0.000010 0.000010 0.012369 0.067495 0.000010 0.000010 0.018893 0.000010 0.000010 0.000010 0.000446 0.000010 0.000010 0.000010 0.000010 0.000010 0.000010 0.000792 0.014435 0.000010 0.000010 0.000010 0.018802 0.000010 0.000010 0.000010 0.827460 0.000010 0.000010 0.000010 0.000010 0.000010 0.000010 0.000010 0.000010
0.000010 0.000010 0.000010 0.000010 0.000010 0.000010 0.000010 0.000010 0.000010 0.000010 0.000010 0.000010 0.000010 0.000010 0.000010 0.000010 0.000010 0.000010 0.000010 0.000010 0.000010 0.000010 0.000010 0.000010 0.000010 0.000010 0.000010 0.000010 0.000010 0.000010 0.000010 0.000010 0.000010 0.000010 0.000010 0.000010 0.000010 0.000010 0.000010 0.000010 0.000010 0.000010 0.000010 0.000010 0.000010 0.999470 0.000010 0.000010 0.000010 0.000010 0.000010 0.000010 0.000010 0.000010
0.000010 0.000010 0.000010 0.000010 0.000010 0.000010 0.000010 0.000010 0.000010 0.000010 0.008916 0.000010 0.000010 0.000010 0.003635 0.000010 0.000010 0.000010 0.005164 0.000010 0.000010 0.000010 0.000010 0.000010 0.000010 0.024518 0.000010 0.000010 0.043152 0.000010 0.000010 0.010614 0.000010 0.000010 0.000010 0.000010 0.000010 0.000010 0.000010 0.000010 0.000010 0.000010 0.000010 0.000010 0.000010 0.886936 0.016605 0.000010 0.000010 0.000010 0.000010 0.000010 0.000010 0.000010
0.000010 0.000010 0.000010 0.000010 0.009255 0.000010 0.000010 0.000010 0.000010 0.000010 0.000010 0.000010 0.000010 0.000010 0.000010 0.009837 0.009111 0.000010 0.000010 0.000010 0.000010 0.014755 0.035046 0.000010 0.000010 0.005251 0.000010 0.000010 0.000010 0.000010 0.000010 0.000010 0.000010 0.000010 0.000010 0.000010 0.000584 0.000288 0.000010 0.004009 0.000010 0.000010 0.000010 0.000010 0.000010 0.873324 0.005071 0.000010 0.012306 0.009272 0.000010 0.000010 0.007637 0.003865
0.000010 0.000010 0.000010 0.000010 0.000010 0.000010 0.000010 0.000010 0.000010 0.010019 0.000010 0.000010 0.000010 0.019909 0.000010 0.000010 0.000010 0.000010 0.000013 0.000010 0.000010 0.001448 0.034492 0.000010 0.000010 0.050780 0.000010 0.000010 0.000010 0.000010 0.000010 0.000010 0.000010 0.000010 0.000010 0.000010 0.000010 0.000010 0.000010 0.000010 0.005831 0.011821 0.000010 0.000010 0.000010 0.856305 0.000010 0.000010 0.000010 0.000010 0.000010 0.000010 0.008943 0.000010
0.000010 0.000010 0.000010 0.000010 0.000010 0.000010 0.000010 0.000010 0.000010 0.000010 0.000010 0.000010 0.000010 0.000010 0.000010 0.000010 0.000010 0.000010 0.000010 0.000010 0.000010 0.000010 0.999460 0.000010 0.000010 0.000010 0.000010 0.000010 0.000010 0.000010 0.000010 0.000010 0.000010 0.000010 0.000010 0.000010 0.000010 0.000010 0.000010 0.000010 0.000010 0.000010 0.000010 0.000010 0.000010 0.000020 0.000010 0.000010 0.000010 0.000010 0.000010 0.000010 0.000010 0.000010
0.000010 0.000010 0.000010 0.000010 0.000010 0.000010 0.000010 0.000010 0.000010 0.000010 0.000010 0.000010 0.000010 0.000010 0.000010 0.000010 0.000010 0.000010 0.000010 0.000010 0.000010 0.000010 0.718757 0.000010 0.000010 0.000010 0.000010 0.000010 0.000010 0.000010 0.000010 0.000010 0.000010 0.000010 0.000010 0.000010 0.000010 0.000010 0.000010 0.000010 0.000010 0.000010 0.000010 0.000010 0.000010 0.280723 0.000010 0.000010 0.000010 0.000010 0.000010 0.000010 0.000010 0.000010
0.000010 0.000010 0.000010 0.000010 0.000010 0.000010 0.000010 0.000010 0.000010 0.000010 0.000010 0.000010 0.000010 0.000010 0.000010 0.000010 0.000010 0.005604 0.000010 0.000010 0.000010 0.004564 0.635682 0.000010 0.265619 0.000010 0.000010 0.009311 0.000010 0.000010 0.000010 0.000010 0.000010 0.000010 0.000010 0.000010 0.000019 0.002199 0.000010 0.000010 0.000010 0.000010 0.000010 0.000010 0.000010 0.076295 0.000010 0.000010 0.000010 0.000010 0.000010 0.000010 0.000010 0.000256
0.000010 0.000010 0.000010 0.000010 0.000010 0.000010 0.000010 0.000010 0.000010 0.000010 0.000010 0.000010 0.000010 0.000010 0.000010 0.000010 0.000010 0.000010 0.000010 0.000010 0.000010 0.000010 0.999470 0.000010 0.000010 0.000010 0.000010 0.000010 0.000010 0.000010 0.000010 0.000010 0.000010 0.000010 0.000010 0.000010 0.000010 0.000010 0.000010 0.000010 0.000010 0.000010 0.000010 0.000010 0.000010 0.000010 0.000010 0.000010 0.000010 0.000010 0.000010 0.000010 0.000010 0.000010
0.000010 0.000010 0.000010 0.000010 0.000010 0.000010 0.000010 0.000010 0.000010 0.000010 0.000010 0.000010 0.000010 0.000010 0.000010 0.000010 0.000010 0.000010 0.000010 0.000010 0.000010 0.000010 0.753341 0.000010 0.000010 0.000010 0.000010 0.000010 0.000010 0.000010 0.000010 0.000010 0.000010 0.000010 0.000010 0.000010 0.000010 0.000010 0.000010 0.000010 0.000010 0.000010 0.000010 0.000010 0.000010 0.246139 0.000010 0.000010 0.000010 0.000010 0.000010 0.000010 0.000010 0.000010
0.000010 0.000010 0.000010 0.000010 0.000010 0.000010 0.000010 0.000010 0.000010 0.000010 0.000010 0.000010 0.000010 0.000010 0.000010 0.000010 0.000010 0.000010 0.000010 0.000010 0.000010 0.000010 0.737080 0.000010 0.000010 0.000010 0.000010 0.000010 0.000010 0.000010 0.000010 0.000010 0.000010 0.000010 0.000010 0.000010 0.000010 0.000010 0.000010 0.000010 0.000010 0.000010 0.000010 0.000010 0.000010 0.262400 0.000010 0.000010 0.000010 0.000010 0.000010 0.000010 0.000010 0.000010
0.000010 0.000010 0.000010 0.000010 0.000010 0.000010 0.000010 0.000010 0.000010 0.064088 0.000010 0.000010 0.000010 0.003042 0.000010 0.000010 0.000010 0.004911 0.000010 0.000010 0.000010 0.000010 0.535672 0.000010 0.000010 0.000010 0.000010 0.000010 0.000010 0.000010 0.000010 0.000010 0.000010 0.007598 0.000010 0.005136 0.000010 0.000010 0.000010 0.000010 0.000010 0.000010 0.000010 0.000010 0.000010 0.376480 0.000010 0.000010 0.000010 0.000010 0.000010 0.000010 0.002614 0.000010
0.000010 0.000010 0.000010 0.000010 0.000010 0.000010 0.000010 0.000010 0.000010 0.000010 0.000010 0.000010 0.000010 0.000010 0.000010 0.000010 0.000010 0.000010 0.000010 0.000010 0.000010 0.000010 0.999470 0.000010 0.000010 0.000010 0.000010 0.000010 0.000010 0.000010 0.000010 0.000010 0.000010 0.000010 0.000010 0.000010 0.000010 0.000010 0.000010 0.000010 0.000010 0.000010 0.000010 0.000010 0.000010 0.000010 0.000010 0.000010 0.000010 0.000010 0.000010 0.000010 0.000010 0.000010
0.000010 0.000010 0.000010 0.000010 0.000010 0.000010 0.000010 0.000010 0.000010 0.000010 0.000010 0.000010 0.000010 0.000010 0.000010 0.000010 0.000010 0.000010 0.000010 0.000010 0.000010 0.000010 0.999470 0.000010 0.000010 0.000010 0.000010 0.000010 0.000010 0.000010 0.000010 0.000010 0.000010 0.000010 0.000010 0.000010 0.000010 0.000010 0.000010 0.000010 0.000010 0.000010 0.000010 0.000010 0.000010 0.000010 0.000010 0.000010 0.000010 0.000010 0.000010 0.000010 0.000010 0.000010
0.000010 0.000010 0.000010 0.000010 0.000010 0.000010 0.000010 0.000010 0.000010 0.000010 0.000010 0.000010 0.000010 0.000010 0.000010 0.000010 0.000010 0.000010 0.000010 0.000010 0.000010 0.000010 0.000010 0.000010 0.000010 0.000010 0.000010 0.000010 0.000010 0.000010 0.000010 0.000010 0.000010 0.000010 0.000010 0.000010 0.000010 0.000010 0.000010 0.000010 0.000010 0.000010 0.000010 0.000010 0.000010 0.000010 0.000010 0.000010 0.000010 0.000010 0.000010 0.000010 0.000010 0.999470
0.000010 0.000010 0.000010 0.000010 0.000010 0.000010 0.000010 0.000010 0.000010 0.000014 0.000010 0.000010 0.000010 0.000010 0.000010 0.000010 0.000010 0.000010 0.000010 0.000010 0.000010 0.000010 0.000010 0.000010 0.000010 0.000010 0.000010 0.000010 0.000010 0.000010 0.000010 0.000010 0.000010 0.000010 0.000010 0.000010 0.000010 0.000010 0.000010 0.000010 0.000010 0.000010 0.000010 0.000010 0.000010 0.000010 0.000010 0.000010 0.000010 0.000010 0.000010 0.000010 0.000010 0.999466
0.000010 0.000010 0.000010 0.000010 0.000010 0.000010 0.000010 0.000010 0.000010 0.000010 0.000010 0.000010 0.000010 0.000010 0.000010 0.000010 0.000010 0.000010 0.000010 0.000010 0.000010 0.000010 0.000010 0.000010 0.000010 0.000010 0.000010 0.000010 0.000010 0.000010 0.000010 0.000010 0.000010 0.000010 0.000010 0.000010 0.000010 0.000010 0.000010 0.000010 0.000010 0.000010 0.000010 0.000010 0.000010 0.000010 0.000010 0.000010 0.000010 0.000010 0.000010 0.000010 0.000010 0.999470
0.000010 0.000010 0.000010 0.000010 0.000010 0.000010 0.000010 0.000010 0.000010 0.000010 0.000010 0.000010 0.000010 0.000010 0.000010 0.000010 0.000010 0.000010 0.000010 0.000010 0.000010 0.000010 0.000010 0.000010 0.000010 0.000010 0.000010 0.000010 0.000010 0.000010 0.000010 0.000010 0.000010 0.000010 0.000010 0.000010 0.000010 0.000010 0.000010 0.000010 0.000010 0.000010 0.000010 0.000010 0.000010 0.000010 0.000010 0.000010 0.000010 0.000010 0.000010 0.000010 0.000010 0.999470
0.000010 0.000010 0.000010 0.000010 0.000010 0.000010 0.000010 0.000010 0.000010 0.000010 0.000010 0.000010 0.000010 0.000010 0.000010 0.000010 0.000010 0.000010 0.000010 0.000010 0.000010 0.000010 0.000010 0.000010 0.000010 0.000010 0.000010 0.000010 0.000010 0.000010 0.000010 0.000010 0.000010 0.000010 0.000010 0.000010 0.000010 0.000010 0.000010 0.000010 0.000010 0.000010 0.000010 0.000010 0.000010 0.000010 0.000010 0.000010 0.000010 0.000010 0.000010 0.000010 0.000010 0.999470
0.000010 0.002382 0.000010 0.014000 0.000010 0.000010 0.000010 0.000010 0.000010 0.000010 0.000010 0.000010 0.000010 0.040389 0.000010 0.010872 0.000010 0.000010 0.000010 0.000010 0.000010 0.002472 0.000308 0.000010 0.000010 0.000010 0.000010 0.000010 0.000010 0.000010 0.000010 0.000122 0.010307 0.000010 0.000010 0.000010 0.001859 0.028615 0.023743 0.015636 0.000010 0.000010 0.000010 0.004649 0.000010 0.000010 0.005899 0.000010 0.000010 0.000010 0.000010 0.000010 0.000010 0.838358
0.000010 0.000010 0.000010 0.000010 0.000010 0.000010 0.000010 0.000010 0.000010 0.000010 0.000010 0.000010 0.000010 0.000010 0.000010 0.000010 0.000010 0.000010 0.000010 0.000010 0.000010 0.000010 0.000010 0.000010 0.000010 0.000010 0.000010 0.000010 0.000010 0.000010 0.000010 0.000010 0.000010 0.000010 0.000010 0.000010 0.000010 0.000010 0.000010 0.000010 0.000010 0.000010 0.000010 0.000010 0.000010 0.000010 0.000010 0.000010 0.000010 0.000010 0.000010 0.000010 0.000010 0.999470
0.000010 0.000010 0.000010 0.000010 0.000010 0.000010 0.000010 0.000010 0.000010 0.000010 0.000010 0.000010 0.000010 0.000010 0.000010 0.000010 0.000010 0.000010 0.000010 0.000010 0.000010 0.000010 0.000010 0.000010 0.000010 0.000010 0.000010 0.000010 0.000010 0.000010 0.000010 0.000010 0.000010 0.000010 0.000010 0.000010 0.000010 0.000010 0.000010 0.000010 0.000010 0.000010 0.000010 0.000010 0.000010 0.000010 0.000010 0.000010 0.000010 0.000010 0.000010 0.000010 0.000010 0.999470
0.000010 0.000010 0.000010 0.000010 0.000010 0.000010 0.000010 0.000010 0.000010 0.870611 0.000010 0.000010 0.000010 0.000010 0.000010 0.000010 0.038062 0.000010 0.000010 0.000010 0.000010 0.000010 0.009299 0.000010 0.000010 0.000010 0.000010 0.000010 0.000010 0.000010 0.000010 0.000010 0.000010 0.000010 0.000010 0.000010 0.000010 0.000010 0.000010 0.000010 0.000010 0.000010 0.000010 0.000010 0.000010 0.081527 0.000010 0.000010 0.000010 0.000010 0.000010 0.000010 0.000010 0.000010
0.000010 0.000010 0.000010 0.000010 0.000010 0.000010 0.000010 0.000010 0.000010 0.774310 0.000010 0.000010 0.000010 0.000010 0.000010 0.000010 0.225170 0.000010 0.000010 0.000010 0.000010 0.000010 0.000010 0.000010 0.000010 0.000010 0.000010 0.000010 0.000010 0.000010 0.000010 0.000010 0.000010 0.000010 0.000010 0.000010 0.000010 0.000010 0.000010 0.000010 0.000010 0.000010 0.000010 0.000010 0.000010 0.000010 0.000010 0.000010 0.000010 0.000010 0.000010 0.000010 0.000010 0.000010
0.000010 0.000010 0.000010 0.000010 0.000010 0.000010 0.000010 0.000010 0.000010 0.999470 0.000010 0.000010 0.000010 0.000010 0.000010 0.000010 0.000010 0.000010 0.000010 0.000010 0.000010 0.000010 0.000010 0.000010 0.000010 0.000010 0.000010 0.000010 0.000010 0.000010 0.000010 0.000010 0.000010 0.000010 0.000010 0.000010 0.000010 0.000010 0.000010 0.000010 0.000010 0.000010 0.000010 0.000010 0.000010 0.000010 0.000010 0.000010 0.000010 0.000010 0.000010 0.000010 0.000010 0.000010
0.000010 0.000010 0.000010 0.000010 0.000010 0.000010 0.000010 0.000010 0.000010 0.861821 0.000010 0.000010 0.000010 0.000010 0.000010 0.000010 0.120766 0.000010 0.000010 0.000010 0.000010 0.000010 0.000010 0.000010 0.000010 0.000010 0.000010 0.000010 0.000010 0.000010 0.000010 0.001432 0.000010 0.000010 0.000010 0.000010 0.000010 0.000010 0.000010 0.000010 0.000010 0.000010 0.000010 0.000010 0.000010 0.015472 0.000018 0.000010 0.000010 0.000010 0.000010 0.000010 0.000010 0.000010
0.000010 0.000010 0.000010 0.000010 0.000010 0.000010 0.000010 0.000010 0.000010 0.271080 0.000010 0.000010 0.000010 0.000010 0.003857 0.000010 0.710757 0.000010 0.000010 0.000010 0.000010 0.000010 0.000010 0.000010 0.000010 0.000010 0.000010 0.000010 0.000010 0.000010 0.000010 0.000010 0.000010 0.008697 0.000010 0.000010 0.000010 0.000010 0.000010 0.000010 0.000010 0.000010 0.000010 0.000010 0.000010 0.005119 0.000010 0.000010 0.000010 0.000010 0.000010 0.000010 0.000010 0.000010
0.000010 0.000010 0.000010 0.000010 0.000010 0.000010 0.000010 0.000010 0.000010 0.467129 0.000010 0.000010 0.000010 0.000010 0.000010 0.005159 0.472605 0.000010 0.000010 0.000010 0.000010 0.003054 0.000010 0.000010 0.000010 0.000010 0.004997 0.000010 0.000010 0.000010 0.000010 0.000010 0.000010 0.010843 0.000010 0.001021 0.002649 0.000010 0.000010 0.000010 0.000010 0.000010 0.000010 0.000010 0.000010 0.000010 0.018112 0.000010 0.013991 0.000010 0.000010 0.000010 0.000010 0.000010
0.000010 0.000010 0.000010 0.000010 0.000010 0.000010 0.000010 0.000010 0.000010 0.999470 0.000010 0.000010 0.000010 0.000010 0.000010 0.000010 0.000010 0.000010 0.000010 0.000010 0.000010 0.000010 0.000010 0.000010 0.000010 0.000010 0.000010 0.000010 0.000010 0.000010 0.000010 0.000010 0.000010 0.000010 0.000010 0.000010 0.000010 0.000010 0.000010 0.000010 0.000010 0.000010 0.000010 0.000010 0.000010 0.000010 0.000010 0.000010 0.000010 0.000010 0.000010 0.000010 0.000010 0.000010
0.000010 0.004922 0.000010 0.000010 0.000010 0.000010 0.000010 0.000010 0.000010 0.526402 0.000010 0.000010 0.000010 0.000010 0.000010 0.000010 0.399036 0.000010 0.000010 0.000010 0.000010 0.000010 0.000010 0.000010 0.000010 0.000010 0.000010 0.000010 0.000010 0.000010 0.000010 0.000010 0.000010 0.010580 0.000010 0.000010 0.000010 0.000010 0.000010 0.000010 0.000010 0.000010 0.000010 0.000010 0.000010 0.058570 0.000010 0.000010 0.000010 0.000010 0.000010 0.000010 0.000010 0.000010
0.000010 0.000010 0.000010 0.000010 0.000010 0.000010 0.000010 0.000010 0.000010 0.433386 0.000010 0.000010 0.000010 0.000010 0.000010 0.000010 0.540472 0.000010 0.000010 0.000010 0.000010 0.000010 0.000010 0.000010 0.000010 0.000010 0.000010 0.000010 0.000010 0.000010 0.000010 0.000010 0.000010 0.000010 0.000010 0.000010 0.000010 0.000010 0.000010 0.000010 0.000010 0.000010 0.000010 0.000010 0.000010 0.025632 0.000010 0.000010 0.000010 0.000010 0.000010 0.000010 0.000010 0.000010
0.000010 0.000010 0.000010 0.000010 0.000010 0.000010 0.000010 0.000010 0.000010 0.905184 0.000010 0.000010 0.000010 0.000010 0.000010 0.000010 0.094296 0.000010 0.000010 0.000010 0.000010 0.000010 0.000010 0.000010 0.000010 0.000010 0.000010 0.000010 0.000010 0.000010 0.000010 0.000010 0.000010 0.000010 0.000010 0.000010 0.000010 0.000010 0.000010 0.000010 0.000010 0.000010 0.000010 0.000010 0.000010 0.000010 0.000010 0.000010 0.000010 0.000010 0.000010 0.000010 0.000010 0.000010
0.000010 0.000010 0.000010 0.000010 0.000010 0.000010 0.000010 0.000010 0.000010 0.914792 0.000010 0.000010 0.000010 0.000010 0.000010 0.000010 0.084688 0.000010 0.000010 0.000010 0.000010 0.000010 0.000010 0.000010 0.000010 0.000010 0.000010 0.000010 0.000010 0.000010 0.000010 0.000010 0.000010 0.000010 0.000010 0.000010 0.000010 0.000010 0.000010 0.000010 0.000010 0.000010 0.000010 0.000010 0.000010 0.000010 0.000010 0.000010 0.000010 0.000010 0.000010 0.000010 0.000010 0.000010
0.000010 0.000010 0.000010 0.000010 0.000010 0.000010 0.000010 0.000010 0.000010 0.999470 0.000010 0.000010 0.000010 0.000010 0.000010 0.000010 0.000010 0.000010 0.000010 0.000010 0.000010 0.000010 0.000010 0.000010 0.000010 0.000010 0.000010 0.000010 0.000010 0.000010 0.000010 0.000010 0.000010 0.000010 0.000010 0.000010 0.000010 0.000010 0.000010 0.000010 0.000010 0.000010 0.000010 0.000010 0.000010 0.000010 0.000010 0.000010 0.000010 0.000010 0.000010 0.000010 0.000010 0.000010
0.000010 0.000010 0.000010 0.000010 0.000010 0.000010 0.000010 0.000010 0.000010 0.842713 0.000010 0.000010 0.000010 0.001006 0.000010 0.000010 0.083050 0.000010 0.000010 0.000010 0.000010 0.001881 0.000010 0.000010 0.000010 0.018620 0.000010 0.000010 0.000010 0.000010 0.000010 0.000010 0.000010 0.000010 0.000010 0.000010 0.000010 0.000010 0.000010 0.000010 0.000010 0.000010 0.000010 0.000010 0.000010 0.021040 0.029828 0.000010 0.001402 0.000010 0.000010 0.000010 0.000010 0.000010
0.000010 0.000010 0.000010 0.000010 0.000010 0.000010 0.000010 0.000010 0.000010 0.959892 0.000010 0.000010 0.000010 0.000010 0.000010 0.000010 0.000010 0.000010 0.000010 0.000010 0.000010 0.000010 0.000010 0.000010 0.000010 0.000010 0.000010 0.000010 0.000010 0.000010 0.000010 0.000010 0.000010 0.000010 0.000010 0.000010 0.000010 0.000010 0.000010 0.000010 0.000010 0.000010 0.000010 0.000010 0.000010 0.039588 0.000010 0.000010 0.000010 0.000010 0.000010 0.000010 0.000010 0.000010
0.000010 0.000010 0.000010 0.000010 0.000010 0.000010 0.000010 0.000010 0.000010 0.999470 0.000010 0.000010 0.000010 0.000010 0.000010 0.000010 0.000010 0.000010 0.000010 0.000010 0.000010 0.000010 0.000010 0.000010 0.000010 0.000010 0.000010 0.000010 0.000010 0.000010 0.000010 0.000010 0.000010 0.000010 0.000010 0.000010 0.000010 0.000010 0.000010 0.000010 0.000010 0.000010 0.000010 0.000010 0.000010 0.000010 0.000010 0.000010 0.000010 0.000010 0.000010 0.000010 0.000010 0.000010
0.000010 0.000010 0.000010 0.000010 0.000010 0.000010 0.000010 0.000010 0.000010 0.999470 0.000010 0.000010 0.000010 0.000010 0.000010 0.000010 0.000010 0.000010 0.000010 0.000010 0.000010 0.000010 0.000010 0.000010 0.000010 0.000010 0.000010 0.000010 0.000010 0.000010 0.000010 0.000010 0.000010 0.000010 0.000010 0.000010 0.000010 0.000010 0.000010 0.000010 0.000010 0.000010 0.000010 0.000010 0.000010 0.000010 0.000010 0.000010 0.000010 0.000010 0.000010 0.000010 0.000010 0.000010
0.000010 0.000010 0.000010 0.000010 0.000010 0.000010 0.000010 0.000010 0.000010 0.953145 0.000010 0.000010 0.000010 0.000010 0.000010 0.000010 0.046335 0.000010 0.000010 0.000010 0.000010 0.000010 0.000010 0.000010 0.000010 0.000010 0.000010 0.000010 0.000010 0.000010 0.000010 0.000010 0.000010 0.000010 0.000010 0.000010 0.000010 0.000010 0.000010 0.000010 0.000010 0.000010 0.000010 0.000010 0.000010 0.000010 0.000010 0.000010 0.000010 0.000010 0.000010 0.000010 0.000010 0.000010
0.000010 0.000010 0.000010 0.000010 0.000010 0.000010 0.000010 0.000010 0.000010 0.999470 0.000010 0.000010 0.000010 0.000010 0.000010 0.000010 0.000010 0.000010 0.000010 0.000010 0.000010 0.000010 0.000010 0.000010 0.000010 0.000010 0.000010 0.000010 0.000010 0.000010 0.000010 0.000010 0.000010 0.000010 0.000010 0.000010 0.000010 0.000010 0.000010 0.000010 0.000010 0.000010 0.000010 0.000010 0.000010 0.000010 0.000010 0.000010 0.000010 0.000010 0.000010 0.000010 0.000010 0.000010
0.000010 0.000010 0.000010 0.000010 0.000010 0.000010 0.000010 0.000010 0.000010 0.999470 0.000010 0.000010 0.000010 0.000010 0.000010 0.000010 0.000010 0.000010 0.000010 0.000010 0.000010 0.000010 0.000010 0.000010 0.000010 0.000010 0.000010 0.000010 0.000010 0.000010 0.000010 0.000010 0.000010 0.000010 0.000010 0.000010 0.000010 0.000010 0.000010 0.000010 0.000010 0.000010 0.000010 0.000010 0.000010 0.000010 0.000010 0.000010 0.000010 0.000010 0.000010 0.000010 0.000010 0.000010
0.000010 0.036218 0.000010 0.000010 0.004908 0.000010 0.004044 0.000010 0.000010 0.000010 0.007974 0.000010 0.000010 0.014593 0.008485 0.000010 0.042385 0.017518 0.014563 0.014357 0.000010 0.006937 0.016233 0.018511 0.041754 0.013747 0.038924 0.343686 0.000010 0.000507 0.000010 0.000010 0.000010 0.174235 0.000934 0.011089 0.031283 0.009191 0.000010 0.004106 0.000010 0.000010 0.000010 0.014745 0.000010 0.024903 0.039648 0.000010 0.024135 0.000010 0.000010 0.000010 0.000010 0.020137
0.000010 0.000010 0.000010 0.000010 0.000010 0.000010 0.000010 0.000010 0.000010 0.000010 0.000010 0.000010 0.000010 0.000010 0.000010 0.000010 0.000010 0.000010 0.000010 0.000010 0.000010 0.000010 0.000010 0.000010 0.000010 0.000010 0.000010 0.000010 0.000010 0.000010 0.000010 0.000010 0.000010 0.999470 0.000010 0.000010 0.000010 0.000010 0.000010 0.000010 0.000010 0.000010 0.000010 0.000010 0.000010 0.000010 0.000010 0.000010 0.000010 0.000010 0.000010 0.000010 0.000010 0.000010
0.000010 0.000010 0.000010 0.000010 0.000010 0.000010 0.000010 0.000010 0.000010 0.000010 0.000010 0.000010 0.000010 0.000010 0.000010 0.000010 0.000010 0.000010 0.000010 0.000010 0.000010 0.000010 0.000010 0.000010 0.000010 0.000010 0.000010 0.000010 0.000010 0.000010 0.000010 0.000010 0.000010 0.999470 0.000010 0.000010 0.000010 0.000010 0.000010 0.000010 0.000010 0.000010 0.000010 0.000010 0.000010 0.000010 0.000010 0.000010 0.000010 0.000010 0.000010 0.000010 0.000010 0.000010
0.000010 0.000010 0.000010 0.000010 0.000010 0.000010 0.000010 0.000010 0.000010 0.000010 0.000010 0.000010 0.000010 0.000010 0.000010 0.000010 0.000010 0.000010 0.000010 0.000010 0.000010 0.000010 0.000010 0.000010 0.000010 0.000010 0.000010 0.000010 0.000010 0.000010 0.000010 0.000010 0.000010 0.999470 0.000010 0.000010 0.000010 0.000010 0.000010 0.000010 0.000010 0.000010 0.000010 0.000010 0.000010 0.000010 0.000010 0.000010 0.000010 0.000010 0.000010 0.000010 0.000010 0.000010
0.000010 0.000010 0.000010 0.000010 0.000010 0.000010 0.000010 0.000010 0.000010 0.000010 0.000010 0.000010 0.000010 0.000010 0.000010 0.000010 0.000010 0.000010 0.000010 0.000010 0.000010 0.000010 0.000010 0.000010 0.000010 0.000010 0.000010 0.000010 0.000010 0.000010 0.000010 0.000010 0.000010 0.999470 0.000010 0.000010 0.000010 0.000010 0.000010 0.000010 0.000010 0.000010 0.000010 0.000010 0.000010 0.000010 0.000010 0.000010 0.000010 0.000010 0.000010 0.000010 0.000010 0.000010
0.000010 0.000010 0.000010 0.000010 0.000010 0.000010 0.000010 0.000010 0.000010 0.000010 0.000010 0.000010 0.000010 0.000010 0.000010 0.000010 0.000010 0.000010 0.000010 0.000010 0.000010 0.000010 0.000011 0.000010 0.000010 0.000010 0.000010 0.000010 0.000010 0.000010 0.000010 0.000010 0.000010 0.999463 0.000010 0.000010 0.000010 0.000010 0.000010 0.000010 0.000010 0.000010 0.000010 0.000010 0.000010 0.000016 0.000010 0.000010 0.000010 0.000010 0.000010 0.000010 0.000010 0.000010
0.000010 0.000010 0.000010 0.000010 0.000010 0.000010 0.000010 0.000010 0.000010 0.000010 0.000010 0.000010 0.000010 0.000010 0.000010 0.000010 0.000010 0.000010 0.000010 0.000010 0.000010 0.000010 0.000010 0.000010 0.000010 0.000010 0.000010 0.000010 0.000010 0.000010 0.000010 0.000010 0.000010 0.999470 0.000010 0.000010 0.000010 0.000010 0.000010 0.000010 0.000010 0.000010 0.000010 0.000010 0.000010 0.000010 0.000010 0.000010 0.000010 0.000010 0.000010 0.000010 0.000010 0.000010
0.000010 0.000010 0.000010 0.000010 0.000010 0.000010 0.000010 0.000010 0.000010 0.000010 0.000010 0.000010 0.000010 0.000010 0.000010 0.000010 0.000010 0.000010 0.000010 0.000010 0.000010 0.000010 0.000010 0.000010 0.000010 0.000010 0.000010 0.000010 0.000010 0.000010 0.000010 0.000010 0.000010 0.999470 0.000010 0.000010 0.000010 0.000010 0.000010 0.000010 0.000010 0.000010 0.000010 0.000010 0.000010 0.000010 0.000010 0.000010 0.000010 0.000010 0.000010 0.000010 0.000010 0.000010
0.000010 0.000010 0.000010 0.000010 0.000010 0.000010 0.000010 0.000010 0.000010 0.000010 0.000010 0.000010 0.000010 0.000010 0.000010 0.000010 0.000010 0.000010 0.000010 0.000010 0.000010 0.000010 0.000010 0.000010 0.000010 0.000010 0.000010 0.000010 0.000010 0.000010 0.000010 0.000010 0.000010 0.999470 0.000010 0.000010 0.000010 0.000010 0.000010 0.000010 0.000010 0.000010 0.000010 0.000010 0.000010 0.000010 0.000010 0.000010 0.000010 0.000010 0.000010 0.000010 0.000010 0.000010
0.000010 0.002369 0.000010 0.000010 0.041930 0.004300 0.000010 0.000010 0.000010 0.022692 0.000010 0.000010 0.000010 0.081689 0.008749 0.000010 0.003274 0.000010 0.000010 0.000010 0.000010 0.018208 0.000010 0.000010 0.000010 0.063200 0.003359 0.022976 0.682031 0.000010 0.000010 0.000010 0.000010 0.013439 0.000010 0.000010 0.000010 0.004724 0.000010 0.004428 0.000010 0.000010 0.000010 0.000010 0.000010 0.022253 0.000010 0.000010 0.000010 0.000010 0.000010 0.000010 0.000010 0.000010
0.000010 0.000010 0.000010 0.000010 0.000010 0.000010 0.000010 0.000010 0.000010 0.000010 0.000010 0.000010 0.000010 0.000010 0.000010 0.000010 0.000010 0.000010 0.000010 0.000010 0.000010 0.000010 0.000010 0.000010 0.000010 0.000010 0.000010 0.000010 0.985497 0.000010 0.000010 0.000010 0.000010 0.000010 0.000010 0.000010 0.000010 0.000010 0.000010 0.000010 0.000010 0.000010 0.000010 0.000010 0.000010 0.006738 0.000010 0.000010 0.007255 0.000010 0.000010 0.000010 0.000010 0.000010
0.000010 0.000010 0.000010 0.000010 0.003472 0.000010 0.000010 0.000010 0.000010 0.001335 0.006176 0.000010 0.000010 0.007745 0.015457 0.000010 0.000010 0.014770 0.000010 0.000010 0.000010 0.018349 0.000010 0.000010 0.008298 0.066041 0.000010 0.000010 0.751232 0.000010 0.000010 0.000010 0.000010 0.010179 0.000010 0.011441 0.014028 0.000010 0.000010 0.016356 0.000010 0.000010 0.000010 0.000010 0.000010 0.025017 0.017917 0.000010 0.000010 0.000010 0.000010 0.000010 0.011814 0.000010
0.000010 0.000010 0.000010 0.000010 0.000010 0.000010 0.000010 0.000010 0.000010 0.000010 0.000010 0.000010 0.000010 0.000010 0.000010 0.000010 0.000010 0.000010 0.000010 0.000010 0.000010 0.000010 0.000010 0.000010 0.000010 0.000010 0.000010 0.000010 0.999470 0.000010 0.000010 0.000010 0.000010 0.000010 0.000010 0.000010 0.000010 0.000010 0.000010 0.000010 0.000010 0.000010 0.000010 0.000010 0.000010 0.000010 0.000010 0.000010 0.000010 0.000010 0.000010 0.000010 0.000010 0.000010
0.000010 0.000010 0.000010 0.000010 0.000010 0.000449 0.000010 0.000010 0.000010 0.000010 0.000010 0.000010 0.000010 0.000010 0.000010 0.000010 0.000010 0.000010 0.006620 0.000010 0.000010 0.005755 0.012040 0.000010 0.023353 0.010361 0.000010 0.000010 0.936528 0.000010 0.000010 0.000010 0.000010 0.000010 0.000010 0.004434 0.000010 0.000010 0.000010 0.000010 0.000010 0.000010 0.000010 0.000010 0.000010 0.000010 0.000010 0.000010 0.000010 0.000010 0.000010 0.000010 0.000010 0.000010
0.000010 0.000010 0.000010 0.000010 0.000010 0.000010 0.000010 0.000010 0.000010 0.000010 0.000010 0.000010 0.000010 0.000010 0.000010 0.000010 0.000010 0.000010 0.000010 0.000010 0.000010 0.000010 0.000010 0.000010 0.000010 0.000010 0.000010 0.000010 0.999470 0.000010 0.000010 0.000010 0.000010 0.000010 0.000010 0.000010 0.000010 0.000010 0.000010 0.000010 0.000010 0.000010 0.000010 0.000010 0.000010 0.000010 0.000010 0.000010 0.000010 0.000010 0.000010 0.000010 0.000010 0.000010
0.000010 0.000010 0.000010 0.000010 0.038642 0.000010 0.000010 0.000010 0.000010 0.001036 0.020175 0.000010 0.000010 0.076090 0.000749 0.000010 0.000323 0.000010 0.000877 0.000010 0.000010 0.028329 0.001543 0.000010 0.000010 0.066337 0.000010 0.005409 0.705356 0.000010 0.000010 0.000010 0.000010 0.000010 0.000010 0.000010 0.002622 0.000010 0.000010 0.000010 0.000010 0.000010 0.000010 0.000010 0.000010 0.024209 0.004405 0.000010 0.008052 0.000010 0.000010 0.000010 0.003045 0.012441
0.000010 0.000010 0.000010 0.000010 0.000010 0.000010 0.000010 0.000010 0.000010 0.000010 0.000010 0.000010 0.000010 0.000010 0.000010 0.000010 0.000010 0.000010 0.000010 0.000010 0.000010 0.000010 0.000010 0.000010 0.000010 0.000010 0.000010 0.000010 0.999470 0.000010 0.000010 0.000010 0.000010 0.000010 0.000010 0.000010 0.000010 0.000010 0.000010 0.000010 0.000010 0.000010 0.000010 0.000010 0.000010 0.000010 0.000010 0.000010 0.000010 0.000010 0.000010 0.000010 0.000010 0.000010
0.000010 0.000010 0.000010 0.000010 0.000010 0.000010 0.000010 0.000010 0.000010 0.000010 0.000010 0.000010 0.000010 0.000010 0.000010 0.000010 0.000010 0.000010 0.000010 0.000010 0.000010 0.000010 0.000010 0.000010 0.000010 0.000010 0.000010 0.000010 0.999470 0.000010 0.000010 0.000010 0.000010 0.000010 0.000010 0.000010 0.000010 0.000010 0.000010 0.000010 0.000010 0.000010 0.000010 0.000010 0.000010 0.000010 0.000010 0.000010 0.000010 0.000010 0.000010 0.000010 0.000010 0.000010
0.000010 0.000010 0.000010 0.000010 0.000010 0.000010 0.000010 0.000010 0.000010 0.000010 0.000010 0.000010 0.000010 0.000010 0.000010 0.000010 0.000010 0.000010 0.000010 0.000010 0.000010 0.000010 0.000010 0.000010 0.000010 0.000010 0.000010 0.000010 0.999470 0.000010 0.000010 0.000010 0.000010 0.000010 0.000010 0.000010 0.000010 0.000010 0.000010 0.000010 0.000010 0.000010 0.000010 0.000010 0.000010 0.000010 0.000010 0.000010 0.000010 0.000010 0.000010 0.000010 0.000010 0.000010
0.000010 0.000010 0.000010 0.000010 0.000010 0.000010 0.000010 0.000010 0.000010 0.000010 0.000010 0.000010 0.000010 0.000010 0.000010 0.000010 0.000010 0.000010 0.000010 0.000010 0.000010 0.000010 0.022369 0.000010 0.000010 0.000010 0.000010 0.000010 0.968247 0.000010 0.000010 0.000010 0.000010 0.000010 0.000010 0.000010 0.000010 0.000010 0.000010 0.008874 0.000010 0.000010 0.000010 0.000010 0.000010 0.000010 0.000010 0.000010 0.000010 0.000010 0.000010 0.000010 0.000010 0.000010
0.000010 0.000010 0.000010 0.000010 0.000010 0.000010 0.000010 0.000010 0.000010 0.000010 0.000010 0.000010 0.000010 0.000010 0.000010 0.000010 0.000010 0.000010 0.000010 0.000010 0.000010 0.000010 0.000010 0.000010 0.000010 0.000010 0.000010 0.000010 0.994084 0.000010 0.000010 0.000010 0.000010 0.000010 0.000010 0.000010 0.005396 0.000010 0.000010 0.000010 0.000010 0.000010 0.000010 0.000010 0.000010 0.000010 0.000010 0.000010 0.000010 0.000010 0.000010 0.000010 0.000010 0.000010
0.000010 0.000010 0.000010 0.000010 0.000010 0.000010 0.000010 0.000010 0.000010 0.000010 0.000010 0.000010 0.000010 0.000010 0.000010 0.000010 0.000010 0.000010 0.000010 0.000010 0.000010 0.000010 0.000010 0.000010 0.000010 0.000010 0.000010 0.000010 0.999470 0.000010 0.000010 0.000010 0.000010 0.000010 0.000010 0.000010 0.000010 0.000010 0.000010 0.000010 0.000010 0.000010 0.000010 0.000010 0.000010 0.000010 0.000010 0.000010 0.000010 0.000010 0.000010 0.000010 0.000010 0.000010
0.000010 0.000010 0.000010 0.000010 0.000010 0.000010 0.000010 0.000010 0.000010 0.000010 0.000010 0.000010 0.000010 0.000010 0.000010 0.000010 0.000010 0.000010 0.000010 0.000010 0.000010 0.000010 0.000010 0.000010 0.000010 0.000010 0.000010 0.000010 0.999470 0.000010 0.000010 0.000010 0.000010 0.000010 0.000010 0.000010 0.000010 0.000010 0.000010 0.000010 0.000010 0.000010 0.000010 0.000010 0.000010 0.000010 0.000010 0.000010 0.000010 0.000010 0.000010 0.000010 0.000010 0.000010
0.000010 0.005439 0.000010 0.000010 0.043741 0.007420 0.000010 0.000010 0.000010 0.000010 0.003168 0.000010 0.000010 0.077914 0.001754 0.000010 0.022253 0.000010 0.000010 0.000010 0.000010 0.032257 0.022158 0.000010 0.000010 0.116544 0.011026 0.020451 0.420276 0.000010 0.000010 0.000010 0.000010 0.000010 0.000010 0.015788 0.005381 0.000010 0.000010 0.000010 0.032850 0.000010 0.000010 0.000010 0.000010 0.041248 0.028386 0.000010 0.049523 0.000010 0.000010 0.000010 0.011066 0.031028
0.000010 0.000010 0.000010 0.000010 0.007027 0.000010 0.000010 0.000010 0.000010 0.000312 0.000111 0.000010 0.000010 0.086090 0.004153 0.000010 0.007066 0.020419 0.000010 0.000010 0.000010 0.028862 0.027781 0.000010 0.000010 0.074626 0.000010 0.000010 0.606156 0.000010 0.000010 0.005587 0.000010 0.000010 0.000010 0.000010 0.002011 0.000010 0.000010 0.018409 0.006762 0.000010 0.000010 0.000010 0.000010 0.007332 0.011910 0.000010 0.023049 0.000010 0.000010 0.000010 0.030715 0.031284
0.000010 0.000010 0.000010 0.000010 0.000010 0.000010 0.000010 0.000010 0.000010 0.000010 0.000010 0.000010 0.000010 0.000010 0.000010 0.000010 0.000258 0.000010 0.000010 0.000010 0.000010 0.010067 0.006825 0.000010 0.000010 0.000010 0.000010 0.000010 0.979837 0.000010 0.000010 0.000010 0.000010 0.000010 0.000010 0.000010 0.000010 0.000010 0.000010 0.002523 0.000010 0.000010 0.000010 0.000010 0.000010 0.000010 0.000010 0.000010 0.000010 0.000010 0.000010 0.000010 0.000010 0.000010
0.000010 0.000010 0.000010 0.000010 0.000010 0.000010 0.000010 0.000010 0.000010 0.000010 0.000010 0.000010 0.000010 0.000010 0.000010 0.000010 0.000010 0.000010 0.000010 0.000010 0.000010 0.000010 0.000010 0.000010 0.000010 0.000010 0.000010 0.000010 0.999470 0.000010 0.000010 0.000010 0.000010 0.000010 0.000010 0.000010 0.000010 0.000010 0.000010 0.000010 0.000010 0.000010 0.000010 0.000010 0.000010 0.000010 0.000010 0.000010 0.000010 0.000010 0.000010 0.000010 0.000010 0.000010
0.000010 0.000010 0.000010 0.000010 0.000010 0.000010 0.000010 0.000010 0.000010 0.000010 0.000010 0.000010 0.000010 0.000010 0.000010 0.000010 0.000010 0.000010 0.000010 0.000010 0.000010 0.000010 0.000010 0.000010 0.000010 0.000010 0.000010 0.000010 0.999470 0.000010 0.000010 0.000010 0.000010 0.000010 0.000010 0.000010 0.000010 0.000010 0.000010 0.000010 0.000010 0.000010 0.000010 0.000010 0.000010 0.000010 0.000010 0.000010 0.000010 0.000010 0.000010 0.000010 0.000010 0.000010
0.000010 0.000010 0.000010 0.000010 0.000010 0.004376 0.000010 0.000010 0.000010 0.000010 0.000010 0.000010 0.000010 0.000010 0.000010 0.000010 0.000010 0.000010 0.000010 0.000010 0.000010 0.000010 0.000010 0.000010 0.000010 0.000010 0.000010 0.000010 0.995104 0.000010 0.000010 0.000010 0.000010 0.000010 0.000010 0.000010 0.000010 0.000010 0.000010 0.000010 0.000010 0.000010 0.000010 0.000010 0.000010 0.000010 0.000010 0.000010 0.000010 0.000010 0.000010 0.000010 0.000010 0.000010
0.000010 0.000010 0.000010 0.000010 0.000010 0.000010 0.000010 0.000010 0.000010 0.000010 0.000010 0.000010 0.000010 0.000010 0.000010 0.000010 0.000010 0.000010 0.000010 0.000010 0.000010 0.000010 0.000010 0.000010 0.000010 0.999470 0.000010 0.000010 0.000010 0.000010 0.000010 0.000010 0.000010 0.000010 0.000010 0.000010 0.000010 0.000010 0.000010 0.000010 0.000010 0.000010 0.000010 0.000010 0.000010 0.000010 0.000010 0.000010 0.000010 0.000010 0.000010 0.000010 0.000010 0.000010
0.000010 0.000010 0.000010 0.000010 0.000010 0.000010 0.000010 0.000010 0.000010 0.000010 0.000010 0.000010 0.000010 0.000010 0.000010 0.000010 0.000010 0.000010 0.000010 0.000010 0.000010 0.000010 0.000010 0.000010 0.000010 0.999470 0.000010 0.000010 0.000010 0.000010 0.000010 0.000010 0.000010 0.000010 0.000010 0.000010 0.000010 0.000010 0.000010 0.000010 0.000010 0.000010 0.000010 0.000010 0.000010 0.000010 0.000010 0.000010 0.000010 0.000010 0.000010 0.000010 0.000010 0.000010
0.000010 0.000010 0.000010 0.000010 0.000010 0.000010 0.000010 0.000010 0.000010 0.000010 0.000010 0.000010 0.000010 0.028682 0.000010 0.000010 0.000010 0.000010 0.000010 0.000010 0.000010 0.000010 0.000010 0.000010 0.000010 0.955468 0.000010 0.000010 0.000010 0.000010 0.000010 0.000010 0.000010 0.000010 0.000010 0.000010 0.000010 0.000010 0.000010 0.000010 0.000010 0.000010 0.000010 0.000010 0.000010 0.000010 0.000010 0.000010 0.000010 0.000010 0.000010 0.000010 0.015340 0.000010
0.000010 0.000010 0.000010 0.000010 0.000010 0.000010 0.000010 0.000010 0.000010 0.000010 0.000010 0.000010 0.000010 0.000010 0.000010 0.000010 0.000010 0.000010 0.000755 0.000010 0.000010 0.000010 0.018739 0.000010 0.000010 0.930845 0.000010 0.000010 0.000010 0.000383 0.000010 0.000010 0.000010 0.000010 0.000010 0.000010 0.002985 0.000010 0.000010 0.006235 0.003296 0.000010 0.000010 0.000010 0.000010 0.000010 0.000010 0.000010 0.017995 0.009300 0.000010 0.000010 0.007699 0.001339
0.000010 0.000010 0.000010 0.000010 0.000010 0.000010 0.000010 0.000010 0.000010 0.000010 0.000010 0.000010 0.000010 0.000010 0.000010 0.000010 0.000010 0.000010 0.000010 0.000010 0.000010 0.000010 0.000010 0.000010 0.000010 0.996832 0.000010 0.000010 0.000010 0.000010 0.000010 0.000010 0.000010 0.000010 0.000010 0.000010 0.002648 0.000010 0.000010 0.000010 0.000010 0.000010 0.000010 0.000010 0.000010 0.000010 0.000010 0.000010 0.000010 0.000010 0.000010 0.000010 0.000010 0.000010
0.000010 0.000010 0.000010 0.000010 0.000010 0.000010 0.000010 0.000010 0.000010 0.000010 0.000010 0.000010 0.000010 0.000010 0.000010 0.000010 0.000010 0.000010 0.000010 0.000010 0.000010 0.000010 0.000010 0.000010 0.000010 0.988184 0.000010 0.000010 0.000010 0.000010 0.000010 0.000010 0.000010 0.000010 0.000010 0.000010 0.011296 0.000010 0.000010 0.000010 0.000010 0.000010 0.000010 0.000010 0.000010 0.000010 0.000010 0.000010 0.000010 0.000010 0.000010 0.000010 0.000010 0.000010
0.000010 0.000010 0.000010 0.000010 0.000010 0.000010 0.000010 0.000010 0.000010 0.000010 0.000010 0.000010 0.000010 0.000010 0.000010 0.000010 0.000010 0.000010 0.000010 0.000010 0.000010 0.000010 0.000010 0.000010 0.000010 0.999470 0.000010 0.000010 0.000010 0.000010 0.000010 0.000010 0.000010 0.000010 0.000010 0.000010 0.000010 0.000010 0.000010 0.000010 0.000010 0.000010 0.000010 0.000010 0.000010 0.000010 0.000010 0.000010 0.000010 0.000010 0.000010 0.000010 0.000010 0.000010
0.000010 0.000010 0.000010 0.000010 0.000010 0.000010 0.000010 0.000010 0.000010 0.000010 0.000010 0.000010 0.000010 0.000010 0.000010 0.000010 0.000010 0.000010 0.000010 0.000010 0.000010 0.000010 0.000010 0.000010 0.000010 0.999470 0.000010 0.000010 0.000010 0.000010 0.000010 0.000010 0.000010 0.000010 0.000010 0.000010 0.000010 0.000010 0.000010 0.000010 0.000010 0.000010 0.000010 0.000010 0.000010 0.000010 0.000010 0.000010 0.000010 0.000010 0.000010 0.000010 0.000010 0.000010
0.000010 0.000010 0.000010 0.000010 0.000010 0.000010 0.000010 0.000010 0.000010 0.000010 0.000010 0.000010 0.000010 0.000010 0.000010 0.000010 0.000010 0.000010 0.000010 0.000010 0.000010 0.000010 0.000010 0.000010 0.000010 0.999470 0.000010 0.000010 0.000010 0.000010 0.000010 0.000010 0.000010 0.000010 0.000010 0.000010 0.000010 0.000010 0.000010 0.000010 0.000010 0.000010 0.000010 0.000010 0.000010 0.000010 0.000010 0.000010 0.000010 0.000010 0.000010 0.000010 0.000010 0.000010
0.000010 0.000010 0.000010 0.000010 0.000010 0.000010 0.000010 0.000010 0.000010 0.000010 0.000010 0.000010 0.000010 0.000010 0.000010 0.000010 0.000010 0.000010 0.000010 0.000010 0.000010 0.000010 0.000010 0.000010 0.000010 0.999470 0.000010 0.000010 0.000010 0.000010 0.000010 0.000010 0.000010 0.000010 0.000010 0.000010 0.000010 0.000010 0.000010 0.000010 0.000010 0.000010 0.000010 0.000010 0.000010 0.000010 0.000010 0.000010 0.000010 0.000010 0.000010 0.000010 0.000010 0.000010
0.000010 0.000010 0.000010 0.000010 0.000010 0.000010 0.000010 0.000010 0.000010 0.000010 0.000010 0.000010 0.000010 0.000010 0.000010 0.000010 0.000010 0.000010 0.000010 0.000010 0.000010 0.000010 0.006810 0.000010 0.000010 0.992670 0.000010 0.000010 0.000010 0.000010 0.000010 0.000010 0.000010 0.000010 0.000010 0.000010 0.000010 0.000010 0.000010 0.000010 0.000010 0.000010 0.000010 0.000010 0.000010 0.000010 0.000010 0.000010 0.000010 0.000010 0.000010 0.000010 0.000010 0.000010
0.000010 0.000010 0.000010 0.000010 0.000010 0.000010 0.000010 0.000010 0.000010 0.000010 0.000010 0.000010 0.000010 0.000010 0.000010 0.000010 0.000010 0.000010 0.000010 0.000010 0.000010 0.000010 0.000010 0.000010 0.000010 0.999470 0.000010 0.000010 0.000010 0.000010 0.000010 0.000010 0.000010 0.000010 0.000010 0.000010 0.000010 0.000010 0.000010 0.000010 0.000010 0.000010 0.000010 0.000010 0.000010 0.000010 0.000010 0.000010 0.000010 0.000010 0.000010 0.000010 0.000010 0.000010
0.000010 0.000010 0.000010 0.000010 0.000010 0.000010 0.000010 0.000010 0.000010 0.000010 0.000010 0.000010 0.000010 0.008635 0.000010 0.000010 0.000010 0.000010 0.000010 0.000010 0.000010 0.000010 0.000010 0.000010 0.000010 0.956549 0.000010 0.000010 0.000010 0.000010 0.000010 0.000010 0.000010 0.000010 0.000010 0.000010 0.000010 0.000010 0.000010 0.000010 0.000010 0.000010 0.000010 0.000010 0.000010 0.034306 0.000010 0.000010 0.000010 0.000010 0.000010 0.000010 0.000010 0.000010
0.000010 0.000010 0.000010 0.000010 0.000010 0.000010 0.000010 0.000010 0.000010 0.000010 0.000010 0.000010 0.000010 0.000010 0.000010 0.000010 0.000010 0.000010 0.000010 0.000010 0.000010 0.000010 0.007082 0.000010 0.000010 0.992398 0.000010 0.000010 0.000010 0.000010 0.000010 0.000010 0.000010 0.000010 0.000010 0.000010 0.000010 0.000010 0.000010 0.000010 0.000010 0.000010 0.000010 0.000010 0.000010 0.000010 0.000010 0.000010 0.000010 0.000010 0.000010 0.000010 0.000010 0.000010
0.000010 0.000010 0.000010 0.000010 0.000010 0.000010 0.000010 0.000010 0.000010 0.000010 0.000010 0.000010 0.000010 0.000010 0.000010 0.000010 0.000010 0.000010 0.000010 0.000010 0.000010 0.002097 0.000010 0.000010 0.000010 0.964833 0.000010 0.000010 0.000010 0.000010 0.000010 0.000010 0.000010 0.015115 0.000010 0.000010 0.017455 0.000010 0.000010 0.000010 0.000010 0.000010 0.000010 0.000010 0.000010 0.000010 0.000010 0.000010 0.000010 0.000010 0.000010 0.000010 0.000010 0.000010
0.000010 0.016593 0.000010 0.000010 0.000010 0.000010 0.000010 0.000010 0.000010 0.026114 0.007242 0.000010 0.000010 0.070614 0.021321 0.001665 0.006722 0.000010 0.007746 0.000010 0.000010 0.030468 0.012571 0.000010 0.018561 0.200201 0.181755 0.040833 0.106921 0.012554 0.000010 0.000010 0.000010 0.024097 0.000010 0.007626 0.037535 0.017025 0.000010 0.000010 0.061639 0.000010 0.025813 0.000010 0.000010 0.002502 0.010928 0.000010 0.021772 0.000010 0.000010 0.000010 0.013247 0.015665
0.000010 0.000010 0.000010 0.000010 0.000010 0.000010 0.000010 0.000010 0.000010 0.000010 0.000010 0.000010 0.000010 0.000010 0.000010 0.000010 0.000010 0.000010 0.000010 0.000010 0.000010 0.000010 0.000010 0.000010 0.000010 0.999470 0.000010 0.000010 0.000010 0.000010 0.000010 0.000010 0.000010 0.000010 0.000010 0.000010 0.000010 0.000010 0.000010 0.000010 0.000010 0.000010 0.000010 0.000010 0.000010 0.000010 0.000010 0.000010 0.000010 0.000010 0.000010 0.000010 0.000010 0.000010
0.000010 0.000010 0.000010 0.000010 0.000010 0.000010 0.000010 0.000010 0.000010 0.000010 0.000010 0.000010 0.000010 0.000010 0.000010 0.000010 0.000010 0.000010 0.000010 0.000010 0.000010 0.000010 0.000010 0.000010 0.000010 0.999470 0.000010 0.000010 0.000010 0.000010 0.000010 0.000010 0.000010 0.000010 0.000010 0.000010 0.000010 0.000010 0.000010 0.000010 0.000010 0.000010 0.000010 0.000010 0.000010 0.000010 0.000010 0.000010 0.000010 0.000010 0.000010 0.000010 0.000010 0.000010
0.000010 0.000010 0.000010 0.000010 0.000010 0.000010 0.000010 0.000010 0.000010 0.000010 0.000010 0.000010 0.000010 0.000010 0.000010 0.000010 0.000010 0.004284 0.000010 0.000010 0.000010 0.006521 0.000010 0.000010 0.000010 0.018807 0.008339 0.000010 0.470224 0.000010 0.000010 0.000010 0.000010 0.000010 0.000010 0.004501 0.004934 0.000010 0.000010 0.000010 0.000010 0.000010 0.000010 0.000010 0.000010 0.000010 0.442612 0.000010 0.008246 0.000010 0.000010 0.000010 0.031092 0.000010
0.000010 0.000010 0.000010 0.000010 0.000010 0.000010 0.000010 0.000010 0.000010 0.000010 0.000010 0.000010 0.000010 0.000010 0.000010 0.000010 0.000010 0.000010 0.000010 0.000010 0.000010 0.000010 0.000010 0.000010 0.000010 0.000010 0.000010 0.000010 0.000010 0.000010 0.000010 0.000010 0.000010 0.000010 0.000010 0.000010 0.000010 0.000010 0.000010 0.000010 0.000010 0.000010 0.000010 0.000010 0.000010 0.000010 0.999470 0.000010 0.000010 0.000010 0.000010 0.000010 0.000010 0.000010
0.000010 0.000010 0.000010 0.000010 0.000010 0.000010 0.000010 0.000010 0.000010 0.000010 0.000010 0.000010 0.000010 0.000010 0.000010 0.000010 0.000010 0.000010 0.000010 0.000010 0.000010 0.000010 0.000010 0.000010 0.000010 0.000010 0.000010 0.000010 0.000010 0.000010 0.000010 0.000010 0.000010 0.000010 0.000010 0.000010 0.000010 0.000010 0.000010 0.000010 0.000010 0.000010 0.000010 0.000010 0.000010 0.000010 0.999470 0.000010 0.000010 0.000010 0.000010 0.000010 0.000010 0.000010
0.000010 0.000010 0.000010 0.000010 0.000010 0.000010 0.000010 0.000010 0.000010 0.000010 0.000010 0.000010 0.000010 0.000010 0.000010 0.000010 0.000010 0.000010 0.000010 0.000010 0.000010 0.000010 0.000010 0.000010 0.000010 0.000010 0.000010 0.000010 0.000010 0.000010 0.000010 0.000010 0.000010 0.000010 0.000010 0.000010 0.000010 0.000010 0.000010 0.000010 0.000010 0.000010 0.000010 0.000010 0.000010 0.000010 0.999470 0.000010 0.000010 0.000010 0.000010 0.000010 0.000010 0.000010
0.000010 0.000010 0.000010 0.000010 0.000010 0.000010 0.000010 0.000010 0.000010 0.000010 0.000010 0.000010 0.000010 0.000010 0.000010 0.000010 0.000010 0.000010 0.000010 0.000010 0.000010 0.000010 0.000010 0.000010 0.000010 0.000010 0.000010 0.000010 0.000010 0.000010 0.000010 0.000010 0.000010 0.000010 0.000010 0.000010 0.000010 0.000010 0.000010 0.000010 0.000010 0.000010 0.000010 0.000010 0.000010 0.000010 0.999470 0.000010 0.000010 0.000010 0.000010 0.000010 0.000010 0.000010
0.000010 0.000010 0.000010 0.000010 0.000010 0.000010 0.000010 0.000010 0.000010 0.000010 0.000010 0.000010 0.000010 0.000010 0.000010 0.000010 0.000010 0.000010 0.000010 0.000010 0.000010 0.000010 0.000010 0.000010 0.000010 0.000010 0.000010 0.000010 0.000010 0.000010 0.000010 0.000010 0.000010 0.000010 0.000010 0.000010 0.000010 0.000010 0.000010 0.000010 0.000010 0.000010 0.000010 0.000010 0.000010 0.000010 0.999470 0.000010 0.000010 0.000010 0.000010 0.000010 0.000010 0.000010
0.000010 0.000010 0.000010 0.000010 0.024076 0.000010 0.000010 0.000010 0.000010 0.000010 0.005017 0.000010 0.000010 0.039292 0.000010 0.000010 0.000010 0.000010 0.000010 0.000010 0.000010 0.002995 0.000010 0.000010 0.025056 0.000010 0.000010 0.012493 0.000010 0.000010 0.000010 0.000010 0.000010 0.000010 0.000010 0.012094 0.000010 0.000791 0.000010 0.000010 0.000010 0.000010 0.000010 0.000010 0.000010 0.000010 0.827348 0.000010 0.049097 0.001311 0.000010 0.000010 0.000010 0.000010
0.000010 0.000010 0.000010 0.000010 0.000010 0.000010 0.000010 0.000010 0.000010 0.000010 0.002305 0.000010 0.000010 0.045308 0.001581 0.000010 0.000010 0.000010 0.000010 0.000010 0.000010 0.000011 0.000010 0.000010 0.019711 0.000010 0.000010 0.000010 0.000010 0.000010 0.000010 0.000010 0.000010 0.013057 0.000010 0.000010 0.003687 0.000010 0.000010 0.017571 0.000010 0.000010 0.002239 0.000010 0.000010 0.000010 0.801626 0.000010 0.059501 0.013882 0.000010 0.000010 0.019111 0.000010
0.000010 0.000010 0.000010 0.000010 0.000010 0.000010 0.000010 0.000010 0.000010 0.000010 0.000010 0.000010 0.000010 0.000010 0.000010 0.000010 0.000010 0.000010 0.000010 0.000010 0.000010 0.000010 0.000010 0.000010 0.000010 0.000010 0.000010 0.000010 0.000010 0.000010 0.000010 0.000010 0.000010 0.000010 0.000010 0.000010 0.000010 0.000010 0.000010 0.000010 0.000010 0.000010 0.000010 0.000010 0.000010 0.000010 0.999470 0.000010 0.000010 0.000010 0.000010 0.000010 0.000010 0.000010
0.000010 0.000010 0.000010 0.000010 0.000010 0.000010 0.000010 0.000010 0.000010 0.000010 0.000010 0.000010 0.000010 0.007775 0.000010 0.000010 0.000010 0.034552 0.000010 0.000010 0.000010 0.000010 0.000010 0.000010 0.000010 0.000010 0.000010 0.003067 0.000010 0.000010 0.000010 0.000010 0.000010 0.000010 0.000010 0.015853 0.000010 0.000010 0.000010 0.000010 0.000010 0.000010 0.000010 0.000010 0.000010 0.000010 0.938263 0.000010 0.000010 0.000010 0.000010 0.000010 0.000010 0.000010
0.000010 0.000010 0.000010 0.000010 0.000010 0.000010 0.000010 0.000010 0.000010 0.000010 0.000010 0.000010 0.000010 0.000010 0.000010 0.000010 0.000010 0.000010 0.000010 0.000010 0.000010 0.000010 0.000010 0.000010 0.000010 0.000010 0.000010 0.000010 0.000010 0.000010 0.000010 0.000010 0.000010 0.000010 0.000010 0.000010 0.000010 0.000010 0.000010 0.000010 0.000010 0.000010 0.000010 0.000010 0.000010 0.000010 0.999470 0.000010 0.000010 0.000010 0.000010 0.000010 0.000010 0.000010
0.000010 0.000010 0.000010 0.000010 0.000010 0.000010 0.000010 0.000010 0.000010 0.000010 0.000010 0.000010 0.000010 0.000010 0.000010 0.000010 0.000010 0.000010 0.000010 0.000010 0.000010 0.000010 0.000010 0.000010 0.000010 0.000010 0.000010 0.000010 0.000010 0.000010 0.000010 0.000010 0.000010 0.000010 0.000010 0.000010 0.000010 0.000010 0.000010 0.000010 0.000010 0.000010 0.000010 0.000010 0.000010 0.000010 0.999470 0.000010 0.000010 0.000010 0.000010 0.000010 0.000010 0.000010
0.000010 0.000010 0.000010 0.000010 0.000010 0.000010 0.000010 0.000010 0.000010 0.000010 0.000010 0.000010 0.000010 0.000010 0.000010 0.000010 0.000010 0.001802 0.000010 0.000010 0.000010 0.000010 0.000010 0.000010 0.000010 0.000010 0.000010 0.000010 0.000010 0.000010 0.000010 0.000010 0.000010 0.000010 0.000010 0.000010 0.000010 0.000010 0.000010 0.000010 0.000010 0.000010 0.000010 0.000010 0.000010 0.000010 0.985995 0.000010 0.011693 0.000010 0.000010 0.000010 0.000010 0.000010
0.000010 0.000010 0.000010 0.000010 0.000010 0.004691 0.000010 0.000010 0.000010 0.000010 0.000010 0.000010 0.000010 0.000010 0.000010 0.000010 0.000010 0.000010 0.000010 0.000010 0.000010 0.000010 0.000010 0.000010 0.000010 0.000010 0.000010 0.000010 0.000010 0.003637 0.000010 0.000010 0.000010 0.010603 0.000010 0.000010 0.000010 0.000010 0.000010 0.000010 0.000010 0.000010 0.000010 0.000010 0.000010 0.000010 0.942698 0.000010 0.004363 0.000917 0.000010 0.000010 0.017483 0.015148
0.000010 0.000010 0.000010 0.000010 0.000010 0.000010 0.000010 0.000010 0.000010 0.000010 0.000010 0.000010 0.000010 0.000010 0.000010 0.000010 0.000010 0.000010 0.000010 0.000010 0.000010 0.000010 0.000010 0.000010 0.000010 0.000010 0.000010 0.000010 0.000010 0.000010 0.000010 0.000010 0.000010 0.000010 0.000010 0.000010 0.000010 0.000010 0.000010 0.000010 0.000010 0.000010 0.000010 0.000010 0.000010 0.000010 0.999470 0.000010 0.000010 0.000010 0.000010 0.000010 0.000010 0.000010
0.000010 0.000010 0.000010 0.000010 0.000010 0.000010 0.000010 0.000010 0.000010 0.000010 0.000010 0.000010 0.000010 0.000010 0.000010 0.000010 0.000010 0.000010 0.000010 0.000010 0.000010 0.000010 0.000010 0.000010 0.000010 0.000010 0.000010 0.000010 0.000010 0.000010 0.000010 0.000010 0.000010 0.000010 0.000010 0.000010 0.000010 0.000010 0.000010 0.000010 0.000010 0.000010 0.000010 0.000010 0.000010 0.000010 0.999461 0.000010 0.000019 0.000010 0.000010 0.000010 0.000010 0.000010
0.000010 0.000010 0.000010 0.000010 0.000010 0.000010 0.000010 0.000010 0.000010 0.000010 0.000010 0.000010 0.000010 0.000010 0.000010 0.000010 0.000010 0.000010 0.000010 0.000010 0.000010 0.000010 0.000010 0.000010 0.000010 0.000010 0.000010 0.000010 0.000010 0.000010 0.000010 0.000010 0.000010 0.000010 0.000010 0.000010 0.000010 0.000010 0.000010 0.000010 0.000010 0.000010 0.000010 0.000010 0.000010 0.000010 0.999470 0.000010 0.000010 0.000010 0.000010 0.000010 0.000010 0.000010
0.000010 0.000010 0.000010 0.000010 0.002083 0.000010 0.000010 0.000010 0.000010 0.000010 0.000010 0.000010 0.000010 0.064771 0.000010 0.006230 0.000010 0.000010 0.000010 0.000010 0.000010 0.000010 0.000010 0.000010 0.031025 0.000010 0.002897 0.022938 0.000010 0.000010 0.000010 0.000010 0.000010 0.000010 0.000010 0.017573 0.000010 0.000010 0.000010 0.006884 0.000010 0.000010 0.000010 0.000010 0.000010 0.000010 0.739790 0.000010 0.080841 0.015226 0.000010 0.000010 0.004594 0.004739
0.000010 0.000010 0.000010 0.000010 0.000010 0.000010 0.000010 0.000010 0.000010 0.000010 0.000010 0.000010 0.000010 0.000010 0.000010 0.000010 0.000010 0.000010 0.000010 0.000010 0.000010 0.000010 0.000010 0.000010 0.000010 0.000010 0.000010 0.000010 0.000010 0.000010 0.000010 0.000010 0.000010 0.000010 0.000010 0.000010 0.000010 0.000010 0.000010 0.000010 0.000010 0.000010 0.000010 0.000010 0.000010 0.000010 0.999470 0.000010 0.000010 0.000010 0.000010 0.000010 0.000010 0.000010
0.000010 0.000010 0.000010 0.000010 0.000010 0.000279 0.000010 0.000010 0.000010 0.000010 0.000010 0.000010 0.000010 0.053782 0.000010 0.006704 0.000010 0.010252 0.002808 0.000010 0.000010 0.005396 0.000010 0.000010 0.030121 0.000010 0.000010 0.013022 0.000010 0.000010 0.000010 0.000010 0.000010 0.028333 0.000010 0.026440 0.009108 0.000846 0.000010 0.000010 0.000010 0.000010 0.000010 0.000010 0.000010 0.000010 0.742587 0.000010 0.059463 0.000010 0.000010 0.000010 0.010469 0.000010
0.000010 0.000010 0.000010 0.000010 0.000010 0.000010 0.000010 0.000010 0.000010 0.000010 0.000010 0.000010 0.000010 0.000010 0.000010 0.000010 0.000010 0.000010 0.000010 0.000010 0.000010 0.000010 0.000010 0.000010 0.000010 0.000010 0.000010 0.000010 0.000010 0.000010 0.000010 0.000010 0.000010 0.000010 0.000010 0.999470 0.000010 0.000010 0.000010 0.000010 0.000010 0.000010 0.000010 0.000010 0.000010 0.000010 0.000010 0.000010 0.000010 0.000010 0.000010 0.000010 0.000010 0.000010
0.000010 0.000010 0.000010 0.000010 0.000010 0.000010 0.000010 0.000010 0.000010 0.000010 0.000010 0.000010 0.000010 0.000010 0.000010 0.000010 0.000010 0.000010 0.000010 0.000010 0.000010 0.000010 0.000010 0.000010 0.000010 0.000010 0.000010 0.000010 0.000010 0.000010 0.000010 0.000010 0.000010 0.000010 0.000010 0.999470 0.000010 0.000010 0.000010 0.000010 0.000010 0.000010 0.000010 0.000010 0.000010 0.000010 0.000010 0.000010 0.000010 0.000010 0.000010 0.000010 0.000010 0.000010
0.000010 0.000010 0.000010 0.000010 0.000010 0.000010 0.000010 0.000010 0.000010 0.000010 0.000010 0.000010 0.000010 0.000010 0.000010 0.000010 0.000010 0.000010 0.000010 0.000010 0.000010 0.000010 0.000010 0.000010 0.000010 0.000010 0.000010 0.000010 0.000010 0.000010 0.000010 0.000010 0.000010 0.000010 0.000010 0.999470 0.000010 0.000010 0.000010 0.000010 0.000010 0.000010 0.000010 0.000010 0.000010 0.000010 0.000010 0.000010 0.000010 0.000010 0.000010 0.000010 0.000010 0.000010
0.000010 0.000010 0.000010 0.000010 0.000010 0.000010 0.000010 0.000010 0.000010 0.000010 0.000010 0.000010 0.000010 0.000010 0.000010 0.000010 0.000010 0.000010 0.000010 0.000010 0.000010 0.000010 0.000010 0.000010 0.000010 0.000010 0.000010 0.000010 0.000010 0.000010 0.000010 0.000010 0.000010 0.000010 0.000010 0.999470 0.000010 0.000010 0.000010 0.000010 0.000010 0.000010 0.000010 0.000010 0.000010 0.000010 0.000010 0.000010 0.000010 0.000010 0.000010 0.000010 0.000010 0.000010
0.000010 0.000010 0.000010 0.000010 0.000010 0.000010 0.000010 0.000010 0.000010 0.000010 0.000010 0.000010 0.000010 0.000010 0.000010 0.000010 0.000010 0.000010 0.000010 0.000010 0.000010 0.000010 0.000010 0.000010 0.000010 0.000010 0.000010 0.000010 0.000010 0.000010 0.000010 0.000010 0.000010 0.000010 0.000010 0.999470 0.000010 0.000010 0.000010 0.000010 0.000010 0.000010 0.000010 0.000010 0.000010 0.000010 0.000010 0.000010 0.000010 0.000010 0.000010 0.000010 0.000010 0.000010
0.000010 0.000010 0.000010 0.000010 0.000010 0.000010 0.000010 0.000010 0.000010 0.000010 0.000010 0.000010 0.000010 0.000010 0.000010 0.000010 0.000010 0.000010 0.000010 0.000010 0.000010 0.000010 0.000010 0.000010 0.000010 0.000010 0.000010 0.000010 0.000010 0.000010 0.000010 0.000010 0.000010 0.000010 0.000010 0.999470 0.000010 0.000010 0.000010 0.000010 0.000010 0.000010 0.000010 0.000010 0.000010 0.000010 0.000010 0.000010 0.000010 0.000010 0.000010 0.000010 0.000010 0.000010
0.000010 0.000010 0.000010 0.000010 0.000010 0.000010 0.000010 0.000010 0.000010 0.000010 0.011436 0.000010 0.000010 0.014585 0.001685 0.005247 0.000010 0.042510 0.000010 0.000010 0.000010 0.000010 0.007017 0.000010 0.000010 0.001100 0.011350 0.000010 0.000010 0.000010 0.006150 0.002159 0.000010 0.000010 0.000010 0.715113 0.008388 0.000010 0.000010 0.000010 0.000010 0.000010 0.002519 0.000010 0.000010 0.000010 0.005708 0.000010 0.000010 0.033469 0.000010 0.000010 0.131184 0.000010
0.000010 0.000010 0.000010 0.000010 0.000010 0.012271 0.000010 0.000010 0.000010 0.000010 0.000010 0.000010 0.000010 0.000010 0.000010 0.000010 0.000010 0.000010 0.000010 0.000010 0.000010 0.000010 0.000010 0.000010 0.000010 0.000010 0.000010 0.000010 0.000010 0.000010 0.000010 0.000010 0.000010 0.000010 0.000010 0.879528 0.000010 0.000010 0.000010 0.000010 0.000010 0.000010 0.049151 0.000010 0.000010 0.000010 0.000010 0.000010 0.000010 0.000010 0.000010 0.000010 0.058549 0.000010
0.000010 0.000010 0.000010 0.000010 0.000010 0.000010 0.000010 0.000010 0.000010 0.000010 0.000010 0.000010 0.000010 0.000010 0.000010 0.000010 0.000010 0.000010 0.000010 0.000010 0.000010 0.000010 0.000010 0.000010 0.000010 0.000010 0.000010 0.000010 0.000010 0.000010 0.000010 0.000010 0.000010 0.000010 0.000010 0.978454 0.000010 0.000010 0.000010 0.000010 0.000010 0.000010 0.000010 0.000010 0.000010 0.000010 0.000602 0.000010 0.000010 0.019676 0.000010 0.000010 0.000768 0.000010
0.000010 0.000010 0.000010 0.000010 0.000010 0.000010 0.000010 0.000010 0.000010 0.000010 0.000010 0.000010 0.000010 0.000010 0.000010 0.000010 0.000010 0.000010 0.000010 0.000010 0.000010 0.000010 0.000010 0.000010 0.000010 0.000010 0.000010 0.000010 0.000010 0.000010 0.000010 0.000010 0.000010 0.000010 0.000010 0.999470 0.000010 0.000010 0.000010 0.000010 0.000010 0.000010 0.000010 0.000010 0.000010 0.000010 0.000010 0.000010 0.000010 0.000010 0.000010 0.000010 0.000010 0.000010
0.000010 0.000010 0.000010 0.000010 0.000010 0.000010 0.000010 0.000010 0.000010 0.000010 0.000010 0.000010 0.000010 0.000010 0.003227 0.000010 0.000010 0.000010 0.000010 0.000010 0.000010 0.000010 0.016613 0.000010 0.008995 0.000010 0.005108 0.000010 0.000010 0.000010 0.000010 0.000010 0.000010 0.000010 0.000010 0.760514 0.012660 0.009361 0.000010 0.000010 0.014869 0.000010 0.002419 0.000010 0.000010 0.000010 0.000010 0.000010 0.000010 0.032834 0.000010 0.000010 0.132971 0.000010
0.000010 0.000010 0.000010 0.000010 0.024791 0.000010 0.000010 0.000010 0.000010 0.000010 0.000010 0.000010 0.000010 0.000010 0.000010 0.000010 0.000010 0.000010 0.000010 0.000010 0.000010 0.000010 0.000010 0.000010 0.000010 0.000010 0.000010 0.000010 0.000010 0.000010 0.000010 0.000010 0.000010 0.000010 0.000010 0.926834 0.000010 0.000010 0.000010 0.000010 0.000010 0.000010 0.000010 0.000010 0.000010 0.000010 0.000010 0.000010 0.000010 0.030944 0.000010 0.000010 0.016931 0.000010
0.000010 0.000010 0.000010 0.000010 0.036854 0.007471 0.000010 0.000010 0.000010 0.000010 0.000010 0.000010 0.000010 0.000010 0.000880 0.000010 0.000010 0.000010 0.000010 0.000010 0.000010 0.000010 0.000010 0.000010 0.000010 0.000010 0.000010 0.000010 0.000010 0.000010 0.000010 0.000010 0.000010 0.004043 0.000010 0.828098 0.000010 0.000010 0.000010 0.000010 0.000010 0.000010 0.018266 0.000010 0.000010 0.000010 0.000738 0.000010 0.014438 0.000010 0.000010 0.000010 0.088762 0.000010
0.000010 0.000010 0.000010 0.000010 0.000010 0.000010 0.000010 0.000010 0.000010 0.000010 0.000010 0.000010 0.000010 0.000010 0.000010 0.000010 0.000010 0.000010 0.000010 0.000010 0.000010 0.000010 0.000010 0.000010 0.000010 0.000010 0.000010 0.000010 0.000010 0.000010 0.000010 0.000010 0.000010 0.000010 0.000010 0.999470 0.000010 0.000010 0.000010 0.000010 0.000010 0.000010 0.000010 0.000010 0.000010 0.000010 0.000010 0.000010 0.000010 0.000010 0.000010 0.000010 0.000010 0.000010
0.000010 0.000010 0.000010 0.000010 0.000010 0.000010 0.000010 0.000010 0.000010 0.000010 0.000010 0.000010 0.000010 0.000010 0.000010 0.000010 0.000010 0.000010 0.000010 0.000010 0.000010 0.000010 0.000010 0.000010 0.000010 0.000010 0.000010 0.000010 0.000010 0.000010 0.000010 0.000010 0.000010 0.000010 0.000010 0.999470 0.000010 0.000010 0.000010 0.000010 0.000010 0.000010 0.000010 0.000010 0.000010 0.000010 0.000010 0.000010 0.000010 0.000010 0.000010 0.000010 0.000010 0.000010
0.000010 0.000010 0.000010 0.000010 0.001401 0.000010 0.000010 0.000010 0.000010 0.000010 0.000010 0.000010 0.000010 0.000010 0.000010 0.000010 0.000010 0.000010 0.000010 0.000010 0.000010 0.000010 0.000010 0.000010 0.000010 0.000010 0.000010 0.000010 0.000010 0.000010 0.000010 0.000010 0.000010 0.000010 0.000010 0.953354 0.000010 0.000010 0.000010 0.000010 0.000010 0.000010 0.000010 0.000010 0.000010 0.000010 0.000010 0.000010 0.000010 0.000010 0.000010 0.000010 0.044736 0.000010
0.000010 0.000010 0.000010 0.000010 0.000010 0.000010 0.000010 0.000010 0.000010 0.000010 0.000010 0.000010 0.000010 0.000010 0.000010 0.000010 0.000010 0.000010 0.000010 0.000010 0.000010 0.000010 0.000010 0.000010 0.000010 0.000010 0.000010 0.000010 0.000010 0.000010 0.000010 0.000010 0.000010 0.000010 0.000010 0.999470 0.000010 0.000010 0.000010 0.000010 0.000010 0.000010 0.000010 0.000010 0.000010 0.000010 0.000010 0.000010 0.000010 0.000010 0.000010 0.000010 0.000010 0.000010
0.000010 0.000010 0.000010 0.000010 0.000010 0.000010 0.000010 0.000010 0.000010 0.000010 0.004798 0.000010 0.000010 0.000010 0.000010 0.000010 0.000010 0.000010 0.000010 0.000010 0.000010 0.000010 0.005945 0.000010 0.008095 0.000010 0.000010 0.000010 0.000010 0.000010 0.000010 0.000010 0.000010 0.001667 0.000010 0.885517 0.000010 0.000010 0.000010 0.000010 0.000010 0.000010 0.035426 0.000010 0.000010 0.000010 0.000010 0.000010 0.000010 0.000010 0.000010 0.000010 0.058081 0.000010
0.000010 0.000010 0.000010 0.000010 0.000010 0.000010 0.000010 0.000010 0.000010 0.000010 0.006972 0.000010 0.000010 0.008031 0.000010 0.000010 0.000010 0.001344 0.000010 0.000010 0.000010 0.000010 0.000010 0.000010 0.000010 0.000010 0.000010 0.000010 0.000010 0.000010 0.000010 0.000010 0.000010 0.000010 0.000010 0.935036 0.000010 0.000010 0.000010 0.003951 0.000010 0.000010 0.000010 0.000010 0.000010 0.000010 0.000010 0.000010 0.006823 0.000010 0.000010 0.000010 0.037374 0.000010
0.000010 0.000010 0.000010 0.000010 0.000010 0.000010 0.000010 0.000010 0.000010 0.000010 0.000010 0.000010 0.000010 0.000010 0.000010 0.000010 0.000010 0.000010 0.000010 0.000010 0.000010 0.000010 0.000010 0.000010 0.000010 0.000010 0.000010 0.000010 0.000010 0.000010 0.000010 0.000010 0.000010 0.000010 0.000010 0.999470 0.000010 0.000010 0.000010 0.000010 0.000010 0.000010 0.000010 0.000010 0.000010 0.000010 0.000010 0.000010 0.000010 0.000010 0.000010 0.000010 0.000010 0.000010
0.000010 0.000010 0.000010 0.000010 0.000010 0.006003 0.000010 0.000010 0.000010 0.000010 0.000010 0.000010 0.000010 0.006989 0.000010 0.000010 0.000010 0.000010 0.000010 0.000010 0.000010 0.000010 0.000010 0.000010 0.000010 0.000010 0.000010 0.010758 0.000010 0.000010 0.000010 0.000010 0.000010 0.014982 0.000010 0.000010 0.000010 0.000010 0.000010 0.003790 0.015005 0.000010 0.000010 0.000010 0.000010 0.000010 0.028162 0.000010 0.913851 0.000010 0.000010 0.000010 0.000010 0.000010
0.000010 0.000010 0.000010 0.000010 0.000010 0.000010 0.000010 0.000010 0.000010 0.000010 0.000010 0.000010 0.000010 0.000010 0.001902 0.000010 0.000010 0.000010 0.000010 0.000010 0.000010 0.000010 0.000010 0.000010 0.000010 0.000010 0.000010 0.000010 0.000010 0.000010 0.000010 0.000010 0.000010 0.000010 0.000010 0.000010 0.000010 0.000010 0.000010 0.000010 0.000010 0.000010 0.000010 0.000010 0.000010 0.000010 0.005350 0.000010 0.992238 0.000010 0.000010 0.000010 0.000010 0.000010
0.000010 0.000010 0.000010 0.000010 0.000010 0.000010 0.000010 0.000010 0.000010 0.000010 0.000010 0.000010 0.000010 0.000011 0.000010 0.000010 0.000010 0.000010 0.000010 0.000010 0.000010 0.000010 0.000010 0.000010 0.000010 0.000010 0.000010 0.000010 0.000010 0.000010 0.000010 0.000010 0.000010 0.000010 0.000010 0.000010 0.000010 0.000010 0.000010 0.000010 0.000010 0.000010 0.000010 0.000010 0.000010 0.000010 0.000010 0.000010 0.999469 0.000010 0.000010 0.000010 0.000010 0.000010
0.000010 0.000010 0.000010 0.000010 0.000010 0.000010 0.000010 0.000010 0.000010 0.000010 0.000010 0.000010 0.000010 0.000010 0.000010 0.000010 0.000010 0.000010 0.000010 0.000010 0.000010 0.000010 0.000010 0.000010 0.000010 0.000010 0.000010 0.000010 0.000010 0.000010 0.000010 0.000010 0.000010 0.000010 0.000010 0.000010 0.000010 0.000010 0.000010 0.000010 0.000010 0.000010 0.000010 0.000010 0.000010 0.000010 0.000010 0.000010 0.999470 0.000010 0.000010 0.000010 0.000010 0.000010
0.000010 0.000010 0.000010 0.000010 0.000010 0.000010 0.000010 0.000010 0.000010 0.000010 0.000010 0.000010 0.000010 0.000010 0.000010 0.000010 0.000010 0.000010 0.000010 0.000010 0.000010 0.000010 0.000010 0.000010 0.000010 0.000010 0.000010 0.000010 0.000010 0.000010 0.000010 0.000010 0.000010 0.000010 0.000010 0.000010 0.000010 0.000010 0.000010 0.000010 0.000010 0.000010 0.000010 0.000010 0.000010 0.000010 0.021445 0.000010 0.973502 0.000010 0.000010 0.000010 0.004543 0.000010
0.000010 0.000010 0.000010 0.000010 0.000010 0.000010 0.000010 0.000010 0.000010 0.000010 0.000010 0.000010 0.000010 0.000010 0.000010 0.000010 0.000010 0.000010 0.000010 0.000010 0.000010 0.000010 0.000010 0.000010 0.000010 0.000010 0.000010 0.000010 0.000010 0.000010 0.000010 0.000010 0.000010 0.000010 0.000010 0.000010 0.000010 0.000010 0.000010 0.000010 0.000010 0.000010 0.000010 0.000010 0.000010 0.000010 0.000010 0.000010 0.999470 0.000010 0.000010 0.000010 0.000010 0.000010
0.000010 0.000010 0.000010 0.000010 0.000010 0.000010 0.000010 0.000010 0.000010 0.000010 0.000010 0.000010 0.000010 0.000010 0.000010 0.000010 0.000010 0.000010 0.000010 0.000010 0.000010 0.000010 0.000010 0.000010 0.000010 0.000010 0.000010 0.000010 0.000010 0.000010 0.000010 0.000010 0.000010 0.000010 0.000010 0.000010 0.000010 0.000010 0.000010 0.000010 0.000010 0.000010 0.000010 0.000010 0.000010 0.000010 0.000010 0.000010 0.999470 0.000010 0.000010 0.000010 0.000010 0.000010
0.000010 0.000010 0.000010 0.000010 0.000010 0.000010 0.000010 0.000010 0.000010 0.000010 0.000010 0.000010 0.000010 0.000010 0.000010 0.000010 0.000010 0.000010 0.000010 0.000010 0.000010 0.000010 0.000010 0.000010 0.000010 0.000010 0.000010 0.000010 0.000010 0.000010 0.000010 0.000010 0.000010 0.000010 0.000010 0.000010 0.000010 0.000010 0.000010 0.000010 0.000010 0.000010 0.000010 0.000010 0.000010 0.000010 0.000010 0.000010 0.999470 0.000010 0.000010 0.000010 0.000010 0.000010
0.000010 0.000010 0.000010 0.000010 0.000010 0.000010 0.000010 0.000010 0.000010 0.000010 0.000010 0.000010 0.000010 0.000010 0.000010 0.000010 0.000010 0.000010 0.000010 0.000010 0.000010 0.000010 0.000010 0.000010 0.000010 0.000010 0.000017 0.000010 0.000010 0.000010 0.000010 0.000010 0.000010 0.000010 0.000010 0.000010 0.000010 0.000010 0.000010 0.000010 0.000010 0.000010 0.000010 0.000010 0.000010 0.000010 0.000010 0.000010 0.999463 0.000010 0.000010 0.000010 0.000010 0.000010
0.000010 0.000013 0.000010 0.000010 0.000010 0.000010 0.000010 0.000010 0.000010 0.000010 0.000010 0.000010 0.000010 0.000010 0.000010 0.000010 0.000010 0.000010 0.000010 0.000010 0.000010 0.000010 0.000010 0.000010 0.000010 0.000012 0.000010 0.000010 0.000010 0.000010 0.000010 0.000010 0.000010 0.000010 0.000010 0.000010 0.000010 0.000010 0.000010 0.000010 0.000010 0.000010 0.000010 0.000010 0.000010 0.000010 0.000010 0.000010 0.999465 0.000010 0.000010 0.000010 0.000010 0.000010
0.000010 0.000010 0.000010 0.000010 0.000010 0.000010 0.000010 0.000010 0.000010 0.000010 0.000010 0.000010 0.000010 0.021718 0.000010 0.000010 0.000010 0.009588 0.000010 0.000010 0.000010 0.000010 0.000010 0.000010 0.012119 0.000010 0.000010 0.000010 0.000010 0.000010 0.000010 0.000010 0.000010 0.010358 0.000010 0.000010 0.000010 0.000010 0.000010 0.000010 0.000049 0.000010 0.000010 0.000010 0.000010 0.000010 0.011963 0.000010 0.926609 0.000010 0.000010 0.000010 0.003119 0.004027
0.000010 0.000010 0.000010 0.000010 0.000010 0.000010 0.000010 0.000010 0.000010 0.000010 0.000010 0.000010 0.000010 0.000010 0.000010 0.000010 0.000010 0.000010 0.000010 0.000010 0.000010 0.000010 0.000010 0.000010 0.000010 0.000010 0.000010 0.000010 0.002410 0.000010 0.000010 0.000010 0.000010 0.000010 0.000010 0.000010 0.000010 0.000010 0.000010 0.000010 0.000010 0.000010 0.019661 0.000010 0.000010 0.000010 0.001103 0.000010 0.976326 0.000010 0.000010 0.000010 0.000010 0.000010
0.000010 0.000010 0.000010 0.000010 0.000010 0.000010 0.000010 0.000010 0.000010 0.000010 0.000010 0.000010 0.000010 0.000144 0.003603 0.000010 0.000010 0.000010 0.000010 0.000010 0.000010 0.000010 0.000010 0.000010 0.014982 0.000010 0.000010 0.003961 0.000010 0.000010 0.000010 0.003393 0.000010 0.000010 0.000010 0.000010 0.025109 0.000010 0.000010 0.006272 0.000010 0.000010 0.002418 0.000010 0.000010 0.000010 0.015878 0.000010 0.923801 0.000010 0.000010 0.000010 0.000010 0.000010
0.000010 0.000010 0.000010 0.000010 0.000010 0.000010 0.000010 0.000010 0.000010 0.000010 0.000010 0.000010 0.000010 0.000010 0.000010 0.000010 0.000010 0.000010 0.000010 0.000010 0.000010 0.000010 0.000010 0.000010 0.000010 0.000010 0.000010 0.000010 0.001831 0.000010 0.000010 0.000010 0.000010 0.000010 0.000010 0.000010 0.000010 0.000010 0.000010 0.000010 0.000010 0.000010 0.000010 0.000010 0.000010 0.000010 0.000010 0.000010 0.989165 0.008495 0.000010 0.000010 0.000010 0.000010
0.000010 0.000010 0.000010 0.000010 0.000010 0.000010 0.000010 0.000010 0.000010 0.000010 0.000010 0.000010 0.000010 0.000010 0.000010 0.000010 0.000010 0.000010 0.000010 0.000010 0.000010 0.000010 0.000010 0.000010 0.000010 0.000010 0.000010 0.000010 0.000010 0.000010 0.000010 0.000010 0.000010 0.000010 0.000010 0.000010 0.000010 0.000010 0.000010 0.000010 0.000010 0.000010 0.000010 0.000010 0.000010 0.000010 0.000010 0.000010 0.999470 0.000010 0.000010 0.000010 0.000010 0.000010
0.000010 0.000010 0.000010 0.000010 0.000010 0.000010 0.000010 0.000010 0.000010 0.000010 0.000010 0.000010 0.000010 0.000010 0.000010 0.000010 0.000010 0.000010 0.000010 0.000010 0.000010 0.000010 0.000010 0.000010 0.000010 0.000010 0.000010 0.000010 0.000010 0.000010 0.000010 0.000010 0.000010 0.000010 0.000010 0.000010 0.000010 0.000010 0.000010 0.000010 0.000010 0.000010 0.000011 0.000010 0.000010 0.000010 0.000010 0.000010 0.999469 0.000010 0.000010 0.000010 0.000010 0.000010
0.000010 0.000010 0.000010 0.000010 0.000010 0.000010 0.000010 0.000010 0.000010 0.003917 0.000010 0.000010 0.000010 0.000010 0.000010 0.000010 0.000010 0.000010 0.000010 0.000010 0.000010 0.000010 0.003334 0.000010 0.000010 0.000010 0.000010 0.000010 0.055591 0.000010 0.000010 0.000010 0.000010 0.000010 0.000010 0.000010 0.000010 0.000010 0.000010 0.000010 0.000010 0.000010 0.000010 0.000010 0.000010 0.000010 0.000010 0.000010 0.936657 0.000010 0.000010 0.000010 0.000010 0.000010
0.000010 0.000010 0.000010 0.000010 0.000010 0.000010 0.000010 0.000010 0.000010 0.000010 0.000010 0.000010 0.000010 0.000010 0.000010 0.000010 0.000010 0.000010 0.000010 0.000010 0.000010 0.000010 0.000010 0.000010 0.000010 0.000010 0.000010 0.000010 0.000010 0.000010 0.000010 0.000010 0.000010 0.000010 0.000010 0.000010 0.000010 0.000010 0.000010 0.000010 0.000010 0.000010 0.000010 0.000010 0.000010 0.000010 0.000010 0.000010 0.999470 0.000010 0.000010 0.000010 0.000010 0.000010
0.000010 0.000010 0.000010 0.000010 0.000010 0.000010 0.000010 0.000010 0.000010 0.000010 0.000010 0.000010 0.000010 0.000010 0.000010 0.000010 0.000010 0.000010 0.000010 0.000010 0.000010 0.000010 0.000010 0.000010 0.000010 0.000010 0.000010 0.005688 0.000010 0.000010 0.000010 0.000010 0.000010 0.000010 0.000010 0.000010 0.000010 0.000010 0.000010 0.000010 0.000010 0.000010 0.000010 0.000010 0.000010 0.000010 0.050602 0.000010 0.935126 0.000010 0.000010 0.000010 0.008084 0.000010
0.000010 0.000010 0.000010 0.000010 0.000010 0.000010 0.000010 0.000010 0.000010 0.000010 0.000010 0.000010 0.000010 0.000010 0.000010 0.000010 0.000010 0.000010 0.000010 0.000010 0.000010 0.000010 0.000010 0.000010 0.000010 0.000010 0.000010 0.000010 0.000010 0.000010 0.000010 0.000010 0.000010 0.000010 0.000010 0.000010 0.000010 0.000010 0.000010 0.000010 0.000010 0.000010 0.000010 0.000010 0.000010 0.000010 0.000010 0.000010 0.999470 0.000010 0.000010 0.000010 0.000010 0.000010
0.000010 0.000010 0.000010 0.000010 0.069586 0.000010 0.000010 0.000010 0.000010 0.000010 0.916901 0.000010 0.000010 0.000010 0.000010 0.000010 0.000010 0.000010 0.000010 0.000010 0.000010 0.000010 0.000010 0.000010 0.000010 0.000010 0.000010 0.000010 0.000010 0.000010 0.000010 0.000010 0.000010 0.000010 0.000010 0.000010 0.000010 0.000011 0.000010 0.000010 0.013002 0.000010 0.000010 0.000010 0.000010 0.000010 0.000010 0.000010 0.000010 0.000010 0.000010 0.000010 0.000010 0.000010
0.000010 0.000010 0.000010 0.000010 0.000010 0.000010 0.000010 0.000010 0.000010 0.000010 0.999470 0.000010 0.000010 0.000010 0.000010 0.000010 0.000010 0.000010 0.000010 0.000010 0.000010 0.000010 0.000010 0.000010 0.000010 0.000010 0.000010 0.000010 0.000010 0.000010 0.000010 0.000010 0.000010 0.000010 0.000010 0.000010 0.000010 0.000010 0.000010 0.000010 0.000010 0.000010 0.000010 0.000010 0.000010 0.000010 0.000010 0.000010 0.000010 0.000010 0.000010 0.000010 0.000010 0.000010
0.000010 0.000010 0.000010 0.000010 0.000010 0.000010 0.000010 0.000010 0.000010 0.000010 0.999470 0.000010 0.000010 0.000010 0.000010 0.000010 0.000010 0.000010 0.000010 0.000010 0.000010 0.000010 0.000010 0.000010 0.000010 0.000010 0.000010 0.000010 0.000010 0.000010 0.000010 0.000010 0.000010 0.000010 0.000010 0.000010 0.000010 0.000010 0.000010 0.000010 0.000010 0.000010 0.000010 0.000010 0.000010 0.000010 0.000010 0.000010 0.000010 0.000010 0.000010 0.000010 0.000010 0.000010
0.000010 0.000010 0.000010 0.000010 0.000010 0.000010 0.000010 0.000010 0.000010 0.000010 0.999470 0.000010 0.000010 0.000010 0.000010 0.000010 0.000010 0.000010 0.000010 0.000010 0.000010 0.000010 0.000010 0.000010 0.000010 0.000010 0.000010 0.000010 0.000010 0.000010 0.000010 0.000010 0.000010 0.000010 0.000010 0.000010 0.000010 0.000010 0.000010 0.000010 0.000010 0.000010 0.000010 0.000010 0.000010 0.000010 0.000010 0.000010 0.000010 0.000010 0.000010 0.000010 0.000010 0.000010
0.000010 0.000010 0.000010 0.000010 0.000010 0.000010 0.000010 0.000010 0.000010 0.000010 0.999470 0.000010 0.000010 0.000010 0.000010 0.000010 0.000010 0.000010 0.000010 0.000010 0.000010 0.000010 0.000010 0.000010 0.000010 0.000010 0.000010 0.000010 0.000010 0.000010 0.000010 0.000010 0.000010 0.000010 0.000010 0.000010 0.000010 0.000010 0.000010 0.000010 0.000010 0.000010 0.000010 0.000010 0.000010 0.000010 0.000010 0.000010 0.000010 0.000010 0.000010 0.000010 0.000010 0.000010
0.000010 0.000010 0.000010 0.000010 0.000010 0.000010 0.000010 0.000010 0.000010 0.000010 0.929736 0.000010 0.000010 0.000010 0.000010 0.000010 0.000010 0.000010 0.000010 0.000010 0.000010 0.000010 0.000010 0.000010 0.030572 0.000010 0.000010 0.000010 0.001049 0.000010 0.000010 0.006717 0.000010 0.000010 0.000010 0.006326 0.020635 0.000010 0.000010 0.000010 0.003246 0.000010 0.000010 0.000010 0.000010 0.000010 0.001259 0.000010 0.000010 0.000010 0.000010 0.000010 0.000010 0.000010
0.000010 0.000010 0.000010 0.000010 0.000010 0.000010 0.000010 0.000010 0.000010 0.000010 0.999470 0.000010 0.000010 0.000010 0.000010 0.000010 0.000010 0.000010 0.000010 0.000010 0.000010 0.000010 0.000010 0.000010 0.000010 0.000010 0.000010 0.000010 0.000010 0.000010 0.000010 0.000010 0.000010 0.000010 0.000010 0.000010 0.000010 0.000010 0.000010 0.000010 0.000010 0.000010 0.000010 0.000010 0.000010 0.000010 0.000010 0.000010 0.000010 0.000010 0.000010 0.000010 0.000010 0.000010
0.000010 0.000010 0.000010 0.000010 0.000010 0.000010 0.000010 0.000010 0.000010 0.000010 0.999470 0.000010 0.000010 0.000010 0.000010 0.000010 0.000010 0.000010 0.000010 0.000010 0.000010 0.000010 0.000010 0.000010 0.000010 0.000010 0.000010 0.000010 0.000010 0.000010 0.000010 0.000010 0.000010 0.000010 0.000010 0.000010 0.000010 0.000010 0.000010 0.000010 0.000010 0.000010 0.000010 0.000010 0.000010 0.000010 0.000010 0.000010 0.000010 0.000010 0.000010 0.000010 0.000010 0.000010
0.000010 0.000010 0.000010 0.000010 0.000010 0.000010 0.000010 0.000010 0.000010 0.000010 0.916807 0.000010 0.000010 0.000010 0.000010 0.000010 0.000010 0.011440 0.000010 0.000010 0.000010 0.000010 0.000010 0.000010 0.000010 0.000010 0.000010 0.000010 0.000010 0.000010 0.000010 0.000010 0.000010 0.000010 0.000010 0.000010 0.000010 0.000010 0.000010 0.000010 0.000010 0.000010 0.060659 0.000010 0.000010 0.000010 0.000010 0.000010 0.000010 0.000127 0.000010 0.000010 0.010477 0.000010
0.000010 0.000010 0.000010 0.000010 0.048827 0.000010 0.000010 0.000010 0.000010 0.000010 0.950653 0.000010 0.000010 0.000010 0.000010 0.000010 0.000010 0.000010 0.000010 0.000010 0.000010 0.000010 0.000010 0.000010 0.000010 0.000010 0.000010 0.000010 0.000010 0.000010 0.000010 0.000010 0.000010 0.000010 0.000010 0.000010 0.000010 0.000010 0.000010 0.000010 0.000010 0.000010 0.000010 0.000010 0.000010 0.000010 0.000010 0.000010 0.000010 0.000010 0.000010 0.000010 0.000010 0.000010
0.000010 0.000010 0.000010 0.000010 0.000010 0.000010 0.000010 0.000010 0.000010 0.000010 0.930458 0.000010 0.000010 0.000010 0.000010 0.000010 0.000010 0.000010 0.000010 0.000010 0.000010 0.000010 0.000010 0.000010 0.000010 0.000010 0.000010 0.000010 0.000010 0.000010 0.000010 0.000010 0.000010 0.000010 0.000010 0.000010 0.000010 0.000010 0.000010 0.000010 0.014741 0.000010 0.054290 0.000010 0.000010 0.000010 0.000010 0.000010 0.000010 0.000010 0.000010 0.000010 0.000010 0.000010
0.000010 0.000010 0.000010 0.000010 0.000010 0.000010 0.000010 0.000010 0.000010 0.000010 0.999470 0.000010 0.000010 0.000010 0.000010 0.000010 0.000010 0.000010 0.000010 0.000010 0.000010 0.000010 0.000010 0.000010 0.000010 0.000010 0.000010 0.000010 0.000010 0.000010 0.000010 0.000010 0.000010 0.000010 0.000010 0.000010 0.000010 0.000010 0.000010 0.000010 0.000010 0.000010 0.000010 0.000010 0.000010 0.000010 0.000010 0.000010 0.000010 0.000010 0.000010 0.000010 0.000010 0.000010
0.000010 0.000010 0.000010 0.000010 0.000010 0.000010 0.000010 0.000010 0.000010 0.000010 0.999470 0.000010 0.000010 0.000010 0.000010 0.000010 0.000010 0.000010 0.000010 0.000010 0.000010 0.000010 0.000010 0.000010 0.000010 0.000010 0.000010 0.000010 0.000010 0.000010 0.000010 0.000010 0.000010 0.000010 0.000010 0.000010 0.000010 0.000010 0.000010 0.000010 0.000010 0.000010 0.000010 0.000010 0.000010 0.000010 0.000010 0.000010 0.000010 0.000010 0.000010 0.000010 0.000010 0.000010
0.000010 0.000010 0.000010 0.000010 0.009034 0.000010 0.000010 0.000010 0.000010 0.002997 0.685443 0.000010 0.000010 0.009741 0.000466 0.000737 0.000010 0.038775 0.007973 0.000010 0.000010 0.000010 0.006823 0.000010 0.032165 0.000010 0.000010 0.000010 0.003228 0.000010 0.000010 0.000010 0.000010 0.005753 0.000010 0.011886 0.000010 0.000010 0.000010 0.000010 0.015911 0.000010 0.106809 0.000010 0.000010 0.002033 0.000010 0.000010 0.000010 0.059856 0.000010 0.000010 0.000010 0.000010
0.000010 0.000010 0.000010 0.000010 0.000010 0.000010 0.000010 0.000010 0.000010 0.000010 0.899827 0.000010 0.000010 0.000010 0.000010 0.000010 0.000010 0.000010 0.000010 0.000010 0.000010 0.000010 0.000010 0.000010 0.000010 0.000010 0.000010 0.000010 0.000010 0.000010 0.000010 0.000010 0.000010 0.000010 0.000010 0.000010 0.005536 0.000010 0.000010 0.000010 0.000010 0.000010 0.041276 0.000010 0.000010 0.000010 0.000010 0.000010 0.000010 0.042967 0.000010 0.000010 0.009904 0.000010
0.000010 0.000010 0.000010 0.000010 0.003277 0.011800 0.000010 0.000010 0.000010 0.000010 0.829622 0.000010 0.000010 0.005137 0.000010 0.000010 0.000010 0.009198 0.000010 0.000010 0.000010 0.000010 0.000010 0.000010 0.000010 0.000010 0.000010 0.000010 0.000010 0.000010 0.000010 0.000010 0.000010 0.000010 0.000010 0.000010 0.000010 0.000010 0.000010 0.000010 0.000010 0.000010 0.078981 0.000010 0.000010 0.000010 0.000010 0.000010 0.000010 0.036531 0.000010 0.000010 0.024993 0.000010
0.000010 0.000010 0.000010 0.000010 0.033988 0.000010 0.000010 0.000010 0.000010 0.000010 0.852817 0.000010 0.000010 0.000010 0.000010 0.000010 0.000010 0.039852 0.000010 0.000010 0.000010 0.000010 0.000010 0.000010 0.000010 0.000010 0.000010 0.000010 0.002773 0.000821 0.000010 0.000010 0.000010 0.000010 0.000010 0.007707 0.004010 0.000010 0.000010 0.000010 0.000010 0.000010 0.034081 0.000010 0.000010 0.000010 0.000010 0.000010 0.001732 0.019062 0.000010 0.000010 0.002728 0.000010
0.000010 0.000010 0.000010 0.000010 0.000010 0.000010 0.000010 0.000010 0.000010 0.000010 0.894492 0.000010 0.000010 0.000010 0.000010 0.000010 0.000010 0.000010 0.000010 0.000010 0.000010 0.000010 0.011884 0.000010 0.035776 0.000010 0.000010 0.000010 0.000010 0.000010 0.000010 0.000010 0.000010 0.000010 0.000010 0.000010 0.000010 0.000010 0.000010 0.000010 0.000010 0.000010 0.047722 0.000010 0.000010 0.000010 0.000010 0.000010 0.000010 0.009637 0.000010 0.000010 0.000010 0.000010
0.000010 0.000010 0.000010 0.000010 0.055835 0.000010 0.000010 0.000010 0.000010 0.000010 0.597609 0.000010 0.000010 0.007727 0.000010 0.000010 0.000010 0.027332 0.000010 0.000010 0.000010 0.000010 0.000010 0.000010 0.048462 0.000010 0.000010 0.000010 0.000010 0.000010 0.000010 0.000010 0.000010 0.000010 0.000010 0.000010 0.000010 0.000010 0.000010 0.000010 0.009273 0.000010 0.213041 0.000010 0.000010 0.001082 0.000010 0.000010 0.000010 0.039188 0.000010 0.000010 0.000010 0.000010
0.000010 0.000010 0.000010 0.000010 0.000010 0.000010 0.000010 0.000010 0.000010 0.000010 0.999470 0.000010 0.000010 0.000010 0.000010 0.000010 0.000010 0.000010 0.000010 0.000010 0.000010 0.000010 0.000010 0.000010 0.000010 0.000010 0.000010 0.000010 0.000010 0.000010 0.000010 0.000010 0.000010 0.000010 0.000010 0.000010 0.000010 0.000010 0.000010 0.000010 0.000010 0.000010 0.000010 0.000010 0.000010 0.000010 0.000010 0.000010 0.000010 0.000010 0.000010 0.000010 0.000010 0.000010
0.000010 0.000010 0.000010 0.000010 0.020569 0.000010 0.000010 0.000010 0.000010 0.000010 0.003028 0.000010 0.000010 0.036270 0.000010 0.000010 0.001800 0.000010 0.000010 0.000010 0.000010 0.000429 0.018284 0.000010 0.000010 0.701309 0.000010 0.011928 0.062327 0.000010 0.000010 0.006412 0.000010 0.000010 0.000010 0.012923 0.000010 0.000010 0.000010 0.000010 0.000010 0.000010 0.000010 0.000010 0.000010 0.085744 0.004815 0.000010 0.014635 0.019136 0.000010 0.000010 0.000010 0.000010
0.000010 0.000010 0.000010 0.000010 0.000010 0.008473 0.000010 0.000010 0.000010 0.008150 0.000010 0.000010 0.000010 0.033133 0.003365 0.000010 0.000010 0.000010 0.000010 0.000010 0.000010 0.000010 0.008314 0.000010 0.000010 0.738734 0.009996 0.000010 0.038622 0.000010 0.000010 0.000010 0.000010 0.000010 0.000010 0.003200 0.006650 0.000010 0.000010 0.000010 0.000010 0.000010 0.008328 0.000010 0.000010 0.114900 0.000010 0.000010 0.000010 0.017725 0.000010 0.000010 0.000010 0.000010
0.000010 0.000010 0.000010 0.000010 0.000010 0.000010 0.000010 0.000010 0.000010 0.000010 0.000010 0.000010 0.000010 0.025002 0.000010 0.000010 0.000010 0.000010 0.000010 0.000010 0.000010 0.000010 0.007193 0.000010 0.000010 0.834555 0.011942 0.003608 0.032428 0.000010 0.000010 0.000010 0.000010 0.000010 0.000010 0.000010 0.000010 0.000010 0.000010 0.010507 0.000010 0.000010 0.000010 0.000010 0.000010 0.057877 0.000010 0.000010 0.000010 0.000010 0.000010 0.000010 0.016437 0.000010
0.000010 0.000010 0.000010 0.000010 0.003704 0.000010 0.000010 0.000010 0.000010 0.000010 0.000010 0.000010 0.000010 0.000010 0.000010 0.000010 0.000010 0.003958 0.000010 0.000010 0.000010 0.000010 0.000010 0.000010 0.000010 0.866005 0.000010 0.000010 0.012150 0.000010 0.000010 0.000010 0.000010 0.000010 0.000010 0.000010 0.000010 0.000010 0.000010 0.000010 0.000010 0.000010 0.000010 0.000010 0.000010 0.113693 0.000010 0.000010 0.000010 0.000010 0.000010 0.000010 0.000010 0.000010
0.000010 0.000010 0.000010 0.000010 0.000010 0.000010 0.000010 0.000010 0.000010 0.000010 0.000010 0.000010 0.000010 0.000010 0.000010 0.000010 0.000010 0.000010 0.000010 0.000010 0.000010 0.000010 0.000010 0.000010 0.000010 0.802790 0.000010 0.000010 0.069433 0.000010 0.000010 0.021102 0.000010 0.000010 0.000010 0.000010 0.000010 0.000010 0.000010 0.000010 0.000010 0.000010 0.000010 0.000010 0.000010 0.090123 0.000010 0.000010 0.000010 0.011536 0.000010 0.000010 0.000010 0.004537
0.000010 0.000010 0.000010 0.000010 0.017384 0.000885 0.000010 0.000010 0.000010 0.000010 0.000010 0.000010 0.000010 0.014074 0.000010 0.000010 0.000010 0.000606 0.000010 0.000010 0.000010 0.000010 0.000010 0.000010 0.000010 0.696667 0.000010 0.000010 0.105079 0.000010 0.000010 0.002428 0.000010 0.000010 0.000010 0.000010 0.000010 0.000010 0.000010 0.007728 0.000010 0.000010 0.000010 0.000010 0.000010 0.115654 0.000010 0.000010 0.006967 0.017545 0.000010 0.000010 0.000010 0.014564
0.000010 0.000010 0.000010 0.000010 0.008303 0.008049 0.000010 0.000010 0.000010 0.000010 0.000010 0.000010 0.000010 0.000010 0.004597 0.005580 0.000910 0.000010 0.000010 0.000010 0.000010 0.030454 0.051257 0.006344 0.000010 0.650987 0.006881 0.000010 0.128876 0.000010 0.000010 0.000010 0.000010 0.004237 0.000010 0.000010 0.000010 0.000010 0.000010 0.000010 0.000010 0.000010 0.000010 0.000010 0.000010 0.065178 0.008308 0.000010 0.001446 0.000010 0.000010 0.000010 0.018213 0.000010
0.000010 0.000010 0.000010 0.000010 0.000010 0.009811 0.000010 0.000010 0.000010 0.000010 0.000010 0.000010 0.000010 0.000010 0.000010 0.000010 0.000010 0.004694 0.000010 0.000010 0.000010 0.000010 0.026752 0.000010 0.000010 0.724241 0.000010 0.000010 0.159751 0.000010 0.000964 0.000010 0.000010 0.000010 0.000010 0.000010 0.000010 0.000010 0.000010 0.000010 0.000010 0.000010 0.000010 0.000010 0.000010 0.066410 0.000010 0.000010 0.000010 0.000010 0.000010 0.000010 0.000010 0.006916
0.000010 0.000010 0.000010 0.000010 0.000010 0.000010 0.000010 0.000010 0.000010 0.000010 0.000010 0.000010 0.000010 0.000010 0.000010 0.000010 0.000010 0.013032 0.000010 0.000010 0.000010 0.000010 0.000010 0.000010 0.000010 0.795733 0.000010 0.000010 0.053501 0.010273 0.000010 0.009211 0.000010 0.000010 0.000010 0.000010 0.000010 0.000010 0.000010 0.000010 0.000010 0.000010 0.000010 0.000010 0.000010 0.117770 0.000010 0.000010 0.000010 0.000010 0.000010 0.000010 0.000010 0.000010
0.000010 0.000010 0.000010 0.000010 0.000010 0.000010 0.000010 0.000010 0.000010 0.000010 0.000010 0.000010 0.000010 0.000010 0.000010 0.000010 0.000010 0.000010 0.000010 0.000010 0.000010 0.003921 0.033230 0.000010 0.012383 0.711531 0.000010 0.000010 0.057208 0.003873 0.000010 0.006030 0.000010 0.000010 0.000010 0.001034 0.002543 0.008030 0.000010 0.000010 0.000010 0.000010 0.000010 0.000010 0.000010 0.110372 0.006965 0.000010 0.011695 0.000010 0.000010 0.000010 0.030784 0.000010
0.000010 0.000010 0.000010 0.000010 0.000010 0.000010 0.000010 0.000010 0.000010 0.000010 0.000010 0.000010 0.000010 0.000010 0.000010 0.000010 0.000010 0.000010 0.000010 0.000010 0.000010 0.000010 0.005573 0.000010 0.003370 0.775364 0.000010 0.000010 0.090322 0.000010 0.000010 0.014679 0.000010 0.000010 0.000010 0.000010 0.000010 0.011978 0.000010 0.000010 0.000010 0.000010 0.000010 0.000010 0.000010 0.084676 0.000010 0.000010 0.006302 0.000739 0.000010 0.000010 0.006558 0.000010
0.000010 0.000010 0.000010 0.000010 0.000010 0.000324 0.000010 0.000010 0.000010 0.000010 0.000010 0.000010 0.000010 0.024945 0.000017 0.000010 0.000010 0.000010 0.000010 0.000010 0.000010 0.000010 0.027315 0.000010 0.000010 0.673669 0.018063 0.000010 0.127109 0.014055 0.000010 0.001756 0.000010 0.003703 0.000010 0.003988 0.000010 0.000010 0.000010 0.000010 0.000010 0.000010 0.014795 0.000010 0.000010 0.075259 0.000010 0.000010 0.000010 0.000010 0.000010 0.000010 0.000010 0.014602
0.000010 0.000010 0.000010 0.000010 0.000010 0.000010 0.000010 0.000010 0.000010 0.000010 0.000010 0.000010 0.000010 0.000010 0.000010 0.000010 0.000010 0.000010 0.000010 0.000010 0.000010 0.000010 0.000707 0.000010 0.000010 0.796291 0.000010 0.000010 0.090817 0.000010 0.000010 0.001952 0.000010 0.000010 0.000010 0.006095 0.000010 0.000010 0.000010 0.000010 0.000010 0.000010 0.000010 0.000010 0.000010 0.103659 0.000010 0.000010 0.000010 0.000010 0.000010 0.000010 0.000010 0.000010
0.000010 0.000010 0.000010 0.000010 0.016944 0.004630 0.000010 0.000010 0.000010 0.000010 0.000010 0.000010 0.000010 0.000010 0.000010 0.000010 0.000010 0.000010 0.000010 0.000010 0.000010 0.012887 0.000010 0.000010 0.000010 0.709885 0.000010 0.000010 0.087352 0.000010 0.000010 0.000732 0.000010 0.000010 0.000010 0.000010 0.000010 0.000010 0.000010 0.000010 0.021731 0.000010 0.000010 0.000010 0.000010 0.130724 0.000010 0.000010 0.000010 0.000010 0.000010 0.000010 0.000010 0.014666
0.000010 0.000010 0.000010 0.000010 0.004598 0.000010 0.000010 0.000010 0.000010 0.000010 0.000010 0.000010 0.000010 0.005623 0.017426 0.002338 0.000010 0.004226 0.000010 0.000010 0.000010 0.000010 0.021562 0.000010 0.001922 0.686394 0.000010 0.000010 0.108043 0.000010 0.000010 0.003942 0.000010 0.015629 0.000010 0.000010 0.000010 0.000010 0.000010 0.002109 0.000010 0.000010 0.009233 0.000010 0.000010 0.113004 0.000010 0.000010 0.000010 0.000010 0.000010 0.000010 0.000010 0.003562
0.000010 0.000010 0.000010 0.000010 0.025450 0.006259 0.000010 0.000010 0.000010 0.000010 0.000010 0.000010 0.000010 0.013822 0.000010 0.000010 0.000010 0.000010 0.000010 0.000010 0.000010 0.000010 0.000010 0.000010 0.000010 0.754238 0.000010 0.000010 0.061328 0.000010 0.000010 0.000010 0.000010 0.000010 0.000010 0.000010 0.000010 0.000010 0.000010 0.000010 0.000010 0.000010 0.000010 0.000010 0.000010 0.138423 0.000010 0.000010 0.000010 0.000010 0.000010 0.000010 0.000010 0.000010
0.000010 0.000010 0.000010 0.000010 0.019796 0.000010 0.000010 0.000010 0.000010 0.000010 0.000010 0.000010 0.000010 0.000010 0.000010 0.000010 0.016145 0.012635 0.000010 0.000010 0.000010 0.008223 0.022353 0.000010 0.000010 0.632949 0.030635 0.000010 0.127911 0.001234 0.000010 0.000010 0.000010 0.000010 0.000010 0.000010 0.000010 0.000010 0.000010 0.000010 0.000010 0.000010 0.000010 0.000010 0.000010 0.113147 0.000010 0.000010 0.008846 0.000010 0.000010 0.000010 0.004374 0.001340
0.000010 0.000010 0.000010 0.000010 0.023687 0.000010 0.000010 0.000010 0.000010 0.000010 0.000010 0.000010 0.000010 0.000010 0.011634 0.000010 0.000010 0.000010 0.000010 0.000010 0.000010 0.005904 0.000010 0.000010 0.000010 0.790479 0.000010 0.000010 0.045945 0.006651 0.000010 0.000010 0.000010 0.000010 0.000010 0.000010 0.000010 0.000010 0.000010 0.000010 0.000010 0.000010 0.000010 0.000010 0.000010 0.110634 0.000010 0.000010 0.000916 0.003699 0.000010 0.000010 0.000010 0.000010
0.000010 0.000010 0.000010 0.000010 0.005917 0.000010 0.000010 0.000010 0.000010 0.000010 0.027154 0.000010 0.000010 0.014537 0.009056 0.000010 0.000010 0.000010 0.000010 0.000010 0.000010 0.012558 0.000010 0.000010 0.000010 0.748903 0.000010 0.000010 0.079774 0.000010 0.000010 0.000010 0.000010 0.000010 0.000010 0.000010 0.000010 0.000010 0.000010 0.000010 0.000010 0.000010 0.008375 0.000010 0.000010 0.074275 0.000010 0.000010 0.019011 0.000010 0.000010 0.000010 0.000010 0.000010
0.000010 0.000010 0.000010 0.000010 0.000010 0.000010 0.000010 0.000010 0.000010 0.000010 0.000010 0.000010 0.000010 0.000010 0.000010 0.000010 0.000010 0.000010 0.000010 0.000010 0.000010 0.000010 0.000010 0.000010 0.000010 0.748701 0.005696 0.001088 0.093171 0.000010 0.000010 0.000010 0.000010 0.000010 0.000010 0.000010 0.000010 0.000010 0.000010 0.000010 0.000010 0.000010 0.000010 0.000010 0.000010 0.144224 0.000010 0.000010 0.000010 0.006640 0.000010 0.000010 0.000010 0.000010
0.033001 0.000010 0.000010 0.000010 0.000170 0.000010 0.000010 0.004013 0.086771 0.008448 0.000010 0.010251 0.016528 0.000010 0.001757 0.005421 0.000010 0.019934 0.004315 0.002098 0.048288 0.003498 0.000010 0.000010 0.000010 0.011689 0.575580 0.000010 0.011786 0.014313 0.000010 0.000010 0.016128 0.000010 0.005258 0.000018 0.007287 0.009362 0.000010 0.000010 0.021280 0.000010 0.000010 0.000010 0.013751 0.000020 0.016955 0.000010 0.000010 0.000010 0.034827 0.000010 0.003992 0.013021
0.028350 0.000010 0.000010 0.000010 0.000010 0.000010 0.000010 0.021844 0.059065 0.000010 0.000010 0.014609 0.003586 0.000010 0.000010 0.000010 0.000010 0.000010 0.000010 0.000010 0.053577 0.000010 0.000010 0.000010 0.000010 0.000010 0.656850 0.000010 0.000010 0.000010 0.007470 0.000010 0.005132 0.000010 0.000033 0.000010 0.000010 0.000010 0.010123 0.011463 0.020031 0.020410 0.000010 0.017512 0.000010 0.000010 0.008789 0.000010 0.000010 0.000010 0.004629 0.000010 0.020496 0.035682
0.016203 0.000010 0.019659 0.000010 0.000010 0.000732 0.004264 0.026771 0.079586 0.000010 0.000010 0.022600 0.000010 0.000010 0.000010 0.000010 0.000010 0.000010 0.000010 0.004411 0.013140 0.000010 0.000010 0.000010 0.000010 0.000010 0.644870 0.000010 0.000010 0.000010 0.000010 0.000010 0.017855 0.000010 0.000010 0.000010 0.000010 0.000010 0.013153 0.000860 0.000010 0.024786 0.000010 0.036703 0.000010 0.000010 0.001283 0.002649 0.000010 0.000010 0.028358 0.000010 0.025315 0.016461
0.024609 0.000010 0.000010 0.000010 0.014221 0.000010 0.000010 0.000010 0.068416 0.000010 0.036580 0.005045 0.000010 0.038993 0.000010 0.031488 0.008869 0.003538 0.002214 0.000010 0.036408 0.000010 0.000010 0.000010 0.000853 0.007400 0.522266 0.005379 0.022901 0.000010 0.002945 0.000010 0.005971 0.000010 0.000010 0.000010 0.002663 0.000010 0.012174 0.010390 0.007453 0.000010 0.000010 0.003804 0.000010 0.000010 0.006945 0.000010 0.007037 0.000010 0.034253 0.000010 0.059829 0.017096
0.000285 0.000010 0.000010 0.000010 0.010983 0.000010 0.004783 0.000010 0.069736 0.000010 0.010374 0.023486 0.000010 0.030634 0.004289 0.056964 0.000010 0.000010 0.000010 0.000010 0.000010 0.000010 0.000010 0.000010 0.000010 0.027296 0.508427 0.000010 0.000010 0.007599 0.000010 0.001394 0.003378 0.020906 0.000010 0.017130 0.002680 0.025273 0.000163 0.000010 0.013851 0.008415 0.000010 0.000010 0.000010 0.000010 0.005931 0.000010 0.008623 0.007184 0.055589 0.009567 0.064788 0.000010
0.033435 0.000010 0.013454 0.060106 0.000010 0.000010 0.000010 0.026666 0.102188 0.003255 0.004712 0.013080 0.000010 0.010362 0.008032 0.034116 0.000010 0.000010 0.000010 0.015005 0.018425 0.000010 0.000264 0.000010 0.010020 0.000010 0.537720 0.000010 0.016347 0.000010 0.000010 0.000010 0.000010 0.006685 0.007443 0.003447 0.000010 0.006777 0.000010 0.000010 0.005345 0.000010 0.000010 0.001020 0.000967 0.000010 0.000742 0.000010 0.007390 0.000010 0.040503 0.000010 0.000010 0.012234
0.005662 0.000010 0.000010 0.011136 0.034506 0.000010 0.000010 0.000010 0.039327 0.003209 0.008293 0.002721 0.000010 0.002782 0.000849 0.043977 0.000010 0.010550 0.025262 0.002490 0.025761 0.031290 0.000010 0.000010 0.002249 0.004687 0.516035 0.003503 0.000010 0.000010 0.000010 0.029679 0.012433 0.000010 0.000010 0.015632 0.002029 0.000010 0.000010 0.000010 0.010821 0.000010 0.010306 0.002663 0.000010 0.000010 0.004336 0.003741 0.012479 0.000010 0.044974 0.000010 0.076390 0.000010
0.024527 0.000010 0.000010 0.000010 0.000010 0.000010 0.000010 0.011053 0.065782 0.006135 0.003933 0.000010 0.000010 0.055799 0.000010 0.026515 0.000010 0.000891 0.000010 0.015272 0.000010 0.000010 0.000010 0.000010 0.000010 0.000010 0.522513 0.003842 0.000010 0.006677 0.000010 0.010874 0.000798 0.022094 0.000010 0.009691 0.003716 0.000234 0.000157 0.000010 0.014779 0.017277 0.000010 0.004954 0.008694 0.000010 0.005857 0.000010 0.000010 0.015644 0.046650 0.000010 0.088757 0.006623
0.001122 0.000010 0.008105 0.000010 0.000010 0.009870 0.000010 0.000010 0.106609 0.000010 0.000010 0.013199 0.011091 0.000010 0.000010 0.014441 0.000010 0.007396 0.000010 0.012855 0.081951 0.012425 0.000010 0.009818 0.000010 0.022719 0.486464 0.000010 0.081425 0.000010 0.000010 0.000010 0.002758 0.004679 0.000010 0.012740 0.002608 0.000010 0.000010 0.003672 0.005662 0.000744 0.000010 0.044715 0.012131 0.010340 0.000010 0.000010 0.000010 0.000010 0.016390 0.003277 0.000536 0.000010
0.000010 0.000010 0.003058 0.000010 0.000010 0.000010 0.000010 0.039844 0.085973 0.000010 0.000010 0.003540 0.000010 0.000010 0.000010 0.000010 0.000010 0.000010 0.000010 0.031003 0.094456 0.000010 0.000010 0.000010 0.000010 0.000010 0.644825 0.000010 0.000010 0.000010 0.000010 0.000010 0.019408 0.011328 0.000010 0.000010 0.000010 0.000010 0.013946 0.000010 0.000010 0.000010 0.000010 0.015550 0.011727 0.000010 0.000010 0.000010 0.000010 0.000010 0.017061 0.000010 0.007881 0.000010
0.000010 0.000010 0.000010 0.000010 0.000010 0.000010 0.005585 0.000010 0.066041 0.000010 0.000010 0.028384 0.000010 0.003668 0.000010 0.008889 0.000010 0.000010 0.003771 0.007995 0.112172 0.005749 0.003657 0.000010 0.000010 0.000010 0.567344 0.000010 0.000010 0.000010 0.019169 0.002486 0.023815 0.001105 0.000010 0.000010 0.007419 0.000010 0.000010 0.008853 0.011198 0.000010 0.000010 0.017868 0.014307 0.000689 0.000010 0.001077 0.000010 0.000010 0.061809 0.000010 0.016648 0.000010
0.032130 0.000010 0.000010 0.007808 0.000010 0.015728 0.000010 0.013178 0.089272 0.000010 0.000010 0.016851 0.000010 0.000010 0.010894 0.021670 0.000010 0.000010 0.000010 0.000010 0.107026 0.000010 0.011783 0.000010 0.000010 0.000010 0.573343 0.000217 0.000010 0.000123 0.000010 0.000010 0.000010 0.000010 0.000010 0.000010 0.000010 0.000010 0.022752 0.000010 0.000010 0.000010 0.003440 0.022635 0.000010 0.000010 0.000010 0.000010 0.000010 0.000010 0.030540 0.000010 0.020250 0.000010
0.008249 0.000010 0.000010 0.000010 0.000299 0.000010 0.038836 0.005425 0.070154 0.000010 0.000010 0.006566 0.000010 0.008950 0.000010 0.000010 0.000010 0.000010 0.000010 0.018823 0.137377 0.000010 0.000010 0.000533 0.000010 0.000010 0.598169 0.000010 0.000010 0.000010 0.000010 0.000010 0.000010 0.000010 0.000010 0.003557 0.005714 0.000010 0.000010 0.000010 0.000010 0.000010 0.000010 0.000010 0.000010 0.000010 0.000010 0.000010 0.000010 0.021862 0.057706 0.000010 0.017399 0.000010
0.000010 0.000010 0.000010 0.000010 0.003319 0.000507 0.053296 0.021941 0.070329 0.000010 0.000010 0.024695 0.017326 0.017827 0.014824 0.000010 0.000010 0.007616 0.000010 0.022482 0.033188 0.000010 0.000010 0.000010 0.000010 0.000010 0.556839 0.000010 0.000010 0.022965 0.000010 0.001364 0.017278 0.000010 0.000010 0.000010 0.009950 0.004876 0.000010 0.000010 0.000010 0.003719 0.000010 0.011688 0.010243 0.000010 0.000010 0.000010 0.000010 0.000010 0.060220 0.000010 0.012323 0.000884
0.008066 0.000010 0.000010 0.000010 0.000010 0.000933 0.000010 0.002115 0.085429 0.000010 0.000010 0.040698 0.009728 0.000010 0.000010 0.000010 0.000010 0.024341 0.000010 0.008758 0.143989 0.000010 0.000010 0.000010 0.000010 0.000010 0.564197 0.000010 0.000010 0.000010 0.020808 0.002618 0.011431 0.000010 0.000010 0.007633 0.000010 0.000010 0.000010 0.000010 0.000010 0.000010 0.000010 0.010529 0.012005 0.000010 0.008198 0.000010 0.014126 0.000010 0.000010 0.000010 0.024048 0.000010
0.019752 0.000010 0.000010 0.000010 0.000010 0.004122 0.018475 0.000010 0.067928 0.000077 0.000010 0.011855 0.000010 0.000010 0.013060 0.020176 0.000010 0.000010 0.000010 0.028968 0.116467 0.000010 0.000010 0.000010 0.000010 0.000010 0.577086 0.000010 0.000010 0.000010 0.000010 0.028330 0.009640 0.000010 0.003605 0.003872 0.011875 0.011236 0.000010 0.008374 0.000010 0.000010 0.000010 0.000010 0.005671 0.000010 0.000010 0.000010 0.000010 0.001149 0.037954 0.000010 0.000010 0.000010
0.001592 0.000010 0.005538 0.001672 0.025503 0.004492 0.004789 0.000010 0.097937 0.000010 0.001536 0.006816 0.000010 0.000010 0.000010 0.018748 0.000010 0.000010 0.000211 0.028912 0.095332 0.009461 0.000966 0.001956 0.000010 0.000067 0.445069 0.005230 0.000010 0.003758 0.005864 0.004219 0.011411 0.000010 0.000010 0.023492 0.000010 0.000010 0.017749 0.000010 0.000010 0.000010 0.090797 0.015827 0.001592 0.000010 0.002201 0.000010 0.000010 0.000010 0.022738 0.000010 0.027400 0.016903
0.013639 0.000010 0.000010 0.088004 0.000010 0.000010 0.002872 0.000010 0.094148 0.000010 0.000010 0.019706 0.000010 0.000010 0.000010 0.000010 0.000010 0.000010 0.000010 0.023802 0.039645 0.000010 0.000010 0.000010 0.000010 0.000010 0.597763 0.000010 0.000010 0.016944 0.000010 0.000010 0.011158 0.000010 0.000010 0.007281 0.000010 0.000010 0.026348 0.000010 0.000010 0.000010 0.000010 0.009635 0.000010 0.000010 0.000010 0.000010 0.000010 0.000010 0.048655 0.000010 0.000010 0.000010
0.000010 0.000010 0.000010 0.027794 0.000010 0.016226 0.031396 0.021376 0.093129 0.000010 0.000010 0.033310 0.000010 0.000010 0.005725 0.027836 0.000010 0.014225 0.000010 0.025370 0.100557 0.000010 0.000010 0.000010 0.000010 0.000010 0.547046 0.000010 0.000010 0.000825 0.000010 0.001301 0.004276 0.000010 0.000010 0.000010 0.000010 0.000010 0.004701 0.002474 0.000010 0.000010 0.000010 0.000010 0.010207 0.000010 0.000010 0.000010 0.000010 0.000010 0.031878 0.000010 0.000010 0.000010
0.025729 0.000010 0.000010 0.000010 0.001491 0.000010 0.034286 0.020385 0.100245 0.000010 0.000010 0.000010 0.015784 0.000010 0.000010 0.019269 0.000010 0.009312 0.000010 0.028675 0.092514 0.000010 0.002776 0.000010 0.000010 0.000010 0.548751 0.004748 0.000010 0.004030 0.008771 0.000010 0.004153 0.000010 0.017276 0.000010 0.000010 0.000010 0.000010 0.000010 0.000010 0.000010 0.000010 0.000010 0.012128 0.000010 0.000010 0.000010 0.003116 0.000010 0.046223 0.000010 0.000010 0.000010
0.015324 0.000010 0.000010 0.021568 0.000010 0.014959 0.018267 0.000010 0.097692 0.000010 0.000010 0.023322 0.005738 0.000010 0.007201 0.010650 0.000010 0.000010 0.000010 0.049207 0.095963 0.000010 0.000010 0.000010 0.000010 0.000010 0.554788 0.000010 0.000010 0.000010 0.023003 0.003807 0.002899 0.000010 0.000010 0.000010 0.000010 0.000010 0.000010 0.000010 0.000010 0.000010 0.002157 0.000010 0.000010 0.000010 0.000010 0.000010 0.000010 0.000010 0.044806 0.000010 0.004683 0.003617
0.000010 0.000010 0.009393 0.000010 0.000010 0.004710 0.000010 0.013686 0.132112 0.000010 0.000010 0.000012 0.000010 0.000032 0.000010 0.015130 0.000010 0.000447 0.000010 0.022901 0.106204 0.000010 0.005420 0.000010 0.000010 0.016650 0.520214 0.000010 0.022539 0.000010 0.000010 0.001601 0.000010 0.000010 0.005607 0.001558 0.000010 0.000010 0.000010 0.000010 0.000010 0.000010 0.000010 0.000010 0.006867 0.000010 0.000010 0.000150 0.000010 0.003092 0.081068 0.006598 0.020072 0.003635
0.009840 0.000010 0.019028 0.048746 0.000010 0.007368 0.036847 0.000010 0.069603 0.000010 0.000010 0.025080 0.000010 0.000010 0.000010 0.023838 0.000010 0.000010 0.000010 0.035975 0.089189 0.000010 0.000010 0.000010 0.000010 0.000010 0.570542 0.000010 0.000010 0.000010 0.000010 0.027153 0.000826 0.000010 0.014545 0.000010 0.000010 0.000010 0.000010 0.000010 0.000010 0.016810 0.000010 0.003964 0.000010 0.000010 0.000010 0.000010 0.000010 0.000010 0.000010 0.000010 0.000010 0.000277
0.035335 0.000010 0.021640 0.022634 0.000010 0.008483 0.049040 0.014188 0.065745 0.000010 0.000010 0.000010 0.003274 0.006350 0.002418 0.014214 0.000010 0.004513 0.000010 0.052920 0.058281 0.000010 0.000010 0.000010 0.000010 0.000010 0.547997 0.000010 0.000010 0.004860 0.000010 0.000010 0.014089 0.000010 0.009412 0.004244 0.006408 0.000010 0.008282 0.000010 0.000010 0.000010 0.000010 0.012976 0.000010 0.001553 0.000010 0.000010 0.000010 0.000019 0.027090 0.000010 0.000010 0.003754
0.002227 0.000010 0.000010 0.000010 0.016977 0.014233 0.017626 0.006031 0.158323 0.000010 0.011253 0.039181 0.000010 0.000010 0.000010 0.000010 0.000010 0.000010 0.000010 0.019757 0.086103 0.000010 0.000010 0.000010 0.000010 0.000010 0.504215 0.000010 0.024782 0.027677 0.002358 0.031278 0.000010 0.000010 0.000729 0.000010 0.000010 0.000010 0.000010 0.005062 0.000010 0.000010 0.000010 0.000010 0.015426 0.000354 0.000010 0.000010 0.000010 0.000010 0.008075 0.001446 0.006565 0.000010
0.000010 0.000010 0.018636 0.000010 0.000010 0.000010 0.018906 0.015827 0.209987 0.000010 0.006295 0.043700 0.001635 0.000010 0.000010 0.000010 0.000010 0.010032 0.000010 0.000010 0.049547 0.000010 0.000010 0.000010 0.000010 0.000010 0.491402 0.000010 0.000010 0.002149 0.013258 0.021039 0.000331 0.000010 0.000010 0.000010 0.000010 0.000010 0.000010 0.020203 0.000010 0.000010 0.000010 0.012216 0.015551 0.000010 0.000010 0.001773 0.000010 0.000010 0.043275 0.000010 0.003896 0.000010
0.000010 0.000010 0.008406 0.000010 0.000010 0.000010 0.000010 0.009579 0.226274 0.000010 0.006347 0.023901 0.008037 0.000010 0.000010 0.000010 0.000010 0.000010 0.008576 0.002490 0.063558 0.000010 0.000010 0.000010 0.000010 0.000010 0.496877 0.000010 0.032793 0.007740 0.012229 0.012978 0.000010 0.000010 0.005337 0.000010 0.000010 0.000010 0.000010 0.000010 0.010354 0.013035 0.000010 0.000010 0.008969 0.000010 0.000010 0.000010 0.000010 0.000010 0.042170 0.000010 0.000010 0.000010
0.000010 0.000010 0.016049 0.000010 0.000010 0.031319 0.028670 0.026847 0.127335 0.000010 0.000010 0.024699 0.000010 0.000010 0.000010 0.000010 0.000010 0.000010 0.006350 0.031241 0.029029 0.000010 0.002112 0.000010 0.000010 0.000010 0.514201 0.000010 0.000010 0.010681 0.000318 0.000010 0.012974 0.000010 0.017829 0.003198 0.000010 0.010140 0.000010 0.000010 0.000010 0.000010 0.006340 0.007843 0.036473 0.000742 0.000010 0.000010 0.000010 0.000010 0.046540 0.000010 0.000010 0.008758
0.007088 0.000010 0.000010 0.000010 0.000010 0.002643 0.000010 0.000010 0.195816 0.000010 0.000010 0.030465 0.031946 0.000010 0.000010 0.000010 0.000010 0.000010 0.000010 0.013119 0.031400 0.000010 0.000010 0.000010 0.000010 0.000010 0.534035 0.000010 0.000010 0.040963 0.000010 0.011378 0.000010 0.000010 0.000010 0.000010 0.000010 0.000010 0.040643 0.000010 0.000010 0.000010 0.000010 0.000010 0.010251 0.000010 0.000010 0.000010 0.000010 0.000010 0.049843 0.000010 0.000010 0.000010
0.000010 0.000010 0.000010 0.000010 0.000010 0.000179 0.046863 0.007869 0.189459 0.000010 0.000010 0.000010 0.000010 0.000010 0.000010 0.000010 0.000010 0.000010 0.000010 0.000010 0.112813 0.000010 0.004824 0.000010 0.000010 0.000010 0.529330 0.000010 0.000010 0.020726 0.003372 0.016914 0.000010 0.000010 0.015646 0.000010 0.000010 0.000010 0.000010 0.000010 0.000010 0.000010 0.000010 0.003861 0.026879 0.000010 0.000010 0.000010 0.000010 0.000010 0.020865 0.000010 0.000010 0.000010
0.000010 0.000010 0.000010 0.000010 0.000010 0.009111 0.030568 0.000010 0.169868 0.000010 0.000010 0.026843 0.019349 0.000010 0.000010 0.000010 0.000010 0.000010 0.000010 0.000980 0.071528 0.000010 0.001868 0.000010 0.000010 0.000010 0.523446 0.000010 0.000010 0.000010 0.011690 0.026280 0.013501 0.000010 0.009972 0.000010 0.000010 0.000010 0.040223 0.009191 0.000010 0.000010 0.002666 0.004318 0.003527 0.000010 0.000010 0.003317 0.000010 0.000409 0.018255 0.002772 0.000010 0.000010
0.000010 0.000010 0.000010 0.000010 0.000010 0.000010 0.000010 0.004071 0.268277 0.000010 0.000010 0.024202 0.000010 0.000010 0.000010 0.000010 0.000010 0.000010 0.000010 0.010882 0.000010 0.000010 0.000010 0.000010 0.000010 0.000010 0.555831 0.000010 0.000010 0.000010 0.000010 0.025619 0.000010 0.000010 0.000010 0.000010 0.000010 0.000010 0.036777 0.000010 0.000010 0.000010 0.000010 0.003001 0.000010 0.000010 0.000010 0.000010 0.000010 0.000010 0.070890 0.000010 0.000010 0.000010
0.000010 0.000010 0.013846 0.040862 0.000010 0.000010 0.012930 0.001994 0.048038 0.000010 0.000010 0.030438 0.000010 0.000010 0.000010 0.001294 0.000010 0.000010 0.000010 0.028191 0.069621 0.000010 0.000010 0.000010 0.000010 0.000010 0.645876 0.000010 0.000010 0.000010 0.007363 0.000010 0.000010 0.000010 0.000010 0.000010 0.000010 0.000010 0.035161 0.005803 0.000010 0.000010 0.006610 0.015756 0.000032 0.000010 0.000012 0.000010 0.000010 0.000010 0.026709 0.000010 0.009113 0.000010
0.002241 0.000010 0.001442 0.031696 0.015261 0.000010 0.031756 0.003348 0.036205 0.000010 0.010443 0.000010 0.000010 0.000010 0.000010 0.000010 0.000010 0.011291 0.000010 0.039292 0.065090 0.002355 0.003438 0.000010 0.000010 0.000010 0.598642 0.000010 0.000010 0.002037 0.000959 0.019052 0.007695 0.000010 0.001351 0.000010 0.000010 0.000010 0.000010 0.000010 0.000010 0.009391 0.005302 0.016048 0.000010 0.000010 0.001858 0.000010 0.005258 0.000010 0.056208 0.000010 0.022062 0.000010
0.019697 0.000010 0.000010 0.009747 0.000010 0.000010 0.002298 0.000010 0.075486 0.000010 0.000010 0.008091 0.000010 0.000010 0.000010 0.000010 0.000010 0.000010 0.000010 0.018958 0.112960 0.000010 0.000010 0.000010 0.000010 0.000010 0.687156 0.000010 0.000010 0.000010 0.000010 0.000010 0.000010 0.000010 0.000010 0.002513 0.000010 0.000010 0.016096 0.000010 0.000010 0.000010 0.000010 0.000010 0.000010 0.000010 0.001849 0.000010 0.000010 0.000010 0.044729 0.000010 0.000010 0.000010
0.027254 0.000010 0.000010 0.019196 0.000010 0.000010 0.000010 0.022604 0.056056 0.000010 0.000010 0.013348 0.022184 0.000010 0.000010 0.000010 0.000010 0.000010 0.000010 0.000010 0.103397 0.000010 0.000010 0.000010 0.000010 0.000010 0.691501 0.000010 0.000010 0.000010 0.008026 0.000010 0.000010 0.000010 0.000010 0.000010 0.000010 0.000010 0.000010 0.000010 0.000010 0.000010 0.000010 0.008268 0.000010 0.000010 0.000010 0.000010 0.000010 0.000010 0.027738 0.000010 0.000010 0.000010
0.030009 0.000010 0.010110 0.009225 0.013913 0.000010 0.000010 0.000010 0.088592 0.010955 0.000010 0.029671 0.000010 0.000010 0.015540 0.017575 0.000010 0.002318 0.000010 0.038101 0.016253 0.000010 0.000010 0.000010 0.016738 0.002526 0.498582 0.023768 0.000010 0.002631 0.000010 0.000010 0.000010 0.000010 0.000010 0.041784 0.007571 0.005115 0.001781 0.000010 0.000010 0.000010 0.011683 0.021531 0.004412 0.000010 0.019306 0.000010 0.010121 0.000010 0.000010 0.000010 0.049918 0.000010
0.027348 0.000010 0.011184 0.025095 0.000010 0.000010 0.030314 0.002941 0.053608 0.000010 0.000010 0.013011 0.015848 0.000010 0.000010 0.000010 0.000010 0.000010 0.000010 0.000010 0.080056 0.000010 0.000010 0.000010 0.000010 0.000010 0.679029 0.000010 0.000010 0.005319 0.000010 0.000010 0.000010 0.000010 0.000010 0.000010 0.000010 0.000010 0.010887 0.000010 0.000010 0.000010 0.000010 0.010469 0.030300 0.000010 0.000010 0.000010 0.000010 0.000010 0.004201 0.000010 0.000010 0.000010
0.013110 0.000010 0.012035 0.058601 0.008183 0.000010 0.022466 0.000010 0.054859 0.000010 0.000010 0.009662 0.000010 0.000010 0.010749 0.000010 0.000010 0.000010 0.000010 0.008638 0.045654 0.000010 0.000010 0.000010 0.000010 0.000010 0.631866 0.005523 0.000010 0.001728 0.000010 0.003663 0.006272 0.000334 0.000010 0.015357 0.000010 0.000010 0.000010 0.000010 0.000010 0.000010 0.000010 0.031248 0.006625 0.000010 0.000010 0.000010 0.000010 0.000010 0.015869 0.000010 0.037228 0.000010
0.019339 0.000010 0.000010 0.000010 0.000010 0.001280 0.011339 0.023831 0.067259 0.000010 0.004170 0.030808 0.000010 0.002194 0.015671 0.000010 0.000999 0.000010 0.000010 0.035439 0.000010 0.013259 0.000010 0.000010 0.000010 0.000010 0.506953 0.000010 0.000010 0.000010 0.018394 0.000010 0.009077 0.000010 0.000010 0.029756 0.003213 0.000010 0.016239 0.005823 0.005430 0.000010 0.045348 0.021300 0.008539 0.000010 0.000010 0.000010 0.000010 0.000010 0.051181 0.003475 0.049403 0.000010
0.000012 0.000010 0.000010 0.002220 0.000010 0.022688 0.046497 0.000010 0.098565 0.000010 0.000010 0.003805 0.000010 0.000010 0.000010 0.000010 0.000010 0.000010 0.000010 0.000010 0.000010 0.000010 0.000010 0.000010 0.000010 0.000010 0.000010 0.000010 0.000010 0.046442 0.000010 0.763259 0.000010 0.000010 0.000010 0.000010 0.000010 0.000010 0.000010 0.000010 0.000010 0.000010 0.000010 0.000010 0.016064 0.000010 0.000010 0.000010 0.000010 0.000010 0.000010 0.000010 0.000010 0.000010
0.006717 0.000010 0.000010 0.000010 0.000010 0.006502 0.083280 0.000010 0.090674 0.000010 0.000010 0.000010 0.000010 0.000010 0.000010 0.000010 0.000010 0.000010 0.000010 0.000010 0.000010 0.000010 0.000010 0.000010 0.000010 0.000010 0.000010 0.000010 0.000010 0.064230 0.000010 0.735191 0.011021 0.000010 0.000010 0.000010 0.000010 0.000010 0.000010 0.000010 0.000010 0.000010 0.000010 0.000010 0.000010 0.000010 0.000010 0.000010 0.000010 0.000010 0.000010 0.001926 0.000010 0.000010
0.000010 0.000010 0.000010 0.003904 0.000010 0.015444 0.023388 0.000010 0.148211 0.000010 0.000010 0.000010 0.000010 0.000010 0.000010 0.000010 0.000010 0.000010 0.000010 0.000010 0.012584 0.000010 0.000010 0.000010 0.000010 0.000010 0.000010 0.000010 0.000010 0.049212 0.000010 0.710456 0.003802 0.000010 0.007576 0.000010 0.000010 0.000010 0.024983 0.000010 0.000010 0.000010 0.000010 0.000010 0.000010 0.000010 0.000010 0.000010 0.000010 0.000010 0.000010 0.000010 0.000010 0.000010
0.000010 0.000010 0.000010 0.000010 0.000010 0.031809 0.104941 0.000010 0.135002 0.000010 0.000010 0.000010 0.002498 0.000010 0.000010 0.000010 0.000010 0.000010 0.000010 0.000010 0.000010 0.000010 0.000010 0.000010 0.000010 0.000010 0.000010 0.000010 0.000010 0.011960 0.052481 0.627775 0.000010 0.000010 0.000010 0.000010 0.000010 0.000010 0.033073 0.000010 0.000010 0.000010 0.000010 0.000010 0.000010 0.000010 0.000010 0.000010 0.000010 0.000010 0.000010 0.000010 0.000010 0.000010
0.000010 0.000010 0.000010 0.000010 0.000010 0.022323 0.039721 0.000010 0.097222 0.000010 0.000010 0.000010 0.000010 0.000010 0.000010 0.000010 0.000010 0.000010 0.000010 0.000010 0.031291 0.000010 0.000010 0.000010 0.000010 0.000010 0.000010 0.000010 0.000010 0.048866 0.003524 0.742194 0.004919 0.000010 0.000010 0.000010 0.000010 0.000010 0.000010 0.000010 0.000010 0.000010 0.000010 0.000010 0.009490 0.000010 0.000010 0.000010 0.000010 0.000010 0.000010 0.000010 0.000010 0.000010
0.000010 0.000010 0.000010 0.003495 0.000010 0.024952 0.113469 0.002813 0.159277 0.000010 0.000010 0.000010 0.000010 0.000010 0.000010 0.000010 0.000010 0.000010 0.000010 0.000010 0.000014 0.000010 0.000010 0.000010 0.000010 0.000010 0.000010 0.000010 0.000010 0.042756 0.001838 0.588552 0.015548 0.000010 0.000010 0.000010 0.000010 0.000010 0.000010 0.000010 0.000010 0.000010 0.000010 0.000010 0.029793 0.000010 0.000010 0.000199 0.000010 0.000010 0.016883 0.000010 0.000010 0.000010
0.000010 0.000010 0.000010 0.000010 0.000010 0.000010 0.000010 0.000010 0.000010 0.000010 0.000010 0.000010 0.000010 0.000010 0.000010 0.000010 0.000010 0.000010 0.000010 0.000010 0.000010 0.000010 0.000010 0.000010 0.000010 0.000010 0.000010 0.000010 0.000010 0.000010 0.000010 0.999470 0.000010 0.000010 0.000010 0.000010 0.000010 0.000010 0.000010 0.000010 0.000010 0.000010 0.000010 0.000010 0.000010 0.000010 0.000010 0.000010 0.000010 0.000010 0.000010 0.000010 0.000010 0.000010
0.000010 0.000010 0.000010 0.000010 0.000010 0.000010 0.000010 0.000010 0.000010 0.000010 0.000010 0.000010 0.000010 0.000010 0.000010 0.000010 0.000010 0.000010 0.000010 0.000010 0.000010 0.000010 0.000010 0.000010 0.000010 0.000010 0.000010 0.000010 0.000010 0.000010 0.000010 0.999470 0.000010 0.000010 0.000010 0.000010 0.000010 0.000010 0.000010 0.000010 0.000010 0.000010 0.000010 0.000010 0.000010 0.000010 0.000010 0.000010 0.000010 0.000010 0.000010 0.000010 0.000010 0.000010
0.000010 0.000010 0.000010 0.000010 0.000010 0.000010 0.000010 0.000010 0.000010 0.000010 0.000010 0.000010 0.000010 0.000010 0.000010 0.000010 0.000010 0.000010 0.000010 0.000010 0.000010 0.000010 0.000010 0.000010 0.000010 0.000010 0.000010 0.000010 0.000010 0.000010 0.000010 0.999470 0.000010 0.000010 0.000010 0.000010 0.000010 0.000010 0.000010 0.000010 0.000010 0.000010 0.000010 0.000010 0.000010 0.000010 0.000010 0.000010 0.000010 0.000010 0.000010 0.000010 0.000010 0.000010
0.000010 0.000010 0.000010 0.000010 0.000010 0.000010 0.000010 0.000010 0.000010 0.000010 0.000010 0.000010 0.000010 0.000010 0.000010 0.000010 0.000010 0.000010 0.000010 0.000010 0.000010 0.000010 0.000010 0.000010 0.000010 0.000010 0.000010 0.000010 0.000010 0.000010 0.000010 0.999470 0.000010 0.000010 0.000010 0.000010 0.000010 0.000010 0.000010 0.000010 0.000010 0.000010 0.000010 0.000010 0.000010 0.000010 0.000010 0.000010 0.000010 0.000010 0.000010 0.000010 0.000010 0.000010
0.000010 0.000010 0.000010 0.000010 0.000010 0.000010 0.000010 0.000010 0.000010 0.000010 0.000010 0.000010 0.000010 0.000010 0.000010 0.000010 0.000010 0.000010 0.000010 0.000010 0.000010 0.000010 0.000010 0.000010 0.000010 0.000010 0.000010 0.000010 0.000010 0.000010 0.000010 0.999470 0.000010 0.000010 0.000010 0.000010 0.000010 0.000010 0.000010 0.000010 0.000010 0.000010 0.000010 0.000010 0.000010 0.000010 0.000010 0.000010 0.000010 0.000010 0.000010 0.000010 0.000010 0.000010
0.000010 0.000010 0.000010 0.000010 0.000010 0.000010 0.000010 0.000010 0.000010 0.000010 0.000010 0.000010 0.000010 0.000010 0.000010 0.000010 0.000010 0.000010 0.000010 0.000010 0.000010 0.000010 0.000010 0.000010 0.000010 0.000010 0.000010 0.000010 0.000010 0.000010 0.000010 0.999470 0.000010 0.000010 0.000010 0.000010 0.000010 0.000010 0.000010 0.000010 0.000010 0.000010 0.000010 0.000010 0.000010 0.000010 0.000010 0.000010 0.000010 0.000010 0.000010 0.000010 0.000010 0.000010
0.000010 0.000010 0.000010 0.000010 0.000010 0.000010 0.000010 0.000010 0.000010 0.000010 0.000010 0.000010 0.000010 0.000010 0.000010 0.000010 0.000010 0.000010 0.000010 0.000010 0.000010 0.000010 0.000010 0.000010 0.000010 0.000010 0.000010 0.000010 0.000010 0.000010 0.000010 0.999470 0.000010 0.000010 0.000010 0.000010 0.000010 0.000010 0.000010 0.000010 0.000010 0.000010 0.000010 0.000010 0.000010 0.000010 0.000010 0.000010 0.000010 0.000010 0.000010 0.000010 0.000010 0.000010
0.000010 0.000010 0.000010 0.000010 0.000010 0.000010 0.000010 0.000010 0.000010 0.000010 0.000010 0.000010 0.000010 0.000010 0.000010 0.000010 0.000010 0.000010 0.000010 0.000010 0.000010 0.000010 0.000010 0.000010 0.000010 0.000010 0.000010 0.000010 0.000010 0.000010 0.000010 0.999470 0.000010 0.000010 0.000010 0.000010 0.000010 0.000010 0.000010 0.000010 0.000010 0.000010 0.000010 0.000010 0.000010 0.000010 0.000010 0.000010 0.000010 0.000010 0.000010 0.000010 0.000010 0.000010
0.000010 0.000010 0.000010 0.000010 0.000010 0.000010 0.000010 0.000010 0.000010 0.000010 0.000010 0.000010 0.000010 0.000010 0.000010 0.000010 0.000010 0.000010 0.000010 0.000010 0.000010 0.000010 0.000010 0.000010 0.000010 0.000010 0.000010 0.000010 0.000010 0.000010 0.000010 0.999470 0.000010 0.000010 0.000010 0.000010 0.000010 0.000010 0.000010 0.000010 0.000010 0.000010 0.000010 0.000010 0.000010 0.000010 0.000010 0.000010 0.000010 0.000010 0.000010 0.000010 0.000010 0.000010
0.000010 0.000010 0.000010 0.000010 0.000010 0.015505 0.000010 0.000010 0.000010 0.000010 0.000010 0.000010 0.000010 0.000010 0.000010 0.000010 0.000010 0.000010 0.000010 0.000010 0.000010 0.000010 0.000010 0.000010 0.000010 0.000010 0.000010 0.000010 0.000010 0.000010 0.000010 0.983975 0.000010 0.000010 0.000010 0.000010 0.000010 0.000010 0.000010 0.000010 0.000010 0.000010 0.000010 0.000010 0.000010 0.000010 0.000010 0.000010 0.000010 0.000010 0.000010 0.000010 0.000010 0.000010
0.000010 0.000010 0.000010 0.000010 0.000010 0.000010 0.000010 0.000010 0.000010 0.000010 0.000010 0.000010 0.000010 0.000010 0.000010 0.000010 0.000010 0.000010 0.000010 0.000010 0.000010 0.000010 0.000010 0.000010 0.000010 0.000010 0.000010 0.000010 0.000010 0.000010 0.000010 0.999470 0.000010 0.000010 0.000010 0.000010 0.000010 0.000010 0.000010 0.000010 0.000010 0.000010 0.000010 0.000010 0.000010 0.000010 0.000010 0.000010 0.000010 0.000010 0.000010 0.000010 0.000010 0.000010
0.000010 0.000010 0.000010 0.000010 0.000010 0.000010 0.000010 0.000010 0.000010 0.000010 0.000010 0.000010 0.000010 0.000010 0.000010 0.000010 0.000010 0.000010 0.000010 0.000010 0.000010 0.000010 0.000010 0.000010 0.000010 0.000010 0.000010 0.000010 0.000010 0.000010 0.000010 0.999470 0.000010 0.000010 0.000010 0.000010 0.000010 0.000010 0.000010 0.000010 0.000010 0.000010 0.000010 0.000010 0.000010 0.000010 0.000010 0.000010 0.000010 0.000010 0.000010 0.000010 0.000010 0.000010
0.000010 0.000010 0.000010 0.000010 0.000010 0.000010 0.000010 0.000010 0.000010 0.000010 0.000010 0.000010 0.000010 0.000010 0.000010 0.000010 0.000010 0.000010 0.000010 0.000010 0.000010 0.000010 0.000010 0.000010 0.000010 0.000010 0.000010 0.000010 0.000010 0.000010 0.000010 0.999470 0.000010 0.000010 0.000010 0.000010 0.000010 0.000010 0.000010 0.000010 0.000010 0.000010 0.000010 0.000010 0.000010 0.000010 0.000010 0.000010 0.000010 0.000010 0.000010 0.000010 0.000010 0.000010
0.000010 0.000010 0.000010 0.000010 0.000010 0.000010 0.000010 0.000010 0.000010 0.000010 0.000010 0.000010 0.000010 0.000010 0.000010 0.000010 0.000010 0.000010 0.000010 0.000010 0.000010 0.000010 0.000010 0.000010 0.000010 0.000010 0.000010 0.000010 0.000010 0.000010 0.000010 0.999470 0.000010 0.000010 0.000010 0.000010 0.000010 0.000010 0.000010 0.000010 0.000010 0.000010 0.000010 0.000010 0.000010 0.000010 0.000010 0.000010 0.000010 0.000010 0.000010 0.000010 0.000010 0.000010
0.000010 0.000010 0.000010 0.000010 0.000010 0.000010 0.000010 0.000010 0.000010 0.000010 0.000010 0.000010 0.000010 0.000010 0.000010 0.000010 0.000010 0.000010 0.000010 0.000010 0.000010 0.000010 0.000010 0.000010 0.000010 0.000010 0.000010 0.000010 0.000010 0.000010 0.000010 0.000010 0.000010 0.000010 0.000010 0.000010 0.000010 0.000010 0.999470 0.000010 0.000010 0.000010 0.000010 0.000010 0.000010 0.000010 0.000010 0.000010 0.000010 0.000010 0.000010 0.000010 0.000010 0.000010
0.000010 0.000010 0.000010 0.000010 0.000010 0.000010 0.004457 0.000010 0.029659 0.000010 0.000010 0.000010 0.009804 0.000010 0.000010 0.000010 0.000010 0.000010 0.000010 0.000010 0.000010 0.000010 0.000010 0.000010 0.000010 0.000010 0.000010 0.000010 0.000010 0.000010 0.000010 0.000010 0.031163 0.000010 0.000010 0.000010 0.000010 0.000010 0.924427 0.000010 0.000010 0.000010 0.000010 0.000010 0.000010 0.000010 0.000010 0.000010 0.000010 0.000010 0.000010 0.000010 0.000010 0.000010
0.000010 0.000010 0.000010 0.000010 0.000010 0.000010 0.000010 0.000010 0.000010 0.000010 0.000010 0.000010 0.000010 0.000010 0.000010 0.000010 0.000010 0.000010 0.000010 0.000010 0.000010 0.000010 0.000010 0.000010 0.000010 0.000010 0.000010 0.000010 0.000010 0.000010 0.000010 0.000010 0.000010 0.000010 0.000010 0.000010 0.000010 0.000010 0.999467 0.000010 0.000010 0.000010 0.000010 0.000010 0.000013 0.000010 0.000010 0.000010 0.000010 0.000010 0.000010 0.000010 0.000010 0.000010
0.000010 0.000010 0.000010 0.000010 0.000010 0.000010 0.000010 0.000010 0.000010 0.000010 0.000010 0.000010 0.000010 0.000010 0.000010 0.000010 0.000010 0.000010 0.000010 0.000010 0.000010 0.000010 0.000010 0.000010 0.000010 0.000010 0.000010 0.000010 0.000010 0.000010 0.000010 0.000010 0.004362 0.000010 0.000010 0.000010 0.000010 0.000010 0.995118 0.000010 0.000010 0.000010 0.000010 0.000010 0.000010 0.000010 0.000010 0.000010 0.000010 0.000010 0.000010 0.000010 0.000010 0.000010
0.000010 0.000010 0.000010 0.000010 0.000010 0.000010 0.000010 0.000010 0.000010 0.000010 0.000010 0.000010 0.000010 0.000010 0.000010 0.000010 0.000010 0.000010 0.000010 0.000010 0.000010 0.000010 0.000010 0.000010 0.000010 0.000010 0.000010 0.000010 0.000010 0.000010 0.000010 0.000010 0.000010 0.000010 0.000010 0.000010 0.000010 0.000010 0.999470 0.000010 0.000010 0.000010 0.000010 0.000010 0.000010 0.000010 0.000010 0.000010 0.000010 0.000010 0.000010 0.000010 0.000010 0.000010
0.000010 0.000010 0.000010 0.000010 0.000010 0.000010 0.000010 0.000010 0.000010 0.000010 0.000010 0.000010 0.000010 0.000010 0.000010 0.000010 0.000010 0.000010 0.000010 0.000010 0.000010 0.000010 0.000010 0.000010 0.000010 0.000010 0.000010 0.000010 0.000010 0.000010 0.000010 0.000010 0.000010 0.000010 0.000010 0.000010 0.000010 0.000010 0.964454 0.000010 0.000010 0.000010 0.000010 0.000010 0.035026 0.000010 0.000010 0.000010 0.000010 0.000010 0.000010 0.000010 0.000010 0.000010
0.000010 0.000010 0.000010 0.023010 0.000010 0.000010 0.000010 0.000010 0.000010 0.000010 0.000010 0.000010 0.000010 0.000010 0.000010 0.000010 0.000010 0.000010 0.000010 0.000010 0.000010 0.000010 0.000010 0.000010 0.000010 0.000010 0.000010 0.000010 0.000010 0.000010 0.000010 0.000010 0.000010 0.000010 0.000010 0.000010 0.000010 0.000010 0.970620 0.000010 0.000010 0.000010 0.000010 0.000010 0.005860 0.000010 0.000010 0.000010 0.000010 0.000010 0.000010 0.000010 0.000010 0.000010
0.000010 0.000010 0.000010 0.000010 0.000010 0.013353 0.003498 0.000010 0.000010 0.000010 0.000010 0.006038 0.000010 0.000010 0.000010 0.000010 0.000010 0.000010 0.000010 0.000010 0.000010 0.000010 0.000010 0.000010 0.000010 0.000010 0.000010 0.000010 0.000010 0.011854 0.006554 0.000010 0.000010 0.000010 0.000010 0.000010 0.000010 0.000010 0.853713 0.009362 0.000010 0.000010 0.000010 0.000010 0.034762 0.000010 0.000010 0.000010 0.000010 0.000010 0.049576 0.000010 0.000010 0.010851
0.000010 0.000010 0.000010 0.000010 0.000010 0.000010 0.000010 0.000010 0.000010 0.000010 0.000010 0.000010 0.000010 0.000010 0.000010 0.000010 0.000010 0.000010 0.000010 0.000010 0.000010 0.000010 0.000010 0.000010 0.000010 0.000010 0.000010 0.000010 0.000010 0.000010 0.000010 0.000010 0.000010 0.000010 0.000010 0.000010 0.000010 0.000010 0.999470 0.000010 0.000010 0.000010 0.000010 0.000010 0.000010 0.000010 0.000010 0.000010 0.000010 0.000010 0.000010 0.000010 0.000010 0.000010
0.000010 0.000010 0.000010 0.000010 0.000010 0.000013 0.000010 0.000010 0.000010 0.000010 0.000010 0.000010 0.000010 0.000010 0.000010 0.000010 0.000010 0.000010 0.000010 0.000010 0.000010 0.000010 0.000010 0.000010 0.000010 0.000010 0.000010 0.000010 0.000010 0.000010 0.000010 0.000011 0.000010 0.000010 0.000010 0.000010 0.000010 0.000010 0.999466 0.000010 0.000010 0.000010 0.000010 0.000010 0.000010 0.000010 0.000010 0.000010 0.000010 0.000010 0.000010 0.000010 0.000010 0.000010
0.000010 0.000010 0.000010 0.017668 0.000010 0.000010 0.000010 0.000010 0.018192 0.000010 0.000010 0.000010 0.000010 0.000010 0.000010 0.000010 0.000010 0.000010 0.000010 0.000010 0.000010 0.000010 0.000010 0.000010 0.000010 0.000010 0.000010 0.000010 0.000010 0.000010 0.000010 0.000010 0.000952 0.000010 0.000010 0.000010 0.000010 0.000010 0.962689 0.000010 0.000010 0.000010 0.000010 0.000010 0.000010 0.000010 0.000010 0.000010 0.000010 0.000010 0.000010 0.000010 0.000010 0.000010
0.000010 0.000010 0.000010 0.000010 0.000010 0.000010 0.000010 0.000010 0.000010 0.000010 0.000010 0.000010 0.000010 0.000010 0.000010 0.000010 0.000010 0.000010 0.000010 0.000010 0.000010 0.000010 0.000010 0.000010 0.000010 0.000010 0.000010 0.000010 0.000010 0.000010 0.000010 0.000010 0.000010 0.000010 0.000010 0.000010 0.000010 0.000010 0.999470 0.000010 0.000010 0.000010 0.000010 0.000010 0.000010 0.000010 0.000010 0.000010 0.000010 0.000010 0.000010 0.000010 0.000010 0.000010
0.000010 0.000010 0.000010 0.000010 0.000010 0.000010 0.000010 0.000010 0.000010 0.000010 0.000010 0.000010 0.000010 0.000010 0.000010 0.000010 0.000010 0.000010 0.000010 0.000010 0.000010 0.000010 0.000010 0.000010 0.000010 0.000010 0.000010 0.000010 0.000010 0.000010 0.000010 0.000010 0.000010 0.000010 0.000010 0.000010 0.000010 0.000010 0.999470 0.000010 0.000010 0.000010 0.000010 0.000010 0.000010 0.000010 0.000010 0.000010 0.000010 0.000010 0.000010 0.000010 0.000010 0.000010
0.000010 0.000010 0.000010 0.000010 0.000010 0.000010 0.000010 0.000010 0.000010 0.000010 0.000010 0.000010 0.000010 0.000010 0.000010 0.000010 0.000010 0.000010 0.000010 0.000010 0.000010 0.000010 0.000010 0.000010 0.000010 0.000010 0.000010 0.000010 0.000010 0.000010 0.000010 0.000010 0.000010 0.000010 0.000010 0.000010 0.000010 0.000010 0.988208 0.000010 0.000010 0.000010 0.000010 0.000010 0.000010 0.000010 0.000010 0.000010 0.000010 0.000010 0.011272 0.000010 0.000010 0.000010
0.000010 0.000010 0.000010 0.000010 0.000010 0.000010 0.005815 0.000010 0.008201 0.000010 0.000010 0.006264 0.000010 0.000010 0.000010 0.000010 0.000010 0.000010 0.000010 0.000010 0.000010 0.000010 0.000010 0.000010 0.000010 0.000010 0.000010 0.000010 0.000010 0.005510 0.014678 0.000010 0.000010 0.000010 0.000010 0.000010 0.000010 0.000010 0.915300 0.000010 0.000010 0.000010 0.000010 0.000010 0.043762 0.000010 0.000010 0.000010 0.000010 0.000010 0.000010 0.000010 0.000010 0.000010
0.000010 0.000010 0.000010 0.000010 0.000010 0.000010 0.000010 0.000010 0.000010 0.000010 0.000010 0.000010 0.000010 0.000010 0.000010 0.000010 0.000010 0.000010 0.000010 0.000010 0.000010 0.000010 0.000010 0.000010 0.000010 0.000010 0.000010 0.000010 0.000010 0.000011 0.000010 0.000010 0.000010 0.000010 0.000010 0.000010 0.000010 0.000010 0.999469 0.000010 0.000010 0.000010 0.000010 0.000010 0.000010 0.000010 0.000010 0.000010 0.000010 0.000010 0.000010 0.000010 0.000010 0.000010
0.000010 0.000010 0.000010 0.043223 0.000010 0.000010 0.053871 0.000010 0.008659 0.000010 0.000010 0.010241 0.000010 0.000010 0.000010 0.000010 0.000010 0.000010 0.000010 0.000010 0.000010 0.000010 0.000010 0.000010 0.000010 0.000010 0.000010 0.000010 0.000010 0.000010 0.000010 0.000010 0.000010 0.000010 0.013380 0.000010 0.000010 0.000010 0.732586 0.000010 0.000010 0.000010 0.000010 0.003594 0.092351 0.000010 0.000010 0.000010 0.000010 0.000010 0.041645 0.000010 0.000010 0.000010
0.000010 0.000010 0.000010 0.000010 0.000010 0.000010 0.000010 0.000010 0.000010 0.000010 0.000010 0.000010 0.000010 0.000010 0.000010 0.000010 0.000010 0.000010 0.000010 0.000010 0.000010 0.000010 0.000010 0.000010 0.000010 0.000010 0.000010 0.000010 0.000010 0.000010 0.000010 0.000010 0.000010 0.000010 0.000010 0.000010 0.000010 0.000010 0.999470 0.000010 0.000010 0.000010 0.000010 0.000010 0.000010 0.000010 0.000010 0.000010 0.000010 0.000010 0.000010 0.000010 0.000010 0.000010
0.000010 0.000010 0.000010 0.000010 0.000010 0.000010 0.000010 0.000010 0.000010 0.000010 0.000010 0.000010 0.000010 0.000010 0.000010 0.000010 0.000010 0.000010 0.000010 0.000010 0.000010 0.000010 0.000010 0.000010 0.000010 0.000010 0.000010 0.000010 0.000010 0.000010 0.000010 0.000016 0.000010 0.000010 0.000010 0.000010 0.000010 0.000010 0.999464 0.000010 0.000010 0.000010 0.000010 0.000010 0.000010 0.000010 0.000010 0.000010 0.000010 0.000010 0.000010 0.000010 0.000010 0.000010
0.000010 0.000010 0.000010 0.000010 0.000010 0.000010 0.019149 0.000010 0.000010 0.000010 0.000010 0.005197 0.000010 0.000010 0.000010 0.000010 0.000010 0.000010 0.000010 0.000010 0.005677 0.000010 0.000010 0.000010 0.000010 0.000010 0.000010 0.000010 0.000010 0.000010 0.000010 0.000010 0.000010 0.000010 0.000010 0.000010 0.000010 0.000010 0.969476 0.000010 0.000010 0.000010 0.000010 0.000010 0.000010 0.000010 0.000010 0.000010 0.000010 0.000010 0.000010 0.000010 0.000010 0.000010
0.043564 0.000010 0.058195 0.300547 0.004075 0.000010 0.001099 0.002340 0.000010 0.000010 0.000010 0.026393 0.021348 0.000010 0.000010 0.003524 0.000010 0.000010 0.000010 0.000010 0.390759 0.000010 0.000010 0.000010 0.000010 0.000010 0.000010 0.001688 0.000010 0.000010 0.000010 0.000010 0.002564 0.000010 0.000010 0.000010 0.000010 0.000010 0.004192 0.000010 0.000010 0.003760 0.000010 0.035051 0.015895 0.000010 0.000263 0.000010 0.000010 0.000010 0.071506 0.000541 0.012355 0.000010
0.075150 0.000010 0.109923 0.395668 0.000010 0.000010 0.000010 0.000010 0.000010 0.000010 0.000010 0.026755 0.000010 0.008165 0.000010 0.001064 0.000010 0.000010 0.001992 0.000010 0.300578 0.000010 0.000541 0.000010 0.000010 0.000010 0.000010 0.016959 0.000010 0.000010 0.000010 0.000010 0.014312 0.000010 0.000010 0.000010 0.000010 0.000010 0.019347 0.000010 0.000010 0.000010 0.000010 0.000010 0.000010 0.000010 0.000778 0.000010 0.000010 0.000010 0.025351 0.000010 0.003026 0.000010
0.046017 0.000010 0.608545 0.093254 0.000010 0.000010 0.019135 0.000010 0.000010 0.000010 0.000010 0.047710 0.000010 0.000010 0.000010 0.000010 0.000010 0.000010 0.000010 0.000010 0.179355 0.000010 0.000010 0.000010 0.000010 0.000010 0.000010 0.000010 0.000010 0.000010 0.000010 0.000010 0.005514 0.000010 0.000010 0.000010 0.000010 0.000010 0.000010 0.000010 0.000010 0.000010 0.000010 0.000010 0.000010 0.000010 0.000010 0.000010 0.000010 0.000010 0.000010 0.000010 0.000010 0.000010
0.000010 0.000010 0.999470 0.000010 0.000010 0.000010 0.000010 0.000010 0.000010 0.000010 0.000010 0.000010 0.000010 0.000010 0.000010 0.000010 0.000010 0.000010 0.000010 0.000010 0.000010 0.000010 0.000010 0.000010 0.000010 0.000010 0.000010 0.000010 0.000010 0.000010 0.000010 0.000010 0.000010 0.000010 0.000010 0.000010 0.000010 0.000010 0.000010 0.000010 0.000010 0.000010 0.000010 0.000010 0.000010 0.000010 0.000010 0.000010 0.000010 0.000010 0.000010 0.000010 0.000010 0.000010
0.000010 0.000010 0.999470 0.000010 0.000010 0.000010 0.000010 0.000010 0.000010 0.000010 0.000010 0.000010 0.000010 0.000010 0.000010 0.000010 0.000010 0.000010 0.000010 0.000010 0.000010 0.000010 0.000010 0.000010 0.000010 0.000010 0.000010 0.000010 0.000010 0.000010 0.000010 0.000010 0.000010 0.000010 0.000010 0.000010 0.000010 0.000010 0.000010 0.000010 0.000010 0.000010 0.000010 0.000010 0.000010 0.000010 0.000010 0.000010 0.000010 0.000010 0.000010 0.000010 0.000010 0.000010
0.023102 0.000010 0.663099 0.130629 0.000010 0.000010 0.000010 0.000010 0.000010 0.000010 0.000010 0.000706 0.000010 0.000010 0.000010 0.000010 0.000010 0.000010 0.000010 0.000010 0.173480 0.000010 0.000010 0.000010 0.000010 0.000010 0.000010 0.000010 0.000010 0.000010 0.000010 0.000010 0.008505 0.000010 0.000010 0.000010 0.000010 0.000010 0.000010 0.000010 0.000010 0.000010 0.000010 0.000010 0.000010 0.000010 0.000010 0.000010 0.000010 0.000010 0.000010 0.000010 0.000010 0.000010
0.067764 0.000010 0.294926 0.338371 0.000010 0.000010 0.002721 0.000010 0.000010 0.000010 0.000010 0.030378 0.011971 0.000010 0.000010 0.000010 0.000010 0.000010 0.000010 0.001976 0.215818 0.000010 0.000010 0.000010 0.000010 0.000010 0.000010 0.000010 0.000010 0.000010 0.000010 0.000010 0.023806 0.000010 0.000010 0.000010 0.000010 0.000010 0.011160 0.000010 0.000010 0.000010 0.000010 0.000010 0.000679 0.000010 0.000010 0.000010 0.000010 0.000010 0.000010 0.000010 0.000010 0.000010
0.000010 0.000010 0.999470 0.000010 0.000010 0.000010 0.000010 0.000010 0.000010 0.000010 0.000010 0.000010 0.000010 0.000010 0.000010 0.000010 0.000010 0.000010 0.000010 0.000010 0.000010 0.000010 0.000010 0.000010 0.000010 0.000010 0.000010 0.000010 0.000010 0.000010 0.000010 0.000010 0.000010 0.000010 0.000010 0.000010 0.000010 0.000010 0.000010 0.000010 0.000010 0.000010 0.000010 0.000010 0.000010 0.000010 0.000010 0.000010 0.000010 0.000010 0.000010 0.000010 0.000010 0.000010
0.055459 0.000010 0.605650 0.094059 0.000010 0.000010 0.014155 0.017272 0.000010 0.000010 0.000010 0.019660 0.000010 0.000010 0.000010 0.000010 0.000010 0.000010 0.000010 0.006425 0.057673 0.000010 0.000010 0.000010 0.000010 0.000010 0.000010 0.000010 0.000010 0.000010 0.000010 0.000010 0.017081 0.000010 0.000010 0.000010 0.000010 0.000010 0.022125 0.003122 0.000010 0.046193 0.000010 0.010263 0.000010 0.000010 0.000010 0.000010 0.005217 0.000010 0.017704 0.000010 0.007564 0.000010
0.016846 0.000010 0.506594 0.063390 0.000010 0.000010 0.000010 0.000010 0.000010 0.003231 0.000010 0.045539 0.035718 0.016313 0.000010 0.000010 0.000010 0.000010 0.000010 0.006427 0.205011 0.009379 0.000010 0.000010 0.004818 0.000010 0.000010 0.014499 0.000010 0.000010 0.000010 0.000010 0.006187 0.014542 0.000010 0.000010 0.000556 0.001049 0.000010 0.000010 0.007850 0.000010 0.000010 0.000010 0.003712 0.027222 0.000010 0.000010 0.000010 0.000010 0.000010 0.000010 0.010777 0.000010
0.034875 0.000010 0.468459 0.241156 0.000010 0.000010 0.000010 0.000010 0.000010 0.000010 0.000010 0.009945 0.000010 0.000010 0.000010 0.008032 0.000010 0.000010 0.000734 0.000010 0.130921 0.000010 0.012673 0.021517 0.000010 0.000010 0.000010 0.000010 0.000010 0.000010 0.004319 0.000010 0.000010 0.016080 0.000010 0.000010 0.009922 0.000010 0.000010 0.000010 0.006074 0.000010 0.010473 0.000010 0.000010 0.000010 0.000010 0.000010 0.000010 0.000010 0.021412 0.003029 0.000010 0.000010
0.000010 0.000010 0.999450 0.000010 0.000010 0.000010 0.000010 0.000010 0.000010 0.000010 0.000010 0.000010 0.000010 0.000014 0.000010 0.000010 0.000010 0.000010 0.000010 0.000010 0.000010 0.000012 0.000010 0.000014 0.000010 0.000010 0.000010 0.000014 0.000010 0.000010 0.000013 0.000010 0.000010 0.000010 0.000010 0.000010 0.000010 0.000010 0.000010 0.000013 0.000010 0.000010 0.000010 0.000010 0.000010 0.000010 0.000010 0.000010 0.000010 0.000011 0.000010 0.000010 0.000010 0.000010
0.069374 0.000010 0.147176 0.389440 0.003935 0.000010 0.000010 0.000010 0.000010 0.000010 0.000010 0.018469 0.000648 0.000010 0.000010 0.000010 0.000010 0.000010 0.000010 0.009119 0.275280 0.000010 0.000010 0.000010 0.000010 0.000010 0.000010 0.000010 0.000010 0.000010 0.000010 0.000010 0.018631 0.003856 0.000010 0.000010 0.000010 0.000010 0.017837 0.000010 0.000010 0.000010 0.000010 0.000010 0.000010 0.002267 0.000010 0.000010 0.000010 0.000010 0.037001 0.000010 0.000010 0.006566
0.043154 0.000010 0.854028 0.099580 0.000010 0.000010 0.000010 0.000010 0.000010 0.000010 0.000010 0.002738 0.000010 0.000010 0.000010 0.000010 0.000010 0.000010 0.000010 0.000010 0.000010 0.000010 0.000010 0.000010 0.000010 0.000010 0.000010 0.000010 0.000010 0.000010 0.000010 0.000010 0.000010 0.000010 0.000010 0.000010 0.000010 0.000010 0.000010 0.000010 0.000010 0.000010 0.000010 0.000010 0.000010 0.000010 0.000010 0.000010 0.000010 0.000010 0.000010 0.000010 0.000010 0.000010
0.017600 0.000010 0.259064 0.377393 0.006530 0.000010 0.000010 0.000010 0.000010 0.000010 0.000010 0.032305 0.008469 0.000010 0.000010 0.000010 0.000010 0.000010 0.000010 0.000010 0.232629 0.000010 0.000010 0.003685 0.000010 0.000010 0.000010 0.000010 0.000010 0.000010 0.000010 0.000010 0.006246 0.000010 0.000010 0.000010 0.000010 0.000010 0.000010 0.002382 0.000010 0.014264 0.000010 0.002707 0.007481 0.000010 0.000710 0.000010 0.000628 0.000010 0.011224 0.000010 0.016312 0.000010
0.022705 0.000010 0.379376 0.242627 0.000010 0.000010 0.000010 0.000010 0.006363 0.000010 0.000010 0.006208 0.000010 0.000010 0.002015 0.000010 0.000010 0.000010 0.000010 0.024271 0.197208 0.000010 0.006030 0.000010 0.000010 0.002355 0.000010 0.000010 0.000010 0.000010 0.000010 0.000010 0.000010 0.000010 0.004240 0.000010 0.000010 0.000010 0.021157 0.000010 0.000010 0.047987 0.000010 0.023179 0.000010 0.002166 0.000010 0.003107 0.000010 0.000010 0.008638 0.000010 0.000010 0.000010
0.000010 0.000010 0.417705 0.309440 0.000010 0.000010 0.000010 0.000010 0.000010 0.000010 0.000010 0.029597 0.000554 0.000010 0.000010 0.000154 0.000010 0.000010 0.005190 0.000010 0.125841 0.000010 0.000010 0.020971 0.000010 0.000010 0.000010 0.000010 0.000010 0.000286 0.001618 0.000010 0.005914 0.000010 0.000010 0.000010 0.000010 0.000010 0.000010 0.000010 0.000010 0.024302 0.000010 0.040395 0.009298 0.000010 0.000010 0.000010 0.000010 0.000010 0.000010 0.000010 0.000010 0.008346
0.000010 0.000010 0.978612 0.020868 0.000010 0.000010 0.000010 0.000010 0.000010 0.000010 0.000010 0.000010 0.000010 0.000010 0.000010 0.000010 0.000010 0.000010 0.000010 0.000010 0.000010 0.000010 0.000010 0.000010 0.000010 0.000010 0.000010 0.000010 0.000010 0.000010 0.000010 0.000010 0.000010 0.000010 0.000010 0.000010 0.000010 0.000010 0.000010 0.000010 0.000010 0.000010 0.000010 0.000010 0.000010 0.000010 0.000010 0.000010 0.000010 0.000010 0.000010 0.000010 0.000010 0.000010
0.000010 0.000010 0.999470 0.000010 0.000010 0.000010 0.000010 0.000010 0.000010 0.000010 0.000010 0.000010 0.000010 0.000010 0.000010 0.000010 0.000010 0.000010 0.000010 0.000010 0.000010 0.000010 0.000010 0.000010 0.000010 0.000010 0.000010 0.000010 0.000010 0.000010 0.000010 0.000010 0.000010 0.000010 0.000010 0.000010 0.000010 0.000010 0.000010 0.000010 0.000010 0.000010 0.000010 0.000010 0.000010 0.000010 0.000010 0.000010 0.000010 0.000010 0.000010 0.000010 0.000010 0.000010
0.000010 0.000010 0.999466 0.000010 0.000010 0.000010 0.000010 0.000010 0.000010 0.000010 0.000010 0.000010 0.000010 0.000010 0.000010 0.000010 0.000010 0.000010 0.000010 0.000010 0.000010 0.000010 0.000010 0.000010 0.000010 0.000010 0.000010 0.000014 0.000010 0.000010 0.000010 0.000010 0.000010 0.000010 0.000010 0.000010 0.000010 0.000010 0.000010 0.000010 0.000010 0.000010 0.000010 0.000010 0.000010 0.000010 0.000010 0.000010 0.000010 0.000010 0.000010 0.000010 0.000010 0.000010
0.696789 0.000010 0.000010 0.089644 0.000010 0.000010 0.000010 0.000010 0.000010 0.000010 0.000010 0.000010 0.000010 0.000010 0.000010 0.000010 0.000010 0.000010 0.000010 0.000010 0.162839 0.000010 0.000010 0.000010 0.000010 0.000010 0.000010 0.000010 0.000010 0.000010 0.000010 0.000010 0.000010 0.000010 0.000010 0.000010 0.000010 0.000010 0.000010 0.000010 0.000010 0.000010 0.000010 0.009608 0.000010 0.000010 0.000010 0.000010 0.000010 0.000010 0.040630 0.000010 0.000010 0.000010
0.999470 0.000010 0.000010 0.000010 0.000010 0.000010 0.000010 0.000010 0.000010 0.000010 0.000010 0.000010 0.000010 0.000010 0.000010 0.000010 0.000010 0.000010 0.000010 0.000010 0.000010 0.000010 0.000010 0.000010 0.000010 0.000010 0.000010 0.000010 0.000010 0.000010 0.000010 0.000010 0.000010 0.000010 0.000010 0.000010 0.000010 0.000010 0.000010 0.000010 0.000010 0.000010 0.000010 0.000010 0.000010 0.000010 0.000010 0.000010 0.000010 0.000010 0.000010 0.000010 0.000010 0.000010
0.999470 0.000010 0.000010 0.000010 0.000010 0.000010 0.000010 0.000010 0.000010 0.000010 0.000010 0.000010 0.000010 0.000010 0.000010 0.000010 0.000010 0.000010 0.000010 0.000010 0.000010 0.000010 0.000010 0.000010 0.000010 0.000010 0.000010 0.000010 0.000010 0.000010 0.000010 0.000010 0.000010 0.000010 0.000010 0.000010 0.000010 0.000010 0.000010 0.000010 0.000010 0.000010 0.000010 0.000010 0.000010 0.000010 0.000010 0.000010 0.000010 0.000010 0.000010 0.000010 0.000010 0.000010
0.999470 0.000010 0.000010 0.000010 0.000010 0.000010 0.000010 0.000010 0.000010 0.000010 0.000010 0.000010 0.000010 0.000010 0.000010 0.000010 0.000010 0.000010 0.000010 0.000010 0.000010 0.000010 0.000010 0.000010 0.000010 0.000010 0.000010 0.000010 0.000010 0.000010 0.000010 0.000010 0.000010 0.000010 0.000010 0.000010 0.000010 0.000010 0.000010 0.000010 0.000010 0.000010 0.000010 0.000010 0.000010 0.000010 0.000010 0.000010 0.000010 0.000010 0.000010 0.000010 0.000010 0.000010
0.999470 0.000010 0.000010 0.000010 0.000010 0.000010 0.000010 0.000010 0.000010 0.000010 0.000010 0.000010 0.000010 0.000010 0.000010 0.000010 0.000010 0.000010 0.000010 0.000010 0.000010 0.000010 0.000010 0.000010 0.000010 0.000010 0.000010 0.000010 0.000010 0.000010 0.000010 0.000010 0.000010 0.000010 0.000010 0.000010 0.000010 0.000010 0.000010 0.000010 0.000010 0.000010 0.000010 0.000010 0.000010 0.000010 0.000010 0.000010 0.000010 0.000010 0.000010 0.000010 0.000010 0.000010
0.865719 0.000010 0.000010 0.043782 0.000010 0.000010 0.000010 0.000010 0.000010 0.000010 0.000010 0.000010 0.000010 0.000010 0.000010 0.000010 0.000010 0.000010 0.000010 0.000010 0.086167 0.000010 0.000010 0.000010 0.000010 0.000010 0.000010 0.000010 0.000010 0.000010 0.000010 0.000010 0.000010 0.000010 0.000010 0.000010 0.000010 0.000010 0.000010 0.000010 0.000010 0.000010 0.000010 0.000010 0.000010 0.000010 0.000010 0.000010 0.000010 0.000010 0.003832 0.000010 0.000010 0.000010
0.999470 0.000010 0.000010 0.000010 0.000010 0.000010 0.000010 0.000010 0.000010 0.000010 0.000010 0.000010 0.000010 0.000010 0.000010 0.000010 0.000010 0.000010 0.000010 0.000010 0.000010 0.000010 0.000010 0.000010 0.000010 0.000010 0.000010 0.000010 0.000010 0.000010 0.000010 0.000010 0.000010 0.000010 0.000010 0.000010 0.000010 0.000010 0.000010 0.000010 0.000010 0.000010 0.000010 0.000010 0.000010 0.000010 0.000010 0.000010 0.000010 0.000010 0.000010 0.000010 0.000010 0.000010
0.921999 0.000010 0.065260 0.000010 0.000010 0.000010 0.000010 0.000010 0.000010 0.000010 0.000010 0.000010 0.000010 0.000010 0.000010 0.000010 0.000010 0.000010 0.000010 0.000010 0.000010 0.000010 0.000010 0.000010 0.000010 0.000010 0.000010 0.000010 0.000010 0.000010 0.000010 0.000010 0.012230 0.000010 0.000010 0.000010 0.000010 0.000010 0.000010 0.000010 0.000010 0.000010 0.000010 0.000010 0.000010 0.000010 0.000010 0.000010 0.000010 0.000010 0.000010 0.000010 0.000010 0.000010
0.999470 0.000010 0.000010 0.000010 0.000010 0.000010 0.000010 0.000010 0.000010 0.000010 0.000010 0.000010 0.000010 0.000010 0.000010 0.000010 0.000010 0.000010 0.000010 0.000010 0.000010 0.000010 0.000010 0.000010 0.000010 0.000010 0.000010 0.000010 0.000010 0.000010 0.000010 0.000010 0.000010 0.000010 0.000010 0.000010 0.000010 0.000010 0.000010 0.000010 0.000010 0.000010 0.000010 0.000010 0.000010 0.000010 0.000010 0.000010 0.000010 0.000010 0.000010 0.000010 0.000010 0.000010
0.999470 0.000010 0.000010 0.000010 0.000010 0.000010 0.000010 0.000010 0.000010 0.000010 0.000010 0.000010 0.000010 0.000010 0.000010 0.000010 0.000010 0.000010 0.000010 0.000010 0.000010 0.000010 0.000010 0.000010 0.000010 0.000010 0.000010 0.000010 0.000010 0.000010 0.000010 0.000010 0.000010 0.000010 0.000010 0.000010 0.000010 0.000010 0.000010 0.000010 0.000010 0.000010 0.000010 0.000010 0.000010 0.000010 0.000010 0.000010 0.000010 0.000010 0.000010 0.000010 0.000010 0.000010
0.999470 0.000010 0.000010 0.000010 0.000010 0.000010 0.000010 0.000010 0.000010 0.000010 0.000010 0.000010 0.000010 0.000010 0.000010 0.000010 0.000010 0.000010 0.000010 0.000010 0.000010 0.000010 0.000010 0.000010 0.000010 0.000010 0.000010 0.000010 0.000010 0.000010 0.000010 0.000010 0.000010 0.000010 0.000010 0.000010 0.000010 0.000010 0.000010 0.000010 0.000010 0.000010 0.000010 0.000010 0.000010 0.000010 0.000010 0.000010 0.000010 0.000010 0.000010 0.000010 0.000010 0.000010
0.999470 0.000010 0.000010 0.000010 0.000010 0.000010 0.000010 0.000010 0.000010 0.000010 0.000010 0.000010 0.000010 0.000010 0.000010 0.000010 0.000010 0.000010 0.000010 0.000010 0.000010 0.000010 0.000010 0.000010 0.000010 0.000010 0.000010 0.000010 0.000010 0.000010 0.000010 0.000010 0.000010 0.000010 0.000010 0.000010 0.000010 0.000010 0.000010 0.000010 0.000010 0.000010 0.000010 0.000010 0.000010 0.000010 0.000010 0.000010 0.000010 0.000010 0.000010 0.000010 0.000010 0.000010
0.999470 0.000010 0.000010 0.000010 0.000010 0.000010 0.000010 0.000010 0.000010 0.000010 0.000010 0.000010 0.000010 0.000010 0.000010 0.000010 0.000010 0.000010 0.000010 0.000010 0.000010 0.000010 0.000010 0.000010 0.000010 0.000010 0.000010 0.000010 0.000010 0.000010 0.000010 0.000010 0.000010 0.000010 0.000010 0.000010 0.000010 0.000010 0.000010 0.000010 0.000010 0.000010 0.000010 0.000010 0.000010 0.000010 0.000010 0.000010 0.000010 0.000010 0.000010 0.000010 0.000010 0.000010
0.999470 0.000010 0.000010 0.000010 0.000010 0.000010 0.000010 0.000010 0.000010 0.000010 0.000010 0.000010 0.000010 0.000010 0.000010 0.000010 0.000010 0.000010 0.000010 0.000010 0.000010 0.000010 0.000010 0.000010 0.000010 0.000010 0.000010 0.000010 0.000010 0.000010 0.000010 0.000010 0.000010 0.000010 0.000010 0.000010 0.000010 0.000010 0.000010 0.000010 0.000010 0.000010 0.000010 0.000010 0.000010 0.000010 0.000010 0.000010 0.000010 0.000010 0.000010 0.000010 0.000010 0.000010
0.724488 0.000010 0.017321 0.009828 0.000010 0.000010 0.008266 0.005988 0.000010 0.000010 0.000010 0.003500 0.000010 0.000010 0.000010 0.000010 0.000010 0.000010 0.000010 0.000010 0.199877 0.000010 0.000010 0.000010 0.000010 0.000010 0.000010 0.000010 0.000010 0.000010 0.000010 0.000010 0.000763 0.000010 0.000010 0.000010 0.000010 0.000010 0.000010 0.000010 0.000010 0.000010 0.000010 0.029518 0.000010 0.000010 0.000010 0.000010 0.000010 0.000010 0.000010 0.000010 0.000010 0.000010
0.999470 0.000010 0.000010 0.000010 0.000010 0.000010 0.000010 0.000010 0.000010 0.000010 0.000010 0.000010 0.000010 0.000010 0.000010 0.000010 0.000010 0.000010 0.000010 0.000010 0.000010 0.000010 0.000010 0.000010 0.000010 0.000010 0.000010 0.000010 0.000010 0.000010 0.000010 0.000010 0.000010 0.000010 0.000010 0.000010 0.000010 0.000010 0.000010 0.000010 0.000010 0.000010 0.000010 0.000010 0.000010 0.000010 0.000010 0.000010 0.000010 0.000010 0.000010 0.000010 0.000010 0.000010
0.999470 0.000010 0.000010 0.000010 0.000010 0.000010 0.000010 0.000010 0.000010 0.000010 0.000010 0.000010 0.000010 0.000010 0.000010 0.000010 0.000010 0.000010 0.000010 0.000010 0.000010 0.000010 0.000010 0.000010 0.000010 0.000010 0.000010 0.000010 0.000010 0.000010 0.000010 0.000010 0.000010 0.000010 0.000010 0.000010 0.000010 0.000010 0.000010 0.000010 0.000010 0.000010 0.000010 0.000010 0.000010 0.000010 0.000010 0.000010 0.000010 0.000010 0.000010 0.000010 0.000010 0.000010
0.999470 0.000010 0.000010 0.000010 0.000010 0.000010 0.000010 0.000010 0.000010 0.000010 0.000010 0.000010 0.000010 0.000010 0.000010 0.000010 0.000010 0.000010 0.000010 0.000010 0.000010 0.000010 0.000010 0.000010 0.000010 0.000010 0.000010 0.000010 0.000010 0.000010 0.000010 0.000010 0.000010 0.000010 0.000010 0.000010 0.000010 0.000010 0.000010 0.000010 0.000010 0.000010 0.000010 0.000010 0.000010 0.000010 0.000010 0.000010 0.000010 0.000010 0.000010 0.000010 0.000010 0.000010
0.999470 0.000010 0.000010 0.000010 0.000010 0.000010 0.000010 0.000010 0.000010 0.000010 0.000010 0.000010 0.000010 0.000010 0.000010 0.000010 0.000010 0.000010 0.000010 0.000010 0.000010 0.000010 0.000010 0.000010 0.000010 0.000010 0.000010 0.000010 0.000010 0.000010 0.000010 0.000010 0.000010 0.000010 0.000010 0.000010 0.000010 0.000010 0.000010 0.000010 0.000010 0.000010 0.000010 0.000010 0.000010 0.000010 0.000010 0.000010 0.000010 0.000010 0.000010 0.000010 0.000010 0.000010
0.999470 0.000010 0.000010 0.000010 0.000010 0.000010 0.000010 0.000010 0.000010 0.000010 0.000010 0.000010 0.000010 0.000010 0.000010 0.000010 0.000010 0.000010 0.000010 0.000010 0.000010 0.000010 0.000010 0.000010 0.000010 0.000010 0.000010 0.000010 0.000010 0.000010 0.000010 0.000010 0.000010 0.000010 0.000010 0.000010 0.000010 0.000010 0.000010 0.000010 0.000010 0.000010 0.000010 0.000010 0.000010 0.000010 0.000010 0.000010 0.000010 0.000010 0.000010 0.000010 0.000010 0.000010
0.000010 0.000010 0.000010 0.000010 0.000010 0.000010 0.000010 0.000010 0.000010 0.000010 0.000010 0.000461 0.000010 0.000010 0.000010 0.000010 0.000010 0.000010 0.000010 0.000010 0.166112 0.000010 0.000010 0.000010 0.000010 0.000010 0.000010 0.000010 0.000010 0.000010 0.000010 0.000010 0.000010 0.000010 0.000010 0.000010 0.000010 0.000010 0.000010 0.000010 0.000010 0.000010 0.000010 0.000010 0.000010 0.000010 0.000010 0.000010 0.000010 0.000010 0.832917 0.000010 0.000010 0.000010
0.000010 0.000010 0.000010 0.000010 0.000010 0.000010 0.000010 0.000010 0.000010 0.000010 0.000010 0.000010 0.000010 0.000010 0.000010 0.000010 0.000010 0.000010 0.000010 0.000010 0.000010 0.000010 0.000010 0.000010 0.000010 0.000010 0.000010 0.000010 0.000010 0.000010 0.000010 0.000010 0.000010 0.000010 0.000010 0.000010 0.000010 0.000010 0.000010 0.000010 0.000010 0.000010 0.000010 0.000010 0.000010 0.000010 0.000010 0.000010 0.000010 0.000010 0.999470 0.000010 0.000010 0.000010
0.000010 0.000010 0.000010 0.000010 0.000010 0.000010 0.000010 0.000010 0.000010 0.000010 0.000010 0.000010 0.000010 0.000010 0.000010 0.000010 0.000010 0.000010 0.000010 0.000010 0.000010 0.000010 0.000010 0.000010 0.000010 0.000010 0.000010 0.000010 0.000010 0.000010 0.000010 0.000010 0.000010 0.000010 0.000010 0.000010 0.000010 0.000010 0.000010 0.000010 0.000010 0.000010 0.000010 0.000010 0.000010 0.000010 0.000010 0.000010 0.000010 0.000010 0.999470 0.000010 0.000010 0.000010
0.000010 0.000010 0.000010 0.000010 0.000010 0.000010 0.000010 0.000010 0.000010 0.000010 0.000010 0.000010 0.000010 0.000010 0.000010 0.000010 0.000010 0.000010 0.000010 0.000010 0.000010 0.000010 0.000010 0.000010 0.000010 0.000010 0.000010 0.000010 0.000010 0.000010 0.000010 0.000010 0.000010 0.000010 0.000010 0.000010 0.000010 0.000010 0.000010 0.000010 0.000010 0.000010 0.000010 0.000010 0.000010 0.000010 0.000010 0.000010 0.000010 0.000010 0.999470 0.000010 0.000010 0.000010
0.000010 0.000010 0.000010 0.031876 0.000010 0.000010 0.000010 0.000010 0.000010 0.000010 0.000010 0.028756 0.000010 0.000010 0.000010 0.000010 0.000010 0.000010 0.000010 0.000010 0.132011 0.000010 0.000010 0.000010 0.000010 0.000010 0.000010 0.000010 0.000010 0.000010 0.000010 0.000010 0.000010 0.000010 0.000010 0.000010 0.000010 0.000010 0.000010 0.000010 0.000010 0.000010 0.000010 0.000010 0.000010 0.000010 0.000010 0.000010 0.000010 0.000010 0.806857 0.000010 0.000010 0.000010
0.000010 0.000010 0.000010 0.000010 0.000010 0.000010 0.000010 0.000010 0.000010 0.000010 0.000010 0.000010 0.000010 0.000010 0.000010 0.000010 0.000010 0.000010 0.000010 0.000010 0.000010 0.000010 0.000010 0.000010 0.000010 0.000010 0.000010 0.000010 0.000010 0.000010 0.000010 0.000010 0.000010 0.000010 0.000010 0.000010 0.000010 0.000010 0.000010 0.000010 0.000010 0.000010 0.000010 0.000010 0.000010 0.000010 0.000010 0.000010 0.000010 0.000010 0.999470 0.000010 0.000010 0.000010
0.000010 0.000010 0.000010 0.026380 0.000010 0.000010 0.000010 0.000010 0.000010 0.000010 0.000010 0.050621 0.000010 0.000010 0.000010 0.000010 0.000010 0.000010 0.000010 0.000010 0.127260 0.000010 0.000010 0.000010 0.000010 0.000010 0.000010 0.000010 0.000010 0.000010 0.000010 0.000010 0.006958 0.000010 0.000010 0.000010 0.000010 0.000010 0.000010 0.000010 0.000010 0.000010 0.000010 0.000010 0.000010 0.000010 0.000010 0.000010 0.000010 0.000010 0.788291 0.000010 0.000010 0.000010
0.000010 0.000010 0.000010 0.012542 0.000010 0.000010 0.000010 0.000010 0.000010 0.000010 0.000010 0.003071 0.007191 0.000010 0.000010 0.000010 0.000010 0.000010 0.000010 0.000010 0.107786 0.000010 0.000010 0.000010 0.000010 0.000010 0.000010 0.000010 0.000010 0.000010 0.000010 0.000010 0.013524 0.000010 0.000010 0.000010 0.000010 0.000010 0.000010 0.000010 0.000010 0.000010 0.000010 0.000010 0.000010 0.000010 0.000010 0.000010 0.000010 0.000010 0.855406 0.000010 0.000010 0.000010
0.000010 0.000010 0.000010 0.030141 0.000010 0.000010 0.000010 0.000010 0.000010 0.000010 0.000010 0.000010 0.000010 0.000010 0.000010 0.000010 0.000010 0.000010 0.000010 0.000010 0.100855 0.000010 0.000010 0.000010 0.000010 0.000010 0.000010 0.000010 0.000010 0.000010 0.000010 0.000010 0.000010 0.000010 0.000010 0.000010 0.000010 0.000010 0.000010 0.000010 0.000010 0.000010 0.000010 0.000010 0.000010 0.000010 0.000010 0.000010 0.000010 0.000010 0.868494 0.000010 0.000010 0.000010
0.000010 0.000010 0.000010 0.022827 0.000010 0.000010 0.000010 0.000010 0.000010 0.000010 0.000010 0.000010 0.000010 0.000010 0.000010 0.000010 0.000010 0.000010 0.000010 0.000010 0.155908 0.000010 0.000010 0.000010 0.000010 0.000010 0.000010 0.000010 0.000010 0.000010 0.000010 0.000010 0.000010 0.000010 0.000010 0.000010 0.000010 0.000010 0.000010 0.000010 0.000010 0.000010 0.000010 0.000010 0.000010 0.000010 0.000010 0.000010 0.000010 0.000010 0.820755 0.000010 0.000010 0.000010
0.000010 0.000010 0.000010 0.000010 0.000010 0.000010 0.000010 0.000010 0.000010 0.000010 0.000010 0.000010 0.000010 0.000010 0.000010 0.000010 0.000010 0.000010 0.000010 0.000010 0.000010 0.000010 0.000010 0.000010 0.000010 0.000010 0.000010 0.000010 0.000010 0.000010 0.000010 0.000010 0.000010 0.000010 0.000010 0.000010 0.000010 0.000010 0.000010 0.000010 0.000010 0.000010 0.000010 0.000010 0.000010 0.000010 0.000010 0.000010 0.000010 0.000010 0.999470 0.000010 0.000010 0.000010
0.000010 0.000010 0.000010 0.000010 0.000010 0.000010 0.000010 0.000010 0.000010 0.000010 0.000010 0.000010 0.000010 0.000010 0.000010 0.000010 0.000010 0.000010 0.000010 0.000010 0.000010 0.000010 0.000010 0.000010 0.000010 0.000010 0.000010 0.000010 0.000010 0.000010 0.000010 0.000010 0.000010 0.000010 0.000010 0.000010 0.000010 0.000010 0.000010 0.000010 0.000010 0.000010 0.000010 0.000010 0.000010 0.000010 0.000010 0.000010 0.000010 0.000010 0.999470 0.000010 0.000010 0.000010
0.000010 0.000010 0.000010 0.000010 0.000010 0.000010 0.000010 0.000010 0.000010 0.000010 0.000010 0.000010 0.000010 0.000010 0.000010 0.000010 0.000010 0.000010 0.000010 0.000010 0.000010 0.000010 0.000010 0.000010 0.000010 0.000010 0.000010 0.000010 0.000010 0.000010 0.000010 0.000010 0.000010 0.000010 0.000010 0.000010 0.000010 0.000010 0.000010 0.000010 0.000010 0.000010 0.000010 0.000010 0.000010 0.000010 0.000010 0.000010 0.000010 0.000010 0.999470 0.000010 0.000010 0.000010
0.000010 0.000010 0.000010 0.000010 0.000010 0.000010 0.000010 0.000010 0.000010 0.000010 0.000010 0.000010 0.000010 0.000010 0.000010 0.000010 0.000010 0.000010 0.000010 0.000010 0.000010 0.000010 0.000010 0.000010 0.000010 0.000010 0.000010 0.000010 0.000010 0.000010 0.000010 0.000010 0.000010 0.000010 0.000010 0.000010 0.000010 0.000010 0.000010 0.000010 0.000010 0.000010 0.000010 0.000010 0.000010 0.000010 0.000010 0.000010 0.000010 0.000010 0.999470 0.000010 0.000010 0.000010
0.000010 0.000010 0.000010 0.000010 0.000010 0.000010 0.000010 0.000010 0.000010 0.000010 0.000010 0.035492 0.000010 0.000010 0.000010 0.000010 0.000010 0.000010 0.000010 0.000010 0.284911 0.000010 0.000010 0.000010 0.000010 0.000010 0.000010 0.000010 0.000010 0.000010 0.000010 0.000010 0.000010 0.000010 0.000010 0.000010 0.000010 0.000010 0.000010 0.000010 0.000010 0.000010 0.000010 0.000010 0.000010 0.000010 0.000010 0.000010 0.000010 0.000010 0.679088 0.000010 0.000010 0.000010
0.000010 0.000010 0.000010 0.000010 0.000010 0.000010 0.000010 0.000010 0.000010 0.000010 0.000010 0.000010 0.000010 0.000010 0.000010 0.000010 0.000010 0.000010 0.000010 0.000010 0.000010 0.000010 0.000010 0.000010 0.000010 0.000010 0.000010 0.000010 0.000010 0.000010 0.000010 0.000010 0.000010 0.000010 0.000010 0.000010 0.000010 0.000010 0.000010 0.000010 0.000010 0.000010 0.000010 0.000010 0.000010 0.000010 0.000010 0.000010 0.000010 0.000010 0.999470 0.000010 0.000010 0.000010
0.000010 0.000010 0.000010 0.000010 0.000010 0.000010 0.000010 0.000010 0.000010 0.000010 0.000010 0.000010 0.000010 0.000010 0.000010 0.000010 0.000010 0.000010 0.000010 0.000010 0.000010 0.000010 0.000010 0.000010 0.000010 0.000010 0.000010 0.000010 0.000010 0.000010 0.000010 0.000010 0.000010 0.000010 0.000010 0.000010 0.000010 0.000010 0.000010 0.000010 0.000010 0.000010 0.000010 0.000010 0.000010 0.000010 0.000010 0.000010 0.000010 0.000010 0.999470 0.000010 0.000010 0.000010
0.000010 0.000010 0.000010 0.999470 0.000010 0.000010 0.000010 0.000010 0.000010 0.000010 0.000010 0.000010 0.000010 0.000010 0.000010 0.000010 0.000010 0.000010 0.000010 0.000010 0.000010 0.000010 0.000010 0.000010 0.000010 0.000010 0.000010 0.000010 0.000010 0.000010 0.000010 0.000010 0.000010 0.000010 0.000010 0.000010 0.000010 0.000010 0.000010 0.000010 0.000010 0.000010 0.000010 0.000010 0.000010 0.000010 0.000010 0.000010 0.000010 0.000010 0.000010 0.000010 0.000010 0.000010
0.000010 0.000010 0.000010 0.999470 0.000010 0.000010 0.000010 0.000010 0.000010 0.000010 0.000010 0.000010 0.000010 0.000010 0.000010 0.000010 0.000010 0.000010 0.000010 0.000010 0.000010 0.000010 0.000010 0.000010 0.000010 0.000010 0.000010 0.000010 0.000010 0.000010 0.000010 0.000010 0.000010 0.000010 0.000010 0.000010 0.000010 0.000010 0.000010 0.000010 0.000010 0.000010 0.000010 0.000010 0.000010 0.000010 0.000010 0.000010 0.000010 0.000010 0.000010 0.000010 0.000010 0.000010
0.000010 0.000010 0.000010 0.999470 0.000010 0.000010 0.000010 0.000010 0.000010 0.000010 0.000010 0.000010 0.000010 0.000010 0.000010 0.000010 0.000010 0.000010 0.000010 0.000010 0.000010 0.000010 0.000010 0.000010 0.000010 0.000010 0.000010 0.000010 0.000010 0.000010 0.000010 0.000010 0.000010 0.000010 0.000010 0.000010 0.000010 0.000010 0.000010 0.000010 0.000010 0.000010 0.000010 0.000010 0.000010 0.000010 0.000010 0.000010 0.000010 0.000010 0.000010 0.000010 0.000010 0.000010
0.000010 0.000010 0.000010 0.999470 0.000010 0.000010 0.000010 0.000010 0.000010 0.000010 0.000010 0.000010 0.000010 0.000010 0.000010 0.000010 0.000010 0.000010 0.000010 0.000010 0.000010 0.000010 0.000010 0.000010 0.000010 0.000010 0.000010 0.000010 0.000010 0.000010 0.000010 0.000010 0.000010 0.000010 0.000010 0.000010 0.000010 0.000010 0.000010 0.000010 0.000010 0.000010 0.000010 0.000010 0.000010 0.000010 0.000010 0.000010 0.000010 0.000010 0.000010 0.000010 0.000010 0.000010
0.000010 0.000010 0.000010 0.999470 0.000010 0.000010 0.000010 0.000010 0.000010 0.000010 0.000010 0.000010 0.000010 0.000010 0.000010 0.000010 0.000010 0.000010 0.000010 0.000010 0.000010 0.000010 0.000010 0.000010 0.000010 0.000010 0.000010 0.000010 0.000010 0.000010 0.000010 0.000010 0.000010 0.000010 0.000010 0.000010 0.000010 0.000010 0.000010 0.000010 0.000010 0.000010 0.000010 0.000010 0.000010 0.000010 0.000010 0.000010 0.000010 0.000010 0.000010 0.000010 0.000010 0.000010
0.000010 0.000010 0.000010 0.999470 0.000010 0.000010 0.000010 0.000010 0.000010 0.000010 0.000010 0.000010 0.000010 0.000010 0.000010 0.000010 0.000010 0.000010 0.000010 0.000010 0.000010 0.000010 0.000010 0.000010 0.000010 0.000010 0.000010 0.000010 0.000010 0.000010 0.000010 0.000010 0.000010 0.000010 0.000010 0.000010 0.000010 0.000010 0.000010 0.000010 0.000010 0.000010 0.000010 0.000010 0.000010 0.000010 0.000010 0.000010 0.000010 0.000010 0.000010 0.000010 0.000010 0.000010
0.000010 0.000010 0.000010 0.999470 0.000010 0.000010 0.000010 0.000010 0.000010 0.000010 0.000010 0.000010 0.000010 0.000010 0.000010 0.000010 0.000010 0.000010 0.000010 0.000010 0.000010 0.000010 0.000010 0.000010 0.000010 0.000010 0.000010 0.000010 0.000010 0.000010 0.000010 0.000010 0.000010 0.000010 0.000010 0.000010 0.000010 0.000010 0.000010 0.000010 0.000010 0.000010 0.000010 0.000010 0.000010 0.000010 0.000010 0.000010 0.000010 0.000010 0.000010 0.000010 0.000010 0.000010
0.000010 0.000010 0.000010 0.999470 0.000010 0.000010 0.000010 0.000010 0.000010 0.000010 0.000010 0.000010 0.000010 0.000010 0.000010 0.000010 0.000010 0.000010 0.000010 0.000010 0.000010 0.000010 0.000010 0.000010 0.000010 0.000010 0.000010 0.000010 0.000010 0.000010 0.000010 0.000010 0.000010 0.000010 0.000010 0.000010 0.000010 0.000010 0.000010 0.000010 0.000010 0.000010 0.000010 0.000010 0.000010 0.000010 0.000010 0.000010 0.000010 0.000010 0.000010 0.000010 0.000010 0.000010
0.024476 0.000010 0.000010 0.973398 0.000010 0.000010 0.000010 0.000010 0.000010 0.000010 0.000010 0.000010 0.000010 0.000010 0.000010 0.000010 0.000010 0.000010 0.000010 0.000010 0.000010 0.000010 0.000010 0.000010 0.000010 0.000010 0.000010 0.000010 0.000010 0.000010 0.000010 0.000010 0.001616 0.000010 0.000010 0.000010 0.000010 0.000010 0.000010 0.000010 0.000010 0.000010 0.000010 0.000010 0.000010 0.000010 0.000010 0.000010 0.000010 0.000010 0.000010 0.000010 0.000010 0.000010
0.000010 0.000010 0.000010 0.999470 0.000010 0.000010 0.000010 0.000010 0.000010 0.000010 0.000010 0.000010 0.000010 0.000010 0.000010 0.000010 0.000010 0.000010 0.000010 0.000010 0.000010 0.000010 0.000010 0.000010 0.000010 0.000010 0.000010 0.000010 0.000010 0.000010 0.000010 0.000010 0.000010 0.000010 0.000010 0.000010 0.000010 0.000010 0.000010 0.000010 0.000010 0.000010 0.000010 0.000010 0.000010 0.000010 0.000010 0.000010 0.000010 0.000010 0.000010 0.000010 0.000010 0.000010
0.000010 0.000010 0.000010 0.999470 0.000010 0.000010 0.000010 0.000010 0.000010 0.000010 0.000010 0.000010 0.000010 0.000010 0.000010 0.000010 0.000010 0.000010 0.000010 0.000010 0.000010 0.000010 0.000010 0.000010 0.000010 0.000010 0.000010 0.000010 0.000010 0.000010 0.000010 0.000010 0.000010 0.000010 0.000010 0.000010 0.000010 0.000010 0.000010 0.000010 0.000010 0.000010 0.000010 0.000010 0.000010 0.000010 0.000010 0.000010 0.000010 0.000010 0.000010 0.000010 0.000010 0.000010
0.000010 0.000010 0.000010 0.999470 0.000010 0.000010 0.000010 0.000010 0.000010 0.000010 0.000010 0.000010 0.000010 0.000010 0.000010 0.000010 0.000010 0.000010 0.000010 0.000010 0.000010 0.000010 0.000010 0.000010 0.000010 0.000010 0.000010 0.000010 0.000010 0.000010 0.000010 0.000010 0.000010 0.000010 0.000010 0.000010 0.000010 0.000010 0.000010 0.000010 0.000010 0.000010 0.000010 0.000010 0.000010 0.000010 0.000010 0.000010 0.000010 0.000010 0.000010 0.000010 0.000010 0.000010
0.000010 0.000010 0.000010 0.999470 0.000010 0.000010 0.000010 0.000010 0.000010 0.000010 0.000010 0.000010 0.000010 0.000010 0.000010 0.000010 0.000010 0.000010 0.000010 0.000010 0.000010 0.000010 0.000010 0.000010 0.000010 0.000010 0.000010 0.000010 0.000010 0.000010 0.000010 0.000010 0.000010 0.000010 0.000010 0.000010 0.000010 0.000010 0.000010 0.000010 0.000010 0.000010 0.000010 0.000010 0.000010 0.000010 0.000010 0.000010 0.000010 0.000010 0.000010 0.000010 0.000010 0.000010
0.000010 0.000010 0.000010 0.999470 0.000010 0.000010 0.000010 0.000010 0.000010 0.000010 0.000010 0.000010 0.000010 0.000010 0.000010 0.000010 0.000010 0.000010 0.000010 0.000010 0.000010 0.000010 0.000010 0.000010 0.000010 0.000010 0.000010 0.000010 0.000010 0.000010 0.000010 0.000010 0.000010 0.000010 0.000010 0.000010 0.000010 0.000010 0.000010 0.000010 0.000010 0.000010 0.000010 0.000010 0.000010 0.000010 0.000010 0.000010 0.000010 0.000010 0.000010 0.000010 0.000010 0.000010
0.000010 0.000010 0.000010 0.999470 0.000010 0.000010 0.000010 0.000010 0.000010 0.000010 0.000010 0.000010 0.000010 0.000010 0.000010 0.000010 0.000010 0.000010 0.000010 0.000010 0.000010 0.000010 0.000010 0.000010 0.000010 0.000010 0.000010 0.000010 0.000010 0.000010 0.000010 0.000010 0.000010 0.000010 0.000010 0.000010 0.000010 0.000010 0.000010 0.000010 0.000010 0.000010 0.000010 0.000010 0.000010 0.000010 0.000010 0.000010 0.000010 0.000010 0.000010 0.000010 0.000010 0.000010
0.000010 0.000010 0.000010 0.999470 0.000010 0.000010 0.000010 0.000010 0.000010 0.000010 0.000010 0.000010 0.000010 0.000010 0.000010 0.000010 0.000010 0.000010 0.000010 0.000010 0.000010 0.000010 0.000010 0.000010 0.000010 0.000010 0.000010 0.000010 0.000010 0.000010 0.000010 0.000010 0.000010 0.000010 0.000010 0.000010 0.000010 0.000010 0.000010 0.000010 0.000010 0.000010 0.000010 0.000010 0.000010 0.000010 0.000010 0.000010 0.000010 0.000010 0.000010 0.000010 0.000010 0.000010
0.000010 0.000010 0.000010 0.999470 0.000010 0.000010 0.000010 0.000010 0.000010 0.000010 0.000010 0.000010 0.000010 0.000010 0.000010 0.000010 0.000010 0.000010 0.000010 0.000010 0.000010 0.000010 0.000010 0.000010 0.000010 0.000010 0.000010 0.000010 0.000010 0.000010 0.000010 0.000010 0.000010 0.000010 0.000010 0.000010 0.000010 0.000010 0.000010 0.000010 0.000010 0.000010 0.000010 0.000010 0.000010 0.000010 0.000010 0.000010 0.000010 0.000010 0.000010 0.000010 0.000010 0.000010
0.000010 0.000010 0.000010 0.999470 0.000010 0.000010 0.000010 0.000010 0.000010 0.000010 0.000010 0.000010 0.000010 0.000010 0.000010 0.000010 0.000010 0.000010 0.000010 0.000010 0.000010 0.000010 0.000010 0.000010 0.000010 0.000010 0.000010 0.000010 0.000010 0.000010 0.000010 0.000010 0.000010 0.000010 0.000010 0.000010 0.000010 0.000010 0.000010 0.000010 0.000010 0.000010 0.000010 0.000010 0.000010 0.000010 0.000010 0.000010 0.000010 0.000010 0.000010 0.000010 0.000010 0.000010
0.000010 0.000010 0.000010 0.999470 0.000010 0.000010 0.000010 0.000010 0.000010 0.000010 0.000010 0.000010 0.000010 0.000010 0.000010 0.000010 0.000010 0.000010 0.000010 0.000010 0.000010 0.000010 0.000010 0.000010 0.000010 0.000010 0.000010 0.000010 0.000010 0.000010 0.000010 0.000010 0.000010 0.000010 0.000010 0.000010 0.000010 0.000010 0.000010 0.000010 0.000010 0.000010 0.000010 0.000010 0.000010 0.000010 0.000010 0.000010 0.000010 0.000010 0.000010 0.000010 0.000010 0.000010
0.000010 0.000010 0.000010 0.999470 0.000010 0.000010 0.000010 0.000010 0.000010 0.000010 0.000010 0.000010 0.000010 0.000010 0.000010 0.000010 0.000010 0.000010 0.000010 0.000010 0.000010 0.000010 0.000010 0.000010 0.000010 0.000010 0.000010 0.000010 0.000010 0.000010 0.000010 0.000010 0.000010 0.000010 0.000010 0.000010 0.000010 0.000010 0.000010 0.000010 0.000010 0.000010 0.000010 0.000010 0.000010 0.000010 0.000010 0.000010 0.000010 0.000010 0.000010 0.000010 0.000010 0.000010
0.000010 0.000010 0.000010 0.000010 0.000010 0.000010 0.000010 0.000010 0.000010 0.000010 0.000010 0.999470 0.000010 0.000010 0.000010 0.000010 0.000010 0.000010 0.000010 0.000010 0.000010 0.000010 0.000010 0.000010 0.000010 0.000010 0.000010 0.000010 0.000010 0.000010 0.000010 0.000010 0.000010 0.000010 0.000010 0.000010 0.000010 0.000010 0.000010 0.000010 0.000010 0.000010 0.000010 0.000010 0.000010 0.000010 0.000010 0.000010 0.000010 0.000010 0.000010 0.000010 0.000010 0.000010
0.000010 0.000010 0.000010 0.000010 0.000010 0.000010 0.000010 0.000010 0.000010 0.000010 0.000010 0.999470 0.000010 0.000010 0.000010 0.000010 0.000010 0.000010 0.000010 0.000010 0.000010 0.000010 0.000010 0.000010 0.000010 0.000010 0.000010 0.000010 0.000010 0.000010 0.000010 0.000010 0.000010 0.000010 0.000010 0.000010 0.000010 0.000010 0.000010 0.000010 0.000010 0.000010 0.000010 0.000010 0.000010 0.000010 0.000010 0.000010 0.000010 0.000010 0.000010 0.000010 0.000010 0.000010
0.000010 0.000010 0.000010 0.000010 0.000010 0.000010 0.000010 0.000010 0.000010 0.000010 0.000010 0.999470 0.000010 0.000010 0.000010 0.000010 0.000010 0.000010 0.000010 0.000010 0.000010 0.000010 0.000010 0.000010 0.000010 0.000010 0.000010 0.000010 0.000010 0.000010 0.000010 0.000010 0.000010 0.000010 0.000010 0.000010 0.000010 0.000010 0.000010 0.000010 0.000010 0.000010 0.000010 0.000010 0.000010 0.000010 0.000010 0.000010 0.000010 0.000010 0.000010 0.000010 0.000010 0.000010
0.000010 0.000010 0.000010 0.000010 0.000010 0.000010 0.000010 0.000010 0.000010 0.000010 0.000010 0.999470 0.000010 0.000010 0.000010 0.000010 0.000010 0.000010 0.000010 0.000010 0.000010 0.000010 0.000010 0.000010 0.000010 0.000010 0.000010 0.000010 0.000010 0.000010 0.000010 0.000010 0.000010 0.000010 0.000010 0.000010 0.000010 0.000010 0.000010 0.000010 0.000010 0.000010 0.000010 0.000010 0.000010 0.000010 0.000010 0.000010 0.000010 0.000010 0.000010 0.000010 0.000010 0.000010
0.000010 0.000010 0.000010 0.000010 0.000010 0.000010 0.000010 0.000010 0.000010 0.000010 0.000010 0.999462 0.000010 0.000010 0.000010 0.000010 0.000010 0.000010 0.000010 0.000010 0.000010 0.000010 0.000010 0.000010 0.000010 0.000010 0.000010 0.000010 0.000010 0.000010 0.000010 0.000010 0.000018 0.000010 0.000010 0.000010 0.000010 0.000010 0.000010 0.000010 0.000010 0.000010 0.000010 0.000010 0.000010 0.000010 0.000010 0.000010 0.000010 0.000010 0.000010 0.000010 0.000010 0.000010
0.000010 0.000010 0.000010 0.000010 0.000010 0.000010 0.000010 0.000010 0.000010 0.000010 0.000010 0.999470 0.000010 0.000010 0.000010 0.000010 0.000010 0.000010 0.000010 0.000010 0.000010 0.000010 0.000010 0.000010 0.000010 0.000010 0.000010 0.000010 0.000010 0.000010 0.000010 0.000010 0.000010 0.000010 0.000010 0.000010 0.000010 0.000010 0.000010 0.000010 0.000010 0.000010 0.000010 0.000010 0.000010 0.000010 0.000010 0.000010 0.000010 0.000010 0.000010 0.000010 0.000010 0.000010
0.005224 0.000010 0.000010 0.017905 0.000010 0.000010 0.000010 0.000010 0.000010 0.000010 0.000010 0.932182 0.000010 0.000010 0.000010 0.000010 0.000010 0.000010 0.000010 0.000010 0.044189 0.000010 0.000010 0.000010 0.000010 0.000010 0.000010 0.000010 0.000010 0.000010 0.000010 0.000010 0.000010 0.000010 0.000010 0.000010 0.000010 0.000010 0.000010 0.000010 0.000010 0.000010 0.000010 0.000010 0.000010 0.000010 0.000010 0.000010 0.000010 0.000010 0.000010 0.000010 0.000010 0.000010
0.000010 0.000010 0.000010 0.000010 0.000010 0.000010 0.000010 0.000010 0.000010 0.000010 0.000010 0.999470 0.000010 0.000010 0.000010 0.000010 0.000010 0.000010 0.000010 0.000010 0.000010 0.000010 0.000010 0.000010 0.000010 0.000010 0.000010 0.000010 0.000010 0.000010 0.000010 0.000010 0.000010 0.000010 0.000010 0.000010 0.000010 0.000010 0.000010 0.000010 0.000010 0.000010 0.000010 0.000010 0.000010 0.000010 0.000010 0.000010 0.000010 0.000010 0.000010 0.000010 0.000010 0.000010
0.000010 0.000010 0.000010 0.000010 0.000010 0.000010 0.000010 0.000010 0.000010 0.000010 0.000010 0.999470 0.000010 0.000010 0.000010 0.000010 0.000010 0.000010 0.000010 0.000010 0.000010 0.000010 0.000010 0.000010 0.000010 0.000010 0.000010 0.000010 0.000010 0.000010 0.000010 0.000010 0.000010 0.000010 0.000010 0.000010 0.000010 0.000010 0.000010 0.000010 0.000010 0.000010 0.000010 0.000010 0.000010 0.000010 0.000010 0.000010 0.000010 0.000010 0.000010 0.000010 0.000010 0.000010
0.000010 0.000010 0.000010 0.000010 0.000010 0.000010 0.000010 0.000010 0.000010 0.000010 0.000010 0.999470 0.000010 0.000010 0.000010 0.000010 0.000010 0.000010 0.000010 0.000010 0.000010 0.000010 0.000010 0.000010 0.000010 0.000010 0.000010 0.000010 0.000010 0.000010 0.000010 0.000010 0.000010 0.000010 0.000010 0.000010 0.000010 0.000010 0.000010 0.000010 0.000010 0.000010 0.000010 0.000010 0.000010 0.000010 0.000010 0.000010 0.000010 0.000010 0.000010 0.000010 0.000010 0.000010
0.047474 0.000010 0.004287 0.053608 0.000010 0.000010 0.000010 0.003535 0.000010 0.000010 0.000010 0.089130 0.036706 0.000010 0.000010 0.000010 0.000010 0.000010 0.000010 0.016916 0.506454 0.000010 0.000010 0.000010 0.000010 0.000010 0.000010 0.000010 0.000010 0.000010 0.000010 0.000010 0.029954 0.000010 0.000010 0.000010 0.000010 0.000010 0.000010 0.000010 0.000010 0.000010 0.000010 0.026593 0.004814 0.000010 0.000010 0.000386 0.000010 0.000010 0.179733 0.000010 0.000010 0.000010
0.048160 0.000010 0.000010 0.000010 0.000010 0.000010 0.000010 0.000010 0.000010 0.000010 0.000010 0.059273 0.022378 0.000010 0.000010 0.000010 0.000010 0.000010 0.000010 0.012728 0.751065 0.000010 0.000010 0.000010 0.000010 0.000010 0.000010 0.000010 0.000010 0.000010 0.000010 0.000010 0.018176 0.000010 0.000010 0.000010 0.000010 0.000010 0.000010 0.000010 0.000010 0.000010 0.000010 0.000010 0.000010 0.000010 0.000010 0.000010 0.000010 0.000010 0.087751 0.000010 0.000010 0.000010
0.019191 0.000010 0.000010 0.049182 0.000010 0.000010 0.000010 0.014861 0.000010 0.000010 0.000010 0.050570 0.005235 0.000010 0.000010 0.000010 0.000010 0.000010 0.000010 0.005667 0.738552 0.000010 0.000010 0.000010 0.000010 0.000010 0.000010 0.000010 0.000010 0.000010 0.000010 0.000010 0.000010 0.000010 0.000010 0.000010 0.000010 0.000010 0.000010 0.000010 0.000010 0.000010 0.000010 0.005000 0.000010 0.000010 0.000010 0.000010 0.000010 0.000010 0.110818 0.000484 0.000010 0.000010
0.037136 0.000010 0.000010 0.000010 0.000010 0.000010 0.000010 0.017807 0.000010 0.000010 0.000010 0.036051 0.002703 0.000010 0.000010 0.000010 0.000010 0.000010 0.000010 0.013378 0.765956 0.000010 0.000010 0.000010 0.000010 0.000010 0.000010 0.000010 0.000010 0.000010 0.000010 0.000010 0.000010 0.000010 0.000010 0.000010 0.000010 0.000010 0.000010 0.000010 0.000010 0.000010 0.000010 0.009162 0.000010 0.000010 0.000010 0.000010 0.000010 0.000010 0.117038 0.000318 0.000010 0.000010
0.078381 0.000010 0.000010 0.059312 0.000010 0.000010 0.000010 0.000010 0.000010 0.000010 0.000010 0.082080 0.060401 0.000010 0.000010 0.000010 0.000010 0.000010 0.000010 0.020330 0.592700 0.000010 0.000010 0.000010 0.000010 0.000010 0.000010 0.000010 0.000010 0.000010 0.000010 0.000010 0.001211 0.000010 0.000010 0.000010 0.000010 0.000010 0.000010 0.000010 0.000010 0.000010 0.000010 0.023443 0.002851 0.000010 0.000010 0.000010 0.000010 0.000010 0.078851 0.000010 0.000010 0.000010
0.033445 0.000010 0.000010 0.000010 0.000010 0.000010 0.000010 0.000010 0.000010 0.000010 0.000010 0.014585 0.009782 0.000010 0.000010 0.000010 0.000010 0.000010 0.000010 0.009511 0.781237 0.000010 0.000010 0.000010 0.000010 0.000010 0.000010 0.000010 0.000010 0.000010 0.000010 0.000010 0.011011 0.000010 0.000010 0.000010 0.000010 0.000010 0.000010 0.000010 0.000010 0.000010 0.000010 0.019731 0.000010 0.000010 0.000010 0.000010 0.000010 0.000010 0.120238 0.000010 0.000010 0.000010
0.053582 0.000010 0.000010 0.000089 0.000010 0.000010 0.000010 0.000010 0.000010 0.000010 0.000010 0.022460 0.002559 0.000010 0.000010 0.000010 0.000010 0.000010 0.000010 0.004479 0.787845 0.000010 0.000010 0.000010 0.000010 0.000010 0.000010 0.000010 0.000010 0.000010 0.000010 0.000010 0.002109 0.000010 0.000010 0.000010 0.000010 0.000010 0.000010 0.000010 0.000010 0.000010 0.000010 0.000010 0.000010 0.000010 0.000010 0.000010 0.000010 0.000010 0.126417 0.000010 0.000010 0.000010
0.023481 0.000010 0.000010 0.000010 0.000010 0.000010 0.000010 0.000010 0.000010 0.000010 0.000010 0.063137 0.019725 0.000010 0.000010 0.000010 0.000010 0.000010 0.000010 0.000010 0.771515 0.000010 0.000010 0.000010 0.000010 0.000010 0.000010 0.000010 0.000010 0.000010 0.000010 0.000010 0.009869 0.000010 0.000010 0.000010 0.000010 0.000010 0.000010 0.000010 0.000010 0.000010 0.000010 0.017219 0.002452 0.000010 0.000010 0.000010 0.000010 0.000010 0.092142 0.000010 0.000010 0.000010
0.102742 0.000010 0.000010 0.037301 0.000010 0.000010 0.000010 0.017301 0.000010 0.000010 0.000010 0.055598 0.023444 0.000010 0.000010 0.000010 0.000010 0.000010 0.000010 0.006554 0.615435 0.000010 0.000010 0.000010 0.000010 0.000010 0.000010 0.000010 0.000010 0.000010 0.000010 0.000010 0.030307 0.000010 0.000010 0.000010 0.000010 0.000010 0.000010 0.000010 0.000010 0.000010 0.000010 0.037859 0.000010 0.000010 0.000010 0.000010 0.000010 0.000010 0.073020 0.000010 0.000010 0.000010
0.084349 0.000010 0.000010 0.076394 0.000010 0.000608 0.009424 0.007109 0.000010 0.000010 0.000010 0.047904 0.045454 0.000010 0.000010 0.000010 0.000010 0.000010 0.000010 0.024658 0.597740 0.000010 0.000010 0.000010 0.000010 0.000010 0.000010 0.000010 0.000010 0.000010 0.000010 0.001393 0.002462 0.000010 0.000010 0.000010 0.000010 0.000010 0.008503 0.000010 0.000010 0.000010 0.000010 0.001379 0.001976 0.000010 0.000010 0.000010 0.000010 0.000010 0.090258 0.000010 0.000010 0.000010
0.089667 0.000010 0.000010 0.044457 0.000010 0.000010 0.000010 0.000010 0.000010 0.000010 0.000010 0.049102 0.076643 0.000010 0.000010 0.000010 0.000010 0.000010 0.000010 0.015453 0.578377 0.000010 0.000010 0.000010 0.000010 0.000010 0.000010 0.000010 0.000010 0.000010 0.000010 0.000010 0.010187 0.000010 0.000010 0.000010 0.000010 0.000010 0.000010 0.000010 0.000010 0.000010 0.000010 0.031647 0.007249 0.000010 0.000010 0.003178 0.000010 0.000010 0.093609 0.000010 0.000010 0.000010
0.047448 0.000010 0.000010 0.000010 0.000010 0.000010 0.000010 0.000010 0.000010 0.000010 0.000010 0.073181 0.046941 0.000010 0.000010 0.000010 0.000010 0.000010 0.000010 0.000010 0.718866 0.000010 0.000010 0.000010 0.000010 0.000010 0.000010 0.000010 0.000010 0.000010 0.000010 0.000010 0.008467 0.000010 0.000010 0.000010 0.000010 0.000010 0.000010 0.000010 0.000010 0.000010 0.000010 0.000010 0.000010 0.000010 0.000010 0.000010 0.000010 0.000010 0.104617 0.000010 0.000010 0.000010
0.010022 0.000010 0.000010 0.003434 0.000010 0.000010 0.000010 0.000010 0.000010 0.000010 0.000010 0.079614 0.066579 0.000010 0.000010 0.000010 0.000010 0.000010 0.000010 0.028273 0.704273 0.000010 0.000010 0.000010 0.000010 0.000010 0.000010 0.000010 0.000010 0.000010 0.000010 0.000010 0.000010 0.000010 0.000010 0.000010 0.000010 0.000010 0.000010 0.000010 0.000010 0.000010 0.000010 0.010605 0.000314 0.000010 0.000010 0.000010 0.000010 0.000010 0.096436 0.000010 0.000010 0.000010
0.054146 0.000010 0.000010 0.085469 0.000010 0.000010 0.000010 0.021765 0.000010 0.000010 0.000010 0.054988 0.036333 0.000010 0.000010 0.000010 0.000010 0.000010 0.000010 0.025414 0.557434 0.000010 0.000010 0.000010 0.000010 0.000010 0.000010 0.000010 0.000010 0.000010 0.000010 0.000010 0.025725 0.000010 0.000010 0.000010 0.000010 0.000010 0.008346 0.000010 0.000010 0.000010 0.000010 0.008749 0.000823 0.000010 0.000010 0.000010 0.000010 0.000010 0.120387 0.000010 0.000010 0.000010
0.088613 0.000010 0.000010 0.069903 0.000010 0.000080 0.000010 0.005589 0.000010 0.000010 0.000010 0.041467 0.036775 0.000010 0.000010 0.000010 0.000010 0.000010 0.000010 0.024830 0.584679 0.000010 0.000010 0.000010 0.000010 0.000010 0.000010 0.000010 0.000010 0.000010 0.000010 0.000297 0.000010 0.000010 0.000010 0.000010 0.000010 0.000010 0.000010 0.000010 0.000010 0.000010 0.000010 0.035189 0.001123 0.000010 0.000010 0.000010 0.000010 0.000010 0.111037 0.000010 0.000010 0.000010
0.035243 0.000010 0.000010 0.000477 0.000010 0.000010 0.000010 0.000010 0.000010 0.000010 0.000010 0.043734 0.071490 0.000010 0.000429 0.000010 0.000010 0.000010 0.000010 0.080720 0.575123 0.000010 0.000010 0.000010 0.000010 0.000010 0.026523 0.000010 0.000010 0.000010 0.000010 0.000010 0.011736 0.003176 0.000010 0.000010 0.000010 0.000010 0.004193 0.000010 0.000010 0.000010 0.000010 0.018521 0.019562 0.000010 0.000010 0.000010 0.000010 0.000010 0.108675 0.000010 0.000010 0.000010
0.018608 0.000010 0.000010 0.052241 0.000010 0.000010 0.000010 0.000010 0.000010 0.000010 0.000010 0.040669 0.021764 0.000010 0.000010 0.000010 0.000010 0.000010 0.000010 0.048441 0.698121 0.000010 0.000010 0.000010 0.000010 0.000010 0.000010 0.000010 0.000010 0.000010 0.000010 0.000010 0.007340 0.000010 0.000010 0.000010 0.000010 0.000010 0.000010 0.000010 0.000010 0.000010 0.000010 0.009340 0.000010 0.000010 0.000010 0.000010 0.000010 0.000010 0.103026 0.000010 0.000010 0.000010
0.012404 0.000010 0.000010 0.065759 0.000010 0.000010 0.000010 0.001698 0.000010 0.000010 0.000010 0.055904 0.020149 0.000010 0.000010 0.000010 0.000010 0.000010 0.000010 0.047464 0.691465 0.000010 0.000010 0.000010 0.000010 0.000010 0.000010 0.000010 0.000010 0.000010 0.000010 0.000010 0.000010 0.000010 0.000010 0.000010 0.000010 0.000010 0.000010 0.000010 0.000010 0.000010 0.000010 0.001517 0.000010 0.000010 0.000010 0.000010 0.000010 0.000010 0.103191 0.000010 0.000010 0.000010
0.054344 0.000010 0.000010 0.000010 0.000010 0.000010 0.000010 0.000010 0.000010 0.000010 0.000010 0.050529 0.078591 0.000010 0.000010 0.000010 0.000010 0.000010 0.000010 0.035315 0.650554 0.000010 0.000010 0.000010 0.000010 0.000010 0.000010 0.000010 0.000010 0.000010 0.000010 0.002123 0.013869 0.000010 0.000010 0.000010 0.000010 0.000010 0.000010 0.000010 0.000010 0.000010 0.000010 0.018192 0.000010 0.000010 0.000010 0.000010 0.000010 0.000010 0.096032 0.000010 0.000010 0.000010
0.056541 0.000010 0.000010 0.031049 0.000010 0.000010 0.000010 0.000010 0.000010 0.000010 0.000010 0.044998 0.027273 0.000010 0.000010 0.000010 0.000010 0.000010 0.000010 0.009313 0.713299 0.000010 0.000010 0.000010 0.000010 0.000010 0.000010 0.000010 0.000010 0.000010 0.000010 0.000010 0.016406 0.000010 0.000010 0.000010 0.000010 0.000010 0.000010 0.000010 0.000010 0.000010 0.000010 0.007469 0.000010 0.000010 0.000010 0.000010 0.000010 0.000010 0.093202 0.000010 0.000010 0.000010
0.048577 0.000010 0.000010 0.087617 0.000010 0.000010 0.000010 0.000010 0.000010 0.000010 0.000010 0.039729 0.029707 0.000010 0.000010 0.000010 0.000010 0.000010 0.000010 0.047308 0.582944 0.000010 0.000010 0.000010 0.000010 0.000010 0.000010 0.000010 0.000010 0.000010 0.000010 0.000010 0.000010 0.000010 0.000010 0.000010 0.000010 0.000010 0.000010 0.000010 0.000010 0.000010 0.000010 0.054624 0.000010 0.000010 0.000010 0.000010 0.000010 0.000010 0.109035 0.000010 0.000010 0.000010
0.067640 0.000010 0.000010 0.089895 0.000010 0.000010 0.016769 0.000010 0.000010 0.000010 0.000010 0.057852 0.048642 0.000010 0.000010 0.000010 0.000010 0.000010 0.000010 0.016537 0.581133 0.000010 0.000010 0.000010 0.000010 0.000010 0.000783 0.000010 0.000010 0.000010 0.000010 0.000010 0.018202 0.000010 0.000010 0.000010 0.000010 0.000010 0.000010 0.000010 0.000010 0.000010 0.000010 0.009856 0.000010 0.000010 0.000010 0.000010 0.000010 0.000010 0.092260 0.000010 0.000010 0.000010
0.075900 0.000010 0.000010 0.056840 0.000010 0.001227 0.001895 0.000103 0.000010 0.000010 0.000010 0.072689 0.047120 0.000010 0.000010 0.000010 0.000010 0.000010 0.000010 0.012825 0.517005 0.000010 0.000010 0.000010 0.000010 0.000010 0.002118 0.000010 0.000010 0.000010 0.000010 0.000010 0.019989 0.000010 0.000010 0.000010 0.000010 0.000010 0.000010 0.000010 0.000010 0.000010 0.000010 0.055132 0.003383 0.000010 0.000010 0.000010 0.000010 0.000010 0.133372 0.000010 0.000010 0.000010
0.000010 0.000010 0.000010 0.081302 0.000010 0.000010 0.000010 0.000010 0.000010 0.000010 0.000010 0.008563 0.000010 0.000010 0.000010 0.000010 0.000010 0.000010 0.000010 0.000010 0.909625 0.000010 0.000010 0.000010 0.000010 0.000010 0.000010 0.000010 0.000010 0.000010 0.000010 0.000010 0.000010 0.000010 0.000010 0.000010 0.000010 0.000010 0.000010 0.000010 0.000010 0.000010 0.000010 0.000010 0.000010 0.000010 0.000010 0.000010 0.000010 0.000010 0.000010 0.000010 0.000010 0.000010
0.000010 0.000010 0.000010 0.107376 0.000010 0.000010 0.000010 0.000010 0.000010 0.000010 0.000010 0.015036 0.005242 0.000010 0.000010 0.000010 0.000010 0.000010 0.000010 0.000010 0.825273 0.000010 0.000010 0.000010 0.000010 0.000010 0.000010 0.000010 0.000010 0.000010 0.000010 0.000010 0.000010 0.000010 0.000010 0.000010 0.000010 0.000010 0.000010 0.000010 0.000010 0.000010 0.000010 0.000010 0.000010 0.000010 0.000010 0.000010 0.000010 0.000010 0.046583 0.000010 0.000010 0.000010
0.022162 0.000010 0.000010 0.123098 0.000010 0.000010 0.000010 0.000010 0.000010 0.000010 0.000010 0.014781 0.000010 0.000010 0.000010 0.000010 0.000010 0.000010 0.000010 0.000010 0.787836 0.000010 0.000010 0.000010 0.000010 0.000010 0.000010 0.000010 0.000010 0.000010 0.000010 0.000010 0.012491 0.000010 0.000010 0.000010 0.000010 0.000010 0.000010 0.000010 0.000010 0.000010 0.000010 0.000010 0.000010 0.000010 0.000010 0.000010 0.000010 0.000010 0.039152 0.000010 0.000010 0.000010
0.022384 0.000010 0.000010 0.140240 0.000010 0.000010 0.000010 0.000010 0.000010 0.000010 0.000010 0.020095 0.000010 0.000010 0.000010 0.000010 0.000010 0.000010 0.000010 0.000010 0.775104 0.000010 0.000010 0.000010 0.000010 0.000010 0.000010 0.000010 0.000010 0.000010 0.000010 0.000010 0.005341 0.000010 0.000010 0.000010 0.000010 0.000010 0.000010 0.000010 0.000010 0.000010 0.000010 0.000010 0.000010 0.000010 0.000010 0.000010 0.000010 0.000010 0.036147 0.000219 0.000010 0.000010
0.030988 0.000010 0.000010 0.096458 0.000010 0.001197 0.000010 0.000010 0.000010 0.000010 0.000010 0.022140 0.000010 0.000010 0.003175 0.000010 0.000010 0.000010 0.000010 0.004455 0.730837 0.000010 0.000010 0.000010 0.000010 0.000010 0.000010 0.000010 0.000010 0.000906 0.000010 0.000010 0.011739 0.000010 0.000010 0.000010 0.000010 0.000010 0.000010 0.009500 0.000010 0.000010 0.000010 0.000010 0.000010 0.000010 0.082403 0.000010 0.000010 0.000010 0.005781 0.000010 0.000010 0.000010
0.000010 0.000010 0.000010 0.085001 0.000010 0.000010 0.000010 0.000010 0.000010 0.000010 0.000010 0.038274 0.000010 0.000010 0.000010 0.000010 0.000010 0.000010 0.000010 0.000010 0.866987 0.000010 0.000010 0.000010 0.000010 0.000010 0.000010 0.000010 0.000010 0.000010 0.000010 0.000010 0.009237 0.000010 0.000010 0.000010 0.000010 0.000010 0.000010 0.000010 0.000010 0.000010 0.000010 0.000010 0.000010 0.000010 0.000010 0.000010 0.000010 0.000010 0.000010 0.000010 0.000010 0.000010
0.041859 0.000010 0.025198 0.112843 0.000010 0.003355 0.000010 0.008041 0.000010 0.000010 0.000010 0.076321 0.005266 0.003033 0.000010 0.003228 0.000010 0.006335 0.000010 0.013247 0.515222 0.000010 0.000010 0.000010 0.000010 0.000010 0.000010 0.005060 0.000010 0.000010 0.000010 0.000010 0.026019 0.000010 0.000010 0.000010 0.000010 0.000739 0.000010 0.000010 0.000010 0.000010 0.000010 0.000010 0.002673 0.000010 0.047781 0.002609 0.000010 0.000010 0.099235 0.000010 0.001595 0.000010
0.035850 0.000010 0.000010 0.140498 0.000010 0.000010 0.000010 0.000010 0.000752 0.000010 0.000010 0.074901 0.055051 0.000010 0.000010 0.000010 0.000010 0.000010 0.000010 0.003092 0.575542 0.000010 0.000010 0.000010 0.000010 0.000010 0.000010 0.000010 0.000010 0.000010 0.000010 0.000010 0.017276 0.000010 0.000010 0.000010 0.000010 0.000010 0.000010 0.000010 0.000010 0.000010 0.000010 0.014908 0.000010 0.000010 0.000010 0.000010 0.000010 0.000010 0.081690 0.000010 0.000010 0.000010
0.017101 0.000010 0.000010 0.137842 0.000010 0.000010 0.000010 0.000010 0.000010 0.000010 0.000010 0.033744 0.020085 0.000010 0.000010 0.000010 0.000010 0.000010 0.000010 0.000010 0.681229 0.000010 0.000010 0.000010 0.000010 0.000010 0.000010 0.000010 0.000010 0.000010 0.000010 0.000010 0.022905 0.000010 0.000010 0.000010 0.000010 0.000010 0.000010 0.000010 0.000010 0.000010 0.000010 0.016415 0.000010 0.000010 0.000010 0.000010 0.000010 0.000010 0.070219 0.000010 0.000010 0.000010
0.079109 0.000010 0.000010 0.170185 0.000010 0.000010 0.014292 0.018355 0.000010 0.000010 0.000010 0.047879 0.024479 0.000010 0.000010 0.000010 0.000010 0.000010 0.000010 0.017144 0.557239 0.000010 0.000010 0.000010 0.000010 0.000010 0.000018 0.000010 0.000010 0.000010 0.000010 0.000010 0.019327 0.000010 0.000010 0.000010 0.000010 0.000010 0.000010 0.000010 0.000010 0.000010 0.000010 0.000010 0.005026 0.000010 0.000010 0.000010 0.000010 0.000010 0.046526 0.000010 0.000010 0.000010
0.010336 0.000010 0.000010 0.113708 0.000010 0.000010 0.000010 0.000010 0.000010 0.000010 0.000010 0.043072 0.000010 0.000010 0.000010 0.000010 0.000010 0.000010 0.000010 0.008814 0.734738 0.000010 0.000010 0.000010 0.000010 0.000010 0.000010 0.000010 0.000010 0.000010 0.000010 0.000010 0.021128 0.000010 0.000010 0.000010 0.000010 0.000010 0.000010 0.000010 0.000010 0.000010 0.000010 0.009078 0.000010 0.000010 0.000010 0.000010 0.000010 0.000010 0.058666 0.000010 0.000010 0.000010
0.009480 0.000010 0.000010 0.130350 0.000010 0.000010 0.000010 0.000010 0.000010 0.000010 0.000010 0.084050 0.000010 0.000010 0.000010 0.000010 0.000010 0.000010 0.000010 0.000010 0.754486 0.000010 0.000010 0.000010 0.000010 0.000010 0.000010 0.000010 0.000010 0.000010 0.000010 0.000010 0.021144 0.000010 0.000010 0.000010 0.000010 0.000010 0.000010 0.000010 0.000010 0.000010 0.000010 0.000010 0.000010 0.000010 0.000010 0.000010 0.000010 0.000010 0.000010 0.000010 0.000010 0.000010
0.048008 0.000010 0.000010 0.135212 0.000010 0.000010 0.000010 0.015114 0.000010 0.000010 0.000010 0.034695 0.023177 0.000010 0.000010 0.000010 0.000010 0.000010 0.000010 0.000010 0.608641 0.000010 0.000010 0.000010 0.000010 0.000010 0.000010 0.000010 0.000010 0.000010 0.000010 0.000010 0.000010 0.000010 0.000010 0.000010 0.000010 0.000010 0.000010 0.000010 0.000010 0.000010 0.000010 0.019155 0.000010 0.000010 0.000010 0.000010 0.000010 0.000010 0.115538 0.000010 0.000010 0.000010
0.043383 0.000010 0.000010 0.120156 0.000010 0.000010 0.000010 0.000010 0.000010 0.000010 0.000010 0.052984 0.028960 0.000010 0.000010 0.000010 0.000010 0.000010 0.000010 0.000010 0.621753 0.000010 0.000010 0.000010 0.000010 0.000010 0.000010 0.000010 0.000010 0.000010 0.000010 0.000010 0.000010 0.000010 0.000010 0.000010 0.000010 0.000010 0.000010 0.000010 0.000010 0.000010 0.000010 0.000010 0.000010 0.000010 0.000010 0.000010 0.000010 0.000010 0.132067 0.000226 0.000010 0.000010
0.024480 0.000010 0.000010 0.126975 0.000010 0.000010 0.000010 0.000010 0.000010 0.000010 0.000010 0.048284 0.049580 0.000010 0.000010 0.000010 0.000010 0.000010 0.000010 0.006550 0.578085 0.000010 0.000010 0.000010 0.000010 0.000010 0.000010 0.000010 0.000010 0.000010 0.000010 0.000010 0.012509 0.000010 0.000010 0.000010 0.000010 0.000010 0.000010 0.000010 0.000010 0.000010 0.000010 0.029064 0.000010 0.000010 0.000010 0.000010 0.000010 0.000010 0.124022 0.000010 0.000010 0.000010
0.006490 0.000010 0.000010 0.149948 0.000010 0.000010 0.000010 0.000010 0.000010 0.000010 0.000010 0.055455 0.027015 0.000010 0.000010 0.000010 0.000010 0.000010 0.000010 0.020884 0.626982 0.000010 0.000010 0.000010 0.000010 0.000010 0.000010 0.000010 0.000010 0.000010 0.000010 0.000010 0.000010 0.000010 0.000010 0.000010 0.000010 0.000010 0.000010 0.000010 0.000010 0.000010 0.000010 0.000010 0.000010 0.000010 0.000010 0.000010 0.000010 0.000010 0.109607 0.003159 0.000010 0.000010
0.067693 0.000010 0.000010 0.137125 0.000010 0.000010 0.000010 0.000010 0.000010 0.000010 0.000010 0.048951 0.022035 0.000010 0.000010 0.000010 0.000010 0.000010 0.000010 0.000010 0.565654 0.000010 0.000010 0.000010 0.000010 0.000010 0.000010 0.000010 0.000010 0.000010 0.000010 0.000010 0.012377 0.000010 0.000010 0.000010 0.000010 0.000010 0.000010 0.000010 0.000010 0.000010 0.000010 0.000010 0.000010 0.000010 0.000010 0.000010 0.000010 0.000010 0.145694 0.000010 0.000010 0.000010
0.000010 0.000010 0.000010 0.088587 0.000010 0.000010 0.000010 0.000010 0.000010 0.000010 0.000010 0.015616 0.011371 0.000010 0.000010 0.000010 0.000010 0.000010 0.000010 0.000010 0.158041 0.000010 0.000010 0.000010 0.000010 0.000010 0.000010 0.000010 0.000010 0.000010 0.000010 0.000010 0.021065 0.000010 0.000010 0.000010 0.000010 0.000010 0.000010 0.000010 0.000010 0.000010 0.000010 0.000010 0.000010 0.000010 0.000010 0.000010 0.000010 0.000010 0.704840 0.000010 0.000010 0.000010
0.000010 0.000010 0.000010 0.000010 0.000010 0.000010 0.000010 0.000010 0.000010 0.000010 0.000010 0.010410 0.000010 0.000010 0.000010 0.000010 0.000010 0.000010 0.000010 0.000010 0.119143 0.000010 0.000010 0.000010 0.000010 0.000010 0.000010 0.000010 0.000010 0.000010 0.000010 0.000010 0.002551 0.000010 0.000010 0.000010 0.000010 0.000010 0.000010 0.000010 0.000010 0.000010 0.000010 0.000010 0.000010 0.000010 0.000010 0.000010 0.000010 0.000010 0.867396 0.000010 0.000010 0.000010
0.081420 0.000010 0.000010 0.147726 0.000010 0.000010 0.008212 0.000010 0.002669 0.000010 0.000010 0.053890 0.007235 0.000010 0.000010 0.000010 0.000010 0.000010 0.000010 0.000206 0.546325 0.000010 0.000010 0.000010 0.000010 0.000010 0.000010 0.000010 0.000010 0.000010 0.000010 0.000010 0.021942 0.000010 0.000010 0.000010 0.000010 0.000010 0.000010 0.000010 0.000010 0.000010 0.000010 0.003931 0.008101 0.000010 0.000010 0.000010 0.000010 0.000010 0.113100 0.004832 0.000010 0.000010
0.000010 0.000010 0.000010 0.124774 0.000010 0.000010 0.000010 0.000010 0.000010 0.000010 0.000010 0.032787 0.000010 0.000010 0.001696 0.000010 0.000010 0.000010 0.000010 0.010567 0.421932 0.000010 0.000554 0.000010 0.004962 0.000010 0.002681 0.000010 0.000010 0.000010 0.000754 0.000010 0.017607 0.000010 0.006286 0.000010 0.000010 0.000010 0.000010 0.000010 0.000010 0.000010 0.000010 0.000010 0.000010 0.000010 0.000010 0.003491 0.003367 0.000010 0.368143 0.000010 0.000010 0.000010
0.002722 0.000010 0.000010 0.045765 0.000010 0.000010 0.000010 0.000010 0.000010 0.000010 0.000010 0.025480 0.015127 0.000010 0.000010 0.000010 0.000010 0.000010 0.000010 0.000010 0.392266 0.000010 0.000010 0.000010 0.000010 0.000010 0.000010 0.000010 0.000010 0.000010 0.000010 0.000010 0.423441 0.000010 0.000010 0.000010 0.000010 0.000010 0.000010 0.000010 0.000010 0.000010 0.000010 0.000010 0.000010 0.000010 0.000010 0.000010 0.000010 0.000010 0.094728 0.000010 0.000010 0.000010
0.000010 0.000010 0.000010 0.022601 0.000010 0.000010 0.000010 0.000010 0.000010 0.000010 0.000010 0.093205 0.032772 0.000010 0.000010 0.000010 0.000010 0.000010 0.000010 0.777980 0.006601 0.000010 0.000010 0.000010 0.000010 0.000010 0.000010 0.000010 0.000010 0.000010 0.000010 0.000010 0.000010 0.000010 0.000010 0.000010 0.000010 0.000010 0.000010 0.000010 0.000010 0.000010 0.000010 0.000010 0.000010 0.000010 0.000010 0.000010 0.000010 0.000010 0.066361 0.000010 0.000010 0.000010
0.000010 0.000010 0.000010 0.000010 0.000010 0.000010 0.000010 0.000010 0.000010 0.000010 0.000010 0.000010 0.000010 0.000010 0.000010 0.000010 0.000010 0.000010 0.000010 0.999470 0.000010 0.000010 0.000010 0.000010 0.000010 0.000010 0.000010 0.000010 0.000010 0.000010 0.000010 0.000010 0.000010 0.000010 0.000010 0.000010 0.000010 0.000010 0.000010 0.000010 0.000010 0.000010 0.000010 0.000010 0.000010 0.000010 0.000010 0.000010 0.000010 0.000010 0.000010 0.000010 0.000010 0.000010
0.000010 0.000010 0.000010 0.000010 0.000010 0.000010 0.000010 0.000010 0.000010 0.000010 0.000010 0.037562 0.000010 0.000010 0.000010 0.000010 0.000010 0.000010 0.000010 0.348393 0.226504 0.000010 0.000010 0.000010 0.000010 0.000010 0.000010 0.000010 0.000010 0.000010 0.000010 0.000010 0.000127 0.000010 0.000010 0.000010 0.000010 0.000010 0.000010 0.000010 0.000010 0.000010 0.000010 0.000010 0.000010 0.000010 0.000010 0.000010 0.000010 0.000010 0.386924 0.000010 0.000010 0.000010
0.000010 0.000010 0.000010 0.000010 0.000010 0.000010 0.000010 0.000010 0.000010 0.000010 0.000010 0.000010 0.000010 0.000010 0.000010 0.000010 0.000010 0.000010 0.000010 0.999470 0.000010 0.000010 0.000010 0.000010 0.000010 0.000010 0.000010 0.000010 0.000010 0.000010 0.000010 0.000010 0.000010 0.000010 0.000010 0.000010 0.000010 0.000010 0.000010 0.000010 0.000010 0.000010 0.000010 0.000010 0.000010 0.000010 0.000010 0.000010 0.000010 0.000010 0.000010 0.000010 0.000010 0.000010
0.043732 0.000010 0.009622 0.057442 0.000010 0.000010 0.000600 0.001259 0.000010 0.000010 0.000010 0.076109 0.059275 0.000010 0.000010 0.000010 0.000010 0.000010 0.000010 0.102991 0.494951 0.000010 0.000010 0.000010 0.000010 0.000010 0.022598 0.000010 0.000010 0.000010 0.000010 0.000010 0.005932 0.000010 0.000476 0.000010 0.000010 0.000010 0.000010 0.000010 0.000010 0.000010 0.000010 0.028390 0.001856 0.000010 0.000010 0.000010 0.000010 0.000010 0.094375 0.000010 0.000010 0.000010
0.041775 0.000010 0.000010 0.010379 0.000010 0.000010 0.000010 0.000010 0.006429 0.000010 0.000010 0.031540 0.066300 0.000010 0.014720 0.000010 0.000010 0.000010 0.000010 0.138213 0.473548 0.000010 0.000010 0.000010 0.000497 0.000010 0.072809 0.000010 0.000010 0.000010 0.000010 0.000010 0.003119 0.000010 0.000010 0.000010 0.000010 0.000010 0.013405 0.000010 0.000010 0.000010 0.012341 0.040655 0.006513 0.000010 0.000010 0.000010 0.000010 0.000010 0.067376 0.000010 0.000010 0.000010
0.020754 0.000010 0.034953 0.014306 0.004064 0.000010 0.000010 0.003972 0.001600 0.000010 0.000010 0.070644 0.072057 0.000010 0.001147 0.001040 0.000010 0.000010 0.000010 0.082341 0.464918 0.014285 0.000010 0.000010 0.000010 0.000010 0.021014 0.000010 0.000010 0.000010 0.000010 0.000010 0.004518 0.000588 0.000013 0.000010 0.000010 0.001948 0.009650 0.002763 0.000010 0.000010 0.000010 0.040516 0.020796 0.000010 0.001122 0.000010 0.000010 0.000010 0.110692 0.000010 0.000010 0.000010
0.000010 0.000010 0.000010 0.000010 0.000010 0.000010 0.000010 0.000010 0.000010 0.000010 0.000010 0.000010 0.000010 0.000010 0.000010 0.000010 0.000010 0.000010 0.000010 0.999470 0.000010 0.000010 0.000010 0.000010 0.000010 0.000010 0.000010 0.000010 0.000010 0.000010 0.000010 0.000010 0.000010 0.000010 0.000010 0.000010 0.000010 0.000010 0.000010 0.000010 0.000010 0.000010 0.000010 0.000010 0.000010 0.000010 0.000010 0.000010 0.000010 0.000010 0.000010 0.000010 0.000010 0.000010
0.048419 0.000010 0.000010 0.050444 0.000010 0.000010 0.000010 0.000010 0.000010 0.000010 0.000010 0.032192 0.002047 0.000010 0.000010 0.000010 0.000010 0.000010 0.000010 0.754531 0.060469 0.000010 0.000010 0.000010 0.000010 0.000010 0.000010 0.000010 0.000010 0.000010 0.000010 0.000010 0.000010 0.000010 0.000010 0.000010 0.000010 0.000010 0.000010 0.000010 0.000010 0.000010 0.000010 0.000010 0.000010 0.000010 0.000010 0.000010 0.000010 0.000010 0.051429 0.000010 0.000010 0.000010
0.000010 0.000010 0.000010 0.000010 0.000010 0.000010 0.000010 0.000010 0.000010 0.000010 0.000010 0.000010 0.000010 0.000010 0.000010 0.000010 0.000010 0.000010 0.000010 0.999470 0.000010 0.000010 0.000010 0.000010 0.000010 0.000010 0.000010 0.000010 0.000010 0.000010 0.000010 0.000010 0.000010 0.000010 0.000010 0.000010 0.000010 0.000010 0.000010 0.000010 0.000010 0.000010 0.000010 0.000010 0.000010 0.000010 0.000010 0.000010 0.000010 0.000010 0.000010 0.000010 0.000010 0.000010
0.038620 0.000010 0.000010 0.004271 0.000010 0.000010 0.000010 0.000010 0.012369 0.000010 0.000010 0.053617 0.082214 0.000010 0.000010 0.000010 0.000010 0.000010 0.000010 0.151373 0.431286 0.000010 0.000010 0.000010 0.000010 0.000010 0.051022 0.000010 0.000010 0.001880 0.000010 0.000010 0.001424 0.000010 0.000010 0.000010 0.000010 0.000010 0.019854 0.000010 0.000010 0.000010 0.000010 0.034244 0.000010 0.000010 0.000010 0.000010 0.000010 0.000010 0.117416 0.000010 0.000010 0.000010
0.006568 0.000010 0.000010 0.084975 0.000361 0.005605 0.000010 0.000010 0.000010 0.000010 0.000010 0.043650 0.030096 0.000010 0.008119 0.000010 0.000010 0.000010 0.000010 0.129876 0.449934 0.000010 0.001223 0.000010 0.000010 0.000010 0.084876 0.000010 0.000010 0.000010 0.000010 0.000010 0.001310 0.000010 0.006610 0.000010 0.000010 0.000010 0.016577 0.000010 0.000010 0.000010 0.000010 0.037782 0.000010 0.000010 0.000010 0.000501 0.000010 0.000010 0.091568 0.000010 0.000010 0.000010
0.000010 0.000010 0.000010 0.000010 0.000010 0.000010 0.000010 0.000010 0.000010 0.000010 0.000010 0.000010 0.000010 0.000010 0.000010 0.000010 0.000010 0.000010 0.000010 0.000010 0.000010 0.000010 0.000010 0.000010 0.000010 0.000010 0.000010 0.000010 0.000010 0.000010 0.000010 0.000010 0.000010 0.000010 0.999470 0.000010 0.000010 0.000010 0.000010 0.000010 0.000010 0.000010 0.000010 0.000010 0.000010 0.000010 0.000010 0.000010 0.000010 0.000010 0.000010 0.000010 0.000010 0.000010
0.000010 0.000010 0.000010 0.000010 0.000010 0.000010 0.000010 0.000010 0.000010 0.000010 0.000010 0.000010 0.000010 0.000010 0.000010 0.000010 0.000010 0.000010 0.000010 0.000010 0.000010 0.000010 0.000010 0.000010 0.000010 0.000010 0.000010 0.000010 0.000010 0.000010 0.000010 0.000010 0.000010 0.000010 0.999470 0.000010 0.000010 0.000010 0.000010 0.000010 0.000010 0.000010 0.000010 0.000010 0.000010 0.000010 0.000010 0.000010 0.000010 0.000010 0.000010 0.000010 0.000010 0.000010
0.000010 0.000010 0.000010 0.000010 0.000010 0.000010 0.000010 0.000010 0.000010 0.000010 0.000010 0.000010 0.000010 0.000010 0.000010 0.000010 0.000010 0.000010 0.000010 0.000010 0.000010 0.000010 0.000010 0.000010 0.000010 0.000010 0.000010 0.000010 0.000010 0.000010 0.000010 0.000010 0.000010 0.000010 0.999470 0.000010 0.000010 0.000010 0.000010 0.000010 0.000010 0.000010 0.000010 0.000010 0.000010 0.000010 0.000010 0.000010 0.000010 0.000010 0.000010 0.000010 0.000010 0.000010
0.000010 0.000010 0.000010 0.000010 0.000010 0.000010 0.000010 0.000010 0.000010 0.000010 0.000010 0.000010 0.000010 0.000010 0.000010 0.000010 0.000010 0.000010 0.000010 0.000010 0.000010 0.000010 0.000010 0.000010 0.000010 0.000010 0.000010 0.000010 0.000010 0.000010 0.000010 0.000010 0.000010 0.000010 0.999470 0.000010 0.000010 0.000010 0.000010 0.000010 0.000010 0.000010 0.000010 0.000010 0.000010 0.000010 0.000010 0.000010 0.000010 0.000010 0.000010 0.000010 0.000010 0.000010
0.000010 0.000010 0.000010 0.000010 0.000010 0.000010 0.000010 0.000010 0.000010 0.000010 0.000010 0.000010 0.000010 0.000010 0.000010 0.000010 0.000010 0.000010 0.000010 0.000010 0.000010 0.000010 0.000010 0.000010 0.000010 0.000010 0.000010 0.000010 0.000010 0.000010 0.000010 0.000010 0.000010 0.000010 0.999470 0.000010 0.000010 0.000010 0.000010 0.000010 0.000010 0.000010 0.000010 0.000010 0.000010 0.000010 0.000010 0.000010 0.000010 0.000010 0.000010 0.000010 0.000010 0.000010
0.000010 0.000010 0.000010 0.000010 0.000010 0.000010 0.000010 0.000010 0.000010 0.000010 0.000010 0.000010 0.000010 0.000010 0.000010 0.000010 0.000010 0.000010 0.000010 0.000010 0.000010 0.000010 0.000010 0.000010 0.000010 0.000010 0.000010 0.000010 0.000010 0.000010 0.000010 0.000010 0.000010 0.000010 0.999470 0.000010 0.000010 0.000010 0.000010 0.000010 0.000010 0.000010 0.000010 0.000010 0.000010 0.000010 0.000010 0.000010 0.000010 0.000010 0.000010 0.000010 0.000010 0.000010
0.000010 0.000010 0.000010 0.000010 0.000010 0.000010 0.000010 0.000010 0.000010 0.000010 0.000010 0.000010 0.000010 0.000010 0.000010 0.000010 0.000010 0.000010 0.000010 0.000010 0.000010 0.000010 0.000010 0.000010 0.000010 0.000010 0.000010 0.000010 0.000010 0.000010 0.000010 0.000010 0.000010 0.000010 0.999470 0.000010 0.000010 0.000010 0.000010 0.000010 0.000010 0.000010 0.000010 0.000010 0.000010 0.000010 0.000010 0.000010 0.000010 0.000010 0.000010 0.000010 0.000010 0.000010
0.000010 0.000010 0.000010 0.000010 0.000010 0.008668 0.000010 0.000010 0.000010 0.000010 0.000010 0.000010 0.000010 0.000010 0.000010 0.000010 0.000010 0.000010 0.000010 0.000010 0.000010 0.000010 0.000010 0.000010 0.000010 0.000010 0.000010 0.000010 0.000010 0.000010 0.000341 0.000010 0.000010 0.000010 0.990482 0.000010 0.000010 0.000010 0.000010 0.000010 0.000010 0.000010 0.000010 0.000010 0.000010 0.000010 0.000010 0.000010 0.000010 0.000010 0.000010 0.000010 0.000010 0.000010
0.000010 0.000010 0.000010 0.000010 0.000010 0.000010 0.000010 0.000010 0.000010 0.000010 0.000010 0.000010 0.000010 0.000010 0.000010 0.000010 0.000010 0.000010 0.000010 0.000010 0.000010 0.000010 0.000010 0.000010 0.000010 0.000010 0.000010 0.000010 0.000010 0.000010 0.000010 0.000010 0.000010 0.000010 0.999470 0.000010 0.000010 0.000010 0.000010 0.000010 0.000010 0.000010 0.000010 0.000010 0.000010 0.000010 0.000010 0.000010 0.000010 0.000010 0.000010 0.000010 0.000010 0.000010
0.000010 0.000010 0.000010 0.000010 0.000010 0.000010 0.000010 0.000010 0.000010 0.000010 0.000010 0.000010 0.000010 0.000010 0.000010 0.000010 0.000010 0.000010 0.000010 0.000010 0.000010 0.000010 0.000010 0.000010 0.000010 0.000010 0.000010 0.000010 0.000010 0.000010 0.000010 0.000010 0.000010 0.000010 0.999470 0.000010 0.000010 0.000010 0.000010 0.000010 0.000010 0.000010 0.000010 0.000010 0.000010 0.000010 0.000010 0.000010 0.000010 0.000010 0.000010 0.000010 0.000010 0.000010
0.000010 0.000010 0.000010 0.000010 0.000010 0.006801 0.000010 0.000010 0.000010 0.000010 0.000010 0.000010 0.000010 0.000010 0.000010 0.000010 0.000010 0.000010 0.000010 0.000010 0.000010 0.000010 0.000010 0.000010 0.000010 0.000010 0.000010 0.000010 0.000010 0.001572 0.000010 0.000010 0.000010 0.000010 0.991117 0.000010 0.000010 0.000010 0.000010 0.000010 0.000010 0.000010 0.000010 0.000010 0.000010 0.000010 0.000010 0.000010 0.000010 0.000010 0.000010 0.000010 0.000010 0.000010
0.000010 0.000010 0.000010 0.000010 0.000010 0.000010 0.000010 0.000010 0.000010 0.000010 0.000010 0.000010 0.000010 0.000010 0.000010 0.000010 0.000010 0.000010 0.000010 0.000010 0.000010 0.000010 0.000010 0.000010 0.000010 0.000010 0.000010 0.000010 0.000010 0.000010 0.000010 0.000010 0.000010 0.000010 0.999470 0.000010 0.000010 0.000010 0.000010 0.000010 0.000010 0.000010 0.000010 0.000010 0.000010 0.000010 0.000010 0.000010 0.000010 0.000010 0.000010 0.000010 0.000010 0.000010
0.000010 0.000010 0.000010 0.000010 0.000010 0.000010 0.000010 0.000010 0.000010 0.000010 0.000010 0.000010 0.000010 0.000010 0.000010 0.000010 0.000010 0.000010 0.000010 0.000010 0.000010 0.000010 0.000010 0.000010 0.000010 0.000010 0.000010 0.000010 0.000010 0.000010 0.000010 0.000010 0.000010 0.000010 0.999470 0.000010 0.000010 0.000010 0.000010 0.000010 0.000010 0.000010 0.000010 0.000010 0.000010 0.000010 0.000010 0.000010 0.000010 0.000010 0.000010 0.000010 0.000010 0.000010
0.000010 0.000010 0.000010 0.000010 0.000010 0.000010 0.000010 0.000010 0.000010 0.000010 0.000010 0.000010 0.000010 0.000010 0.000010 0.000010 0.000010 0.000010 0.000010 0.000010 0.000010 0.000010 0.000010 0.000010 0.000010 0.000010 0.000010 0.000010 0.000010 0.000010 0.000010 0.000010 0.000010 0.000010 0.999470 0.000010 0.000010 0.000010 0.000010 0.000010 0.000010 0.000010 0.000010 0.000010 0.000010 0.000010 0.000010 0.000010 0.000010 0.000010 0.000010 0.000010 0.000010 0.000010
0.000010 0.000010 0.000010 0.000010 0.000010 0.000010 0.000010 0.000010 0.000010 0.000010 0.000010 0.000010 0.000010 0.000010 0.000010 0.000010 0.000010 0.000010 0.000010 0.000010 0.000010 0.000010 0.000010 0.000010 0.000010 0.000010 0.000010 0.000010 0.000010 0.000010 0.000010 0.000010 0.000010 0.000010 0.999470 0.000010 0.000010 0.000010 0.000010 0.000010 0.000010 0.000010 0.000010 0.000010 0.000010 0.000010 0.000010 0.000010 0.000010 0.000010 0.000010 0.000010 0.000010 0.000010
0.000010 0.000010 0.000010 0.000010 0.000010 0.000010 0.000010 0.000010 0.000010 0.000010 0.000010 0.000010 0.000010 0.000010 0.000010 0.000010 0.000010 0.000010 0.000010 0.000010 0.000010 0.000010 0.000010 0.000010 0.000010 0.000010 0.000010 0.000010 0.000010 0.000010 0.000010 0.000010 0.000010 0.000010 0.999470 0.000010 0.000010 0.000010 0.000010 0.000010 0.000010 0.000010 0.000010 0.000010 0.000010 0.000010 0.000010 0.000010 0.000010 0.000010 0.000010 0.000010 0.000010 0.000010
0.000010 0.000010 0.000010 0.000010 0.000010 0.000010 0.000010 0.000010 0.000010 0.000010 0.000010 0.000010 0.000010 0.000010 0.000010 0.000010 0.000010 0.000010 0.000010 0.000010 0.000010 0.000010 0.000010 0.000010 0.000010 0.000010 0.000010 0.000010 0.000010 0.000010 0.000010 0.000010 0.000010 0.000010 0.999470 0.000010 0.000010 0.000010 0.000010 0.000010 0.000010 0.000010 0.000010 0.000010 0.000010 0.000010 0.000010 0.000010 0.000010 0.000010 0.000010 0.000010 0.000010 0.000010
0.000010 0.000010 0.000010 0.000010 0.000010 0.000010 0.000010 0.000010 0.000010 0.000010 0.000010 0.000010 0.000010 0.000010 0.000010 0.000010 0.000010 0.000010 0.000010 0.000010 0.000010 0.000010 0.000010 0.000010 0.000010 0.000010 0.000010 0.000010 0.000010 0.000010 0.000010 0.000010 0.000010 0.000010 0.999470 0.000010 0.000010 0.000010 0.000010 0.000010 0.000010 0.000010 0.000010 0.000010 0.000010 0.000010 0.000010 0.000010 0.000010 0.000010 0.000010 0.000010 0.000010 0.000010
0.003043 0.000010 0.000010 0.002257 0.000010 0.000010 0.000010 0.000010 0.000010 0.000010 0.000010 0.000010 0.000010 0.000010 0.000010 0.000010 0.000010 0.000010 0.000010 0.000010 0.000010 0.000010 0.000010 0.000010 0.000010 0.000010 0.000010 0.000010 0.000010 0.000010 0.000010 0.000010 0.000010 0.000010 0.994190 0.000010 0.000010 0.000010 0.000010 0.000010 0.000010 0.000010 0.000010 0.000010 0.000010 0.000010 0.000010 0.000010 0.000010 0.000010 0.000010 0.000010 0.000010 0.000010
0.000010 0.000010 0.000010 0.000010 0.000010 0.000010 0.000010 0.000010 0.000010 0.000010 0.000010 0.000010 0.000010 0.000010 0.000010 0.000010 0.000010 0.000010 0.000010 0.000010 0.000010 0.000010 0.000010 0.000010 0.000010 0.000010 0.000010 0.000010 0.000010 0.000010 0.000010 0.000010 0.000010 0.000010 0.999470 0.000010 0.000010 0.000010 0.000010 0.000010 0.000010 0.000010 0.000010 0.000010 0.000010 0.000010 0.000010 0.000010 0.000010 0.000010 0.000010 0.000010 0.000010 0.000010
0.000010 0.065679 0.000010 0.045613 0.000010 0.000010 0.000010 0.000010 0.000010 0.000010 0.000010 0.022844 0.007638 0.000010 0.000010 0.000010 0.000010 0.000010 0.000010 0.000010 0.017181 0.000010 0.000010 0.689182 0.000010 0.000010 0.000010 0.000010 0.000010 0.000010 0.000010 0.000010 0.000010 0.000010 0.000010 0.000010 0.000010 0.000010 0.000010 0.000010 0.000010 0.089382 0.000010 0.022240 0.000010 0.039791 0.000010 0.000010 0.000010 0.000010 0.000010 0.000010 0.000010 0.000010
0.000010 0.177049 0.000010 0.039414 0.000010 0.000010 0.000010 0.000010 0.000010 0.000010 0.000010 0.045945 0.000010 0.000010 0.000010 0.000010 0.011423 0.000010 0.000010 0.009561 0.022114 0.008805 0.000010 0.569704 0.000010 0.000010 0.000010 0.006257 0.000010 0.000010 0.000010 0.000010 0.000010 0.015340 0.000010 0.000010 0.000010 0.000010 0.008568 0.000010 0.000010 0.004667 0.000010 0.000010 0.016403 0.064350 0.000010 0.000010 0.000010 0.000010 0.000010 0.000010 0.000010 0.000010
0.021366 0.204844 0.021182 0.000010 0.000010 0.000010 0.000010 0.002737 0.000010 0.000010 0.000010 0.000010 0.000010 0.000010 0.012228 0.000010 0.000010 0.000010 0.008968 0.032234 0.056940 0.000010 0.018665 0.304276 0.000010 0.000010 0.000010 0.000010 0.000010 0.000010 0.000010 0.000010 0.010131 0.000010 0.000010 0.028570 0.013106 0.016428 0.001602 0.002155 0.000010 0.075640 0.000010 0.000010 0.010505 0.121428 0.000010 0.003744 0.000010 0.000010 0.032919 0.000010 0.000010 0.000010
0.000010 0.000010 0.000010 0.000010 0.000010 0.000010 0.000010 0.000010 0.000010 0.000010 0.000010 0.000010 0.000010 0.000010 0.000010 0.000010 0.000010 0.000010 0.000010 0.000010 0.000010 0.000010 0.000010 0.999470 0.000010 0.000010 0.000010 0.000010 0.000010 0.000010 0.000010 0.000010 0.000010 0.000010 0.000010 0.000010 0.000010 0.000010 0.000010 0.000010 0.000010 0.000010 0.000010 0.000010 0.000010 0.000010 0.000010 0.000010 0.000010 0.000010 0.000010 0.000010 0.000010 0.000010
0.000010 0.000010 0.000010 0.000010 0.000010 0.000010 0.000010 0.000010 0.000010 0.000010 0.000010 0.000010 0.000010 0.000010 0.000010 0.000010 0.000010 0.000010 0.000010 0.000010 0.000010 0.000010 0.000010 0.999470 0.000010 0.000010 0.000010 0.000010 0.000010 0.000010 0.000010 0.000010 0.000010 0.000010 0.000010 0.000010 0.000010 0.000010 0.000010 0.000010 0.000010 0.000010 0.000010 0.000010 0.000010 0.000010 0.000010 0.000010 0.000010 0.000010 0.000010 0.000010 0.000010 0.000010
0.000010 0.000010 0.000010 0.000010 0.000010 0.000010 0.000010 0.000010 0.000010 0.000010 0.000010 0.000010 0.000010 0.000010 0.000010 0.000010 0.000010 0.000010 0.000010 0.000010 0.000010 0.000010 0.000010 0.999470 0.000010 0.000010 0.000010 0.000010 0.000010 0.000010 0.000010 0.000010 0.000010 0.000010 0.000010 0.000010 0.000010 0.000010 0.000010 0.000010 0.000010 0.000010 0.000010 0.000010 0.000010 0.000010 0.000010 0.000010 0.000010 0.000010 0.000010 0.000010 0.000010 0.000010
0.003441 0.220422 0.050568 0.024010 0.000010 0.000010 0.000010 0.002623 0.000010 0.000010 0.000010 0.000010 0.004908 0.000010 0.000122 0.000010 0.000010 0.000010 0.000010 0.000010 0.000010 0.000010 0.000010 0.486970 0.000010 0.000010 0.000010 0.020933 0.000010 0.000010 0.004702 0.000632 0.000010 0.001735 0.000010 0.000010 0.000010 0.021054 0.017771 0.000010 0.007567 0.050158 0.000010 0.011471 0.000010 0.056244 0.000010 0.000010 0.000010 0.000010 0.000010 0.000010 0.000010 0.014319
0.007733 0.045800 0.000010 0.019205 0.020188 0.000010 0.000010 0.000010 0.000010 0.000010 0.000010 0.002303 0.009442 0.002236 0.000010 0.000010 0.061775 0.023895 0.000010 0.003784 0.003771 0.000010 0.000010 0.715294 0.000010 0.000010 0.006213 0.000010 0.000010 0.000010 0.003857 0.000010 0.011903 0.021845 0.000010 0.000010 0.000010 0.000010 0.000010 0.000010 0.000010 0.002265 0.017139 0.000010 0.000010 0.021001 0.000010 0.000010 0.000010 0.000010 0.000010 0.000010 0.000010 0.000010
0.010140 0.216399 0.022348 0.090051 0.000010 0.000010 0.000010 0.011695 0.000010 0.010735 0.000010 0.000010 0.000010 0.040822 0.002677 0.000010 0.000010 0.016482 0.015203 0.000010 0.000010 0.000010 0.042020 0.279080 0.000010 0.005207 0.010644 0.014519 0.000010 0.000010 0.000010 0.000010 0.000010 0.030463 0.006317 0.010440 0.009614 0.046217 0.000010 0.003845 0.000010 0.068653 0.000010 0.000010 0.003179 0.024263 0.000010 0.000841 0.000845 0.003815 0.000010 0.000010 0.000010 0.003227
0.000010 0.249932 0.032258 0.072482 0.000010 0.000010 0.000010 0.000010 0.004553 0.000010 0.000010 0.000010 0.000010 0.000010 0.000010 0.000010 0.000010 0.000010 0.008975 0.009893 0.000010 0.000010 0.005847 0.254235 0.000010 0.000010 0.000010 0.000010 0.000010 0.000010 0.000010 0.000010 0.005749 0.000010 0.000010 0.013833 0.000010 0.000010 0.000010 0.007636 0.000010 0.162281 0.000010 0.029348 0.001617 0.085590 0.000010 0.000010 0.000010 0.000010 0.055391 0.000010 0.000010 0.000010
0.000010 0.000010 0.000010 0.000010 0.000010 0.000010 0.000010 0.000010 0.000010 0.000010 0.000010 0.000010 0.000010 0.000010 0.003340 0.000010 0.000010 0.000010 0.000010 0.000010 0.000010 0.000010 0.023698 0.919062 0.000010 0.000010 0.000010 0.000010 0.000010 0.000010 0.000010 0.000010 0.000010 0.000010 0.000010 0.000010 0.000010 0.000010 0.000010 0.009356 0.010077 0.000010 0.000010 0.000010 0.000010 0.004761 0.000010 0.000010 0.000010 0.000010 0.029235 0.000010 0.000010 0.000010
0.000010 0.000010 0.000010 0.000010 0.000010 0.000010 0.000010 0.000010 0.000010 0.000010 0.000010 0.000010 0.000010 0.000010 0.000010 0.000010 0.000010 0.000010 0.000010 0.000010 0.000010 0.000010 0.000010 0.999470 0.000010 0.000010 0.000010 0.000010 0.000010 0.000010 0.000010 0.000010 0.000010 0.000010 0.000010 0.000010 0.000010 0.000010 0.000010 0.000010 0.000010 0.000010 0.000010 0.000010 0.000010 0.000010 0.000010 0.000010 0.000010 0.000010 0.000010 0.000010 0.000010 0.000010
0.032718 0.162075 0.033302 0.055638 0.000010 0.000010 0.000010 0.006343 0.000175 0.000010 0.000010 0.025309 0.003545 0.000010 0.000010 0.000010 0.000010 0.000010 0.000010 0.000010 0.006265 0.000010 0.000010 0.492471 0.000010 0.000010 0.000010 0.000010 0.000010 0.000010 0.000010 0.004620 0.022395 0.000010 0.000402 0.000010 0.023703 0.000010 0.000010 0.000010 0.000010 0.070999 0.000010 0.002946 0.004893 0.048441 0.000010 0.000010 0.000010 0.000010 0.000010 0.003411 0.000010 0.000010
0.000010 0.000010 0.000010 0.005984 0.000010 0.000010 0.000010 0.000010 0.000010 0.000010 0.000010 0.015658 0.000010 0.000010 0.000010 0.000010 0.000010 0.000010 0.000010 0.000010 0.000010 0.000010 0.000010 0.977848 0.000010 0.000010 0.000010 0.000010 0.000010 0.000010 0.000010 0.000010 0.000010 0.000010 0.000010 0.000010 0.000010 0.000010 0.000010 0.000010 0.000010 0.000010 0.000010 0.000010 0.000010 0.000010 0.000010 0.000010 0.000010 0.000010 0.000010 0.000010 0.000010 0.000010
0.000010 0.000010 0.000010 0.052915 0.000010 0.000010 0.000010 0.000010 0.000010 0.000010 0.000010 0.000012 0.000010 0.000010 0.000010 0.000010 0.000010 0.000010 0.000010 0.000010 0.000010 0.000010 0.000010 0.946564 0.000010 0.000010 0.000010 0.000010 0.000010 0.000010 0.000010 0.000010 0.000010 0.000010 0.000010 0.000010 0.000010 0.000010 0.000010 0.000010 0.000010 0.000010 0.000010 0.000010 0.000010 0.000010 0.000010 0.000010 0.000010 0.000010 0.000010 0.000010 0.000010 0.000010
0.000010 0.000010 0.000010 0.000010 0.000010 0.000010 0.000010 0.000010 0.000010 0.000010 0.000010 0.000010 0.000010 0.000010 0.000010 0.000010 0.000010 0.000010 0.000010 0.000010 0.000010 0.000010 0.000010 0.999470 0.000010 0.000010 0.000010 0.000010 0.000010 0.000010 0.000010 0.000010 0.000010 0.000010 0.000010 0.000010 0.000010 0.000010 0.000010 0.000010 0.000010 0.000010 0.000010 0.000010 0.000010 0.000010 0.000010 0.000010 0.000010 0.000010 0.000010 0.000010 0.000010 0.000010
0.000010 0.000010 0.000010 0.000010 0.000010 0.000010 0.000010 0.000010 0.000010 0.000010 0.000010 0.000010 0.000010 0.000010 0.000010 0.000010 0.000010 0.000010 0.000010 0.000010 0.000010 0.000010 0.000010 0.999470 0.000010 0.000010 0.000010 0.000010 0.000010 0.000010 0.000010 0.000010 0.000010 0.000010 0.000010 0.000010 0.000010 0.000010 0.000010 0.000010 0.000010 0.000010 0.000010 0.000010 0.000010 0.000010 0.000010 0.000010 0.000010 0.000010 0.000010 0.000010 0.000010 0.000010
0.000010 0.071744 0.004366 0.057833 0.000428 0.000010 0.000010 0.000010 0.000010 0.001811 0.012046 0.000010 0.000010 0.033311 0.000010 0.000010 0.000010 0.000010 0.012348 0.000010 0.000010 0.000010 0.004206 0.688044 0.000010 0.000010 0.000010 0.000010 0.000010 0.002944 0.000010 0.000010 0.000010 0.012069 0.000010 0.000010 0.000010 0.000010 0.000010 0.000010 0.000010 0.027213 0.000010 0.000010 0.000010 0.052854 0.000010 0.000010 0.015929 0.000010 0.000010 0.000010 0.000010 0.002473
0.000010 0.000010 0.000010 0.000010 0.000010 0.000010 0.000010 0.014925 0.000010 0.000010 0.000010 0.000010 0.000010 0.000010 0.000010 0.000010 0.000010 0.000010 0.003206 0.000010 0.003831 0.000010 0.002032 0.942425 0.000010 0.000010 0.000010 0.000010 0.000010 0.000010 0.000010 0.000010 0.006131 0.000010 0.000010 0.000010 0.000010 0.000010 0.000010 0.000010 0.000010 0.007327 0.000010 0.000010 0.000010 0.016583 0.000010 0.000010 0.000010 0.000010 0.000010 0.003091 0.000010 0.000010
0.041421 0.141965 0.041371 0.048915 0.000010 0.000010 0.000010 0.000010 0.000010 0.005606 0.000010 0.038620 0.008849 0.000010 0.000010 0.000010 0.000010 0.000010 0.000010 0.008811 0.005202 0.008926 0.031396 0.533124 0.000010 0.023815 0.000010 0.000010 0.000010 0.000010 0.000010 0.000010 0.000010 0.000010 0.000010 0.004006 0.000291 0.000010 0.000010 0.000010 0.000010 0.000010 0.000010 0.000010 0.000010 0.055866 0.001446 0.000010 0.000010 0.000010 0.000010 0.000010 0.000010 0.000010
0.000010 0.005879 0.000010 0.000010 0.006291 0.002087 0.000010 0.000010 0.015246 0.018046 0.000010 0.000010 0.000010 0.000010 0.003281 0.002681 0.000010 0.008855 0.000010 0.000010 0.055253 0.000010 0.000010 0.068279 0.000010 0.023347 0.000010 0.000010 0.000010 0.000010 0.000518 0.000010 0.010714 0.000010 0.000010 0.000010 0.000010 0.000010 0.000010 0.000010 0.000010 0.645090 0.003014 0.000010 0.000010 0.100469 0.000010 0.000010 0.000010 0.000010 0.029899 0.000691 0.000010 0.000010
0.026776 0.000010 0.000010 0.000010 0.000010 0.000010 0.000010 0.000010 0.000010 0.000010 0.000010 0.000010 0.003631 0.011426 0.000197 0.000010 0.000010 0.000010 0.005437 0.022573 0.002680 0.000010 0.018375 0.031114 0.000010 0.000010 0.000010 0.007938 0.000010 0.000010 0.000010 0.000010 0.000010 0.000010 0.000010 0.000010 0.003296 0.011746 0.000010 0.000010 0.000010 0.655995 0.000010 0.021111 0.000010 0.139251 0.000010 0.000010 0.000010 0.000010 0.038073 0.000010 0.000010 0.000010
0.000010 0.028492 0.053814 0.000010 0.000010 0.008410 0.000010 0.000010 0.000010 0.000010 0.001908 0.000010 0.000010 0.000010 0.000010 0.007456 0.000010 0.001956 0.000010 0.001208 0.000010 0.003519 0.017275 0.000010 0.000010 0.003269 0.000010 0.000010 0.000010 0.000010 0.003660 0.000010 0.003807 0.000010 0.000010 0.000010 0.013748 0.017351 0.002665 0.000010 0.000010 0.714855 0.000010 0.016860 0.009830 0.064413 0.000010 0.000010 0.004245 0.007670 0.000010 0.000010 0.013269 0.000010
0.000010 0.009394 0.005176 0.007414 0.000010 0.000010 0.003929 0.000010 0.000010 0.114953 0.014717 0.003296 0.019716 0.000010 0.000010 0.000010 0.155762 0.000010 0.000010 0.000010 0.022655 0.000010 0.000010 0.000010 0.007981 0.005077 0.000010 0.002575 0.000010 0.006171 0.000010 0.000010 0.014940 0.004565 0.003191 0.000010 0.000010 0.009972 0.008226 0.000010 0.000010 0.387863 0.000010 0.036992 0.000365 0.143317 0.000010 0.004658 0.000010 0.000010 0.000010 0.001527 0.000010 0.005289
0.010332 0.000010 0.028870 0.000010 0.008951 0.000010 0.000010 0.000010 0.000010 0.000010 0.003379 0.018026 0.000010 0.000010 0.000010 0.000010 0.000010 0.000010 0.022870 0.000010 0.000010 0.000010 0.000010 0.050973 0.000010 0.000010 0.000010 0.000010 0.000010 0.012374 0.000010 0.002998 0.000010 0.000010 0.000010 0.000010 0.000010 0.002363 0.010356 0.000010 0.000010 0.669644 0.000010 0.000010 0.004841 0.130346 0.003928 0.000010 0.000010 0.000010 0.018306 0.001075 0.000010 0.000010
0.051646 0.038793 0.055672 0.000010 0.003027 0.000010 0.000010 0.000010 0.000010 0.000010 0.000010 0.000010 0.000010 0.012490 0.002584 0.000010 0.003633 0.000010 0.000010 0.013573 0.000010 0.013565 0.025607 0.017203 0.000010 0.000010 0.000010 0.005414 0.000010 0.000010 0.006684 0.000010 0.000010 0.000010 0.006556 0.011105 0.016075 0.000010 0.000010 0.000010 0.000010 0.538847 0.000010 0.012756 0.023643 0.132039 0.000010 0.000010 0.000010 0.000010 0.000010 0.002883 0.000010 0.005886
0.028500 0.029427 0.049839 0.032758 0.000010 0.000010 0.000010 0.000010 0.000010 0.003800 0.000010 0.007023 0.000010 0.000010 0.000010 0.000010 0.008831 0.000010 0.000010 0.016175 0.000010 0.000010 0.000010 0.037559 0.000010 0.002123 0.006830 0.000010 0.000010 0.000010 0.000010 0.000010 0.000010 0.000010 0.000010 0.004102 0.024371 0.000010 0.000010 0.000010 0.000010 0.525776 0.022382 0.003711 0.000010 0.186949 0.000010 0.000010 0.000010 0.000010 0.009487 0.000010 0.000010 0.000010
0.000010 0.019795 0.000010 0.000010 0.000010 0.000010 0.000010 0.000010 0.000010 0.000010 0.000010 0.000010 0.000010 0.000010 0.000010 0.000010 0.000010 0.000010 0.021938 0.000010 0.000010 0.000010 0.036019 0.051834 0.000010 0.022510 0.000010 0.000010 0.000010 0.000010 0.000010 0.000010 0.021038 0.015458 0.000010 0.000010 0.000010 0.010622 0.000010 0.000010 0.000010 0.588598 0.000010 0.029733 0.000010 0.161928 0.000966 0.006866 0.000010 0.000010 0.012297 0.000010 0.000010 0.000010
0.050841 0.000010 0.016293 0.000010 0.000010 0.000010 0.012805 0.000010 0.000010 0.000010 0.000010 0.013229 0.000010 0.000010 0.000010 0.000010 0.002363 0.000010 0.000010 0.000010 0.000010 0.000010 0.049692 0.000010 0.000010 0.000010 0.000010 0.000010 0.000010 0.000010 0.000010 0.000010 0.000010 0.017439 0.000010 0.000010 0.000010 0.002957 0.000010 0.002370 0.001137 0.616404 0.000010 0.000010 0.000010 0.165793 0.004601 0.000010 0.000010 0.000010 0.039721 0.000010 0.000010 0.003965
0.003325 0.000010 0.000010 0.001008 0.000010 0.000010 0.000010 0.000010 0.000010 0.000010 0.000010 0.000010 0.000010 0.005196 0.000271 0.000010 0.000010 0.000010 0.012274 0.000010 0.061471 0.000010 0.000010 0.005671 0.000010 0.000010 0.001730 0.056261 0.000010 0.011870 0.000010 0.000010 0.008789 0.032998 0.000010 0.000010 0.000010 0.000010 0.000010 0.001195 0.000010 0.580647 0.000010 0.006989 0.000010 0.209926 0.000010 0.000010 0.000010 0.000010 0.000010 0.000010 0.000010 0.000010
0.000010 0.000010 0.023093 0.000010 0.000010 0.000025 0.000010 0.007082 0.000010 0.000010 0.000010 0.020712 0.000010 0.000010 0.000010 0.000010 0.000010 0.000010 0.029260 0.000010 0.000010 0.000010 0.000010 0.043990 0.000010 0.000010 0.000010 0.000010 0.000010 0.000010 0.000010 0.000010 0.007175 0.000010 0.000010 0.000010 0.000010 0.000010 0.000010 0.000010 0.006122 0.721900 0.020982 0.000010 0.000010 0.108576 0.005070 0.000010 0.000010 0.005604 0.000010 0.000010 0.000010 0.000010
0.024071 0.035431 0.027712 0.035085 0.000010 0.000010 0.000010 0.000010 0.000010 0.000010 0.002198 0.000010 0.004171 0.018908 0.000010 0.000010 0.000010 0.008602 0.000010 0.002762 0.007828 0.000010 0.000806 0.025798 0.000010 0.000010 0.000010 0.000010 0.000010 0.000010 0.000010 0.000010 0.004572 0.036500 0.000010 0.000010 0.019295 0.000010 0.000010 0.000010 0.000010 0.544839 0.000010 0.041247 0.000010 0.152872 0.000010 0.000010 0.004458 0.000010 0.000689 0.000010 0.000010 0.001827
0.000010 0.000010 0.000010 0.000010 0.000010 0.000010 0.000010 0.000010 0.000010 0.000010 0.000010 0.000010 0.000010 0.000010 0.000010 0.000010 0.000010 0.000010 0.000010 0.000010 0.000010 0.000010 0.000010 0.000010 0.000010 0.000010 0.000010 0.000010 0.000010 0.000010 0.000010 0.000010 0.000010 0.000010 0.000010 0.000010 0.000010 0.000010 0.000010 0.000010 0.000010 0.999470 0.000010 0.000010 0.000010 0.000010 0.000010 0.000010 0.000010 0.000010 0.000010 0.000010 0.000010 0.000010
0.000010 0.000010 0.000010 0.000010 0.000010 0.000010 0.000010 0.000010 0.000010 0.000010 0.000010 0.000010 0.000010 0.000010 0.000010 0.000010 0.000010 0.000010 0.000010 0.000010 0.000010 0.000010 0.000010 0.000010 0.000010 0.000010 0.000010 0.000010 0.000010 0.000010 0.000010 0.000010 0.000010 0.000010 0.000010 0.000010 0.000010 0.000010 0.000010 0.000010 0.000010 0.999470 0.000010 0.000010 0.000010 0.000010 0.000010 0.000010 0.000010 0.000010 0.000010 0.000010 0.000010 0.000010
0.005410 0.000010 0.000010 0.000010 0.000010 0.000010 0.000010 0.000010 0.000010 0.000010 0.000010 0.006997 0.000010 0.000010 0.000010 0.000010 0.000010 0.000010 0.000010 0.000010 0.000010 0.000010 0.022001 0.000010 0.000010 0.000010 0.000010 0.000010 0.000010 0.000010 0.000010 0.000010 0.000010 0.000010 0.000010 0.000010 0.000010 0.000010 0.000010 0.000010 0.000010 0.851687 0.037181 0.005890 0.000010 0.070364 0.000010 0.000010 0.000010 0.000010 0.000010 0.000010 0.000010 0.000010
0.000010 0.000010 0.000010 0.000010 0.000010 0.000010 0.000010 0.000010 0.000010 0.000010 0.000010 0.027703 0.000010 0.000010 0.000010 0.000010 0.000010 0.000010 0.000010 0.000010 0.000250 0.000010 0.000010 0.000010 0.000010 0.000010 0.000010 0.000010 0.000010 0.000010 0.000010 0.000010 0.000010 0.000010 0.000010 0.000010 0.000010 0.000010 0.000010 0.000010 0.000010 0.971537 0.000010 0.000010 0.000010 0.000010 0.000010 0.000010 0.000010 0.000010 0.000010 0.000010 0.000010 0.000010
0.000010 0.000010 0.029821 0.000010 0.000010 0.000010 0.000010 0.000010 0.013423 0.000010 0.000010 0.013761 0.000010 0.007079 0.000010 0.000010 0.000010 0.000010 0.000010 0.021977 0.000010 0.000010 0.013898 0.000010 0.000010 0.000010 0.000010 0.020630 0.000010 0.000010 0.000010 0.000010 0.009837 0.000010 0.000010 0.000010 0.000010 0.025020 0.000010 0.000010 0.000010 0.687864 0.000010 0.011469 0.000010 0.129738 0.002857 0.000010 0.000010 0.000010 0.012225 0.000010 0.000010 0.000010
0.000010 0.000010 0.000010 0.000010 0.000010 0.000010 0.000010 0.000010 0.000010 0.000010 0.000010 0.000010 0.000010 0.000010 0.000010 0.000010 0.000010 0.000010 0.000010 0.000010 0.000010 0.000010 0.000010 0.000010 0.000010 0.000010 0.000010 0.000010 0.000010 0.000010 0.000010 0.000010 0.000010 0.000010 0.000010 0.000010 0.000010 0.000010 0.000010 0.000010 0.000010 0.904715 0.045959 0.000010 0.000010 0.048816 0.000010 0.000010 0.000010 0.000010 0.000010 0.000010 0.000010 0.000010
0.021317 0.000010 0.006789 0.000010 0.000010 0.000699 0.000010 0.019184 0.000010 0.110782 0.000010 0.000010 0.000010 0.000010 0.000010 0.000010 0.004748 0.007325 0.006982 0.021326 0.000010 0.014020 0.000010 0.000010 0.001030 0.012551 0.002062 0.000010 0.000010 0.000010 0.000010 0.000010 0.000010 0.000010 0.000010 0.000010 0.000010 0.019474 0.000010 0.017923 0.061519 0.518985 0.000010 0.000010 0.000010 0.089810 0.000010 0.000362 0.000754 0.034970 0.000010 0.000010 0.006157 0.020920
0.000010 0.045107 0.013380 0.001454 0.000010 0.000010 0.002093 0.004490 0.000010 0.000010 0.000010 0.006178 0.000010 0.000010 0.000010 0.000010 0.000010 0.000010 0.000010 0.000010 0.035459 0.000010 0.022444 0.000010 0.000010 0.000010 0.000010 0.033595 0.000010 0.000010 0.000010 0.000010 0.015765 0.014180 0.000010 0.000010 0.000908 0.013509 0.000010 0.010184 0.000010 0.632520 0.012409 0.000010 0.017517 0.111431 0.000010 0.007028 0.000010 0.000010 0.000010 0.000010 0.000010 0.000010
0.207461 0.011965 0.000010 0.036985 0.013349 0.000010 0.000010 0.002104 0.000010 0.000010 0.025734 0.052072 0.000010 0.012479 0.000010 0.000010 0.021288 0.014557 0.000010 0.000010 0.005630 0.000010 0.035398 0.000010 0.085437 0.000010 0.000010 0.000010 0.000010 0.000010 0.000010 0.000010 0.001244 0.000010 0.013213 0.000010 0.005025 0.362861 0.008819 0.002487 0.008135 0.000010 0.001548 0.002307 0.021001 0.030006 0.005740 0.000010 0.000713 0.000010 0.000010 0.003730 0.000010 0.008453
0.039543 0.000010 0.003907 0.009390 0.033368 0.000010 0.014454 0.000959 0.000010 0.000010 0.003661 0.019783 0.022714 0.024472 0.000010 0.000010 0.023969 0.000010 0.028691 0.000010 0.121626 0.000010 0.000010 0.000010 0.100435 0.000010 0.000010 0.000010 0.000010 0.000010 0.000010 0.000010 0.012701 0.000010 0.031949 0.000010 0.000785 0.371149 0.000010 0.000010 0.000010 0.000010 0.005206 0.000010 0.000010 0.073911 0.000010 0.000010 0.004368 0.000010 0.052640 0.000010 0.000010 0.000010
0.152523 0.000010 0.012276 0.087548 0.038249 0.000010 0.016068 0.000010 0.005294 0.000010 0.000010 0.034431 0.000010 0.008902 0.000010 0.006324 0.000010 0.029131 0.000010 0.004413 0.111985 0.000010 0.000010 0.000010 0.132442 0.000010 0.000816 0.000010 0.000010 0.000010 0.000800 0.000010 0.003135 0.000010 0.000010 0.000010 0.006186 0.181367 0.000010 0.012661 0.009441 0.000010 0.000605 0.000540 0.005839 0.042529 0.000010 0.000010 0.000156 0.024849 0.017821 0.000010 0.020038 0.033383
0.223780 0.000010 0.033473 0.012006 0.011483 0.000010 0.000010 0.000010 0.000010 0.004140 0.010593 0.000010 0.000010 0.048360 0.010742 0.013956 0.000010 0.027561 0.005040 0.000010 0.064757 0.023234 0.010634 0.000010 0.119345 0.015786 0.000010 0.000010 0.009306 0.000010 0.000010 0.002451 0.011544 0.001193 0.001423 0.004076 0.000010 0.192708 0.000010 0.007130 0.000010 0.004338 0.016456 0.031247 0.000010 0.071918 0.000866 0.000010 0.000010 0.000010 0.000010 0.000010 0.000010 0.010214
0.144264 0.000010 0.011574 0.079935 0.046062 0.000010 0.000010 0.000010 0.004914 0.000010 0.017486 0.000010 0.000010 0.000010 0.000010 0.014928 0.000010 0.020260 0.000010 0.000010 0.057200 0.003992 0.006367 0.000010 0.163926 0.004813 0.000010 0.000010 0.000010 0.000010 0.000010 0.000010 0.011663 0.000010 0.005946 0.000010 0.000010 0.206729 0.038902 0.000010 0.019887 0.066284 0.017947 0.000010 0.005489 0.010410 0.000010 0.000010 0.018727 0.021994 0.000010 0.000010 0.000010 0.000010
0.179071 0.000010 0.056611 0.000010 0.019093 0.002522 0.000010 0.000010 0.000010 0.000010 0.015580 0.000010 0.000010 0.039418 0.001198 0.000010 0.000010 0.011904 0.015278 0.000010 0.000010 0.000010 0.000010 0.017433 0.150214 0.000010 0.000010 0.000010 0.010564 0.000010 0.000010 0.000010 0.008821 0.003701 0.002768 0.009905 0.000010 0.294882 0.000010 0.019763 0.000010 0.031868 0.015323 0.000010 0.000010 0.048502 0.000010 0.000010 0.000010 0.029389 0.015883 0.000010 0.000010 0.000010
0.192395 0.000010 0.000010 0.022611 0.001101 0.000010 0.006777 0.000010 0.000010 0.000010 0.000010 0.010106 0.000010 0.000010 0.000010 0.012246 0.000010 0.000986 0.000010 0.000010 0.057411 0.000010 0.000010 0.000010 0.026101 0.000010 0.000010 0.000010 0.000010 0.000010 0.010210 0.000010 0.000010 0.000010 0.000010 0.041439 0.000010 0.540106 0.007353 0.000010 0.000010 0.000010 0.047716 0.000010 0.000010 0.000010 0.000010 0.000010 0.000010 0.000010 0.001625 0.000010 0.000010 0.021438
0.150209 0.000010 0.000010 0.045066 0.046137 0.000010 0.000010 0.000010 0.000010 0.000010 0.002216 0.021338 0.012313 0.011543 0.005509 0.003654 0.000010 0.041601 0.000010 0.008750 0.070043 0.010115 0.019940 0.000010 0.153899 0.000010 0.000010 0.000010 0.016694 0.000010 0.000010 0.006876 0.007292 0.000590 0.006567 0.006561 0.000010 0.201575 0.000010 0.005103 0.000010 0.000010 0.021887 0.032441 0.000010 0.057990 0.000010 0.000010 0.000010 0.030475 0.000010 0.000010 0.003357 0.000010
0.139836 0.000010 0.008360 0.079773 0.000010 0.000010 0.000010 0.014656 0.000010 0.000010 0.000010 0.005871 0.010022 0.000010 0.000010 0.000010 0.000010 0.024809 0.000010 0.000010 0.089799 0.000010 0.000010 0.000010 0.000010 0.000010 0.000010 0.004267 0.000010 0.000010 0.004512 0.000010 0.011511 0.000010 0.000010 0.009039 0.000010 0.504031 0.017784 0.000010 0.000010 0.017112 0.009960 0.000010 0.003623 0.018077 0.000010 0.000010 0.010158 0.000010 0.004813 0.003469 0.000010 0.008198
0.228834 0.028403 0.047399 0.005173 0.000010 0.000010 0.000010 0.000010 0.000010 0.000010 0.000010 0.007891 0.001072 0.000010 0.008721 0.004679 0.000010 0.012182 0.001809 0.000010 0.084366 0.000010 0.038681 0.009884 0.117849 0.000010 0.023757 0.000010 0.000010 0.000010 0.000010 0.000010 0.015297 0.001262 0.000010 0.000010 0.016044 0.228697 0.000010 0.000010 0.016392 0.000010 0.020549 0.000010 0.000010 0.020881 0.000010 0.000010 0.001493 0.000010 0.009395 0.000010 0.048999 0.000010
0.281293 0.000010 0.008558 0.001255 0.006231 0.000010 0.000010 0.000010 0.018453 0.013467 0.000010 0.033006 0.000010 0.000010 0.005386 0.011893 0.000010 0.037021 0.000010 0.000010 0.000010 0.024894 0.010454 0.000010 0.116522 0.000010 0.000010 0.000010 0.000010 0.000010 0.000010 0.000010 0.003067 0.023767 0.000010 0.001488 0.008377 0.275234 0.000010 0.009240 0.018679 0.027028 0.000010 0.000010 0.000010 0.035633 0.003227 0.000010 0.000010 0.017091 0.000010 0.000010 0.008447 0.000010
0.183206 0.000010 0.001159 0.000010 0.000010 0.001438 0.005492 0.022759 0.000010 0.000010 0.024374 0.000010 0.000010 0.001859 0.014010 0.003320 0.000010 0.035258 0.000010 0.000010 0.102773 0.000010 0.001743 0.005624 0.104789 0.000010 0.002974 0.000010 0.000010 0.000010 0.000010 0.000010 0.005811 0.000010 0.000010 0.000010 0.019007 0.335625 0.003711 0.000110 0.000010 0.000010 0.000010 0.009146 0.000010 0.056201 0.010985 0.000010 0.014276 0.009616 0.000010 0.000010 0.024453 0.000010
0.053975 0.000010 0.054772 0.135974 0.019212 0.000010 0.000010 0.019239 0.000010 0.000010 0.022296 0.025167 0.007901 0.021159 0.000010 0.000010 0.000010 0.011992 0.004432 0.000010 0.031024 0.010258 0.000010 0.000010 0.133738 0.014985 0.006796 0.000010 0.000010 0.000010 0.027220 0.000010 0.000010 0.000262 0.000010 0.026323 0.002101 0.178974 0.000010 0.008299 0.036701 0.000010 0.003894 0.000010 0.010610 0.064141 0.015598 0.000010 0.011726 0.028558 0.003674 0.000010 0.008771 0.000010
0.073194 0.000077 0.040903 0.105906 0.043528 0.000010 0.000010 0.015164 0.000010 0.000010 0.001494 0.022504 0.000010 0.004405 0.006361 0.010449 0.001421 0.000010 0.009529 0.010887 0.009243 0.007090 0.010749 0.022032 0.130675 0.002696 0.000010 0.000010 0.000010 0.002477 0.000010 0.000010 0.000010 0.000010 0.000010 0.006514 0.021441 0.232862 0.009519 0.008443 0.000010 0.033718 0.024789 0.019896 0.000010 0.038596 0.000010 0.001739 0.013223 0.010513 0.009005 0.000010 0.038766 0.000010
[truncated: 278,965 more chars]
