# Supplementary material for: Genetic analysis of Thai cattle reveals a Southeast Asian indicine ancestry
Source: PeerJ. 2015 Oct 27;3:e1318. doi: 10.7717/peerj.1318 (PMC4627918; doi:10.7717/peerj.1318)
Supplement: Dataset S2 — The Q values inferred by ADMIXTURE for each modeled K are shown for each individual, which are labeled according to breed information. The data are organized into three folders, each of which represents the ADMIXTURE experiments described in Fig. S5. [file peerj-03-1318-s007.zip › SupplementDataS7/1397breeds/55.Q]

0.000010 0.000010 0.000010 0.000010 0.000010 0.000010 0.000010 0.001840 0.000010 0.000010 0.000010 0.006353 0.000010 0.000010 0.000010 0.010514 0.000010 0.000010 0.011594 0.000010 0.000045 0.000010 0.000010 0.000010 0.000010 0.000010 0.003229 0.000010 0.014009 0.000010 0.000010 0.000010 0.000010 0.000010 0.000010 0.000010 0.000010 0.000417 0.000010 0.000010 0.000010 0.000010 0.000010 0.000010 0.011130 0.000010 0.000010 0.000010 0.029276 0.911154 0.000010 0.000010 0.000010 0.000010 0.000010
0.013733 0.000010 0.000010 0.010787 0.000010 0.009648 0.000010 0.000010 0.000010 0.000010 0.000010 0.000010 0.000010 0.000010 0.000010 0.009334 0.000010 0.000010 0.011417 0.000010 0.000010 0.000010 0.000010 0.000010 0.000010 0.000010 0.000010 0.000010 0.000010 0.000010 0.014162 0.000010 0.000010 0.000010 0.000010 0.000010 0.000010 0.000010 0.000010 0.000010 0.000010 0.000010 0.000010 0.000010 0.000010 0.000010 0.000010 0.000010 0.034671 0.895778 0.000010 0.000010 0.000010 0.000010 0.000010
0.000010 0.000010 0.000010 0.000010 0.000010 0.002088 0.000010 0.000010 0.000010 0.000010 0.002293 0.000010 0.000010 0.000010 0.000010 0.000010 0.000010 0.000010 0.000010 0.000010 0.011800 0.000010 0.000010 0.000010 0.000010 0.000010 0.018302 0.000010 0.000010 0.000010 0.000010 0.000010 0.000010 0.000010 0.000010 0.000010 0.000010 0.000010 0.000010 0.000010 0.000010 0.000010 0.000010 0.009300 0.000010 0.000010 0.000010 0.000010 0.026191 0.928227 0.001329 0.000010 0.000010 0.000010 0.000010
0.000010 0.000010 0.000010 0.000010 0.000010 0.001484 0.000010 0.000010 0.000010 0.000010 0.000010 0.000010 0.000010 0.000010 0.000010 0.000010 0.000010 0.000010 0.000010 0.000010 0.000010 0.000010 0.000010 0.000010 0.000010 0.000010 0.000010 0.000010 0.000010 0.000010 0.000010 0.000010 0.000010 0.023619 0.000010 0.000010 0.000010 0.000010 0.000010 0.000010 0.000010 0.000010 0.000010 0.000010 0.000010 0.000010 0.000010 0.000010 0.000010 0.974377 0.000010 0.000010 0.000010 0.000010 0.000010
0.000010 0.000010 0.000010 0.000010 0.000010 0.000010 0.012310 0.000010 0.000010 0.000010 0.000010 0.000010 0.000010 0.000010 0.002261 0.000010 0.000010 0.000010 0.011010 0.000010 0.000010 0.000010 0.000010 0.000010 0.000010 0.000010 0.038312 0.000010 0.009706 0.000010 0.011564 0.000010 0.000010 0.000010 0.000010 0.000010 0.000010 0.000010 0.000010 0.000010 0.000010 0.000010 0.000010 0.000010 0.000010 0.000010 0.000010 0.000010 0.000010 0.914357 0.000010 0.000010 0.000010 0.000010 0.000010
0.000010 0.000010 0.000010 0.000010 0.000010 0.000010 0.009240 0.000010 0.000010 0.000010 0.000010 0.000010 0.000010 0.000010 0.000010 0.000010 0.000010 0.000010 0.000010 0.000010 0.000010 0.000010 0.000010 0.000010 0.000010 0.000010 0.000010 0.000010 0.000010 0.000010 0.000010 0.000010 0.000010 0.000010 0.000010 0.000010 0.000010 0.000010 0.000010 0.000010 0.000010 0.000010 0.000010 0.000010 0.000010 0.000010 0.000010 0.000010 0.021804 0.968437 0.000010 0.000010 0.000010 0.000010 0.000010
0.000010 0.006985 0.000010 0.000010 0.000010 0.000010 0.000010 0.000010 0.000010 0.000010 0.000010 0.000010 0.000010 0.000010 0.000010 0.000010 0.000010 0.000010 0.000010 0.000010 0.000010 0.000010 0.000010 0.000010 0.000010 0.000010 0.000010 0.000010 0.000010 0.000010 0.000010 0.000010 0.000010 0.000010 0.000010 0.000010 0.000010 0.000010 0.000010 0.000010 0.000010 0.000010 0.002023 0.000010 0.000010 0.000010 0.000010 0.000010 0.003300 0.987183 0.000010 0.000010 0.000010 0.000010 0.000010
0.000010 0.000010 0.000010 0.000010 0.000010 0.000010 0.000010 0.000010 0.000010 0.000010 0.000010 0.000010 0.000010 0.000010 0.000010 0.000010 0.000010 0.000010 0.000010 0.000010 0.000010 0.000010 0.000010 0.000010 0.000010 0.000010 0.000010 0.000010 0.000010 0.000010 0.000010 0.000010 0.000010 0.000010 0.000010 0.000010 0.000010 0.000010 0.000010 0.000010 0.000010 0.000010 0.000010 0.000010 0.000010 0.000010 0.000010 0.000010 0.000010 0.999460 0.000010 0.000010 0.000010 0.000010 0.000010
0.000010 0.000010 0.000010 0.000010 0.000010 0.000010 0.012166 0.000010 0.000010 0.000010 0.009980 0.000010 0.000010 0.000010 0.002343 0.000010 0.000010 0.000010 0.000010 0.000010 0.001179 0.000010 0.004300 0.000010 0.000010 0.000010 0.002486 0.000010 0.000010 0.000010 0.000010 0.005196 0.000010 0.000010 0.000010 0.000010 0.000010 0.000010 0.000010 0.000010 0.000010 0.000010 0.000010 0.000010 0.000010 0.000010 0.013082 0.000010 0.046612 0.902206 0.000010 0.000010 0.000010 0.000010 0.000010
0.000010 0.019414 0.000010 0.000010 0.000010 0.000010 0.002633 0.000010 0.000010 0.000010 0.000010 0.012986 0.003342 0.000010 0.014021 0.000010 0.000010 0.000010 0.000010 0.000010 0.000010 0.000010 0.007044 0.000010 0.000010 0.000010 0.000010 0.000010 0.000010 0.000010 0.000361 0.000010 0.000010 0.001885 0.000010 0.000010 0.000010 0.000010 0.000010 0.000010 0.000010 0.000010 0.000010 0.000010 0.001705 0.000010 0.000010 0.000010 0.000010 0.936160 0.000010 0.000010 0.000010 0.000010 0.000010
0.000010 0.000010 0.000010 0.000010 0.000010 0.000010 0.000010 0.000010 0.000010 0.000010 0.016492 0.000010 0.000010 0.000010 0.000010 0.000010 0.000010 0.000010 0.000734 0.000010 0.008805 0.000010 0.000010 0.000010 0.000010 0.000010 0.017279 0.000010 0.000010 0.000010 0.001911 0.000010 0.000010 0.000010 0.000010 0.000010 0.000552 0.000010 0.000010 0.000010 0.000010 0.000010 0.000010 0.000010 0.010528 0.000010 0.000010 0.000010 0.018047 0.907750 0.017453 0.000010 0.000010 0.000010 0.000010
0.000010 0.000010 0.000010 0.000010 0.000010 0.000010 0.000010 0.000010 0.000010 0.000010 0.000010 0.000010 0.000010 0.000010 0.000010 0.000010 0.000010 0.000010 0.000010 0.000010 0.000010 0.000010 0.000010 0.000010 0.000010 0.000010 0.000010 0.000010 0.000010 0.000010 0.000010 0.000010 0.000010 0.000010 0.000010 0.000010 0.000010 0.000010 0.000010 0.000010 0.000010 0.000010 0.000010 0.000010 0.000010 0.000010 0.000010 0.000010 0.000010 0.999460 0.000010 0.000010 0.000010 0.000010 0.000010
0.000010 0.000010 0.000010 0.000010 0.000010 0.010742 0.004423 0.000010 0.000010 0.000010 0.011238 0.000010 0.000010 0.000010 0.000010 0.000010 0.008079 0.000010 0.000010 0.000010 0.000010 0.000010 0.004163 0.000010 0.000010 0.000010 0.000010 0.000010 0.000010 0.000010 0.000010 0.000010 0.000010 0.000010 0.000010 0.000010 0.000010 0.000010 0.000010 0.000010 0.000010 0.000010 0.000010 0.000010 0.000314 0.000010 0.000010 0.000010 0.000833 0.959737 0.000010 0.000010 0.000010 0.000010 0.000010
0.000010 0.000010 0.000010 0.000010 0.000010 0.003076 0.000010 0.001960 0.000010 0.000010 0.000010 0.000010 0.000010 0.000010 0.000010 0.000010 0.000010 0.000010 0.005080 0.000010 0.000010 0.000010 0.000010 0.000010 0.000010 0.000010 0.000010 0.000010 0.000010 0.000010 0.020274 0.002213 0.000010 0.000010 0.000010 0.000010 0.000010 0.000010 0.000010 0.000010 0.000010 0.000010 0.000010 0.016719 0.008877 0.000010 0.000010 0.000010 0.021364 0.919978 0.000010 0.000010 0.000010 0.000010 0.000010
0.000010 0.002052 0.000010 0.012829 0.000010 0.000010 0.000010 0.011459 0.000010 0.000010 0.000010 0.000010 0.000010 0.000010 0.009111 0.000010 0.000010 0.000010 0.000010 0.000010 0.000010 0.000010 0.000010 0.000010 0.000010 0.000010 0.000010 0.000010 0.000010 0.000010 0.011476 0.007970 0.000010 0.000010 0.000010 0.000010 0.000010 0.000010 0.000010 0.000010 0.000010 0.000010 0.000010 0.021063 0.000010 0.000010 0.000010 0.000010 0.003723 0.880992 0.038874 0.000010 0.000010 0.000010 0.000010
0.000010 0.000010 0.000010 0.000010 0.000010 0.000010 0.000010 0.000010 0.000010 0.000010 0.000010 0.000010 0.000010 0.000010 0.000010 0.000010 0.000010 0.000010 0.001537 0.000010 0.000010 0.000010 0.000010 0.000010 0.000010 0.000010 0.000010 0.000010 0.000010 0.000010 0.000010 0.000010 0.000010 0.000010 0.000010 0.000010 0.000010 0.000010 0.000010 0.000010 0.000010 0.000010 0.000010 0.000010 0.000010 0.000010 0.000010 0.000010 0.000010 0.997933 0.000010 0.000010 0.000010 0.000010 0.000010
0.000010 0.000010 0.000010 0.000010 0.000010 0.000010 0.000010 0.000010 0.000010 0.000010 0.000010 0.000010 0.000010 0.000010 0.000010 0.000010 0.000010 0.000010 0.000010 0.000010 0.000010 0.000010 0.000010 0.000010 0.000010 0.000010 0.000010 0.000010 0.000010 0.000010 0.000010 0.000010 0.000010 0.000010 0.000010 0.000010 0.000010 0.000010 0.000010 0.005867 0.000010 0.000010 0.000010 0.000010 0.000010 0.000010 0.000010 0.000010 0.032767 0.960846 0.000010 0.000010 0.000010 0.000010 0.000010
0.000010 0.000010 0.000010 0.000010 0.000010 0.000010 0.000010 0.000010 0.000010 0.000010 0.000010 0.000010 0.000010 0.000010 0.000010 0.000010 0.000010 0.000010 0.012429 0.000010 0.000010 0.000010 0.000010 0.000010 0.000010 0.000010 0.004320 0.000010 0.000010 0.000010 0.000010 0.000010 0.000010 0.000010 0.000010 0.000010 0.000010 0.000010 0.000010 0.000010 0.000010 0.000010 0.000010 0.023527 0.000010 0.000010 0.000010 0.000010 0.021574 0.937650 0.000010 0.000010 0.000010 0.000010 0.000010
0.000010 0.000010 0.000010 0.000010 0.000010 0.003147 0.000010 0.000010 0.000010 0.000010 0.000010 0.005540 0.000010 0.000010 0.000018 0.000010 0.000010 0.000010 0.019823 0.000010 0.000010 0.000010 0.000010 0.000010 0.000010 0.000010 0.010010 0.000010 0.000010 0.000010 0.000010 0.000010 0.000010 0.000010 0.000010 0.000010 0.000010 0.000010 0.000010 0.000010 0.000010 0.000010 0.000010 0.000010 0.000010 0.000010 0.000010 0.000010 0.052797 0.903151 0.005045 0.000010 0.000010 0.000010 0.000010
0.000010 0.000010 0.000010 0.000010 0.000010 0.000010 0.000010 0.000010 0.000010 0.000010 0.000010 0.014986 0.000010 0.000010 0.000010 0.000010 0.000010 0.000010 0.002074 0.000010 0.000010 0.000010 0.000010 0.000010 0.000294 0.000010 0.000010 0.000010 0.000010 0.000010 0.000010 0.000010 0.000010 0.008717 0.000010 0.000010 0.000010 0.000010 0.000010 0.000010 0.000010 0.000010 0.000010 0.010044 0.000010 0.000010 0.000010 0.000010 0.000010 0.963395 0.000010 0.000010 0.000010 0.000010 0.000010
0.000010 0.000010 0.000010 0.000010 0.000010 0.000010 0.000010 0.000010 0.000010 0.000010 0.000010 0.000010 0.999460 0.000010 0.000010 0.000010 0.000010 0.000010 0.000010 0.000010 0.000010 0.000010 0.000010 0.000010 0.000010 0.000010 0.000010 0.000010 0.000010 0.000010 0.000010 0.000010 0.000010 0.000010 0.000010 0.000010 0.000010 0.000010 0.000010 0.000010 0.000010 0.000010 0.000010 0.000010 0.000010 0.000010 0.000010 0.000010 0.000010 0.000010 0.000010 0.000010 0.000010 0.000010 0.000010
0.000010 0.000010 0.000010 0.000010 0.000010 0.000010 0.000010 0.000010 0.000010 0.000010 0.000010 0.000010 0.924487 0.000010 0.000931 0.000010 0.000010 0.000010 0.001053 0.000010 0.000010 0.000010 0.001904 0.000010 0.000010 0.000010 0.000010 0.000010 0.000010 0.000010 0.000010 0.018657 0.000010 0.000010 0.000010 0.000010 0.000010 0.000010 0.000010 0.000010 0.000010 0.000010 0.000010 0.000010 0.000010 0.000010 0.000010 0.000010 0.052478 0.000010 0.000010 0.000010 0.000010 0.000010 0.000010
0.000010 0.000010 0.000010 0.000010 0.000010 0.000010 0.000010 0.000010 0.000010 0.000010 0.000010 0.000010 0.999460 0.000010 0.000010 0.000010 0.000010 0.000010 0.000010 0.000010 0.000010 0.000010 0.000010 0.000010 0.000010 0.000010 0.000010 0.000010 0.000010 0.000010 0.000010 0.000010 0.000010 0.000010 0.000010 0.000010 0.000010 0.000010 0.000010 0.000010 0.000010 0.000010 0.000010 0.000010 0.000010 0.000010 0.000010 0.000010 0.000010 0.000010 0.000010 0.000010 0.000010 0.000010 0.000010
0.000010 0.000010 0.000010 0.000010 0.000010 0.000010 0.000010 0.000010 0.000010 0.000010 0.000010 0.000010 0.979002 0.000010 0.000010 0.000010 0.000010 0.000010 0.000014 0.000010 0.000010 0.000010 0.000010 0.000010 0.000010 0.000010 0.000010 0.000010 0.000010 0.000010 0.000010 0.000010 0.000010 0.017543 0.000010 0.000010 0.000010 0.000010 0.000010 0.000010 0.000010 0.000010 0.000010 0.000010 0.000010 0.000010 0.000010 0.000010 0.000010 0.002930 0.000010 0.000010 0.000010 0.000010 0.000010
0.000010 0.000010 0.000010 0.000010 0.000010 0.000010 0.000010 0.000010 0.000010 0.000010 0.000010 0.000010 0.992600 0.000010 0.000010 0.000010 0.000010 0.000010 0.000010 0.000010 0.000010 0.000010 0.000010 0.000010 0.000010 0.000010 0.000010 0.000010 0.000010 0.000010 0.000010 0.000010 0.000010 0.000010 0.000010 0.000010 0.000010 0.000010 0.000010 0.000010 0.000010 0.000010 0.000010 0.000010 0.000010 0.000010 0.000010 0.000010 0.006870 0.000010 0.000010 0.000010 0.000010 0.000010 0.000010
0.000010 0.000010 0.000010 0.000010 0.000010 0.015407 0.000010 0.000010 0.000010 0.000010 0.000010 0.000010 0.978522 0.000010 0.000010 0.000010 0.000010 0.000010 0.000010 0.000010 0.000010 0.000010 0.000010 0.000010 0.000010 0.000010 0.000010 0.000010 0.000010 0.000010 0.005551 0.000010 0.000010 0.000010 0.000010 0.000010 0.000010 0.000010 0.000010 0.000010 0.000010 0.000010 0.000010 0.000010 0.000010 0.000010 0.000010 0.000010 0.000010 0.000010 0.000010 0.000010 0.000010 0.000010 0.000010
0.000010 0.000010 0.000010 0.000010 0.000010 0.000010 0.000010 0.000010 0.000010 0.000010 0.000010 0.000010 0.999460 0.000010 0.000010 0.000010 0.000010 0.000010 0.000010 0.000010 0.000010 0.000010 0.000010 0.000010 0.000010 0.000010 0.000010 0.000010 0.000010 0.000010 0.000010 0.000010 0.000010 0.000010 0.000010 0.000010 0.000010 0.000010 0.000010 0.000010 0.000010 0.000010 0.000010 0.000010 0.000010 0.000010 0.000010 0.000010 0.000010 0.000010 0.000010 0.000010 0.000010 0.000010 0.000010
0.000010 0.000010 0.000010 0.000010 0.000010 0.000010 0.000010 0.000010 0.000010 0.000010 0.000010 0.000010 0.999460 0.000010 0.000010 0.000010 0.000010 0.000010 0.000010 0.000010 0.000010 0.000010 0.000010 0.000010 0.000010 0.000010 0.000010 0.000010 0.000010 0.000010 0.000010 0.000010 0.000010 0.000010 0.000010 0.000010 0.000010 0.000010 0.000010 0.000010 0.000010 0.000010 0.000010 0.000010 0.000010 0.000010 0.000010 0.000010 0.000010 0.000010 0.000010 0.000010 0.000010 0.000010 0.000010
0.000010 0.000010 0.000010 0.000010 0.000010 0.000010 0.000010 0.000010 0.000010 0.000010 0.000010 0.000010 0.999460 0.000010 0.000010 0.000010 0.000010 0.000010 0.000010 0.000010 0.000010 0.000010 0.000010 0.000010 0.000010 0.000010 0.000010 0.000010 0.000010 0.000010 0.000010 0.000010 0.000010 0.000010 0.000010 0.000010 0.000010 0.000010 0.000010 0.000010 0.000010 0.000010 0.000010 0.000010 0.000010 0.000010 0.000010 0.000010 0.000010 0.000010 0.000010 0.000010 0.000010 0.000010 0.000010
0.000010 0.000010 0.000010 0.000010 0.000010 0.000010 0.000010 0.000010 0.000010 0.000010 0.000010 0.000010 0.999460 0.000010 0.000010 0.000010 0.000010 0.000010 0.000010 0.000010 0.000010 0.000010 0.000010 0.000010 0.000010 0.000010 0.000010 0.000010 0.000010 0.000010 0.000010 0.000010 0.000010 0.000010 0.000010 0.000010 0.000010 0.000010 0.000010 0.000010 0.000010 0.000010 0.000010 0.000010 0.000010 0.000010 0.000010 0.000010 0.000010 0.000010 0.000010 0.000010 0.000010 0.000010 0.000010
0.000010 0.000010 0.000010 0.000010 0.000010 0.006714 0.000010 0.000010 0.000010 0.000010 0.000010 0.000010 0.971830 0.000010 0.000010 0.000010 0.000010 0.000010 0.000010 0.000010 0.000010 0.000010 0.000010 0.000010 0.000010 0.000010 0.003460 0.000010 0.000010 0.000010 0.011043 0.000010 0.000010 0.000010 0.000010 0.000010 0.000010 0.000010 0.000010 0.000010 0.000010 0.000010 0.000010 0.003616 0.000010 0.000010 0.002840 0.000010 0.000017 0.000010 0.000010 0.000010 0.000010 0.000010 0.000010
0.000010 0.000010 0.000010 0.088502 0.000010 0.000010 0.000010 0.000010 0.000010 0.000010 0.000010 0.015903 0.832540 0.000010 0.000010 0.000010 0.000010 0.000010 0.002133 0.000010 0.000010 0.000010 0.000010 0.000010 0.016511 0.000010 0.006540 0.000010 0.000010 0.000010 0.000010 0.000902 0.000010 0.000010 0.004709 0.000010 0.000010 0.000010 0.000010 0.000010 0.000010 0.000010 0.000010 0.000010 0.000010 0.000010 0.000010 0.000010 0.031801 0.000010 0.000010 0.000010 0.000010 0.000010 0.000010
0.016683 0.000010 0.000010 0.000010 0.000010 0.000010 0.002099 0.000010 0.000010 0.000010 0.000010 0.004529 0.884174 0.000010 0.000010 0.008658 0.000010 0.000010 0.017899 0.000010 0.008858 0.000010 0.000010 0.032398 0.011885 0.000010 0.000010 0.000010 0.003446 0.000010 0.000010 0.000010 0.000010 0.000010 0.000010 0.000010 0.000010 0.000010 0.003742 0.000010 0.000010 0.000010 0.000010 0.000010 0.000010 0.000010 0.000010 0.000010 0.005197 0.000010 0.000010 0.000010 0.000010 0.000010 0.000010
0.000010 0.000010 0.000010 0.000010 0.000010 0.000010 0.000010 0.000010 0.000010 0.000010 0.000010 0.005139 0.899013 0.000010 0.000010 0.000010 0.000010 0.000010 0.000010 0.000010 0.002796 0.000010 0.000010 0.000939 0.000010 0.000010 0.000010 0.000010 0.017013 0.000010 0.010270 0.000010 0.000010 0.000010 0.000010 0.000010 0.000010 0.000010 0.000010 0.011760 0.000010 0.000010 0.000010 0.000010 0.000010 0.000010 0.000010 0.000010 0.041389 0.000010 0.011220 0.000010 0.000010 0.000010 0.000010
0.000010 0.000010 0.000010 0.000010 0.000010 0.000010 0.000010 0.000010 0.000010 0.000010 0.000010 0.000010 0.999460 0.000010 0.000010 0.000010 0.000010 0.000010 0.000010 0.000010 0.000010 0.000010 0.000010 0.000010 0.000010 0.000010 0.000010 0.000010 0.000010 0.000010 0.000010 0.000010 0.000010 0.000010 0.000010 0.000010 0.000010 0.000010 0.000010 0.000010 0.000010 0.000010 0.000010 0.000010 0.000010 0.000010 0.000010 0.000010 0.000010 0.000010 0.000010 0.000010 0.000010 0.000010 0.000010
0.000010 0.000010 0.000010 0.000010 0.000010 0.000010 0.000010 0.000010 0.000010 0.000010 0.000010 0.000010 0.999460 0.000010 0.000010 0.000010 0.000010 0.000010 0.000010 0.000010 0.000010 0.000010 0.000010 0.000010 0.000010 0.000010 0.000010 0.000010 0.000010 0.000010 0.000010 0.000010 0.000010 0.000010 0.000010 0.000010 0.000010 0.000010 0.000010 0.000010 0.000010 0.000010 0.000010 0.000010 0.000010 0.000010 0.000010 0.000010 0.000010 0.000010 0.000010 0.000010 0.000010 0.000010 0.000010
0.000010 0.000010 0.000010 0.017015 0.000010 0.000010 0.000010 0.000010 0.000010 0.000010 0.000010 0.000010 0.895992 0.000010 0.000010 0.015156 0.000010 0.000010 0.010802 0.000010 0.008240 0.000010 0.000010 0.000010 0.000010 0.000010 0.000010 0.000010 0.000010 0.000010 0.000010 0.000010 0.000010 0.000010 0.000010 0.000010 0.000010 0.000010 0.000010 0.000010 0.000010 0.000010 0.000010 0.000010 0.000010 0.000010 0.000010 0.000010 0.029549 0.022766 0.000010 0.000010 0.000010 0.000010 0.000010
0.000010 0.000010 0.000010 0.000010 0.000010 0.000010 0.000010 0.000010 0.000010 0.000010 0.000010 0.000010 0.982363 0.000010 0.015504 0.000010 0.000010 0.000010 0.000010 0.000010 0.000010 0.000010 0.000010 0.000010 0.000010 0.000010 0.000010 0.000010 0.000010 0.000010 0.000010 0.000010 0.000010 0.000010 0.000010 0.000010 0.000010 0.000010 0.000010 0.000010 0.000010 0.000010 0.000010 0.000010 0.001613 0.000010 0.000010 0.000010 0.000010 0.000010 0.000010 0.000010 0.000010 0.000010 0.000010
0.000010 0.000010 0.000010 0.000010 0.000010 0.000010 0.000010 0.000010 0.000010 0.000010 0.000010 0.000010 0.999460 0.000010 0.000010 0.000010 0.000010 0.000010 0.000010 0.000010 0.000010 0.000010 0.000010 0.000010 0.000010 0.000010 0.000010 0.000010 0.000010 0.000010 0.000010 0.000010 0.000010 0.000010 0.000010 0.000010 0.000010 0.000010 0.000010 0.000010 0.000010 0.000010 0.000010 0.000010 0.000010 0.000010 0.000010 0.000010 0.000010 0.000010 0.000010 0.000010 0.000010 0.000010 0.000010
0.000010 0.000010 0.000010 0.000010 0.000010 0.000010 0.000010 0.000010 0.000010 0.000010 0.000010 0.000010 0.999460 0.000010 0.000010 0.000010 0.000010 0.000010 0.000010 0.000010 0.000010 0.000010 0.000010 0.000010 0.000010 0.000010 0.000010 0.000010 0.000010 0.000010 0.000010 0.000010 0.000010 0.000010 0.000010 0.000010 0.000010 0.000010 0.000010 0.000010 0.000010 0.000010 0.000010 0.000010 0.000010 0.000010 0.000010 0.000010 0.000010 0.000010 0.000010 0.000010 0.000010 0.000010 0.000010
0.000010 0.000010 0.000010 0.000010 0.000010 0.000010 0.000010 0.000010 0.000010 0.000010 0.243713 0.000010 0.000010 0.000010 0.000010 0.571347 0.000010 0.134942 0.000010 0.000010 0.000010 0.000010 0.000010 0.000142 0.000010 0.000010 0.000010 0.000010 0.007273 0.000010 0.009150 0.027294 0.000010 0.000010 0.000010 0.000010 0.000010 0.000010 0.000010 0.000010 0.000010 0.000010 0.000010 0.000010 0.005669 0.000010 0.000010 0.000010 0.000010 0.000010 0.000010 0.000010 0.000010 0.000010 0.000010
0.000010 0.000010 0.000010 0.000010 0.000010 0.000010 0.037394 0.000010 0.000010 0.000010 0.206193 0.000010 0.000010 0.000010 0.037253 0.512712 0.000010 0.115481 0.000010 0.000010 0.006791 0.000010 0.000010 0.007350 0.008266 0.000010 0.000010 0.000010 0.000010 0.000010 0.027066 0.000010 0.000010 0.022365 0.000010 0.000010 0.000010 0.000010 0.000010 0.000010 0.000010 0.000010 0.000010 0.000010 0.018688 0.000010 0.000010 0.000010 0.000010 0.000010 0.000010 0.000010 0.000010 0.000010 0.000010
0.000010 0.000010 0.000010 0.050897 0.000010 0.000010 0.000010 0.000010 0.000010 0.000010 0.194664 0.000010 0.000010 0.000010 0.008520 0.562002 0.000010 0.129602 0.000010 0.000010 0.009384 0.000010 0.000010 0.001617 0.000010 0.000010 0.000010 0.000010 0.000010 0.000010 0.004611 0.022619 0.000010 0.000010 0.000010 0.000010 0.000010 0.000010 0.000010 0.000010 0.000010 0.000010 0.000010 0.000010 0.015633 0.000010 0.000010 0.000010 0.000010 0.000010 0.000010 0.000010 0.000010 0.000010 0.000010
0.000010 0.000010 0.000010 0.000010 0.000010 0.000010 0.000010 0.000010 0.000010 0.000010 0.222699 0.000010 0.000010 0.000010 0.000010 0.519212 0.000010 0.118191 0.000010 0.000010 0.000010 0.000010 0.000010 0.034913 0.047478 0.000010 0.001590 0.000010 0.003230 0.000010 0.000010 0.032959 0.000010 0.000010 0.000010 0.000010 0.000010 0.000010 0.000010 0.000010 0.000010 0.000010 0.000010 0.000010 0.019267 0.000010 0.000010 0.000010 0.000010 0.000010 0.000010 0.000010 0.000010 0.000010 0.000010
0.000010 0.000010 0.000010 0.019910 0.000010 0.000010 0.008661 0.000010 0.000010 0.000010 0.254830 0.000010 0.000010 0.000010 0.036845 0.479459 0.000010 0.110046 0.000010 0.000010 0.003466 0.000010 0.000010 0.000010 0.042821 0.000010 0.000010 0.000010 0.000010 0.000010 0.005050 0.010761 0.000010 0.000010 0.000010 0.000010 0.000010 0.000010 0.000010 0.000010 0.000010 0.000010 0.000010 0.000010 0.027710 0.000010 0.000010 0.000010 0.000010 0.000010 0.000010 0.000010 0.000010 0.000010 0.000010
0.000010 0.000010 0.000010 0.002025 0.000010 0.000010 0.000010 0.000010 0.000010 0.000010 0.212280 0.000010 0.000010 0.000010 0.014328 0.576606 0.000010 0.168633 0.008184 0.000010 0.003176 0.000010 0.000010 0.000010 0.002799 0.000010 0.000010 0.000010 0.000010 0.000010 0.000010 0.002614 0.000010 0.000010 0.000010 0.000010 0.000010 0.000010 0.000010 0.000010 0.000010 0.000010 0.000010 0.000010 0.008906 0.000010 0.000010 0.000010 0.000010 0.000010 0.000010 0.000010 0.000010 0.000010 0.000010
0.000010 0.000010 0.000010 0.058498 0.000010 0.000010 0.000010 0.000322 0.000010 0.000010 0.256299 0.000914 0.000010 0.000010 0.000010 0.490894 0.000010 0.121812 0.000010 0.000010 0.000010 0.000010 0.000010 0.003097 0.001463 0.000010 0.000010 0.000010 0.015628 0.000010 0.024674 0.023391 0.000010 0.000010 0.000010 0.000010 0.000010 0.000010 0.000010 0.000010 0.000010 0.000010 0.000010 0.000010 0.002578 0.000010 0.000010 0.000010 0.000010 0.000010 0.000010 0.000010 0.000010 0.000010 0.000010
0.000010 0.003213 0.000010 0.022723 0.000010 0.000010 0.002824 0.000010 0.000010 0.000010 0.236792 0.000010 0.000010 0.000010 0.024571 0.506701 0.000010 0.098931 0.000345 0.000010 0.004804 0.000010 0.000010 0.009059 0.020915 0.000010 0.000010 0.000010 0.001180 0.000010 0.026195 0.016798 0.000010 0.000010 0.000010 0.000010 0.000010 0.000010 0.000010 0.000010 0.000010 0.000010 0.000010 0.000010 0.024549 0.000010 0.000010 0.000010 0.000010 0.000010 0.000010 0.000010 0.000010 0.000010 0.000010
0.000010 0.000010 0.000010 0.019701 0.000010 0.000010 0.005524 0.000010 0.000010 0.000010 0.222358 0.012872 0.000010 0.000010 0.000010 0.507416 0.000010 0.092760 0.000010 0.000010 0.000010 0.000010 0.000010 0.012940 0.059040 0.000010 0.000010 0.000010 0.000010 0.000010 0.009989 0.047417 0.000010 0.000010 0.000010 0.000010 0.000010 0.000010 0.000010 0.000010 0.000010 0.000010 0.000010 0.000010 0.000010 0.000010 0.000010 0.000010 0.009544 0.000010 0.000010 0.000010 0.000010 0.000010 0.000010
0.000010 0.000010 0.000010 0.000010 0.000010 0.000010 0.000010 0.000010 0.000010 0.000010 0.230292 0.000010 0.000010 0.000010 0.007218 0.559560 0.000010 0.139920 0.000010 0.000010 0.000010 0.000010 0.000010 0.008977 0.009897 0.000010 0.000010 0.000010 0.000010 0.000010 0.003157 0.002117 0.000010 0.000010 0.000010 0.000010 0.000010 0.000010 0.000010 0.000010 0.000010 0.000010 0.000010 0.000010 0.038403 0.000010 0.000010 0.000010 0.000010 0.000010 0.000010 0.000010 0.000010 0.000010 0.000010
0.000010 0.000010 0.000010 0.003007 0.000010 0.000010 0.008072 0.001309 0.000010 0.000010 0.234501 0.000010 0.000010 0.000010 0.024410 0.517151 0.000010 0.092655 0.006736 0.000010 0.017244 0.000010 0.000010 0.029901 0.031311 0.000010 0.000010 0.000010 0.000010 0.000010 0.000010 0.021537 0.000010 0.007310 0.000010 0.000010 0.000010 0.000010 0.000010 0.000010 0.000010 0.000010 0.000010 0.000010 0.004445 0.000010 0.000010 0.000010 0.000010 0.000010 0.000010 0.000010 0.000010 0.000010 0.000010
0.000010 0.000010 0.000010 0.051560 0.000010 0.003072 0.007591 0.000010 0.000010 0.000010 0.218383 0.000417 0.000010 0.000010 0.013770 0.542877 0.000010 0.114952 0.000010 0.000010 0.000010 0.000010 0.000010 0.002528 0.000010 0.000010 0.001368 0.000010 0.000010 0.000010 0.000010 0.005421 0.000010 0.014353 0.000010 0.000010 0.000010 0.000010 0.000010 0.000010 0.000010 0.000010 0.000010 0.000010 0.023288 0.000010 0.000010 0.000010 0.000010 0.000010 0.000010 0.000010 0.000010 0.000010 0.000010
0.000010 0.000010 0.000010 0.022729 0.000010 0.000010 0.000010 0.000010 0.000010 0.000010 0.267490 0.000010 0.000010 0.000010 0.003713 0.541786 0.000010 0.099984 0.000010 0.000010 0.000010 0.000010 0.000010 0.000010 0.010825 0.000010 0.000010 0.000010 0.012437 0.000010 0.021920 0.006482 0.000010 0.000010 0.000010 0.000010 0.000010 0.000010 0.000010 0.000010 0.000010 0.000010 0.000010 0.000010 0.012184 0.000010 0.000010 0.000010 0.000010 0.000010 0.000010 0.000010 0.000010 0.000010 0.000010
0.000010 0.000300 0.000010 0.040279 0.000010 0.000010 0.006292 0.000010 0.000010 0.000010 0.245030 0.026466 0.000010 0.000010 0.001886 0.495790 0.002589 0.094860 0.000010 0.000010 0.012434 0.000010 0.000010 0.015123 0.019309 0.000010 0.000010 0.000010 0.004538 0.000010 0.001289 0.010584 0.000010 0.006044 0.000010 0.000010 0.000010 0.000010 0.000010 0.000010 0.000010 0.000010 0.000010 0.000010 0.016808 0.000010 0.000010 0.000010 0.000010 0.000010 0.000010 0.000010 0.000010 0.000010 0.000010
0.000010 0.000010 0.000010 0.000010 0.000010 0.000010 0.010971 0.000010 0.000010 0.000010 0.224398 0.010307 0.000010 0.000010 0.018431 0.541015 0.000010 0.112734 0.000010 0.000010 0.032882 0.000010 0.000010 0.007792 0.005929 0.000010 0.000010 0.000010 0.001364 0.000010 0.000010 0.000010 0.000010 0.000010 0.000010 0.000010 0.000010 0.000010 0.000010 0.000010 0.000010 0.000010 0.000010 0.000010 0.033736 0.000010 0.000010 0.000010 0.000010 0.000010 0.000010 0.000010 0.000010 0.000010 0.000010
0.000010 0.000010 0.000010 0.021345 0.000010 0.007834 0.005099 0.000010 0.000010 0.000010 0.246019 0.011638 0.000010 0.000010 0.001293 0.479161 0.000010 0.088361 0.000116 0.000010 0.028873 0.000010 0.000010 0.020969 0.034183 0.000010 0.000010 0.000010 0.000010 0.000010 0.006151 0.027067 0.000010 0.000010 0.000714 0.000010 0.000010 0.000010 0.000010 0.000010 0.000010 0.000010 0.000010 0.000010 0.020784 0.000010 0.000010 0.000010 0.000010 0.000010 0.000010 0.000010 0.000010 0.000010 0.000010
0.000010 0.000010 0.000010 0.019160 0.000010 0.000010 0.005518 0.000010 0.000010 0.000010 0.266089 0.000010 0.000010 0.000010 0.000010 0.507226 0.000010 0.124554 0.000010 0.000010 0.004041 0.000010 0.000010 0.000010 0.018990 0.000010 0.000010 0.000010 0.010692 0.000010 0.000010 0.023809 0.000010 0.000010 0.000010 0.000010 0.000010 0.000010 0.000010 0.000010 0.000010 0.000010 0.000010 0.000010 0.019471 0.000010 0.000010 0.000010 0.000010 0.000010 0.000010 0.000010 0.000010 0.000010 0.000010
0.000010 0.000010 0.000010 0.000010 0.000010 0.000010 0.000010 0.000841 0.000010 0.000010 0.232518 0.000010 0.000010 0.000010 0.000010 0.592492 0.000010 0.169730 0.000010 0.000010 0.000010 0.000010 0.000010 0.000010 0.000010 0.000010 0.000010 0.000010 0.002571 0.000010 0.000010 0.000010 0.000010 0.000010 0.000010 0.000010 0.000010 0.000010 0.000010 0.000010 0.000010 0.000010 0.000010 0.000010 0.000010 0.000010 0.000010 0.000010 0.001358 0.000010 0.000010 0.000010 0.000010 0.000010 0.000010
0.000010 0.000010 0.000010 0.000010 0.000010 0.000010 0.000010 0.000010 0.000010 0.000010 0.225309 0.000010 0.000010 0.000010 0.001986 0.594026 0.000010 0.151273 0.000010 0.000010 0.000010 0.000010 0.000010 0.000010 0.000010 0.000010 0.000010 0.000010 0.000010 0.000010 0.000010 0.000010 0.000010 0.000010 0.000010 0.000010 0.000010 0.000010 0.000010 0.000010 0.000010 0.000010 0.000010 0.000010 0.026906 0.000010 0.000010 0.000010 0.000010 0.000010 0.000010 0.000010 0.000010 0.000010 0.000010
0.000010 0.000010 0.000010 0.000010 0.000010 0.000010 0.000010 0.000010 0.000010 0.000010 0.271029 0.000010 0.000010 0.000010 0.010584 0.541658 0.000010 0.105642 0.000010 0.000010 0.012819 0.000010 0.000010 0.000010 0.000010 0.000010 0.000010 0.000010 0.011721 0.000010 0.025809 0.004467 0.000010 0.012977 0.002844 0.000010 0.000010 0.000010 0.000010 0.000010 0.000010 0.000010 0.000010 0.000010 0.000010 0.000010 0.000010 0.000010 0.000010 0.000010 0.000010 0.000010 0.000010 0.000010 0.000010
0.003287 0.473438 0.000010 0.014232 0.000010 0.010074 0.043005 0.000010 0.000010 0.000010 0.086852 0.004293 0.000010 0.000010 0.009950 0.144632 0.002405 0.000010 0.000010 0.000010 0.000010 0.000010 0.000010 0.043178 0.049589 0.000010 0.023769 0.000010 0.000010 0.000010 0.000010 0.015480 0.000010 0.000010 0.000010 0.000010 0.000010 0.000010 0.000010 0.000010 0.000010 0.000010 0.000010 0.000675 0.000010 0.000010 0.008636 0.000010 0.066125 0.000010 0.000010 0.000010 0.000010 0.000010 0.000010
0.000010 0.792083 0.000010 0.036751 0.000010 0.000010 0.000010 0.000010 0.000010 0.000010 0.000010 0.000010 0.000010 0.000010 0.000010 0.088305 0.000010 0.000010 0.000010 0.000010 0.007004 0.000010 0.000010 0.000010 0.000010 0.000010 0.000010 0.000010 0.008244 0.008221 0.028510 0.000010 0.000010 0.000010 0.000010 0.000010 0.000010 0.000010 0.000010 0.000010 0.000010 0.000010 0.000010 0.000010 0.000010 0.000010 0.005876 0.000010 0.000010 0.000010 0.024547 0.000010 0.000010 0.000010 0.000010
0.000010 0.999460 0.000010 0.000010 0.000010 0.000010 0.000010 0.000010 0.000010 0.000010 0.000010 0.000010 0.000010 0.000010 0.000010 0.000010 0.000010 0.000010 0.000010 0.000010 0.000010 0.000010 0.000010 0.000010 0.000010 0.000010 0.000010 0.000010 0.000010 0.000010 0.000010 0.000010 0.000010 0.000010 0.000010 0.000010 0.000010 0.000010 0.000010 0.000010 0.000010 0.000010 0.000010 0.000010 0.000010 0.000010 0.000010 0.000010 0.000010 0.000010 0.000010 0.000010 0.000010 0.000010 0.000010
0.000010 0.993231 0.000010 0.000010 0.000010 0.000010 0.000010 0.000010 0.000010 0.000010 0.000010 0.000010 0.000010 0.000010 0.000010 0.000010 0.000010 0.000010 0.000010 0.000010 0.000010 0.000010 0.000010 0.000010 0.000010 0.000010 0.000010 0.000010 0.000010 0.000010 0.000010 0.000010 0.000010 0.000010 0.000010 0.000010 0.000010 0.000010 0.000010 0.000010 0.000168 0.004651 0.000010 0.000010 0.000010 0.000010 0.001440 0.000010 0.000010 0.000010 0.000010 0.000010 0.000010 0.000010 0.000010
0.000010 0.419681 0.000010 0.025895 0.000010 0.015252 0.029242 0.015156 0.000010 0.000010 0.065919 0.035443 0.015640 0.000010 0.005790 0.130335 0.000010 0.000010 0.000475 0.000010 0.000010 0.000010 0.000010 0.005872 0.019536 0.000010 0.000010 0.000010 0.000010 0.000010 0.003774 0.038965 0.000010 0.034874 0.000270 0.000010 0.000010 0.000012 0.023300 0.000010 0.000010 0.000010 0.000010 0.010081 0.005940 0.000010 0.000010 0.000010 0.065170 0.000010 0.033058 0.000010 0.000010 0.000010 0.000010
0.000010 0.999460 0.000010 0.000010 0.000010 0.000010 0.000010 0.000010 0.000010 0.000010 0.000010 0.000010 0.000010 0.000010 0.000010 0.000010 0.000010 0.000010 0.000010 0.000010 0.000010 0.000010 0.000010 0.000010 0.000010 0.000010 0.000010 0.000010 0.000010 0.000010 0.000010 0.000010 0.000010 0.000010 0.000010 0.000010 0.000010 0.000010 0.000010 0.000010 0.000010 0.000010 0.000010 0.000010 0.000010 0.000010 0.000010 0.000010 0.000010 0.000010 0.000010 0.000010 0.000010 0.000010 0.000010
0.000010 0.921538 0.000010 0.000010 0.000010 0.000010 0.000010 0.000010 0.000010 0.000010 0.002414 0.000010 0.000010 0.000010 0.000010 0.000010 0.000010 0.000010 0.000010 0.003808 0.000010 0.000010 0.000010 0.014620 0.000010 0.000010 0.000010 0.025743 0.017523 0.000010 0.000010 0.000010 0.000010 0.000010 0.000581 0.000010 0.000010 0.000010 0.000010 0.008256 0.004562 0.000010 0.000506 0.000010 0.000010 0.000010 0.000010 0.000010 0.000010 0.000010 0.000010 0.000010 0.000010 0.000010 0.000010
0.000010 0.459624 0.000010 0.019798 0.000010 0.000010 0.000010 0.000010 0.000010 0.000010 0.055133 0.028637 0.042461 0.000010 0.016669 0.129002 0.000010 0.000010 0.000010 0.000010 0.013194 0.000010 0.000010 0.049567 0.029821 0.000010 0.003079 0.000010 0.010975 0.022009 0.000598 0.000103 0.000010 0.024468 0.003281 0.000010 0.000010 0.000010 0.010477 0.000010 0.000010 0.000010 0.005514 0.021728 0.000010 0.000010 0.000010 0.000010 0.041748 0.000010 0.011787 0.000010 0.000010 0.000010 0.000010
0.000010 0.999460 0.000010 0.000010 0.000010 0.000010 0.000010 0.000010 0.000010 0.000010 0.000010 0.000010 0.000010 0.000010 0.000010 0.000010 0.000010 0.000010 0.000010 0.000010 0.000010 0.000010 0.000010 0.000010 0.000010 0.000010 0.000010 0.000010 0.000010 0.000010 0.000010 0.000010 0.000010 0.000010 0.000010 0.000010 0.000010 0.000010 0.000010 0.000010 0.000010 0.000010 0.000010 0.000010 0.000010 0.000010 0.000010 0.000010 0.000010 0.000010 0.000010 0.000010 0.000010 0.000010 0.000010
0.000010 0.877247 0.000010 0.000010 0.000010 0.000010 0.000010 0.000010 0.000010 0.000010 0.000010 0.004024 0.000010 0.000010 0.000010 0.054777 0.000010 0.000010 0.000010 0.000010 0.000010 0.000010 0.000010 0.000010 0.009180 0.000010 0.000010 0.000010 0.005763 0.000010 0.000010 0.000010 0.000010 0.003477 0.000010 0.000010 0.003792 0.000010 0.000010 0.000010 0.000010 0.000010 0.000010 0.000010 0.000010 0.000010 0.000010 0.000010 0.041270 0.000010 0.000010 0.000010 0.000010 0.000010 0.000010
0.000010 0.999460 0.000010 0.000010 0.000010 0.000010 0.000010 0.000010 0.000010 0.000010 0.000010 0.000010 0.000010 0.000010 0.000010 0.000010 0.000010 0.000010 0.000010 0.000010 0.000010 0.000010 0.000010 0.000010 0.000010 0.000010 0.000010 0.000010 0.000010 0.000010 0.000010 0.000010 0.000010 0.000010 0.000010 0.000010 0.000010 0.000010 0.000010 0.000010 0.000010 0.000010 0.000010 0.000010 0.000010 0.000010 0.000010 0.000010 0.000010 0.000010 0.000010 0.000010 0.000010 0.000010 0.000010
0.000010 0.758923 0.000010 0.007530 0.000010 0.000010 0.000010 0.000010 0.000010 0.000010 0.000010 0.015185 0.000010 0.000010 0.000010 0.030863 0.003627 0.000010 0.006435 0.000010 0.000689 0.000010 0.000010 0.024101 0.050600 0.000010 0.000010 0.000010 0.000010 0.009551 0.000014 0.012420 0.000010 0.000010 0.000010 0.000010 0.000010 0.000010 0.000010 0.000010 0.000010 0.000010 0.000010 0.000010 0.010422 0.000010 0.001487 0.000010 0.050439 0.000010 0.017325 0.000010 0.000010 0.000010 0.000010
0.000010 0.499036 0.000010 0.061780 0.000010 0.005567 0.022895 0.000010 0.000010 0.000010 0.089875 0.012179 0.005021 0.000010 0.000010 0.127374 0.000010 0.011433 0.024457 0.000010 0.000010 0.000010 0.005325 0.011441 0.000010 0.000010 0.006977 0.000010 0.003818 0.022054 0.000010 0.000010 0.000010 0.000010 0.000010 0.000010 0.024170 0.000010 0.000010 0.000010 0.000010 0.000010 0.000010 0.020368 0.000010 0.000010 0.002463 0.000010 0.040709 0.000010 0.002709 0.000010 0.000010 0.000010 0.000010
0.000010 0.774416 0.000010 0.004460 0.000010 0.019337 0.000010 0.000010 0.000010 0.000010 0.000951 0.016228 0.013302 0.000010 0.001844 0.020895 0.000010 0.002336 0.000010 0.000010 0.000010 0.000010 0.008554 0.013412 0.011108 0.000010 0.011566 0.020159 0.000010 0.004786 0.001952 0.011850 0.011877 0.000010 0.000010 0.000010 0.000010 0.009768 0.000010 0.000010 0.000010 0.000010 0.000010 0.000010 0.007660 0.000010 0.003446 0.000010 0.025309 0.000010 0.000010 0.000010 0.000010 0.004462 0.000010
0.000010 0.456599 0.000010 0.026800 0.003630 0.004188 0.000010 0.000010 0.000010 0.000366 0.030212 0.031169 0.000010 0.000010 0.000010 0.119274 0.005245 0.025498 0.014658 0.000010 0.015594 0.000010 0.000010 0.046337 0.011916 0.000010 0.017624 0.000523 0.000010 0.006179 0.000010 0.013769 0.004220 0.000010 0.002583 0.000010 0.003375 0.000010 0.000010 0.000247 0.000010 0.000010 0.006210 0.010380 0.006951 0.012169 0.002918 0.000010 0.075960 0.024294 0.016477 0.000010 0.000010 0.000010 0.004395
0.000010 0.437031 0.000010 0.030926 0.000010 0.003034 0.008259 0.001772 0.000010 0.000010 0.095714 0.012212 0.004536 0.000010 0.000010 0.087988 0.000010 0.000010 0.000010 0.000010 0.000010 0.000010 0.000010 0.006206 0.037109 0.000010 0.007312 0.000010 0.006449 0.042293 0.026102 0.018900 0.000010 0.015592 0.000681 0.000010 0.000010 0.000010 0.034544 0.000010 0.000010 0.000010 0.000384 0.000010 0.000011 0.000010 0.001465 0.000010 0.058639 0.006576 0.032097 0.000010 0.000010 0.023879 0.000010
0.000010 0.408158 0.008797 0.072450 0.000010 0.039317 0.013649 0.007919 0.011929 0.000010 0.093655 0.021510 0.034068 0.000010 0.025256 0.110341 0.002219 0.000849 0.000010 0.000010 0.000010 0.000010 0.000010 0.016557 0.000010 0.000010 0.002824 0.044664 0.000010 0.000010 0.005364 0.000010 0.000010 0.014084 0.000010 0.000010 0.000010 0.000010 0.000010 0.000010 0.000010 0.000010 0.000010 0.000010 0.006106 0.000010 0.000010 0.000010 0.048768 0.001921 0.000010 0.000010 0.009121 0.000162 0.000010
0.004454 0.651186 0.000010 0.000010 0.000010 0.006947 0.003167 0.000010 0.000010 0.000010 0.052640 0.029125 0.013825 0.000010 0.000010 0.042842 0.000010 0.000010 0.005280 0.000010 0.020946 0.000010 0.022596 0.000010 0.024822 0.000010 0.000010 0.000010 0.000010 0.000010 0.000010 0.009074 0.000010 0.007787 0.000010 0.000010 0.000010 0.000648 0.044205 0.000010 0.000010 0.000010 0.000010 0.000010 0.008127 0.000010 0.000010 0.003826 0.047338 0.000010 0.000010 0.000815 0.000010 0.000010 0.000010
0.000010 0.433383 0.000010 0.000010 0.000010 0.022560 0.011740 0.002014 0.000010 0.000010 0.095233 0.000010 0.026087 0.000010 0.000010 0.139632 0.000010 0.000010 0.000010 0.000010 0.000010 0.000010 0.001893 0.028561 0.007011 0.000010 0.031428 0.000010 0.000010 0.002423 0.032677 0.021862 0.000010 0.005002 0.000010 0.000010 0.004858 0.000010 0.000010 0.000010 0.000010 0.000010 0.000010 0.000010 0.023634 0.000010 0.000010 0.000010 0.100193 0.009450 0.000010 0.000010 0.000010 0.000010 0.000010
0.000010 0.999460 0.000010 0.000010 0.000010 0.000010 0.000010 0.000010 0.000010 0.000010 0.000010 0.000010 0.000010 0.000010 0.000010 0.000010 0.000010 0.000010 0.000010 0.000010 0.000010 0.000010 0.000010 0.000010 0.000010 0.000010 0.000010 0.000010 0.000010 0.000010 0.000010 0.000010 0.000010 0.000010 0.000010 0.000010 0.000010 0.000010 0.000010 0.000010 0.000010 0.000010 0.000010 0.000010 0.000010 0.000010 0.000010 0.000010 0.000010 0.000010 0.000010 0.000010 0.000010 0.000010 0.000010
0.000010 0.000010 0.000010 0.552486 0.000010 0.000010 0.000010 0.000010 0.000010 0.000010 0.057900 0.000010 0.000010 0.000010 0.000010 0.000010 0.000010 0.000010 0.000010 0.000010 0.000010 0.000010 0.000010 0.139502 0.026762 0.000010 0.061613 0.000010 0.000984 0.000010 0.000010 0.000010 0.000010 0.143097 0.000010 0.000010 0.000010 0.014128 0.000010 0.000010 0.000010 0.000010 0.000010 0.000010 0.003069 0.000010 0.000010 0.000010 0.000010 0.000010 0.000010 0.000010 0.000010 0.000010 0.000010
0.000010 0.000010 0.000010 0.676546 0.000010 0.000010 0.000010 0.000010 0.000010 0.000010 0.000010 0.000010 0.000010 0.000010 0.000010 0.000010 0.000010 0.000010 0.000010 0.000010 0.000010 0.000010 0.000010 0.085570 0.000010 0.000010 0.038263 0.000010 0.000010 0.000010 0.000010 0.000010 0.000010 0.196308 0.000010 0.000010 0.000010 0.002812 0.000010 0.000010 0.000010 0.000010 0.000010 0.000010 0.000010 0.000010 0.000010 0.000010 0.000010 0.000010 0.000010 0.000010 0.000010 0.000010 0.000010
0.000010 0.000010 0.000010 0.596766 0.000010 0.000010 0.000010 0.000010 0.000010 0.000010 0.018670 0.000010 0.000010 0.000010 0.000010 0.000010 0.000010 0.000010 0.000010 0.000010 0.000010 0.000010 0.000010 0.149795 0.044778 0.000010 0.027262 0.000010 0.000010 0.000010 0.000010 0.000010 0.000010 0.156246 0.000010 0.000010 0.000010 0.001139 0.000010 0.004874 0.000010 0.000010 0.000010 0.000010 0.000010 0.000010 0.000010 0.000010 0.000010 0.000010 0.000010 0.000010 0.000010 0.000010 0.000010
0.000010 0.008331 0.000010 0.477084 0.000010 0.000010 0.000010 0.000010 0.000010 0.000010 0.015923 0.042173 0.012621 0.000010 0.000010 0.031008 0.000849 0.000010 0.000010 0.000010 0.000010 0.000010 0.000010 0.131255 0.014779 0.000010 0.040049 0.000010 0.000010 0.000010 0.000010 0.006907 0.000010 0.206429 0.000010 0.000010 0.000010 0.009556 0.000010 0.000010 0.000010 0.000010 0.000010 0.000010 0.000010 0.000010 0.000010 0.000010 0.000505 0.002132 0.000010 0.000010 0.000010 0.000010 0.000010
0.000010 0.000010 0.000010 0.555389 0.000010 0.000010 0.000010 0.000010 0.000010 0.000010 0.000010 0.009876 0.000010 0.000010 0.000010 0.006512 0.000010 0.000010 0.000010 0.000010 0.000010 0.000010 0.000010 0.146620 0.044595 0.000010 0.000010 0.000010 0.000010 0.000010 0.010946 0.000010 0.000010 0.198226 0.000010 0.000010 0.000010 0.027365 0.000010 0.000010 0.000010 0.000010 0.000010 0.000010 0.000010 0.000010 0.000010 0.000010 0.000010 0.000010 0.000010 0.000010 0.000010 0.000010 0.000010
0.000010 0.000786 0.000010 0.446827 0.000010 0.000010 0.000010 0.000010 0.000010 0.000010 0.010929 0.025420 0.002880 0.000010 0.000010 0.061687 0.000010 0.000010 0.000014 0.000010 0.000010 0.000010 0.000010 0.161612 0.053000 0.000010 0.051262 0.000010 0.000010 0.000010 0.000858 0.000010 0.000010 0.174516 0.000010 0.000010 0.000010 0.009788 0.000010 0.000010 0.000010 0.000010 0.000010 0.000010 0.000010 0.000010 0.000010 0.000010 0.000010 0.000010 0.000010 0.000010 0.000010 0.000010 0.000010
0.000010 0.000010 0.000010 0.729370 0.000010 0.000010 0.000010 0.000010 0.000010 0.000010 0.000010 0.000010 0.000010 0.000010 0.000010 0.000010 0.000010 0.000010 0.000010 0.000010 0.000010 0.000010 0.000010 0.086802 0.000010 0.000010 0.000010 0.000010 0.000010 0.000010 0.000010 0.000010 0.000010 0.183309 0.000010 0.000010 0.000010 0.000010 0.000010 0.000010 0.000010 0.000010 0.000010 0.000010 0.000010 0.000010 0.000010 0.000010 0.000010 0.000010 0.000010 0.000010 0.000010 0.000010 0.000010
0.000010 0.000010 0.000010 0.632833 0.000010 0.000010 0.000010 0.000010 0.000010 0.000010 0.007650 0.004488 0.000010 0.000010 0.000010 0.000010 0.000010 0.000010 0.000010 0.000010 0.000010 0.000010 0.000010 0.115438 0.007499 0.000010 0.030212 0.000010 0.000010 0.000010 0.000010 0.000010 0.000010 0.171380 0.000010 0.000010 0.000010 0.022216 0.000010 0.000010 0.000010 0.000010 0.000010 0.000010 0.000010 0.000010 0.007824 0.000010 0.000010 0.000010 0.000010 0.000010 0.000010 0.000010 0.000010
0.000010 0.000010 0.000010 0.769606 0.000010 0.000010 0.000010 0.000010 0.000010 0.000010 0.000010 0.000010 0.000010 0.000010 0.000010 0.000010 0.000010 0.000010 0.000010 0.000010 0.000010 0.000010 0.000010 0.087296 0.000010 0.000010 0.000010 0.000010 0.000010 0.000010 0.000010 0.000010 0.000010 0.137185 0.000010 0.000010 0.000010 0.005403 0.000010 0.000010 0.000010 0.000010 0.000010 0.000010 0.000010 0.000010 0.000010 0.000010 0.000010 0.000010 0.000010 0.000010 0.000010 0.000010 0.000010
0.000010 0.000010 0.000010 0.586730 0.000010 0.000010 0.000010 0.001569 0.000010 0.000010 0.000010 0.047094 0.000010 0.000010 0.000010 0.000010 0.000010 0.000010 0.000010 0.000010 0.000010 0.000010 0.000010 0.101434 0.047175 0.000010 0.042096 0.000010 0.000010 0.000010 0.000010 0.000010 0.000010 0.164879 0.000010 0.000010 0.000010 0.005951 0.000010 0.000010 0.000010 0.000010 0.002612 0.000010 0.000010 0.000010 0.000010 0.000010 0.000010 0.000010 0.000010 0.000010 0.000010 0.000010 0.000010
0.000010 0.000010 0.000010 0.584708 0.000010 0.000010 0.000010 0.000010 0.000010 0.000010 0.000010 0.000010 0.000010 0.000010 0.000010 0.000010 0.000010 0.000010 0.000010 0.000010 0.000010 0.000010 0.000010 0.125682 0.065219 0.000010 0.040420 0.000010 0.000010 0.000010 0.003168 0.000010 0.000010 0.175581 0.000010 0.000010 0.000010 0.004742 0.000010 0.000010 0.000010 0.000010 0.000010 0.000010 0.000010 0.000010 0.000010 0.000010 0.000010 0.000010 0.000010 0.000010 0.000010 0.000010 0.000010
0.000010 0.000010 0.000010 0.643910 0.000010 0.000010 0.000010 0.006864 0.000010 0.000010 0.000010 0.000010 0.000010 0.000010 0.000010 0.000010 0.000010 0.000010 0.000010 0.000010 0.000010 0.000010 0.000010 0.136145 0.000010 0.000010 0.000010 0.000010 0.000010 0.000010 0.004974 0.000010 0.000010 0.199283 0.000010 0.000010 0.000010 0.008335 0.000010 0.000010 0.000010 0.000010 0.000010 0.000010 0.000010 0.000010 0.000010 0.000010 0.000010 0.000010 0.000010 0.000010 0.000010 0.000010 0.000010
0.000010 0.000010 0.000010 0.665257 0.000010 0.000010 0.000010 0.000010 0.000010 0.000010 0.000010 0.000010 0.000010 0.000010 0.000010 0.000010 0.000010 0.000010 0.000010 0.000010 0.000010 0.000010 0.000010 0.135689 0.015922 0.000010 0.014599 0.000010 0.000010 0.000010 0.000010 0.000010 0.000010 0.168033 0.000010 0.000010 0.000010 0.000010 0.000010 0.000010 0.000010 0.000010 0.000010 0.000010 0.000010 0.000010 0.000010 0.000010 0.000010 0.000010 0.000010 0.000010 0.000010 0.000010 0.000010
0.000010 0.000010 0.000010 0.734699 0.000010 0.000010 0.000010 0.000010 0.000010 0.000010 0.000010 0.000010 0.000010 0.000010 0.000010 0.000010 0.000010 0.000010 0.000010 0.000010 0.000010 0.000010 0.000010 0.087777 0.000010 0.000010 0.000010 0.000010 0.000010 0.000010 0.000010 0.000010 0.000010 0.174517 0.000010 0.000010 0.000010 0.000010 0.000010 0.002498 0.000010 0.000010 0.000010 0.000010 0.000010 0.000010 0.000010 0.000010 0.000010 0.000010 0.000010 0.000010 0.000010 0.000010 0.000010
0.000010 0.000010 0.000010 0.615806 0.000010 0.000010 0.000010 0.010965 0.000010 0.000010 0.001203 0.017631 0.000010 0.000010 0.000010 0.000010 0.000010 0.000010 0.000010 0.000010 0.000010 0.000010 0.000010 0.108350 0.012711 0.000010 0.040797 0.000010 0.004773 0.000010 0.000010 0.012646 0.000010 0.155879 0.000010 0.000010 0.000010 0.018799 0.000010 0.000010 0.000010 0.000010 0.000010 0.000010 0.000010 0.000010 0.000010 0.000010 0.000010 0.000010 0.000010 0.000010 0.000010 0.000010 0.000010
0.005552 0.000010 0.000010 0.602445 0.000010 0.000010 0.000010 0.000010 0.000010 0.000010 0.000010 0.028426 0.000010 0.000010 0.000018 0.003002 0.005283 0.000010 0.000010 0.000010 0.000010 0.000010 0.000010 0.142534 0.036026 0.000010 0.020812 0.000010 0.000010 0.000010 0.000010 0.000010 0.000010 0.147826 0.000010 0.000010 0.000010 0.006698 0.000010 0.000010 0.000010 0.000010 0.000010 0.000010 0.000949 0.000010 0.000010 0.000010 0.000010 0.000010 0.000010 0.000010 0.000010 0.000010 0.000010
0.000010 0.000010 0.000010 0.694457 0.000010 0.000010 0.003847 0.000010 0.000010 0.000010 0.001265 0.000010 0.000010 0.000010 0.000010 0.016011 0.000010 0.000010 0.000010 0.000010 0.000010 0.000010 0.000010 0.091795 0.032039 0.000010 0.000412 0.000010 0.000010 0.000010 0.000010 0.000010 0.000010 0.159447 0.000010 0.000010 0.000010 0.000268 0.000010 0.000010 0.000010 0.000010 0.000010 0.000010 0.000010 0.000010 0.000010 0.000010 0.000010 0.000010 0.000010 0.000010 0.000010 0.000010 0.000010
0.000010 0.000061 0.000010 0.567534 0.000010 0.000010 0.000010 0.000010 0.000010 0.000010 0.004106 0.033919 0.000010 0.000010 0.000010 0.004935 0.008318 0.000010 0.000010 0.000010 0.000010 0.000010 0.000010 0.128843 0.024696 0.000010 0.034068 0.000010 0.000010 0.000010 0.002178 0.012773 0.000010 0.160006 0.000010 0.000010 0.000010 0.018142 0.000010 0.000010 0.000010 0.000010 0.000010 0.000010 0.000010 0.000010 0.000010 0.000010 0.000010 0.000010 0.000010 0.000010 0.000010 0.000010 0.000010
0.000010 0.006071 0.000010 0.729292 0.000010 0.000010 0.000010 0.008437 0.000010 0.000010 0.000268 0.000010 0.000010 0.000010 0.000010 0.000010 0.000010 0.000010 0.002446 0.000010 0.000010 0.000010 0.000010 0.091602 0.009201 0.000010 0.001623 0.000010 0.000010 0.000010 0.000010 0.000010 0.000010 0.142898 0.004989 0.000010 0.000010 0.000010 0.000010 0.000010 0.000010 0.000010 0.000010 0.000010 0.002732 0.000010 0.000010 0.000010 0.000010 0.000010 0.000010 0.000010 0.000010 0.000010 0.000010
0.000010 0.000010 0.000010 0.643065 0.000010 0.000010 0.000010 0.000010 0.000010 0.000010 0.000010 0.000010 0.037274 0.000010 0.000010 0.000010 0.000010 0.000010 0.000010 0.000010 0.000010 0.000010 0.000010 0.139726 0.000010 0.000010 0.035781 0.000010 0.000010 0.000010 0.000010 0.000010 0.000010 0.119119 0.007520 0.000010 0.000010 0.017036 0.000010 0.000010 0.000010 0.000010 0.000010 0.000010 0.000010 0.000010 0.000010 0.000010 0.000010 0.000010 0.000010 0.000010 0.000010 0.000010 0.000010
0.000010 0.000010 0.000010 0.000010 0.000010 0.000010 0.000010 0.999460 0.000010 0.000010 0.000010 0.000010 0.000010 0.000010 0.000010 0.000010 0.000010 0.000010 0.000010 0.000010 0.000010 0.000010 0.000010 0.000010 0.000010 0.000010 0.000010 0.000010 0.000010 0.000010 0.000010 0.000010 0.000010 0.000010 0.000010 0.000010 0.000010 0.000010 0.000010 0.000010 0.000010 0.000010 0.000010 0.000010 0.000010 0.000010 0.000010 0.000010 0.000010 0.000010 0.000010 0.000010 0.000010 0.000010 0.000010
0.000010 0.000010 0.000010 0.000010 0.000010 0.000010 0.000010 0.999460 0.000010 0.000010 0.000010 0.000010 0.000010 0.000010 0.000010 0.000010 0.000010 0.000010 0.000010 0.000010 0.000010 0.000010 0.000010 0.000010 0.000010 0.000010 0.000010 0.000010 0.000010 0.000010 0.000010 0.000010 0.000010 0.000010 0.000010 0.000010 0.000010 0.000010 0.000010 0.000010 0.000010 0.000010 0.000010 0.000010 0.000010 0.000010 0.000010 0.000010 0.000010 0.000010 0.000010 0.000010 0.000010 0.000010 0.000010
0.000010 0.000010 0.000010 0.000010 0.000010 0.000010 0.000010 0.999460 0.000010 0.000010 0.000010 0.000010 0.000010 0.000010 0.000010 0.000010 0.000010 0.000010 0.000010 0.000010 0.000010 0.000010 0.000010 0.000010 0.000010 0.000010 0.000010 0.000010 0.000010 0.000010 0.000010 0.000010 0.000010 0.000010 0.000010 0.000010 0.000010 0.000010 0.000010 0.000010 0.000010 0.000010 0.000010 0.000010 0.000010 0.000010 0.000010 0.000010 0.000010 0.000010 0.000010 0.000010 0.000010 0.000010 0.000010
0.185969 0.000010 0.000010 0.013660 0.000010 0.009135 0.010150 0.552369 0.000010 0.000010 0.000558 0.000010 0.000010 0.000010 0.000010 0.000010 0.000010 0.000010 0.000010 0.000010 0.025423 0.000010 0.000541 0.000010 0.000010 0.000010 0.009244 0.000010 0.000010 0.019340 0.024022 0.010262 0.000010 0.024103 0.000010 0.000010 0.001854 0.000010 0.000010 0.000010 0.000010 0.000010 0.000439 0.012015 0.000010 0.000010 0.000010 0.000010 0.054622 0.007409 0.038525 0.000010 0.000010 0.000010 0.000010
0.162751 0.000010 0.000010 0.000010 0.000010 0.000010 0.000010 0.689993 0.000010 0.000010 0.000010 0.002472 0.000010 0.000010 0.006535 0.000010 0.000010 0.000010 0.024806 0.000010 0.000010 0.000010 0.000010 0.002688 0.000010 0.000010 0.000010 0.000010 0.000010 0.000010 0.002509 0.000010 0.000010 0.011024 0.000010 0.000010 0.000010 0.000010 0.000010 0.000010 0.000010 0.000010 0.000010 0.000010 0.000010 0.000010 0.000010 0.000010 0.062164 0.000010 0.034609 0.000010 0.000010 0.000010 0.000010
0.173663 0.000010 0.000010 0.000010 0.000010 0.000010 0.000010 0.773004 0.000010 0.000010 0.000010 0.010568 0.000010 0.000010 0.000010 0.000010 0.000010 0.000010 0.000010 0.000010 0.000010 0.000010 0.000010 0.000010 0.000010 0.000010 0.000010 0.000010 0.000010 0.000010 0.000010 0.000010 0.000010 0.000010 0.000010 0.000010 0.000010 0.000010 0.000010 0.000010 0.000010 0.000010 0.000010 0.000010 0.000010 0.000010 0.000010 0.000010 0.042256 0.000010 0.000010 0.000010 0.000010 0.000010 0.000010
0.000010 0.000010 0.000010 0.000010 0.000010 0.000010 0.000010 0.999460 0.000010 0.000010 0.000010 0.000010 0.000010 0.000010 0.000010 0.000010 0.000010 0.000010 0.000010 0.000010 0.000010 0.000010 0.000010 0.000010 0.000010 0.000010 0.000010 0.000010 0.000010 0.000010 0.000010 0.000010 0.000010 0.000010 0.000010 0.000010 0.000010 0.000010 0.000010 0.000010 0.000010 0.000010 0.000010 0.000010 0.000010 0.000010 0.000010 0.000010 0.000010 0.000010 0.000010 0.000010 0.000010 0.000010 0.000010
0.000010 0.000010 0.000010 0.000010 0.000010 0.000010 0.000010 0.999460 0.000010 0.000010 0.000010 0.000010 0.000010 0.000010 0.000010 0.000010 0.000010 0.000010 0.000010 0.000010 0.000010 0.000010 0.000010 0.000010 0.000010 0.000010 0.000010 0.000010 0.000010 0.000010 0.000010 0.000010 0.000010 0.000010 0.000010 0.000010 0.000010 0.000010 0.000010 0.000010 0.000010 0.000010 0.000010 0.000010 0.000010 0.000010 0.000010 0.000010 0.000010 0.000010 0.000010 0.000010 0.000010 0.000010 0.000010
0.000010 0.000010 0.000010 0.000010 0.000010 0.000010 0.000010 0.999460 0.000010 0.000010 0.000010 0.000010 0.000010 0.000010 0.000010 0.000010 0.000010 0.000010 0.000010 0.000010 0.000010 0.000010 0.000010 0.000010 0.000010 0.000010 0.000010 0.000010 0.000010 0.000010 0.000010 0.000010 0.000010 0.000010 0.000010 0.000010 0.000010 0.000010 0.000010 0.000010 0.000010 0.000010 0.000010 0.000010 0.000010 0.000010 0.000010 0.000010 0.000010 0.000010 0.000010 0.000010 0.000010 0.000010 0.000010
0.000010 0.000010 0.000010 0.000010 0.000010 0.000010 0.000010 0.999460 0.000010 0.000010 0.000010 0.000010 0.000010 0.000010 0.000010 0.000010 0.000010 0.000010 0.000010 0.000010 0.000010 0.000010 0.000010 0.000010 0.000010 0.000010 0.000010 0.000010 0.000010 0.000010 0.000010 0.000010 0.000010 0.000010 0.000010 0.000010 0.000010 0.000010 0.000010 0.000010 0.000010 0.000010 0.000010 0.000010 0.000010 0.000010 0.000010 0.000010 0.000010 0.000010 0.000010 0.000010 0.000010 0.000010 0.000010
0.000010 0.000010 0.000010 0.000010 0.000010 0.000010 0.000010 0.999460 0.000010 0.000010 0.000010 0.000010 0.000010 0.000010 0.000010 0.000010 0.000010 0.000010 0.000010 0.000010 0.000010 0.000010 0.000010 0.000010 0.000010 0.000010 0.000010 0.000010 0.000010 0.000010 0.000010 0.000010 0.000010 0.000010 0.000010 0.000010 0.000010 0.000010 0.000010 0.000010 0.000010 0.000010 0.000010 0.000010 0.000010 0.000010 0.000010 0.000010 0.000010 0.000010 0.000010 0.000010 0.000010 0.000010 0.000010
0.000010 0.000010 0.000010 0.000010 0.000010 0.000010 0.000010 0.999460 0.000010 0.000010 0.000010 0.000010 0.000010 0.000010 0.000010 0.000010 0.000010 0.000010 0.000010 0.000010 0.000010 0.000010 0.000010 0.000010 0.000010 0.000010 0.000010 0.000010 0.000010 0.000010 0.000010 0.000010 0.000010 0.000010 0.000010 0.000010 0.000010 0.000010 0.000010 0.000010 0.000010 0.000010 0.000010 0.000010 0.000010 0.000010 0.000010 0.000010 0.000010 0.000010 0.000010 0.000010 0.000010 0.000010 0.000010
0.605097 0.000010 0.000010 0.000010 0.000328 0.000010 0.000010 0.357013 0.000010 0.000010 0.002958 0.000010 0.000010 0.000010 0.000010 0.000010 0.006086 0.000010 0.000010 0.000010 0.000010 0.000010 0.000010 0.000010 0.000010 0.000010 0.000010 0.000010 0.000010 0.003576 0.000010 0.000010 0.000010 0.000010 0.007316 0.000010 0.000010 0.000010 0.000010 0.000010 0.000010 0.000010 0.000010 0.000010 0.000010 0.000010 0.000010 0.000010 0.000010 0.017157 0.000010 0.000010 0.000010 0.000010 0.000010
0.611593 0.000010 0.000010 0.000010 0.002936 0.000010 0.000010 0.367232 0.000010 0.000010 0.000010 0.000010 0.000010 0.000010 0.000010 0.000010 0.002342 0.000010 0.000010 0.000010 0.000010 0.000010 0.000010 0.000010 0.000010 0.000010 0.000010 0.000010 0.000010 0.000010 0.000010 0.000010 0.000010 0.000010 0.012085 0.000010 0.000010 0.000010 0.000010 0.000010 0.000010 0.000010 0.003323 0.000010 0.000010 0.000010 0.000010 0.000010 0.000010 0.000010 0.000010 0.000010 0.000010 0.000010 0.000010
0.606025 0.000010 0.000010 0.000010 0.001275 0.000010 0.000010 0.377709 0.000010 0.000010 0.000010 0.000010 0.000010 0.000010 0.000010 0.000010 0.000010 0.000010 0.000010 0.000010 0.000010 0.000010 0.000010 0.000010 0.000010 0.000010 0.000010 0.000010 0.000010 0.000010 0.000010 0.000010 0.000010 0.000010 0.000010 0.000010 0.000010 0.000010 0.000010 0.000010 0.000010 0.000010 0.014481 0.000010 0.000010 0.000010 0.000010 0.000010 0.000010 0.000010 0.000010 0.000010 0.000010 0.000010 0.000010
0.614206 0.000010 0.000010 0.000010 0.000010 0.000010 0.000010 0.375661 0.000010 0.000010 0.000010 0.000010 0.000010 0.002368 0.000010 0.000010 0.000010 0.000010 0.000010 0.000010 0.000010 0.000010 0.000010 0.000010 0.000010 0.000010 0.000010 0.000010 0.000010 0.000010 0.000010 0.000010 0.000010 0.000010 0.007256 0.000010 0.000010 0.000010 0.000010 0.000010 0.000010 0.000010 0.000010 0.000010 0.000010 0.000010 0.000010 0.000010 0.000010 0.000010 0.000010 0.000010 0.000010 0.000010 0.000010
0.641213 0.000010 0.000010 0.000010 0.001614 0.000010 0.000010 0.342943 0.000010 0.000010 0.000010 0.000010 0.000010 0.000010 0.000010 0.000010 0.000010 0.000010 0.000010 0.000010 0.000010 0.000010 0.008181 0.000010 0.000010 0.000010 0.000010 0.000010 0.000010 0.000010 0.000010 0.000010 0.000010 0.000010 0.000010 0.000010 0.000010 0.000010 0.000010 0.000010 0.000010 0.000010 0.000010 0.000010 0.000010 0.000010 0.005550 0.000010 0.000010 0.000010 0.000010 0.000010 0.000010 0.000010 0.000010
0.606716 0.000010 0.000010 0.000010 0.002678 0.000010 0.000010 0.373270 0.000010 0.000010 0.000010 0.000010 0.000010 0.003857 0.000010 0.000010 0.000010 0.000010 0.000010 0.000010 0.000010 0.000010 0.000010 0.000010 0.000010 0.000010 0.000010 0.000010 0.000010 0.000010 0.000010 0.000010 0.000010 0.000010 0.000010 0.000010 0.000010 0.000010 0.000010 0.011364 0.000010 0.000010 0.000010 0.000010 0.000010 0.000010 0.001624 0.000010 0.000010 0.000010 0.000010 0.000010 0.000010 0.000010 0.000010
0.553959 0.161724 0.000010 0.000010 0.000010 0.000010 0.000010 0.280463 0.000010 0.000010 0.000010 0.000010 0.000010 0.000010 0.000010 0.000010 0.000010 0.000010 0.000010 0.000010 0.000010 0.000010 0.000010 0.000010 0.000010 0.000010 0.000010 0.000010 0.003343 0.000010 0.000010 0.000010 0.000010 0.000010 0.000010 0.000010 0.000010 0.000010 0.000010 0.000010 0.000010 0.000010 0.000010 0.000010 0.000010 0.000010 0.000010 0.000010 0.000010 0.000010 0.000010 0.000010 0.000010 0.000010 0.000010
0.556952 0.157944 0.000010 0.000010 0.000010 0.000010 0.000010 0.279530 0.000010 0.000010 0.000010 0.000010 0.000010 0.000010 0.000010 0.000010 0.000010 0.000010 0.000010 0.000010 0.000010 0.000010 0.000010 0.000010 0.000010 0.000010 0.000010 0.000010 0.005064 0.000010 0.000010 0.000010 0.000010 0.000010 0.000010 0.000010 0.000010 0.000010 0.000010 0.000010 0.000010 0.000010 0.000010 0.000010 0.000010 0.000010 0.000010 0.000010 0.000010 0.000010 0.000010 0.000010 0.000010 0.000010 0.000010
0.000010 0.000010 0.000010 0.000010 0.000010 0.000010 0.000010 0.000010 0.000010 0.000010 0.000010 0.861885 0.000010 0.000010 0.000010 0.000010 0.000010 0.000010 0.000010 0.000010 0.000010 0.000010 0.000010 0.000010 0.000010 0.000010 0.000010 0.000010 0.000010 0.000010 0.000010 0.000010 0.000010 0.000010 0.004554 0.000010 0.000010 0.000010 0.000010 0.000010 0.000010 0.000010 0.000010 0.000010 0.000010 0.000010 0.000010 0.000010 0.013283 0.119768 0.000010 0.000010 0.000010 0.000010 0.000010
0.000010 0.000010 0.000010 0.000010 0.000010 0.000010 0.000010 0.000010 0.000010 0.000010 0.000010 0.948359 0.000010 0.000010 0.000010 0.000010 0.000010 0.000010 0.008367 0.000010 0.000010 0.000010 0.000010 0.000010 0.000010 0.000010 0.000010 0.000010 0.000010 0.000010 0.000010 0.000010 0.000010 0.000010 0.000010 0.000010 0.000010 0.000010 0.000010 0.000010 0.000010 0.000010 0.000010 0.000010 0.000010 0.000010 0.000010 0.000010 0.011192 0.019794 0.011788 0.000010 0.000010 0.000010 0.000010
0.000010 0.000010 0.000010 0.000010 0.000010 0.000010 0.000010 0.000010 0.000010 0.000010 0.000010 0.908175 0.000010 0.000010 0.000010 0.000010 0.000010 0.000010 0.000010 0.000010 0.000010 0.000010 0.000010 0.000010 0.000010 0.000010 0.000010 0.000010 0.000010 0.000010 0.001442 0.000010 0.000010 0.000010 0.000010 0.000010 0.000010 0.000010 0.000010 0.000010 0.000010 0.000010 0.000010 0.000010 0.000010 0.000010 0.000010 0.000010 0.000010 0.089862 0.000010 0.000010 0.000010 0.000010 0.000010
0.000010 0.000010 0.000010 0.064793 0.000010 0.000010 0.000010 0.000017 0.000010 0.000010 0.000010 0.795526 0.000010 0.000010 0.000010 0.004014 0.000010 0.000010 0.000010 0.000010 0.000010 0.000010 0.000010 0.000010 0.012957 0.000010 0.000010 0.000010 0.000010 0.000010 0.083662 0.007786 0.000010 0.009092 0.000010 0.000010 0.000010 0.000010 0.000010 0.000010 0.000010 0.000010 0.000010 0.000010 0.020476 0.000010 0.001227 0.000010 0.000010 0.000010 0.000010 0.000010 0.000010 0.000010 0.000010
0.000010 0.000010 0.000010 0.000010 0.000010 0.000010 0.000010 0.000010 0.000010 0.000010 0.000010 0.855092 0.000010 0.000010 0.000010 0.000010 0.000010 0.000010 0.001100 0.000010 0.000298 0.000010 0.000010 0.000010 0.027447 0.000010 0.000010 0.000010 0.003865 0.000010 0.065249 0.003710 0.000010 0.031202 0.000010 0.000010 0.000010 0.000010 0.000010 0.000010 0.000010 0.000010 0.000010 0.000010 0.000409 0.000010 0.011178 0.000010 0.000010 0.000010 0.000010 0.000010 0.000010 0.000010 0.000010
0.000010 0.000010 0.000010 0.010632 0.000010 0.000010 0.000010 0.000010 0.000010 0.000010 0.015226 0.837378 0.000010 0.000010 0.000010 0.012732 0.000010 0.000010 0.000010 0.000010 0.000010 0.000010 0.000010 0.000010 0.004543 0.000010 0.000010 0.000010 0.000010 0.005485 0.060754 0.000010 0.000010 0.047286 0.002096 0.000010 0.000010 0.000010 0.000010 0.003418 0.000010 0.000010 0.000010 0.000010 0.000010 0.000010 0.000010 0.000010 0.000010 0.000010 0.000010 0.000010 0.000010 0.000010 0.000010
0.000010 0.000010 0.000010 0.000010 0.000010 0.000010 0.000010 0.000010 0.000010 0.000010 0.000010 0.999460 0.000010 0.000010 0.000010 0.000010 0.000010 0.000010 0.000010 0.000010 0.000010 0.000010 0.000010 0.000010 0.000010 0.000010 0.000010 0.000010 0.000010 0.000010 0.000010 0.000010 0.000010 0.000010 0.000010 0.000010 0.000010 0.000010 0.000010 0.000010 0.000010 0.000010 0.000010 0.000010 0.000010 0.000010 0.000010 0.000010 0.000010 0.000010 0.000010 0.000010 0.000010 0.000010 0.000010
0.000010 0.000010 0.000010 0.000010 0.000010 0.000010 0.000010 0.000010 0.000010 0.000010 0.000010 0.999460 0.000010 0.000010 0.000010 0.000010 0.000010 0.000010 0.000010 0.000010 0.000010 0.000010 0.000010 0.000010 0.000010 0.000010 0.000010 0.000010 0.000010 0.000010 0.000010 0.000010 0.000010 0.000010 0.000010 0.000010 0.000010 0.000010 0.000010 0.000010 0.000010 0.000010 0.000010 0.000010 0.000010 0.000010 0.000010 0.000010 0.000010 0.000010 0.000010 0.000010 0.000010 0.000010 0.000010
0.000010 0.000010 0.000010 0.000010 0.000010 0.000010 0.000010 0.000010 0.000010 0.000010 0.000010 0.984626 0.000010 0.000010 0.000010 0.000010 0.000010 0.000010 0.000010 0.000010 0.000010 0.000010 0.000010 0.012856 0.000010 0.000010 0.000010 0.000010 0.000010 0.000010 0.001998 0.000010 0.000010 0.000010 0.000010 0.000010 0.000010 0.000010 0.000010 0.000010 0.000010 0.000010 0.000010 0.000010 0.000010 0.000010 0.000010 0.000010 0.000010 0.000010 0.000010 0.000010 0.000010 0.000010 0.000010
0.000010 0.041157 0.000010 0.012023 0.000010 0.000342 0.009249 0.000010 0.000010 0.000010 0.000010 0.831712 0.000010 0.000010 0.001873 0.000010 0.000010 0.000010 0.000010 0.000010 0.017404 0.000010 0.000010 0.008863 0.011717 0.000010 0.000010 0.000010 0.000426 0.000010 0.015120 0.000010 0.000010 0.000010 0.010944 0.000010 0.007151 0.000010 0.000010 0.000010 0.000010 0.000010 0.000010 0.031609 0.000010 0.000010 0.000010 0.000010 0.000010 0.000010 0.000010 0.000010 0.000010 0.000010 0.000010
0.000010 0.000010 0.000010 0.000011 0.000010 0.000010 0.000010 0.011174 0.000010 0.000010 0.000010 0.907722 0.000010 0.000010 0.000010 0.000010 0.000010 0.000010 0.012463 0.000010 0.011240 0.000010 0.000010 0.002663 0.000010 0.000010 0.000010 0.000010 0.000010 0.000010 0.010923 0.000010 0.000010 0.040722 0.002621 0.000010 0.000010 0.000010 0.000010 0.000010 0.000010 0.000010 0.000010 0.000010 0.000010 0.000010 0.000010 0.000010 0.000010 0.000010 0.000010 0.000010 0.000010 0.000010 0.000010
0.000010 0.000010 0.000010 0.000010 0.000010 0.000010 0.000010 0.000010 0.000010 0.000010 0.000010 0.999460 0.000010 0.000010 0.000010 0.000010 0.000010 0.000010 0.000010 0.000010 0.000010 0.000010 0.000010 0.000010 0.000010 0.000010 0.000010 0.000010 0.000010 0.000010 0.000010 0.000010 0.000010 0.000010 0.000010 0.000010 0.000010 0.000010 0.000010 0.000010 0.000010 0.000010 0.000010 0.000010 0.000010 0.000010 0.000010 0.000010 0.000010 0.000010 0.000010 0.000010 0.000010 0.000010 0.000010
0.000010 0.000010 0.000010 0.000010 0.000010 0.000010 0.000010 0.000010 0.000010 0.000010 0.000010 0.999460 0.000010 0.000010 0.000010 0.000010 0.000010 0.000010 0.000010 0.000010 0.000010 0.000010 0.000010 0.000010 0.000010 0.000010 0.000010 0.000010 0.000010 0.000010 0.000010 0.000010 0.000010 0.000010 0.000010 0.000010 0.000010 0.000010 0.000010 0.000010 0.000010 0.000010 0.000010 0.000010 0.000010 0.000010 0.000010 0.000010 0.000010 0.000010 0.000010 0.000010 0.000010 0.000010 0.000010
0.010099 0.004676 0.000010 0.049507 0.000010 0.000010 0.005978 0.000010 0.000010 0.000010 0.000010 0.657240 0.000010 0.000010 0.015682 0.007054 0.000010 0.000010 0.020222 0.000010 0.009191 0.000010 0.000010 0.028969 0.040902 0.000010 0.000010 0.000010 0.005897 0.000010 0.089549 0.009770 0.000010 0.035665 0.000010 0.000010 0.000010 0.000010 0.000010 0.000010 0.000010 0.000010 0.000010 0.000010 0.008280 0.000010 0.000941 0.000010 0.000010 0.000010 0.000010 0.000010 0.000010 0.000010 0.000010
0.000010 0.000010 0.000010 0.000010 0.000010 0.000010 0.000010 0.000010 0.000010 0.000010 0.000010 0.895428 0.000010 0.000010 0.000010 0.000010 0.000010 0.000010 0.000010 0.000010 0.000010 0.000010 0.000010 0.000010 0.003643 0.000010 0.000010 0.000010 0.000010 0.000010 0.051296 0.000010 0.000010 0.049123 0.000010 0.000010 0.000010 0.000010 0.000010 0.000010 0.000010 0.000010 0.000010 0.000010 0.000010 0.000010 0.000010 0.000010 0.000010 0.000010 0.000010 0.000010 0.000010 0.000010 0.000010
0.000010 0.000010 0.000010 0.007453 0.000010 0.000569 0.000010 0.008727 0.000010 0.000010 0.000010 0.858014 0.000010 0.000010 0.002802 0.000010 0.000010 0.000010 0.000010 0.000010 0.000010 0.000010 0.000010 0.000010 0.040609 0.000010 0.000010 0.000010 0.006343 0.000010 0.065556 0.000010 0.000010 0.000010 0.000010 0.000010 0.000010 0.000010 0.000010 0.000010 0.000010 0.000010 0.000010 0.000010 0.000010 0.000010 0.009466 0.000010 0.000010 0.000010 0.000010 0.000010 0.000010 0.000010 0.000010
0.000010 0.000010 0.000010 0.000010 0.000010 0.000010 0.000010 0.000010 0.000010 0.000010 0.000010 0.999460 0.000010 0.000010 0.000010 0.000010 0.000010 0.000010 0.000010 0.000010 0.000010 0.000010 0.000010 0.000010 0.000010 0.000010 0.000010 0.000010 0.000010 0.000010 0.000010 0.000010 0.000010 0.000010 0.000010 0.000010 0.000010 0.000010 0.000010 0.000010 0.000010 0.000010 0.000010 0.000010 0.000010 0.000010 0.000010 0.000010 0.000010 0.000010 0.000010 0.000010 0.000010 0.000010 0.000010
0.005551 0.106699 0.000010 0.000010 0.000010 0.000010 0.000010 0.000010 0.000010 0.000010 0.000010 0.696733 0.000010 0.000010 0.023100 0.008662 0.006361 0.000010 0.000010 0.000010 0.000010 0.000010 0.000010 0.000509 0.005871 0.000010 0.026769 0.000010 0.005207 0.031854 0.046591 0.000010 0.000010 0.000010 0.000010 0.000010 0.000010 0.000010 0.000010 0.000010 0.000010 0.000010 0.005714 0.000010 0.002985 0.000010 0.000010 0.000010 0.026994 0.000010 0.000010 0.000010 0.000010 0.000010 0.000010
0.000010 0.000010 0.000010 0.005758 0.000010 0.000010 0.000010 0.000010 0.000010 0.000010 0.000010 0.865952 0.000010 0.000010 0.000010 0.000010 0.007380 0.000010 0.000010 0.000010 0.000010 0.000010 0.000010 0.030005 0.000010 0.000010 0.000906 0.000010 0.000010 0.000010 0.000010 0.007378 0.000010 0.000010 0.000010 0.000010 0.000010 0.000010 0.000010 0.000010 0.000010 0.000010 0.000010 0.000010 0.000010 0.000010 0.000010 0.000010 0.000010 0.082140 0.000010 0.000010 0.000010 0.000010 0.000010
0.080420 0.034538 0.000010 0.060034 0.000010 0.034182 0.041797 0.000010 0.000010 0.000010 0.000010 0.132522 0.001415 0.000010 0.022548 0.081037 0.002125 0.000010 0.036543 0.000010 0.042281 0.000010 0.007974 0.024873 0.039497 0.000010 0.000525 0.000010 0.007415 0.028679 0.045853 0.019738 0.000010 0.032866 0.000010 0.000010 0.016301 0.000010 0.000010 0.010895 0.000010 0.000010 0.000010 0.067656 0.025747 0.000010 0.016345 0.000010 0.024066 0.007226 0.054642 0.000010 0.000010 0.000010 0.000010
0.386046 0.003067 0.000010 0.000010 0.000010 0.011500 0.000010 0.000010 0.000010 0.001342 0.000010 0.009619 0.000010 0.005488 0.027454 0.000010 0.000010 0.017549 0.015316 0.000010 0.000010 0.000010 0.012123 0.000010 0.041153 0.000010 0.000010 0.000010 0.000010 0.000010 0.003991 0.054479 0.000010 0.000010 0.000010 0.000010 0.276666 0.000010 0.000010 0.000010 0.000010 0.000010 0.000010 0.000010 0.000923 0.000010 0.000010 0.000010 0.064002 0.068902 0.000010 0.000010 0.000010 0.000010 0.000010
0.344781 0.000010 0.005797 0.002672 0.000010 0.021645 0.025874 0.014697 0.000010 0.002755 0.000010 0.056092 0.000010 0.000010 0.000010 0.036833 0.000010 0.005582 0.000010 0.000010 0.045008 0.000010 0.008356 0.031212 0.000010 0.000010 0.000010 0.000010 0.003661 0.000010 0.016626 0.041125 0.009116 0.000010 0.000010 0.000010 0.302133 0.001053 0.000010 0.000010 0.000010 0.000010 0.001268 0.000010 0.020113 0.000010 0.003271 0.000010 0.000010 0.000010 0.000010 0.000010 0.000010 0.000010 0.000010
0.093073 0.031947 0.000010 0.000010 0.000592 0.002517 0.029302 0.000690 0.000010 0.001537 0.000010 0.000010 0.008415 0.000010 0.000010 0.039249 0.000010 0.000010 0.005054 0.000010 0.080148 0.000010 0.000010 0.000010 0.000010 0.000010 0.001839 0.000010 0.000727 0.009309 0.000010 0.043254 0.000010 0.000010 0.000010 0.000010 0.080976 0.000010 0.004172 0.000010 0.000010 0.000010 0.005211 0.017648 0.000010 0.000010 0.000010 0.000010 0.335245 0.199000 0.000010 0.000010 0.000010 0.000010 0.009763
0.240965 0.091670 0.000010 0.011525 0.000010 0.009842 0.009039 0.000010 0.000010 0.000010 0.006482 0.000010 0.010662 0.000010 0.015510 0.022905 0.000010 0.000010 0.000010 0.000010 0.023832 0.000010 0.000010 0.000010 0.000010 0.000010 0.030530 0.020753 0.000010 0.028258 0.017712 0.035489 0.000010 0.000010 0.004199 0.000010 0.194176 0.000010 0.005457 0.000010 0.000010 0.000010 0.016453 0.004997 0.000010 0.000010 0.000010 0.000010 0.026162 0.173051 0.000010 0.000010 0.000010 0.000010 0.000010
0.232973 0.037249 0.000010 0.015770 0.000010 0.030503 0.020697 0.000010 0.000010 0.000010 0.000313 0.000010 0.000010 0.000010 0.010247 0.000010 0.000010 0.006141 0.000010 0.000010 0.028785 0.000010 0.008014 0.000010 0.000010 0.000010 0.003628 0.008491 0.000010 0.000010 0.002086 0.026818 0.000010 0.000010 0.009877 0.000010 0.166513 0.000010 0.003946 0.000010 0.000010 0.000010 0.000010 0.005295 0.000010 0.000010 0.000010 0.000010 0.000010 0.382292 0.000010 0.000010 0.000010 0.000010 0.000010
0.356048 0.000010 0.019388 0.000010 0.000010 0.010649 0.005727 0.001781 0.000010 0.000010 0.000010 0.004425 0.000010 0.000010 0.021428 0.040021 0.000010 0.010772 0.000010 0.000010 0.030269 0.000010 0.006631 0.001215 0.016253 0.000010 0.018631 0.000010 0.000010 0.008118 0.008300 0.068535 0.000010 0.021699 0.000010 0.000010 0.326275 0.000010 0.002931 0.000010 0.000010 0.000010 0.000010 0.001621 0.000010 0.000010 0.005931 0.000010 0.002357 0.010683 0.000010 0.000010 0.000010 0.000010 0.000010
0.384298 0.000010 0.000010 0.008725 0.000010 0.010523 0.016613 0.000010 0.003888 0.000010 0.015505 0.004850 0.000010 0.003894 0.030578 0.051958 0.006228 0.000010 0.000010 0.000010 0.021961 0.000010 0.011615 0.017438 0.000010 0.000010 0.011977 0.000010 0.008335 0.003505 0.000010 0.063112 0.009807 0.000010 0.000010 0.000010 0.305207 0.000010 0.000010 0.000010 0.000014 0.000010 0.000010 0.000010 0.000010 0.000010 0.000010 0.000010 0.000010 0.000010 0.000010 0.000010 0.000010 0.000010 0.009639
0.407872 0.012001 0.000010 0.000010 0.000010 0.021399 0.009534 0.000010 0.000010 0.000010 0.000010 0.011273 0.000010 0.000010 0.017148 0.025219 0.000020 0.008262 0.010851 0.000010 0.034002 0.000010 0.000010 0.000010 0.000010 0.000010 0.000010 0.000010 0.000010 0.000010 0.014691 0.076928 0.003882 0.000010 0.000010 0.002823 0.309014 0.011442 0.000010 0.006523 0.000010 0.000010 0.004136 0.000010 0.012630 0.000010 0.000010 0.000010 0.000010 0.000010 0.000010 0.000010 0.000010 0.000010 0.000010
0.383354 0.017535 0.005198 0.000010 0.000010 0.003248 0.021282 0.000010 0.000010 0.002908 0.000010 0.000010 0.000010 0.000010 0.015653 0.017069 0.000010 0.000010 0.000010 0.000010 0.021025 0.000010 0.000010 0.016004 0.000010 0.000010 0.020229 0.022584 0.000010 0.000010 0.027251 0.068244 0.000010 0.000010 0.000010 0.000010 0.288593 0.000010 0.000010 0.000010 0.000010 0.000010 0.005286 0.035032 0.002501 0.000010 0.000010 0.000010 0.000010 0.026644 0.000010 0.000010 0.000010 0.000010 0.000010
0.026389 0.000010 0.000010 0.200053 0.000010 0.000010 0.000010 0.003939 0.000010 0.000010 0.007382 0.049318 0.000010 0.000010 0.000010 0.074743 0.007744 0.000010 0.000010 0.000010 0.000010 0.000010 0.000010 0.066211 0.038943 0.000010 0.342061 0.000010 0.006157 0.010416 0.003292 0.011607 0.000010 0.122576 0.000010 0.000010 0.003795 0.000010 0.000010 0.000010 0.000010 0.000010 0.000010 0.000010 0.024995 0.000010 0.000010 0.000010 0.000010 0.000010 0.000010 0.000010 0.000010 0.000010 0.000010
0.018793 0.011271 0.000010 0.136818 0.000010 0.000010 0.004759 0.000010 0.000010 0.000010 0.012275 0.048213 0.000010 0.000010 0.000010 0.051333 0.012164 0.000010 0.000010 0.000010 0.006817 0.000010 0.000010 0.038646 0.051527 0.000010 0.503838 0.000010 0.008210 0.000010 0.017017 0.012876 0.000010 0.058786 0.000010 0.000010 0.001764 0.000010 0.000010 0.000010 0.000010 0.000010 0.000010 0.000724 0.000010 0.000010 0.000571 0.000010 0.000010 0.000010 0.003249 0.000010 0.000010 0.000010 0.000010
0.000010 0.045217 0.000010 0.134499 0.000010 0.000010 0.000010 0.006793 0.000010 0.000010 0.000010 0.052169 0.000010 0.000010 0.011116 0.040192 0.000010 0.000010 0.024411 0.000010 0.013434 0.000010 0.010482 0.026214 0.028015 0.000010 0.493798 0.000010 0.000010 0.000010 0.000010 0.018704 0.000010 0.060627 0.025367 0.000010 0.000010 0.000010 0.000010 0.000010 0.000010 0.000010 0.000010 0.000010 0.008571 0.000010 0.000010 0.000010 0.000010 0.000010 0.000010 0.000010 0.000010 0.000010 0.000010
0.000010 0.020919 0.000010 0.061269 0.000010 0.000010 0.000010 0.000010 0.000010 0.000010 0.000010 0.018851 0.000010 0.000010 0.000010 0.055339 0.000010 0.000010 0.000010 0.000010 0.000010 0.000010 0.000010 0.018058 0.040431 0.000010 0.700346 0.000010 0.007777 0.000010 0.013922 0.000010 0.000010 0.052516 0.000010 0.000010 0.000010 0.000010 0.000010 0.000010 0.000010 0.000010 0.000010 0.000010 0.000010 0.000010 0.010134 0.000010 0.000010 0.000010 0.000010 0.000010 0.000010 0.000010 0.000010
0.000010 0.001936 0.000010 0.093084 0.000010 0.000010 0.000010 0.000010 0.000010 0.000010 0.034922 0.021138 0.006063 0.000010 0.005365 0.008585 0.000010 0.000010 0.000010 0.000010 0.000010 0.000010 0.000010 0.010992 0.043836 0.000010 0.647963 0.000010 0.000010 0.000010 0.019154 0.021038 0.000010 0.073424 0.000010 0.000010 0.000010 0.000010 0.000010 0.000010 0.000010 0.000010 0.000010 0.012091 0.000010 0.000010 0.000010 0.000010 0.000010 0.000010 0.000010 0.000010 0.000010 0.000010 0.000010
0.004311 0.004171 0.000010 0.070528 0.000010 0.000010 0.000010 0.009834 0.000010 0.000010 0.001669 0.012921 0.000010 0.000010 0.010808 0.038298 0.000010 0.000010 0.017661 0.000010 0.000010 0.000010 0.000010 0.022476 0.014833 0.000010 0.655955 0.000010 0.011755 0.000010 0.000010 0.002643 0.000010 0.048354 0.000010 0.000010 0.000010 0.000010 0.000010 0.000010 0.000010 0.000010 0.000010 0.000010 0.025857 0.000010 0.000010 0.000010 0.000010 0.047546 0.000010 0.000010 0.000010 0.000010 0.000010
0.000010 0.000010 0.000010 0.000010 0.000010 0.000010 0.000010 0.000010 0.000010 0.000010 0.000010 0.000010 0.000010 0.000010 0.000010 0.000010 0.000010 0.000010 0.000010 0.000010 0.000010 0.000010 0.000010 0.000010 0.000010 0.000010 0.999460 0.000010 0.000010 0.000010 0.000010 0.000010 0.000010 0.000010 0.000010 0.000010 0.000010 0.000010 0.000010 0.000010 0.000010 0.000010 0.000010 0.000010 0.000010 0.000010 0.000010 0.000010 0.000010 0.000010 0.000010 0.000010 0.000010 0.000010 0.000010
0.000010 0.000010 0.000010 0.035226 0.000010 0.000010 0.000010 0.000368 0.000010 0.000010 0.000010 0.015503 0.000010 0.000010 0.000010 0.000010 0.000010 0.000010 0.000010 0.000010 0.000010 0.000010 0.000010 0.000010 0.000010 0.000010 0.933811 0.000010 0.000010 0.000010 0.006442 0.000010 0.000010 0.001307 0.000010 0.000010 0.000010 0.000010 0.000010 0.000010 0.000010 0.000010 0.006864 0.000010 0.000010 0.000010 0.000010 0.000010 0.000010 0.000010 0.000010 0.000010 0.000010 0.000010 0.000010
0.000010 0.000010 0.000010 0.000010 0.000010 0.000010 0.000010 0.000010 0.000010 0.000010 0.000010 0.000010 0.000010 0.000010 0.000010 0.000010 0.000010 0.000010 0.000010 0.000010 0.000010 0.000010 0.000010 0.000010 0.000010 0.000010 0.999460 0.000010 0.000010 0.000010 0.000010 0.000010 0.000010 0.000010 0.000010 0.000010 0.000010 0.000010 0.000010 0.000010 0.000010 0.000010 0.000010 0.000010 0.000010 0.000010 0.000010 0.000010 0.000010 0.000010 0.000010 0.000010 0.000010 0.000010 0.000010
0.000010 0.000010 0.000010 0.000010 0.000010 0.000010 0.000010 0.000010 0.000010 0.000010 0.000010 0.000010 0.000010 0.000010 0.000010 0.000010 0.000010 0.000010 0.000010 0.000010 0.000010 0.000010 0.000010 0.000010 0.000010 0.000010 0.999460 0.000010 0.000010 0.000010 0.000010 0.000010 0.000010 0.000010 0.000010 0.000010 0.000010 0.000010 0.000010 0.000010 0.000010 0.000010 0.000010 0.000010 0.000010 0.000010 0.000010 0.000010 0.000010 0.000010 0.000010 0.000010 0.000010 0.000010 0.000010
0.000010 0.000010 0.000010 0.045342 0.000010 0.002640 0.013638 0.000010 0.000010 0.000010 0.001312 0.047840 0.000010 0.000010 0.000010 0.012516 0.000010 0.004133 0.008885 0.000010 0.000010 0.000010 0.000010 0.036390 0.000010 0.000010 0.683542 0.000010 0.000010 0.000010 0.000010 0.003073 0.000010 0.000010 0.000010 0.000010 0.000010 0.000010 0.000010 0.000010 0.000010 0.000010 0.000010 0.000010 0.000010 0.000010 0.000010 0.000010 0.010967 0.129303 0.000010 0.000010 0.000010 0.000010 0.000010
0.000010 0.000010 0.000010 0.023391 0.000010 0.000010 0.000010 0.000010 0.000010 0.000010 0.000010 0.028815 0.000010 0.000010 0.000010 0.016031 0.000010 0.000010 0.000010 0.000010 0.000010 0.000010 0.000010 0.022187 0.001186 0.000010 0.786507 0.000010 0.001793 0.006297 0.000010 0.000010 0.000010 0.043021 0.000010 0.000010 0.000010 0.000010 0.000010 0.000010 0.000010 0.000010 0.000010 0.000010 0.000010 0.000010 0.000010 0.000010 0.000010 0.070323 0.000010 0.000010 0.000010 0.000010 0.000010
0.000010 0.000010 0.000010 0.034461 0.000010 0.000010 0.000010 0.005120 0.000010 0.000010 0.000010 0.016970 0.000010 0.000010 0.000010 0.065463 0.000010 0.000010 0.000010 0.000010 0.024609 0.000010 0.000010 0.034332 0.000010 0.000010 0.759226 0.000010 0.000010 0.000010 0.000010 0.000010 0.000010 0.000010 0.000010 0.000010 0.000010 0.000010 0.000010 0.000010 0.000010 0.000010 0.000010 0.000010 0.000010 0.000010 0.000010 0.000010 0.000010 0.059349 0.000010 0.000010 0.000010 0.000010 0.000010
0.000010 0.018977 0.000010 0.082064 0.000010 0.003152 0.000010 0.003899 0.000010 0.000010 0.007329 0.023540 0.000010 0.000010 0.000010 0.000010 0.000010 0.000010 0.000010 0.000010 0.048832 0.000010 0.000010 0.028822 0.019679 0.000010 0.673519 0.000010 0.000010 0.000010 0.000010 0.009986 0.000010 0.022882 0.000010 0.000010 0.002951 0.000010 0.000010 0.000010 0.000010 0.000010 0.000010 0.000010 0.000010 0.000010 0.000010 0.000010 0.006657 0.047312 0.000010 0.000010 0.000010 0.000010 0.000010
0.019442 0.000010 0.000010 0.079764 0.000010 0.000010 0.003898 0.000010 0.000010 0.000010 0.000010 0.026015 0.000010 0.000010 0.000010 0.016998 0.003499 0.000010 0.000010 0.000010 0.000010 0.000010 0.000010 0.000010 0.043477 0.000010 0.719889 0.000010 0.000010 0.000010 0.012403 0.008289 0.000010 0.059690 0.000708 0.000010 0.000010 0.000010 0.000010 0.000010 0.000010 0.000010 0.000010 0.000010 0.000010 0.000010 0.000075 0.000010 0.005444 0.000010 0.000010 0.000010 0.000010 0.000010 0.000010
0.000010 0.000010 0.000010 0.040609 0.000010 0.000010 0.001606 0.000010 0.000010 0.000010 0.038768 0.014820 0.000010 0.000010 0.014486 0.000010 0.000010 0.000010 0.000010 0.000010 0.018128 0.000010 0.002775 0.020797 0.029709 0.000010 0.670819 0.000010 0.004367 0.000010 0.000010 0.017784 0.000010 0.052333 0.000010 0.000010 0.013273 0.000010 0.000010 0.000010 0.000010 0.000010 0.001500 0.015007 0.000010 0.000010 0.000010 0.000010 0.000010 0.042839 0.000010 0.000010 0.000010 0.000010 0.000010
0.000010 0.039402 0.000475 0.000010 0.000010 0.000010 0.000010 0.000010 0.000010 0.000010 0.000010 0.000010 0.000010 0.000010 0.000010 0.000010 0.000010 0.000010 0.000010 0.000010 0.000010 0.000010 0.000010 0.002886 0.014825 0.000010 0.890107 0.005863 0.000010 0.000010 0.008108 0.000010 0.000010 0.020776 0.000010 0.000010 0.000010 0.003759 0.000010 0.000010 0.000010 0.000010 0.000010 0.000010 0.000010 0.000010 0.004985 0.000010 0.008374 0.000010 0.000010 0.000010 0.000010 0.000010 0.000010
0.000010 0.000010 0.000010 0.070912 0.000010 0.000010 0.000010 0.016257 0.000010 0.000010 0.022713 0.020964 0.000010 0.000010 0.000010 0.000010 0.000010 0.000010 0.006649 0.000010 0.000010 0.000010 0.000010 0.000010 0.000010 0.000010 0.758762 0.000010 0.000010 0.023083 0.009889 0.000010 0.000010 0.027255 0.000010 0.000010 0.000010 0.000010 0.000010 0.000010 0.000010 0.000010 0.000010 0.000010 0.021586 0.000010 0.000010 0.000010 0.021490 0.000010 0.000010 0.000010 0.000010 0.000010 0.000010
0.000010 0.010059 0.000010 0.000010 0.000010 0.000010 0.000010 0.000010 0.000010 0.000010 0.000010 0.000010 0.000010 0.000010 0.000010 0.000010 0.000010 0.000010 0.000010 0.000010 0.000010 0.000010 0.000010 0.000010 0.000010 0.000010 0.912304 0.000010 0.000010 0.000010 0.003117 0.000010 0.000010 0.032976 0.000010 0.000010 0.000010 0.000010 0.000010 0.000010 0.000010 0.000010 0.000010 0.000010 0.000010 0.000010 0.000010 0.000010 0.000010 0.041044 0.000010 0.000010 0.000010 0.000010 0.000010
0.000010 0.000010 0.000010 0.000010 0.000010 0.000010 0.000010 0.000010 0.000010 0.000010 0.000010 0.000010 0.000010 0.000010 0.000010 0.000010 0.000010 0.000010 0.000010 0.000010 0.000010 0.000010 0.000010 0.000010 0.000010 0.000010 0.991581 0.000010 0.000010 0.000010 0.000010 0.000010 0.000010 0.000010 0.000037 0.000010 0.000010 0.000010 0.000010 0.007862 0.000010 0.000010 0.000010 0.000010 0.000010 0.000010 0.000010 0.000010 0.000010 0.000010 0.000010 0.000010 0.000010 0.000010 0.000010
0.000010 0.023338 0.000010 0.025595 0.000010 0.003554 0.042430 0.000010 0.000010 0.000010 0.004627 0.001727 0.000010 0.000010 0.000010 0.000010 0.000010 0.000010 0.000010 0.000010 0.145691 0.000010 0.000010 0.000010 0.057388 0.000010 0.000010 0.000010 0.000010 0.000010 0.018884 0.064452 0.000010 0.000010 0.001318 0.000010 0.000010 0.000010 0.000010 0.000010 0.000010 0.000010 0.000010 0.000010 0.000010 0.000010 0.000010 0.000010 0.559765 0.050813 0.000010 0.000010 0.000010 0.000010 0.000010
0.072173 0.015731 0.000010 0.000010 0.000010 0.027036 0.034438 0.000010 0.000010 0.000010 0.000661 0.013855 0.005234 0.000010 0.000010 0.033722 0.000093 0.020714 0.000010 0.000010 0.024229 0.000010 0.000010 0.000010 0.026083 0.000010 0.005627 0.000010 0.000010 0.000010 0.000010 0.045922 0.000010 0.027909 0.000010 0.000010 0.058319 0.000010 0.000010 0.000010 0.000010 0.000010 0.000010 0.000010 0.001505 0.000010 0.000010 0.000010 0.529907 0.056484 0.000010 0.000010 0.000010 0.000010 0.000010
0.014888 0.000010 0.000010 0.042584 0.000010 0.012239 0.027157 0.005197 0.000010 0.000010 0.000010 0.009730 0.000010 0.000010 0.000010 0.000010 0.000010 0.000010 0.000010 0.000010 0.157857 0.000010 0.000010 0.000010 0.036689 0.000010 0.000010 0.000010 0.000010 0.001960 0.000613 0.061383 0.000010 0.000010 0.008319 0.000010 0.000010 0.000010 0.000010 0.000010 0.000010 0.000010 0.000010 0.000010 0.000010 0.000010 0.000010 0.000010 0.592097 0.000010 0.028876 0.000010 0.000010 0.000010 0.000010
0.011668 0.060120 0.000010 0.031486 0.000010 0.003339 0.035342 0.000010 0.000010 0.000010 0.013632 0.000010 0.054801 0.000010 0.000010 0.000010 0.000010 0.001621 0.008070 0.000010 0.075338 0.000010 0.012243 0.000010 0.034640 0.000010 0.000010 0.000010 0.010956 0.005565 0.002705 0.052197 0.000010 0.000010 0.000010 0.000010 0.000611 0.000010 0.000010 0.000010 0.000010 0.000010 0.000010 0.012130 0.000010 0.000010 0.000010 0.000010 0.495406 0.057800 0.019989 0.000010 0.000010 0.000010 0.000010
0.000600 0.054381 0.000010 0.013402 0.000010 0.000010 0.027368 0.000010 0.000010 0.000010 0.000010 0.000010 0.000010 0.000010 0.012061 0.000010 0.012136 0.000010 0.000010 0.000010 0.083261 0.000010 0.000010 0.000010 0.037090 0.000010 0.000010 0.000010 0.010972 0.004793 0.010936 0.082488 0.000010 0.000010 0.000010 0.000010 0.014138 0.000010 0.000010 0.000010 0.000010 0.000010 0.000010 0.014397 0.012855 0.000010 0.000010 0.000010 0.600581 0.000010 0.008162 0.000010 0.000010 0.000010 0.000010
0.000010 0.004976 0.000010 0.028063 0.000010 0.000010 0.038611 0.001977 0.000010 0.000010 0.003624 0.000010 0.000010 0.000010 0.000010 0.057867 0.005439 0.000010 0.007045 0.000010 0.103390 0.000010 0.000010 0.003258 0.004454 0.000010 0.007838 0.004561 0.014204 0.000010 0.000010 0.035438 0.000010 0.026672 0.000010 0.000010 0.009474 0.000010 0.000010 0.000010 0.000010 0.000010 0.000010 0.004646 0.000010 0.000010 0.000010 0.000010 0.584480 0.015729 0.037915 0.000010 0.000010 0.000010 0.000010
0.000010 0.009870 0.000010 0.001377 0.000010 0.003773 0.079228 0.000010 0.000010 0.000010 0.023926 0.018265 0.000010 0.000010 0.000010 0.050601 0.002306 0.000010 0.000010 0.000010 0.101483 0.000010 0.006193 0.000010 0.000010 0.000010 0.000010 0.000010 0.000762 0.012234 0.011251 0.017638 0.000010 0.000010 0.000010 0.000010 0.000010 0.000010 0.000010 0.000010 0.000010 0.000010 0.000010 0.010430 0.000010 0.000010 0.016117 0.000010 0.614478 0.000010 0.019698 0.000010 0.000010 0.000010 0.000010
0.000010 0.022610 0.000010 0.029671 0.000010 0.009226 0.095475 0.001550 0.000010 0.000010 0.014691 0.000010 0.000010 0.000010 0.000010 0.000692 0.000550 0.000010 0.014310 0.000010 0.110795 0.000010 0.002145 0.000859 0.002138 0.000010 0.004597 0.000010 0.000010 0.008393 0.000010 0.066467 0.000010 0.000010 0.000010 0.000010 0.000010 0.000010 0.000010 0.000010 0.000010 0.000010 0.000010 0.014335 0.000010 0.000010 0.008103 0.000010 0.548775 0.009754 0.034524 0.000010 0.000010 0.000010 0.000010
0.000010 0.001519 0.000010 0.019986 0.000010 0.026275 0.041973 0.012214 0.000010 0.000010 0.000010 0.000010 0.000010 0.000010 0.007148 0.026960 0.000010 0.000010 0.000378 0.000010 0.092436 0.000010 0.000010 0.000010 0.057610 0.000010 0.000010 0.000010 0.003440 0.004954 0.019281 0.025625 0.000010 0.000010 0.011220 0.000010 0.002813 0.000010 0.000010 0.000010 0.000010 0.000010 0.000010 0.030132 0.004223 0.000010 0.003099 0.000010 0.602408 0.000010 0.005966 0.000010 0.000010 0.000010 0.000010
0.000010 0.023927 0.000010 0.017684 0.000010 0.018526 0.059231 0.009196 0.000010 0.000010 0.009573 0.000010 0.000010 0.000010 0.012344 0.000010 0.000010 0.000010 0.022453 0.000010 0.076836 0.000010 0.003660 0.000010 0.035144 0.000010 0.000010 0.000010 0.009351 0.000010 0.015454 0.042233 0.000010 0.004014 0.000010 0.000010 0.018948 0.000010 0.000010 0.007066 0.000010 0.000010 0.000010 0.010614 0.000010 0.000010 0.000010 0.000010 0.585865 0.000010 0.017530 0.000010 0.000010 0.000010 0.000010
0.000010 0.030883 0.000010 0.009312 0.000010 0.004559 0.082576 0.004306 0.000010 0.000010 0.011172 0.000010 0.000010 0.000010 0.000010 0.016013 0.000010 0.000010 0.037622 0.000010 0.075381 0.000010 0.000018 0.000848 0.030511 0.000010 0.000010 0.000010 0.000010 0.003311 0.015779 0.038713 0.000010 0.020258 0.000010 0.000010 0.000010 0.000010 0.000010 0.000010 0.000010 0.000010 0.000010 0.036297 0.008764 0.000010 0.000010 0.000010 0.560093 0.000010 0.013233 0.000010 0.000010 0.000010 0.000010
0.002651 0.027520 0.000010 0.038850 0.000010 0.000010 0.033765 0.000010 0.000010 0.000010 0.004363 0.000010 0.000010 0.000010 0.017805 0.026716 0.006352 0.000010 0.000010 0.000010 0.104976 0.000010 0.000010 0.004630 0.020209 0.000010 0.005472 0.000010 0.001431 0.008378 0.004912 0.028606 0.000010 0.008857 0.000010 0.000010 0.000010 0.000010 0.000010 0.000010 0.000010 0.000010 0.000010 0.007144 0.000010 0.000010 0.000010 0.000010 0.575594 0.021963 0.049466 0.000010 0.000010 0.000010 0.000010
0.000010 0.011924 0.000010 0.005840 0.000010 0.018641 0.035531 0.000010 0.000010 0.000010 0.000010 0.000010 0.000010 0.000010 0.000010 0.013571 0.000010 0.000010 0.005312 0.000010 0.110120 0.000010 0.000010 0.000010 0.037541 0.000010 0.000010 0.000010 0.000010 0.002505 0.001310 0.051786 0.000010 0.012727 0.004065 0.000010 0.002868 0.000010 0.000010 0.000010 0.000010 0.000010 0.000010 0.002290 0.017538 0.000010 0.000010 0.000010 0.632007 0.000010 0.034052 0.000010 0.000010 0.000010 0.000010
0.000010 0.047171 0.000010 0.000010 0.000010 0.001596 0.023836 0.014482 0.000010 0.000010 0.003292 0.026893 0.000010 0.000010 0.012157 0.043766 0.000010 0.000010 0.013551 0.000010 0.101703 0.000010 0.000010 0.000010 0.008439 0.000010 0.000010 0.000010 0.007114 0.000570 0.000611 0.048232 0.000010 0.000285 0.000010 0.000010 0.000010 0.000010 0.000010 0.000010 0.000010 0.000010 0.000010 0.008990 0.000010 0.000010 0.000010 0.000010 0.592337 0.000010 0.044617 0.000010 0.000010 0.000010 0.000010
0.000010 0.030369 0.000010 0.000010 0.000010 0.000010 0.047830 0.000010 0.000010 0.000010 0.012007 0.000010 0.011629 0.000010 0.003921 0.034350 0.002387 0.000010 0.000010 0.000010 0.117288 0.000010 0.000010 0.019625 0.008864 0.000010 0.018154 0.000010 0.005221 0.000010 0.013182 0.039756 0.000010 0.000010 0.000010 0.000010 0.013123 0.000010 0.000010 0.000010 0.000010 0.000010 0.000010 0.007234 0.007168 0.000010 0.000010 0.000010 0.594085 0.008757 0.004702 0.000010 0.000010 0.000010 0.000010
0.016766 0.028577 0.000010 0.008570 0.000010 0.000010 0.021244 0.000010 0.000010 0.000010 0.010067 0.012687 0.000010 0.000010 0.000010 0.029567 0.000010 0.000010 0.000010 0.000010 0.128546 0.000010 0.000010 0.001438 0.028787 0.000010 0.000010 0.000010 0.003874 0.038736 0.000010 0.028409 0.000010 0.000010 0.000010 0.000010 0.000010 0.000010 0.000010 0.000338 0.000010 0.000010 0.000010 0.000010 0.000010 0.000010 0.000663 0.000010 0.595129 0.000010 0.046222 0.000010 0.000010 0.000010 0.000010
0.000010 0.011043 0.000010 0.010913 0.000010 0.007227 0.055156 0.010857 0.000010 0.000010 0.000010 0.010204 0.000010 0.000010 0.000010 0.045635 0.000010 0.000010 0.002736 0.000010 0.112987 0.000010 0.000010 0.000447 0.013113 0.000010 0.000010 0.000010 0.000314 0.038648 0.000010 0.024320 0.000010 0.019596 0.000010 0.000010 0.000010 0.000010 0.000010 0.000010 0.000010 0.000010 0.000010 0.023373 0.000010 0.000010 0.008192 0.000010 0.559213 0.012387 0.033290 0.000010 0.000010 0.000010 0.000010
0.000010 0.025214 0.000010 0.006377 0.000010 0.014423 0.037906 0.012469 0.000010 0.000010 0.006481 0.013067 0.010717 0.000010 0.001615 0.021302 0.002973 0.000010 0.015773 0.000010 0.111535 0.000010 0.000010 0.000010 0.020769 0.000010 0.007249 0.000010 0.000010 0.002411 0.000010 0.040594 0.000010 0.000010 0.000010 0.000010 0.000010 0.000010 0.000010 0.000010 0.000010 0.000010 0.000010 0.014688 0.000010 0.000010 0.000010 0.000010 0.598125 0.017273 0.018697 0.000010 0.000010 0.000010 0.000010
0.007219 0.036089 0.000010 0.024202 0.000010 0.004002 0.032538 0.013592 0.000010 0.000010 0.010072 0.013414 0.000010 0.000010 0.000010 0.000010 0.001688 0.000010 0.003208 0.000010 0.124946 0.000010 0.000010 0.000010 0.007540 0.000010 0.012061 0.000010 0.010052 0.000010 0.007041 0.056941 0.000010 0.022932 0.000780 0.000010 0.004453 0.000010 0.000010 0.000010 0.000010 0.000010 0.004780 0.005448 0.000010 0.000010 0.000010 0.000010 0.565841 0.000010 0.030842 0.000010 0.000010 0.000010 0.000010
0.000010 0.028531 0.000010 0.000247 0.000010 0.000727 0.038356 0.005504 0.000010 0.000010 0.009791 0.015275 0.000010 0.000010 0.001358 0.032758 0.005098 0.000010 0.000010 0.000010 0.118490 0.000010 0.000010 0.000551 0.030257 0.000010 0.013287 0.000010 0.008055 0.000010 0.017992 0.038757 0.000010 0.000010 0.001400 0.000010 0.007708 0.000010 0.000010 0.000010 0.000010 0.000010 0.000010 0.000010 0.000010 0.000010 0.000010 0.000010 0.580182 0.000010 0.045336 0.000010 0.000010 0.000010 0.000010
0.000010 0.012061 0.000010 0.000010 0.000010 0.000010 0.700807 0.006749 0.000010 0.000010 0.014342 0.000010 0.000010 0.000010 0.029025 0.026697 0.013877 0.000010 0.005342 0.000010 0.044587 0.000010 0.000010 0.000010 0.000010 0.000010 0.006997 0.000010 0.024579 0.006105 0.000010 0.021735 0.000010 0.010692 0.000010 0.000010 0.000010 0.000010 0.000010 0.000010 0.000010 0.000010 0.000010 0.030543 0.000010 0.000010 0.000010 0.000010 0.026908 0.000010 0.018573 0.000010 0.000010 0.000010 0.000010
0.000010 0.000010 0.000010 0.000010 0.000010 0.000010 0.982187 0.000010 0.000010 0.000010 0.017283 0.000010 0.000010 0.000010 0.000010 0.000010 0.000010 0.000010 0.000010 0.000010 0.000010 0.000010 0.000010 0.000010 0.000010 0.000010 0.000010 0.000010 0.000010 0.000010 0.000010 0.000010 0.000010 0.000010 0.000010 0.000010 0.000010 0.000010 0.000010 0.000010 0.000010 0.000010 0.000010 0.000010 0.000010 0.000010 0.000010 0.000010 0.000010 0.000010 0.000010 0.000010 0.000010 0.000010 0.000010
0.000010 0.000010 0.000010 0.000010 0.000010 0.000010 0.995463 0.002936 0.000010 0.000010 0.000010 0.000010 0.000010 0.000010 0.000010 0.000010 0.000010 0.000010 0.000010 0.000010 0.000010 0.000010 0.000010 0.001081 0.000010 0.000010 0.000010 0.000010 0.000010 0.000010 0.000010 0.000010 0.000010 0.000010 0.000010 0.000010 0.000010 0.000010 0.000010 0.000010 0.000010 0.000010 0.000010 0.000010 0.000010 0.000010 0.000010 0.000010 0.000010 0.000010 0.000010 0.000010 0.000010 0.000010 0.000010
0.000010 0.000010 0.000010 0.000010 0.000010 0.000010 0.962045 0.000010 0.000010 0.000010 0.000010 0.000010 0.000010 0.000010 0.000010 0.019496 0.000010 0.000010 0.000010 0.000010 0.000010 0.000010 0.000010 0.000010 0.000010 0.000010 0.000010 0.000010 0.000010 0.000010 0.000010 0.000010 0.000010 0.009275 0.000010 0.000010 0.000010 0.000010 0.000010 0.000010 0.000010 0.000010 0.000010 0.000010 0.000010 0.000010 0.000010 0.000010 0.008674 0.000010 0.000010 0.000010 0.000010 0.000010 0.000010
0.000010 0.000010 0.000010 0.000010 0.000010 0.000010 0.944242 0.000010 0.000010 0.000010 0.005111 0.000010 0.000010 0.000010 0.026244 0.000010 0.000010 0.000010 0.000010 0.000010 0.000010 0.000010 0.000010 0.000010 0.000010 0.000010 0.000010 0.000010 0.009937 0.000010 0.010511 0.000010 0.000010 0.000010 0.000010 0.000010 0.000010 0.000010 0.000010 0.000010 0.000010 0.000010 0.000010 0.000010 0.003464 0.000010 0.000010 0.000010 0.000010 0.000010 0.000010 0.000010 0.000010 0.000010 0.000010
0.000010 0.000010 0.000010 0.000010 0.000010 0.000010 0.999460 0.000010 0.000010 0.000010 0.000010 0.000010 0.000010 0.000010 0.000010 0.000010 0.000010 0.000010 0.000010 0.000010 0.000010 0.000010 0.000010 0.000010 0.000010 0.000010 0.000010 0.000010 0.000010 0.000010 0.000010 0.000010 0.000010 0.000010 0.000010 0.000010 0.000010 0.000010 0.000010 0.000010 0.000010 0.000010 0.000010 0.000010 0.000010 0.000010 0.000010 0.000010 0.000010 0.000010 0.000010 0.000010 0.000010 0.000010 0.000010
0.000010 0.000010 0.000010 0.000010 0.000010 0.000010 0.999460 0.000010 0.000010 0.000010 0.000010 0.000010 0.000010 0.000010 0.000010 0.000010 0.000010 0.000010 0.000010 0.000010 0.000010 0.000010 0.000010 0.000010 0.000010 0.000010 0.000010 0.000010 0.000010 0.000010 0.000010 0.000010 0.000010 0.000010 0.000010 0.000010 0.000010 0.000010 0.000010 0.000010 0.000010 0.000010 0.000010 0.000010 0.000010 0.000010 0.000010 0.000010 0.000010 0.000010 0.000010 0.000010 0.000010 0.000010 0.000010
0.000010 0.000010 0.000010 0.000010 0.000010 0.000010 0.999460 0.000010 0.000010 0.000010 0.000010 0.000010 0.000010 0.000010 0.000010 0.000010 0.000010 0.000010 0.000010 0.000010 0.000010 0.000010 0.000010 0.000010 0.000010 0.000010 0.000010 0.000010 0.000010 0.000010 0.000010 0.000010 0.000010 0.000010 0.000010 0.000010 0.000010 0.000010 0.000010 0.000010 0.000010 0.000010 0.000010 0.000010 0.000010 0.000010 0.000010 0.000010 0.000010 0.000010 0.000010 0.000010 0.000010 0.000010 0.000010
0.000010 0.000010 0.000010 0.000010 0.000010 0.000010 0.999460 0.000010 0.000010 0.000010 0.000010 0.000010 0.000010 0.000010 0.000010 0.000010 0.000010 0.000010 0.000010 0.000010 0.000010 0.000010 0.000010 0.000010 0.000010 0.000010 0.000010 0.000010 0.000010 0.000010 0.000010 0.000010 0.000010 0.000010 0.000010 0.000010 0.000010 0.000010 0.000010 0.000010 0.000010 0.000010 0.000010 0.000010 0.000010 0.000010 0.000010 0.000010 0.000010 0.000010 0.000010 0.000010 0.000010 0.000010 0.000010
0.000010 0.000010 0.000010 0.000010 0.000010 0.000010 0.979375 0.000010 0.000010 0.000010 0.000010 0.000010 0.000010 0.000010 0.015193 0.000010 0.000010 0.000010 0.004912 0.000010 0.000010 0.000010 0.000010 0.000010 0.000010 0.000010 0.000010 0.000010 0.000010 0.000010 0.000010 0.000010 0.000010 0.000010 0.000010 0.000010 0.000010 0.000010 0.000010 0.000010 0.000010 0.000010 0.000010 0.000010 0.000010 0.000010 0.000010 0.000010 0.000010 0.000010 0.000010 0.000010 0.000010 0.000010 0.000010
0.000010 0.000010 0.000010 0.000010 0.000010 0.000010 0.999460 0.000010 0.000010 0.000010 0.000010 0.000010 0.000010 0.000010 0.000010 0.000010 0.000010 0.000010 0.000010 0.000010 0.000010 0.000010 0.000010 0.000010 0.000010 0.000010 0.000010 0.000010 0.000010 0.000010 0.000010 0.000010 0.000010 0.000010 0.000010 0.000010 0.000010 0.000010 0.000010 0.000010 0.000010 0.000010 0.000010 0.000010 0.000010 0.000010 0.000010 0.000010 0.000010 0.000010 0.000010 0.000010 0.000010 0.000010 0.000010
0.000010 0.000010 0.000010 0.011649 0.000010 0.000010 0.781020 0.000010 0.000010 0.000010 0.000010 0.022482 0.000010 0.000010 0.000010 0.000010 0.000010 0.000010 0.000010 0.000010 0.047527 0.000010 0.000010 0.003949 0.014116 0.000010 0.003466 0.000010 0.024141 0.014607 0.000010 0.001895 0.000010 0.000010 0.001899 0.000010 0.000010 0.000010 0.000010 0.000010 0.000010 0.000010 0.000010 0.019539 0.000010 0.000010 0.000010 0.000010 0.000010 0.008076 0.045224 0.000010 0.000010 0.000010 0.000010
0.000010 0.000010 0.000010 0.000010 0.000010 0.000010 0.999460 0.000010 0.000010 0.000010 0.000010 0.000010 0.000010 0.000010 0.000010 0.000010 0.000010 0.000010 0.000010 0.000010 0.000010 0.000010 0.000010 0.000010 0.000010 0.000010 0.000010 0.000010 0.000010 0.000010 0.000010 0.000010 0.000010 0.000010 0.000010 0.000010 0.000010 0.000010 0.000010 0.000010 0.000010 0.000010 0.000010 0.000010 0.000010 0.000010 0.000010 0.000010 0.000010 0.000010 0.000010 0.000010 0.000010 0.000010 0.000010
0.000010 0.000010 0.000010 0.000010 0.000010 0.000010 0.999460 0.000010 0.000010 0.000010 0.000010 0.000010 0.000010 0.000010 0.000010 0.000010 0.000010 0.000010 0.000010 0.000010 0.000010 0.000010 0.000010 0.000010 0.000010 0.000010 0.000010 0.000010 0.000010 0.000010 0.000010 0.000010 0.000010 0.000010 0.000010 0.000010 0.000010 0.000010 0.000010 0.000010 0.000010 0.000010 0.000010 0.000010 0.000010 0.000010 0.000010 0.000010 0.000010 0.000010 0.000010 0.000010 0.000010 0.000010 0.000010
0.000010 0.000010 0.000010 0.000010 0.000010 0.000010 0.999460 0.000010 0.000010 0.000010 0.000010 0.000010 0.000010 0.000010 0.000010 0.000010 0.000010 0.000010 0.000010 0.000010 0.000010 0.000010 0.000010 0.000010 0.000010 0.000010 0.000010 0.000010 0.000010 0.000010 0.000010 0.000010 0.000010 0.000010 0.000010 0.000010 0.000010 0.000010 0.000010 0.000010 0.000010 0.000010 0.000010 0.000010 0.000010 0.000010 0.000010 0.000010 0.000010 0.000010 0.000010 0.000010 0.000010 0.000010 0.000010
0.000010 0.000010 0.000010 0.000010 0.000010 0.000010 0.999460 0.000010 0.000010 0.000010 0.000010 0.000010 0.000010 0.000010 0.000010 0.000010 0.000010 0.000010 0.000010 0.000010 0.000010 0.000010 0.000010 0.000010 0.000010 0.000010 0.000010 0.000010 0.000010 0.000010 0.000010 0.000010 0.000010 0.000010 0.000010 0.000010 0.000010 0.000010 0.000010 0.000010 0.000010 0.000010 0.000010 0.000010 0.000010 0.000010 0.000010 0.000010 0.000010 0.000010 0.000010 0.000010 0.000010 0.000010 0.000010
0.000010 0.000010 0.000010 0.000010 0.000010 0.000010 0.999460 0.000010 0.000010 0.000010 0.000010 0.000010 0.000010 0.000010 0.000010 0.000010 0.000010 0.000010 0.000010 0.000010 0.000010 0.000010 0.000010 0.000010 0.000010 0.000010 0.000010 0.000010 0.000010 0.000010 0.000010 0.000010 0.000010 0.000010 0.000010 0.000010 0.000010 0.000010 0.000010 0.000010 0.000010 0.000010 0.000010 0.000010 0.000010 0.000010 0.000010 0.000010 0.000010 0.000010 0.000010 0.000010 0.000010 0.000010 0.000010
0.000010 0.000010 0.000010 0.000010 0.000010 0.000010 0.999460 0.000010 0.000010 0.000010 0.000010 0.000010 0.000010 0.000010 0.000010 0.000010 0.000010 0.000010 0.000010 0.000010 0.000010 0.000010 0.000010 0.000010 0.000010 0.000010 0.000010 0.000010 0.000010 0.000010 0.000010 0.000010 0.000010 0.000010 0.000010 0.000010 0.000010 0.000010 0.000010 0.000010 0.000010 0.000010 0.000010 0.000010 0.000010 0.000010 0.000010 0.000010 0.000010 0.000010 0.000010 0.000010 0.000010 0.000010 0.000010
0.000010 0.000010 0.000010 0.000010 0.000010 0.000010 0.999460 0.000010 0.000010 0.000010 0.000010 0.000010 0.000010 0.000010 0.000010 0.000010 0.000010 0.000010 0.000010 0.000010 0.000010 0.000010 0.000010 0.000010 0.000010 0.000010 0.000010 0.000010 0.000010 0.000010 0.000010 0.000010 0.000010 0.000010 0.000010 0.000010 0.000010 0.000010 0.000010 0.000010 0.000010 0.000010 0.000010 0.000010 0.000010 0.000010 0.000010 0.000010 0.000010 0.000010 0.000010 0.000010 0.000010 0.000010 0.000010
0.000010 0.000010 0.000010 0.000010 0.000010 0.000010 0.937415 0.000010 0.000010 0.000010 0.000010 0.000010 0.000010 0.000010 0.015516 0.000010 0.000010 0.000010 0.000010 0.000010 0.017760 0.000010 0.000010 0.009356 0.000010 0.000010 0.000010 0.000010 0.019449 0.000010 0.000015 0.000010 0.000010 0.000010 0.000010 0.000010 0.000010 0.000010 0.000010 0.000010 0.000010 0.000010 0.000010 0.000010 0.000010 0.000010 0.000010 0.000010 0.000010 0.000010 0.000010 0.000010 0.000010 0.000010 0.000010
0.150468 0.000010 0.000010 0.099749 0.000010 0.000010 0.060432 0.000010 0.000010 0.000010 0.000010 0.076324 0.000010 0.000010 0.027550 0.149927 0.000010 0.000010 0.010610 0.000010 0.099141 0.000010 0.000010 0.046761 0.044428 0.000010 0.004068 0.000010 0.028462 0.025070 0.005056 0.094869 0.000010 0.021762 0.000010 0.000010 0.033831 0.000010 0.000010 0.000010 0.000010 0.000010 0.000010 0.004765 0.016366 0.000010 0.000010 0.000010 0.000010 0.000010 0.000010 0.000010 0.000010 0.000010 0.000010
0.131576 0.000010 0.000010 0.035131 0.000010 0.000010 0.031063 0.000010 0.000010 0.000010 0.000010 0.061235 0.001506 0.000010 0.033283 0.193458 0.000010 0.000010 0.023942 0.000010 0.092349 0.000010 0.000010 0.028234 0.067505 0.000010 0.016757 0.000010 0.009280 0.026197 0.031018 0.076862 0.000010 0.024846 0.000010 0.000010 0.057380 0.000611 0.000010 0.000010 0.000010 0.000010 0.000010 0.037733 0.006546 0.000010 0.000010 0.000010 0.000010 0.000010 0.013159 0.000010 0.000010 0.000010 0.000010
0.143722 0.016329 0.000010 0.063419 0.000010 0.012328 0.024707 0.014601 0.000010 0.000010 0.000010 0.077466 0.007145 0.000010 0.041149 0.155355 0.001912 0.000010 0.026973 0.000010 0.077147 0.000010 0.005053 0.006629 0.076216 0.000010 0.020142 0.000010 0.021426 0.014785 0.013387 0.049959 0.000010 0.034792 0.000010 0.000010 0.047715 0.000010 0.000010 0.000010 0.000010 0.000010 0.000010 0.007201 0.022650 0.000010 0.000010 0.000010 0.000010 0.000010 0.017504 0.000010 0.000010 0.000010 0.000010
0.148329 0.000010 0.000010 0.032554 0.000010 0.000010 0.021217 0.000010 0.000010 0.000010 0.020070 0.071948 0.000010 0.000010 0.036904 0.173475 0.001614 0.000010 0.019711 0.000010 0.086384 0.000010 0.000010 0.029533 0.112730 0.000010 0.000010 0.000010 0.024886 0.032783 0.014527 0.105810 0.000010 0.000010 0.000010 0.000010 0.044492 0.000010 0.000010 0.000010 0.000010 0.000010 0.000010 0.012109 0.000010 0.000010 0.000010 0.000010 0.000010 0.010562 0.000010 0.000010 0.000010 0.000010 0.000010
0.128167 0.000010 0.000010 0.070805 0.000010 0.000101 0.028660 0.000010 0.000010 0.000010 0.009857 0.040133 0.000010 0.000010 0.020673 0.170665 0.000010 0.000010 0.023315 0.000010 0.100147 0.000010 0.000010 0.026268 0.089082 0.000010 0.029593 0.000010 0.001435 0.026862 0.020344 0.088914 0.000010 0.029612 0.000010 0.000010 0.043701 0.000010 0.000010 0.000010 0.000010 0.000010 0.001922 0.001757 0.035455 0.000010 0.000010 0.000010 0.000010 0.000010 0.012212 0.000010 0.000010 0.000010 0.000010
0.142655 0.020467 0.000010 0.013385 0.000010 0.000010 0.015981 0.000010 0.000010 0.000010 0.000010 0.090461 0.000010 0.000010 0.022003 0.189643 0.000010 0.000010 0.013347 0.000010 0.099033 0.000010 0.000010 0.056617 0.070863 0.000010 0.008280 0.000010 0.029981 0.060116 0.014256 0.048760 0.000010 0.042408 0.000010 0.000010 0.039734 0.000010 0.000010 0.000010 0.000010 0.000010 0.000010 0.011910 0.007089 0.000010 0.000010 0.000010 0.000010 0.000010 0.002672 0.000010 0.000010 0.000010 0.000010
0.118670 0.017901 0.000010 0.065240 0.000010 0.000010 0.018750 0.010109 0.000010 0.000010 0.000010 0.041248 0.000010 0.000010 0.029961 0.196895 0.010120 0.000010 0.018137 0.000010 0.095681 0.000010 0.000010 0.031524 0.078368 0.000010 0.006531 0.000010 0.022988 0.042706 0.024602 0.066239 0.000010 0.029419 0.000010 0.000010 0.040633 0.000010 0.000010 0.000010 0.000010 0.000010 0.000010 0.026311 0.004566 0.000010 0.002750 0.000010 0.000010 0.000343 0.000010 0.000010 0.000010 0.000010 0.000010
0.121368 0.000010 0.000010 0.100794 0.000010 0.020527 0.040777 0.001551 0.000010 0.000010 0.000010 0.067574 0.000010 0.000010 0.033725 0.189848 0.000010 0.000010 0.000010 0.000010 0.074480 0.000010 0.002385 0.042836 0.075954 0.000010 0.017745 0.000010 0.020793 0.019979 0.000010 0.093061 0.000010 0.003415 0.000010 0.000010 0.045653 0.000010 0.000010 0.000010 0.000010 0.000010 0.000010 0.003489 0.004885 0.000010 0.000010 0.000010 0.000010 0.000010 0.018821 0.000010 0.000010 0.000010 0.000010
0.143074 0.000010 0.000010 0.068648 0.000010 0.026184 0.008120 0.000010 0.000010 0.000010 0.000010 0.096570 0.000010 0.000010 0.042875 0.180154 0.000010 0.000010 0.028399 0.000010 0.090647 0.000010 0.000783 0.026870 0.058717 0.000010 0.000010 0.000010 0.014592 0.009245 0.009366 0.071742 0.000010 0.040210 0.000010 0.000010 0.030285 0.000010 0.000010 0.000010 0.000010 0.000010 0.000010 0.000010 0.030185 0.000010 0.000010 0.000010 0.003412 0.000010 0.019584 0.000010 0.000010 0.000010 0.000010
0.148022 0.008193 0.000010 0.065949 0.000010 0.003945 0.039579 0.000010 0.000010 0.000010 0.007276 0.061040 0.000010 0.000010 0.026206 0.168334 0.001795 0.000010 0.016744 0.000010 0.097229 0.000010 0.000010 0.034668 0.060546 0.000010 0.005679 0.000010 0.000010 0.028949 0.031304 0.085082 0.000010 0.029505 0.000010 0.000010 0.053341 0.000010 0.000010 0.000010 0.000010 0.000010 0.000010 0.000010 0.007699 0.000010 0.000010 0.000010 0.000010 0.000010 0.018586 0.000010 0.000010 0.000010 0.000010
0.127083 0.000010 0.000010 0.009914 0.000010 0.000241 0.031815 0.000010 0.000010 0.000010 0.000010 0.061017 0.000010 0.000010 0.026371 0.203662 0.000010 0.000010 0.028809 0.000010 0.096953 0.000010 0.000010 0.015950 0.103195 0.000010 0.019953 0.000010 0.020338 0.048285 0.016035 0.067428 0.000010 0.060892 0.000010 0.000010 0.027518 0.000010 0.000010 0.000010 0.000010 0.000010 0.000010 0.000010 0.017926 0.000010 0.003565 0.000010 0.000010 0.000010 0.012708 0.000010 0.000010 0.000010 0.000010
0.144655 0.000010 0.000010 0.023581 0.000010 0.009559 0.030894 0.012404 0.000010 0.000010 0.000010 0.081130 0.000010 0.000010 0.021892 0.149479 0.000010 0.000010 0.021308 0.000010 0.094951 0.000010 0.000010 0.045218 0.078115 0.000010 0.010578 0.000010 0.012926 0.013663 0.013969 0.106395 0.000010 0.023258 0.000010 0.000010 0.065787 0.000010 0.000010 0.000010 0.000010 0.000010 0.000010 0.016228 0.019383 0.000010 0.000010 0.000010 0.000010 0.000010 0.004299 0.000010 0.000010 0.000010 0.000010
0.131450 0.022659 0.000010 0.012031 0.000010 0.000010 0.010625 0.009276 0.000010 0.000010 0.023304 0.075314 0.000529 0.000010 0.028059 0.129766 0.002202 0.000010 0.004082 0.000010 0.098390 0.000010 0.000010 0.023119 0.089063 0.000010 0.031066 0.000010 0.015251 0.030626 0.048709 0.083446 0.000010 0.082559 0.000010 0.000010 0.021728 0.000010 0.000010 0.000010 0.000010 0.000010 0.000010 0.023108 0.000010 0.000010 0.000010 0.000010 0.000010 0.000010 0.003328 0.000010 0.000010 0.000010 0.000010
0.164715 0.000010 0.000010 0.007185 0.000010 0.000010 0.007348 0.000010 0.000010 0.000010 0.000010 0.069830 0.000010 0.000010 0.040131 0.165450 0.000010 0.000010 0.013107 0.000010 0.074831 0.000010 0.000010 0.018022 0.102181 0.000010 0.042605 0.000010 0.020209 0.053914 0.026499 0.074572 0.000010 0.022966 0.000010 0.000010 0.031880 0.000010 0.000010 0.000010 0.000010 0.000010 0.000010 0.014070 0.024832 0.000010 0.000010 0.000010 0.000010 0.000010 0.025301 0.000010 0.000010 0.000010 0.000010
0.087983 0.000010 0.000010 0.028928 0.000010 0.000010 0.027861 0.011518 0.000010 0.000010 0.000010 0.089293 0.008170 0.000010 0.019760 0.176142 0.000010 0.000010 0.021932 0.000010 0.109828 0.000010 0.005019 0.000010 0.075389 0.000010 0.000010 0.000010 0.026585 0.054098 0.018793 0.103764 0.000010 0.044950 0.001745 0.000010 0.072031 0.000010 0.000010 0.000010 0.000010 0.000010 0.001925 0.000010 0.007845 0.000010 0.002076 0.000010 0.000010 0.004046 0.000010 0.000010 0.000010 0.000010 0.000010
0.131020 0.022855 0.000010 0.078372 0.000010 0.000010 0.021117 0.000010 0.000010 0.000010 0.013305 0.116569 0.000010 0.000010 0.025039 0.141835 0.000010 0.000010 0.014770 0.000010 0.100971 0.000010 0.000010 0.005131 0.053100 0.000010 0.027257 0.000010 0.019661 0.031816 0.000010 0.102911 0.000010 0.000010 0.000010 0.000010 0.060339 0.000010 0.000010 0.000010 0.000010 0.000010 0.000010 0.000010 0.012738 0.000010 0.000010 0.000010 0.000010 0.000010 0.020833 0.000010 0.000010 0.000010 0.000010
0.134251 0.000010 0.000010 0.053000 0.000010 0.014906 0.060347 0.003806 0.000010 0.000010 0.000010 0.054983 0.000010 0.000010 0.035444 0.189326 0.000010 0.000010 0.014617 0.000010 0.090475 0.000010 0.018141 0.038311 0.067590 0.000010 0.022817 0.000010 0.013801 0.000010 0.035842 0.063874 0.000010 0.005860 0.000010 0.000010 0.043776 0.000010 0.000010 0.000010 0.000010 0.000010 0.008661 0.000010 0.010978 0.000010 0.002605 0.000010 0.000010 0.000010 0.016269 0.000010 0.000010 0.000010 0.000010
0.105396 0.000347 0.000010 0.071249 0.000010 0.006395 0.015363 0.000010 0.000010 0.000010 0.000010 0.088153 0.000010 0.000010 0.029189 0.165634 0.000010 0.000010 0.000010 0.000010 0.132248 0.000010 0.001079 0.037873 0.067184 0.000010 0.020106 0.000010 0.024069 0.030712 0.002606 0.106324 0.000010 0.042580 0.000010 0.000010 0.036648 0.000010 0.000010 0.000010 0.000010 0.000010 0.000010 0.004966 0.000010 0.000010 0.006780 0.000010 0.000010 0.004770 0.000010 0.000010 0.000010 0.000010 0.000010
0.150350 0.015973 0.000010 0.057628 0.000010 0.003410 0.040309 0.000952 0.000010 0.000010 0.002138 0.049816 0.000010 0.000010 0.032110 0.152107 0.009199 0.000010 0.024676 0.000010 0.089962 0.000010 0.000010 0.034085 0.083571 0.000010 0.028283 0.000010 0.015917 0.018354 0.005602 0.093235 0.000010 0.031232 0.000010 0.000010 0.047554 0.000010 0.000010 0.000010 0.000010 0.000010 0.000010 0.000010 0.013217 0.000010 0.000010 0.000010 0.000010 0.000010 0.000010 0.000010 0.000010 0.000010 0.000010
0.142512 0.000010 0.000010 0.064119 0.000010 0.020709 0.039062 0.009788 0.000010 0.000010 0.000010 0.083431 0.000010 0.000010 0.029861 0.204801 0.000495 0.000010 0.011777 0.000010 0.079033 0.000010 0.000010 0.025726 0.102751 0.000010 0.014006 0.000010 0.028568 0.000010 0.013894 0.097763 0.000010 0.002955 0.000010 0.000010 0.021268 0.000010 0.000010 0.000010 0.000010 0.000010 0.000010 0.000010 0.007132 0.000010 0.000010 0.000010 0.000010 0.000010 0.000010 0.000010 0.000010 0.000010 0.000010
0.114488 0.000010 0.000010 0.000010 0.008231 0.000010 0.000010 0.000010 0.000010 0.000010 0.000010 0.000010 0.000010 0.000010 0.005014 0.000010 0.000010 0.000010 0.000010 0.000010 0.000010 0.000010 0.000010 0.012449 0.000010 0.000010 0.020149 0.000010 0.000010 0.015005 0.000010 0.030318 0.000010 0.000010 0.005948 0.002833 0.781647 0.000010 0.000010 0.000010 0.000010 0.000010 0.000010 0.000010 0.003477 0.000010 0.000010 0.000010 0.000010 0.000010 0.000010 0.000010 0.000010 0.000010 0.000010
0.000010 0.000010 0.000010 0.000010 0.000010 0.000010 0.000010 0.000010 0.000010 0.000010 0.000010 0.000010 0.000010 0.000010 0.000010 0.000010 0.000010 0.000010 0.000010 0.000010 0.000010 0.000010 0.000010 0.000010 0.000010 0.000010 0.000010 0.000010 0.000010 0.000010 0.000010 0.000010 0.000010 0.000010 0.000010 0.000010 0.999460 0.000010 0.000010 0.000010 0.000010 0.000010 0.000010 0.000010 0.000010 0.000010 0.000010 0.000010 0.000010 0.000010 0.000010 0.000010 0.000010 0.000010 0.000010
0.000010 0.000010 0.000010 0.000010 0.000010 0.000010 0.000010 0.000010 0.000010 0.000010 0.000010 0.000010 0.000010 0.000010 0.000010 0.000010 0.000010 0.000010 0.000010 0.000010 0.000010 0.000010 0.000010 0.000010 0.000010 0.000010 0.000010 0.000010 0.000010 0.000010 0.000010 0.000010 0.000010 0.000010 0.000010 0.000010 0.999460 0.000010 0.000010 0.000010 0.000010 0.000010 0.000010 0.000010 0.000010 0.000010 0.000010 0.000010 0.000010 0.000010 0.000010 0.000010 0.000010 0.000010 0.000010
0.000010 0.000010 0.000010 0.000010 0.000010 0.000010 0.000010 0.000010 0.000010 0.000010 0.002497 0.000010 0.000010 0.006903 0.000010 0.017639 0.000010 0.000010 0.000010 0.000010 0.000010 0.000010 0.000010 0.000010 0.000010 0.000010 0.000010 0.000010 0.000010 0.000010 0.000010 0.000010 0.000010 0.000010 0.017784 0.000010 0.953162 0.000010 0.000010 0.000010 0.000010 0.000010 0.001525 0.000010 0.000010 0.000010 0.000010 0.000010 0.000010 0.000010 0.000010 0.000010 0.000010 0.000010 0.000010
0.000010 0.000010 0.000010 0.000010 0.000010 0.000010 0.000010 0.000010 0.000010 0.000010 0.000010 0.000010 0.000010 0.000010 0.000010 0.000010 0.000010 0.000010 0.000010 0.000010 0.000010 0.000010 0.000010 0.000010 0.000010 0.000010 0.000010 0.000010 0.000010 0.000010 0.000010 0.000010 0.000010 0.000010 0.000010 0.000010 0.999460 0.000010 0.000010 0.000010 0.000010 0.000010 0.000010 0.000010 0.000010 0.000010 0.000010 0.000010 0.000010 0.000010 0.000010 0.000010 0.000010 0.000010 0.000010
0.061464 0.000010 0.010167 0.000010 0.000010 0.000010 0.000010 0.000010 0.000010 0.000010 0.000010 0.014836 0.000010 0.000010 0.000010 0.000010 0.003003 0.000010 0.001516 0.000751 0.000010 0.000010 0.000010 0.000010 0.000010 0.000010 0.000010 0.000010 0.000010 0.000010 0.000010 0.000010 0.000010 0.003251 0.000010 0.000010 0.904541 0.000010 0.000010 0.000010 0.000010 0.000010 0.000010 0.000010 0.000010 0.000010 0.000010 0.000010 0.000010 0.000010 0.000010 0.000010 0.000010 0.000010 0.000010
0.000010 0.000010 0.000010 0.000010 0.000010 0.000010 0.009188 0.000010 0.000010 0.000010 0.000010 0.000010 0.000010 0.000010 0.000010 0.000010 0.000010 0.000010 0.000010 0.000010 0.000010 0.000010 0.000010 0.000010 0.000010 0.000010 0.000010 0.000010 0.000010 0.000010 0.000922 0.000010 0.000010 0.000010 0.000010 0.000010 0.978790 0.000010 0.000010 0.000010 0.000010 0.000010 0.000010 0.000010 0.000010 0.000010 0.010590 0.000010 0.000010 0.000010 0.000010 0.000010 0.000010 0.000010 0.000010
0.000010 0.000010 0.000010 0.000010 0.000010 0.000010 0.000010 0.000010 0.000010 0.000010 0.000010 0.000010 0.000010 0.000010 0.000010 0.000010 0.000010 0.000010 0.000010 0.000010 0.000010 0.000010 0.000010 0.000010 0.000010 0.000010 0.000010 0.000010 0.000010 0.000010 0.000010 0.000010 0.000010 0.000010 0.000010 0.000010 0.999460 0.000010 0.000010 0.000010 0.000010 0.000010 0.000010 0.000010 0.000010 0.000010 0.000010 0.000010 0.000010 0.000010 0.000010 0.000010 0.000010 0.000010 0.000010
0.043490 0.000010 0.000010 0.000010 0.000010 0.000010 0.000010 0.000010 0.000010 0.000010 0.000010 0.003340 0.000010 0.000010 0.010861 0.039828 0.000145 0.000010 0.000010 0.000900 0.000010 0.000010 0.000010 0.000010 0.000010 0.006117 0.000010 0.000010 0.006559 0.000010 0.000010 0.006651 0.002906 0.000010 0.000010 0.000010 0.866915 0.000010 0.000010 0.011859 0.000010 0.000010 0.000010 0.000010 0.000010 0.000010 0.000010 0.000010 0.000010 0.000010 0.000010 0.000010 0.000010 0.000010 0.000010
0.000010 0.000010 0.000010 0.000010 0.000010 0.000010 0.000010 0.000010 0.000010 0.000010 0.000010 0.000010 0.000010 0.000010 0.000010 0.000010 0.000010 0.000010 0.000010 0.000010 0.000010 0.000010 0.001463 0.000010 0.000010 0.000010 0.000010 0.000010 0.000010 0.000010 0.000010 0.000010 0.000010 0.000010 0.000010 0.000010 0.993911 0.000010 0.000010 0.000010 0.000010 0.000010 0.000010 0.000010 0.000010 0.000010 0.000010 0.000010 0.000010 0.000010 0.000010 0.000010 0.004106 0.000010 0.000010
0.000010 0.000010 0.000010 0.000010 0.000010 0.000010 0.000010 0.000010 0.000010 0.000010 0.000010 0.000010 0.000010 0.000010 0.000010 0.000010 0.000010 0.000010 0.000010 0.000010 0.000010 0.000010 0.000010 0.000010 0.000010 0.000010 0.000010 0.000010 0.000010 0.000010 0.000010 0.000010 0.000010 0.000010 0.000010 0.000010 0.988714 0.000010 0.000010 0.010756 0.000010 0.000010 0.000010 0.000010 0.000010 0.000010 0.000010 0.000010 0.000010 0.000010 0.000010 0.000010 0.000010 0.000010 0.000010
0.000010 0.000010 0.000010 0.000010 0.000010 0.000010 0.000010 0.000010 0.000010 0.000010 0.000010 0.000010 0.000010 0.000010 0.000010 0.000010 0.000010 0.000010 0.000010 0.000010 0.000010 0.000010 0.000010 0.000010 0.000010 0.000010 0.000010 0.000010 0.000010 0.000010 0.000010 0.000010 0.000010 0.000010 0.000010 0.000010 0.999460 0.000010 0.000010 0.000010 0.000010 0.000010 0.000010 0.000010 0.000010 0.000010 0.000010 0.000010 0.000010 0.000010 0.000010 0.000010 0.000010 0.000010 0.000010
0.000010 0.000010 0.000010 0.000010 0.000010 0.000010 0.000010 0.000010 0.000010 0.000010 0.000010 0.000010 0.000010 0.000010 0.000010 0.000010 0.000010 0.000010 0.000010 0.000010 0.000010 0.000010 0.000010 0.000010 0.000010 0.000010 0.000010 0.000010 0.000010 0.000010 0.000010 0.000010 0.000010 0.000010 0.000010 0.000010 0.999460 0.000010 0.000010 0.000010 0.000010 0.000010 0.000010 0.000010 0.000010 0.000010 0.000010 0.000010 0.000010 0.000010 0.000010 0.000010 0.000010 0.000010 0.000010
0.000010 0.000010 0.000010 0.000010 0.000010 0.000010 0.000010 0.000010 0.000010 0.000010 0.000010 0.000010 0.000010 0.000010 0.000010 0.000010 0.000699 0.000010 0.000010 0.000010 0.000010 0.000010 0.000010 0.000010 0.000010 0.000010 0.000010 0.000010 0.002795 0.000010 0.000010 0.000010 0.000010 0.000010 0.000010 0.000010 0.991250 0.000010 0.000010 0.004746 0.000010 0.000010 0.000010 0.000010 0.000010 0.000010 0.000010 0.000010 0.000010 0.000010 0.000010 0.000010 0.000010 0.000010 0.000010
0.000010 0.000010 0.000010 0.000010 0.000010 0.000010 0.000010 0.000010 0.000010 0.000010 0.000010 0.000010 0.000010 0.000010 0.000010 0.000010 0.000010 0.000010 0.000010 0.000010 0.000010 0.000010 0.000010 0.000010 0.000010 0.000010 0.000010 0.000010 0.000010 0.000010 0.000010 0.000010 0.000010 0.000010 0.000010 0.000010 0.999460 0.000010 0.000010 0.000010 0.000010 0.000010 0.000010 0.000010 0.000010 0.000010 0.000010 0.000010 0.000010 0.000010 0.000010 0.000010 0.000010 0.000010 0.000010
0.000010 0.000010 0.000010 0.000010 0.000010 0.000010 0.000010 0.000010 0.000010 0.000010 0.000010 0.000010 0.000010 0.000010 0.000010 0.000010 0.000010 0.000010 0.000010 0.000010 0.000010 0.000010 0.000010 0.000010 0.000010 0.000010 0.000010 0.000010 0.000010 0.000010 0.000010 0.000010 0.000010 0.000010 0.000010 0.000010 0.999460 0.000010 0.000010 0.000010 0.000010 0.000010 0.000010 0.000010 0.000010 0.000010 0.000010 0.000010 0.000010 0.000010 0.000010 0.000010 0.000010 0.000010 0.000010
0.000010 0.000010 0.000010 0.000010 0.000010 0.000010 0.000010 0.000010 0.000010 0.000010 0.000010 0.000010 0.000010 0.000010 0.000010 0.000010 0.000010 0.000010 0.000010 0.000010 0.000010 0.000010 0.000010 0.000010 0.000010 0.000010 0.000010 0.000010 0.000010 0.000010 0.000010 0.000010 0.000010 0.000010 0.000010 0.000010 0.999460 0.000010 0.000010 0.000010 0.000010 0.000010 0.000010 0.000010 0.000010 0.000010 0.000010 0.000010 0.000010 0.000010 0.000010 0.000010 0.000010 0.000010 0.000010
0.000010 0.000010 0.000010 0.000010 0.000010 0.000010 0.000010 0.000010 0.000010 0.000010 0.000010 0.000010 0.000010 0.000010 0.000010 0.000010 0.008590 0.000010 0.000010 0.000010 0.000010 0.000010 0.000010 0.000010 0.000010 0.000010 0.000010 0.000010 0.000010 0.000010 0.000010 0.000010 0.000010 0.000010 0.000010 0.000010 0.983339 0.000010 0.000010 0.000010 0.000010 0.000010 0.000010 0.000010 0.000010 0.000010 0.007551 0.000010 0.000010 0.000010 0.000010 0.000010 0.000010 0.000010 0.000010
0.000010 0.000010 0.000010 0.000010 0.000010 0.000010 0.000010 0.000010 0.000010 0.000010 0.000010 0.000010 0.000010 0.000010 0.000010 0.000010 0.000010 0.000010 0.000010 0.000010 0.000010 0.000010 0.000010 0.000010 0.000010 0.000010 0.000010 0.000010 0.000010 0.000010 0.000010 0.000010 0.000010 0.000010 0.000010 0.000010 0.999460 0.000010 0.000010 0.000010 0.000010 0.000010 0.000010 0.000010 0.000010 0.000010 0.000010 0.000010 0.000010 0.000010 0.000010 0.000010 0.000010 0.000010 0.000010
0.000010 0.000010 0.000010 0.000010 0.000010 0.000010 0.000010 0.000010 0.000010 0.000010 0.000010 0.000010 0.000010 0.000010 0.000010 0.000010 0.000010 0.000010 0.000010 0.000010 0.000010 0.000010 0.000010 0.000010 0.000010 0.000010 0.000010 0.000010 0.000010 0.000010 0.000010 0.000010 0.000010 0.000010 0.000010 0.000010 0.999460 0.000010 0.000010 0.000010 0.000010 0.000010 0.000010 0.000010 0.000010 0.000010 0.000010 0.000010 0.000010 0.000010 0.000010 0.000010 0.000010 0.000010 0.000010
0.000010 0.000010 0.000010 0.000010 0.000010 0.000010 0.000010 0.000010 0.000010 0.000010 0.927832 0.000010 0.000010 0.000010 0.000010 0.071638 0.000010 0.000010 0.000010 0.000010 0.000010 0.000010 0.000010 0.000010 0.000010 0.000010 0.000010 0.000010 0.000010 0.000010 0.000010 0.000010 0.000010 0.000010 0.000010 0.000010 0.000010 0.000010 0.000010 0.000010 0.000010 0.000010 0.000010 0.000010 0.000010 0.000010 0.000010 0.000010 0.000010 0.000010 0.000010 0.000010 0.000010 0.000010 0.000010
0.028851 0.000010 0.000010 0.034737 0.000010 0.000010 0.000010 0.000010 0.000010 0.000010 0.699996 0.038213 0.043875 0.000010 0.000010 0.099454 0.000010 0.000010 0.000010 0.000010 0.000010 0.000010 0.001226 0.000010 0.000010 0.000010 0.002199 0.000010 0.000010 0.025860 0.000010 0.005010 0.000010 0.015419 0.000010 0.000010 0.000010 0.001251 0.000010 0.000010 0.000010 0.000010 0.000010 0.000010 0.003489 0.000010 0.000010 0.000010 0.000010 0.000010 0.000010 0.000010 0.000010 0.000010 0.000010
0.000010 0.000010 0.000010 0.000010 0.000010 0.000010 0.011347 0.003333 0.000010 0.000010 0.796592 0.003674 0.001128 0.000010 0.023390 0.006218 0.000010 0.000010 0.000010 0.000010 0.000010 0.000010 0.000010 0.001571 0.000010 0.000010 0.015179 0.000010 0.000010 0.000010 0.000010 0.000010 0.000010 0.004347 0.000010 0.000010 0.015612 0.000010 0.000010 0.000010 0.000010 0.000010 0.000010 0.000010 0.000010 0.000010 0.002538 0.000010 0.024455 0.090206 0.000010 0.000010 0.000010 0.000010 0.000010
0.000010 0.000010 0.000010 0.000010 0.000010 0.000010 0.000010 0.000010 0.000010 0.000010 0.795423 0.000010 0.000010 0.000010 0.000010 0.202184 0.000010 0.000010 0.000010 0.000010 0.000010 0.000010 0.000010 0.000010 0.000010 0.000010 0.000010 0.000010 0.000010 0.000010 0.000010 0.000010 0.000010 0.000010 0.000010 0.000010 0.000010 0.000010 0.000010 0.000010 0.000010 0.000010 0.000010 0.000010 0.001872 0.000010 0.000010 0.000010 0.000010 0.000010 0.000010 0.000010 0.000010 0.000010 0.000010
0.000010 0.000010 0.000010 0.000010 0.000010 0.009371 0.000010 0.000010 0.000010 0.000010 0.761107 0.010488 0.050624 0.000010 0.000010 0.000010 0.000010 0.000010 0.010609 0.000010 0.000010 0.000010 0.000247 0.000010 0.000010 0.000010 0.002125 0.000010 0.000010 0.000010 0.000010 0.000010 0.000010 0.000010 0.001172 0.000010 0.000010 0.000010 0.000010 0.000010 0.000010 0.000010 0.002828 0.000010 0.000010 0.000010 0.000010 0.000010 0.043538 0.107452 0.000010 0.000010 0.000010 0.000010 0.000010
0.000010 0.000010 0.000010 0.020289 0.000010 0.018295 0.000010 0.000010 0.000010 0.000010 0.752645 0.000010 0.000010 0.000010 0.000010 0.110335 0.000010 0.000010 0.000010 0.000010 0.005342 0.000010 0.000010 0.013315 0.000010 0.000010 0.000010 0.000010 0.012772 0.000010 0.000010 0.003672 0.000010 0.000010 0.000010 0.000010 0.000010 0.000010 0.000010 0.000010 0.000010 0.000010 0.000010 0.000010 0.006977 0.000010 0.000010 0.000010 0.000016 0.055903 0.000010 0.000010 0.000010 0.000010 0.000010
0.000010 0.000010 0.000010 0.000010 0.000010 0.000010 0.000010 0.000010 0.000010 0.000010 0.848162 0.000010 0.000010 0.000010 0.000010 0.000010 0.000010 0.000010 0.000010 0.000010 0.000010 0.000010 0.000010 0.000010 0.000010 0.000010 0.000010 0.000010 0.000010 0.000010 0.000010 0.000010 0.000010 0.000010 0.000010 0.000010 0.000010 0.000010 0.000010 0.000010 0.000010 0.000010 0.000010 0.000010 0.000010 0.000010 0.000010 0.000010 0.000010 0.151308 0.000010 0.000010 0.000010 0.000010 0.000010
0.000010 0.000010 0.000010 0.000010 0.000010 0.000010 0.000010 0.000010 0.000010 0.000010 0.999456 0.000010 0.000014 0.000010 0.000010 0.000010 0.000010 0.000010 0.000010 0.000010 0.000010 0.000010 0.000010 0.000010 0.000010 0.000010 0.000010 0.000010 0.000010 0.000010 0.000010 0.000010 0.000010 0.000010 0.000010 0.000010 0.000010 0.000010 0.000010 0.000010 0.000010 0.000010 0.000010 0.000010 0.000010 0.000010 0.000010 0.000010 0.000010 0.000010 0.000010 0.000010 0.000010 0.000010 0.000010
0.000010 0.000010 0.000010 0.000010 0.000010 0.000010 0.000010 0.000621 0.000010 0.000010 0.858132 0.000010 0.032680 0.000010 0.001317 0.000010 0.000010 0.000010 0.000010 0.000010 0.000010 0.000010 0.000010 0.000010 0.003490 0.000010 0.013688 0.009663 0.000010 0.000010 0.000010 0.000010 0.000010 0.000010 0.000010 0.000010 0.000010 0.000010 0.000010 0.000010 0.000010 0.000010 0.000010 0.000010 0.000010 0.000010 0.000010 0.000010 0.000010 0.079938 0.000010 0.000010 0.000010 0.000010 0.000010
0.000010 0.000010 0.000010 0.000010 0.000010 0.000010 0.000010 0.000010 0.000010 0.000010 0.999460 0.000010 0.000010 0.000010 0.000010 0.000010 0.000010 0.000010 0.000010 0.000010 0.000010 0.000010 0.000010 0.000010 0.000010 0.000010 0.000010 0.000010 0.000010 0.000010 0.000010 0.000010 0.000010 0.000010 0.000010 0.000010 0.000010 0.000010 0.000010 0.000010 0.000010 0.000010 0.000010 0.000010 0.000010 0.000010 0.000010 0.000010 0.000010 0.000010 0.000010 0.000010 0.000010 0.000010 0.000010
0.000010 0.000010 0.000010 0.000010 0.000010 0.000010 0.000010 0.000010 0.000010 0.000010 0.861430 0.000010 0.000010 0.000010 0.000010 0.000010 0.000010 0.000010 0.000401 0.000010 0.000010 0.000010 0.000010 0.000010 0.000010 0.000010 0.000010 0.000010 0.000010 0.000010 0.000010 0.000010 0.000010 0.000010 0.000010 0.000010 0.000010 0.000010 0.000010 0.000010 0.000010 0.000010 0.000010 0.000010 0.000010 0.000010 0.000010 0.000010 0.023594 0.114066 0.000010 0.000010 0.000010 0.000010 0.000010
0.000010 0.000010 0.000010 0.000010 0.000010 0.000010 0.000010 0.000010 0.000010 0.000010 0.717413 0.000010 0.000010 0.000010 0.000010 0.000010 0.005046 0.000010 0.000010 0.000010 0.000010 0.000010 0.000010 0.000010 0.000010 0.000010 0.000010 0.000010 0.000010 0.000010 0.000010 0.000010 0.000010 0.000010 0.000010 0.000010 0.000010 0.000010 0.000010 0.000010 0.000010 0.000010 0.000010 0.000010 0.000010 0.000010 0.000010 0.000010 0.019492 0.245030 0.012520 0.000010 0.000010 0.000010 0.000010
0.000010 0.000010 0.000010 0.000010 0.000010 0.000010 0.000010 0.000010 0.000010 0.000010 0.826910 0.000010 0.000010 0.000010 0.000010 0.000010 0.000010 0.000010 0.000010 0.000010 0.000010 0.000010 0.000010 0.000010 0.000010 0.000010 0.000010 0.000010 0.000010 0.000010 0.000010 0.000010 0.000010 0.000010 0.000010 0.000010 0.000010 0.000010 0.000010 0.000010 0.000010 0.000010 0.000010 0.000010 0.000010 0.000010 0.000010 0.000010 0.067593 0.104977 0.000010 0.000010 0.000010 0.000010 0.000010
0.000010 0.000010 0.000010 0.006686 0.000010 0.000010 0.000010 0.000010 0.000010 0.000010 0.816874 0.000010 0.010541 0.000010 0.000010 0.000010 0.000010 0.000010 0.000010 0.000010 0.000010 0.000010 0.000010 0.000010 0.000010 0.000010 0.000010 0.000010 0.000010 0.000010 0.000010 0.000010 0.000010 0.000010 0.000010 0.000010 0.000010 0.000010 0.000010 0.000510 0.000010 0.000010 0.000010 0.000010 0.000010 0.000010 0.002551 0.000010 0.029066 0.132698 0.000605 0.000010 0.000010 0.000010 0.000010
0.000010 0.000010 0.000010 0.004369 0.000010 0.000010 0.000010 0.000010 0.000010 0.000010 0.710724 0.000010 0.000010 0.000010 0.000010 0.000010 0.000010 0.000010 0.002720 0.000010 0.000010 0.000010 0.000010 0.000010 0.000010 0.000010 0.005134 0.000010 0.000010 0.000010 0.000010 0.000010 0.000010 0.000010 0.000010 0.000010 0.000010 0.000010 0.000010 0.000010 0.000010 0.000010 0.000010 0.004079 0.000010 0.000010 0.000010 0.000010 0.021953 0.238304 0.012248 0.000010 0.000010 0.000010 0.000010
0.000010 0.000010 0.000010 0.000010 0.000010 0.000010 0.010391 0.000010 0.000010 0.000010 0.801199 0.004352 0.000010 0.000010 0.000010 0.153149 0.000010 0.000010 0.000010 0.000010 0.000010 0.000010 0.000010 0.000010 0.014977 0.000010 0.000010 0.000010 0.000010 0.000010 0.000010 0.000010 0.000010 0.000010 0.000010 0.000010 0.000010 0.000010 0.000010 0.000010 0.000010 0.000010 0.000010 0.000010 0.011967 0.000010 0.000010 0.000010 0.003485 0.000010 0.000010 0.000010 0.000010 0.000010 0.000010
0.000010 0.000010 0.000010 0.027164 0.000010 0.000770 0.000010 0.000010 0.000010 0.000010 0.760992 0.000010 0.000010 0.000010 0.000010 0.184220 0.000010 0.000010 0.000010 0.000010 0.000010 0.000010 0.000010 0.003813 0.000624 0.000010 0.000010 0.000010 0.000010 0.000010 0.000010 0.017025 0.000010 0.000010 0.000010 0.000010 0.002694 0.000010 0.000010 0.000010 0.000010 0.000010 0.000010 0.000010 0.000010 0.000010 0.002238 0.000010 0.000010 0.000010 0.000010 0.000010 0.000010 0.000010 0.000010
0.000010 0.024566 0.000010 0.000010 0.000010 0.020346 0.000010 0.000010 0.000010 0.000010 0.528532 0.000015 0.000010 0.000010 0.000010 0.000010 0.009833 0.000010 0.000010 0.000010 0.000010 0.000010 0.000010 0.008187 0.000010 0.000010 0.000010 0.000010 0.000010 0.000010 0.000010 0.000010 0.000010 0.000010 0.005971 0.000010 0.000010 0.000010 0.000010 0.000010 0.000010 0.000010 0.000632 0.000010 0.000010 0.000010 0.000010 0.000010 0.012790 0.388679 0.000010 0.000010 0.000010 0.000010 0.000010
0.000010 0.000010 0.000010 0.000010 0.000010 0.000010 0.000010 0.000010 0.000010 0.000010 0.883229 0.000010 0.000010 0.000010 0.000010 0.085586 0.000010 0.000010 0.000010 0.000010 0.000010 0.000010 0.000010 0.003836 0.025462 0.000010 0.000010 0.000010 0.000010 0.000010 0.000010 0.000010 0.000010 0.000010 0.000010 0.000010 0.000010 0.000010 0.000010 0.000010 0.000010 0.000010 0.000010 0.000010 0.000010 0.000010 0.001387 0.000010 0.000010 0.000010 0.000010 0.000010 0.000010 0.000010 0.000010
0.000010 0.000010 0.000010 0.000010 0.000010 0.000010 0.000010 0.000010 0.000010 0.000010 0.922108 0.000010 0.053313 0.000010 0.000010 0.000010 0.000010 0.000010 0.000010 0.000010 0.000010 0.000010 0.000010 0.000010 0.000010 0.000010 0.021731 0.000010 0.000010 0.000010 0.000010 0.000010 0.000010 0.000010 0.000010 0.000010 0.000010 0.000010 0.000010 0.000010 0.000010 0.000010 0.000010 0.000010 0.000010 0.000010 0.002338 0.000010 0.000010 0.000010 0.000010 0.000010 0.000010 0.000010 0.000010
0.000010 0.000010 0.000010 0.000010 0.000010 0.000010 0.000010 0.008485 0.000010 0.000010 0.000010 0.000010 0.042316 0.012708 0.016548 0.016938 0.000010 0.000010 0.003627 0.045427 0.000010 0.026587 0.000010 0.000010 0.000010 0.054640 0.000010 0.024311 0.000010 0.693056 0.000010 0.000010 0.002780 0.000010 0.000010 0.000010 0.000010 0.000010 0.000010 0.000010 0.011871 0.000010 0.004373 0.000010 0.000010 0.000010 0.000010 0.000010 0.000010 0.000010 0.012699 0.000010 0.023244 0.000010 0.000010
0.000010 0.000010 0.000010 0.000010 0.000010 0.000010 0.000890 0.000010 0.000010 0.016226 0.000010 0.017044 0.000010 0.000010 0.000010 0.000010 0.000010 0.000010 0.000010 0.019677 0.000010 0.008213 0.000010 0.000010 0.000010 0.000010 0.000010 0.000010 0.000010 0.835632 0.000010 0.023970 0.000010 0.000010 0.000010 0.015914 0.000010 0.011170 0.000010 0.002098 0.000010 0.000010 0.000010 0.000010 0.000286 0.023368 0.006664 0.000010 0.013658 0.000010 0.000010 0.000010 0.000010 0.004791 0.000010
0.002870 0.000010 0.009201 0.000010 0.003635 0.000010 0.021179 0.000918 0.000010 0.029279 0.000010 0.010452 0.034480 0.000010 0.001396 0.000010 0.000010 0.004596 0.000022 0.014514 0.000010 0.021851 0.002428 0.000010 0.000010 0.057716 0.000010 0.000010 0.012439 0.700465 0.002461 0.025318 0.000010 0.004950 0.000010 0.002919 0.000010 0.000010 0.000010 0.000010 0.012625 0.000010 0.000010 0.000010 0.008206 0.000010 0.000010 0.000010 0.011809 0.000010 0.000010 0.003972 0.000010 0.000010 0.000010
0.000010 0.000010 0.000010 0.000010 0.000010 0.000010 0.000010 0.000010 0.000010 0.000010 0.000010 0.000010 0.000010 0.000010 0.000010 0.000010 0.000010 0.000010 0.000010 0.000010 0.000010 0.000010 0.000010 0.000010 0.000010 0.000010 0.000010 0.000010 0.000010 0.999460 0.000010 0.000010 0.000010 0.000010 0.000010 0.000010 0.000010 0.000010 0.000010 0.000010 0.000010 0.000010 0.000010 0.000010 0.000010 0.000010 0.000010 0.000010 0.000010 0.000010 0.000010 0.000010 0.000010 0.000010 0.000010
0.000010 0.000010 0.000010 0.000010 0.000010 0.000010 0.000010 0.000010 0.000010 0.014391 0.000010 0.000010 0.000010 0.000010 0.000010 0.000010 0.000010 0.000010 0.000010 0.000010 0.000010 0.000010 0.000010 0.000010 0.000010 0.000010 0.000010 0.000010 0.000010 0.960713 0.000010 0.000010 0.000010 0.000010 0.000010 0.002259 0.000010 0.000010 0.000010 0.000010 0.014408 0.000010 0.000010 0.000010 0.000010 0.000010 0.000010 0.007730 0.000010 0.000010 0.000010 0.000010 0.000010 0.000010 0.000010
0.000010 0.000010 0.000010 0.000010 0.000010 0.015741 0.006244 0.007753 0.000010 0.000010 0.000010 0.000010 0.000010 0.005434 0.000010 0.000010 0.012063 0.000010 0.000010 0.018999 0.000010 0.055553 0.000010 0.000010 0.000010 0.027026 0.000010 0.000010 0.000010 0.788003 0.000010 0.000010 0.000010 0.001336 0.000010 0.005146 0.002019 0.000010 0.006345 0.000010 0.020822 0.010981 0.001057 0.000010 0.000010 0.000010 0.000013 0.015096 0.000010 0.000010 0.000010 0.000010 0.000010 0.000010 0.000010
0.000010 0.000010 0.000010 0.000010 0.000010 0.025940 0.018267 0.008533 0.000181 0.035104 0.000010 0.000010 0.062618 0.000010 0.000010 0.000010 0.000010 0.000010 0.008268 0.034825 0.000010 0.033992 0.000010 0.002688 0.000010 0.000010 0.000010 0.000010 0.000010 0.651498 0.008343 0.039372 0.000010 0.004811 0.000010 0.000010 0.000010 0.001006 0.000646 0.016713 0.000206 0.000010 0.012320 0.000010 0.000010 0.000010 0.000010 0.013018 0.001956 0.000010 0.011709 0.007667 0.000010 0.000010 0.000010
0.000010 0.000010 0.000010 0.000010 0.000010 0.000010 0.000010 0.000010 0.000010 0.000010 0.000010 0.000010 0.000010 0.000010 0.000010 0.000010 0.000010 0.000010 0.000010 0.000010 0.000010 0.000010 0.000010 0.000010 0.000010 0.000010 0.000010 0.000010 0.000010 0.999460 0.000010 0.000010 0.000010 0.000010 0.000010 0.000010 0.000010 0.000010 0.000010 0.000010 0.000010 0.000010 0.000010 0.000010 0.000010 0.000010 0.000010 0.000010 0.000010 0.000010 0.000010 0.000010 0.000010 0.000010 0.000010
0.015570 0.000010 0.006908 0.000010 0.000010 0.000010 0.000010 0.000165 0.000010 0.011172 0.009247 0.000010 0.006060 0.000010 0.010852 0.000010 0.009060 0.000010 0.010218 0.000010 0.015533 0.029208 0.000010 0.009521 0.012463 0.000010 0.000010 0.000010 0.003593 0.797565 0.000010 0.000010 0.000010 0.000010 0.000010 0.021368 0.000010 0.000010 0.000010 0.015911 0.000010 0.000010 0.000010 0.000010 0.014980 0.000010 0.000010 0.000010 0.000010 0.000010 0.000010 0.000247 0.000010 0.000010 0.000010
0.000010 0.000010 0.000010 0.000010 0.000010 0.000010 0.000010 0.000010 0.000010 0.000010 0.000010 0.000010 0.000010 0.000010 0.000010 0.000010 0.000010 0.000010 0.000010 0.000010 0.000010 0.000010 0.000010 0.000010 0.000010 0.000010 0.000010 0.000010 0.000010 0.999460 0.000010 0.000010 0.000010 0.000010 0.000010 0.000010 0.000010 0.000010 0.000010 0.000010 0.000010 0.000010 0.000010 0.000010 0.000010 0.000010 0.000010 0.000010 0.000010 0.000010 0.000010 0.000010 0.000010 0.000010 0.000010
0.000010 0.000010 0.000010 0.000010 0.000010 0.000010 0.000010 0.000010 0.000010 0.000010 0.000010 0.000010 0.000010 0.000010 0.000010 0.000010 0.000010 0.000010 0.000010 0.000010 0.000010 0.000010 0.000010 0.000010 0.000010 0.000010 0.000010 0.000010 0.000010 0.996075 0.000010 0.000010 0.000010 0.000010 0.000010 0.000010 0.000010 0.000010 0.000010 0.003395 0.000010 0.000010 0.000010 0.000010 0.000010 0.000010 0.000010 0.000010 0.000010 0.000010 0.000010 0.000010 0.000010 0.000010 0.000010
0.000010 0.000010 0.000010 0.000010 0.000010 0.000010 0.000010 0.000010 0.000010 0.000010 0.000010 0.000014 0.000010 0.000010 0.000010 0.000010 0.000010 0.000010 0.000010 0.000010 0.000010 0.000010 0.000010 0.000010 0.000010 0.000010 0.000010 0.000010 0.000010 0.988393 0.000010 0.000010 0.000010 0.000010 0.000010 0.000010 0.000010 0.007920 0.000010 0.000010 0.000010 0.000010 0.000010 0.000010 0.003163 0.000010 0.000010 0.000010 0.000010 0.000010 0.000010 0.000010 0.000010 0.000010 0.000010
0.000010 0.000010 0.000010 0.000010 0.000010 0.000017 0.000010 0.000010 0.000010 0.000010 0.000010 0.000010 0.000010 0.000010 0.000010 0.000010 0.000010 0.000010 0.000010 0.000010 0.000010 0.000010 0.000010 0.000010 0.000010 0.000010 0.000010 0.000010 0.000010 0.999450 0.000010 0.000010 0.000010 0.000010 0.000010 0.000010 0.000010 0.000010 0.000010 0.000010 0.000010 0.000010 0.000013 0.000010 0.000010 0.000010 0.000010 0.000010 0.000010 0.000010 0.000010 0.000010 0.000010 0.000010 0.000010
0.000010 0.000010 0.001178 0.000010 0.000010 0.004456 0.000010 0.000010 0.000010 0.000010 0.000010 0.000010 0.000010 0.000010 0.003679 0.000010 0.002220 0.000010 0.005083 0.000010 0.000010 0.000010 0.000010 0.028736 0.000010 0.000010 0.000819 0.023258 0.014871 0.902694 0.000010 0.000010 0.002915 0.000010 0.000010 0.000010 0.006768 0.000010 0.000010 0.000010 0.000010 0.000010 0.000010 0.000010 0.000010 0.000010 0.000010 0.000010 0.000010 0.000014 0.002899 0.000010 0.000010 0.000010 0.000010
0.000010 0.000010 0.000010 0.000010 0.000010 0.000019 0.000010 0.000010 0.000010 0.000010 0.000010 0.000010 0.000010 0.000010 0.000010 0.000010 0.000010 0.000010 0.000010 0.000010 0.000010 0.000010 0.000010 0.000010 0.000010 0.000010 0.000010 0.000010 0.000010 0.999446 0.000010 0.000010 0.000010 0.000010 0.000010 0.000010 0.000010 0.000015 0.000010 0.000010 0.000010 0.000010 0.000010 0.000010 0.000010 0.000010 0.000010 0.000010 0.000010 0.000010 0.000010 0.000010 0.000010 0.000010 0.000010
0.000010 0.000010 0.000010 0.000010 0.000010 0.000010 0.000010 0.000010 0.000010 0.000010 0.000010 0.000010 0.000010 0.000232 0.000010 0.009910 0.000010 0.000010 0.000010 0.000010 0.000010 0.000010 0.000010 0.000010 0.000649 0.000010 0.000010 0.000010 0.000010 0.945888 0.017430 0.000010 0.000010 0.000010 0.000010 0.000010 0.012862 0.000010 0.000010 0.000010 0.000010 0.000010 0.000010 0.000010 0.005847 0.000010 0.006713 0.000010 0.000010 0.000010 0.000010 0.000010 0.000010 0.000010 0.000010
0.000010 0.000010 0.000010 0.000010 0.000010 0.000010 0.000010 0.000010 0.000010 0.000010 0.000010 0.000010 0.000010 0.000010 0.000010 0.000010 0.000010 0.000010 0.000010 0.000010 0.000010 0.000010 0.000010 0.000010 0.000010 0.000010 0.000010 0.000010 0.000010 0.999460 0.000010 0.000010 0.000010 0.000010 0.000010 0.000010 0.000010 0.000010 0.000010 0.000010 0.000010 0.000010 0.000010 0.000010 0.000010 0.000010 0.000010 0.000010 0.000010 0.000010 0.000010 0.000010 0.000010 0.000010 0.000010
0.000010 0.000010 0.000010 0.000010 0.000010 0.000010 0.000010 0.000010 0.000010 0.000010 0.000010 0.000010 0.000010 0.000010 0.000010 0.000010 0.000010 0.000010 0.000010 0.000010 0.000010 0.000010 0.000010 0.000010 0.000010 0.000010 0.000010 0.000010 0.000010 0.947610 0.000010 0.000010 0.005689 0.000010 0.000010 0.006168 0.000010 0.000010 0.000010 0.000010 0.000010 0.000010 0.000010 0.000010 0.000010 0.022248 0.000010 0.002060 0.000010 0.000010 0.000010 0.000010 0.015283 0.000462 0.000010
0.001352 0.000010 0.005077 0.000010 0.000010 0.000010 0.000010 0.009454 0.000010 0.002661 0.000010 0.022430 0.000010 0.002845 0.000010 0.000010 0.000010 0.000261 0.000010 0.000010 0.000010 0.000010 0.000010 0.000010 0.031363 0.000010 0.000010 0.038760 0.000010 0.842874 0.000010 0.016786 0.000010 0.000010 0.009743 0.000010 0.007477 0.000010 0.000010 0.000010 0.000010 0.000010 0.007003 0.000010 0.000010 0.000010 0.000010 0.000010 0.000010 0.000010 0.000010 0.001515 0.000010 0.000010 0.000010
0.000010 0.000010 0.000010 0.000010 0.000010 0.000010 0.000010 0.000010 0.000010 0.000010 0.000010 0.000010 0.000010 0.000010 0.000010 0.000010 0.000010 0.000010 0.000010 0.000010 0.000010 0.000010 0.000010 0.000010 0.000010 0.000010 0.000010 0.000010 0.000010 0.999460 0.000010 0.000010 0.000010 0.000010 0.000010 0.000010 0.000010 0.000010 0.000010 0.000010 0.000010 0.000010 0.000010 0.000010 0.000010 0.000010 0.000010 0.000010 0.000010 0.000010 0.000010 0.000010 0.000010 0.000010 0.000010
0.000010 0.000010 0.000010 0.000010 0.000010 0.000010 0.000010 0.000010 0.000010 0.000010 0.000010 0.000010 0.000010 0.000010 0.000010 0.000010 0.000010 0.000010 0.999460 0.000010 0.000010 0.000010 0.000010 0.000010 0.000010 0.000010 0.000010 0.000010 0.000010 0.000010 0.000010 0.000010 0.000010 0.000010 0.000010 0.000010 0.000010 0.000010 0.000010 0.000010 0.000010 0.000010 0.000010 0.000010 0.000010 0.000010 0.000010 0.000010 0.000010 0.000010 0.000010 0.000010 0.000010 0.000010 0.000010
0.000010 0.000010 0.000010 0.000010 0.000010 0.000010 0.000010 0.000010 0.000010 0.000010 0.000010 0.000010 0.000010 0.000010 0.000010 0.000010 0.000010 0.000010 0.999460 0.000010 0.000010 0.000010 0.000010 0.000010 0.000010 0.000010 0.000010 0.000010 0.000010 0.000010 0.000010 0.000010 0.000010 0.000010 0.000010 0.000010 0.000010 0.000010 0.000010 0.000010 0.000010 0.000010 0.000010 0.000010 0.000010 0.000010 0.000010 0.000010 0.000010 0.000010 0.000010 0.000010 0.000010 0.000010 0.000010
0.000010 0.000010 0.000010 0.000010 0.000010 0.000010 0.000010 0.000010 0.000010 0.000010 0.000010 0.000010 0.000010 0.000010 0.000010 0.000010 0.000010 0.000010 0.999460 0.000010 0.000010 0.000010 0.000010 0.000010 0.000010 0.000010 0.000010 0.000010 0.000010 0.000010 0.000010 0.000010 0.000010 0.000010 0.000010 0.000010 0.000010 0.000010 0.000010 0.000010 0.000010 0.000010 0.000010 0.000010 0.000010 0.000010 0.000010 0.000010 0.000010 0.000010 0.000010 0.000010 0.000010 0.000010 0.000010
0.000010 0.000010 0.000010 0.000010 0.000010 0.000010 0.000010 0.000010 0.000010 0.000010 0.000010 0.000010 0.000010 0.000010 0.000010 0.000010 0.000010 0.000010 0.999460 0.000010 0.000010 0.000010 0.000010 0.000010 0.000010 0.000010 0.000010 0.000010 0.000010 0.000010 0.000010 0.000010 0.000010 0.000010 0.000010 0.000010 0.000010 0.000010 0.000010 0.000010 0.000010 0.000010 0.000010 0.000010 0.000010 0.000010 0.000010 0.000010 0.000010 0.000010 0.000010 0.000010 0.000010 0.000010 0.000010
0.000010 0.000010 0.000010 0.000010 0.000010 0.000010 0.000010 0.000010 0.000010 0.000010 0.000010 0.000010 0.000010 0.000010 0.000010 0.000010 0.000010 0.000010 0.999460 0.000010 0.000010 0.000010 0.000010 0.000010 0.000010 0.000010 0.000010 0.000010 0.000010 0.000010 0.000010 0.000010 0.000010 0.000010 0.000010 0.000010 0.000010 0.000010 0.000010 0.000010 0.000010 0.000010 0.000010 0.000010 0.000010 0.000010 0.000010 0.000010 0.000010 0.000010 0.000010 0.000010 0.000010 0.000010 0.000010
0.000010 0.000010 0.000010 0.000010 0.000010 0.000010 0.000010 0.000010 0.000010 0.000010 0.000010 0.000010 0.000010 0.000010 0.000010 0.000010 0.000010 0.000010 0.999460 0.000010 0.000010 0.000010 0.000010 0.000010 0.000010 0.000010 0.000010 0.000010 0.000010 0.000010 0.000010 0.000010 0.000010 0.000010 0.000010 0.000010 0.000010 0.000010 0.000010 0.000010 0.000010 0.000010 0.000010 0.000010 0.000010 0.000010 0.000010 0.000010 0.000010 0.000010 0.000010 0.000010 0.000010 0.000010 0.000010
0.000010 0.000010 0.000010 0.000010 0.000010 0.000010 0.000010 0.000010 0.000010 0.000010 0.000010 0.000010 0.000010 0.000010 0.000010 0.000010 0.000010 0.000010 0.999460 0.000010 0.000010 0.000010 0.000010 0.000010 0.000010 0.000010 0.000010 0.000010 0.000010 0.000010 0.000010 0.000010 0.000010 0.000010 0.000010 0.000010 0.000010 0.000010 0.000010 0.000010 0.000010 0.000010 0.000010 0.000010 0.000010 0.000010 0.000010 0.000010 0.000010 0.000010 0.000010 0.000010 0.000010 0.000010 0.000010
0.000010 0.000010 0.000010 0.000010 0.000010 0.000010 0.000010 0.000010 0.000010 0.000010 0.000010 0.000010 0.000010 0.000010 0.000010 0.000010 0.000010 0.000010 0.999460 0.000010 0.000010 0.000010 0.000010 0.000010 0.000010 0.000010 0.000010 0.000010 0.000010 0.000010 0.000010 0.000010 0.000010 0.000010 0.000010 0.000010 0.000010 0.000010 0.000010 0.000010 0.000010 0.000010 0.000010 0.000010 0.000010 0.000010 0.000010 0.000010 0.000010 0.000010 0.000010 0.000010 0.000010 0.000010 0.000010
0.000010 0.000010 0.000010 0.000010 0.000010 0.000010 0.005856 0.000010 0.000010 0.000010 0.000010 0.000010 0.000010 0.000010 0.000862 0.000010 0.000010 0.000010 0.000010 0.000010 0.004019 0.000010 0.143322 0.000010 0.000010 0.000010 0.000010 0.000010 0.004973 0.000010 0.000010 0.000010 0.000010 0.000010 0.000010 0.000010 0.000010 0.000010 0.000010 0.000010 0.000010 0.000010 0.000010 0.832075 0.000010 0.000010 0.000010 0.001963 0.006460 0.000010 0.000010 0.000010 0.000010 0.000010 0.000010
0.000010 0.004312 0.000010 0.000010 0.000010 0.000010 0.000010 0.000010 0.000010 0.000010 0.000010 0.019610 0.000010 0.000010 0.000010 0.000010 0.000010 0.000010 0.017107 0.000010 0.000010 0.000010 0.196519 0.006399 0.004186 0.000010 0.000010 0.000010 0.000010 0.000010 0.001306 0.000010 0.000010 0.000010 0.000010 0.000010 0.000010 0.000010 0.000010 0.000010 0.000010 0.000010 0.000010 0.744385 0.000010 0.000010 0.000010 0.000010 0.005715 0.000010 0.000010 0.000010 0.000010 0.000010 0.000010
0.000010 0.000010 0.000010 0.000010 0.000010 0.000010 0.000010 0.000010 0.000010 0.000010 0.000010 0.008898 0.000010 0.000010 0.000010 0.000010 0.000010 0.000010 0.000010 0.000010 0.000010 0.000010 0.183724 0.000010 0.000010 0.000010 0.000010 0.000010 0.004572 0.000010 0.007260 0.000010 0.000010 0.000010 0.000461 0.000010 0.000010 0.000010 0.000010 0.000010 0.000010 0.000010 0.000010 0.784309 0.000010 0.000010 0.000010 0.000010 0.010297 0.000010 0.000010 0.000010 0.000010 0.000010 0.000010
0.000010 0.000010 0.000010 0.000010 0.001740 0.000010 0.000010 0.000010 0.000010 0.000010 0.000010 0.000010 0.000010 0.000010 0.001323 0.000010 0.000010 0.000010 0.000010 0.000010 0.000010 0.000010 0.130032 0.000010 0.000010 0.000010 0.000010 0.000010 0.000010 0.000010 0.000010 0.000010 0.000010 0.000010 0.000010 0.000010 0.000010 0.000010 0.000010 0.000010 0.000010 0.000010 0.000010 0.858348 0.000010 0.000010 0.000010 0.007100 0.000010 0.000010 0.000010 0.000968 0.000010 0.000010 0.000010
0.000010 0.016706 0.000010 0.000010 0.000010 0.000010 0.000010 0.013161 0.000010 0.010252 0.012035 0.000010 0.000010 0.000010 0.000010 0.000010 0.000010 0.000010 0.000010 0.000010 0.000010 0.015033 0.106918 0.000010 0.000010 0.000010 0.000010 0.007886 0.017497 0.000010 0.000010 0.000010 0.000010 0.000010 0.000010 0.000010 0.000010 0.000459 0.000010 0.000010 0.000010 0.000010 0.000010 0.798250 0.000010 0.000010 0.000010 0.000010 0.001366 0.000010 0.000010 0.000010 0.000010 0.000010 0.000010
0.000010 0.000010 0.000010 0.000010 0.000010 0.009922 0.000010 0.020252 0.000010 0.000010 0.000010 0.000010 0.000010 0.000010 0.000010 0.000010 0.004501 0.009827 0.000010 0.000010 0.000010 0.002246 0.789079 0.009923 0.000010 0.000010 0.025843 0.037795 0.027134 0.009607 0.000187 0.000010 0.003977 0.002062 0.000010 0.000010 0.000010 0.009697 0.000010 0.000010 0.001422 0.019817 0.000010 0.000010 0.000010 0.006909 0.000010 0.006821 0.000010 0.000010 0.000010 0.000010 0.002630 0.000010 0.000010
0.018188 0.011237 0.009703 0.000010 0.000010 0.012630 0.000010 0.000010 0.014419 0.000010 0.000010 0.000010 0.000010 0.000010 0.000010 0.000010 0.000010 0.000010 0.019554 0.001871 0.000010 0.000010 0.846750 0.000010 0.000010 0.016151 0.004659 0.027284 0.002991 0.000010 0.000010 0.000010 0.000010 0.000010 0.000010 0.000010 0.000010 0.000010 0.000010 0.000010 0.000010 0.000010 0.000010 0.000010 0.000010 0.000010 0.000010 0.013119 0.001034 0.000010 0.000010 0.000010 0.000010 0.000010 0.000010
0.000010 0.000010 0.000010 0.000010 0.000010 0.000010 0.000010 0.000010 0.000010 0.000010 0.000010 0.000010 0.000010 0.000010 0.000010 0.000010 0.000010 0.000010 0.000010 0.000010 0.000010 0.000010 0.996172 0.000010 0.000010 0.000010 0.000010 0.000010 0.000010 0.000010 0.000010 0.000010 0.000010 0.000010 0.000010 0.000010 0.000010 0.000010 0.000010 0.000010 0.000010 0.000010 0.000010 0.000010 0.000010 0.000010 0.003298 0.000010 0.000010 0.000010 0.000010 0.000010 0.000010 0.000010 0.000010
0.000010 0.000010 0.000010 0.000010 0.000010 0.012779 0.000010 0.000010 0.000010 0.000010 0.000010 0.000010 0.000010 0.000010 0.000010 0.000010 0.000010 0.000010 0.000010 0.000010 0.000010 0.000010 0.881721 0.000010 0.000010 0.000010 0.006367 0.033556 0.000010 0.000010 0.000010 0.000010 0.000010 0.000010 0.000010 0.001133 0.000010 0.037063 0.000010 0.000010 0.000010 0.026640 0.000010 0.000010 0.000273 0.000010 0.000010 0.000010 0.000010 0.000010 0.000010 0.000010 0.000010 0.000010 0.000010
0.000010 0.000010 0.000010 0.000010 0.000010 0.000010 0.000010 0.000010 0.000010 0.000010 0.000010 0.000010 0.000010 0.000010 0.000010 0.000010 0.000010 0.000010 0.000010 0.000010 0.000010 0.000010 0.999460 0.000010 0.000010 0.000010 0.000010 0.000010 0.000010 0.000010 0.000010 0.000010 0.000010 0.000010 0.000010 0.000010 0.000010 0.000010 0.000010 0.000010 0.000010 0.000010 0.000010 0.000010 0.000010 0.000010 0.000010 0.000010 0.000010 0.000010 0.000010 0.000010 0.000010 0.000010 0.000010
0.000010 0.000010 0.000010 0.000010 0.000010 0.000010 0.000010 0.000010 0.000010 0.000010 0.000010 0.000010 0.000010 0.000010 0.000010 0.000010 0.000010 0.000010 0.000010 0.000010 0.000010 0.000010 0.999460 0.000010 0.000010 0.000010 0.000010 0.000010 0.000010 0.000010 0.000010 0.000010 0.000010 0.000010 0.000010 0.000010 0.000010 0.000010 0.000010 0.000010 0.000010 0.000010 0.000010 0.000010 0.000010 0.000010 0.000010 0.000010 0.000010 0.000010 0.000010 0.000010 0.000010 0.000010 0.000010
0.000010 0.000010 0.000010 0.000010 0.000010 0.000010 0.000010 0.000010 0.000010 0.000010 0.000010 0.000010 0.000010 0.000010 0.000010 0.000010 0.000010 0.000010 0.000010 0.000010 0.000010 0.000010 0.999460 0.000010 0.000010 0.000010 0.000010 0.000010 0.000010 0.000010 0.000010 0.000010 0.000010 0.000010 0.000010 0.000010 0.000010 0.000010 0.000010 0.000010 0.000010 0.000010 0.000010 0.000010 0.000010 0.000010 0.000010 0.000010 0.000010 0.000010 0.000010 0.000010 0.000010 0.000010 0.000010
0.000010 0.000010 0.000010 0.000010 0.000010 0.000010 0.000010 0.000010 0.000010 0.000010 0.000010 0.000010 0.000010 0.000010 0.000010 0.000010 0.000010 0.000010 0.000010 0.000010 0.000010 0.000010 0.983872 0.000010 0.000010 0.000010 0.000010 0.000010 0.000010 0.000010 0.000010 0.000010 0.000010 0.000010 0.000010 0.000010 0.000010 0.000010 0.000010 0.000010 0.000010 0.015598 0.000010 0.000010 0.000010 0.000010 0.000010 0.000010 0.000010 0.000010 0.000010 0.000010 0.000010 0.000010 0.000010
0.000010 0.000010 0.000010 0.000010 0.000010 0.000010 0.000010 0.000010 0.000010 0.000010 0.000010 0.000010 0.000010 0.000010 0.000010 0.000010 0.000010 0.000010 0.000010 0.000010 0.000010 0.000010 0.983376 0.000010 0.000010 0.000010 0.000010 0.000010 0.000010 0.000010 0.000010 0.000010 0.000010 0.000010 0.000010 0.000010 0.000010 0.000010 0.000010 0.000010 0.002295 0.000010 0.000010 0.000010 0.000010 0.013809 0.000010 0.000010 0.000010 0.000010 0.000010 0.000010 0.000010 0.000010 0.000010
0.000010 0.000010 0.000010 0.000010 0.000010 0.000010 0.000010 0.000010 0.000010 0.000010 0.000010 0.000010 0.000010 0.000010 0.000010 0.000010 0.000010 0.000010 0.000010 0.000010 0.000010 0.000010 0.999460 0.000010 0.000010 0.000010 0.000010 0.000010 0.000010 0.000010 0.000010 0.000010 0.000010 0.000010 0.000010 0.000010 0.000010 0.000010 0.000010 0.000010 0.000010 0.000010 0.000010 0.000010 0.000010 0.000010 0.000010 0.000010 0.000010 0.000010 0.000010 0.000010 0.000010 0.000010 0.000010
0.000010 0.000010 0.012103 0.000010 0.000010 0.000010 0.000010 0.000010 0.000010 0.000010 0.000010 0.000010 0.000010 0.000010 0.000010 0.000010 0.000010 0.000010 0.000010 0.000010 0.000010 0.000010 0.975734 0.000010 0.000010 0.001249 0.000010 0.000010 0.000010 0.000010 0.000010 0.000010 0.000010 0.000010 0.000010 0.000010 0.000010 0.000010 0.000010 0.000010 0.000010 0.010404 0.000010 0.000010 0.000010 0.000010 0.000010 0.000010 0.000010 0.000010 0.000010 0.000010 0.000010 0.000010 0.000010
0.000010 0.000010 0.006042 0.000010 0.006659 0.000010 0.000010 0.000010 0.000010 0.000010 0.000010 0.000010 0.000010 0.000010 0.000010 0.000010 0.000010 0.000010 0.000010 0.000010 0.000010 0.000010 0.930006 0.000010 0.000010 0.041403 0.000010 0.000010 0.000010 0.000010 0.000010 0.000010 0.000010 0.000010 0.004352 0.000010 0.000010 0.000010 0.000010 0.000010 0.000010 0.003479 0.000010 0.000010 0.000010 0.000010 0.000010 0.007580 0.000010 0.000010 0.000010 0.000010 0.000010 0.000010 0.000010
0.000010 0.000010 0.000010 0.000010 0.000010 0.000010 0.000010 0.000010 0.000010 0.000010 0.000010 0.000010 0.000010 0.000010 0.000010 0.000010 0.000010 0.000010 0.000010 0.000010 0.000010 0.000010 0.999460 0.000010 0.000010 0.000010 0.000010 0.000010 0.000010 0.000010 0.000010 0.000010 0.000010 0.000010 0.000010 0.000010 0.000010 0.000010 0.000010 0.000010 0.000010 0.000010 0.000010 0.000010 0.000010 0.000010 0.000010 0.000010 0.000010 0.000010 0.000010 0.000010 0.000010 0.000010 0.000010
0.000010 0.000010 0.000010 0.000010 0.000010 0.000010 0.000010 0.000010 0.000010 0.000010 0.000010 0.000010 0.000010 0.000010 0.000010 0.000010 0.000010 0.000010 0.000010 0.000010 0.000010 0.000010 0.999460 0.000010 0.000010 0.000010 0.000010 0.000010 0.000010 0.000010 0.000010 0.000010 0.000010 0.000010 0.000010 0.000010 0.000010 0.000010 0.000010 0.000010 0.000010 0.000010 0.000010 0.000010 0.000010 0.000010 0.000010 0.000010 0.000010 0.000010 0.000010 0.000010 0.000010 0.000010 0.000010
0.000010 0.000010 0.000010 0.000010 0.000010 0.000010 0.000010 0.000010 0.000010 0.000010 0.000010 0.000010 0.000010 0.000010 0.000010 0.000010 0.000010 0.000010 0.000010 0.000010 0.000010 0.000010 0.000010 0.000010 0.000010 0.000010 0.000010 0.000010 0.000010 0.000010 0.000010 0.000010 0.000010 0.000010 0.000010 0.000010 0.000010 0.000010 0.000010 0.000010 0.000010 0.000010 0.000010 0.000010 0.000010 0.000010 0.000010 0.000010 0.999460 0.000010 0.000010 0.000010 0.000010 0.000010 0.000010
0.000010 0.008600 0.000010 0.013038 0.000010 0.000396 0.000010 0.000010 0.000010 0.000010 0.000010 0.000010 0.000010 0.000010 0.003542 0.005337 0.000010 0.000010 0.000010 0.000010 0.000010 0.000010 0.000010 0.003125 0.000010 0.000010 0.003502 0.000010 0.000010 0.019352 0.000010 0.037229 0.000010 0.010905 0.000010 0.000010 0.007531 0.000010 0.000010 0.000010 0.000010 0.000010 0.000010 0.031641 0.000010 0.000010 0.000010 0.000010 0.844176 0.000010 0.011216 0.000010 0.000010 0.000010 0.000010
0.000010 0.000010 0.000010 0.000010 0.000010 0.000010 0.000010 0.000010 0.000010 0.000010 0.000010 0.000010 0.000010 0.000010 0.000010 0.000010 0.000010 0.000010 0.000010 0.000010 0.000010 0.000010 0.000010 0.000010 0.000010 0.000010 0.000010 0.000010 0.000010 0.000010 0.000010 0.000010 0.000010 0.000010 0.000010 0.000010 0.000010 0.000010 0.000010 0.000010 0.000010 0.000010 0.000010 0.000010 0.000010 0.000010 0.000010 0.000010 0.999460 0.000010 0.000010 0.000010 0.000010 0.000010 0.000010
0.000010 0.000010 0.000010 0.000010 0.000010 0.000010 0.000010 0.000010 0.000010 0.000010 0.000010 0.000010 0.000010 0.000010 0.000010 0.000010 0.000010 0.000010 0.000010 0.000010 0.000010 0.000010 0.000010 0.000010 0.000010 0.000010 0.000010 0.000010 0.000010 0.000010 0.000010 0.000010 0.000010 0.000010 0.000010 0.000010 0.000010 0.000010 0.000010 0.000010 0.000010 0.000010 0.000010 0.000010 0.000010 0.000010 0.000010 0.000010 0.999460 0.000010 0.000010 0.000010 0.000010 0.000010 0.000010
0.000010 0.000010 0.000010 0.000010 0.000010 0.000010 0.000010 0.000010 0.000010 0.000010 0.000010 0.000010 0.000010 0.000010 0.000010 0.000010 0.000010 0.000010 0.000010 0.000010 0.000010 0.000010 0.000010 0.000010 0.000010 0.000010 0.000010 0.000010 0.000010 0.000010 0.000010 0.000010 0.000010 0.000010 0.000010 0.000010 0.000010 0.000010 0.000010 0.000010 0.000010 0.000010 0.000010 0.000010 0.000010 0.000010 0.000010 0.000010 0.999460 0.000010 0.000010 0.000010 0.000010 0.000010 0.000010
0.000010 0.018124 0.000010 0.000010 0.000010 0.000010 0.001762 0.000010 0.000010 0.000010 0.000010 0.000010 0.000010 0.000010 0.000010 0.000010 0.000010 0.000010 0.017058 0.000010 0.015312 0.000010 0.000010 0.000010 0.000010 0.000010 0.000010 0.000010 0.000010 0.000010 0.000010 0.000010 0.000010 0.014889 0.000010 0.000010 0.000010 0.000010 0.000010 0.000010 0.000010 0.000010 0.000010 0.002128 0.000010 0.000010 0.000010 0.000010 0.913121 0.000010 0.017136 0.000010 0.000010 0.000010 0.000010
0.000010 0.000010 0.000010 0.020894 0.000010 0.007767 0.012940 0.001085 0.000010 0.000010 0.009494 0.003157 0.008602 0.000010 0.013982 0.000010 0.000010 0.000010 0.030770 0.000010 0.013959 0.000010 0.000010 0.000010 0.000010 0.000010 0.010795 0.000010 0.003393 0.011912 0.000010 0.016681 0.000010 0.000010 0.000010 0.000010 0.013624 0.000010 0.000010 0.000010 0.000010 0.000010 0.009531 0.032275 0.000010 0.000010 0.000010 0.000010 0.659649 0.033645 0.085495 0.000010 0.000010 0.000010 0.000010
0.017000 0.000010 0.000010 0.000010 0.000010 0.004757 0.016926 0.010009 0.000010 0.000010 0.018198 0.000010 0.004488 0.000010 0.009015 0.000010 0.000010 0.000010 0.005668 0.000010 0.005280 0.000010 0.000010 0.000010 0.000010 0.000010 0.013518 0.000010 0.005626 0.000010 0.000010 0.000010 0.000010 0.000010 0.000010 0.000010 0.008574 0.000010 0.008062 0.003771 0.000010 0.000010 0.000010 0.000455 0.002976 0.000010 0.000010 0.000010 0.833312 0.031995 0.000010 0.000010 0.000010 0.000010 0.000010
0.000010 0.000010 0.000010 0.000010 0.000010 0.007821 0.000010 0.000010 0.000010 0.000010 0.000010 0.000010 0.010723 0.000010 0.000010 0.000010 0.000010 0.000010 0.000010 0.000010 0.005576 0.000010 0.000010 0.000010 0.000010 0.000010 0.045524 0.000010 0.000010 0.000010 0.000010 0.000010 0.000010 0.000010 0.000010 0.000010 0.000010 0.000010 0.000010 0.000010 0.000010 0.000010 0.000010 0.000010 0.000010 0.000010 0.000010 0.000010 0.929856 0.000010 0.000010 0.000010 0.000010 0.000010 0.000010
0.000010 0.000010 0.000010 0.000010 0.000010 0.000010 0.000010 0.000010 0.000010 0.000010 0.000010 0.000010 0.000010 0.000010 0.000010 0.000010 0.000010 0.000010 0.000010 0.000010 0.000010 0.000010 0.000010 0.000010 0.000010 0.000010 0.000010 0.000010 0.000010 0.000010 0.000010 0.000010 0.000010 0.000010 0.000010 0.000010 0.000010 0.000010 0.000010 0.000010 0.000010 0.000010 0.000010 0.000010 0.000010 0.000010 0.000010 0.000010 0.999460 0.000010 0.000010 0.000010 0.000010 0.000010 0.000010
0.000010 0.000010 0.000010 0.000010 0.000010 0.000010 0.000010 0.000010 0.000010 0.000010 0.000010 0.000010 0.000010 0.000010 0.000010 0.000010 0.000010 0.000010 0.000010 0.000010 0.000010 0.000010 0.000010 0.000010 0.000010 0.000010 0.000010 0.000010 0.000010 0.000010 0.000010 0.000010 0.000010 0.000010 0.000010 0.000010 0.000010 0.000010 0.000010 0.000010 0.000010 0.000010 0.000010 0.000010 0.000010 0.000010 0.000010 0.000010 0.999460 0.000010 0.000010 0.000010 0.000010 0.000010 0.000010
0.000010 0.000010 0.000010 0.000010 0.000010 0.000010 0.000010 0.000010 0.000010 0.000010 0.000010 0.000010 0.000010 0.000010 0.000010 0.000010 0.000010 0.000010 0.000010 0.000010 0.000010 0.000010 0.000010 0.000010 0.000010 0.000010 0.000010 0.000010 0.000010 0.000010 0.000010 0.000010 0.000010 0.000010 0.000010 0.000010 0.000010 0.000010 0.000010 0.000010 0.000010 0.000010 0.000010 0.000010 0.000010 0.000010 0.000010 0.000010 0.999460 0.000010 0.000010 0.000010 0.000010 0.000010 0.000010
0.000010 0.000010 0.000010 0.000010 0.000010 0.000010 0.007182 0.000010 0.000010 0.000010 0.000010 0.000010 0.000010 0.000010 0.000010 0.000010 0.000010 0.000010 0.000010 0.000010 0.000010 0.000010 0.000010 0.000010 0.007772 0.000010 0.000010 0.000010 0.000010 0.000010 0.000010 0.000010 0.000010 0.000010 0.000010 0.000010 0.000010 0.000010 0.000010 0.000010 0.000010 0.000010 0.000010 0.000010 0.002815 0.000010 0.000010 0.000010 0.948980 0.000010 0.032750 0.000010 0.000010 0.000010 0.000010
0.000010 0.000010 0.000010 0.000010 0.000010 0.000010 0.000010 0.000010 0.000010 0.000010 0.000010 0.000010 0.000010 0.000010 0.000010 0.000010 0.000010 0.000010 0.000010 0.000010 0.000010 0.000010 0.000010 0.000010 0.000010 0.000010 0.000010 0.000010 0.000010 0.000010 0.000010 0.000010 0.000010 0.000010 0.000010 0.000010 0.000010 0.000010 0.000010 0.000010 0.000010 0.000010 0.000010 0.000010 0.000010 0.000010 0.000010 0.000010 0.999460 0.000010 0.000010 0.000010 0.000010 0.000010 0.000010
0.000010 0.000010 0.000010 0.000010 0.000010 0.000010 0.000010 0.000010 0.000010 0.000010 0.000010 0.000010 0.000010 0.000010 0.000010 0.000010 0.000010 0.000010 0.000010 0.000010 0.000010 0.000010 0.000010 0.000010 0.000010 0.000010 0.000010 0.000010 0.000010 0.000010 0.000010 0.000010 0.000010 0.000010 0.000010 0.000010 0.000010 0.000010 0.000010 0.000010 0.000010 0.000010 0.000010 0.000010 0.000010 0.000010 0.000010 0.000010 0.999460 0.000010 0.000010 0.000010 0.000010 0.000010 0.000010
0.000010 0.000010 0.000010 0.000010 0.000010 0.000010 0.000010 0.000010 0.000010 0.000010 0.000010 0.000010 0.000010 0.000010 0.000010 0.000010 0.000010 0.000010 0.000010 0.000010 0.000010 0.000010 0.000010 0.000010 0.000010 0.000010 0.000010 0.000010 0.000010 0.000010 0.000010 0.000010 0.000010 0.000010 0.000010 0.000010 0.000010 0.000010 0.000010 0.000010 0.000010 0.000010 0.000010 0.000010 0.000010 0.000010 0.000010 0.000010 0.999460 0.000010 0.000010 0.000010 0.000010 0.000010 0.000010
0.000010 0.000010 0.000010 0.000010 0.000010 0.000010 0.000010 0.000010 0.000010 0.000010 0.000010 0.000010 0.000010 0.000010 0.000010 0.000010 0.000010 0.000010 0.000010 0.000010 0.000010 0.000010 0.000010 0.000010 0.000010 0.000010 0.000010 0.000010 0.000010 0.000010 0.000010 0.000010 0.000010 0.000010 0.000010 0.000010 0.000010 0.000010 0.000010 0.000010 0.000010 0.000010 0.000010 0.000010 0.000010 0.000010 0.000010 0.000010 0.999460 0.000010 0.000010 0.000010 0.000010 0.000010 0.000010
0.000010 0.000010 0.000010 0.000010 0.000010 0.001124 0.010385 0.000010 0.000010 0.000010 0.000010 0.000010 0.000010 0.000010 0.008028 0.000010 0.000010 0.000010 0.010564 0.000010 0.006965 0.000010 0.000010 0.006138 0.014424 0.000010 0.000010 0.014090 0.000010 0.000209 0.000010 0.001232 0.000010 0.000010 0.004395 0.000010 0.000010 0.000010 0.000010 0.000010 0.000010 0.000010 0.000010 0.000010 0.000010 0.000010 0.000010 0.000010 0.897880 0.000010 0.024147 0.000010 0.000010 0.000010 0.000010
0.000010 0.000873 0.000010 0.000010 0.000010 0.000010 0.000010 0.000010 0.000010 0.000010 0.000010 0.003106 0.000010 0.000010 0.000010 0.000010 0.000010 0.000010 0.000010 0.000010 0.011831 0.000010 0.000010 0.000010 0.000010 0.000010 0.000010 0.000010 0.001795 0.000010 0.000010 0.000010 0.000010 0.002434 0.000158 0.000010 0.000010 0.000010 0.000019 0.000010 0.000010 0.000010 0.000010 0.000010 0.000010 0.000010 0.000010 0.000010 0.963764 0.015561 0.000010 0.000010 0.000010 0.000010 0.000010
0.000010 0.000010 0.000010 0.000010 0.000010 0.000010 0.000010 0.000010 0.000010 0.000010 0.000010 0.000010 0.000010 0.000019 0.000010 0.000010 0.000010 0.000010 0.000010 0.000010 0.000010 0.000010 0.000010 0.000010 0.000010 0.000010 0.000010 0.000010 0.007484 0.000010 0.000010 0.000010 0.000010 0.000010 0.000010 0.000010 0.000010 0.000010 0.000010 0.000010 0.000010 0.000010 0.000010 0.000010 0.000010 0.000010 0.000010 0.000010 0.991976 0.000010 0.000010 0.000010 0.000010 0.000010 0.000010
0.000010 0.000010 0.000010 0.000010 0.000010 0.000010 0.000010 0.000010 0.000010 0.000010 0.000010 0.000010 0.000010 0.000010 0.000010 0.000010 0.000010 0.000010 0.000010 0.000010 0.000010 0.000010 0.000010 0.000010 0.000010 0.000010 0.000010 0.000010 0.000010 0.000010 0.000010 0.000010 0.000010 0.000010 0.000010 0.000010 0.000010 0.000010 0.000010 0.000010 0.000010 0.000010 0.000010 0.000010 0.000010 0.000010 0.000010 0.000010 0.999460 0.000010 0.000010 0.000010 0.000010 0.000010 0.000010
0.000010 0.016006 0.000010 0.000010 0.000010 0.000010 0.014728 0.004053 0.000010 0.000010 0.000010 0.000010 0.000010 0.000010 0.000010 0.000010 0.000010 0.000010 0.000327 0.000010 0.005074 0.000010 0.000010 0.000010 0.000010 0.000010 0.000010 0.021856 0.000010 0.000010 0.000010 0.007430 0.000010 0.000010 0.000010 0.000010 0.000010 0.000010 0.000010 0.000010 0.000010 0.000010 0.000010 0.000010 0.000010 0.000010 0.000010 0.000010 0.890348 0.021200 0.018528 0.000010 0.000010 0.000010 0.000010
0.000010 0.000010 0.000010 0.000010 0.000010 0.000010 0.000010 0.000010 0.000010 0.000010 0.000010 0.000010 0.000010 0.000010 0.000010 0.000010 0.000010 0.000010 0.000010 0.000010 0.000010 0.000010 0.000010 0.000010 0.000010 0.000010 0.000010 0.000010 0.000010 0.000010 0.000010 0.000010 0.000010 0.000010 0.000010 0.000010 0.000010 0.000010 0.000010 0.000010 0.000010 0.000010 0.000010 0.000010 0.000010 0.000010 0.000010 0.000010 0.999460 0.000010 0.000010 0.000010 0.000010 0.000010 0.000010
0.000010 0.000010 0.000010 0.000010 0.000010 0.000010 0.000010 0.006192 0.000010 0.000010 0.000010 0.000010 0.000396 0.000010 0.000010 0.000010 0.000010 0.000010 0.000010 0.000010 0.000010 0.000010 0.007441 0.009056 0.000010 0.000010 0.000010 0.000010 0.019407 0.000010 0.000010 0.000010 0.000010 0.000010 0.008108 0.000010 0.000010 0.000010 0.000010 0.000564 0.000010 0.000010 0.000010 0.043819 0.000010 0.000010 0.000010 0.000010 0.883220 0.000010 0.021348 0.000010 0.000010 0.000010 0.000010
0.000010 0.001576 0.000010 0.009011 0.000010 0.000010 0.008941 0.000010 0.000010 0.000010 0.000010 0.011394 0.000010 0.000010 0.011370 0.000010 0.000010 0.003687 0.001098 0.000010 0.021220 0.000010 0.000010 0.000010 0.000010 0.000010 0.000010 0.000010 0.004650 0.000010 0.000010 0.000010 0.000010 0.003292 0.000010 0.000010 0.011106 0.000010 0.000010 0.000010 0.000010 0.000010 0.000010 0.000010 0.000168 0.000010 0.000010 0.000010 0.905959 0.000010 0.006119 0.000010 0.000010 0.000010 0.000010
0.000010 0.000010 0.000010 0.000010 0.000010 0.000010 0.000010 0.000010 0.000010 0.000010 0.000010 0.006871 0.000010 0.000010 0.000010 0.000010 0.000010 0.000010 0.000010 0.000010 0.027489 0.000010 0.000010 0.000010 0.000010 0.000010 0.008228 0.014557 0.000010 0.000010 0.000598 0.000010 0.000010 0.000010 0.000010 0.000010 0.000010 0.000010 0.000010 0.000010 0.000010 0.000010 0.000010 0.000010 0.000010 0.000010 0.000010 0.000010 0.891007 0.000010 0.050769 0.000010 0.000010 0.000010 0.000010
0.000010 0.000010 0.000010 0.000010 0.000010 0.000010 0.000010 0.000010 0.000010 0.000010 0.000010 0.000010 0.000010 0.000010 0.000010 0.000010 0.000010 0.000010 0.000011 0.000010 0.000010 0.000010 0.000010 0.000010 0.000010 0.000010 0.000010 0.000010 0.000010 0.000010 0.000010 0.000010 0.000010 0.000010 0.000010 0.000010 0.000010 0.000010 0.000010 0.000010 0.000010 0.000010 0.000010 0.000010 0.000010 0.000010 0.000010 0.000010 0.999459 0.000010 0.000010 0.000010 0.000010 0.000010 0.000010
0.000010 0.000010 0.000010 0.000010 0.000010 0.000010 0.000010 0.005879 0.000010 0.000010 0.000010 0.000010 0.000010 0.000010 0.000010 0.000010 0.000010 0.000010 0.013245 0.000010 0.000010 0.000010 0.000010 0.000010 0.016682 0.000010 0.000010 0.000010 0.000010 0.000010 0.000010 0.000010 0.000010 0.000010 0.000013 0.000010 0.000010 0.000010 0.000010 0.000010 0.000010 0.000010 0.000010 0.000010 0.000343 0.000010 0.000010 0.000010 0.962319 0.001039 0.000010 0.000010 0.000010 0.000010 0.000010
0.008751 0.000010 0.000010 0.000010 0.000010 0.000010 0.018593 0.000010 0.000010 0.000010 0.270953 0.000010 0.031787 0.000010 0.000010 0.013405 0.001643 0.003099 0.015654 0.000010 0.000010 0.000010 0.000010 0.000010 0.000010 0.000010 0.000010 0.000010 0.000010 0.007183 0.000010 0.000010 0.000010 0.000010 0.000010 0.000010 0.000010 0.000010 0.000010 0.000010 0.000010 0.000010 0.000010 0.006043 0.000010 0.000010 0.000010 0.000010 0.605270 0.000010 0.017187 0.000010 0.000010 0.000010 0.000010
0.000010 0.000010 0.000010 0.000018 0.000010 0.000010 0.000010 0.002680 0.000010 0.000010 0.016363 0.000010 0.000010 0.000010 0.001072 0.000010 0.000010 0.000010 0.000010 0.000010 0.000010 0.000010 0.000010 0.000010 0.000010 0.000010 0.000010 0.000010 0.000010 0.000010 0.015218 0.000010 0.000010 0.000010 0.000010 0.000010 0.000010 0.000010 0.000010 0.000010 0.000010 0.000010 0.000010 0.000010 0.000010 0.000010 0.000010 0.000010 0.961349 0.000010 0.002820 0.000010 0.000010 0.000010 0.000010
0.000010 0.000010 0.000010 0.000010 0.000010 0.000010 0.000010 0.000010 0.000010 0.000010 0.000010 0.000010 0.000010 0.000010 0.000010 0.000010 0.000010 0.000010 0.028371 0.000010 0.000010 0.000010 0.000010 0.000010 0.000010 0.000010 0.000010 0.000010 0.000010 0.000010 0.000010 0.000010 0.000010 0.000010 0.000010 0.000010 0.000010 0.000010 0.000010 0.000010 0.000010 0.000010 0.000010 0.000010 0.001962 0.000010 0.000729 0.000010 0.959986 0.008452 0.000010 0.000010 0.000010 0.000010 0.000010
0.000010 0.000010 0.000010 0.000010 0.000010 0.000010 0.009183 0.000010 0.000010 0.000010 0.024764 0.008631 0.000010 0.000010 0.005796 0.000010 0.007079 0.000010 0.018159 0.000010 0.000010 0.000010 0.000010 0.000010 0.000010 0.000010 0.000010 0.000010 0.000010 0.000010 0.000010 0.000010 0.000010 0.000010 0.000010 0.000010 0.000010 0.000010 0.000010 0.000010 0.000010 0.000010 0.000010 0.001702 0.000010 0.000010 0.007809 0.000010 0.863367 0.048487 0.004582 0.000010 0.000010 0.000010 0.000010
0.000010 0.002670 0.000010 0.000010 0.000010 0.000010 0.006853 0.000010 0.000010 0.000010 0.006451 0.000742 0.000010 0.000010 0.000010 0.000010 0.000010 0.000010 0.014120 0.000010 0.000010 0.000010 0.000010 0.000010 0.000994 0.000010 0.000010 0.000010 0.000010 0.000010 0.017191 0.016892 0.000010 0.000010 0.000010 0.000010 0.000010 0.000010 0.000010 0.000010 0.000010 0.000010 0.000010 0.016424 0.002289 0.000010 0.000010 0.000010 0.837371 0.077573 0.000010 0.000010 0.000010 0.000010 0.000010
0.000010 0.000010 0.000010 0.000010 0.000010 0.000010 0.000010 0.000010 0.000010 0.000010 0.122346 0.000010 0.000010 0.000010 0.000010 0.000010 0.000010 0.000010 0.004694 0.000010 0.000010 0.000010 0.000010 0.000010 0.000010 0.000010 0.000010 0.000010 0.000010 0.000010 0.000010 0.000010 0.000010 0.000010 0.000010 0.000010 0.000010 0.000010 0.000010 0.000010 0.000010 0.000010 0.000010 0.000010 0.000010 0.000010 0.000010 0.000010 0.872440 0.000010 0.000010 0.000010 0.000010 0.000010 0.000010
0.000010 0.000010 0.000010 0.000010 0.000010 0.000010 0.000010 0.000010 0.000010 0.000010 0.094641 0.000010 0.034605 0.000010 0.000010 0.000010 0.000010 0.000010 0.009167 0.000010 0.000010 0.000010 0.000010 0.000010 0.000010 0.000010 0.000010 0.000010 0.000010 0.000010 0.000010 0.017825 0.000010 0.000010 0.000805 0.000010 0.000013 0.000010 0.000010 0.000010 0.000010 0.000010 0.000010 0.000010 0.000010 0.000010 0.000010 0.000010 0.842464 0.000010 0.000010 0.000010 0.000010 0.000010 0.000010
0.055660 0.000010 0.000010 0.000010 0.000010 0.000010 0.000010 0.000010 0.030368 0.000010 0.000010 0.000010 0.000010 0.000010 0.000010 0.000010 0.002046 0.000010 0.000010 0.000010 0.000010 0.020987 0.172780 0.000010 0.000010 0.000010 0.034584 0.000010 0.000010 0.670240 0.000010 0.000010 0.000010 0.000010 0.000010 0.000010 0.001388 0.000010 0.000010 0.011486 0.000010 0.000010 0.000010 0.000010 0.000010 0.000010 0.000010 0.000010 0.000010 0.000010 0.000010 0.000010 0.000010 0.000010 0.000010
0.025891 0.000010 0.000010 0.000010 0.000308 0.013199 0.000010 0.000010 0.031559 0.000010 0.000010 0.019589 0.000010 0.000797 0.020147 0.000010 0.005731 0.000010 0.000010 0.000010 0.000010 0.003694 0.145463 0.002762 0.000010 0.000010 0.032880 0.000010 0.000010 0.609985 0.000010 0.000010 0.006212 0.000010 0.000010 0.000010 0.000010 0.000010 0.017444 0.000010 0.000010 0.009362 0.000010 0.000010 0.011659 0.000010 0.000010 0.000010 0.000010 0.006967 0.035993 0.000010 0.000010 0.000010 0.000010
0.019072 0.000010 0.000010 0.028319 0.000010 0.000010 0.028777 0.000010 0.006640 0.000010 0.000010 0.000010 0.016152 0.000010 0.000010 0.000010 0.002724 0.000010 0.000010 0.000010 0.013611 0.000010 0.133861 0.000010 0.000010 0.000010 0.032170 0.000010 0.003983 0.627044 0.009964 0.000010 0.000010 0.000010 0.000010 0.000010 0.000010 0.000010 0.049694 0.001726 0.000010 0.000010 0.000010 0.014806 0.000010 0.000010 0.011067 0.000010 0.000010 0.000010 0.000010 0.000010 0.000010 0.000010 0.000010
0.000010 0.018161 0.000010 0.000010 0.003405 0.000010 0.000010 0.000010 0.061398 0.000010 0.000010 0.000010 0.000010 0.000010 0.011179 0.000010 0.004206 0.000010 0.000010 0.000010 0.018456 0.000010 0.145056 0.000010 0.032392 0.000010 0.048591 0.000010 0.000010 0.576070 0.000010 0.002583 0.000010 0.000010 0.000010 0.000010 0.003660 0.004702 0.000010 0.000010 0.000010 0.000010 0.007748 0.000010 0.000010 0.000010 0.018441 0.000010 0.008791 0.009860 0.024930 0.000010 0.000010 0.000010 0.000010
0.035490 0.000010 0.000010 0.014109 0.000010 0.000010 0.013924 0.000010 0.025743 0.012677 0.000010 0.000010 0.000010 0.000685 0.000010 0.000010 0.011228 0.000010 0.000010 0.000010 0.029950 0.000010 0.134475 0.000010 0.000010 0.000010 0.028265 0.000018 0.005237 0.610288 0.012486 0.000010 0.000010 0.014125 0.000010 0.015754 0.000010 0.002195 0.003613 0.000010 0.000010 0.000010 0.000010 0.000165 0.006642 0.000010 0.000010 0.000010 0.000010 0.000010 0.022591 0.000010 0.000010 0.000010 0.000010
0.068662 0.037821 0.005541 0.010941 0.000010 0.000010 0.008113 0.000010 0.039207 0.001242 0.000010 0.000010 0.033797 0.000010 0.000010 0.000010 0.000010 0.003086 0.000010 0.000010 0.027903 0.000010 0.113875 0.000010 0.000010 0.000010 0.031101 0.000010 0.004136 0.507372 0.000010 0.007718 0.000010 0.000010 0.000010 0.000010 0.007416 0.000010 0.014073 0.000515 0.000010 0.000010 0.000010 0.000010 0.011758 0.000010 0.000010 0.000010 0.000477 0.008852 0.017736 0.000010 0.006549 0.014505 0.017305
0.000010 0.004735 0.000010 0.000010 0.000010 0.000010 0.000010 0.000010 0.030944 0.000010 0.000010 0.000010 0.000010 0.000010 0.000010 0.002197 0.001143 0.000010 0.000010 0.000010 0.000010 0.000010 0.184425 0.005874 0.014535 0.000010 0.029677 0.004117 0.000010 0.631661 0.000010 0.010700 0.000010 0.003129 0.000010 0.000010 0.000010 0.012420 0.000010 0.003777 0.000010 0.000010 0.003640 0.004068 0.000010 0.000010 0.018059 0.000010 0.012331 0.022208 0.000010 0.000010 0.000010 0.000010 0.000010
0.029124 0.003748 0.000010 0.000010 0.000010 0.000010 0.000010 0.000010 0.020484 0.000010 0.000010 0.000010 0.000010 0.003518 0.000010 0.000010 0.005223 0.000010 0.000010 0.000010 0.008176 0.000010 0.179710 0.000010 0.015144 0.000010 0.057230 0.000012 0.000010 0.641164 0.014136 0.000010 0.000010 0.000010 0.000010 0.000010 0.000010 0.011212 0.000010 0.000010 0.000010 0.000010 0.000010 0.000010 0.000010 0.000010 0.005569 0.000010 0.000010 0.000010 0.005149 0.000010 0.000010 0.000010 0.000010
0.000010 0.000010 0.000010 0.000010 0.000010 0.000010 0.000010 0.000010 0.000010 0.000010 0.000010 0.000010 0.006819 0.000010 0.007578 0.000010 0.000010 0.000010 0.000010 0.000010 0.000010 0.000010 0.000010 0.000010 0.000010 0.000010 0.000010 0.000010 0.000010 0.000010 0.000010 0.000010 0.000010 0.000010 0.000010 0.000010 0.000010 0.000010 0.000010 0.000010 0.000010 0.000010 0.000010 0.000010 0.000010 0.000010 0.000010 0.000010 0.088184 0.896909 0.000010 0.000010 0.000010 0.000010 0.000010
0.000010 0.000010 0.000010 0.000010 0.000010 0.000010 0.000010 0.000010 0.000010 0.000010 0.000010 0.000010 0.000010 0.000010 0.000010 0.000010 0.000010 0.000010 0.000010 0.000010 0.000010 0.000010 0.000010 0.000010 0.000010 0.000010 0.000010 0.000010 0.000010 0.000010 0.000010 0.000010 0.000010 0.000010 0.000010 0.000010 0.000010 0.000010 0.000010 0.000010 0.000010 0.000010 0.000010 0.000010 0.000010 0.000010 0.000010 0.000010 0.000010 0.999460 0.000010 0.000010 0.000010 0.000010 0.000010
0.000010 0.000010 0.000010 0.000010 0.000010 0.000010 0.001687 0.000010 0.000010 0.000010 0.011040 0.000010 0.000010 0.000010 0.000010 0.000010 0.000010 0.000010 0.000010 0.000010 0.000010 0.000010 0.000010 0.000010 0.000010 0.000010 0.000010 0.000010 0.000010 0.000010 0.000010 0.000010 0.000010 0.000010 0.000554 0.000010 0.000010 0.000010 0.000010 0.000010 0.000010 0.000010 0.000010 0.000010 0.000010 0.000010 0.000010 0.000010 0.000010 0.972047 0.014172 0.000010 0.000010 0.000010 0.000010
0.000010 0.000010 0.000010 0.000010 0.000010 0.000010 0.000010 0.001679 0.000010 0.000010 0.000010 0.000010 0.000010 0.000010 0.000010 0.000010 0.000010 0.000010 0.000156 0.000010 0.000010 0.000010 0.000010 0.000010 0.000010 0.000010 0.000010 0.000010 0.000010 0.000010 0.000010 0.000010 0.000010 0.000010 0.008933 0.000010 0.000010 0.000010 0.000010 0.000010 0.000010 0.000010 0.000010 0.000010 0.000010 0.000010 0.000010 0.000010 0.015060 0.973672 0.000010 0.000010 0.000010 0.000010 0.000010
0.000010 0.000010 0.000010 0.000010 0.000010 0.019791 0.000010 0.008311 0.000010 0.000010 0.000010 0.000010 0.000010 0.000010 0.000010 0.000010 0.000010 0.000010 0.000010 0.000010 0.000010 0.000010 0.000010 0.007880 0.000010 0.000010 0.000010 0.000010 0.000010 0.000238 0.000010 0.000010 0.000010 0.000010 0.000010 0.000010 0.000010 0.000010 0.000010 0.000010 0.000010 0.000010 0.000010 0.005133 0.000010 0.000010 0.000010 0.000010 0.003258 0.954909 0.000010 0.000010 0.000010 0.000010 0.000010
0.000143 0.000010 0.000010 0.000010 0.000010 0.011531 0.004484 0.000010 0.000010 0.000010 0.000010 0.000010 0.000010 0.000010 0.016156 0.000010 0.000010 0.000010 0.004562 0.000010 0.006219 0.000010 0.000010 0.000010 0.000010 0.000010 0.000010 0.000010 0.017595 0.000010 0.005458 0.000010 0.000010 0.000010 0.000010 0.000010 0.007386 0.000010 0.000010 0.002645 0.000010 0.000010 0.000010 0.000010 0.000010 0.000010 0.000010 0.000010 0.000010 0.923383 0.000010 0.000010 0.000010 0.000010 0.000010
0.000010 0.000010 0.000010 0.000010 0.000010 0.000010 0.000010 0.000010 0.000010 0.000010 0.000010 0.000010 0.000010 0.000010 0.004017 0.004705 0.000010 0.000010 0.013340 0.000010 0.000010 0.000010 0.000010 0.000010 0.000010 0.000010 0.000010 0.000010 0.000010 0.002517 0.004684 0.000010 0.000010 0.000010 0.000010 0.000010 0.000010 0.000010 0.000010 0.000010 0.000010 0.000010 0.000010 0.000010 0.000010 0.000010 0.000010 0.000010 0.000010 0.970246 0.000010 0.000010 0.000010 0.000010 0.000010
0.000010 0.000010 0.000010 0.000010 0.000010 0.011763 0.000010 0.000010 0.000010 0.000010 0.000010 0.000010 0.013274 0.000010 0.000010 0.000010 0.000010 0.000010 0.000010 0.000010 0.000010 0.000010 0.000010 0.000010 0.000010 0.000010 0.000010 0.000010 0.000010 0.000010 0.000010 0.000010 0.000010 0.000010 0.000010 0.000010 0.000010 0.000010 0.000010 0.000010 0.000010 0.000010 0.000010 0.000010 0.000010 0.000010 0.000010 0.000010 0.060068 0.914385 0.000010 0.000010 0.000010 0.000010 0.000010
0.000010 0.000010 0.000010 0.000010 0.000010 0.000010 0.000010 0.000010 0.000010 0.000010 0.000010 0.000010 0.000010 0.000010 0.000010 0.000010 0.000010 0.000010 0.000851 0.000010 0.000010 0.000010 0.000010 0.000010 0.000010 0.000010 0.011024 0.000010 0.000010 0.000010 0.000010 0.000939 0.000010 0.000545 0.000010 0.000010 0.000010 0.000010 0.000010 0.000010 0.000010 0.000010 0.000010 0.000010 0.000010 0.000010 0.000010 0.000010 0.027464 0.958688 0.000010 0.000010 0.000010 0.000010 0.000010
0.000010 0.000010 0.000010 0.000010 0.000010 0.000010 0.000010 0.000010 0.000010 0.000010 0.000010 0.000010 0.000010 0.000010 0.005157 0.000010 0.000010 0.000010 0.000010 0.000010 0.000010 0.000010 0.000010 0.000010 0.000010 0.000010 0.000010 0.000010 0.000010 0.000010 0.000010 0.000010 0.000010 0.000010 0.000010 0.000010 0.000010 0.000010 0.000010 0.000010 0.000010 0.000010 0.000010 0.000010 0.000010 0.000010 0.000010 0.000010 0.000010 0.994313 0.000010 0.000010 0.000010 0.000010 0.000010
0.000010 0.000010 0.000010 0.000010 0.000010 0.000010 0.000010 0.000010 0.000010 0.000010 0.000010 0.000010 0.000010 0.000010 0.000010 0.000010 0.000010 0.000010 0.000010 0.000010 0.000010 0.000010 0.000010 0.000010 0.000010 0.000010 0.000010 0.000010 0.000010 0.000010 0.000010 0.000010 0.000010 0.000010 0.000010 0.000010 0.000010 0.000010 0.000010 0.000010 0.000010 0.000010 0.000010 0.000010 0.000010 0.000010 0.000010 0.000010 0.000010 0.999460 0.000010 0.000010 0.000010 0.000010 0.000010
0.000010 0.000010 0.000010 0.000010 0.000010 0.000010 0.000010 0.000010 0.000010 0.000010 0.000010 0.000016 0.000010 0.000010 0.000010 0.000010 0.000010 0.000010 0.000010 0.000010 0.000010 0.000010 0.000010 0.000010 0.000010 0.000010 0.000010 0.000010 0.000010 0.000010 0.000010 0.000010 0.000010 0.000010 0.000010 0.000010 0.000010 0.000010 0.000010 0.000010 0.000010 0.000010 0.000010 0.000010 0.000010 0.000010 0.000010 0.000010 0.000010 0.999454 0.000010 0.000010 0.000010 0.000010 0.000010
0.000010 0.000010 0.000010 0.000010 0.000010 0.000010 0.000010 0.002450 0.000010 0.000010 0.000010 0.000010 0.000010 0.000010 0.011703 0.000010 0.000010 0.000010 0.000010 0.000010 0.007773 0.000010 0.000010 0.000010 0.000010 0.000010 0.000010 0.000010 0.024281 0.000010 0.000010 0.000010 0.000010 0.000010 0.000010 0.000010 0.000010 0.000010 0.000010 0.000010 0.000010 0.000010 0.000010 0.000010 0.000010 0.000010 0.000010 0.000010 0.022396 0.919426 0.011492 0.000010 0.000010 0.000010 0.000010
0.000010 0.000010 0.000010 0.000010 0.000010 0.000010 0.000010 0.000010 0.000010 0.000010 0.000010 0.000010 0.023007 0.000010 0.000010 0.000010 0.000010 0.000010 0.000010 0.000010 0.000010 0.000010 0.000010 0.000096 0.000010 0.000010 0.000010 0.000010 0.000010 0.000010 0.000010 0.000010 0.000010 0.000010 0.000010 0.000010 0.000010 0.000010 0.000010 0.000010 0.000010 0.000010 0.000010 0.000010 0.000010 0.000010 0.000010 0.000010 0.043055 0.933332 0.000010 0.000010 0.000010 0.000010 0.000010
0.000010 0.000010 0.000010 0.000010 0.000010 0.000010 0.000010 0.000010 0.000010 0.000010 0.000010 0.000010 0.000010 0.000010 0.000010 0.000010 0.000010 0.000010 0.000010 0.000010 0.000010 0.000010 0.000010 0.000010 0.000010 0.000010 0.000010 0.000010 0.000010 0.000010 0.000010 0.000010 0.000010 0.000010 0.000010 0.000010 0.000010 0.000010 0.000010 0.000010 0.000010 0.000010 0.000010 0.000010 0.000010 0.000010 0.000010 0.000010 0.000010 0.999460 0.000010 0.000010 0.000010 0.000010 0.000010
0.000010 0.000010 0.000010 0.000010 0.000010 0.000010 0.000010 0.000010 0.000010 0.000010 0.000010 0.000010 0.008762 0.000010 0.000010 0.000010 0.000010 0.000010 0.000010 0.000010 0.000010 0.000010 0.000010 0.000010 0.000010 0.000010 0.000010 0.000010 0.008614 0.000010 0.000010 0.000010 0.000010 0.000010 0.000010 0.000010 0.000010 0.000010 0.000010 0.000010 0.000010 0.000010 0.000010 0.000010 0.000010 0.000010 0.000010 0.000010 0.000010 0.982103 0.000010 0.000010 0.000010 0.000010 0.000010
0.000010 0.000010 0.000010 0.000010 0.000010 0.000010 0.000010 0.000010 0.000010 0.000010 0.000010 0.000010 0.000010 0.000010 0.000010 0.000010 0.000010 0.000010 0.000010 0.000010 0.000010 0.000010 0.000010 0.000010 0.000010 0.000010 0.000010 0.000010 0.000010 0.000010 0.000010 0.000010 0.000010 0.000010 0.000010 0.000010 0.000010 0.000010 0.000010 0.000010 0.000010 0.000010 0.000010 0.000010 0.000010 0.000010 0.000010 0.000010 0.000010 0.999460 0.000010 0.000010 0.000010 0.000010 0.000010
0.000010 0.000010 0.000010 0.000010 0.000010 0.000010 0.000010 0.000010 0.000010 0.000010 0.000010 0.000010 0.000010 0.000010 0.000010 0.000010 0.000010 0.000010 0.000010 0.000010 0.000010 0.000010 0.000010 0.000010 0.000010 0.000010 0.000010 0.000010 0.000010 0.000010 0.000010 0.000010 0.000010 0.000010 0.000010 0.000010 0.000010 0.000010 0.000010 0.000010 0.000010 0.000010 0.000010 0.000010 0.000010 0.000010 0.000010 0.000010 0.000010 0.999460 0.000010 0.000010 0.000010 0.000010 0.000010
0.000010 0.000010 0.000010 0.000010 0.000010 0.000010 0.000010 0.000010 0.000010 0.000010 0.000010 0.000010 0.000010 0.000010 0.000010 0.000010 0.000010 0.000010 0.000010 0.000010 0.000010 0.000010 0.000010 0.000010 0.000010 0.000010 0.013505 0.000010 0.000010 0.000010 0.000010 0.000010 0.000010 0.001227 0.000010 0.000010 0.000010 0.000010 0.000010 0.000010 0.000010 0.000010 0.000010 0.000010 0.000010 0.000010 0.000010 0.000010 0.000010 0.984748 0.000010 0.000010 0.000010 0.000010 0.000010
0.036881 0.008654 0.000010 0.000010 0.000010 0.175099 0.007831 0.007950 0.000010 0.016636 0.034111 0.000010 0.034833 0.000010 0.023879 0.015009 0.000010 0.000010 0.032676 0.000010 0.008952 0.000010 0.017209 0.005340 0.017824 0.000010 0.000010 0.000010 0.039862 0.356734 0.010801 0.017291 0.000010 0.000010 0.000010 0.016115 0.000010 0.000010 0.019557 0.000862 0.000010 0.000010 0.000011 0.000010 0.004557 0.000010 0.001703 0.000010 0.039435 0.033557 0.016362 0.000010 0.000010 0.000010 0.000010
0.000010 0.000010 0.000010 0.000010 0.000010 0.999460 0.000010 0.000010 0.000010 0.000010 0.000010 0.000010 0.000010 0.000010 0.000010 0.000010 0.000010 0.000010 0.000010 0.000010 0.000010 0.000010 0.000010 0.000010 0.000010 0.000010 0.000010 0.000010 0.000010 0.000010 0.000010 0.000010 0.000010 0.000010 0.000010 0.000010 0.000010 0.000010 0.000010 0.000010 0.000010 0.000010 0.000010 0.000010 0.000010 0.000010 0.000010 0.000010 0.000010 0.000010 0.000010 0.000010 0.000010 0.000010 0.000010
0.000010 0.000010 0.000010 0.000010 0.000010 0.999460 0.000010 0.000010 0.000010 0.000010 0.000010 0.000010 0.000010 0.000010 0.000010 0.000010 0.000010 0.000010 0.000010 0.000010 0.000010 0.000010 0.000010 0.000010 0.000010 0.000010 0.000010 0.000010 0.000010 0.000010 0.000010 0.000010 0.000010 0.000010 0.000010 0.000010 0.000010 0.000010 0.000010 0.000010 0.000010 0.000010 0.000010 0.000010 0.000010 0.000010 0.000010 0.000010 0.000010 0.000010 0.000010 0.000010 0.000010 0.000010 0.000010
0.000010 0.000010 0.000010 0.000010 0.000010 0.999460 0.000010 0.000010 0.000010 0.000010 0.000010 0.000010 0.000010 0.000010 0.000010 0.000010 0.000010 0.000010 0.000010 0.000010 0.000010 0.000010 0.000010 0.000010 0.000010 0.000010 0.000010 0.000010 0.000010 0.000010 0.000010 0.000010 0.000010 0.000010 0.000010 0.000010 0.000010 0.000010 0.000010 0.000010 0.000010 0.000010 0.000010 0.000010 0.000010 0.000010 0.000010 0.000010 0.000010 0.000010 0.000010 0.000010 0.000010 0.000010 0.000010
0.000010 0.000010 0.000010 0.000010 0.000010 0.999460 0.000010 0.000010 0.000010 0.000010 0.000010 0.000010 0.000010 0.000010 0.000010 0.000010 0.000010 0.000010 0.000010 0.000010 0.000010 0.000010 0.000010 0.000010 0.000010 0.000010 0.000010 0.000010 0.000010 0.000010 0.000010 0.000010 0.000010 0.000010 0.000010 0.000010 0.000010 0.000010 0.000010 0.000010 0.000010 0.000010 0.000010 0.000010 0.000010 0.000010 0.000010 0.000010 0.000010 0.000010 0.000010 0.000010 0.000010 0.000010 0.000010
0.000010 0.000010 0.000010 0.000010 0.000010 0.999460 0.000010 0.000010 0.000010 0.000010 0.000010 0.000010 0.000010 0.000010 0.000010 0.000010 0.000010 0.000010 0.000010 0.000010 0.000010 0.000010 0.000010 0.000010 0.000010 0.000010 0.000010 0.000010 0.000010 0.000010 0.000010 0.000010 0.000010 0.000010 0.000010 0.000010 0.000010 0.000010 0.000010 0.000010 0.000010 0.000010 0.000010 0.000010 0.000010 0.000010 0.000010 0.000010 0.000010 0.000010 0.000010 0.000010 0.000010 0.000010 0.000010
0.000010 0.000010 0.000010 0.000010 0.000010 0.999460 0.000010 0.000010 0.000010 0.000010 0.000010 0.000010 0.000010 0.000010 0.000010 0.000010 0.000010 0.000010 0.000010 0.000010 0.000010 0.000010 0.000010 0.000010 0.000010 0.000010 0.000010 0.000010 0.000010 0.000010 0.000010 0.000010 0.000010 0.000010 0.000010 0.000010 0.000010 0.000010 0.000010 0.000010 0.000010 0.000010 0.000010 0.000010 0.000010 0.000010 0.000010 0.000010 0.000010 0.000010 0.000010 0.000010 0.000010 0.000010 0.000010
0.000010 0.000010 0.000010 0.000010 0.000010 0.999460 0.000010 0.000010 0.000010 0.000010 0.000010 0.000010 0.000010 0.000010 0.000010 0.000010 0.000010 0.000010 0.000010 0.000010 0.000010 0.000010 0.000010 0.000010 0.000010 0.000010 0.000010 0.000010 0.000010 0.000010 0.000010 0.000010 0.000010 0.000010 0.000010 0.000010 0.000010 0.000010 0.000010 0.000010 0.000010 0.000010 0.000010 0.000010 0.000010 0.000010 0.000010 0.000010 0.000010 0.000010 0.000010 0.000010 0.000010 0.000010 0.000010
0.000010 0.000010 0.000010 0.000010 0.000010 0.999460 0.000010 0.000010 0.000010 0.000010 0.000010 0.000010 0.000010 0.000010 0.000010 0.000010 0.000010 0.000010 0.000010 0.000010 0.000010 0.000010 0.000010 0.000010 0.000010 0.000010 0.000010 0.000010 0.000010 0.000010 0.000010 0.000010 0.000010 0.000010 0.000010 0.000010 0.000010 0.000010 0.000010 0.000010 0.000010 0.000010 0.000010 0.000010 0.000010 0.000010 0.000010 0.000010 0.000010 0.000010 0.000010 0.000010 0.000010 0.000010 0.000010
0.005529 0.007527 0.000010 0.006063 0.000010 0.015898 0.020675 0.009934 0.000010 0.000010 0.000010 0.000010 0.003388 0.000010 0.000010 0.000010 0.003786 0.000010 0.000010 0.000010 0.052319 0.000010 0.000010 0.003429 0.000010 0.000010 0.002554 0.000010 0.000010 0.015788 0.000010 0.048189 0.000010 0.000010 0.000634 0.000010 0.000010 0.000010 0.000010 0.000010 0.000010 0.000010 0.000010 0.685464 0.007360 0.000010 0.000010 0.000010 0.018787 0.026558 0.065756 0.000010 0.000010 0.000010 0.000010
0.000010 0.000010 0.000010 0.000010 0.000010 0.000010 0.000010 0.000010 0.000010 0.000010 0.000010 0.000010 0.000010 0.000010 0.008716 0.000010 0.000010 0.000010 0.000010 0.000010 0.000010 0.000010 0.000010 0.000010 0.000010 0.000010 0.000010 0.000010 0.000010 0.000010 0.000010 0.000010 0.000010 0.000010 0.000010 0.000010 0.000010 0.000010 0.000010 0.000010 0.000010 0.000010 0.000010 0.988684 0.000010 0.000010 0.000010 0.000010 0.002080 0.000010 0.000010 0.000010 0.000010 0.000010 0.000010
0.000010 0.000010 0.000010 0.000010 0.000010 0.010399 0.019172 0.015757 0.000010 0.000010 0.008697 0.011542 0.000010 0.000010 0.000010 0.010446 0.000010 0.000010 0.014369 0.000010 0.000568 0.000010 0.000010 0.005029 0.013264 0.000010 0.000010 0.000010 0.018008 0.000010 0.011252 0.001530 0.000010 0.000010 0.000010 0.000010 0.000010 0.000010 0.000010 0.000010 0.000010 0.000010 0.000010 0.753479 0.016310 0.000010 0.000010 0.000010 0.022419 0.000010 0.067380 0.000010 0.000010 0.000010 0.000010
0.000010 0.000010 0.000010 0.000010 0.000010 0.000010 0.000010 0.000010 0.000010 0.000010 0.000010 0.000010 0.000010 0.000010 0.000010 0.000010 0.000010 0.000010 0.000010 0.000010 0.000010 0.000010 0.000010 0.000010 0.000010 0.000010 0.000010 0.000010 0.000010 0.000010 0.000010 0.000010 0.000010 0.000010 0.000010 0.000010 0.000010 0.000010 0.000010 0.000010 0.000010 0.000010 0.000010 0.999460 0.000010 0.000010 0.000010 0.000010 0.000010 0.000010 0.000010 0.000010 0.000010 0.000010 0.000010
0.000010 0.000010 0.000010 0.000010 0.000010 0.000010 0.004410 0.000010 0.000010 0.000010 0.000010 0.000010 0.000010 0.000010 0.000010 0.037832 0.000011 0.000010 0.000010 0.000010 0.000010 0.000010 0.005263 0.000010 0.000010 0.000010 0.000010 0.000010 0.000010 0.000010 0.000703 0.000010 0.000010 0.000010 0.000010 0.000010 0.000010 0.000010 0.000010 0.000010 0.000010 0.000010 0.000010 0.938650 0.000010 0.000010 0.000010 0.000010 0.000010 0.000010 0.012652 0.000010 0.000010 0.000010 0.000010
0.000010 0.000010 0.000010 0.000010 0.000010 0.000010 0.000010 0.000010 0.000010 0.000010 0.000010 0.000010 0.000010 0.000010 0.000010 0.000010 0.000010 0.000010 0.000010 0.000010 0.000010 0.000010 0.000010 0.000010 0.000010 0.000010 0.000010 0.000010 0.000010 0.000010 0.000010 0.000010 0.000010 0.000010 0.000010 0.000010 0.000010 0.000010 0.000010 0.000010 0.000010 0.000010 0.000010 0.999460 0.000010 0.000010 0.000010 0.000010 0.000010 0.000010 0.000010 0.000010 0.000010 0.000010 0.000010
0.000010 0.000010 0.000010 0.002763 0.000010 0.000010 0.030861 0.001795 0.000010 0.000010 0.000010 0.010331 0.000010 0.000010 0.010826 0.000010 0.000010 0.000010 0.003769 0.000010 0.063552 0.000010 0.006034 0.026662 0.000010 0.000010 0.000010 0.000010 0.005394 0.018974 0.000945 0.015928 0.000010 0.000010 0.000010 0.000010 0.000010 0.000010 0.000010 0.000010 0.000010 0.000010 0.000010 0.708971 0.000010 0.000010 0.000010 0.000010 0.022829 0.001297 0.068690 0.000010 0.000010 0.000010 0.000010
0.000010 0.000010 0.000010 0.000010 0.000010 0.000010 0.000010 0.000010 0.000010 0.000010 0.000010 0.000010 0.000010 0.000010 0.000010 0.000010 0.000010 0.000010 0.000010 0.000010 0.000010 0.000010 0.000010 0.000010 0.000010 0.000010 0.000010 0.000010 0.000010 0.000010 0.000010 0.000010 0.000010 0.000010 0.000010 0.000010 0.000010 0.000010 0.000010 0.000010 0.000010 0.000010 0.000010 0.999460 0.000010 0.000010 0.000010 0.000010 0.000010 0.000010 0.000010 0.000010 0.000010 0.000010 0.000010
0.000010 0.000010 0.000010 0.000010 0.000010 0.000010 0.000010 0.000010 0.000010 0.000010 0.000010 0.000010 0.000010 0.000010 0.000010 0.000010 0.000010 0.000010 0.000010 0.000010 0.000010 0.000010 0.000010 0.000010 0.000010 0.000010 0.000010 0.000010 0.000010 0.000010 0.000010 0.000010 0.000010 0.000010 0.000010 0.000010 0.000010 0.000010 0.000010 0.000010 0.000010 0.000010 0.000010 0.999460 0.000010 0.000010 0.000010 0.000010 0.000010 0.000010 0.000010 0.000010 0.000010 0.000010 0.000010
0.000010 0.000010 0.000010 0.000010 0.000010 0.000010 0.000010 0.000010 0.000010 0.000010 0.000010 0.000010 0.000010 0.000010 0.000010 0.000010 0.000010 0.000010 0.000010 0.000010 0.000010 0.000010 0.000010 0.000010 0.000010 0.000010 0.000010 0.000010 0.000010 0.000010 0.000010 0.000010 0.000010 0.000010 0.000010 0.000010 0.000010 0.000010 0.000010 0.000010 0.000010 0.000010 0.000010 0.999460 0.000010 0.000010 0.000010 0.000010 0.000010 0.000010 0.000010 0.000010 0.000010 0.000010 0.000010
0.000010 0.000010 0.000010 0.000010 0.000010 0.000010 0.000010 0.000010 0.000010 0.000010 0.000010 0.000010 0.000010 0.000010 0.000010 0.006716 0.000010 0.000010 0.000010 0.000010 0.000010 0.000010 0.000010 0.000010 0.000010 0.000010 0.000010 0.000010 0.000010 0.000010 0.000010 0.000010 0.000010 0.000010 0.000010 0.000010 0.000010 0.000010 0.000010 0.000010 0.000010 0.000010 0.000010 0.970501 0.007483 0.000010 0.000010 0.000010 0.014789 0.000010 0.000010 0.000010 0.000010 0.000010 0.000010
0.000010 0.000010 0.000010 0.000010 0.000010 0.000010 0.000010 0.000010 0.000010 0.000010 0.000010 0.000010 0.000010 0.000010 0.000010 0.000010 0.000010 0.000010 0.005476 0.000010 0.000010 0.000010 0.000010 0.000010 0.000010 0.000010 0.000010 0.000010 0.000010 0.000010 0.000010 0.000010 0.000010 0.000010 0.000010 0.000010 0.000010 0.000010 0.000010 0.000010 0.000010 0.000010 0.000010 0.993994 0.000010 0.000010 0.000010 0.000010 0.000010 0.000010 0.000010 0.000010 0.000010 0.000010 0.000010
0.000010 0.000010 0.000010 0.000010 0.000010 0.000010 0.000010 0.000010 0.000010 0.000010 0.000010 0.000010 0.000010 0.000010 0.000010 0.000010 0.000010 0.000010 0.000010 0.000010 0.000010 0.000010 0.000010 0.000010 0.000010 0.000010 0.000010 0.000010 0.000010 0.000010 0.000010 0.000010 0.000010 0.000010 0.000010 0.000010 0.000010 0.000010 0.000010 0.000010 0.000010 0.000010 0.000010 0.999460 0.000010 0.000010 0.000010 0.000010 0.000010 0.000010 0.000010 0.000010 0.000010 0.000010 0.000010
0.000010 0.000010 0.000010 0.000010 0.000010 0.000010 0.000010 0.000010 0.000010 0.000010 0.000010 0.000010 0.000010 0.000010 0.000010 0.000010 0.000010 0.000010 0.000010 0.000010 0.000010 0.000010 0.000010 0.000010 0.000010 0.000010 0.000010 0.000010 0.000010 0.000010 0.000010 0.000010 0.000010 0.000010 0.000010 0.000010 0.000010 0.000010 0.000010 0.000010 0.000010 0.000010 0.000010 0.999460 0.000010 0.000010 0.000010 0.000010 0.000010 0.000010 0.000010 0.000010 0.000010 0.000010 0.000010
0.013657 0.000010 0.000010 0.018347 0.000010 0.000105 0.033147 0.002322 0.000010 0.000010 0.000010 0.013756 0.005376 0.000010 0.051402 0.003244 0.008329 0.000010 0.007032 0.000010 0.066693 0.000010 0.000010 0.005737 0.000010 0.000010 0.037181 0.000010 0.028625 0.044232 0.017808 0.019809 0.000010 0.000010 0.000010 0.000010 0.000010 0.000010 0.000010 0.000010 0.000010 0.000010 0.000010 0.423436 0.000010 0.000010 0.000010 0.000010 0.060096 0.019912 0.119423 0.000010 0.000010 0.000010 0.000010
0.000249 0.000010 0.000010 0.000010 0.000010 0.000010 0.030539 0.004973 0.000010 0.000010 0.000506 0.032988 0.000010 0.000010 0.024239 0.000010 0.000010 0.002795 0.002451 0.000010 0.074908 0.000010 0.002675 0.000385 0.022184 0.000010 0.008959 0.000010 0.011558 0.014475 0.000010 0.017680 0.000010 0.000010 0.004950 0.000010 0.000010 0.000010 0.000010 0.000010 0.000010 0.000010 0.000010 0.608663 0.020605 0.000010 0.000010 0.000010 0.029718 0.007400 0.076770 0.000010 0.000010 0.000010 0.000010
0.000010 0.000010 0.000010 0.000010 0.000010 0.000010 0.010583 0.000010 0.000010 0.000010 0.004114 0.000010 0.000010 0.000010 0.000010 0.000010 0.000010 0.000010 0.000010 0.000010 0.000010 0.000010 0.000010 0.000010 0.000010 0.000010 0.000010 0.000010 0.000010 0.000010 0.000010 0.000010 0.000010 0.000010 0.000010 0.000010 0.000010 0.000010 0.000010 0.000010 0.000010 0.000010 0.000010 0.981623 0.002276 0.000010 0.000010 0.000010 0.000903 0.000010 0.000010 0.000010 0.000010 0.000010 0.000010
0.000010 0.000010 0.000010 0.000010 0.000010 0.000010 0.000010 0.000010 0.000010 0.000010 0.000010 0.000010 0.000010 0.000010 0.000010 0.000010 0.000010 0.000010 0.000010 0.000010 0.000010 0.000010 0.000010 0.000010 0.000010 0.000010 0.000010 0.000010 0.000010 0.000010 0.000010 0.000010 0.000010 0.000010 0.000010 0.000010 0.000010 0.000010 0.000010 0.000010 0.000010 0.000010 0.000010 0.999460 0.000010 0.000010 0.000010 0.000010 0.000010 0.000010 0.000010 0.000010 0.000010 0.000010 0.000010
0.000010 0.000010 0.000010 0.000010 0.000010 0.000010 0.000010 0.000010 0.000010 0.000010 0.000010 0.000010 0.000010 0.000010 0.000010 0.000010 0.000010 0.000010 0.000010 0.000010 0.000010 0.000010 0.000010 0.000010 0.000010 0.000010 0.000010 0.000010 0.000010 0.000010 0.000010 0.000010 0.000010 0.000010 0.000010 0.000010 0.000010 0.000010 0.000010 0.000010 0.000010 0.000010 0.000010 0.999460 0.000010 0.000010 0.000010 0.000010 0.000010 0.000010 0.000010 0.000010 0.000010 0.000010 0.000010
0.000010 0.000010 0.000010 0.000010 0.000010 0.000010 0.000010 0.000010 0.000010 0.000010 0.000010 0.000010 0.000010 0.000010 0.000010 0.000010 0.004362 0.000010 0.000010 0.000010 0.000010 0.000010 0.000010 0.000010 0.000010 0.000010 0.000010 0.000010 0.000010 0.000010 0.000010 0.000010 0.000010 0.000010 0.000010 0.000010 0.000010 0.000010 0.000010 0.000010 0.000010 0.000010 0.000010 0.995108 0.000010 0.000010 0.000010 0.000010 0.000010 0.000010 0.000010 0.000010 0.000010 0.000010 0.000010
0.000010 0.000010 0.000010 0.000010 0.000010 0.000010 0.000010 0.000010 0.000010 0.000010 0.000010 0.000010 0.000010 0.000010 0.000010 0.000010 0.000010 0.000010 0.000010 0.000010 0.000010 0.000010 0.000010 0.000010 0.000010 0.000010 0.000010 0.000010 0.000010 0.000010 0.000010 0.000010 0.000010 0.000010 0.000010 0.000010 0.000010 0.000010 0.000010 0.000010 0.000010 0.000010 0.000010 0.000010 0.000010 0.000010 0.000010 0.000010 0.000010 0.000010 0.999460 0.000010 0.000010 0.000010 0.000010
0.000010 0.000010 0.000010 0.000010 0.000010 0.000010 0.000010 0.000010 0.000010 0.000010 0.000010 0.000010 0.000010 0.000010 0.000010 0.000010 0.000010 0.000010 0.000010 0.000010 0.000010 0.000010 0.000010 0.000010 0.000010 0.000010 0.000010 0.000010 0.000010 0.000010 0.000010 0.000010 0.000010 0.000010 0.000010 0.000010 0.000010 0.000010 0.000010 0.000010 0.000010 0.000010 0.000010 0.000010 0.000010 0.000010 0.000010 0.000010 0.000010 0.000010 0.999460 0.000010 0.000010 0.000010 0.000010
0.000010 0.000010 0.000010 0.000010 0.000010 0.000010 0.000010 0.000010 0.000010 0.000010 0.000010 0.011586 0.000010 0.000010 0.000010 0.000012 0.000010 0.000010 0.000010 0.000010 0.014928 0.000010 0.000010 0.000010 0.000010 0.000010 0.000010 0.000010 0.000010 0.000010 0.000010 0.016732 0.000010 0.000010 0.000010 0.000010 0.000010 0.000010 0.000010 0.000010 0.000010 0.000010 0.000010 0.000010 0.000010 0.000010 0.000010 0.000010 0.000010 0.000010 0.956242 0.000010 0.000010 0.000010 0.000010
0.000010 0.000010 0.000010 0.000010 0.000010 0.000010 0.000010 0.000010 0.000010 0.000010 0.000010 0.004869 0.000010 0.000010 0.016668 0.000010 0.000010 0.000010 0.003187 0.000010 0.000010 0.000010 0.003202 0.000010 0.000010 0.000010 0.002681 0.000010 0.000010 0.000010 0.000010 0.009116 0.000010 0.007902 0.000010 0.000010 0.000010 0.000010 0.000010 0.000010 0.000010 0.000010 0.000010 0.000010 0.005935 0.000010 0.000514 0.000010 0.013147 0.000010 0.932338 0.000010 0.000010 0.000010 0.000010
0.000010 0.000010 0.000010 0.000010 0.000010 0.000010 0.000010 0.000010 0.000010 0.000010 0.000010 0.000010 0.000010 0.000010 0.000010 0.000010 0.000010 0.000010 0.002662 0.000010 0.000010 0.000010 0.000010 0.000010 0.000010 0.000010 0.000010 0.000010 0.000010 0.000010 0.000010 0.000010 0.000010 0.000010 0.000010 0.000010 0.000010 0.000010 0.000010 0.000010 0.000010 0.000010 0.000010 0.000010 0.000010 0.000010 0.000010 0.000010 0.000010 0.000010 0.996808 0.000010 0.000010 0.000010 0.000010
0.000010 0.000010 0.000010 0.000010 0.000010 0.000010 0.000010 0.000010 0.000010 0.000010 0.000010 0.000010 0.000010 0.000010 0.000010 0.000010 0.000010 0.000010 0.010946 0.000010 0.000010 0.000010 0.000010 0.000010 0.000010 0.000010 0.000010 0.000010 0.000010 0.000010 0.000010 0.000010 0.000010 0.000010 0.000010 0.000010 0.000010 0.000010 0.000010 0.000010 0.000010 0.000010 0.000010 0.000010 0.000010 0.000010 0.000010 0.000010 0.000010 0.000010 0.988524 0.000010 0.000010 0.000010 0.000010
0.000010 0.000010 0.000010 0.000010 0.000010 0.000010 0.000010 0.000010 0.000010 0.000010 0.000010 0.000010 0.000010 0.000010 0.000010 0.000010 0.000010 0.000010 0.000010 0.000010 0.000010 0.000010 0.000010 0.000010 0.000010 0.000010 0.000010 0.000010 0.000010 0.000010 0.000010 0.000010 0.000010 0.000010 0.000010 0.000010 0.000010 0.000010 0.000010 0.000010 0.000010 0.000010 0.000010 0.000010 0.000010 0.000010 0.000015 0.000010 0.000010 0.000010 0.999455 0.000010 0.000010 0.000010 0.000010
0.000010 0.000010 0.000010 0.000010 0.000010 0.000010 0.000010 0.000010 0.000010 0.000010 0.000010 0.000010 0.000010 0.000010 0.000010 0.000010 0.000010 0.000010 0.000010 0.000010 0.000010 0.000010 0.000010 0.000010 0.000010 0.000010 0.000010 0.000010 0.000010 0.000010 0.000010 0.000010 0.000010 0.000010 0.000010 0.000010 0.000010 0.000010 0.000010 0.000010 0.000010 0.000010 0.000010 0.000010 0.000010 0.000010 0.000010 0.000010 0.000010 0.000010 0.999460 0.000010 0.000010 0.000010 0.000010
0.000010 0.000010 0.000010 0.000010 0.000010 0.000010 0.000010 0.000010 0.000010 0.000010 0.000010 0.000010 0.000010 0.000010 0.000010 0.000010 0.000010 0.000010 0.000010 0.000010 0.000010 0.000010 0.000010 0.000010 0.000010 0.000010 0.000010 0.000010 0.000010 0.000010 0.000010 0.000010 0.000010 0.000010 0.000010 0.000010 0.000010 0.000010 0.000010 0.000010 0.000010 0.000010 0.000010 0.000010 0.000010 0.000010 0.000010 0.000010 0.000010 0.000010 0.999460 0.000010 0.000010 0.000010 0.000010
0.000010 0.000010 0.000010 0.000010 0.000010 0.000010 0.000010 0.000010 0.000010 0.000010 0.000010 0.000010 0.000010 0.000010 0.000010 0.000010 0.000010 0.000010 0.000010 0.000010 0.000010 0.000010 0.000010 0.000010 0.000010 0.000010 0.000010 0.000010 0.000010 0.000010 0.000010 0.000010 0.000010 0.000010 0.000010 0.000010 0.000010 0.000010 0.000010 0.000010 0.000010 0.000010 0.000010 0.000010 0.000010 0.000010 0.000010 0.000010 0.000010 0.000010 0.999460 0.000010 0.000010 0.000010 0.000010
0.000010 0.000010 0.000010 0.000010 0.000010 0.000010 0.000010 0.000010 0.000010 0.000010 0.000010 0.000010 0.000010 0.000010 0.000010 0.000010 0.000010 0.000010 0.000010 0.000010 0.000010 0.000010 0.000010 0.000010 0.000010 0.000010 0.000010 0.000010 0.000010 0.000010 0.000010 0.000010 0.000010 0.000010 0.000010 0.000010 0.000010 0.000010 0.000010 0.000010 0.000010 0.000010 0.000010 0.000010 0.000010 0.000010 0.000010 0.000010 0.000010 0.000010 0.999460 0.000010 0.000010 0.000010 0.000010
0.000010 0.000010 0.000010 0.000010 0.000010 0.000010 0.000010 0.000010 0.000010 0.000010 0.000010 0.000010 0.000010 0.000010 0.000010 0.000010 0.000010 0.000010 0.000010 0.000010 0.000010 0.000010 0.000010 0.000010 0.000010 0.000010 0.000010 0.000010 0.000010 0.000010 0.000010 0.000010 0.000010 0.000010 0.000010 0.000010 0.000010 0.000010 0.000010 0.000010 0.000010 0.000010 0.000010 0.000010 0.000010 0.000010 0.000010 0.000010 0.000010 0.000010 0.999460 0.000010 0.000010 0.000010 0.000010
0.000010 0.000010 0.000010 0.000010 0.000010 0.000010 0.000010 0.000010 0.000010 0.000010 0.000010 0.000010 0.000010 0.000010 0.000010 0.000010 0.000010 0.000010 0.000010 0.000010 0.000010 0.000010 0.000010 0.000010 0.000012 0.000010 0.000010 0.000010 0.000010 0.000010 0.000010 0.014969 0.000010 0.000010 0.000010 0.000010 0.000010 0.000010 0.000010 0.000010 0.000010 0.000010 0.000010 0.000010 0.000010 0.000010 0.000010 0.000010 0.030252 0.000010 0.954258 0.000010 0.000010 0.000010 0.000010
0.000010 0.000010 0.000010 0.000010 0.000010 0.000010 0.000010 0.000010 0.000010 0.000010 0.000010 0.000010 0.000010 0.000010 0.000010 0.000010 0.000010 0.000010 0.000010 0.000010 0.000010 0.000010 0.000010 0.000010 0.000010 0.000010 0.000010 0.000010 0.000010 0.000010 0.000010 0.000010 0.000010 0.000010 0.000010 0.000010 0.000010 0.000010 0.000010 0.000010 0.000010 0.000010 0.000010 0.000010 0.000010 0.000010 0.000010 0.000010 0.000010 0.000010 0.999460 0.000010 0.000010 0.000010 0.000010
0.000010 0.000010 0.000010 0.000010 0.000010 0.015016 0.002091 0.000010 0.000010 0.000010 0.000010 0.000010 0.000010 0.000010 0.000010 0.000010 0.000010 0.000010 0.017100 0.000010 0.000010 0.000010 0.000010 0.000010 0.000010 0.000010 0.000010 0.000010 0.000010 0.000010 0.000010 0.000010 0.000010 0.000010 0.000010 0.000010 0.000010 0.000010 0.000010 0.000010 0.000010 0.000010 0.000010 0.000010 0.000010 0.000010 0.000010 0.000010 0.000010 0.000010 0.965283 0.000010 0.000010 0.000010 0.000010
0.179759 0.015651 0.000010 0.001965 0.000010 0.023080 0.029865 0.022274 0.000010 0.000010 0.000010 0.011114 0.018046 0.000010 0.022564 0.036275 0.000010 0.000010 0.038039 0.000010 0.044508 0.000010 0.009872 0.011406 0.000010 0.000010 0.064547 0.000010 0.010443 0.048395 0.008295 0.034449 0.000010 0.002387 0.000010 0.000010 0.000694 0.000010 0.000010 0.000010 0.000010 0.000010 0.000010 0.107059 0.000010 0.000010 0.012131 0.000010 0.012755 0.033108 0.201028 0.000010 0.000010 0.000010 0.000010
0.000010 0.000010 0.000010 0.000010 0.000010 0.000010 0.000010 0.000010 0.000010 0.000010 0.000010 0.000010 0.000010 0.000010 0.000010 0.000010 0.000010 0.000010 0.000010 0.000010 0.000010 0.000010 0.000010 0.000010 0.000010 0.000010 0.000010 0.000010 0.000010 0.000010 0.000010 0.000010 0.000010 0.000010 0.000010 0.000010 0.000010 0.000010 0.000010 0.000010 0.000010 0.000010 0.000010 0.000010 0.000010 0.000010 0.000010 0.000010 0.000010 0.000010 0.999460 0.000010 0.000010 0.000010 0.000010
0.000010 0.000010 0.000010 0.000010 0.000010 0.000010 0.000010 0.000010 0.000010 0.000010 0.000010 0.000010 0.000010 0.000010 0.000010 0.000010 0.000010 0.000010 0.000010 0.000010 0.000010 0.000010 0.000010 0.000010 0.000010 0.000010 0.000010 0.000010 0.000010 0.000010 0.000010 0.000010 0.000010 0.000010 0.000010 0.000010 0.000010 0.000010 0.000010 0.000010 0.000010 0.000010 0.000010 0.000010 0.000010 0.000010 0.000010 0.000010 0.000010 0.000010 0.999460 0.000010 0.000010 0.000010 0.000010
0.008293 0.000010 0.000010 0.000010 0.000010 0.000010 0.007084 0.000010 0.000010 0.000010 0.000010 0.031121 0.000010 0.000010 0.008468 0.000010 0.000010 0.000010 0.004625 0.000010 0.000010 0.000010 0.000010 0.000010 0.004399 0.000010 0.000010 0.000010 0.442011 0.000010 0.004394 0.000010 0.000010 0.000010 0.000010 0.000010 0.000010 0.000010 0.000010 0.000010 0.000010 0.000010 0.000010 0.469990 0.000010 0.000010 0.000010 0.000010 0.000010 0.000010 0.019164 0.000010 0.000010 0.000010 0.000010
0.000010 0.000010 0.000010 0.000010 0.000010 0.000010 0.000010 0.000010 0.000010 0.000010 0.000010 0.000010 0.000010 0.000010 0.000010 0.000010 0.000010 0.000010 0.000010 0.000010 0.000010 0.000010 0.000010 0.000010 0.000010 0.000010 0.000010 0.000010 0.999460 0.000010 0.000010 0.000010 0.000010 0.000010 0.000010 0.000010 0.000010 0.000010 0.000010 0.000010 0.000010 0.000010 0.000010 0.000010 0.000010 0.000010 0.000010 0.000010 0.000010 0.000010 0.000010 0.000010 0.000010 0.000010 0.000010
0.000010 0.000010 0.000010 0.000010 0.000010 0.000010 0.000010 0.000010 0.000010 0.000010 0.000010 0.000010 0.000010 0.000010 0.000010 0.000010 0.000010 0.000010 0.000010 0.000010 0.000010 0.000014 0.000010 0.000010 0.000010 0.000010 0.000010 0.000010 0.999456 0.000010 0.000010 0.000010 0.000010 0.000010 0.000010 0.000010 0.000010 0.000010 0.000010 0.000010 0.000010 0.000010 0.000010 0.000010 0.000010 0.000010 0.000010 0.000010 0.000010 0.000010 0.000010 0.000010 0.000010 0.000010 0.000010
0.000010 0.000010 0.000010 0.000010 0.000010 0.000010 0.000010 0.000010 0.000010 0.000010 0.000010 0.000010 0.000010 0.000010 0.000010 0.000010 0.000010 0.000010 0.000010 0.000010 0.000011 0.000010 0.000010 0.000010 0.000010 0.000010 0.000010 0.000010 0.999454 0.000013 0.000010 0.000010 0.000010 0.000010 0.000010 0.000010 0.000012 0.000010 0.000010 0.000010 0.000010 0.000010 0.000010 0.000010 0.000010 0.000010 0.000010 0.000010 0.000010 0.000010 0.000010 0.000010 0.000010 0.000010 0.000010
0.000010 0.000010 0.000010 0.000010 0.000010 0.000010 0.000010 0.000010 0.000010 0.000010 0.000010 0.000010 0.000010 0.000010 0.000010 0.000010 0.000010 0.000010 0.000010 0.000010 0.000010 0.000010 0.000010 0.000010 0.000010 0.000010 0.000010 0.000010 0.999460 0.000010 0.000010 0.000010 0.000010 0.000010 0.000010 0.000010 0.000010 0.000010 0.000010 0.000010 0.000010 0.000010 0.000010 0.000010 0.000010 0.000010 0.000010 0.000010 0.000010 0.000010 0.000010 0.000010 0.000010 0.000010 0.000010
0.000010 0.000010 0.000010 0.000010 0.000010 0.000010 0.000010 0.000010 0.000010 0.000010 0.000010 0.000010 0.000010 0.000010 0.000010 0.000010 0.000010 0.000010 0.000010 0.000010 0.000010 0.000010 0.000010 0.000010 0.000010 0.000010 0.000010 0.000010 0.999460 0.000010 0.000010 0.000010 0.000010 0.000010 0.000010 0.000010 0.000010 0.000010 0.000010 0.000010 0.000010 0.000010 0.000010 0.000010 0.000010 0.000010 0.000010 0.000010 0.000010 0.000010 0.000010 0.000010 0.000010 0.000010 0.000010
0.000010 0.000989 0.000010 0.009102 0.000010 0.000010 0.001645 0.000010 0.000010 0.000010 0.000010 0.000010 0.000010 0.000010 0.049333 0.032686 0.000010 0.000010 0.000010 0.000010 0.017876 0.000010 0.000010 0.006186 0.000010 0.000010 0.000010 0.000010 0.826430 0.013849 0.011690 0.027961 0.000010 0.001822 0.000010 0.000010 0.000010 0.000010 0.000010 0.000010 0.000010 0.000010 0.000010 0.000010 0.000010 0.000010 0.000010 0.000010 0.000010 0.000010 0.000010 0.000010 0.000010 0.000010 0.000010
0.000010 0.000010 0.000010 0.000010 0.000010 0.013586 0.000010 0.001529 0.000010 0.000010 0.000010 0.015953 0.000010 0.000010 0.060404 0.030222 0.000010 0.000010 0.004997 0.000010 0.022447 0.000010 0.000010 0.001691 0.000010 0.000010 0.000010 0.000010 0.800639 0.000010 0.000010 0.019831 0.000010 0.012083 0.000010 0.000010 0.000010 0.000010 0.000010 0.000010 0.000010 0.000010 0.000010 0.000010 0.016189 0.000010 0.000010 0.000010 0.000010 0.000010 0.000010 0.000010 0.000010 0.000010 0.000010
0.000010 0.000010 0.000010 0.000010 0.000010 0.000010 0.000010 0.000010 0.000010 0.000010 0.000010 0.000010 0.000010 0.000010 0.000010 0.000010 0.000010 0.000010 0.000010 0.000010 0.000010 0.000010 0.000010 0.000010 0.000010 0.000010 0.000010 0.000010 0.999460 0.000010 0.000010 0.000010 0.000010 0.000010 0.000010 0.000010 0.000010 0.000010 0.000010 0.000010 0.000010 0.000010 0.000010 0.000010 0.000010 0.000010 0.000010 0.000010 0.000010 0.000010 0.000010 0.000010 0.000010 0.000010 0.000010
0.000010 0.000010 0.000010 0.000010 0.000010 0.000010 0.000010 0.000010 0.000010 0.000010 0.000010 0.000010 0.000010 0.000010 0.000010 0.000010 0.000010 0.000010 0.000010 0.000010 0.013850 0.000010 0.000010 0.000010 0.032679 0.000010 0.000010 0.000010 0.936771 0.001477 0.014724 0.000010 0.000010 0.000010 0.000010 0.000010 0.000010 0.000010 0.000010 0.000010 0.000010 0.000010 0.000010 0.000010 0.000010 0.000010 0.000010 0.000010 0.000010 0.000010 0.000010 0.000010 0.000010 0.000010 0.000010
0.000010 0.000010 0.000010 0.000010 0.000010 0.000010 0.000010 0.000010 0.000010 0.000010 0.000010 0.000010 0.000010 0.000010 0.000010 0.000010 0.000010 0.000010 0.000010 0.000010 0.000010 0.000010 0.000010 0.000010 0.000010 0.000010 0.000010 0.000010 0.999460 0.000010 0.000010 0.000010 0.000010 0.000010 0.000010 0.000010 0.000010 0.000010 0.000010 0.000010 0.000010 0.000010 0.000010 0.000010 0.000010 0.000010 0.000010 0.000010 0.000010 0.000010 0.000010 0.000010 0.000010 0.000010 0.000010
0.000010 0.000010 0.000010 0.000010 0.000010 0.000010 0.000010 0.000010 0.000010 0.000010 0.000010 0.000010 0.000010 0.000010 0.000010 0.000010 0.000010 0.000010 0.000010 0.000010 0.000010 0.000010 0.000010 0.000010 0.000010 0.000010 0.000010 0.000010 0.999460 0.000010 0.000010 0.000010 0.000010 0.000010 0.000010 0.000010 0.000010 0.000010 0.000010 0.000010 0.000010 0.000010 0.000010 0.000010 0.000010 0.000010 0.000010 0.000010 0.000010 0.000010 0.000010 0.000010 0.000010 0.000010 0.000010
0.000010 0.000010 0.000010 0.000010 0.000010 0.000010 0.000010 0.000010 0.000010 0.000010 0.000010 0.000010 0.000010 0.000010 0.000010 0.000010 0.000010 0.000010 0.000010 0.000010 0.000010 0.000010 0.000010 0.000010 0.000010 0.000010 0.000010 0.000010 0.966634 0.000010 0.000010 0.032836 0.000010 0.000010 0.000010 0.000010 0.000010 0.000010 0.000010 0.000010 0.000010 0.000010 0.000010 0.000010 0.000010 0.000010 0.000010 0.000010 0.000010 0.000010 0.000010 0.000010 0.000010 0.000010 0.000010
0.000010 0.000010 0.000010 0.000010 0.000010 0.011349 0.000010 0.000010 0.000010 0.000010 0.000010 0.015670 0.000010 0.000010 0.004275 0.000010 0.005570 0.000010 0.000010 0.000010 0.000010 0.000010 0.000010 0.000010 0.000010 0.000010 0.000010 0.000010 0.942364 0.010518 0.000010 0.000010 0.000010 0.005781 0.000010 0.000010 0.000010 0.000010 0.000010 0.000010 0.000010 0.000010 0.000010 0.000010 0.000010 0.000010 0.004003 0.000010 0.000010 0.000010 0.000010 0.000010 0.000010 0.000010 0.000010
0.000010 0.000010 0.000010 0.000010 0.000010 0.000010 0.000010 0.000010 0.000010 0.000010 0.000010 0.000010 0.000010 0.000010 0.000010 0.000010 0.000010 0.000010 0.000010 0.000010 0.000010 0.000010 0.000010 0.000010 0.000010 0.000010 0.000010 0.000010 0.999460 0.000010 0.000010 0.000010 0.000010 0.000010 0.000010 0.000010 0.000010 0.000010 0.000010 0.000010 0.000010 0.000010 0.000010 0.000010 0.000010 0.000010 0.000010 0.000010 0.000010 0.000010 0.000010 0.000010 0.000010 0.000010 0.000010
0.000010 0.000010 0.000010 0.000010 0.000010 0.000010 0.000010 0.000010 0.000010 0.000010 0.000010 0.000010 0.000010 0.000010 0.000010 0.000010 0.000010 0.000010 0.000010 0.000010 0.000010 0.000010 0.000010 0.000010 0.000010 0.000010 0.000010 0.000010 0.999460 0.000010 0.000010 0.000010 0.000010 0.000010 0.000010 0.000010 0.000010 0.000010 0.000010 0.000010 0.000010 0.000010 0.000010 0.000010 0.000010 0.000010 0.000010 0.000010 0.000010 0.000010 0.000010 0.000010 0.000010 0.000010 0.000010
0.000010 0.000010 0.000010 0.000010 0.000010 0.000010 0.000010 0.000010 0.000010 0.000010 0.000010 0.000010 0.000010 0.000010 0.000010 0.000010 0.000010 0.000010 0.000010 0.000010 0.000010 0.000010 0.000010 0.000010 0.000010 0.000010 0.000010 0.000010 0.999460 0.000010 0.000010 0.000010 0.000010 0.000010 0.000010 0.000010 0.000010 0.000010 0.000010 0.000010 0.000010 0.000010 0.000010 0.000010 0.000010 0.000010 0.000010 0.000010 0.000010 0.000010 0.000010 0.000010 0.000010 0.000010 0.000010
0.000011 0.000010 0.000010 0.000010 0.000010 0.000010 0.000010 0.000010 0.000010 0.000010 0.000010 0.000010 0.000010 0.000010 0.081156 0.051662 0.000010 0.000010 0.000010 0.000010 0.029325 0.000010 0.000010 0.000010 0.000010 0.000010 0.000010 0.000010 0.737675 0.026129 0.016203 0.036802 0.000010 0.009851 0.000010 0.000010 0.005758 0.000010 0.000010 0.000010 0.000010 0.000010 0.000010 0.000010 0.004987 0.000010 0.000010 0.000010 0.000010 0.000010 0.000010 0.000010 0.000010 0.000010 0.000010
0.000010 0.000010 0.000010 0.000010 0.000010 0.000010 0.000010 0.000010 0.000010 0.000010 0.000010 0.000010 0.000010 0.000010 0.000010 0.000010 0.000010 0.000010 0.000010 0.000010 0.000010 0.000010 0.000010 0.000010 0.000010 0.000010 0.000010 0.000010 0.999460 0.000010 0.000010 0.000010 0.000010 0.000010 0.000010 0.000010 0.000010 0.000010 0.000010 0.000010 0.000010 0.000010 0.000010 0.000010 0.000010 0.000010 0.000010 0.000010 0.000010 0.000010 0.000010 0.000010 0.000010 0.000010 0.000010
0.000010 0.000010 0.000010 0.000010 0.000010 0.027605 0.005589 0.000010 0.000010 0.000010 0.021656 0.007571 0.000010 0.000010 0.059786 0.009441 0.000332 0.000010 0.009597 0.000010 0.037178 0.000010 0.003013 0.000010 0.008750 0.000010 0.000010 0.000010 0.741430 0.010450 0.026105 0.024324 0.000010 0.000010 0.000010 0.000010 0.006782 0.000010 0.000010 0.000010 0.000010 0.000010 0.000010 0.000010 0.000010 0.000010 0.000010 0.000010 0.000010 0.000010 0.000010 0.000010 0.000010 0.000010 0.000010
0.000010 0.000010 0.000010 0.000010 0.000010 0.000010 0.000010 0.000010 0.000010 0.000010 0.000010 0.000010 0.000010 0.000010 0.000010 0.000010 0.000010 0.000010 0.000010 0.000010 0.000010 0.000010 0.000010 0.000010 0.000010 0.000010 0.000010 0.000010 0.000010 0.000010 0.999460 0.000010 0.000010 0.000010 0.000010 0.000010 0.000010 0.000010 0.000010 0.000010 0.000010 0.000010 0.000010 0.000010 0.000010 0.000010 0.000010 0.000010 0.000010 0.000010 0.000010 0.000010 0.000010 0.000010 0.000010
0.000010 0.000010 0.000010 0.000010 0.000010 0.000010 0.000010 0.000010 0.000010 0.000010 0.000010 0.000010 0.000010 0.000010 0.000010 0.000010 0.000010 0.000010 0.000010 0.000010 0.000010 0.000010 0.000010 0.000010 0.000010 0.000010 0.000010 0.000010 0.000010 0.000010 0.999460 0.000010 0.000010 0.000010 0.000010 0.000010 0.000010 0.000010 0.000010 0.000010 0.000010 0.000010 0.000010 0.000010 0.000010 0.000010 0.000010 0.000010 0.000010 0.000010 0.000010 0.000010 0.000010 0.000010 0.000010
0.000010 0.000010 0.000010 0.000010 0.000010 0.000010 0.000010 0.000010 0.000010 0.000010 0.000010 0.000010 0.000010 0.000010 0.000010 0.000010 0.000010 0.000010 0.000010 0.000010 0.000010 0.000010 0.000010 0.000010 0.000010 0.000010 0.000010 0.000010 0.000010 0.000010 0.999460 0.000010 0.000010 0.000010 0.000010 0.000010 0.000010 0.000010 0.000010 0.000010 0.000010 0.000010 0.000010 0.000010 0.000010 0.000010 0.000010 0.000010 0.000010 0.000010 0.000010 0.000010 0.000010 0.000010 0.000010
0.000010 0.000010 0.000010 0.000010 0.000010 0.000010 0.000010 0.000010 0.000010 0.000010 0.000010 0.000010 0.000010 0.000010 0.000010 0.000010 0.000010 0.000010 0.000010 0.000010 0.000010 0.000010 0.000010 0.000010 0.000010 0.000010 0.000010 0.000010 0.000010 0.000010 0.999460 0.000010 0.000010 0.000010 0.000010 0.000010 0.000010 0.000010 0.000010 0.000010 0.000010 0.000010 0.000010 0.000010 0.000010 0.000010 0.000010 0.000010 0.000010 0.000010 0.000010 0.000010 0.000010 0.000010 0.000010
0.000010 0.000010 0.000010 0.000010 0.000010 0.000010 0.000010 0.000010 0.000010 0.000010 0.000010 0.000010 0.000010 0.000010 0.000010 0.000010 0.000010 0.000010 0.000010 0.000010 0.000010 0.000010 0.000010 0.000010 0.000010 0.000010 0.000010 0.000010 0.000010 0.000010 0.999460 0.000010 0.000010 0.000010 0.000010 0.000010 0.000010 0.000010 0.000010 0.000010 0.000010 0.000010 0.000010 0.000010 0.000010 0.000010 0.000010 0.000010 0.000010 0.000010 0.000010 0.000010 0.000010 0.000010 0.000010
0.000010 0.000010 0.000010 0.000010 0.000010 0.000010 0.000010 0.000010 0.000010 0.000010 0.000010 0.000010 0.000010 0.000010 0.000010 0.000010 0.000010 0.000010 0.000010 0.000010 0.000010 0.000010 0.000010 0.000010 0.000010 0.000010 0.000010 0.000010 0.000010 0.000010 0.999460 0.000010 0.000010 0.000010 0.000010 0.000010 0.000010 0.000010 0.000010 0.000010 0.000010 0.000010 0.000010 0.000010 0.000010 0.000010 0.000010 0.000010 0.000010 0.000010 0.000010 0.000010 0.000010 0.000010 0.000010
0.011475 0.000010 0.000010 0.000010 0.000010 0.000010 0.000010 0.001884 0.000010 0.000010 0.000171 0.133875 0.000010 0.000010 0.000010 0.000010 0.000010 0.000010 0.010096 0.000010 0.005812 0.000010 0.000010 0.010800 0.043111 0.000010 0.000010 0.000010 0.005616 0.000010 0.714761 0.010755 0.000010 0.033000 0.000010 0.000010 0.005454 0.000010 0.000010 0.000010 0.000010 0.000010 0.008645 0.000010 0.000010 0.000010 0.000010 0.000010 0.000010 0.000010 0.004144 0.000010 0.000010 0.000010 0.000010
0.000010 0.000010 0.000010 0.040270 0.000010 0.000010 0.000010 0.000010 0.000010 0.000010 0.001110 0.060042 0.000010 0.000010 0.000010 0.000010 0.013195 0.000010 0.000010 0.000010 0.000010 0.000010 0.000010 0.004091 0.000010 0.000010 0.000010 0.000010 0.000010 0.000010 0.880802 0.000010 0.000010 0.000010 0.000010 0.000010 0.000010 0.000010 0.000010 0.000010 0.000010 0.000010 0.000010 0.000010 0.000010 0.000010 0.000010 0.000010 0.000010 0.000010 0.000010 0.000010 0.000010 0.000010 0.000010
0.000010 0.000010 0.000010 0.000010 0.000010 0.000010 0.000010 0.000010 0.000010 0.000010 0.000010 0.001584 0.000010 0.000010 0.000010 0.000010 0.000010 0.000010 0.000010 0.000010 0.000010 0.000010 0.000010 0.000010 0.000010 0.000010 0.000010 0.000010 0.001165 0.000010 0.979126 0.000010 0.000010 0.017615 0.000010 0.000010 0.000010 0.000010 0.000010 0.000010 0.000010 0.000010 0.000010 0.000010 0.000010 0.000010 0.000010 0.000010 0.000010 0.000010 0.000010 0.000010 0.000010 0.000010 0.000010
0.000010 0.000010 0.000010 0.000010 0.000010 0.000010 0.000010 0.000010 0.000010 0.000010 0.000010 0.000010 0.000010 0.000010 0.000010 0.000010 0.000010 0.000010 0.000010 0.000010 0.000010 0.000010 0.000010 0.000010 0.000010 0.000010 0.000010 0.000010 0.000010 0.000010 0.999460 0.000010 0.000010 0.000010 0.000010 0.000010 0.000010 0.000010 0.000010 0.000010 0.000010 0.000010 0.000010 0.000010 0.000010 0.000010 0.000010 0.000010 0.000010 0.000010 0.000010 0.000010 0.000010 0.000010 0.000010
0.002864 0.008657 0.000010 0.000013 0.000010 0.000010 0.000010 0.002827 0.000010 0.000010 0.000010 0.131903 0.000010 0.000010 0.000010 0.005557 0.000010 0.000010 0.011630 0.000010 0.000010 0.000010 0.000010 0.000010 0.000010 0.000010 0.015843 0.000010 0.000010 0.000010 0.759579 0.016044 0.000010 0.030612 0.000010 0.000010 0.000010 0.000010 0.000010 0.000010 0.000010 0.000010 0.000010 0.000010 0.000010 0.000010 0.000010 0.000010 0.014043 0.000010 0.000010 0.000010 0.000010 0.000010 0.000010
0.000010 0.000010 0.000010 0.021099 0.000010 0.000010 0.000010 0.000010 0.000010 0.000010 0.000010 0.019007 0.000010 0.000010 0.000010 0.000010 0.000010 0.000010 0.000010 0.000010 0.000010 0.000010 0.000010 0.000010 0.000010 0.000010 0.000010 0.000010 0.000010 0.000010 0.927821 0.000010 0.000010 0.031563 0.000010 0.000010 0.000010 0.000010 0.000010 0.000010 0.000010 0.000010 0.000010 0.000010 0.000010 0.000010 0.000010 0.000010 0.000010 0.000010 0.000010 0.000010 0.000010 0.000010 0.000010
0.000010 0.000010 0.000010 0.049902 0.000010 0.005001 0.000010 0.001411 0.000010 0.000010 0.000010 0.089891 0.000010 0.000010 0.014959 0.002879 0.007539 0.000010 0.000010 0.000010 0.000010 0.000010 0.000010 0.000010 0.000010 0.000010 0.000010 0.000010 0.000851 0.000010 0.827107 0.000010 0.000010 0.000010 0.000010 0.000010 0.000010 0.000010 0.000010 0.000010 0.000010 0.000010 0.000010 0.000010 0.000010 0.000010 0.000010 0.000010 0.000010 0.000010 0.000010 0.000010 0.000010 0.000010 0.000010
0.000010 0.000010 0.000010 0.000010 0.000010 0.000010 0.000010 0.000010 0.000010 0.000010 0.000010 0.000010 0.000010 0.000010 0.000010 0.000010 0.000010 0.000010 0.000010 0.000010 0.000010 0.000010 0.000010 0.000010 0.000010 0.000010 0.000010 0.000010 0.000010 0.000010 0.999460 0.000010 0.000010 0.000010 0.000010 0.000010 0.000010 0.000010 0.000010 0.000010 0.000010 0.000010 0.000010 0.000010 0.000010 0.000010 0.000010 0.000010 0.000010 0.000010 0.000010 0.000010 0.000010 0.000010 0.000010
0.000010 0.000010 0.000010 0.000010 0.000010 0.000010 0.000010 0.000010 0.000010 0.000010 0.000010 0.000010 0.000010 0.000010 0.000010 0.000010 0.000010 0.000010 0.000010 0.000010 0.000010 0.000010 0.000010 0.000010 0.000010 0.000010 0.000010 0.000010 0.000010 0.000010 0.999460 0.000010 0.000010 0.000010 0.000010 0.000010 0.000010 0.000010 0.000010 0.000010 0.000010 0.000010 0.000010 0.000010 0.000010 0.000010 0.000010 0.000010 0.000010 0.000010 0.000010 0.000010 0.000010 0.000010 0.000010
0.000010 0.000010 0.000010 0.000010 0.000010 0.000010 0.000010 0.000010 0.000010 0.000010 0.000010 0.045224 0.000010 0.000010 0.000010 0.000010 0.000010 0.000010 0.000010 0.000010 0.000010 0.000010 0.000010 0.000010 0.000010 0.000010 0.000010 0.000010 0.000010 0.000010 0.954246 0.000010 0.000010 0.000010 0.000010 0.000010 0.000010 0.000010 0.000010 0.000010 0.000010 0.000010 0.000010 0.000010 0.000010 0.000010 0.000010 0.000010 0.000010 0.000010 0.000010 0.000010 0.000010 0.000010 0.000010
0.000010 0.000010 0.000010 0.000010 0.000010 0.000010 0.000010 0.000010 0.000010 0.000010 0.000010 0.000010 0.000010 0.000010 0.000010 0.000010 0.000010 0.000010 0.000010 0.000010 0.000010 0.000010 0.000010 0.000010 0.000010 0.000010 0.000010 0.000010 0.000010 0.000010 0.999460 0.000010 0.000010 0.000010 0.000010 0.000010 0.000010 0.000010 0.000010 0.000010 0.000010 0.000010 0.000010 0.000010 0.000010 0.000010 0.000010 0.000010 0.000010 0.000010 0.000010 0.000010 0.000010 0.000010 0.000010
0.000010 0.000010 0.000010 0.012102 0.000010 0.001393 0.000010 0.000010 0.000010 0.000010 0.016753 0.061012 0.000010 0.000010 0.000010 0.000010 0.000010 0.000010 0.000010 0.000010 0.000010 0.000010 0.000010 0.013590 0.000010 0.000010 0.000010 0.000010 0.000010 0.000010 0.885616 0.009054 0.000010 0.000010 0.000010 0.000010 0.000010 0.000010 0.000010 0.000010 0.000010 0.000010 0.000010 0.000010 0.000010 0.000010 0.000010 0.000010 0.000010 0.000010 0.000010 0.000010 0.000010 0.000010 0.000010
0.000010 0.000010 0.000010 0.000010 0.000010 0.000010 0.000010 0.000010 0.000010 0.000010 0.000010 0.030517 0.000010 0.000010 0.002486 0.019684 0.000010 0.000010 0.000010 0.000010 0.014150 0.000010 0.000010 0.001229 0.000010 0.000010 0.000010 0.000010 0.000010 0.000010 0.931443 0.000010 0.000010 0.000010 0.000010 0.000010 0.000010 0.000010 0.000010 0.000010 0.000010 0.000010 0.000010 0.000010 0.000011 0.000010 0.000010 0.000010 0.000010 0.000010 0.000010 0.000010 0.000010 0.000010 0.000010
0.000010 0.000010 0.000010 0.000010 0.000010 0.000010 0.000010 0.000010 0.000010 0.000010 0.000010 0.000010 0.000010 0.000010 0.000010 0.000010 0.000010 0.000010 0.000010 0.000010 0.000010 0.000010 0.000010 0.000010 0.000010 0.000010 0.000010 0.000010 0.000010 0.000010 0.999460 0.000010 0.000010 0.000010 0.000010 0.000010 0.000010 0.000010 0.000010 0.000010 0.000010 0.000010 0.000010 0.000010 0.000010 0.000010 0.000010 0.000010 0.000010 0.000010 0.000010 0.000010 0.000010 0.000010 0.000010
0.000010 0.000010 0.000010 0.000010 0.000010 0.015177 0.000010 0.000010 0.000010 0.000010 0.000010 0.000010 0.000010 0.000010 0.915554 0.000010 0.005748 0.000010 0.000010 0.000010 0.000015 0.000010 0.000010 0.000708 0.000010 0.000010 0.015946 0.000010 0.028599 0.009452 0.000010 0.003451 0.000010 0.000010 0.000728 0.000010 0.000010 0.000010 0.000010 0.000010 0.000010 0.000010 0.000010 0.000010 0.004182 0.000010 0.000010 0.000010 0.000010 0.000010 0.000010 0.000010 0.000010 0.000010 0.000010
0.000010 0.000010 0.000010 0.000010 0.000010 0.000010 0.000010 0.001890 0.000010 0.000010 0.000015 0.000010 0.000010 0.000010 0.992532 0.000010 0.000010 0.000010 0.000010 0.000010 0.000010 0.000010 0.000010 0.000010 0.000010 0.000010 0.000010 0.000010 0.005053 0.000010 0.000010 0.000010 0.000010 0.000010 0.000010 0.000010 0.000010 0.000010 0.000010 0.000010 0.000010 0.000010 0.000010 0.000010 0.000010 0.000010 0.000010 0.000010 0.000010 0.000010 0.000010 0.000010 0.000010 0.000010 0.000010
0.000010 0.000010 0.000010 0.000010 0.000010 0.000010 0.000010 0.000010 0.000010 0.000010 0.000010 0.000010 0.000010 0.000010 0.999460 0.000010 0.000010 0.000010 0.000010 0.000010 0.000010 0.000010 0.000010 0.000010 0.000010 0.000010 0.000010 0.000010 0.000010 0.000010 0.000010 0.000010 0.000010 0.000010 0.000010 0.000010 0.000010 0.000010 0.000010 0.000010 0.000010 0.000010 0.000010 0.000010 0.000010 0.000010 0.000010 0.000010 0.000010 0.000010 0.000010 0.000010 0.000010 0.000010 0.000010
0.000010 0.000010 0.000010 0.000010 0.000010 0.000010 0.000010 0.000010 0.000010 0.000010 0.000010 0.000010 0.000010 0.000010 0.999460 0.000010 0.000010 0.000010 0.000010 0.000010 0.000010 0.000010 0.000010 0.000010 0.000010 0.000010 0.000010 0.000010 0.000010 0.000010 0.000010 0.000010 0.000010 0.000010 0.000010 0.000010 0.000010 0.000010 0.000010 0.000010 0.000010 0.000010 0.000010 0.000010 0.000010 0.000010 0.000010 0.000010 0.000010 0.000010 0.000010 0.000010 0.000010 0.000010 0.000010
0.000010 0.000010 0.000010 0.000010 0.000010 0.000010 0.000010 0.000010 0.000010 0.000010 0.000010 0.004004 0.000010 0.000010 0.974074 0.000010 0.000010 0.000010 0.000010 0.000010 0.000010 0.000010 0.000010 0.000010 0.000010 0.000010 0.000010 0.000010 0.021402 0.000010 0.000010 0.000010 0.000010 0.000010 0.000010 0.000010 0.000010 0.000010 0.000010 0.000010 0.000010 0.000010 0.000010 0.000010 0.000010 0.000010 0.000010 0.000010 0.000010 0.000010 0.000010 0.000010 0.000010 0.000010 0.000010
0.000010 0.000010 0.000010 0.000010 0.000010 0.000010 0.000010 0.000010 0.000010 0.000010 0.000010 0.000010 0.000010 0.000010 0.999460 0.000010 0.000010 0.000010 0.000010 0.000010 0.000010 0.000010 0.000010 0.000010 0.000010 0.000010 0.000010 0.000010 0.000010 0.000010 0.000010 0.000010 0.000010 0.000010 0.000010 0.000010 0.000010 0.000010 0.000010 0.000010 0.000010 0.000010 0.000010 0.000010 0.000010 0.000010 0.000010 0.000010 0.000010 0.000010 0.000010 0.000010 0.000010 0.000010 0.000010
0.000010 0.000010 0.000010 0.000010 0.000010 0.000010 0.000010 0.000010 0.000010 0.000010 0.000010 0.000010 0.000010 0.000010 0.999460 0.000010 0.000010 0.000010 0.000010 0.000010 0.000010 0.000010 0.000010 0.000010 0.000010 0.000010 0.000010 0.000010 0.000010 0.000010 0.000010 0.000010 0.000010 0.000010 0.000010 0.000010 0.000010 0.000010 0.000010 0.000010 0.000010 0.000010 0.000010 0.000010 0.000010 0.000010 0.000010 0.000010 0.000010 0.000010 0.000010 0.000010 0.000010 0.000010 0.000010
0.000010 0.000010 0.000010 0.000010 0.000010 0.000010 0.000010 0.000010 0.000010 0.000010 0.000010 0.000010 0.000010 0.000010 0.999460 0.000010 0.000010 0.000010 0.000010 0.000010 0.000010 0.000010 0.000010 0.000010 0.000010 0.000010 0.000010 0.000010 0.000010 0.000010 0.000010 0.000010 0.000010 0.000010 0.000010 0.000010 0.000010 0.000010 0.000010 0.000010 0.000010 0.000010 0.000010 0.000010 0.000010 0.000010 0.000010 0.000010 0.000010 0.000010 0.000010 0.000010 0.000010 0.000010 0.000010
0.000010 0.000010 0.000010 0.000010 0.000010 0.000010 0.000010 0.000010 0.000010 0.000010 0.000010 0.000010 0.000010 0.000010 0.999460 0.000010 0.000010 0.000010 0.000010 0.000010 0.000010 0.000010 0.000010 0.000010 0.000010 0.000010 0.000010 0.000010 0.000010 0.000010 0.000010 0.000010 0.000010 0.000010 0.000010 0.000010 0.000010 0.000010 0.000010 0.000010 0.000010 0.000010 0.000010 0.000010 0.000010 0.000010 0.000010 0.000010 0.000010 0.000010 0.000010 0.000010 0.000010 0.000010 0.000010
0.000010 0.000010 0.000010 0.000010 0.000010 0.000010 0.000010 0.000010 0.000010 0.000010 0.000010 0.000010 0.000010 0.000010 0.999460 0.000010 0.000010 0.000010 0.000010 0.000010 0.000010 0.000010 0.000010 0.000010 0.000010 0.000010 0.000010 0.000010 0.000010 0.000010 0.000010 0.000010 0.000010 0.000010 0.000010 0.000010 0.000010 0.000010 0.000010 0.000010 0.000010 0.000010 0.000010 0.000010 0.000010 0.000010 0.000010 0.000010 0.000010 0.000010 0.000010 0.000010 0.000010 0.000010 0.000010
0.000010 0.000010 0.000010 0.000010 0.000010 0.009012 0.000010 0.000010 0.000010 0.000010 0.000010 0.000010 0.000010 0.000010 0.926367 0.027011 0.000010 0.000010 0.000010 0.000010 0.018231 0.000010 0.000010 0.000010 0.003994 0.000010 0.000010 0.000010 0.011099 0.000010 0.000010 0.000010 0.000010 0.000010 0.000010 0.000010 0.000010 0.003807 0.000010 0.000010 0.000010 0.000010 0.000010 0.000010 0.000010 0.000010 0.000010 0.000010 0.000010 0.000010 0.000010 0.000010 0.000010 0.000010 0.000010
0.000010 0.000010 0.000010 0.007791 0.000010 0.000010 0.000010 0.000010 0.000010 0.000010 0.000010 0.000010 0.000010 0.000010 0.981044 0.000010 0.000010 0.000010 0.000010 0.000010 0.000010 0.000010 0.000010 0.000010 0.000010 0.000010 0.000010 0.000010 0.003470 0.000010 0.000010 0.000010 0.000010 0.000010 0.000010 0.000010 0.000010 0.000010 0.000010 0.000010 0.000010 0.000010 0.000010 0.007185 0.000010 0.000010 0.000010 0.000010 0.000010 0.000010 0.000010 0.000010 0.000010 0.000010 0.000010
0.000010 0.000010 0.000010 0.000010 0.000010 0.000010 0.000010 0.001925 0.000010 0.000010 0.000010 0.000010 0.000010 0.000010 0.921182 0.026769 0.000010 0.000010 0.022432 0.000010 0.000010 0.000010 0.000010 0.000010 0.000010 0.000010 0.000010 0.000010 0.013710 0.000010 0.000010 0.006917 0.000010 0.000010 0.003818 0.000010 0.000010 0.000010 0.000010 0.000010 0.000010 0.000010 0.000010 0.000010 0.002777 0.000010 0.000010 0.000010 0.000010 0.000010 0.000010 0.000010 0.000010 0.000010 0.000010
0.000010 0.000010 0.000010 0.000010 0.000010 0.000010 0.000010 0.000010 0.000010 0.000010 0.000010 0.000010 0.000010 0.000010 0.988784 0.000010 0.000010 0.000010 0.000010 0.000010 0.000010 0.000010 0.000010 0.000010 0.000010 0.000010 0.000010 0.000010 0.000010 0.000010 0.000010 0.000010 0.000010 0.009427 0.000010 0.000010 0.000010 0.000010 0.000010 0.000010 0.000010 0.000010 0.000010 0.001269 0.000010 0.000010 0.000010 0.000010 0.000010 0.000010 0.000010 0.000010 0.000010 0.000010 0.000010
0.000010 0.000010 0.000010 0.000010 0.000010 0.000010 0.000010 0.000010 0.000010 0.000010 0.000010 0.000010 0.000010 0.000010 0.999460 0.000010 0.000010 0.000010 0.000010 0.000010 0.000010 0.000010 0.000010 0.000010 0.000010 0.000010 0.000010 0.000010 0.000010 0.000010 0.000010 0.000010 0.000010 0.000010 0.000010 0.000010 0.000010 0.000010 0.000010 0.000010 0.000010 0.000010 0.000010 0.000010 0.000010 0.000010 0.000010 0.000010 0.000010 0.000010 0.000010 0.000010 0.000010 0.000010 0.000010
0.000010 0.000010 0.000010 0.000010 0.000010 0.000010 0.000010 0.000010 0.000010 0.000010 0.000010 0.000010 0.000010 0.000010 0.999460 0.000010 0.000010 0.000010 0.000010 0.000010 0.000010 0.000010 0.000010 0.000010 0.000010 0.000010 0.000010 0.000010 0.000010 0.000010 0.000010 0.000010 0.000010 0.000010 0.000010 0.000010 0.000010 0.000010 0.000010 0.000010 0.000010 0.000010 0.000010 0.000010 0.000010 0.000010 0.000010 0.000010 0.000010 0.000010 0.000010 0.000010 0.000010 0.000010 0.000010
0.000010 0.000010 0.000010 0.000010 0.000010 0.000010 0.000010 0.000010 0.000010 0.000010 0.000010 0.000010 0.000010 0.000010 0.938665 0.000010 0.000010 0.000010 0.000010 0.000010 0.000010 0.000010 0.000010 0.000010 0.000010 0.000010 0.000010 0.000010 0.000010 0.000010 0.000010 0.000255 0.000010 0.000010 0.000010 0.000010 0.000010 0.000010 0.000010 0.000010 0.000010 0.000010 0.000010 0.059370 0.000010 0.000010 0.000010 0.000010 0.000010 0.001200 0.000010 0.000010 0.000010 0.000010 0.000010
0.000010 0.000010 0.000010 0.000010 0.000010 0.000010 0.000010 0.000010 0.000010 0.000010 0.000010 0.000010 0.000010 0.000010 0.999460 0.000010 0.000010 0.000010 0.000010 0.000010 0.000010 0.000010 0.000010 0.000010 0.000010 0.000010 0.000010 0.000010 0.000010 0.000010 0.000010 0.000010 0.000010 0.000010 0.000010 0.000010 0.000010 0.000010 0.000010 0.000010 0.000010 0.000010 0.000010 0.000010 0.000010 0.000010 0.000010 0.000010 0.000010 0.000010 0.000010 0.000010 0.000010 0.000010 0.000010
0.000010 0.000010 0.000010 0.000010 0.000010 0.000010 0.000010 0.000010 0.000010 0.000010 0.000010 0.007765 0.000010 0.000010 0.935887 0.000010 0.000010 0.000010 0.000010 0.000010 0.000010 0.000010 0.000010 0.000010 0.000010 0.000010 0.000010 0.000010 0.050712 0.000010 0.000010 0.005125 0.000010 0.000010 0.000010 0.000010 0.000010 0.000010 0.000010 0.000010 0.000010 0.000010 0.000010 0.000010 0.000010 0.000010 0.000010 0.000010 0.000010 0.000010 0.000010 0.000010 0.000010 0.000010 0.000010
0.000010 0.000010 0.000010 0.000010 0.000010 0.000010 0.000010 0.000010 0.000010 0.000010 0.000010 0.000010 0.000010 0.000010 0.999460 0.000010 0.000010 0.000010 0.000010 0.000010 0.000010 0.000010 0.000010 0.000010 0.000010 0.000010 0.000010 0.000010 0.000010 0.000010 0.000010 0.000010 0.000010 0.000010 0.000010 0.000010 0.000010 0.000010 0.000010 0.000010 0.000010 0.000010 0.000010 0.000010 0.000010 0.000010 0.000010 0.000010 0.000010 0.000010 0.000010 0.000010 0.000010 0.000010 0.000010
0.000010 0.002417 0.000010 0.046506 0.000010 0.000010 0.000010 0.000010 0.000010 0.000010 0.000010 0.000010 0.000010 0.000010 0.000010 0.000010 0.000010 0.000010 0.000010 0.000010 0.000010 0.000010 0.000010 0.929025 0.000010 0.000010 0.017448 0.000010 0.000010 0.000010 0.004079 0.000010 0.000010 0.000034 0.000010 0.000010 0.000010 0.000010 0.000010 0.000010 0.000010 0.000010 0.000010 0.000010 0.000010 0.000010 0.000010 0.000010 0.000010 0.000010 0.000010 0.000010 0.000010 0.000010 0.000010
0.000010 0.000010 0.000010 0.000010 0.000010 0.000010 0.000010 0.000010 0.000010 0.000010 0.000010 0.000010 0.000010 0.000010 0.000010 0.000010 0.000010 0.000010 0.000010 0.000010 0.000010 0.000010 0.000010 0.999460 0.000010 0.000010 0.000010 0.000010 0.000010 0.000010 0.000010 0.000010 0.000010 0.000010 0.000010 0.000010 0.000010 0.000010 0.000010 0.000010 0.000010 0.000010 0.000010 0.000010 0.000010 0.000010 0.000010 0.000010 0.000010 0.000010 0.000010 0.000010 0.000010 0.000010 0.000010
0.000010 0.000010 0.000010 0.000010 0.000010 0.000010 0.000010 0.000010 0.000010 0.000010 0.000010 0.000010 0.000010 0.000010 0.000010 0.000010 0.000010 0.000010 0.000010 0.000010 0.000010 0.000010 0.000010 0.999460 0.000010 0.000010 0.000010 0.000010 0.000010 0.000010 0.000010 0.000010 0.000010 0.000010 0.000010 0.000010 0.000010 0.000010 0.000010 0.000010 0.000010 0.000010 0.000010 0.000010 0.000010 0.000010 0.000010 0.000010 0.000010 0.000010 0.000010 0.000010 0.000010 0.000010 0.000010
0.000010 0.000010 0.000010 0.000010 0.000010 0.000010 0.000010 0.000010 0.000010 0.000010 0.000010 0.000010 0.000010 0.000010 0.000010 0.000010 0.000010 0.000010 0.000010 0.000010 0.000010 0.000010 0.000010 0.999460 0.000010 0.000010 0.000010 0.000010 0.000010 0.000010 0.000010 0.000010 0.000010 0.000010 0.000010 0.000010 0.000010 0.000010 0.000010 0.000010 0.000010 0.000010 0.000010 0.000010 0.000010 0.000010 0.000010 0.000010 0.000010 0.000010 0.000010 0.000010 0.000010 0.000010 0.000010
0.000010 0.000010 0.000010 0.000010 0.000010 0.000010 0.000010 0.000010 0.000010 0.000010 0.000010 0.000010 0.000010 0.000010 0.000010 0.000010 0.000010 0.000010 0.000010 0.000010 0.000010 0.000010 0.000010 0.999460 0.000010 0.000010 0.000010 0.000010 0.000010 0.000010 0.000010 0.000010 0.000010 0.000010 0.000010 0.000010 0.000010 0.000010 0.000010 0.000010 0.000010 0.000010 0.000010 0.000010 0.000010 0.000010 0.000010 0.000010 0.000010 0.000010 0.000010 0.000010 0.000010 0.000010 0.000010
0.000010 0.000010 0.000010 0.000010 0.000010 0.000010 0.000010 0.000010 0.000010 0.000010 0.000642 0.000010 0.000010 0.000010 0.000010 0.024101 0.000010 0.000010 0.017031 0.000010 0.000010 0.000010 0.000010 0.928245 0.000010 0.000010 0.000010 0.000010 0.000010 0.000010 0.001521 0.019080 0.000010 0.000010 0.006108 0.000010 0.000010 0.000010 0.000010 0.000010 0.000010 0.000010 0.000010 0.002803 0.000010 0.000010 0.000010 0.000010 0.000010 0.000010 0.000010 0.000010 0.000010 0.000010 0.000010
0.000010 0.000010 0.000010 0.000010 0.000010 0.000010 0.000010 0.000010 0.000010 0.000010 0.000010 0.000010 0.000010 0.000010 0.000010 0.000010 0.000010 0.000010 0.000010 0.000010 0.000010 0.000010 0.000010 0.999460 0.000010 0.000010 0.000010 0.000010 0.000010 0.000010 0.000010 0.000010 0.000010 0.000010 0.000010 0.000010 0.000010 0.000010 0.000010 0.000010 0.000010 0.000010 0.000010 0.000010 0.000010 0.000010 0.000010 0.000010 0.000010 0.000010 0.000010 0.000010 0.000010 0.000010 0.000010
0.000010 0.000010 0.000010 0.000010 0.000010 0.000010 0.000010 0.000010 0.000010 0.000010 0.000010 0.000010 0.000010 0.000010 0.000010 0.000010 0.000010 0.000010 0.000010 0.000010 0.000010 0.000010 0.000010 0.999460 0.000010 0.000010 0.000010 0.000010 0.000010 0.000010 0.000010 0.000010 0.000010 0.000010 0.000010 0.000010 0.000010 0.000010 0.000010 0.000010 0.000010 0.000010 0.000010 0.000010 0.000010 0.000010 0.000010 0.000010 0.000010 0.000010 0.000010 0.000010 0.000010 0.000010 0.000010
0.000010 0.000010 0.000010 0.000010 0.000010 0.000010 0.000010 0.000010 0.000010 0.000010 0.000010 0.015621 0.000010 0.000010 0.000010 0.000010 0.000010 0.000010 0.000010 0.000010 0.000010 0.000010 0.000010 0.941706 0.015422 0.000010 0.000010 0.000010 0.000010 0.000010 0.000010 0.000010 0.000010 0.025573 0.000010 0.000010 0.000010 0.000010 0.000010 0.000010 0.000010 0.000010 0.000010 0.000010 0.001177 0.000010 0.000010 0.000010 0.000010 0.000010 0.000010 0.000010 0.000010 0.000010 0.000010
0.000010 0.000010 0.000010 0.023784 0.000010 0.000010 0.000010 0.000010 0.000010 0.000010 0.000010 0.000010 0.000010 0.000010 0.000010 0.000010 0.000010 0.000010 0.000010 0.000010 0.000010 0.000010 0.000010 0.969586 0.000010 0.000010 0.000010 0.000010 0.001627 0.000010 0.000010 0.000010 0.000010 0.000010 0.000010 0.000010 0.000010 0.000010 0.000010 0.000010 0.000010 0.000010 0.000010 0.004494 0.000010 0.000010 0.000010 0.000010 0.000010 0.000010 0.000010 0.000010 0.000010 0.000010 0.000010
0.000010 0.000010 0.000010 0.004453 0.000010 0.000010 0.000010 0.001015 0.000010 0.000010 0.000010 0.000010 0.000010 0.000010 0.000010 0.000010 0.000010 0.000010 0.000010 0.000010 0.000010 0.000010 0.000010 0.955660 0.000010 0.000010 0.024755 0.000010 0.000010 0.000010 0.000010 0.000010 0.000010 0.013617 0.000010 0.000010 0.000010 0.000010 0.000010 0.000010 0.000010 0.000010 0.000010 0.000010 0.000010 0.000010 0.000010 0.000010 0.000010 0.000010 0.000010 0.000010 0.000010 0.000010 0.000010
0.000010 0.000010 0.000010 0.000010 0.000010 0.000010 0.000010 0.000010 0.000010 0.000010 0.000010 0.000010 0.000010 0.000010 0.000010 0.000010 0.000010 0.000010 0.000010 0.000010 0.000010 0.000010 0.000010 0.999460 0.000010 0.000010 0.000010 0.000010 0.000010 0.000010 0.000010 0.000010 0.000010 0.000010 0.000010 0.000010 0.000010 0.000010 0.000010 0.000010 0.000010 0.000010 0.000010 0.000010 0.000010 0.000010 0.000010 0.000010 0.000010 0.000010 0.000010 0.000010 0.000010 0.000010 0.000010
0.000010 0.000010 0.000010 0.000010 0.000010 0.000010 0.000010 0.000010 0.000010 0.000010 0.000010 0.000010 0.000010 0.000010 0.000010 0.000010 0.000010 0.000010 0.000010 0.000010 0.000010 0.000010 0.000010 0.999460 0.000010 0.000010 0.000010 0.000010 0.000010 0.000010 0.000010 0.000010 0.000010 0.000010 0.000010 0.000010 0.000010 0.000010 0.000010 0.000010 0.000010 0.000010 0.000010 0.000010 0.000010 0.000010 0.000010 0.000010 0.000010 0.000010 0.000010 0.000010 0.000010 0.000010 0.000010
0.000010 0.000010 0.000010 0.077807 0.000010 0.004969 0.000010 0.000310 0.000010 0.000010 0.002898 0.000010 0.000010 0.000010 0.000010 0.039653 0.000010 0.000010 0.000010 0.000010 0.008477 0.000010 0.009670 0.698819 0.036371 0.000010 0.017684 0.000010 0.000010 0.000010 0.010928 0.000010 0.000010 0.078504 0.000010 0.000010 0.000552 0.000010 0.000010 0.000010 0.000010 0.000010 0.000010 0.005077 0.000010 0.000010 0.000010 0.000010 0.007880 0.000010 0.000010 0.000010 0.000010 0.000010 0.000010
0.000010 0.000010 0.000010 0.000011 0.000010 0.000010 0.000010 0.000010 0.000010 0.000010 0.018090 0.012188 0.000010 0.000010 0.000010 0.000010 0.000010 0.000010 0.004575 0.000010 0.000010 0.000010 0.000010 0.911756 0.000010 0.000010 0.000010 0.000010 0.000010 0.000010 0.000010 0.000010 0.000010 0.052890 0.000010 0.000010 0.000010 0.000010 0.000010 0.000010 0.000010 0.000010 0.000010 0.000010 0.000010 0.000010 0.000010 0.000010 0.000010 0.000010 0.000010 0.000010 0.000010 0.000010 0.000010
0.000010 0.000010 0.000010 0.047142 0.000010 0.000010 0.000010 0.000010 0.000010 0.000010 0.000010 0.024411 0.000010 0.000010 0.000010 0.000010 0.011371 0.000010 0.000010 0.000010 0.009852 0.000010 0.000010 0.841734 0.009533 0.000010 0.000010 0.000010 0.000010 0.000010 0.000010 0.000010 0.000010 0.055477 0.000010 0.000010 0.000010 0.000010 0.000010 0.000010 0.000010 0.000010 0.000010 0.000010 0.000010 0.000010 0.000010 0.000010 0.000010 0.000010 0.000010 0.000010 0.000010 0.000010 0.000010
0.000010 0.000010 0.000010 0.040665 0.000010 0.000010 0.000010 0.000010 0.000010 0.000010 0.000010 0.000010 0.000010 0.000010 0.002450 0.018169 0.000010 0.000010 0.004166 0.000010 0.000010 0.000010 0.000010 0.859984 0.037093 0.000010 0.000010 0.000010 0.000010 0.000010 0.006304 0.000010 0.000010 0.024641 0.000010 0.000010 0.000010 0.000010 0.000010 0.000010 0.000010 0.000010 0.000010 0.005592 0.000010 0.000010 0.000485 0.000010 0.000010 0.000010 0.000010 0.000010 0.000010 0.000010 0.000010
0.000010 0.000010 0.000010 0.000010 0.000010 0.000010 0.000010 0.000010 0.000010 0.000010 0.011701 0.000010 0.000010 0.000010 0.001658 0.048170 0.000010 0.000010 0.000010 0.000010 0.000010 0.000010 0.000010 0.912339 0.000010 0.000010 0.000010 0.000010 0.000010 0.000010 0.000010 0.000010 0.000010 0.025633 0.000010 0.000010 0.000010 0.000010 0.000010 0.000010 0.000010 0.000010 0.000010 0.000010 0.000010 0.000010 0.000010 0.000010 0.000010 0.000010 0.000010 0.000010 0.000010 0.000010 0.000010
0.000010 0.000010 0.000010 0.191789 0.000010 0.000010 0.000010 0.000010 0.000010 0.000010 0.043541 0.000010 0.000010 0.000010 0.000010 0.001106 0.000010 0.000010 0.000010 0.000010 0.000639 0.000010 0.000010 0.628239 0.025731 0.000010 0.015410 0.000010 0.000010 0.000010 0.000010 0.012747 0.000010 0.080337 0.000010 0.000010 0.000010 0.000010 0.000010 0.000010 0.000010 0.000010 0.000010 0.000010 0.000010 0.000010 0.000010 0.000010 0.000010 0.000010 0.000010 0.000010 0.000010 0.000010 0.000010
0.000010 0.000010 0.000010 0.000010 0.000010 0.000010 0.000010 0.000010 0.000010 0.000010 0.000010 0.000010 0.000010 0.000010 0.000010 0.000010 0.000010 0.000010 0.000010 0.000010 0.000010 0.000010 0.000010 0.999460 0.000010 0.000010 0.000010 0.000010 0.000010 0.000010 0.000010 0.000010 0.000010 0.000010 0.000010 0.000010 0.000010 0.000010 0.000010 0.000010 0.000010 0.000010 0.000010 0.000010 0.000010 0.000010 0.000010 0.000010 0.000010 0.000010 0.000010 0.000010 0.000010 0.000010 0.000010
0.000010 0.000010 0.000010 0.016092 0.000010 0.000010 0.001279 0.000010 0.000010 0.000010 0.002705 0.000010 0.000010 0.000010 0.015401 0.000010 0.000010 0.000010 0.000010 0.000010 0.040335 0.000010 0.000010 0.003138 0.000010 0.000010 0.000010 0.000010 0.005400 0.009091 0.012988 0.000010 0.000010 0.017817 0.007264 0.000010 0.000010 0.000010 0.000010 0.000010 0.000010 0.000010 0.000010 0.063553 0.000010 0.000010 0.000010 0.000010 0.101144 0.000010 0.703382 0.000010 0.000010 0.000010 0.000010
0.008592 0.000010 0.000010 0.003221 0.000010 0.000010 0.000010 0.002929 0.000010 0.000010 0.000010 0.000010 0.000010 0.000010 0.000010 0.009111 0.006193 0.000010 0.006784 0.000010 0.027201 0.000010 0.000010 0.000010 0.000010 0.000010 0.000010 0.000010 0.000010 0.000010 0.001837 0.007018 0.000010 0.017555 0.000010 0.000010 0.000010 0.000010 0.000010 0.000010 0.000010 0.000010 0.003166 0.038104 0.000010 0.000010 0.000010 0.000010 0.122711 0.005108 0.740072 0.000010 0.000010 0.000010 0.000010
0.011799 0.000010 0.000010 0.000010 0.000010 0.000010 0.000010 0.000010 0.000010 0.000010 0.000010 0.015668 0.000010 0.000010 0.000010 0.000010 0.000010 0.000010 0.000010 0.000010 0.007472 0.000010 0.000010 0.000010 0.000010 0.000010 0.000010 0.000010 0.000010 0.005329 0.000010 0.015510 0.000010 0.000010 0.000010 0.000010 0.000010 0.000010 0.000010 0.000010 0.000010 0.000010 0.000010 0.032374 0.010410 0.000010 0.000010 0.000010 0.063883 0.000010 0.837095 0.000010 0.000010 0.000010 0.000010
0.000010 0.000010 0.000010 0.000010 0.000010 0.000010 0.000010 0.000010 0.000010 0.000010 0.000010 0.000010 0.000010 0.000010 0.000010 0.000010 0.000010 0.000010 0.000010 0.000010 0.000010 0.000010 0.000010 0.000010 0.005777 0.000010 0.000010 0.000010 0.000010 0.000010 0.000010 0.000010 0.000010 0.000010 0.000010 0.000010 0.000010 0.000010 0.000010 0.000010 0.000010 0.000010 0.000010 0.013260 0.000010 0.000010 0.000010 0.000010 0.112975 0.000010 0.867478 0.000010 0.000010 0.000010 0.000010
0.000010 0.000825 0.000010 0.000010 0.000010 0.000010 0.000010 0.000010 0.000010 0.000010 0.000010 0.000010 0.000010 0.000010 0.000010 0.000010 0.000010 0.000010 0.000010 0.000010 0.000010 0.000010 0.000010 0.000010 0.000010 0.000010 0.000010 0.000010 0.000010 0.000010 0.000010 0.000010 0.000010 0.010846 0.022789 0.000010 0.000010 0.000010 0.000010 0.000010 0.000010 0.000010 0.000010 0.070459 0.000010 0.000010 0.000010 0.000010 0.087645 0.000010 0.806947 0.000010 0.000010 0.000010 0.000010
0.000010 0.000010 0.000010 0.011486 0.000010 0.000010 0.000010 0.000010 0.000010 0.000010 0.000760 0.000010 0.000010 0.000010 0.008652 0.000010 0.002468 0.000010 0.000010 0.000010 0.027368 0.000010 0.000010 0.000010 0.003386 0.000010 0.000010 0.000010 0.000010 0.000010 0.000010 0.000010 0.000010 0.017816 0.003451 0.000010 0.000010 0.000010 0.000010 0.000010 0.000010 0.000010 0.000010 0.105632 0.007981 0.000010 0.000010 0.000010 0.111817 0.000010 0.698753 0.000010 0.000010 0.000010 0.000010
0.002789 0.000014 0.000010 0.002959 0.000010 0.004746 0.033164 0.004930 0.000010 0.000010 0.000010 0.020405 0.000010 0.000010 0.003962 0.000010 0.008257 0.000010 0.000010 0.000010 0.001526 0.000010 0.000010 0.000010 0.000010 0.000010 0.000010 0.000010 0.008579 0.000010 0.000010 0.000010 0.000010 0.000010 0.000010 0.000010 0.005540 0.003902 0.004315 0.000010 0.000010 0.000010 0.000010 0.130155 0.000010 0.000010 0.000010 0.000010 0.109628 0.001346 0.653411 0.000010 0.000010 0.000010 0.000010
0.000010 0.000010 0.000010 0.000010 0.000010 0.000010 0.000010 0.000010 0.000010 0.000010 0.000010 0.000010 0.000010 0.000010 0.000010 0.000010 0.007749 0.000010 0.000010 0.000010 0.000010 0.000010 0.000010 0.000010 0.006434 0.000010 0.000010 0.000010 0.000010 0.000010 0.000010 0.000010 0.000010 0.000010 0.000010 0.000010 0.000010 0.000010 0.000010 0.000010 0.000010 0.000010 0.006268 0.161529 0.000010 0.000010 0.000010 0.000010 0.089627 0.000010 0.727902 0.000010 0.000010 0.000010 0.000010
0.000010 0.000010 0.000010 0.000010 0.000010 0.000010 0.000010 0.000010 0.000010 0.000010 0.000010 0.000010 0.000010 0.000010 0.000010 0.000010 0.000010 0.000010 0.000010 0.000010 0.000010 0.000010 0.000010 0.000010 0.012087 0.000010 0.001768 0.000010 0.000010 0.000010 0.000010 0.000010 0.000010 0.000010 0.009913 0.000010 0.000010 0.000010 0.000010 0.000010 0.000010 0.000010 0.000010 0.054123 0.000010 0.000010 0.009988 0.000010 0.113963 0.000010 0.797678 0.000010 0.000010 0.000010 0.000010
0.000010 0.007145 0.000010 0.000010 0.000010 0.000010 0.004296 0.000010 0.000010 0.000010 0.015299 0.030796 0.000010 0.000010 0.011576 0.000015 0.000010 0.000010 0.002288 0.000010 0.000010 0.000010 0.000010 0.000010 0.000010 0.000010 0.000010 0.000010 0.007269 0.000010 0.000803 0.000010 0.000010 0.000010 0.006163 0.000010 0.000010 0.000010 0.000010 0.000010 0.000010 0.000010 0.000010 0.057188 0.000010 0.000010 0.004389 0.000010 0.139483 0.000010 0.712880 0.000010 0.000010 0.000010 0.000010
0.000010 0.008287 0.000010 0.000010 0.000010 0.000010 0.000010 0.000010 0.000010 0.000010 0.015627 0.003883 0.000010 0.000010 0.004499 0.000010 0.000010 0.000010 0.000010 0.000010 0.000010 0.000010 0.000010 0.000010 0.000010 0.000010 0.000010 0.000010 0.000010 0.000010 0.000010 0.000010 0.000010 0.000010 0.013883 0.000010 0.000010 0.000010 0.000010 0.000010 0.000010 0.000010 0.000010 0.089457 0.000010 0.000010 0.000010 0.000010 0.088586 0.000010 0.775307 0.000010 0.000010 0.000010 0.000010
0.025373 0.000010 0.000010 0.000010 0.000010 0.006181 0.000010 0.000010 0.000010 0.000010 0.006141 0.000393 0.000010 0.000010 0.000010 0.000010 0.000531 0.000010 0.000010 0.000010 0.028328 0.000010 0.000010 0.000010 0.000010 0.000010 0.000010 0.000010 0.000010 0.000010 0.005585 0.000010 0.000010 0.005190 0.002112 0.000010 0.000010 0.000272 0.000010 0.000010 0.000010 0.000010 0.000010 0.129000 0.000010 0.000010 0.014547 0.000010 0.098667 0.000010 0.677269 0.000010 0.000010 0.000010 0.000010
0.000010 0.000010 0.000010 0.000010 0.000010 0.000010 0.000010 0.000010 0.000010 0.000010 0.000010 0.000010 0.000010 0.000010 0.000010 0.000010 0.000010 0.000010 0.000010 0.000010 0.000010 0.000010 0.000010 0.000010 0.000010 0.000010 0.000010 0.000010 0.000010 0.000010 0.005240 0.000010 0.000010 0.000010 0.001558 0.000010 0.000010 0.000010 0.000010 0.000010 0.000010 0.000010 0.000010 0.092159 0.000010 0.000010 0.000010 0.000010 0.103148 0.000010 0.797395 0.000010 0.000010 0.000010 0.000010
0.000010 0.000010 0.000010 0.000010 0.000010 0.000010 0.018799 0.000010 0.000010 0.000010 0.000010 0.000010 0.000010 0.000010 0.000010 0.000010 0.005982 0.000010 0.000010 0.000010 0.000795 0.000010 0.000010 0.000010 0.000010 0.000010 0.030396 0.000010 0.000010 0.000010 0.000010 0.000010 0.000010 0.000010 0.004525 0.000010 0.000010 0.000010 0.000010 0.000010 0.000010 0.000010 0.000010 0.091852 0.000217 0.000010 0.000010 0.000010 0.130140 0.000010 0.716833 0.000010 0.000010 0.000010 0.000010
0.000010 0.000010 0.000010 0.006642 0.000010 0.015216 0.000010 0.017165 0.000010 0.000010 0.011219 0.000010 0.000010 0.000010 0.000010 0.000010 0.000010 0.000010 0.000010 0.000010 0.017164 0.000010 0.000010 0.000010 0.003222 0.000010 0.000010 0.000010 0.000010 0.000010 0.000010 0.000010 0.000010 0.000010 0.004997 0.000010 0.000641 0.000010 0.000010 0.000010 0.000010 0.000010 0.000010 0.106924 0.000770 0.000010 0.000010 0.000010 0.130178 0.000010 0.685432 0.000010 0.000010 0.000010 0.000010
0.000010 0.000010 0.000010 0.012219 0.000010 0.000010 0.000010 0.000010 0.000010 0.000010 0.000010 0.000010 0.000010 0.000010 0.000010 0.000010 0.007174 0.000010 0.000010 0.000010 0.018431 0.000010 0.000010 0.000010 0.000010 0.000010 0.000010 0.000010 0.000010 0.000010 0.000010 0.000010 0.000010 0.000010 0.000012 0.000010 0.000010 0.000010 0.000010 0.000010 0.000010 0.000010 0.000010 0.065270 0.000010 0.000010 0.000010 0.000010 0.136281 0.000010 0.760132 0.000010 0.000010 0.000010 0.000010
0.028160 0.000010 0.000010 0.019363 0.000010 0.000010 0.009100 0.000010 0.000010 0.000010 0.000010 0.003544 0.000010 0.000010 0.009667 0.000010 0.000010 0.000010 0.000010 0.000010 0.000010 0.000010 0.000010 0.000010 0.012611 0.000010 0.000010 0.000010 0.000010 0.001309 0.000010 0.000010 0.000010 0.000010 0.000010 0.000010 0.000010 0.000010 0.000010 0.000010 0.000010 0.000010 0.003625 0.129475 0.000010 0.000010 0.000010 0.000010 0.133843 0.013111 0.635761 0.000010 0.000010 0.000010 0.000010
0.000010 0.000010 0.000010 0.020487 0.000010 0.000010 0.005721 0.011904 0.000010 0.000010 0.000010 0.000010 0.000010 0.000010 0.000222 0.000010 0.000010 0.000010 0.000010 0.000010 0.005606 0.000010 0.000010 0.000010 0.000010 0.000010 0.000010 0.000010 0.000010 0.000010 0.000010 0.000010 0.000010 0.002165 0.000010 0.000010 0.000010 0.000010 0.000010 0.000010 0.000010 0.000010 0.000010 0.045827 0.000010 0.000010 0.007102 0.000010 0.108062 0.000010 0.792454 0.000010 0.000010 0.000010 0.000010
0.000010 0.000010 0.000010 0.010630 0.000010 0.000010 0.012964 0.009132 0.000010 0.000010 0.000010 0.000010 0.000010 0.000010 0.018428 0.000010 0.000010 0.000010 0.000010 0.000010 0.017565 0.000010 0.000010 0.028342 0.000010 0.000010 0.000010 0.000010 0.000010 0.000010 0.000010 0.000010 0.000010 0.000010 0.000010 0.000010 0.000010 0.000010 0.000010 0.000010 0.000010 0.000010 0.000010 0.080405 0.000010 0.000010 0.000010 0.000010 0.071950 0.000010 0.750126 0.000010 0.000010 0.000010 0.000010
0.006846 0.000010 0.000010 0.000010 0.000010 0.000010 0.000010 0.000010 0.000010 0.000010 0.000010 0.000010 0.000010 0.000010 0.000010 0.000010 0.000010 0.000010 0.000010 0.000010 0.000010 0.000010 0.000010 0.000010 0.000010 0.000010 0.000010 0.000010 0.000010 0.000010 0.000010 0.000010 0.000010 0.005004 0.000010 0.000010 0.000010 0.000010 0.000010 0.000010 0.000010 0.000010 0.000010 0.092701 0.000010 0.000010 0.000010 0.000010 0.142715 0.000010 0.752235 0.000010 0.000010 0.000010 0.000010
0.594302 0.008252 0.016107 0.000010 0.000010 0.000010 0.004533 0.002689 0.000010 0.000010 0.009991 0.002493 0.000010 0.000010 0.000010 0.000010 0.000010 0.000010 0.007288 0.030872 0.003698 0.000010 0.005930 0.000010 0.017418 0.065368 0.022919 0.000010 0.016331 0.002596 0.000010 0.000010 0.018016 0.000010 0.000010 0.000010 0.005666 0.000010 0.000010 0.000010 0.010076 0.008582 0.006344 0.011581 0.000010 0.028677 0.028938 0.000010 0.000010 0.000010 0.014316 0.008453 0.038185 0.000010 0.010106
0.677232 0.000010 0.004885 0.000010 0.000010 0.000010 0.000010 0.000010 0.000010 0.015469 0.008940 0.017839 0.000010 0.000010 0.000010 0.000010 0.000010 0.000010 0.000010 0.028506 0.000010 0.000010 0.000066 0.000010 0.000010 0.055689 0.020603 0.021684 0.009341 0.011452 0.000010 0.000010 0.000010 0.000010 0.000010 0.000010 0.000010 0.006731 0.000010 0.017071 0.002333 0.012188 0.001718 0.000010 0.015061 0.000010 0.000010 0.009148 0.000010 0.000010 0.001585 0.016701 0.027340 0.014353 0.003755
0.665631 0.000010 0.017143 0.000010 0.002298 0.000010 0.000010 0.000010 0.020980 0.035248 0.000996 0.021862 0.000010 0.000010 0.000010 0.000010 0.006192 0.000010 0.000010 0.016405 0.000010 0.000010 0.000010 0.000010 0.000010 0.000010 0.000010 0.025945 0.000833 0.000010 0.000010 0.006371 0.000010 0.000010 0.000010 0.001178 0.000010 0.009300 0.000010 0.000010 0.000010 0.020372 0.007975 0.000010 0.003450 0.024904 0.000010 0.017977 0.000010 0.000010 0.000010 0.021661 0.055925 0.015008 0.002028
0.539118 0.000010 0.005442 0.011670 0.000010 0.000010 0.000010 0.000010 0.000010 0.003281 0.000010 0.055470 0.000010 0.000010 0.007387 0.005086 0.000010 0.000010 0.002377 0.023572 0.009045 0.000010 0.004849 0.037465 0.001791 0.012652 0.007791 0.000010 0.006484 0.015416 0.000010 0.035830 0.001004 0.000010 0.000010 0.000010 0.029988 0.000010 0.000010 0.013482 0.000010 0.002668 0.000010 0.023092 0.011365 0.033709 0.000010 0.020471 0.000010 0.006224 0.008855 0.001535 0.047884 0.014755 0.000010
0.520770 0.025211 0.002894 0.000010 0.000010 0.020856 0.000010 0.004823 0.000010 0.000010 0.000010 0.061483 0.000010 0.009063 0.009453 0.000010 0.000010 0.000010 0.003901 0.000010 0.006333 0.000010 0.000010 0.011026 0.000010 0.000010 0.013611 0.008011 0.006220 0.000010 0.018713 0.035664 0.000010 0.004308 0.013003 0.000010 0.055829 0.000010 0.000010 0.000010 0.000010 0.020863 0.000010 0.000010 0.000010 0.056398 0.011248 0.000010 0.000010 0.000010 0.028023 0.000010 0.050455 0.001542 0.000010
0.559115 0.007739 0.000010 0.000010 0.000010 0.008373 0.000010 0.008732 0.014678 0.000995 0.001010 0.000010 0.000010 0.000010 0.007606 0.016093 0.000010 0.000010 0.000010 0.036530 0.014387 0.060524 0.001415 0.004031 0.000010 0.007464 0.004585 0.000010 0.000401 0.000010 0.003422 0.000010 0.006026 0.000010 0.019267 0.013218 0.033401 0.000010 0.000010 0.000010 0.000010 0.010658 0.000010 0.014903 0.000010 0.038639 0.000010 0.008088 0.000010 0.000010 0.000010 0.029525 0.052012 0.000159 0.016757
0.527005 0.000010 0.012873 0.037768 0.003346 0.000010 0.030880 0.001276 0.000010 0.000259 0.000010 0.075726 0.000010 0.000010 0.012295 0.001384 0.000010 0.006198 0.002752 0.004931 0.000010 0.013401 0.023507 0.008776 0.010832 0.008907 0.010837 0.000010 0.004518 0.000010 0.015447 0.013811 0.000010 0.000010 0.035538 0.001430 0.043812 0.000010 0.000010 0.000010 0.000010 0.000010 0.000010 0.000010 0.000010 0.044795 0.000010 0.017210 0.000010 0.000010 0.005016 0.000010 0.025208 0.000010 0.000010
0.535847 0.000010 0.000180 0.000010 0.000010 0.022551 0.000010 0.000010 0.000010 0.002687 0.000010 0.082278 0.000010 0.000010 0.000255 0.017866 0.000010 0.000010 0.005098 0.025009 0.037908 0.000010 0.000010 0.000980 0.000010 0.000010 0.013923 0.017383 0.006028 0.008027 0.009747 0.018245 0.010103 0.009573 0.017602 0.014340 0.024808 0.012407 0.000010 0.003976 0.000010 0.000010 0.000321 0.000010 0.000010 0.047227 0.010075 0.000010 0.000010 0.000010 0.000010 0.006083 0.037510 0.001714 0.000010
0.501139 0.000010 0.002473 0.000010 0.000010 0.005306 0.013148 0.000315 0.009081 0.042374 0.000010 0.000015 0.000010 0.003423 0.000010 0.000010 0.016450 0.000091 0.002895 0.000010 0.000010 0.000010 0.000010 0.000010 0.006110 0.099442 0.005965 0.001121 0.000010 0.000010 0.012405 0.000010 0.017108 0.000010 0.017783 0.009816 0.014833 0.000010 0.009745 0.000726 0.007529 0.007680 0.001246 0.080997 0.004911 0.009869 0.000063 0.003861 0.009181 0.000010 0.023132 0.000010 0.059556 0.000010 0.000010
0.667789 0.000010 0.019143 0.000010 0.000010 0.012147 0.000010 0.000010 0.000227 0.009384 0.000010 0.008124 0.000010 0.000010 0.000010 0.000010 0.001622 0.000010 0.000010 0.000010 0.000010 0.000010 0.000010 0.000010 0.000010 0.123923 0.000010 0.000010 0.000010 0.000010 0.000010 0.000010 0.017589 0.000010 0.000010 0.025806 0.000010 0.000010 0.000010 0.000010 0.000010 0.000010 0.009828 0.000010 0.000010 0.001832 0.001509 0.000020 0.000010 0.000010 0.000010 0.040208 0.038554 0.021916 0.000010
0.579845 0.000010 0.023176 0.000010 0.002566 0.001490 0.006971 0.000010 0.000010 0.014964 0.000010 0.015172 0.000010 0.000010 0.000010 0.000010 0.000523 0.000010 0.007902 0.000010 0.000010 0.000010 0.001408 0.000010 0.000010 0.119956 0.010643 0.000010 0.000010 0.000010 0.000010 0.006153 0.015742 0.000010 0.009784 0.002719 0.008761 0.000010 0.000010 0.009474 0.000010 0.023353 0.016217 0.000010 0.009347 0.050494 0.000010 0.012860 0.003309 0.000010 0.000010 0.000010 0.046873 0.000010 0.000010
0.585599 0.000010 0.000010 0.000010 0.000010 0.000010 0.000010 0.012001 0.000010 0.022915 0.000010 0.017531 0.000010 0.000010 0.000010 0.000010 0.018735 0.009081 0.000010 0.030427 0.012930 0.006363 0.000010 0.000010 0.000010 0.087028 0.000010 0.000010 0.000010 0.000010 0.000010 0.000010 0.000010 0.000010 0.000010 0.000010 0.020209 0.000010 0.000010 0.000010 0.000010 0.011684 0.013669 0.000010 0.000010 0.025114 0.004049 0.028548 0.002498 0.000010 0.000010 0.010096 0.054441 0.026732 0.000010
0.612532 0.000010 0.000010 0.000010 0.000010 0.000010 0.000010 0.000010 0.000010 0.000010 0.000010 0.017086 0.000010 0.000010 0.000010 0.000010 0.000290 0.000010 0.006680 0.000010 0.006483 0.000010 0.000010 0.000010 0.000010 0.158168 0.000010 0.000010 0.000010 0.000010 0.002991 0.002624 0.000010 0.022358 0.000010 0.014569 0.000010 0.000010 0.000148 0.008393 0.000010 0.000010 0.000010 0.000010 0.000010 0.039160 0.000010 0.010711 0.000010 0.000010 0.000010 0.004771 0.092646 0.000010 0.000010
0.567841 0.003587 0.015705 0.000226 0.000010 0.000010 0.000010 0.015535 0.000010 0.006080 0.000010 0.010383 0.000010 0.000010 0.000010 0.000010 0.000010 0.014754 0.011874 0.000010 0.007349 0.000010 0.000010 0.000022 0.006958 0.070165 0.000010 0.001343 0.000010 0.000383 0.000010 0.006183 0.010193 0.000010 0.008741 0.016701 0.000010 0.005631 0.000010 0.004553 0.012729 0.017497 0.000010 0.000010 0.000010 0.045204 0.026900 0.000010 0.000010 0.000010 0.000010 0.015968 0.097217 0.000010 0.000010
0.574429 0.000010 0.011034 0.000010 0.000010 0.000010 0.000010 0.000010 0.000010 0.007062 0.000010 0.019428 0.000010 0.000010 0.012386 0.013433 0.006676 0.000010 0.000010 0.003955 0.000010 0.000010 0.000010 0.000010 0.021432 0.153809 0.000010 0.000010 0.008043 0.000010 0.006566 0.000010 0.015001 0.000010 0.014002 0.004312 0.000010 0.000010 0.000010 0.026270 0.002015 0.032538 0.000976 0.000010 0.000010 0.000010 0.000010 0.015937 0.000010 0.000010 0.000010 0.008117 0.038345 0.000010 0.003912
0.588449 0.011990 0.008839 0.000010 0.000010 0.000010 0.000010 0.014285 0.000010 0.000010 0.000010 0.000010 0.000010 0.000010 0.000010 0.000010 0.006071 0.000010 0.012235 0.017098 0.000010 0.000010 0.000010 0.000010 0.000010 0.113673 0.000010 0.000010 0.000010 0.000010 0.003130 0.000010 0.005937 0.000010 0.034745 0.024224 0.019570 0.000010 0.000010 0.000010 0.000010 0.007527 0.003824 0.000010 0.009280 0.027454 0.000010 0.020309 0.000010 0.000010 0.000010 0.000010 0.065013 0.000010 0.005995
0.456398 0.000010 0.011156 0.086878 0.000010 0.000010 0.010149 0.000010 0.006876 0.012622 0.008403 0.026543 0.000010 0.000010 0.000010 0.000010 0.007331 0.000010 0.000010 0.000616 0.000016 0.002765 0.003937 0.011443 0.000010 0.108071 0.000010 0.000010 0.001875 0.015297 0.025357 0.000010 0.003670 0.010193 0.015557 0.025855 0.018736 0.005460 0.001682 0.012250 0.000010 0.002971 0.000010 0.000010 0.000010 0.011211 0.007768 0.001958 0.000010 0.000010 0.000010 0.000010 0.069703 0.017019 0.000010
0.610535 0.000010 0.010309 0.000010 0.000010 0.000010 0.000010 0.000010 0.000010 0.006983 0.000010 0.000010 0.000010 0.000010 0.000010 0.000010 0.000010 0.000010 0.000010 0.009504 0.000010 0.084476 0.000010 0.000010 0.000010 0.052874 0.000010 0.000010 0.000010 0.000010 0.006801 0.000010 0.000010 0.000010 0.001215 0.020549 0.000010 0.005141 0.000010 0.008248 0.000010 0.015381 0.000010 0.000010 0.000010 0.040425 0.027313 0.005517 0.000010 0.000010 0.000010 0.000010 0.067536 0.026813 0.000010
0.559402 0.000010 0.004890 0.000010 0.000010 0.000010 0.000010 0.005608 0.000010 0.000010 0.000010 0.000010 0.000010 0.000010 0.000010 0.000010 0.018408 0.000010 0.000010 0.000010 0.000010 0.028885 0.000010 0.000010 0.013398 0.053189 0.000010 0.000010 0.000010 0.000010 0.000010 0.000010 0.012704 0.000010 0.014853 0.025468 0.027766 0.000010 0.000010 0.001436 0.000010 0.031524 0.000010 0.000010 0.002366 0.030269 0.004918 0.041773 0.000010 0.000010 0.000010 0.024758 0.090917 0.007117 0.000010
0.561191 0.000010 0.003441 0.000010 0.000010 0.000010 0.000010 0.000010 0.000010 0.000010 0.000010 0.000010 0.000010 0.000010 0.003214 0.000010 0.002369 0.003703 0.000010 0.021993 0.003971 0.000010 0.000010 0.000010 0.008044 0.092432 0.000010 0.000010 0.000010 0.003969 0.000010 0.000010 0.013503 0.000010 0.000010 0.025245 0.019508 0.000010 0.000010 0.013689 0.016167 0.000010 0.004608 0.000010 0.000010 0.035682 0.012942 0.012594 0.000010 0.000010 0.000010 0.016378 0.105461 0.000010 0.019566
0.570980 0.000010 0.002491 0.001856 0.000010 0.000010 0.000010 0.007512 0.000563 0.000010 0.000010 0.003811 0.000010 0.000010 0.000010 0.001069 0.017063 0.000010 0.000010 0.013391 0.000010 0.021446 0.000238 0.000010 0.000010 0.075490 0.000010 0.000010 0.000010 0.000010 0.000010 0.000010 0.000010 0.000010 0.014230 0.047841 0.010036 0.000010 0.000010 0.013990 0.006618 0.019439 0.016999 0.000010 0.000010 0.038239 0.000623 0.027849 0.000010 0.000010 0.000010 0.000010 0.087907 0.000010 0.000010
0.535723 0.000010 0.000010 0.000010 0.004011 0.000010 0.000010 0.000010 0.011308 0.000010 0.000010 0.017601 0.000010 0.001916 0.000010 0.000010 0.008531 0.001915 0.000010 0.000010 0.024830 0.000010 0.000010 0.000010 0.000010 0.084198 0.000010 0.000010 0.000010 0.000010 0.000039 0.000010 0.011349 0.000010 0.015355 0.018968 0.012813 0.000010 0.000010 0.000010 0.000010 0.000010 0.007179 0.019036 0.000010 0.067497 0.007694 0.026872 0.000010 0.000010 0.012179 0.019608 0.082930 0.000010 0.008127
0.582079 0.000010 0.000010 0.000010 0.000010 0.000010 0.000010 0.000010 0.019636 0.000232 0.000010 0.000010 0.000010 0.000010 0.000010 0.000010 0.009451 0.000010 0.000010 0.005475 0.000010 0.044744 0.000010 0.000010 0.000010 0.093818 0.000010 0.016716 0.000010 0.000010 0.000010 0.000010 0.000010 0.000214 0.031823 0.032343 0.023647 0.000010 0.000010 0.007558 0.000010 0.018104 0.000010 0.000010 0.000010 0.000010 0.000010 0.015096 0.000010 0.000010 0.000010 0.000010 0.085158 0.000010 0.013526
0.559461 0.000010 0.013433 0.000010 0.000010 0.000010 0.000010 0.003435 0.022187 0.011415 0.000010 0.000010 0.000010 0.000010 0.000010 0.003152 0.011108 0.000010 0.006158 0.032582 0.000010 0.019456 0.000010 0.000010 0.002440 0.078519 0.000010 0.000010 0.000010 0.000010 0.003424 0.010953 0.000010 0.000185 0.000010 0.048416 0.013371 0.000010 0.000010 0.005800 0.002484 0.000010 0.000010 0.000010 0.000010 0.019849 0.009309 0.000612 0.000012 0.000010 0.000010 0.011454 0.091652 0.009834 0.009019
0.522453 0.000010 0.000010 0.000010 0.000010 0.000010 0.000010 0.000010 0.000010 0.000010 0.000010 0.005676 0.000010 0.002342 0.000010 0.000759 0.016966 0.018966 0.000010 0.003110 0.000010 0.000010 0.000010 0.008661 0.000010 0.016674 0.000010 0.000010 0.000010 0.000010 0.000010 0.000010 0.019272 0.000010 0.054360 0.021694 0.000010 0.012236 0.000010 0.000010 0.000010 0.038725 0.009643 0.023065 0.005485 0.008953 0.033774 0.047742 0.000010 0.000010 0.000010 0.000010 0.118696 0.000010 0.010420
0.512767 0.000010 0.000010 0.000010 0.002243 0.000010 0.000010 0.000010 0.022447 0.012076 0.000010 0.003076 0.000010 0.000010 0.000010 0.000010 0.000010 0.000010 0.000010 0.000010 0.000010 0.000010 0.000010 0.002578 0.009193 0.024020 0.000010 0.000010 0.000010 0.000010 0.000010 0.000010 0.020006 0.000010 0.043111 0.000010 0.000010 0.000010 0.000010 0.027300 0.003517 0.042141 0.000010 0.000010 0.022836 0.039726 0.016394 0.015529 0.000010 0.000010 0.000010 0.014744 0.165937 0.000010 0.000010
0.515953 0.000010 0.000010 0.000010 0.000010 0.000010 0.000010 0.000010 0.009348 0.000010 0.000010 0.000010 0.000010 0.000010 0.000010 0.000010 0.000010 0.003238 0.000010 0.000010 0.000010 0.000010 0.009276 0.004169 0.000010 0.070870 0.011494 0.008332 0.000010 0.000010 0.000010 0.000010 0.011364 0.000010 0.039447 0.000781 0.000010 0.000010 0.000010 0.023135 0.000328 0.015257 0.000010 0.032578 0.000010 0.032616 0.027738 0.000010 0.000010 0.000010 0.000010 0.016836 0.149679 0.000010 0.017211
0.531411 0.003422 0.012012 0.000010 0.000010 0.000010 0.000010 0.000010 0.015078 0.002301 0.000010 0.000010 0.000010 0.000010 0.000010 0.000010 0.034671 0.019480 0.000010 0.000010 0.000010 0.000010 0.009250 0.000010 0.000010 0.050860 0.000010 0.000010 0.000010 0.000010 0.000960 0.000010 0.039549 0.000010 0.016585 0.025705 0.000010 0.013304 0.000010 0.000318 0.000010 0.018194 0.007366 0.000010 0.000010 0.037398 0.016353 0.000010 0.002636 0.000010 0.000010 0.015209 0.104501 0.000010 0.023118
0.551895 0.000010 0.000010 0.000010 0.000010 0.000010 0.000010 0.000010 0.000010 0.000010 0.000010 0.000010 0.000010 0.000010 0.000010 0.000010 0.008996 0.000010 0.000010 0.003376 0.000010 0.000010 0.000010 0.000010 0.000010 0.049297 0.000010 0.000010 0.000010 0.000010 0.000010 0.000010 0.014954 0.000010 0.042173 0.011079 0.000010 0.000010 0.000010 0.003402 0.030336 0.026018 0.000010 0.000010 0.000010 0.041051 0.053467 0.000010 0.000010 0.000010 0.000010 0.000010 0.114764 0.043331 0.005461
0.550694 0.000010 0.000010 0.000010 0.000010 0.000010 0.000010 0.000010 0.000010 0.002270 0.000010 0.000010 0.000010 0.000010 0.000010 0.000010 0.005278 0.000010 0.000010 0.000010 0.000010 0.000010 0.000010 0.000010 0.000010 0.078559 0.000010 0.000010 0.000010 0.000010 0.000010 0.000010 0.029885 0.000010 0.042961 0.000010 0.000010 0.000010 0.000010 0.000010 0.000010 0.000010 0.012327 0.000010 0.000010 0.011028 0.027558 0.034893 0.000010 0.000010 0.000010 0.011340 0.171211 0.000010 0.021575
0.541878 0.000010 0.012813 0.000010 0.004545 0.000010 0.000010 0.000010 0.000010 0.005375 0.000010 0.000010 0.000010 0.002666 0.000010 0.000010 0.014484 0.000010 0.000010 0.000010 0.000010 0.000010 0.000010 0.000010 0.000010 0.025727 0.000010 0.000010 0.000010 0.000010 0.000010 0.000010 0.006476 0.000010 0.049401 0.001361 0.000010 0.002362 0.000010 0.000010 0.024060 0.024634 0.020623 0.000010 0.010017 0.019177 0.003827 0.031444 0.000010 0.000010 0.000010 0.000010 0.142318 0.043730 0.012742
0.577046 0.000010 0.000010 0.000010 0.000010 0.000010 0.000010 0.000010 0.000010 0.000010 0.000010 0.000010 0.000010 0.000010 0.000010 0.000010 0.010235 0.001201 0.000010 0.000010 0.000010 0.000010 0.000010 0.000010 0.000010 0.000010 0.000010 0.000010 0.000010 0.000010 0.000010 0.000010 0.001160 0.000010 0.076456 0.010827 0.000010 0.000010 0.000010 0.005453 0.000010 0.015815 0.000010 0.000010 0.000010 0.064196 0.000010 0.007414 0.000010 0.000010 0.000010 0.004967 0.178052 0.041283 0.005486
0.658159 0.000010 0.000010 0.000010 0.000010 0.000010 0.000010 0.000010 0.013259 0.013310 0.000010 0.007502 0.000010 0.000010 0.000010 0.000010 0.000010 0.000010 0.000010 0.000010 0.000010 0.038864 0.000010 0.000010 0.000010 0.069428 0.000010 0.000010 0.000599 0.000010 0.000010 0.000010 0.001142 0.000010 0.000010 0.024324 0.001104 0.011874 0.000010 0.000010 0.000010 0.025032 0.018805 0.000010 0.006643 0.019208 0.000010 0.015564 0.000010 0.000010 0.000010 0.000010 0.040433 0.034381 0.000010
0.605541 0.000010 0.007006 0.014973 0.000010 0.000010 0.001535 0.000010 0.000854 0.013983 0.000010 0.019596 0.000010 0.000010 0.004741 0.000010 0.000010 0.000010 0.000010 0.000010 0.000010 0.030242 0.000010 0.007693 0.011061 0.059631 0.000010 0.010594 0.001052 0.000010 0.000010 0.015562 0.000010 0.000010 0.018225 0.036120 0.000010 0.006670 0.000010 0.008996 0.000010 0.000010 0.000010 0.000010 0.000010 0.052756 0.000914 0.014865 0.000010 0.000010 0.000010 0.002127 0.053987 0.000010 0.000976
0.701912 0.000010 0.000010 0.000010 0.000010 0.000010 0.000010 0.000447 0.000010 0.000010 0.000010 0.000010 0.000010 0.000010 0.000010 0.000010 0.000010 0.000010 0.000010 0.010946 0.000010 0.002272 0.000010 0.000010 0.000010 0.150356 0.000010 0.000010 0.001622 0.000010 0.002908 0.000010 0.000010 0.000010 0.000010 0.013843 0.000010 0.002287 0.000010 0.006102 0.000010 0.000010 0.004935 0.000010 0.000010 0.028374 0.000010 0.000010 0.000010 0.000010 0.000010 0.000010 0.059060 0.014525 0.000010
0.701158 0.000010 0.000010 0.000010 0.000010 0.000010 0.000010 0.000010 0.000010 0.005693 0.000010 0.000010 0.000010 0.000010 0.000010 0.000010 0.000010 0.001080 0.000010 0.023385 0.000010 0.015679 0.000010 0.000010 0.000010 0.078064 0.000010 0.000010 0.000010 0.000010 0.000010 0.000010 0.000010 0.000010 0.000010 0.000010 0.000010 0.007875 0.000010 0.008497 0.022553 0.008959 0.008088 0.000010 0.000010 0.023804 0.000010 0.038199 0.000010 0.000010 0.000010 0.018431 0.038137 0.000010 0.000010
0.509654 0.005635 0.000010 0.029397 0.000010 0.000010 0.000010 0.016238 0.008711 0.019607 0.003272 0.048781 0.000010 0.000010 0.010400 0.017921 0.000010 0.000010 0.007863 0.029578 0.000010 0.008039 0.000010 0.000010 0.000010 0.031319 0.000010 0.000010 0.019646 0.023339 0.041203 0.000010 0.009520 0.000010 0.011187 0.034843 0.018019 0.000010 0.000010 0.000010 0.000010 0.025043 0.006347 0.000010 0.000010 0.000010 0.010246 0.000010 0.000010 0.002642 0.006417 0.000010 0.035175 0.009688 0.000010
0.684292 0.000010 0.000010 0.000010 0.000010 0.000010 0.000010 0.000010 0.007817 0.004093 0.000010 0.000010 0.000010 0.000010 0.000010 0.000010 0.000010 0.002441 0.000010 0.017241 0.000010 0.011656 0.000010 0.000010 0.000010 0.131424 0.000010 0.000010 0.000010 0.000010 0.000010 0.000010 0.030143 0.000010 0.000010 0.000010 0.000010 0.011603 0.000010 0.000010 0.006583 0.004309 0.009332 0.000010 0.000010 0.000010 0.006577 0.000010 0.000010 0.000010 0.000010 0.000010 0.063722 0.008368 0.000010
0.643678 0.000010 0.005667 0.004308 0.000010 0.002618 0.000010 0.012205 0.008308 0.026027 0.000010 0.038284 0.000010 0.000010 0.000010 0.000681 0.000010 0.000010 0.000010 0.007010 0.000010 0.049800 0.000010 0.000010 0.000010 0.098264 0.000010 0.000010 0.000010 0.004530 0.015663 0.000010 0.006279 0.000010 0.010245 0.003303 0.000010 0.000010 0.000010 0.000010 0.000010 0.000777 0.000273 0.000010 0.000010 0.001128 0.005583 0.000010 0.000010 0.000010 0.000010 0.000010 0.055039 0.000010 0.000010
0.517869 0.000010 0.008303 0.000010 0.000010 0.000010 0.014526 0.016968 0.000010 0.019884 0.000801 0.053725 0.000010 0.003435 0.000010 0.004809 0.003280 0.000010 0.003363 0.020623 0.005659 0.000010 0.000010 0.017179 0.000010 0.000010 0.012144 0.000010 0.000010 0.000010 0.031378 0.000010 0.009663 0.000010 0.000010 0.034025 0.000010 0.016391 0.000010 0.031061 0.000010 0.029768 0.000010 0.000010 0.007318 0.046967 0.000010 0.000010 0.000010 0.000010 0.000010 0.017553 0.056614 0.016403 0.000010
0.000010 0.000010 0.000010 0.000010 0.000010 0.000010 0.000010 0.000010 0.000010 0.000010 0.000010 0.000010 0.000010 0.000010 0.000010 0.000010 0.026966 0.000010 0.000010 0.000010 0.000010 0.002647 0.000010 0.000010 0.000010 0.000010 0.000010 0.000010 0.000010 0.000010 0.000010 0.000010 0.016451 0.000010 0.779844 0.000010 0.000010 0.000010 0.000010 0.001298 0.000010 0.005037 0.000010 0.000010 0.000010 0.000010 0.055162 0.000010 0.000010 0.000010 0.000010 0.000010 0.112126 0.000010 0.000010
0.000010 0.000010 0.009674 0.000010 0.000010 0.000010 0.000010 0.000010 0.000010 0.000010 0.000010 0.000010 0.000010 0.001950 0.000010 0.000010 0.008716 0.000010 0.000010 0.006458 0.000010 0.000010 0.000010 0.000010 0.000010 0.000010 0.000010 0.000010 0.000010 0.000010 0.000010 0.000010 0.000010 0.000010 0.737662 0.000010 0.000010 0.000010 0.000010 0.023025 0.000010 0.000010 0.000010 0.000010 0.000010 0.000010 0.069474 0.004859 0.000010 0.000010 0.000010 0.000010 0.137721 0.000010 0.000010
0.000010 0.000010 0.000492 0.000010 0.000010 0.000010 0.000010 0.000010 0.001089 0.000010 0.000010 0.000010 0.000010 0.000010 0.000010 0.000010 0.023898 0.000010 0.000010 0.000010 0.000010 0.000010 0.000010 0.000010 0.000010 0.000010 0.000010 0.000010 0.000010 0.000010 0.000010 0.000010 0.000010 0.000010 0.730230 0.000010 0.000010 0.000010 0.000010 0.000010 0.000010 0.000010 0.013365 0.000010 0.000010 0.000010 0.055499 0.019449 0.000010 0.000010 0.000010 0.000010 0.123004 0.016194 0.016330
0.000010 0.000010 0.000010 0.000010 0.000010 0.000010 0.000010 0.000010 0.000010 0.000010 0.000010 0.000010 0.000010 0.000010 0.000010 0.000010 0.037660 0.000010 0.000010 0.000010 0.000010 0.000010 0.000010 0.000010 0.000010 0.003832 0.000010 0.000010 0.000010 0.000010 0.000010 0.000010 0.002218 0.000010 0.648238 0.000010 0.000010 0.000010 0.000010 0.034639 0.000010 0.000010 0.024698 0.000010 0.000010 0.000010 0.019556 0.000010 0.000010 0.000010 0.000010 0.000010 0.196599 0.032101 0.000010
0.000010 0.000010 0.004198 0.000010 0.000010 0.000010 0.000010 0.000010 0.000010 0.000010 0.000010 0.000010 0.000010 0.000010 0.000010 0.000010 0.025199 0.000010 0.000010 0.000010 0.000010 0.000010 0.000010 0.000010 0.000010 0.034832 0.000010 0.000010 0.000010 0.000010 0.000010 0.000010 0.011431 0.000010 0.758466 0.000010 0.000010 0.000010 0.000010 0.008395 0.000010 0.000010 0.000010 0.000010 0.000010 0.000010 0.057379 0.000572 0.000010 0.000010 0.000010 0.000010 0.099068 0.000010 0.000010
0.000010 0.000010 0.013385 0.000010 0.000160 0.000010 0.000010 0.000010 0.000010 0.000010 0.000010 0.000010 0.000010 0.000010 0.000010 0.000010 0.030807 0.000010 0.000010 0.000010 0.000010 0.000010 0.000010 0.000010 0.000010 0.000010 0.000010 0.000010 0.000010 0.000010 0.000010 0.000010 0.028460 0.000010 0.604457 0.000010 0.000010 0.000010 0.000010 0.015125 0.000010 0.000010 0.000010 0.000010 0.000010 0.014307 0.055263 0.007913 0.000010 0.000010 0.000010 0.003936 0.225746 0.000010 0.000010
0.000010 0.000010 0.000010 0.000010 0.000010 0.000010 0.000010 0.000010 0.000010 0.000010 0.000010 0.000010 0.000010 0.000010 0.000010 0.000010 0.000010 0.000010 0.000010 0.000010 0.000010 0.000010 0.000010 0.000010 0.000010 0.000010 0.000010 0.000010 0.000010 0.000010 0.000010 0.000010 0.000010 0.000010 0.999460 0.000010 0.000010 0.000010 0.000010 0.000010 0.000010 0.000010 0.000010 0.000010 0.000010 0.000010 0.000010 0.000010 0.000010 0.000010 0.000010 0.000010 0.000010 0.000010 0.000010
0.000010 0.000010 0.000010 0.000010 0.000010 0.000010 0.000010 0.000010 0.000010 0.000010 0.000010 0.000010 0.000010 0.000010 0.000010 0.000010 0.000010 0.000010 0.000010 0.000010 0.000010 0.000010 0.000010 0.000010 0.000010 0.000010 0.000010 0.000010 0.000010 0.000010 0.000010 0.000010 0.000010 0.000010 0.999460 0.000010 0.000010 0.000010 0.000010 0.000010 0.000010 0.000010 0.000010 0.000010 0.000010 0.000010 0.000010 0.000010 0.000010 0.000010 0.000010 0.000010 0.000010 0.000010 0.000010
0.000010 0.000010 0.000010 0.000010 0.000010 0.000010 0.000010 0.000010 0.000010 0.000010 0.000010 0.000010 0.000010 0.000010 0.000010 0.000010 0.000010 0.000010 0.000010 0.000010 0.000010 0.000010 0.000010 0.000010 0.000010 0.000010 0.000010 0.000010 0.000010 0.000010 0.000010 0.000010 0.000010 0.000010 0.999460 0.000010 0.000010 0.000010 0.000010 0.000010 0.000010 0.000010 0.000010 0.000010 0.000010 0.000010 0.000010 0.000010 0.000010 0.000010 0.000010 0.000010 0.000010 0.000010 0.000010
0.000010 0.000010 0.000010 0.000010 0.000010 0.000010 0.000010 0.000010 0.000010 0.000010 0.000010 0.000010 0.000010 0.000010 0.000010 0.000010 0.000010 0.000010 0.000010 0.000010 0.000010 0.000010 0.000010 0.000010 0.000010 0.000010 0.000010 0.000010 0.000010 0.000010 0.000010 0.000010 0.000010 0.000010 0.999460 0.000010 0.000010 0.000010 0.000010 0.000010 0.000010 0.000010 0.000010 0.000010 0.000010 0.000010 0.000010 0.000010 0.000010 0.000010 0.000010 0.000010 0.000010 0.000010 0.000010
0.000010 0.000010 0.000010 0.000010 0.000010 0.000010 0.000010 0.000010 0.000010 0.000010 0.000010 0.000010 0.000010 0.000010 0.000010 0.000010 0.000010 0.000010 0.000010 0.000010 0.000010 0.000010 0.000010 0.000010 0.000010 0.000010 0.000010 0.000010 0.000010 0.000010 0.000010 0.000010 0.000010 0.000010 0.999460 0.000010 0.000010 0.000010 0.000010 0.000010 0.000010 0.000010 0.000010 0.000010 0.000010 0.000010 0.000010 0.000010 0.000010 0.000010 0.000010 0.000010 0.000010 0.000010 0.000010
0.000010 0.000010 0.000010 0.000010 0.000010 0.000010 0.000010 0.000010 0.000010 0.000010 0.000010 0.000010 0.000010 0.000010 0.000010 0.000010 0.000010 0.000010 0.000010 0.000010 0.000010 0.000010 0.000010 0.000010 0.000010 0.000010 0.000010 0.000010 0.000010 0.000010 0.000010 0.000010 0.000010 0.000010 0.999460 0.000010 0.000010 0.000010 0.000010 0.000010 0.000010 0.000010 0.000010 0.000010 0.000010 0.000010 0.000010 0.000010 0.000010 0.000010 0.000010 0.000010 0.000010 0.000010 0.000010
0.000010 0.000010 0.000010 0.000010 0.000010 0.000010 0.000010 0.000010 0.000010 0.000010 0.000010 0.000010 0.000010 0.000010 0.000010 0.000010 0.000010 0.000010 0.000010 0.000010 0.000010 0.000010 0.000010 0.000010 0.000010 0.000010 0.000010 0.000010 0.000010 0.000010 0.000010 0.000010 0.000010 0.000010 0.999460 0.000010 0.000010 0.000010 0.000010 0.000010 0.000010 0.000010 0.000010 0.000010 0.000010 0.000010 0.000010 0.000010 0.000010 0.000010 0.000010 0.000010 0.000010 0.000010 0.000010
0.000010 0.000010 0.000010 0.000010 0.000010 0.000010 0.000010 0.000010 0.000010 0.000010 0.000010 0.000010 0.000010 0.000010 0.000010 0.000010 0.000010 0.000010 0.000010 0.000010 0.000010 0.000010 0.000010 0.000010 0.000010 0.000010 0.000010 0.000010 0.000010 0.000010 0.000010 0.000010 0.000010 0.000010 0.999460 0.000010 0.000010 0.000010 0.000010 0.000010 0.000010 0.000010 0.000010 0.000010 0.000010 0.000010 0.000010 0.000010 0.000010 0.000010 0.000010 0.000010 0.000010 0.000010 0.000010
0.000010 0.000010 0.000010 0.000010 0.000010 0.000010 0.000010 0.000010 0.000010 0.000010 0.000010 0.000010 0.000010 0.000010 0.000010 0.000010 0.000010 0.000010 0.000010 0.000010 0.000010 0.000010 0.000010 0.000010 0.000010 0.000010 0.000010 0.000010 0.000010 0.000010 0.000010 0.000010 0.000010 0.000010 0.999460 0.000010 0.000010 0.000010 0.000010 0.000010 0.000010 0.000010 0.000010 0.000010 0.000010 0.000010 0.000010 0.000010 0.000010 0.000010 0.000010 0.000010 0.000010 0.000010 0.000010
0.000010 0.000010 0.000010 0.000010 0.000010 0.000010 0.000010 0.000010 0.000010 0.000010 0.000010 0.000010 0.000010 0.000010 0.000010 0.000010 0.015040 0.000010 0.000010 0.000010 0.000010 0.000010 0.000010 0.000010 0.000010 0.000010 0.000010 0.000010 0.000010 0.000010 0.000010 0.000010 0.000010 0.000010 0.984430 0.000010 0.000010 0.000010 0.000010 0.000010 0.000010 0.000010 0.000010 0.000010 0.000010 0.000010 0.000010 0.000010 0.000010 0.000010 0.000010 0.000010 0.000010 0.000010 0.000010
0.000010 0.000010 0.000010 0.000010 0.000010 0.000010 0.000010 0.000010 0.000010 0.000010 0.000010 0.000010 0.000010 0.000010 0.000010 0.000010 0.000010 0.000010 0.000010 0.000010 0.000010 0.000010 0.000010 0.000010 0.000010 0.000010 0.000010 0.000010 0.000010 0.000010 0.000010 0.000010 0.000010 0.000010 0.999460 0.000010 0.000010 0.000010 0.000010 0.000010 0.000010 0.000010 0.000010 0.000010 0.000010 0.000010 0.000010 0.000010 0.000010 0.000010 0.000010 0.000010 0.000010 0.000010 0.000010
0.000010 0.000010 0.000010 0.000010 0.000010 0.000010 0.000010 0.000010 0.000010 0.000010 0.000010 0.000010 0.000010 0.000010 0.000010 0.000010 0.000010 0.000010 0.000010 0.000010 0.000010 0.000010 0.000010 0.000010 0.000010 0.000010 0.000010 0.000010 0.000010 0.000010 0.000010 0.000010 0.000010 0.000010 0.999460 0.000010 0.000010 0.000010 0.000010 0.000010 0.000010 0.000010 0.000010 0.000010 0.000010 0.000010 0.000010 0.000010 0.000010 0.000010 0.000010 0.000010 0.000010 0.000010 0.000010
0.000010 0.000010 0.000010 0.000010 0.000010 0.000010 0.000010 0.000010 0.000010 0.000010 0.000010 0.000010 0.000010 0.000010 0.000010 0.000010 0.000010 0.000010 0.000010 0.000010 0.000010 0.000010 0.000010 0.000010 0.000010 0.000010 0.000010 0.000010 0.000010 0.000010 0.000010 0.000010 0.000010 0.000010 0.989254 0.000010 0.000010 0.000010 0.000010 0.010216 0.000010 0.000010 0.000010 0.000010 0.000010 0.000010 0.000010 0.000010 0.000010 0.000010 0.000010 0.000010 0.000010 0.000010 0.000010
0.000010 0.000010 0.000010 0.000010 0.000010 0.000010 0.000010 0.000010 0.000010 0.000010 0.000010 0.000010 0.000010 0.000010 0.000010 0.000010 0.000010 0.000010 0.000010 0.000010 0.000010 0.000010 0.000010 0.000010 0.000010 0.000010 0.000010 0.000010 0.000010 0.000010 0.000010 0.000010 0.000010 0.000010 0.999460 0.000010 0.000010 0.000010 0.000010 0.000010 0.000010 0.000010 0.000010 0.000010 0.000010 0.000010 0.000010 0.000010 0.000010 0.000010 0.000010 0.000010 0.000010 0.000010 0.000010
0.000010 0.000010 0.000010 0.000010 0.000010 0.000010 0.000010 0.000010 0.000010 0.000010 0.000010 0.000010 0.000010 0.000010 0.000010 0.000010 0.000010 0.000010 0.000010 0.000010 0.000010 0.000010 0.000010 0.000010 0.000010 0.000010 0.000010 0.000010 0.000010 0.000010 0.000010 0.000010 0.000010 0.000010 0.000010 0.000010 0.000010 0.000010 0.000010 0.000010 0.000010 0.000010 0.000010 0.000010 0.000010 0.000010 0.000010 0.000010 0.000010 0.000010 0.000010 0.000010 0.000010 0.999460 0.000010
0.000010 0.000010 0.031886 0.000010 0.000010 0.000010 0.000010 0.000010 0.000010 0.000010 0.000010 0.000010 0.000010 0.000010 0.000010 0.000010 0.005341 0.000010 0.000010 0.000010 0.000010 0.000010 0.000010 0.000010 0.000010 0.000010 0.000010 0.000010 0.000010 0.000010 0.000010 0.000010 0.000010 0.000010 0.000010 0.000010 0.000010 0.000010 0.000010 0.000010 0.009030 0.000010 0.000010 0.000010 0.000010 0.000010 0.000010 0.000010 0.000010 0.000010 0.000010 0.000010 0.028029 0.925215 0.000010
0.000010 0.000010 0.000010 0.000010 0.000010 0.000010 0.000010 0.000010 0.000010 0.000010 0.000010 0.000010 0.000010 0.000010 0.000010 0.000010 0.000010 0.000010 0.000010 0.000010 0.000010 0.000010 0.000010 0.000010 0.000010 0.000010 0.000010 0.000010 0.000010 0.000010 0.000010 0.000010 0.000010 0.000010 0.000010 0.000010 0.000010 0.000010 0.000010 0.000010 0.000010 0.000010 0.000010 0.000010 0.000010 0.000010 0.000010 0.000010 0.000010 0.000010 0.000010 0.000010 0.000010 0.999460 0.000010
0.000010 0.000010 0.003863 0.000010 0.000010 0.000010 0.000010 0.000010 0.000010 0.000010 0.000010 0.000010 0.000010 0.000010 0.000010 0.000010 0.000010 0.000010 0.000010 0.000010 0.000010 0.000010 0.000010 0.000010 0.000010 0.000010 0.000010 0.000010 0.000010 0.000010 0.000010 0.000010 0.000010 0.000010 0.000010 0.000010 0.000010 0.000010 0.000010 0.000010 0.000010 0.000010 0.000010 0.000010 0.000010 0.000010 0.000010 0.005730 0.000010 0.000010 0.000010 0.000010 0.000010 0.989887 0.000010
0.000010 0.000010 0.000010 0.000010 0.000010 0.000010 0.000010 0.000010 0.000010 0.000010 0.000010 0.000010 0.000010 0.000010 0.000010 0.000010 0.000010 0.000010 0.000010 0.000010 0.000010 0.000010 0.000010 0.000010 0.000010 0.000010 0.000010 0.000010 0.000010 0.000010 0.000010 0.000010 0.000010 0.000010 0.000010 0.000010 0.000010 0.000010 0.000010 0.000010 0.000010 0.000010 0.000010 0.000010 0.000010 0.000010 0.000010 0.000010 0.000010 0.000010 0.000010 0.000010 0.000010 0.999460 0.000010
0.000010 0.000010 0.000010 0.000010 0.000010 0.000010 0.000010 0.000010 0.000010 0.000010 0.000010 0.000010 0.000010 0.000010 0.000010 0.000010 0.000010 0.000010 0.000010 0.000010 0.000010 0.000010 0.000010 0.000010 0.000010 0.000010 0.000010 0.000010 0.000010 0.000010 0.000010 0.000010 0.035401 0.000010 0.000010 0.000010 0.000010 0.000010 0.000010 0.000010 0.000010 0.000010 0.000010 0.000010 0.000010 0.000010 0.000010 0.000010 0.000010 0.000010 0.000010 0.000010 0.000010 0.964069 0.000010
0.000010 0.000010 0.000010 0.000010 0.000010 0.000010 0.000010 0.000010 0.000010 0.000010 0.000010 0.000010 0.000010 0.000010 0.000010 0.000010 0.000010 0.000010 0.000010 0.000010 0.000010 0.023382 0.000010 0.000010 0.000010 0.000010 0.000010 0.000010 0.000010 0.000010 0.000010 0.000010 0.004813 0.000010 0.000010 0.000010 0.000010 0.000010 0.000010 0.000010 0.000010 0.000010 0.000010 0.000010 0.000010 0.000010 0.000010 0.002982 0.000010 0.000010 0.000010 0.000010 0.000010 0.968314 0.000010
0.000010 0.000010 0.000010 0.000010 0.000010 0.000010 0.000010 0.000010 0.000010 0.000010 0.000010 0.000010 0.000010 0.000010 0.000010 0.000010 0.008042 0.016061 0.000010 0.000010 0.000010 0.000010 0.000010 0.000010 0.000010 0.000010 0.000010 0.000010 0.000010 0.000010 0.000010 0.000010 0.033246 0.000010 0.000010 0.000010 0.000010 0.000010 0.000010 0.000010 0.000010 0.002555 0.029322 0.000010 0.003416 0.047837 0.000010 0.000010 0.000010 0.000010 0.000010 0.000010 0.000010 0.859052 0.000010
0.000010 0.000010 0.000010 0.000010 0.000010 0.000010 0.000010 0.000010 0.000010 0.000010 0.000010 0.000010 0.000010 0.000010 0.000010 0.000010 0.000010 0.000010 0.000010 0.001414 0.000010 0.000010 0.000010 0.000010 0.000010 0.000010 0.000010 0.000010 0.000010 0.000010 0.000010 0.000010 0.000010 0.000010 0.000010 0.000010 0.000010 0.000010 0.000010 0.000010 0.000010 0.000010 0.000010 0.000010 0.000010 0.000010 0.000010 0.000010 0.000010 0.000010 0.000010 0.000010 0.000010 0.998056 0.000010
0.000010 0.000010 0.000010 0.000010 0.000010 0.000010 0.000010 0.000010 0.000010 0.000010 0.000010 0.000010 0.000010 0.000010 0.000010 0.000010 0.000010 0.000010 0.000010 0.000010 0.000010 0.000010 0.000010 0.000010 0.000010 0.000010 0.000010 0.000010 0.000010 0.000010 0.000010 0.000010 0.000010 0.000010 0.000010 0.000010 0.000010 0.000010 0.000010 0.000010 0.000010 0.000010 0.000010 0.000010 0.000010 0.000010 0.000010 0.000010 0.000010 0.000010 0.000010 0.000010 0.000010 0.999460 0.000010
0.000010 0.000010 0.000010 0.000010 0.000010 0.000010 0.000010 0.000010 0.000010 0.000010 0.000010 0.000010 0.000010 0.000010 0.000010 0.000010 0.000010 0.000010 0.000010 0.000010 0.000010 0.000010 0.000010 0.000010 0.000010 0.000010 0.000010 0.000010 0.000010 0.000010 0.000010 0.000010 0.000010 0.000010 0.005413 0.000010 0.000010 0.000010 0.000010 0.000010 0.000010 0.000010 0.000010 0.000010 0.000010 0.000010 0.000016 0.034557 0.000010 0.000010 0.000010 0.000010 0.000010 0.959503 0.000010
0.000010 0.000010 0.000010 0.000010 0.000010 0.000010 0.000010 0.000010 0.000010 0.000010 0.000010 0.000010 0.000010 0.000010 0.000010 0.000010 0.000010 0.000010 0.000010 0.000010 0.000010 0.000010 0.000010 0.000010 0.000010 0.000010 0.000010 0.000010 0.000010 0.000010 0.000010 0.000010 0.000010 0.000010 0.000010 0.000010 0.000010 0.000010 0.000010 0.000010 0.000010 0.000010 0.000010 0.000010 0.000010 0.000010 0.000010 0.000010 0.000010 0.000010 0.000010 0.000010 0.000010 0.999460 0.000010
0.000010 0.000010 0.000010 0.000010 0.000010 0.000010 0.000010 0.000010 0.000010 0.000010 0.000010 0.000010 0.000010 0.000010 0.000010 0.000010 0.000010 0.000010 0.000010 0.000010 0.000010 0.000010 0.000010 0.000010 0.000010 0.000010 0.000010 0.000010 0.000010 0.000010 0.000010 0.000010 0.000010 0.000010 0.000010 0.000010 0.000010 0.000010 0.000010 0.000010 0.000010 0.000010 0.000010 0.000010 0.000010 0.000010 0.000010 0.000010 0.000010 0.000010 0.000010 0.000010 0.000010 0.999460 0.000010
0.000010 0.000010 0.000010 0.000010 0.000010 0.000010 0.000010 0.000010 0.000010 0.000010 0.000010 0.000010 0.000010 0.000010 0.000010 0.000010 0.000010 0.000010 0.000010 0.000010 0.000010 0.000010 0.000010 0.000010 0.000010 0.000010 0.000010 0.000010 0.000010 0.000010 0.000010 0.000010 0.000010 0.000010 0.000010 0.000010 0.000010 0.000010 0.000010 0.000010 0.000010 0.000010 0.000010 0.000010 0.000010 0.012867 0.000010 0.000010 0.000010 0.000010 0.000010 0.000010 0.000010 0.986603 0.000010
0.000010 0.000010 0.000010 0.000010 0.000010 0.000010 0.000010 0.000010 0.000010 0.000010 0.000010 0.000010 0.000010 0.000010 0.000010 0.000010 0.000010 0.000010 0.000010 0.000010 0.000010 0.000010 0.000010 0.000010 0.000010 0.000010 0.000010 0.000010 0.000010 0.000010 0.000010 0.000010 0.043596 0.000010 0.000010 0.000010 0.000010 0.000010 0.000010 0.002837 0.000010 0.006732 0.014827 0.000010 0.000010 0.000010 0.003252 0.000010 0.000010 0.000010 0.000010 0.000010 0.015484 0.912791 0.000010
0.000010 0.000010 0.000010 0.000010 0.000010 0.000010 0.000010 0.000010 0.000010 0.000010 0.000010 0.000010 0.000010 0.000010 0.000010 0.000010 0.000010 0.000010 0.000010 0.000010 0.000010 0.000010 0.000010 0.000010 0.000010 0.000010 0.000010 0.000010 0.000010 0.000010 0.000010 0.000010 0.000010 0.000010 0.000010 0.000010 0.000010 0.000010 0.000010 0.000010 0.000010 0.000010 0.000010 0.000010 0.000010 0.000010 0.000010 0.000010 0.000010 0.000010 0.000010 0.000010 0.000010 0.999460 0.000010
0.000010 0.000010 0.000010 0.000010 0.000010 0.000010 0.000010 0.000010 0.000010 0.001593 0.000010 0.000010 0.000010 0.000010 0.000010 0.000010 0.000010 0.000010 0.000010 0.000010 0.000010 0.038851 0.000010 0.000010 0.000010 0.000010 0.000010 0.000010 0.000010 0.000010 0.000010 0.000010 0.090704 0.000010 0.000010 0.000010 0.000010 0.000010 0.000010 0.000010 0.000010 0.009991 0.000010 0.000010 0.000010 0.039300 0.000010 0.013778 0.000010 0.000010 0.000010 0.000010 0.074730 0.723586 0.007009
0.000010 0.000010 0.000010 0.000010 0.000010 0.000010 0.000010 0.000010 0.000010 0.000010 0.000010 0.000010 0.000010 0.000010 0.000010 0.000010 0.000010 0.000010 0.000010 0.000010 0.000010 0.000010 0.000010 0.000010 0.000010 0.000010 0.000010 0.000010 0.000010 0.000010 0.000010 0.000010 0.000010 0.000010 0.000010 0.000010 0.000010 0.000010 0.000010 0.000010 0.000010 0.000010 0.000010 0.000010 0.000010 0.000010 0.000010 0.000010 0.000010 0.000010 0.000010 0.000010 0.000010 0.999460 0.000010
0.000010 0.000010 0.000010 0.000010 0.000010 0.000010 0.000010 0.000010 0.000010 0.000010 0.000010 0.000010 0.000010 0.000010 0.000010 0.000010 0.000010 0.000010 0.000010 0.000010 0.000010 0.000010 0.000010 0.000010 0.000010 0.000010 0.000010 0.000010 0.000010 0.000010 0.000010 0.000010 0.000010 0.000010 0.000010 0.000010 0.000010 0.000010 0.000010 0.000010 0.000010 0.000010 0.000010 0.000010 0.000010 0.000010 0.000010 0.000010 0.000010 0.000010 0.000010 0.000010 0.000010 0.999460 0.000010
0.000010 0.000010 0.000010 0.000010 0.000010 0.000010 0.000010 0.000010 0.000010 0.000010 0.000010 0.000010 0.000010 0.000010 0.000010 0.000010 0.000010 0.000010 0.000010 0.000010 0.000010 0.000010 0.000010 0.000010 0.000010 0.000010 0.000010 0.000010 0.000010 0.000010 0.000010 0.000010 0.000010 0.000010 0.000010 0.000010 0.000010 0.000010 0.000010 0.000010 0.000010 0.001502 0.000010 0.000010 0.000010 0.000010 0.000010 0.019898 0.000010 0.000010 0.000010 0.000010 0.012539 0.965551 0.000010
0.000010 0.000010 0.001601 0.000010 0.000010 0.000010 0.000010 0.000010 0.058466 0.031920 0.000010 0.014188 0.000010 0.000178 0.000010 0.000010 0.000010 0.000010 0.000010 0.034112 0.000010 0.293059 0.000142 0.000010 0.000010 0.399215 0.000010 0.004613 0.000849 0.001358 0.000010 0.000010 0.015305 0.000010 0.000010 0.000010 0.003643 0.000010 0.000010 0.000010 0.013889 0.016799 0.000010 0.000010 0.000010 0.044929 0.000010 0.053727 0.000010 0.000010 0.000010 0.004246 0.003631 0.003788 0.000010
0.000010 0.000010 0.013732 0.000010 0.000010 0.000010 0.000010 0.000010 0.111644 0.000010 0.000010 0.002354 0.000010 0.000010 0.000010 0.000010 0.000010 0.000010 0.000010 0.068985 0.006067 0.395600 0.002485 0.000010 0.000010 0.269756 0.000010 0.000010 0.001059 0.015771 0.000010 0.003133 0.000010 0.000010 0.000010 0.000010 0.001082 0.000010 0.000010 0.000010 0.000010 0.020937 0.000010 0.000010 0.000010 0.011974 0.000010 0.055615 0.000010 0.000010 0.000010 0.000010 0.000010 0.019415 0.000010
0.000010 0.000010 0.004077 0.000010 0.000010 0.000010 0.000010 0.000010 0.617087 0.000010 0.000010 0.000010 0.000010 0.000010 0.000010 0.000010 0.000010 0.000010 0.000010 0.050389 0.000010 0.098269 0.000010 0.000010 0.000010 0.103766 0.000010 0.000010 0.000010 0.000010 0.000010 0.000010 0.000010 0.000010 0.000010 0.000010 0.000010 0.000010 0.000010 0.000010 0.000674 0.049726 0.000010 0.000010 0.000010 0.000010 0.000010 0.070161 0.000010 0.000010 0.000010 0.000010 0.005392 0.000010 0.000010
0.000010 0.000010 0.000010 0.000010 0.000010 0.000010 0.000010 0.000010 0.999455 0.000010 0.000010 0.000010 0.000015 0.000010 0.000010 0.000010 0.000010 0.000010 0.000010 0.000010 0.000010 0.000010 0.000010 0.000010 0.000010 0.000010 0.000010 0.000010 0.000010 0.000010 0.000010 0.000010 0.000010 0.000010 0.000010 0.000010 0.000010 0.000010 0.000010 0.000010 0.000010 0.000010 0.000010 0.000010 0.000010 0.000010 0.000010 0.000010 0.000010 0.000010 0.000010 0.000010 0.000010 0.000010 0.000010
0.000010 0.000010 0.000010 0.000010 0.000010 0.000010 0.000010 0.000010 0.999457 0.000010 0.000010 0.000010 0.000010 0.000010 0.000010 0.000010 0.000010 0.000010 0.000010 0.000010 0.000010 0.000010 0.000010 0.000010 0.000010 0.000010 0.000010 0.000010 0.000010 0.000010 0.000010 0.000010 0.000010 0.000010 0.000010 0.000010 0.000013 0.000010 0.000010 0.000010 0.000010 0.000010 0.000010 0.000010 0.000010 0.000010 0.000010 0.000010 0.000010 0.000010 0.000010 0.000010 0.000010 0.000010 0.000010
0.000010 0.000010 0.007065 0.000010 0.000010 0.000010 0.000010 0.000010 0.661547 0.000010 0.000010 0.000010 0.000010 0.000010 0.000010 0.000010 0.000010 0.000010 0.000010 0.021791 0.000010 0.128797 0.000010 0.000010 0.000010 0.130308 0.000010 0.000010 0.000010 0.000010 0.000010 0.000010 0.000010 0.000010 0.000010 0.000010 0.000010 0.000010 0.000010 0.000010 0.000010 0.000010 0.000010 0.000010 0.000010 0.000010 0.000010 0.050002 0.000010 0.000010 0.000010 0.000010 0.000010 0.000010 0.000010
0.000010 0.000010 0.022959 0.000010 0.000010 0.000010 0.000010 0.000010 0.294365 0.000010 0.000010 0.000010 0.000010 0.000010 0.000010 0.000010 0.000010 0.000010 0.000010 0.060503 0.000010 0.331596 0.000010 0.000010 0.000010 0.210799 0.000010 0.000010 0.000010 0.000010 0.000010 0.000010 0.000536 0.000010 0.000010 0.000031 0.000010 0.000010 0.000010 0.000010 0.008044 0.022875 0.000010 0.000010 0.000010 0.000010 0.000010 0.034953 0.000010 0.000010 0.000010 0.000010 0.000010 0.012900 0.000010
0.000010 0.000010 0.000019 0.000010 0.000010 0.000010 0.000010 0.000010 0.999449 0.000010 0.000010 0.000010 0.000010 0.000010 0.000010 0.000010 0.000010 0.000010 0.000010 0.000010 0.000010 0.000010 0.000010 0.000010 0.000010 0.000010 0.000010 0.000010 0.000010 0.000010 0.000010 0.000010 0.000010 0.000010 0.000010 0.000010 0.000010 0.000012 0.000010 0.000010 0.000010 0.000010 0.000010 0.000010 0.000010 0.000010 0.000010 0.000010 0.000010 0.000010 0.000010 0.000010 0.000010 0.000010 0.000010
0.000010 0.000010 0.016741 0.000010 0.000010 0.000010 0.000010 0.000010 0.603355 0.007344 0.000010 0.007321 0.000010 0.000010 0.006016 0.000010 0.000010 0.000010 0.000010 0.052796 0.000010 0.091690 0.000010 0.000010 0.000010 0.082903 0.000010 0.046431 0.000010 0.000010 0.000010 0.000010 0.000010 0.000010 0.000010 0.005381 0.000010 0.000010 0.000010 0.000010 0.000010 0.016208 0.000010 0.000010 0.005259 0.012049 0.000010 0.000010 0.000010 0.000010 0.000010 0.019405 0.000010 0.026701 0.000010
0.000010 0.000809 0.005815 0.000010 0.000010 0.015845 0.009652 0.000010 0.507666 0.000010 0.004862 0.011516 0.000010 0.000010 0.000010 0.000011 0.000010 0.000010 0.000512 0.013485 0.016387 0.060896 0.000010 0.000010 0.000010 0.198161 0.008143 0.000010 0.000010 0.015423 0.000010 0.000010 0.003064 0.000010 0.000010 0.003384 0.000010 0.000010 0.000010 0.000010 0.030164 0.038993 0.000010 0.000010 0.000010 0.000010 0.000010 0.027698 0.027173 0.000010 0.000010 0.000010 0.000010 0.000010 0.000010
0.000010 0.000010 0.000010 0.000010 0.000010 0.015870 0.000010 0.000010 0.468940 0.000010 0.000010 0.000010 0.000010 0.003911 0.000010 0.000397 0.000010 0.000010 0.011836 0.035984 0.000010 0.241117 0.000010 0.004353 0.000010 0.074571 0.009022 0.000010 0.000010 0.000010 0.000205 0.000010 0.000010 0.000010 0.000010 0.000010 0.008973 0.000010 0.022895 0.007514 0.000010 0.008133 0.000010 0.000010 0.000010 0.022931 0.000010 0.053373 0.009606 0.000010 0.000010 0.000010 0.000010 0.000010 0.000010
0.000010 0.000010 0.000010 0.000010 0.000010 0.000010 0.000010 0.000010 0.999457 0.000010 0.000010 0.000010 0.000013 0.000010 0.000010 0.000010 0.000010 0.000010 0.000010 0.000010 0.000010 0.000010 0.000010 0.000010 0.000010 0.000010 0.000010 0.000010 0.000010 0.000010 0.000010 0.000010 0.000010 0.000010 0.000010 0.000010 0.000010 0.000010 0.000010 0.000010 0.000010 0.000010 0.000010 0.000010 0.000010 0.000010 0.000010 0.000010 0.000010 0.000010 0.000010 0.000010 0.000010 0.000010 0.000010
0.000010 0.000010 0.017561 0.000773 0.000010 0.004992 0.000010 0.000010 0.147764 0.000010 0.000010 0.000010 0.000010 0.000010 0.000010 0.000010 0.000010 0.000018 0.000010 0.063245 0.000010 0.386079 0.000010 0.000010 0.000010 0.261396 0.000010 0.000033 0.000222 0.004566 0.000010 0.000010 0.000010 0.002001 0.000010 0.007941 0.000010 0.000010 0.000010 0.000010 0.000010 0.009799 0.000010 0.000010 0.000010 0.016427 0.000010 0.054936 0.002278 0.000010 0.000010 0.000010 0.000010 0.019601 0.000010
0.000010 0.000010 0.000010 0.000010 0.000010 0.000010 0.000010 0.000010 0.854002 0.000010 0.000010 0.000010 0.000010 0.000010 0.000010 0.000010 0.000010 0.000010 0.000010 0.044863 0.000010 0.100615 0.000010 0.000010 0.000010 0.000010 0.000010 0.000010 0.000010 0.000010 0.000010 0.000010 0.000010 0.000010 0.000010 0.000010 0.000010 0.000010 0.000010 0.000010 0.000010 0.000010 0.000010 0.000010 0.000010 0.000010 0.000010 0.000010 0.000010 0.000010 0.000010 0.000010 0.000010 0.000010 0.000010
0.000010 0.000010 0.006246 0.000010 0.000010 0.000010 0.000010 0.000010 0.261335 0.001394 0.000010 0.019787 0.000010 0.000010 0.001010 0.000010 0.000010 0.000010 0.000010 0.016441 0.000010 0.375251 0.000010 0.000010 0.000010 0.190282 0.000010 0.015241 0.001435 0.000010 0.000010 0.000010 0.008092 0.000010 0.000010 0.000010 0.000010 0.000010 0.003392 0.000010 0.007585 0.028595 0.000010 0.000010 0.003033 0.006112 0.000010 0.054392 0.000010 0.000010 0.000010 0.000010 0.000010 0.000010 0.000010
0.000010 0.000010 0.000010 0.000010 0.003375 0.000010 0.000010 0.001752 0.381054 0.024208 0.000010 0.000010 0.000010 0.000010 0.000010 0.000010 0.000010 0.000010 0.000010 0.021701 0.000010 0.242086 0.000010 0.000010 0.000010 0.148710 0.000010 0.046998 0.000010 0.000010 0.000010 0.000010 0.000010 0.000010 0.000010 0.024422 0.000010 0.000010 0.000010 0.000010 0.000010 0.002095 0.000010 0.000010 0.000010 0.004135 0.000010 0.053561 0.008649 0.000010 0.001774 0.000010 0.008707 0.021980 0.004413
0.000010 0.000010 0.005391 0.000010 0.000010 0.000010 0.000010 0.000010 0.421410 0.040853 0.000010 0.000010 0.000010 0.000010 0.000010 0.000010 0.000010 0.000010 0.000253 0.000010 0.000010 0.310679 0.008771 0.000010 0.000010 0.089681 0.000010 0.024865 0.000010 0.000010 0.000010 0.000010 0.010019 0.000010 0.000010 0.000010 0.001134 0.000010 0.021454 0.000010 0.000759 0.028155 0.003380 0.000010 0.000010 0.000010 0.000010 0.032798 0.000010 0.000010 0.000010 0.000010 0.000010 0.000010 0.000010
0.000010 0.000010 0.000010 0.000010 0.000010 0.000010 0.000010 0.000010 0.974639 0.000010 0.000010 0.000010 0.000010 0.000010 0.000010 0.000010 0.000010 0.000010 0.000010 0.000010 0.000010 0.020843 0.000010 0.000010 0.000010 0.000010 0.000010 0.000010 0.000010 0.000010 0.000010 0.000010 0.000010 0.000010 0.000010 0.000010 0.000010 0.000010 0.000010 0.000010 0.000010 0.000010 0.000010 0.000010 0.000010 0.000010 0.000010 0.003998 0.000010 0.000010 0.000010 0.000010 0.000010 0.000010 0.000010
0.000010 0.000010 0.000010 0.000010 0.000010 0.000010 0.000010 0.000010 0.999445 0.000010 0.000017 0.000010 0.000010 0.000010 0.000010 0.000010 0.000010 0.000010 0.000010 0.000010 0.000010 0.000010 0.000010 0.000010 0.000010 0.000010 0.000010 0.000010 0.000010 0.000010 0.000018 0.000010 0.000010 0.000010 0.000010 0.000010 0.000010 0.000010 0.000010 0.000010 0.000010 0.000010 0.000010 0.000010 0.000010 0.000010 0.000010 0.000010 0.000010 0.000010 0.000010 0.000010 0.000010 0.000010 0.000010
0.000010 0.000010 0.000010 0.000010 0.000010 0.000010 0.000010 0.000010 0.999457 0.000010 0.000010 0.000010 0.000010 0.000010 0.000010 0.000010 0.000010 0.000010 0.000010 0.000010 0.000010 0.000010 0.000010 0.000010 0.000010 0.000010 0.000010 0.000010 0.000010 0.000010 0.000010 0.000010 0.000010 0.000010 0.000010 0.000010 0.000010 0.000010 0.000010 0.000010 0.000010 0.000010 0.000013 0.000010 0.000010 0.000010 0.000010 0.000010 0.000010 0.000010 0.000010 0.000010 0.000010 0.000010 0.000010
0.000010 0.000010 0.000010 0.000010 0.000010 0.000010 0.000010 0.000010 0.000010 0.007842 0.000010 0.000010 0.000010 0.000010 0.000010 0.000010 0.000010 0.000010 0.000010 0.693997 0.000010 0.087418 0.000010 0.000010 0.000010 0.148285 0.000010 0.000010 0.000010 0.000010 0.000010 0.000010 0.000010 0.000010 0.000010 0.000010 0.000010 0.000010 0.000010 0.000010 0.000010 0.000010 0.000010 0.000010 0.000010 0.033518 0.000010 0.028449 0.000010 0.000010 0.000010 0.000010 0.000010 0.000010 0.000010
0.000010 0.000010 0.000010 0.000010 0.000010 0.000010 0.000010 0.000010 0.000010 0.000010 0.000010 0.000010 0.000010 0.000010 0.000010 0.000010 0.000010 0.000010 0.000010 0.999460 0.000010 0.000010 0.000010 0.000010 0.000010 0.000010 0.000010 0.000010 0.000010 0.000010 0.000010 0.000010 0.000010 0.000010 0.000010 0.000010 0.000010 0.000010 0.000010 0.000010 0.000010 0.000010 0.000010 0.000010 0.000010 0.000010 0.000010 0.000010 0.000010 0.000010 0.000010 0.000010 0.000010 0.000010 0.000010
0.000010 0.000010 0.000010 0.000010 0.000010 0.000010 0.000010 0.000010 0.000010 0.000010 0.000010 0.000010 0.000010 0.000010 0.000010 0.000010 0.000010 0.000010 0.000010 0.999460 0.000010 0.000010 0.000010 0.000010 0.000010 0.000010 0.000010 0.000010 0.000010 0.000010 0.000010 0.000010 0.000010 0.000010 0.000010 0.000010 0.000010 0.000010 0.000010 0.000010 0.000010 0.000010 0.000010 0.000010 0.000010 0.000010 0.000010 0.000010 0.000010 0.000010 0.000010 0.000010 0.000010 0.000010 0.000010
0.000010 0.000010 0.000010 0.000010 0.000010 0.000010 0.000010 0.000010 0.000010 0.000010 0.000010 0.000010 0.000010 0.000010 0.000010 0.000010 0.000010 0.000010 0.000010 0.999454 0.000010 0.000010 0.000010 0.000010 0.000010 0.000010 0.000010 0.000010 0.000010 0.000010 0.000010 0.000010 0.000010 0.000010 0.000010 0.000010 0.000010 0.000010 0.000010 0.000010 0.000010 0.000010 0.000010 0.000010 0.000010 0.000010 0.000010 0.000016 0.000010 0.000010 0.000010 0.000010 0.000010 0.000010 0.000010
0.000010 0.000010 0.000010 0.000010 0.000010 0.000010 0.000010 0.000010 0.000010 0.000010 0.000010 0.000010 0.000010 0.000010 0.000010 0.000010 0.000010 0.000010 0.000010 0.999460 0.000010 0.000010 0.000010 0.000010 0.000010 0.000010 0.000010 0.000010 0.000010 0.000010 0.000010 0.000010 0.000010 0.000010 0.000010 0.000010 0.000010 0.000010 0.000010 0.000010 0.000010 0.000010 0.000010 0.000010 0.000010 0.000010 0.000010 0.000010 0.000010 0.000010 0.000010 0.000010 0.000010 0.000010 0.000010
0.000010 0.000010 0.000010 0.000010 0.000010 0.000010 0.000010 0.000010 0.000010 0.000010 0.000010 0.000010 0.000010 0.000010 0.000010 0.000010 0.000010 0.000010 0.000010 0.858006 0.000010 0.040401 0.000010 0.000010 0.000010 0.101073 0.000010 0.000010 0.000010 0.000010 0.000010 0.000010 0.000010 0.000010 0.000010 0.000010 0.000010 0.000010 0.000010 0.000010 0.000010 0.000010 0.000010 0.000010 0.000010 0.000010 0.000010 0.000010 0.000010 0.000010 0.000010 0.000010 0.000010 0.000010 0.000010
0.000010 0.000010 0.000010 0.000010 0.000010 0.000010 0.000010 0.000010 0.000010 0.000010 0.000010 0.000010 0.000010 0.000010 0.000010 0.000010 0.000010 0.000010 0.000010 0.999460 0.000010 0.000010 0.000010 0.000010 0.000010 0.000010 0.000010 0.000010 0.000010 0.000010 0.000010 0.000010 0.000010 0.000010 0.000010 0.000010 0.000010 0.000010 0.000010 0.000010 0.000010 0.000010 0.000010 0.000010 0.000010 0.000010 0.000010 0.000010 0.000010 0.000010 0.000010 0.000010 0.000010 0.000010 0.000010
0.000010 0.000010 0.011820 0.000010 0.000010 0.000010 0.000010 0.000010 0.065836 0.000010 0.000010 0.000010 0.000010 0.000010 0.000010 0.000010 0.000010 0.000010 0.000010 0.921823 0.000010 0.000010 0.000010 0.000010 0.000010 0.000010 0.000010 0.000010 0.000010 0.000010 0.000010 0.000010 0.000010 0.000010 0.000010 0.000010 0.000010 0.000010 0.000010 0.000010 0.000010 0.000010 0.000010 0.000010 0.000010 0.000010 0.000010 0.000010 0.000010 0.000010 0.000010 0.000010 0.000010 0.000010 0.000010
0.000010 0.000010 0.000010 0.000010 0.000010 0.000010 0.000010 0.000010 0.000010 0.000010 0.000010 0.000010 0.000010 0.000010 0.000010 0.000010 0.000010 0.000010 0.000010 0.999460 0.000010 0.000010 0.000010 0.000010 0.000010 0.000010 0.000010 0.000010 0.000010 0.000010 0.000010 0.000010 0.000010 0.000010 0.000010 0.000010 0.000010 0.000010 0.000010 0.000010 0.000010 0.000010 0.000010 0.000010 0.000010 0.000010 0.000010 0.000010 0.000010 0.000010 0.000010 0.000010 0.000010 0.000010 0.000010
0.000010 0.000010 0.000010 0.000010 0.000010 0.000010 0.000010 0.000010 0.000010 0.000010 0.000010 0.000010 0.000010 0.000010 0.000010 0.000010 0.000010 0.000010 0.000010 0.999460 0.000010 0.000010 0.000010 0.000010 0.000010 0.000010 0.000010 0.000010 0.000010 0.000010 0.000010 0.000010 0.000010 0.000010 0.000010 0.000010 0.000010 0.000010 0.000010 0.000010 0.000010 0.000010 0.000010 0.000010 0.000010 0.000010 0.000010 0.000010 0.000010 0.000010 0.000010 0.000010 0.000010 0.000010 0.000010
0.000010 0.000010 0.000010 0.000010 0.000010 0.000010 0.000010 0.000010 0.000010 0.000010 0.000010 0.000010 0.000010 0.000010 0.000010 0.000010 0.000010 0.000010 0.000010 0.999460 0.000010 0.000010 0.000010 0.000010 0.000010 0.000010 0.000010 0.000010 0.000010 0.000010 0.000010 0.000010 0.000010 0.000010 0.000010 0.000010 0.000010 0.000010 0.000010 0.000010 0.000010 0.000010 0.000010 0.000010 0.000010 0.000010 0.000010 0.000010 0.000010 0.000010 0.000010 0.000010 0.000010 0.000010 0.000010
0.000010 0.000010 0.000010 0.000010 0.000010 0.000010 0.000010 0.000010 0.000010 0.000010 0.000010 0.000010 0.000010 0.000010 0.000010 0.000010 0.000010 0.000010 0.000010 0.990978 0.000010 0.000010 0.000010 0.000010 0.000010 0.000010 0.000010 0.000010 0.000010 0.000010 0.000010 0.000010 0.000010 0.000010 0.000010 0.000010 0.000010 0.000010 0.000010 0.000010 0.000010 0.000010 0.000010 0.000010 0.000010 0.000010 0.000010 0.008492 0.000010 0.000010 0.000010 0.000010 0.000010 0.000010 0.000010
0.000010 0.000010 0.000010 0.000010 0.000010 0.000010 0.000010 0.000010 0.000010 0.000010 0.000010 0.000010 0.000010 0.000010 0.000010 0.000010 0.000010 0.000010 0.000010 0.999460 0.000010 0.000010 0.000010 0.000010 0.000010 0.000010 0.000010 0.000010 0.000010 0.000010 0.000010 0.000010 0.000010 0.000010 0.000010 0.000010 0.000010 0.000010 0.000010 0.000010 0.000010 0.000010 0.000010 0.000010 0.000010 0.000010 0.000010 0.000010 0.000010 0.000010 0.000010 0.000010 0.000010 0.000010 0.000010
0.000010 0.000010 0.000010 0.000010 0.000010 0.000010 0.000010 0.000010 0.000010 0.000010 0.000010 0.000010 0.000010 0.000010 0.000010 0.000010 0.000010 0.000010 0.000010 0.999460 0.000010 0.000010 0.000010 0.000010 0.000010 0.000010 0.000010 0.000010 0.000010 0.000010 0.000010 0.000010 0.000010 0.000010 0.000010 0.000010 0.000010 0.000010 0.000010 0.000010 0.000010 0.000010 0.000010 0.000010 0.000010 0.000010 0.000010 0.000010 0.000010 0.000010 0.000010 0.000010 0.000010 0.000010 0.000010
0.000010 0.000010 0.000010 0.000010 0.000010 0.000010 0.000010 0.000010 0.016144 0.030296 0.000010 0.000010 0.000010 0.000010 0.000010 0.000010 0.000010 0.000010 0.000010 0.716900 0.000010 0.010027 0.000010 0.000010 0.000010 0.188118 0.000010 0.001737 0.000010 0.000010 0.000010 0.000010 0.000010 0.000010 0.000010 0.000010 0.000010 0.000010 0.000010 0.000010 0.000010 0.000010 0.000010 0.000010 0.000010 0.000010 0.000010 0.034463 0.000010 0.000010 0.000010 0.001846 0.000010 0.000010 0.000010
0.000010 0.000010 0.000010 0.000010 0.000010 0.000010 0.000010 0.000010 0.000010 0.000010 0.000010 0.000010 0.000010 0.000010 0.000010 0.000010 0.000010 0.000010 0.000010 0.999460 0.000010 0.000010 0.000010 0.000010 0.000010 0.000010 0.000010 0.000010 0.000010 0.000010 0.000010 0.000010 0.000010 0.000010 0.000010 0.000010 0.000010 0.000010 0.000010 0.000010 0.000010 0.000010 0.000010 0.000010 0.000010 0.000010 0.000010 0.000010 0.000010 0.000010 0.000010 0.000010 0.000010 0.000010 0.000010
0.000010 0.000010 0.000010 0.000010 0.000010 0.000010 0.000010 0.000010 0.000010 0.000010 0.000010 0.000010 0.000010 0.000010 0.000010 0.000010 0.000010 0.000010 0.000010 0.999460 0.000010 0.000010 0.000010 0.000010 0.000010 0.000010 0.000010 0.000010 0.000010 0.000010 0.000010 0.000010 0.000010 0.000010 0.000010 0.000010 0.000010 0.000010 0.000010 0.000010 0.000010 0.000010 0.000010 0.000010 0.000010 0.000010 0.000010 0.000010 0.000010 0.000010 0.000010 0.000010 0.000010 0.000010 0.000010
0.000010 0.000010 0.000010 0.000010 0.000010 0.000010 0.000010 0.000010 0.000010 0.000010 0.000010 0.000010 0.000010 0.000010 0.000010 0.000010 0.000010 0.000010 0.000010 0.999460 0.000010 0.000010 0.000010 0.000010 0.000010 0.000010 0.000010 0.000010 0.000010 0.000010 0.000010 0.000010 0.000010 0.000010 0.000010 0.000010 0.000010 0.000010 0.000010 0.000010 0.000010 0.000010 0.000010 0.000010 0.000010 0.000010 0.000010 0.000010 0.000010 0.000010 0.000010 0.000010 0.000010 0.000010 0.000010
0.000010 0.000010 0.000010 0.000010 0.000010 0.000010 0.000010 0.000010 0.000010 0.000010 0.000010 0.000010 0.000010 0.000010 0.000010 0.000010 0.000010 0.000010 0.000010 0.999460 0.000010 0.000010 0.000010 0.000010 0.000010 0.000010 0.000010 0.000010 0.000010 0.000010 0.000010 0.000010 0.000010 0.000010 0.000010 0.000010 0.000010 0.000010 0.000010 0.000010 0.000010 0.000010 0.000010 0.000010 0.000010 0.000010 0.000010 0.000010 0.000010 0.000010 0.000010 0.000010 0.000010 0.000010 0.000010
0.000010 0.000010 0.000010 0.000010 0.000010 0.000010 0.000010 0.000010 0.000010 0.000010 0.000010 0.000010 0.000010 0.000010 0.000010 0.000010 0.000010 0.000010 0.000010 0.999460 0.000010 0.000010 0.000010 0.000010 0.000010 0.000010 0.000010 0.000010 0.000010 0.000010 0.000010 0.000010 0.000010 0.000010 0.000010 0.000010 0.000010 0.000010 0.000010 0.000010 0.000010 0.000010 0.000010 0.000010 0.000010 0.000010 0.000010 0.000010 0.000010 0.000010 0.000010 0.000010 0.000010 0.000010 0.000010
0.000010 0.000010 0.000010 0.000010 0.000010 0.000010 0.000010 0.000010 0.000010 0.000010 0.000010 0.000010 0.000010 0.000010 0.000010 0.000010 0.000010 0.000010 0.000010 0.000010 0.000010 0.000010 0.000010 0.000010 0.000010 0.195407 0.000010 0.000010 0.000010 0.000010 0.000010 0.000010 0.000010 0.000010 0.000010 0.000010 0.000010 0.000010 0.000010 0.000010 0.000010 0.000010 0.000010 0.000010 0.000010 0.804063 0.000010 0.000010 0.000010 0.000010 0.000010 0.000010 0.000010 0.000010 0.000010
0.000010 0.000010 0.000010 0.000010 0.000010 0.000010 0.000010 0.000010 0.000010 0.000010 0.000010 0.000010 0.000010 0.000010 0.000010 0.000010 0.000010 0.000010 0.000010 0.000010 0.000010 0.000010 0.000010 0.000010 0.000010 0.000010 0.000010 0.000010 0.000010 0.000010 0.000010 0.000010 0.000010 0.000010 0.000010 0.000010 0.000010 0.000010 0.000010 0.000010 0.000010 0.000010 0.000010 0.000010 0.000010 0.999460 0.000010 0.000010 0.000010 0.000010 0.000010 0.000010 0.000010 0.000010 0.000010
0.000010 0.000010 0.000010 0.000010 0.000010 0.000010 0.000010 0.000010 0.000010 0.000010 0.000010 0.000010 0.000010 0.000010 0.000010 0.000010 0.000010 0.000010 0.000010 0.000010 0.000010 0.000010 0.000010 0.000010 0.000010 0.000010 0.000010 0.000010 0.000010 0.000010 0.000010 0.000010 0.000010 0.000010 0.000010 0.000010 0.000010 0.000010 0.000010 0.000010 0.000010 0.000010 0.000010 0.000010 0.000010 0.999460 0.000010 0.000010 0.000010 0.000010 0.000010 0.000010 0.000010 0.000010 0.000010
0.000010 0.000010 0.000010 0.000010 0.000010 0.000010 0.000010 0.000010 0.000010 0.000010 0.000010 0.000010 0.000010 0.000010 0.000010 0.000010 0.000010 0.000010 0.000010 0.000010 0.000010 0.000010 0.000010 0.000010 0.000010 0.000010 0.000010 0.000010 0.000010 0.000010 0.000010 0.000010 0.000010 0.000010 0.000010 0.000010 0.000010 0.000010 0.000010 0.000010 0.000010 0.000010 0.000010 0.000010 0.000010 0.999460 0.000010 0.000010 0.000010 0.000010 0.000010 0.000010 0.000010 0.000010 0.000010
0.000010 0.000010 0.000010 0.000010 0.000010 0.000010 0.000010 0.000010 0.000010 0.000010 0.000010 0.000010 0.000010 0.000010 0.000010 0.000010 0.000010 0.000010 0.000010 0.000010 0.000010 0.031450 0.000010 0.000010 0.000010 0.159578 0.000010 0.000010 0.000010 0.000010 0.000010 0.000010 0.000010 0.000010 0.000010 0.000010 0.000010 0.000010 0.000010 0.000010 0.000010 0.024901 0.000010 0.000010 0.000010 0.778101 0.000010 0.005469 0.000010 0.000010 0.000010 0.000010 0.000010 0.000010 0.000010
0.000010 0.000010 0.000010 0.000010 0.000010 0.000010 0.000010 0.000010 0.000010 0.000010 0.000010 0.000010 0.000010 0.000010 0.000010 0.000010 0.000010 0.000010 0.000010 0.000010 0.000010 0.000010 0.000010 0.000010 0.000010 0.000010 0.000010 0.000010 0.000010 0.000010 0.000010 0.000010 0.000010 0.000010 0.000010 0.000010 0.000010 0.000010 0.000010 0.000010 0.000010 0.000010 0.000010 0.000010 0.000010 0.999460 0.000010 0.000010 0.000010 0.000010 0.000010 0.000010 0.000010 0.000010 0.000010
0.000010 0.000010 0.006793 0.000010 0.000010 0.000010 0.000010 0.000010 0.000010 0.000010 0.000010 0.000010 0.000010 0.000010 0.000010 0.000010 0.000010 0.000010 0.000010 0.000010 0.000010 0.021398 0.000010 0.000010 0.000010 0.162734 0.000010 0.000010 0.000010 0.000010 0.000010 0.000010 0.000010 0.000010 0.000010 0.000010 0.000010 0.000010 0.000010 0.000010 0.000010 0.046191 0.000010 0.000010 0.000010 0.762384 0.000010 0.000010 0.000010 0.000010 0.000010 0.000010 0.000010 0.000010 0.000010
0.000010 0.000010 0.011378 0.000010 0.000010 0.000010 0.000010 0.000010 0.000010 0.000010 0.000010 0.000010 0.000010 0.000010 0.000010 0.000010 0.000010 0.000010 0.000010 0.000010 0.000010 0.000010 0.000010 0.000010 0.000010 0.160714 0.000010 0.000010 0.000010 0.000010 0.000010 0.000010 0.000010 0.000010 0.000010 0.000010 0.000010 0.000010 0.000010 0.000010 0.001379 0.000010 0.000010 0.000010 0.000010 0.826019 0.000010 0.000010 0.000010 0.000010 0.000010 0.000010 0.000010 0.000010 0.000010
0.000010 0.000010 0.000010 0.000010 0.000010 0.000010 0.000010 0.000010 0.000010 0.000010 0.000010 0.000010 0.000010 0.000010 0.000010 0.000010 0.000010 0.000010 0.000010 0.000010 0.000010 0.016669 0.000010 0.000010 0.000010 0.149448 0.000010 0.000010 0.000010 0.000010 0.000010 0.000010 0.000010 0.000010 0.000010 0.000010 0.000010 0.000010 0.000010 0.000010 0.000010 0.000010 0.000010 0.000010 0.000010 0.833362 0.000010 0.000010 0.000010 0.000010 0.000010 0.000010 0.000010 0.000010 0.000010
0.000010 0.000010 0.000010 0.000010 0.000010 0.000010 0.000010 0.000010 0.000010 0.000010 0.000010 0.000010 0.000010 0.000010 0.000010 0.000010 0.000010 0.000010 0.000010 0.000010 0.000010 0.019466 0.000010 0.000010 0.000010 0.188628 0.000010 0.000010 0.000010 0.000010 0.000010 0.000010 0.000010 0.000010 0.000010 0.000010 0.000010 0.000010 0.000010 0.000010 0.000010 0.000010 0.000010 0.000010 0.000010 0.791386 0.000010 0.000010 0.000010 0.000010 0.000010 0.000010 0.000010 0.000010 0.000010
0.000010 0.000010 0.000010 0.000010 0.000010 0.000010 0.000010 0.000010 0.000010 0.000010 0.000010 0.000010 0.000010 0.000010 0.000010 0.000010 0.000010 0.000010 0.000010 0.000010 0.000010 0.000010 0.000010 0.000010 0.000010 0.000010 0.000010 0.000010 0.000010 0.000010 0.000010 0.000010 0.000010 0.000010 0.000010 0.000010 0.000010 0.000010 0.000010 0.000010 0.000010 0.000010 0.000010 0.000010 0.000010 0.999460 0.000010 0.000010 0.000010 0.000010 0.000010 0.000010 0.000010 0.000010 0.000010
0.000010 0.000010 0.000010 0.000010 0.000010 0.000010 0.000010 0.000010 0.000010 0.000010 0.000010 0.000010 0.000010 0.000010 0.000010 0.000010 0.000010 0.000010 0.000010 0.000010 0.000010 0.000010 0.000010 0.000010 0.000010 0.000010 0.000010 0.000010 0.000010 0.000010 0.000010 0.000010 0.000010 0.000010 0.000010 0.000010 0.000010 0.000010 0.000010 0.000010 0.000010 0.000010 0.000010 0.000010 0.000010 0.999460 0.000010 0.000010 0.000010 0.000010 0.000010 0.000010 0.000010 0.000010 0.000010
0.000010 0.000010 0.000010 0.000010 0.000010 0.000010 0.000010 0.000010 0.000010 0.000010 0.000010 0.000010 0.000010 0.000010 0.000010 0.000010 0.000010 0.000010 0.000010 0.000010 0.000010 0.000010 0.000010 0.000010 0.000010 0.000010 0.000010 0.000010 0.000010 0.000010 0.000010 0.000010 0.000010 0.000010 0.000010 0.000010 0.000010 0.000010 0.000010 0.000010 0.000010 0.000010 0.000010 0.000010 0.000010 0.999460 0.000010 0.000010 0.000010 0.000010 0.000010 0.000010 0.000010 0.000010 0.000010
0.000010 0.000010 0.000010 0.000010 0.000010 0.000010 0.000010 0.000010 0.000010 0.000010 0.000010 0.000010 0.000010 0.000010 0.000010 0.000010 0.000010 0.000010 0.000010 0.000010 0.000010 0.000010 0.000010 0.000010 0.000010 0.000010 0.000010 0.000010 0.000010 0.000010 0.000010 0.000010 0.000010 0.000010 0.000010 0.000010 0.000010 0.000010 0.000010 0.000010 0.000010 0.000010 0.000010 0.000010 0.000010 0.999460 0.000010 0.000010 0.000010 0.000010 0.000010 0.000010 0.000010 0.000010 0.000010
0.000010 0.000010 0.000010 0.000010 0.000010 0.000010 0.000010 0.000010 0.000010 0.000010 0.000010 0.000010 0.000010 0.000010 0.000010 0.000010 0.000010 0.000010 0.000010 0.000010 0.000010 0.000010 0.000010 0.000010 0.000010 0.348312 0.000010 0.000010 0.000010 0.000010 0.000010 0.000010 0.000010 0.000010 0.000010 0.000010 0.000010 0.000010 0.000010 0.000010 0.000010 0.017807 0.000010 0.000010 0.000010 0.633362 0.000010 0.000010 0.000010 0.000010 0.000010 0.000010 0.000010 0.000010 0.000010
0.000010 0.000010 0.000010 0.000010 0.000010 0.000010 0.000010 0.000010 0.000010 0.000010 0.000010 0.000010 0.000010 0.000010 0.000010 0.000010 0.000010 0.000010 0.000010 0.000010 0.000010 0.000010 0.000010 0.000010 0.000010 0.000010 0.000010 0.000010 0.000010 0.000010 0.000010 0.000010 0.000010 0.000010 0.000010 0.000010 0.000010 0.000010 0.000010 0.000010 0.000010 0.000010 0.000010 0.000010 0.000010 0.999460 0.000010 0.000010 0.000010 0.000010 0.000010 0.000010 0.000010 0.000010 0.000010
0.000010 0.000010 0.000010 0.000010 0.000010 0.000010 0.000010 0.000010 0.000010 0.000010 0.000010 0.000010 0.000010 0.000010 0.000010 0.000010 0.000010 0.000010 0.000010 0.000010 0.000010 0.000010 0.000010 0.000010 0.000010 0.000010 0.000010 0.000010 0.000010 0.000010 0.000010 0.000010 0.000010 0.000010 0.000010 0.000010 0.000010 0.000010 0.000010 0.000010 0.000010 0.000010 0.000010 0.000010 0.000010 0.999460 0.000010 0.000010 0.000010 0.000010 0.000010 0.000010 0.000010 0.000010 0.000010
0.000010 0.000010 0.000010 0.000010 0.000010 0.000010 0.000010 0.000010 0.000010 0.000010 0.000010 0.000010 0.000010 0.000010 0.000010 0.000010 0.000010 0.000010 0.000010 0.000010 0.000010 0.999460 0.000010 0.000010 0.000010 0.000010 0.000010 0.000010 0.000010 0.000010 0.000010 0.000010 0.000010 0.000010 0.000010 0.000010 0.000010 0.000010 0.000010 0.000010 0.000010 0.000010 0.000010 0.000010 0.000010 0.000010 0.000010 0.000010 0.000010 0.000010 0.000010 0.000010 0.000010 0.000010 0.000010
0.000010 0.000010 0.000010 0.000010 0.000010 0.000010 0.000010 0.000010 0.000010 0.000010 0.000010 0.000010 0.000010 0.000010 0.000010 0.000010 0.000010 0.000010 0.000010 0.000010 0.000010 0.999460 0.000010 0.000010 0.000010 0.000010 0.000010 0.000010 0.000010 0.000010 0.000010 0.000010 0.000010 0.000010 0.000010 0.000010 0.000010 0.000010 0.000010 0.000010 0.000010 0.000010 0.000010 0.000010 0.000010 0.000010 0.000010 0.000010 0.000010 0.000010 0.000010 0.000010 0.000010 0.000010 0.000010
0.000010 0.000010 0.000010 0.000010 0.000010 0.000010 0.000010 0.000010 0.000010 0.000010 0.000010 0.000010 0.000010 0.000010 0.000010 0.000010 0.000010 0.000010 0.000010 0.000010 0.000010 0.999460 0.000010 0.000010 0.000010 0.000010 0.000010 0.000010 0.000010 0.000010 0.000010 0.000010 0.000010 0.000010 0.000010 0.000010 0.000010 0.000010 0.000010 0.000010 0.000010 0.000010 0.000010 0.000010 0.000010 0.000010 0.000010 0.000010 0.000010 0.000010 0.000010 0.000010 0.000010 0.000010 0.000010
0.000010 0.000010 0.000010 0.000010 0.000010 0.000010 0.000010 0.000010 0.000010 0.000010 0.000010 0.000010 0.000010 0.000010 0.000010 0.000010 0.000010 0.000010 0.000010 0.000010 0.000010 0.999460 0.000010 0.000010 0.000010 0.000010 0.000010 0.000010 0.000010 0.000010 0.000010 0.000010 0.000010 0.000010 0.000010 0.000010 0.000010 0.000010 0.000010 0.000010 0.000010 0.000010 0.000010 0.000010 0.000010 0.000010 0.000010 0.000010 0.000010 0.000010 0.000010 0.000010 0.000010 0.000010 0.000010
0.000010 0.000010 0.000010 0.000010 0.000010 0.000010 0.000010 0.000010 0.000010 0.000010 0.000010 0.000010 0.000010 0.000010 0.000010 0.000010 0.000010 0.000010 0.000010 0.000010 0.000010 0.999460 0.000010 0.000010 0.000010 0.000010 0.000010 0.000010 0.000010 0.000010 0.000010 0.000010 0.000010 0.000010 0.000010 0.000010 0.000010 0.000010 0.000010 0.000010 0.000010 0.000010 0.000010 0.000010 0.000010 0.000010 0.000010 0.000010 0.000010 0.000010 0.000010 0.000010 0.000010 0.000010 0.000010
0.000010 0.000010 0.000010 0.000010 0.000010 0.000010 0.000010 0.000010 0.000010 0.000010 0.000010 0.000010 0.000010 0.000010 0.000010 0.000010 0.000010 0.000010 0.000010 0.000010 0.000010 0.999460 0.000010 0.000010 0.000010 0.000010 0.000010 0.000010 0.000010 0.000010 0.000010 0.000010 0.000010 0.000010 0.000010 0.000010 0.000010 0.000010 0.000010 0.000010 0.000010 0.000010 0.000010 0.000010 0.000010 0.000010 0.000010 0.000010 0.000010 0.000010 0.000010 0.000010 0.000010 0.000010 0.000010
0.000010 0.000010 0.000010 0.000010 0.000010 0.000010 0.000010 0.000010 0.000010 0.000010 0.000010 0.000010 0.000010 0.000010 0.000010 0.000010 0.000010 0.000010 0.000010 0.000010 0.000010 0.999460 0.000010 0.000010 0.000010 0.000010 0.000010 0.000010 0.000010 0.000010 0.000010 0.000010 0.000010 0.000010 0.000010 0.000010 0.000010 0.000010 0.000010 0.000010 0.000010 0.000010 0.000010 0.000010 0.000010 0.000010 0.000010 0.000010 0.000010 0.000010 0.000010 0.000010 0.000010 0.000010 0.000010
0.000010 0.000010 0.000010 0.000010 0.000010 0.000010 0.000010 0.000010 0.000010 0.000010 0.000010 0.000010 0.000010 0.000010 0.000010 0.000010 0.000010 0.000010 0.000010 0.000010 0.000010 0.999460 0.000010 0.000010 0.000010 0.000010 0.000010 0.000010 0.000010 0.000010 0.000010 0.000010 0.000010 0.000010 0.000010 0.000010 0.000010 0.000010 0.000010 0.000010 0.000010 0.000010 0.000010 0.000010 0.000010 0.000010 0.000010 0.000010 0.000010 0.000010 0.000010 0.000010 0.000010 0.000010 0.000010
0.000010 0.000010 0.002046 0.000010 0.000010 0.000010 0.000010 0.000010 0.000010 0.000010 0.000010 0.000010 0.000010 0.000010 0.000010 0.000010 0.000010 0.000010 0.000010 0.024319 0.000010 0.973115 0.000010 0.000010 0.000010 0.000010 0.000010 0.000010 0.000010 0.000010 0.000010 0.000010 0.000010 0.000010 0.000010 0.000010 0.000010 0.000010 0.000010 0.000010 0.000010 0.000010 0.000010 0.000010 0.000010 0.000010 0.000010 0.000010 0.000010 0.000010 0.000010 0.000010 0.000010 0.000010 0.000010
0.000010 0.000010 0.000010 0.000010 0.000010 0.000010 0.000010 0.000010 0.000010 0.000010 0.000010 0.000010 0.000010 0.000010 0.000010 0.000010 0.000010 0.000010 0.000010 0.000010 0.000010 0.999460 0.000010 0.000010 0.000010 0.000010 0.000010 0.000010 0.000010 0.000010 0.000010 0.000010 0.000010 0.000010 0.000010 0.000010 0.000010 0.000010 0.000010 0.000010 0.000010 0.000010 0.000010 0.000010 0.000010 0.000010 0.000010 0.000010 0.000010 0.000010 0.000010 0.000010 0.000010 0.000010 0.000010
0.000010 0.000010 0.000010 0.000010 0.000010 0.000010 0.000010 0.000010 0.000010 0.000010 0.000010 0.000010 0.000010 0.000010 0.000010 0.000010 0.000010 0.000010 0.000010 0.000010 0.000010 0.999460 0.000010 0.000010 0.000010 0.000010 0.000010 0.000010 0.000010 0.000010 0.000010 0.000010 0.000010 0.000010 0.000010 0.000010 0.000010 0.000010 0.000010 0.000010 0.000010 0.000010 0.000010 0.000010 0.000010 0.000010 0.000010 0.000010 0.000010 0.000010 0.000010 0.000010 0.000010 0.000010 0.000010
0.000010 0.000010 0.000010 0.000010 0.000010 0.000010 0.000010 0.000010 0.000010 0.000010 0.000010 0.000010 0.000010 0.000010 0.000010 0.000010 0.000010 0.000010 0.000010 0.000010 0.000010 0.999460 0.000010 0.000010 0.000010 0.000010 0.000010 0.000010 0.000010 0.000010 0.000010 0.000010 0.000010 0.000010 0.000010 0.000010 0.000010 0.000010 0.000010 0.000010 0.000010 0.000010 0.000010 0.000010 0.000010 0.000010 0.000010 0.000010 0.000010 0.000010 0.000010 0.000010 0.000010 0.000010 0.000010
0.000010 0.000010 0.000010 0.000010 0.000010 0.000010 0.000010 0.000010 0.000010 0.000010 0.000010 0.000010 0.000010 0.000010 0.000010 0.000010 0.000010 0.000010 0.000010 0.000010 0.000010 0.999460 0.000010 0.000010 0.000010 0.000010 0.000010 0.000010 0.000010 0.000010 0.000010 0.000010 0.000010 0.000010 0.000010 0.000010 0.000010 0.000010 0.000010 0.000010 0.000010 0.000010 0.000010 0.000010 0.000010 0.000010 0.000010 0.000010 0.000010 0.000010 0.000010 0.000010 0.000010 0.000010 0.000010
0.000010 0.000010 0.000010 0.000010 0.000010 0.000010 0.000010 0.000010 0.000010 0.000010 0.000010 0.000010 0.000010 0.000010 0.000010 0.000010 0.000010 0.000010 0.000010 0.000010 0.000010 0.999460 0.000010 0.000010 0.000010 0.000010 0.000010 0.000010 0.000010 0.000010 0.000010 0.000010 0.000010 0.000010 0.000010 0.000010 0.000010 0.000010 0.000010 0.000010 0.000010 0.000010 0.000010 0.000010 0.000010 0.000010 0.000010 0.000010 0.000010 0.000010 0.000010 0.000010 0.000010 0.000010 0.000010
0.000010 0.000010 0.000010 0.000010 0.000010 0.000010 0.000010 0.000010 0.000010 0.000010 0.000010 0.000010 0.000010 0.000010 0.000010 0.000010 0.000010 0.000010 0.000010 0.000010 0.000010 0.999460 0.000010 0.000010 0.000010 0.000010 0.000010 0.000010 0.000010 0.000010 0.000010 0.000010 0.000010 0.000010 0.000010 0.000010 0.000010 0.000010 0.000010 0.000010 0.000010 0.000010 0.000010 0.000010 0.000010 0.000010 0.000010 0.000010 0.000010 0.000010 0.000010 0.000010 0.000010 0.000010 0.000010
0.000010 0.000010 0.000010 0.000010 0.000010 0.000010 0.000010 0.000010 0.000010 0.000010 0.000010 0.000010 0.000010 0.000010 0.000010 0.000010 0.000010 0.000010 0.000010 0.000010 0.000010 0.999460 0.000010 0.000010 0.000010 0.000010 0.000010 0.000010 0.000010 0.000010 0.000010 0.000010 0.000010 0.000010 0.000010 0.000010 0.000010 0.000010 0.000010 0.000010 0.000010 0.000010 0.000010 0.000010 0.000010 0.000010 0.000010 0.000010 0.000010 0.000010 0.000010 0.000010 0.000010 0.000010 0.000010
0.000010 0.000010 0.000010 0.000010 0.000010 0.000010 0.000010 0.000010 0.000010 0.000010 0.000010 0.000010 0.000010 0.000010 0.000010 0.000010 0.000010 0.000010 0.000010 0.000010 0.000010 0.999460 0.000010 0.000010 0.000010 0.000010 0.000010 0.000010 0.000010 0.000010 0.000010 0.000010 0.000010 0.000010 0.000010 0.000010 0.000010 0.000010 0.000010 0.000010 0.000010 0.000010 0.000010 0.000010 0.000010 0.000010 0.000010 0.000010 0.000010 0.000010 0.000010 0.000010 0.000010 0.000010 0.000010
0.000010 0.000010 0.000010 0.000010 0.000010 0.000010 0.000010 0.000010 0.000010 0.000010 0.000010 0.000010 0.000010 0.000010 0.000010 0.000010 0.000010 0.000010 0.000010 0.000010 0.000010 0.979490 0.000010 0.000010 0.000010 0.000010 0.000010 0.000010 0.000010 0.000010 0.000010 0.000010 0.000010 0.000010 0.000010 0.000010 0.000010 0.000010 0.000010 0.000010 0.000010 0.000010 0.000010 0.000010 0.000010 0.000010 0.000010 0.019980 0.000010 0.000010 0.000010 0.000010 0.000010 0.000010 0.000010
0.000010 0.000010 0.000010 0.000010 0.000010 0.000010 0.000010 0.000010 0.000010 0.000010 0.000010 0.000010 0.000010 0.000010 0.000010 0.000010 0.000010 0.000010 0.000010 0.000010 0.000010 0.999460 0.000010 0.000010 0.000010 0.000010 0.000010 0.000010 0.000010 0.000010 0.000010 0.000010 0.000010 0.000010 0.000010 0.000010 0.000010 0.000010 0.000010 0.000010 0.000010 0.000010 0.000010 0.000010 0.000010 0.000010 0.000010 0.000010 0.000010 0.000010 0.000010 0.000010 0.000010 0.000010 0.000010
0.000010 0.000010 0.000010 0.000010 0.000010 0.000010 0.000010 0.000010 0.000010 0.000010 0.000010 0.000010 0.000010 0.000010 0.000010 0.000010 0.000010 0.000010 0.000010 0.000010 0.000010 0.999460 0.000010 0.000010 0.000010 0.000010 0.000010 0.000010 0.000010 0.000010 0.000010 0.000010 0.000010 0.000010 0.000010 0.000010 0.000010 0.000010 0.000010 0.000010 0.000010 0.000010 0.000010 0.000010 0.000010 0.000010 0.000010 0.000010 0.000010 0.000010 0.000010 0.000010 0.000010 0.000010 0.000010
0.000010 0.000010 0.000010 0.000010 0.000010 0.000010 0.000010 0.000010 0.000010 0.000010 0.000010 0.000010 0.000010 0.000010 0.000010 0.000010 0.000010 0.000010 0.000010 0.000010 0.000010 0.000010 0.000010 0.000010 0.000010 0.000010 0.000010 0.000010 0.000010 0.000010 0.000010 0.000010 0.000010 0.000010 0.000010 0.000010 0.000010 0.000010 0.000010 0.000010 0.000010 0.999460 0.000010 0.000010 0.000010 0.000010 0.000010 0.000010 0.000010 0.000010 0.000010 0.000010 0.000010 0.000010 0.000010
0.000010 0.000010 0.000010 0.000010 0.000010 0.000010 0.000010 0.000010 0.000010 0.000010 0.000010 0.000010 0.000010 0.000010 0.000010 0.000010 0.000010 0.000010 0.000010 0.000010 0.000010 0.000010 0.000010 0.000010 0.000010 0.000010 0.000010 0.000010 0.000010 0.000010 0.000010 0.000010 0.000010 0.000010 0.000010 0.000010 0.000010 0.000010 0.000010 0.000010 0.000010 0.999460 0.000010 0.000010 0.000010 0.000010 0.000010 0.000010 0.000010 0.000010 0.000010 0.000010 0.000010 0.000010 0.000010
0.000010 0.000010 0.000010 0.000010 0.000010 0.000010 0.000010 0.000010 0.000010 0.000010 0.000010 0.000010 0.000010 0.000010 0.000010 0.000010 0.000010 0.000010 0.000010 0.000010 0.000010 0.000010 0.000010 0.000010 0.000010 0.000010 0.000010 0.000010 0.000010 0.000010 0.000010 0.000010 0.000010 0.000010 0.000010 0.000010 0.000010 0.000010 0.000010 0.000010 0.000010 0.999460 0.000010 0.000010 0.000010 0.000010 0.000010 0.000010 0.000010 0.000010 0.000010 0.000010 0.000010 0.000010 0.000010
0.000010 0.000010 0.000010 0.000010 0.000010 0.000010 0.000010 0.000010 0.000010 0.000010 0.000010 0.000010 0.000010 0.000010 0.000010 0.000010 0.000010 0.000010 0.000010 0.000010 0.000010 0.000010 0.000010 0.000010 0.000010 0.000010 0.000010 0.000010 0.000010 0.000010 0.000010 0.000010 0.000010 0.000010 0.000010 0.000010 0.000010 0.000010 0.000010 0.000010 0.000010 0.999460 0.000010 0.000010 0.000010 0.000010 0.000010 0.000010 0.000010 0.000010 0.000010 0.000010 0.000010 0.000010 0.000010
0.000010 0.000010 0.000010 0.000010 0.000010 0.000010 0.000010 0.000010 0.000010 0.000010 0.000010 0.000010 0.000010 0.000010 0.000010 0.000010 0.000010 0.000010 0.000010 0.000010 0.000010 0.000010 0.000010 0.000010 0.000010 0.000010 0.000010 0.000010 0.000010 0.000010 0.000010 0.000010 0.000010 0.000010 0.000010 0.000010 0.000010 0.000010 0.000010 0.000010 0.000010 0.999460 0.000010 0.000010 0.000010 0.000010 0.000010 0.000010 0.000010 0.000010 0.000010 0.000010 0.000010 0.000010 0.000010
0.000010 0.000010 0.000010 0.000010 0.000010 0.000010 0.000010 0.000010 0.000010 0.000010 0.000010 0.000010 0.000010 0.000010 0.000010 0.000010 0.000010 0.000010 0.000010 0.000010 0.000010 0.000010 0.000010 0.000010 0.000010 0.000010 0.000010 0.000010 0.000010 0.000010 0.000010 0.000010 0.000010 0.000010 0.000010 0.000010 0.000010 0.000010 0.000010 0.000010 0.000010 0.999460 0.000010 0.000010 0.000010 0.000010 0.000010 0.000010 0.000010 0.000010 0.000010 0.000010 0.000010 0.000010 0.000010
0.000010 0.000010 0.000010 0.000010 0.000010 0.000010 0.000010 0.000010 0.000010 0.000010 0.000010 0.000010 0.000010 0.000010 0.000010 0.000010 0.000010 0.000010 0.000010 0.005425 0.000010 0.014024 0.000010 0.000010 0.000010 0.085233 0.000010 0.000010 0.000010 0.000010 0.000010 0.000010 0.000010 0.000010 0.000010 0.000010 0.000010 0.000010 0.000010 0.000010 0.000010 0.894808 0.000010 0.000010 0.000010 0.000010 0.000010 0.000010 0.000010 0.000010 0.000010 0.000010 0.000010 0.000010 0.000010
0.000010 0.000010 0.000010 0.000010 0.000010 0.000010 0.000010 0.000010 0.000010 0.000010 0.000010 0.000010 0.000010 0.000010 0.000010 0.000010 0.000010 0.000010 0.000010 0.000010 0.000010 0.000010 0.000010 0.000010 0.000010 0.000010 0.000010 0.000010 0.000010 0.000010 0.000010 0.000010 0.000010 0.000010 0.000010 0.000010 0.000010 0.000010 0.000010 0.000010 0.000010 0.999460 0.000010 0.000010 0.000010 0.000010 0.000010 0.000010 0.000010 0.000010 0.000010 0.000010 0.000010 0.000010 0.000010
0.000010 0.000010 0.000010 0.000010 0.000010 0.000010 0.000010 0.000010 0.000010 0.000010 0.000010 0.000010 0.000010 0.000010 0.000010 0.000010 0.000010 0.000010 0.000010 0.000010 0.000010 0.000010 0.000010 0.000010 0.000010 0.000010 0.000010 0.000010 0.000010 0.000010 0.000010 0.000010 0.000010 0.000010 0.000010 0.000010 0.000010 0.000010 0.000010 0.000010 0.000010 0.999460 0.000010 0.000010 0.000010 0.000010 0.000010 0.000010 0.000010 0.000010 0.000010 0.000010 0.000010 0.000010 0.000010
0.000010 0.000010 0.000010 0.000010 0.000010 0.000010 0.000010 0.000010 0.000010 0.000010 0.000010 0.000010 0.000010 0.000010 0.000010 0.000010 0.000010 0.000010 0.000010 0.000010 0.000010 0.000010 0.000010 0.000010 0.000010 0.000010 0.000010 0.000010 0.000010 0.000010 0.000010 0.000010 0.000010 0.000010 0.000010 0.000010 0.000010 0.000015 0.000010 0.000010 0.000010 0.999455 0.000010 0.000010 0.000010 0.000010 0.000010 0.000010 0.000010 0.000010 0.000010 0.000010 0.000010 0.000010 0.000010
0.000010 0.000010 0.029604 0.000010 0.000171 0.000010 0.000010 0.000010 0.001744 0.014400 0.000010 0.000010 0.000010 0.000010 0.000010 0.000010 0.000010 0.000010 0.000010 0.033137 0.000010 0.046595 0.000010 0.000010 0.000010 0.587013 0.000010 0.000010 0.000010 0.000010 0.000010 0.000010 0.004478 0.000010 0.000010 0.011418 0.000010 0.000010 0.000010 0.000010 0.021190 0.075329 0.000010 0.000010 0.000010 0.136562 0.000010 0.034314 0.000010 0.000010 0.000010 0.003633 0.000010 0.000010 0.000010
0.000010 0.000010 0.017258 0.000010 0.000010 0.000010 0.000010 0.000010 0.000010 0.000010 0.000010 0.000010 0.000010 0.000010 0.000010 0.000010 0.000010 0.000010 0.000010 0.006870 0.000010 0.000010 0.000010 0.000010 0.000010 0.902631 0.000010 0.000010 0.000010 0.000010 0.000010 0.000010 0.000010 0.000010 0.000010 0.000010 0.000010 0.000010 0.000010 0.000010 0.000010 0.021200 0.000010 0.000010 0.000010 0.000010 0.000010 0.051540 0.000010 0.000010 0.000010 0.000010 0.000010 0.000010 0.000010
0.000010 0.000010 0.000010 0.000010 0.000010 0.000010 0.000010 0.000010 0.000010 0.000010 0.000010 0.000010 0.000010 0.001037 0.000010 0.000010 0.000010 0.000010 0.000010 0.000010 0.000010 0.014071 0.000010 0.000010 0.000010 0.920812 0.000010 0.000010 0.000010 0.000010 0.000010 0.000010 0.000010 0.000010 0.000010 0.000010 0.000010 0.000010 0.000010 0.000010 0.000010 0.013763 0.000010 0.000010 0.000010 0.028234 0.000010 0.021593 0.000010 0.000010 0.000010 0.000010 0.000010 0.000010 0.000010
0.000010 0.000010 0.000010 0.000010 0.000010 0.000010 0.000010 0.000010 0.000010 0.000010 0.000010 0.000010 0.000010 0.000010 0.000010 0.000010 0.000010 0.000010 0.000010 0.000372 0.000010 0.000010 0.000010 0.000010 0.000010 0.981256 0.000010 0.000010 0.000010 0.000010 0.000010 0.000010 0.000010 0.000010 0.000010 0.000010 0.000010 0.000010 0.000010 0.000010 0.000010 0.000010 0.000010 0.000010 0.000010 0.017853 0.000010 0.000010 0.000010 0.000010 0.000010 0.000010 0.000010 0.000010 0.000010
0.000010 0.000010 0.002939 0.000010 0.000010 0.000010 0.000010 0.000010 0.000010 0.011911 0.000010 0.000010 0.000010 0.000010 0.000010 0.000010 0.000010 0.000010 0.000010 0.057145 0.000010 0.041269 0.000010 0.000010 0.000010 0.698892 0.000010 0.000010 0.000010 0.000010 0.000010 0.000010 0.004725 0.000010 0.000010 0.015604 0.000010 0.000010 0.000010 0.000010 0.040651 0.058561 0.000010 0.000010 0.000010 0.026747 0.000010 0.041119 0.000010 0.000010 0.000010 0.000010 0.000010 0.000010 0.000010
0.000010 0.000010 0.007782 0.000010 0.000010 0.000010 0.000010 0.000010 0.000010 0.000010 0.000010 0.000010 0.000010 0.000010 0.000010 0.000010 0.000010 0.000010 0.000010 0.000010 0.000010 0.000010 0.000010 0.000010 0.000010 0.991688 0.000010 0.000010 0.000010 0.000010 0.000010 0.000010 0.000010 0.000010 0.000010 0.000010 0.000010 0.000010 0.000010 0.000010 0.000010 0.000010 0.000010 0.000010 0.000010 0.000010 0.000010 0.000010 0.000010 0.000010 0.000010 0.000010 0.000010 0.000010 0.000010
0.000010 0.000010 0.000010 0.000010 0.000010 0.000010 0.000010 0.000010 0.000010 0.000010 0.000010 0.000010 0.000010 0.000010 0.000010 0.000010 0.000010 0.000010 0.000010 0.000010 0.000010 0.000010 0.000010 0.000010 0.000010 0.999460 0.000010 0.000010 0.000010 0.000010 0.000010 0.000010 0.000010 0.000010 0.000010 0.000010 0.000010 0.000010 0.000010 0.000010 0.000010 0.000010 0.000010 0.000010 0.000010 0.000010 0.000010 0.000010 0.000010 0.000010 0.000010 0.000010 0.000010 0.000010 0.000010
0.000010 0.000010 0.003351 0.000010 0.000010 0.000010 0.000010 0.000010 0.000010 0.000010 0.000010 0.000010 0.000010 0.000010 0.000010 0.000010 0.000010 0.000010 0.000010 0.000010 0.000010 0.000010 0.000010 0.000010 0.000010 0.986092 0.000010 0.000010 0.000010 0.000010 0.000010 0.000010 0.000010 0.000010 0.000010 0.000010 0.000010 0.000010 0.000010 0.000010 0.000010 0.010037 0.000010 0.000010 0.000010 0.000010 0.000010 0.000010 0.000010 0.000010 0.000010 0.000010 0.000010 0.000010 0.000010
0.000010 0.000010 0.028162 0.000010 0.000010 0.000010 0.000010 0.000010 0.000010 0.028746 0.000010 0.000010 0.000010 0.000010 0.000010 0.000010 0.000010 0.000010 0.000010 0.088867 0.000010 0.033561 0.000010 0.000010 0.000010 0.679790 0.000010 0.000010 0.000010 0.000010 0.000010 0.000010 0.000010 0.000010 0.000010 0.000010 0.000010 0.000010 0.000010 0.000010 0.006845 0.038014 0.000010 0.000010 0.000010 0.019162 0.000010 0.057054 0.000010 0.000010 0.000010 0.019350 0.000010 0.000010 0.000010
0.000010 0.000010 0.002170 0.000010 0.000010 0.000010 0.000010 0.000010 0.000010 0.000010 0.000010 0.000010 0.000010 0.000010 0.000010 0.000010 0.002515 0.000010 0.000010 0.063814 0.000010 0.065537 0.000010 0.000010 0.000010 0.731745 0.000010 0.000010 0.000010 0.000010 0.000010 0.000010 0.000010 0.000010 0.000010 0.014790 0.000010 0.000010 0.000010 0.000010 0.030977 0.021128 0.003262 0.000010 0.000010 0.024741 0.000010 0.026617 0.000010 0.000010 0.000010 0.002772 0.003643 0.005877 0.000010
0.000010 0.000010 0.010885 0.000010 0.004034 0.000010 0.000010 0.000010 0.000010 0.024060 0.000010 0.000010 0.000010 0.000010 0.000010 0.000010 0.000010 0.000010 0.000010 0.066029 0.000010 0.031886 0.000010 0.000010 0.000010 0.691985 0.000010 0.000010 0.000010 0.000010 0.000010 0.000010 0.006425 0.000010 0.000010 0.006373 0.000010 0.000010 0.000010 0.000010 0.057086 0.028730 0.000010 0.000010 0.000010 0.039827 0.000010 0.032250 0.000010 0.000010 0.000010 0.000010 0.000010 0.000010 0.000010
0.000010 0.000010 0.002725 0.000010 0.000010 0.000010 0.000010 0.000010 0.000010 0.000010 0.000010 0.000010 0.000010 0.000010 0.000010 0.000010 0.000010 0.000010 0.000010 0.017266 0.000010 0.000010 0.000010 0.000010 0.000010 0.857528 0.000010 0.000010 0.000010 0.000010 0.000010 0.000010 0.000010 0.000010 0.000010 0.000010 0.000010 0.000010 0.000010 0.000010 0.010762 0.053952 0.000010 0.000010 0.000010 0.028961 0.000010 0.028327 0.000010 0.000010 0.000010 0.000010 0.000010 0.000010 0.000010
0.000010 0.000010 0.000010 0.000010 0.000010 0.000010 0.000010 0.000010 0.000010 0.000010 0.000010 0.000010 0.000010 0.000010 0.000010 0.000010 0.000010 0.000010 0.000010 0.000010 0.000010 0.000010 0.000010 0.000010 0.000010 0.827205 0.000010 0.000010 0.000010 0.000010 0.000010 0.000010 0.000010 0.000010 0.000010 0.021156 0.000010 0.000010 0.000010 0.000010 0.035488 0.042938 0.000010 0.000010 0.000010 0.022362 0.000010 0.050361 0.000010 0.000010 0.000010 0.000010 0.000010 0.000010 0.000010
0.000010 0.000010 0.022646 0.000010 0.000010 0.000010 0.000010 0.000010 0.000010 0.000010 0.000010 0.000010 0.000010 0.000010 0.000010 0.000010 0.000010 0.000010 0.000010 0.036117 0.000010 0.076700 0.000010 0.000010 0.000010 0.657055 0.000010 0.000010 0.000010 0.000010 0.000010 0.000010 0.000010 0.000010 0.000010 0.021154 0.000010 0.004354 0.000010 0.000010 0.027005 0.037533 0.000010 0.000010 0.000010 0.064541 0.000010 0.037276 0.000010 0.000010 0.000010 0.009391 0.000010 0.005798 0.000010
0.000010 0.000010 0.000010 0.000010 0.000010 0.000010 0.000010 0.000010 0.000010 0.021548 0.000010 0.000010 0.000010 0.000010 0.000010 0.000010 0.000010 0.000010 0.000010 0.055831 0.000010 0.051395 0.000010 0.000010 0.000010 0.732027 0.000010 0.000010 0.000010 0.000010 0.000010 0.000010 0.000010 0.000010 0.000010 0.013245 0.000010 0.000010 0.000010 0.001455 0.017956 0.018055 0.000010 0.000010 0.000010 0.055791 0.000010 0.028703 0.000010 0.000010 0.000010 0.003554 0.000010 0.000010 0.000010
0.029227 0.000010 0.009683 0.000010 0.000010 0.003161 0.000010 0.000319 0.000010 0.005646 0.000010 0.000010 0.000010 0.000010 0.000010 0.000010 0.000010 0.000010 0.000010 0.014443 0.000010 0.000010 0.000010 0.000010 0.000010 0.692019 0.000010 0.000010 0.000010 0.000010 0.000010 0.000010 0.018048 0.000010 0.000010 0.061152 0.000010 0.002314 0.000010 0.000010 0.051910 0.025199 0.000010 0.000010 0.000010 0.047318 0.000010 0.036435 0.000010 0.000010 0.000010 0.000010 0.000010 0.002727 0.000010
0.000010 0.000010 0.006450 0.000010 0.000010 0.000010 0.000010 0.000010 0.000010 0.000010 0.000010 0.000010 0.000010 0.000010 0.000010 0.000010 0.000010 0.000010 0.000010 0.000010 0.000010 0.022704 0.000010 0.000010 0.000010 0.883874 0.000010 0.000010 0.000010 0.000010 0.000010 0.000010 0.000010 0.000010 0.000010 0.040427 0.000010 0.000010 0.000010 0.000010 0.000010 0.006424 0.000010 0.000010 0.000010 0.032928 0.000010 0.006713 0.000010 0.000010 0.000010 0.000010 0.000010 0.000010 0.000010
0.000010 0.000010 0.000010 0.000010 0.000010 0.000010 0.000010 0.000010 0.000010 0.000010 0.000010 0.000010 0.000010 0.000010 0.000010 0.000010 0.000010 0.000010 0.000010 0.000010 0.000010 0.035463 0.000010 0.000010 0.000010 0.876046 0.000010 0.000010 0.000010 0.000010 0.000010 0.000010 0.000010 0.000010 0.000010 0.038860 0.000010 0.000010 0.000010 0.000010 0.000010 0.020648 0.000010 0.000010 0.000010 0.026836 0.000010 0.001657 0.000010 0.000010 0.000010 0.000010 0.000010 0.000010 0.000010
0.000010 0.000010 0.006929 0.000010 0.000010 0.000010 0.000010 0.000010 0.000010 0.000010 0.000010 0.000010 0.000010 0.000010 0.000010 0.000010 0.000623 0.000010 0.000010 0.022839 0.000010 0.000010 0.000010 0.000010 0.000010 0.847343 0.000010 0.000010 0.000010 0.000010 0.000010 0.000010 0.000010 0.000010 0.000010 0.022800 0.000010 0.000010 0.000010 0.000010 0.051720 0.010447 0.000010 0.000010 0.000010 0.017631 0.000010 0.019208 0.000010 0.000010 0.000010 0.000010 0.000010 0.000010 0.000010
0.000010 0.000010 0.014540 0.000010 0.000010 0.000010 0.000010 0.000010 0.000010 0.000010 0.000010 0.000010 0.000010 0.000010 0.000010 0.000010 0.000010 0.000010 0.000010 0.022353 0.000010 0.005794 0.000010 0.000010 0.000010 0.898903 0.000010 0.000010 0.000010 0.000010 0.000010 0.000010 0.000010 0.000010 0.000010 0.000010 0.000010 0.000010 0.000010 0.000010 0.000010 0.004986 0.000010 0.000010 0.000010 0.008963 0.000010 0.043982 0.000010 0.000010 0.000010 0.000010 0.000010 0.000010 0.000010
0.000010 0.000010 0.000010 0.000010 0.000010 0.000010 0.000010 0.000010 0.000010 0.044014 0.000010 0.000010 0.000010 0.000010 0.000010 0.000010 0.000010 0.000010 0.000010 0.028661 0.000010 0.081875 0.000010 0.000010 0.000010 0.660002 0.000010 0.000010 0.000010 0.000010 0.000010 0.000010 0.000010 0.000010 0.000010 0.040596 0.000010 0.000010 0.000010 0.000010 0.015780 0.020975 0.000010 0.000010 0.000010 0.051867 0.000010 0.055771 0.000010 0.000010 0.000010 0.000010 0.000010 0.000010 0.000010
0.000010 0.000010 0.018019 0.000010 0.000010 0.000010 0.000010 0.000010 0.000010 0.000010 0.000010 0.000010 0.000010 0.000010 0.000010 0.000010 0.000010 0.000013 0.000010 0.048092 0.000010 0.080939 0.000010 0.000010 0.000010 0.683664 0.000010 0.000010 0.000010 0.000010 0.000010 0.000010 0.000010 0.000010 0.000010 0.013045 0.000010 0.000010 0.000010 0.000010 0.024178 0.039264 0.000010 0.000010 0.000010 0.034896 0.000010 0.036288 0.000010 0.000010 0.000010 0.005008 0.016165 0.000010 0.000010
0.000010 0.000010 0.019377 0.000010 0.000010 0.000010 0.000010 0.000010 0.000010 0.037931 0.000010 0.000010 0.000010 0.000010 0.000010 0.000010 0.002051 0.000010 0.000010 0.053361 0.000010 0.046911 0.000010 0.000010 0.000010 0.680341 0.000010 0.000010 0.000010 0.000010 0.000010 0.000692 0.006974 0.000010 0.000010 0.005269 0.000010 0.000010 0.000010 0.000010 0.019956 0.048438 0.000010 0.000010 0.000010 0.071521 0.000010 0.004944 0.000010 0.000010 0.000010 0.000010 0.001826 0.000010 0.000010
0.000010 0.000010 0.000010 0.000010 0.000010 0.000010 0.000010 0.000010 0.000010 0.000010 0.000010 0.000010 0.000010 0.000010 0.000010 0.000010 0.000010 0.000010 0.000010 0.000010 0.000010 0.054946 0.000010 0.000010 0.000010 0.906360 0.000010 0.000010 0.000010 0.000010 0.000010 0.000010 0.000010 0.000010 0.000010 0.000010 0.000010 0.000010 0.000010 0.000010 0.000010 0.000010 0.000010 0.000010 0.000010 0.000010 0.000010 0.038174 0.000010 0.000010 0.000010 0.000010 0.000010 0.000010 0.000010
0.000010 0.000010 0.000010 0.000010 0.000010 0.000010 0.000010 0.000010 0.000010 0.000010 0.000010 0.000010 0.000010 0.000010 0.000010 0.000010 0.000010 0.000010 0.000010 0.000010 0.000010 0.093597 0.000010 0.000010 0.000010 0.856916 0.000010 0.000010 0.000010 0.000010 0.000010 0.000010 0.000010 0.000010 0.000010 0.000010 0.000010 0.000010 0.000010 0.000010 0.000010 0.000010 0.000010 0.000010 0.000010 0.000010 0.000010 0.048967 0.000010 0.000010 0.000010 0.000010 0.000010 0.000010 0.000010
0.000010 0.000010 0.008756 0.000010 0.000010 0.000010 0.000010 0.000010 0.000010 0.000010 0.000010 0.000010 0.000010 0.000010 0.000010 0.000010 0.000010 0.000010 0.000010 0.002574 0.000010 0.118338 0.000010 0.000010 0.000010 0.804423 0.000010 0.000010 0.000010 0.000010 0.000010 0.000010 0.000010 0.000010 0.000010 0.000010 0.000010 0.000010 0.000010 0.000010 0.000010 0.000010 0.000010 0.000010 0.000010 0.000010 0.000010 0.065410 0.000010 0.000010 0.000010 0.000010 0.000010 0.000010 0.000010
0.000010 0.000010 0.004467 0.000010 0.000010 0.000010 0.000010 0.000010 0.000010 0.000010 0.000010 0.000010 0.000010 0.000010 0.000010 0.000010 0.000010 0.000010 0.000010 0.000010 0.000010 0.131238 0.000010 0.000010 0.000010 0.828405 0.000010 0.000010 0.000010 0.000010 0.000010 0.000010 0.000010 0.000010 0.000010 0.000010 0.000010 0.000010 0.000010 0.000010 0.000010 0.000010 0.000010 0.000010 0.000010 0.000010 0.000010 0.035379 0.000010 0.000010 0.000010 0.000010 0.000010 0.000010 0.000010
0.000010 0.000010 0.009243 0.000010 0.000010 0.000010 0.000010 0.002643 0.000010 0.000010 0.000010 0.000010 0.000010 0.000010 0.000010 0.000010 0.000010 0.000010 0.000010 0.008188 0.000010 0.082410 0.000010 0.000010 0.000010 0.735010 0.000010 0.000010 0.081679 0.000010 0.000010 0.000010 0.000010 0.000010 0.000010 0.000010 0.000010 0.000010 0.000010 0.000010 0.000010 0.000010 0.005059 0.000010 0.008050 0.000010 0.000010 0.067257 0.000010 0.000010 0.000010 0.000010 0.000010 0.000010 0.000010
0.000010 0.000010 0.008698 0.000010 0.000010 0.000010 0.000010 0.000010 0.000010 0.000010 0.000010 0.000010 0.000010 0.000010 0.000010 0.000010 0.000010 0.000010 0.000010 0.000010 0.000010 0.070609 0.000010 0.000010 0.000010 0.866929 0.000010 0.000010 0.000010 0.000010 0.000010 0.000010 0.000010 0.000010 0.000010 0.000010 0.000010 0.000010 0.000010 0.000010 0.000010 0.014644 0.000010 0.000010 0.000010 0.000010 0.000010 0.038621 0.000010 0.000010 0.000010 0.000010 0.000010 0.000010 0.000010
0.000010 0.000343 0.025072 0.000010 0.003291 0.000010 0.000010 0.000010 0.025497 0.000010 0.000010 0.001484 0.000010 0.000641 0.000010 0.000010 0.004096 0.000010 0.000010 0.020341 0.000010 0.096162 0.000010 0.000010 0.007881 0.602571 0.000010 0.000010 0.048564 0.004011 0.000010 0.000745 0.001166 0.000010 0.000010 0.003245 0.003486 0.003311 0.000010 0.000010 0.000010 0.055393 0.000010 0.000010 0.000010 0.048845 0.000010 0.043512 0.000010 0.000010 0.000010 0.000010 0.000010 0.000010 0.000010
0.000010 0.000010 0.016031 0.000010 0.000010 0.000010 0.000010 0.000010 0.000010 0.006771 0.000010 0.000010 0.000010 0.000010 0.000010 0.000010 0.000010 0.000010 0.000010 0.022725 0.000010 0.135585 0.000010 0.000010 0.000010 0.560357 0.000010 0.000010 0.000010 0.000010 0.000010 0.000010 0.000010 0.000010 0.000010 0.000491 0.000010 0.000010 0.000010 0.000010 0.046243 0.061067 0.000075 0.000010 0.000010 0.041529 0.000010 0.108687 0.000010 0.000010 0.000010 0.000010 0.000010 0.000010 0.000010
0.000010 0.000010 0.022561 0.000010 0.000010 0.000010 0.000010 0.000010 0.000010 0.001246 0.000010 0.000010 0.000010 0.000010 0.000010 0.000010 0.000010 0.000010 0.000010 0.000010 0.000010 0.134010 0.000010 0.000010 0.000010 0.763217 0.000010 0.000010 0.000010 0.000010 0.000010 0.000010 0.000010 0.000010 0.000010 0.000010 0.000010 0.000010 0.000010 0.000010 0.000010 0.012369 0.000010 0.000010 0.000010 0.019656 0.000010 0.046460 0.000010 0.000010 0.000010 0.000010 0.000010 0.000010 0.000010
0.000010 0.000010 0.017736 0.000010 0.000010 0.000010 0.000010 0.000010 0.000010 0.000010 0.000010 0.000010 0.000010 0.000010 0.000010 0.000010 0.000010 0.000010 0.000010 0.066189 0.000010 0.161744 0.000010 0.000010 0.000010 0.522273 0.000010 0.000010 0.000010 0.000010 0.000010 0.000010 0.004147 0.000010 0.000010 0.012465 0.000010 0.000010 0.000010 0.000010 0.016154 0.032210 0.000010 0.000010 0.000010 0.011500 0.000010 0.121697 0.000010 0.000010 0.000010 0.019500 0.013955 0.000010 0.000010
0.000010 0.000010 0.019186 0.000010 0.000010 0.000010 0.000010 0.000010 0.000010 0.000010 0.000010 0.000010 0.000010 0.000010 0.000010 0.000010 0.000010 0.000010 0.000010 0.000010 0.000010 0.109153 0.000010 0.000010 0.000010 0.763230 0.000010 0.000010 0.000010 0.000010 0.000010 0.000010 0.000010 0.000010 0.000010 0.004808 0.000010 0.000010 0.000010 0.000010 0.000010 0.023293 0.000010 0.000010 0.000010 0.007682 0.000010 0.072168 0.000010 0.000010 0.000010 0.000010 0.000010 0.000010 0.000010
0.000010 0.000010 0.019683 0.000010 0.000010 0.000010 0.000010 0.000010 0.000010 0.000010 0.000010 0.000010 0.000010 0.000010 0.000010 0.000010 0.000010 0.000010 0.000010 0.000010 0.000010 0.118831 0.000010 0.000010 0.000010 0.722165 0.000010 0.000010 0.000010 0.000010 0.000010 0.000010 0.000010 0.000010 0.000010 0.000010 0.000010 0.000010 0.000010 0.000010 0.000010 0.061660 0.000010 0.000010 0.000010 0.000010 0.000010 0.077161 0.000010 0.000010 0.000010 0.000010 0.000010 0.000010 0.000010
0.000010 0.000010 0.000010 0.000010 0.000010 0.000010 0.000010 0.000010 0.000010 0.002983 0.000010 0.000010 0.000010 0.000010 0.000010 0.000010 0.000010 0.000010 0.000010 0.019510 0.000010 0.120680 0.000010 0.000010 0.000010 0.760400 0.000010 0.000010 0.000010 0.000010 0.000010 0.000010 0.000010 0.000010 0.000010 0.000010 0.000010 0.000010 0.000010 0.000010 0.000010 0.004511 0.000010 0.000010 0.000010 0.053820 0.000010 0.026739 0.000010 0.000010 0.000010 0.010887 0.000010 0.000010 0.000010
0.000010 0.000010 0.000010 0.000010 0.000010 0.000010 0.000010 0.000010 0.000010 0.000010 0.000010 0.000010 0.000010 0.000010 0.000010 0.000010 0.000010 0.000010 0.000010 0.014146 0.000010 0.114009 0.000010 0.000010 0.000010 0.726534 0.000010 0.000010 0.000010 0.000010 0.000010 0.000010 0.000010 0.000010 0.000010 0.000010 0.000010 0.000010 0.000010 0.000010 0.009423 0.029417 0.000010 0.000010 0.000010 0.071359 0.000010 0.034632 0.000010 0.000010 0.000010 0.000010 0.000010 0.000010 0.000010
0.000010 0.000010 0.010788 0.000010 0.000010 0.000010 0.000010 0.000010 0.000010 0.015241 0.000010 0.000010 0.000010 0.000010 0.000010 0.000010 0.000010 0.000010 0.000010 0.000010 0.000010 0.111181 0.000010 0.000010 0.000010 0.717493 0.000010 0.000010 0.000010 0.000010 0.000010 0.000010 0.000010 0.000010 0.000010 0.000010 0.000010 0.000010 0.000010 0.000010 0.026346 0.019174 0.000010 0.000010 0.000010 0.059813 0.000010 0.039495 0.000010 0.000010 0.000010 0.000010 0.000010 0.000010 0.000010
0.000010 0.000010 0.000010 0.000010 0.000010 0.000010 0.000010 0.000010 0.000010 0.000010 0.000010 0.000010 0.000010 0.003933 0.000010 0.000010 0.000010 0.000010 0.000010 0.000010 0.000010 0.130302 0.000010 0.000010 0.000010 0.756249 0.000010 0.000010 0.000010 0.000010 0.000010 0.000010 0.000010 0.000010 0.000010 0.008990 0.000010 0.000010 0.000010 0.000010 0.000010 0.027469 0.000010 0.000010 0.000010 0.041124 0.000010 0.031454 0.000010 0.000010 0.000010 0.000010 0.000010 0.000010 0.000010
0.000010 0.000010 0.010017 0.000010 0.000010 0.000010 0.000010 0.000010 0.000010 0.000010 0.000010 0.000010 0.000010 0.000010 0.000010 0.000010 0.000010 0.000010 0.000010 0.042162 0.000010 0.121272 0.000010 0.000010 0.000010 0.687910 0.000010 0.000010 0.000010 0.000010 0.000010 0.000010 0.000010 0.000010 0.000010 0.000010 0.000010 0.000010 0.000010 0.000010 0.000010 0.028902 0.000010 0.000010 0.000010 0.083681 0.000010 0.025577 0.000010 0.000010 0.000010 0.000010 0.000010 0.000010 0.000010
0.000010 0.000010 0.017941 0.000010 0.000010 0.000010 0.000010 0.000010 0.000010 0.000010 0.000010 0.000010 0.000010 0.000010 0.000010 0.000010 0.000010 0.000010 0.000010 0.000010 0.000010 0.073867 0.000010 0.000010 0.000010 0.227506 0.000010 0.000010 0.000010 0.000010 0.000010 0.000010 0.000010 0.000010 0.000010 0.000010 0.000010 0.000010 0.000010 0.000010 0.004892 0.010210 0.000010 0.000010 0.000010 0.665094 0.000010 0.000010 0.000010 0.000010 0.000010 0.000010 0.000010 0.000010 0.000010
0.000010 0.000010 0.000010 0.000010 0.000010 0.000010 0.000010 0.000010 0.000010 0.000010 0.000010 0.000010 0.000010 0.000010 0.000010 0.000010 0.000010 0.000010 0.000010 0.000010 0.000010 0.000010 0.000010 0.000010 0.000010 0.160622 0.000010 0.000010 0.000010 0.000010 0.000010 0.000010 0.000010 0.000010 0.000010 0.000010 0.000010 0.000010 0.000010 0.000010 0.000010 0.006900 0.000010 0.000010 0.000010 0.831959 0.000010 0.000010 0.000010 0.000010 0.000010 0.000010 0.000010 0.000010 0.000010
0.000010 0.000010 0.020378 0.000010 0.000010 0.000010 0.000010 0.000010 0.000010 0.000010 0.000010 0.000010 0.000010 0.004495 0.000010 0.000010 0.000010 0.000010 0.000010 0.063227 0.000010 0.138469 0.000010 0.000010 0.000010 0.587600 0.000010 0.000010 0.000010 0.000010 0.000010 0.000010 0.004505 0.000010 0.000010 0.000010 0.000010 0.000010 0.000010 0.000010 0.000010 0.035189 0.000010 0.000010 0.000010 0.069700 0.000010 0.061782 0.000010 0.000010 0.000010 0.000010 0.014205 0.000010 0.000010
0.000010 0.000010 0.018362 0.000010 0.003180 0.000010 0.000010 0.001809 0.000010 0.000010 0.011103 0.000010 0.000010 0.000010 0.000010 0.000010 0.000010 0.000010 0.000010 0.000010 0.000010 0.108614 0.000010 0.000010 0.000010 0.507747 0.000010 0.000010 0.000010 0.000010 0.000010 0.000010 0.000010 0.000010 0.000010 0.003596 0.000010 0.000010 0.000010 0.000010 0.000010 0.015442 0.000225 0.000010 0.000010 0.323325 0.000010 0.000010 0.000010 0.000010 0.000010 0.000010 0.000010 0.000010 0.006157
0.000010 0.000010 0.422557 0.000010 0.000010 0.000010 0.000010 0.000010 0.000010 0.000010 0.000010 0.000010 0.000010 0.000010 0.000010 0.000010 0.000010 0.000010 0.000010 0.000010 0.000010 0.040767 0.000010 0.000010 0.000010 0.406770 0.000010 0.000010 0.000010 0.000010 0.000010 0.000010 0.000010 0.000010 0.000010 0.000010 0.000010 0.000010 0.000010 0.000010 0.006027 0.015941 0.000010 0.000010 0.000010 0.059459 0.000010 0.047999 0.000010 0.000010 0.000010 0.000010 0.000010 0.000010 0.000010
0.000010 0.000010 0.000010 0.000010 0.000010 0.000010 0.000010 0.000010 0.000010 0.000010 0.000010 0.000010 0.000010 0.000010 0.000010 0.000010 0.000010 0.000010 0.000010 0.000010 0.000010 0.000557 0.000010 0.000010 0.000010 0.087190 0.000010 0.000010 0.000010 0.000010 0.000010 0.000010 0.000010 0.000010 0.000010 0.763930 0.000010 0.000010 0.000010 0.000010 0.027033 0.078290 0.000010 0.000010 0.000010 0.042509 0.000010 0.000010 0.000010 0.000010 0.000010 0.000010 0.000010 0.000010 0.000010
0.000010 0.000010 0.000010 0.000010 0.000010 0.000010 0.000010 0.000010 0.000010 0.000010 0.000010 0.000010 0.000010 0.000010 0.000010 0.000010 0.000010 0.000010 0.000010 0.000010 0.000010 0.000010 0.000010 0.000010 0.000010 0.000010 0.000010 0.000010 0.000010 0.000010 0.000010 0.000010 0.000010 0.000010 0.000010 0.999460 0.000010 0.000010 0.000010 0.000010 0.000010 0.000010 0.000010 0.000010 0.000010 0.000010 0.000010 0.000010 0.000010 0.000010 0.000010 0.000010 0.000010 0.000010 0.000010
0.000010 0.000010 0.000226 0.000010 0.000010 0.000010 0.000010 0.000010 0.000010 0.000010 0.000010 0.000010 0.000010 0.000010 0.000010 0.000010 0.000010 0.000010 0.000010 0.000010 0.000010 0.000010 0.000010 0.000010 0.000010 0.255623 0.000010 0.000010 0.000010 0.000010 0.000010 0.000010 0.000010 0.000010 0.000010 0.343307 0.000010 0.000010 0.000010 0.000010 0.000010 0.027830 0.000010 0.000010 0.000010 0.354816 0.000010 0.017707 0.000010 0.000010 0.000010 0.000010 0.000010 0.000010 0.000010
0.000010 0.000010 0.000010 0.000010 0.000010 0.000010 0.000010 0.000010 0.000010 0.000010 0.000010 0.000010 0.000010 0.000010 0.000010 0.000010 0.000010 0.000010 0.000010 0.000010 0.000010 0.000010 0.000010 0.000010 0.000010 0.000010 0.000010 0.000010 0.000010 0.000010 0.000010 0.000010 0.000010 0.000010 0.000010 0.999451 0.000010 0.000010 0.000010 0.000010 0.000010 0.000010 0.000010 0.000010 0.000010 0.000010 0.000010 0.000010 0.000010 0.000010 0.000010 0.000019 0.000010 0.000010 0.000010
0.024450 0.000010 0.005605 0.000010 0.000010 0.000010 0.000010 0.000010 0.008571 0.018952 0.000010 0.000010 0.000010 0.000010 0.000010 0.000010 0.000010 0.000010 0.000010 0.024807 0.000010 0.046478 0.000010 0.000010 0.000010 0.630720 0.000010 0.000010 0.000010 0.000010 0.000010 0.000010 0.000463 0.000010 0.000010 0.092815 0.000010 0.000010 0.000010 0.000010 0.042705 0.056586 0.000010 0.000010 0.000010 0.034348 0.000010 0.013081 0.000010 0.000010 0.000010 0.000010 0.000010 0.000010 0.000010
0.073443 0.000010 0.001240 0.000010 0.000010 0.000010 0.000010 0.015595 0.000010 0.030224 0.000010 0.000010 0.000010 0.000010 0.000010 0.009087 0.000010 0.000010 0.000010 0.023890 0.000010 0.000010 0.000010 0.000010 0.000010 0.582444 0.000010 0.000010 0.000010 0.000010 0.000010 0.000010 0.006087 0.000010 0.000010 0.127374 0.000010 0.009803 0.000010 0.000010 0.042715 0.013946 0.000010 0.000010 0.000010 0.023996 0.000010 0.020226 0.000010 0.000010 0.000010 0.000010 0.005971 0.013568 0.000010
0.024418 0.002798 0.004107 0.000010 0.000010 0.001136 0.015606 0.001465 0.033263 0.031729 0.000010 0.000010 0.000010 0.000010 0.000010 0.000010 0.000010 0.000010 0.000010 0.009806 0.000010 0.004986 0.000010 0.000010 0.000010 0.529828 0.000010 0.000010 0.001229 0.000010 0.000010 0.000010 0.019748 0.000010 0.000010 0.074754 0.000167 0.000010 0.000010 0.000010 0.059027 0.056270 0.000010 0.000010 0.002794 0.067311 0.000010 0.044203 0.000010 0.000010 0.000319 0.003294 0.000010 0.011421 0.000010
0.000010 0.000010 0.000010 0.000010 0.000010 0.000010 0.000010 0.000010 0.000010 0.000010 0.000010 0.000010 0.000010 0.000010 0.000010 0.000010 0.000010 0.000010 0.000010 0.000010 0.000010 0.000010 0.000010 0.000010 0.000010 0.000010 0.000010 0.000010 0.000010 0.000010 0.000010 0.000010 0.000010 0.000010 0.000010 0.999460 0.000010 0.000010 0.000010 0.000010 0.000010 0.000010 0.000010 0.000010 0.000010 0.000010 0.000010 0.000010 0.000010 0.000010 0.000010 0.000010 0.000010 0.000010 0.000010
0.000010 0.000010 0.000010 0.000010 0.000010 0.000010 0.000010 0.000010 0.000010 0.000010 0.000010 0.000010 0.000010 0.000010 0.000010 0.000010 0.000010 0.000010 0.000010 0.036619 0.000010 0.033243 0.000010 0.000010 0.000010 0.135552 0.000010 0.000010 0.000010 0.000010 0.000010 0.000010 0.000010 0.000010 0.000010 0.744165 0.000010 0.000010 0.000010 0.000010 0.000010 0.019905 0.000010 0.000010 0.000010 0.030025 0.000010 0.000010 0.000010 0.000010 0.000010 0.000010 0.000010 0.000010 0.000010
0.000010 0.000010 0.000010 0.000010 0.000010 0.000010 0.000010 0.000010 0.000010 0.000010 0.000010 0.000010 0.000010 0.000010 0.000010 0.000010 0.000010 0.000010 0.000010 0.000010 0.000010 0.000010 0.000010 0.000010 0.000010 0.000010 0.000010 0.000010 0.000010 0.000010 0.000010 0.000010 0.000010 0.000010 0.000010 0.999460 0.000010 0.000010 0.000010 0.000010 0.000010 0.000010 0.000010 0.000010 0.000010 0.000010 0.000010 0.000010 0.000010 0.000010 0.000010 0.000010 0.000010 0.000010 0.000010
0.054845 0.000010 0.000014 0.000010 0.000010 0.000010 0.000010 0.000122 0.000010 0.024336 0.000010 0.000010 0.000010 0.000010 0.000010 0.000010 0.000010 0.000010 0.000010 0.024986 0.000010 0.000010 0.000010 0.000010 0.000010 0.515507 0.000010 0.000010 0.000010 0.000010 0.000010 0.000010 0.000010 0.000010 0.000010 0.140088 0.000010 0.000010 0.000010 0.000010 0.067979 0.035179 0.000010 0.000010 0.000010 0.073950 0.006062 0.034186 0.000010 0.000010 0.000010 0.000010 0.000010 0.022326 0.000010
0.087050 0.000010 0.000198 0.000488 0.001505 0.000010 0.000010 0.008916 0.000010 0.028981 0.000010 0.000010 0.000010 0.000010 0.000010 0.000010 0.004434 0.000010 0.000010 0.000010 0.000010 0.073586 0.000010 0.000010 0.000010 0.534901 0.000010 0.000010 0.000010 0.000010 0.000010 0.000010 0.000010 0.000010 0.000010 0.119959 0.000010 0.000010 0.000010 0.000010 0.014774 0.028409 0.003075 0.000010 0.000010 0.042292 0.000010 0.032643 0.000010 0.000010 0.000010 0.000010 0.000010 0.016298 0.002112
0.000010 0.000010 0.000010 0.000010 0.000010 0.000010 0.000010 0.000010 0.000010 0.000010 0.000010 0.000010 0.000010 0.000010 0.000010 0.000010 0.000015 0.000010 0.000010 0.000010 0.000010 0.000010 0.000010 0.000010 0.000010 0.000010 0.000010 0.000010 0.000010 0.000010 0.000010 0.000010 0.000010 0.000010 0.000010 0.000010 0.000010 0.000010 0.000010 0.000010 0.000010 0.000010 0.000016 0.000010 0.000010 0.000010 0.000010 0.000010 0.000010 0.000010 0.000010 0.000010 0.000010 0.000010 0.999449
0.000010 0.000010 0.000010 0.000010 0.000010 0.000010 0.000010 0.000010 0.000010 0.000010 0.000010 0.000010 0.000010 0.000010 0.000010 0.000010 0.000010 0.000010 0.000010 0.000010 0.000010 0.000010 0.000010 0.000010 0.000010 0.000010 0.000010 0.000010 0.000010 0.000010 0.000010 0.000010 0.000010 0.000010 0.000010 0.000010 0.000010 0.000010 0.000010 0.000010 0.000010 0.000010 0.000010 0.000010 0.000010 0.000010 0.000010 0.000010 0.000010 0.000010 0.000010 0.000010 0.000010 0.000010 0.999460
0.000010 0.000010 0.000010 0.000010 0.000010 0.000010 0.000010 0.000010 0.000010 0.000010 0.000010 0.000010 0.000010 0.000010 0.000010 0.000010 0.000010 0.000010 0.000010 0.000010 0.000010 0.000010 0.000010 0.000010 0.000010 0.000010 0.000010 0.000010 0.000010 0.000010 0.000010 0.000010 0.000010 0.000010 0.000010 0.000010 0.000010 0.000010 0.000010 0.000010 0.000010 0.000010 0.000010 0.000010 0.000010 0.000010 0.000010 0.000010 0.000010 0.000010 0.000010 0.000010 0.000010 0.000010 0.999460
0.000010 0.000010 0.000010 0.000010 0.000010 0.000010 0.000010 0.000010 0.000010 0.000010 0.000010 0.000010 0.000010 0.000010 0.000010 0.000010 0.000010 0.000010 0.000010 0.000010 0.000010 0.000010 0.000010 0.000010 0.000010 0.000010 0.000010 0.000010 0.000010 0.000010 0.000010 0.000010 0.000010 0.000010 0.000010 0.000010 0.000010 0.000010 0.000010 0.000010 0.000010 0.000010 0.000010 0.000010 0.000010 0.000010 0.000010 0.000010 0.000010 0.000010 0.000010 0.000010 0.000010 0.000010 0.999460
0.000010 0.000010 0.000010 0.000010 0.000010 0.000010 0.000010 0.000010 0.000010 0.000010 0.000010 0.000010 0.000010 0.000010 0.000010 0.000010 0.000010 0.000010 0.000010 0.000010 0.000010 0.000010 0.000010 0.000010 0.000010 0.000010 0.000010 0.000010 0.000010 0.000010 0.000010 0.000010 0.000010 0.000010 0.000010 0.000010 0.000010 0.000010 0.000010 0.000010 0.000010 0.000010 0.000010 0.000010 0.000010 0.000010 0.000010 0.000010 0.000010 0.000010 0.000010 0.000010 0.000010 0.000010 0.999460
0.000010 0.000010 0.000010 0.000010 0.000010 0.000010 0.000010 0.000010 0.000010 0.000010 0.000010 0.000010 0.000010 0.000010 0.000010 0.000010 0.000010 0.000010 0.000010 0.000010 0.000010 0.000010 0.000010 0.000010 0.000010 0.000010 0.000010 0.000010 0.000010 0.000010 0.000010 0.000010 0.000010 0.000010 0.000010 0.000010 0.000010 0.000010 0.000010 0.000010 0.000010 0.000010 0.000010 0.000010 0.000010 0.000010 0.000010 0.003054 0.000010 0.000010 0.000010 0.000010 0.000010 0.000010 0.996416
0.000010 0.000010 0.000010 0.000010 0.000010 0.000010 0.000010 0.000010 0.000010 0.000010 0.000010 0.000010 0.000010 0.000010 0.000010 0.000010 0.000010 0.000010 0.000010 0.000010 0.000010 0.000010 0.000010 0.000010 0.000010 0.000010 0.000010 0.000010 0.000010 0.000010 0.000010 0.000010 0.000010 0.000010 0.000010 0.000010 0.000010 0.000010 0.000010 0.000010 0.000010 0.004853 0.000010 0.000010 0.000010 0.000010 0.000010 0.000010 0.000010 0.000010 0.000010 0.000010 0.000010 0.000010 0.994617
0.000010 0.000010 0.000010 0.000010 0.000010 0.000010 0.000010 0.000010 0.000010 0.000010 0.000010 0.000010 0.000010 0.000010 0.000010 0.000010 0.007180 0.000010 0.000010 0.000010 0.000010 0.000010 0.000010 0.000010 0.000010 0.000010 0.000010 0.000010 0.000010 0.000010 0.000010 0.000010 0.000010 0.000010 0.000010 0.000010 0.000010 0.000010 0.000010 0.002012 0.000010 0.000010 0.000010 0.000010 0.000010 0.000010 0.000010 0.000010 0.000010 0.000010 0.000010 0.000010 0.000010 0.000010 0.990288
0.000010 0.000010 0.000010 0.000010 0.000010 0.000010 0.000010 0.000010 0.000010 0.000010 0.000010 0.000010 0.000010 0.000010 0.000010 0.000010 0.000010 0.000010 0.000010 0.000010 0.000010 0.000010 0.000010 0.000010 0.000010 0.000010 0.000010 0.000010 0.000010 0.000010 0.000010 0.000010 0.000010 0.000010 0.000010 0.000010 0.000010 0.000010 0.000010 0.000010 0.001357 0.000010 0.000010 0.000010 0.000010 0.000010 0.000010 0.000010 0.000010 0.000010 0.000010 0.000010 0.000010 0.000010 0.998113
0.000010 0.000010 0.000010 0.000010 0.000010 0.000010 0.000010 0.000010 0.000010 0.000010 0.000010 0.000010 0.000010 0.000010 0.000010 0.000010 0.000010 0.000010 0.000010 0.000010 0.000010 0.000010 0.000010 0.000010 0.000010 0.000010 0.000010 0.000010 0.000010 0.000010 0.000010 0.000010 0.000010 0.000010 0.000010 0.000010 0.000010 0.000010 0.000010 0.000010 0.000010 0.000010 0.000010 0.000010 0.000010 0.000010 0.000010 0.000010 0.000010 0.000010 0.000010 0.000010 0.000010 0.000010 0.999460
0.000010 0.000010 0.000010 0.000010 0.000010 0.000010 0.000010 0.000010 0.000010 0.000010 0.000010 0.000010 0.000010 0.000010 0.000010 0.000010 0.004648 0.000010 0.000010 0.000010 0.000010 0.000010 0.000010 0.000010 0.000010 0.000010 0.000010 0.000010 0.000010 0.000010 0.000010 0.000010 0.000010 0.000010 0.000010 0.000010 0.000010 0.000010 0.000010 0.000010 0.000010 0.000010 0.000010 0.000010 0.000010 0.000010 0.001603 0.000010 0.000010 0.000010 0.000010 0.000010 0.000010 0.000010 0.993229
0.000010 0.000010 0.000010 0.000010 0.000010 0.000010 0.000010 0.000010 0.000010 0.000010 0.000010 0.000010 0.000010 0.000010 0.000010 0.000010 0.000010 0.000010 0.000010 0.000010 0.000010 0.000010 0.000010 0.000010 0.000010 0.000010 0.000010 0.000010 0.000010 0.000010 0.000010 0.000010 0.000010 0.000010 0.000010 0.000010 0.000010 0.000010 0.000010 0.000010 0.000010 0.000010 0.000010 0.000010 0.000010 0.000010 0.000010 0.000010 0.000010 0.000010 0.000010 0.000010 0.000010 0.000010 0.999460
0.000010 0.000010 0.000010 0.000010 0.000010 0.000010 0.000010 0.000010 0.000010 0.000010 0.000010 0.000010 0.000010 0.000010 0.000010 0.000010 0.000010 0.000010 0.000010 0.000010 0.000010 0.000010 0.000010 0.000010 0.000010 0.000010 0.000010 0.000010 0.000010 0.000010 0.000010 0.000010 0.000010 0.000010 0.000010 0.000010 0.000010 0.000010 0.000010 0.000010 0.000010 0.000010 0.000010 0.000010 0.000010 0.000010 0.000010 0.000010 0.000010 0.000010 0.000010 0.000010 0.000010 0.000010 0.999460
0.000010 0.000010 0.000010 0.000010 0.000010 0.000010 0.000010 0.000010 0.000010 0.000010 0.000010 0.000010 0.000010 0.000010 0.000010 0.000010 0.000010 0.000010 0.000010 0.000010 0.000010 0.000010 0.000010 0.000010 0.000010 0.000010 0.000010 0.000010 0.000010 0.000010 0.000010 0.000010 0.000010 0.000010 0.000010 0.000010 0.000010 0.000010 0.000010 0.000010 0.000010 0.000010 0.000010 0.000010 0.000010 0.000010 0.000010 0.000010 0.000010 0.000010 0.000010 0.000010 0.000010 0.000010 0.999460
0.000010 0.000010 0.000010 0.000010 0.000010 0.000010 0.000010 0.000010 0.000010 0.000010 0.000010 0.000010 0.000010 0.000010 0.000010 0.000010 0.000010 0.000010 0.000010 0.000010 0.000010 0.000010 0.000010 0.000010 0.000010 0.000010 0.000010 0.000010 0.000010 0.000010 0.000010 0.000010 0.000010 0.000010 0.000010 0.000010 0.000010 0.000010 0.000010 0.000010 0.000010 0.000010 0.000010 0.000010 0.000010 0.000010 0.000010 0.000010 0.000010 0.000010 0.000010 0.000010 0.000010 0.000010 0.999460
0.000010 0.000010 0.000010 0.000010 0.000010 0.000010 0.000010 0.000010 0.000010 0.000010 0.000010 0.000010 0.000010 0.000010 0.000010 0.000010 0.000010 0.000010 0.000010 0.000010 0.000010 0.000010 0.000010 0.000010 0.000010 0.000010 0.000010 0.000010 0.000010 0.000010 0.000010 0.000010 0.000010 0.000010 0.000010 0.000010 0.000010 0.000010 0.000010 0.000010 0.000010 0.000010 0.000010 0.000010 0.000010 0.000010 0.000010 0.000010 0.000010 0.000010 0.000010 0.000010 0.000010 0.000010 0.999460
0.000010 0.000010 0.000010 0.000010 0.000010 0.000010 0.000010 0.000010 0.000010 0.000010 0.000010 0.000010 0.000010 0.000010 0.000010 0.000010 0.000010 0.000010 0.000010 0.000010 0.000010 0.000010 0.000010 0.000010 0.000010 0.000010 0.000010 0.000010 0.000010 0.000010 0.000010 0.000010 0.000010 0.000010 0.000010 0.000010 0.000010 0.000010 0.000010 0.000010 0.000010 0.000010 0.000010 0.000010 0.000010 0.000010 0.000010 0.000010 0.000010 0.000010 0.000010 0.000010 0.000010 0.000010 0.999460
0.000010 0.000010 0.000010 0.000010 0.000010 0.000010 0.000010 0.000010 0.000010 0.000010 0.000010 0.000010 0.000010 0.000010 0.000010 0.000010 0.000010 0.000010 0.000010 0.000010 0.000010 0.000010 0.000010 0.000010 0.000010 0.000010 0.000010 0.000010 0.000010 0.000010 0.000010 0.000010 0.000010 0.000010 0.000010 0.000010 0.000010 0.000010 0.000010 0.000010 0.000010 0.000010 0.000010 0.000010 0.000010 0.000010 0.000010 0.000010 0.000010 0.000010 0.000010 0.000010 0.000010 0.000010 0.999460
0.000010 0.000010 0.000010 0.000010 0.000010 0.000010 0.000010 0.000010 0.000010 0.000010 0.000010 0.000010 0.000010 0.000010 0.000010 0.000010 0.000010 0.000010 0.000010 0.000498 0.000010 0.001763 0.000010 0.000010 0.000010 0.000010 0.000010 0.000010 0.000010 0.000010 0.000010 0.000010 0.000010 0.000010 0.000010 0.000010 0.000010 0.000010 0.000010 0.000010 0.000010 0.000010 0.000010 0.000010 0.000010 0.005223 0.000010 0.008055 0.000010 0.000010 0.000010 0.000010 0.000010 0.000010 0.983961
0.000010 0.000010 0.000010 0.000010 0.000010 0.000010 0.000010 0.000010 0.000010 0.000010 0.000010 0.000010 0.000010 0.000010 0.000010 0.000010 0.000010 0.000010 0.000010 0.000010 0.000010 0.000010 0.000010 0.000010 0.000010 0.000010 0.000010 0.000010 0.000010 0.000010 0.000010 0.000010 0.000010 0.000010 0.000010 0.000010 0.000010 0.000010 0.000010 0.000010 0.000010 0.000010 0.000010 0.000010 0.000010 0.000010 0.000010 0.000010 0.000010 0.000010 0.000010 0.000010 0.000010 0.000010 0.999460
0.000010 0.000010 0.000010 0.000010 0.000010 0.000010 0.000010 0.000010 0.000010 0.022955 0.000010 0.000010 0.064753 0.000010 0.000010 0.000010 0.000010 0.000010 0.000010 0.000010 0.000010 0.048206 0.000010 0.000010 0.000010 0.000010 0.000010 0.090512 0.000010 0.000010 0.000010 0.000010 0.000010 0.000010 0.000010 0.000010 0.000010 0.000010 0.689448 0.000010 0.008747 0.024470 0.000010 0.000010 0.000010 0.000010 0.000010 0.011256 0.039192 0.000010 0.000010 0.000010 0.000010 0.000010 0.000010
0.000010 0.000010 0.000010 0.000010 0.000010 0.015010 0.005579 0.000010 0.000010 0.000010 0.000010 0.000010 0.175536 0.000010 0.000010 0.000010 0.000010 0.001098 0.000010 0.000010 0.000010 0.041594 0.000010 0.000010 0.000010 0.007139 0.000010 0.006145 0.000010 0.004606 0.000010 0.009199 0.017226 0.000010 0.000010 0.009277 0.000010 0.006810 0.570770 0.000010 0.000010 0.045972 0.000010 0.000010 0.000010 0.000010 0.000010 0.008928 0.064371 0.003395 0.000010 0.000010 0.000010 0.006975 0.000010
0.000010 0.014821 0.010102 0.000010 0.003636 0.000010 0.000010 0.012145 0.021003 0.000010 0.000010 0.000010 0.205069 0.000010 0.000010 0.000010 0.000010 0.000010 0.012258 0.018604 0.000010 0.000010 0.009072 0.000010 0.000010 0.070960 0.000010 0.076894 0.000010 0.000010 0.027902 0.001191 0.011266 0.000010 0.000010 0.030126 0.000010 0.005838 0.304231 0.000010 0.000010 0.000010 0.000010 0.000010 0.001906 0.023273 0.000010 0.000953 0.138409 0.000010 0.000010 0.000010 0.000010 0.000010 0.000010
0.000010 0.000010 0.000010 0.000010 0.000010 0.000010 0.000010 0.000010 0.000010 0.000010 0.000010 0.000010 0.000010 0.000010 0.000010 0.000010 0.000010 0.000010 0.000010 0.000010 0.000010 0.000010 0.000010 0.000010 0.000010 0.000010 0.000010 0.000010 0.000010 0.000010 0.000010 0.000010 0.000010 0.000010 0.000010 0.000010 0.000010 0.000010 0.999460 0.000010 0.000010 0.000010 0.000010 0.000010 0.000010 0.000010 0.000010 0.000010 0.000010 0.000010 0.000010 0.000010 0.000010 0.000010 0.000010
0.000010 0.000010 0.000010 0.000010 0.000010 0.000010 0.000010 0.000010 0.000010 0.000010 0.000010 0.000010 0.000010 0.000010 0.000010 0.000010 0.000010 0.000010 0.000010 0.000010 0.000010 0.000010 0.000010 0.000010 0.000010 0.000010 0.000010 0.000010 0.000010 0.000010 0.000010 0.000010 0.000010 0.000010 0.000010 0.000010 0.000010 0.000010 0.999460 0.000010 0.000010 0.000010 0.000010 0.000010 0.000010 0.000010 0.000010 0.000010 0.000010 0.000010 0.000010 0.000010 0.000010 0.000010 0.000010
0.000010 0.000010 0.000010 0.000010 0.000010 0.000010 0.000010 0.000010 0.000010 0.000010 0.000010 0.000010 0.000010 0.000010 0.000010 0.000010 0.000010 0.000010 0.000010 0.000010 0.000010 0.000010 0.000010 0.000010 0.000010 0.000010 0.000010 0.000010 0.000010 0.000010 0.000010 0.000010 0.000010 0.000010 0.000010 0.000010 0.000010 0.000010 0.999460 0.000010 0.000010 0.000010 0.000010 0.000010 0.000010 0.000010 0.000010 0.000010 0.000010 0.000010 0.000010 0.000010 0.000010 0.000010 0.000010
0.000010 0.020289 0.000010 0.000010 0.000015 0.001211 0.000010 0.000010 0.051682 0.010873 0.000010 0.000010 0.220290 0.000010 0.000010 0.000805 0.000010 0.000010 0.000010 0.003477 0.000010 0.023015 0.000010 0.000010 0.000010 0.000010 0.009268 0.051877 0.000010 0.030410 0.000010 0.000010 0.000010 0.000010 0.000010 0.000010 0.000010 0.000010 0.488383 0.007826 0.005651 0.000010 0.000010 0.000010 0.000010 0.000010 0.000010 0.000010 0.054765 0.000010 0.000010 0.002145 0.000010 0.017648 0.000010
0.000010 0.000010 0.011551 0.036746 0.000010 0.022151 0.000010 0.000010 0.000010 0.000010 0.000010 0.000010 0.044168 0.000010 0.000010 0.000010 0.000010 0.000010 0.000010 0.007302 0.000010 0.018892 0.000010 0.000010 0.021294 0.004014 0.000224 0.001877 0.000010 0.000010 0.000010 0.014347 0.000010 0.000010 0.000010 0.003253 0.000010 0.000010 0.716510 0.000010 0.006948 0.000594 0.011263 0.000010 0.000010 0.000010 0.000010 0.004355 0.023025 0.051130 0.000010 0.000010 0.000010 0.000010 0.000010
0.012386 0.047072 0.000010 0.000010 0.001407 0.030673 0.000010 0.003047 0.023905 0.000010 0.000010 0.000010 0.219468 0.000010 0.001896 0.000010 0.000010 0.007048 0.011056 0.009889 0.040963 0.090779 0.015865 0.000010 0.017018 0.000010 0.000010 0.066418 0.000010 0.017374 0.010724 0.001097 0.003499 0.000994 0.000010 0.000010 0.000010 0.000010 0.276403 0.000010 0.000010 0.000010 0.000010 0.000010 0.004424 0.000010 0.000010 0.000010 0.064783 0.001176 0.007327 0.007817 0.000010 0.000010 0.005222
0.000010 0.000010 0.004194 0.000010 0.000010 0.000010 0.000010 0.000010 0.029230 0.027742 0.000010 0.000010 0.249811 0.000010 0.000010 0.000010 0.000010 0.000010 0.000010 0.000010 0.000010 0.065093 0.009628 0.000010 0.000010 0.000010 0.000010 0.164202 0.000010 0.000010 0.013982 0.000010 0.002374 0.000010 0.000010 0.009580 0.000010 0.000010 0.253555 0.000010 0.000010 0.000010 0.000010 0.000010 0.008557 0.052137 0.000010 0.019176 0.090340 0.000010 0.000010 0.000010 0.000010 0.000010 0.000010
0.000010 0.000010 0.000010 0.000010 0.000010 0.000010 0.000010 0.003443 0.000010 0.000010 0.000010 0.000010 0.000571 0.000010 0.000010 0.000010 0.000010 0.000010 0.000010 0.000010 0.000010 0.000010 0.000010 0.000010 0.000010 0.000010 0.010394 0.000010 0.000010 0.000010 0.000010 0.000010 0.000010 0.000010 0.000010 0.000010 0.000010 0.000010 0.918836 0.000010 0.000010 0.000010 0.000010 0.000010 0.010122 0.029267 0.000010 0.000010 0.026888 0.000010 0.000010 0.000010 0.000010 0.000010 0.000010
0.000010 0.000010 0.000010 0.000010 0.000010 0.000010 0.000010 0.000010 0.000010 0.000010 0.000010 0.000010 0.000010 0.000010 0.000010 0.000010 0.000010 0.000010 0.000010 0.000010 0.000010 0.000010 0.000010 0.000010 0.000010 0.000010 0.000010 0.000010 0.000010 0.000010 0.000010 0.000010 0.000010 0.000010 0.000010 0.000010 0.000010 0.000010 0.999460 0.000010 0.000010 0.000010 0.000010 0.000010 0.000010 0.000010 0.000010 0.000010 0.000010 0.000010 0.000010 0.000010 0.000010 0.000010 0.000010
0.000010 0.000010 0.021922 0.000010 0.000010 0.000010 0.000010 0.000010 0.032619 0.001318 0.000010 0.000010 0.161079 0.004220 0.000010 0.000010 0.000010 0.001933 0.022510 0.030783 0.000010 0.055432 0.000010 0.000010 0.000010 0.015128 0.000010 0.069970 0.000010 0.000010 0.000010 0.000010 0.004612 0.000010 0.004120 0.000010 0.000010 0.004192 0.492579 0.000398 0.004228 0.023931 0.000010 0.000010 0.000010 0.000010 0.000010 0.000010 0.048668 0.000010 0.000010 0.000010 0.000010 0.000010 0.000010
0.000010 0.000010 0.000010 0.000010 0.000010 0.000010 0.000010 0.000010 0.000010 0.000010 0.000010 0.000010 0.000010 0.000010 0.000010 0.000010 0.000010 0.000010 0.000010 0.000010 0.000010 0.007299 0.000010 0.000010 0.000010 0.000010 0.000010 0.000010 0.000010 0.000010 0.000010 0.000010 0.000010 0.000010 0.000010 0.000010 0.000010 0.000010 0.977554 0.000010 0.000010 0.014628 0.000010 0.000010 0.000010 0.000010 0.000010 0.000010 0.000010 0.000010 0.000010 0.000010 0.000010 0.000010 0.000010
0.000010 0.000010 0.000010 0.000010 0.000010 0.000010 0.000010 0.000010 0.000010 0.000010 0.000010 0.000010 0.000010 0.000010 0.000010 0.000010 0.000010 0.000010 0.000010 0.000010 0.000010 0.053445 0.000010 0.000010 0.000010 0.000010 0.000010 0.000010 0.000010 0.000010 0.000010 0.000010 0.000010 0.000010 0.000010 0.000010 0.000010 0.000010 0.946025 0.000010 0.000010 0.000010 0.000010 0.000010 0.000010 0.000010 0.000010 0.000010 0.000010 0.000010 0.000010 0.000010 0.000010 0.000010 0.000010
0.000010 0.000010 0.000010 0.000010 0.000010 0.000010 0.000010 0.000010 0.000010 0.000010 0.000010 0.000010 0.000010 0.000010 0.000010 0.000010 0.000010 0.000010 0.000010 0.000010 0.000010 0.000010 0.000010 0.000010 0.000010 0.000010 0.000010 0.000010 0.000010 0.000010 0.000010 0.000010 0.000010 0.000010 0.000010 0.000010 0.000010 0.000010 0.999460 0.000010 0.000010 0.000010 0.000010 0.000010 0.000010 0.000010 0.000010 0.000010 0.000010 0.000010 0.000010 0.000010 0.000010 0.000010 0.000010
0.000010 0.000010 0.000010 0.000010 0.000010 0.000010 0.000010 0.000010 0.000010 0.000010 0.000010 0.000010 0.000010 0.000010 0.000010 0.000010 0.000010 0.000010 0.000010 0.000010 0.000010 0.000010 0.000010 0.000010 0.000010 0.000010 0.000010 0.000010 0.000010 0.000010 0.000010 0.000010 0.000010 0.000010 0.000010 0.000010 0.000010 0.000010 0.999460 0.000010 0.000010 0.000010 0.000010 0.000010 0.000010 0.000010 0.000010 0.000010 0.000010 0.000010 0.000010 0.000010 0.000010 0.000010 0.000010
0.000948 0.000010 0.000010 0.000013 0.000010 0.012783 0.000010 0.000010 0.004930 0.000010 0.000010 0.000010 0.072021 0.000010 0.016280 0.000758 0.000010 0.000010 0.000010 0.000010 0.032804 0.057150 0.013508 0.011980 0.000010 0.000010 0.000010 0.028493 0.000010 0.000010 0.000010 0.000010 0.000010 0.000010 0.000010 0.000010 0.000010 0.000010 0.688194 0.000010 0.000010 0.000010 0.000010 0.000010 0.000010 0.000010 0.003341 0.000010 0.056397 0.000010 0.000010 0.000010 0.000010 0.000010 0.000010
0.000010 0.000010 0.000010 0.000010 0.000010 0.000010 0.000010 0.000010 0.000010 0.000010 0.000010 0.000010 0.000010 0.005479 0.000010 0.000010 0.000010 0.000010 0.000010 0.000010 0.000010 0.000010 0.000450 0.000010 0.000010 0.000010 0.000010 0.003498 0.000010 0.000010 0.000010 0.000010 0.000010 0.000010 0.000010 0.000010 0.000010 0.000010 0.940559 0.000010 0.000010 0.000010 0.000010 0.000010 0.000010 0.000010 0.000010 0.026141 0.023384 0.000010 0.000010 0.000010 0.000010 0.000010 0.000010
0.000010 0.000010 0.000010 0.000010 0.000010 0.000010 0.007781 0.000010 0.037882 0.000010 0.000010 0.000010 0.142414 0.000010 0.000010 0.000010 0.000010 0.000010 0.000845 0.039282 0.000010 0.042260 0.000010 0.000010 0.000010 0.021076 0.000010 0.000010 0.002056 0.000010 0.002166 0.000010 0.000010 0.000010 0.000010 0.005852 0.000010 0.023602 0.532032 0.000010 0.000010 0.034282 0.000010 0.000010 0.000010 0.000010 0.000010 0.000010 0.085337 0.000010 0.022733 0.000010 0.000010 0.000010 0.000010
0.000010 0.000010 0.009461 0.009693 0.000010 0.000010 0.000010 0.003508 0.000010 0.000010 0.000010 0.000010 0.007360 0.000528 0.000010 0.000010 0.000010 0.000010 0.000010 0.000010 0.001615 0.000010 0.000010 0.000010 0.008720 0.072719 0.000010 0.651128 0.001049 0.000010 0.000010 0.000010 0.000010 0.000010 0.000010 0.000010 0.001368 0.000010 0.069093 0.015661 0.000010 0.000010 0.000010 0.000010 0.000010 0.018547 0.000010 0.000010 0.101973 0.002010 0.025186 0.000010 0.000010 0.000010 0.000010
0.000010 0.010876 0.000010 0.000010 0.000010 0.000010 0.000010 0.000010 0.000010 0.021027 0.000010 0.000010 0.000010 0.000010 0.000010 0.000010 0.000010 0.000010 0.003066 0.024704 0.018869 0.000010 0.005946 0.000010 0.000010 0.000010 0.000010 0.661600 0.000010 0.000010 0.000010 0.000010 0.000010 0.000010 0.000010 0.022752 0.000010 0.000010 0.029848 0.000010 0.001936 0.000010 0.000010 0.000010 0.000010 0.038156 0.000010 0.007900 0.152900 0.000010 0.000010 0.000010 0.000010 0.000010 0.000010
0.000010 0.016088 0.000832 0.000010 0.000010 0.000010 0.003446 0.000010 0.048175 0.012735 0.000010 0.013031 0.028439 0.000010 0.004738 0.000010 0.006016 0.000010 0.014745 0.000010 0.000010 0.000010 0.000010 0.001252 0.001002 0.000010 0.000010 0.719696 0.000010 0.000010 0.000010 0.000010 0.008398 0.007908 0.000010 0.000010 0.007017 0.000010 0.000010 0.007456 0.000010 0.000010 0.000010 0.000010 0.000010 0.000010 0.000010 0.017409 0.076731 0.000010 0.004536 0.000010 0.000010 0.000010 0.000010
0.000010 0.011656 0.013990 0.000010 0.002312 0.005318 0.000010 0.000010 0.005092 0.035327 0.003333 0.000010 0.009255 0.003710 0.000010 0.006595 0.000010 0.000010 0.000010 0.000010 0.000010 0.008887 0.001597 0.013903 0.000010 0.014232 0.000010 0.394890 0.000010 0.004848 0.000010 0.000010 0.000092 0.000010 0.000010 0.000010 0.000010 0.000010 0.000010 0.000010 0.018901 0.001997 0.000010 0.000010 0.000010 0.000010 0.006554 0.012884 0.140868 0.265094 0.004626 0.000010 0.000010 0.007416 0.006335
0.000010 0.001101 0.000010 0.000010 0.001487 0.000010 0.000010 0.000010 0.027832 0.000010 0.000010 0.000010 0.000010 0.000283 0.000010 0.000010 0.000010 0.016490 0.000010 0.007518 0.000010 0.000010 0.020799 0.002877 0.000010 0.000010 0.000010 0.677961 0.003998 0.000010 0.000010 0.000010 0.003766 0.000010 0.000010 0.000010 0.000010 0.000010 0.051300 0.005574 0.000010 0.017470 0.000010 0.000010 0.000010 0.016516 0.010419 0.000010 0.125016 0.000010 0.000010 0.000010 0.000010 0.009223 0.000010
0.000010 0.000010 0.000010 0.000010 0.000010 0.000010 0.015033 0.002643 0.053882 0.012109 0.000010 0.000010 0.040608 0.003017 0.000010 0.003179 0.000010 0.000014 0.016331 0.049237 0.013341 0.000010 0.000010 0.000010 0.000010 0.000010 0.000010 0.542756 0.000010 0.006506 0.011558 0.000010 0.021681 0.000010 0.000010 0.012554 0.000010 0.000010 0.016232 0.011177 0.000010 0.000010 0.000010 0.000010 0.000010 0.000010 0.000010 0.010010 0.153826 0.000512 0.000010 0.000010 0.000010 0.000010 0.003465
0.003420 0.000010 0.000010 0.014011 0.000010 0.000010 0.000010 0.000010 0.047623 0.000010 0.000010 0.000010 0.029732 0.000010 0.000010 0.000010 0.000010 0.000010 0.024425 0.023907 0.000010 0.028135 0.000010 0.000010 0.000010 0.000010 0.000010 0.534604 0.000010 0.000010 0.006112 0.000010 0.000010 0.000010 0.000010 0.015651 0.000010 0.004005 0.037914 0.000010 0.000010 0.005644 0.000010 0.000010 0.000010 0.008939 0.000010 0.015609 0.183242 0.012646 0.004011 0.000010 0.000010 0.000010 0.000010
0.000010 0.010497 0.020690 0.000010 0.007539 0.016034 0.000010 0.000010 0.000010 0.029689 0.000010 0.000010 0.019199 0.000010 0.000010 0.000010 0.000010 0.000010 0.000010 0.000010 0.000010 0.000010 0.020306 0.000010 0.000010 0.000010 0.000010 0.593799 0.000975 0.000010 0.000010 0.000010 0.000010 0.000010 0.000010 0.000010 0.000010 0.000010 0.052315 0.000010 0.000010 0.000010 0.000010 0.000010 0.000010 0.012710 0.000010 0.000010 0.192346 0.000010 0.023482 0.000010 0.000010 0.000010 0.000010
0.000010 0.001261 0.000010 0.000010 0.000010 0.016861 0.000010 0.000010 0.016648 0.000010 0.000010 0.000010 0.000010 0.000010 0.000010 0.000010 0.000010 0.000010 0.000010 0.052529 0.000010 0.000010 0.000010 0.000010 0.000010 0.000010 0.001380 0.619262 0.003613 0.000010 0.000010 0.011460 0.000010 0.000010 0.000010 0.000010 0.000010 0.000010 0.000010 0.000010 0.000010 0.012703 0.000010 0.000010 0.003111 0.043445 0.000010 0.000010 0.209681 0.000010 0.000010 0.000010 0.007626 0.000010 0.000010
0.000010 0.000010 0.008263 0.000010 0.000010 0.031586 0.000010 0.001011 0.000010 0.007954 0.000010 0.000010 0.000010 0.000010 0.000010 0.000010 0.000010 0.000010 0.000010 0.003696 0.005144 0.005038 0.011747 0.000010 0.000010 0.012173 0.000010 0.596983 0.000010 0.056579 0.000880 0.000010 0.000010 0.000010 0.000010 0.000010 0.000010 0.000010 0.007144 0.000010 0.000010 0.000010 0.000010 0.000010 0.000931 0.000010 0.011214 0.041732 0.197543 0.000010 0.000010 0.000010 0.000010 0.000010 0.000010
0.000010 0.000010 0.006058 0.000010 0.000010 0.000010 0.000010 0.000010 0.020766 0.000010 0.000010 0.000010 0.000010 0.000010 0.000010 0.000010 0.000010 0.014434 0.000010 0.000010 0.000010 0.000010 0.029946 0.000010 0.000010 0.000010 0.009677 0.731573 0.004226 0.000010 0.000010 0.000010 0.000010 0.012971 0.000010 0.000010 0.000010 0.003915 0.043968 0.000010 0.000010 0.016446 0.000010 0.000010 0.000010 0.000010 0.000010 0.000010 0.099181 0.000010 0.000010 0.006417 0.000010 0.000010 0.000010
0.000010 0.000010 0.003227 0.000010 0.000010 0.035815 0.000010 0.000010 0.025898 0.041648 0.000010 0.000010 0.033020 0.000010 0.003006 0.000010 0.000010 0.000010 0.017315 0.023281 0.029798 0.032478 0.000010 0.000010 0.006429 0.000010 0.000010 0.550849 0.000010 0.000010 0.000010 0.000010 0.000010 0.000010 0.000010 0.002562 0.000010 0.000010 0.026820 0.000010 0.002553 0.000010 0.000010 0.000010 0.000010 0.000010 0.000010 0.016326 0.148594 0.000010 0.000010 0.000010 0.000010 0.000010 0.000010
0.000010 0.000010 0.000010 0.000010 0.000010 0.000010 0.000010 0.000010 0.000010 0.000010 0.000010 0.000010 0.000010 0.000010 0.000010 0.000010 0.000010 0.000010 0.000010 0.000010 0.000010 0.000010 0.000010 0.000010 0.000010 0.000010 0.000010 0.999460 0.000010 0.000010 0.000010 0.000010 0.000010 0.000010 0.000010 0.000010 0.000010 0.000010 0.000010 0.000010 0.000010 0.000010 0.000010 0.000010 0.000010 0.000010 0.000010 0.000010 0.000010 0.000010 0.000010 0.000010 0.000010 0.000010 0.000010
0.000010 0.000010 0.000010 0.000010 0.000010 0.000010 0.000010 0.000010 0.000010 0.000010 0.000010 0.000010 0.000010 0.000010 0.000010 0.000010 0.000010 0.000010 0.000010 0.000010 0.000010 0.000010 0.000010 0.000010 0.000010 0.000010 0.000010 0.999460 0.000010 0.000010 0.000010 0.000010 0.000010 0.000010 0.000010 0.000010 0.000010 0.000010 0.000010 0.000010 0.000010 0.000010 0.000010 0.000010 0.000010 0.000010 0.000010 0.000010 0.000010 0.000010 0.000010 0.000010 0.000010 0.000010 0.000010
0.000010 0.000010 0.000010 0.000010 0.000010 0.000010 0.000010 0.000010 0.000010 0.000010 0.000010 0.000010 0.000010 0.000010 0.000010 0.000010 0.000010 0.000010 0.000010 0.000010 0.000010 0.000010 0.000010 0.011363 0.000010 0.000010 0.000010 0.864692 0.000010 0.000010 0.000010 0.000010 0.000010 0.002732 0.000010 0.000010 0.000010 0.033714 0.000010 0.000010 0.000010 0.001437 0.000010 0.000010 0.000010 0.000010 0.000010 0.000010 0.085571 0.000010 0.000010 0.000010 0.000010 0.000010 0.000010
0.000010 0.000010 0.000010 0.000010 0.000010 0.000010 0.000010 0.000010 0.000010 0.000010 0.000010 0.000010 0.000010 0.000010 0.000010 0.000010 0.000010 0.000010 0.000010 0.000010 0.000010 0.000010 0.000010 0.000010 0.000010 0.000010 0.000010 0.966863 0.000010 0.000010 0.000010 0.000010 0.000010 0.000010 0.000010 0.000010 0.000010 0.000010 0.000010 0.000010 0.000010 0.026947 0.000010 0.000010 0.000010 0.000010 0.000010 0.005670 0.000010 0.000010 0.000010 0.000010 0.000010 0.000010 0.000010
0.000010 0.023202 0.010201 0.000010 0.000010 0.000010 0.000010 0.000010 0.030971 0.012943 0.000010 0.000010 0.000010 0.000010 0.000010 0.000010 0.000857 0.003678 0.000010 0.000010 0.018145 0.000010 0.000010 0.000010 0.000010 0.000010 0.000010 0.691863 0.002174 0.013580 0.000010 0.000010 0.000010 0.000010 0.000010 0.021220 0.000010 0.000013 0.000010 0.000010 0.000010 0.012913 0.000010 0.000010 0.000010 0.015012 0.000010 0.000010 0.139064 0.000010 0.000010 0.000010 0.003774 0.000010 0.000010
0.000010 0.000010 0.000010 0.022703 0.000010 0.000010 0.000010 0.000010 0.000010 0.000010 0.000010 0.000010 0.000010 0.000010 0.000010 0.000010 0.000010 0.000010 0.000010 0.000010 0.000010 0.000010 0.000010 0.000010 0.000010 0.000010 0.000010 0.919165 0.000010 0.000010 0.000010 0.000010 0.000010 0.000010 0.000010 0.000010 0.000010 0.012771 0.000010 0.000010 0.000010 0.000010 0.000010 0.000010 0.000010 0.000010 0.000010 0.000010 0.044851 0.000010 0.000010 0.000010 0.000010 0.000010 0.000010
0.000927 0.018685 0.000010 0.000010 0.000010 0.000010 0.014459 0.000010 0.006892 0.000010 0.003607 0.008423 0.000010 0.000010 0.001749 0.000010 0.000010 0.007604 0.000010 0.020288 0.000010 0.000010 0.012358 0.000010 0.008552 0.000010 0.061312 0.524988 0.000010 0.000722 0.000010 0.001132 0.000010 0.032926 0.000010 0.021530 0.000123 0.000010 0.000010 0.000010 0.000010 0.000010 0.000010 0.000010 0.018776 0.000010 0.000010 0.000010 0.088309 0.113778 0.013302 0.019236 0.000010 0.000010 0.000010
[truncated: 291,556 more chars]
