# Supplementary material for: Genetic analysis of Thai cattle reveals a Southeast Asian indicine ancestry
Source: PeerJ. 2015 Oct 27;3:e1318. doi: 10.7717/peerj.1318 (PMC4627918; doi:10.7717/peerj.1318)
Supplement: Dataset S2 — The Q values inferred by ADMIXTURE for each modeled K are shown for each individual, which are labeled according to breed information. The data are organized into three folders, each of which represents the ADMIXTURE experiments described in Fig. S5. [file peerj-03-1318-s007.zip › SupplementDataS7/1397breeds/56.Q]

0.000010 0.908638 0.000010 0.000010 0.000010 0.002054 0.000010 0.000010 0.000010 0.000010 0.000010 0.000010 0.000010 0.000010 0.000010 0.000010 0.011564 0.003437 0.000010 0.007464 0.000010 0.000010 0.000010 0.000010 0.011603 0.014472 0.000010 0.000010 0.000010 0.033345 0.000010 0.000010 0.000010 0.000010 0.000010 0.000010 0.000010 0.000010 0.000010 0.000010 0.000010 0.000010 0.000010 0.000010 0.000010 0.000010 0.006954 0.000010 0.000010 0.000010 0.000010 0.000010 0.000010 0.000010 0.000010 0.000010
0.000010 0.894959 0.000010 0.000010 0.016536 0.000010 0.000010 0.000010 0.000010 0.000010 0.000010 0.000010 0.000010 0.000010 0.000010 0.000010 0.000010 0.000010 0.000010 0.010223 0.000010 0.000010 0.000010 0.000010 0.009839 0.000010 0.000010 0.000010 0.000010 0.023183 0.000010 0.000010 0.000010 0.016784 0.008792 0.000010 0.000010 0.000010 0.000010 0.000010 0.000010 0.000010 0.000010 0.000010 0.000010 0.019204 0.000010 0.000010 0.000010 0.000010 0.000010 0.000010 0.000010 0.000010 0.000010 0.000010
0.004080 0.924665 0.000010 0.000010 0.000010 0.000010 0.000010 0.000010 0.000010 0.000010 0.000010 0.000010 0.000010 0.000010 0.000010 0.000010 0.000010 0.017180 0.000010 0.000010 0.000010 0.000010 0.000010 0.000010 0.000010 0.000010 0.000010 0.000010 0.000010 0.003568 0.000010 0.000010 0.000010 0.025288 0.000964 0.000010 0.000010 0.000010 0.000010 0.000010 0.000010 0.009095 0.000010 0.014681 0.000010 0.000010 0.000010 0.000010 0.000010 0.000010 0.000010 0.000010 0.000010 0.000010 0.000010 0.000010
0.000010 0.976303 0.000010 0.000010 0.000010 0.000010 0.000010 0.000010 0.000010 0.000010 0.000010 0.000010 0.000010 0.000010 0.000010 0.000010 0.000010 0.000010 0.000010 0.000010 0.000010 0.000010 0.000010 0.000010 0.000010 0.000010 0.000010 0.000010 0.000010 0.000010 0.000010 0.000010 0.018585 0.000010 0.004456 0.000010 0.000010 0.000010 0.000135 0.000010 0.000010 0.000010 0.000010 0.000010 0.000010 0.000010 0.000010 0.000010 0.000010 0.000010 0.000010 0.000010 0.000010 0.000010 0.000010 0.000010
0.000010 0.912848 0.000010 0.000010 0.011515 0.000010 0.000010 0.000010 0.000010 0.000010 0.000010 0.000010 0.000010 0.000010 0.000010 0.000010 0.000010 0.039395 0.000010 0.000010 0.000010 0.000010 0.000010 0.000010 0.011025 0.009737 0.000010 0.000010 0.000010 0.000010 0.000010 0.000010 0.000010 0.000010 0.000010 0.000010 0.000010 0.002664 0.012326 0.000010 0.000010 0.000010 0.000010 0.000010 0.000010 0.000010 0.000010 0.000010 0.000010 0.000010 0.000010 0.000010 0.000010 0.000010 0.000010 0.000010
0.000010 0.966152 0.000010 0.000010 0.000010 0.000010 0.000010 0.000010 0.000010 0.000010 0.000010 0.000010 0.000010 0.000010 0.000010 0.000010 0.000010 0.000010 0.000010 0.000010 0.000010 0.000010 0.000010 0.000010 0.000010 0.000010 0.000010 0.000010 0.000010 0.003627 0.000010 0.000010 0.000010 0.022205 0.000010 0.000010 0.000010 0.000010 0.007496 0.000010 0.000010 0.000010 0.000010 0.000010 0.000010 0.000010 0.000010 0.000010 0.000010 0.000010 0.000010 0.000010 0.000010 0.000010 0.000010 0.000010
0.000010 0.983283 0.000010 0.000010 0.000010 0.000010 0.000010 0.005969 0.000010 0.000010 0.000010 0.000010 0.000010 0.000010 0.000010 0.000010 0.000010 0.000010 0.000010 0.000010 0.000010 0.000010 0.000010 0.000010 0.000010 0.000010 0.000010 0.000010 0.001987 0.000010 0.000010 0.000010 0.000010 0.008240 0.000010 0.000010 0.000010 0.000010 0.000010 0.000010 0.000010 0.000010 0.000010 0.000010 0.000010 0.000010 0.000010 0.000010 0.000010 0.000010 0.000010 0.000010 0.000010 0.000010 0.000010 0.000010
0.000010 0.999450 0.000010 0.000010 0.000010 0.000010 0.000010 0.000010 0.000010 0.000010 0.000010 0.000010 0.000010 0.000010 0.000010 0.000010 0.000010 0.000010 0.000010 0.000010 0.000010 0.000010 0.000010 0.000010 0.000010 0.000010 0.000010 0.000010 0.000010 0.000010 0.000010 0.000010 0.000010 0.000010 0.000010 0.000010 0.000010 0.000010 0.000010 0.000010 0.000010 0.000010 0.000010 0.000010 0.000010 0.000010 0.000010 0.000010 0.000010 0.000010 0.000010 0.000010 0.000010 0.000010 0.000010 0.000010
0.000010 0.899281 0.000010 0.000010 0.000010 0.000010 0.000010 0.000010 0.000010 0.000010 0.000010 0.000010 0.000010 0.000010 0.000010 0.000010 0.000010 0.000752 0.000010 0.000010 0.000010 0.000010 0.009859 0.007234 0.000010 0.000010 0.000010 0.000010 0.000010 0.038361 0.000010 0.000102 0.000010 0.012352 0.000010 0.000010 0.000010 0.000924 0.012604 0.000010 0.000010 0.002459 0.000010 0.000010 0.007072 0.000010 0.000010 0.000010 0.000010 0.003351 0.000010 0.005219 0.000010 0.000010 0.000010 0.000010
0.000010 0.934947 0.000010 0.003476 0.000313 0.000010 0.000010 0.019299 0.000010 0.000010 0.000010 0.000010 0.000010 0.000010 0.000010 0.000010 0.001926 0.000010 0.000010 0.000010 0.000010 0.000010 0.000010 0.000010 0.000010 0.000010 0.000010 0.000010 0.000010 0.001368 0.000010 0.000010 0.000010 0.000010 0.000010 0.000010 0.000010 0.014257 0.002791 0.000010 0.000010 0.000010 0.000010 0.000010 0.000010 0.000010 0.013660 0.000010 0.000223 0.007289 0.000010 0.000010 0.000010 0.000010 0.000010 0.000010
0.000010 0.901140 0.000010 0.000010 0.000527 0.000010 0.000010 0.000010 0.000010 0.000010 0.000010 0.000010 0.000010 0.000010 0.000010 0.000010 0.009184 0.013662 0.000010 0.000010 0.000010 0.000010 0.014475 0.000010 0.000010 0.000010 0.000010 0.000010 0.000010 0.000010 0.000010 0.033404 0.000010 0.024231 0.000010 0.000010 0.000010 0.000010 0.000010 0.000010 0.000010 0.002897 0.000010 0.000010 0.000010 0.000010 0.000010 0.000010 0.000010 0.000010 0.000010 0.000010 0.000010 0.000010 0.000010 0.000010
0.000010 0.999097 0.000010 0.000010 0.000010 0.000010 0.000010 0.000010 0.000010 0.000010 0.000010 0.000010 0.000010 0.000010 0.000010 0.000010 0.000010 0.000010 0.000010 0.000010 0.000010 0.000010 0.000363 0.000010 0.000010 0.000010 0.000010 0.000010 0.000010 0.000010 0.000010 0.000010 0.000010 0.000010 0.000010 0.000010 0.000010 0.000010 0.000010 0.000010 0.000010 0.000010 0.000010 0.000010 0.000010 0.000010 0.000010 0.000010 0.000010 0.000010 0.000010 0.000010 0.000010 0.000010 0.000010 0.000010
0.000010 0.950788 0.000010 0.000010 0.000010 0.000010 0.000010 0.000010 0.000010 0.000010 0.000010 0.000010 0.000010 0.000010 0.000010 0.000010 0.000192 0.000010 0.000010 0.000010 0.000010 0.000010 0.008039 0.000010 0.000010 0.000010 0.000010 0.000010 0.000010 0.000010 0.008475 0.000010 0.000010 0.019279 0.009190 0.000010 0.000010 0.000010 0.001472 0.000010 0.000010 0.000010 0.000010 0.000010 0.000010 0.000010 0.000010 0.000010 0.000010 0.002085 0.000010 0.000010 0.000010 0.000010 0.000010 0.000010
0.012044 0.911869 0.000010 0.000010 0.018500 0.000780 0.000010 0.000010 0.000010 0.000010 0.000010 0.000010 0.000010 0.000010 0.000010 0.000010 0.008405 0.000010 0.000010 0.000010 0.000010 0.000010 0.000010 0.000010 0.000010 0.000010 0.000010 0.000010 0.000010 0.026119 0.000010 0.021466 0.000010 0.000010 0.000337 0.000010 0.000010 0.000010 0.000010 0.000010 0.000010 0.000010 0.000010 0.000010 0.000010 0.000010 0.000010 0.000010 0.000010 0.000010 0.000010 0.000010 0.000010 0.000010 0.000010 0.000010
0.018318 0.876910 0.000010 0.000303 0.012749 0.011820 0.000010 0.001952 0.000010 0.000010 0.000010 0.000010 0.000010 0.000010 0.000010 0.000010 0.000010 0.000010 0.000010 0.006824 0.000010 0.000010 0.000018 0.000010 0.000014 0.000010 0.000010 0.000010 0.000010 0.004770 0.000010 0.014125 0.000010 0.000010 0.000010 0.000010 0.000010 0.009581 0.000010 0.000010 0.000010 0.000010 0.000010 0.034796 0.000010 0.000010 0.000010 0.000010 0.000010 0.000010 0.000010 0.007400 0.000010 0.000010 0.000010 0.000010
0.000010 0.997311 0.000010 0.000010 0.000010 0.000010 0.000010 0.000010 0.000010 0.000010 0.000010 0.000010 0.000010 0.000010 0.000010 0.000010 0.000010 0.000010 0.000010 0.000010 0.000010 0.000010 0.000010 0.000010 0.002149 0.000010 0.000010 0.000010 0.000010 0.000010 0.000010 0.000010 0.000010 0.000010 0.000010 0.000010 0.000010 0.000010 0.000010 0.000010 0.000010 0.000010 0.000010 0.000010 0.000010 0.000010 0.000010 0.000010 0.000010 0.000010 0.000010 0.000010 0.000010 0.000010 0.000010 0.000010
0.000010 0.958068 0.000010 0.000010 0.000010 0.000010 0.000010 0.000010 0.000010 0.000010 0.000010 0.000010 0.000010 0.000010 0.000010 0.000010 0.000010 0.000010 0.000010 0.000010 0.000010 0.000010 0.000010 0.000010 0.000010 0.000010 0.000010 0.000010 0.000010 0.024312 0.000010 0.000010 0.000010 0.011444 0.000010 0.000010 0.000010 0.000010 0.000010 0.000010 0.000010 0.000010 0.000010 0.000010 0.000010 0.000010 0.000010 0.000010 0.000010 0.000010 0.000010 0.000010 0.000010 0.000010 0.000010 0.005656
0.021978 0.935109 0.000010 0.000010 0.000010 0.000010 0.000010 0.000010 0.000010 0.000010 0.000010 0.000010 0.000010 0.000010 0.000010 0.000010 0.000010 0.004570 0.000010 0.000010 0.000010 0.000010 0.000010 0.000010 0.010428 0.000010 0.000010 0.000010 0.000010 0.005037 0.000010 0.000010 0.000010 0.022379 0.000010 0.000010 0.000010 0.000010 0.000010 0.000010 0.000010 0.000010 0.000010 0.000010 0.000010 0.000010 0.000010 0.000010 0.000010 0.000010 0.000010 0.000010 0.000010 0.000010 0.000010 0.000010
0.000010 0.897881 0.000010 0.000010 0.000010 0.000010 0.000010 0.000010 0.000010 0.000010 0.000010 0.000010 0.000010 0.000010 0.000010 0.000010 0.000010 0.009191 0.000010 0.000010 0.000010 0.000010 0.000010 0.000010 0.018535 0.000010 0.000010 0.000010 0.000010 0.059743 0.000010 0.008001 0.000010 0.000010 0.002523 0.000010 0.000010 0.000010 0.000010 0.000010 0.000010 0.000010 0.000010 0.000010 0.000010 0.000010 0.003636 0.000010 0.000010 0.000010 0.000010 0.000010 0.000010 0.000010 0.000010 0.000010
0.002019 0.954991 0.000010 0.000010 0.000010 0.000010 0.000010 0.000010 0.000010 0.000010 0.000010 0.000010 0.000010 0.000010 0.000010 0.000010 0.000010 0.000010 0.000010 0.000010 0.000010 0.000010 0.000010 0.000010 0.000010 0.000010 0.000010 0.000010 0.000010 0.000010 0.000010 0.000010 0.000399 0.008483 0.000010 0.000010 0.000010 0.000010 0.000010 0.000010 0.000010 0.000010 0.000010 0.015014 0.000010 0.000010 0.011952 0.000010 0.000010 0.000010 0.000010 0.000010 0.000010 0.006651 0.000010 0.000010
0.000010 0.000010 0.000010 0.999450 0.000010 0.000010 0.000010 0.000010 0.000010 0.000010 0.000010 0.000010 0.000010 0.000010 0.000010 0.000010 0.000010 0.000010 0.000010 0.000010 0.000010 0.000010 0.000010 0.000010 0.000010 0.000010 0.000010 0.000010 0.000010 0.000010 0.000010 0.000010 0.000010 0.000010 0.000010 0.000010 0.000010 0.000010 0.000010 0.000010 0.000010 0.000010 0.000010 0.000010 0.000010 0.000010 0.000010 0.000010 0.000010 0.000010 0.000010 0.000010 0.000010 0.000010 0.000010 0.000010
0.000010 0.000010 0.000010 0.923636 0.000010 0.000010 0.000010 0.000010 0.000010 0.000010 0.000010 0.000010 0.000010 0.000010 0.000010 0.000010 0.000010 0.000010 0.000010 0.000010 0.000010 0.000010 0.000010 0.000010 0.000845 0.000010 0.000010 0.000010 0.000010 0.033697 0.000010 0.000010 0.000010 0.021553 0.000010 0.000010 0.000010 0.000099 0.000010 0.000010 0.000010 0.000010 0.000010 0.000010 0.000010 0.000010 0.000010 0.000010 0.000010 0.001120 0.000010 0.018561 0.000010 0.000010 0.000010 0.000010
0.000010 0.000010 0.000010 0.999450 0.000010 0.000010 0.000010 0.000010 0.000010 0.000010 0.000010 0.000010 0.000010 0.000010 0.000010 0.000010 0.000010 0.000010 0.000010 0.000010 0.000010 0.000010 0.000010 0.000010 0.000010 0.000010 0.000010 0.000010 0.000010 0.000010 0.000010 0.000010 0.000010 0.000010 0.000010 0.000010 0.000010 0.000010 0.000010 0.000010 0.000010 0.000010 0.000010 0.000010 0.000010 0.000010 0.000010 0.000010 0.000010 0.000010 0.000010 0.000010 0.000010 0.000010 0.000010 0.000010
0.000010 0.003605 0.000010 0.980156 0.000010 0.000010 0.000010 0.000010 0.000010 0.000010 0.000010 0.000010 0.000010 0.000010 0.000010 0.000010 0.000010 0.000010 0.000010 0.000010 0.000010 0.000010 0.000010 0.000010 0.001067 0.000010 0.000010 0.000010 0.000010 0.000010 0.000010 0.000010 0.010772 0.003891 0.000010 0.000010 0.000010 0.000010 0.000010 0.000010 0.000010 0.000010 0.000010 0.000010 0.000010 0.000010 0.000010 0.000010 0.000010 0.000010 0.000010 0.000010 0.000010 0.000010 0.000010 0.000010
0.000010 0.000010 0.000010 0.990721 0.000010 0.000010 0.000010 0.000010 0.000010 0.000010 0.000010 0.000010 0.000010 0.000010 0.000010 0.000010 0.000010 0.000010 0.000010 0.000010 0.000010 0.000010 0.000010 0.000010 0.000010 0.000010 0.000010 0.000010 0.000010 0.008739 0.000010 0.000010 0.000010 0.000010 0.000010 0.000010 0.000010 0.000010 0.000010 0.000010 0.000010 0.000010 0.000010 0.000010 0.000010 0.000010 0.000010 0.000010 0.000010 0.000010 0.000010 0.000010 0.000010 0.000010 0.000010 0.000010
0.000010 0.000010 0.000010 0.974079 0.001930 0.000010 0.000010 0.000010 0.000010 0.000010 0.000010 0.000010 0.000010 0.000010 0.000010 0.000010 0.000010 0.000010 0.000010 0.000010 0.000010 0.000010 0.000010 0.000010 0.000010 0.000010 0.000010 0.000010 0.000010 0.000010 0.000010 0.005293 0.000010 0.007284 0.010904 0.000010 0.000010 0.000010 0.000010 0.000010 0.000010 0.000010 0.000010 0.000010 0.000010 0.000010 0.000010 0.000010 0.000010 0.000010 0.000010 0.000010 0.000010 0.000010 0.000010 0.000010
0.000010 0.000010 0.000010 0.999450 0.000010 0.000010 0.000010 0.000010 0.000010 0.000010 0.000010 0.000010 0.000010 0.000010 0.000010 0.000010 0.000010 0.000010 0.000010 0.000010 0.000010 0.000010 0.000010 0.000010 0.000010 0.000010 0.000010 0.000010 0.000010 0.000010 0.000010 0.000010 0.000010 0.000010 0.000010 0.000010 0.000010 0.000010 0.000010 0.000010 0.000010 0.000010 0.000010 0.000010 0.000010 0.000010 0.000010 0.000010 0.000010 0.000010 0.000010 0.000010 0.000010 0.000010 0.000010 0.000010
0.000010 0.000010 0.000010 0.999450 0.000010 0.000010 0.000010 0.000010 0.000010 0.000010 0.000010 0.000010 0.000010 0.000010 0.000010 0.000010 0.000010 0.000010 0.000010 0.000010 0.000010 0.000010 0.000010 0.000010 0.000010 0.000010 0.000010 0.000010 0.000010 0.000010 0.000010 0.000010 0.000010 0.000010 0.000010 0.000010 0.000010 0.000010 0.000010 0.000010 0.000010 0.000010 0.000010 0.000010 0.000010 0.000010 0.000010 0.000010 0.000010 0.000010 0.000010 0.000010 0.000010 0.000010 0.000010 0.000010
0.000010 0.000010 0.000010 0.999450 0.000010 0.000010 0.000010 0.000010 0.000010 0.000010 0.000010 0.000010 0.000010 0.000010 0.000010 0.000010 0.000010 0.000010 0.000010 0.000010 0.000010 0.000010 0.000010 0.000010 0.000010 0.000010 0.000010 0.000010 0.000010 0.000010 0.000010 0.000010 0.000010 0.000010 0.000010 0.000010 0.000010 0.000010 0.000010 0.000010 0.000010 0.000010 0.000010 0.000010 0.000010 0.000010 0.000010 0.000010 0.000010 0.000010 0.000010 0.000010 0.000010 0.000010 0.000010 0.000010
0.000010 0.000010 0.000010 0.999450 0.000010 0.000010 0.000010 0.000010 0.000010 0.000010 0.000010 0.000010 0.000010 0.000010 0.000010 0.000010 0.000010 0.000010 0.000010 0.000010 0.000010 0.000010 0.000010 0.000010 0.000010 0.000010 0.000010 0.000010 0.000010 0.000010 0.000010 0.000010 0.000010 0.000010 0.000010 0.000010 0.000010 0.000010 0.000010 0.000010 0.000010 0.000010 0.000010 0.000010 0.000010 0.000010 0.000010 0.000010 0.000010 0.000010 0.000010 0.000010 0.000010 0.000010 0.000010 0.000010
0.001203 0.000010 0.000010 0.970734 0.010261 0.000010 0.000010 0.000010 0.000010 0.000010 0.000010 0.000010 0.000010 0.000010 0.000010 0.000010 0.000010 0.004638 0.000010 0.000010 0.000010 0.000010 0.000010 0.000010 0.000010 0.000010 0.000010 0.000010 0.000010 0.002374 0.000010 0.000010 0.000010 0.000010 0.006050 0.000010 0.000010 0.000010 0.000010 0.000010 0.000010 0.000010 0.000010 0.000010 0.004250 0.000010 0.000010 0.000010 0.000010 0.000010 0.000010 0.000010 0.000010 0.000010 0.000010 0.000010
0.000010 0.000010 0.000010 0.831880 0.002090 0.000010 0.000010 0.000010 0.000010 0.000879 0.000010 0.000010 0.000010 0.000010 0.000010 0.000010 0.000010 0.017466 0.000010 0.000010 0.000010 0.000010 0.004321 0.003996 0.003843 0.000010 0.000010 0.000010 0.000010 0.026800 0.000010 0.000010 0.022656 0.006647 0.000010 0.000010 0.000010 0.000010 0.000010 0.000010 0.000010 0.000010 0.004781 0.000010 0.000010 0.000010 0.028397 0.000010 0.000010 0.000010 0.000010 0.004464 0.000010 0.041360 0.000010 0.000010
0.000010 0.000010 0.000010 0.884169 0.000010 0.000010 0.000010 0.000010 0.000010 0.000010 0.000010 0.000010 0.000010 0.000711 0.000010 0.000010 0.000010 0.000010 0.000010 0.000010 0.000010 0.000010 0.000010 0.000010 0.017333 0.003649 0.000010 0.000010 0.000010 0.008624 0.000010 0.008060 0.000010 0.000010 0.000010 0.000010 0.000010 0.000010 0.001501 0.000010 0.000010 0.007586 0.033447 0.000010 0.000010 0.020241 0.004890 0.000010 0.000010 0.000010 0.000010 0.000010 0.000010 0.009351 0.000010 0.000010
0.000010 0.000010 0.000010 0.898171 0.010376 0.000010 0.000010 0.000010 0.000010 0.000010 0.000010 0.000010 0.000010 0.000010 0.000010 0.000010 0.000010 0.000010 0.000010 0.000010 0.000010 0.000010 0.000010 0.000010 0.000010 0.016786 0.000010 0.000010 0.000010 0.033151 0.000010 0.009841 0.000010 0.007593 0.000010 0.000010 0.000010 0.000010 0.000010 0.000010 0.000010 0.002380 0.000010 0.004824 0.000010 0.000010 0.004889 0.000010 0.000010 0.000010 0.000010 0.000010 0.000010 0.000010 0.000010 0.011528
0.000010 0.000010 0.000010 0.999450 0.000010 0.000010 0.000010 0.000010 0.000010 0.000010 0.000010 0.000010 0.000010 0.000010 0.000010 0.000010 0.000010 0.000010 0.000010 0.000010 0.000010 0.000010 0.000010 0.000010 0.000010 0.000010 0.000010 0.000010 0.000010 0.000010 0.000010 0.000010 0.000010 0.000010 0.000010 0.000010 0.000010 0.000010 0.000010 0.000010 0.000010 0.000010 0.000010 0.000010 0.000010 0.000010 0.000010 0.000010 0.000010 0.000010 0.000010 0.000010 0.000010 0.000010 0.000010 0.000010
0.000010 0.000010 0.000010 0.999450 0.000010 0.000010 0.000010 0.000010 0.000010 0.000010 0.000010 0.000010 0.000010 0.000010 0.000010 0.000010 0.000010 0.000010 0.000010 0.000010 0.000010 0.000010 0.000010 0.000010 0.000010 0.000010 0.000010 0.000010 0.000010 0.000010 0.000010 0.000010 0.000010 0.000010 0.000010 0.000010 0.000010 0.000010 0.000010 0.000010 0.000010 0.000010 0.000010 0.000010 0.000010 0.000010 0.000010 0.000010 0.000010 0.000010 0.000010 0.000010 0.000010 0.000010 0.000010 0.000010
0.000010 0.021174 0.000010 0.896771 0.000010 0.000010 0.000010 0.000010 0.000010 0.000010 0.000010 0.000010 0.000010 0.000010 0.000010 0.000010 0.000010 0.000010 0.000010 0.026723 0.000010 0.000010 0.000995 0.000010 0.011198 0.000010 0.000010 0.000010 0.000010 0.033765 0.000010 0.000010 0.000010 0.000010 0.000010 0.000010 0.000010 0.000010 0.000010 0.000010 0.000010 0.008884 0.000010 0.000010 0.000010 0.000010 0.000010 0.000010 0.000010 0.000010 0.000010 0.000010 0.000010 0.000010 0.000010 0.000010
0.000010 0.000010 0.000010 0.981926 0.000010 0.000010 0.000010 0.000010 0.000010 0.000010 0.000010 0.000010 0.000010 0.000010 0.000010 0.000010 0.001582 0.000010 0.000010 0.000010 0.000010 0.000010 0.000010 0.000010 0.000010 0.000010 0.000010 0.000010 0.000010 0.000010 0.000010 0.000010 0.000010 0.000010 0.000010 0.000010 0.000010 0.015962 0.000010 0.000010 0.000010 0.000010 0.000010 0.000010 0.000010 0.000010 0.000010 0.000010 0.000010 0.000010 0.000010 0.000010 0.000010 0.000010 0.000010 0.000010
0.000010 0.000010 0.000010 0.999450 0.000010 0.000010 0.000010 0.000010 0.000010 0.000010 0.000010 0.000010 0.000010 0.000010 0.000010 0.000010 0.000010 0.000010 0.000010 0.000010 0.000010 0.000010 0.000010 0.000010 0.000010 0.000010 0.000010 0.000010 0.000010 0.000010 0.000010 0.000010 0.000010 0.000010 0.000010 0.000010 0.000010 0.000010 0.000010 0.000010 0.000010 0.000010 0.000010 0.000010 0.000010 0.000010 0.000010 0.000010 0.000010 0.000010 0.000010 0.000010 0.000010 0.000010 0.000010 0.000010
0.000010 0.000010 0.000010 0.999450 0.000010 0.000010 0.000010 0.000010 0.000010 0.000010 0.000010 0.000010 0.000010 0.000010 0.000010 0.000010 0.000010 0.000010 0.000010 0.000010 0.000010 0.000010 0.000010 0.000010 0.000010 0.000010 0.000010 0.000010 0.000010 0.000010 0.000010 0.000010 0.000010 0.000010 0.000010 0.000010 0.000010 0.000010 0.000010 0.000010 0.000010 0.000010 0.000010 0.000010 0.000010 0.000010 0.000010 0.000010 0.000010 0.000010 0.000010 0.000010 0.000010 0.000010 0.000010 0.000010
0.000010 0.000010 0.000010 0.000010 0.012393 0.000010 0.000010 0.000010 0.000010 0.000010 0.000010 0.000010 0.000010 0.000010 0.000010 0.000010 0.029119 0.000010 0.000010 0.668303 0.000010 0.000010 0.229205 0.000010 0.000010 0.010341 0.000010 0.000010 0.000010 0.000010 0.000032 0.000010 0.000010 0.000010 0.000010 0.000010 0.000010 0.000010 0.003797 0.000010 0.000010 0.016593 0.001691 0.000010 0.000010 0.000010 0.000010 0.000010 0.000010 0.000010 0.000010 0.028066 0.000010 0.000010 0.000010 0.000010
0.000429 0.000010 0.000010 0.000010 0.031031 0.005780 0.000010 0.000010 0.000010 0.000010 0.000010 0.000010 0.000010 0.000010 0.000010 0.000010 0.036202 0.000010 0.000010 0.598943 0.000010 0.000010 0.195758 0.000010 0.000010 0.000207 0.000010 0.000010 0.000010 0.000962 0.000010 0.001631 0.013517 0.000010 0.000010 0.000010 0.000010 0.040187 0.040485 0.000010 0.000010 0.020120 0.008558 0.000010 0.001151 0.000010 0.000010 0.000010 0.000010 0.000010 0.000010 0.004640 0.000010 0.000010 0.000010 0.000010
0.000010 0.000010 0.000010 0.000010 0.010957 0.000010 0.000010 0.005829 0.000010 0.000010 0.000010 0.000010 0.000010 0.000010 0.000010 0.000010 0.041529 0.000010 0.000010 0.662215 0.000010 0.000010 0.191026 0.000010 0.000010 0.000262 0.000010 0.000010 0.000010 0.000010 0.000010 0.005571 0.000010 0.000010 0.000010 0.000010 0.000010 0.011839 0.000010 0.000010 0.000010 0.024825 0.015790 0.000010 0.000010 0.000010 0.000010 0.000010 0.000010 0.000010 0.000010 0.029707 0.000010 0.000010 0.000010 0.000010
0.000010 0.000010 0.000010 0.000010 0.000010 0.000010 0.000010 0.000010 0.000010 0.000010 0.000010 0.000010 0.000010 0.000010 0.000010 0.000010 0.039489 0.007557 0.000010 0.604981 0.000010 0.000010 0.216412 0.000010 0.000010 0.005889 0.000010 0.000010 0.000010 0.000010 0.000010 0.000010 0.000010 0.000010 0.000010 0.000010 0.000010 0.000010 0.000010 0.000010 0.000010 0.009498 0.037204 0.000010 0.000010 0.000010 0.000010 0.000010 0.000010 0.000010 0.000010 0.037609 0.000010 0.040891 0.000010 0.000010
0.000010 0.000010 0.000010 0.000010 0.009719 0.000010 0.009716 0.009089 0.000010 0.000010 0.000010 0.000010 0.000010 0.000010 0.000010 0.000010 0.041759 0.000010 0.000010 0.557069 0.000010 0.000010 0.243921 0.000010 0.000010 0.000010 0.000010 0.000010 0.001068 0.000010 0.000010 0.000010 0.002216 0.000010 0.000010 0.000010 0.000010 0.036131 0.013849 0.000010 0.000010 0.013303 0.000010 0.000010 0.003839 0.000010 0.000010 0.000010 0.000010 0.000010 0.000010 0.014386 0.000010 0.043514 0.000010 0.000010
0.000010 0.000010 0.000010 0.000010 0.004497 0.000010 0.000010 0.000010 0.000010 0.000010 0.000010 0.000010 0.000010 0.000010 0.000010 0.000010 0.039206 0.000010 0.000010 0.676596 0.000010 0.000010 0.198535 0.000010 0.013049 0.000010 0.000010 0.000010 0.000010 0.000010 0.000010 0.000277 0.000010 0.008813 0.001239 0.000010 0.000010 0.017556 0.000010 0.000010 0.000010 0.022019 0.006882 0.000010 0.000010 0.000010 0.000010 0.000010 0.000010 0.000010 0.000010 0.007146 0.000010 0.003753 0.000010 0.000010
0.000010 0.000010 0.000010 0.000010 0.026321 0.009485 0.014200 0.007017 0.000010 0.000010 0.000010 0.000010 0.000010 0.000010 0.000010 0.000010 0.021277 0.000010 0.000010 0.582708 0.000010 0.000010 0.250610 0.000010 0.000010 0.018185 0.000010 0.000010 0.000010 0.000010 0.000010 0.000010 0.000010 0.000010 0.000010 0.000010 0.000010 0.000010 0.000010 0.000010 0.000010 0.011177 0.016898 0.000010 0.000010 0.000010 0.003038 0.000010 0.000010 0.000010 0.000010 0.020174 0.000010 0.015407 0.000010 0.003084
0.000010 0.000010 0.000010 0.000010 0.029331 0.000010 0.000010 0.008956 0.000010 0.000010 0.000010 0.000010 0.000010 0.000010 0.000010 0.000010 0.038683 0.000010 0.000010 0.579135 0.000010 0.000010 0.229652 0.002240 0.004304 0.002115 0.000010 0.000010 0.000010 0.002130 0.003450 0.000010 0.000010 0.000010 0.000010 0.000010 0.000742 0.025125 0.007488 0.000010 0.000010 0.010414 0.014758 0.000010 0.000010 0.000010 0.000010 0.000010 0.000010 0.000010 0.000010 0.018216 0.000010 0.022871 0.000010 0.000010
0.000010 0.000010 0.000010 0.000010 0.014316 0.000010 0.000010 0.000010 0.000010 0.000010 0.000010 0.000010 0.000010 0.000010 0.000010 0.000010 0.008813 0.000010 0.000010 0.584886 0.000010 0.000010 0.214507 0.000010 0.000010 0.000010 0.000010 0.000010 0.000010 0.015065 0.000010 0.000010 0.004759 0.000010 0.000010 0.000010 0.000010 0.000010 0.012643 0.000010 0.000010 0.000010 0.017633 0.000010 0.000010 0.000010 0.014858 0.000010 0.000010 0.000010 0.000010 0.052649 0.000010 0.059422 0.000010 0.000010
0.000010 0.000010 0.000010 0.000010 0.010278 0.000010 0.000010 0.000010 0.000010 0.000010 0.000010 0.000010 0.000010 0.000010 0.000010 0.000010 0.065839 0.000010 0.000010 0.658822 0.000010 0.000010 0.216956 0.000010 0.000010 0.000010 0.000010 0.000010 0.000010 0.000010 0.000010 0.000010 0.000010 0.000010 0.000010 0.000010 0.000010 0.011236 0.004599 0.000010 0.000010 0.000496 0.013293 0.000010 0.000010 0.000010 0.000010 0.000010 0.000010 0.000010 0.000010 0.011317 0.000010 0.006705 0.000010 0.000010
0.000010 0.000010 0.000010 0.000010 0.002009 0.006293 0.000010 0.005031 0.000010 0.000010 0.000010 0.000010 0.000010 0.000010 0.000010 0.000010 0.021620 0.000010 0.000010 0.583521 0.000010 0.000010 0.221967 0.000010 0.009972 0.000010 0.000010 0.000010 0.000010 0.000010 0.000010 0.000010 0.001302 0.000010 0.000010 0.000010 0.000010 0.024007 0.011170 0.000010 0.000010 0.025954 0.029091 0.000010 0.000010 0.000010 0.000010 0.000010 0.000010 0.000010 0.000010 0.026567 0.000010 0.031075 0.000010 0.000010
0.002483 0.000010 0.000010 0.000010 0.000010 0.004443 0.000010 0.000010 0.000010 0.000010 0.000010 0.000010 0.000010 0.000010 0.000010 0.000010 0.039235 0.006450 0.000010 0.625088 0.000010 0.000010 0.207210 0.006291 0.000010 0.000010 0.000010 0.000010 0.000010 0.000010 0.000010 0.002628 0.037999 0.000010 0.006402 0.000010 0.000010 0.014903 0.012933 0.000010 0.000010 0.000010 0.018606 0.000010 0.000010 0.004255 0.006086 0.000010 0.000010 0.000010 0.000010 0.004587 0.000010 0.000010 0.000010 0.000010
0.000010 0.000010 0.000010 0.000010 0.024076 0.002147 0.000010 0.000010 0.000010 0.000010 0.000010 0.000010 0.000010 0.000010 0.000010 0.000010 0.027835 0.000010 0.000010 0.629070 0.000010 0.000010 0.253023 0.000010 0.000010 0.016932 0.000010 0.000010 0.000010 0.000010 0.001423 0.000010 0.000010 0.000010 0.000010 0.000010 0.000010 0.005227 0.004266 0.000010 0.000010 0.004432 0.003161 0.000010 0.000010 0.000010 0.000010 0.000010 0.000010 0.000010 0.000010 0.011189 0.000010 0.016789 0.000010 0.000010
0.000010 0.000010 0.000010 0.000010 0.002925 0.000010 0.003667 0.004030 0.000010 0.000010 0.000010 0.000010 0.000010 0.000010 0.000010 0.000010 0.029407 0.002299 0.000010 0.568124 0.000010 0.000010 0.236118 0.000010 0.000010 0.008582 0.000010 0.000010 0.000010 0.000010 0.009021 0.000010 0.016525 0.000010 0.000010 0.000010 0.000466 0.001992 0.009394 0.000010 0.000010 0.013377 0.019765 0.007642 0.000010 0.000010 0.027839 0.000010 0.000010 0.000010 0.000010 0.013556 0.000010 0.024901 0.000010 0.000010
0.000010 0.000010 0.000010 0.000010 0.000010 0.000010 0.000010 0.000010 0.000010 0.000010 0.000010 0.000010 0.000010 0.000010 0.000010 0.000010 0.054929 0.000010 0.000010 0.628956 0.000010 0.000010 0.210000 0.000010 0.001605 0.000886 0.000010 0.000010 0.000010 0.000010 0.000010 0.000010 0.000010 0.000010 0.000010 0.000010 0.000010 0.017279 0.019596 0.000010 0.000010 0.047168 0.008402 0.000010 0.000010 0.000010 0.009528 0.000010 0.000010 0.000010 0.000010 0.001201 0.000010 0.000010 0.000010 0.000010
0.000010 0.000010 0.000010 0.000010 0.007348 0.000010 0.000010 0.000010 0.000010 0.004766 0.000010 0.000010 0.000010 0.000010 0.000010 0.000010 0.032694 0.000010 0.000010 0.553213 0.000010 0.000010 0.232706 0.000010 0.001693 0.000345 0.000010 0.000010 0.000010 0.000010 0.002687 0.000010 0.000010 0.000010 0.012156 0.000010 0.000010 0.001539 0.009408 0.000010 0.000010 0.038264 0.026642 0.000010 0.000010 0.002270 0.010921 0.000010 0.000010 0.000010 0.000010 0.026049 0.000010 0.036908 0.000010 0.000010
0.000010 0.000010 0.000010 0.000010 0.001544 0.000010 0.000010 0.000010 0.000010 0.000010 0.000010 0.000010 0.000010 0.000010 0.000010 0.000010 0.040231 0.003505 0.000010 0.597472 0.000010 0.003888 0.258459 0.000010 0.000010 0.013292 0.003190 0.000010 0.000010 0.000010 0.000010 0.000010 0.002162 0.000010 0.001055 0.000010 0.000010 0.000010 0.015386 0.000010 0.000010 0.014875 0.000010 0.000010 0.000010 0.000010 0.000010 0.000010 0.000010 0.000010 0.000010 0.027885 0.000010 0.016639 0.000010 0.000010
0.000010 0.000010 0.000010 0.000010 0.000010 0.013453 0.000010 0.000010 0.000010 0.000010 0.000010 0.000010 0.000010 0.000010 0.000010 0.000010 0.012331 0.000010 0.000010 0.695224 0.000010 0.000010 0.224551 0.000010 0.000010 0.007509 0.000010 0.000010 0.014357 0.013803 0.000010 0.002767 0.000010 0.000010 0.000010 0.000010 0.000010 0.000013 0.000010 0.000010 0.000010 0.000010 0.000010 0.004003 0.000010 0.000010 0.002887 0.000010 0.000010 0.000010 0.000010 0.008164 0.000010 0.000010 0.000010 0.000508
0.000010 0.000010 0.000010 0.000010 0.000792 0.000983 0.000010 0.000010 0.000010 0.000010 0.000010 0.000010 0.000010 0.000010 0.000010 0.000010 0.054747 0.000010 0.000010 0.706421 0.000010 0.000010 0.214519 0.000010 0.000010 0.000010 0.000010 0.000010 0.000010 0.000010 0.000010 0.000010 0.000010 0.000506 0.000010 0.000010 0.000010 0.011006 0.000010 0.000010 0.000010 0.000010 0.000010 0.000010 0.000010 0.000010 0.000010 0.000010 0.000010 0.000010 0.000010 0.010546 0.000010 0.000010 0.000010 0.000010
0.000010 0.000010 0.000010 0.000010 0.028759 0.000010 0.000010 0.000010 0.000010 0.001933 0.000010 0.000010 0.000010 0.000010 0.000010 0.000010 0.008382 0.000010 0.000010 0.621522 0.000010 0.000010 0.254674 0.012459 0.000010 0.012435 0.000010 0.000010 0.000010 0.000010 0.000010 0.000010 0.009044 0.000010 0.000010 0.000010 0.000010 0.015523 0.000010 0.000010 0.000010 0.020084 0.000010 0.002700 0.000010 0.000010 0.000010 0.000010 0.000010 0.000010 0.000010 0.012046 0.000010 0.000010 0.000010 0.000010
0.000695 0.000010 0.000010 0.000010 0.000010 0.000010 0.000010 0.473782 0.000010 0.000010 0.000010 0.000010 0.000010 0.000010 0.000010 0.000010 0.000010 0.025385 0.000010 0.153209 0.011950 0.000010 0.082793 0.000010 0.000010 0.000010 0.000010 0.000010 0.000010 0.047819 0.000333 0.000162 0.003221 0.021377 0.009707 0.000010 0.000010 0.010118 0.042414 0.000010 0.000010 0.000010 0.046971 0.000010 0.000010 0.000011 0.006544 0.000010 0.000010 0.000010 0.000010 0.016739 0.000010 0.046399 0.000010 0.000010
0.000010 0.000010 0.000010 0.000010 0.031075 0.000010 0.000010 0.793787 0.000010 0.000010 0.000010 0.000010 0.000010 0.000010 0.000010 0.000010 0.000010 0.000010 0.000010 0.091698 0.000010 0.000010 0.000010 0.000010 0.000010 0.009077 0.000010 0.000010 0.000010 0.000010 0.000010 0.014222 0.004017 0.000255 0.000010 0.000010 0.008491 0.000010 0.000010 0.000010 0.000010 0.010470 0.003185 0.012079 0.008838 0.000010 0.002709 0.000010 0.000010 0.000010 0.000010 0.000010 0.000010 0.009676 0.000010 0.000010
0.000010 0.000010 0.000010 0.000010 0.000010 0.000010 0.000010 0.999450 0.000010 0.000010 0.000010 0.000010 0.000010 0.000010 0.000010 0.000010 0.000010 0.000010 0.000010 0.000010 0.000010 0.000010 0.000010 0.000010 0.000010 0.000010 0.000010 0.000010 0.000010 0.000010 0.000010 0.000010 0.000010 0.000010 0.000010 0.000010 0.000010 0.000010 0.000010 0.000010 0.000010 0.000010 0.000010 0.000010 0.000010 0.000010 0.000010 0.000010 0.000010 0.000010 0.000010 0.000010 0.000010 0.000010 0.000010 0.000010
0.000010 0.000010 0.000010 0.000010 0.000010 0.000010 0.000010 0.991799 0.000010 0.000010 0.000925 0.000010 0.004878 0.000010 0.000010 0.000010 0.000010 0.000010 0.000010 0.000010 0.000010 0.000010 0.000010 0.000010 0.000010 0.000010 0.000010 0.000010 0.000010 0.000010 0.000010 0.000010 0.000010 0.000010 0.000010 0.000010 0.000010 0.000010 0.000010 0.000010 0.000010 0.000010 0.000010 0.000010 0.001878 0.000010 0.000010 0.000010 0.000010 0.000010 0.000010 0.000010 0.000010 0.000010 0.000010 0.000010
0.008055 0.000010 0.000010 0.015143 0.004203 0.014420 0.000010 0.421084 0.000010 0.000010 0.000010 0.000010 0.000010 0.020053 0.000010 0.000010 0.004566 0.000010 0.000010 0.134286 0.000010 0.000010 0.060895 0.003416 0.000684 0.000010 0.000010 0.000010 0.000010 0.036522 0.000010 0.020676 0.044265 0.032072 0.015582 0.000010 0.000010 0.006246 0.029448 0.000010 0.000010 0.000010 0.009711 0.015816 0.000010 0.000010 0.037490 0.000010 0.000010 0.000010 0.000010 0.040815 0.000010 0.024225 0.000010 0.000010
0.000010 0.000010 0.000010 0.000010 0.000010 0.000010 0.000010 0.999450 0.000010 0.000010 0.000010 0.000010 0.000010 0.000010 0.000010 0.000010 0.000010 0.000010 0.000010 0.000010 0.000010 0.000010 0.000010 0.000010 0.000010 0.000010 0.000010 0.000010 0.000010 0.000010 0.000010 0.000010 0.000010 0.000010 0.000010 0.000010 0.000010 0.000010 0.000010 0.000010 0.000010 0.000010 0.000010 0.000010 0.000010 0.000010 0.000010 0.000010 0.000010 0.000010 0.000010 0.000010 0.000010 0.000010 0.000010 0.000010
0.000010 0.000010 0.000010 0.000010 0.000010 0.000010 0.000010 0.920403 0.000010 0.002778 0.000010 0.000010 0.000010 0.000010 0.000010 0.000010 0.000010 0.000010 0.000010 0.000010 0.000010 0.020178 0.004239 0.000010 0.000010 0.018710 0.000010 0.000010 0.000010 0.013986 0.000010 0.000010 0.000010 0.000010 0.000010 0.000010 0.000010 0.000010 0.000010 0.000010 0.000010 0.000925 0.010565 0.000010 0.000010 0.000010 0.000010 0.000010 0.000010 0.000010 0.000010 0.000010 0.000010 0.000010 0.000010 0.007746
0.020199 0.000010 0.000010 0.044587 0.001377 0.000010 0.000010 0.458875 0.000010 0.000010 0.000010 0.000010 0.000010 0.004574 0.000010 0.000010 0.000010 0.003320 0.000010 0.131824 0.000010 0.000010 0.051493 0.007987 0.000010 0.011457 0.000010 0.000010 0.003329 0.045544 0.000010 0.012693 0.035195 0.000010 0.000010 0.000010 0.022198 0.016508 0.000010 0.000010 0.000010 0.014486 0.052501 0.000031 0.000010 0.000010 0.028615 0.000010 0.000010 0.000010 0.000010 0.000962 0.000010 0.031906 0.000010 0.000010
0.000010 0.000010 0.000010 0.000010 0.000010 0.000010 0.000010 0.999450 0.000010 0.000010 0.000010 0.000010 0.000010 0.000010 0.000010 0.000010 0.000010 0.000010 0.000010 0.000010 0.000010 0.000010 0.000010 0.000010 0.000010 0.000010 0.000010 0.000010 0.000010 0.000010 0.000010 0.000010 0.000010 0.000010 0.000010 0.000010 0.000010 0.000010 0.000010 0.000010 0.000010 0.000010 0.000010 0.000010 0.000010 0.000010 0.000010 0.000010 0.000010 0.000010 0.000010 0.000010 0.000010 0.000010 0.000010 0.000010
0.000010 0.000010 0.000010 0.000010 0.000010 0.000010 0.004636 0.878522 0.000010 0.000010 0.000010 0.000010 0.000010 0.000010 0.000010 0.000010 0.000010 0.000010 0.000010 0.054311 0.000010 0.000010 0.000010 0.000010 0.000010 0.005917 0.000010 0.000010 0.000010 0.035239 0.000010 0.000010 0.002416 0.007543 0.000010 0.000010 0.000010 0.000010 0.000010 0.000010 0.000010 0.000010 0.000010 0.000010 0.000010 0.000010 0.004109 0.000010 0.000010 0.000010 0.000010 0.000010 0.000010 0.006837 0.000010 0.000010
0.000010 0.000010 0.000010 0.000010 0.000010 0.000010 0.000010 0.999450 0.000010 0.000010 0.000010 0.000010 0.000010 0.000010 0.000010 0.000010 0.000010 0.000010 0.000010 0.000010 0.000010 0.000010 0.000010 0.000010 0.000010 0.000010 0.000010 0.000010 0.000010 0.000010 0.000010 0.000010 0.000010 0.000010 0.000010 0.000010 0.000010 0.000010 0.000010 0.000010 0.000010 0.000010 0.000010 0.000010 0.000010 0.000010 0.000010 0.000010 0.000010 0.000010 0.000010 0.000010 0.000010 0.000010 0.000010 0.000010
0.000010 0.000010 0.000010 0.000010 0.000562 0.000010 0.000010 0.758851 0.000010 0.000010 0.000010 0.000010 0.000010 0.000010 0.000010 0.000010 0.009669 0.000010 0.000010 0.024550 0.000010 0.000010 0.000010 0.003392 0.006352 0.000010 0.000010 0.000010 0.000010 0.055292 0.003025 0.011272 0.000010 0.000010 0.000010 0.000010 0.009733 0.000010 0.000010 0.000010 0.000010 0.000010 0.027576 0.005007 0.001437 0.000010 0.015374 0.000010 0.000010 0.000010 0.000010 0.013731 0.000010 0.053778 0.000010 0.000010
0.020488 0.000010 0.000010 0.004327 0.000010 0.000010 0.025092 0.500273 0.000010 0.000010 0.000010 0.000010 0.000010 0.000010 0.000010 0.000010 0.000010 0.016346 0.000010 0.147785 0.000010 0.000010 0.091883 0.000010 0.024984 0.003758 0.000010 0.000010 0.000010 0.040731 0.000010 0.003663 0.013236 0.000010 0.005557 0.000010 0.020936 0.000010 0.023930 0.000010 0.000010 0.000010 0.023956 0.000010 0.006278 0.000010 0.019598 0.000010 0.000010 0.006808 0.000010 0.000010 0.000010 0.000010 0.000010 0.000010
0.000010 0.000010 0.000010 0.014072 0.003028 0.000010 0.000010 0.773524 0.000010 0.000010 0.000010 0.000010 0.000010 0.000010 0.000010 0.000010 0.007403 0.010793 0.000010 0.021554 0.000373 0.000010 0.000798 0.000010 0.000010 0.000010 0.000010 0.000010 0.000010 0.036358 0.000010 0.000010 0.006674 0.000010 0.018599 0.000010 0.005056 0.001580 0.000010 0.000010 0.000010 0.000010 0.015075 0.000010 0.000010 0.000010 0.016332 0.000010 0.000010 0.013363 0.010189 0.011649 0.013137 0.009950 0.010141 0.000010
0.006910 0.024570 0.000010 0.000010 0.000010 0.000010 0.003896 0.456661 0.005206 0.006711 0.000010 0.000010 0.000010 0.000010 0.000010 0.000010 0.007929 0.019243 0.012080 0.134387 0.000010 0.000010 0.031801 0.000010 0.014740 0.000010 0.000010 0.000010 0.006151 0.057757 0.003525 0.002640 0.007525 0.018966 0.004241 0.000010 0.005760 0.000010 0.000010 0.005396 0.000010 0.016205 0.052326 0.021821 0.002597 0.000010 0.033259 0.003220 0.003862 0.000010 0.000010 0.014763 0.003323 0.012280 0.000010 0.000010
0.000010 0.005655 0.000010 0.004039 0.026437 0.001510 0.000010 0.438119 0.000010 0.004484 0.000010 0.000010 0.000010 0.035181 0.000010 0.000010 0.000010 0.011660 0.000010 0.088865 0.000010 0.000010 0.095072 0.000010 0.000010 0.006945 0.000010 0.000010 0.000010 0.041475 0.000010 0.008002 0.021600 0.015757 0.002893 0.000010 0.041806 0.000010 0.007717 0.000010 0.000010 0.000010 0.011943 0.029762 0.000010 0.000010 0.014782 0.000010 0.000010 0.000010 0.000010 0.020083 0.000010 0.043628 0.022265 0.000010
0.000010 0.000010 0.018687 0.037242 0.006572 0.008340 0.000010 0.406438 0.003000 0.000010 0.000010 0.015126 0.000010 0.000010 0.000010 0.000010 0.006530 0.007685 0.000010 0.123894 0.000010 0.000010 0.094541 0.000010 0.000010 0.000010 0.000010 0.011218 0.000010 0.071361 0.000010 0.002867 0.046388 0.000010 0.040068 0.000010 0.000010 0.026790 0.012924 0.000010 0.000010 0.000263 0.028480 0.000010 0.000010 0.000010 0.029446 0.000010 0.001051 0.000010 0.000010 0.000010 0.000010 0.000010 0.000760 0.000010
0.000010 0.000010 0.000010 0.013353 0.000010 0.000010 0.000010 0.653410 0.000010 0.000010 0.000010 0.000010 0.000010 0.041859 0.001063 0.002975 0.003854 0.000010 0.000010 0.040888 0.000010 0.000010 0.049547 0.012559 0.004945 0.000010 0.000010 0.000010 0.000010 0.020546 0.000010 0.000010 0.004430 0.028119 0.006471 0.000010 0.000010 0.000010 0.003613 0.000010 0.000010 0.023345 0.000010 0.005431 0.000010 0.002093 0.029342 0.000010 0.000010 0.020457 0.000010 0.009918 0.000010 0.021441 0.000010 0.000010
0.000010 0.009954 0.000010 0.025782 0.034067 0.001433 0.003804 0.433748 0.000010 0.000010 0.000010 0.000010 0.000010 0.000010 0.000010 0.000010 0.022970 0.031924 0.000010 0.141718 0.000010 0.000010 0.093130 0.000010 0.000010 0.000010 0.000010 0.000010 0.000010 0.096083 0.000010 0.000010 0.002180 0.005258 0.022182 0.000010 0.002329 0.000010 0.011045 0.000010 0.000010 0.000010 0.028530 0.000010 0.002218 0.000010 0.000010 0.000010 0.000010 0.000124 0.000010 0.023296 0.000010 0.007875 0.000010 0.000010
0.000010 0.000010 0.000010 0.000010 0.000010 0.000010 0.000010 0.999450 0.000010 0.000010 0.000010 0.000010 0.000010 0.000010 0.000010 0.000010 0.000010 0.000010 0.000010 0.000010 0.000010 0.000010 0.000010 0.000010 0.000010 0.000010 0.000010 0.000010 0.000010 0.000010 0.000010 0.000010 0.000010 0.000010 0.000010 0.000010 0.000010 0.000010 0.000010 0.000010 0.000010 0.000010 0.000010 0.000010 0.000010 0.000010 0.000010 0.000010 0.000010 0.000010 0.000010 0.000010 0.000010 0.000010 0.000010 0.000010
0.001856 0.000010 0.000010 0.000010 0.000010 0.000010 0.000010 0.002102 0.000010 0.000010 0.000010 0.000010 0.000010 0.000010 0.000010 0.000010 0.010095 0.106845 0.000010 0.009286 0.000010 0.000010 0.075668 0.000010 0.000010 0.000957 0.000010 0.000010 0.000010 0.000010 0.000010 0.000010 0.408605 0.000010 0.000010 0.000010 0.000010 0.000010 0.000010 0.000010 0.000010 0.005405 0.207535 0.000010 0.000010 0.000010 0.043549 0.000010 0.000010 0.000010 0.000010 0.000010 0.000010 0.125882 0.000010 0.001783
0.000010 0.000010 0.000010 0.000010 0.000010 0.000010 0.000010 0.000010 0.000010 0.000010 0.000010 0.000010 0.000010 0.000010 0.000010 0.000010 0.002206 0.095111 0.000010 0.000010 0.000010 0.000010 0.033787 0.000010 0.000010 0.000010 0.000010 0.000010 0.002744 0.000010 0.000010 0.000010 0.507974 0.000010 0.000010 0.000010 0.000010 0.000010 0.000010 0.000010 0.000010 0.003964 0.176266 0.000010 0.000932 0.000010 0.065199 0.000010 0.000010 0.000010 0.000010 0.000010 0.000010 0.111356 0.000010 0.000010
0.000010 0.000010 0.000010 0.000010 0.000010 0.000010 0.000010 0.000010 0.000010 0.000010 0.000010 0.000010 0.000010 0.000010 0.000010 0.000010 0.000010 0.077186 0.000010 0.010132 0.000010 0.000010 0.042746 0.000010 0.000010 0.000010 0.000010 0.000010 0.000010 0.000010 0.000010 0.000010 0.431967 0.000010 0.000010 0.000010 0.000010 0.000010 0.000010 0.000010 0.000010 0.000010 0.227693 0.000010 0.000010 0.000010 0.048514 0.000010 0.000010 0.000010 0.000010 0.000010 0.000010 0.155187 0.000010 0.006094
0.000010 0.000010 0.000010 0.009040 0.000010 0.000010 0.000010 0.006296 0.000010 0.000010 0.000010 0.000010 0.000010 0.000010 0.000010 0.000010 0.000010 0.071849 0.000010 0.040564 0.000010 0.000010 0.023228 0.000010 0.000010 0.000010 0.000010 0.000010 0.000010 0.000010 0.002628 0.007153 0.450632 0.012887 0.000010 0.000010 0.000010 0.000010 0.000010 0.000010 0.000010 0.000010 0.192357 0.000010 0.000010 0.000010 0.077992 0.000010 0.000010 0.000010 0.000010 0.006452 0.000010 0.098494 0.000010 0.000010
0.000010 0.000010 0.000010 0.000010 0.011379 0.001120 0.000010 0.000010 0.000010 0.000010 0.000010 0.000010 0.000010 0.000010 0.000010 0.000010 0.000010 0.033940 0.000010 0.041359 0.000010 0.000010 0.006305 0.000010 0.000010 0.000010 0.000010 0.000010 0.000010 0.000010 0.000010 0.000010 0.468989 0.000010 0.000010 0.000010 0.000010 0.000010 0.000010 0.000010 0.000010 0.000010 0.218638 0.000010 0.004088 0.000010 0.070621 0.000010 0.000010 0.000010 0.000010 0.000010 0.000010 0.143101 0.000010 0.000010
0.000010 0.000010 0.000010 0.007933 0.000750 0.000010 0.000010 0.000010 0.000010 0.000010 0.000010 0.000010 0.000010 0.000010 0.000010 0.000010 0.000010 0.085151 0.000010 0.075538 0.000010 0.000010 0.023631 0.000010 0.002602 0.000010 0.000010 0.000010 0.000010 0.000010 0.000010 0.000010 0.391898 0.000010 0.000010 0.000010 0.000010 0.000010 0.000010 0.000010 0.000010 0.000010 0.221474 0.000010 0.000010 0.000010 0.058754 0.000010 0.000010 0.000010 0.000010 0.000010 0.000010 0.131808 0.000010 0.000010
0.000010 0.000010 0.000010 0.000010 0.006382 0.000010 0.000010 0.000010 0.000010 0.000010 0.000010 0.000010 0.000010 0.000010 0.000010 0.000010 0.000010 0.050172 0.000010 0.005980 0.000010 0.000010 0.007616 0.000010 0.000010 0.000010 0.000010 0.000010 0.000010 0.000010 0.005409 0.000010 0.552766 0.000010 0.000010 0.000010 0.000010 0.000010 0.000010 0.000010 0.000010 0.000010 0.197239 0.000010 0.000010 0.000010 0.046420 0.000010 0.000010 0.000010 0.000010 0.000010 0.000010 0.127546 0.000010 0.000010
0.000010 0.000010 0.000010 0.000010 0.000010 0.000010 0.000010 0.000010 0.000010 0.000010 0.000010 0.000010 0.000010 0.000010 0.000010 0.000010 0.000010 0.083954 0.000010 0.000010 0.006178 0.000010 0.036399 0.000010 0.000010 0.000010 0.000010 0.000010 0.000010 0.000010 0.000010 0.000010 0.484270 0.000010 0.000010 0.000010 0.000010 0.007249 0.000010 0.000010 0.000010 0.000010 0.199245 0.000010 0.003106 0.000010 0.063349 0.000010 0.000010 0.000010 0.000010 0.000010 0.000010 0.115781 0.000010 0.000010
0.000010 0.000010 0.000010 0.000010 0.000010 0.008985 0.000010 0.000010 0.000010 0.010508 0.000010 0.000010 0.000010 0.000010 0.000010 0.000010 0.000010 0.055975 0.000010 0.038368 0.001539 0.000010 0.000010 0.000010 0.000010 0.000010 0.000010 0.000010 0.000010 0.000010 0.000010 0.000010 0.523299 0.000010 0.000010 0.000010 0.000010 0.000010 0.000010 0.000010 0.000010 0.003034 0.201282 0.000010 0.000010 0.000010 0.023429 0.000010 0.000010 0.000010 0.000010 0.000010 0.000010 0.133121 0.000010 0.000010
0.000010 0.000010 0.000010 0.000010 0.000010 0.003301 0.000010 0.000010 0.000010 0.000010 0.000010 0.000010 0.000010 0.000010 0.000010 0.000010 0.000010 0.085413 0.000010 0.000010 0.000010 0.000010 0.000010 0.000010 0.000010 0.000010 0.000010 0.000010 0.002084 0.000010 0.000010 0.000010 0.437927 0.000010 0.000010 0.000010 0.000010 0.000010 0.000778 0.000010 0.000010 0.011995 0.182947 0.000010 0.003596 0.000010 0.109194 0.000010 0.000010 0.000010 0.000010 0.000010 0.000010 0.162305 0.000010 0.000010
0.000010 0.000010 0.000010 0.000010 0.006047 0.000010 0.000010 0.000010 0.000010 0.000870 0.000010 0.000010 0.000010 0.000010 0.000010 0.000010 0.000010 0.085241 0.000010 0.000010 0.000010 0.000010 0.005180 0.000010 0.000601 0.000010 0.000010 0.000010 0.000010 0.000010 0.000010 0.000010 0.450693 0.000010 0.000010 0.000010 0.000010 0.000010 0.000010 0.000010 0.000010 0.000010 0.204612 0.000010 0.000567 0.002481 0.055538 0.000010 0.000010 0.000010 0.000010 0.000010 0.000010 0.187719 0.000010 0.000010
0.000010 0.000010 0.000010 0.000010 0.009178 0.012102 0.000010 0.000010 0.000010 0.000010 0.000010 0.000010 0.000010 0.000010 0.000010 0.000010 0.000735 0.046571 0.000010 0.012135 0.000010 0.000010 0.000010 0.000010 0.000010 0.000010 0.000010 0.000010 0.000010 0.000010 0.000010 0.001652 0.520305 0.000010 0.004879 0.000010 0.000010 0.000010 0.003221 0.000010 0.000010 0.000010 0.219721 0.000010 0.008672 0.004548 0.045382 0.000010 0.000010 0.000010 0.000010 0.000010 0.000010 0.110479 0.000010 0.000010
0.000010 0.000010 0.000010 0.000010 0.000010 0.000010 0.000010 0.000010 0.000010 0.000010 0.000010 0.000010 0.000010 0.000010 0.000010 0.000010 0.000010 0.075122 0.000010 0.000010 0.000010 0.000010 0.002790 0.000010 0.002573 0.000010 0.000010 0.000010 0.000010 0.000010 0.000010 0.000010 0.492422 0.000010 0.000010 0.000010 0.000010 0.000010 0.000010 0.000010 0.000010 0.000010 0.226976 0.000010 0.000010 0.000010 0.043790 0.000010 0.000010 0.000010 0.000010 0.000010 0.000010 0.155838 0.000010 0.000010
0.000010 0.000010 0.000010 0.000010 0.011907 0.000010 0.000010 0.000010 0.000010 0.000010 0.000010 0.000010 0.000010 0.000010 0.000010 0.000010 0.000010 0.037105 0.000010 0.021655 0.000010 0.000010 0.024458 0.000010 0.000010 0.001549 0.000010 0.000010 0.000010 0.000010 0.000010 0.000010 0.523277 0.000010 0.000010 0.000010 0.000010 0.000010 0.000010 0.000010 0.000010 0.000010 0.202132 0.000010 0.008067 0.000010 0.043595 0.000010 0.000010 0.000010 0.000010 0.000010 0.000010 0.124514 0.000010 0.001290
0.000010 0.000010 0.000010 0.000010 0.000010 0.013086 0.000010 0.000010 0.000010 0.000010 0.000010 0.000010 0.000010 0.000010 0.000010 0.000010 0.000010 0.083495 0.000010 0.000010 0.000010 0.000010 0.031565 0.000010 0.001724 0.003937 0.000010 0.000010 0.000010 0.000010 0.000010 0.000010 0.448904 0.000010 0.000010 0.000010 0.000010 0.000010 0.000010 0.000010 0.000010 0.000010 0.187668 0.000010 0.005809 0.000010 0.078405 0.000010 0.000010 0.000010 0.000010 0.017694 0.000010 0.127265 0.000010 0.000010
0.000010 0.000010 0.000010 0.000010 0.000010 0.000010 0.000010 0.000010 0.000010 0.000010 0.000010 0.000010 0.000010 0.000010 0.000010 0.000010 0.002563 0.068813 0.000010 0.022760 0.000010 0.000010 0.010890 0.000010 0.000010 0.000010 0.000010 0.000010 0.000010 0.000010 0.006766 0.000010 0.438613 0.000010 0.000010 0.000010 0.000010 0.001587 0.000010 0.000010 0.000010 0.000010 0.211172 0.000010 0.000010 0.016328 0.073692 0.000010 0.000010 0.000010 0.000010 0.000235 0.000010 0.146141 0.000010 0.000010
0.000010 0.000010 0.000010 0.000010 0.000010 0.000010 0.000010 0.000010 0.000010 0.000010 0.000010 0.000010 0.000010 0.000010 0.000010 0.000010 0.000010 0.052637 0.000010 0.053612 0.000010 0.000010 0.016243 0.000010 0.000010 0.000010 0.000010 0.000010 0.000010 0.000010 0.000010 0.000010 0.485130 0.000010 0.000010 0.000010 0.000010 0.000010 0.003015 0.000010 0.000010 0.000010 0.192239 0.000010 0.000010 0.000010 0.038493 0.000010 0.000010 0.000010 0.000010 0.000010 0.000010 0.158152 0.000010 0.000010
0.000010 0.000010 0.000010 0.000010 0.003180 0.000010 0.000010 0.000010 0.000010 0.000010 0.000010 0.000010 0.000010 0.000010 0.000010 0.000010 0.000010 0.075242 0.000010 0.021941 0.000010 0.000010 0.023627 0.000010 0.000010 0.000010 0.000010 0.000010 0.000010 0.000010 0.012905 0.000010 0.436415 0.000010 0.000010 0.000010 0.000010 0.000010 0.000010 0.000010 0.000010 0.000010 0.201290 0.000010 0.000010 0.000010 0.076029 0.000010 0.000010 0.000010 0.000010 0.020478 0.000010 0.128433 0.000010 0.000010
0.000010 0.000010 0.000010 0.000010 0.000010 0.013111 0.000010 0.000010 0.000010 0.007047 0.000010 0.000010 0.000010 0.000010 0.000010 0.000010 0.009900 0.058022 0.000010 0.034502 0.000010 0.000010 0.022002 0.000010 0.008401 0.000010 0.000010 0.000010 0.000010 0.000010 0.000010 0.000010 0.476848 0.000010 0.000010 0.000010 0.000010 0.000010 0.000010 0.000010 0.000010 0.000010 0.183039 0.000010 0.000010 0.000010 0.047573 0.000010 0.000010 0.000010 0.000010 0.000010 0.000010 0.139106 0.000010 0.000010
0.000010 0.000010 0.000010 0.043396 0.000010 0.001938 0.000010 0.000010 0.000010 0.014873 0.000010 0.000010 0.000010 0.000010 0.000010 0.000010 0.000010 0.095303 0.000010 0.000010 0.000010 0.000010 0.015922 0.000010 0.000010 0.000010 0.000011 0.000010 0.000010 0.000010 0.000010 0.000010 0.429797 0.000010 0.000010 0.000010 0.000010 0.000010 0.000010 0.000010 0.000010 0.000010 0.227298 0.000010 0.000010 0.000010 0.063487 0.000010 0.000010 0.000010 0.000010 0.000010 0.000010 0.107517 0.000010 0.000010
0.000010 0.000010 0.000010 0.000010 0.000010 0.999449 0.000010 0.000010 0.000010 0.000010 0.000010 0.000010 0.000010 0.000010 0.000010 0.000010 0.000010 0.000010 0.000010 0.000010 0.000010 0.000010 0.000010 0.000010 0.000010 0.000010 0.000010 0.000010 0.000010 0.000010 0.000010 0.000010 0.000010 0.000010 0.000010 0.000010 0.000010 0.000010 0.000010 0.000010 0.000011 0.000010 0.000010 0.000010 0.000010 0.000010 0.000010 0.000010 0.000010 0.000010 0.000010 0.000010 0.000010 0.000010 0.000010 0.000010
0.000010 0.000010 0.000010 0.000010 0.000010 0.999450 0.000010 0.000010 0.000010 0.000010 0.000010 0.000010 0.000010 0.000010 0.000010 0.000010 0.000010 0.000010 0.000010 0.000010 0.000010 0.000010 0.000010 0.000010 0.000010 0.000010 0.000010 0.000010 0.000010 0.000010 0.000010 0.000010 0.000010 0.000010 0.000010 0.000010 0.000010 0.000010 0.000010 0.000010 0.000010 0.000010 0.000010 0.000010 0.000010 0.000010 0.000010 0.000010 0.000010 0.000010 0.000010 0.000010 0.000010 0.000010 0.000010 0.000010
0.000010 0.000010 0.000010 0.000010 0.000010 0.999450 0.000010 0.000010 0.000010 0.000010 0.000010 0.000010 0.000010 0.000010 0.000010 0.000010 0.000010 0.000010 0.000010 0.000010 0.000010 0.000010 0.000010 0.000010 0.000010 0.000010 0.000010 0.000010 0.000010 0.000010 0.000010 0.000010 0.000010 0.000010 0.000010 0.000010 0.000010 0.000010 0.000010 0.000010 0.000010 0.000010 0.000010 0.000010 0.000010 0.000010 0.000010 0.000010 0.000010 0.000010 0.000010 0.000010 0.000010 0.000010 0.000010 0.000010
0.008138 0.006694 0.000010 0.000010 0.024593 0.551264 0.001790 0.000010 0.000010 0.000010 0.000010 0.000010 0.000010 0.000010 0.000010 0.000010 0.000010 0.012264 0.000010 0.000010 0.000010 0.000010 0.001214 0.000010 0.000010 0.000010 0.000010 0.000010 0.001709 0.042310 0.000873 0.011179 0.032108 0.010231 0.009140 0.000010 0.021172 0.000010 0.010237 0.000010 0.000010 0.023656 0.000010 0.034915 0.000010 0.185268 0.000010 0.000010 0.000010 0.000742 0.000010 0.010153 0.000010 0.000010 0.000010 0.000010
0.000010 0.000010 0.000010 0.000010 0.002454 0.689783 0.000010 0.000010 0.000010 0.000010 0.000010 0.000010 0.000010 0.000010 0.000010 0.000010 0.000010 0.000010 0.000010 0.000010 0.000010 0.000010 0.000010 0.000010 0.024080 0.000010 0.000010 0.000010 0.000010 0.040888 0.000010 0.006760 0.013596 0.017391 0.000010 0.000010 0.000010 0.005760 0.000010 0.000010 0.000010 0.000010 0.002983 0.035633 0.000010 0.160221 0.000010 0.000010 0.000010 0.000010 0.000010 0.000010 0.000010 0.000010 0.000010 0.000010
0.000010 0.000010 0.000010 0.000010 0.000010 0.771771 0.000010 0.000010 0.000010 0.000010 0.000010 0.000010 0.000010 0.000010 0.000010 0.000010 0.000010 0.000010 0.000010 0.000010 0.000010 0.000010 0.000010 0.000010 0.000010 0.000010 0.000010 0.000010 0.000010 0.031507 0.000010 0.000010 0.000010 0.009506 0.000010 0.000010 0.000010 0.000010 0.000010 0.000010 0.000010 0.000010 0.000010 0.000010 0.000010 0.176136 0.010569 0.000010 0.000010 0.000010 0.000010 0.000010 0.000010 0.000010 0.000010 0.000010
0.000010 0.000010 0.000010 0.000010 0.000010 0.999450 0.000010 0.000010 0.000010 0.000010 0.000010 0.000010 0.000010 0.000010 0.000010 0.000010 0.000010 0.000010 0.000010 0.000010 0.000010 0.000010 0.000010 0.000010 0.000010 0.000010 0.000010 0.000010 0.000010 0.000010 0.000010 0.000010 0.000010 0.000010 0.000010 0.000010 0.000010 0.000010 0.000010 0.000010 0.000010 0.000010 0.000010 0.000010 0.000010 0.000010 0.000010 0.000010 0.000010 0.000010 0.000010 0.000010 0.000010 0.000010 0.000010 0.000010
0.000010 0.000010 0.000010 0.000010 0.000010 0.999450 0.000010 0.000010 0.000010 0.000010 0.000010 0.000010 0.000010 0.000010 0.000010 0.000010 0.000010 0.000010 0.000010 0.000010 0.000010 0.000010 0.000010 0.000010 0.000010 0.000010 0.000010 0.000010 0.000010 0.000010 0.000010 0.000010 0.000010 0.000010 0.000010 0.000010 0.000010 0.000010 0.000010 0.000010 0.000010 0.000010 0.000010 0.000010 0.000010 0.000010 0.000010 0.000010 0.000010 0.000010 0.000010 0.000010 0.000010 0.000010 0.000010 0.000010
0.000010 0.000010 0.000010 0.000010 0.000010 0.999450 0.000010 0.000010 0.000010 0.000010 0.000010 0.000010 0.000010 0.000010 0.000010 0.000010 0.000010 0.000010 0.000010 0.000010 0.000010 0.000010 0.000010 0.000010 0.000010 0.000010 0.000010 0.000010 0.000010 0.000010 0.000010 0.000010 0.000010 0.000010 0.000010 0.000010 0.000010 0.000010 0.000010 0.000010 0.000010 0.000010 0.000010 0.000010 0.000010 0.000010 0.000010 0.000010 0.000010 0.000010 0.000010 0.000010 0.000010 0.000010 0.000010 0.000010
0.000010 0.000010 0.000010 0.000010 0.000010 0.999450 0.000010 0.000010 0.000010 0.000010 0.000010 0.000010 0.000010 0.000010 0.000010 0.000010 0.000010 0.000010 0.000010 0.000010 0.000010 0.000010 0.000010 0.000010 0.000010 0.000010 0.000010 0.000010 0.000010 0.000010 0.000010 0.000010 0.000010 0.000010 0.000010 0.000010 0.000010 0.000010 0.000010 0.000010 0.000010 0.000010 0.000010 0.000010 0.000010 0.000010 0.000010 0.000010 0.000010 0.000010 0.000010 0.000010 0.000010 0.000010 0.000010 0.000010
0.000010 0.000010 0.000010 0.000010 0.000010 0.999450 0.000010 0.000010 0.000010 0.000010 0.000010 0.000010 0.000010 0.000010 0.000010 0.000010 0.000010 0.000010 0.000010 0.000010 0.000010 0.000010 0.000010 0.000010 0.000010 0.000010 0.000010 0.000010 0.000010 0.000010 0.000010 0.000010 0.000010 0.000010 0.000010 0.000010 0.000010 0.000010 0.000010 0.000010 0.000010 0.000010 0.000010 0.000010 0.000010 0.000010 0.000010 0.000010 0.000010 0.000010 0.000010 0.000010 0.000010 0.000010 0.000010 0.000010
0.000010 0.000010 0.000010 0.000010 0.000010 0.999441 0.000010 0.000010 0.000010 0.000010 0.000010 0.000010 0.000010 0.000010 0.000010 0.000010 0.000010 0.000010 0.000010 0.000010 0.000010 0.000010 0.000010 0.000010 0.000010 0.000010 0.000010 0.000019 0.000010 0.000010 0.000010 0.000010 0.000010 0.000010 0.000010 0.000010 0.000010 0.000010 0.000010 0.000010 0.000010 0.000010 0.000010 0.000010 0.000010 0.000010 0.000010 0.000010 0.000010 0.000010 0.000010 0.000010 0.000010 0.000010 0.000010 0.000010
0.000010 0.016430 0.000010 0.000010 0.000010 0.354442 0.000010 0.000010 0.000010 0.000010 0.000010 0.000010 0.000010 0.000010 0.000010 0.000010 0.000010 0.000010 0.000010 0.000010 0.000010 0.000010 0.001936 0.015891 0.000010 0.000010 0.000019 0.000010 0.000010 0.000010 0.004413 0.000010 0.000010 0.000010 0.000010 0.000010 0.003886 0.000010 0.000010 0.000010 0.000010 0.000010 0.000010 0.000010 0.006238 0.596009 0.000010 0.000010 0.000275 0.000010 0.000010 0.000010 0.000010 0.000010 0.000010 0.000010
0.000010 0.000010 0.000010 0.000010 0.000010 0.363906 0.000010 0.000010 0.000010 0.017752 0.000010 0.000010 0.000010 0.000010 0.000010 0.000010 0.000010 0.000010 0.000010 0.000010 0.000010 0.000010 0.000010 0.000010 0.000010 0.000010 0.000010 0.000010 0.000010 0.000010 0.000010 0.000010 0.000010 0.000010 0.000010 0.000010 0.000010 0.000010 0.000010 0.000010 0.000010 0.000010 0.000010 0.000010 0.014727 0.599720 0.000010 0.000010 0.003384 0.000010 0.000010 0.000010 0.000010 0.000010 0.000010 0.000010
0.000010 0.000010 0.000010 0.000010 0.000010 0.375105 0.000010 0.000010 0.000010 0.008936 0.000010 0.000010 0.000010 0.000010 0.000010 0.000010 0.000010 0.000010 0.000010 0.000010 0.000010 0.000010 0.000010 0.000010 0.000010 0.000010 0.000010 0.000010 0.014835 0.000010 0.000010 0.000010 0.000010 0.000010 0.000010 0.000010 0.000010 0.000010 0.000010 0.000010 0.000010 0.000010 0.000010 0.000010 0.001621 0.597056 0.000010 0.000010 0.001948 0.000010 0.000010 0.000010 0.000010 0.000010 0.000010 0.000010
0.000010 0.000010 0.000010 0.000010 0.000010 0.372282 0.000010 0.000010 0.000010 0.019671 0.000010 0.000010 0.000010 0.000010 0.000010 0.000010 0.000010 0.000010 0.000010 0.000010 0.000010 0.000010 0.000010 0.000010 0.000010 0.000010 0.002668 0.000010 0.000010 0.000010 0.000010 0.000010 0.000010 0.000010 0.000010 0.000010 0.000010 0.000010 0.000010 0.000010 0.000010 0.000010 0.000010 0.000010 0.000010 0.604859 0.000010 0.000010 0.000010 0.000010 0.000010 0.000010 0.000010 0.000010 0.000010 0.000010
0.000010 0.000010 0.000010 0.000010 0.000010 0.340273 0.000010 0.000010 0.000010 0.000010 0.000010 0.000010 0.000010 0.000010 0.000010 0.000010 0.000010 0.000010 0.000010 0.000010 0.000010 0.000010 0.000010 0.000010 0.000010 0.000010 0.000010 0.000010 0.000017 0.000010 0.000010 0.000010 0.000010 0.000010 0.000010 0.000010 0.000010 0.000010 0.000010 0.000010 0.000010 0.000010 0.000010 0.000010 0.016596 0.632171 0.000010 0.000010 0.002112 0.008332 0.000010 0.000010 0.000010 0.000010 0.000010 0.000010
0.000010 0.000010 0.000010 0.000010 0.000010 0.370799 0.000010 0.000010 0.000010 0.000010 0.000010 0.000010 0.000010 0.000010 0.000010 0.000010 0.000010 0.000010 0.000010 0.000010 0.000010 0.000010 0.000010 0.009739 0.000010 0.000010 0.002014 0.000010 0.000010 0.000010 0.000010 0.000010 0.000010 0.000010 0.000010 0.000010 0.000010 0.000010 0.000010 0.000010 0.000010 0.000010 0.000010 0.000010 0.008859 0.595800 0.000010 0.000010 0.004144 0.000010 0.000010 0.000010 0.000010 0.000010 0.000010 0.008155
0.000010 0.000010 0.000010 0.000010 0.000010 0.277771 0.000010 0.160266 0.000010 0.000010 0.000010 0.000010 0.000010 0.000010 0.000010 0.000010 0.000010 0.000010 0.000010 0.000010 0.000010 0.000010 0.000010 0.000010 0.000010 0.001696 0.000010 0.000010 0.000010 0.000010 0.000010 0.000010 0.000010 0.000010 0.000010 0.000010 0.000010 0.000010 0.000010 0.000010 0.000010 0.000010 0.000010 0.000010 0.000010 0.559747 0.000010 0.000010 0.000010 0.000010 0.000010 0.000010 0.000010 0.000010 0.000010 0.000010
0.000010 0.000010 0.000010 0.000010 0.000010 0.276466 0.000010 0.154613 0.000010 0.000010 0.000010 0.000010 0.000010 0.000010 0.000010 0.000010 0.000010 0.000010 0.000010 0.000010 0.000010 0.000010 0.000010 0.000010 0.000010 0.002718 0.000010 0.000010 0.000010 0.000010 0.000010 0.000010 0.000010 0.003387 0.000010 0.000010 0.000010 0.000010 0.000010 0.000010 0.000010 0.000010 0.000010 0.000010 0.000010 0.561844 0.000010 0.000010 0.000473 0.000010 0.000010 0.000010 0.000010 0.000010 0.000010 0.000010
0.000010 0.120347 0.000010 0.000010 0.000010 0.000010 0.000010 0.000010 0.000010 0.006328 0.000010 0.000010 0.000010 0.000010 0.000010 0.000010 0.000010 0.000010 0.000010 0.000010 0.000010 0.000010 0.000010 0.000010 0.000010 0.000010 0.000010 0.000010 0.000010 0.014736 0.000010 0.000010 0.000010 0.000010 0.000010 0.000010 0.000010 0.000010 0.000010 0.000010 0.000010 0.000010 0.000010 0.000010 0.000010 0.000010 0.858069 0.000010 0.000010 0.000010 0.000010 0.000010 0.000010 0.000010 0.000010 0.000010
0.000010 0.016663 0.000010 0.000010 0.000010 0.000010 0.000010 0.000010 0.000010 0.000010 0.000010 0.000010 0.000010 0.000010 0.000010 0.000010 0.000010 0.000010 0.000010 0.000010 0.000010 0.000010 0.000010 0.000010 0.004348 0.000010 0.000010 0.000010 0.000010 0.001823 0.000010 0.000010 0.000010 0.000597 0.000010 0.000010 0.000010 0.000010 0.000010 0.000010 0.000010 0.000010 0.000010 0.036158 0.000010 0.000010 0.939911 0.000010 0.000010 0.000010 0.000010 0.000010 0.000010 0.000010 0.000010 0.000010
0.000010 0.090891 0.000010 0.000010 0.002911 0.000010 0.000010 0.000010 0.000010 0.000010 0.000010 0.000010 0.000010 0.000010 0.000010 0.000010 0.000010 0.000010 0.000010 0.000010 0.000010 0.000010 0.000010 0.000010 0.000010 0.000010 0.000010 0.000010 0.000010 0.000010 0.000010 0.000010 0.000010 0.000010 0.000010 0.000010 0.000010 0.000010 0.000010 0.000010 0.000010 0.000010 0.000010 0.000010 0.000010 0.000010 0.905668 0.000010 0.000010 0.000010 0.000010 0.000010 0.000010 0.000010 0.000010 0.000010
0.000010 0.000010 0.000010 0.000010 0.085857 0.000010 0.000010 0.000010 0.000010 0.000010 0.000010 0.000010 0.000010 0.000010 0.000010 0.000010 0.020798 0.000010 0.000010 0.007996 0.000010 0.000010 0.000010 0.000010 0.000010 0.000010 0.000010 0.000010 0.000010 0.000010 0.000010 0.000010 0.039501 0.000010 0.000010 0.000010 0.000010 0.000010 0.000010 0.000010 0.000010 0.000010 0.000010 0.000010 0.001495 0.000010 0.801635 0.000010 0.000010 0.000010 0.000010 0.008926 0.000010 0.033312 0.000010 0.000010
0.000010 0.000010 0.000010 0.000010 0.067418 0.000010 0.000010 0.000010 0.000010 0.000010 0.000010 0.000010 0.000010 0.000010 0.000010 0.000010 0.002427 0.000010 0.000010 0.000010 0.009530 0.000010 0.000010 0.000010 0.000918 0.004362 0.000010 0.000010 0.000010 0.000010 0.000010 0.000010 0.029400 0.000010 0.000010 0.000010 0.000010 0.000010 0.000010 0.000010 0.000010 0.001958 0.000010 0.000010 0.000010 0.000010 0.849955 0.000010 0.000010 0.000010 0.000010 0.006213 0.000010 0.026594 0.000010 0.000775
0.000010 0.000010 0.000010 0.000010 0.061185 0.000010 0.000011 0.000010 0.000010 0.002953 0.000010 0.000010 0.000010 0.000010 0.000010 0.000010 0.000010 0.000010 0.000010 0.009812 0.000010 0.000010 0.014903 0.000010 0.000010 0.000010 0.000010 0.000010 0.000010 0.000010 0.000010 0.000010 0.053877 0.000010 0.000010 0.000010 0.007652 0.000010 0.000010 0.000010 0.000010 0.000010 0.000010 0.000010 0.000010 0.000010 0.834933 0.000010 0.000010 0.000010 0.000010 0.000010 0.000010 0.010656 0.000010 0.003559
0.000010 0.000010 0.000010 0.000010 0.000010 0.000010 0.000010 0.000010 0.000010 0.000010 0.000010 0.000010 0.000010 0.000010 0.000010 0.000010 0.000010 0.000010 0.000010 0.000010 0.000010 0.000010 0.000010 0.000010 0.000010 0.000010 0.000010 0.000010 0.000010 0.000010 0.000010 0.000010 0.000010 0.000010 0.000010 0.000010 0.000010 0.000010 0.000010 0.000010 0.000010 0.000010 0.000010 0.000010 0.000010 0.000010 0.999450 0.000010 0.000010 0.000010 0.000010 0.000010 0.000010 0.000010 0.000010 0.000010
0.000010 0.000010 0.000010 0.000010 0.000010 0.000010 0.000010 0.000010 0.000010 0.000010 0.000010 0.000010 0.000010 0.000010 0.000010 0.000010 0.000010 0.000010 0.000010 0.000010 0.000010 0.000010 0.000010 0.000010 0.000010 0.000010 0.000010 0.000010 0.000010 0.000010 0.000010 0.000010 0.000010 0.000010 0.000010 0.000010 0.000010 0.000010 0.000010 0.000010 0.000010 0.000010 0.000010 0.000010 0.000010 0.000010 0.999450 0.000010 0.000010 0.000010 0.000010 0.000010 0.000010 0.000010 0.000010 0.000010
0.000010 0.000010 0.000010 0.000010 0.004724 0.000010 0.000010 0.000010 0.000010 0.000010 0.000010 0.000010 0.000010 0.000010 0.000010 0.000010 0.000010 0.000010 0.000010 0.000010 0.000010 0.000010 0.000010 0.000010 0.000010 0.000010 0.000010 0.000010 0.000010 0.000010 0.000010 0.000010 0.000010 0.000010 0.000010 0.000010 0.000010 0.000010 0.000010 0.000010 0.000010 0.000010 0.011488 0.000010 0.000010 0.000010 0.983258 0.000010 0.000010 0.000010 0.000010 0.000010 0.000010 0.000010 0.000010 0.000010
0.032170 0.000010 0.000010 0.000010 0.014995 0.000010 0.007612 0.040314 0.000010 0.012099 0.000010 0.000010 0.000010 0.000010 0.000010 0.000010 0.000010 0.000010 0.000010 0.000010 0.000010 0.000010 0.000010 0.000010 0.000010 0.000578 0.000010 0.000010 0.000010 0.000010 0.000010 0.002527 0.000010 0.000010 0.000030 0.000010 0.000010 0.001037 0.009352 0.000010 0.000010 0.018007 0.010197 0.000010 0.000010 0.000010 0.831279 0.000010 0.000010 0.000010 0.000010 0.000010 0.000010 0.019384 0.000010 0.000010
0.000010 0.000010 0.000010 0.000010 0.011574 0.009732 0.000010 0.000010 0.000010 0.007757 0.000010 0.000010 0.000010 0.000010 0.000010 0.000010 0.000010 0.000010 0.000010 0.000010 0.000010 0.000010 0.000010 0.000010 0.012185 0.000010 0.000010 0.000010 0.000010 0.000010 0.000010 0.000010 0.045474 0.000010 0.000010 0.000010 0.000010 0.000010 0.000010 0.000010 0.000010 0.009856 0.000697 0.000010 0.000010 0.000010 0.902245 0.000010 0.000010 0.000010 0.000010 0.000010 0.000010 0.000010 0.000010 0.000010
0.000010 0.000010 0.000010 0.000010 0.000010 0.000010 0.000010 0.000010 0.000010 0.000010 0.000010 0.000010 0.000010 0.000010 0.000010 0.000010 0.000010 0.000010 0.000010 0.000010 0.000010 0.000010 0.000010 0.000010 0.000010 0.000010 0.000010 0.000010 0.000010 0.000010 0.000010 0.000010 0.000010 0.000010 0.000010 0.000010 0.000010 0.000010 0.000010 0.000010 0.000010 0.000010 0.000010 0.000010 0.000010 0.000010 0.999450 0.000010 0.000010 0.000010 0.000010 0.000010 0.000010 0.000010 0.000010 0.000010
0.000010 0.000010 0.000010 0.000010 0.000010 0.000010 0.000010 0.000010 0.000010 0.000010 0.000010 0.000010 0.000010 0.000010 0.000010 0.000010 0.000010 0.000010 0.000010 0.000010 0.000010 0.000010 0.000010 0.000010 0.000010 0.000010 0.000010 0.000010 0.000010 0.000010 0.000010 0.000010 0.000010 0.000010 0.000010 0.000010 0.000010 0.000010 0.000010 0.000010 0.000010 0.000010 0.000010 0.000010 0.000010 0.000010 0.999450 0.000010 0.000010 0.000010 0.000010 0.000010 0.000010 0.000010 0.000010 0.000010
0.000010 0.000010 0.000010 0.000010 0.091002 0.000010 0.000010 0.005849 0.000010 0.000010 0.000010 0.000010 0.000010 0.000010 0.000010 0.000010 0.009344 0.001349 0.000010 0.007382 0.000010 0.000010 0.000010 0.000010 0.020664 0.006171 0.000010 0.000010 0.000010 0.000010 0.000010 0.000010 0.049908 0.000010 0.000010 0.000010 0.000010 0.015883 0.006618 0.000010 0.000010 0.010094 0.038303 0.000010 0.002463 0.007835 0.661346 0.000010 0.000010 0.000010 0.000010 0.010215 0.000010 0.055184 0.000010 0.000010
0.000010 0.000010 0.000010 0.000010 0.052962 0.000010 0.000010 0.000010 0.000010 0.000010 0.000010 0.000010 0.000010 0.000010 0.000010 0.000010 0.000010 0.000010 0.000010 0.000010 0.000010 0.000010 0.000010 0.000010 0.000010 0.000010 0.000010 0.000010 0.000010 0.000010 0.000010 0.000010 0.048345 0.000010 0.000010 0.000010 0.000010 0.000010 0.000010 0.000010 0.000010 0.000010 0.000010 0.000010 0.000010 0.000010 0.892863 0.000010 0.000010 0.000010 0.000010 0.000010 0.000010 0.005309 0.000010 0.000010
0.000010 0.000010 0.000010 0.000010 0.066047 0.008190 0.000010 0.000010 0.000010 0.000010 0.000010 0.000010 0.000010 0.000010 0.000010 0.000010 0.000010 0.000010 0.000010 0.000010 0.009169 0.000010 0.000010 0.000010 0.000010 0.006317 0.000010 0.000010 0.000010 0.000010 0.000010 0.000010 0.000857 0.000010 0.001430 0.000010 0.000010 0.003493 0.000010 0.000010 0.000010 0.000010 0.000010 0.000010 0.000931 0.000010 0.855677 0.000010 0.000010 0.000010 0.000010 0.000010 0.000010 0.047430 0.000010 0.000010
0.000010 0.000010 0.000010 0.000010 0.000010 0.000010 0.000010 0.000010 0.000010 0.000010 0.000010 0.000010 0.000010 0.000010 0.000010 0.000010 0.000010 0.000010 0.000010 0.000010 0.000010 0.000010 0.000010 0.000010 0.000010 0.000010 0.000010 0.000010 0.000010 0.000010 0.000010 0.000010 0.000010 0.000010 0.000010 0.000010 0.000010 0.000010 0.000010 0.000010 0.000010 0.000010 0.000010 0.000010 0.000010 0.000010 0.999450 0.000010 0.000010 0.000010 0.000010 0.000010 0.000010 0.000010 0.000010 0.000010
0.000010 0.000010 0.000010 0.000010 0.047483 0.000010 0.000010 0.107767 0.000010 0.000010 0.000010 0.000010 0.000010 0.000010 0.000010 0.000010 0.003289 0.026422 0.000010 0.006280 0.000010 0.000010 0.000010 0.000010 0.000010 0.006379 0.000010 0.000010 0.005746 0.027168 0.007520 0.000010 0.000010 0.000010 0.000010 0.000010 0.031805 0.024705 0.000010 0.000010 0.000010 0.000010 0.000010 0.000010 0.000010 0.006993 0.696676 0.000010 0.000010 0.000010 0.000010 0.000010 0.000010 0.001349 0.000010 0.000010
0.000010 0.084145 0.000010 0.000010 0.000010 0.000010 0.000010 0.000010 0.000010 0.000010 0.000010 0.000010 0.000010 0.000010 0.000010 0.000010 0.000010 0.001278 0.000010 0.000010 0.000010 0.000010 0.000010 0.000010 0.000010 0.000010 0.000010 0.000010 0.000010 0.000010 0.007944 0.000010 0.000010 0.000010 0.000010 0.000010 0.000010 0.000010 0.000010 0.000010 0.000010 0.000010 0.031599 0.000010 0.000010 0.000010 0.866090 0.000010 0.000010 0.000010 0.000010 0.008444 0.000010 0.000010 0.000010 0.000010
0.062861 0.007795 0.000010 0.001141 0.046297 0.000010 0.017221 0.035426 0.000010 0.000010 0.000010 0.000010 0.000010 0.000010 0.000010 0.000010 0.026282 0.005561 0.000010 0.080663 0.023552 0.000010 0.000010 0.000010 0.036365 0.007592 0.000010 0.000010 0.000010 0.005611 0.000010 0.015490 0.055669 0.014268 0.033372 0.000010 0.029848 0.023052 0.042080 0.000010 0.000010 0.043845 0.033411 0.051772 0.000010 0.072357 0.138239 0.000010 0.000010 0.006774 0.000010 0.020081 0.000010 0.053870 0.000010 0.009236
0.000010 0.068725 0.000010 0.000010 0.005536 0.000010 0.277081 0.005123 0.000010 0.000010 0.000010 0.000010 0.000010 0.000010 0.000010 0.000010 0.005215 0.000010 0.000010 0.000010 0.000010 0.000010 0.000010 0.000010 0.014121 0.000010 0.006431 0.000010 0.001530 0.032296 0.000010 0.002009 0.000010 0.034348 0.012873 0.000010 0.000010 0.027069 0.000010 0.000010 0.000010 0.002380 0.000010 0.000010 0.000010 0.381419 0.009843 0.007795 0.000010 0.010456 0.000010 0.055824 0.000010 0.037068 0.000010 0.002510
0.000010 0.000010 0.000010 0.000010 0.016435 0.014204 0.301868 0.000010 0.000010 0.000010 0.000010 0.000010 0.000010 0.000010 0.000010 0.000010 0.021176 0.000010 0.000010 0.036798 0.000010 0.000010 0.000010 0.000010 0.000010 0.003189 0.000010 0.005046 0.003678 0.000010 0.000010 0.000010 0.000010 0.000010 0.022406 0.000010 0.000010 0.000010 0.025142 0.000010 0.000010 0.045367 0.032768 0.000010 0.005546 0.340875 0.057824 0.004267 0.000010 0.007998 0.000010 0.040602 0.011646 0.002805 0.000010 0.000010
0.017037 0.198172 0.000010 0.008081 0.000010 0.000683 0.081287 0.032515 0.000010 0.000010 0.000010 0.000010 0.000010 0.001988 0.000010 0.000010 0.000010 0.000624 0.000010 0.030423 0.000010 0.000010 0.000010 0.004547 0.004086 0.001266 0.000010 0.000010 0.002810 0.269082 0.000010 0.006449 0.000010 0.071915 0.002492 0.000010 0.009297 0.000010 0.029105 0.009980 0.000010 0.078033 0.000010 0.000010 0.001208 0.091911 0.000010 0.001380 0.000575 0.000010 0.000010 0.044756 0.000010 0.000010 0.000010 0.000010
0.001382 0.170990 0.000010 0.006817 0.018421 0.000010 0.194947 0.092634 0.000010 0.000010 0.000010 0.000010 0.000010 0.016146 0.000010 0.000010 0.000010 0.032424 0.000010 0.019834 0.000010 0.000010 0.005870 0.014496 0.000010 0.000010 0.000010 0.000010 0.014706 0.014592 0.000010 0.000010 0.004556 0.017805 0.009637 0.000010 0.029310 0.015244 0.007397 0.000010 0.000010 0.023102 0.000930 0.015313 0.000010 0.237865 0.000010 0.000010 0.000010 0.000010 0.000010 0.035263 0.000010 0.000010 0.000010 0.000010
0.004373 0.381555 0.000010 0.000010 0.003553 0.000010 0.166758 0.039590 0.000010 0.000010 0.000010 0.000010 0.000010 0.009037 0.000010 0.000010 0.000010 0.008562 0.000010 0.000010 0.000010 0.000010 0.001042 0.015697 0.000010 0.000010 0.000010 0.000010 0.000010 0.001457 0.000010 0.000010 0.000010 0.000010 0.029533 0.000010 0.000010 0.010367 0.021124 0.000010 0.000010 0.029117 0.006121 0.000010 0.000010 0.232403 0.000010 0.000830 0.000010 0.011180 0.000010 0.027329 0.000010 0.000010 0.000010 0.000010
0.000010 0.010020 0.000010 0.000010 0.010627 0.001241 0.328204 0.000010 0.000010 0.000010 0.000010 0.008646 0.000010 0.001561 0.000010 0.000010 0.000010 0.018805 0.000010 0.049263 0.000010 0.000010 0.000010 0.000010 0.000010 0.000010 0.000010 0.020344 0.000010 0.000010 0.000010 0.000010 0.004606 0.009908 0.011730 0.000010 0.009772 0.021064 0.005786 0.000010 0.000010 0.031106 0.001672 0.000010 0.008995 0.349505 0.005165 0.000010 0.000010 0.005672 0.000010 0.068612 0.000010 0.017364 0.000010 0.000010
0.000010 0.000010 0.000010 0.000010 0.000010 0.000010 0.304996 0.000010 0.000010 0.000010 0.000010 0.000010 0.000010 0.000010 0.000010 0.000010 0.001861 0.013627 0.000010 0.047899 0.000010 0.013324 0.016401 0.000010 0.000010 0.007980 0.000672 0.000010 0.000010 0.000010 0.012162 0.000010 0.000010 0.000010 0.011242 0.000010 0.005672 0.030506 0.016183 0.007967 0.000010 0.023556 0.021939 0.000010 0.000010 0.374290 0.009107 0.000010 0.000010 0.010820 0.000010 0.063169 0.006277 0.000010 0.000010 0.000010
0.000010 0.000010 0.000010 0.000010 0.016030 0.000010 0.307989 0.012460 0.000010 0.000010 0.000010 0.000010 0.000010 0.000010 0.000010 0.000010 0.013724 0.000010 0.000010 0.028091 0.000010 0.007845 0.000010 0.005635 0.010697 0.000010 0.000010 0.000010 0.004661 0.000010 0.001292 0.000010 0.000010 0.001474 0.021471 0.000010 0.000010 0.016328 0.008727 0.000010 0.000010 0.034053 0.000010 0.000010 0.000010 0.405896 0.011916 0.000417 0.000010 0.000010 0.000010 0.077545 0.006955 0.000010 0.000010 0.006443
0.034784 0.028119 0.000010 0.000010 0.028104 0.000010 0.287707 0.020353 0.000010 0.000010 0.000010 0.000010 0.000010 0.000010 0.000010 0.000010 0.005344 0.021615 0.000010 0.010925 0.000010 0.000010 0.000010 0.000010 0.000010 0.000010 0.000010 0.005288 0.007699 0.000010 0.000010 0.000010 0.000010 0.005883 0.004398 0.000010 0.000010 0.016328 0.021336 0.000010 0.000010 0.022983 0.017799 0.000010 0.000010 0.378046 0.000010 0.005985 0.000010 0.000010 0.007972 0.068934 0.000010 0.000049 0.000010 0.000010
0.000010 0.000010 0.000010 0.000010 0.003618 0.003423 0.004305 0.000010 0.000010 0.000010 0.000010 0.000010 0.000010 0.000010 0.000010 0.000010 0.026076 0.355323 0.000010 0.081966 0.000010 0.000010 0.012777 0.000010 0.000010 0.005371 0.000010 0.000010 0.000010 0.000010 0.008815 0.002295 0.205471 0.000010 0.000010 0.000010 0.011086 0.000010 0.000010 0.000010 0.000010 0.000010 0.090612 0.000010 0.000010 0.029320 0.064487 0.000010 0.000010 0.000010 0.000010 0.012379 0.000010 0.082285 0.000010 0.000010
0.000010 0.000010 0.000010 0.000010 0.017109 0.000010 0.000880 0.010145 0.000010 0.000010 0.000010 0.000010 0.000010 0.000010 0.000010 0.000010 0.000010 0.514830 0.000010 0.061586 0.002043 0.000010 0.015314 0.000010 0.000010 0.008429 0.000010 0.000010 0.000010 0.000010 0.011553 0.000010 0.111439 0.000010 0.000010 0.000010 0.000010 0.000010 0.003405 0.000010 0.000010 0.005278 0.052029 0.010749 0.000010 0.021976 0.059268 0.000010 0.000010 0.000010 0.000010 0.012273 0.000010 0.081314 0.000010 0.000010
0.000010 0.000010 0.000010 0.000010 0.000010 0.005857 0.000010 0.046691 0.000010 0.012422 0.000010 0.000010 0.000010 0.000010 0.000010 0.000010 0.009478 0.504511 0.000010 0.043811 0.000010 0.000010 0.001948 0.015275 0.025291 0.000010 0.000010 0.000010 0.000010 0.000010 0.000010 0.000010 0.120097 0.000010 0.000010 0.000010 0.001316 0.012383 0.000010 0.000010 0.000010 0.014928 0.039460 0.000010 0.000010 0.001582 0.064623 0.000010 0.000010 0.008542 0.000010 0.019883 0.000010 0.051534 0.000010 0.000010
0.000010 0.000010 0.000010 0.000010 0.015853 0.000010 0.000010 0.024393 0.000010 0.000010 0.000010 0.000010 0.000010 0.000010 0.000010 0.000010 0.000010 0.706598 0.000010 0.049355 0.000010 0.000010 0.000010 0.000010 0.000010 0.008703 0.000010 0.000010 0.000010 0.000010 0.000010 0.000010 0.075032 0.000010 0.000010 0.000010 0.000010 0.000010 0.000010 0.000010 0.000010 0.000010 0.021936 0.000010 0.013683 0.000010 0.027363 0.000010 0.000010 0.000010 0.000010 0.000010 0.000010 0.056625 0.000010 0.000010
0.012850 0.000010 0.000010 0.006573 0.020105 0.000010 0.000010 0.003270 0.000010 0.000010 0.000010 0.000010 0.000010 0.000010 0.000010 0.000010 0.000010 0.655674 0.000010 0.007757 0.000010 0.000010 0.037414 0.000010 0.000010 0.000010 0.000010 0.000010 0.000010 0.000010 0.000010 0.004926 0.114856 0.000010 0.000010 0.000010 0.000010 0.006024 0.000010 0.000010 0.000010 0.000010 0.019971 0.000010 0.000010 0.000010 0.028932 0.000010 0.000010 0.000010 0.000010 0.020850 0.000010 0.060379 0.000010 0.000010
0.000010 0.049890 0.000010 0.000010 0.000010 0.008867 0.000010 0.005422 0.000010 0.000010 0.000010 0.000010 0.000010 0.000010 0.000010 0.000010 0.026181 0.661581 0.000010 0.038583 0.000010 0.000010 0.001598 0.002368 0.017613 0.011841 0.000010 0.000010 0.000010 0.000010 0.000010 0.000010 0.078156 0.000010 0.000010 0.000010 0.000016 0.011453 0.000010 0.000010 0.000010 0.000010 0.030568 0.000010 0.000010 0.004095 0.021000 0.000010 0.000010 0.000010 0.000010 0.004159 0.000010 0.026228 0.000010 0.000010
0.000010 0.000010 0.000010 0.000010 0.000010 0.000010 0.000010 0.000010 0.000010 0.000010 0.000010 0.000010 0.000010 0.000010 0.000010 0.000010 0.000010 0.999450 0.000010 0.000010 0.000010 0.000010 0.000010 0.000010 0.000010 0.000010 0.000010 0.000010 0.000010 0.000010 0.000010 0.000010 0.000010 0.000010 0.000010 0.000010 0.000010 0.000010 0.000010 0.000010 0.000010 0.000010 0.000010 0.000010 0.000010 0.000010 0.000010 0.000010 0.000010 0.000010 0.000010 0.000010 0.000010 0.000010 0.000010 0.000010
0.000010 0.000010 0.000010 0.000010 0.006475 0.000823 0.000010 0.000010 0.000010 0.006415 0.000010 0.000010 0.000010 0.000010 0.000010 0.000010 0.000010 0.940967 0.000010 0.000010 0.000010 0.000010 0.000010 0.000010 0.000010 0.000010 0.000010 0.000010 0.004375 0.000010 0.000010 0.000010 0.017484 0.000010 0.000010 0.000010 0.000010 0.000010 0.000010 0.000010 0.000010 0.000010 0.000010 0.000010 0.000010 0.000010 0.022971 0.000010 0.000010 0.000010 0.000010 0.000010 0.000010 0.000010 0.000010 0.000010
0.000010 0.000010 0.000010 0.000010 0.000010 0.000010 0.000010 0.000010 0.000010 0.000010 0.000010 0.000010 0.000010 0.000010 0.000010 0.000010 0.000017 0.999443 0.000010 0.000010 0.000010 0.000010 0.000010 0.000010 0.000010 0.000010 0.000010 0.000010 0.000010 0.000010 0.000010 0.000010 0.000010 0.000010 0.000010 0.000010 0.000010 0.000010 0.000010 0.000010 0.000010 0.000010 0.000010 0.000010 0.000010 0.000010 0.000010 0.000010 0.000010 0.000010 0.000010 0.000010 0.000010 0.000010 0.000010 0.000010
0.000010 0.000010 0.000010 0.000010 0.000010 0.000010 0.000010 0.000010 0.000010 0.000010 0.000010 0.000010 0.000010 0.000010 0.000010 0.000010 0.000010 0.999450 0.000010 0.000010 0.000010 0.000010 0.000010 0.000010 0.000010 0.000010 0.000010 0.000010 0.000010 0.000010 0.000010 0.000010 0.000010 0.000010 0.000010 0.000010 0.000010 0.000010 0.000010 0.000010 0.000010 0.000010 0.000010 0.000010 0.000010 0.000010 0.000010 0.000010 0.000010 0.000010 0.000010 0.000010 0.000010 0.000010 0.000010 0.000010
0.000010 0.131275 0.000010 0.000010 0.000010 0.000010 0.000010 0.000010 0.000010 0.000010 0.000010 0.000010 0.000010 0.000010 0.000010 0.000010 0.000010 0.689050 0.000010 0.018478 0.000010 0.000010 0.002455 0.000010 0.009371 0.000010 0.000010 0.000010 0.000010 0.010795 0.000010 0.000010 0.019535 0.000666 0.004218 0.000010 0.000010 0.000010 0.014373 0.000010 0.000010 0.000010 0.043007 0.000010 0.000010 0.000010 0.053246 0.000010 0.000010 0.000010 0.000010 0.003100 0.000010 0.000010 0.000010 0.000010
0.000010 0.070959 0.000010 0.000010 0.000010 0.000010 0.000010 0.000010 0.000010 0.000010 0.000010 0.000010 0.000010 0.000010 0.000010 0.000010 0.000010 0.788660 0.000010 0.011103 0.000010 0.000010 0.000010 0.000010 0.000010 0.001818 0.000010 0.000010 0.000010 0.000010 0.000780 0.000010 0.059019 0.000010 0.000010 0.000010 0.004957 0.000010 0.000010 0.000010 0.000010 0.000010 0.022403 0.010641 0.000010 0.000010 0.029193 0.000010 0.000010 0.000010 0.000010 0.000010 0.000010 0.000017 0.000010 0.000010
0.000010 0.062793 0.000010 0.000010 0.000010 0.005926 0.000010 0.000010 0.000010 0.000010 0.000010 0.000010 0.000010 0.000010 0.000010 0.000010 0.000010 0.764751 0.000010 0.065855 0.000010 0.000010 0.000010 0.000010 0.000010 0.000010 0.000010 0.000010 0.000010 0.000010 0.000010 0.000010 0.006512 0.000010 0.000010 0.000010 0.000010 0.000010 0.000010 0.000010 0.000010 0.024748 0.038926 0.000010 0.000010 0.000010 0.023351 0.000010 0.000010 0.000010 0.000010 0.000010 0.000010 0.006669 0.000010 0.000010
0.000010 0.049669 0.000010 0.000010 0.000010 0.004325 0.004059 0.019770 0.000010 0.000010 0.000010 0.000010 0.000010 0.000010 0.000010 0.000010 0.000010 0.679842 0.000010 0.000010 0.000010 0.000010 0.010517 0.000010 0.000010 0.000010 0.000010 0.000010 0.000010 0.007709 0.000010 0.000010 0.058764 0.000010 0.003905 0.000010 0.000010 0.000010 0.000010 0.000010 0.000010 0.047585 0.036005 0.000010 0.000010 0.000010 0.031253 0.000010 0.000010 0.000010 0.000010 0.010927 0.000010 0.035248 0.000010 0.000010
0.000010 0.000010 0.000010 0.000010 0.012304 0.000010 0.000010 0.000010 0.000010 0.005074 0.000010 0.000010 0.000010 0.000010 0.000010 0.000010 0.000010 0.727735 0.000010 0.020165 0.004486 0.000010 0.000010 0.000010 0.000010 0.000010 0.000010 0.000010 0.000010 0.009390 0.000010 0.000010 0.093095 0.000010 0.000010 0.000010 0.000010 0.000010 0.003552 0.000010 0.000010 0.000010 0.000010 0.000010 0.000010 0.016276 0.034642 0.000010 0.000010 0.000010 0.000010 0.009841 0.000010 0.062999 0.000010 0.000010
0.013391 0.044818 0.000010 0.002423 0.000010 0.000010 0.014414 0.000010 0.000010 0.000010 0.000010 0.000010 0.000010 0.000010 0.000010 0.000010 0.000010 0.673223 0.000010 0.000010 0.000010 0.000010 0.040968 0.006121 0.000010 0.004791 0.000010 0.000010 0.000010 0.000010 0.000010 0.000010 0.071872 0.000010 0.000010 0.000010 0.000010 0.014789 0.001769 0.000010 0.000010 0.019040 0.023666 0.000010 0.000010 0.000010 0.017145 0.000010 0.000010 0.000734 0.000010 0.017168 0.000010 0.033279 0.000010 0.000010
0.000010 0.000010 0.000010 0.000010 0.007963 0.000010 0.000010 0.039883 0.000010 0.000010 0.000010 0.000010 0.000010 0.000010 0.000010 0.000010 0.000010 0.887931 0.000010 0.000010 0.000010 0.000010 0.000010 0.010952 0.000010 0.000010 0.000010 0.003225 0.000010 0.015330 0.000010 0.000010 0.028370 0.000010 0.000010 0.000010 0.000010 0.000010 0.000010 0.000010 0.000010 0.000010 0.000010 0.000010 0.000161 0.000010 0.000010 0.000010 0.000010 0.000010 0.000010 0.000010 0.000010 0.005269 0.000457 0.000010
0.000010 0.000010 0.000010 0.000426 0.011671 0.016734 0.000010 0.000010 0.000010 0.000010 0.000010 0.000010 0.000010 0.000010 0.000010 0.000010 0.023629 0.766642 0.000010 0.000010 0.000010 0.000010 0.028071 0.000010 0.008426 0.000010 0.000010 0.000010 0.000010 0.021686 0.000010 0.000010 0.060243 0.000010 0.000010 0.000010 0.027076 0.000010 0.000010 0.000010 0.000010 0.000010 0.000010 0.000010 0.000010 0.000010 0.031168 0.000010 0.000010 0.000010 0.000010 0.000010 0.000010 0.003789 0.000010 0.000010
0.000010 0.045796 0.000010 0.000010 0.002719 0.000010 0.000010 0.011500 0.000010 0.000010 0.000010 0.000010 0.000010 0.000010 0.000010 0.000010 0.000010 0.909326 0.000010 0.000010 0.000010 0.000010 0.000010 0.000010 0.000010 0.000010 0.000010 0.000010 0.000010 0.000010 0.000010 0.000010 0.030149 0.000010 0.000010 0.000010 0.000010 0.000010 0.000010 0.000010 0.000010 0.000010 0.000010 0.000010 0.000010 0.000010 0.000010 0.000010 0.000010 0.000010 0.000010 0.000010 0.000010 0.000010 0.000010 0.000010
0.000010 0.000010 0.000010 0.000010 0.000010 0.000010 0.000010 0.000010 0.000010 0.000010 0.000010 0.000010 0.000010 0.000010 0.000010 0.000010 0.000010 0.986128 0.000010 0.000010 0.000010 0.000010 0.000010 0.003634 0.000010 0.000010 0.000010 0.000010 0.000010 0.000010 0.000010 0.000010 0.000010 0.000010 0.000010 0.000010 0.000010 0.000010 0.000010 0.000010 0.000010 0.001654 0.000010 0.000010 0.000010 0.000010 0.000010 0.000010 0.000010 0.000010 0.000010 0.000010 0.000010 0.000010 0.000010 0.008064
0.000010 0.050590 0.000010 0.000010 0.016946 0.000010 0.000010 0.019510 0.000010 0.000010 0.000010 0.000010 0.000010 0.000010 0.000010 0.000010 0.000010 0.000010 0.000010 0.000010 0.000010 0.000010 0.010079 0.003462 0.000010 0.000010 0.000010 0.000010 0.000010 0.542939 0.000010 0.000010 0.000010 0.011488 0.003021 0.000010 0.000010 0.000010 0.045063 0.000010 0.000010 0.136553 0.000010 0.010787 0.000010 0.000010 0.003883 0.000010 0.000010 0.000010 0.000010 0.065964 0.000010 0.079296 0.000010 0.000010
0.000010 0.058143 0.000010 0.005817 0.000010 0.000010 0.059994 0.016495 0.000010 0.000010 0.000010 0.000010 0.000010 0.000010 0.000010 0.000010 0.000941 0.004371 0.000010 0.040393 0.000010 0.000010 0.003486 0.000010 0.000010 0.000010 0.002689 0.000010 0.000010 0.453319 0.000783 0.004064 0.021325 0.080826 0.026102 0.000010 0.000010 0.000010 0.034145 0.000010 0.000010 0.019588 0.000010 0.000010 0.002713 0.075906 0.013105 0.000010 0.000010 0.000010 0.000010 0.046282 0.000010 0.028132 0.000010 0.001051
0.000010 0.000010 0.000010 0.000010 0.001668 0.002626 0.000010 0.000010 0.000010 0.000010 0.000010 0.000010 0.000010 0.000010 0.000010 0.000010 0.000010 0.000010 0.000010 0.000010 0.000010 0.000010 0.000010 0.010888 0.000010 0.000010 0.000010 0.000010 0.000010 0.585356 0.000010 0.016357 0.000010 0.000010 0.013133 0.000010 0.000010 0.000010 0.030180 0.000010 0.000010 0.150847 0.000010 0.020312 0.000010 0.015807 0.020813 0.000010 0.000010 0.000010 0.000010 0.067815 0.000010 0.063769 0.000010 0.000010
0.012552 0.059093 0.000010 0.054701 0.003713 0.000010 0.000010 0.059289 0.000010 0.000010 0.000010 0.000010 0.000010 0.000010 0.000010 0.000010 0.000010 0.000010 0.000010 0.000010 0.000010 0.000010 0.019204 0.003375 0.008866 0.010736 0.000010 0.000010 0.000010 0.455665 0.000010 0.024854 0.010857 0.040931 0.002186 0.000010 0.004101 0.000010 0.037022 0.000010 0.000010 0.071872 0.000010 0.001367 0.000010 0.013272 0.000010 0.000010 0.000010 0.010473 0.000010 0.051697 0.000010 0.043833 0.000010 0.000010
0.014053 0.000010 0.000010 0.000010 0.011689 0.000010 0.013038 0.051370 0.000010 0.000010 0.000010 0.000010 0.000010 0.000010 0.000010 0.000010 0.012746 0.000010 0.000010 0.000010 0.000010 0.000010 0.000010 0.000010 0.000010 0.010914 0.000010 0.000010 0.000010 0.570323 0.013543 0.007821 0.000445 0.030255 0.000010 0.000010 0.000667 0.011971 0.029863 0.000010 0.000010 0.078780 0.000010 0.006668 0.000010 0.000010 0.005216 0.000010 0.000010 0.000010 0.000010 0.084310 0.000010 0.045960 0.000010 0.000010
0.005854 0.015599 0.000010 0.000010 0.000010 0.002009 0.008223 0.000585 0.000010 0.000010 0.000010 0.000010 0.000010 0.000010 0.000010 0.000010 0.000010 0.008334 0.000010 0.060878 0.000010 0.000010 0.009216 0.000010 0.006223 0.013610 0.000010 0.000010 0.000010 0.564529 0.006657 0.025721 0.041342 0.021746 0.000010 0.000010 0.000010 0.000010 0.038114 0.000010 0.000010 0.096848 0.005865 0.021766 0.000010 0.000010 0.000011 0.000010 0.000010 0.000010 0.000010 0.035363 0.000010 0.011166 0.000010 0.000010
0.005186 0.000010 0.000010 0.000010 0.011701 0.000010 0.000010 0.005543 0.000010 0.000010 0.000010 0.000010 0.000010 0.000010 0.000010 0.000010 0.000010 0.000010 0.000010 0.046170 0.000010 0.000010 0.030078 0.000010 0.000010 0.001163 0.000010 0.000010 0.000010 0.577954 0.001282 0.000010 0.000010 0.030607 0.002345 0.000010 0.009796 0.000010 0.081105 0.000010 0.000010 0.093905 0.000010 0.043134 0.018952 0.000010 0.019830 0.000010 0.000010 0.001703 0.000010 0.019165 0.000010 0.000010 0.000010 0.000010
0.013545 0.010498 0.000010 0.000010 0.000010 0.001669 0.000010 0.021510 0.000010 0.000010 0.000010 0.000010 0.000010 0.000010 0.000010 0.000010 0.000010 0.007561 0.000010 0.000917 0.000340 0.000010 0.016549 0.000010 0.013810 0.000010 0.000010 0.000010 0.000010 0.491233 0.000010 0.024034 0.009411 0.057099 0.007017 0.000010 0.007393 0.000010 0.097169 0.000010 0.000010 0.107363 0.002600 0.019767 0.009069 0.000470 0.000010 0.000010 0.000010 0.000010 0.000010 0.068118 0.000010 0.012526 0.000010 0.000010
0.029775 0.000010 0.000010 0.000010 0.021686 0.012277 0.003547 0.002299 0.000010 0.013231 0.000010 0.000010 0.000010 0.000010 0.000010 0.000010 0.004034 0.000010 0.000010 0.023209 0.000010 0.000010 0.000010 0.000010 0.000010 0.002707 0.000010 0.000010 0.000010 0.533811 0.000010 0.013817 0.000010 0.072249 0.025659 0.000010 0.002026 0.008739 0.043890 0.000010 0.000010 0.087892 0.000010 0.000010 0.002212 0.000010 0.000010 0.000010 0.000010 0.000010 0.000010 0.026766 0.000010 0.069815 0.000010 0.000010
0.006959 0.000010 0.000010 0.000010 0.015704 0.008033 0.018416 0.020223 0.000010 0.000010 0.000010 0.000010 0.000010 0.000010 0.000010 0.000010 0.000010 0.000010 0.000010 0.000010 0.000010 0.000010 0.014415 0.000010 0.022886 0.008458 0.000010 0.000010 0.000010 0.533130 0.000010 0.000010 0.009084 0.047726 0.016306 0.000010 0.000010 0.012296 0.060884 0.000010 0.000010 0.070838 0.000010 0.034658 0.000010 0.000010 0.000010 0.000010 0.000010 0.002771 0.000010 0.044533 0.000010 0.045022 0.000010 0.007299
0.035919 0.000010 0.000010 0.000010 0.016007 0.003486 0.000010 0.027309 0.000010 0.000010 0.000010 0.000010 0.000010 0.000010 0.000010 0.000010 0.007897 0.000010 0.000010 0.009370 0.002007 0.000010 0.016102 0.000010 0.040664 0.000010 0.000010 0.000010 0.000010 0.542599 0.000010 0.000011 0.027710 0.011912 0.003501 0.000010 0.001730 0.000969 0.085190 0.000010 0.000010 0.068009 0.002674 0.022443 0.000010 0.000010 0.000010 0.000010 0.000010 0.000010 0.000010 0.042781 0.000010 0.031370 0.000010 0.000010
0.004451 0.022590 0.000010 0.000010 0.004957 0.000010 0.000010 0.025085 0.000010 0.000010 0.000010 0.000010 0.000010 0.000010 0.000010 0.000010 0.000010 0.007081 0.000010 0.022357 0.000010 0.000010 0.010707 0.005170 0.000010 0.001995 0.000010 0.000010 0.000010 0.544531 0.004975 0.027097 0.016629 0.029989 0.000010 0.000010 0.002324 0.017766 0.035311 0.000010 0.000010 0.097908 0.011447 0.035082 0.000010 0.001357 0.000010 0.000010 0.000010 0.000010 0.000010 0.033749 0.000010 0.037111 0.000010 0.000010
0.002731 0.000010 0.000010 0.000010 0.002697 0.000010 0.002000 0.011339 0.000010 0.007181 0.000010 0.000010 0.000010 0.000010 0.000010 0.000010 0.015264 0.000010 0.000010 0.005185 0.000010 0.000010 0.000010 0.000010 0.005695 0.000010 0.000010 0.000010 0.000010 0.545585 0.000010 0.033558 0.015691 0.088168 0.018023 0.000010 0.000010 0.000010 0.037361 0.000010 0.000010 0.105048 0.000010 0.007184 0.000010 0.000010 0.000010 0.000010 0.000010 0.000010 0.000010 0.054581 0.000010 0.042330 0.000010 0.000010
0.008360 0.000010 0.000010 0.000010 0.001620 0.014940 0.000010 0.044252 0.000010 0.000010 0.000010 0.000010 0.000010 0.000010 0.000010 0.000010 0.000010 0.000010 0.000010 0.035184 0.000011 0.000010 0.009988 0.000010 0.013514 0.005545 0.000010 0.000010 0.000010 0.568974 0.000010 0.039010 0.000010 0.021093 0.000010 0.000010 0.000010 0.011985 0.026021 0.000010 0.000010 0.095750 0.000010 0.017777 0.000010 0.000247 0.023477 0.000010 0.000010 0.000010 0.000010 0.051648 0.000010 0.010244 0.000010 0.000010
0.006305 0.009810 0.000010 0.011301 0.012650 0.000010 0.010750 0.028671 0.000010 0.000010 0.000010 0.000010 0.000010 0.000010 0.000010 0.000010 0.007569 0.015878 0.000010 0.028761 0.000010 0.000010 0.015022 0.000010 0.000010 0.004961 0.000010 0.000010 0.000010 0.549601 0.002456 0.011870 0.000010 0.044515 0.000010 0.000010 0.000010 0.003906 0.050024 0.000010 0.000010 0.110217 0.018500 0.000010 0.000010 0.000010 0.000010 0.000010 0.000010 0.000010 0.000010 0.041053 0.000010 0.015827 0.000010 0.000010
0.000010 0.000010 0.000010 0.000010 0.000010 0.000010 0.000010 0.024573 0.000010 0.000014 0.000010 0.000010 0.000010 0.000010 0.000010 0.000010 0.000010 0.000010 0.000010 0.021844 0.000010 0.000010 0.016972 0.000010 0.000010 0.003248 0.000010 0.000010 0.000010 0.567097 0.000010 0.028240 0.000010 0.024325 0.000010 0.000010 0.034812 0.000010 0.023657 0.000010 0.000010 0.118440 0.000372 0.029185 0.006141 0.015110 0.013793 0.000010 0.000010 0.000010 0.000010 0.030409 0.000010 0.041387 0.000010 0.000010
0.023238 0.011400 0.000010 0.000010 0.000010 0.010914 0.000010 0.010044 0.000010 0.001427 0.000010 0.000010 0.000010 0.000010 0.000010 0.000010 0.000010 0.000010 0.000010 0.035038 0.000010 0.000010 0.000010 0.000010 0.001863 0.000010 0.000010 0.000010 0.000010 0.500343 0.000010 0.029174 0.020868 0.061788 0.006721 0.000010 0.036109 0.000010 0.058548 0.000010 0.000010 0.106903 0.001195 0.011890 0.006705 0.003701 0.013534 0.000010 0.000010 0.000010 0.000010 0.026748 0.000010 0.021507 0.000010 0.000010
0.014676 0.017728 0.000010 0.010183 0.000010 0.012847 0.000010 0.023325 0.000010 0.000010 0.000010 0.000010 0.000010 0.000010 0.000010 0.000010 0.000010 0.007120 0.000010 0.011687 0.000010 0.000010 0.008578 0.005465 0.014251 0.000010 0.000010 0.000010 0.000010 0.505492 0.000124 0.024186 0.000010 0.097923 0.013122 0.000010 0.000010 0.000931 0.039759 0.000010 0.000010 0.107830 0.000010 0.000010 0.000010 0.000010 0.014534 0.000010 0.000010 0.000010 0.000010 0.043147 0.000010 0.026741 0.000010 0.000010
0.004242 0.000010 0.000010 0.000010 0.006437 0.012970 0.003616 0.034299 0.000010 0.007634 0.000010 0.000010 0.000010 0.000010 0.000010 0.000010 0.000010 0.015000 0.000010 0.000010 0.000010 0.000010 0.014713 0.000010 0.001261 0.009295 0.000010 0.000010 0.000817 0.514120 0.000010 0.021584 0.026462 0.050911 0.004568 0.000010 0.000010 0.000010 0.034183 0.000010 0.000010 0.120847 0.000010 0.019387 0.000010 0.006929 0.017310 0.000010 0.000010 0.000010 0.000010 0.056720 0.000010 0.016366 0.000010 0.000010
0.000010 0.000010 0.000010 0.000010 0.019867 0.003946 0.006033 0.024455 0.000010 0.003128 0.000010 0.000010 0.000010 0.000010 0.000010 0.000010 0.000010 0.012248 0.000010 0.019635 0.000010 0.000010 0.014700 0.000010 0.000010 0.007510 0.000010 0.000010 0.000010 0.523862 0.004449 0.000010 0.000010 0.048912 0.000010 0.000010 0.000010 0.000656 0.038895 0.000010 0.000010 0.108066 0.000010 0.074103 0.000010 0.000010 0.014181 0.000010 0.000010 0.000010 0.000010 0.040495 0.000010 0.034489 0.000010 0.000010
0.029602 0.000010 0.000010 0.000010 0.000010 0.006047 0.000010 0.011583 0.000010 0.000010 0.000010 0.000010 0.000010 0.000010 0.000010 0.000010 0.000010 0.006891 0.000010 0.027761 0.000010 0.000010 0.010821 0.000010 0.003430 0.023865 0.000010 0.000010 0.000010 0.016639 0.013700 0.028243 0.011007 0.010838 0.000010 0.000010 0.004200 0.028211 0.699630 0.000010 0.000010 0.045181 0.000010 0.000010 0.000059 0.000010 0.000010 0.000010 0.000010 0.000010 0.000010 0.021924 0.000010 0.000010 0.000010 0.000010
0.000010 0.000010 0.000010 0.000010 0.000010 0.000010 0.000010 0.000010 0.000010 0.000010 0.000010 0.000010 0.000010 0.000010 0.000010 0.000010 0.000010 0.000010 0.000010 0.000010 0.000010 0.000010 0.016426 0.000010 0.000010 0.000010 0.000010 0.000010 0.000010 0.000010 0.000010 0.000010 0.000010 0.000010 0.000010 0.000010 0.000010 0.000010 0.983034 0.000010 0.000010 0.000010 0.000010 0.000010 0.000010 0.000010 0.000010 0.000010 0.000010 0.000010 0.000010 0.000010 0.000010 0.000010 0.000010 0.000010
0.000010 0.000010 0.000010 0.000010 0.000010 0.003056 0.000010 0.000010 0.000010 0.000010 0.000010 0.000010 0.000010 0.000010 0.000010 0.000010 0.000010 0.000010 0.000010 0.000010 0.000010 0.000010 0.000010 0.000010 0.000010 0.000010 0.000010 0.000010 0.000010 0.000010 0.000010 0.000010 0.000010 0.000010 0.000010 0.000010 0.000010 0.000010 0.995470 0.000010 0.000010 0.000010 0.000944 0.000010 0.000010 0.000010 0.000010 0.000010 0.000010 0.000010 0.000010 0.000010 0.000010 0.000010 0.000010 0.000010
0.000010 0.000010 0.000010 0.000010 0.000010 0.000010 0.000010 0.000010 0.000010 0.000010 0.000010 0.000010 0.000010 0.000010 0.000010 0.000010 0.000010 0.000010 0.000010 0.022118 0.000010 0.000010 0.000010 0.000010 0.000010 0.000010 0.000010 0.000010 0.000010 0.002156 0.000010 0.000010 0.001024 0.008849 0.000010 0.000010 0.000010 0.000010 0.961620 0.000010 0.000010 0.000010 0.000010 0.000010 0.003733 0.000010 0.000010 0.000010 0.000010 0.000010 0.000010 0.000010 0.000010 0.000010 0.000010 0.000010
0.000010 0.000010 0.000010 0.000010 0.010389 0.000010 0.000010 0.000010 0.000010 0.000010 0.000010 0.000010 0.000010 0.000010 0.000010 0.000010 0.003975 0.000010 0.000010 0.000010 0.000010 0.000010 0.004844 0.000010 0.000010 0.009765 0.000010 0.000010 0.000010 0.000010 0.000010 0.000010 0.000010 0.000010 0.000010 0.000010 0.000010 0.026259 0.944268 0.000010 0.000010 0.000010 0.000010 0.000010 0.000010 0.000010 0.000010 0.000010 0.000010 0.000010 0.000010 0.000010 0.000010 0.000010 0.000010 0.000010
0.000010 0.000010 0.000010 0.000010 0.000010 0.000010 0.000010 0.000010 0.000010 0.000010 0.000010 0.000010 0.000010 0.000010 0.000010 0.000010 0.000010 0.000010 0.000010 0.000010 0.000010 0.000010 0.000010 0.000010 0.000010 0.000010 0.000010 0.000010 0.000010 0.000010 0.000010 0.000010 0.000010 0.000010 0.000010 0.000010 0.000010 0.000010 0.999450 0.000010 0.000010 0.000010 0.000010 0.000010 0.000010 0.000010 0.000010 0.000010 0.000010 0.000010 0.000010 0.000010 0.000010 0.000010 0.000010 0.000010
0.000010 0.000010 0.000010 0.000010 0.000010 0.000010 0.000010 0.000010 0.000010 0.000010 0.000010 0.000010 0.000010 0.000010 0.000010 0.000010 0.000010 0.000010 0.000010 0.000010 0.000010 0.000010 0.000010 0.000010 0.000010 0.000010 0.000010 0.000010 0.000010 0.000010 0.000010 0.000010 0.000010 0.000010 0.000010 0.000010 0.000010 0.000010 0.999450 0.000010 0.000010 0.000010 0.000010 0.000010 0.000010 0.000010 0.000010 0.000010 0.000010 0.000010 0.000010 0.000010 0.000010 0.000010 0.000010 0.000010
0.000010 0.000010 0.000010 0.000010 0.000010 0.000010 0.000010 0.000010 0.000010 0.000010 0.000010 0.000010 0.000010 0.000010 0.000010 0.000010 0.000010 0.000010 0.000010 0.000010 0.000010 0.000010 0.000010 0.000010 0.000010 0.000010 0.000010 0.000010 0.000010 0.000010 0.000010 0.000010 0.000010 0.000010 0.000010 0.000010 0.000010 0.000010 0.999450 0.000010 0.000010 0.000010 0.000010 0.000010 0.000010 0.000010 0.000010 0.000010 0.000010 0.000010 0.000010 0.000010 0.000010 0.000010 0.000010 0.000010
0.000010 0.000010 0.000010 0.000010 0.000010 0.000010 0.000010 0.000010 0.000010 0.000010 0.000010 0.000010 0.000010 0.000010 0.000010 0.000010 0.000010 0.000010 0.000010 0.000010 0.000010 0.000010 0.000010 0.000010 0.000010 0.000010 0.000010 0.000010 0.000010 0.000010 0.000010 0.000010 0.000010 0.000010 0.000010 0.000010 0.000010 0.000010 0.999450 0.000010 0.000010 0.000010 0.000010 0.000010 0.000010 0.000010 0.000010 0.000010 0.000010 0.000010 0.000010 0.000010 0.000010 0.000010 0.000010 0.000010
0.000010 0.000010 0.000010 0.000010 0.000010 0.000010 0.000010 0.000010 0.000010 0.000010 0.000010 0.000010 0.000010 0.000010 0.000010 0.000010 0.000010 0.000010 0.000010 0.000010 0.000010 0.000010 0.000010 0.000010 0.002885 0.000010 0.000010 0.000010 0.000010 0.000010 0.000010 0.000010 0.000010 0.007572 0.000010 0.000010 0.000010 0.013586 0.975437 0.000010 0.000010 0.000010 0.000010 0.000010 0.000010 0.000010 0.000010 0.000010 0.000010 0.000010 0.000010 0.000010 0.000010 0.000010 0.000010 0.000010
0.000010 0.000010 0.000010 0.000010 0.000010 0.000010 0.000010 0.000010 0.000010 0.000010 0.000010 0.000010 0.000010 0.000010 0.000010 0.000010 0.000010 0.000010 0.000010 0.000010 0.000010 0.000010 0.000010 0.000010 0.000010 0.000010 0.000010 0.000010 0.000010 0.000010 0.000010 0.000010 0.000010 0.000010 0.000010 0.000010 0.000010 0.000010 0.999450 0.000010 0.000010 0.000010 0.000010 0.000010 0.000010 0.000010 0.000010 0.000010 0.000010 0.000010 0.000010 0.000010 0.000010 0.000010 0.000010 0.000010
0.017167 0.006432 0.000010 0.000010 0.000010 0.000010 0.000010 0.000010 0.000010 0.000010 0.000010 0.000010 0.000010 0.000010 0.000010 0.000010 0.000010 0.005284 0.000010 0.000010 0.000010 0.000010 0.000010 0.003430 0.000010 0.024090 0.000010 0.000010 0.000010 0.000010 0.000010 0.013731 0.000010 0.000010 0.000010 0.000010 0.012613 0.000010 0.780614 0.000010 0.000010 0.045576 0.006731 0.038697 0.000010 0.000010 0.024203 0.000010 0.000010 0.000010 0.000010 0.002020 0.000010 0.018992 0.000010 0.000010
0.000010 0.000010 0.000010 0.000010 0.000010 0.000010 0.000010 0.000010 0.000010 0.000010 0.000010 0.000010 0.000010 0.000010 0.000010 0.000010 0.000010 0.000010 0.000010 0.000010 0.000010 0.000010 0.000010 0.000010 0.000010 0.000010 0.000010 0.000010 0.000010 0.000010 0.000010 0.000010 0.000010 0.000010 0.000010 0.000010 0.000010 0.000010 0.999450 0.000010 0.000010 0.000010 0.000010 0.000010 0.000010 0.000010 0.000010 0.000010 0.000010 0.000010 0.000010 0.000010 0.000010 0.000010 0.000010 0.000010
0.000010 0.000010 0.000010 0.000010 0.000010 0.000010 0.000010 0.000010 0.000010 0.000010 0.000010 0.000010 0.000010 0.000010 0.000010 0.000010 0.000010 0.000010 0.000010 0.000010 0.000010 0.000010 0.000010 0.000010 0.000010 0.000010 0.000010 0.000010 0.000010 0.000010 0.000010 0.000010 0.000010 0.000010 0.000010 0.000010 0.000010 0.000010 0.999450 0.000010 0.000010 0.000010 0.000010 0.000010 0.000010 0.000010 0.000010 0.000010 0.000010 0.000010 0.000010 0.000010 0.000010 0.000010 0.000010 0.000010
0.000010 0.000010 0.000010 0.000010 0.000010 0.000010 0.000010 0.000010 0.000010 0.000010 0.000010 0.000010 0.000010 0.000010 0.000010 0.000010 0.000010 0.000010 0.000010 0.000010 0.000010 0.000010 0.000010 0.000010 0.000010 0.000010 0.000010 0.000010 0.000010 0.000010 0.000010 0.000010 0.000010 0.000010 0.000010 0.000010 0.000010 0.000010 0.999450 0.000010 0.000010 0.000010 0.000010 0.000010 0.000010 0.000010 0.000010 0.000010 0.000010 0.000010 0.000010 0.000010 0.000010 0.000010 0.000010 0.000010
0.000010 0.000010 0.000010 0.000010 0.000010 0.000010 0.000010 0.000010 0.000010 0.000010 0.000010 0.000010 0.000010 0.000010 0.000010 0.000010 0.000010 0.000010 0.000010 0.000010 0.000010 0.000010 0.000010 0.000010 0.000010 0.000010 0.000010 0.000010 0.000010 0.000010 0.000010 0.000010 0.000010 0.000010 0.000010 0.000010 0.000010 0.000010 0.999450 0.000010 0.000010 0.000010 0.000010 0.000010 0.000010 0.000010 0.000010 0.000010 0.000010 0.000010 0.000010 0.000010 0.000010 0.000010 0.000010 0.000010
0.000010 0.000010 0.000010 0.000010 0.000010 0.000010 0.000010 0.000010 0.000010 0.000010 0.000010 0.000010 0.000010 0.000010 0.000010 0.000010 0.000010 0.000010 0.000010 0.000010 0.000010 0.000010 0.000010 0.000010 0.000010 0.000010 0.000010 0.000010 0.000010 0.000010 0.000010 0.000010 0.000010 0.000010 0.000010 0.000010 0.000010 0.000010 0.999450 0.000010 0.000010 0.000010 0.000010 0.000010 0.000010 0.000010 0.000010 0.000010 0.000010 0.000010 0.000010 0.000010 0.000010 0.000010 0.000010 0.000010
0.000010 0.000010 0.000010 0.000010 0.000010 0.000010 0.000010 0.000010 0.000010 0.000010 0.000010 0.000010 0.000010 0.000010 0.000010 0.000010 0.000010 0.000010 0.000010 0.000010 0.000010 0.000010 0.000010 0.000010 0.000010 0.000010 0.000010 0.000010 0.000010 0.000102 0.000010 0.000010 0.000010 0.000010 0.000010 0.000010 0.000010 0.000010 0.999358 0.000010 0.000010 0.000010 0.000010 0.000010 0.000010 0.000010 0.000010 0.000010 0.000010 0.000010 0.000010 0.000010 0.000010 0.000010 0.000010 0.000010
0.000010 0.000010 0.000010 0.000010 0.000010 0.000010 0.000010 0.000010 0.000010 0.000010 0.000010 0.000010 0.000010 0.000010 0.000010 0.000010 0.000010 0.000010 0.000010 0.000010 0.000010 0.000010 0.000010 0.000010 0.000010 0.000010 0.000010 0.000010 0.000010 0.000010 0.000010 0.000010 0.000010 0.000010 0.000010 0.000010 0.000010 0.000010 0.999450 0.000010 0.000010 0.000010 0.000010 0.000010 0.000010 0.000010 0.000010 0.000010 0.000010 0.000010 0.000010 0.000010 0.000010 0.000010 0.000010 0.000010
0.000010 0.000010 0.000010 0.000010 0.000010 0.000010 0.000010 0.000010 0.000010 0.000010 0.000010 0.000010 0.000010 0.000010 0.000010 0.000010 0.000010 0.000010 0.000010 0.000010 0.000010 0.000010 0.000010 0.000010 0.000010 0.019089 0.000010 0.000010 0.000010 0.000010 0.000010 0.000010 0.000010 0.000010 0.000010 0.000010 0.000010 0.015070 0.935845 0.000010 0.000010 0.015556 0.010539 0.003401 0.000010 0.000010 0.000010 0.000010 0.000010 0.000010 0.000010 0.000010 0.000010 0.000010 0.000010 0.000010
0.003487 0.000010 0.000010 0.000010 0.005641 0.000010 0.032182 0.000010 0.000010 0.000874 0.000010 0.000010 0.000010 0.000010 0.000010 0.000010 0.017608 0.008245 0.000010 0.151133 0.000010 0.000010 0.000010 0.000010 0.010707 0.028560 0.000010 0.000010 0.000010 0.000010 0.000010 0.000010 0.054071 0.000010 0.000010 0.000010 0.025187 0.027518 0.060193 0.000010 0.000010 0.101249 0.061819 0.000010 0.000010 0.151230 0.088460 0.000010 0.000010 0.000010 0.000010 0.096009 0.000010 0.075456 0.000010 0.000010
0.032118 0.000010 0.000010 0.001310 0.031768 0.000010 0.057455 0.000010 0.000010 0.000010 0.000010 0.000010 0.000010 0.000010 0.000010 0.000010 0.007733 0.017568 0.000010 0.188240 0.000010 0.000010 0.000010 0.000010 0.023426 0.009588 0.000010 0.000010 0.000010 0.000010 0.000010 0.000010 0.044102 0.000010 0.000010 0.000010 0.027570 0.033364 0.029712 0.000010 0.000010 0.092123 0.033978 0.024627 0.002015 0.126973 0.064024 0.000010 0.000010 0.000010 0.000010 0.077839 0.000010 0.074117 0.000010 0.000010
0.006156 0.000010 0.000010 0.007268 0.014166 0.013919 0.047549 0.017994 0.000010 0.000010 0.000010 0.000010 0.000010 0.000010 0.000010 0.000010 0.024428 0.023629 0.000010 0.153775 0.000010 0.000010 0.000010 0.000010 0.027159 0.021498 0.000010 0.000010 0.000010 0.000010 0.003679 0.016176 0.053101 0.000010 0.012938 0.000010 0.015118 0.041688 0.025339 0.000010 0.000010 0.079337 0.013990 0.000671 0.000010 0.142299 0.085389 0.000010 0.000010 0.003552 0.000010 0.050183 0.000010 0.098698 0.000010 0.000010
0.010583 0.009898 0.000010 0.000010 0.015215 0.000010 0.043839 0.000010 0.000010 0.000010 0.000010 0.000010 0.000010 0.000010 0.000010 0.000010 0.001107 0.000010 0.000010 0.171100 0.000010 0.000010 0.020386 0.000010 0.019582 0.025398 0.000010 0.000010 0.000010 0.000010 0.003667 0.003626 0.005766 0.000010 0.000010 0.000010 0.033131 0.036660 0.021534 0.000010 0.000010 0.088939 0.035556 0.000010 0.000010 0.145975 0.076806 0.000010 0.000010 0.000010 0.000010 0.106836 0.000010 0.124046 0.000010 0.000010
0.000277 0.000010 0.000010 0.000010 0.021139 0.000010 0.043170 0.000010 0.000010 0.000010 0.000010 0.000010 0.000010 0.000010 0.000010 0.000010 0.036527 0.033843 0.000010 0.169609 0.000010 0.000010 0.010112 0.000010 0.022447 0.001442 0.000010 0.000010 0.000645 0.000010 0.000010 0.016153 0.052981 0.000010 0.000326 0.000010 0.027818 0.020862 0.028998 0.000010 0.000010 0.101327 0.038074 0.000010 0.003576 0.123908 0.047570 0.000010 0.000010 0.000010 0.000010 0.089617 0.000010 0.109249 0.000010 0.000010
0.012188 0.000010 0.000010 0.000010 0.014301 0.000010 0.040033 0.020463 0.000010 0.000010 0.000010 0.000010 0.000010 0.000010 0.000010 0.000010 0.008734 0.007053 0.000010 0.190100 0.000010 0.000010 0.000010 0.000010 0.012398 0.030502 0.000010 0.000010 0.000010 0.000010 0.000010 0.002520 0.048465 0.000010 0.000010 0.000010 0.061052 0.022137 0.015992 0.000010 0.000010 0.100494 0.056988 0.000010 0.001426 0.137516 0.091898 0.000010 0.000010 0.000010 0.000010 0.050372 0.000010 0.075019 0.000010 0.000010
0.025802 0.000176 0.000010 0.000010 0.025146 0.009781 0.040036 0.018553 0.000010 0.000010 0.000010 0.000010 0.000010 0.000010 0.000010 0.000010 0.006040 0.011771 0.000010 0.197106 0.005123 0.000010 0.000010 0.000010 0.017912 0.022834 0.000010 0.000010 0.000010 0.000010 0.009944 0.000010 0.046740 0.000010 0.000010 0.000010 0.043738 0.029611 0.019002 0.000010 0.000010 0.098736 0.039697 0.000010 0.000010 0.114863 0.050930 0.000010 0.000010 0.000010 0.000010 0.067573 0.000010 0.098555 0.000010 0.000010
0.002084 0.000010 0.000010 0.000010 0.000010 0.001496 0.044158 0.000010 0.000010 0.000626 0.000010 0.000010 0.000010 0.000010 0.000010 0.000010 0.006833 0.026752 0.000010 0.191875 0.000010 0.000010 0.000010 0.000010 0.000010 0.020649 0.000010 0.000010 0.000010 0.000010 0.000010 0.009308 0.032621 0.000010 0.021566 0.000010 0.020662 0.034770 0.040191 0.000010 0.000010 0.075259 0.052687 0.012383 0.000010 0.119661 0.079474 0.000010 0.000010 0.000620 0.000010 0.094619 0.000010 0.111365 0.000010 0.000010
0.000010 0.000010 0.000010 0.000010 0.010416 0.000010 0.030139 0.000010 0.000010 0.000010 0.000010 0.000010 0.000010 0.000010 0.000010 0.000010 0.032134 0.000010 0.000010 0.180099 0.000010 0.000010 0.000010 0.000010 0.028251 0.014290 0.000010 0.000010 0.000010 0.006021 0.000010 0.019224 0.066153 0.000010 0.026846 0.000010 0.011226 0.043134 0.007955 0.000010 0.000010 0.090049 0.033333 0.000409 0.000010 0.140627 0.103592 0.000010 0.000010 0.000010 0.000010 0.074149 0.000010 0.081593 0.000010 0.000010
0.000010 0.000010 0.000010 0.000010 0.031947 0.000010 0.053065 0.007683 0.000010 0.000010 0.000010 0.000010 0.000010 0.000010 0.000010 0.000010 0.008455 0.011519 0.000010 0.166800 0.000010 0.000010 0.008393 0.000010 0.017338 0.000010 0.000010 0.000010 0.000010 0.000010 0.001805 0.003758 0.049683 0.000010 0.003900 0.000010 0.029969 0.026105 0.039370 0.000010 0.000010 0.097631 0.043421 0.015604 0.002546 0.145115 0.068908 0.000010 0.000010 0.000010 0.000010 0.085546 0.000010 0.081109 0.000010 0.000010
0.000010 0.000010 0.000010 0.000010 0.016960 0.000010 0.028345 0.000010 0.000010 0.000010 0.000010 0.000010 0.000010 0.000010 0.000010 0.000010 0.017384 0.018647 0.000010 0.193742 0.000010 0.000010 0.000010 0.000010 0.027880 0.020670 0.000010 0.000010 0.000010 0.000010 0.000010 0.017693 0.071270 0.000010 0.000911 0.000010 0.047895 0.025666 0.032046 0.000010 0.000010 0.098424 0.017472 0.000010 0.010581 0.119600 0.060708 0.000010 0.000010 0.000010 0.000010 0.069058 0.000010 0.104688 0.000010 0.000010
0.015562 0.000010 0.000010 0.000010 0.014552 0.011458 0.065256 0.000010 0.000010 0.000010 0.000010 0.000010 0.000010 0.000010 0.000010 0.000010 0.021448 0.011173 0.000010 0.145489 0.000010 0.000010 0.000010 0.000010 0.020512 0.013191 0.000010 0.000010 0.000010 0.000010 0.000010 0.009671 0.026641 0.000010 0.008884 0.000010 0.015139 0.021853 0.030799 0.000010 0.000010 0.095188 0.048902 0.000010 0.000010 0.144110 0.085489 0.000010 0.000010 0.000010 0.000010 0.106940 0.000010 0.087391 0.000010 0.000010
0.022074 0.000010 0.000010 0.000526 0.049315 0.008721 0.021334 0.022565 0.000010 0.000010 0.000010 0.000010 0.000010 0.000010 0.000010 0.000010 0.000010 0.029899 0.000010 0.128297 0.000010 0.000010 0.021220 0.000010 0.003547 0.015614 0.000010 0.000010 0.000010 0.000010 0.004170 0.008519 0.082360 0.000010 0.000010 0.000010 0.031058 0.028122 0.011081 0.000010 0.000010 0.100098 0.022733 0.000010 0.000010 0.129613 0.076074 0.000010 0.000010 0.000010 0.000010 0.083109 0.000010 0.099618 0.000010 0.000010
0.011509 0.000010 0.000010 0.000010 0.026987 0.000010 0.032707 0.000010 0.000010 0.000010 0.000010 0.000010 0.000010 0.000010 0.000010 0.000010 0.028386 0.042394 0.000010 0.154740 0.000010 0.000010 0.000010 0.000010 0.012522 0.020329 0.000010 0.000010 0.000010 0.000010 0.000010 0.014705 0.023648 0.000010 0.000010 0.000010 0.055443 0.040372 0.007883 0.000010 0.000010 0.076605 0.020002 0.013366 0.000010 0.160170 0.072450 0.000010 0.000010 0.000010 0.000010 0.075353 0.000010 0.110070 0.000010 0.000010
0.000010 0.005121 0.000010 0.008254 0.019403 0.010931 0.071801 0.000010 0.000010 0.000010 0.000010 0.000010 0.000010 0.000010 0.000010 0.000010 0.008844 0.000010 0.000010 0.174061 0.000010 0.000010 0.000010 0.005590 0.021336 0.026958 0.000010 0.000010 0.001448 0.000010 0.000010 0.003153 0.051545 0.000010 0.000010 0.000010 0.055249 0.020076 0.027957 0.000010 0.000010 0.111195 0.000010 0.000010 0.000920 0.084787 0.094754 0.000010 0.000010 0.002315 0.000010 0.103922 0.000010 0.090052 0.000010 0.000010
0.000010 0.000010 0.000010 0.000010 0.000010 0.000010 0.060045 0.023587 0.000010 0.000010 0.000010 0.000010 0.000010 0.000010 0.000010 0.000010 0.015125 0.032321 0.000010 0.143839 0.000010 0.000010 0.013559 0.000010 0.014613 0.019655 0.000010 0.000010 0.000010 0.000010 0.000010 0.015786 0.022598 0.000010 0.000010 0.000010 0.033100 0.025385 0.021441 0.000010 0.000010 0.101507 0.016822 0.005748 0.000010 0.127041 0.124045 0.000010 0.000010 0.000010 0.000010 0.102752 0.000010 0.080670 0.000010 0.000010
0.000010 0.000010 0.000010 0.000010 0.036183 0.003075 0.042521 0.000010 0.000010 0.000010 0.000010 0.000010 0.000010 0.000010 0.000010 0.000010 0.011093 0.025587 0.000010 0.191349 0.000010 0.000010 0.000010 0.007235 0.013795 0.013879 0.000010 0.000010 0.006926 0.000010 0.000010 0.021944 0.019475 0.000010 0.014368 0.000010 0.000010 0.035145 0.059973 0.000010 0.000010 0.091500 0.045645 0.000010 0.000826 0.131471 0.062106 0.000010 0.000010 0.017198 0.000010 0.064539 0.000010 0.083837 0.000010 0.000010
0.002268 0.003276 0.000010 0.000010 0.003011 0.000010 0.035891 0.000010 0.000010 0.000010 0.000010 0.000010 0.000010 0.000010 0.000010 0.000010 0.000010 0.023548 0.000010 0.166080 0.000010 0.000010 0.000010 0.000010 0.000010 0.024183 0.000010 0.000010 0.000010 0.000010 0.000010 0.000010 0.067366 0.004656 0.006404 0.000010 0.030965 0.029050 0.014942 0.000010 0.000010 0.131031 0.046429 0.005418 0.009369 0.102465 0.094755 0.000010 0.000010 0.000010 0.000010 0.106744 0.000010 0.091799 0.000010 0.000010
0.000010 0.000010 0.000010 0.000010 0.006724 0.000589 0.047113 0.016894 0.000010 0.000010 0.000010 0.000010 0.000010 0.000010 0.000010 0.000010 0.014414 0.032800 0.000010 0.153577 0.000010 0.000010 0.001815 0.002128 0.024816 0.016239 0.000010 0.000010 0.000010 0.000010 0.010121 0.000010 0.045913 0.000010 0.003816 0.000010 0.018898 0.031691 0.040346 0.000010 0.000010 0.091928 0.042471 0.000010 0.000010 0.146893 0.056407 0.000010 0.000010 0.000010 0.000010 0.093796 0.000010 0.100280 0.000010 0.000010
0.000010 0.000010 0.000010 0.000010 0.014206 0.008748 0.019487 0.000010 0.000010 0.000010 0.000010 0.000010 0.000010 0.000010 0.000010 0.000010 0.005744 0.018529 0.000010 0.206344 0.000010 0.000010 0.000010 0.000010 0.012279 0.029082 0.000010 0.000010 0.000010 0.000010 0.000010 0.000010 0.024868 0.000010 0.020971 0.000010 0.000010 0.029880 0.039142 0.000010 0.000010 0.080277 0.033721 0.000010 0.005593 0.139607 0.091710 0.000010 0.000010 0.000010 0.000010 0.099016 0.000010 0.120425 0.000010 0.000010
0.000010 0.000010 0.000010 0.000010 0.000010 0.000010 0.780204 0.000010 0.000010 0.006960 0.000010 0.000010 0.000010 0.000010 0.000010 0.000010 0.002708 0.019214 0.000010 0.000010 0.001885 0.000010 0.000010 0.000010 0.000010 0.000010 0.000010 0.000010 0.000010 0.000010 0.000010 0.001376 0.000010 0.000010 0.000010 0.000010 0.014447 0.004124 0.000010 0.000935 0.000010 0.000010 0.012629 0.000010 0.000010 0.117607 0.000010 0.000010 0.009225 0.000010 0.000010 0.028255 0.000010 0.000010 0.000010 0.000010
0.000010 0.000010 0.000010 0.000010 0.000010 0.000010 0.999450 0.000010 0.000010 0.000010 0.000010 0.000010 0.000010 0.000010 0.000010 0.000010 0.000010 0.000010 0.000010 0.000010 0.000010 0.000010 0.000010 0.000010 0.000010 0.000010 0.000010 0.000010 0.000010 0.000010 0.000010 0.000010 0.000010 0.000010 0.000010 0.000010 0.000010 0.000010 0.000010 0.000010 0.000010 0.000010 0.000010 0.000010 0.000010 0.000010 0.000010 0.000010 0.000010 0.000010 0.000010 0.000010 0.000010 0.000010 0.000010 0.000010
0.000010 0.000010 0.000010 0.000010 0.000010 0.000010 0.999450 0.000010 0.000010 0.000010 0.000010 0.000010 0.000010 0.000010 0.000010 0.000010 0.000010 0.000010 0.000010 0.000010 0.000010 0.000010 0.000010 0.000010 0.000010 0.000010 0.000010 0.000010 0.000010 0.000010 0.000010 0.000010 0.000010 0.000010 0.000010 0.000010 0.000010 0.000010 0.000010 0.000010 0.000010 0.000010 0.000010 0.000010 0.000010 0.000010 0.000010 0.000010 0.000010 0.000010 0.000010 0.000010 0.000010 0.000010 0.000010 0.000010
0.000010 0.000010 0.000010 0.000010 0.000010 0.000010 0.953628 0.000010 0.000010 0.017091 0.000010 0.000010 0.000010 0.000010 0.000010 0.000010 0.000010 0.000010 0.000010 0.015597 0.002354 0.000454 0.002917 0.000010 0.000010 0.000010 0.004190 0.000010 0.000185 0.000010 0.000010 0.000010 0.000010 0.000010 0.000010 0.000010 0.000010 0.000010 0.000010 0.000010 0.000010 0.000010 0.000010 0.000010 0.000010 0.000010 0.000010 0.000010 0.003114 0.000010 0.000010 0.000010 0.000010 0.000010 0.000010 0.000010
0.000010 0.000010 0.000010 0.000010 0.000010 0.000010 0.999450 0.000010 0.000010 0.000010 0.000010 0.000010 0.000010 0.000010 0.000010 0.000010 0.000010 0.000010 0.000010 0.000010 0.000010 0.000010 0.000010 0.000010 0.000010 0.000010 0.000010 0.000010 0.000010 0.000010 0.000010 0.000010 0.000010 0.000010 0.000010 0.000010 0.000010 0.000010 0.000010 0.000010 0.000010 0.000010 0.000010 0.000010 0.000010 0.000010 0.000010 0.000010 0.000010 0.000010 0.000010 0.000010 0.000010 0.000010 0.000010 0.000010
0.000010 0.000010 0.000010 0.000010 0.000010 0.000010 0.903996 0.000010 0.000636 0.000010 0.000010 0.000010 0.000010 0.000010 0.000010 0.000010 0.000010 0.000010 0.000010 0.000010 0.000010 0.000010 0.000010 0.000010 0.001156 0.000010 0.000010 0.010139 0.000010 0.000010 0.003625 0.000010 0.000010 0.000010 0.000010 0.000010 0.000010 0.000010 0.000010 0.000010 0.000010 0.000010 0.000010 0.000010 0.000010 0.064614 0.015342 0.000010 0.000010 0.000010 0.000010 0.000010 0.000010 0.000010 0.000010 0.000010
0.000010 0.000010 0.000010 0.000010 0.000796 0.000010 0.976567 0.000010 0.000010 0.000010 0.000010 0.000010 0.000010 0.000010 0.000010 0.000010 0.000010 0.000010 0.000010 0.000010 0.000010 0.000010 0.000010 0.012764 0.000010 0.000010 0.000010 0.000010 0.000010 0.000010 0.000010 0.000010 0.000010 0.000010 0.000010 0.000010 0.000010 0.000010 0.008391 0.000010 0.000010 0.000010 0.000010 0.000010 0.000971 0.000010 0.000010 0.000010 0.000010 0.000010 0.000010 0.000010 0.000010 0.000010 0.000010 0.000010
0.000010 0.000010 0.000010 0.000010 0.000010 0.000010 0.999450 0.000010 0.000010 0.000010 0.000010 0.000010 0.000010 0.000010 0.000010 0.000010 0.000010 0.000010 0.000010 0.000010 0.000010 0.000010 0.000010 0.000010 0.000010 0.000010 0.000010 0.000010 0.000010 0.000010 0.000010 0.000010 0.000010 0.000010 0.000010 0.000010 0.000010 0.000010 0.000010 0.000010 0.000010 0.000010 0.000010 0.000010 0.000010 0.000010 0.000010 0.000010 0.000010 0.000010 0.000010 0.000010 0.000010 0.000010 0.000010 0.000010
0.000010 0.000010 0.000010 0.000010 0.000010 0.000010 0.865879 0.000010 0.003814 0.001265 0.000010 0.000010 0.000010 0.000010 0.001443 0.000010 0.000010 0.000010 0.000010 0.037020 0.000010 0.000010 0.000010 0.000010 0.000010 0.006448 0.000010 0.000010 0.000057 0.000010 0.000433 0.000010 0.000015 0.000010 0.000010 0.000012 0.000010 0.010996 0.000010 0.000010 0.001256 0.000010 0.000010 0.000010 0.000010 0.045743 0.004225 0.000010 0.000010 0.000010 0.000010 0.006612 0.003303 0.000010 0.000010 0.011088
0.000010 0.000010 0.000010 0.000010 0.000010 0.000010 0.989710 0.000010 0.000010 0.000010 0.000010 0.000010 0.000010 0.000010 0.000010 0.000010 0.000010 0.000010 0.000010 0.000010 0.000010 0.000010 0.000010 0.000010 0.000010 0.000010 0.000010 0.000010 0.000010 0.000010 0.000010 0.000010 0.000010 0.000010 0.000010 0.000010 0.000010 0.000010 0.000010 0.000010 0.000010 0.000010 0.000010 0.000010 0.000010 0.000010 0.000010 0.000010 0.000010 0.000010 0.009750 0.000010 0.000010 0.000010 0.000010 0.000010
0.000010 0.000010 0.000010 0.000010 0.000010 0.000010 0.988560 0.000010 0.000010 0.000010 0.000010 0.000010 0.000010 0.000010 0.000010 0.000010 0.000010 0.000010 0.000010 0.000010 0.000010 0.000010 0.000010 0.000010 0.000010 0.000010 0.000010 0.000010 0.000010 0.000010 0.000010 0.000010 0.000010 0.000010 0.000010 0.000010 0.000010 0.000010 0.000010 0.000010 0.000010 0.000010 0.000010 0.000010 0.000010 0.000010 0.000010 0.000010 0.000010 0.000010 0.000010 0.000010 0.000010 0.000010 0.000010 0.010900
0.000010 0.000010 0.000010 0.000010 0.000010 0.000010 0.999450 0.000010 0.000010 0.000010 0.000010 0.000010 0.000010 0.000010 0.000010 0.000010 0.000010 0.000010 0.000010 0.000010 0.000010 0.000010 0.000010 0.000010 0.000010 0.000010 0.000010 0.000010 0.000010 0.000010 0.000010 0.000010 0.000010 0.000010 0.000010 0.000010 0.000010 0.000010 0.000010 0.000010 0.000010 0.000010 0.000010 0.000010 0.000010 0.000010 0.000010 0.000010 0.000010 0.000010 0.000010 0.000010 0.000010 0.000010 0.000010 0.000010
0.000010 0.000010 0.000010 0.000010 0.000010 0.000010 0.999450 0.000010 0.000010 0.000010 0.000010 0.000010 0.000010 0.000010 0.000010 0.000010 0.000010 0.000010 0.000010 0.000010 0.000010 0.000010 0.000010 0.000010 0.000010 0.000010 0.000010 0.000010 0.000010 0.000010 0.000010 0.000010 0.000010 0.000010 0.000010 0.000010 0.000010 0.000010 0.000010 0.000010 0.000010 0.000010 0.000010 0.000010 0.000010 0.000010 0.000010 0.000010 0.000010 0.000010 0.000010 0.000010 0.000010 0.000010 0.000010 0.000010
0.000010 0.000010 0.000010 0.000010 0.000010 0.000010 0.991070 0.000010 0.000010 0.000010 0.000010 0.000010 0.000010 0.000010 0.000010 0.000010 0.000010 0.000010 0.000010 0.000010 0.000010 0.000010 0.000010 0.000010 0.000010 0.002870 0.000010 0.000010 0.000010 0.000010 0.000638 0.000010 0.000010 0.000010 0.000010 0.000010 0.000010 0.000010 0.000010 0.000010 0.000010 0.000010 0.000010 0.000010 0.000010 0.000010 0.000010 0.000010 0.000010 0.000010 0.000010 0.000010 0.000010 0.000010 0.000010 0.004903
0.000010 0.000010 0.000010 0.000010 0.000010 0.000010 0.999450 0.000010 0.000010 0.000010 0.000010 0.000010 0.000010 0.000010 0.000010 0.000010 0.000010 0.000010 0.000010 0.000010 0.000010 0.000010 0.000010 0.000010 0.000010 0.000010 0.000010 0.000010 0.000010 0.000010 0.000010 0.000010 0.000010 0.000010 0.000010 0.000010 0.000010 0.000010 0.000010 0.000010 0.000010 0.000010 0.000010 0.000010 0.000010 0.000010 0.000010 0.000010 0.000010 0.000010 0.000010 0.000010 0.000010 0.000010 0.000010 0.000010
0.000010 0.000010 0.000010 0.000010 0.000010 0.000010 0.999450 0.000010 0.000010 0.000010 0.000010 0.000010 0.000010 0.000010 0.000010 0.000010 0.000010 0.000010 0.000010 0.000010 0.000010 0.000010 0.000010 0.000010 0.000010 0.000010 0.000010 0.000010 0.000010 0.000010 0.000010 0.000010 0.000010 0.000010 0.000010 0.000010 0.000010 0.000010 0.000010 0.000010 0.000010 0.000010 0.000010 0.000010 0.000010 0.000010 0.000010 0.000010 0.000010 0.000010 0.000010 0.000010 0.000010 0.000010 0.000010 0.000010
0.000010 0.000010 0.000010 0.000010 0.000010 0.000010 0.999450 0.000010 0.000010 0.000010 0.000010 0.000010 0.000010 0.000010 0.000010 0.000010 0.000010 0.000010 0.000010 0.000010 0.000010 0.000010 0.000010 0.000010 0.000010 0.000010 0.000010 0.000010 0.000010 0.000010 0.000010 0.000010 0.000010 0.000010 0.000010 0.000010 0.000010 0.000010 0.000010 0.000010 0.000010 0.000010 0.000010 0.000010 0.000010 0.000010 0.000010 0.000010 0.000010 0.000010 0.000010 0.000010 0.000010 0.000010 0.000010 0.000010
0.000010 0.000010 0.000010 0.000010 0.000014 0.000010 0.982732 0.000010 0.000010 0.000010 0.000010 0.000010 0.000010 0.000010 0.000010 0.000010 0.000010 0.000010 0.000010 0.000010 0.000010 0.000010 0.000010 0.000010 0.000010 0.000010 0.000010 0.000010 0.000011 0.000010 0.005910 0.000010 0.000010 0.000010 0.000010 0.000010 0.000010 0.000010 0.000010 0.000010 0.000010 0.000010 0.000010 0.000010 0.010823 0.000010 0.000010 0.000010 0.000010 0.000010 0.000010 0.000010 0.000010 0.000010 0.000010 0.000010
0.000010 0.000010 0.000010 0.000010 0.000010 0.000010 0.999450 0.000010 0.000010 0.000010 0.000010 0.000010 0.000010 0.000010 0.000010 0.000010 0.000010 0.000010 0.000010 0.000010 0.000010 0.000010 0.000010 0.000010 0.000010 0.000010 0.000010 0.000010 0.000010 0.000010 0.000010 0.000010 0.000010 0.000010 0.000010 0.000010 0.000010 0.000010 0.000010 0.000010 0.000010 0.000010 0.000010 0.000010 0.000010 0.000010 0.000010 0.000010 0.000010 0.000010 0.000010 0.000010 0.000010 0.000010 0.000010 0.000010
0.000010 0.000010 0.000010 0.000010 0.000010 0.000010 0.999450 0.000010 0.000010 0.000010 0.000010 0.000010 0.000010 0.000010 0.000010 0.000010 0.000010 0.000010 0.000010 0.000010 0.000010 0.000010 0.000010 0.000010 0.000010 0.000010 0.000010 0.000010 0.000010 0.000010 0.000010 0.000010 0.000010 0.000010 0.000010 0.000010 0.000010 0.000010 0.000010 0.000010 0.000010 0.000010 0.000010 0.000010 0.000010 0.000010 0.000010 0.000010 0.000010 0.000010 0.000010 0.000010 0.000010 0.000010 0.000010 0.000010
0.000010 0.000010 0.000010 0.000010 0.000010 0.000010 0.000010 0.000010 0.000010 0.000010 0.000010 0.000010 0.000010 0.000010 0.000010 0.000010 0.000010 0.000010 0.000010 0.061985 0.000010 0.000010 0.937475 0.000010 0.000010 0.000010 0.000010 0.000010 0.000010 0.000010 0.000010 0.000010 0.000010 0.000010 0.000010 0.000010 0.000010 0.000010 0.000010 0.000010 0.000010 0.000010 0.000010 0.000010 0.000010 0.000010 0.000010 0.000010 0.000010 0.000010 0.000010 0.000010 0.000010 0.000010 0.000010 0.000010
0.000010 0.000010 0.000010 0.043623 0.000010 0.000010 0.000010 0.000010 0.000010 0.000010 0.000010 0.000010 0.000010 0.000010 0.000010 0.000010 0.005603 0.006981 0.000010 0.102704 0.000010 0.000010 0.701471 0.000010 0.000010 0.000010 0.000010 0.000010 0.000010 0.000010 0.000010 0.000010 0.036228 0.000010 0.000010 0.000010 0.025677 0.000010 0.000010 0.000010 0.000010 0.000010 0.000010 0.000010 0.000010 0.026133 0.042698 0.000010 0.000010 0.000010 0.000010 0.008421 0.000010 0.000010 0.000010 0.000010
0.000010 0.087299 0.000010 0.000012 0.000010 0.003216 0.015128 0.000010 0.000010 0.000010 0.000010 0.000010 0.000010 0.000010 0.000010 0.000010 0.000010 0.013889 0.000010 0.005613 0.000010 0.000010 0.798845 0.000010 0.000010 0.000010 0.000010 0.000010 0.000010 0.025912 0.000010 0.000010 0.007192 0.000010 0.000010 0.000010 0.000010 0.025557 0.012400 0.000010 0.000010 0.000010 0.000820 0.000015 0.000920 0.000010 0.002774 0.000010 0.000010 0.000010 0.000010 0.000010 0.000010 0.000010 0.000010 0.000010
0.000010 0.000010 0.000010 0.000010 0.000010 0.000010 0.000010 0.000010 0.000010 0.000010 0.000010 0.000010 0.000010 0.000010 0.000010 0.000010 0.000634 0.000010 0.000010 0.209157 0.000010 0.000010 0.789679 0.000010 0.000010 0.000010 0.000010 0.000010 0.000010 0.000010 0.000010 0.000010 0.000010 0.000010 0.000010 0.000010 0.000010 0.000010 0.000010 0.000010 0.000010 0.000010 0.000010 0.000010 0.000010 0.000010 0.000010 0.000010 0.000010 0.000010 0.000010 0.000010 0.000010 0.000010 0.000010 0.000010
0.000010 0.106924 0.000010 0.050001 0.000010 0.000010 0.000010 0.000010 0.000010 0.000010 0.000010 0.000010 0.000010 0.000010 0.000010 0.000010 0.000010 0.000010 0.000010 0.000010 0.003358 0.000010 0.763215 0.000010 0.012573 0.000010 0.000010 0.000010 0.000010 0.037955 0.000010 0.000010 0.000010 0.003586 0.009564 0.000010 0.000010 0.000053 0.000010 0.000010 0.000010 0.000010 0.000010 0.000010 0.000010 0.000010 0.011613 0.000010 0.000010 0.000010 0.000010 0.000708 0.000010 0.000010 0.000010 0.000010
0.000010 0.052873 0.000010 0.000010 0.000010 0.000010 0.000010 0.000010 0.000010 0.000010 0.000010 0.000010 0.000010 0.000010 0.000010 0.000010 0.007400 0.003458 0.000010 0.115981 0.000010 0.000010 0.755309 0.000010 0.000010 0.013111 0.000010 0.000010 0.000010 0.000010 0.000010 0.000010 0.001742 0.000010 0.018020 0.000010 0.000010 0.000010 0.000010 0.000010 0.000010 0.006461 0.016457 0.000010 0.000010 0.000010 0.000010 0.000010 0.000010 0.000010 0.000010 0.006638 0.000010 0.002110 0.000010 0.000010
0.000010 0.147575 0.000010 0.000010 0.000010 0.000010 0.000010 0.000010 0.000010 0.000010 0.000010 0.000010 0.000010 0.000010 0.000010 0.000010 0.000010 0.000010 0.000010 0.000010 0.000010 0.000010 0.851885 0.000010 0.000010 0.000010 0.000010 0.000010 0.000010 0.000010 0.000010 0.000010 0.000010 0.000010 0.000010 0.000010 0.000010 0.000010 0.000010 0.000010 0.000010 0.000010 0.000010 0.000010 0.000010 0.000010 0.000010 0.000010 0.000010 0.000010 0.000010 0.000010 0.000010 0.000010 0.000010 0.000010
0.000010 0.000010 0.000010 0.000010 0.000010 0.000010 0.000010 0.000010 0.000010 0.000010 0.000010 0.000010 0.000010 0.000010 0.000010 0.000010 0.000010 0.000010 0.000010 0.000010 0.000010 0.000010 0.999450 0.000010 0.000010 0.000010 0.000010 0.000010 0.000010 0.000010 0.000010 0.000010 0.000010 0.000010 0.000010 0.000010 0.000010 0.000010 0.000010 0.000010 0.000010 0.000010 0.000010 0.000010 0.000010 0.000010 0.000010 0.000010 0.000010 0.000010 0.000010 0.000010 0.000010 0.000010 0.000010 0.000010
0.000010 0.074916 0.000010 0.033258 0.000010 0.000202 0.000010 0.000010 0.000010 0.000010 0.000010 0.000010 0.000010 0.000010 0.000010 0.000010 0.000010 0.015300 0.000010 0.000010 0.000010 0.000010 0.860787 0.000010 0.000010 0.000010 0.000010 0.000010 0.000010 0.006459 0.000010 0.000010 0.000010 0.000010 0.000010 0.000010 0.000431 0.003746 0.000010 0.000010 0.000010 0.000010 0.000010 0.000010 0.000010 0.000010 0.000010 0.000010 0.000010 0.000010 0.000010 0.000010 0.000010 0.004430 0.000010 0.000010
0.000010 0.000010 0.000010 0.000010 0.000010 0.000010 0.000010 0.000010 0.000010 0.000010 0.000010 0.000010 0.000010 0.000010 0.000010 0.000010 0.000010 0.000010 0.000010 0.000010 0.000010 0.000010 0.999450 0.000010 0.000010 0.000010 0.000010 0.000010 0.000010 0.000010 0.000010 0.000010 0.000010 0.000010 0.000010 0.000010 0.000010 0.000010 0.000010 0.000010 0.000010 0.000010 0.000010 0.000010 0.000010 0.000010 0.000010 0.000010 0.000010 0.000010 0.000010 0.000010 0.000010 0.000010 0.000010 0.000010
0.000010 0.111672 0.000010 0.000010 0.000010 0.000010 0.000010 0.000010 0.000010 0.000010 0.000010 0.000010 0.000010 0.000010 0.000010 0.000010 0.000010 0.000010 0.000010 0.000010 0.000010 0.000010 0.864150 0.000010 0.000579 0.000010 0.000010 0.000010 0.000010 0.023079 0.000010 0.000010 0.000010 0.000010 0.000010 0.000010 0.000010 0.000010 0.000010 0.000010 0.000010 0.000010 0.000010 0.000010 0.000010 0.000010 0.000010 0.000010 0.000010 0.000010 0.000010 0.000010 0.000010 0.000010 0.000010 0.000010
0.000010 0.239640 0.000010 0.000010 0.000010 0.000010 0.000010 0.000010 0.000010 0.000010 0.000010 0.000010 0.000010 0.000010 0.000010 0.000010 0.000010 0.000010 0.000010 0.000010 0.000010 0.000010 0.716756 0.000010 0.000010 0.000010 0.000010 0.000010 0.000010 0.022991 0.004119 0.015984 0.000010 0.000010 0.000010 0.000010 0.000010 0.000010 0.000010 0.000010 0.000010 0.000010 0.000010 0.000010 0.000010 0.000010 0.000010 0.000010 0.000010 0.000010 0.000010 0.000010 0.000010 0.000010 0.000010 0.000010
0.000010 0.103772 0.000010 0.000010 0.000010 0.000010 0.000010 0.000010 0.000010 0.000010 0.000010 0.000010 0.000010 0.000010 0.000010 0.000010 0.000010 0.000010 0.000010 0.000010 0.000010 0.000010 0.828745 0.000010 0.000010 0.000010 0.000010 0.000010 0.000010 0.066953 0.000010 0.000010 0.000010 0.000010 0.000010 0.000010 0.000010 0.000010 0.000010 0.000010 0.000010 0.000010 0.000010 0.000010 0.000010 0.000010 0.000010 0.000010 0.000010 0.000010 0.000010 0.000010 0.000010 0.000010 0.000010 0.000010
0.000010 0.124672 0.000010 0.006983 0.000010 0.000010 0.000010 0.000010 0.000010 0.000010 0.000010 0.000010 0.000010 0.000010 0.000010 0.000010 0.000010 0.000010 0.000010 0.000010 0.000010 0.000010 0.816045 0.000010 0.000010 0.000010 0.000010 0.000010 0.000010 0.027458 0.000010 0.000010 0.000010 0.000010 0.000010 0.000010 0.000010 0.000010 0.000010 0.000010 0.000010 0.000010 0.000010 0.016532 0.007811 0.000010 0.000010 0.000010 0.000010 0.000010 0.000010 0.000010 0.000010 0.000010 0.000010 0.000010
0.003116 0.235671 0.000010 0.000010 0.000010 0.000010 0.000010 0.000010 0.000010 0.000010 0.000010 0.000010 0.000010 0.000010 0.000010 0.000010 0.000010 0.008040 0.000010 0.000010 0.000010 0.000010 0.712898 0.000010 0.002637 0.000010 0.000010 0.000010 0.000010 0.018307 0.000010 0.000010 0.000010 0.001022 0.000010 0.000010 0.000010 0.000010 0.000010 0.000010 0.000010 0.000010 0.000010 0.017829 0.000010 0.000010 0.000010 0.000010 0.000010 0.000010 0.000010 0.000010 0.000010 0.000010 0.000010 0.000010
0.000010 0.000010 0.000010 0.000010 0.000010 0.000010 0.000010 0.000010 0.000010 0.000010 0.000010 0.000010 0.000010 0.000010 0.000010 0.000010 0.012135 0.000010 0.000010 0.154795 0.000010 0.000010 0.799630 0.000010 0.000010 0.000010 0.000010 0.000010 0.000010 0.002527 0.000010 0.000010 0.000010 0.000010 0.000010 0.000010 0.000010 0.000010 0.009308 0.000010 0.000010 0.000010 0.000010 0.000010 0.000435 0.000010 0.004509 0.000010 0.000010 0.000010 0.000010 0.000010 0.000010 0.016181 0.000010 0.000010
0.000010 0.000010 0.000010 0.000010 0.000010 0.000010 0.000010 0.000010 0.000010 0.000010 0.000010 0.000010 0.000010 0.000010 0.000010 0.000010 0.000010 0.000010 0.000010 0.194456 0.006623 0.000010 0.757752 0.000010 0.000010 0.000010 0.000010 0.000010 0.000010 0.000010 0.000010 0.000010 0.000010 0.000010 0.000157 0.000010 0.000010 0.000010 0.000010 0.000010 0.000010 0.000010 0.011976 0.000010 0.000010 0.000010 0.000010 0.000010 0.000010 0.000010 0.000010 0.017721 0.000010 0.010825 0.000010 0.000010
0.000010 0.383699 0.000010 0.000010 0.000010 0.000010 0.000010 0.023911 0.000010 0.000010 0.000010 0.000010 0.000010 0.000010 0.000010 0.000010 0.000010 0.000010 0.000010 0.000010 0.000010 0.000010 0.529999 0.005951 0.000010 0.000010 0.000010 0.000010 0.000010 0.002946 0.010299 0.005745 0.000010 0.011761 0.019337 0.000010 0.000010 0.000010 0.000010 0.000010 0.000010 0.000010 0.005892 0.000010 0.000010 0.000010 0.000010 0.000010 0.000010 0.000010 0.000010 0.000010 0.000010 0.000010 0.000010 0.000010
0.000010 0.000010 0.000010 0.000010 0.000010 0.000010 0.000010 0.000010 0.000010 0.000010 0.000010 0.000010 0.000010 0.000010 0.000010 0.000010 0.000010 0.000010 0.000010 0.086030 0.000552 0.000010 0.883421 0.000010 0.000010 0.000010 0.000010 0.000010 0.000010 0.000010 0.000010 0.000010 0.000010 0.000010 0.000010 0.000010 0.000010 0.000010 0.000010 0.000010 0.000010 0.000010 0.003547 0.000010 0.000010 0.000010 0.000283 0.000010 0.000010 0.000010 0.000010 0.000010 0.000010 0.025668 0.000010 0.000010
0.000010 0.000010 0.000010 0.050970 0.000010 0.000010 0.000010 0.000010 0.000010 0.000010 0.000010 0.000010 0.000010 0.000010 0.000010 0.000010 0.000010 0.020703 0.000010 0.000010 0.005804 0.000010 0.922003 0.000010 0.000010 0.000010 0.000010 0.000010 0.000010 0.000010 0.000010 0.000010 0.000010 0.000010 0.000010 0.000010 0.000010 0.000010 0.000010 0.000010 0.000010 0.000010 0.000010 0.000010 0.000010 0.000010 0.000010 0.000010 0.000010 0.000010 0.000010 0.000010 0.000010 0.000010 0.000010 0.000010
0.000010 0.000010 0.000010 0.043873 0.000010 0.008249 0.000010 0.000010 0.048269 0.000010 0.005178 0.000010 0.000010 0.000010 0.000010 0.000010 0.000010 0.000010 0.000010 0.018752 0.000010 0.006432 0.000010 0.000010 0.003051 0.000010 0.012806 0.000010 0.003489 0.000010 0.000010 0.021730 0.000010 0.000010 0.000010 0.044232 0.695021 0.016279 0.000010 0.000010 0.038034 0.002268 0.000010 0.000010 0.000010 0.000010 0.000010 0.000010 0.000010 0.000010 0.029371 0.000010 0.002575 0.000010 0.000010 0.000010
0.000010 0.000010 0.000010 0.000010 0.000010 0.000010 0.000010 0.000010 0.020334 0.000010 0.016048 0.006076 0.000010 0.000010 0.000010 0.000010 0.000010 0.000010 0.024258 0.000010 0.000010 0.000010 0.000010 0.000010 0.000010 0.000010 0.000010 0.000010 0.000010 0.015237 0.000010 0.000010 0.000010 0.000010 0.000010 0.000010 0.834197 0.000010 0.000125 0.000010 0.006681 0.000010 0.000010 0.000010 0.010531 0.000010 0.019351 0.017990 0.000010 0.000010 0.000010 0.025535 0.000010 0.000010 0.003207 0.000010
0.000010 0.000010 0.000010 0.034137 0.002759 0.001052 0.000010 0.000010 0.014733 0.000010 0.021189 0.000010 0.000010 0.000010 0.000010 0.000625 0.008914 0.000010 0.000010 0.000010 0.000010 0.000010 0.000010 0.000010 0.000189 0.012378 0.000010 0.009469 0.000010 0.004319 0.000010 0.000010 0.003647 0.007855 0.000010 0.053108 0.700863 0.001443 0.021247 0.000010 0.023401 0.000010 0.000010 0.000010 0.000010 0.003109 0.011103 0.029144 0.005799 0.002975 0.000010 0.026218 0.000010 0.000010 0.000010 0.000010
0.000010 0.000010 0.000010 0.000010 0.000010 0.000010 0.000010 0.000010 0.000010 0.000010 0.000010 0.000010 0.000010 0.000010 0.000010 0.000010 0.000010 0.000010 0.000010 0.000010 0.000010 0.000010 0.000010 0.000010 0.000010 0.000010 0.000010 0.000010 0.000010 0.000010 0.000010 0.000010 0.000010 0.000010 0.000010 0.000010 0.999450 0.000010 0.000010 0.000010 0.000010 0.000010 0.000010 0.000010 0.000010 0.000010 0.000010 0.000010 0.000010 0.000010 0.000010 0.000010 0.000010 0.000010 0.000010 0.000010
0.000010 0.000010 0.000010 0.000010 0.000010 0.000010 0.000010 0.000010 0.000010 0.000010 0.017698 0.000010 0.000010 0.000010 0.005948 0.000010 0.000010 0.000010 0.000010 0.000010 0.000010 0.000010 0.000010 0.000010 0.000010 0.000010 0.000010 0.000010 0.000010 0.000010 0.000010 0.000010 0.000010 0.000010 0.000010 0.000010 0.961283 0.000010 0.000010 0.000010 0.000010 0.000010 0.000010 0.000010 0.000010 0.000010 0.000010 0.014552 0.000010 0.000010 0.000010 0.000010 0.000010 0.000010 0.000010 0.000010
0.000010 0.000010 0.000010 0.000010 0.000010 0.007234 0.001303 0.000010 0.019973 0.000010 0.009627 0.000010 0.010132 0.009733 0.016416 0.000010 0.000010 0.000010 0.000010 0.000010 0.000010 0.010958 0.000010 0.000010 0.000010 0.000010 0.005340 0.000010 0.000010 0.000010 0.008019 0.000010 0.000010 0.000010 0.015667 0.027463 0.787134 0.000010 0.005330 0.000010 0.056963 0.000010 0.000010 0.000010 0.007832 0.000010 0.000010 0.000010 0.000010 0.000010 0.000485 0.000010 0.000010 0.000010 0.000010 0.000010
0.000010 0.000010 0.000010 0.062993 0.009110 0.008337 0.000010 0.000010 0.030951 0.002872 0.000010 0.000010 0.000010 0.000010 0.011863 0.001056 0.000010 0.000010 0.000010 0.000010 0.000010 0.014109 0.000010 0.000010 0.008334 0.000010 0.000010 0.000010 0.011816 0.002028 0.000010 0.003820 0.000010 0.000010 0.026187 0.000010 0.651842 0.000010 0.018450 0.000010 0.034252 0.000010 0.003259 0.010006 0.000010 0.000010 0.000010 0.033513 0.000010 0.000010 0.000010 0.039343 0.000010 0.000010 0.000010 0.015509
0.000010 0.000010 0.000010 0.000010 0.000010 0.000010 0.000010 0.000010 0.000010 0.000010 0.000010 0.000010 0.000010 0.000010 0.000010 0.000010 0.000010 0.000010 0.000010 0.000010 0.000010 0.000010 0.000010 0.000010 0.000010 0.000010 0.000010 0.000010 0.000010 0.000010 0.000010 0.000010 0.000010 0.000010 0.000010 0.000010 0.999450 0.000010 0.000010 0.000010 0.000010 0.000010 0.000010 0.000010 0.000010 0.000010 0.000010 0.000010 0.000010 0.000010 0.000010 0.000010 0.000010 0.000010 0.000010 0.000010
0.000010 0.000010 0.000010 0.005984 0.000010 0.000010 0.000010 0.000010 0.000010 0.000010 0.000010 0.000010 0.000010 0.000010 0.000209 0.002024 0.015583 0.000010 0.000010 0.000010 0.000010 0.000010 0.010015 0.000010 0.009930 0.004327 0.000010 0.008118 0.000010 0.000010 0.009455 0.000010 0.000010 0.000010 0.000010 0.002762 0.797194 0.011154 0.000010 0.000647 0.037910 0.014673 0.011411 0.000010 0.000010 0.019180 0.000010 0.013462 0.000751 0.000010 0.000010 0.000010 0.000010 0.008400 0.000010 0.016462
0.000010 0.000010 0.000010 0.000010 0.000010 0.000010 0.000010 0.000010 0.000010 0.000010 0.000010 0.000010 0.000010 0.000010 0.000010 0.000010 0.000010 0.000010 0.000010 0.000010 0.000010 0.000010 0.000010 0.000010 0.000010 0.000010 0.000010 0.000010 0.000010 0.000010 0.000010 0.000010 0.000010 0.000010 0.000010 0.000010 0.999450 0.000010 0.000010 0.000010 0.000010 0.000010 0.000010 0.000010 0.000010 0.000010 0.000010 0.000010 0.000010 0.000010 0.000010 0.000010 0.000010 0.000010 0.000010 0.000010
0.000010 0.000010 0.000010 0.000010 0.000010 0.000010 0.000010 0.000010 0.000010 0.000010 0.000010 0.000010 0.000010 0.000010 0.000010 0.000010 0.000010 0.000010 0.000010 0.000010 0.000010 0.000010 0.000010 0.000010 0.000010 0.000010 0.000010 0.000010 0.000010 0.000010 0.000010 0.000010 0.000010 0.000010 0.000010 0.000010 0.994755 0.000010 0.000010 0.000010 0.000010 0.000010 0.000010 0.000010 0.000010 0.000010 0.000010 0.000010 0.000010 0.000010 0.000010 0.000010 0.000010 0.000010 0.000010 0.004705
0.000010 0.000010 0.000010 0.000010 0.000010 0.000010 0.000010 0.000010 0.000010 0.000010 0.000010 0.000010 0.000010 0.000010 0.000010 0.000010 0.001012 0.000010 0.000010 0.000010 0.000010 0.000010 0.000010 0.006863 0.000010 0.000010 0.000010 0.000010 0.000010 0.000010 0.000010 0.000010 0.000010 0.000010 0.000010 0.000010 0.989525 0.000010 0.000010 0.000010 0.000010 0.000010 0.000010 0.000010 0.000010 0.000010 0.002080 0.000010 0.000010 0.000010 0.000010 0.000010 0.000010 0.000010 0.000010 0.000010
0.000010 0.000010 0.000010 0.000010 0.000010 0.000010 0.000010 0.000010 0.000010 0.000010 0.000010 0.000010 0.000010 0.000010 0.000010 0.000010 0.000010 0.000010 0.000010 0.000010 0.000010 0.000010 0.000010 0.000010 0.000010 0.000010 0.000010 0.000010 0.000010 0.000010 0.000010 0.000010 0.000010 0.000010 0.000010 0.000010 0.999450 0.000010 0.000010 0.000010 0.000010 0.000010 0.000010 0.000010 0.000010 0.000010 0.000010 0.000010 0.000010 0.000010 0.000010 0.000010 0.000010 0.000010 0.000010 0.000010
0.000010 0.002918 0.000010 0.000010 0.000010 0.000010 0.006880 0.000010 0.000010 0.000010 0.000010 0.000010 0.000010 0.000010 0.000010 0.000010 0.000010 0.002753 0.000010 0.000010 0.000010 0.000010 0.000010 0.000010 0.004546 0.014697 0.000010 0.005130 0.000010 0.003678 0.002273 0.006013 0.000010 0.000010 0.005584 0.000010 0.905196 0.003227 0.000010 0.000010 0.000010 0.000010 0.030525 0.000010 0.000010 0.000010 0.000010 0.000010 0.000010 0.000010 0.000010 0.000010 0.006160 0.000010 0.000010 0.000010
0.000010 0.000010 0.000010 0.000010 0.000010 0.000010 0.000010 0.000010 0.000010 0.000010 0.000010 0.000010 0.000010 0.000010 0.000010 0.000010 0.000010 0.000010 0.000010 0.000010 0.000010 0.000010 0.000010 0.000010 0.000010 0.000010 0.000010 0.000010 0.000010 0.000010 0.000010 0.000010 0.000010 0.000010 0.000010 0.000010 0.999450 0.000010 0.000010 0.000010 0.000010 0.000010 0.000010 0.000010 0.000010 0.000010 0.000010 0.000010 0.000010 0.000010 0.000010 0.000010 0.000010 0.000010 0.000010 0.000010
0.000010 0.000010 0.000010 0.000010 0.018324 0.000010 0.013378 0.000010 0.000010 0.000010 0.000010 0.000010 0.000010 0.000010 0.000010 0.000010 0.005158 0.000010 0.000010 0.005698 0.000010 0.000010 0.000010 0.000010 0.000010 0.000010 0.000010 0.000010 0.000010 0.000010 0.000010 0.000010 0.000010 0.000010 0.000010 0.000010 0.946842 0.000010 0.000010 0.000010 0.000010 0.000010 0.000010 0.000010 0.010100 0.000010 0.000010 0.000010 0.000010 0.000010 0.000010 0.000010 0.000010 0.000010 0.000010 0.000010
0.000010 0.000010 0.000010 0.000010 0.000010 0.000010 0.000010 0.000010 0.000010 0.000010 0.000010 0.000010 0.000010 0.000010 0.000010 0.000010 0.000010 0.000010 0.000010 0.000010 0.000010 0.000010 0.000010 0.000010 0.000010 0.000010 0.000010 0.000010 0.000010 0.000010 0.000010 0.000010 0.000010 0.000010 0.000010 0.000010 0.999450 0.000010 0.000010 0.000010 0.000010 0.000010 0.000010 0.000010 0.000010 0.000010 0.000010 0.000010 0.000010 0.000010 0.000010 0.000010 0.000010 0.000010 0.000010 0.000010
0.000010 0.000010 0.000010 0.000010 0.000010 0.000010 0.000010 0.000010 0.000010 0.000010 0.000010 0.000010 0.000010 0.000010 0.003622 0.000010 0.000010 0.000010 0.021824 0.000010 0.000010 0.000010 0.000010 0.000010 0.000010 0.000010 0.000010 0.000010 0.000010 0.000010 0.000010 0.000010 0.000010 0.000010 0.000010 0.000010 0.946894 0.000010 0.000010 0.000010 0.000010 0.000010 0.000010 0.000010 0.000010 0.000010 0.000010 0.000010 0.000010 0.000010 0.021889 0.000010 0.005213 0.000010 0.000058 0.000010
0.000010 0.000010 0.000010 0.000010 0.000010 0.009511 0.009078 0.000010 0.000010 0.004558 0.000010 0.003484 0.002437 0.000010 0.000010 0.001377 0.000010 0.000010 0.000010 0.000010 0.000010 0.000010 0.000010 0.002328 0.000010 0.000010 0.004305 0.007066 0.007928 0.017027 0.000010 0.000010 0.000010 0.001653 0.000010 0.000010 0.846134 0.000010 0.000010 0.001294 0.000010 0.000010 0.000010 0.000010 0.000010 0.002709 0.024037 0.007736 0.000010 0.000010 0.000010 0.018308 0.000010 0.028660 0.000010 0.000010
0.000010 0.000010 0.000010 0.000010 0.000010 0.000010 0.000010 0.000010 0.000010 0.000010 0.000010 0.000010 0.000010 0.000010 0.000010 0.000010 0.000010 0.000010 0.000010 0.000010 0.000010 0.000010 0.000010 0.000010 0.000010 0.000010 0.000010 0.000010 0.000010 0.000010 0.000010 0.000010 0.000010 0.000010 0.000010 0.000010 0.999450 0.000010 0.000010 0.000010 0.000010 0.000010 0.000010 0.000010 0.000010 0.000010 0.000010 0.000010 0.000010 0.000010 0.000010 0.000010 0.000010 0.000010 0.000010 0.000010
0.000010 0.000010 0.000010 0.000010 0.000010 0.000010 0.000010 0.000010 0.000010 0.000010 0.000010 0.000010 0.000010 0.000010 0.000010 0.000010 0.000010 0.000010 0.000010 0.000010 0.000010 0.000010 0.000010 0.000010 0.999450 0.000010 0.000010 0.000010 0.000010 0.000010 0.000010 0.000010 0.000010 0.000010 0.000010 0.000010 0.000010 0.000010 0.000010 0.000010 0.000010 0.000010 0.000010 0.000010 0.000010 0.000010 0.000010 0.000010 0.000010 0.000010 0.000010 0.000010 0.000010 0.000010 0.000010 0.000010
0.000010 0.000010 0.000010 0.000010 0.000010 0.000010 0.000010 0.000010 0.000010 0.000010 0.000010 0.000010 0.000010 0.000010 0.000010 0.000010 0.000010 0.000010 0.000010 0.000010 0.000010 0.000010 0.000010 0.000010 0.999441 0.000010 0.000010 0.000010 0.000010 0.000010 0.000010 0.000010 0.000010 0.000010 0.000019 0.000010 0.000010 0.000010 0.000010 0.000010 0.000010 0.000010 0.000010 0.000010 0.000010 0.000010 0.000010 0.000010 0.000010 0.000010 0.000010 0.000010 0.000010 0.000010 0.000010 0.000010
0.000010 0.000010 0.000010 0.000010 0.000010 0.000010 0.000010 0.000010 0.000010 0.000010 0.000010 0.000010 0.000010 0.000010 0.000010 0.000010 0.000010 0.000010 0.000010 0.000010 0.000010 0.000010 0.000010 0.000010 0.999450 0.000010 0.000010 0.000010 0.000010 0.000010 0.000010 0.000010 0.000010 0.000010 0.000010 0.000010 0.000010 0.000010 0.000010 0.000010 0.000010 0.000010 0.000010 0.000010 0.000010 0.000010 0.000010 0.000010 0.000010 0.000010 0.000010 0.000010 0.000010 0.000010 0.000010 0.000010
0.000010 0.000010 0.000010 0.000010 0.000010 0.000010 0.000010 0.000010 0.000010 0.000010 0.000010 0.000010 0.000010 0.000010 0.000010 0.000010 0.000010 0.000010 0.000010 0.000010 0.000010 0.000010 0.000010 0.000010 0.999450 0.000010 0.000010 0.000010 0.000010 0.000010 0.000010 0.000010 0.000010 0.000010 0.000010 0.000010 0.000010 0.000010 0.000010 0.000010 0.000010 0.000010 0.000010 0.000010 0.000010 0.000010 0.000010 0.000010 0.000010 0.000010 0.000010 0.000010 0.000010 0.000010 0.000010 0.000010
0.000010 0.000010 0.000010 0.000010 0.000010 0.000010 0.000010 0.000010 0.000010 0.000010 0.000010 0.000010 0.000010 0.000010 0.000010 0.000010 0.000010 0.000010 0.000010 0.000010 0.000010 0.000010 0.000010 0.000010 0.999450 0.000010 0.000010 0.000010 0.000010 0.000010 0.000010 0.000010 0.000010 0.000010 0.000010 0.000010 0.000010 0.000010 0.000010 0.000010 0.000010 0.000010 0.000010 0.000010 0.000010 0.000010 0.000010 0.000010 0.000010 0.000010 0.000010 0.000010 0.000010 0.000010 0.000010 0.000010
0.000010 0.000010 0.000010 0.000010 0.000010 0.000010 0.000010 0.000010 0.000010 0.000010 0.000010 0.000010 0.000010 0.000010 0.000010 0.000010 0.000010 0.000010 0.000010 0.000010 0.000010 0.000010 0.000010 0.000010 0.999450 0.000010 0.000010 0.000010 0.000010 0.000010 0.000010 0.000010 0.000010 0.000010 0.000010 0.000010 0.000010 0.000010 0.000010 0.000010 0.000010 0.000010 0.000010 0.000010 0.000010 0.000010 0.000010 0.000010 0.000010 0.000010 0.000010 0.000010 0.000010 0.000010 0.000010 0.000010
0.000010 0.000010 0.000010 0.000010 0.000010 0.000010 0.000010 0.000010 0.000010 0.000010 0.000010 0.000010 0.000010 0.000010 0.000010 0.000010 0.000010 0.000010 0.000010 0.000010 0.000010 0.000010 0.000010 0.000010 0.999450 0.000010 0.000010 0.000010 0.000010 0.000010 0.000010 0.000010 0.000010 0.000010 0.000010 0.000010 0.000010 0.000010 0.000010 0.000010 0.000010 0.000010 0.000010 0.000010 0.000010 0.000010 0.000010 0.000010 0.000010 0.000010 0.000010 0.000010 0.000010 0.000010 0.000010 0.000010
0.000010 0.000010 0.000010 0.000010 0.000010 0.000010 0.000010 0.000010 0.000010 0.000010 0.000010 0.000010 0.000010 0.000010 0.000010 0.000010 0.000010 0.000010 0.000010 0.000010 0.000010 0.000010 0.000010 0.000010 0.999450 0.000010 0.000010 0.000010 0.000010 0.000010 0.000010 0.000010 0.000010 0.000010 0.000010 0.000010 0.000010 0.000010 0.000010 0.000010 0.000010 0.000010 0.000010 0.000010 0.000010 0.000010 0.000010 0.000010 0.000010 0.000010 0.000010 0.000010 0.000010 0.000010 0.000010 0.000010
0.831362 0.000010 0.000010 0.000010 0.000010 0.000010 0.000010 0.000010 0.000010 0.000010 0.000010 0.000010 0.000010 0.000010 0.002095 0.000010 0.000010 0.000010 0.000010 0.000010 0.000010 0.000010 0.000010 0.000010 0.000010 0.003760 0.000010 0.000010 0.000010 0.000010 0.000010 0.000054 0.000010 0.014749 0.000010 0.000010 0.000010 0.000010 0.003984 0.000010 0.000010 0.003188 0.000010 0.000010 0.000010 0.000010 0.000010 0.000010 0.000010 0.140327 0.000010 0.000010 0.000010 0.000010 0.000010 0.000010
0.740694 0.000010 0.000010 0.000010 0.001370 0.000010 0.000010 0.001216 0.000010 0.000010 0.000010 0.000010 0.000010 0.000010 0.000010 0.000010 0.000010 0.000010 0.000010 0.000010 0.000010 0.000010 0.000010 0.000010 0.015443 0.000010 0.000010 0.000010 0.000010 0.016440 0.000010 0.000010 0.000010 0.000010 0.000010 0.000010 0.000010 0.000010 0.000010 0.000010 0.000010 0.000010 0.005627 0.000010 0.000010 0.000010 0.020375 0.000010 0.000010 0.195709 0.000010 0.000010 0.000010 0.002656 0.000010 0.000010
0.782091 0.000010 0.000010 0.000010 0.005591 0.000010 0.000010 0.000010 0.000010 0.003035 0.000010 0.000010 0.000010 0.000010 0.000010 0.000010 0.000010 0.000010 0.000010 0.000010 0.000010 0.000010 0.000010 0.000010 0.000010 0.003316 0.000010 0.000010 0.000010 0.016746 0.000010 0.000010 0.000010 0.000010 0.000010 0.000010 0.000010 0.000010 0.000010 0.000010 0.000010 0.000010 0.000010 0.000010 0.000010 0.000010 0.008094 0.000010 0.000010 0.180637 0.000010 0.000010 0.000010 0.000010 0.000010 0.000010
0.859336 0.000010 0.000010 0.000010 0.000010 0.000010 0.000010 0.000010 0.000010 0.000010 0.000010 0.000010 0.000010 0.000010 0.006119 0.000010 0.000010 0.000010 0.000010 0.000010 0.000010 0.000010 0.000010 0.000010 0.000010 0.000010 0.000010 0.000010 0.000010 0.000010 0.000010 0.000010 0.000010 0.000010 0.000010 0.000010 0.000010 0.001410 0.000010 0.000010 0.000010 0.000010 0.000010 0.000010 0.000010 0.000010 0.000010 0.000010 0.002647 0.129978 0.000010 0.000010 0.000010 0.000010 0.000010 0.000010
0.795172 0.000010 0.000010 0.000010 0.000010 0.013245 0.000010 0.014074 0.000010 0.000010 0.000010 0.000010 0.000010 0.000010 0.000010 0.000010 0.000010 0.000010 0.000010 0.000010 0.000010 0.000010 0.008993 0.000010 0.000010 0.016358 0.000010 0.000010 0.000010 0.000010 0.000010 0.000010 0.000010 0.014587 0.000010 0.000010 0.000010 0.000010 0.000010 0.000010 0.009139 0.000010 0.000010 0.000010 0.000010 0.000010 0.000010 0.011139 0.000363 0.107312 0.009168 0.000010 0.000010 0.000010 0.000010 0.000010
0.000010 0.001123 0.000010 0.000010 0.001081 0.020587 0.000441 0.000010 0.000010 0.000010 0.009711 0.000010 0.022791 0.001168 0.002654 0.000981 0.000010 0.028951 0.008271 0.000010 0.000010 0.000010 0.000010 0.003242 0.000010 0.027369 0.000010 0.000010 0.000010 0.007203 0.000062 0.000010 0.007181 0.005975 0.010356 0.000010 0.010411 0.000010 0.002277 0.000010 0.002111 0.000010 0.011168 0.000010 0.000010 0.000010 0.000010 0.000010 0.000010 0.792469 0.021036 0.000010 0.001074 0.000010 0.000010 0.000010
0.000010 0.000010 0.020317 0.000010 0.000010 0.000010 0.000010 0.009960 0.000010 0.000010 0.000010 0.000010 0.000010 0.000010 0.012561 0.000010 0.000010 0.007897 0.000010 0.000010 0.000010 0.000010 0.000010 0.000010 0.019188 0.003759 0.000010 0.009527 0.000010 0.015337 0.000010 0.000010 0.000010 0.000010 0.011899 0.021846 0.000010 0.000010 0.000010 0.000010 0.000010 0.000010 0.000010 0.000010 0.000010 0.018552 0.000010 0.000010 0.000010 0.848718 0.000010 0.000010 0.000010 0.000010 0.000010 0.000010
0.000010 0.000010 0.000010 0.000010 0.000010 0.000010 0.000010 0.000010 0.000010 0.000010 0.000010 0.000010 0.000010 0.000010 0.000010 0.000010 0.000010 0.000010 0.000010 0.000010 0.000010 0.000010 0.000010 0.000010 0.000010 0.000010 0.000010 0.000010 0.000010 0.000010 0.000010 0.000010 0.000010 0.000010 0.000010 0.000010 0.000010 0.000010 0.000010 0.000010 0.000010 0.000010 0.000010 0.000010 0.004586 0.000010 0.000010 0.000010 0.000010 0.994874 0.000010 0.000010 0.000010 0.000010 0.000010 0.000010
0.000010 0.000010 0.000010 0.000010 0.000010 0.000010 0.000010 0.000010 0.000010 0.000010 0.011122 0.000010 0.030819 0.004679 0.000010 0.000010 0.000010 0.016139 0.000010 0.000010 0.000010 0.000010 0.000010 0.003825 0.000010 0.000010 0.000010 0.000010 0.000010 0.002591 0.000010 0.000010 0.000010 0.011422 0.015380 0.000010 0.000010 0.000010 0.000010 0.000010 0.000010 0.000010 0.000010 0.000010 0.000010 0.000010 0.000010 0.000010 0.000010 0.884340 0.019223 0.000010 0.000010 0.000010 0.000010 0.000010
0.000010 0.000010 0.000010 0.000010 0.000010 0.000010 0.000010 0.000010 0.000010 0.000010 0.000010 0.000010 0.000010 0.000010 0.000010 0.000010 0.000010 0.000010 0.000010 0.000010 0.000010 0.000010 0.000010 0.000010 0.000010 0.000010 0.000010 0.000010 0.000010 0.000010 0.000010 0.000010 0.000010 0.000010 0.000010 0.000010 0.000010 0.000010 0.000010 0.000010 0.000010 0.000010 0.000010 0.000010 0.000010 0.000010 0.000010 0.000010 0.000010 0.999450 0.000010 0.000010 0.000010 0.000010 0.000010 0.000010
0.000010 0.000010 0.000010 0.000010 0.000010 0.000010 0.000010 0.000010 0.000010 0.000010 0.000010 0.000010 0.000010 0.000010 0.000010 0.000010 0.000010 0.000010 0.000010 0.000010 0.000010 0.000010 0.000010 0.000010 0.000010 0.000010 0.000010 0.000010 0.000010 0.000010 0.000010 0.000010 0.000010 0.000010 0.000010 0.000010 0.000010 0.000010 0.000010 0.000010 0.000010 0.000010 0.000010 0.000010 0.000010 0.000010 0.000010 0.000010 0.000010 0.999450 0.000010 0.000010 0.000010 0.000010 0.000010 0.000010
0.000010 0.000010 0.000010 0.000010 0.000010 0.000010 0.000010 0.000010 0.000010 0.000010 0.000010 0.000010 0.000010 0.000010 0.000010 0.000010 0.000010 0.000010 0.000010 0.000010 0.000010 0.000010 0.000010 0.000010 0.000010 0.000010 0.000010 0.000010 0.000010 0.000010 0.000010 0.000010 0.000010 0.000010 0.000010 0.000010 0.000010 0.000010 0.000010 0.000010 0.000010 0.000010 0.000010 0.000010 0.000010 0.000010 0.000010 0.000010 0.000010 0.999450 0.000010 0.000010 0.000010 0.000010 0.000010 0.000010
0.000010 0.000010 0.000010 0.000010 0.000010 0.000010 0.000010 0.000010 0.000010 0.000010 0.000010 0.000010 0.013472 0.000010 0.000010 0.000010 0.000010 0.000010 0.000010 0.000010 0.000010 0.000010 0.000010 0.000010 0.000010 0.000010 0.000010 0.000010 0.000010 0.000010 0.000010 0.000010 0.000010 0.000010 0.000010 0.000010 0.000010 0.000010 0.000010 0.000010 0.000010 0.000010 0.000010 0.000010 0.000010 0.000010 0.000010 0.000010 0.000010 0.985988 0.000010 0.000010 0.000010 0.000010 0.000010 0.000010
0.000010 0.000010 0.000010 0.000010 0.000010 0.000010 0.000010 0.000010 0.000010 0.000010 0.000010 0.000010 0.000010 0.000010 0.000010 0.000010 0.000010 0.000010 0.007767 0.000010 0.000010 0.008123 0.000010 0.000010 0.000010 0.000010 0.000010 0.000010 0.000010 0.000010 0.000010 0.000010 0.000010 0.000010 0.000010 0.000010 0.000010 0.000010 0.000010 0.000010 0.000010 0.000010 0.000010 0.000010 0.000010 0.000010 0.000010 0.000010 0.000010 0.983580 0.000010 0.000010 0.000010 0.000010 0.000010 0.000010
0.000010 0.000010 0.000010 0.000010 0.000010 0.000010 0.000010 0.000010 0.000010 0.000010 0.000010 0.000010 0.000010 0.000010 0.000010 0.000010 0.000010 0.000010 0.000010 0.000010 0.000010 0.000010 0.000010 0.000010 0.000010 0.000010 0.000010 0.000010 0.000010 0.000010 0.000010 0.000010 0.000010 0.000010 0.000010 0.000010 0.000010 0.000010 0.000010 0.000010 0.000010 0.000010 0.000010 0.000010 0.000010 0.000010 0.000010 0.000010 0.000010 0.999450 0.000010 0.000010 0.000010 0.000010 0.000010 0.000010
0.000010 0.000010 0.000010 0.000010 0.000010 0.000010 0.000010 0.000010 0.000010 0.000010 0.000010 0.000010 0.002837 0.000010 0.000010 0.000010 0.000010 0.000010 0.000010 0.000010 0.000010 0.000010 0.000010 0.000010 0.000010 0.000010 0.000010 0.010363 0.000010 0.000010 0.000010 0.000010 0.000010 0.000010 0.000010 0.010433 0.000010 0.000010 0.000010 0.000010 0.000010 0.000010 0.000010 0.000010 0.000010 0.000010 0.000010 0.000010 0.000010 0.975846 0.000010 0.000010 0.000010 0.000010 0.000010 0.000010
0.000010 0.000010 0.000010 0.000010 0.000010 0.000010 0.000010 0.000010 0.004911 0.005390 0.003168 0.000010 0.008474 0.000010 0.009270 0.000010 0.000010 0.000010 0.000010 0.000010 0.000010 0.000010 0.000010 0.000010 0.000010 0.000010 0.000010 0.008210 0.000010 0.000010 0.000010 0.000010 0.000010 0.000010 0.000010 0.025331 0.000010 0.000010 0.000010 0.000010 0.000010 0.000010 0.000010 0.000010 0.000010 0.000010 0.000010 0.000010 0.005226 0.929548 0.000010 0.000010 0.000010 0.000010 0.000010 0.000010
0.000010 0.000010 0.000010 0.000010 0.000010 0.000010 0.000010 0.000010 0.000010 0.000010 0.000010 0.000010 0.000010 0.000010 0.000010 0.000010 0.000010 0.000010 0.000010 0.000010 0.000010 0.000010 0.000010 0.000010 0.000010 0.000010 0.000010 0.000010 0.000010 0.000010 0.000010 0.000010 0.000010 0.000010 0.000010 0.000010 0.000010 0.000010 0.000010 0.000010 0.000010 0.000010 0.000010 0.000010 0.000010 0.000010 0.000010 0.000010 0.000010 0.999450 0.000010 0.000010 0.000010 0.000010 0.000010 0.000010
0.000010 0.000010 0.000010 0.000010 0.000010 0.000010 0.000010 0.000010 0.000010 0.000010 0.000010 0.000010 0.000010 0.000010 0.000010 0.000010 0.000010 0.000010 0.000010 0.000010 0.000010 0.000010 0.000010 0.000010 0.000010 0.000010 0.000010 0.000010 0.000010 0.000010 0.000010 0.000010 0.000010 0.000010 0.000010 0.000017 0.000010 0.000010 0.000010 0.000010 0.000010 0.000010 0.000010 0.000010 0.000010 0.000010 0.000010 0.000010 0.000010 0.999443 0.000010 0.000010 0.000010 0.000010 0.000010 0.000010
0.000010 0.000010 0.000010 0.000010 0.000010 0.000010 0.000010 0.000010 0.000010 0.000010 0.000010 0.000010 0.000010 0.000010 0.000010 0.000010 0.000010 0.000010 0.000010 0.000010 0.000010 0.000010 0.000010 0.000010 0.000010 0.000010 0.000010 0.000010 0.000010 0.999450 0.000010 0.000010 0.000010 0.000010 0.000010 0.000010 0.000010 0.000010 0.000010 0.000010 0.000010 0.000010 0.000010 0.000010 0.000010 0.000010 0.000010 0.000010 0.000010 0.000010 0.000010 0.000010 0.000010 0.000010 0.000010 0.000010
0.019664 0.000010 0.000010 0.000010 0.000010 0.000010 0.003903 0.007861 0.000010 0.000010 0.000010 0.000010 0.000010 0.000010 0.000010 0.000010 0.000010 0.003543 0.000010 0.000010 0.000010 0.000010 0.002097 0.000010 0.000010 0.000010 0.000010 0.000010 0.000010 0.819040 0.000010 0.000010 0.014119 0.017830 0.000010 0.000010 0.015265 0.002337 0.000010 0.000010 0.000010 0.000010 0.004130 0.049529 0.000010 0.000010 0.000010 0.000010 0.000010 0.000010 0.000010 0.039218 0.000010 0.001043 0.000010 0.000010
0.000010 0.000010 0.000010 0.000010 0.000010 0.000010 0.000010 0.000010 0.000010 0.000010 0.000010 0.000010 0.000010 0.000010 0.000010 0.000010 0.000010 0.000010 0.000010 0.000010 0.000010 0.000010 0.000010 0.000010 0.000010 0.000010 0.000010 0.000010 0.000010 0.951313 0.000010 0.000010 0.000010 0.048147 0.000010 0.000010 0.000010 0.000010 0.000010 0.000010 0.000010 0.000010 0.000010 0.000010 0.000010 0.000010 0.000010 0.000010 0.000010 0.000010 0.000010 0.000010 0.000010 0.000010 0.000010 0.000010
0.000010 0.000010 0.000010 0.000010 0.000010 0.000010 0.000010 0.000010 0.000010 0.000010 0.000010 0.000010 0.000010 0.000010 0.000010 0.000010 0.000010 0.000010 0.000010 0.000010 0.000010 0.000010 0.000010 0.000010 0.000010 0.000010 0.000010 0.000010 0.000010 0.999450 0.000010 0.000010 0.000010 0.000010 0.000010 0.000010 0.000010 0.000010 0.000010 0.000010 0.000010 0.000010 0.000010 0.000010 0.000010 0.000010 0.000010 0.000010 0.000010 0.000010 0.000010 0.000010 0.000010 0.000010 0.000010 0.000010
0.000010 0.000010 0.000010 0.000010 0.000010 0.000010 0.000010 0.000010 0.000010 0.000010 0.000010 0.000010 0.000010 0.000010 0.000010 0.000010 0.000010 0.000010 0.000010 0.000010 0.000010 0.000010 0.000010 0.000010 0.000010 0.000010 0.000010 0.000010 0.000010 0.999450 0.000010 0.000010 0.000010 0.000010 0.000010 0.000010 0.000010 0.000010 0.000010 0.000010 0.000010 0.000010 0.000010 0.000010 0.000010 0.000010 0.000010 0.000010 0.000010 0.000010 0.000010 0.000010 0.000010 0.000010 0.000010 0.000010
0.000010 0.000010 0.000010 0.000010 0.000010 0.000010 0.000010 0.009430 0.000010 0.000010 0.000010 0.000010 0.000010 0.000010 0.000010 0.000010 0.000010 0.000010 0.000010 0.000010 0.000010 0.000010 0.000010 0.000010 0.018400 0.000010 0.000010 0.000010 0.000010 0.858255 0.000010 0.000010 0.016225 0.056958 0.000010 0.000010 0.000010 0.000010 0.002237 0.000010 0.000010 0.006391 0.000010 0.031624 0.000010 0.000010 0.000010 0.000010 0.000010 0.000010 0.000010 0.000010 0.000010 0.000010 0.000010 0.000010
0.024396 0.035218 0.000010 0.006814 0.000010 0.001421 0.013063 0.000010 0.000010 0.000010 0.000010 0.000010 0.000010 0.000010 0.000010 0.000010 0.000010 0.014084 0.000010 0.000010 0.000010 0.000010 0.010339 0.000010 0.032885 0.003343 0.000010 0.000010 0.008528 0.596754 0.000010 0.016356 0.009739 0.052962 0.007116 0.000010 0.010959 0.013399 0.016053 0.000010 0.000010 0.006625 0.000010 0.095787 0.000010 0.000010 0.006182 0.000010 0.000010 0.000010 0.000010 0.017639 0.000010 0.000010 0.000010 0.000010
0.003090 0.032290 0.000010 0.004553 0.000010 0.009391 0.009049 0.000010 0.000010 0.000010 0.000010 0.000010 0.000010 0.001514 0.000010 0.000010 0.002663 0.011429 0.000010 0.000010 0.000010 0.000010 0.019774 0.000010 0.001976 0.002427 0.000010 0.000010 0.000010 0.781447 0.000010 0.004240 0.000010 0.055200 0.004980 0.000010 0.000010 0.006643 0.017117 0.000010 0.000010 0.000010 0.000010 0.003640 0.000010 0.022649 0.000010 0.000010 0.000010 0.000010 0.000010 0.000010 0.000010 0.000010 0.000010 0.005569
0.000010 0.000010 0.000010 0.012311 0.000010 0.002413 0.000010 0.000010 0.000010 0.000010 0.000010 0.000010 0.000010 0.000010 0.000010 0.000010 0.000010 0.044202 0.000010 0.000010 0.000010 0.000010 0.004124 0.000010 0.000010 0.000010 0.000010 0.000010 0.000010 0.929408 0.000010 0.000010 0.000010 0.001765 0.005287 0.000010 0.000010 0.000010 0.000010 0.000010 0.000010 0.000010 0.000010 0.000010 0.000010 0.000010 0.000010 0.000010 0.000010 0.000010 0.000010 0.000010 0.000010 0.000010 0.000010 0.000010
0.000010 0.000010 0.000010 0.000010 0.000010 0.000010 0.000010 0.000010 0.000010 0.000010 0.000010 0.000010 0.000010 0.000010 0.000010 0.000010 0.000010 0.000010 0.000010 0.000010 0.000010 0.000010 0.000010 0.000010 0.000010 0.000010 0.000010 0.000010 0.000010 0.999450 0.000010 0.000010 0.000010 0.000010 0.000010 0.000010 0.000010 0.000010 0.000010 0.000010 0.000010 0.000010 0.000010 0.000010 0.000010 0.000010 0.000010 0.000010 0.000010 0.000010 0.000010 0.000010 0.000010 0.000010 0.000010 0.000010
0.000010 0.000010 0.000010 0.000010 0.000010 0.000010 0.000010 0.000010 0.000010 0.000010 0.000010 0.000010 0.000010 0.000010 0.000010 0.000010 0.000010 0.000010 0.000010 0.000010 0.000010 0.000010 0.000010 0.000010 0.000010 0.000010 0.000010 0.000010 0.000010 0.982946 0.000010 0.000010 0.000010 0.016514 0.000010 0.000010 0.000010 0.000010 0.000010 0.000010 0.000010 0.000010 0.000010 0.000010 0.000010 0.000010 0.000010 0.000010 0.000010 0.000010 0.000010 0.000010 0.000010 0.000010 0.000010 0.000010
0.000010 0.000010 0.000010 0.000010 0.000010 0.000010 0.000010 0.000010 0.000010 0.000010 0.000010 0.000010 0.000010 0.000010 0.000010 0.000010 0.000010 0.000010 0.000010 0.000010 0.000010 0.000010 0.000010 0.000010 0.000010 0.000010 0.000010 0.000010 0.000010 0.999450 0.000010 0.000010 0.000010 0.000010 0.000010 0.000010 0.000010 0.000010 0.000010 0.000010 0.000010 0.000010 0.000010 0.000010 0.000010 0.000010 0.000010 0.000010 0.000010 0.000010 0.000010 0.000010 0.000010 0.000010 0.000010 0.000010
0.000010 0.000010 0.000010 0.000010 0.000010 0.000010 0.000010 0.000010 0.000010 0.000010 0.000010 0.000010 0.000010 0.000010 0.000010 0.000010 0.000389 0.000010 0.000010 0.000010 0.000010 0.000010 0.000010 0.000010 0.000010 0.000010 0.000010 0.000010 0.000010 0.848991 0.000010 0.000010 0.000010 0.102305 0.000010 0.000010 0.000010 0.000010 0.003963 0.000010 0.000010 0.000010 0.000010 0.042696 0.000936 0.000010 0.000010 0.000010 0.000010 0.000010 0.000010 0.000010 0.000010 0.000230 0.000010 0.000010
0.000010 0.000010 0.000010 0.000010 0.000010 0.000010 0.000010 0.000010 0.000010 0.000010 0.000010 0.000010 0.000010 0.000010 0.000010 0.000010 0.000010 0.000010 0.000010 0.000010 0.000010 0.000010 0.000010 0.000010 0.000010 0.000010 0.000010 0.000010 0.000010 0.999450 0.000010 0.000010 0.000010 0.000010 0.000010 0.000010 0.000010 0.000010 0.000010 0.000010 0.000010 0.000010 0.000010 0.000010 0.000010 0.000010 0.000010 0.000010 0.000010 0.000010 0.000010 0.000010 0.000010 0.000010 0.000010 0.000010
0.000010 0.000010 0.000010 0.000010 0.000010 0.000010 0.000010 0.000010 0.000010 0.000010 0.000010 0.000010 0.000010 0.000010 0.000010 0.000010 0.000010 0.000010 0.000010 0.000010 0.000010 0.000010 0.000010 0.000010 0.000010 0.000010 0.000010 0.000010 0.000010 0.962069 0.000010 0.000010 0.000010 0.037391 0.000010 0.000010 0.000010 0.000010 0.000010 0.000010 0.000010 0.000010 0.000010 0.000010 0.000010 0.000010 0.000010 0.000010 0.000010 0.000010 0.000010 0.000010 0.000010 0.000010 0.000010 0.000010
0.000010 0.000010 0.000010 0.000010 0.000010 0.000010 0.000010 0.000010 0.000010 0.000010 0.000010 0.000010 0.000010 0.000010 0.000010 0.000010 0.000010 0.000010 0.000010 0.000010 0.000010 0.000010 0.000010 0.000010 0.000010 0.000010 0.000010 0.000010 0.000010 0.999450 0.000010 0.000010 0.000010 0.000010 0.000010 0.000010 0.000010 0.000010 0.000010 0.000010 0.000010 0.000010 0.000010 0.000010 0.000010 0.000010 0.000010 0.000010 0.000010 0.000010 0.000010 0.000010 0.000010 0.000010 0.000010 0.000010
0.000010 0.000010 0.000010 0.000010 0.000010 0.000010 0.000010 0.000010 0.000010 0.000010 0.000010 0.000010 0.000010 0.000010 0.000010 0.000010 0.000010 0.000010 0.000010 0.000010 0.000010 0.000010 0.000010 0.000010 0.000010 0.000010 0.000010 0.000010 0.000010 0.999450 0.000010 0.000010 0.000010 0.000010 0.000010 0.000010 0.000010 0.000010 0.000010 0.000010 0.000010 0.000010 0.000010 0.000010 0.000010 0.000010 0.000010 0.000010 0.000010 0.000010 0.000010 0.000010 0.000010 0.000010 0.000010 0.000010
0.000010 0.000010 0.000010 0.000010 0.000010 0.000010 0.000010 0.000010 0.000010 0.000010 0.000010 0.000010 0.000010 0.000010 0.000010 0.000010 0.000010 0.000010 0.000010 0.000010 0.000010 0.000010 0.000010 0.006979 0.015112 0.000010 0.000010 0.000010 0.000010 0.838903 0.000010 0.000010 0.000010 0.060546 0.000010 0.000010 0.000129 0.005806 0.007251 0.000010 0.000010 0.000010 0.002350 0.042240 0.000010 0.000010 0.000010 0.000010 0.000010 0.000010 0.000010 0.005255 0.000010 0.014980 0.000010 0.000010
0.000010 0.012540 0.000010 0.000010 0.000010 0.000010 0.000010 0.000010 0.000010 0.000010 0.000010 0.000010 0.000010 0.000010 0.000010 0.000010 0.000010 0.000010 0.000010 0.000010 0.000010 0.000010 0.000010 0.006681 0.004035 0.000010 0.000010 0.000010 0.000010 0.947096 0.000010 0.000010 0.006024 0.023124 0.000010 0.000010 0.000010 0.000010 0.000010 0.000010 0.000010 0.000010 0.000010 0.000010 0.000010 0.000010 0.000010 0.000010 0.000010 0.000010 0.000010 0.000010 0.000010 0.000010 0.000010 0.000010
0.000010 0.000010 0.000010 0.000010 0.000010 0.000010 0.000010 0.000010 0.000010 0.000010 0.000010 0.000010 0.000010 0.000010 0.000010 0.000010 0.000010 0.000010 0.000010 0.000010 0.000010 0.000010 0.000010 0.000010 0.000010 0.000385 0.000010 0.000010 0.000010 0.999075 0.000010 0.000010 0.000010 0.000010 0.000010 0.000010 0.000010 0.000010 0.000010 0.000010 0.000010 0.000010 0.000010 0.000010 0.000010 0.000010 0.000010 0.000010 0.000010 0.000010 0.000010 0.000010 0.000010 0.000010 0.000010 0.000010
0.000010 0.000010 0.000010 0.000010 0.000010 0.000010 0.000010 0.000010 0.000010 0.000010 0.000010 0.000010 0.000010 0.000010 0.000010 0.000010 0.000010 0.000010 0.000010 0.000010 0.000010 0.000010 0.000010 0.000010 0.000010 0.000010 0.000010 0.000010 0.000010 0.999450 0.000010 0.000010 0.000010 0.000010 0.000010 0.000010 0.000010 0.000010 0.000010 0.000010 0.000010 0.000010 0.000010 0.000010 0.000010 0.000010 0.000010 0.000010 0.000010 0.000010 0.000010 0.000010 0.000010 0.000010 0.000010 0.000010
0.000010 0.017331 0.000010 0.000010 0.000010 0.003286 0.000010 0.016905 0.000010 0.000010 0.000010 0.000010 0.000010 0.000010 0.000010 0.000010 0.000010 0.000010 0.000010 0.000010 0.000010 0.000010 0.000010 0.000010 0.000010 0.000010 0.000010 0.000010 0.000010 0.839830 0.000010 0.000010 0.000010 0.064739 0.000010 0.000010 0.000010 0.000010 0.008804 0.000010 0.000010 0.000010 0.000010 0.033913 0.005918 0.000010 0.000010 0.000010 0.000010 0.000010 0.000010 0.008804 0.000010 0.000010 0.000010 0.000010
0.000010 0.000010 0.000010 0.000010 0.000010 0.000010 0.000010 0.000010 0.000010 0.000010 0.000010 0.000010 0.000010 0.000010 0.000010 0.000010 0.000010 0.000010 0.000010 0.000010 0.000010 0.000010 0.000010 0.000010 0.000010 0.000010 0.000010 0.000010 0.000010 0.994479 0.000010 0.000010 0.000010 0.004981 0.000010 0.000010 0.000010 0.000010 0.000010 0.000010 0.000010 0.000010 0.000010 0.000010 0.000010 0.000010 0.000010 0.000010 0.000010 0.000010 0.000010 0.000010 0.000010 0.000010 0.000010 0.000010
0.040058 0.000010 0.000010 0.000010 0.000010 0.003218 0.000010 0.000010 0.000010 0.010960 0.000010 0.000010 0.000010 0.000010 0.000010 0.000010 0.000010 0.000010 0.000010 0.000010 0.000010 0.000010 0.000010 0.000010 0.000010 0.016631 0.000010 0.000010 0.000010 0.884343 0.000553 0.002169 0.000010 0.000010 0.000010 0.000010 0.000010 0.000010 0.000010 0.000010 0.000010 0.000010 0.003946 0.031580 0.000010 0.000010 0.000010 0.000010 0.000010 0.004587 0.000010 0.000010 0.000010 0.000010 0.000010 0.001505
0.000010 0.000010 0.000010 0.000010 0.000010 0.000010 0.006486 0.000010 0.000010 0.000010 0.000010 0.000010 0.000010 0.000010 0.000010 0.000010 0.000255 0.000010 0.000010 0.000010 0.000010 0.000010 0.000010 0.000010 0.000010 0.002647 0.000010 0.000010 0.000010 0.858445 0.002581 0.000010 0.013749 0.039402 0.000010 0.000010 0.000010 0.011377 0.007302 0.000010 0.000010 0.006899 0.000010 0.043267 0.000010 0.000010 0.007149 0.000010 0.000010 0.000010 0.000010 0.000010 0.000010 0.000010 0.000010 0.000010
0.000010 0.000010 0.000010 0.000010 0.000702 0.000010 0.000010 0.000010 0.000010 0.000010 0.000010 0.000010 0.000010 0.000010 0.000010 0.000010 0.000010 0.005833 0.000010 0.000010 0.000010 0.000010 0.000010 0.000010 0.000010 0.000010 0.000010 0.000010 0.000010 0.865607 0.000010 0.021580 0.000010 0.029922 0.000010 0.000010 0.000010 0.002071 0.000010 0.000010 0.000010 0.020893 0.000010 0.043292 0.000010 0.000010 0.005480 0.000010 0.000010 0.004159 0.000010 0.000010 0.000010 0.000010 0.000010 0.000010
0.000010 0.000010 0.000010 0.000010 0.000010 0.000010 0.000010 0.000010 0.000010 0.000010 0.000010 0.000010 0.000010 0.000010 0.000010 0.000010 0.000010 0.000010 0.000010 0.000010 0.000010 0.000010 0.000010 0.000010 0.000010 0.000010 0.000010 0.000010 0.000010 0.000010 0.000010 0.000010 0.000010 0.999450 0.000010 0.000010 0.000010 0.000010 0.000010 0.000010 0.000010 0.000010 0.000010 0.000010 0.000010 0.000010 0.000010 0.000010 0.000010 0.000010 0.000010 0.000010 0.000010 0.000010 0.000010 0.000010
0.000010 0.000010 0.000010 0.000010 0.000010 0.000010 0.000010 0.000010 0.000010 0.000010 0.000010 0.000010 0.000010 0.000010 0.000010 0.000010 0.000010 0.000010 0.000010 0.000010 0.000010 0.000010 0.000010 0.000010 0.000010 0.000010 0.000010 0.000010 0.000010 0.279055 0.000010 0.000010 0.000010 0.720405 0.000010 0.000010 0.000010 0.000010 0.000010 0.000010 0.000010 0.000010 0.000010 0.000010 0.000010 0.000010 0.000010 0.000010 0.000010 0.000010 0.000010 0.000010 0.000010 0.000010 0.000010 0.000010
0.000010 0.000010 0.000010 0.000010 0.000010 0.000010 0.000010 0.000042 0.000010 0.000010 0.000010 0.000010 0.000010 0.000010 0.000010 0.000010 0.000010 0.000010 0.000010 0.038431 0.000010 0.000010 0.230936 0.000010 0.000010 0.000010 0.000010 0.000010 0.000010 0.079803 0.000010 0.000010 0.000010 0.627102 0.000010 0.000010 0.011855 0.000010 0.001281 0.000010 0.000010 0.010070 0.000010 0.000010 0.000010 0.000010 0.000010 0.000010 0.000010 0.000010 0.000010 0.000010 0.000010 0.000010 0.000010 0.000010
0.000010 0.000010 0.000010 0.000010 0.000010 0.000010 0.000010 0.000010 0.000010 0.000010 0.000010 0.000010 0.000010 0.000010 0.000010 0.000010 0.000010 0.000010 0.000010 0.000010 0.000010 0.000010 0.000010 0.000010 0.000010 0.000010 0.000010 0.000010 0.000010 0.000010 0.000010 0.000010 0.000010 0.999450 0.000010 0.000010 0.000010 0.000010 0.000010 0.000010 0.000010 0.000010 0.000010 0.000010 0.000010 0.000010 0.000010 0.000010 0.000010 0.000010 0.000010 0.000010 0.000010 0.000010 0.000010 0.000010
0.000010 0.000010 0.000010 0.000010 0.000010 0.000010 0.000010 0.000010 0.000010 0.000010 0.000010 0.000010 0.000010 0.000010 0.000010 0.000010 0.000010 0.000010 0.000010 0.000010 0.000010 0.000010 0.000010 0.000010 0.000010 0.000010 0.000010 0.000010 0.000010 0.243606 0.000010 0.000010 0.000010 0.755854 0.000010 0.000010 0.000010 0.000010 0.000010 0.000010 0.000010 0.000010 0.000010 0.000010 0.000010 0.000010 0.000010 0.000010 0.000010 0.000010 0.000010 0.000010 0.000010 0.000010 0.000010 0.000010
0.000010 0.000010 0.000010 0.000010 0.000010 0.000010 0.000010 0.000010 0.000010 0.000010 0.000010 0.000010 0.000010 0.000010 0.000010 0.000010 0.000010 0.000010 0.000010 0.000010 0.000010 0.000010 0.000010 0.000010 0.000010 0.000010 0.000010 0.000010 0.000010 0.261324 0.000010 0.000010 0.000010 0.738136 0.000010 0.000010 0.000010 0.000010 0.000010 0.000010 0.000010 0.000010 0.000010 0.000010 0.000010 0.000010 0.000010 0.000010 0.000010 0.000010 0.000010 0.000010 0.000010 0.000010 0.000010 0.000010
0.000010 0.062383 0.000010 0.000010 0.003983 0.000010 0.000010 0.000010 0.000010 0.000010 0.000010 0.000010 0.000010 0.000010 0.000010 0.000010 0.000010 0.000010 0.000010 0.000010 0.000010 0.000010 0.000010 0.000010 0.000010 0.000010 0.000010 0.000010 0.000010 0.378382 0.000010 0.000010 0.000010 0.535543 0.001549 0.000010 0.000010 0.000010 0.000010 0.000010 0.000010 0.000010 0.000010 0.000010 0.000010 0.000010 0.000010 0.000010 0.000010 0.000010 0.000010 0.012741 0.000010 0.004928 0.000010 0.000010
0.000010 0.000010 0.000010 0.000010 0.000010 0.000010 0.000010 0.000010 0.000010 0.000010 0.000010 0.000010 0.000010 0.000010 0.000010 0.000010 0.000010 0.000010 0.000010 0.000010 0.000010 0.000010 0.000010 0.000010 0.000010 0.000010 0.000010 0.000010 0.000010 0.000010 0.000010 0.000010 0.000010 0.999450 0.000010 0.000010 0.000010 0.000010 0.000010 0.000010 0.000010 0.000010 0.000010 0.000010 0.000010 0.000010 0.000010 0.000010 0.000010 0.000010 0.000010 0.000010 0.000010 0.000010 0.000010 0.000010
0.000010 0.000010 0.000010 0.000010 0.000010 0.000010 0.000010 0.000010 0.000010 0.000010 0.000010 0.000010 0.000010 0.000010 0.000010 0.000010 0.000010 0.000010 0.000010 0.000010 0.000010 0.000010 0.000010 0.000010 0.000010 0.000010 0.000010 0.000010 0.000010 0.000010 0.000010 0.000010 0.000010 0.999450 0.000010 0.000010 0.000010 0.000010 0.000010 0.000010 0.000010 0.000010 0.000010 0.000010 0.000010 0.000010 0.000010 0.000010 0.000010 0.000010 0.000010 0.000010 0.000010 0.000010 0.000010 0.000010
0.000010 0.000010 0.022225 0.000010 0.000010 0.000010 0.002330 0.000010 0.000010 0.000010 0.000010 0.004370 0.000010 0.000010 0.000010 0.000010 0.000010 0.039202 0.000010 0.000010 0.000010 0.002130 0.000010 0.000010 0.000010 0.000010 0.000010 0.000010 0.000010 0.000010 0.002847 0.000010 0.000010 0.000010 0.000010 0.000010 0.669812 0.000010 0.000010 0.000010 0.025411 0.000010 0.000010 0.000015 0.000010 0.049169 0.000010 0.000010 0.000010 0.170464 0.000010 0.000010 0.000010 0.000010 0.000010 0.011586
0.000010 0.006819 0.033029 0.000010 0.000010 0.000010 0.000010 0.000010 0.000010 0.000010 0.000010 0.000010 0.009636 0.009356 0.000010 0.000010 0.011925 0.037805 0.000010 0.000010 0.000010 0.000010 0.000010 0.000010 0.000010 0.000010 0.000818 0.000010 0.000010 0.000010 0.007204 0.007100 0.000010 0.000010 0.012840 0.000010 0.610207 0.020580 0.000010 0.000010 0.004702 0.000010 0.001436 0.034747 0.000010 0.022552 0.018454 0.000010 0.000010 0.143243 0.000010 0.000010 0.007178 0.000010 0.000010 0.000010
0.012891 0.000010 0.006212 0.018385 0.011662 0.000010 0.000010 0.000010 0.000010 0.000010 0.000010 0.000677 0.000010 0.041240 0.000010 0.000010 0.000017 0.041700 0.000010 0.003052 0.008650 0.000010 0.000010 0.000010 0.000010 0.004414 0.000010 0.001269 0.000010 0.000010 0.004343 0.000010 0.000010 0.002450 0.000010 0.000010 0.627260 0.000010 0.028614 0.002820 0.000010 0.013348 0.008985 0.008469 0.002523 0.017893 0.000010 0.000010 0.000010 0.131316 0.000010 0.000010 0.000010 0.000710 0.000010 0.000790
0.000010 0.008008 0.063431 0.000010 0.000010 0.000010 0.004372 0.019173 0.000010 0.000010 0.000010 0.000010 0.000010 0.000010 0.000010 0.000010 0.000010 0.052820 0.000010 0.000010 0.028805 0.000010 0.000010 0.000010 0.000010 0.000010 0.000010 0.000010 0.005221 0.005375 0.000010 0.000010 0.000010 0.000010 0.000010 0.000010 0.575989 0.010470 0.000010 0.000010 0.000010 0.017368 0.000010 0.034109 0.000010 0.000010 0.000010 0.000010 0.002435 0.143327 0.000010 0.002696 0.000010 0.026002 0.000010 0.000010
0.000010 0.000010 0.033762 0.000010 0.013009 0.000010 0.000010 0.000010 0.000010 0.000010 0.000010 0.013841 0.000010 0.001834 0.000010 0.000010 0.005636 0.034991 0.000010 0.000010 0.000010 0.000010 0.000010 0.000010 0.000010 0.004968 0.001073 0.000010 0.000010 0.000010 0.008361 0.011648 0.019161 0.000010 0.000010 0.000010 0.609786 0.000010 0.013856 0.000010 0.000010 0.030536 0.000010 0.012956 0.000010 0.033537 0.000010 0.014453 0.000010 0.132949 0.000010 0.000010 0.000010 0.003273 0.000010 0.000010
0.000010 0.008226 0.037167 0.037313 0.000241 0.000010 0.008460 0.038472 0.000010 0.000177 0.000010 0.009262 0.001936 0.002699 0.000010 0.000010 0.013269 0.036982 0.000010 0.000010 0.000010 0.000010 0.000010 0.000010 0.000010 0.004288 0.000010 0.006860 0.000010 0.000010 0.000010 0.021305 0.000010 0.003347 0.000010 0.000010 0.507240 0.000010 0.008968 0.018086 0.000010 0.028725 0.000759 0.000010 0.000010 0.066395 0.000010 0.004027 0.000010 0.111228 0.000615 0.008773 0.000010 0.000010 0.014686 0.000214
0.000769 0.020334 0.037926 0.000010 0.000010 0.000010 0.000010 0.004431 0.000010 0.000010 0.000010 0.000010 0.000010 0.000010 0.000010 0.000010 0.000010 0.033970 0.000010 0.004411 0.031545 0.000010 0.000010 0.000010 0.000010 0.000010 0.000010 0.000010 0.000010 0.014806 0.000010 0.000010 0.002279 0.000010 0.000010 0.000010 0.630681 0.000010 0.000010 0.000010 0.000010 0.000010 0.006478 0.007137 0.000010 0.000010 0.000010 0.000010 0.000010 0.183115 0.000010 0.011939 0.000010 0.009770 0.000010 0.000010
0.000010 0.000010 0.023670 0.000010 0.014435 0.000010 0.000010 0.004389 0.000010 0.000010 0.000010 0.000010 0.000010 0.000010 0.000010 0.000010 0.000010 0.062417 0.000010 0.000010 0.018714 0.000010 0.000010 0.000010 0.000010 0.000010 0.004929 0.000010 0.000010 0.000010 0.000010 0.003625 0.000010 0.002645 0.000010 0.000010 0.641215 0.000010 0.000010 0.000010 0.000010 0.007977 0.000010 0.000010 0.000010 0.023802 0.000010 0.000010 0.000010 0.178792 0.000010 0.000010 0.000010 0.012960 0.000010 0.000010
0.000010 0.894063 0.000010 0.006488 0.000010 0.000010 0.000010 0.000010 0.000010 0.000010 0.000010 0.000010 0.000010 0.000010 0.000010 0.000010 0.000010 0.000010 0.000010 0.000010 0.000010 0.000010 0.000010 0.000010 0.000010 0.000010 0.000010 0.000010 0.000010 0.073279 0.000010 0.000010 0.000010 0.018639 0.000010 0.000010 0.000010 0.007022 0.000010 0.000010 0.000010 0.000010 0.000010 0.000010 0.000010 0.000010 0.000010 0.000010 0.000010 0.000010 0.000010 0.000010 0.000010 0.000010 0.000010 0.000010
0.000010 0.999450 0.000010 0.000010 0.000010 0.000010 0.000010 0.000010 0.000010 0.000010 0.000010 0.000010 0.000010 0.000010 0.000010 0.000010 0.000010 0.000010 0.000010 0.000010 0.000010 0.000010 0.000010 0.000010 0.000010 0.000010 0.000010 0.000010 0.000010 0.000010 0.000010 0.000010 0.000010 0.000010 0.000010 0.000010 0.000010 0.000010 0.000010 0.000010 0.000010 0.000010 0.000010 0.000010 0.000010 0.000010 0.000010 0.000010 0.000010 0.000010 0.000010 0.000010 0.000010 0.000010 0.000010 0.000010
0.000010 0.969832 0.000010 0.000010 0.000010 0.000010 0.000010 0.000010 0.000010 0.000010 0.000010 0.000010 0.000010 0.000010 0.000010 0.000010 0.000010 0.000010 0.000010 0.000010 0.000010 0.000010 0.009146 0.000010 0.000010 0.000010 0.000010 0.000010 0.000010 0.000010 0.000010 0.019016 0.000010 0.000010 0.000010 0.000010 0.000010 0.000010 0.001486 0.000010 0.000010 0.000010 0.000010 0.000010 0.000010 0.000010 0.000010 0.000010 0.000010 0.000010 0.000010 0.000010 0.000010 0.000010 0.000010 0.000010
0.000010 0.969793 0.000010 0.000010 0.000010 0.000560 0.000010 0.000010 0.000010 0.000010 0.000010 0.000010 0.000010 0.000010 0.000010 0.000010 0.000010 0.000010 0.000010 0.000010 0.000010 0.000010 0.000010 0.010218 0.000010 0.000010 0.000010 0.000010 0.000010 0.018909 0.000010 0.000010 0.000010 0.000010 0.000010 0.000010 0.000010 0.000010 0.000010 0.000010 0.000010 0.000010 0.000010 0.000010 0.000010 0.000010 0.000010 0.000010 0.000010 0.000010 0.000010 0.000010 0.000010 0.000010 0.000010 0.000010
0.002675 0.950008 0.000010 0.000010 0.000010 0.008001 0.000010 0.000010 0.000010 0.000010 0.000010 0.000010 0.000010 0.000010 0.000010 0.000010 0.000010 0.000010 0.000010 0.000010 0.000010 0.000010 0.000010 0.001494 0.000010 0.000010 0.000010 0.000010 0.000010 0.011410 0.000010 0.000010 0.000010 0.000010 0.018699 0.000010 0.000010 0.000010 0.000010 0.000010 0.000010 0.000010 0.007224 0.000010 0.000010 0.000010 0.000010 0.000010 0.000010 0.000010 0.000010 0.000010 0.000010 0.000010 0.000010 0.000010
0.000010 0.918255 0.000010 0.000010 0.004145 0.000010 0.005181 0.000010 0.000010 0.000010 0.000010 0.000010 0.000010 0.000010 0.000010 0.000010 0.000010 0.000010 0.000010 0.000010 0.000010 0.000010 0.000010 0.000010 0.003175 0.017618 0.000010 0.000010 0.000010 0.000010 0.000010 0.011528 0.000010 0.004688 0.009840 0.000010 0.000010 0.014840 0.002333 0.000010 0.000010 0.003840 0.000010 0.000010 0.000010 0.001923 0.000010 0.000010 0.000010 0.000010 0.000010 0.000010 0.000010 0.000010 0.000010 0.002204
0.000010 0.967772 0.000010 0.000010 0.005580 0.000010 0.000010 0.000010 0.000010 0.000010 0.000010 0.000010 0.000010 0.000010 0.000010 0.000010 0.000010 0.000010 0.000010 0.000010 0.000010 0.000010 0.000010 0.000010 0.013577 0.000010 0.000010 0.000010 0.000010 0.000010 0.000010 0.000010 0.000010 0.004882 0.000010 0.000010 0.003254 0.004435 0.000010 0.000010 0.000010 0.000010 0.000010 0.000010 0.000010 0.000010 0.000010 0.000010 0.000010 0.000010 0.000010 0.000010 0.000010 0.000010 0.000010 0.000010
0.000010 0.911298 0.000010 0.013508 0.000010 0.000010 0.000010 0.000010 0.000010 0.000010 0.000010 0.000010 0.000010 0.000010 0.000010 0.000010 0.000010 0.000010 0.000010 0.000010 0.000010 0.000010 0.000010 0.000010 0.000010 0.000010 0.000010 0.000010 0.000010 0.063488 0.000010 0.000010 0.000010 0.000010 0.011185 0.000010 0.000010 0.000010 0.000010 0.000010 0.000010 0.000010 0.000010 0.000010 0.000010 0.000010 0.000010 0.000010 0.000010 0.000010 0.000010 0.000010 0.000010 0.000010 0.000010 0.000010
0.000010 0.955700 0.000010 0.000010 0.000010 0.000010 0.000010 0.000010 0.000010 0.000010 0.000010 0.000010 0.000010 0.000010 0.000010 0.000010 0.000010 0.009399 0.000010 0.000010 0.000010 0.000010 0.000010 0.000010 0.000625 0.000010 0.000010 0.000010 0.000010 0.032472 0.000010 0.000010 0.000010 0.000010 0.000010 0.000010 0.000010 0.000010 0.000010 0.000010 0.000010 0.000010 0.000010 0.000010 0.000010 0.000010 0.000010 0.000010 0.000010 0.000010 0.000010 0.001295 0.000010 0.000010 0.000010 0.000010
0.000010 0.988730 0.000010 0.000010 0.000010 0.000010 0.000010 0.000010 0.000010 0.000010 0.000010 0.000010 0.000010 0.000010 0.000010 0.000010 0.000010 0.000010 0.000010 0.000010 0.000010 0.000010 0.000010 0.000010 0.000010 0.000010 0.000010 0.000010 0.000010 0.000010 0.000010 0.000010 0.000010 0.006931 0.000010 0.000010 0.000010 0.003809 0.000010 0.000010 0.000010 0.000010 0.000010 0.000010 0.000010 0.000010 0.000010 0.000010 0.000010 0.000010 0.000010 0.000010 0.000010 0.000010 0.000010 0.000010
0.000010 0.999450 0.000010 0.000010 0.000010 0.000010 0.000010 0.000010 0.000010 0.000010 0.000010 0.000010 0.000010 0.000010 0.000010 0.000010 0.000010 0.000010 0.000010 0.000010 0.000010 0.000010 0.000010 0.000010 0.000010 0.000010 0.000010 0.000010 0.000010 0.000010 0.000010 0.000010 0.000010 0.000010 0.000010 0.000010 0.000010 0.000010 0.000010 0.000010 0.000010 0.000010 0.000010 0.000010 0.000010 0.000010 0.000010 0.000010 0.000010 0.000010 0.000010 0.000010 0.000010 0.000010 0.000010 0.000010
0.000010 0.999450 0.000010 0.000010 0.000010 0.000010 0.000010 0.000010 0.000010 0.000010 0.000010 0.000010 0.000010 0.000010 0.000010 0.000010 0.000010 0.000010 0.000010 0.000010 0.000010 0.000010 0.000010 0.000010 0.000010 0.000010 0.000010 0.000010 0.000010 0.000010 0.000010 0.000010 0.000010 0.000010 0.000010 0.000010 0.000010 0.000010 0.000010 0.000010 0.000010 0.000010 0.000010 0.000010 0.000010 0.000010 0.000010 0.000010 0.000010 0.000010 0.000010 0.000010 0.000010 0.000010 0.000010 0.000010
0.000010 0.915174 0.000010 0.000010 0.000010 0.002102 0.000010 0.000010 0.000010 0.000010 0.000010 0.000010 0.000010 0.000010 0.000010 0.000010 0.000010 0.000010 0.000010 0.000010 0.000010 0.000010 0.000010 0.000010 0.000010 0.024269 0.000010 0.000010 0.000010 0.028659 0.000010 0.013010 0.000010 0.000010 0.000010 0.000010 0.000010 0.011161 0.000010 0.000010 0.000010 0.005135 0.000010 0.000010 0.000010 0.000010 0.000010 0.000010 0.000010 0.000010 0.000010 0.000010 0.000010 0.000010 0.000010 0.000010
0.000010 0.928699 0.000010 0.022830 0.000010 0.000010 0.000010 0.000010 0.000010 0.000010 0.000010 0.000010 0.000010 0.000010 0.000010 0.000010 0.000010 0.000010 0.000010 0.000010 0.000010 0.000010 0.000010 0.000010 0.000010 0.000010 0.000010 0.000010 0.000010 0.044295 0.000010 0.000010 0.000010 0.002974 0.000010 0.000010 0.000010 0.000010 0.000010 0.000010 0.000010 0.000010 0.000691 0.000010 0.000010 0.000010 0.000010 0.000010 0.000010 0.000010 0.000010 0.000010 0.000010 0.000010 0.000010 0.000010
0.000010 0.999450 0.000010 0.000010 0.000010 0.000010 0.000010 0.000010 0.000010 0.000010 0.000010 0.000010 0.000010 0.000010 0.000010 0.000010 0.000010 0.000010 0.000010 0.000010 0.000010 0.000010 0.000010 0.000010 0.000010 0.000010 0.000010 0.000010 0.000010 0.000010 0.000010 0.000010 0.000010 0.000010 0.000010 0.000010 0.000010 0.000010 0.000010 0.000010 0.000010 0.000010 0.000010 0.000010 0.000010 0.000010 0.000010 0.000010 0.000010 0.000010 0.000010 0.000010 0.000010 0.000010 0.000010 0.000010
0.000010 0.981267 0.000010 0.009490 0.000010 0.000010 0.000010 0.000010 0.000010 0.000010 0.000010 0.000010 0.000010 0.000010 0.000010 0.000010 0.000010 0.000010 0.000010 0.000010 0.000010 0.000010 0.000010 0.000010 0.000010 0.008712 0.000010 0.000010 0.000010 0.000010 0.000010 0.000010 0.000010 0.000010 0.000010 0.000010 0.000010 0.000010 0.000010 0.000010 0.000010 0.000010 0.000010 0.000010 0.000010 0.000010 0.000010 0.000010 0.000010 0.000010 0.000010 0.000010 0.000010 0.000010 0.000010 0.000010
0.000010 0.998542 0.000010 0.000010 0.000010 0.000010 0.000010 0.000010 0.000010 0.000010 0.000010 0.000010 0.000010 0.000010 0.000010 0.000010 0.000010 0.000010 0.000010 0.000010 0.000010 0.000010 0.000010 0.000010 0.000010 0.000010 0.000010 0.000010 0.000010 0.000918 0.000010 0.000010 0.000010 0.000010 0.000010 0.000010 0.000010 0.000010 0.000010 0.000010 0.000010 0.000010 0.000010 0.000010 0.000010 0.000010 0.000010 0.000010 0.000010 0.000010 0.000010 0.000010 0.000010 0.000010 0.000010 0.000010
0.000010 0.999450 0.000010 0.000010 0.000010 0.000010 0.000010 0.000010 0.000010 0.000010 0.000010 0.000010 0.000010 0.000010 0.000010 0.000010 0.000010 0.000010 0.000010 0.000010 0.000010 0.000010 0.000010 0.000010 0.000010 0.000010 0.000010 0.000010 0.000010 0.000010 0.000010 0.000010 0.000010 0.000010 0.000010 0.000010 0.000010 0.000010 0.000010 0.000010 0.000010 0.000010 0.000010 0.000010 0.000010 0.000010 0.000010 0.000010 0.000010 0.000010 0.000010 0.000010 0.000010 0.000010 0.000010 0.000010
0.000010 0.984782 0.000010 0.000010 0.000010 0.000010 0.000010 0.000010 0.000010 0.000010 0.000010 0.000010 0.000010 0.000010 0.000010 0.000010 0.000010 0.014244 0.000010 0.000010 0.000010 0.000010 0.000010 0.000010 0.000010 0.000010 0.000010 0.000010 0.000010 0.000010 0.000010 0.000010 0.000445 0.000010 0.000010 0.000010 0.000010 0.000010 0.000010 0.000010 0.000010 0.000010 0.000010 0.000010 0.000010 0.000010 0.000010 0.000010 0.000010 0.000010 0.000010 0.000010 0.000010 0.000010 0.000010 0.000010
0.000010 0.033161 0.000010 0.034052 0.011499 0.007496 0.000010 0.010212 0.000010 0.000010 0.000010 0.000010 0.000010 0.019658 0.000010 0.000010 0.003633 0.000010 0.000010 0.009931 0.000010 0.010481 0.031921 0.000010 0.031884 0.040113 0.000010 0.000010 0.000010 0.022959 0.000010 0.018409 0.000010 0.018306 0.175118 0.000010 0.356940 0.024309 0.008089 0.000010 0.000010 0.008506 0.004379 0.000010 0.003300 0.039509 0.000010 0.016130 0.000010 0.016919 0.006509 0.017799 0.000010 0.018498 0.000010 0.000010
0.000010 0.000010 0.000010 0.000010 0.000010 0.000010 0.000010 0.000010 0.000010 0.000010 0.000010 0.000010 0.000010 0.000010 0.000010 0.000010 0.000010 0.000010 0.000010 0.000010 0.000010 0.000010 0.000010 0.000010 0.000010 0.000010 0.000010 0.000010 0.000010 0.000010 0.000010 0.000010 0.000010 0.000010 0.999450 0.000010 0.000010 0.000010 0.000010 0.000010 0.000010 0.000010 0.000010 0.000010 0.000010 0.000010 0.000010 0.000010 0.000010 0.000010 0.000010 0.000010 0.000010 0.000010 0.000010 0.000010
0.000010 0.000010 0.000010 0.000010 0.000010 0.000010 0.000010 0.000010 0.000010 0.000010 0.000010 0.000010 0.000010 0.000010 0.000010 0.000010 0.000010 0.000010 0.000010 0.000010 0.000010 0.000010 0.000010 0.000010 0.000010 0.000010 0.000010 0.000010 0.000010 0.000010 0.000010 0.000010 0.000010 0.000010 0.999450 0.000010 0.000010 0.000010 0.000010 0.000010 0.000010 0.000010 0.000010 0.000010 0.000010 0.000010 0.000010 0.000010 0.000010 0.000010 0.000010 0.000010 0.000010 0.000010 0.000010 0.000010
0.000010 0.000010 0.000010 0.000010 0.000010 0.000010 0.000010 0.000010 0.000010 0.000010 0.000010 0.000010 0.000010 0.000010 0.000010 0.000010 0.000010 0.000010 0.000010 0.000010 0.000010 0.000010 0.000010 0.000010 0.000010 0.000010 0.000010 0.000010 0.000010 0.000010 0.000010 0.000010 0.000010 0.000010 0.999450 0.000010 0.000010 0.000010 0.000010 0.000010 0.000010 0.000010 0.000010 0.000010 0.000010 0.000010 0.000010 0.000010 0.000010 0.000010 0.000010 0.000010 0.000010 0.000010 0.000010 0.000010
0.000010 0.000010 0.000010 0.000010 0.000010 0.000010 0.000010 0.000010 0.000010 0.000010 0.000010 0.000010 0.000010 0.000010 0.000010 0.000010 0.000010 0.000010 0.000010 0.000010 0.000010 0.000010 0.000010 0.000010 0.000010 0.000010 0.000010 0.000010 0.000010 0.000010 0.000010 0.000010 0.000010 0.000010 0.999450 0.000010 0.000010 0.000010 0.000010 0.000010 0.000010 0.000010 0.000010 0.000010 0.000010 0.000010 0.000010 0.000010 0.000010 0.000010 0.000010 0.000010 0.000010 0.000010 0.000010 0.000010
0.000010 0.000010 0.000010 0.000010 0.000010 0.000010 0.000010 0.000010 0.000010 0.000010 0.000010 0.000010 0.000010 0.000010 0.000010 0.000010 0.000010 0.000010 0.000010 0.000010 0.000010 0.000010 0.000010 0.000010 0.000010 0.000010 0.000010 0.000010 0.000010 0.000010 0.000010 0.000010 0.000010 0.000010 0.999450 0.000010 0.000010 0.000010 0.000010 0.000010 0.000010 0.000010 0.000010 0.000010 0.000010 0.000010 0.000010 0.000010 0.000010 0.000010 0.000010 0.000010 0.000010 0.000010 0.000010 0.000010
0.000010 0.000010 0.000010 0.000010 0.000010 0.000010 0.000010 0.000010 0.000010 0.000010 0.000010 0.000010 0.000010 0.000010 0.000010 0.000010 0.000010 0.000010 0.000010 0.000010 0.000010 0.000010 0.000010 0.000010 0.000010 0.000010 0.000010 0.000010 0.000010 0.000010 0.000010 0.000010 0.000010 0.000010 0.999450 0.000010 0.000010 0.000010 0.000010 0.000010 0.000010 0.000010 0.000010 0.000010 0.000010 0.000010 0.000010 0.000010 0.000010 0.000010 0.000010 0.000010 0.000010 0.000010 0.000010 0.000010
0.000010 0.000010 0.000010 0.000010 0.000010 0.000010 0.000010 0.000010 0.000010 0.000010 0.000010 0.000010 0.000010 0.000010 0.000010 0.000010 0.000010 0.000010 0.000010 0.000010 0.000010 0.000010 0.000010 0.000010 0.000010 0.000010 0.000010 0.000010 0.000010 0.000010 0.000010 0.000010 0.000010 0.000010 0.999450 0.000010 0.000010 0.000010 0.000010 0.000010 0.000010 0.000010 0.000010 0.000010 0.000010 0.000010 0.000010 0.000010 0.000010 0.000010 0.000010 0.000010 0.000010 0.000010 0.000010 0.000010
0.000010 0.000010 0.000010 0.000010 0.000010 0.000010 0.000010 0.000010 0.000010 0.000010 0.000010 0.000010 0.000010 0.000010 0.000010 0.000010 0.000010 0.000010 0.000010 0.000010 0.000010 0.000010 0.000010 0.000010 0.000010 0.000010 0.000010 0.000010 0.000010 0.000010 0.000010 0.000010 0.000010 0.000010 0.999450 0.000010 0.000010 0.000010 0.000010 0.000010 0.000010 0.000010 0.000010 0.000010 0.000010 0.000010 0.000010 0.000010 0.000010 0.000010 0.000010 0.000010 0.000010 0.000010 0.000010 0.000010
0.672636 0.024225 0.000010 0.002734 0.000010 0.009694 0.000010 0.005378 0.000010 0.000010 0.000010 0.000010 0.000010 0.000010 0.000010 0.000010 0.005659 0.003468 0.000010 0.000010 0.006502 0.000010 0.000010 0.000010 0.000010 0.000010 0.000010 0.000010 0.000010 0.011670 0.000010 0.000010 0.000010 0.000010 0.012745 0.000010 0.016099 0.000010 0.020787 0.000010 0.000010 0.048677 0.006499 0.101730 0.000010 0.002706 0.000010 0.000010 0.000010 0.000010 0.000010 0.048400 0.000010 0.000010 0.000010 0.000010
0.985128 0.000010 0.000010 0.000010 0.000010 0.000010 0.000010 0.000010 0.000010 0.000010 0.000010 0.000010 0.000010 0.000010 0.000010 0.000010 0.000010 0.000010 0.000010 0.000010 0.000010 0.000010 0.000010 0.000010 0.000010 0.000010 0.000010 0.000010 0.000010 0.009209 0.000010 0.000010 0.000010 0.000010 0.000010 0.000010 0.000010 0.005133 0.000010 0.000010 0.000010 0.000010 0.000010 0.000010 0.000010 0.000010 0.000010 0.000010 0.000010 0.000010 0.000010 0.000010 0.000010 0.000010 0.000010 0.000010
0.743340 0.000010 0.000010 0.000010 0.010403 0.014697 0.000010 0.000010 0.000010 0.000010 0.000010 0.000010 0.000010 0.000010 0.000010 0.000010 0.016645 0.000010 0.000010 0.000010 0.000010 0.000010 0.010900 0.000010 0.014554 0.018427 0.000010 0.000010 0.000010 0.016593 0.000010 0.000010 0.000010 0.000010 0.008423 0.000010 0.000010 0.000010 0.017278 0.000010 0.000010 0.000010 0.007763 0.095688 0.000010 0.000010 0.012057 0.000010 0.000010 0.000010 0.000010 0.002877 0.000010 0.009944 0.000010 0.000010
0.999450 0.000010 0.000010 0.000010 0.000010 0.000010 0.000010 0.000010 0.000010 0.000010 0.000010 0.000010 0.000010 0.000010 0.000010 0.000010 0.000010 0.000010 0.000010 0.000010 0.000010 0.000010 0.000010 0.000010 0.000010 0.000010 0.000010 0.000010 0.000010 0.000010 0.000010 0.000010 0.000010 0.000010 0.000010 0.000010 0.000010 0.000010 0.000010 0.000010 0.000010 0.000010 0.000010 0.000010 0.000010 0.000010 0.000010 0.000010 0.000010 0.000010 0.000010 0.000010 0.000010 0.000010 0.000010 0.000010
0.932359 0.000010 0.000010 0.000010 0.001721 0.000010 0.000010 0.000010 0.000010 0.000010 0.000010 0.000010 0.000010 0.000010 0.000010 0.000010 0.000010 0.000010 0.000010 0.030727 0.000010 0.000010 0.000010 0.000010 0.000010 0.000010 0.000010 0.000010 0.000010 0.000010 0.000010 0.000010 0.000010 0.011364 0.000010 0.000010 0.000010 0.000010 0.004529 0.000010 0.000010 0.000010 0.000010 0.016951 0.000010 0.000010 0.000010 0.000010 0.000010 0.001858 0.000010 0.000010 0.000010 0.000010 0.000010 0.000010
0.999450 0.000010 0.000010 0.000010 0.000010 0.000010 0.000010 0.000010 0.000010 0.000010 0.000010 0.000010 0.000010 0.000010 0.000010 0.000010 0.000010 0.000010 0.000010 0.000010 0.000010 0.000010 0.000010 0.000010 0.000010 0.000010 0.000010 0.000010 0.000010 0.000010 0.000010 0.000010 0.000010 0.000010 0.000010 0.000010 0.000010 0.000010 0.000010 0.000010 0.000010 0.000010 0.000010 0.000010 0.000010 0.000010 0.000010 0.000010 0.000010 0.000010 0.000010 0.000010 0.000010 0.000010 0.000010 0.000010
0.694265 0.000010 0.000010 0.000010 0.000010 0.000869 0.000010 0.000010 0.000010 0.000010 0.000010 0.000010 0.000010 0.000010 0.000010 0.000010 0.000010 0.000010 0.000010 0.000010 0.000010 0.000010 0.000010 0.000010 0.004377 0.005415 0.000010 0.000010 0.000010 0.013007 0.000010 0.000010 0.000010 0.000010 0.000010 0.000010 0.016001 0.010198 0.029178 0.000010 0.000010 0.059745 0.028181 0.109110 0.000010 0.000010 0.009651 0.000010 0.000010 0.004843 0.000010 0.014740 0.000010 0.000010 0.000010 0.000010
0.999450 0.000010 0.000010 0.000010 0.000010 0.000010 0.000010 0.000010 0.000010 0.000010 0.000010 0.000010 0.000010 0.000010 0.000010 0.000010 0.000010 0.000010 0.000010 0.000010 0.000010 0.000010 0.000010 0.000010 0.000010 0.000010 0.000010 0.000010 0.000010 0.000010 0.000010 0.000010 0.000010 0.000010 0.000010 0.000010 0.000010 0.000010 0.000010 0.000010 0.000010 0.000010 0.000010 0.000010 0.000010 0.000010 0.000010 0.000010 0.000010 0.000010 0.000010 0.000010 0.000010 0.000010 0.000010 0.000010
0.999450 0.000010 0.000010 0.000010 0.000010 0.000010 0.000010 0.000010 0.000010 0.000010 0.000010 0.000010 0.000010 0.000010 0.000010 0.000010 0.000010 0.000010 0.000010 0.000010 0.000010 0.000010 0.000010 0.000010 0.000010 0.000010 0.000010 0.000010 0.000010 0.000010 0.000010 0.000010 0.000010 0.000010 0.000010 0.000010 0.000010 0.000010 0.000010 0.000010 0.000010 0.000010 0.000010 0.000010 0.000010 0.000010 0.000010 0.000010 0.000010 0.000010 0.000010 0.000010 0.000010 0.000010 0.000010 0.000010
0.999450 0.000010 0.000010 0.000010 0.000010 0.000010 0.000010 0.000010 0.000010 0.000010 0.000010 0.000010 0.000010 0.000010 0.000010 0.000010 0.000010 0.000010 0.000010 0.000010 0.000010 0.000010 0.000010 0.000010 0.000010 0.000010 0.000010 0.000010 0.000010 0.000010 0.000010 0.000010 0.000010 0.000010 0.000010 0.000010 0.000010 0.000010 0.000010 0.000010 0.000010 0.000010 0.000010 0.000010 0.000010 0.000010 0.000010 0.000010 0.000010 0.000010 0.000010 0.000010 0.000010 0.000010 0.000010 0.000010
0.967882 0.000010 0.000010 0.000010 0.000010 0.000010 0.000010 0.000010 0.000010 0.000010 0.000010 0.000010 0.000010 0.000010 0.000010 0.000010 0.007035 0.000010 0.000010 0.002127 0.000010 0.000010 0.000010 0.000010 0.000010 0.000010 0.000010 0.000010 0.000010 0.000010 0.000010 0.000010 0.000010 0.022436 0.000010 0.000010 0.000010 0.000010 0.000010 0.000010 0.000010 0.000010 0.000010 0.000010 0.000010 0.000010 0.000010 0.000010 0.000010 0.000010 0.000010 0.000010 0.000010 0.000010 0.000010 0.000010
0.995434 0.000010 0.000010 0.000010 0.000010 0.000010 0.000010 0.000010 0.000010 0.000010 0.000010 0.000010 0.000010 0.000010 0.000010 0.000010 0.000010 0.000010 0.000010 0.000010 0.000010 0.000010 0.000010 0.000010 0.004026 0.000010 0.000010 0.000010 0.000010 0.000010 0.000010 0.000010 0.000010 0.000010 0.000010 0.000010 0.000010 0.000010 0.000010 0.000010 0.000010 0.000010 0.000010 0.000010 0.000010 0.000010 0.000010 0.000010 0.000010 0.000010 0.000010 0.000010 0.000010 0.000010 0.000010 0.000010
0.999450 0.000010 0.000010 0.000010 0.000010 0.000010 0.000010 0.000010 0.000010 0.000010 0.000010 0.000010 0.000010 0.000010 0.000010 0.000010 0.000010 0.000010 0.000010 0.000010 0.000010 0.000010 0.000010 0.000010 0.000010 0.000010 0.000010 0.000010 0.000010 0.000010 0.000010 0.000010 0.000010 0.000010 0.000010 0.000010 0.000010 0.000010 0.000010 0.000010 0.000010 0.000010 0.000010 0.000010 0.000010 0.000010 0.000010 0.000010 0.000010 0.000010 0.000010 0.000010 0.000010 0.000010 0.000010 0.000010
0.999450 0.000010 0.000010 0.000010 0.000010 0.000010 0.000010 0.000010 0.000010 0.000010 0.000010 0.000010 0.000010 0.000010 0.000010 0.000010 0.000010 0.000010 0.000010 0.000010 0.000010 0.000010 0.000010 0.000010 0.000010 0.000010 0.000010 0.000010 0.000010 0.000010 0.000010 0.000010 0.000010 0.000010 0.000010 0.000010 0.000010 0.000010 0.000010 0.000010 0.000010 0.000010 0.000010 0.000010 0.000010 0.000010 0.000010 0.000010 0.000010 0.000010 0.000010 0.000010 0.000010 0.000010 0.000010 0.000010
0.405700 0.018330 0.000010 0.006291 0.017010 0.002192 0.000010 0.000010 0.000010 0.000010 0.000010 0.000010 0.000010 0.000010 0.000010 0.000010 0.000010 0.039480 0.000010 0.007776 0.000010 0.000010 0.000010 0.001807 0.008060 0.028954 0.000010 0.000010 0.000010 0.028951 0.005608 0.000010 0.000010 0.017746 0.000010 0.000010 0.043226 0.050349 0.029938 0.000010 0.000010 0.065344 0.012130 0.163702 0.000010 0.010376 0.018115 0.000010 0.000010 0.000010 0.000010 0.018574 0.000010 0.000010 0.000010 0.000010
0.593093 0.004990 0.000010 0.000010 0.000010 0.003690 0.000010 0.000010 0.000010 0.006568 0.000010 0.000010 0.000010 0.000010 0.000010 0.000010 0.019186 0.006586 0.000010 0.000010 0.000010 0.000010 0.000010 0.000010 0.002952 0.011079 0.000010 0.000010 0.000010 0.000010 0.000010 0.000010 0.000010 0.023975 0.000010 0.000010 0.015420 0.024124 0.028103 0.000010 0.000010 0.071336 0.001362 0.113813 0.000010 0.001065 0.033401 0.000010 0.000010 0.001440 0.000010 0.019015 0.000010 0.018444 0.000010 0.000010
0.979083 0.000010 0.000010 0.000010 0.000010 0.000010 0.000010 0.000010 0.000010 0.000010 0.000010 0.000010 0.000010 0.000010 0.000010 0.000010 0.001074 0.000010 0.000010 0.000010 0.000010 0.000010 0.003015 0.000010 0.000010 0.000010 0.000010 0.000010 0.000010 0.000010 0.000010 0.001837 0.000010 0.006023 0.000010 0.000010 0.000010 0.000010 0.008469 0.000010 0.000010 0.000010 0.000010 0.000010 0.000010 0.000010 0.000010 0.000010 0.000010 0.000010 0.000010 0.000010 0.000010 0.000010 0.000010 0.000010
0.999450 0.000010 0.000010 0.000010 0.000010 0.000010 0.000010 0.000010 0.000010 0.000010 0.000010 0.000010 0.000010 0.000010 0.000010 0.000010 0.000010 0.000010 0.000010 0.000010 0.000010 0.000010 0.000010 0.000010 0.000010 0.000010 0.000010 0.000010 0.000010 0.000010 0.000010 0.000010 0.000010 0.000010 0.000010 0.000010 0.000010 0.000010 0.000010 0.000010 0.000010 0.000010 0.000010 0.000010 0.000010 0.000010 0.000010 0.000010 0.000010 0.000010 0.000010 0.000010 0.000010 0.000010 0.000010 0.000010
0.999450 0.000010 0.000010 0.000010 0.000010 0.000010 0.000010 0.000010 0.000010 0.000010 0.000010 0.000010 0.000010 0.000010 0.000010 0.000010 0.000010 0.000010 0.000010 0.000010 0.000010 0.000010 0.000010 0.000010 0.000010 0.000010 0.000010 0.000010 0.000010 0.000010 0.000010 0.000010 0.000010 0.000010 0.000010 0.000010 0.000010 0.000010 0.000010 0.000010 0.000010 0.000010 0.000010 0.000010 0.000010 0.000010 0.000010 0.000010 0.000010 0.000010 0.000010 0.000010 0.000010 0.000010 0.000010 0.000010
0.995648 0.000010 0.000010 0.000010 0.000010 0.000010 0.000010 0.000010 0.000010 0.000010 0.000010 0.000010 0.000010 0.000010 0.000010 0.000010 0.000010 0.000010 0.000010 0.000010 0.000010 0.000010 0.000010 0.000010 0.000010 0.000010 0.000010 0.000010 0.000010 0.000010 0.003812 0.000010 0.000010 0.000010 0.000010 0.000010 0.000010 0.000010 0.000010 0.000010 0.000010 0.000010 0.000010 0.000010 0.000010 0.000010 0.000010 0.000010 0.000010 0.000010 0.000010 0.000010 0.000010 0.000010 0.000010 0.000010
0.000010 0.000010 0.000010 0.000010 0.000010 0.000010 0.000010 0.000010 0.000010 0.000010 0.000010 0.000010 0.000010 0.000010 0.000010 0.000010 0.000010 0.000010 0.000010 0.000010 0.000010 0.000010 0.000010 0.000010 0.000010 0.000010 0.000010 0.000010 0.000010 0.000010 0.000010 0.999450 0.000010 0.000010 0.000010 0.000010 0.000010 0.000010 0.000010 0.000010 0.000010 0.000010 0.000010 0.000010 0.000010 0.000010 0.000010 0.000010 0.000010 0.000010 0.000010 0.000010 0.000010 0.000010 0.000010 0.000010
0.000010 0.000010 0.000010 0.000010 0.000010 0.000010 0.000010 0.000010 0.000010 0.000010 0.000010 0.000010 0.000010 0.000010 0.000010 0.000010 0.000010 0.000010 0.000010 0.000010 0.000010 0.000010 0.000010 0.000010 0.000010 0.000010 0.000010 0.000010 0.000010 0.000010 0.000010 0.999450 0.000010 0.000010 0.000010 0.000010 0.000010 0.000010 0.000010 0.000010 0.000010 0.000010 0.000010 0.000010 0.000010 0.000010 0.000010 0.000010 0.000010 0.000010 0.000010 0.000010 0.000010 0.000010 0.000010 0.000010
0.000010 0.000010 0.000010 0.000010 0.000010 0.000010 0.000010 0.000010 0.000010 0.000010 0.000010 0.000010 0.000010 0.000010 0.000010 0.000010 0.000010 0.000010 0.000010 0.000010 0.000010 0.000010 0.000010 0.000010 0.000010 0.000010 0.000010 0.000010 0.000010 0.000010 0.000010 0.976579 0.000010 0.000010 0.000010 0.000010 0.000010 0.000010 0.000010 0.000010 0.000010 0.000010 0.000010 0.000010 0.000010 0.000010 0.004879 0.000010 0.000010 0.000010 0.000010 0.018012 0.000010 0.000010 0.000010 0.000010
0.000010 0.000010 0.000010 0.000010 0.000010 0.000010 0.000010 0.000010 0.000010 0.000010 0.000010 0.000010 0.000010 0.000010 0.000010 0.000010 0.000010 0.000010 0.000010 0.000010 0.000010 0.000010 0.000010 0.000010 0.000010 0.000010 0.000010 0.000010 0.000010 0.001269 0.000010 0.921379 0.010806 0.013354 0.000010 0.000010 0.000010 0.011046 0.000010 0.000010 0.000010 0.000010 0.000010 0.022559 0.003341 0.000010 0.004717 0.000010 0.000010 0.000305 0.000010 0.010765 0.000010 0.000010 0.000010 0.000010
0.000010 0.000010 0.000010 0.000010 0.000010 0.000010 0.000010 0.000010 0.000010 0.000010 0.000010 0.000010 0.000010 0.000010 0.000010 0.000010 0.000010 0.000010 0.000010 0.000010 0.000010 0.000010 0.000010 0.000010 0.000010 0.000010 0.000010 0.000010 0.000010 0.000010 0.000010 0.819218 0.000010 0.000010 0.000010 0.000010 0.000010 0.000010 0.000010 0.000010 0.000010 0.000010 0.000010 0.180242 0.000010 0.000010 0.000010 0.000010 0.000010 0.000010 0.000010 0.000010 0.000010 0.000010 0.000010 0.000010
0.000010 0.000010 0.000010 0.000010 0.000010 0.000010 0.000010 0.000010 0.000010 0.000010 0.000010 0.000010 0.000010 0.000010 0.000010 0.000010 0.000010 0.000010 0.000010 0.000010 0.000010 0.000010 0.000010 0.000010 0.000010 0.000010 0.000010 0.000010 0.000010 0.000010 0.000010 0.999450 0.000010 0.000010 0.000010 0.000010 0.000010 0.000010 0.000010 0.000010 0.000010 0.000010 0.000010 0.000010 0.000010 0.000010 0.000010 0.000010 0.000010 0.000010 0.000010 0.000010 0.000010 0.000010 0.000010 0.000010
0.000010 0.000010 0.000010 0.000010 0.000010 0.000010 0.000010 0.000010 0.000010 0.000010 0.000010 0.000010 0.000010 0.000010 0.000010 0.000010 0.000010 0.000010 0.000010 0.000010 0.000010 0.000010 0.000010 0.000010 0.000010 0.000010 0.000010 0.000010 0.000010 0.000010 0.000010 0.903575 0.000010 0.000010 0.000010 0.000010 0.000010 0.000010 0.000010 0.000010 0.000010 0.000010 0.000010 0.095885 0.000010 0.000010 0.000010 0.000010 0.000010 0.000010 0.000010 0.000010 0.000010 0.000010 0.000010 0.000010
0.000010 0.000010 0.000010 0.000010 0.000010 0.000010 0.000010 0.000010 0.000010 0.000010 0.000010 0.000010 0.000010 0.000010 0.000010 0.000010 0.000010 0.000010 0.000010 0.000010 0.000010 0.000010 0.000010 0.000010 0.000010 0.000010 0.000010 0.000010 0.000010 0.000010 0.000010 0.876325 0.000010 0.000010 0.000010 0.000010 0.000010 0.000010 0.000010 0.000010 0.000010 0.000010 0.000010 0.123135 0.000010 0.000010 0.000010 0.000010 0.000010 0.000010 0.000010 0.000010 0.000010 0.000010 0.000010 0.000010
0.000010 0.000010 0.000010 0.000010 0.000010 0.000010 0.000010 0.000010 0.000010 0.000010 0.000010 0.000010 0.000010 0.000010 0.000010 0.000010 0.000010 0.000010 0.000010 0.000010 0.000010 0.000010 0.000010 0.000010 0.000010 0.000010 0.000010 0.000010 0.000010 0.000010 0.000010 0.859001 0.000010 0.000010 0.000010 0.000010 0.000010 0.000010 0.000010 0.000010 0.000010 0.000010 0.000010 0.140459 0.000010 0.000010 0.000010 0.000010 0.000010 0.000010 0.000010 0.000010 0.000010 0.000010 0.000010 0.000010
0.000010 0.000010 0.000010 0.000010 0.000010 0.000010 0.000010 0.000010 0.000010 0.000010 0.000010 0.000010 0.000010 0.000010 0.000010 0.000010 0.000010 0.000010 0.000010 0.000010 0.000010 0.000010 0.000010 0.000010 0.000010 0.000010 0.000010 0.000010 0.000010 0.000010 0.000010 0.999450 0.000010 0.000010 0.000010 0.000010 0.000010 0.000010 0.000010 0.000010 0.000010 0.000010 0.000010 0.000010 0.000010 0.000010 0.000010 0.000010 0.000010 0.000010 0.000010 0.000010 0.000010 0.000010 0.000010 0.000010
0.000010 0.000010 0.000010 0.000010 0.000010 0.000010 0.000010 0.000010 0.000010 0.000010 0.000010 0.000010 0.000010 0.000010 0.000010 0.000010 0.000010 0.000010 0.000010 0.000010 0.000010 0.000010 0.000010 0.000010 0.000010 0.000010 0.000010 0.000010 0.000010 0.000010 0.000010 0.853108 0.000010 0.000010 0.000010 0.000010 0.000010 0.000010 0.000010 0.000010 0.000010 0.000010 0.000010 0.146352 0.000010 0.000010 0.000010 0.000010 0.000010 0.000010 0.000010 0.000010 0.000010 0.000010 0.000010 0.000010
0.000010 0.000010 0.000010 0.000010 0.000010 0.000010 0.000010 0.000010 0.000010 0.000010 0.000010 0.000010 0.000010 0.000010 0.000010 0.000010 0.000010 0.000010 0.000010 0.000010 0.000010 0.000010 0.000010 0.000010 0.000010 0.000010 0.000010 0.000010 0.000010 0.000010 0.000010 0.999450 0.000010 0.000010 0.000010 0.000010 0.000010 0.000010 0.000010 0.000010 0.000010 0.000010 0.000010 0.000010 0.000010 0.000010 0.000010 0.000010 0.000010 0.000010 0.000010 0.000010 0.000010 0.000010 0.000010 0.000010
0.000010 0.000010 0.000010 0.000010 0.000010 0.000010 0.000010 0.000010 0.000010 0.000010 0.000010 0.000010 0.000010 0.000010 0.000010 0.000010 0.000010 0.000010 0.000010 0.000010 0.000010 0.000010 0.000010 0.000010 0.000010 0.000010 0.000010 0.000010 0.000010 0.016331 0.000010 0.784711 0.000010 0.000010 0.000010 0.000010 0.000010 0.000010 0.000010 0.000010 0.000010 0.000010 0.000010 0.198428 0.000010 0.000010 0.000010 0.000010 0.000010 0.000010 0.000010 0.000010 0.000010 0.000010 0.000010 0.000010
0.000010 0.000010 0.000010 0.000010 0.000010 0.000010 0.000010 0.000010 0.000010 0.000010 0.000010 0.000010 0.000010 0.000010 0.000010 0.000010 0.000010 0.000010 0.000010 0.000010 0.000010 0.000010 0.000010 0.000010 0.000010 0.000010 0.000010 0.000010 0.000010 0.000010 0.000010 0.999335 0.000010 0.000125 0.000010 0.000010 0.000010 0.000010 0.000010 0.000010 0.000010 0.000010 0.000010 0.000010 0.000010 0.000010 0.000010 0.000010 0.000010 0.000010 0.000010 0.000010 0.000010 0.000010 0.000010 0.000010
0.000010 0.000010 0.000010 0.000010 0.000010 0.000010 0.000010 0.000010 0.000010 0.000010 0.000010 0.000010 0.000010 0.000010 0.000010 0.000010 0.000010 0.000010 0.000010 0.000010 0.000010 0.000010 0.000010 0.000010 0.009731 0.000010 0.000010 0.000010 0.000010 0.000010 0.000010 0.860032 0.000010 0.000010 0.013114 0.000010 0.000010 0.000010 0.000010 0.000010 0.000010 0.000010 0.000010 0.116603 0.000010 0.000010 0.000010 0.000010 0.000010 0.000010 0.000010 0.000010 0.000010 0.000010 0.000010 0.000010
0.096012 0.031440 0.000010 0.018016 0.007420 0.021068 0.000914 0.014927 0.000010 0.000010 0.000010 0.000010 0.000010 0.000010 0.000010 0.000010 0.000010 0.064254 0.000010 0.028451 0.002548 0.000010 0.000010 0.000010 0.037635 0.010817 0.000010 0.000010 0.000010 0.000010 0.000010 0.102507 0.010074 0.006792 0.022697 0.000010 0.049488 0.021803 0.028746 0.000010 0.000010 0.042895 0.011278 0.125164 0.011723 0.177541 0.011138 0.000010 0.000010 0.008627 0.000010 0.035738 0.000010 0.000010 0.000010 0.000010
0.000010 0.000010 0.000010 0.000010 0.000010 0.000010 0.000010 0.000010 0.000010 0.000010 0.000010 0.000010 0.000010 0.000010 0.000010 0.000010 0.000010 0.000010 0.000010 0.000010 0.000010 0.000010 0.000010 0.000010 0.000010 0.000010 0.000010 0.000010 0.000010 0.000010 0.000010 0.999450 0.000010 0.000010 0.000010 0.000010 0.000010 0.000010 0.000010 0.000010 0.000010 0.000010 0.000010 0.000010 0.000010 0.000010 0.000010 0.000010 0.000010 0.000010 0.000010 0.000010 0.000010 0.000010 0.000010 0.000010
0.000010 0.000010 0.000010 0.000010 0.000010 0.000010 0.000010 0.000010 0.000010 0.000010 0.000010 0.000010 0.000010 0.000010 0.000010 0.000010 0.000010 0.000010 0.000010 0.000010 0.000010 0.000010 0.000010 0.000010 0.000010 0.000010 0.000010 0.000010 0.000010 0.000010 0.000010 0.999450 0.000010 0.000010 0.000010 0.000010 0.000010 0.000010 0.000010 0.000010 0.000010 0.000010 0.000010 0.000010 0.000010 0.000010 0.000010 0.000010 0.000010 0.000010 0.000010 0.000010 0.000010 0.000010 0.000010 0.000010
0.468620 0.000010 0.000010 0.000010 0.004035 0.000010 0.000010 0.000010 0.000010 0.000010 0.000010 0.000010 0.000010 0.000010 0.000010 0.000010 0.000010 0.000010 0.000010 0.000010 0.000010 0.000010 0.000010 0.000010 0.004199 0.441139 0.000010 0.000010 0.000010 0.000010 0.000010 0.008119 0.000010 0.000010 0.000010 0.000010 0.000010 0.008831 0.007380 0.000010 0.000010 0.000010 0.000010 0.013430 0.000010 0.008533 0.031310 0.000010 0.000010 0.000010 0.000010 0.000010 0.000010 0.003956 0.000010 0.000010
0.000010 0.000010 0.000010 0.000010 0.000010 0.000010 0.000010 0.000010 0.000010 0.000010 0.000010 0.000010 0.000010 0.000010 0.000010 0.000010 0.000010 0.000010 0.000010 0.000010 0.000010 0.000010 0.000010 0.000010 0.000010 0.999450 0.000010 0.000010 0.000010 0.000010 0.000010 0.000010 0.000010 0.000010 0.000010 0.000010 0.000010 0.000010 0.000010 0.000010 0.000010 0.000010 0.000010 0.000010 0.000010 0.000010 0.000010 0.000010 0.000010 0.000010 0.000010 0.000010 0.000010 0.000010 0.000010 0.000010
0.000010 0.000010 0.000010 0.000010 0.000010 0.000010 0.000010 0.000010 0.000010 0.000010 0.000010 0.000010 0.000010 0.000010 0.000010 0.000010 0.000010 0.000010 0.000010 0.000010 0.000010 0.000010 0.000010 0.000010 0.000010 0.999450 0.000010 0.000010 0.000010 0.000010 0.000010 0.000010 0.000010 0.000010 0.000010 0.000010 0.000010 0.000010 0.000010 0.000010 0.000010 0.000010 0.000010 0.000010 0.000010 0.000010 0.000010 0.000010 0.000010 0.000010 0.000010 0.000010 0.000010 0.000010 0.000010 0.000010
0.000010 0.000010 0.000010 0.000010 0.000010 0.000010 0.000010 0.000010 0.000010 0.000010 0.000010 0.000010 0.000010 0.000010 0.000010 0.000010 0.000010 0.000010 0.000010 0.000010 0.000010 0.000010 0.000010 0.000010 0.000010 0.999450 0.000010 0.000010 0.000010 0.000010 0.000010 0.000010 0.000010 0.000010 0.000010 0.000010 0.000010 0.000010 0.000010 0.000010 0.000010 0.000010 0.000010 0.000010 0.000010 0.000010 0.000010 0.000010 0.000010 0.000010 0.000010 0.000010 0.000010 0.000010 0.000010 0.000010
0.000010 0.000010 0.000010 0.000010 0.000010 0.000010 0.000010 0.000010 0.000010 0.000010 0.000010 0.000010 0.000010 0.000010 0.000010 0.000010 0.000010 0.000010 0.000010 0.000010 0.000010 0.000010 0.000010 0.000010 0.000010 0.999450 0.000010 0.000010 0.000010 0.000010 0.000010 0.000010 0.000010 0.000010 0.000010 0.000010 0.000010 0.000010 0.000010 0.000010 0.000010 0.000010 0.000010 0.000010 0.000010 0.000010 0.000010 0.000010 0.000010 0.000010 0.000010 0.000010 0.000010 0.000010 0.000010 0.000010
0.000010 0.000010 0.000010 0.000010 0.000010 0.000010 0.000010 0.000010 0.000010 0.000010 0.000010 0.000010 0.000010 0.000010 0.000010 0.000010 0.000010 0.000010 0.000010 0.000010 0.000010 0.000010 0.000010 0.000010 0.000010 0.999450 0.000010 0.000010 0.000010 0.000010 0.000010 0.000010 0.000010 0.000010 0.000010 0.000010 0.000010 0.000010 0.000010 0.000010 0.000010 0.000010 0.000010 0.000010 0.000010 0.000010 0.000010 0.000010 0.000010 0.000010 0.000010 0.000010 0.000010 0.000010 0.000010 0.000010
0.000010 0.000010 0.000010 0.000010 0.012262 0.000010 0.000010 0.000999 0.000010 0.000010 0.000010 0.000010 0.000010 0.000010 0.000010 0.000010 0.000010 0.000010 0.000010 0.033715 0.000010 0.000010 0.000010 0.000010 0.000010 0.826421 0.000010 0.000010 0.000010 0.000010 0.000010 0.000010 0.004978 0.000010 0.000010 0.000010 0.013838 0.049503 0.001623 0.000010 0.000010 0.019558 0.008639 0.000010 0.000010 0.000010 0.000010 0.000010 0.000010 0.000010 0.000010 0.028014 0.000010 0.000010 0.000010 0.000010
0.000010 0.000010 0.000010 0.000010 0.000010 0.001232 0.000010 0.000010 0.000010 0.000010 0.000010 0.000010 0.000010 0.000010 0.000010 0.000010 0.016452 0.000010 0.000010 0.022742 0.000010 0.000010 0.000010 0.000010 0.003729 0.800155 0.000010 0.000010 0.000010 0.000010 0.000010 0.003604 0.015712 0.000010 0.013214 0.000010 0.000010 0.059864 0.000010 0.000010 0.000010 0.023940 0.000745 0.000010 0.000010 0.000010 0.017372 0.000010 0.000010 0.000010 0.000010 0.020809 0.000010 0.000010 0.000010 0.000010
0.000010 0.000010 0.000010 0.000010 0.000010 0.000010 0.000010 0.000010 0.000010 0.000010 0.000010 0.000010 0.000010 0.000010 0.000010 0.000010 0.000010 0.000010 0.000010 0.000010 0.000010 0.000010 0.000010 0.000010 0.000010 0.999450 0.000010 0.000010 0.000010 0.000010 0.000010 0.000010 0.000010 0.000010 0.000010 0.000010 0.000010 0.000010 0.000010 0.000010 0.000010 0.000010 0.000010 0.000010 0.000010 0.000010 0.000010 0.000010 0.000010 0.000010 0.000010 0.000010 0.000010 0.000010 0.000010 0.000010
0.000010 0.000010 0.000010 0.000010 0.016091 0.000010 0.000010 0.000010 0.000010 0.000010 0.000010 0.000010 0.000010 0.000010 0.000010 0.000010 0.000010 0.000010 0.000010 0.000010 0.000010 0.000010 0.000010 0.000010 0.000010 0.936495 0.000010 0.000010 0.000010 0.000010 0.000010 0.000010 0.000010 0.000010 0.000010 0.000010 0.003362 0.000010 0.000010 0.000010 0.000010 0.016765 0.000010 0.000010 0.000010 0.000010 0.000020 0.000010 0.000010 0.000010 0.000010 0.000010 0.000010 0.026767 0.000010 0.000010
0.000010 0.000010 0.000010 0.000010 0.000010 0.000010 0.000010 0.000010 0.000010 0.000010 0.000010 0.000010 0.000010 0.000010 0.000010 0.000010 0.000010 0.000010 0.000010 0.000010 0.000010 0.000010 0.000010 0.000010 0.000010 0.999450 0.000010 0.000010 0.000010 0.000010 0.000010 0.000010 0.000010 0.000010 0.000010 0.000010 0.000010 0.000010 0.000010 0.000010 0.000010 0.000010 0.000010 0.000010 0.000010 0.000010 0.000010 0.000010 0.000010 0.000010 0.000010 0.000010 0.000010 0.000010 0.000010 0.000010
0.000010 0.000010 0.000010 0.000010 0.000010 0.000010 0.000010 0.000010 0.000010 0.000010 0.000010 0.000010 0.000010 0.000010 0.000010 0.000010 0.000010 0.000010 0.000010 0.000010 0.000010 0.000010 0.000010 0.000010 0.000010 0.999450 0.000010 0.000010 0.000010 0.000010 0.000010 0.000010 0.000010 0.000010 0.000010 0.000010 0.000010 0.000010 0.000010 0.000010 0.000010 0.000010 0.000010 0.000010 0.000010 0.000010 0.000010 0.000010 0.000010 0.000010 0.000010 0.000010 0.000010 0.000010 0.000010 0.000010
0.000010 0.000010 0.000010 0.000010 0.000010 0.000010 0.000010 0.000010 0.000010 0.000010 0.000010 0.000010 0.000010 0.000010 0.000010 0.000010 0.000010 0.000010 0.000010 0.000010 0.000010 0.000010 0.000010 0.000010 0.000010 0.966422 0.000010 0.000010 0.000010 0.000010 0.000010 0.000010 0.000010 0.000010 0.000010 0.000010 0.000010 0.000010 0.000010 0.000010 0.000010 0.000010 0.000010 0.000010 0.000010 0.000010 0.000010 0.000010 0.000010 0.000010 0.000010 0.033038 0.000010 0.000010 0.000010 0.000010
0.000010 0.000010 0.000010 0.000010 0.000010 0.000010 0.000010 0.000010 0.000010 0.000010 0.000010 0.000010 0.000010 0.000010 0.000010 0.000010 0.000010 0.000010 0.000010 0.000010 0.004747 0.000010 0.000010 0.000010 0.000010 0.942664 0.000010 0.000010 0.000010 0.000010 0.005280 0.000010 0.001080 0.000010 0.012044 0.000010 0.011116 0.005122 0.000010 0.000010 0.000010 0.000010 0.000010 0.000010 0.000010 0.000010 0.017467 0.000010 0.000010 0.000010 0.000010 0.000010 0.000010 0.000010 0.000010 0.000010
0.000010 0.000010 0.000010 0.000010 0.000010 0.000010 0.000010 0.000010 0.000010 0.000010 0.000010 0.000010 0.000010 0.000010 0.000010 0.000010 0.000010 0.000010 0.000010 0.000010 0.000010 0.000010 0.000010 0.000010 0.000010 0.999450 0.000010 0.000010 0.000010 0.000010 0.000010 0.000010 0.000010 0.000010 0.000010 0.000010 0.000010 0.000010 0.000010 0.000010 0.000010 0.000010 0.000010 0.000010 0.000010 0.000010 0.000010 0.000010 0.000010 0.000010 0.000010 0.000010 0.000010 0.000010 0.000010 0.000010
0.000010 0.000010 0.000010 0.000010 0.000010 0.000010 0.000010 0.000010 0.000010 0.000010 0.000010 0.000010 0.000010 0.000010 0.000010 0.000010 0.000010 0.000010 0.000010 0.000010 0.000010 0.000010 0.000010 0.000010 0.000010 0.999450 0.000010 0.000010 0.000010 0.000010 0.000010 0.000010 0.000010 0.000010 0.000010 0.000010 0.000010 0.000010 0.000010 0.000010 0.000010 0.000010 0.000010 0.000010 0.000010 0.000010 0.000010 0.000010 0.000010 0.000010 0.000010 0.000010 0.000010 0.000010 0.000010 0.000010
0.000010 0.000010 0.000010 0.000010 0.000010 0.000010 0.000010 0.000010 0.000010 0.000010 0.000010 0.000010 0.000010 0.000010 0.000010 0.000010 0.000010 0.000010 0.000010 0.000010 0.000010 0.000010 0.000010 0.000010 0.000010 0.999450 0.000010 0.000010 0.000010 0.000010 0.000010 0.000010 0.000010 0.000010 0.000010 0.000010 0.000010 0.000010 0.000010 0.000010 0.000010 0.000010 0.000010 0.000010 0.000010 0.000010 0.000010 0.000010 0.000010 0.000010 0.000010 0.000010 0.000010 0.000010 0.000010 0.000010
0.000010 0.000010 0.000010 0.000010 0.016124 0.000010 0.005246 0.000010 0.000010 0.000010 0.000010 0.000010 0.000010 0.000010 0.000010 0.000010 0.004733 0.000010 0.000010 0.044586 0.000010 0.000010 0.000010 0.000010 0.000011 0.737705 0.000010 0.000010 0.000010 0.000010 0.000010 0.000010 0.011664 0.000010 0.000010 0.000010 0.026325 0.081092 0.000010 0.000010 0.000010 0.030959 0.000010 0.000010 0.000010 0.002746 0.000498 0.000010 0.000010 0.000010 0.000010 0.037880 0.000010 0.000010 0.000010 0.000010
0.000010 0.000010 0.000010 0.000010 0.000010 0.000010 0.000010 0.000010 0.000010 0.000010 0.000010 0.000010 0.000010 0.000010 0.000010 0.000010 0.000010 0.000010 0.000010 0.000010 0.000010 0.000010 0.000010 0.000010 0.000010 0.999450 0.000010 0.000010 0.000010 0.000010 0.000010 0.000010 0.000010 0.000010 0.000010 0.000010 0.000010 0.000010 0.000010 0.000010 0.000010 0.000010 0.000010 0.000010 0.000010 0.000010 0.000010 0.000010 0.000010 0.000010 0.000010 0.000010 0.000010 0.000010 0.000010 0.000010
0.000010 0.000010 0.000010 0.000010 0.026697 0.000010 0.007258 0.000587 0.000010 0.000010 0.000010 0.000010 0.000010 0.000010 0.000010 0.000010 0.000010 0.000010 0.000010 0.003330 0.000010 0.000010 0.021293 0.000010 0.009496 0.741471 0.000010 0.000010 0.000010 0.000010 0.000407 0.000010 0.000010 0.000010 0.027461 0.000010 0.011586 0.059978 0.005759 0.000010 0.000010 0.038610 0.000010 0.000010 0.000010 0.000010 0.009147 0.000010 0.000010 0.002680 0.000010 0.025147 0.000010 0.008703 0.000010 0.000010
0.000010 0.000010 0.000010 0.000010 0.999450 0.000010 0.000010 0.000010 0.000010 0.000010 0.000010 0.000010 0.000010 0.000010 0.000010 0.000010 0.000010 0.000010 0.000010 0.000010 0.000010 0.000010 0.000010 0.000010 0.000010 0.000010 0.000010 0.000010 0.000010 0.000010 0.000010 0.000010 0.000010 0.000010 0.000010 0.000010 0.000010 0.000010 0.000010 0.000010 0.000010 0.000010 0.000010 0.000010 0.000010 0.000010 0.000010 0.000010 0.000010 0.000010 0.000010 0.000010 0.000010 0.000010 0.000010 0.000010
0.000010 0.000010 0.000010 0.000010 0.999450 0.000010 0.000010 0.000010 0.000010 0.000010 0.000010 0.000010 0.000010 0.000010 0.000010 0.000010 0.000010 0.000010 0.000010 0.000010 0.000010 0.000010 0.000010 0.000010 0.000010 0.000010 0.000010 0.000010 0.000010 0.000010 0.000010 0.000010 0.000010 0.000010 0.000010 0.000010 0.000010 0.000010 0.000010 0.000010 0.000010 0.000010 0.000010 0.000010 0.000010 0.000010 0.000010 0.000010 0.000010 0.000010 0.000010 0.000010 0.000010 0.000010 0.000010 0.000010
0.000010 0.000010 0.000010 0.000010 0.999450 0.000010 0.000010 0.000010 0.000010 0.000010 0.000010 0.000010 0.000010 0.000010 0.000010 0.000010 0.000010 0.000010 0.000010 0.000010 0.000010 0.000010 0.000010 0.000010 0.000010 0.000010 0.000010 0.000010 0.000010 0.000010 0.000010 0.000010 0.000010 0.000010 0.000010 0.000010 0.000010 0.000010 0.000010 0.000010 0.000010 0.000010 0.000010 0.000010 0.000010 0.000010 0.000010 0.000010 0.000010 0.000010 0.000010 0.000010 0.000010 0.000010 0.000010 0.000010
0.000010 0.000010 0.000010 0.000010 0.999450 0.000010 0.000010 0.000010 0.000010 0.000010 0.000010 0.000010 0.000010 0.000010 0.000010 0.000010 0.000010 0.000010 0.000010 0.000010 0.000010 0.000010 0.000010 0.000010 0.000010 0.000010 0.000010 0.000010 0.000010 0.000010 0.000010 0.000010 0.000010 0.000010 0.000010 0.000010 0.000010 0.000010 0.000010 0.000010 0.000010 0.000010 0.000010 0.000010 0.000010 0.000010 0.000010 0.000010 0.000010 0.000010 0.000010 0.000010 0.000010 0.000010 0.000010 0.000010
0.000010 0.000010 0.000010 0.000010 0.999450 0.000010 0.000010 0.000010 0.000010 0.000010 0.000010 0.000010 0.000010 0.000010 0.000010 0.000010 0.000010 0.000010 0.000010 0.000010 0.000010 0.000010 0.000010 0.000010 0.000010 0.000010 0.000010 0.000010 0.000010 0.000010 0.000010 0.000010 0.000010 0.000010 0.000010 0.000010 0.000010 0.000010 0.000010 0.000010 0.000010 0.000010 0.000010 0.000010 0.000010 0.000010 0.000010 0.000010 0.000010 0.000010 0.000010 0.000010 0.000010 0.000010 0.000010 0.000010
0.000010 0.000010 0.000010 0.000010 0.999450 0.000010 0.000010 0.000010 0.000010 0.000010 0.000010 0.000010 0.000010 0.000010 0.000010 0.000010 0.000010 0.000010 0.000010 0.000010 0.000010 0.000010 0.000010 0.000010 0.000010 0.000010 0.000010 0.000010 0.000010 0.000010 0.000010 0.000010 0.000010 0.000010 0.000010 0.000010 0.000010 0.000010 0.000010 0.000010 0.000010 0.000010 0.000010 0.000010 0.000010 0.000010 0.000010 0.000010 0.000010 0.000010 0.000010 0.000010 0.000010 0.000010 0.000010 0.000010
0.000010 0.000010 0.000010 0.000010 0.714966 0.001419 0.005806 0.000010 0.000010 0.000409 0.000010 0.000010 0.000010 0.000010 0.000010 0.000010 0.000010 0.000010 0.000010 0.000010 0.000010 0.000010 0.000010 0.000010 0.007942 0.005336 0.000010 0.000010 0.008933 0.000010 0.000010 0.006696 0.031171 0.006815 0.000010 0.000010 0.000010 0.000010 0.000010 0.000010 0.000010 0.003946 0.012164 0.000010 0.000010 0.010893 0.133735 0.000010 0.000010 0.000010 0.000010 0.007792 0.000010 0.041577 0.000010 0.000010
0.000010 0.000010 0.000010 0.000010 0.882514 0.000010 0.000010 0.000010 0.000010 0.000010 0.000010 0.000010 0.000010 0.000010 0.000010 0.000010 0.000010 0.002331 0.000010 0.000010 0.000010 0.000010 0.010707 0.000010 0.000010 0.000010 0.000010 0.000010 0.000010 0.000010 0.013899 0.000010 0.000010 0.000010 0.000010 0.000010 0.000010 0.000010 0.000010 0.000010 0.000010 0.000010 0.022082 0.000010 0.000010 0.000010 0.067967 0.000010 0.000010 0.000010 0.000010 0.000010 0.000010 0.000010 0.000010 0.000010
0.000010 0.000010 0.000010 0.000010 0.980892 0.000010 0.000010 0.000010 0.000010 0.000010 0.000010 0.000010 0.000010 0.000010 0.000010 0.000010 0.000010 0.000010 0.000010 0.000010 0.000010 0.000010 0.000010 0.000010 0.000010 0.001928 0.000010 0.000010 0.000010 0.000010 0.000010 0.000010 0.012238 0.000010 0.000010 0.000010 0.000010 0.000010 0.000010 0.000010 0.000010 0.000010 0.000010 0.000010 0.000010 0.000010 0.004422 0.000010 0.000010 0.000010 0.000010 0.000010 0.000010 0.000010 0.000010 0.000010
0.000010 0.000010 0.000010 0.000010 0.999450 0.000010 0.000010 0.000010 0.000010 0.000010 0.000010 0.000010 0.000010 0.000010 0.000010 0.000010 0.000010 0.000010 0.000010 0.000010 0.000010 0.000010 0.000010 0.000010 0.000010 0.000010 0.000010 0.000010 0.000010 0.000010 0.000010 0.000010 0.000010 0.000010 0.000010 0.000010 0.000010 0.000010 0.000010 0.000010 0.000010 0.000010 0.000010 0.000010 0.000010 0.000010 0.000010 0.000010 0.000010 0.000010 0.000010 0.000010 0.000010 0.000010 0.000010 0.000010
0.000010 0.000010 0.000010 0.000010 0.759858 0.002892 0.000010 0.009372 0.000010 0.000010 0.000010 0.000010 0.000010 0.000010 0.000010 0.000010 0.000010 0.017196 0.000010 0.000444 0.001760 0.000010 0.000010 0.000010 0.011650 0.000010 0.000010 0.000010 0.000010 0.000010 0.000010 0.000010 0.030010 0.015833 0.000010 0.000010 0.000010 0.000010 0.000010 0.000010 0.000010 0.000010 0.000010 0.000010 0.000010 0.000818 0.133847 0.000010 0.000010 0.000010 0.000010 0.015879 0.000010 0.000010 0.000010 0.000010
0.000010 0.000010 0.000010 0.000010 0.930191 0.000010 0.000010 0.002047 0.000010 0.000010 0.000010 0.000010 0.000010 0.000010 0.000010 0.000010 0.000010 0.000010 0.000010 0.000010 0.000010 0.000010 0.000010 0.000010 0.000010 0.000010 0.000010 0.000010 0.000010 0.000010 0.000010 0.000010 0.043031 0.000010 0.000010 0.000010 0.000010 0.000010 0.000010 0.000010 0.000010 0.000010 0.000010 0.000010 0.000010 0.000010 0.024211 0.000010 0.000010 0.000010 0.000010 0.000010 0.000010 0.000010 0.000010 0.000010
0.000010 0.000010 0.000010 0.000010 0.827756 0.000517 0.000010 0.000010 0.000010 0.000010 0.000010 0.000010 0.000010 0.000010 0.000010 0.000010 0.000010 0.000010 0.000010 0.013452 0.000010 0.000010 0.000010 0.000640 0.000010 0.000646 0.000010 0.000010 0.000010 0.000010 0.008167 0.010264 0.005698 0.000010 0.003454 0.000010 0.000010 0.013682 0.000010 0.000010 0.000010 0.000010 0.011388 0.000010 0.000010 0.000010 0.096983 0.000010 0.000010 0.000010 0.000010 0.000010 0.000010 0.006922 0.000010 0.000010
0.000010 0.000010 0.000010 0.000010 0.999450 0.000010 0.000010 0.000010 0.000010 0.000010 0.000010 0.000010 0.000010 0.000010 0.000010 0.000010 0.000010 0.000010 0.000010 0.000010 0.000010 0.000010 0.000010 0.000010 0.000010 0.000010 0.000010 0.000010 0.000010 0.000010 0.000010 0.000010 0.000010 0.000010 0.000010 0.000010 0.000010 0.000010 0.000010 0.000010 0.000010 0.000010 0.000010 0.000010 0.000010 0.000010 0.000010 0.000010 0.000010 0.000010 0.000010 0.000010 0.000010 0.000010 0.000010 0.000010
0.000010 0.000010 0.000010 0.000010 0.999450 0.000010 0.000010 0.000010 0.000010 0.000010 0.000010 0.000010 0.000010 0.000010 0.000010 0.000010 0.000010 0.000010 0.000010 0.000010 0.000010 0.000010 0.000010 0.000010 0.000010 0.000010 0.000010 0.000010 0.000010 0.000010 0.000010 0.000010 0.000010 0.000010 0.000010 0.000010 0.000010 0.000010 0.000010 0.000010 0.000010 0.000010 0.000010 0.000010 0.000010 0.000010 0.000010 0.000010 0.000010 0.000010 0.000010 0.000010 0.000010 0.000010 0.000010 0.000010
0.000010 0.000010 0.000010 0.000010 0.952326 0.000010 0.000010 0.000010 0.000010 0.000010 0.000010 0.000010 0.000010 0.000010 0.000010 0.000010 0.000010 0.000010 0.000010 0.000010 0.000010 0.000010 0.000010 0.000010 0.000010 0.000010 0.000010 0.000010 0.000010 0.000010 0.000010 0.000010 0.000010 0.000010 0.000010 0.000010 0.000010 0.000010 0.000010 0.000010 0.000010 0.000010 0.000010 0.000010 0.000010 0.000010 0.047134 0.000010 0.000010 0.000010 0.000010 0.000010 0.000010 0.000010 0.000010 0.000010
0.000010 0.000010 0.000010 0.000010 0.999450 0.000010 0.000010 0.000010 0.000010 0.000010 0.000010 0.000010 0.000010 0.000010 0.000010 0.000010 0.000010 0.000010 0.000010 0.000010 0.000010 0.000010 0.000010 0.000010 0.000010 0.000010 0.000010 0.000010 0.000010 0.000010 0.000010 0.000010 0.000010 0.000010 0.000010 0.000010 0.000010 0.000010 0.000010 0.000010 0.000010 0.000010 0.000010 0.000010 0.000010 0.000010 0.000010 0.000010 0.000010 0.000010 0.000010 0.000010 0.000010 0.000010 0.000010 0.000010
0.000010 0.000010 0.000010 0.000010 0.885609 0.000010 0.000010 0.000010 0.000010 0.000010 0.000010 0.000010 0.000010 0.000010 0.000010 0.000010 0.000010 0.000010 0.000010 0.000010 0.000010 0.000010 0.015814 0.000010 0.000010 0.000010 0.000010 0.000010 0.000010 0.000010 0.000010 0.000010 0.000010 0.005634 0.000430 0.000010 0.000010 0.000010 0.000010 0.000010 0.000010 0.000010 0.019241 0.000010 0.000010 0.000010 0.063471 0.000010 0.000010 0.000010 0.000010 0.008261 0.000010 0.001060 0.000010 0.000010
0.000010 0.000010 0.000010 0.000010 0.931328 0.000010 0.000010 0.000010 0.000010 0.000010 0.000010 0.000010 0.000010 0.000010 0.000010 0.000010 0.000010 0.000010 0.000010 0.013939 0.000010 0.000010 0.000010 0.000010 0.000010 0.000010 0.000010 0.000010 0.000010 0.000010 0.000010 0.000010 0.000010 0.000010 0.000010 0.000010 0.000010 0.002215 0.000010 0.000010 0.000010 0.016049 0.003544 0.000010 0.000010 0.000010 0.032425 0.000010 0.000010 0.000010 0.000010 0.000010 0.000010 0.000010 0.000010 0.000010
0.000010 0.000010 0.000010 0.000010 0.999450 0.000010 0.000010 0.000010 0.000010 0.000010 0.000010 0.000010 0.000010 0.000010 0.000010 0.000010 0.000010 0.000010 0.000010 0.000010 0.000010 0.000010 0.000010 0.000010 0.000010 0.000010 0.000010 0.000010 0.000010 0.000010 0.000010 0.000010 0.000010 0.000010 0.000010 0.000010 0.000010 0.000010 0.000010 0.000010 0.000010 0.000010 0.000010 0.000010 0.000010 0.000010 0.000010 0.000010 0.000010 0.000010 0.000010 0.000010 0.000010 0.000010 0.000010 0.000010
0.000010 0.000010 0.000010 0.000010 0.000010 0.000010 0.000010 0.000010 0.000010 0.000449 0.000010 0.000010 0.000010 0.000010 0.000010 0.000010 0.003169 0.014387 0.000010 0.000010 0.000010 0.000010 0.000010 0.000010 0.000010 0.027970 0.000010 0.000010 0.000010 0.000010 0.006560 0.010372 0.000010 0.000010 0.014264 0.000010 0.007112 0.913925 0.000010 0.000010 0.000010 0.000010 0.000010 0.000010 0.000010 0.000010 0.000010 0.000010 0.000010 0.000010 0.000010 0.001331 0.000010 0.000010 0.000010 0.000010
0.000010 0.000010 0.000010 0.000010 0.000010 0.001702 0.000010 0.000010 0.000010 0.000010 0.000010 0.000010 0.000010 0.000010 0.000010 0.000010 0.000010 0.000010 0.000010 0.000010 0.000010 0.000010 0.000010 0.000010 0.000010 0.004982 0.000010 0.000010 0.000010 0.000010 0.000010 0.000010 0.000010 0.000010 0.000010 0.000010 0.000010 0.992786 0.000010 0.000010 0.000010 0.000010 0.000010 0.000010 0.000010 0.000010 0.000010 0.000010 0.000010 0.000010 0.000010 0.000010 0.000010 0.000010 0.000010 0.000010
0.000010 0.000010 0.000010 0.000010 0.000010 0.000010 0.000010 0.000010 0.000010 0.000010 0.000010 0.000010 0.000010 0.000010 0.000010 0.000010 0.000010 0.000010 0.000010 0.000010 0.000010 0.000010 0.000010 0.000010 0.000010 0.000010 0.000010 0.000010 0.000010 0.000010 0.000010 0.000010 0.000010 0.000010 0.000010 0.000010 0.000010 0.999450 0.000010 0.000010 0.000010 0.000010 0.000010 0.000010 0.000010 0.000010 0.000010 0.000010 0.000010 0.000010 0.000010 0.000010 0.000010 0.000010 0.000010 0.000010
0.000010 0.000010 0.000010 0.000010 0.000010 0.000010 0.000010 0.000010 0.000010 0.000010 0.000010 0.000010 0.000010 0.000010 0.000010 0.000010 0.000010 0.000010 0.000010 0.000010 0.000010 0.000010 0.000010 0.000010 0.000010 0.000010 0.000010 0.000010 0.000010 0.000010 0.000010 0.000010 0.000010 0.000010 0.000010 0.000010 0.000010 0.999450 0.000010 0.000010 0.000010 0.000010 0.000010 0.000010 0.000010 0.000010 0.000010 0.000010 0.000010 0.000010 0.000010 0.000010 0.000010 0.000010 0.000010 0.000010
0.000010 0.000010 0.000010 0.000010 0.000010 0.000010 0.000010 0.000010 0.000010 0.000010 0.000010 0.000010 0.000010 0.000010 0.000010 0.000010 0.000010 0.000010 0.000010 0.000010 0.000010 0.000010 0.000010 0.000010 0.000010 0.021626 0.000010 0.000010 0.000010 0.000010 0.000010 0.000010 0.000010 0.000010 0.000010 0.000010 0.000010 0.974466 0.000010 0.000010 0.000010 0.000010 0.000010 0.000010 0.000010 0.000010 0.003379 0.000010 0.000010 0.000010 0.000010 0.000010 0.000010 0.000010 0.000010 0.000010
0.000010 0.000010 0.000010 0.000010 0.000010 0.000010 0.000010 0.000010 0.000010 0.000010 0.000010 0.000010 0.000010 0.000010 0.000010 0.000010 0.000010 0.000010 0.000010 0.000010 0.000010 0.000010 0.000010 0.000010 0.000010 0.000015 0.000010 0.000010 0.000010 0.000010 0.000010 0.000010 0.000010 0.000010 0.000010 0.000010 0.000010 0.999445 0.000010 0.000010 0.000010 0.000010 0.000010 0.000010 0.000010 0.000010 0.000010 0.000010 0.000010 0.000010 0.000010 0.000010 0.000010 0.000010 0.000010 0.000010
0.000010 0.000010 0.000010 0.000010 0.000010 0.000010 0.000010 0.000010 0.000010 0.000010 0.000010 0.000010 0.000010 0.000010 0.000010 0.000010 0.000010 0.000010 0.000010 0.000010 0.000010 0.000010 0.000010 0.000010 0.000010 0.000010 0.000010 0.000010 0.000010 0.000010 0.000010 0.000010 0.000010 0.000010 0.000010 0.000010 0.000010 0.999450 0.000010 0.000010 0.000010 0.000010 0.000010 0.000010 0.000010 0.000010 0.000010 0.000010 0.000010 0.000010 0.000010 0.000010 0.000010 0.000010 0.000010 0.000010
0.000010 0.000010 0.000010 0.000010 0.000010 0.000010 0.000010 0.000010 0.000010 0.000010 0.000010 0.000010 0.000010 0.000010 0.000010 0.000010 0.000010 0.000010 0.000010 0.000010 0.000010 0.000010 0.000010 0.000010 0.000010 0.000010 0.000010 0.000010 0.000010 0.000010 0.000010 0.000010 0.000010 0.000010 0.000010 0.000010 0.000010 0.999450 0.000010 0.000010 0.000010 0.000010 0.000010 0.000010 0.000010 0.000010 0.000010 0.000010 0.000010 0.000010 0.000010 0.000010 0.000010 0.000010 0.000010 0.000010
0.000010 0.000010 0.000010 0.000010 0.000010 0.000010 0.000010 0.000010 0.000010 0.000010 0.000010 0.000010 0.000010 0.000010 0.000010 0.000010 0.000010 0.000010 0.000010 0.000010 0.000010 0.000010 0.000010 0.000010 0.000010 0.000010 0.000010 0.000010 0.000010 0.000010 0.000010 0.000010 0.000010 0.000010 0.000010 0.000010 0.000010 0.999450 0.000010 0.000010 0.000010 0.000010 0.000010 0.000010 0.000010 0.000010 0.000010 0.000010 0.000010 0.000010 0.000010 0.000010 0.000010 0.000010 0.000010 0.000010
0.000010 0.000010 0.000010 0.000010 0.000010 0.000010 0.000010 0.000010 0.000010 0.000010 0.000010 0.000010 0.000010 0.000010 0.000010 0.000010 0.000010 0.000010 0.000010 0.000010 0.000010 0.000010 0.000010 0.000010 0.000010 0.000010 0.000010 0.000010 0.000010 0.000010 0.000010 0.000010 0.000010 0.000010 0.000010 0.000010 0.000010 0.999450 0.000010 0.000010 0.000010 0.000010 0.000010 0.000010 0.000010 0.000010 0.000010 0.000010 0.000010 0.000010 0.000010 0.000010 0.000010 0.000010 0.000010 0.000010
0.000010 0.000010 0.000010 0.000010 0.000010 0.000010 0.000010 0.000010 0.000010 0.000010 0.000010 0.000010 0.000010 0.000010 0.000010 0.000010 0.000010 0.000010 0.000010 0.024474 0.000010 0.000010 0.000010 0.000010 0.000010 0.011818 0.000010 0.000010 0.000010 0.000010 0.000010 0.000010 0.000010 0.000010 0.010420 0.000010 0.000010 0.927282 0.000010 0.000010 0.000010 0.022068 0.000010 0.000010 0.000010 0.000010 0.000010 0.000010 0.000010 0.000010 0.000010 0.000010 0.000010 0.003437 0.000010 0.000010
0.009692 0.000010 0.000010 0.000010 0.000010 0.000010 0.000010 0.000010 0.000010 0.000010 0.000010 0.000010 0.000010 0.000010 0.000010 0.000010 0.000010 0.001482 0.000010 0.000010 0.000010 0.000010 0.000010 0.000010 0.000010 0.004667 0.000010 0.000010 0.000010 0.000010 0.000010 0.000010 0.000010 0.000010 0.000010 0.000010 0.000010 0.983639 0.000010 0.000010 0.000010 0.000010 0.000010 0.000010 0.000010 0.000010 0.000010 0.000010 0.000010 0.000010 0.000010 0.000010 0.000010 0.000010 0.000010 0.000010
0.000010 0.000010 0.000010 0.000010 0.000010 0.000871 0.000010 0.000010 0.000010 0.000010 0.000010 0.000010 0.000010 0.000010 0.000010 0.000010 0.000010 0.000010 0.000010 0.023355 0.000010 0.000010 0.000010 0.010257 0.022105 0.013961 0.000010 0.000010 0.000010 0.000010 0.000010 0.000010 0.000010 0.000010 0.000010 0.000010 0.000010 0.921585 0.000010 0.000010 0.000010 0.000010 0.000010 0.000010 0.000010 0.000010 0.000010 0.000010 0.000010 0.000010 0.000010 0.007376 0.000010 0.000010 0.000010 0.000010
0.002141 0.000010 0.000010 0.000010 0.000010 0.000010 0.000010 0.000010 0.000010 0.000010 0.000010 0.000010 0.000010 0.000010 0.000010 0.000010 0.000010 0.000010 0.000010 0.006129 0.000010 0.000010 0.000010 0.000010 0.000010 0.000010 0.000010 0.000010 0.000010 0.000010 0.000010 0.000010 0.000010 0.000010 0.000010 0.000010 0.000010 0.991200 0.000010 0.000010 0.000010 0.000010 0.000010 0.000010 0.000010 0.000010 0.000010 0.000010 0.000010 0.000010 0.000010 0.000010 0.000010 0.000010 0.000010 0.000010
0.000010 0.000010 0.000010 0.000010 0.000010 0.000010 0.000010 0.000010 0.000010 0.000010 0.000010 0.000010 0.000010 0.000010 0.000010 0.000010 0.000010 0.000010 0.000010 0.000010 0.000010 0.000010 0.000010 0.000010 0.000010 0.000010 0.000010 0.000010 0.000010 0.000010 0.000010 0.000010 0.000010 0.000010 0.000010 0.000010 0.000010 0.999450 0.000010 0.000010 0.000010 0.000010 0.000010 0.000010 0.000010 0.000010 0.000010 0.000010 0.000010 0.000010 0.000010 0.000010 0.000010 0.000010 0.000010 0.000010
0.000010 0.000010 0.000010 0.000010 0.000010 0.000010 0.000010 0.000010 0.000010 0.000010 0.000010 0.000010 0.000010 0.000010 0.000010 0.000010 0.000010 0.000010 0.000010 0.000010 0.000010 0.000010 0.000010 0.000010 0.000010 0.000010 0.000010 0.000010 0.000010 0.000010 0.000010 0.000010 0.000010 0.000010 0.000010 0.000010 0.000010 0.999450 0.000010 0.000010 0.000010 0.000010 0.000010 0.000010 0.000010 0.000010 0.000010 0.000010 0.000010 0.000010 0.000010 0.000010 0.000010 0.000010 0.000010 0.000010
0.056890 0.000114 0.000010 0.000010 0.000010 0.000010 0.000010 0.000010 0.000010 0.000010 0.000010 0.000010 0.000010 0.000010 0.000010 0.000010 0.000010 0.000010 0.000010 0.000010 0.000010 0.000010 0.000010 0.000010 0.000010 0.000010 0.000010 0.000010 0.000010 0.000010 0.000010 0.000010 0.000010 0.004403 0.000010 0.000010 0.000010 0.938068 0.000010 0.000010 0.000010 0.000010 0.000010 0.000010 0.000010 0.000010 0.000010 0.000010 0.000010 0.000010 0.000010 0.000013 0.000010 0.000010 0.000010 0.000010
0.000010 0.000010 0.000010 0.000010 0.000011 0.000010 0.000010 0.000010 0.000010 0.000010 0.000010 0.000010 0.000010 0.000010 0.000010 0.000010 0.000010 0.000010 0.000010 0.000010 0.000010 0.000010 0.000010 0.000010 0.000010 0.000010 0.000010 0.000010 0.000010 0.000010 0.000010 0.000010 0.000010 0.000010 0.000010 0.000010 0.000010 0.999449 0.000010 0.000010 0.000010 0.000010 0.000010 0.000010 0.000010 0.000010 0.000010 0.000010 0.000010 0.000010 0.000010 0.000010 0.000010 0.000010 0.000010 0.000010
0.000010 0.000010 0.000010 0.000010 0.000010 0.000010 0.000010 0.000010 0.000010 0.000010 0.000010 0.000010 0.000010 0.000010 0.000010 0.000010 0.000010 0.000010 0.000010 0.000010 0.000010 0.000010 0.000010 0.000010 0.000010 0.050254 0.000010 0.000010 0.000010 0.000010 0.000010 0.004265 0.000010 0.000010 0.000010 0.000010 0.000010 0.935523 0.000010 0.000010 0.000010 0.000010 0.000010 0.000010 0.000010 0.000010 0.005797 0.000010 0.000010 0.000010 0.000010 0.003650 0.000010 0.000010 0.000010 0.000010
0.000010 0.000010 0.000010 0.000010 0.000010 0.000010 0.000010 0.000010 0.000010 0.000010 0.000010 0.000010 0.000010 0.000010 0.000010 0.000010 0.000010 0.000010 0.000010 0.000010 0.000010 0.000010 0.000010 0.000010 0.000010 0.000010 0.000010 0.000010 0.000010 0.000010 0.000010 0.000010 0.000010 0.000010 0.000010 0.000010 0.000010 0.999450 0.000010 0.000010 0.000010 0.000010 0.000010 0.000010 0.000010 0.000010 0.000010 0.000010 0.000010 0.000010 0.000010 0.000010 0.000010 0.000010 0.000010 0.000010
0.000010 0.000010 0.000010 0.000010 0.005407 0.000010 0.000010 0.004875 0.000010 0.000010 0.000010 0.000010 0.000010 0.000010 0.000010 0.000010 0.000010 0.020551 0.000010 0.000010 0.000010 0.000010 0.000010 0.000010 0.000010 0.000010 0.000010 0.000010 0.000010 0.000010 0.000010 0.000010 0.018529 0.000010 0.000010 0.000010 0.000010 0.000010 0.000010 0.000010 0.000010 0.000010 0.950128 0.000010 0.000010 0.000010 0.000010 0.000010 0.000010 0.000010 0.000010 0.000010 0.000010 0.000010 0.000010 0.000010
0.000010 0.000010 0.000010 0.000010 0.000010 0.000010 0.000010 0.000010 0.000010 0.000010 0.000010 0.000010 0.000010 0.000010 0.000010 0.000010 0.000010 0.000010 0.000010 0.000010 0.000010 0.000010 0.000010 0.000010 0.000010 0.000010 0.000010 0.000010 0.000010 0.000010 0.000010 0.000010 0.000010 0.000010 0.000010 0.000010 0.000010 0.000010 0.000010 0.000010 0.000010 0.000010 0.999450 0.000010 0.000010 0.000010 0.000010 0.000010 0.000010 0.000010 0.000010 0.000010 0.000010 0.000010 0.000010 0.000010
0.000010 0.000010 0.000010 0.000010 0.000010 0.000010 0.000010 0.000010 0.000010 0.000010 0.000010 0.000010 0.000010 0.000010 0.000010 0.000010 0.000010 0.000010 0.000010 0.000010 0.000010 0.000010 0.000010 0.000010 0.000010 0.000010 0.000010 0.000010 0.000010 0.000010 0.000010 0.000010 0.000010 0.000010 0.000010 0.000010 0.000010 0.000010 0.000010 0.000010 0.000010 0.000010 0.999450 0.000010 0.000010 0.000010 0.000010 0.000010 0.000010 0.000010 0.000010 0.000010 0.000010 0.000010 0.000010 0.000010
0.000010 0.000010 0.000010 0.000010 0.000010 0.000010 0.000010 0.000010 0.000010 0.000010 0.000010 0.000010 0.000010 0.000010 0.000010 0.000010 0.000010 0.000010 0.000010 0.000010 0.000010 0.000010 0.000010 0.000010 0.000010 0.000010 0.000010 0.000010 0.000010 0.000010 0.000010 0.000010 0.000010 0.000010 0.000010 0.000010 0.000010 0.000010 0.000010 0.000010 0.000010 0.000010 0.999450 0.000010 0.000010 0.000010 0.000010 0.000010 0.000010 0.000010 0.000010 0.000010 0.000010 0.000010 0.000010 0.000010
0.000010 0.000010 0.000010 0.000010 0.000010 0.000010 0.000010 0.000010 0.000010 0.000010 0.000010 0.000010 0.000010 0.000010 0.000010 0.000010 0.000010 0.000010 0.000010 0.000010 0.000010 0.000010 0.000010 0.000010 0.000010 0.000010 0.000010 0.000010 0.000010 0.000010 0.000010 0.000010 0.000010 0.000010 0.000010 0.000010 0.000010 0.000010 0.000010 0.000010 0.000010 0.000010 0.999450 0.000010 0.000010 0.000010 0.000010 0.000010 0.000010 0.000010 0.000010 0.000010 0.000010 0.000010 0.000010 0.000010
0.004780 0.000010 0.000010 0.000010 0.004856 0.000010 0.000010 0.000010 0.000010 0.007510 0.000010 0.000010 0.000010 0.000010 0.000010 0.000010 0.000010 0.000010 0.000010 0.001082 0.000010 0.000010 0.002615 0.000010 0.017879 0.000010 0.000010 0.000010 0.000010 0.000010 0.000010 0.000010 0.000010 0.000010 0.000010 0.000010 0.000010 0.000010 0.000010 0.000010 0.000010 0.000010 0.933829 0.000010 0.000010 0.000010 0.000010 0.000010 0.000010 0.000010 0.000010 0.026969 0.000010 0.000010 0.000010 0.000010
0.000010 0.000010 0.000010 0.000010 0.000010 0.000010 0.000010 0.000010 0.000010 0.000010 0.000010 0.000010 0.000010 0.000010 0.000010 0.000010 0.000010 0.000010 0.000010 0.000010 0.000010 0.000010 0.000010 0.000010 0.000010 0.000010 0.000010 0.000010 0.000010 0.000010 0.000010 0.000010 0.000010 0.000010 0.000010 0.000010 0.000010 0.000010 0.000010 0.000010 0.000010 0.000010 0.999450 0.000010 0.000010 0.000010 0.000010 0.000010 0.000010 0.000010 0.000010 0.000010 0.000010 0.000010 0.000010 0.000010
0.000010 0.000010 0.000010 0.000010 0.000010 0.000010 0.000010 0.000010 0.000010 0.000010 0.000010 0.000010 0.000010 0.000010 0.000010 0.000010 0.000010 0.000010 0.000010 0.000010 0.000010 0.000010 0.000010 0.000010 0.000010 0.000010 0.000010 0.000010 0.000010 0.000010 0.000010 0.000010 0.000010 0.000010 0.000010 0.000010 0.000010 0.000010 0.000010 0.000010 0.000010 0.000010 0.999450 0.000010 0.000010 0.000010 0.000010 0.000010 0.000010 0.000010 0.000010 0.000010 0.000010 0.000010 0.000010 0.000010
0.000010 0.000010 0.000010 0.000010 0.000010 0.000010 0.000010 0.000010 0.000010 0.000010 0.000010 0.000010 0.000010 0.000010 0.000010 0.000010 0.003278 0.000010 0.000010 0.000010 0.000010 0.000010 0.000010 0.000010 0.000010 0.000010 0.000010 0.000010 0.000010 0.000010 0.000010 0.000010 0.035000 0.000010 0.000010 0.000010 0.000010 0.000010 0.000010 0.000010 0.000010 0.000010 0.938776 0.000010 0.000010 0.000010 0.013478 0.000010 0.000010 0.000010 0.000010 0.000010 0.000010 0.008958 0.000010 0.000010
0.002151 0.000010 0.000010 0.000010 0.000010 0.000010 0.000010 0.000010 0.000010 0.000010 0.000010 0.000010 0.000010 0.000010 0.000010 0.000010 0.000010 0.002595 0.000010 0.000010 0.000010 0.000010 0.000010 0.000010 0.000010 0.002963 0.000010 0.000010 0.000010 0.000010 0.000010 0.000010 0.000010 0.000010 0.000010 0.000010 0.000010 0.000010 0.000010 0.000010 0.000010 0.000010 0.991771 0.000010 0.000010 0.000010 0.000010 0.000010 0.000010 0.000010 0.000010 0.000010 0.000010 0.000010 0.000010 0.000010
0.000010 0.000010 0.000010 0.000010 0.000010 0.000965 0.000010 0.000010 0.000010 0.000010 0.000010 0.000010 0.000010 0.000010 0.000010 0.000010 0.000010 0.019579 0.000010 0.000010 0.000010 0.000010 0.000010 0.000010 0.000010 0.000010 0.000010 0.000010 0.000010 0.000010 0.000010 0.000010 0.023121 0.000010 0.000010 0.000010 0.000010 0.000010 0.000010 0.000010 0.000010 0.000010 0.955815 0.000010 0.000010 0.000010 0.000010 0.000010 0.000010 0.000010 0.000010 0.000010 0.000010 0.000010 0.000010 0.000010
0.000010 0.000010 0.000010 0.000010 0.000010 0.000010 0.000010 0.000010 0.000010 0.000010 0.000010 0.000010 0.000010 0.000010 0.000010 0.000010 0.000010 0.000010 0.000010 0.000010 0.000010 0.000010 0.000010 0.000010 0.000010 0.000010 0.000010 0.000010 0.000010 0.000010 0.000010 0.000010 0.000010 0.000010 0.000010 0.000010 0.000010 0.000010 0.000010 0.000010 0.000010 0.000010 0.999450 0.000010 0.000010 0.000010 0.000010 0.000010 0.000010 0.000010 0.000010 0.000010 0.000010 0.000010 0.000010 0.000010
0.000010 0.000010 0.000010 0.000010 0.000010 0.000010 0.000010 0.000010 0.000010 0.000010 0.000010 0.000010 0.000010 0.000010 0.000010 0.000010 0.000010 0.000010 0.000010 0.000010 0.000010 0.000010 0.000010 0.000010 0.000010 0.000010 0.000010 0.000010 0.000010 0.000010 0.000010 0.000010 0.000010 0.000010 0.000010 0.000010 0.000010 0.000010 0.000010 0.000010 0.000010 0.000010 0.999450 0.000010 0.000010 0.000010 0.000010 0.000010 0.000010 0.000010 0.000010 0.000010 0.000010 0.000010 0.000010 0.000010
0.003333 0.000010 0.000010 0.000010 0.011164 0.000010 0.003615 0.000010 0.000010 0.000010 0.000010 0.000010 0.000010 0.000010 0.000010 0.000010 0.000010 0.022626 0.000010 0.037397 0.000010 0.000010 0.003086 0.000010 0.000010 0.000010 0.000010 0.000010 0.000010 0.004663 0.000010 0.000010 0.115316 0.006389 0.005565 0.000010 0.000010 0.000010 0.000010 0.000010 0.000010 0.011685 0.712209 0.000010 0.001489 0.000010 0.000010 0.000010 0.000010 0.007402 0.000010 0.000010 0.000010 0.053651 0.000010 0.000010
0.000010 0.000010 0.000010 0.000010 0.000010 0.000010 0.000010 0.000010 0.000010 0.000010 0.000010 0.000010 0.000010 0.000010 0.000010 0.000010 0.000010 0.000010 0.000010 0.000010 0.000010 0.000010 0.016169 0.000010 0.008578 0.000010 0.000010 0.000010 0.000010 0.000010 0.000010 0.000010 0.059245 0.000010 0.000010 0.000010 0.000010 0.000010 0.000010 0.000010 0.000010 0.000010 0.910634 0.000010 0.000010 0.000010 0.004865 0.000010 0.000010 0.000010 0.000010 0.000010 0.000010 0.000010 0.000010 0.000010
0.000010 0.000010 0.000010 0.000010 0.000010 0.000010 0.000010 0.000010 0.000010 0.000010 0.000010 0.000010 0.000010 0.000010 0.000010 0.000010 0.000010 0.000010 0.000010 0.000010 0.000010 0.000010 0.000010 0.000010 0.000010 0.000010 0.000010 0.000010 0.000010 0.000010 0.011988 0.000010 0.079471 0.000010 0.000010 0.000010 0.000010 0.000010 0.000010 0.000010 0.000010 0.012958 0.849196 0.000010 0.000010 0.000010 0.026441 0.000010 0.000010 0.000010 0.000010 0.000010 0.000010 0.019446 0.000010 0.000010
0.006149 0.000010 0.000010 0.000010 0.007389 0.000010 0.000010 0.000010 0.000010 0.000010 0.000010 0.000010 0.000010 0.000010 0.000010 0.000010 0.000010 0.000010 0.000010 0.014676 0.000010 0.000010 0.000010 0.000010 0.002278 0.000010 0.000010 0.000010 0.000010 0.000010 0.000010 0.000010 0.045864 0.000010 0.000010 0.000010 0.000010 0.004902 0.000010 0.000010 0.000010 0.000010 0.870070 0.000010 0.007608 0.000010 0.000010 0.000010 0.000010 0.000010 0.000010 0.000010 0.000010 0.040593 0.000010 0.000010
0.000010 0.000010 0.000010 0.000010 0.000010 0.000010 0.000010 0.000010 0.000010 0.000010 0.000010 0.000010 0.000010 0.000010 0.000010 0.000010 0.000010 0.000010 0.000010 0.032116 0.000010 0.000010 0.000631 0.000010 0.000010 0.000010 0.000010 0.000010 0.000010 0.000010 0.000010 0.000010 0.034597 0.016795 0.000010 0.000010 0.000010 0.001216 0.000010 0.000010 0.000010 0.000010 0.914145 0.000010 0.000010 0.000010 0.000010 0.000010 0.000010 0.000010 0.000010 0.000010 0.000010 0.000010 0.000010 0.000010
0.000010 0.000010 0.000010 0.000010 0.000010 0.000010 0.000010 0.000010 0.000010 0.000010 0.000010 0.000010 0.000010 0.000010 0.000010 0.000010 0.000010 0.031953 0.000010 0.008545 0.000010 0.000010 0.049452 0.000010 0.000010 0.000010 0.000010 0.000010 0.000010 0.002573 0.000010 0.000010 0.159778 0.000010 0.000010 0.000010 0.000010 0.000010 0.000010 0.000010 0.000010 0.007037 0.654610 0.000010 0.000010 0.000010 0.000010 0.000010 0.000010 0.000010 0.000010 0.012761 0.000010 0.072820 0.000010 0.000010
0.000010 0.000010 0.000010 0.000010 0.000010 0.000010 0.000010 0.000010 0.000010 0.000010 0.000010 0.000010 0.000010 0.000010 0.000010 0.000010 0.000010 0.000010 0.000010 0.000010 0.000010 0.000010 0.000010 0.000010 0.000010 0.000010 0.000010 0.000010 0.000010 0.000010 0.000010 0.000010 0.000010 0.000010 0.000010 0.000010 0.000010 0.000010 0.000010 0.000010 0.000010 0.000010 0.999450 0.000010 0.000010 0.000010 0.000010 0.000010 0.000010 0.000010 0.000010 0.000010 0.000010 0.000010 0.000010 0.000010
0.000010 0.000010 0.000010 0.000010 0.012931 0.000010 0.000010 0.000010 0.000010 0.000010 0.000010 0.000010 0.000010 0.000010 0.000010 0.000010 0.000010 0.000010 0.000010 0.000010 0.000010 0.000010 0.000010 0.000010 0.008791 0.012965 0.000010 0.000010 0.000010 0.000010 0.000010 0.044351 0.000010 0.012847 0.000010 0.000010 0.001391 0.006272 0.000010 0.000010 0.000010 0.021699 0.015774 0.862518 0.000010 0.000010 0.000010 0.000010 0.000010 0.000010 0.000010 0.000010 0.000010 0.000010 0.000010 0.000010
0.000010 0.000010 0.000010 0.000010 0.000010 0.000010 0.000010 0.000010 0.000010 0.000010 0.000010 0.000010 0.000010 0.000010 0.000010 0.000010 0.000010 0.000010 0.000010 0.011807 0.000010 0.000010 0.000010 0.000010 0.003823 0.000010 0.000010 0.000010 0.000010 0.005116 0.000010 0.006429 0.010515 0.008237 0.000010 0.000010 0.000010 0.000010 0.000010 0.000010 0.000010 0.001683 0.000010 0.951911 0.000010 0.000010 0.000010 0.000010 0.000010 0.000010 0.000010 0.000010 0.000010 0.000010 0.000010 0.000010
0.000010 0.000010 0.000010 0.000010 0.000010 0.000010 0.000010 0.000010 0.000010 0.000010 0.000010 0.000010 0.000010 0.000010 0.000010 0.000010 0.007327 0.000010 0.000010 0.000010 0.000010 0.000010 0.000010 0.000010 0.000010 0.000010 0.000010 0.000010 0.000010 0.000010 0.000010 0.314470 0.000010 0.000010 0.000010 0.000010 0.000010 0.000010 0.000010 0.000010 0.000010 0.000010 0.000010 0.659456 0.000010 0.000010 0.006610 0.000010 0.000010 0.000010 0.000010 0.011627 0.000010 0.000010 0.000010 0.000010
0.000010 0.000010 0.000010 0.000010 0.000010 0.000010 0.000010 0.000010 0.000010 0.000010 0.000010 0.000010 0.000010 0.000010 0.000010 0.000010 0.000010 0.000010 0.000010 0.000010 0.000010 0.000010 0.000010 0.000010 0.000010 0.000010 0.000010 0.000010 0.000010 0.000010 0.000010 0.000010 0.000010 0.000010 0.000010 0.000010 0.000010 0.000010 0.000010 0.000010 0.000010 0.000010 0.000010 0.999450 0.000010 0.000010 0.000010 0.000010 0.000010 0.000010 0.000010 0.000010 0.000010 0.000010 0.000010 0.000010
0.000010 0.000010 0.000010 0.000010 0.000010 0.000010 0.000010 0.000010 0.000010 0.000018 0.000010 0.000010 0.000010 0.000010 0.000010 0.000010 0.000010 0.000010 0.000010 0.000010 0.000010 0.000010 0.000010 0.000010 0.000010 0.000010 0.000010 0.000010 0.000010 0.000010 0.000010 0.029096 0.000010 0.000010 0.000010 0.000010 0.000010 0.000010 0.000010 0.000010 0.000010 0.000010 0.000010 0.970356 0.000010 0.000010 0.000010 0.000010 0.000010 0.000010 0.000010 0.000010 0.000010 0.000010 0.000010 0.000010
0.034160 0.000010 0.000010 0.000010 0.000010 0.000010 0.000010 0.000010 0.000010 0.000010 0.000010 0.000010 0.000010 0.000010 0.000010 0.000010 0.008953 0.000010 0.000010 0.000010 0.000010 0.000010 0.000010 0.000010 0.005442 0.000010 0.000010 0.000010 0.000010 0.022482 0.000010 0.049623 0.009512 0.000010 0.000010 0.000010 0.000010 0.011673 0.000010 0.000010 0.000010 0.013483 0.000010 0.839151 0.000010 0.000010 0.000010 0.000010 0.000010 0.000010 0.000010 0.000010 0.000010 0.005063 0.000010 0.000010
0.057248 0.000010 0.000010 0.000010 0.000010 0.003163 0.001975 0.000010 0.000010 0.000010 0.000010 0.000010 0.000010 0.000010 0.000010 0.000010 0.000010 0.000010 0.000010 0.000010 0.000010 0.000010 0.000010 0.000010 0.000010 0.004851 0.000010 0.000010 0.000010 0.000010 0.002203 0.073155 0.000010 0.038757 0.003125 0.000010 0.000010 0.002070 0.029911 0.000010 0.000010 0.003894 0.000010 0.763260 0.000010 0.000010 0.015957 0.000010 0.000010 0.000010 0.000010 0.000010 0.000010 0.000010 0.000010 0.000010
0.078749 0.000010 0.000010 0.000010 0.000010 0.000010 0.000010 0.000010 0.000010 0.000010 0.000010 0.000010 0.000010 0.000010 0.000010 0.000010 0.000010 0.000010 0.000010 0.000010 0.000010 0.000010 0.000010 0.000010 0.000010 0.000010 0.000010 0.000010 0.000010 0.000010 0.000013 0.049526 0.000010 0.005231 0.000010 0.000010 0.000010 0.000010 0.000010 0.000010 0.000010 0.000010 0.000010 0.865971 0.000010 0.000010 0.000010 0.000010 0.000010 0.000010 0.000010 0.000010 0.000010 0.000010 0.000010 0.000010
0.000010 0.000010 0.000010 0.000010 0.000010 0.000010 0.000010 0.000010 0.000010 0.000010 0.000010 0.000010 0.000010 0.000010 0.000010 0.000010 0.000010 0.000010 0.000010 0.000010 0.000010 0.000010 0.000010 0.000010 0.000010 0.000010 0.000010 0.000010 0.000010 0.000010 0.000010 0.000010 0.000010 0.000010 0.000010 0.000010 0.000010 0.000010 0.000010 0.000010 0.000010 0.000010 0.000010 0.999450 0.000010 0.000010 0.000010 0.000010 0.000010 0.000010 0.000010 0.000010 0.000010 0.000010 0.000010 0.000010
0.000010 0.000010 0.000010 0.000010 0.000010 0.000010 0.000010 0.000010 0.000010 0.000010 0.000010 0.000010 0.000010 0.000010 0.000010 0.000010 0.000010 0.000010 0.000010 0.000010 0.000010 0.000010 0.003410 0.000010 0.005410 0.005604 0.000010 0.000010 0.000010 0.018953 0.000010 0.131625 0.000010 0.030229 0.000010 0.000010 0.000010 0.009702 0.000010 0.000010 0.000010 0.000010 0.000010 0.769091 0.000010 0.000010 0.025506 0.000010 0.000010 0.000010 0.000010 0.000010 0.000010 0.000010 0.000010 0.000010
0.000010 0.000010 0.000010 0.000010 0.000010 0.000010 0.000010 0.000010 0.000010 0.000010 0.000010 0.000010 0.000010 0.000010 0.000010 0.000010 0.000010 0.000010 0.000010 0.000010 0.000010 0.000010 0.000010 0.000010 0.000010 0.000010 0.000010 0.000010 0.000010 0.000010 0.000010 0.000010 0.000010 0.000010 0.000010 0.000010 0.000010 0.000010 0.000010 0.000010 0.000010 0.000010 0.000010 0.999450 0.000010 0.000010 0.000010 0.000010 0.000010 0.000010 0.000010 0.000010 0.000010 0.000010 0.000010 0.000010
0.045642 0.000010 0.000010 0.000010 0.000010 0.000010 0.000010 0.000010 0.000010 0.001051 0.000010 0.000010 0.000010 0.000010 0.000010 0.000010 0.002731 0.000010 0.000010 0.000010 0.001355 0.000010 0.000864 0.000010 0.000010 0.000010 0.000010 0.000010 0.000010 0.000010 0.000010 0.007401 0.012485 0.000010 0.000010 0.000010 0.000010 0.000010 0.000010 0.000010 0.000010 0.027796 0.000010 0.880082 0.007904 0.010291 0.001958 0.000010 0.000010 0.000010 0.000010 0.000010 0.000010 0.000010 0.000010 0.000010
0.000010 0.000010 0.000010 0.000010 0.000010 0.000010 0.000010 0.000010 0.000010 0.000010 0.000010 0.000010 0.000010 0.000010 0.000010 0.000010 0.000010 0.000010 0.000010 0.000010 0.000010 0.000010 0.000010 0.000010 0.000010 0.000010 0.000010 0.000010 0.000010 0.000010 0.000010 0.026388 0.000010 0.000010 0.000010 0.000010 0.000010 0.000010 0.000010 0.000010 0.000010 0.000010 0.000010 0.973072 0.000010 0.000010 0.000010 0.000010 0.000010 0.000010 0.000010 0.000010 0.000010 0.000010 0.000010 0.000010
0.000010 0.000010 0.000010 0.000010 0.000010 0.000010 0.000010 0.000010 0.000010 0.000010 0.000010 0.000010 0.000010 0.000010 0.000010 0.000010 0.000010 0.021107 0.000010 0.000010 0.000010 0.000010 0.000010 0.000010 0.000010 0.000010 0.000010 0.000010 0.000010 0.024929 0.000010 0.041145 0.000010 0.000010 0.000010 0.000010 0.000010 0.000010 0.000013 0.000010 0.000010 0.000010 0.000010 0.912296 0.000010 0.000010 0.000010 0.000010 0.000010 0.000010 0.000010 0.000010 0.000010 0.000010 0.000010 0.000010
0.000010 0.000010 0.000010 0.000010 0.000010 0.000010 0.000010 0.000010 0.000010 0.000010 0.000010 0.000010 0.000010 0.000010 0.000010 0.000010 0.000010 0.000010 0.000010 0.000010 0.000010 0.000010 0.000010 0.000010 0.000010 0.000010 0.000010 0.000010 0.000010 0.000010 0.000010 0.000010 0.000010 0.000010 0.000010 0.000010 0.000010 0.000010 0.000010 0.000010 0.000010 0.000010 0.000010 0.999450 0.000010 0.000010 0.000010 0.000010 0.000010 0.000010 0.000010 0.000010 0.000010 0.000010 0.000010 0.000010
0.000010 0.000010 0.000010 0.000010 0.000010 0.000010 0.000010 0.000010 0.000010 0.000010 0.000010 0.000010 0.000010 0.000010 0.000010 0.000010 0.000010 0.000010 0.000010 0.000010 0.000010 0.000010 0.000010 0.000010 0.000010 0.002643 0.000010 0.000010 0.000010 0.055893 0.000010 0.144424 0.000010 0.000010 0.000010 0.000010 0.000010 0.000010 0.000010 0.000010 0.000010 0.007537 0.000010 0.788992 0.000010 0.000010 0.000010 0.000010 0.000010 0.000010 0.000010 0.000010 0.000010 0.000010 0.000010 0.000010
0.058439 0.006650 0.000010 0.000010 0.000010 0.000010 0.000010 0.000010 0.000010 0.000010 0.000010 0.000010 0.000010 0.000010 0.000010 0.000010 0.000010 0.000010 0.000010 0.000010 0.000010 0.000010 0.000010 0.000010 0.000010 0.000010 0.000010 0.000010 0.000010 0.025084 0.000010 0.000010 0.000010 0.021756 0.000010 0.000010 0.002090 0.009353 0.004547 0.000010 0.000010 0.000010 0.003557 0.832797 0.001191 0.017381 0.003512 0.000010 0.000010 0.000010 0.000010 0.003443 0.000010 0.009781 0.000010 0.000010
0.000010 0.000010 0.000010 0.000010 0.000010 0.000010 0.000010 0.000010 0.000010 0.000010 0.000010 0.000010 0.000010 0.000010 0.000010 0.000010 0.000010 0.000010 0.000010 0.000010 0.000010 0.000010 0.000010 0.000010 0.000010 0.000010 0.000010 0.000010 0.000010 0.000010 0.000010 0.056556 0.000010 0.000010 0.000010 0.000010 0.000010 0.000010 0.000010 0.000010 0.000010 0.000010 0.000010 0.942904 0.000010 0.000010 0.000010 0.000010 0.000010 0.000010 0.000010 0.000010 0.000010 0.000010 0.000010 0.000010
0.000010 0.000010 0.000010 0.000010 0.000010 0.000010 0.000010 0.000010 0.000010 0.000010 0.000010 0.000010 0.000010 0.000010 0.000010 0.000010 0.000010 0.000010 0.000010 0.000010 0.000010 0.000010 0.000010 0.000010 0.000010 0.000010 0.000010 0.000010 0.000010 0.000010 0.000010 0.000010 0.000010 0.000010 0.000010 0.000010 0.000010 0.004299 0.000010 0.000010 0.000010 0.000010 0.029956 0.965215 0.000010 0.000010 0.000010 0.000010 0.000010 0.000010 0.000010 0.000010 0.000010 0.000010 0.000010 0.000010
0.000010 0.000010 0.000010 0.000010 0.000010 0.000010 0.000010 0.000010 0.000010 0.000010 0.000010 0.000010 0.000010 0.000010 0.000010 0.000010 0.000010 0.000010 0.000010 0.000010 0.000010 0.000010 0.000010 0.000010 0.000010 0.000010 0.000010 0.000010 0.000010 0.011215 0.000010 0.000010 0.000010 0.000010 0.000010 0.000010 0.000010 0.000010 0.000010 0.000010 0.000010 0.000010 0.000010 0.988245 0.000010 0.000010 0.000010 0.000010 0.000010 0.000010 0.000010 0.000010 0.000010 0.000010 0.000010 0.000010
0.008144 0.000010 0.000010 0.000010 0.000010 0.001919 0.006267 0.007127 0.033276 0.000010 0.009987 0.083065 0.011770 0.000010 0.000010 0.000010 0.000010 0.020996 0.033412 0.000010 0.011285 0.013812 0.010778 0.000010 0.008508 0.017132 0.000010 0.015957 0.002702 0.000010 0.000010 0.000010 0.000010 0.000010 0.000010 0.045744 0.002938 0.000010 0.003918 0.006951 0.000010 0.002324 0.000010 0.022308 0.008727 0.570851 0.002775 0.000010 0.000010 0.005300 0.000010 0.000010 0.014854 0.016901 0.000010 0.000010
0.000010 0.000010 0.000010 0.000010 0.000010 0.000010 0.000010 0.000010 0.034955 0.000010 0.000010 0.048445 0.019406 0.000010 0.019254 0.015235 0.013930 0.021130 0.010127 0.000010 0.000010 0.027359 0.010168 0.008697 0.000010 0.010703 0.000010 0.005206 0.000010 0.000010 0.000010 0.002887 0.000010 0.000010 0.000010 0.000010 0.017361 0.000010 0.000010 0.002970 0.000010 0.000010 0.000010 0.002624 0.000010 0.654473 0.019285 0.022648 0.000010 0.005807 0.000010 0.000010 0.000010 0.000010 0.015160 0.011842
0.000010 0.000010 0.031926 0.000010 0.000010 0.000010 0.000010 0.000010 0.011359 0.000010 0.000010 0.063415 0.021299 0.000010 0.018443 0.012252 0.001284 0.000010 0.023348 0.000010 0.000010 0.028705 0.003259 0.023889 0.000010 0.003014 0.000010 0.015667 0.000010 0.000010 0.000010 0.000010 0.000010 0.000010 0.000010 0.000010 0.006977 0.000010 0.000010 0.000010 0.000010 0.000010 0.000010 0.000010 0.000010 0.643108 0.025739 0.037110 0.002913 0.000010 0.001592 0.011520 0.000010 0.000010 0.012834 0.000010
0.020794 0.005090 0.000010 0.000010 0.000010 0.000010 0.031096 0.000010 0.024243 0.000010 0.000010 0.066850 0.006833 0.000010 0.021375 0.000010 0.011096 0.009406 0.037833 0.000025 0.000010 0.003610 0.000010 0.000010 0.002782 0.006898 0.000010 0.006707 0.000010 0.000010 0.000010 0.000010 0.000010 0.000010 0.000010 0.002252 0.015521 0.006899 0.000010 0.000010 0.000010 0.008371 0.040882 0.014908 0.000010 0.520149 0.058600 0.006026 0.000010 0.004564 0.000010 0.037586 0.000010 0.007067 0.012959 0.009309
0.000010 0.000010 0.000010 0.000010 0.018824 0.004639 0.058190 0.026741 0.000010 0.000830 0.000010 0.064393 0.022443 0.002430 0.000010 0.000010 0.000010 0.013194 0.057686 0.000010 0.018215 0.003285 0.000010 0.000010 0.004081 0.006570 0.009048 0.002911 0.000010 0.000010 0.000010 0.017545 0.000010 0.000010 0.022371 0.000010 0.000010 0.009555 0.000010 0.000010 0.000010 0.008230 0.010763 0.011869 0.000010 0.501565 0.062879 0.000010 0.000010 0.000010 0.003904 0.036853 0.000010 0.000010 0.000697 0.000010
0.015652 0.000010 0.014893 0.000010 0.002699 0.008907 0.034506 0.008394 0.034999 0.000010 0.000010 0.102441 0.013962 0.000010 0.009026 0.028056 0.000010 0.006922 0.040179 0.009323 0.002942 0.000010 0.003233 0.000010 0.000010 0.000894 0.000010 0.000010 0.000010 0.000010 0.000010 0.000010 0.000010 0.000010 0.008569 0.012178 0.000010 0.007147 0.000010 0.009532 0.060692 0.016531 0.004335 0.000010 0.000010 0.538071 0.000010 0.003061 0.000010 0.000384 0.000010 0.000010 0.002193 0.000010 0.000010 0.000010
0.000010 0.000010 0.000992 0.000010 0.017145 0.001707 0.044683 0.000010 0.006770 0.033987 0.000010 0.039420 0.002489 0.000010 0.020642 0.000010 0.000010 0.013992 0.046651 0.007450 0.000010 0.006569 0.000838 0.000667 0.002804 0.004134 0.000010 0.012101 0.000010 0.000010 0.000010 0.004307 0.006096 0.000010 0.000010 0.000010 0.000010 0.012976 0.031450 0.000010 0.007179 0.000010 0.013522 0.000010 0.000010 0.511793 0.080437 0.004231 0.003014 0.024481 0.000197 0.014482 0.000010 0.022555 0.000010 0.000010
0.000010 0.000010 0.000010 0.000010 0.010580 0.000010 0.027110 0.003831 0.026572 0.000133 0.000010 0.060131 0.000010 0.000010 0.000010 0.013604 0.000010 0.015807 0.052539 0.013116 0.009410 0.002198 0.000010 0.012596 0.005821 0.006909 0.000010 0.001075 0.001267 0.000010 0.000010 0.000010 0.009342 0.000010 0.024677 0.000010 0.012019 0.000327 0.000010 0.000010 0.000010 0.041875 0.002727 0.000010 0.000010 0.517609 0.084866 0.009111 0.000010 0.000010 0.000444 0.018951 0.009921 0.000010 0.001426 0.003755
0.079672 0.000010 0.010571 0.000010 0.013321 0.000010 0.015007 0.000010 0.000530 0.001975 0.012483 0.104799 0.013326 0.010548 0.013298 0.000010 0.004581 0.005788 0.013957 0.000010 0.005049 0.000010 0.000010 0.000010 0.002429 0.000010 0.003397 0.002697 0.000125 0.008029 0.009134 0.016175 0.000010 0.000010 0.006059 0.071748 0.000010 0.000010 0.013222 0.000010 0.004655 0.000010 0.000010 0.011687 0.000010 0.483825 0.000815 0.046461 0.000010 0.000010 0.000010 0.000010 0.013278 0.001117 0.000010 0.000010
0.000010 0.000010 0.000010 0.000010 0.000010 0.000010 0.000010 0.000010 0.000010 0.000010 0.000010 0.091982 0.005623 0.000010 0.009407 0.037161 0.000010 0.000010 0.010924 0.000010 0.000010 0.006876 0.000010 0.000010 0.000010 0.000010 0.000010 0.020593 0.000010 0.000010 0.000010 0.000010 0.000010 0.000010 0.012412 0.110432 0.000010 0.000010 0.000010 0.000010 0.000010 0.000010 0.000010 0.000010 0.000910 0.643170 0.008142 0.015572 0.000010 0.000010 0.000010 0.000010 0.011979 0.000010 0.014408 0.000010
0.000010 0.000010 0.000010 0.000010 0.000010 0.000010 0.008332 0.000010 0.000010 0.008771 0.000010 0.061305 0.031692 0.000010 0.022933 0.000010 0.008713 0.010794 0.062412 0.000010 0.000010 0.000010 0.000010 0.000010 0.008433 0.000010 0.000010 0.024623 0.014774 0.000179 0.000010 0.000010 0.000010 0.003552 0.002703 0.090404 0.000010 0.000010 0.005324 0.000010 0.000010 0.000010 0.000010 0.000010 0.000010 0.561786 0.015593 0.019330 0.000834 0.000970 0.006475 0.006254 0.015588 0.000912 0.000010 0.007015
0.000010 0.000010 0.000010 0.000010 0.000010 0.010759 0.020405 0.000010 0.034620 0.000010 0.000010 0.084746 0.018201 0.000010 0.036171 0.014669 0.000010 0.000010 0.031279 0.000010 0.000010 0.000415 0.000010 0.000010 0.000010 0.000010 0.000010 0.000010 0.010732 0.000010 0.013795 0.000010 0.000010 0.009869 0.000010 0.050453 0.000010 0.000010 0.000010 0.000010 0.019669 0.010468 0.000010 0.000010 0.002316 0.564692 0.018890 0.024314 0.000010 0.000010 0.000010 0.000010 0.000010 0.000010 0.023177 0.000010
0.000010 0.000010 0.000010 0.000010 0.001582 0.000010 0.000010 0.000010 0.005521 0.000010 0.000010 0.067084 0.004552 0.000010 0.020543 0.000010 0.000010 0.000010 0.051496 0.000010 0.000010 0.031220 0.000010 0.002709 0.005310 0.000010 0.000010 0.000010 0.000010 0.000010 0.000010 0.000010 0.026034 0.000010 0.000010 0.118637 0.000010 0.000010 0.000010 0.000010 0.000010 0.005839 0.000010 0.000010 0.000010 0.594365 0.017078 0.000010 0.000010 0.000010 0.041492 0.002658 0.000051 0.000010 0.000010 0.003450
0.000010 0.000010 0.000010 0.000010 0.000010 0.015244 0.000010 0.004299 0.000010 0.000010 0.000010 0.060462 0.023295 0.000010 0.000010 0.021300 0.000010 0.000010 0.052667 0.000010 0.000010 0.018308 0.000010 0.015863 0.010474 0.000010 0.000010 0.016783 0.000010 0.000010 0.000010 0.000010 0.000010 0.000010 0.000010 0.068785 0.001761 0.000010 0.000010 0.000010 0.000010 0.011305 0.000823 0.000010 0.023908 0.552385 0.013340 0.010251 0.000010 0.000010 0.051701 0.005696 0.009491 0.011520 0.000010 0.000010
0.000010 0.000010 0.000010 0.000010 0.006752 0.000010 0.000010 0.000010 0.012410 0.007478 0.022843 0.080117 0.041739 0.000010 0.028537 0.000010 0.000010 0.000010 0.000010 0.010127 0.000010 0.000010 0.000010 0.000010 0.000010 0.008444 0.000010 0.012224 0.000557 0.000010 0.002306 0.000010 0.000010 0.000010 0.000010 0.096578 0.000010 0.012235 0.000010 0.000010 0.007024 0.000010 0.000010 0.000010 0.000010 0.558694 0.022136 0.013356 0.000010 0.000010 0.000010 0.000010 0.013731 0.019792 0.000010 0.022569
0.000010 0.000010 0.000010 0.000010 0.004158 0.013188 0.020337 0.011726 0.019819 0.035873 0.000010 0.065030 0.013210 0.000010 0.029846 0.000010 0.008641 0.000010 0.035744 0.000010 0.000010 0.004381 0.000010 0.000010 0.011823 0.000010 0.000010 0.009119 0.000010 0.000010 0.004540 0.000010 0.000010 0.000010 0.000010 0.099535 0.000010 0.000010 0.000010 0.004467 0.009101 0.000010 0.000010 0.000010 0.000010 0.573761 0.000010 0.000010 0.000010 0.000010 0.019820 0.000010 0.005529 0.000010 0.000010 0.000010
0.000010 0.000010 0.008390 0.000010 0.025845 0.000010 0.018641 0.000010 0.002819 0.000010 0.000010 0.091257 0.005290 0.002108 0.009666 0.000010 0.000010 0.000010 0.017916 0.000010 0.010537 0.008282 0.011959 0.013650 0.000010 0.001551 0.000010 0.010008 0.000010 0.000010 0.000010 0.000550 0.054630 0.000835 0.000010 0.097858 0.012425 0.000010 0.011594 0.000010 0.014656 0.003455 0.026057 0.000010 0.000010 0.442776 0.033738 0.014931 0.000010 0.004498 0.005009 0.000010 0.001552 0.014358 0.014606 0.008320
0.000010 0.000010 0.000010 0.000010 0.008096 0.000010 0.000010 0.000010 0.011211 0.000360 0.000010 0.089241 0.018609 0.000010 0.009034 0.000010 0.000010 0.000010 0.044921 0.000010 0.000010 0.005784 0.000010 0.000010 0.000010 0.000010 0.000010 0.010760 0.000010 0.000010 0.000010 0.000010 0.000010 0.000010 0.000010 0.051953 0.000010 0.000010 0.000010 0.000010 0.087386 0.000010 0.000010 0.000010 0.022275 0.594141 0.000010 0.011180 0.000010 0.000010 0.005009 0.000010 0.000010 0.000010 0.025997 0.003653
0.000010 0.000010 0.000010 0.000010 0.000010 0.004934 0.028568 0.000017 0.000010 0.008874 0.000010 0.085184 0.035826 0.000010 0.048541 0.022737 0.002864 0.000010 0.035550 0.000010 0.002607 0.004644 0.000010 0.000010 0.000010 0.000010 0.000010 0.005148 0.000010 0.000010 0.015876 0.000010 0.000010 0.000010 0.000010 0.052037 0.000010 0.000010 0.000010 0.000010 0.035531 0.000010 0.000010 0.000010 0.000664 0.546825 0.000010 0.000010 0.000010 0.000010 0.034485 0.000010 0.011102 0.012057 0.005590 0.000010
0.000010 0.000010 0.000010 0.000010 0.000010 0.000010 0.019017 0.000010 0.027505 0.000010 0.025337 0.096002 0.000010 0.000010 0.020623 0.019675 0.000010 0.000010 0.047412 0.000010 0.000010 0.000010 0.000010 0.000010 0.000010 0.000010 0.000010 0.004319 0.001611 0.000010 0.000010 0.000010 0.000010 0.001414 0.000010 0.082985 0.003393 0.003443 0.000010 0.017228 0.000010 0.004575 0.000010 0.000010 0.010601 0.547025 0.000010 0.000010 0.000010 0.000010 0.038606 0.000010 0.012244 0.008332 0.000010 0.008304
0.000010 0.000010 0.000010 0.000010 0.000010 0.007651 0.011658 0.000010 0.014384 0.000010 0.021883 0.093255 0.023411 0.000010 0.030117 0.000010 0.000010 0.000010 0.041970 0.000013 0.000010 0.000010 0.000010 0.011809 0.000010 0.000010 0.000010 0.001983 0.015228 0.000010 0.011668 0.000010 0.000010 0.000010 0.000010 0.092939 0.000010 0.000010 0.000010 0.000010 0.025857 0.000010 0.000010 0.000010 0.004144 0.557613 0.005947 0.000010 0.000010 0.000010 0.018081 0.000010 0.000010 0.000010 0.000010 0.010029
0.014172 0.000010 0.007902 0.000010 0.000376 0.000010 0.013058 0.000010 0.000010 0.000010 0.006913 0.126356 0.003116 0.000010 0.038854 0.013693 0.000010 0.000010 0.081299 0.000010 0.000010 0.000010 0.000010 0.005574 0.000010 0.000010 0.000010 0.000010 0.005564 0.000010 0.004514 0.000010 0.000010 0.000704 0.000010 0.075108 0.000010 0.000010 0.000010 0.007175 0.000010 0.023089 0.000010 0.025384 0.001279 0.513529 0.014475 0.000010 0.009540 0.000010 0.000010 0.000010 0.007995 0.000010 0.000010 0.000010
0.000010 0.000010 0.026625 0.000010 0.000010 0.000010 0.025887 0.000010 0.010509 0.044307 0.000010 0.059582 0.025043 0.000010 0.021420 0.000010 0.000010 0.000010 0.000010 0.000010 0.000010 0.000010 0.002201 0.000010 0.000010 0.000010 0.000010 0.001001 0.000010 0.000010 0.003799 0.000010 0.000010 0.000010 0.000010 0.093580 0.000010 0.000010 0.000010 0.015279 0.052984 0.000010 0.000010 0.000010 0.000010 0.574081 0.000010 0.004492 0.000010 0.000010 0.038809 0.000010 0.000010 0.000010 0.000010 0.000010
0.000010 0.000010 0.016185 0.000010 0.004089 0.002998 0.014849 0.000010 0.033083 0.000010 0.002211 0.054781 0.000010 0.000010 0.007694 0.012917 0.000010 0.000010 0.023176 0.000010 0.029135 0.005400 0.000010 0.000010 0.005807 0.000010 0.000010 0.014419 0.000010 0.000591 0.000010 0.000010 0.000010 0.000010 0.000010 0.109058 0.000010 0.000010 0.000010 0.009373 0.023719 0.000010 0.000010 0.000010 0.000010 0.546743 0.000010 0.012623 0.000010 0.000010 0.047417 0.012527 0.000010 0.003395 0.007491 0.000010
0.026105 0.000010 0.000010 0.000010 0.000010 0.000010 0.000010 0.000010 0.004811 0.029130 0.000010 0.145753 0.042211 0.000010 0.051976 0.008512 0.005012 0.000010 0.008520 0.012942 0.036352 0.000010 0.000010 0.000010 0.000010 0.000010 0.001733 0.000010 0.008054 0.000010 0.009628 0.000010 0.000010 0.000010 0.000010 0.042449 0.000010 0.000010 0.000010 0.003252 0.000010 0.000010 0.012374 0.000010 0.006438 0.501832 0.007539 0.000010 0.000010 0.000010 0.018663 0.000010 0.016374 0.000010 0.000010 0.000010
0.000010 0.000010 0.011749 0.000010 0.000010 0.000010 0.000010 0.000010 0.000984 0.014478 0.014803 0.203393 0.048728 0.000010 0.024074 0.013204 0.021829 0.000010 0.048601 0.000010 0.000010 0.000010 0.000010 0.000010 0.000010 0.000010 0.000010 0.000479 0.000010 0.000010 0.000010 0.000010 0.000010 0.000010 0.000010 0.005231 0.000010 0.000010 0.000010 0.000010 0.000010 0.000010 0.000567 0.001773 0.009068 0.488906 0.006734 0.014279 0.002352 0.000010 0.020523 0.000010 0.016574 0.007921 0.000010 0.023419
0.032660 0.000010 0.015243 0.000010 0.000010 0.000010 0.000010 0.000010 0.002800 0.000010 0.002789 0.216911 0.023182 0.000010 0.006281 0.009240 0.000010 0.009779 0.045895 0.000010 0.005694 0.008359 0.000010 0.012606 0.000010 0.000010 0.000010 0.000010 0.000010 0.002931 0.000010 0.000010 0.000010 0.000010 0.000010 0.046767 0.000010 0.000010 0.000010 0.005845 0.000010 0.000010 0.002181 0.004908 0.004269 0.494353 0.000010 0.000010 0.000010 0.011702 0.001971 0.000010 0.009744 0.000010 0.000010 0.023570
0.000010 0.000010 0.010218 0.000010 0.004630 0.000010 0.000010 0.012621 0.000010 0.000010 0.000010 0.117219 0.021314 0.000010 0.000010 0.017215 0.000010 0.000010 0.042800 0.000010 0.020536 0.021881 0.002339 0.006034 0.000651 0.000010 0.000010 0.011652 0.003771 0.000642 0.027360 0.000010 0.000010 0.002808 0.000010 0.063536 0.000010 0.000010 0.000010 0.017292 0.000010 0.000010 0.000010 0.000010 0.000010 0.516213 0.000010 0.005616 0.000010 0.009909 0.027184 0.000010 0.036239 0.000010 0.000010 0.000010
0.000010 0.000010 0.000010 0.000010 0.000010 0.000010 0.000010 0.000010 0.010222 0.007244 0.015981 0.182962 0.032709 0.000010 0.001364 0.000010 0.000010 0.000010 0.050851 0.000010 0.059301 0.019877 0.000010 0.000010 0.000010 0.000010 0.000010 0.000010 0.000010 0.000010 0.000010 0.000010 0.000010 0.000010 0.000010 0.031627 0.000010 0.000010 0.000010 0.000010 0.000010 0.000010 0.000010 0.000010 0.004180 0.528972 0.000010 0.000726 0.000010 0.000010 0.000010 0.000010 0.011508 0.000010 0.041558 0.000519
0.000010 0.000010 0.000010 0.000010 0.000010 0.000010 0.000010 0.000010 0.000010 0.003899 0.000010 0.174811 0.004461 0.000010 0.045008 0.011518 0.000010 0.000010 0.026032 0.000010 0.043295 0.000010 0.000010 0.000758 0.000010 0.000010 0.000010 0.000010 0.009528 0.000010 0.000010 0.000010 0.000010 0.003626 0.000010 0.050614 0.000010 0.000010 0.000010 0.015569 0.000010 0.000010 0.000010 0.000010 0.000010 0.524253 0.000010 0.007875 0.000010 0.000010 0.049164 0.000010 0.029189 0.000010 0.000010 0.000010
0.000010 0.000010 0.000788 0.000010 0.000010 0.000010 0.000010 0.000010 0.000010 0.020749 0.026074 0.158315 0.029798 0.000010 0.037188 0.000010 0.008279 0.000010 0.023212 0.000010 0.025278 0.004047 0.000010 0.000010 0.000010 0.000010 0.002221 0.013806 0.014683 0.000010 0.000945 0.000010 0.004907 0.000010 0.000010 0.011806 0.000010 0.000010 0.000010 0.010213 0.000010 0.000010 0.000010 0.000010 0.000010 0.518467 0.000010 0.008586 0.003420 0.000010 0.030911 0.000010 0.004924 0.000010 0.041054 0.000010
0.000010 0.000010 0.000010 0.000010 0.000010 0.000010 0.000010 0.000010 0.000010 0.014565 0.000010 0.259703 0.023148 0.000010 0.007635 0.000010 0.000010 0.000010 0.066025 0.000010 0.000010 0.012493 0.000010 0.017859 0.000010 0.000010 0.000010 0.000010 0.000010 0.000010 0.000010 0.000010 0.000010 0.000010 0.000010 0.000010 0.000010 0.000010 0.000010 0.000010 0.000010 0.000010 0.000010 0.000010 0.000010 0.553288 0.000010 0.002767 0.000010 0.000010 0.000010 0.000010 0.000010 0.000010 0.036270 0.005797
0.000010 0.000010 0.012388 0.000010 0.000010 0.000010 0.002528 0.000010 0.000010 0.000145 0.016998 0.042572 0.030217 0.000010 0.018925 0.000010 0.007781 0.000010 0.026214 0.000010 0.000010 0.000010 0.000010 0.000010 0.000010 0.001447 0.000010 0.000010 0.018524 0.000010 0.000010 0.000010 0.000010 0.000010 0.000010 0.056888 0.000010 0.000010 0.000010 0.000010 0.042902 0.000010 0.000010 0.000010 0.000010 0.643642 0.010557 0.017089 0.000010 0.000010 0.014397 0.000010 0.001045 0.000010 0.035371 0.000010
0.000010 0.000010 0.003295 0.000010 0.000012 0.000010 0.000010 0.000010 0.003346 0.000010 0.000010 0.019894 0.000010 0.000010 0.017879 0.005591 0.000010 0.000010 0.056338 0.000010 0.023471 0.000010 0.000345 0.013147 0.000010 0.001531 0.000010 0.007760 0.000010 0.001092 0.000010 0.000010 0.004629 0.003827 0.000010 0.077619 0.000010 0.005102 0.001309 0.001497 0.035685 0.000010 0.010247 0.000010 0.000010 0.595637 0.023398 0.017229 0.000010 0.000010 0.032807 0.014878 0.000010 0.017722 0.000010 0.004432
0.000010 0.000010 0.000010 0.000010 0.003007 0.000194 0.000010 0.000010 0.018923 0.000010 0.000010 0.073200 0.005495 0.000010 0.000101 0.000010 0.000010 0.000010 0.040697 0.000010 0.000010 0.010261 0.000010 0.000010 0.000010 0.001569 0.000010 0.000010 0.002435 0.000010 0.000010 0.000010 0.000010 0.000010 0.000010 0.111474 0.000010 0.000010 0.000010 0.000010 0.022451 0.000010 0.000010 0.000010 0.000010 0.682551 0.000010 0.000010 0.000010 0.000010 0.008339 0.000010 0.000010 0.000010 0.014847 0.004056
0.000010 0.000010 0.000010 0.000010 0.000010 0.000010 0.000010 0.000010 0.034581 0.000010 0.007358 0.054169 0.016493 0.000010 0.048004 0.024728 0.000010 0.000010 0.035945 0.000010 0.000010 0.021738 0.000010 0.000010 0.000010 0.000010 0.000010 0.000010 0.007666 0.000010 0.000010 0.000010 0.000010 0.000010 0.000010 0.004331 0.000010 0.000010 0.000010 0.000010 0.032776 0.000010 0.000010 0.000010 0.000010 0.685191 0.000010 0.013541 0.000010 0.000010 0.005936 0.000010 0.000010 0.000010 0.000010 0.007132
0.000010 0.000306 0.013989 0.000010 0.041293 0.015603 0.017338 0.004543 0.029950 0.000010 0.000010 0.080595 0.030340 0.000010 0.000491 0.000010 0.000010 0.000010 0.000010 0.018695 0.000010 0.000010 0.006782 0.003393 0.006941 0.019459 0.000010 0.000010 0.000063 0.000010 0.000010 0.018616 0.000010 0.000010 0.000010 0.048476 0.020229 0.010121 0.000010 0.000010 0.007318 0.000010 0.000010 0.000010 0.012419 0.496927 0.054609 0.022359 0.000010 0.000010 0.000010 0.000010 0.005029 0.013721 0.000117 0.000010
0.000010 0.000010 0.009820 0.000010 0.000010 0.000010 0.000010 0.000010 0.031020 0.000010 0.016485 0.047913 0.013969 0.000010 0.000010 0.003962 0.000010 0.000010 0.001979 0.000010 0.000010 0.000010 0.000010 0.000010 0.000010 0.000010 0.000010 0.000010 0.007006 0.000010 0.000010 0.000010 0.000010 0.000010 0.000010 0.056639 0.000010 0.000010 0.000010 0.000010 0.040726 0.000010 0.000010 0.000010 0.009838 0.671087 0.000010 0.014305 0.000010 0.000010 0.032590 0.000010 0.030590 0.000010 0.011671 0.000010
0.000010 0.000010 0.000150 0.000010 0.016686 0.010936 0.000010 0.000010 0.010748 0.003605 0.000010 0.043962 0.007160 0.000010 0.000010 0.000010 0.000010 0.000010 0.011676 0.000230 0.014712 0.016529 0.000010 0.000441 0.000010 0.000010 0.000010 0.005426 0.000010 0.000010 0.000010 0.000010 0.000010 0.000010 0.003694 0.042959 0.005718 0.000010 0.000010 0.000010 0.075077 0.000010 0.000010 0.000010 0.000010 0.624733 0.042393 0.031708 0.000010 0.000010 0.024117 0.000010 0.007001 0.000010 0.000010 0.000010
0.000010 0.000010 0.000010 0.000010 0.031451 0.016147 0.000010 0.000010 0.019623 0.000010 0.000010 0.061823 0.031936 0.000010 0.000010 0.026798 0.006844 0.011044 0.050342 0.003808 0.000010 0.000010 0.000010 0.000010 0.002478 0.000010 0.003619 0.008580 0.000010 0.000010 0.001595 0.000010 0.006144 0.000010 0.000010 0.024378 0.000010 0.000010 0.011226 0.000010 0.000010 0.002138 0.017843 0.012466 0.000010 0.505175 0.054795 0.023481 0.000010 0.000010 0.013804 0.000010 0.008735 0.000010 0.015691 0.027745
0.000010 0.000010 0.000010 0.000010 0.000010 0.000010 0.000010 0.000010 0.000010 0.714988 0.000010 0.100702 0.000015 0.000010 0.000010 0.000010 0.000010 0.000010 0.000010 0.000010 0.069562 0.000010 0.000010 0.021452 0.000010 0.000010 0.000010 0.000010 0.000010 0.000010 0.014138 0.000010 0.000010 0.000010 0.000010 0.000010 0.000010 0.000010 0.000010 0.000010 0.001468 0.000010 0.000010 0.000010 0.010006 0.000010 0.000010 0.000010 0.000010 0.000010 0.048811 0.000010 0.018399 0.000010 0.000010 0.000010
0.000010 0.000010 0.000010 0.000010 0.000010 0.000010 0.000010 0.000010 0.004818 0.672723 0.000010 0.087716 0.000010 0.000010 0.004819 0.000010 0.000010 0.000010 0.000010 0.000010 0.061661 0.000010 0.000010 0.030152 0.000010 0.000010 0.000133 0.009787 0.000010 0.000010 0.000010 0.000010 0.000010 0.000010 0.000010 0.000010 0.000010 0.000010 0.000010 0.000010 0.000010 0.000010 0.000010 0.000010 0.034040 0.000010 0.000010 0.000010 0.000010 0.000010 0.080990 0.000010 0.000010 0.000010 0.000010 0.012711
0.000010 0.000010 0.000010 0.000010 0.000010 0.000010 0.000010 0.000010 0.000010 0.661588 0.000010 0.140196 0.000010 0.000010 0.020314 0.000010 0.000010 0.000010 0.000010 0.000010 0.084339 0.000010 0.000010 0.021345 0.000010 0.000010 0.000010 0.001206 0.008731 0.000010 0.004673 0.000010 0.000010 0.000010 0.000010 0.000010 0.000010 0.000010 0.000010 0.005533 0.000010 0.000010 0.000010 0.000010 0.002065 0.000010 0.000010 0.000010 0.000010 0.000010 0.024878 0.000010 0.000010 0.000010 0.024693 0.000010
0.000010 0.000010 0.000010 0.000010 0.000010 0.000010 0.000010 0.000010 0.000010 0.569268 0.001965 0.134325 0.000010 0.000010 0.000010 0.000010 0.000010 0.000010 0.000010 0.000010 0.024752 0.000010 0.000010 0.056882 0.000010 0.000010 0.000010 0.000010 0.023414 0.000010 0.027244 0.000010 0.000010 0.000010 0.000010 0.002493 0.000010 0.000010 0.000010 0.000010 0.000010 0.000010 0.000010 0.000010 0.000010 0.000010 0.000010 0.000010 0.000010 0.000010 0.102307 0.000010 0.000010 0.000010 0.030860 0.026040
0.000010 0.000010 0.000010 0.000010 0.000010 0.000010 0.000010 0.000010 0.000010 0.680621 0.000010 0.091708 0.000010 0.000010 0.003319 0.000010 0.000010 0.000010 0.000010 0.000010 0.063170 0.000010 0.000010 0.048268 0.000010 0.000010 0.000010 0.004475 0.000010 0.000010 0.013616 0.000010 0.000010 0.000010 0.000010 0.029215 0.000010 0.000010 0.000010 0.000010 0.000010 0.000010 0.000010 0.000010 0.015749 0.000010 0.000010 0.000010 0.000010 0.000010 0.040703 0.000010 0.008704 0.000010 0.000010 0.000010
0.000010 0.000010 0.000010 0.000010 0.000010 0.000010 0.000010 0.000010 0.000010 0.535636 0.000010 0.155243 0.000010 0.000010 0.007955 0.000010 0.000010 0.000010 0.010125 0.000010 0.052630 0.007115 0.000010 0.036142 0.000010 0.000010 0.000010 0.013758 0.000010 0.000010 0.019514 0.000010 0.000010 0.000010 0.000010 0.000010 0.000010 0.000010 0.000010 0.000010 0.000010 0.000010 0.000010 0.000010 0.014266 0.000010 0.000010 0.000010 0.000010 0.000010 0.113494 0.000010 0.029723 0.000010 0.000010 0.003969
0.000010 0.000010 0.000010 0.000010 0.000010 0.000010 0.000010 0.000010 0.000010 0.999450 0.000010 0.000010 0.000010 0.000010 0.000010 0.000010 0.000010 0.000010 0.000010 0.000010 0.000010 0.000010 0.000010 0.000010 0.000010 0.000010 0.000010 0.000010 0.000010 0.000010 0.000010 0.000010 0.000010 0.000010 0.000010 0.000010 0.000010 0.000010 0.000010 0.000010 0.000010 0.000010 0.000010 0.000010 0.000010 0.000010 0.000010 0.000010 0.000010 0.000010 0.000010 0.000010 0.000010 0.000010 0.000010 0.000010
0.000010 0.000010 0.000010 0.000010 0.000010 0.000010 0.000010 0.000010 0.000010 0.999450 0.000010 0.000010 0.000010 0.000010 0.000010 0.000010 0.000010 0.000010 0.000010 0.000010 0.000010 0.000010 0.000010 0.000010 0.000010 0.000010 0.000010 0.000010 0.000010 0.000010 0.000010 0.000010 0.000010 0.000010 0.000010 0.000010 0.000010 0.000010 0.000010 0.000010 0.000010 0.000010 0.000010 0.000010 0.000010 0.000010 0.000010 0.000010 0.000010 0.000010 0.000010 0.000010 0.000010 0.000010 0.000010 0.000010
0.000010 0.000010 0.000010 0.000010 0.000010 0.000010 0.000010 0.000010 0.000010 0.999450 0.000010 0.000010 0.000010 0.000010 0.000010 0.000010 0.000010 0.000010 0.000010 0.000010 0.000010 0.000010 0.000010 0.000010 0.000010 0.000010 0.000010 0.000010 0.000010 0.000010 0.000010 0.000010 0.000010 0.000010 0.000010 0.000010 0.000010 0.000010 0.000010 0.000010 0.000010 0.000010 0.000010 0.000010 0.000010 0.000010 0.000010 0.000010 0.000010 0.000010 0.000010 0.000010 0.000010 0.000010 0.000010 0.000010
0.000010 0.000010 0.000010 0.000010 0.000010 0.000010 0.000010 0.000010 0.000010 0.999450 0.000010 0.000010 0.000010 0.000010 0.000010 0.000010 0.000010 0.000010 0.000010 0.000010 0.000010 0.000010 0.000010 0.000010 0.000010 0.000010 0.000010 0.000010 0.000010 0.000010 0.000010 0.000010 0.000010 0.000010 0.000010 0.000010 0.000010 0.000010 0.000010 0.000010 0.000010 0.000010 0.000010 0.000010 0.000010 0.000010 0.000010 0.000010 0.000010 0.000010 0.000010 0.000010 0.000010 0.000010 0.000010 0.000010
0.000010 0.000010 0.000010 0.000010 0.000010 0.000010 0.000010 0.000010 0.000010 0.999450 0.000010 0.000010 0.000010 0.000010 0.000010 0.000010 0.000010 0.000010 0.000010 0.000010 0.000010 0.000010 0.000010 0.000010 0.000010 0.000010 0.000010 0.000010 0.000010 0.000010 0.000010 0.000010 0.000010 0.000010 0.000010 0.000010 0.000010 0.000010 0.000010 0.000010 0.000010 0.000010 0.000010 0.000010 0.000010 0.000010 0.000010 0.000010 0.000010 0.000010 0.000010 0.000010 0.000010 0.000010 0.000010 0.000010
0.000010 0.000010 0.000010 0.000010 0.000010 0.000010 0.000010 0.000010 0.000010 0.999450 0.000010 0.000010 0.000010 0.000010 0.000010 0.000010 0.000010 0.000010 0.000010 0.000010 0.000010 0.000010 0.000010 0.000010 0.000010 0.000010 0.000010 0.000010 0.000010 0.000010 0.000010 0.000010 0.000010 0.000010 0.000010 0.000010 0.000010 0.000010 0.000010 0.000010 0.000010 0.000010 0.000010 0.000010 0.000010 0.000010 0.000010 0.000010 0.000010 0.000010 0.000010 0.000010 0.000010 0.000010 0.000010 0.000010
0.000010 0.000010 0.000010 0.000010 0.000010 0.000010 0.000010 0.000010 0.000010 0.999450 0.000010 0.000010 0.000010 0.000010 0.000010 0.000010 0.000010 0.000010 0.000010 0.000010 0.000010 0.000010 0.000010 0.000010 0.000010 0.000010 0.000010 0.000010 0.000010 0.000010 0.000010 0.000010 0.000010 0.000010 0.000010 0.000010 0.000010 0.000010 0.000010 0.000010 0.000010 0.000010 0.000010 0.000010 0.000010 0.000010 0.000010 0.000010 0.000010 0.000010 0.000010 0.000010 0.000010 0.000010 0.000010 0.000010
0.000010 0.000010 0.000010 0.000010 0.000010 0.000010 0.000010 0.000010 0.000010 0.999450 0.000010 0.000010 0.000010 0.000010 0.000010 0.000010 0.000010 0.000010 0.000010 0.000010 0.000010 0.000010 0.000010 0.000010 0.000010 0.000010 0.000010 0.000010 0.000010 0.000010 0.000010 0.000010 0.000010 0.000010 0.000010 0.000010 0.000010 0.000010 0.000010 0.000010 0.000010 0.000010 0.000010 0.000010 0.000010 0.000010 0.000010 0.000010 0.000010 0.000010 0.000010 0.000010 0.000010 0.000010 0.000010 0.000010
0.000010 0.000010 0.000010 0.000010 0.000010 0.000010 0.000010 0.000010 0.000010 0.987672 0.000010 0.000010 0.000010 0.000010 0.000010 0.000010 0.000010 0.000010 0.000010 0.000010 0.000010 0.000010 0.000010 0.011788 0.000010 0.000010 0.000010 0.000010 0.000010 0.000010 0.000010 0.000010 0.000010 0.000010 0.000010 0.000010 0.000010 0.000010 0.000010 0.000010 0.000010 0.000010 0.000010 0.000010 0.000010 0.000010 0.000010 0.000010 0.000010 0.000010 0.000010 0.000010 0.000010 0.000010 0.000010 0.000010
0.000010 0.000010 0.000010 0.000010 0.000010 0.000010 0.000010 0.000010 0.000010 0.971345 0.000010 0.000010 0.000010 0.000010 0.000010 0.000010 0.000010 0.000010 0.000010 0.000010 0.018095 0.000010 0.000010 0.000010 0.000010 0.000010 0.000010 0.000010 0.000010 0.000010 0.010030 0.000010 0.000010 0.000010 0.000010 0.000010 0.000010 0.000010 0.000010 0.000010 0.000010 0.000010 0.000010 0.000010 0.000010 0.000010 0.000010 0.000010 0.000010 0.000010 0.000010 0.000010 0.000010 0.000010 0.000010 0.000010
0.000010 0.000010 0.000010 0.000010 0.000010 0.000010 0.000010 0.000010 0.000010 0.999450 0.000010 0.000010 0.000010 0.000010 0.000010 0.000010 0.000010 0.000010 0.000010 0.000010 0.000010 0.000010 0.000010 0.000010 0.000010 0.000010 0.000010 0.000010 0.000010 0.000010 0.000010 0.000010 0.000010 0.000010 0.000010 0.000010 0.000010 0.000010 0.000010 0.000010 0.000010 0.000010 0.000010 0.000010 0.000010 0.000010 0.000010 0.000010 0.000010 0.000010 0.000010 0.000010 0.000010 0.000010 0.000010 0.000010
0.000010 0.000010 0.000010 0.000010 0.000010 0.000010 0.000010 0.000010 0.000010 0.999450 0.000010 0.000010 0.000010 0.000010 0.000010 0.000010 0.000010 0.000010 0.000010 0.000010 0.000010 0.000010 0.000010 0.000010 0.000010 0.000010 0.000010 0.000010 0.000010 0.000010 0.000010 0.000010 0.000010 0.000010 0.000010 0.000010 0.000010 0.000010 0.000010 0.000010 0.000010 0.000010 0.000010 0.000010 0.000010 0.000010 0.000010 0.000010 0.000010 0.000010 0.000010 0.000010 0.000010 0.000010 0.000010 0.000010
0.000010 0.000010 0.000010 0.000010 0.000010 0.000010 0.000010 0.000010 0.000010 0.999450 0.000010 0.000010 0.000010 0.000010 0.000010 0.000010 0.000010 0.000010 0.000010 0.000010 0.000010 0.000010 0.000010 0.000010 0.000010 0.000010 0.000010 0.000010 0.000010 0.000010 0.000010 0.000010 0.000010 0.000010 0.000010 0.000010 0.000010 0.000010 0.000010 0.000010 0.000010 0.000010 0.000010 0.000010 0.000010 0.000010 0.000010 0.000010 0.000010 0.000010 0.000010 0.000010 0.000010 0.000010 0.000010 0.000010
0.000010 0.000010 0.000010 0.000010 0.000010 0.000010 0.000010 0.000010 0.000010 0.999450 0.000010 0.000010 0.000010 0.000010 0.000010 0.000010 0.000010 0.000010 0.000010 0.000010 0.000010 0.000010 0.000010 0.000010 0.000010 0.000010 0.000010 0.000010 0.000010 0.000010 0.000010 0.000010 0.000010 0.000010 0.000010 0.000010 0.000010 0.000010 0.000010 0.000010 0.000010 0.000010 0.000010 0.000010 0.000010 0.000010 0.000010 0.000010 0.000010 0.000010 0.000010 0.000010 0.000010 0.000010 0.000010 0.000010
0.000010 0.000010 0.000010 0.000010 0.000010 0.000010 0.000010 0.000010 0.000010 0.000010 0.000010 0.000010 0.000010 0.000010 0.000010 0.000010 0.000010 0.000010 0.000010 0.000010 0.000010 0.000010 0.000010 0.000010 0.000010 0.000010 0.000010 0.000010 0.000010 0.000010 0.000010 0.000010 0.000010 0.000010 0.000010 0.000010 0.000010 0.000010 0.000010 0.000010 0.000010 0.000010 0.000010 0.000010 0.000010 0.000010 0.000010 0.000010 0.000010 0.000010 0.000010 0.000010 0.000010 0.000010 0.999450 0.000010
0.000010 0.000010 0.000010 0.000010 0.000010 0.000010 0.000010 0.000010 0.000010 0.000010 0.008125 0.026810 0.000010 0.000010 0.000010 0.000010 0.000010 0.000010 0.000010 0.000010 0.002651 0.004456 0.000010 0.000010 0.000010 0.000010 0.000010 0.031646 0.000010 0.000010 0.000010 0.000010 0.000010 0.000010 0.000010 0.000016 0.000010 0.000010 0.000010 0.000010 0.000010 0.000010 0.000010 0.000010 0.000010 0.000010 0.000010 0.000010 0.000010 0.000010 0.003641 0.000010 0.000010 0.000010 0.922176 0.000010
0.000010 0.000010 0.000010 0.000010 0.000010 0.000010 0.000010 0.000010 0.000010 0.000010 0.000010 0.000010 0.000010 0.000010 0.000010 0.000010 0.000010 0.000010 0.000011 0.000010 0.000010 0.000010 0.000010 0.000010 0.000010 0.000010 0.000010 0.000010 0.000010 0.000010 0.000010 0.000010 0.000010 0.000010 0.000010 0.000010 0.000010 0.000010 0.000010 0.000010 0.000010 0.000010 0.000010 0.000010 0.000010 0.000010 0.000010 0.000010 0.000010 0.000010 0.000010 0.000010 0.000010 0.000010 0.999449 0.000010
0.000010 0.000010 0.000010 0.000010 0.000010 0.000010 0.000010 0.000010 0.000010 0.000010 0.000010 0.000010 0.000010 0.000010 0.000771 0.000010 0.000010 0.000010 0.000010 0.000010 0.000010 0.000010 0.000010 0.000010 0.000010 0.000010 0.000010 0.004632 0.000010 0.000010 0.000010 0.000010 0.000010 0.000010 0.000010 0.000010 0.000010 0.000010 0.000010 0.000010 0.000010 0.000010 0.000010 0.000010 0.000010 0.000010 0.000010 0.000010 0.000010 0.000010 0.000010 0.000010 0.000010 0.000010 0.994066 0.000010
0.000010 0.000010 0.000010 0.000010 0.000010 0.000010 0.000010 0.000010 0.000010 0.000010 0.000010 0.000010 0.000010 0.000010 0.000010 0.000010 0.000010 0.000010 0.000010 0.000010 0.000010 0.000010 0.000010 0.000010 0.000010 0.000010 0.000010 0.000010 0.000010 0.000010 0.000010 0.000010 0.000010 0.000010 0.000010 0.000010 0.000010 0.000010 0.000010 0.000010 0.000010 0.000010 0.000010 0.000010 0.000010 0.000010 0.000010 0.000010 0.000010 0.000010 0.000010 0.000010 0.000010 0.000010 0.999450 0.000010
0.000010 0.000010 0.000010 0.000010 0.000010 0.000010 0.000010 0.000010 0.000010 0.000010 0.000010 0.000010 0.000010 0.000010 0.000010 0.000010 0.000010 0.000010 0.000010 0.000010 0.000010 0.000010 0.000010 0.000010 0.000010 0.000010 0.000010 0.000010 0.000010 0.000010 0.000010 0.000010 0.000010 0.000010 0.000010 0.000010 0.000010 0.000010 0.000010 0.000010 0.000010 0.000010 0.000010 0.000010 0.000010 0.000010 0.000010 0.000010 0.000010 0.000010 0.000010 0.000010 0.035530 0.000010 0.963930 0.000010
0.000010 0.000010 0.000010 0.000010 0.000010 0.000010 0.000010 0.000010 0.000010 0.000010 0.000010 0.000010 0.000010 0.000010 0.000615 0.000010 0.000010 0.000010 0.000010 0.000010 0.000010 0.000010 0.000010 0.000010 0.000010 0.000010 0.000010 0.000010 0.000010 0.000010 0.000010 0.000010 0.000010 0.000010 0.000010 0.000010 0.000010 0.000010 0.000010 0.000010 0.026083 0.000010 0.000010 0.000010 0.000010 0.000010 0.000010 0.000010 0.000010 0.000010 0.000010 0.000010 0.006045 0.000010 0.966737 0.000010
0.000010 0.000010 0.000010 0.000010 0.000010 0.000010 0.000010 0.000010 0.000010 0.000010 0.000010 0.000010 0.003709 0.000010 0.000010 0.000010 0.008769 0.000010 0.051368 0.000010 0.000010 0.000010 0.000010 0.000010 0.000010 0.000010 0.000010 0.000010 0.027595 0.000010 0.008918 0.000010 0.000010 0.000010 0.000010 0.000010 0.000010 0.000010 0.000010 0.000010 0.000010 0.000010 0.000010 0.006915 0.000010 0.000010 0.000010 0.000010 0.000010 0.000010 0.001166 0.000010 0.034819 0.000010 0.856271 0.000010
0.000010 0.000010 0.000010 0.000010 0.000010 0.000010 0.000010 0.000010 0.000020 0.000010 0.000010 0.000010 0.000010 0.000010 0.000010 0.000010 0.000010 0.000010 0.000010 0.000010 0.000010 0.000010 0.000010 0.000010 0.000010 0.000010 0.000010 0.000010 0.000010 0.000010 0.000010 0.000010 0.000010 0.000010 0.000010 0.000010 0.000010 0.000010 0.000010 0.000010 0.000010 0.000010 0.000010 0.000010 0.000010 0.000010 0.000010 0.000010 0.000010 0.000010 0.000010 0.000010 0.000010 0.000010 0.999440 0.000010
0.000010 0.000010 0.000010 0.000010 0.000010 0.000010 0.000010 0.000010 0.000010 0.000010 0.000010 0.000010 0.000010 0.000010 0.000010 0.000010 0.000010 0.000010 0.000010 0.000010 0.000010 0.000010 0.000010 0.000010 0.000010 0.000010 0.000010 0.000010 0.000010 0.000010 0.000010 0.000010 0.000010 0.000010 0.000010 0.000010 0.000010 0.000010 0.000010 0.000010 0.000010 0.000010 0.000010 0.000010 0.000010 0.000010 0.000010 0.000010 0.000010 0.000010 0.000010 0.000010 0.000010 0.000010 0.999450 0.000010
0.000010 0.000010 0.000010 0.000010 0.000010 0.000010 0.000010 0.000010 0.000010 0.000010 0.000010 0.017704 0.000010 0.000010 0.033833 0.000010 0.000010 0.000010 0.000010 0.000010 0.000010 0.000010 0.000010 0.000010 0.000010 0.000010 0.000010 0.000010 0.000010 0.000010 0.000010 0.000010 0.000010 0.000010 0.000010 0.000010 0.000010 0.000010 0.000010 0.000010 0.000010 0.000010 0.000010 0.000010 0.002280 0.000010 0.000010 0.000010 0.000010 0.000010 0.000010 0.000010 0.000010 0.000010 0.945663 0.000010
0.000010 0.000010 0.000010 0.000010 0.000010 0.000010 0.000010 0.000010 0.000010 0.000010 0.000010 0.000010 0.000010 0.000010 0.000010 0.000010 0.000010 0.000010 0.000010 0.000010 0.000010 0.000010 0.000010 0.000010 0.000010 0.000010 0.000010 0.000010 0.000010 0.000010 0.000010 0.000010 0.000010 0.000010 0.000010 0.000010 0.000010 0.000010 0.000010 0.000010 0.000010 0.000010 0.000010 0.000010 0.000010 0.000010 0.000010 0.000010 0.000010 0.000010 0.000010 0.000010 0.000010 0.000010 0.999450 0.000010
0.000010 0.000010 0.000010 0.000010 0.000010 0.000010 0.000010 0.000010 0.000010 0.000010 0.000010 0.000010 0.000010 0.000010 0.000010 0.000010 0.000010 0.000010 0.000010 0.000010 0.000010 0.000010 0.000010 0.000010 0.000010 0.000010 0.000010 0.000010 0.000010 0.000010 0.000010 0.000010 0.000010 0.000010 0.000010 0.000010 0.000010 0.000010 0.000010 0.000010 0.000010 0.000010 0.000010 0.000010 0.000010 0.000010 0.000010 0.000010 0.000010 0.000010 0.000010 0.000010 0.000010 0.000010 0.999450 0.000010
0.000010 0.000010 0.000010 0.000010 0.000010 0.000010 0.000010 0.000010 0.000010 0.000010 0.000010 0.000010 0.000010 0.000010 0.000010 0.000010 0.000010 0.000010 0.013215 0.000010 0.000010 0.000010 0.000010 0.000010 0.000010 0.000010 0.000010 0.000010 0.000010 0.000010 0.000010 0.000010 0.000010 0.000010 0.000010 0.000010 0.000010 0.000010 0.000010 0.000010 0.000010 0.000010 0.000010 0.000010 0.000010 0.000010 0.000010 0.000010 0.000010 0.000010 0.000010 0.000010 0.000010 0.000010 0.986245 0.000010
0.000010 0.000010 0.000010 0.000010 0.000010 0.000010 0.000010 0.000010 0.000010 0.000010 0.000010 0.006471 0.008614 0.000010 0.000010 0.000010 0.000010 0.000010 0.000010 0.000010 0.000010 0.000010 0.000010 0.000010 0.000010 0.000010 0.000010 0.000010 0.012149 0.000010 0.000010 0.000010 0.000010 0.000010 0.000010 0.000010 0.000010 0.000010 0.000010 0.000010 0.000010 0.000010 0.000010 0.000010 0.009262 0.000010 0.000010 0.000010 0.000010 0.000010 0.006114 0.000010 0.043323 0.000010 0.913577 0.000010
0.000010 0.000010 0.000010 0.000010 0.000010 0.000010 0.000010 0.000010 0.000010 0.000010 0.000010 0.000010 0.000010 0.000010 0.000010 0.000010 0.000010 0.000010 0.000010 0.000010 0.000010 0.000010 0.000010 0.000010 0.000010 0.000010 0.000010 0.000010 0.000010 0.000010 0.000010 0.000010 0.000010 0.000010 0.000010 0.000010 0.000010 0.000010 0.000010 0.000010 0.000010 0.000010 0.000010 0.000010 0.000010 0.000010 0.000010 0.000010 0.000010 0.000010 0.000010 0.000010 0.000010 0.000010 0.999450 0.000010
0.000010 0.000010 0.000010 0.000010 0.000010 0.000010 0.000010 0.000010 0.000010 0.000010 0.000010 0.010590 0.007344 0.000010 0.018120 0.000010 0.000010 0.000010 0.039307 0.000010 0.000010 0.000010 0.000010 0.000010 0.000010 0.000010 0.000010 0.000010 0.000010 0.000010 0.000010 0.000010 0.000010 0.000010 0.000010 0.000010 0.000010 0.000010 0.000010 0.013663 0.036907 0.000010 0.000010 0.000010 0.000010 0.000010 0.000010 0.000907 0.000010 0.000010 0.051771 0.000010 0.091982 0.000010 0.728949 0.000010
0.000010 0.000010 0.000010 0.000010 0.000010 0.000010 0.000010 0.000010 0.000010 0.000010 0.000010 0.000010 0.000010 0.000010 0.000010 0.000010 0.000010 0.000010 0.000010 0.000010 0.000010 0.000010 0.000010 0.000010 0.000010 0.000010 0.000010 0.000010 0.000010 0.000010 0.000010 0.000010 0.000010 0.000010 0.000010 0.000010 0.000010 0.000010 0.000010 0.000010 0.000010 0.000010 0.000010 0.000010 0.000010 0.000010 0.000010 0.000010 0.000010 0.000010 0.000010 0.000010 0.000010 0.000010 0.999450 0.000010
0.000010 0.000010 0.000010 0.000010 0.000010 0.000010 0.000010 0.000010 0.000010 0.000010 0.000010 0.000010 0.000010 0.000010 0.000010 0.000010 0.000010 0.000010 0.000010 0.000010 0.000010 0.000010 0.000010 0.000010 0.000012 0.000010 0.000010 0.000010 0.000010 0.000010 0.000010 0.000010 0.000010 0.000010 0.000010 0.000010 0.000010 0.000010 0.000010 0.000010 0.000010 0.000010 0.000010 0.000010 0.000010 0.000010 0.000010 0.000010 0.000010 0.000010 0.000010 0.000010 0.000010 0.000010 0.999448 0.000010
0.000010 0.000010 0.000010 0.000010 0.000010 0.000010 0.000010 0.000010 0.000010 0.000010 0.000010 0.000010 0.000010 0.000010 0.015907 0.000010 0.000010 0.000010 0.000010 0.000010 0.000010 0.003164 0.000010 0.000010 0.000010 0.000010 0.000010 0.000010 0.000010 0.000010 0.000010 0.000010 0.000010 0.000010 0.000010 0.000010 0.000010 0.000010 0.000010 0.000010 0.000010 0.000010 0.000010 0.000010 0.000010 0.000010 0.000010 0.000010 0.000010 0.000010 0.018316 0.000010 0.000010 0.000010 0.962093 0.000010
0.000010 0.000010 0.066864 0.000010 0.000010 0.000010 0.003340 0.000010 0.044371 0.000010 0.011134 0.000010 0.026467 0.000010 0.077304 0.003598 0.000010 0.000010 0.070186 0.000010 0.000010 0.011016 0.000010 0.000010 0.000010 0.001119 0.000019 0.003498 0.000010 0.000010 0.000010 0.000010 0.000010 0.000010 0.000010 0.253537 0.001384 0.000010 0.000010 0.000010 0.351271 0.000010 0.000010 0.000010 0.000010 0.000010 0.014484 0.036104 0.000010 0.001808 0.000010 0.000010 0.016235 0.000010 0.005901 0.000010
0.000010 0.000010 0.117795 0.000010 0.000010 0.000010 0.000590 0.000010 0.078527 0.000010 0.013444 0.000010 0.030320 0.000010 0.074132 0.000010 0.000010 0.000010 0.026026 0.000010 0.000010 0.000010 0.000010 0.000010 0.000010 0.000735 0.000010 0.015021 0.000010 0.000010 0.000010 0.000010 0.000010 0.001053 0.000010 0.168173 0.014783 0.000010 0.000010 0.000010 0.425541 0.004349 0.000010 0.000010 0.000010 0.000010 0.003526 0.000010 0.000010 0.002540 0.000010 0.003968 0.000010 0.000010 0.019097 0.000010
0.000010 0.000010 0.611280 0.000010 0.000010 0.000010 0.000010 0.000010 0.050699 0.000010 0.018994 0.000010 0.055945 0.000010 0.077616 0.000010 0.000010 0.000010 0.000010 0.000010 0.000010 0.000010 0.000010 0.000010 0.000010 0.000010 0.000010 0.003450 0.000010 0.000010 0.000010 0.000010 0.000010 0.000010 0.000010 0.041498 0.000010 0.000010 0.000010 0.000010 0.121984 0.000010 0.000010 0.000010 0.000010 0.000010 0.000010 0.000010 0.000010 0.000010 0.018064 0.000010 0.000010 0.000010 0.000010 0.000010
0.000010 0.000010 0.999450 0.000010 0.000010 0.000010 0.000010 0.000010 0.000010 0.000010 0.000010 0.000010 0.000010 0.000010 0.000010 0.000010 0.000010 0.000010 0.000010 0.000010 0.000010 0.000010 0.000010 0.000010 0.000010 0.000010 0.000010 0.000010 0.000010 0.000010 0.000010 0.000010 0.000010 0.000010 0.000010 0.000010 0.000010 0.000010 0.000010 0.000010 0.000010 0.000010 0.000010 0.000010 0.000010 0.000010 0.000010 0.000010 0.000010 0.000010 0.000010 0.000010 0.000010 0.000010 0.000010 0.000010
0.000010 0.000010 0.999450 0.000010 0.000010 0.000010 0.000010 0.000010 0.000010 0.000010 0.000010 0.000010 0.000010 0.000010 0.000010 0.000010 0.000010 0.000010 0.000010 0.000010 0.000010 0.000010 0.000010 0.000010 0.000010 0.000010 0.000010 0.000010 0.000010 0.000010 0.000010 0.000010 0.000010 0.000010 0.000010 0.000010 0.000010 0.000010 0.000010 0.000010 0.000010 0.000010 0.000010 0.000010 0.000010 0.000010 0.000010 0.000010 0.000010 0.000010 0.000010 0.000010 0.000010 0.000010 0.000010 0.000010
0.000010 0.000010 0.667052 0.000010 0.000010 0.000010 0.000010 0.000010 0.025199 0.000010 0.009630 0.000010 0.008196 0.000010 0.055518 0.000010 0.000010 0.000010 0.000010 0.000010 0.000010 0.000010 0.000010 0.000010 0.000010 0.000010 0.000010 0.008075 0.000010 0.000010 0.000010 0.000010 0.000010 0.000010 0.000010 0.072630 0.000010 0.000010 0.000010 0.000010 0.153220 0.000010 0.000010 0.000010 0.000010 0.000010 0.000010 0.000010 0.000010 0.000010 0.000010 0.000010 0.000010 0.000010 0.000010 0.000010
0.000010 0.000010 0.301305 0.000010 0.000010 0.000010 0.000010 0.000010 0.065940 0.000010 0.000010 0.000010 0.032683 0.000010 0.049520 0.000010 0.000010 0.000010 0.000010 0.000010 0.000010 0.017610 0.000010 0.000010 0.000010 0.000010 0.000010 0.024887 0.000010 0.000010 0.000010 0.000010 0.000010 0.000010 0.000010 0.126085 0.000010 0.000010 0.000010 0.000010 0.370546 0.000010 0.000010 0.000010 0.000010 0.000010 0.000010 0.000010 0.000010 0.000010 0.000728 0.000010 0.002002 0.000010 0.008244 0.000010
0.000010 0.000010 0.999450 0.000010 0.000010 0.000010 0.000010 0.000010 0.000010 0.000010 0.000010 0.000010 0.000010 0.000010 0.000010 0.000010 0.000010 0.000010 0.000010 0.000010 0.000010 0.000010 0.000010 0.000010 0.000010 0.000010 0.000010 0.000010 0.000010 0.000010 0.000010 0.000010 0.000010 0.000010 0.000010 0.000010 0.000010 0.000010 0.000010 0.000010 0.000010 0.000010 0.000010 0.000010 0.000010 0.000010 0.000010 0.000010 0.000010 0.000010 0.000010 0.000010 0.000010 0.000010 0.000010 0.000010
0.000010 0.000010 0.628158 0.000010 0.000010 0.000010 0.000010 0.007642 0.051453 0.000010 0.000010 0.000010 0.020000 0.000010 0.000010 0.001020 0.007704 0.000010 0.008662 0.000010 0.000010 0.028854 0.000010 0.000010 0.000010 0.000010 0.000010 0.018382 0.000010 0.005096 0.000010 0.000010 0.000010 0.000010 0.000010 0.051917 0.000010 0.010053 0.000010 0.000010 0.101218 0.000010 0.000010 0.000010 0.000010 0.000010 0.010453 0.007430 0.000010 0.003323 0.011403 0.000010 0.000010 0.000010 0.026851 0.000010
0.000010 0.000010 0.509911 0.000010 0.000010 0.000010 0.000010 0.000010 0.017830 0.000010 0.034157 0.000010 0.046738 0.000010 0.037953 0.000010 0.000010 0.008742 0.000010 0.000010 0.000010 0.002086 0.005264 0.000010 0.000010 0.000010 0.000010 0.006705 0.000010 0.024996 0.000010 0.000010 0.000010 0.000010 0.015854 0.144547 0.014078 0.000010 0.009760 0.000010 0.085350 0.020049 0.000010 0.000010 0.000010 0.000010 0.011065 0.000010 0.000010 0.000010 0.000010 0.000010 0.004534 0.000010 0.000010 0.000010
0.000010 0.000010 0.470805 0.000010 0.001256 0.000010 0.007676 0.000010 0.040480 0.000010 0.000010 0.000010 0.012131 0.022123 0.061008 0.000010 0.000010 0.008855 0.030618 0.000010 0.000010 0.001398 0.000010 0.000010 0.011434 0.000010 0.002771 0.000010 0.000010 0.000010 0.000010 0.000010 0.000010 0.013432 0.014459 0.030861 0.000010 0.000010 0.000010 0.000010 0.258268 0.000010 0.003561 0.000010 0.000010 0.000010 0.000010 0.000010 0.000010 0.000010 0.000010 0.000010 0.000010 0.000010 0.000010 0.008486
0.000010 0.000010 0.999450 0.000010 0.000010 0.000010 0.000010 0.000010 0.000010 0.000010 0.000010 0.000010 0.000010 0.000010 0.000010 0.000010 0.000010 0.000010 0.000010 0.000010 0.000010 0.000010 0.000010 0.000010 0.000010 0.000010 0.000010 0.000010 0.000010 0.000010 0.000010 0.000010 0.000010 0.000010 0.000010 0.000010 0.000010 0.000010 0.000010 0.000010 0.000010 0.000010 0.000010 0.000010 0.000010 0.000010 0.000010 0.000010 0.000010 0.000010 0.000010 0.000010 0.000010 0.000010 0.000010 0.000010
0.000010 0.000010 0.160035 0.000010 0.000010 0.000010 0.000010 0.000010 0.069559 0.000010 0.000302 0.000010 0.018451 0.000010 0.068794 0.000010 0.000010 0.000010 0.031963 0.000010 0.000010 0.000010 0.000010 0.000010 0.000010 0.001366 0.000010 0.018665 0.000010 0.002525 0.000010 0.000010 0.003802 0.000010 0.005404 0.187141 0.001736 0.000010 0.000010 0.000010 0.412577 0.000010 0.000010 0.000010 0.000010 0.000010 0.000010 0.000010 0.000010 0.000010 0.000010 0.000010 0.000010 0.000010 0.017271 0.000010
0.000010 0.000010 0.860024 0.000010 0.000010 0.000010 0.000010 0.000010 0.046908 0.000010 0.000010 0.000010 0.005185 0.000010 0.000010 0.000010 0.000010 0.000010 0.000010 0.000010 0.000010 0.000010 0.000010 0.000010 0.000010 0.000010 0.000010 0.000010 0.000010 0.000010 0.000010 0.000010 0.000010 0.000010 0.000010 0.000010 0.000010 0.000010 0.000010 0.000010 0.087363 0.000010 0.000010 0.000010 0.000010 0.000010 0.000010 0.000010 0.000010 0.000010 0.000010 0.000010 0.000010 0.000010 0.000010 0.000010
0.000010 0.000010 0.275475 0.000010 0.000010 0.000010 0.000010 0.000010 0.029406 0.000010 0.027422 0.000010 0.034755 0.010275 0.068089 0.000010 0.002493 0.000010 0.016550 0.000010 0.000010 0.000010 0.000010 0.000010 0.000010 0.000778 0.000010 0.008284 0.000010 0.000010 0.000010 0.000010 0.000010 0.000010 0.000010 0.075705 0.000010 0.001404 0.000010 0.000010 0.407633 0.000010 0.000010 0.000010 0.000010 0.000010 0.022749 0.007119 0.000010 0.000010 0.000010 0.000010 0.011463 0.000010 0.000010 0.000010
0.000010 0.000010 0.389303 0.000010 0.000010 0.004809 0.000010 0.000010 0.027697 0.000010 0.000010 0.008611 0.008435 0.004102 0.067291 0.000010 0.000010 0.000010 0.010440 0.000010 0.000010 0.000010 0.000010 0.000010 0.000010 0.000010 0.000010 0.000010 0.000010 0.024570 0.000010 0.000010 0.000010 0.002801 0.000010 0.122790 0.000010 0.000010 0.000010 0.005511 0.266327 0.000010 0.000010 0.008391 0.000010 0.000010 0.000010 0.023826 0.002314 0.000010 0.000010 0.000010 0.000010 0.000010 0.022391 0.000010
0.000010 0.000010 0.437080 0.000010 0.000010 0.000010 0.001427 0.000010 0.000010 0.000010 0.000010 0.000010 0.031715 0.029617 0.039550 0.000010 0.000010 0.000010 0.000010 0.000010 0.000010 0.004777 0.000010 0.000010 0.000010 0.000010 0.000010 0.006928 0.003193 0.006786 0.000010 0.000010 0.000010 0.000010 0.000010 0.040394 0.000010 0.000010 0.000010 0.000010 0.332661 0.000010 0.000010 0.000010 0.002545 0.000010 0.000010 0.043016 0.000010 0.008800 0.000010 0.000010 0.011101 0.000010 0.000010 0.000010
0.000010 0.000010 0.955437 0.000010 0.000010 0.000010 0.000010 0.000010 0.000010 0.000010 0.000010 0.000010 0.000010 0.000010 0.000010 0.000010 0.000010 0.000010 0.000010 0.000010 0.000010 0.000010 0.000010 0.000010 0.000010 0.000010 0.000010 0.000010 0.000010 0.000010 0.000010 0.000010 0.000010 0.000010 0.000010 0.000010 0.000010 0.000010 0.000010 0.000010 0.044023 0.000010 0.000010 0.000010 0.000010 0.000010 0.000010 0.000010 0.000010 0.000010 0.000010 0.000010 0.000010 0.000010 0.000010 0.000010
0.000010 0.000010 0.999450 0.000010 0.000010 0.000010 0.000010 0.000010 0.000010 0.000010 0.000010 0.000010 0.000010 0.000010 0.000010 0.000010 0.000010 0.000010 0.000010 0.000010 0.000010 0.000010 0.000010 0.000010 0.000010 0.000010 0.000010 0.000010 0.000010 0.000010 0.000010 0.000010 0.000010 0.000010 0.000010 0.000010 0.000010 0.000010 0.000010 0.000010 0.000010 0.000010 0.000010 0.000010 0.000010 0.000010 0.000010 0.000010 0.000010 0.000010 0.000010 0.000010 0.000010 0.000010 0.000010 0.000010
0.000010 0.000010 0.999450 0.000010 0.000010 0.000010 0.000010 0.000010 0.000010 0.000010 0.000010 0.000010 0.000010 0.000010 0.000010 0.000010 0.000010 0.000010 0.000010 0.000010 0.000010 0.000010 0.000010 0.000010 0.000010 0.000010 0.000010 0.000010 0.000010 0.000010 0.000010 0.000010 0.000010 0.000010 0.000010 0.000010 0.000010 0.000010 0.000010 0.000010 0.000010 0.000010 0.000010 0.000010 0.000010 0.000010 0.000010 0.000010 0.000010 0.000010 0.000010 0.000010 0.000010 0.000010 0.000010 0.000010
0.000010 0.000010 0.000010 0.000010 0.000010 0.000010 0.000010 0.000010 0.704014 0.000010 0.001838 0.000010 0.000010 0.000010 0.040773 0.000010 0.000010 0.000010 0.045631 0.000010 0.000010 0.000010 0.000010 0.000010 0.000010 0.000010 0.000010 0.000010 0.000010 0.000010 0.000010 0.000010 0.000010 0.000010 0.000010 0.085910 0.000010 0.000010 0.000010 0.000010 0.110824 0.000010 0.000010 0.000010 0.000010 0.000010 0.000010 0.010521 0.000010 0.000010 0.000010 0.000010 0.000010 0.000010 0.000010 0.000010
0.000010 0.000010 0.000010 0.000010 0.000010 0.000010 0.000010 0.000010 0.999450 0.000010 0.000010 0.000010 0.000010 0.000010 0.000010 0.000010 0.000010 0.000010 0.000010 0.000010 0.000010 0.000010 0.000010 0.000010 0.000010 0.000010 0.000010 0.000010 0.000010 0.000010 0.000010 0.000010 0.000010 0.000010 0.000010 0.000010 0.000010 0.000010 0.000010 0.000010 0.000010 0.000010 0.000010 0.000010 0.000010 0.000010 0.000010 0.000010 0.000010 0.000010 0.000010 0.000010 0.000010 0.000010 0.000010 0.000010
0.000010 0.000010 0.000010 0.000010 0.000010 0.000010 0.000010 0.000010 0.999450 0.000010 0.000010 0.000010 0.000010 0.000010 0.000010 0.000010 0.000010 0.000010 0.000010 0.000010 0.000010 0.000010 0.000010 0.000010 0.000010 0.000010 0.000010 0.000010 0.000010 0.000010 0.000010 0.000010 0.000010 0.000010 0.000010 0.000010 0.000010 0.000010 0.000010 0.000010 0.000010 0.000010 0.000010 0.000010 0.000010 0.000010 0.000010 0.000010 0.000010 0.000010 0.000010 0.000010 0.000010 0.000010 0.000010 0.000010
0.000010 0.000010 0.000010 0.000010 0.000010 0.000010 0.000010 0.000010 0.999450 0.000010 0.000010 0.000010 0.000010 0.000010 0.000010 0.000010 0.000010 0.000010 0.000010 0.000010 0.000010 0.000010 0.000010 0.000010 0.000010 0.000010 0.000010 0.000010 0.000010 0.000010 0.000010 0.000010 0.000010 0.000010 0.000010 0.000010 0.000010 0.000010 0.000010 0.000010 0.000010 0.000010 0.000010 0.000010 0.000010 0.000010 0.000010 0.000010 0.000010 0.000010 0.000010 0.000010 0.000010 0.000010 0.000010 0.000010
0.000010 0.000010 0.000010 0.000010 0.000010 0.000010 0.000010 0.000010 0.999450 0.000010 0.000010 0.000010 0.000010 0.000010 0.000010 0.000010 0.000010 0.000010 0.000010 0.000010 0.000010 0.000010 0.000010 0.000010 0.000010 0.000010 0.000010 0.000010 0.000010 0.000010 0.000010 0.000010 0.000010 0.000010 0.000010 0.000010 0.000010 0.000010 0.000010 0.000010 0.000010 0.000010 0.000010 0.000010 0.000010 0.000010 0.000010 0.000010 0.000010 0.000010 0.000010 0.000010 0.000010 0.000010 0.000010 0.000010
0.000010 0.000010 0.000010 0.000010 0.000010 0.000010 0.000010 0.000010 0.880334 0.000010 0.000010 0.000010 0.000010 0.000010 0.000010 0.000010 0.000010 0.000010 0.012084 0.000010 0.000010 0.000010 0.000010 0.000010 0.000010 0.000010 0.000010 0.000010 0.000010 0.000010 0.000010 0.000010 0.000010 0.000010 0.000010 0.034078 0.000010 0.000010 0.000010 0.000010 0.072984 0.000010 0.000010 0.000010 0.000010 0.000010 0.000010 0.000010 0.000010 0.000010 0.000010 0.000010 0.000010 0.000010 0.000010 0.000010
0.000010 0.000010 0.000010 0.000010 0.000010 0.000010 0.000010 0.000010 0.999450 0.000010 0.000010 0.000010 0.000010 0.000010 0.000010 0.000010 0.000010 0.000010 0.000010 0.000010 0.000010 0.000010 0.000010 0.000010 0.000010 0.000010 0.000010 0.000010 0.000010 0.000010 0.000010 0.000010 0.000010 0.000010 0.000010 0.000010 0.000010 0.000010 0.000010 0.000010 0.000010 0.000010 0.000010 0.000010 0.000010 0.000010 0.000010 0.000010 0.000010 0.000010 0.000010 0.000010 0.000010 0.000010 0.000010 0.000010
0.000010 0.000010 0.065462 0.000010 0.000010 0.000010 0.000010 0.000010 0.922559 0.000010 0.000010 0.000010 0.000010 0.000010 0.000010 0.000010 0.000010 0.000010 0.000010 0.000010 0.000010 0.000010 0.000010 0.000010 0.000010 0.000010 0.000010 0.011449 0.000010 0.000010 0.000010 0.000010 0.000010 0.000010 0.000010 0.000010 0.000010 0.000010 0.000010 0.000010 0.000010 0.000010 0.000010 0.000010 0.000010 0.000010 0.000010 0.000010 0.000010 0.000010 0.000010 0.000010 0.000010 0.000010 0.000010 0.000010
0.000010 0.000010 0.000010 0.000010 0.000010 0.000010 0.000010 0.000010 0.999450 0.000010 0.000010 0.000010 0.000010 0.000010 0.000010 0.000010 0.000010 0.000010 0.000010 0.000010 0.000010 0.000010 0.000010 0.000010 0.000010 0.000010 0.000010 0.000010 0.000010 0.000010 0.000010 0.000010 0.000010 0.000010 0.000010 0.000010 0.000010 0.000010 0.000010 0.000010 0.000010 0.000010 0.000010 0.000010 0.000010 0.000010 0.000010 0.000010 0.000010 0.000010 0.000010 0.000010 0.000010 0.000010 0.000010 0.000010
0.000010 0.000010 0.000010 0.000010 0.000010 0.000010 0.000010 0.000010 0.999450 0.000010 0.000010 0.000010 0.000010 0.000010 0.000010 0.000010 0.000010 0.000010 0.000010 0.000010 0.000010 0.000010 0.000010 0.000010 0.000010 0.000010 0.000010 0.000010 0.000010 0.000010 0.000010 0.000010 0.000010 0.000010 0.000010 0.000010 0.000010 0.000010 0.000010 0.000010 0.000010 0.000010 0.000010 0.000010 0.000010 0.000010 0.000010 0.000010 0.000010 0.000010 0.000010 0.000010 0.000010 0.000010 0.000010 0.000010
0.000010 0.000010 0.000010 0.000010 0.000010 0.000010 0.000010 0.000010 0.999450 0.000010 0.000010 0.000010 0.000010 0.000010 0.000010 0.000010 0.000010 0.000010 0.000010 0.000010 0.000010 0.000010 0.000010 0.000010 0.000010 0.000010 0.000010 0.000010 0.000010 0.000010 0.000010 0.000010 0.000010 0.000010 0.000010 0.000010 0.000010 0.000010 0.000010 0.000010 0.000010 0.000010 0.000010 0.000010 0.000010 0.000010 0.000010 0.000010 0.000010 0.000010 0.000010 0.000010 0.000010 0.000010 0.000010 0.000010
0.000010 0.000010 0.000010 0.000010 0.000010 0.000010 0.000010 0.000010 0.995886 0.000010 0.000010 0.000010 0.000010 0.000010 0.003574 0.000010 0.000010 0.000010 0.000010 0.000010 0.000010 0.000010 0.000010 0.000010 0.000010 0.000010 0.000010 0.000010 0.000010 0.000010 0.000010 0.000010 0.000010 0.000010 0.000010 0.000010 0.000010 0.000010 0.000010 0.000010 0.000010 0.000010 0.000010 0.000010 0.000010 0.000010 0.000010 0.000010 0.000010 0.000010 0.000010 0.000010 0.000010 0.000010 0.000010 0.000010
0.000010 0.000010 0.000010 0.000010 0.000010 0.000010 0.000010 0.000010 0.999450 0.000010 0.000010 0.000010 0.000010 0.000010 0.000010 0.000010 0.000010 0.000010 0.000010 0.000010 0.000010 0.000010 0.000010 0.000010 0.000010 0.000010 0.000010 0.000010 0.000010 0.000010 0.000010 0.000010 0.000010 0.000010 0.000010 0.000010 0.000010 0.000010 0.000010 0.000010 0.000010 0.000010 0.000010 0.000010 0.000010 0.000010 0.000010 0.000010 0.000010 0.000010 0.000010 0.000010 0.000010 0.000010 0.000010 0.000010
0.000010 0.000010 0.000010 0.000010 0.000010 0.000010 0.000010 0.000010 0.999450 0.000010 0.000010 0.000010 0.000010 0.000010 0.000010 0.000010 0.000010 0.000010 0.000010 0.000010 0.000010 0.000010 0.000010 0.000010 0.000010 0.000010 0.000010 0.000010 0.000010 0.000010 0.000010 0.000010 0.000010 0.000010 0.000010 0.000010 0.000010 0.000010 0.000010 0.000010 0.000010 0.000010 0.000010 0.000010 0.000010 0.000010 0.000010 0.000010 0.000010 0.000010 0.000010 0.000010 0.000010 0.000010 0.000010 0.000010
0.000010 0.000010 0.023711 0.000010 0.000010 0.000010 0.000010 0.000010 0.725003 0.000010 0.000010 0.000010 0.005237 0.000010 0.051027 0.002816 0.000010 0.000010 0.000010 0.000010 0.000010 0.008120 0.000010 0.000010 0.000010 0.000010 0.000010 0.000329 0.000010 0.000010 0.000010 0.000010 0.000010 0.000010 0.000010 0.110748 0.000010 0.000010 0.000010 0.000010 0.033931 0.000010 0.000010 0.000010 0.000010 0.000010 0.000010 0.031740 0.000010 0.000010 0.006889 0.000010 0.000010 0.000010 0.000010 0.000010
0.000010 0.000010 0.000010 0.000010 0.000010 0.000010 0.000010 0.000010 0.999450 0.000010 0.000010 0.000010 0.000010 0.000010 0.000010 0.000010 0.000010 0.000010 0.000010 0.000010 0.000010 0.000010 0.000010 0.000010 0.000010 0.000010 0.000010 0.000010 0.000010 0.000010 0.000010 0.000010 0.000010 0.000010 0.000010 0.000010 0.000010 0.000010 0.000010 0.000010 0.000010 0.000010 0.000010 0.000010 0.000010 0.000010 0.000010 0.000010 0.000010 0.000010 0.000010 0.000010 0.000010 0.000010 0.000010 0.000010
0.000010 0.000010 0.000010 0.000010 0.000010 0.000010 0.000010 0.000010 0.999450 0.000010 0.000010 0.000010 0.000010 0.000010 0.000010 0.000010 0.000010 0.000010 0.000010 0.000010 0.000010 0.000010 0.000010 0.000010 0.000010 0.000010 0.000010 0.000010 0.000010 0.000010 0.000010 0.000010 0.000010 0.000010 0.000010 0.000010 0.000010 0.000010 0.000010 0.000010 0.000010 0.000010 0.000010 0.000010 0.000010 0.000010 0.000010 0.000010 0.000010 0.000010 0.000010 0.000010 0.000010 0.000010 0.000010 0.000010
0.000010 0.000010 0.000010 0.000010 0.000010 0.000010 0.000010 0.000010 0.999450 0.000010 0.000010 0.000010 0.000010 0.000010 0.000010 0.000010 0.000010 0.000010 0.000010 0.000010 0.000010 0.000010 0.000010 0.000010 0.000010 0.000010 0.000010 0.000010 0.000010 0.000010 0.000010 0.000010 0.000010 0.000010 0.000010 0.000010 0.000010 0.000010 0.000010 0.000010 0.000010 0.000010 0.000010 0.000010 0.000010 0.000010 0.000010 0.000010 0.000010 0.000010 0.000010 0.000010 0.000010 0.000010 0.000010 0.000010
0.000010 0.000010 0.000010 0.000010 0.000010 0.000010 0.000010 0.000010 0.999450 0.000010 0.000010 0.000010 0.000010 0.000010 0.000010 0.000010 0.000010 0.000010 0.000010 0.000010 0.000010 0.000010 0.000010 0.000010 0.000010 0.000010 0.000010 0.000010 0.000010 0.000010 0.000010 0.000010 0.000010 0.000010 0.000010 0.000010 0.000010 0.000010 0.000010 0.000010 0.000010 0.000010 0.000010 0.000010 0.000010 0.000010 0.000010 0.000010 0.000010 0.000010 0.000010 0.000010 0.000010 0.000010 0.000010 0.000010
0.000010 0.000010 0.000010 0.000010 0.000010 0.000010 0.000010 0.000010 0.999450 0.000010 0.000010 0.000010 0.000010 0.000010 0.000010 0.000010 0.000010 0.000010 0.000010 0.000010 0.000010 0.000010 0.000010 0.000010 0.000010 0.000010 0.000010 0.000010 0.000010 0.000010 0.000010 0.000010 0.000010 0.000010 0.000010 0.000010 0.000010 0.000010 0.000010 0.000010 0.000010 0.000010 0.000010 0.000010 0.000010 0.000010 0.000010 0.000010 0.000010 0.000010 0.000010 0.000010 0.000010 0.000010 0.000010 0.000010
0.000010 0.000010 0.000010 0.000010 0.000010 0.000010 0.000010 0.000010 0.000010 0.000010 0.000010 0.000010 0.011603 0.000010 0.003339 0.000010 0.000010 0.000010 0.856569 0.000010 0.000010 0.000010 0.000010 0.000010 0.000010 0.000010 0.000010 0.000010 0.000010 0.000010 0.000010 0.000010 0.000010 0.000010 0.000010 0.127969 0.000010 0.000010 0.000010 0.000010 0.000010 0.000010 0.000010 0.000010 0.000010 0.000010 0.000010 0.000010 0.000010 0.000010 0.000010 0.000010 0.000010 0.000010 0.000010 0.000010
0.000010 0.000010 0.000010 0.000010 0.000010 0.000010 0.000010 0.000010 0.000010 0.000010 0.000010 0.000010 0.000010 0.000010 0.000010 0.000010 0.000010 0.000010 0.999450 0.000010 0.000010 0.000010 0.000010 0.000010 0.000010 0.000010 0.000010 0.000010 0.000010 0.000010 0.000010 0.000010 0.000010 0.000010 0.000010 0.000010 0.000010 0.000010 0.000010 0.000010 0.000010 0.000010 0.000010 0.000010 0.000010 0.000010 0.000010 0.000010 0.000010 0.000010 0.000010 0.000010 0.000010 0.000010 0.000010 0.000010
0.000010 0.000010 0.000010 0.000010 0.000010 0.000010 0.000010 0.000010 0.000010 0.000010 0.000010 0.000010 0.000010 0.000010 0.000010 0.000010 0.000010 0.000010 0.999450 0.000010 0.000010 0.000010 0.000010 0.000010 0.000010 0.000010 0.000010 0.000010 0.000010 0.000010 0.000010 0.000010 0.000010 0.000010 0.000010 0.000010 0.000010 0.000010 0.000010 0.000010 0.000010 0.000010 0.000010 0.000010 0.000010 0.000010 0.000010 0.000010 0.000010 0.000010 0.000010 0.000010 0.000010 0.000010 0.000010 0.000010
0.000010 0.000010 0.000010 0.000010 0.000010 0.000010 0.000010 0.000010 0.000010 0.000010 0.000010 0.000010 0.000010 0.000010 0.000010 0.000010 0.000010 0.000010 0.999450 0.000010 0.000010 0.000010 0.000010 0.000010 0.000010 0.000010 0.000010 0.000010 0.000010 0.000010 0.000010 0.000010 0.000010 0.000010 0.000010 0.000010 0.000010 0.000010 0.000010 0.000010 0.000010 0.000010 0.000010 0.000010 0.000010 0.000010 0.000010 0.000010 0.000010 0.000010 0.000010 0.000010 0.000010 0.000010 0.000010 0.000010
0.000010 0.000010 0.000010 0.000010 0.000010 0.000010 0.000010 0.000010 0.000010 0.000010 0.000010 0.000010 0.026657 0.000010 0.016969 0.000010 0.000010 0.000010 0.791013 0.000010 0.000010 0.000010 0.000010 0.000010 0.000010 0.000010 0.000010 0.000010 0.000010 0.000010 0.000010 0.000010 0.000010 0.000010 0.000010 0.115244 0.000010 0.000010 0.000010 0.000010 0.049607 0.000010 0.000010 0.000010 0.000010 0.000010 0.000010 0.000010 0.000010 0.000010 0.000010 0.000010 0.000010 0.000010 0.000010 0.000010
0.000010 0.000010 0.000010 0.000010 0.000010 0.000010 0.000010 0.000010 0.000010 0.000010 0.000010 0.000010 0.000010 0.000010 0.000010 0.000010 0.000010 0.000010 0.999450 0.000010 0.000010 0.000010 0.000010 0.000010 0.000010 0.000010 0.000010 0.000010 0.000010 0.000010 0.000010 0.000010 0.000010 0.000010 0.000010 0.000010 0.000010 0.000010 0.000010 0.000010 0.000010 0.000010 0.000010 0.000010 0.000010 0.000010 0.000010 0.000010 0.000010 0.000010 0.000010 0.000010 0.000010 0.000010 0.000010 0.000010
0.000010 0.000010 0.000010 0.000010 0.000010 0.000010 0.000010 0.000010 0.000010 0.000010 0.000010 0.000010 0.054482 0.000010 0.004488 0.000010 0.000010 0.000010 0.788557 0.000010 0.000010 0.000010 0.000010 0.000010 0.000010 0.000010 0.000010 0.007640 0.000010 0.000010 0.000010 0.000010 0.000010 0.000010 0.000010 0.085537 0.000010 0.000010 0.000010 0.000010 0.058796 0.000010 0.000010 0.000010 0.000010 0.000010 0.000010 0.000010 0.000010 0.000010 0.000010 0.000010 0.000010 0.000010 0.000010 0.000010
0.000010 0.000010 0.000010 0.000010 0.000010 0.000010 0.000010 0.000010 0.000010 0.000010 0.003145 0.000010 0.002081 0.000010 0.000010 0.000010 0.000010 0.000010 0.844780 0.000010 0.000010 0.000010 0.000010 0.000010 0.000010 0.000010 0.000010 0.012606 0.000010 0.000010 0.000010 0.000010 0.000010 0.000010 0.000010 0.112408 0.000010 0.000010 0.000010 0.000010 0.024481 0.000010 0.000010 0.000010 0.000010 0.000010 0.000010 0.000010 0.000010 0.000010 0.000010 0.000010 0.000010 0.000010 0.000010 0.000010
0.000010 0.000010 0.000010 0.000010 0.000010 0.000010 0.000010 0.000010 0.000010 0.000010 0.000010 0.000010 0.000010 0.000010 0.000010 0.000010 0.000010 0.000010 0.849816 0.000010 0.000010 0.000010 0.000010 0.000010 0.000010 0.000010 0.000010 0.000010 0.000010 0.000010 0.000010 0.000010 0.000010 0.000010 0.000010 0.104002 0.000010 0.000010 0.000010 0.000010 0.045653 0.000010 0.000010 0.000010 0.000010 0.000010 0.000010 0.000010 0.000010 0.000010 0.000010 0.000010 0.000010 0.000010 0.000010 0.000010
0.000010 0.000010 0.000010 0.000010 0.000010 0.000010 0.000010 0.000010 0.000010 0.000010 0.000010 0.000010 0.000010 0.000010 0.010717 0.000010 0.000010 0.000010 0.830433 0.000010 0.000010 0.000010 0.000010 0.000010 0.000010 0.000010 0.000010 0.000010 0.000010 0.000010 0.000010 0.000010 0.000010 0.000010 0.000010 0.088663 0.000010 0.000010 0.000010 0.000010 0.069667 0.000010 0.000010 0.000010 0.000010 0.000010 0.000010 0.000010 0.000010 0.000010 0.000010 0.000010 0.000010 0.000010 0.000010 0.000010
0.000010 0.000010 0.000010 0.000010 0.000010 0.000010 0.000010 0.000010 0.000010 0.000010 0.000010 0.000010 0.000010 0.000010 0.000010 0.000010 0.000010 0.000010 0.999450 0.000010 0.000010 0.000010 0.000010 0.000010 0.000010 0.000010 0.000010 0.000010 0.000010 0.000010 0.000010 0.000010 0.000010 0.000010 0.000010 0.000010 0.000010 0.000010 0.000010 0.000010 0.000010 0.000010 0.000010 0.000010 0.000010 0.000010 0.000010 0.000010 0.000010 0.000010 0.000010 0.000010 0.000010 0.000010 0.000010 0.000010
0.000010 0.000010 0.000010 0.000010 0.000010 0.000010 0.000010 0.000010 0.000010 0.000010 0.000010 0.000010 0.000010 0.000010 0.000010 0.000010 0.000010 0.000010 0.999445 0.000010 0.000010 0.000015 0.000010 0.000010 0.000010 0.000010 0.000010 0.000010 0.000010 0.000010 0.000010 0.000010 0.000010 0.000010 0.000010 0.000010 0.000010 0.000010 0.000010 0.000010 0.000010 0.000010 0.000010 0.000010 0.000010 0.000010 0.000010 0.000010 0.000010 0.000010 0.000010 0.000010 0.000010 0.000010 0.000010 0.000010
0.000010 0.000010 0.000010 0.000010 0.000010 0.000010 0.000010 0.000010 0.000010 0.000010 0.000010 0.000010 0.000010 0.000010 0.000010 0.000010 0.000010 0.000010 0.999450 0.000010 0.000010 0.000010 0.000010 0.000010 0.000010 0.000010 0.000010 0.000010 0.000010 0.000010 0.000010 0.000010 0.000010 0.000010 0.000010 0.000010 0.000010 0.000010 0.000010 0.000010 0.000010 0.000010 0.000010 0.000010 0.000010 0.000010 0.000010 0.000010 0.000010 0.000010 0.000010 0.000010 0.000010 0.000010 0.000010 0.000010
0.000010 0.000010 0.000010 0.000010 0.000010 0.000010 0.000010 0.000010 0.000010 0.000010 0.000010 0.000010 0.000010 0.000010 0.000010 0.000010 0.000010 0.000010 0.999450 0.000010 0.000010 0.000010 0.000010 0.000010 0.000010 0.000010 0.000010 0.000010 0.000010 0.000010 0.000010 0.000010 0.000010 0.000010 0.000010 0.000010 0.000010 0.000010 0.000010 0.000010 0.000010 0.000010 0.000010 0.000010 0.000010 0.000010 0.000010 0.000010 0.000010 0.000010 0.000010 0.000010 0.000010 0.000010 0.000010 0.000010
0.000010 0.000010 0.000010 0.000010 0.000010 0.000010 0.000010 0.000010 0.000010 0.000010 0.000010 0.000010 0.032438 0.000010 0.018593 0.000010 0.000010 0.000010 0.666559 0.000010 0.000010 0.000010 0.000010 0.000010 0.000010 0.000010 0.000010 0.000010 0.000010 0.000010 0.000010 0.000010 0.000010 0.000010 0.000010 0.263222 0.000010 0.000010 0.000010 0.000010 0.018678 0.000010 0.000010 0.000010 0.000010 0.000010 0.000010 0.000010 0.000010 0.000010 0.000010 0.000010 0.000010 0.000010 0.000010 0.000010
0.000010 0.000010 0.000010 0.000010 0.000010 0.000010 0.000010 0.000010 0.000010 0.000010 0.000010 0.000010 0.000010 0.000010 0.000010 0.000010 0.000010 0.000010 0.999450 0.000010 0.000010 0.000010 0.000010 0.000010 0.000010 0.000010 0.000010 0.000010 0.000010 0.000010 0.000010 0.000010 0.000010 0.000010 0.000010 0.000010 0.000010 0.000010 0.000010 0.000010 0.000010 0.000010 0.000010 0.000010 0.000010 0.000010 0.000010 0.000010 0.000010 0.000010 0.000010 0.000010 0.000010 0.000010 0.000010 0.000010
0.000010 0.000010 0.000010 0.000010 0.000010 0.000010 0.000010 0.000010 0.000010 0.000010 0.000010 0.000010 0.000010 0.000010 0.000010 0.000010 0.000010 0.000010 0.999450 0.000010 0.000010 0.000010 0.000010 0.000010 0.000010 0.000010 0.000010 0.000010 0.000010 0.000010 0.000010 0.000010 0.000010 0.000010 0.000010 0.000010 0.000010 0.000010 0.000010 0.000010 0.000010 0.000010 0.000010 0.000010 0.000010 0.000010 0.000010 0.000010 0.000010 0.000010 0.000010 0.000010 0.000010 0.000010 0.000010 0.000010
0.000010 0.000010 0.000010 0.000010 0.000010 0.000010 0.000010 0.000010 0.000010 0.000010 0.000010 0.000010 0.000010 0.000010 0.000010 0.000010 0.000010 0.000010 0.000010 0.000010 0.000010 0.000010 0.000010 0.000010 0.000010 0.000010 0.000010 0.000010 0.000010 0.000010 0.000010 0.000010 0.000010 0.000010 0.000010 0.000010 0.000010 0.000010 0.000010 0.000010 0.999450 0.000010 0.000010 0.000010 0.000010 0.000010 0.000010 0.000010 0.000010 0.000010 0.000010 0.000010 0.000010 0.000010 0.000010 0.000010
0.000010 0.000010 0.000010 0.000010 0.000010 0.000010 0.000010 0.000010 0.000010 0.000010 0.000010 0.000010 0.000010 0.000010 0.000010 0.000010 0.000010 0.000010 0.000010 0.000010 0.000010 0.000010 0.000010 0.000010 0.000010 0.000010 0.000010 0.000010 0.000010 0.000010 0.000010 0.000010 0.000010 0.000010 0.000010 0.000010 0.000010 0.000010 0.000010 0.000010 0.999450 0.000010 0.000010 0.000010 0.000010 0.000010 0.000010 0.000010 0.000010 0.000010 0.000010 0.000010 0.000010 0.000010 0.000010 0.000010
0.000010 0.000010 0.000010 0.000010 0.000010 0.000010 0.000010 0.000010 0.000010 0.000010 0.000010 0.000010 0.000010 0.000010 0.000010 0.000010 0.000010 0.000010 0.000010 0.000010 0.000010 0.000010 0.000010 0.000010 0.000010 0.000010 0.000010 0.000010 0.000010 0.000010 0.000010 0.000010 0.000010 0.000010 0.000010 0.000010 0.000010 0.000010 0.000010 0.000010 0.999450 0.000010 0.000010 0.000010 0.000010 0.000010 0.000010 0.000010 0.000010 0.000010 0.000010 0.000010 0.000010 0.000010 0.000010 0.000010
0.000010 0.000010 0.000010 0.000010 0.000010 0.000010 0.000010 0.000010 0.000010 0.000010 0.000010 0.000010 0.000010 0.000010 0.000010 0.000010 0.000010 0.000010 0.000010 0.000010 0.000010 0.000010 0.000010 0.000010 0.000010 0.000010 0.000010 0.000010 0.000010 0.000010 0.000010 0.000010 0.000010 0.000010 0.000010 0.000010 0.000010 0.000010 0.000010 0.000010 0.999450 0.000010 0.000010 0.000010 0.000010 0.000010 0.000010 0.000010 0.000010 0.000010 0.000010 0.000010 0.000010 0.000010 0.000010 0.000010
0.000010 0.000010 0.000010 0.000010 0.000010 0.000010 0.000010 0.000010 0.000010 0.000010 0.000010 0.000010 0.000010 0.000010 0.000010 0.000010 0.000010 0.000010 0.000010 0.000010 0.000010 0.000010 0.000010 0.000010 0.000010 0.000010 0.000010 0.000010 0.000010 0.000010 0.000010 0.000010 0.000010 0.000010 0.000010 0.000010 0.000010 0.000010 0.000010 0.000010 0.999450 0.000010 0.000010 0.000010 0.000010 0.000010 0.000010 0.000010 0.000010 0.000010 0.000010 0.000010 0.000010 0.000010 0.000010 0.000010
0.000010 0.000010 0.000010 0.000010 0.000010 0.000010 0.000010 0.000010 0.000010 0.000010 0.000010 0.000010 0.000010 0.000010 0.000010 0.000010 0.000010 0.000010 0.000010 0.000010 0.000010 0.000010 0.000010 0.000010 0.000010 0.000010 0.000010 0.000010 0.000010 0.000010 0.000010 0.000010 0.000010 0.000010 0.000010 0.000010 0.000010 0.000010 0.000010 0.000010 0.999450 0.000010 0.000010 0.000010 0.000010 0.000010 0.000010 0.000010 0.000010 0.000010 0.000010 0.000010 0.000010 0.000010 0.000010 0.000010
0.000010 0.000010 0.000010 0.000010 0.000010 0.000010 0.000010 0.000010 0.000010 0.000010 0.000010 0.000010 0.000010 0.000010 0.000010 0.000010 0.000010 0.000010 0.000010 0.000010 0.000010 0.000010 0.000010 0.000010 0.000010 0.000010 0.000010 0.000010 0.000010 0.000010 0.000010 0.000010 0.000010 0.000010 0.000010 0.000010 0.000010 0.000010 0.000010 0.000010 0.999450 0.000010 0.000010 0.000010 0.000010 0.000010 0.000010 0.000010 0.000010 0.000010 0.000010 0.000010 0.000010 0.000010 0.000010 0.000010
0.000010 0.000010 0.000010 0.000010 0.000010 0.000010 0.000010 0.000010 0.000010 0.000010 0.000010 0.000010 0.000010 0.000010 0.000010 0.000010 0.000010 0.000010 0.000010 0.000010 0.000010 0.000010 0.000010 0.000010 0.000010 0.000010 0.000010 0.000010 0.000010 0.000010 0.000010 0.000010 0.000010 0.000010 0.000010 0.000010 0.000010 0.000010 0.000010 0.000010 0.999450 0.000010 0.000010 0.000010 0.000010 0.000010 0.000010 0.000010 0.000010 0.000010 0.000010 0.000010 0.000010 0.000010 0.000010 0.000010
0.000010 0.000010 0.000010 0.000010 0.000010 0.000010 0.000010 0.000010 0.020193 0.000010 0.000010 0.000010 0.000010 0.000010 0.000010 0.000010 0.000010 0.000010 0.000010 0.000010 0.000010 0.000010 0.000010 0.000010 0.000010 0.000010 0.000010 0.000449 0.000010 0.000010 0.000010 0.000010 0.000010 0.000010 0.000010 0.000010 0.000010 0.000010 0.000010 0.000010 0.978828 0.000010 0.000010 0.000010 0.000010 0.000010 0.000010 0.000010 0.000010 0.000010 0.000010 0.000010 0.000010 0.000010 0.000010 0.000010
0.000010 0.000010 0.000010 0.000010 0.000010 0.000010 0.000010 0.000010 0.000010 0.000010 0.000010 0.000010 0.000010 0.000010 0.000010 0.000010 0.000010 0.000010 0.000010 0.000010 0.000010 0.000010 0.000010 0.000010 0.000010 0.000010 0.000010 0.000010 0.000010 0.000010 0.000010 0.000010 0.000010 0.000010 0.000010 0.000010 0.000010 0.000010 0.000010 0.000010 0.999450 0.000010 0.000010 0.000010 0.000010 0.000010 0.000010 0.000010 0.000010 0.000010 0.000010 0.000010 0.000010 0.000010 0.000010 0.000010
0.000010 0.000010 0.000010 0.000010 0.000010 0.000010 0.000010 0.000010 0.000010 0.000010 0.000010 0.000010 0.000010 0.000010 0.000010 0.000010 0.000010 0.000010 0.000010 0.000010 0.000010 0.000010 0.000010 0.000010 0.000010 0.000010 0.000010 0.000010 0.000010 0.000010 0.000010 0.000010 0.000010 0.000010 0.000010 0.000010 0.000010 0.000010 0.000010 0.000010 0.999450 0.000010 0.000010 0.000010 0.000010 0.000010 0.000010 0.000010 0.000010 0.000010 0.000010 0.000010 0.000010 0.000010 0.000010 0.000010
0.000010 0.000010 0.000010 0.000010 0.000010 0.000010 0.000010 0.000010 0.000010 0.000010 0.000010 0.000010 0.000010 0.000010 0.000010 0.000010 0.000010 0.000010 0.000010 0.000010 0.000010 0.000010 0.000010 0.000010 0.000010 0.000010 0.000010 0.000010 0.000010 0.000010 0.000010 0.000010 0.000010 0.000010 0.000010 0.000010 0.000010 0.000010 0.000010 0.000010 0.999450 0.000010 0.000010 0.000010 0.000010 0.000010 0.000010 0.000010 0.000010 0.000010 0.000010 0.000010 0.000010 0.000010 0.000010 0.000010
0.000010 0.000010 0.000010 0.000010 0.000010 0.000010 0.000010 0.000010 0.000010 0.000010 0.000010 0.000010 0.000010 0.000010 0.000010 0.000010 0.000010 0.000010 0.000010 0.000010 0.000010 0.000010 0.000010 0.000010 0.000010 0.000010 0.000010 0.000010 0.000010 0.000010 0.000010 0.000010 0.000010 0.000010 0.000010 0.000010 0.000010 0.000010 0.000010 0.000010 0.999450 0.000010 0.000010 0.000010 0.000010 0.000010 0.000010 0.000010 0.000010 0.000010 0.000010 0.000010 0.000010 0.000010 0.000010 0.000010
0.000010 0.000010 0.000010 0.000010 0.000010 0.000010 0.000010 0.000010 0.000010 0.000010 0.000010 0.000010 0.000010 0.000010 0.000010 0.000010 0.000010 0.000010 0.000010 0.000010 0.000010 0.000010 0.000010 0.000010 0.000010 0.000010 0.000010 0.000010 0.000010 0.000010 0.000010 0.000010 0.000010 0.000010 0.000010 0.000010 0.000010 0.000010 0.000010 0.000010 0.999450 0.000010 0.000010 0.000010 0.000010 0.000010 0.000010 0.000010 0.000010 0.000010 0.000010 0.000010 0.000010 0.000010 0.000010 0.000010
0.000010 0.000010 0.000010 0.000010 0.000010 0.000010 0.000010 0.000010 0.000010 0.000010 0.000010 0.000010 0.000010 0.000010 0.000010 0.000010 0.000010 0.000010 0.000010 0.000010 0.000010 0.000010 0.000010 0.000010 0.000010 0.000010 0.000010 0.000010 0.000010 0.000010 0.000010 0.000010 0.000010 0.000010 0.000010 0.000010 0.000010 0.000010 0.000010 0.000010 0.999450 0.000010 0.000010 0.000010 0.000010 0.000010 0.000010 0.000010 0.000010 0.000010 0.000010 0.000010 0.000010 0.000010 0.000010 0.000010
0.000010 0.000010 0.000010 0.000010 0.000010 0.000010 0.000010 0.000010 0.000010 0.000010 0.000010 0.000010 0.001836 0.000010 0.000010 0.000010 0.000010 0.000010 0.000010 0.000010 0.000010 0.000010 0.000010 0.000010 0.000010 0.000010 0.000010 0.000010 0.000010 0.000010 0.000010 0.000010 0.000010 0.000010 0.000010 0.000010 0.000010 0.000010 0.000010 0.000010 0.997624 0.000010 0.000010 0.000010 0.000010 0.000010 0.000010 0.000010 0.000010 0.000010 0.000010 0.000010 0.000010 0.000010 0.000010 0.000010
0.000010 0.000010 0.000010 0.000010 0.000010 0.000010 0.000010 0.000010 0.000010 0.000010 0.000010 0.000010 0.000010 0.000010 0.000010 0.000010 0.000010 0.000010 0.000010 0.000010 0.000010 0.000010 0.000010 0.000010 0.000010 0.000010 0.000010 0.000010 0.000010 0.000010 0.000010 0.000010 0.000010 0.000010 0.000010 0.000010 0.000010 0.000010 0.000010 0.000010 0.999450 0.000010 0.000010 0.000010 0.000010 0.000010 0.000010 0.000010 0.000010 0.000010 0.000010 0.000010 0.000010 0.000010 0.000010 0.000010
0.000010 0.000010 0.000010 0.000010 0.000010 0.000010 0.000010 0.000010 0.000010 0.000010 0.000010 0.000010 0.000010 0.000010 0.020799 0.000010 0.000010 0.000010 0.000010 0.000010 0.000010 0.000010 0.000010 0.000010 0.000010 0.000010 0.000010 0.000010 0.000010 0.000010 0.000010 0.000010 0.000010 0.000010 0.000010 0.000010 0.000010 0.000010 0.000010 0.000010 0.978661 0.000010 0.000010 0.000010 0.000010 0.000010 0.000010 0.000010 0.000010 0.000010 0.000010 0.000010 0.000010 0.000010 0.000010 0.000010
0.000010 0.000010 0.000010 0.000010 0.000010 0.000010 0.000010 0.000010 0.000010 0.000010 0.000010 0.000010 0.000010 0.000010 0.000010 0.000010 0.000010 0.000010 0.000010 0.000010 0.000010 0.000010 0.000010 0.000010 0.000010 0.000010 0.000010 0.000010 0.000010 0.000010 0.000010 0.000010 0.000010 0.000010 0.000010 0.000010 0.000010 0.000010 0.000010 0.000010 0.999450 0.000010 0.000010 0.000010 0.000010 0.000010 0.000010 0.000010 0.000010 0.000010 0.000010 0.000010 0.000010 0.000010 0.000010 0.000010
0.000010 0.000010 0.000010 0.000010 0.000010 0.000010 0.000010 0.000010 0.000010 0.000010 0.000010 0.000010 0.000010 0.000010 0.000010 0.000010 0.000010 0.000010 0.000010 0.000010 0.000010 0.000010 0.000010 0.000010 0.000010 0.000010 0.000010 0.000010 0.000010 0.000010 0.000010 0.000010 0.000010 0.000010 0.000010 0.000010 0.000010 0.000010 0.000010 0.000010 0.999450 0.000010 0.000010 0.000010 0.000010 0.000010 0.000010 0.000010 0.000010 0.000010 0.000010 0.000010 0.000010 0.000010 0.000010 0.000010
0.000010 0.000010 0.000010 0.000010 0.000010 0.000010 0.000010 0.000010 0.000010 0.000010 0.000010 0.000010 0.999450 0.000010 0.000010 0.000010 0.000010 0.000010 0.000010 0.000010 0.000010 0.000010 0.000010 0.000010 0.000010 0.000010 0.000010 0.000010 0.000010 0.000010 0.000010 0.000010 0.000010 0.000010 0.000010 0.000010 0.000010 0.000010 0.000010 0.000010 0.000010 0.000010 0.000010 0.000010 0.000010 0.000010 0.000010 0.000010 0.000010 0.000010 0.000010 0.000010 0.000010 0.000010 0.000010 0.000010
0.000010 0.000010 0.000010 0.000010 0.000010 0.000010 0.000010 0.000010 0.000010 0.000010 0.000010 0.000010 0.999450 0.000010 0.000010 0.000010 0.000010 0.000010 0.000010 0.000010 0.000010 0.000010 0.000010 0.000010 0.000010 0.000010 0.000010 0.000010 0.000010 0.000010 0.000010 0.000010 0.000010 0.000010 0.000010 0.000010 0.000010 0.000010 0.000010 0.000010 0.000010 0.000010 0.000010 0.000010 0.000010 0.000010 0.000010 0.000010 0.000010 0.000010 0.000010 0.000010 0.000010 0.000010 0.000010 0.000010
0.000010 0.000010 0.000010 0.000010 0.000010 0.000010 0.000010 0.000010 0.000010 0.000010 0.000010 0.000010 0.999450 0.000010 0.000010 0.000010 0.000010 0.000010 0.000010 0.000010 0.000010 0.000010 0.000010 0.000010 0.000010 0.000010 0.000010 0.000010 0.000010 0.000010 0.000010 0.000010 0.000010 0.000010 0.000010 0.000010 0.000010 0.000010 0.000010 0.000010 0.000010 0.000010 0.000010 0.000010 0.000010 0.000010 0.000010 0.000010 0.000010 0.000010 0.000010 0.000010 0.000010 0.000010 0.000010 0.000010
0.000010 0.000010 0.000010 0.000010 0.000010 0.000010 0.000010 0.000010 0.000010 0.000010 0.000010 0.000010 0.999450 0.000010 0.000010 0.000010 0.000010 0.000010 0.000010 0.000010 0.000010 0.000010 0.000010 0.000010 0.000010 0.000010 0.000010 0.000010 0.000010 0.000010 0.000010 0.000010 0.000010 0.000010 0.000010 0.000010 0.000010 0.000010 0.000010 0.000010 0.000010 0.000010 0.000010 0.000010 0.000010 0.000010 0.000010 0.000010 0.000010 0.000010 0.000010 0.000010 0.000010 0.000010 0.000010 0.000010
0.000010 0.000010 0.000010 0.000010 0.000010 0.000010 0.000010 0.000010 0.000010 0.000010 0.000010 0.000010 0.999450 0.000010 0.000010 0.000010 0.000010 0.000010 0.000010 0.000010 0.000010 0.000010 0.000010 0.000010 0.000010 0.000010 0.000010 0.000010 0.000010 0.000010 0.000010 0.000010 0.000010 0.000010 0.000010 0.000010 0.000010 0.000010 0.000010 0.000010 0.000010 0.000010 0.000010 0.000010 0.000010 0.000010 0.000010 0.000010 0.000010 0.000010 0.000010 0.000010 0.000010 0.000010 0.000010 0.000010
0.000010 0.000010 0.000010 0.000010 0.000010 0.000010 0.000010 0.000010 0.000010 0.000010 0.000010 0.000010 0.999450 0.000010 0.000010 0.000010 0.000010 0.000010 0.000010 0.000010 0.000010 0.000010 0.000010 0.000010 0.000010 0.000010 0.000010 0.000010 0.000010 0.000010 0.000010 0.000010 0.000010 0.000010 0.000010 0.000010 0.000010 0.000010 0.000010 0.000010 0.000010 0.000010 0.000010 0.000010 0.000010 0.000010 0.000010 0.000010 0.000010 0.000010 0.000010 0.000010 0.000010 0.000010 0.000010 0.000010
0.000010 0.000010 0.000010 0.000010 0.000010 0.000010 0.000010 0.000010 0.005342 0.000010 0.000010 0.000010 0.946081 0.000010 0.000010 0.000010 0.000010 0.000010 0.000010 0.000010 0.000010 0.000010 0.000010 0.000010 0.000010 0.000010 0.000010 0.000010 0.000010 0.000010 0.000010 0.000010 0.000010 0.000010 0.000010 0.000010 0.000010 0.000010 0.000010 0.000010 0.048047 0.000010 0.000010 0.000010 0.000010 0.000010 0.000010 0.000010 0.000010 0.000010 0.000010 0.000010 0.000010 0.000010 0.000010 0.000010
0.000010 0.000010 0.000010 0.000010 0.000010 0.000010 0.000010 0.000010 0.000010 0.000010 0.000010 0.000010 0.999450 0.000010 0.000010 0.000010 0.000010 0.000010 0.000010 0.000010 0.000010 0.000010 0.000010 0.000010 0.000010 0.000010 0.000010 0.000010 0.000010 0.000010 0.000010 0.000010 0.000010 0.000010 0.000010 0.000010 0.000010 0.000010 0.000010 0.000010 0.000010 0.000010 0.000010 0.000010 0.000010 0.000010 0.000010 0.000010 0.000010 0.000010 0.000010 0.000010 0.000010 0.000010 0.000010 0.000010
0.000010 0.000010 0.000010 0.000010 0.000010 0.000010 0.000010 0.000010 0.000010 0.000010 0.000010 0.000010 0.999450 0.000010 0.000010 0.000010 0.000010 0.000010 0.000010 0.000010 0.000010 0.000010 0.000010 0.000010 0.000010 0.000010 0.000010 0.000010 0.000010 0.000010 0.000010 0.000010 0.000010 0.000010 0.000010 0.000010 0.000010 0.000010 0.000010 0.000010 0.000010 0.000010 0.000010 0.000010 0.000010 0.000010 0.000010 0.000010 0.000010 0.000010 0.000010 0.000010 0.000010 0.000010 0.000010 0.000010
0.000010 0.000010 0.000010 0.000010 0.000010 0.000010 0.000010 0.000010 0.000010 0.000010 0.000010 0.000010 0.999446 0.000010 0.000010 0.000010 0.000012 0.000011 0.000010 0.000010 0.000010 0.000010 0.000010 0.000011 0.000010 0.000010 0.000010 0.000010 0.000010 0.000010 0.000010 0.000010 0.000010 0.000010 0.000010 0.000010 0.000010 0.000010 0.000010 0.000010 0.000010 0.000010 0.000010 0.000010 0.000010 0.000010 0.000010 0.000010 0.000010 0.000010 0.000010 0.000010 0.000010 0.000010 0.000010 0.000010
0.000010 0.000010 0.000010 0.000010 0.000010 0.000010 0.000010 0.000010 0.048774 0.000010 0.032270 0.000010 0.085153 0.000010 0.063003 0.000010 0.000010 0.000010 0.170267 0.000010 0.000010 0.001663 0.000010 0.000010 0.000010 0.000010 0.000010 0.030487 0.000010 0.000010 0.000010 0.000010 0.000010 0.000010 0.000010 0.424823 0.000010 0.000010 0.000010 0.000010 0.117783 0.000010 0.000010 0.000010 0.000010 0.000010 0.000010 0.019138 0.001922 0.000010 0.000010 0.000010 0.004278 0.000010 0.000010 0.000010
0.000010 0.000010 0.000010 0.000010 0.000010 0.000010 0.000010 0.000010 0.044441 0.000010 0.020015 0.000010 0.059285 0.000010 0.099665 0.000010 0.000010 0.000010 0.062988 0.000010 0.000010 0.000010 0.000010 0.000010 0.000010 0.000010 0.000010 0.020935 0.000010 0.000010 0.000010 0.000010 0.000010 0.000010 0.000010 0.601901 0.000010 0.000010 0.000010 0.000010 0.090291 0.000010 0.000010 0.000010 0.000010 0.000010 0.000010 0.000010 0.000010 0.000010 0.000010 0.000010 0.000010 0.000010 0.000010 0.000010
0.000010 0.000010 0.000010 0.000010 0.000010 0.000010 0.000010 0.000010 0.020367 0.000010 0.007921 0.000010 0.045347 0.000010 0.086254 0.000010 0.000010 0.000010 0.086952 0.000010 0.000010 0.000010 0.000010 0.000010 0.000010 0.000010 0.000517 0.000010 0.000010 0.000010 0.000010 0.000010 0.000010 0.000010 0.000010 0.621144 0.000010 0.000010 0.000010 0.000010 0.131018 0.000010 0.000010 0.000010 0.000010 0.000010 0.000010 0.000010 0.000010 0.000010 0.000010 0.000010 0.000010 0.000010 0.000010 0.000010
0.000010 0.000010 0.000010 0.000010 0.000010 0.000010 0.000010 0.000010 0.043346 0.000010 0.000010 0.000010 0.033704 0.000010 0.077998 0.000010 0.000010 0.000010 0.103738 0.000010 0.000010 0.012427 0.000010 0.000010 0.000010 0.000010 0.000010 0.000171 0.000010 0.000010 0.000010 0.000010 0.000010 0.000010 0.000010 0.667873 0.000010 0.000010 0.000010 0.000010 0.060262 0.000010 0.000010 0.000010 0.000010 0.000010 0.000010 0.000010 0.000010 0.000010 0.000010 0.000010 0.000010 0.000010 0.000010 0.000010
0.000010 0.000010 0.000010 0.000010 0.000010 0.000010 0.000010 0.000010 0.073248 0.000010 0.046975 0.000010 0.079777 0.000010 0.079957 0.000010 0.000010 0.000010 0.069042 0.000010 0.000010 0.003420 0.000010 0.000010 0.000010 0.000010 0.000010 0.005100 0.000010 0.000010 0.000010 0.000010 0.000010 0.000010 0.000010 0.498859 0.000010 0.000010 0.000010 0.000010 0.127491 0.000010 0.000010 0.000010 0.000010 0.000010 0.000010 0.014049 0.000010 0.000010 0.000010 0.000010 0.001630 0.000010 0.000010 0.000010
0.000010 0.000010 0.000010 0.000010 0.000010 0.000010 0.000010 0.000010 0.027575 0.000010 0.000010 0.000010 0.008153 0.000010 0.024355 0.000010 0.000010 0.000010 0.094462 0.000010 0.000010 0.000010 0.000010 0.000010 0.000010 0.000010 0.000010 0.012458 0.000010 0.000010 0.000010 0.000010 0.000010 0.000010 0.000010 0.761430 0.000010 0.000010 0.000010 0.000010 0.071077 0.000010 0.000010 0.000010 0.000010 0.000010 0.000010 0.000010 0.000010 0.000010 0.000010 0.000010 0.000010 0.000010 0.000010 0.000010
0.000010 0.000010 0.000010 0.000010 0.000010 0.000010 0.000010 0.000010 0.037835 0.000010 0.000010 0.000010 0.012942 0.000010 0.033357 0.000010 0.000010 0.000010 0.090341 0.000010 0.000010 0.000010 0.000010 0.000010 0.000010 0.000010 0.000010 0.003539 0.000010 0.000010 0.000010 0.000010 0.000010 0.000010 0.000010 0.727188 0.000010 0.000010 0.000010 0.000010 0.094308 0.000010 0.000010 0.000010 0.000010 0.000010 0.000010 0.000010 0.000010 0.000010 0.000010 0.000010 0.000010 0.000010 0.000010 0.000010
0.000010 0.000010 0.000010 0.000010 0.000010 0.000010 0.000010 0.000010 0.032270 0.000010 0.017412 0.000010 0.059399 0.000010 0.053142 0.000010 0.000010 0.000010 0.071890 0.000010 0.000010 0.000010 0.000010 0.000010 0.000010 0.000010 0.000010 0.013622 0.000010 0.000010 0.000010 0.000010 0.000010 0.000010 0.000010 0.660443 0.000010 0.000010 0.000010 0.000010 0.084842 0.000010 0.000010 0.000010 0.000010 0.000010 0.000010 0.006511 0.000010 0.000010 0.000010 0.000010 0.000010 0.000010 0.000010 0.000010
0.000010 0.000010 0.000010 0.000010 0.000010 0.000010 0.000010 0.000010 0.097384 0.000010 0.033387 0.000010 0.049513 0.000010 0.100045 0.010430 0.000010 0.000010 0.064489 0.000010 0.000010 0.000010 0.000010 0.000010 0.000010 0.000010 0.000010 0.032591 0.000010 0.000010 0.000010 0.000010 0.000010 0.000010 0.000010 0.477476 0.000010 0.000010 0.000010 0.000010 0.101982 0.000010 0.000010 0.000010 0.000010 0.000010 0.000010 0.032244 0.000010 0.000010 0.000010 0.000010 0.000010 0.000010 0.000010 0.000010
0.000010 0.000010 0.002497 0.000010 0.000010 0.000010 0.000010 0.000010 0.082384 0.000010 0.037328 0.000010 0.042869 0.000010 0.070731 0.005211 0.000010 0.000010 0.069227 0.000010 0.000010 0.002360 0.000010 0.004798 0.000010 0.000010 0.000010 0.003753 0.000014 0.000010 0.000010 0.000010 0.000010 0.000010 0.000010 0.529328 0.000010 0.000010 0.000010 0.000010 0.139732 0.000010 0.000010 0.000010 0.000010 0.000010 0.000010 0.000010 0.000010 0.000010 0.001699 0.000010 0.000010 0.000010 0.007658 0.000010
0.000010 0.000010 0.000010 0.000010 0.000010 0.000010 0.000010 0.000010 0.082265 0.000010 0.048374 0.000010 0.048852 0.000010 0.070847 0.000010 0.000010 0.000010 0.080261 0.000010 0.000010 0.015638 0.000010 0.000010 0.000010 0.000010 0.000010 0.012058 0.000010 0.000010 0.000010 0.000010 0.000010 0.000010 0.000010 0.498821 0.000010 0.000010 0.000010 0.000010 0.112575 0.000010 0.000010 0.000010 0.000010 0.000010 0.000010 0.026503 0.001354 0.000010 0.000010 0.000010 0.002012 0.000010 0.000010 0.000010
0.000010 0.000010 0.000010 0.000010 0.000010 0.000010 0.000010 0.000010 0.046985 0.000010 0.034226 0.000010 0.077556 0.000010 0.087150 0.000010 0.000010 0.000010 0.087655 0.000010 0.000010 0.003148 0.000010 0.000010 0.000010 0.000010 0.000010 0.009556 0.000010 0.000010 0.000010 0.000010 0.000010 0.000010 0.000010 0.561010 0.000010 0.000010 0.000010 0.000010 0.092244 0.000010 0.000010 0.000010 0.000010 0.000010 0.000010 0.000010 0.000010 0.000010 0.000010 0.000010 0.000010 0.000010 0.000010 0.000010
0.000010 0.000010 0.000010 0.000010 0.000010 0.000010 0.000010 0.000010 0.012053 0.000010 0.052292 0.000010 0.072622 0.000010 0.096399 0.000010 0.000010 0.000010 0.074253 0.000010 0.000010 0.004060 0.000010 0.000010 0.000010 0.000010 0.000010 0.000010 0.000010 0.000010 0.000010 0.000010 0.000010 0.000010 0.000010 0.598676 0.000010 0.000010 0.000010 0.000010 0.089165 0.000010 0.000010 0.000010 0.000010 0.000010 0.000010 0.000010 0.000010 0.000010 0.000010 0.000010 0.000010 0.000010 0.000010 0.000010
0.000010 0.000010 0.000010 0.000010 0.000010 0.000010 0.000010 0.000010 0.055319 0.000010 0.000010 0.000010 0.051464 0.000010 0.072228 0.017158 0.000010 0.000010 0.099117 0.000010 0.000010 0.031523 0.000010 0.000010 0.000010 0.000010 0.000010 0.027330 0.000010 0.000010 0.000010 0.000010 0.000010 0.000010 0.000010 0.502366 0.000010 0.000010 0.000010 0.000010 0.139075 0.000010 0.000010 0.000010 0.000010 0.000010 0.000010 0.000010 0.000010 0.000010 0.000010 0.000010 0.000943 0.000010 0.003026 0.000010
0.000010 0.000010 0.000010 0.000010 0.000010 0.000010 0.000010 0.000010 0.084455 0.000010 0.004037 0.000010 0.038417 0.000010 0.071575 0.002926 0.000010 0.000010 0.095008 0.000010 0.000010 0.023405 0.000010 0.000010 0.000010 0.000010 0.000010 0.000010 0.000010 0.000010 0.000010 0.000010 0.000010 0.000010 0.000010 0.512973 0.000010 0.000010 0.000010 0.000010 0.138272 0.000010 0.000010 0.000010 0.000010 0.000010 0.000010 0.028474 0.000010 0.000010 0.000010 0.000010 0.000010 0.000010 0.000010 0.000010
0.000010 0.000010 0.000010 0.000010 0.000010 0.000010 0.000010 0.000010 0.032227 0.000010 0.043468 0.000010 0.035783 0.000010 0.070311 0.000010 0.000010 0.000010 0.087886 0.000010 0.000010 0.020242 0.000010 0.000861 0.000010 0.000010 0.000010 0.013860 0.000010 0.000010 0.000010 0.000010 0.000010 0.000010 0.002899 0.561954 0.000010 0.000010 0.000010 0.000010 0.067046 0.000010 0.000010 0.000010 0.000010 0.032491 0.000010 0.010036 0.000010 0.000010 0.000010 0.000010 0.018697 0.000010 0.001829 0.000010
0.000010 0.000010 0.000010 0.000010 0.000010 0.000010 0.000010 0.000010 0.007582 0.000010 0.011984 0.000010 0.037603 0.000010 0.054617 0.000010 0.000010 0.000010 0.080882 0.000010 0.000010 0.000010 0.000010 0.000010 0.000010 0.000010 0.000010 0.005923 0.000010 0.000010 0.000010 0.000010 0.000010 0.000010 0.000010 0.672005 0.000010 0.000010 0.000010 0.000010 0.128924 0.000010 0.000010 0.000010 0.000010 0.000010 0.000010 0.000010 0.000010 0.000010 0.000010 0.000010 0.000010 0.000010 0.000010 0.000010
0.000010 0.000010 0.000010 0.000010 0.000010 0.000010 0.000010 0.000010 0.000245 0.000010 0.002390 0.000010 0.053047 0.000010 0.055815 0.000010 0.000010 0.000010 0.080176 0.000010 0.000010 0.000010 0.000010 0.000010 0.000010 0.000010 0.000010 0.000010 0.000010 0.000010 0.000010 0.000010 0.000010 0.000010 0.000010 0.665052 0.000010 0.000010 0.000010 0.000010 0.142785 0.000010 0.000010 0.000010 0.000010 0.000010 0.000010 0.000010 0.000010 0.000010 0.000010 0.000010 0.000010 0.000010 0.000010 0.000010
0.000010 0.000010 0.000010 0.000010 0.000010 0.000010 0.000010 0.000010 0.052388 0.000010 0.076098 0.000010 0.036546 0.000010 0.068829 0.000010 0.000010 0.000010 0.072222 0.000010 0.000010 0.000010 0.000010 0.000010 0.000010 0.000010 0.000010 0.015479 0.000010 0.000010 0.000010 0.000010 0.000010 0.000010 0.000010 0.616421 0.000010 0.000010 0.000010 0.000010 0.060260 0.000010 0.000010 0.000010 0.000010 0.000010 0.000010 0.001287 0.000010 0.000010 0.000010 0.000010 0.000010 0.000010 0.000010 0.000010
0.000010 0.000010 0.000010 0.000010 0.000010 0.000010 0.000010 0.000010 0.045971 0.000010 0.025523 0.000010 0.037862 0.000010 0.097044 0.000010 0.000010 0.000010 0.070696 0.000010 0.000010 0.000010 0.000010 0.000010 0.000010 0.000010 0.000010 0.017291 0.000010 0.000010 0.000010 0.000010 0.000010 0.000010 0.000010 0.599357 0.000010 0.000010 0.000010 0.000010 0.105776 0.000010 0.000010 0.000010 0.000010 0.000010 0.000010 0.000010 0.000010 0.000010 0.000010 0.000010 0.000010 0.000010 0.000010 0.000010
0.000010 0.000010 0.000010 0.000010 0.000010 0.000010 0.000010 0.000010 0.042618 0.000010 0.025272 0.000010 0.035700 0.000010 0.093626 0.000010 0.000010 0.000010 0.087001 0.000010 0.000010 0.000010 0.000010 0.000010 0.000010 0.000010 0.000010 0.000190 0.000010 0.000010 0.000010 0.000010 0.000010 0.000010 0.000010 0.525496 0.000010 0.000010 0.000010 0.000010 0.140549 0.000010 0.000010 0.000010 0.000010 0.000010 0.000010 0.049078 0.000010 0.000010 0.000010 0.000010 0.000010 0.000010 0.000010 0.000010
0.000010 0.000010 0.000010 0.000010 0.000010 0.000010 0.000010 0.000010 0.066704 0.000010 0.041788 0.000010 0.055201 0.000010 0.076410 0.000010 0.000010 0.000010 0.073871 0.000010 0.000010 0.004352 0.000010 0.000010 0.000010 0.000010 0.000010 0.020802 0.000010 0.000010 0.000010 0.000010 0.000010 0.000010 0.000010 0.486163 0.000010 0.000010 0.000010 0.000010 0.159882 0.000010 0.000010 0.000010 0.000010 0.000010 0.000010 0.000010 0.000010 0.000010 0.014366 0.000010 0.000010 0.000010 0.000010 0.000010
0.000010 0.000010 0.000010 0.000010 0.000010 0.000010 0.000010 0.000010 0.072295 0.000010 0.034892 0.000010 0.067273 0.000010 0.034524 0.000010 0.000010 0.000010 0.106692 0.000010 0.000010 0.000010 0.000010 0.000010 0.000010 0.000010 0.000010 0.020836 0.000010 0.000010 0.000864 0.000010 0.000010 0.000010 0.000010 0.478958 0.000010 0.000010 0.000010 0.000010 0.128508 0.000010 0.000010 0.000010 0.000010 0.000010 0.000010 0.047435 0.000010 0.000010 0.001168 0.000010 0.006114 0.000010 0.000010 0.000010
0.000010 0.000010 0.000010 0.000010 0.000010 0.000010 0.000010 0.000010 0.000010 0.000010 0.000010 0.000010 0.029796 0.000010 0.123316 0.000010 0.000010 0.000010 0.000010 0.000010 0.000010 0.000010 0.000010 0.000010 0.000010 0.000010 0.000010 0.000010 0.000010 0.000010 0.000010 0.000010 0.000010 0.000010 0.000010 0.599128 0.000010 0.000010 0.000010 0.000010 0.247240 0.000010 0.000010 0.000010 0.000010 0.000010 0.000010 0.000010 0.000010 0.000010 0.000010 0.000010 0.000010 0.000010 0.000010 0.000010
0.000010 0.000010 0.000010 0.000010 0.000010 0.000010 0.000010 0.000010 0.000010 0.000010 0.025652 0.000010 0.023663 0.000010 0.118758 0.000010 0.000010 0.000010 0.041175 0.000010 0.000010 0.000010 0.000010 0.000010 0.000010 0.000010 0.000010 0.003820 0.000010 0.000010 0.000010 0.000010 0.000010 0.000010 0.000010 0.540433 0.000010 0.000010 0.000010 0.000010 0.246008 0.000010 0.000010 0.000010 0.000010 0.000010 0.000010 0.000010 0.000010 0.000010 0.000010 0.000010 0.000010 0.000010 0.000010 0.000010
0.000010 0.000010 0.000010 0.000010 0.000010 0.000010 0.000010 0.000010 0.031119 0.000010 0.000010 0.000010 0.026541 0.000010 0.127826 0.000010 0.000010 0.000010 0.044021 0.000010 0.000010 0.000010 0.000010 0.000010 0.000010 0.000010 0.000010 0.012352 0.000010 0.000010 0.000010 0.000010 0.000010 0.000010 0.000010 0.504504 0.000010 0.000010 0.000010 0.000010 0.253148 0.000010 0.000010 0.000010 0.000010 0.000010 0.000010 0.000010 0.000010 0.000010 0.000010 0.000010 0.000010 0.000010 0.000010 0.000010
0.000010 0.000010 0.000010 0.000010 0.000010 0.000010 0.000010 0.000010 0.035153 0.000010 0.000010 0.000010 0.033253 0.000010 0.105915 0.000010 0.000010 0.000010 0.031766 0.000010 0.000010 0.000466 0.000010 0.000010 0.000010 0.000010 0.001022 0.011304 0.000010 0.000010 0.000010 0.000010 0.000010 0.000010 0.000010 0.511268 0.000010 0.000010 0.000010 0.000010 0.269382 0.000010 0.000010 0.000010 0.000010 0.000010 0.000010 0.000010 0.000010 0.000010 0.000010 0.000010 0.000010 0.000010 0.000010 0.000010
0.000010 0.000010 0.000010 0.000010 0.000010 0.002105 0.000010 0.000010 0.039083 0.000010 0.000010 0.000010 0.026890 0.000010 0.147632 0.000010 0.006904 0.000010 0.000907 0.000010 0.000010 0.000010 0.000010 0.000010 0.000010 0.080110 0.000010 0.013188 0.005933 0.000010 0.000010 0.000010 0.000010 0.000010 0.000010 0.475238 0.000010 0.000010 0.000010 0.000010 0.201558 0.000010 0.000010 0.000010 0.000010 0.000010 0.000010 0.000010 0.000010 0.000010 0.000010 0.000010 0.000010 0.000010 0.000010 0.000010
0.000010 0.000010 0.000010 0.000010 0.000010 0.000010 0.000010 0.000010 0.000010 0.000010 0.000010 0.000010 0.060481 0.000010 0.126988 0.000010 0.000010 0.000010 0.000010 0.000010 0.000010 0.000010 0.000010 0.000010 0.000010 0.000010 0.000010 0.015589 0.000010 0.000010 0.000010 0.000010 0.000010 0.000010 0.000010 0.566669 0.000010 0.000010 0.000010 0.000010 0.229763 0.000010 0.000010 0.000010 0.000010 0.000010 0.000010 0.000010 0.000010 0.000010 0.000010 0.000010 0.000010 0.000010 0.000010 0.000010
0.000010 0.000010 0.024966 0.000010 0.000010 0.000010 0.002961 0.000625 0.040981 0.000010 0.007199 0.000010 0.069753 0.000010 0.082164 0.004230 0.000010 0.000010 0.089015 0.000010 0.000010 0.000010 0.000010 0.000010 0.000010 0.047478 0.000010 0.027430 0.000010 0.000010 0.003072 0.000010 0.000010 0.000010 0.000010 0.400022 0.002612 0.000010 0.000010 0.000010 0.176719 0.000013 0.000010 0.000010 0.000010 0.000010 0.003077 0.000010 0.003423 0.000010 0.001353 0.000797 0.003640 0.008130 0.000010 0.000010
0.000010 0.000010 0.000010 0.000010 0.000010 0.000010 0.000010 0.000010 0.042301 0.000010 0.035693 0.000010 0.070546 0.000010 0.150430 0.000010 0.000010 0.000010 0.077272 0.000010 0.000010 0.017706 0.000010 0.000010 0.000010 0.000010 0.000010 0.019146 0.000010 0.000010 0.000010 0.000010 0.000010 0.000010 0.000010 0.376917 0.000010 0.000010 0.000010 0.000010 0.198935 0.000010 0.000010 0.000010 0.000010 0.000010 0.000010 0.010595 0.000010 0.000010 0.000010 0.000010 0.000010 0.000010 0.000010 0.000010
0.000010 0.000010 0.000010 0.000010 0.000010 0.000010 0.000010 0.000010 0.024026 0.000010 0.016017 0.000010 0.039663 0.000010 0.134656 0.000010 0.000010 0.000010 0.067611 0.000010 0.000010 0.000010 0.000010 0.000010 0.000010 0.000010 0.000010 0.027274 0.000010 0.000010 0.000010 0.000010 0.000010 0.000010 0.000010 0.443181 0.000010 0.000010 0.000010 0.000010 0.229653 0.000010 0.000010 0.000010 0.000010 0.000010 0.000010 0.017448 0.000010 0.000010 0.000010 0.000010 0.000010 0.000010 0.000010 0.000010
0.000010 0.000010 0.000010 0.000010 0.000010 0.000010 0.000010 0.000010 0.083285 0.000010 0.028747 0.000010 0.050306 0.000010 0.159489 0.007856 0.000010 0.000010 0.037690 0.000010 0.000010 0.006067 0.000010 0.000010 0.000010 0.000010 0.000010 0.019528 0.000010 0.000010 0.000010 0.000010 0.000010 0.000010 0.000010 0.362564 0.000010 0.000010 0.000010 0.000010 0.226115 0.000010 0.000010 0.000010 0.000010 0.000010 0.000010 0.000010 0.000010 0.000010 0.013530 0.000010 0.004383 0.000010 0.000010 0.000010
0.000010 0.000010 0.000010 0.000010 0.000010 0.000010 0.000010 0.000010 0.013661 0.000010 0.000010 0.000010 0.046910 0.000010 0.162856 0.000010 0.000010 0.000010 0.042957 0.000010 0.000010 0.000010 0.000010 0.000010 0.000010 0.000010 0.000010 0.023315 0.000010 0.000010 0.000010 0.000010 0.000010 0.000010 0.000010 0.500841 0.000010 0.000010 0.000010 0.000010 0.202357 0.000010 0.000010 0.000010 0.000010 0.000010 0.000010 0.006624 0.000010 0.000010 0.000010 0.000010 0.000010 0.000010 0.000010 0.000010
0.000010 0.000010 0.000010 0.000010 0.000010 0.000010 0.000010 0.000010 0.017456 0.000010 0.001369 0.000010 0.092745 0.000010 0.177202 0.000010 0.000010 0.000010 0.000010 0.000010 0.000010 0.000319 0.000010 0.000010 0.000010 0.000010 0.000010 0.024130 0.000010 0.000010 0.000010 0.000010 0.000010 0.000010 0.000010 0.462226 0.000010 0.000010 0.000010 0.000010 0.224070 0.000010 0.000010 0.000010 0.000010 0.000010 0.000010 0.000010 0.000014 0.000010 0.000010 0.000010 0.000010 0.000010 0.000010 0.000010
0.000010 0.000010 0.000010 0.000010 0.000010 0.000010 0.000010 0.000010 0.049502 0.000010 0.013179 0.000010 0.030128 0.000010 0.074237 0.008118 0.000010 0.000010 0.103072 0.000010 0.000010 0.011924 0.000010 0.000010 0.000010 0.000010 0.000010 0.000010 0.000010 0.000010 0.000010 0.000010 0.000010 0.000010 0.000010 0.481272 0.000010 0.000010 0.000010 0.000010 0.213275 0.000010 0.000010 0.000010 0.000010 0.000010 0.000010 0.014833 0.000010 0.000010 0.000010 0.000010 0.000010 0.000010 0.000010 0.000010
0.000010 0.000010 0.000010 0.000010 0.000010 0.000010 0.000010 0.000010 0.048832 0.000010 0.021931 0.000010 0.047296 0.000010 0.084127 0.000010 0.000010 0.000010 0.121570 0.000010 0.000010 0.000010 0.000010 0.000010 0.000010 0.000010 0.000010 0.001905 0.000010 0.000010 0.000010 0.000010 0.000010 0.000010 0.000010 0.466044 0.000010 0.000010 0.000010 0.000010 0.207815 0.000010 0.000010 0.000010 0.000010 0.000010 0.000010 0.000010 0.000010 0.000010 0.000010 0.000010 0.000010 0.000010 0.000010 0.000010
0.000010 0.000010 0.000010 0.000010 0.000010 0.000010 0.000010 0.000010 0.027026 0.000010 0.016517 0.000010 0.043267 0.000010 0.085296 0.000010 0.000010 0.000010 0.104339 0.000010 0.000010 0.022956 0.000010 0.000010 0.000010 0.000010 0.000010 0.012692 0.000010 0.000010 0.000010 0.000010 0.000010 0.000010 0.000010 0.474818 0.000010 0.000010 0.000010 0.000010 0.190123 0.000010 0.000010 0.000010 0.000010 0.000010 0.000010 0.022504 0.000010 0.000010 0.000010 0.000010 0.000010 0.000010 0.000010 0.000010
0.000010 0.000010 0.000010 0.000010 0.000010 0.000010 0.000010 0.000010 0.001969 0.000010 0.006738 0.000010 0.048833 0.000010 0.079842 0.000010 0.000010 0.000010 0.088554 0.000010 0.000010 0.004945 0.000010 0.000010 0.000010 0.000010 0.003934 0.000010 0.000010 0.000010 0.000010 0.000010 0.000010 0.000010 0.000010 0.541038 0.000010 0.000010 0.000010 0.000010 0.223678 0.000010 0.000010 0.000010 0.000010 0.000010 0.000010 0.000010 0.000010 0.000010 0.000010 0.000010 0.000010 0.000010 0.000010 0.000010
0.000010 0.000010 0.000010 0.000010 0.000010 0.000010 0.000010 0.000010 0.069961 0.000010 0.006505 0.000010 0.045911 0.000010 0.071659 0.000010 0.000010 0.000010 0.129234 0.000010 0.000010 0.000748 0.000010 0.000010 0.000010 0.000010 0.000010 0.014301 0.000010 0.000010 0.000010 0.000010 0.000010 0.000010 0.000010 0.454836 0.000010 0.000010 0.000010 0.000010 0.206375 0.000010 0.000010 0.000010 0.000010 0.000010 0.000010 0.000010 0.000010 0.000010 0.000010 0.000010 0.000010 0.000010 0.000010 0.000010
0.000010 0.000010 0.000010 0.000010 0.000010 0.000010 0.000010 0.000010 0.000010 0.000010 0.002515 0.000010 0.016556 0.000010 0.011374 0.000010 0.000010 0.000010 0.691339 0.000010 0.000010 0.002701 0.000010 0.000010 0.000010 0.000010 0.000010 0.019677 0.000010 0.000010 0.000010 0.000010 0.000010 0.000010 0.000010 0.148752 0.000010 0.000010 0.000010 0.000010 0.106606 0.000010 0.000010 0.000010 0.000010 0.000010 0.000010 0.000010 0.000010 0.000010 0.000010 0.000010 0.000010 0.000010 0.000010 0.000010
0.000010 0.000010 0.000010 0.000010 0.000010 0.000010 0.000010 0.000010 0.000010 0.000010 0.000010 0.000010 0.017525 0.000010 0.004907 0.000010 0.000010 0.000010 0.869889 0.000010 0.000010 0.000010 0.000010 0.000010 0.000010 0.000010 0.000010 0.005447 0.000010 0.000010 0.000010 0.000010 0.000010 0.000010 0.000010 0.087347 0.000010 0.000010 0.000010 0.000010 0.014385 0.000010 0.000010 0.000010 0.000010 0.000010 0.000010 0.000010 0.000010 0.000010 0.000010 0.000010 0.000010 0.000010 0.000010 0.000010
0.000010 0.000010 0.000010 0.000010 0.000010 0.000010 0.000010 0.000010 0.089147 0.000010 0.000010 0.000010 0.053486 0.000010 0.101346 0.000010 0.000010 0.000010 0.107257 0.000010 0.000010 0.006337 0.000010 0.000010 0.000010 0.000010 0.004250 0.021433 0.000010 0.000010 0.000010 0.000010 0.000010 0.000010 0.000010 0.390480 0.000010 0.000010 0.000010 0.000010 0.208919 0.000010 0.000010 0.000010 0.000010 0.000010 0.000010 0.000010 0.000010 0.000010 0.007558 0.000010 0.009339 0.000010 0.000010 0.000010
0.000010 0.000010 0.000010 0.000010 0.000010 0.001148 0.000010 0.000010 0.000010 0.000010 0.000010 0.000010 0.030160 0.000010 0.025739 0.000010 0.000010 0.000010 0.361247 0.000010 0.000010 0.000010 0.009802 0.000010 0.000010 0.000010 0.000010 0.020462 0.000581 0.000010 0.000010 0.000010 0.000010 0.000010 0.000010 0.358090 0.000010 0.001021 0.000010 0.005832 0.182783 0.000010 0.000010 0.000010 0.000010 0.000010 0.000010 0.000010 0.002696 0.000010 0.000010 0.000010 0.000010 0.000010 0.000010 0.000010
0.000010 0.000010 0.000010 0.000010 0.000010 0.000010 0.000010 0.000010 0.007887 0.000010 0.009307 0.000010 0.031059 0.000010 0.075163 0.000010 0.000010 0.000010 0.093023 0.000010 0.000010 0.006419 0.000010 0.000010 0.000010 0.000010 0.000010 0.423315 0.000010 0.000010 0.000010 0.000010 0.000010 0.000010 0.000010 0.240914 0.000010 0.000010 0.000010 0.000010 0.112442 0.000010 0.000010 0.000010 0.000010 0.000010 0.000010 0.000010 0.000010 0.000010 0.000010 0.000010 0.000010 0.000010 0.000010 0.000010
0.000010 0.000010 0.000010 0.000010 0.000010 0.000010 0.000010 0.000010 0.000010 0.000010 0.000010 0.000010 0.013922 0.000010 0.000010 0.000010 0.000010 0.000010 0.000010 0.000010 0.000010 0.000010 0.000010 0.004117 0.000010 0.000010 0.000010 0.000010 0.000010 0.000010 0.000010 0.000010 0.000010 0.000010 0.000010 0.907657 0.000010 0.000010 0.000010 0.000010 0.000010 0.000010 0.000010 0.000010 0.002169 0.069561 0.000010 0.000010 0.002074 0.000010 0.000010 0.000010 0.000010 0.000010 0.000010 0.000010
0.000010 0.000010 0.000010 0.000010 0.000010 0.000010 0.000010 0.000010 0.000010 0.000010 0.000010 0.000010 0.000010 0.000010 0.000010 0.000010 0.000010 0.000010 0.000010 0.000010 0.000010 0.000010 0.000010 0.000010 0.000010 0.000010 0.000010 0.000010 0.000010 0.000010 0.000010 0.000010 0.000010 0.000010 0.000010 0.936410 0.000010 0.000010 0.000010 0.000010 0.000010 0.000010 0.000010 0.000010 0.000010 0.063050 0.000010 0.000010 0.000010 0.000010 0.000010 0.000010 0.000010 0.000010 0.000010 0.000010
0.000010 0.000010 0.000010 0.000010 0.000010 0.000010 0.000010 0.000010 0.000010 0.000010 0.000010 0.000010 0.018139 0.000010 0.011710 0.000010 0.000010 0.000010 0.329751 0.000010 0.000010 0.000010 0.000010 0.000010 0.000010 0.000010 0.000015 0.005558 0.000010 0.000010 0.002804 0.000010 0.000010 0.000010 0.000010 0.590962 0.000010 0.000010 0.000010 0.000010 0.000010 0.000010 0.000010 0.000010 0.000010 0.040254 0.000010 0.000010 0.000010 0.000010 0.000010 0.000010 0.000336 0.000010 0.000010 0.000010
0.000010 0.000010 0.000010 0.000010 0.000010 0.000010 0.000010 0.000010 0.000010 0.000010 0.000010 0.000010 0.000010 0.000010 0.000010 0.000010 0.000010 0.000010 0.000010 0.000010 0.000010 0.000010 0.000010 0.000010 0.000010 0.000010 0.000010 0.000010 0.000010 0.000010 0.000010 0.000010 0.000010 0.000010 0.000010 0.933753 0.000010 0.000010 0.000010 0.000010 0.000010 0.000010 0.000010 0.000010 0.000010 0.065707 0.000010 0.000010 0.000010 0.000010 0.000010 0.000010 0.000010 0.000010 0.000010 0.000010
0.000010 0.000010 0.007707 0.000010 0.000010 0.000010 0.000010 0.000010 0.040955 0.000010 0.039051 0.000010 0.069830 0.000010 0.046440 0.000010 0.000010 0.000010 0.068978 0.000010 0.000010 0.009972 0.000010 0.000010 0.000010 0.000010 0.000010 0.005300 0.000010 0.000010 0.000010 0.000010 0.000010 0.000010 0.000010 0.545866 0.000010 0.000010 0.000010 0.004650 0.110110 0.000010 0.000010 0.000010 0.000010 0.029944 0.000010 0.020768 0.000010 0.000010 0.000010 0.000010 0.000010 0.000010 0.000010 0.000010
0.000010 0.000010 0.003909 0.001244 0.000010 0.014017 0.000010 0.000010 0.034218 0.000010 0.025339 0.005016 0.024988 0.000010 0.053818 0.000010 0.000010 0.000010 0.048614 0.009176 0.000010 0.027606 0.000010 0.000010 0.000010 0.000010 0.000010 0.004704 0.000010 0.000010 0.000010 0.000010 0.007780 0.000010 0.000010 0.553557 0.000010 0.000010 0.000010 0.000559 0.053066 0.000010 0.000010 0.000010 0.000010 0.081916 0.000010 0.033679 0.000010 0.000010 0.000012 0.000010 0.004519 0.000010 0.011916 0.000010
0.000010 0.000010 0.036344 0.000010 0.000010 0.000992 0.000010 0.001925 0.015512 0.000010 0.063966 0.003719 0.068188 0.000010 0.070059 0.002029 0.000151 0.000010 0.093981 0.000010 0.000010 0.011506 0.000010 0.000010 0.000010 0.000520 0.000010 0.005407 0.000010 0.000010 0.000010 0.007510 0.000010 0.000010 0.000010 0.459060 0.000010 0.000010 0.013606 0.000016 0.056422 0.000010 0.000010 0.000010 0.000010 0.029303 0.000010 0.033054 0.000010 0.000010 0.000010 0.000010 0.019691 0.000010 0.006708 0.000010
0.000010 0.000010 0.000010 0.000010 0.000010 0.003773 0.000010 0.000010 0.000010 0.000010 0.000010 0.000010 0.000010 0.000010 0.000010 0.000010 0.000010 0.000010 0.000010 0.000010 0.000010 0.000010 0.000010 0.000010 0.000010 0.000010 0.000010 0.000010 0.000010 0.000010 0.000010 0.000010 0.000010 0.000010 0.000010 0.903868 0.000010 0.000010 0.000010 0.000010 0.000010 0.000010 0.000010 0.000010 0.000010 0.091829 0.000010 0.000010 0.000010 0.000010 0.000010 0.000010 0.000010 0.000010 0.000010 0.000010
0.000010 0.000010 0.000010 0.000010 0.000010 0.000010 0.000010 0.000010 0.000010 0.004146 0.000010 0.000010 0.000010 0.000010 0.000010 0.000010 0.004479 0.000010 0.000010 0.000010 0.000010 0.000010 0.000010 0.000010 0.000010 0.003068 0.000010 0.000010 0.000010 0.001922 0.000010 0.000010 0.000010 0.000010 0.000010 0.908296 0.000010 0.000010 0.000010 0.000010 0.000010 0.000010 0.000010 0.000010 0.000010 0.069713 0.000010 0.000010 0.000010 0.000010 0.000010 0.000010 0.000010 0.000010 0.000010 0.007885
0.000010 0.000010 0.000010 0.000010 0.000010 0.000010 0.000010 0.000010 0.000010 0.000010 0.000010 0.000010 0.000010 0.000010 0.000010 0.000010 0.000010 0.000010 0.000010 0.000010 0.000010 0.000010 0.000010 0.000010 0.000010 0.000010 0.000010 0.000010 0.000010 0.000010 0.000010 0.000010 0.000010 0.000010 0.000010 0.939681 0.000010 0.000010 0.000010 0.000010 0.000010 0.000010 0.000010 0.000010 0.000010 0.059779 0.000010 0.000010 0.000010 0.000010 0.000010 0.000010 0.000010 0.000010 0.000010 0.000010
0.000010 0.000010 0.000010 0.000010 0.000010 0.001358 0.000010 0.000010 0.028399 0.000010 0.053459 0.008889 0.044402 0.000010 0.061702 0.000010 0.000010 0.000010 0.094673 0.000010 0.000010 0.021049 0.000010 0.000010 0.000010 0.000010 0.000010 0.001199 0.000010 0.000010 0.000010 0.000010 0.000010 0.000010 0.000010 0.543054 0.000010 0.000010 0.000010 0.000010 0.033204 0.000010 0.000010 0.000010 0.006191 0.061984 0.000010 0.023946 0.000010 0.001355 0.000010 0.000010 0.000010 0.000010 0.014737 0.000010
0.000010 0.000010 0.000010 0.000010 0.000010 0.009135 0.000010 0.000010 0.000010 0.000010 0.022599 0.000010 0.039637 0.000010 0.060991 0.000010 0.000010 0.000010 0.065436 0.000010 0.000010 0.000010 0.000010 0.000010 0.000010 0.000010 0.000010 0.001302 0.005023 0.000010 0.003851 0.000010 0.000010 0.003862 0.000010 0.526943 0.000010 0.000010 0.000010 0.005629 0.119965 0.000010 0.000010 0.000010 0.000010 0.091380 0.000010 0.029393 0.001110 0.000010 0.000010 0.000010 0.000010 0.000010 0.013344 0.000010
0.000010 0.000010 0.000010 0.000010 0.000010 0.000010 0.000010 0.000010 0.000010 0.000010 0.000010 0.000010 0.000010 0.000010 0.000010 0.000010 0.000010 0.000010 0.000010 0.000010 0.000010 0.000010 0.000010 0.000010 0.000010 0.000010 0.000010 0.000010 0.000010 0.000010 0.000010 0.000010 0.000010 0.000010 0.000010 0.000010 0.000010 0.000010 0.000010 0.999450 0.000010 0.000010 0.000010 0.000010 0.000010 0.000010 0.000010 0.000010 0.000010 0.000010 0.000010 0.000010 0.000010 0.000010 0.000010 0.000010
0.000010 0.000010 0.000010 0.000010 0.000010 0.000010 0.000010 0.000010 0.000010 0.000010 0.000010 0.000010 0.000010 0.000010 0.000010 0.000010 0.000010 0.000010 0.000010 0.000010 0.000010 0.000010 0.000010 0.000010 0.000010 0.000010 0.000010 0.000010 0.000010 0.000010 0.000010 0.000010 0.000010 0.000010 0.000010 0.000010 0.000010 0.000010 0.000010 0.999450 0.000010 0.000010 0.000010 0.000010 0.000010 0.000010 0.000010 0.000010 0.000010 0.000010 0.000010 0.000010 0.000010 0.000010 0.000010 0.000010
0.000010 0.000010 0.000010 0.000010 0.000010 0.000010 0.000010 0.000010 0.000010 0.000010 0.000010 0.000010 0.000010 0.000010 0.000010 0.000010 0.000010 0.000010 0.000010 0.000010 0.000010 0.000010 0.000010 0.000010 0.000010 0.000010 0.000010 0.000010 0.000010 0.000010 0.000010 0.000010 0.000010 0.000010 0.000010 0.000010 0.000010 0.000010 0.000010 0.999450 0.000010 0.000010 0.000010 0.000010 0.000010 0.000010 0.000010 0.000010 0.000010 0.000010 0.000010 0.000010 0.000010 0.000010 0.000010 0.000010
0.000010 0.000010 0.000010 0.000010 0.000010 0.000010 0.000010 0.000010 0.000010 0.000010 0.000010 0.000010 0.000010 0.000010 0.000010 0.000010 0.000010 0.000010 0.000010 0.000010 0.000010 0.000010 0.000010 0.000010 0.000010 0.000010 0.000010 0.000010 0.000010 0.000010 0.000010 0.000010 0.000010 0.000010 0.000010 0.000010 0.000010 0.000010 0.000010 0.999450 0.000010 0.000010 0.000010 0.000010 0.000010 0.000010 0.000010 0.000010 0.000010 0.000010 0.000010 0.000010 0.000010 0.000010 0.000010 0.000010
0.000010 0.000010 0.000010 0.000010 0.000010 0.000010 0.000010 0.000010 0.000010 0.000010 0.000010 0.000010 0.000010 0.000010 0.000010 0.000010 0.000010 0.000010 0.000010 0.000010 0.000010 0.000010 0.000010 0.000010 0.000010 0.000010 0.000010 0.000010 0.000010 0.000010 0.000010 0.000010 0.000010 0.000010 0.000010 0.000010 0.000010 0.000010 0.000010 0.999450 0.000010 0.000010 0.000010 0.000010 0.000010 0.000010 0.000010 0.000010 0.000010 0.000010 0.000010 0.000010 0.000010 0.000010 0.000010 0.000010
0.000010 0.000010 0.000010 0.000010 0.000010 0.000010 0.000010 0.000010 0.000010 0.000010 0.000010 0.000010 0.000010 0.000010 0.000010 0.000010 0.000010 0.000010 0.000010 0.000010 0.000010 0.000010 0.000010 0.000010 0.000010 0.000010 0.000010 0.000010 0.000010 0.000010 0.000010 0.000010 0.000010 0.000010 0.000010 0.000010 0.000010 0.000010 0.000010 0.999450 0.000010 0.000010 0.000010 0.000010 0.000010 0.000010 0.000010 0.000010 0.000010 0.000010 0.000010 0.000010 0.000010 0.000010 0.000010 0.000010
0.000010 0.000010 0.000010 0.000010 0.000010 0.000010 0.000010 0.000010 0.000010 0.000010 0.000010 0.000010 0.000010 0.000010 0.000010 0.000010 0.000010 0.000010 0.000010 0.000010 0.000010 0.000010 0.000010 0.000010 0.000010 0.000010 0.000010 0.000010 0.000010 0.000010 0.000010 0.000010 0.000010 0.000010 0.000010 0.000010 0.000010 0.000010 0.000010 0.999450 0.000010 0.000010 0.000010 0.000010 0.000010 0.000010 0.000010 0.000010 0.000010 0.000010 0.000010 0.000010 0.000010 0.000010 0.000010 0.000010
0.000010 0.000010 0.000010 0.000010 0.000010 0.000010 0.000010 0.000010 0.000010 0.000010 0.000010 0.000010 0.000010 0.000010 0.000010 0.000010 0.000010 0.000010 0.000010 0.000010 0.005920 0.000010 0.000010 0.000010 0.000010 0.000010 0.000010 0.000010 0.000010 0.000010 0.003806 0.000010 0.000010 0.000010 0.000010 0.000010 0.000010 0.000010 0.000010 0.989162 0.000010 0.000010 0.000010 0.000010 0.000010 0.000010 0.000010 0.000010 0.000010 0.000010 0.000010 0.000010 0.000010 0.000010 0.000010 0.000592
0.000010 0.000010 0.000010 0.000010 0.000010 0.000010 0.000010 0.000010 0.000010 0.000010 0.000010 0.000010 0.000010 0.000010 0.000010 0.000010 0.000010 0.000010 0.000010 0.000010 0.000010 0.004009 0.000010 0.000010 0.000010 0.000010 0.000010 0.000010 0.000010 0.000010 0.000010 0.000010 0.000010 0.000010 0.000010 0.000010 0.000010 0.000010 0.000010 0.995451 0.000010 0.000010 0.000010 0.000010 0.000010 0.000010 0.000010 0.000010 0.000010 0.000010 0.000010 0.000010 0.000010 0.000010 0.000010 0.000010
0.000010 0.000010 0.000010 0.000010 0.000010 0.000010 0.000010 0.000010 0.000010 0.000010 0.000010 0.000010 0.000010 0.000010 0.000010 0.000010 0.000010 0.000010 0.000010 0.000010 0.000010 0.000010 0.000010 0.000010 0.000010 0.000010 0.000010 0.000010 0.000010 0.000010 0.000010 0.000010 0.000010 0.000010 0.000010 0.000010 0.000010 0.000010 0.000010 0.999450 0.000010 0.000010 0.000010 0.000010 0.000010 0.000010 0.000010 0.000010 0.000010 0.000010 0.000010 0.000010 0.000010 0.000010 0.000010 0.000010
0.000010 0.000010 0.000010 0.000010 0.000010 0.000010 0.000010 0.000010 0.000010 0.000010 0.000010 0.000010 0.000010 0.000010 0.000010 0.000010 0.000010 0.000010 0.000010 0.000010 0.011036 0.000010 0.000010 0.000010 0.000010 0.000010 0.000010 0.000010 0.000010 0.000010 0.000010 0.000010 0.000010 0.000010 0.000010 0.000010 0.000010 0.000010 0.000010 0.988424 0.000010 0.000010 0.000010 0.000010 0.000010 0.000010 0.000010 0.000010 0.000010 0.000010 0.000010 0.000010 0.000010 0.000010 0.000010 0.000010
0.000010 0.000010 0.000010 0.000010 0.000010 0.000010 0.000010 0.000010 0.000010 0.000010 0.000010 0.000010 0.000010 0.000010 0.000010 0.000010 0.000010 0.000010 0.000010 0.000010 0.000010 0.000010 0.000010 0.000010 0.000010 0.000010 0.000010 0.000010 0.000010 0.000010 0.000010 0.000010 0.000010 0.000010 0.000010 0.000010 0.000010 0.000010 0.000010 0.999450 0.000010 0.000010 0.000010 0.000010 0.000010 0.000010 0.000010 0.000010 0.000010 0.000010 0.000010 0.000010 0.000010 0.000010 0.000010 0.000010
0.000010 0.000010 0.000010 0.000010 0.000010 0.000010 0.000010 0.000010 0.000010 0.000010 0.000010 0.000010 0.000010 0.000010 0.000010 0.000010 0.000010 0.000010 0.000010 0.000010 0.000010 0.000010 0.000010 0.000010 0.000010 0.000010 0.000010 0.000010 0.000010 0.000010 0.000010 0.000010 0.000010 0.000010 0.000010 0.000010 0.000010 0.000010 0.000010 0.999450 0.000010 0.000010 0.000010 0.000010 0.000010 0.000010 0.000010 0.000010 0.000010 0.000010 0.000010 0.000010 0.000010 0.000010 0.000010 0.000010
0.000010 0.000010 0.000010 0.000010 0.000010 0.000010 0.000010 0.000010 0.000010 0.000010 0.000010 0.000010 0.000010 0.000010 0.000010 0.000010 0.000010 0.000010 0.000010 0.000010 0.000010 0.000010 0.000010 0.000010 0.000010 0.000010 0.000010 0.000010 0.000010 0.000010 0.000010 0.000010 0.000010 0.000010 0.000010 0.000010 0.000010 0.000010 0.000010 0.999450 0.000010 0.000010 0.000010 0.000010 0.000010 0.000010 0.000010 0.000010 0.000010 0.000010 0.000010 0.000010 0.000010 0.000010 0.000010 0.000010
0.000010 0.000010 0.000010 0.000010 0.000010 0.000010 0.000010 0.000010 0.000010 0.000010 0.000010 0.000010 0.000010 0.000010 0.000010 0.000010 0.000010 0.000010 0.000010 0.000010 0.000010 0.000010 0.000010 0.000010 0.000010 0.000010 0.000010 0.000010 0.000010 0.000010 0.000010 0.000010 0.000010 0.000010 0.000010 0.000010 0.000010 0.000010 0.000010 0.999450 0.000010 0.000010 0.000010 0.000010 0.000010 0.000010 0.000010 0.000010 0.000010 0.000010 0.000010 0.000010 0.000010 0.000010 0.000010 0.000010
0.000010 0.000010 0.000010 0.000010 0.000010 0.000010 0.000010 0.000010 0.000010 0.000010 0.000010 0.000010 0.000010 0.000010 0.000010 0.000010 0.000010 0.000010 0.000010 0.000010 0.000010 0.000010 0.000010 0.000010 0.000010 0.000010 0.000010 0.000010 0.000010 0.000010 0.000010 0.000010 0.000010 0.000010 0.000010 0.000010 0.000010 0.000010 0.000010 0.999450 0.000010 0.000010 0.000010 0.000010 0.000010 0.000010 0.000010 0.000010 0.000010 0.000010 0.000010 0.000010 0.000010 0.000010 0.000010 0.000010
0.000010 0.000010 0.000010 0.000010 0.000010 0.000010 0.000010 0.000010 0.000010 0.000010 0.000010 0.000010 0.000010 0.000010 0.000010 0.000010 0.000010 0.000010 0.000010 0.000010 0.000010 0.000010 0.000010 0.000010 0.000010 0.000010 0.000010 0.000010 0.000010 0.000010 0.000010 0.000010 0.000010 0.000010 0.000010 0.000010 0.000010 0.000010 0.000010 0.999450 0.000010 0.000010 0.000010 0.000010 0.000010 0.000010 0.000010 0.000010 0.000010 0.000010 0.000010 0.000010 0.000010 0.000010 0.000010 0.000010
0.000010 0.000010 0.000010 0.000010 0.000010 0.000010 0.000010 0.000010 0.000010 0.000010 0.000010 0.000010 0.000010 0.000010 0.000010 0.000010 0.000010 0.000010 0.000010 0.000010 0.000010 0.000010 0.000010 0.000010 0.000010 0.000010 0.000010 0.000010 0.000010 0.000010 0.000010 0.000010 0.000010 0.000010 0.000010 0.000010 0.000010 0.000010 0.000010 0.999450 0.000010 0.000010 0.000010 0.000010 0.000010 0.000010 0.000010 0.000010 0.000010 0.000010 0.000010 0.000010 0.000010 0.000010 0.000010 0.000010
0.000010 0.000010 0.000010 0.000010 0.000010 0.000010 0.000010 0.000010 0.000860 0.000010 0.000010 0.000010 0.000010 0.000010 0.004997 0.000010 0.000010 0.000010 0.000010 0.000010 0.000010 0.000010 0.000010 0.000010 0.000010 0.000010 0.000010 0.000010 0.000010 0.000010 0.000010 0.000010 0.000010 0.000010 0.000010 0.000010 0.000010 0.000010 0.000010 0.993613 0.000010 0.000010 0.000010 0.000010 0.000010 0.000010 0.000010 0.000010 0.000010 0.000010 0.000010 0.000010 0.000010 0.000010 0.000010 0.000010
0.000010 0.000010 0.000010 0.000010 0.000010 0.000010 0.000010 0.000010 0.000010 0.000010 0.000010 0.000010 0.000010 0.000010 0.000010 0.000010 0.000010 0.000010 0.000010 0.000010 0.000010 0.000010 0.000010 0.000010 0.000010 0.000010 0.000010 0.000010 0.000010 0.000010 0.000010 0.000010 0.000010 0.000010 0.000010 0.000010 0.000010 0.000010 0.000010 0.999450 0.000010 0.000010 0.000010 0.000010 0.000010 0.000010 0.000010 0.000010 0.000010 0.000010 0.000010 0.000010 0.000010 0.000010 0.000010 0.000010
0.000010 0.000010 0.014573 0.068795 0.000010 0.000010 0.000010 0.000010 0.000010 0.000010 0.015014 0.000010 0.026042 0.715553 0.012575 0.000010 0.000010 0.000010 0.000010 0.000010 0.000010 0.000010 0.000010 0.000010 0.000010 0.000010 0.000010 0.000010 0.000010 0.073860 0.000010 0.000010 0.000010 0.000010 0.000010 0.000010 0.000010 0.000010 0.000010 0.000010 0.048542 0.000010 0.000010 0.000010 0.000010 0.000010 0.000010 0.023658 0.000010 0.000010 0.000448 0.000010 0.000010 0.000010 0.000488 0.000010
0.000010 0.004336 0.000010 0.176071 0.000010 0.000010 0.000010 0.000010 0.000010 0.000010 0.000010 0.000010 0.044458 0.571989 0.008396 0.000010 0.000010 0.000010 0.000010 0.000010 0.000010 0.004191 0.000010 0.000010 0.000010 0.000010 0.000010 0.000010 0.000010 0.067171 0.000010 0.000010 0.001851 0.000010 0.015418 0.023160 0.003057 0.000010 0.005515 0.000010 0.038245 0.000010 0.000010 0.001959 0.000010 0.000010 0.000010 0.000010 0.000010 0.000010 0.000010 0.009747 0.017365 0.000010 0.006680 0.000010
0.000010 0.000010 0.036244 0.205306 0.028258 0.013184 0.000010 0.016209 0.023216 0.000010 0.000010 0.000010 0.000010 0.321092 0.001530 0.002151 0.003327 0.000010 0.026850 0.000010 0.000010 0.000010 0.000010 0.000010 0.013614 0.000010 0.000010 0.010014 0.000010 0.148121 0.000010 0.000010 0.000010 0.018993 0.000010 0.094474 0.000010 0.000010 0.000010 0.000010 0.000010 0.000010 0.000010 0.000010 0.000010 0.000010 0.000010 0.000010 0.003569 0.016152 0.000010 0.003567 0.010634 0.000010 0.003143 0.000010
0.000010 0.000010 0.000010 0.000010 0.000010 0.000010 0.000010 0.000010 0.000010 0.000010 0.000010 0.000010 0.000010 0.999450 0.000010 0.000010 0.000010 0.000010 0.000010 0.000010 0.000010 0.000010 0.000010 0.000010 0.000010 0.000010 0.000010 0.000010 0.000010 0.000010 0.000010 0.000010 0.000010 0.000010 0.000010 0.000010 0.000010 0.000010 0.000010 0.000010 0.000010 0.000010 0.000010 0.000010 0.000010 0.000010 0.000010 0.000010 0.000010 0.000010 0.000010 0.000010 0.000010 0.000010 0.000010 0.000010
0.000010 0.000010 0.000010 0.000010 0.000010 0.000010 0.000010 0.000010 0.000010 0.000010 0.000010 0.000010 0.000010 0.995512 0.000010 0.000010 0.000010 0.000010 0.000010 0.000010 0.000010 0.003948 0.000010 0.000010 0.000010 0.000010 0.000010 0.000010 0.000010 0.000010 0.000010 0.000010 0.000010 0.000010 0.000010 0.000010 0.000010 0.000010 0.000010 0.000010 0.000010 0.000010 0.000010 0.000010 0.000010 0.000010 0.000010 0.000010 0.000010 0.000010 0.000010 0.000010 0.000010 0.000010 0.000010 0.000010
0.000010 0.000010 0.000010 0.000010 0.000010 0.000010 0.000010 0.000010 0.000010 0.000010 0.000010 0.000010 0.000010 0.999450 0.000010 0.000010 0.000010 0.000010 0.000010 0.000010 0.000010 0.000010 0.000010 0.000010 0.000010 0.000010 0.000010 0.000010 0.000010 0.000010 0.000010 0.000010 0.000010 0.000010 0.000010 0.000010 0.000010 0.000010 0.000010 0.000010 0.000010 0.000010 0.000010 0.000010 0.000010 0.000010 0.000010 0.000010 0.000010 0.000010 0.000010 0.000010 0.000010 0.000010 0.000010 0.000010
0.000010 0.000010 0.064114 0.222383 0.000010 0.000059 0.000010 0.020033 0.000010 0.000010 0.000010 0.000010 0.000010 0.496670 0.000010 0.000010 0.000010 0.010099 0.000010 0.000010 0.000010 0.016646 0.000010 0.002699 0.000010 0.000010 0.000010 0.000010 0.000010 0.075288 0.000010 0.000010 0.000010 0.000010 0.002473 0.000010 0.031831 0.000010 0.000010 0.000010 0.023332 0.000010 0.000010 0.000010 0.000010 0.000010 0.000010 0.010276 0.000010 0.001251 0.000010 0.000010 0.000010 0.000010 0.015959 0.006489
0.000010 0.052170 0.000010 0.040469 0.000010 0.000010 0.000010 0.000010 0.004042 0.000010 0.014577 0.000010 0.002767 0.721512 0.002344 0.000010 0.000010 0.007519 0.000010 0.000010 0.000010 0.000010 0.000010 0.000010 0.000010 0.000010 0.000010 0.011919 0.012145 0.022154 0.000010 0.000010 0.000010 0.001761 0.024943 0.011756 0.000010 0.000010 0.000010 0.000010 0.008444 0.000010 0.000010 0.000010 0.000010 0.004049 0.000010 0.000010 0.000010 0.000010 0.000010 0.015935 0.000010 0.041115 0.000010 0.000010
0.000010 0.000376 0.037918 0.219363 0.010989 0.003111 0.000010 0.047203 0.011963 0.000010 0.000010 0.000010 0.000010 0.289785 0.000010 0.010497 0.004801 0.000010 0.000010 0.000010 0.000010 0.003040 0.000010 0.000010 0.010205 0.000010 0.000010 0.000010 0.000010 0.053394 0.000010 0.011061 0.000010 0.040998 0.030023 0.000010 0.017446 0.002013 0.000010 0.007435 0.091004 0.043415 0.000010 0.000010 0.000010 0.012773 0.000010 0.000010 0.000415 0.020888 0.000010 0.000728 0.002988 0.015877 0.000010 0.000010
0.000010 0.000010 0.065474 0.253575 0.015479 0.000010 0.000010 0.000010 0.000010 0.000010 0.000010 0.004174 0.000010 0.282346 0.023655 0.000010 0.011006 0.000010 0.057208 0.000010 0.000010 0.000010 0.000010 0.000010 0.000010 0.000010 0.000010 0.005585 0.000010 0.148947 0.000010 0.000010 0.000010 0.003386 0.000873 0.000010 0.000010 0.000010 0.000010 0.000010 0.066982 0.000010 0.000010 0.000010 0.000010 0.000010 0.000010 0.032508 0.000010 0.026189 0.000010 0.000010 0.002214 0.000010 0.000010 0.000010
0.000010 0.000010 0.000010 0.000010 0.000010 0.002148 0.000010 0.000010 0.000010 0.000010 0.000010 0.000010 0.000010 0.920959 0.000010 0.000010 0.010543 0.009776 0.027969 0.000010 0.000010 0.000010 0.000010 0.000010 0.000010 0.000010 0.000010 0.000010 0.000010 0.000182 0.000010 0.000010 0.000010 0.027934 0.000010 0.000010 0.000010 0.000010 0.000010 0.000010 0.000010 0.000010 0.000010 0.000010 0.000010 0.000010 0.000010 0.000010 0.000010 0.000010 0.000010 0.000010 0.000010 0.000010 0.000010 0.000010
0.000010 0.000010 0.000010 0.000010 0.000010 0.000010 0.000010 0.000010 0.000010 0.000010 0.000010 0.000010 0.000010 0.999450 0.000010 0.000010 0.000010 0.000010 0.000010 0.000010 0.000010 0.000010 0.000010 0.000010 0.000010 0.000010 0.000010 0.000010 0.000010 0.000010 0.000010 0.000010 0.000010 0.000010 0.000010 0.000010 0.000010 0.000010 0.000010 0.000010 0.000010 0.000010 0.000010 0.000010 0.000010 0.000010 0.000010 0.000010 0.000010 0.000010 0.000010 0.000010 0.000010 0.000010 0.000010 0.000010
0.000010 0.000010 0.048131 0.164116 0.000010 0.000010 0.000010 0.000010 0.034186 0.008059 0.000010 0.000010 0.025278 0.507809 0.000010 0.004596 0.000010 0.000010 0.000010 0.000010 0.000010 0.008465 0.000010 0.000010 0.024607 0.000010 0.002736 0.021359 0.000010 0.075920 0.000010 0.000010 0.000010 0.000010 0.000010 0.000013 0.000010 0.000957 0.000010 0.000010 0.063933 0.000010 0.000010 0.000010 0.000010 0.000010 0.000010 0.004236 0.000010 0.000010 0.000010 0.000010 0.005208 0.000010 0.000010 0.000010
0.000010 0.000010 0.000010 0.000010 0.000010 0.000010 0.000010 0.000010 0.000010 0.000010 0.000010 0.000010 0.019604 0.975310 0.000010 0.000010 0.000010 0.000010 0.000010 0.000010 0.000010 0.000010 0.000010 0.000010 0.000010 0.000010 0.000010 0.000010 0.000010 0.000010 0.000010 0.000010 0.000010 0.000010 0.000010 0.000010 0.000010 0.000010 0.000010 0.000010 0.004556 0.000010 0.000010 0.000010 0.000010 0.000010 0.000010 0.000010 0.000010 0.000010 0.000010 0.000010 0.000010 0.000010 0.000010 0.000010
0.000010 0.000010 0.000010 0.000010 0.000010 0.000010 0.000010 0.000010 0.000010 0.000010 0.000010 0.000010 0.000010 0.946333 0.000010 0.000010 0.000010 0.000010 0.000010 0.000010 0.000010 0.000010 0.000010 0.000010 0.000010 0.000010 0.000010 0.000010 0.000010 0.000010 0.000010 0.000010 0.000010 0.000010 0.000010 0.000010 0.000010 0.000010 0.000010 0.000010 0.053127 0.000010 0.000010 0.000010 0.000010 0.000010 0.000010 0.000010 0.000010 0.000010 0.000010 0.000010 0.000010 0.000010 0.000010 0.000010
0.000010 0.000010 0.000010 0.000010 0.000010 0.000010 0.000010 0.000010 0.000010 0.000010 0.000010 0.000010 0.000010 0.999450 0.000010 0.000010 0.000010 0.000010 0.000010 0.000010 0.000010 0.000010 0.000010 0.000010 0.000010 0.000010 0.000010 0.000010 0.000010 0.000010 0.000010 0.000010 0.000010 0.000010 0.000010 0.000010 0.000010 0.000010 0.000010 0.000010 0.000010 0.000010 0.000010 0.000010 0.000010 0.000010 0.000010 0.000010 0.000010 0.000010 0.000010 0.000010 0.000010 0.000010 0.000010 0.000010
0.000010 0.000010 0.000010 0.000010 0.000010 0.000010 0.000010 0.000010 0.000010 0.000010 0.000010 0.000010 0.000010 0.998636 0.000010 0.000010 0.000010 0.000010 0.000010 0.000010 0.000010 0.000010 0.000010 0.000010 0.000010 0.000010 0.000010 0.000824 0.000010 0.000010 0.000010 0.000010 0.000010 0.000010 0.000010 0.000010 0.000010 0.000010 0.000010 0.000010 0.000010 0.000010 0.000010 0.000010 0.000010 0.000010 0.000010 0.000010 0.000010 0.000010 0.000010 0.000010 0.000010 0.000010 0.000010 0.000010
0.000010 0.000010 0.011235 0.074493 0.000010 0.000010 0.000010 0.000010 0.000010 0.000010 0.000010 0.000010 0.000010 0.694980 0.000010 0.000010 0.000010 0.000010 0.000010 0.000010 0.000010 0.001058 0.000010 0.000010 0.000010 0.000010 0.000010 0.000010 0.000010 0.059009 0.000010 0.000010 0.000185 0.007914 0.012625 0.000010 0.000010 0.015145 0.000010 0.000010 0.057416 0.034095 0.010285 0.001153 0.006174 0.000010 0.000010 0.000010 0.000010 0.013824 0.000010 0.000010 0.000010 0.000010 0.000010 0.000010
0.000010 0.000010 0.000010 0.000010 0.000010 0.000010 0.000010 0.000010 0.000010 0.000010 0.000010 0.000010 0.000010 0.945744 0.022953 0.005415 0.000010 0.000010 0.000010 0.000010 0.000010 0.000010 0.000010 0.000010 0.000010 0.000010 0.003040 0.000010 0.000010 0.012034 0.000010 0.000010 0.000010 0.010314 0.000010 0.000010 0.000010 0.000010 0.000010 0.000010 0.000010 0.000010 0.000010 0.000010 0.000010 0.000010 0.000010 0.000010 0.000010 0.000010 0.000010 0.000010 0.000010 0.000010 0.000010 0.000010
0.000010 0.000010 0.040623 0.140799 0.004474 0.000010 0.000010 0.000010 0.035984 0.000010 0.013180 0.000010 0.037257 0.536411 0.000010 0.000010 0.000010 0.000010 0.000010 0.000010 0.000010 0.000010 0.000010 0.000010 0.001257 0.001974 0.000010 0.000010 0.001669 0.055804 0.000010 0.022334 0.000010 0.032245 0.000010 0.016698 0.000010 0.000010 0.009718 0.000010 0.047567 0.000010 0.000010 0.001615 0.000010 0.000010 0.000010 0.000010 0.000010 0.000010 0.000010 0.000010 0.000010 0.000010 0.000010 0.000010
0.000010 0.000010 0.147089 0.025851 0.000010 0.003199 0.009329 0.000010 0.011581 0.000010 0.000010 0.000010 0.000010 0.163133 0.020566 0.000010 0.000010 0.001959 0.033988 0.000010 0.000010 0.000015 0.000010 0.000010 0.000010 0.003115 0.004052 0.016892 0.000010 0.354212 0.000010 0.000010 0.000326 0.000010 0.008343 0.062428 0.000389 0.001941 0.000010 0.000010 0.000010 0.000634 0.012571 0.042093 0.000010 0.000010 0.000010 0.000010 0.000010 0.048412 0.000010 0.000010 0.000010 0.013900 0.000010 0.013672
0.009019 0.000010 0.140487 0.000433 0.000010 0.000010 0.000010 0.018375 0.045138 0.000010 0.000010 0.000010 0.000010 0.140503 0.027095 0.000010 0.005547 0.000225 0.040850 0.000010 0.000010 0.000010 0.000010 0.000010 0.013614 0.000010 0.000010 0.000010 0.000010 0.385611 0.000010 0.000010 0.000010 0.011135 0.000010 0.031845 0.029838 0.000010 0.003726 0.000010 0.000010 0.020175 0.000010 0.002325 0.000010 0.000010 0.000010 0.016304 0.000790 0.054447 0.000010 0.000010 0.000010 0.000010 0.002176 0.000010
0.000010 0.000010 0.207849 0.053298 0.000010 0.002709 0.013187 0.017094 0.000010 0.000010 0.000010 0.000010 0.000010 0.110241 0.032351 0.000010 0.001516 0.001223 0.000010 0.000010 0.000010 0.000010 0.007267 0.007606 0.015683 0.000010 0.000010 0.010375 0.000010 0.343707 0.001118 0.022577 0.000010 0.000010 0.000010 0.000010 0.016941 0.019312 0.000010 0.000010 0.000010 0.000010 0.008409 0.000010 0.000010 0.000010 0.004209 0.025316 0.000010 0.049187 0.000459 0.000010 0.006188 0.000010 0.021867 0.000010
0.000010 0.264074 0.105546 0.028508 0.000010 0.000010 0.000010 0.006594 0.018842 0.000010 0.012293 0.000010 0.000010 0.033672 0.023745 0.000010 0.000010 0.000010 0.000010 0.011540 0.006171 0.003866 0.001901 0.000010 0.000010 0.000010 0.003368 0.015026 0.000010 0.296848 0.000010 0.000010 0.000010 0.000010 0.009932 0.000010 0.019448 0.000010 0.000010 0.004726 0.009303 0.000010 0.011907 0.014455 0.000010 0.000010 0.000010 0.044442 0.004527 0.034142 0.001412 0.000010 0.001262 0.000010 0.012157 0.000010
[truncated: 304,417 more chars]
