# Supplementary material for: Genetic analysis of Thai cattle reveals a Southeast Asian indicine ancestry
Source: PeerJ. 2015 Oct 27;3:e1318. doi: 10.7717/peerj.1318 (PMC4627918; doi:10.7717/peerj.1318)
Supplement: Dataset S2 — The Q values inferred by ADMIXTURE for each modeled K are shown for each individual, which are labeled according to breed information. The data are organized into three folders, each of which represents the ADMIXTURE experiments described in Fig. S5. [file peerj-03-1318-s007.zip › SupplementDataS7/1397breeds/57.Q]

0.000010 0.000010 0.000010 0.001133 0.000010 0.000010 0.000010 0.002131 0.000010 0.000010 0.000010 0.000010 0.000010 0.014851 0.000010 0.000010 0.000010 0.000010 0.007319 0.000010 0.000010 0.000010 0.908390 0.000010 0.000010 0.000010 0.000010 0.000010 0.000010 0.000010 0.000010 0.011313 0.000010 0.000010 0.000010 0.000010 0.011542 0.000010 0.000010 0.000010 0.000010 0.000010 0.032153 0.000010 0.000010 0.000010 0.000010 0.000010 0.000010 0.004190 0.000010 0.006450 0.000010 0.000010 0.000010 0.000010 0.000068
0.000010 0.000010 0.000010 0.000010 0.000010 0.000010 0.000010 0.000010 0.000010 0.000010 0.000010 0.000010 0.011937 0.000010 0.000010 0.000010 0.000010 0.000010 0.000010 0.000010 0.000010 0.000010 0.891117 0.000010 0.000010 0.000010 0.000010 0.000010 0.000010 0.000010 0.000010 0.000010 0.000010 0.006963 0.000010 0.000010 0.008984 0.000010 0.000010 0.000010 0.013368 0.000010 0.004073 0.000010 0.000010 0.000010 0.000010 0.000010 0.000010 0.000010 0.014078 0.000010 0.032345 0.000010 0.000010 0.000010 0.016655
0.000010 0.000010 0.000010 0.011925 0.008208 0.000010 0.000010 0.000010 0.000010 0.000010 0.000010 0.000010 0.000010 0.000010 0.000010 0.000072 0.000010 0.000010 0.000010 0.000010 0.000010 0.000010 0.924829 0.000010 0.000010 0.000010 0.000010 0.000010 0.000010 0.000010 0.000010 0.000010 0.000010 0.002136 0.000010 0.000010 0.000010 0.000010 0.000010 0.000725 0.000010 0.000010 0.008075 0.000010 0.000010 0.000010 0.000010 0.000010 0.000010 0.018420 0.000010 0.000010 0.000010 0.000010 0.000010 0.000010 0.025131
0.000010 0.000010 0.000010 0.000010 0.000010 0.000010 0.000010 0.000010 0.000010 0.000010 0.000010 0.000010 0.000010 0.000010 0.000010 0.000010 0.000010 0.000010 0.000010 0.000010 0.000010 0.000010 0.973807 0.000010 0.022893 0.000010 0.000010 0.000010 0.000010 0.000010 0.000010 0.000010 0.000010 0.002759 0.000010 0.000010 0.000010 0.000010 0.000010 0.000010 0.000010 0.000010 0.000010 0.000010 0.000010 0.000010 0.000010 0.000010 0.000010 0.000010 0.000010 0.000010 0.000010 0.000010 0.000010 0.000010 0.000010
0.000010 0.000010 0.000010 0.000010 0.000010 0.000010 0.000010 0.000010 0.000010 0.000010 0.000010 0.000010 0.000010 0.009318 0.000010 0.000010 0.000010 0.000010 0.000010 0.000010 0.000010 0.000010 0.907998 0.000010 0.000010 0.000010 0.000010 0.000010 0.000010 0.000010 0.000010 0.000010 0.000010 0.000010 0.000010 0.000010 0.009743 0.000010 0.000010 0.000010 0.000010 0.000010 0.000010 0.000010 0.000010 0.000010 0.000010 0.000010 0.000010 0.038301 0.009837 0.000010 0.013715 0.008896 0.001702 0.000010 0.000010
0.000010 0.000010 0.000010 0.000010 0.000010 0.000010 0.000010 0.000010 0.000010 0.000010 0.000010 0.000010 0.000010 0.000010 0.000010 0.000010 0.000010 0.000010 0.000010 0.000010 0.000010 0.000010 0.965381 0.000010 0.000010 0.000010 0.000010 0.000010 0.000010 0.000010 0.000010 0.000010 0.000010 0.000010 0.000010 0.000010 0.000010 0.000010 0.000010 0.000010 0.000010 0.000010 0.005659 0.000010 0.000010 0.000010 0.000010 0.000010 0.000010 0.000010 0.000010 0.000010 0.000010 0.007533 0.000010 0.000010 0.020896
0.000010 0.000010 0.000010 0.000010 0.000010 0.000010 0.000010 0.000010 0.000010 0.000010 0.000010 0.000010 0.000010 0.000010 0.000010 0.000010 0.000010 0.000010 0.000010 0.000010 0.000010 0.000010 0.981913 0.000010 0.000010 0.000010 0.000010 0.000010 0.006873 0.000010 0.000010 0.000010 0.000010 0.000010 0.000010 0.000010 0.000010 0.000010 0.000010 0.000010 0.000010 0.000010 0.003672 0.000010 0.000010 0.000010 0.000010 0.000010 0.000010 0.000010 0.000010 0.000010 0.000010 0.000010 0.000010 0.000010 0.007012
0.000010 0.000010 0.000010 0.000010 0.000010 0.000010 0.000010 0.000010 0.000010 0.000010 0.000010 0.000010 0.000010 0.000010 0.000010 0.000010 0.000010 0.000010 0.000010 0.000010 0.000010 0.000010 0.999440 0.000010 0.000010 0.000010 0.000010 0.000010 0.000010 0.000010 0.000010 0.000010 0.000010 0.000010 0.000010 0.000010 0.000010 0.000010 0.000010 0.000010 0.000010 0.000010 0.000010 0.000010 0.000010 0.000010 0.000010 0.000010 0.000010 0.000010 0.000010 0.000010 0.000010 0.000010 0.000010 0.000010 0.000010
0.000010 0.010278 0.000010 0.000397 0.000010 0.000010 0.000010 0.000010 0.000010 0.000010 0.007652 0.000010 0.000010 0.000010 0.000010 0.004897 0.000010 0.000010 0.000010 0.000010 0.000010 0.000010 0.898073 0.000010 0.000010 0.000010 0.000010 0.000010 0.000010 0.000010 0.003309 0.000010 0.000010 0.000010 0.000010 0.000010 0.000010 0.000010 0.000010 0.000010 0.000010 0.000010 0.044457 0.000010 0.006244 0.000010 0.000010 0.000010 0.000010 0.002409 0.000010 0.000010 0.000010 0.011755 0.000864 0.000010 0.009216
0.000010 0.000010 0.000010 0.000010 0.000010 0.000010 0.000010 0.000010 0.000010 0.000010 0.000010 0.000010 0.000010 0.000010 0.000010 0.000010 0.000010 0.000010 0.000010 0.000010 0.000010 0.000010 0.932514 0.000010 0.002716 0.003383 0.000010 0.000010 0.018223 0.000010 0.007025 0.001523 0.000010 0.000010 0.000010 0.000010 0.000010 0.000010 0.000010 0.000010 0.000010 0.000010 0.004785 0.000010 0.000010 0.000010 0.000010 0.000010 0.000010 0.000010 0.000028 0.012580 0.000010 0.002944 0.013819 0.000010 0.000010
0.000010 0.016414 0.000010 0.008557 0.000010 0.000010 0.000010 0.000010 0.000010 0.000010 0.000010 0.000010 0.000010 0.000010 0.000010 0.000010 0.000010 0.000010 0.000010 0.000010 0.000010 0.000010 0.903589 0.000010 0.000010 0.000010 0.000010 0.000010 0.000010 0.000010 0.000010 0.010037 0.000010 0.000010 0.000010 0.000010 0.000010 0.000010 0.000010 0.016973 0.000010 0.000010 0.000010 0.000352 0.000010 0.000010 0.000010 0.000010 0.000010 0.015999 0.001657 0.000010 0.000010 0.000010 0.000010 0.000010 0.025942
0.000010 0.000824 0.000010 0.000010 0.000010 0.000010 0.000010 0.000010 0.000010 0.000010 0.000010 0.000010 0.000010 0.000010 0.000010 0.000010 0.000010 0.000010 0.000010 0.000010 0.000010 0.000010 0.998626 0.000010 0.000010 0.000010 0.000010 0.000010 0.000010 0.000010 0.000010 0.000010 0.000010 0.000010 0.000010 0.000010 0.000010 0.000010 0.000010 0.000010 0.000010 0.000010 0.000010 0.000010 0.000010 0.000010 0.000010 0.000010 0.000010 0.000010 0.000010 0.000010 0.000010 0.000010 0.000010 0.000010 0.000010
0.000010 0.008770 0.000010 0.000010 0.000010 0.000010 0.000010 0.000010 0.000010 0.000010 0.000010 0.000010 0.000010 0.000010 0.000010 0.000010 0.000010 0.000010 0.000010 0.000010 0.000010 0.000010 0.950065 0.000010 0.000010 0.000010 0.000010 0.000010 0.000010 0.000010 0.002286 0.000012 0.000010 0.009276 0.000010 0.000010 0.000010 0.000010 0.000010 0.000010 0.000010 0.000010 0.000010 0.000010 0.000010 0.000010 0.008381 0.000010 0.000010 0.000010 0.000010 0.000010 0.000010 0.001186 0.000010 0.000010 0.019533
0.000010 0.000010 0.000010 0.000010 0.016640 0.000010 0.000010 0.001812 0.000010 0.000010 0.000010 0.000010 0.000010 0.000010 0.000010 0.002560 0.000010 0.000010 0.000010 0.000010 0.000010 0.000010 0.914800 0.000010 0.000010 0.000010 0.000010 0.000010 0.000010 0.000010 0.000010 0.009030 0.000010 0.002272 0.000010 0.000010 0.004291 0.000010 0.000010 0.000010 0.000010 0.000010 0.028112 0.000010 0.000010 0.000010 0.000010 0.000010 0.000010 0.000010 0.020002 0.000010 0.000010 0.000010 0.000010 0.000010 0.000010
0.000010 0.000010 0.000010 0.000010 0.019653 0.000010 0.000010 0.010804 0.000010 0.000010 0.000010 0.000010 0.000010 0.000010 0.000010 0.007731 0.000010 0.000010 0.000010 0.000010 0.000010 0.000010 0.875962 0.000010 0.000010 0.000221 0.000010 0.000010 0.001489 0.000010 0.000010 0.000010 0.000010 0.000010 0.000010 0.000010 0.000010 0.000010 0.000010 0.039629 0.013479 0.000010 0.010376 0.000010 0.000010 0.000010 0.000010 0.000010 0.000010 0.000010 0.011866 0.000010 0.000010 0.000010 0.008329 0.000010 0.000010
0.000010 0.000010 0.000010 0.000010 0.000010 0.000010 0.000010 0.000010 0.000010 0.000010 0.000010 0.000010 0.000010 0.000010 0.000010 0.000010 0.000010 0.000010 0.000010 0.000010 0.000010 0.000010 0.997308 0.000010 0.000010 0.000010 0.000010 0.000010 0.000010 0.000010 0.000010 0.000010 0.000010 0.000010 0.000010 0.000010 0.002142 0.000010 0.000010 0.000010 0.000010 0.000010 0.000010 0.000010 0.000010 0.000010 0.000010 0.000010 0.000010 0.000010 0.000010 0.000010 0.000010 0.000010 0.000010 0.000010 0.000010
0.000010 0.000010 0.000010 0.000010 0.000010 0.000010 0.000010 0.000010 0.000010 0.000010 0.000010 0.000010 0.000010 0.000010 0.000010 0.000010 0.000010 0.000010 0.000010 0.000010 0.000010 0.003362 0.956570 0.000010 0.000010 0.000010 0.000010 0.000010 0.000010 0.000010 0.000010 0.000010 0.000010 0.000010 0.000010 0.000010 0.000010 0.000010 0.000010 0.000010 0.000010 0.000010 0.019287 0.000010 0.000010 0.000010 0.000010 0.000010 0.000010 0.000010 0.000010 0.000010 0.008323 0.000010 0.000010 0.000010 0.011937
0.000010 0.000010 0.000010 0.000010 0.022404 0.000010 0.000010 0.000010 0.000010 0.000010 0.000010 0.000010 0.000010 0.000010 0.000010 0.000010 0.000010 0.000010 0.000010 0.000010 0.000010 0.000010 0.933987 0.000010 0.000010 0.000010 0.000010 0.000010 0.000010 0.000010 0.000010 0.000010 0.000010 0.000010 0.000010 0.000010 0.010674 0.000010 0.000010 0.000010 0.000010 0.000010 0.007577 0.000010 0.000010 0.000010 0.000010 0.000010 0.000010 0.002821 0.000010 0.000010 0.000010 0.000010 0.000010 0.000010 0.022027
0.000010 0.000010 0.000010 0.000010 0.000010 0.000010 0.000010 0.000010 0.000010 0.000010 0.000010 0.000010 0.000010 0.000010 0.000010 0.000010 0.000010 0.000010 0.000010 0.000010 0.000010 0.000010 0.896926 0.000010 0.000010 0.000010 0.000010 0.000010 0.000010 0.000010 0.000010 0.000010 0.000010 0.000094 0.000010 0.000010 0.017658 0.000010 0.000010 0.000723 0.000010 0.000010 0.028824 0.000010 0.000010 0.000010 0.000010 0.000010 0.000010 0.006393 0.000010 0.000010 0.048881 0.000010 0.000010 0.000010 0.000010
0.000010 0.000010 0.000010 0.000010 0.005447 0.000010 0.000010 0.000010 0.000010 0.000010 0.000010 0.000010 0.000010 0.000010 0.000010 0.000010 0.000010 0.000010 0.000010 0.000010 0.000010 0.000010 0.955076 0.000010 0.005296 0.000010 0.000010 0.000010 0.000010 0.000010 0.000010 0.000010 0.000010 0.000010 0.000010 0.000010 0.000042 0.000010 0.000010 0.000010 0.013400 0.000010 0.000010 0.000010 0.000010 0.000010 0.000010 0.000010 0.000010 0.000010 0.000010 0.008311 0.003521 0.000010 0.000010 0.000010 0.008417
0.000010 0.000010 0.000010 0.000010 0.000010 0.000010 0.000010 0.000010 0.000010 0.000010 0.000010 0.000010 0.000010 0.000010 0.000010 0.000010 0.000010 0.000010 0.000010 0.000010 0.000010 0.000010 0.000010 0.000010 0.000010 0.999440 0.000010 0.000010 0.000010 0.000010 0.000010 0.000010 0.000010 0.000010 0.000010 0.000010 0.000010 0.000010 0.000010 0.000010 0.000010 0.000010 0.000010 0.000010 0.000010 0.000010 0.000010 0.000010 0.000010 0.000010 0.000010 0.000010 0.000010 0.000010 0.000010 0.000010 0.000010
0.000010 0.000010 0.000010 0.000010 0.000010 0.000010 0.000010 0.000010 0.000010 0.000010 0.000010 0.000010 0.000010 0.000010 0.000010 0.019061 0.000010 0.000010 0.000013 0.000010 0.000010 0.000010 0.000010 0.000010 0.000010 0.923407 0.000010 0.000010 0.000202 0.000010 0.001128 0.000010 0.000010 0.000010 0.000010 0.000010 0.000259 0.000010 0.000010 0.000010 0.000010 0.000010 0.035440 0.000010 0.000010 0.000010 0.000010 0.000010 0.000010 0.000010 0.000010 0.000010 0.000010 0.000010 0.000385 0.000010 0.019625
0.000010 0.000010 0.000010 0.000010 0.000010 0.000010 0.000010 0.000010 0.000010 0.000010 0.000010 0.000010 0.000010 0.000010 0.000010 0.000010 0.000010 0.000010 0.000010 0.000010 0.000010 0.000010 0.000010 0.000010 0.000010 0.999440 0.000010 0.000010 0.000010 0.000010 0.000010 0.000010 0.000010 0.000010 0.000010 0.000010 0.000010 0.000010 0.000010 0.000010 0.000010 0.000010 0.000010 0.000010 0.000010 0.000010 0.000010 0.000010 0.000010 0.000010 0.000010 0.000010 0.000010 0.000010 0.000010 0.000010 0.000010
0.000010 0.000010 0.000010 0.000010 0.000010 0.000010 0.000010 0.000010 0.000010 0.000010 0.000010 0.000010 0.000010 0.000010 0.000010 0.000010 0.000010 0.000010 0.000010 0.000010 0.000010 0.000010 0.001555 0.000010 0.015983 0.977861 0.000010 0.000010 0.000010 0.000010 0.000010 0.000010 0.000010 0.000010 0.000010 0.000010 0.000010 0.000010 0.000010 0.000010 0.000010 0.000010 0.000010 0.000010 0.000010 0.000010 0.000010 0.000010 0.000010 0.000010 0.000010 0.000010 0.000010 0.000010 0.000010 0.000010 0.004071
0.000010 0.000010 0.000010 0.000010 0.000010 0.000010 0.000010 0.000010 0.000010 0.000010 0.000010 0.000010 0.000010 0.000010 0.000010 0.000010 0.000010 0.000010 0.000010 0.000010 0.000010 0.000010 0.000010 0.000010 0.000010 0.988976 0.000010 0.000010 0.000010 0.000010 0.000010 0.000010 0.000010 0.000010 0.000010 0.000010 0.000010 0.000010 0.000010 0.000010 0.000010 0.000010 0.010474 0.000010 0.000010 0.000010 0.000010 0.000010 0.000010 0.000010 0.000010 0.000010 0.000010 0.000010 0.000010 0.000010 0.000010
0.000010 0.000010 0.000010 0.000010 0.000010 0.000010 0.000010 0.000010 0.000010 0.000010 0.000010 0.000010 0.000010 0.000010 0.000010 0.000010 0.000010 0.000010 0.000010 0.000010 0.000010 0.000010 0.000010 0.000010 0.000010 0.975314 0.000010 0.000010 0.000010 0.000010 0.000010 0.000010 0.000010 0.012400 0.000010 0.000010 0.000010 0.000010 0.000010 0.000010 0.000010 0.000010 0.000010 0.000010 0.000010 0.000010 0.000010 0.000010 0.000010 0.000010 0.003448 0.000010 0.000010 0.000010 0.000010 0.000010 0.008308
0.000010 0.000010 0.000010 0.000010 0.000010 0.000010 0.000010 0.000010 0.000010 0.000010 0.000010 0.000010 0.000010 0.000010 0.000010 0.000010 0.000010 0.000010 0.000010 0.000010 0.000010 0.000010 0.000010 0.000010 0.000010 0.999439 0.000010 0.000010 0.000010 0.000010 0.000010 0.000010 0.000010 0.000010 0.000010 0.000010 0.000010 0.000010 0.000010 0.000010 0.000010 0.000010 0.000010 0.000010 0.000010 0.000010 0.000010 0.000010 0.000010 0.000011 0.000010 0.000010 0.000010 0.000010 0.000010 0.000010 0.000010
0.000010 0.000010 0.000010 0.000010 0.000010 0.000010 0.000010 0.000010 0.000010 0.000010 0.000010 0.000010 0.000010 0.000010 0.000010 0.000010 0.000010 0.000010 0.000010 0.000010 0.000010 0.000010 0.000010 0.000010 0.000010 0.999440 0.000010 0.000010 0.000010 0.000010 0.000010 0.000010 0.000010 0.000010 0.000010 0.000010 0.000010 0.000010 0.000010 0.000010 0.000010 0.000010 0.000010 0.000010 0.000010 0.000010 0.000010 0.000010 0.000010 0.000010 0.000010 0.000010 0.000010 0.000010 0.000010 0.000010 0.000010
0.000010 0.000010 0.000010 0.000010 0.000010 0.000010 0.000010 0.000010 0.000010 0.000010 0.000010 0.000010 0.000010 0.000010 0.000010 0.000010 0.000010 0.000010 0.000010 0.000010 0.000010 0.000010 0.000010 0.000010 0.000010 0.999440 0.000010 0.000010 0.000010 0.000010 0.000010 0.000010 0.000010 0.000010 0.000010 0.000010 0.000010 0.000010 0.000010 0.000010 0.000010 0.000010 0.000010 0.000010 0.000010 0.000010 0.000010 0.000010 0.000010 0.000010 0.000010 0.000010 0.000010 0.000010 0.000010 0.000010 0.000010
0.000010 0.000010 0.000010 0.000010 0.000010 0.000010 0.000010 0.000010 0.000010 0.000010 0.000010 0.000010 0.000010 0.000010 0.000010 0.000010 0.000010 0.000010 0.000010 0.000010 0.000010 0.000010 0.000010 0.000010 0.000010 0.999440 0.000010 0.000010 0.000010 0.000010 0.000010 0.000010 0.000010 0.000010 0.000010 0.000010 0.000010 0.000010 0.000010 0.000010 0.000010 0.000010 0.000010 0.000010 0.000010 0.000010 0.000010 0.000010 0.000010 0.000010 0.000010 0.000010 0.000010 0.000010 0.000010 0.000010 0.000010
0.000010 0.000010 0.000010 0.000010 0.000319 0.000010 0.000010 0.000010 0.000010 0.000010 0.000010 0.000010 0.000010 0.000010 0.000010 0.000010 0.000010 0.000010 0.000010 0.000010 0.000010 0.000010 0.000010 0.000010 0.000010 0.969721 0.000010 0.000010 0.000010 0.000010 0.000010 0.000010 0.000010 0.003932 0.000010 0.000010 0.000010 0.000010 0.000010 0.000010 0.000010 0.000010 0.000010 0.000010 0.003811 0.000010 0.000010 0.000010 0.000010 0.001603 0.009171 0.000010 0.010944 0.000010 0.000010 0.000010 0.000010
0.010222 0.000010 0.000010 0.000010 0.000010 0.000010 0.000010 0.000010 0.000010 0.000010 0.003058 0.077652 0.000010 0.000010 0.000010 0.000010 0.000010 0.000010 0.000010 0.000010 0.000010 0.000010 0.000010 0.000010 0.000010 0.831199 0.000010 0.000010 0.000010 0.000010 0.000010 0.000010 0.000010 0.000010 0.000010 0.000010 0.000950 0.000010 0.000010 0.000010 0.023590 0.000010 0.012647 0.000010 0.000010 0.000197 0.000010 0.000010 0.000010 0.002563 0.000010 0.012170 0.015085 0.000010 0.000010 0.000010 0.010218
0.013590 0.000010 0.000010 0.008578 0.000010 0.000010 0.000010 0.000010 0.000010 0.000010 0.000010 0.000010 0.019431 0.003794 0.000010 0.000010 0.000010 0.000010 0.000088 0.000010 0.032542 0.000010 0.000010 0.000010 0.000010 0.884279 0.000010 0.000010 0.000010 0.000010 0.000010 0.000010 0.000010 0.000010 0.000010 0.001794 0.017635 0.000010 0.000010 0.000010 0.000010 0.000010 0.009923 0.000010 0.000010 0.000010 0.000010 0.000010 0.000010 0.000010 0.000010 0.005528 0.000010 0.002368 0.000010 0.000010 0.000010
0.000010 0.000010 0.000010 0.002559 0.000010 0.000010 0.000010 0.000010 0.000010 0.000010 0.000010 0.000010 0.000010 0.016729 0.000010 0.000010 0.000010 0.000010 0.000010 0.000010 0.003635 0.008463 0.000010 0.000010 0.000010 0.898163 0.000010 0.000010 0.000010 0.000010 0.000010 0.000010 0.000010 0.000010 0.000010 0.000010 0.000010 0.000010 0.000010 0.011247 0.000010 0.000010 0.038252 0.000010 0.000010 0.000010 0.000010 0.000010 0.000010 0.000010 0.009971 0.005872 0.000010 0.000010 0.000010 0.000010 0.004638
0.000010 0.000010 0.000010 0.000010 0.000010 0.000010 0.000010 0.000010 0.000010 0.000010 0.000010 0.000010 0.000010 0.000010 0.000010 0.000010 0.000010 0.000010 0.000010 0.000010 0.000010 0.000010 0.000010 0.000010 0.000010 0.999440 0.000010 0.000010 0.000010 0.000010 0.000010 0.000010 0.000010 0.000010 0.000010 0.000010 0.000010 0.000010 0.000010 0.000010 0.000010 0.000010 0.000010 0.000010 0.000010 0.000010 0.000010 0.000010 0.000010 0.000010 0.000010 0.000010 0.000010 0.000010 0.000010 0.000010 0.000010
0.000010 0.000010 0.000010 0.000010 0.000010 0.000010 0.000010 0.000010 0.000010 0.000010 0.000010 0.000010 0.000010 0.000010 0.000010 0.000010 0.000010 0.000010 0.000010 0.000010 0.000010 0.000010 0.000010 0.000010 0.000010 0.999440 0.000010 0.000010 0.000010 0.000010 0.000010 0.000010 0.000010 0.000010 0.000010 0.000010 0.000010 0.000010 0.000010 0.000010 0.000010 0.000010 0.000010 0.000010 0.000010 0.000010 0.000010 0.000010 0.000010 0.000010 0.000010 0.000010 0.000010 0.000010 0.000010 0.000010 0.000010
0.000010 0.000010 0.000010 0.007765 0.000010 0.000010 0.000010 0.000010 0.000010 0.000010 0.000010 0.000010 0.000010 0.000010 0.000010 0.000010 0.000010 0.000010 0.018848 0.000010 0.000010 0.000010 0.019636 0.000010 0.000010 0.895958 0.000010 0.000010 0.000010 0.000010 0.000010 0.000010 0.000010 0.000010 0.000010 0.000010 0.010166 0.000010 0.000010 0.000010 0.011873 0.000010 0.035253 0.000010 0.000010 0.000010 0.000010 0.000010 0.000010 0.000010 0.000010 0.000010 0.000010 0.000010 0.000010 0.000010 0.000010
0.000010 0.000010 0.000010 0.000010 0.000010 0.000010 0.000010 0.000010 0.000010 0.000010 0.000010 0.000010 0.000010 0.000010 0.000010 0.000010 0.000010 0.000010 0.000010 0.000010 0.000010 0.000010 0.000010 0.000010 0.000010 0.981932 0.000010 0.000010 0.000010 0.000010 0.000010 0.001481 0.000010 0.000010 0.000010 0.000010 0.000010 0.000010 0.000010 0.000010 0.000010 0.000010 0.000010 0.000010 0.000010 0.000010 0.000010 0.000010 0.000010 0.000010 0.000010 0.000010 0.000010 0.000010 0.016047 0.000010 0.000010
0.000010 0.000010 0.000010 0.000010 0.000010 0.000010 0.000010 0.000010 0.000010 0.000010 0.000010 0.000010 0.000010 0.000010 0.000010 0.000010 0.000010 0.000010 0.000010 0.000010 0.000010 0.000010 0.000010 0.000010 0.000010 0.999440 0.000010 0.000010 0.000010 0.000010 0.000010 0.000010 0.000010 0.000010 0.000010 0.000010 0.000010 0.000010 0.000010 0.000010 0.000010 0.000010 0.000010 0.000010 0.000010 0.000010 0.000010 0.000010 0.000010 0.000010 0.000010 0.000010 0.000010 0.000010 0.000010 0.000010 0.000010
0.000010 0.000010 0.000010 0.000010 0.000010 0.000010 0.000010 0.000010 0.000010 0.000010 0.000010 0.000010 0.000010 0.000010 0.000010 0.000010 0.000010 0.000010 0.000010 0.000010 0.000010 0.000010 0.000010 0.000010 0.000010 0.999440 0.000010 0.000010 0.000010 0.000010 0.000010 0.000010 0.000010 0.000010 0.000010 0.000010 0.000010 0.000010 0.000010 0.000010 0.000010 0.000010 0.000010 0.000010 0.000010 0.000010 0.000010 0.000010 0.000010 0.000010 0.000010 0.000010 0.000010 0.000010 0.000010 0.000010 0.000010
0.000010 0.227446 0.000010 0.019371 0.000010 0.000010 0.000010 0.000014 0.000010 0.000010 0.000010 0.000010 0.000010 0.009568 0.000010 0.029241 0.000010 0.000010 0.667608 0.000010 0.003275 0.000010 0.000010 0.000010 0.000010 0.000010 0.000010 0.000010 0.000010 0.000010 0.000010 0.027916 0.000010 0.000010 0.000010 0.000010 0.000010 0.000010 0.000010 0.000010 0.000010 0.000010 0.000010 0.000010 0.000010 0.000010 0.000010 0.000010 0.000010 0.000010 0.011622 0.000010 0.000010 0.003468 0.000010 0.000010 0.000010
0.005313 0.191954 0.000010 0.015950 0.000010 0.000010 0.000010 0.005416 0.000010 0.000010 0.000010 0.000010 0.000010 0.000010 0.000010 0.003562 0.000010 0.000010 0.599934 0.000010 0.006954 0.000010 0.000010 0.000010 0.018675 0.000010 0.000010 0.000010 0.000010 0.000010 0.000010 0.034662 0.000010 0.000010 0.000010 0.000010 0.000010 0.000010 0.000010 0.000010 0.000010 0.000010 0.000010 0.000010 0.000429 0.000010 0.000010 0.000010 0.000010 0.000010 0.029725 0.000010 0.008348 0.038769 0.039878 0.000010 0.000010
0.000010 0.183825 0.000010 0.026375 0.000010 0.000010 0.000010 0.000010 0.000010 0.000010 0.000010 0.022403 0.000010 0.000010 0.000010 0.028732 0.000010 0.000010 0.648722 0.000010 0.000010 0.000010 0.000010 0.000010 0.000010 0.000010 0.000010 0.000010 0.004835 0.000010 0.000010 0.038682 0.000010 0.000010 0.000010 0.000010 0.000010 0.000010 0.000010 0.000010 0.026654 0.000010 0.000010 0.000010 0.000010 0.000010 0.000010 0.000010 0.000010 0.000010 0.008462 0.000010 0.000010 0.000010 0.010841 0.000010 0.000010
0.042847 0.215554 0.000010 0.008811 0.000010 0.000010 0.000010 0.000010 0.000010 0.000010 0.000010 0.000018 0.000010 0.005512 0.000010 0.038085 0.000010 0.000010 0.605736 0.000010 0.035904 0.000010 0.000010 0.000010 0.000010 0.000010 0.000010 0.000010 0.000010 0.000010 0.000010 0.038487 0.000010 0.000010 0.000010 0.000010 0.000010 0.000010 0.000010 0.000010 0.000010 0.000010 0.000010 0.000010 0.000010 0.000010 0.000010 0.000010 0.000010 0.008576 0.000010 0.000010 0.000010 0.000010 0.000010 0.000010 0.000010
0.034373 0.242267 0.000010 0.011310 0.000010 0.000010 0.000010 0.000010 0.000010 0.000010 0.000010 0.000010 0.000010 0.000010 0.000010 0.014670 0.000010 0.000010 0.552028 0.000010 0.000010 0.000010 0.000010 0.000010 0.001825 0.000010 0.000010 0.000010 0.008823 0.000010 0.000010 0.041235 0.000010 0.000010 0.000010 0.000010 0.000010 0.000010 0.000010 0.000010 0.021823 0.000010 0.000010 0.008984 0.003947 0.000010 0.000010 0.000010 0.000010 0.000010 0.009020 0.000010 0.000100 0.013535 0.035640 0.000010 0.000010
0.003573 0.194361 0.000010 0.026469 0.000010 0.000010 0.000010 0.000010 0.000010 0.000010 0.000010 0.020260 0.000010 0.000010 0.000010 0.007129 0.000010 0.000010 0.670805 0.000010 0.000010 0.000010 0.000010 0.000010 0.000010 0.000010 0.000010 0.000010 0.000010 0.000010 0.000010 0.036986 0.000010 0.000570 0.000010 0.000010 0.011631 0.000010 0.000010 0.000010 0.000010 0.000010 0.000010 0.000010 0.000010 0.000010 0.000010 0.000010 0.000010 0.000010 0.002868 0.000010 0.000010 0.000010 0.016163 0.000010 0.008735
0.000010 0.245046 0.000010 0.009967 0.000010 0.000010 0.000010 0.009286 0.000010 0.000010 0.000010 0.000010 0.000010 0.017041 0.000010 0.019664 0.000010 0.000010 0.573841 0.000010 0.007726 0.000010 0.000010 0.000010 0.000010 0.000010 0.000010 0.000010 0.004989 0.000010 0.000010 0.021072 0.000010 0.000010 0.000010 0.000010 0.000010 0.000010 0.000010 0.000010 0.052733 0.000010 0.000448 0.013194 0.000010 0.000010 0.000010 0.000010 0.000010 0.000010 0.024555 0.000010 0.000010 0.000010 0.000010 0.000010 0.000010
0.014542 0.227246 0.000010 0.010733 0.000010 0.000010 0.000010 0.000010 0.000010 0.000010 0.001482 0.000010 0.000010 0.001441 0.000010 0.017285 0.000010 0.000010 0.573769 0.000010 0.011881 0.000010 0.000010 0.000010 0.000010 0.000010 0.000010 0.000010 0.008145 0.000010 0.000010 0.038006 0.000010 0.000010 0.000010 0.000010 0.003629 0.000010 0.000015 0.000010 0.024541 0.000010 0.000010 0.000010 0.000010 0.000010 0.003460 0.000010 0.000010 0.000010 0.028230 0.000010 0.002931 0.007369 0.024904 0.000010 0.000010
0.055161 0.213138 0.000010 0.000010 0.000010 0.000010 0.000010 0.000010 0.000010 0.000010 0.000010 0.015743 0.000010 0.000010 0.000010 0.052434 0.000010 0.000010 0.580345 0.000010 0.011775 0.000010 0.000010 0.000010 0.000010 0.000010 0.000010 0.000010 0.000010 0.000010 0.000010 0.007832 0.000010 0.000010 0.000010 0.000010 0.000010 0.000010 0.000010 0.000010 0.008482 0.000010 0.016110 0.000010 0.000010 0.000010 0.000010 0.000010 0.000010 0.000010 0.013438 0.013142 0.000010 0.011951 0.000010 0.000010 0.000010
0.008783 0.214381 0.000010 0.000010 0.000010 0.000010 0.000010 0.000010 0.000010 0.000010 0.000010 0.006306 0.000010 0.000010 0.000010 0.011510 0.000010 0.000010 0.658904 0.000010 0.011466 0.000010 0.000010 0.000010 0.000010 0.000010 0.000010 0.000010 0.000010 0.000010 0.000010 0.064451 0.000010 0.000010 0.000010 0.000010 0.000010 0.000010 0.000010 0.000010 0.000010 0.000010 0.000010 0.000010 0.000010 0.000010 0.000010 0.000010 0.000010 0.000010 0.009202 0.000010 0.000010 0.003692 0.010836 0.000010 0.000010
0.028305 0.219836 0.000010 0.028474 0.000010 0.000010 0.000010 0.005741 0.000010 0.000010 0.000010 0.005080 0.000010 0.000010 0.000010 0.027345 0.000010 0.000010 0.582719 0.000010 0.027763 0.000010 0.000010 0.000010 0.004042 0.000010 0.000010 0.000010 0.005059 0.000010 0.000010 0.020095 0.000010 0.000010 0.000010 0.000010 0.009159 0.000010 0.000010 0.000010 0.000010 0.000010 0.000010 0.000010 0.000010 0.000010 0.000010 0.000010 0.000010 0.000010 0.000923 0.000010 0.000010 0.010941 0.024098 0.000010 0.000010
0.000010 0.203905 0.000010 0.000010 0.001965 0.000010 0.000010 0.004673 0.000010 0.000010 0.005721 0.054669 0.002426 0.000010 0.000010 0.006235 0.000010 0.000010 0.620648 0.000010 0.005081 0.000010 0.000010 0.000010 0.007627 0.000010 0.000010 0.000010 0.000010 0.000010 0.000010 0.038099 0.000010 0.006929 0.000010 0.000010 0.000010 0.000010 0.000010 0.001530 0.004252 0.000010 0.000010 0.000010 0.000010 0.000010 0.000010 0.000010 0.000010 0.004297 0.000010 0.004064 0.000010 0.012907 0.014582 0.000010 0.000010
0.004547 0.250745 0.000010 0.005650 0.000010 0.000010 0.000010 0.001813 0.000010 0.000010 0.000010 0.000010 0.000010 0.016069 0.000010 0.011040 0.000010 0.000010 0.622655 0.000010 0.000010 0.000010 0.000010 0.000010 0.000010 0.000010 0.000010 0.000010 0.000010 0.000010 0.000010 0.026673 0.000010 0.000010 0.000010 0.000010 0.000010 0.000010 0.000010 0.000010 0.028406 0.000010 0.000010 0.000010 0.000010 0.000010 0.001127 0.000010 0.000010 0.000010 0.022940 0.000010 0.000010 0.003664 0.004232 0.000010 0.000010
0.015799 0.233517 0.000010 0.008511 0.000010 0.000010 0.000010 0.000010 0.000010 0.000010 0.000010 0.039421 0.000010 0.009088 0.000010 0.013210 0.000010 0.000010 0.566767 0.000010 0.010040 0.000010 0.000010 0.000010 0.000010 0.000010 0.000010 0.000010 0.000701 0.000010 0.000010 0.028704 0.000010 0.000010 0.000010 0.000010 0.000010 0.000010 0.000010 0.000010 0.009291 0.000010 0.000010 0.002952 0.000010 0.000010 0.008967 0.000010 0.000010 0.000010 0.001661 0.025442 0.014472 0.008379 0.002688 0.000010 0.000010
0.000010 0.207590 0.000010 0.046865 0.000010 0.000010 0.000010 0.000010 0.000010 0.000010 0.000010 0.004237 0.000010 0.000392 0.000010 0.001770 0.000010 0.000010 0.630041 0.000010 0.007081 0.000010 0.000010 0.000010 0.000010 0.000010 0.000010 0.000010 0.000010 0.000010 0.000010 0.053327 0.000010 0.000010 0.000010 0.000010 0.001323 0.000010 0.000010 0.000010 0.000010 0.000010 0.000010 0.000010 0.000010 0.000010 0.000010 0.000010 0.000010 0.000010 0.000010 0.010458 0.000010 0.019587 0.016879 0.000010 0.000010
0.033270 0.230840 0.000010 0.036375 0.000010 0.000010 0.000010 0.000010 0.000010 0.000010 0.000010 0.000010 0.002064 0.000166 0.000010 0.027332 0.000010 0.000010 0.551108 0.000010 0.022759 0.000010 0.000010 0.000010 0.000010 0.000010 0.000010 0.000010 0.000010 0.000010 0.000010 0.031947 0.000010 0.011710 0.000010 0.000010 0.001303 0.000010 0.000010 0.000010 0.014747 0.000010 0.000010 0.000010 0.000010 0.004743 0.002285 0.000010 0.000010 0.000010 0.007239 0.011710 0.000010 0.009064 0.000946 0.000010 0.000010
0.009592 0.255723 0.000010 0.016028 0.000010 0.000010 0.001027 0.000010 0.000010 0.000010 0.000010 0.000010 0.000010 0.012694 0.000010 0.028322 0.000010 0.000010 0.593485 0.000010 0.000010 0.000010 0.000010 0.000010 0.000010 0.000010 0.000010 0.000010 0.000010 0.005190 0.000010 0.039049 0.000010 0.000571 0.000010 0.000010 0.000010 0.000010 0.000010 0.000010 0.020184 0.000010 0.000010 0.000010 0.000010 0.000010 0.000010 0.000010 0.000010 0.001869 0.001213 0.000010 0.000010 0.014623 0.000010 0.000010 0.000010
0.000010 0.223317 0.000010 0.000010 0.000010 0.000010 0.000010 0.012917 0.000010 0.000010 0.000010 0.000010 0.000010 0.006610 0.000010 0.010318 0.000010 0.000010 0.695704 0.000010 0.000010 0.013885 0.000010 0.000010 0.000010 0.000010 0.000010 0.000010 0.000010 0.000010 0.000010 0.011627 0.000010 0.000010 0.000010 0.000010 0.000010 0.000010 0.000010 0.006433 0.000010 0.000010 0.015984 0.000010 0.000010 0.000010 0.000010 0.000010 0.000010 0.000010 0.000010 0.002735 0.000010 0.000010 0.000010 0.000010 0.000010
0.000010 0.213158 0.000010 0.000010 0.000010 0.000010 0.000010 0.001290 0.000010 0.000010 0.000010 0.000010 0.000010 0.000010 0.000010 0.012482 0.000010 0.000010 0.706439 0.000010 0.000010 0.000010 0.000010 0.000010 0.000010 0.000010 0.000010 0.000010 0.000010 0.000010 0.000010 0.053905 0.000010 0.000010 0.000010 0.000010 0.000010 0.000010 0.000010 0.000010 0.000010 0.000010 0.000010 0.000010 0.000010 0.000010 0.000010 0.000010 0.000010 0.000010 0.000979 0.000010 0.000010 0.000010 0.011246 0.000010 0.000010
0.000010 0.253198 0.000010 0.020499 0.000010 0.000010 0.000010 0.000010 0.000010 0.000010 0.012384 0.000010 0.000010 0.012475 0.000010 0.012465 0.000010 0.000010 0.622431 0.000010 0.000010 0.000010 0.000010 0.000010 0.012037 0.000010 0.000010 0.000010 0.000010 0.000010 0.000010 0.007137 0.000010 0.000010 0.000010 0.000010 0.000010 0.000010 0.000010 0.000519 0.000010 0.000010 0.000010 0.000010 0.000010 0.001667 0.000010 0.000010 0.000010 0.000010 0.028961 0.000010 0.000010 0.000010 0.015776 0.000010 0.000010
0.045275 0.081609 0.000010 0.000010 0.000010 0.000010 0.000010 0.000010 0.000010 0.010717 0.000010 0.008488 0.000010 0.000010 0.000010 0.013203 0.000010 0.000010 0.146891 0.000010 0.041826 0.000010 0.000010 0.000010 0.000010 0.000010 0.000010 0.000010 0.470771 0.000010 0.000010 0.000010 0.000010 0.008585 0.000010 0.000010 0.000010 0.000010 0.000010 0.000010 0.014614 0.000010 0.028891 0.000010 0.000010 0.000010 0.000512 0.000010 0.000010 0.022916 0.000010 0.003321 0.031595 0.040084 0.009826 0.000010 0.020487
0.000010 0.000010 0.000010 0.008383 0.000010 0.000010 0.000010 0.000010 0.000010 0.000010 0.000010 0.021150 0.000010 0.008141 0.000010 0.000010 0.000010 0.000010 0.077216 0.000010 0.000010 0.000010 0.000010 0.000010 0.000010 0.000010 0.000010 0.000010 0.788697 0.000010 0.000010 0.000010 0.000010 0.000010 0.000010 0.000010 0.000010 0.000010 0.007576 0.022214 0.028488 0.000010 0.000010 0.000010 0.007746 0.000010 0.000010 0.000010 0.000010 0.000010 0.027854 0.000010 0.000010 0.000010 0.000010 0.000010 0.002073
0.000010 0.000010 0.000010 0.000010 0.000010 0.000010 0.000010 0.000010 0.000010 0.000010 0.000010 0.000010 0.000010 0.000010 0.000010 0.000010 0.000010 0.000010 0.000010 0.000010 0.000010 0.000010 0.000010 0.000010 0.000010 0.000010 0.000010 0.000010 0.999440 0.000010 0.000010 0.000010 0.000010 0.000010 0.000010 0.000010 0.000010 0.000010 0.000010 0.000010 0.000010 0.000010 0.000010 0.000010 0.000010 0.000010 0.000010 0.000010 0.000010 0.000010 0.000010 0.000010 0.000010 0.000010 0.000010 0.000010 0.000010
0.000010 0.000010 0.000010 0.000010 0.000010 0.000010 0.000010 0.000010 0.004335 0.000010 0.000010 0.000010 0.000010 0.000010 0.000010 0.000010 0.000010 0.000010 0.000010 0.000010 0.000010 0.000010 0.000010 0.000010 0.000010 0.000010 0.000010 0.000010 0.993100 0.000010 0.000010 0.000010 0.000010 0.000010 0.000010 0.000010 0.000010 0.000010 0.000010 0.000010 0.000010 0.000010 0.000010 0.000010 0.002025 0.000010 0.000010 0.000010 0.000010 0.000010 0.000010 0.000010 0.000010 0.000010 0.000010 0.000010 0.000010
0.014138 0.059686 0.000010 0.000010 0.005363 0.000010 0.000010 0.013915 0.000010 0.000010 0.002399 0.004394 0.000010 0.000010 0.000010 0.034371 0.000010 0.000010 0.126225 0.000010 0.006351 0.000010 0.000010 0.000010 0.035470 0.015332 0.000010 0.000010 0.417000 0.000010 0.000010 0.004057 0.000010 0.013904 0.000010 0.020339 0.000010 0.000010 0.000010 0.028823 0.029830 0.000010 0.000010 0.000010 0.000010 0.000010 0.000010 0.000010 0.000010 0.000010 0.003960 0.033699 0.072869 0.025657 0.004430 0.000010 0.027448
0.000010 0.000010 0.000010 0.000010 0.000010 0.000010 0.000010 0.000010 0.000010 0.000010 0.000010 0.000010 0.000010 0.000010 0.000010 0.000010 0.000010 0.000010 0.000010 0.000010 0.000010 0.000010 0.000010 0.000010 0.000010 0.000010 0.000010 0.000010 0.999440 0.000010 0.000010 0.000010 0.000010 0.000010 0.000010 0.000010 0.000010 0.000010 0.000010 0.000010 0.000010 0.000010 0.000010 0.000010 0.000010 0.000010 0.000010 0.000010 0.000010 0.000010 0.000010 0.000010 0.000010 0.000010 0.000010 0.000010 0.000010
0.000010 0.001691 0.000010 0.001143 0.000010 0.000010 0.000010 0.000010 0.000010 0.000010 0.000010 0.000010 0.000010 0.016849 0.000010 0.000010 0.000010 0.000010 0.000010 0.000010 0.014774 0.006663 0.000010 0.000010 0.000010 0.000010 0.000010 0.003660 0.919432 0.000010 0.000010 0.000010 0.000010 0.000010 0.000010 0.000010 0.000010 0.000010 0.000010 0.000010 0.000010 0.005146 0.002355 0.000010 0.000010 0.003370 0.000010 0.000010 0.024457 0.000010 0.000010 0.000010 0.000010 0.000010 0.000010 0.000010 0.000010
0.026284 0.050589 0.000010 0.012097 0.019335 0.000010 0.000010 0.000010 0.000010 0.000010 0.009403 0.002436 0.000010 0.010830 0.000010 0.000010 0.000010 0.000010 0.126442 0.000010 0.048668 0.000010 0.000010 0.000010 0.026805 0.044381 0.000010 0.000010 0.456515 0.000010 0.000010 0.000010 0.000010 0.000010 0.000010 0.005801 0.000010 0.000010 0.021401 0.009837 0.029228 0.000010 0.030652 0.000010 0.000010 0.000010 0.000010 0.000010 0.000010 0.002015 0.000533 0.026501 0.023879 0.000010 0.016017 0.000010 0.000010
0.000010 0.000010 0.000010 0.000010 0.000010 0.000010 0.000010 0.000010 0.000010 0.000010 0.000010 0.000010 0.000010 0.000010 0.000010 0.000010 0.000010 0.000010 0.000010 0.000010 0.000010 0.000010 0.000010 0.000010 0.000010 0.000010 0.000010 0.000010 0.999440 0.000010 0.000010 0.000010 0.000010 0.000010 0.000010 0.000010 0.000010 0.000010 0.000010 0.000010 0.000010 0.000010 0.000010 0.000010 0.000010 0.000010 0.000010 0.000010 0.000010 0.000010 0.000010 0.000010 0.000010 0.000010 0.000010 0.000010 0.000010
0.007180 0.000010 0.000010 0.000010 0.000010 0.000010 0.000010 0.000010 0.000010 0.000010 0.000010 0.013663 0.000010 0.005754 0.000010 0.000010 0.000010 0.000010 0.050012 0.000010 0.000010 0.000010 0.000010 0.000010 0.000010 0.000010 0.000010 0.000010 0.874278 0.000010 0.000010 0.000010 0.000010 0.000010 0.000010 0.000010 0.000010 0.000010 0.000010 0.000010 0.000010 0.000010 0.038165 0.004509 0.000010 0.000010 0.000010 0.000010 0.000010 0.000010 0.000010 0.001016 0.000010 0.000010 0.000010 0.000010 0.004943
0.000010 0.000010 0.000010 0.000010 0.000010 0.000010 0.000010 0.000010 0.000010 0.000010 0.000010 0.000010 0.000010 0.000010 0.000010 0.000010 0.000010 0.000010 0.000010 0.000010 0.000010 0.000010 0.000010 0.000010 0.000010 0.000010 0.000010 0.000010 0.999440 0.000010 0.000010 0.000010 0.000010 0.000010 0.000010 0.000010 0.000010 0.000010 0.000010 0.000010 0.000010 0.000010 0.000010 0.000010 0.000010 0.000010 0.000010 0.000010 0.000010 0.000010 0.000010 0.000010 0.000010 0.000010 0.000010 0.000010 0.000010
0.047081 0.000010 0.000010 0.000010 0.000010 0.000010 0.000010 0.000010 0.000010 0.000010 0.002750 0.015664 0.000010 0.000010 0.000010 0.008069 0.000010 0.000010 0.016794 0.000010 0.022996 0.000010 0.000010 0.000010 0.000010 0.000010 0.000010 0.000010 0.754115 0.000010 0.000010 0.009392 0.000010 0.000010 0.000010 0.000010 0.005578 0.000010 0.007404 0.009289 0.000010 0.000010 0.008644 0.000010 0.000010 0.000010 0.003359 0.000010 0.000010 0.000010 0.000010 0.012835 0.075609 0.000010 0.000010 0.000010 0.000010
0.000010 0.086101 0.000010 0.000010 0.018359 0.000010 0.000010 0.000010 0.000010 0.000010 0.000010 0.011219 0.000010 0.003145 0.000010 0.000010 0.000010 0.000010 0.131677 0.000010 0.010500 0.000010 0.000010 0.000010 0.000010 0.005008 0.000010 0.000010 0.494836 0.000010 0.004789 0.000010 0.000010 0.002305 0.000010 0.000010 0.024024 0.000010 0.020167 0.000010 0.053481 0.000010 0.002244 0.022909 0.005814 0.000010 0.000010 0.000010 0.000010 0.005671 0.000010 0.010513 0.068398 0.018471 0.000010 0.000010 0.000010
0.002986 0.000010 0.000010 0.000010 0.000010 0.000010 0.013375 0.000010 0.000010 0.000010 0.000010 0.053857 0.000010 0.000010 0.000010 0.011297 0.000010 0.001467 0.013587 0.000010 0.000012 0.000010 0.000010 0.000010 0.000010 0.010097 0.000010 0.000010 0.774020 0.000010 0.010748 0.005951 0.010513 0.020012 0.000010 0.000010 0.000010 0.000010 0.001675 0.000010 0.000010 0.000010 0.031861 0.000010 0.000010 0.000010 0.000010 0.000010 0.016424 0.005621 0.000010 0.012599 0.000010 0.000010 0.001104 0.002424 0.000010
0.008360 0.028070 0.000010 0.005004 0.005942 0.000010 0.000010 0.000010 0.000010 0.000010 0.000010 0.000010 0.000010 0.000010 0.006719 0.008811 0.000010 0.000010 0.124988 0.000010 0.047579 0.003180 0.023272 0.011707 0.000020 0.000010 0.004889 0.000010 0.452484 0.000010 0.000010 0.007675 0.002621 0.002812 0.000010 0.000010 0.014330 0.000010 0.003600 0.014778 0.031515 0.006065 0.004872 0.001895 0.003972 0.006829 0.003582 0.000010 0.004115 0.018124 0.000010 0.030634 0.095845 0.000010 0.000010 0.000010 0.015462
0.035787 0.093619 0.000010 0.000010 0.000010 0.000010 0.000010 0.000603 0.000010 0.000010 0.000010 0.016170 0.000010 0.006078 0.000010 0.015239 0.000010 0.000010 0.081420 0.000010 0.005241 0.000010 0.004849 0.000010 0.014658 0.004122 0.000010 0.000010 0.433443 0.000010 0.000010 0.000010 0.000010 0.001494 0.000010 0.033741 0.000010 0.000010 0.040732 0.027356 0.016006 0.000010 0.001197 0.000010 0.000010 0.003852 0.000010 0.000010 0.000010 0.006826 0.025065 0.013497 0.079415 0.003773 0.000010 0.022697 0.012810
0.000010 0.093246 0.008884 0.000013 0.000010 0.014695 0.000010 0.007699 0.000010 0.000010 0.000010 0.012962 0.000010 0.000010 0.000010 0.000010 0.011095 0.000010 0.109029 0.000010 0.016401 0.000010 0.000229 0.000010 0.016459 0.034714 0.000010 0.000010 0.405727 0.000010 0.000010 0.004958 0.000010 0.037203 0.000010 0.000010 0.000010 0.000010 0.000010 0.000010 0.061727 0.000010 0.051111 0.000010 0.000010 0.000010 0.000010 0.000010 0.038700 0.003211 0.005493 0.022189 0.005553 0.013106 0.025266 0.000010 0.000010
0.023774 0.048594 0.000010 0.022916 0.000010 0.000010 0.000010 0.000010 0.000010 0.000010 0.012588 0.000010 0.002670 0.000010 0.000010 0.008027 0.000010 0.000010 0.037747 0.002283 0.000010 0.000010 0.000010 0.000010 0.011749 0.012720 0.000010 0.000010 0.650878 0.000010 0.021681 0.002242 0.000010 0.006721 0.000010 0.044193 0.004254 0.000010 0.000010 0.000010 0.000010 0.000010 0.017681 0.000010 0.000010 0.000010 0.000010 0.000010 0.000010 0.000010 0.000010 0.028793 0.011465 0.003216 0.000010 0.000010 0.025451
0.003686 0.092141 0.000010 0.000010 0.000010 0.000010 0.000010 0.001205 0.000010 0.000010 0.000010 0.000010 0.000010 0.000010 0.000010 0.020608 0.000010 0.000010 0.135998 0.000010 0.029372 0.000010 0.009038 0.000010 0.006062 0.026143 0.000010 0.000010 0.431593 0.000010 0.000345 0.022403 0.000010 0.021738 0.000010 0.000010 0.000010 0.000010 0.001594 0.000010 0.010321 0.000010 0.079159 0.003266 0.001525 0.000010 0.000010 0.000010 0.000010 0.030619 0.032466 0.000010 0.025270 0.009705 0.000010 0.000010 0.005404
0.000010 0.000010 0.000010 0.000010 0.000010 0.000010 0.000010 0.000010 0.000010 0.000010 0.000010 0.000010 0.000010 0.000010 0.000010 0.000010 0.000010 0.000010 0.000010 0.000010 0.000010 0.000010 0.000010 0.000010 0.000010 0.000010 0.000010 0.000010 0.999440 0.000010 0.000010 0.000010 0.000010 0.000010 0.000010 0.000010 0.000010 0.000010 0.000010 0.000010 0.000010 0.000010 0.000010 0.000010 0.000010 0.000010 0.000010 0.000010 0.000010 0.000010 0.000010 0.000010 0.000010 0.000010 0.000010 0.000010 0.000010
0.030080 0.055263 0.000010 0.000589 0.000010 0.000010 0.000010 0.000010 0.000010 0.000010 0.000010 0.722191 0.000010 0.007253 0.000010 0.000010 0.000010 0.000010 0.000010 0.000010 0.054381 0.000010 0.000010 0.000010 0.013990 0.000010 0.000010 0.000010 0.000010 0.000010 0.000010 0.007502 0.000010 0.000010 0.000010 0.000010 0.000010 0.000010 0.000010 0.000010 0.066015 0.000010 0.000010 0.000010 0.000010 0.000010 0.000010 0.000010 0.000010 0.042266 0.000010 0.000010 0.000010 0.000010 0.000010 0.000010 0.000010
0.000010 0.000010 0.000010 0.001694 0.000010 0.000010 0.000010 0.000010 0.000010 0.000010 0.000010 0.977880 0.000010 0.000010 0.000010 0.000010 0.000010 0.000010 0.000010 0.000010 0.000010 0.000010 0.000010 0.000010 0.002430 0.000010 0.000010 0.000010 0.000010 0.000010 0.000010 0.000010 0.000010 0.000010 0.000010 0.000010 0.000010 0.000010 0.000010 0.000010 0.017467 0.000010 0.000010 0.000010 0.000010 0.000010 0.000010 0.000010 0.000010 0.000010 0.000010 0.000010 0.000010 0.000010 0.000010 0.000010 0.000010
0.057136 0.008689 0.000010 0.000010 0.000010 0.000010 0.000010 0.000010 0.000010 0.000010 0.000010 0.884645 0.000010 0.000010 0.000010 0.000010 0.000010 0.000010 0.000010 0.000010 0.045722 0.000046 0.000010 0.000010 0.000010 0.000010 0.000010 0.000010 0.000010 0.000010 0.000010 0.000012 0.000010 0.000010 0.000010 0.000010 0.000010 0.000010 0.000010 0.000010 0.003250 0.000010 0.000010 0.000010 0.000010 0.000010 0.000010 0.000010 0.000010 0.000010 0.000010 0.000010 0.000010 0.000010 0.000010 0.000010 0.000010
0.011000 0.006389 0.000010 0.000010 0.000010 0.000010 0.000010 0.000010 0.000010 0.000010 0.000010 0.728040 0.000010 0.000010 0.000010 0.009978 0.000010 0.000010 0.026293 0.000010 0.052465 0.000010 0.000010 0.000010 0.086749 0.000010 0.000010 0.000010 0.010794 0.000010 0.000010 0.000010 0.000010 0.007462 0.000010 0.000010 0.000010 0.000010 0.000010 0.000010 0.000010 0.000010 0.000010 0.000010 0.000010 0.000010 0.000010 0.000010 0.000010 0.015570 0.000010 0.033333 0.000010 0.000010 0.000010 0.000010 0.011478
0.030734 0.000010 0.000010 0.000010 0.000010 0.000010 0.000010 0.000010 0.000010 0.000010 0.000010 0.932976 0.000010 0.000010 0.000010 0.000010 0.000010 0.000010 0.000010 0.000010 0.012707 0.000010 0.000010 0.000010 0.017487 0.000010 0.000010 0.000010 0.000010 0.000010 0.000010 0.000010 0.000010 0.000010 0.000010 0.000010 0.000010 0.000010 0.000010 0.000010 0.000010 0.000010 0.000010 0.000010 0.000010 0.000010 0.000010 0.000010 0.000010 0.000010 0.005576 0.000010 0.000010 0.000010 0.000010 0.000010 0.000010
0.045586 0.009343 0.000010 0.000010 0.000010 0.000010 0.000010 0.000010 0.000010 0.000010 0.000010 0.637212 0.000010 0.000010 0.000010 0.000010 0.000010 0.000010 0.064689 0.000010 0.085805 0.000010 0.000010 0.000010 0.063111 0.000010 0.000010 0.000010 0.010124 0.000010 0.000010 0.000010 0.000010 0.000010 0.000010 0.000010 0.000010 0.000010 0.000010 0.000010 0.014370 0.000010 0.000010 0.000010 0.000010 0.000010 0.000010 0.000010 0.000010 0.031305 0.000018 0.023851 0.014136 0.000010 0.000010 0.000010 0.000010
0.000010 0.000010 0.000010 0.000010 0.000010 0.000010 0.000010 0.000010 0.000010 0.000010 0.000010 0.999440 0.000010 0.000010 0.000010 0.000010 0.000010 0.000010 0.000010 0.000010 0.000010 0.000010 0.000010 0.000010 0.000010 0.000010 0.000010 0.000010 0.000010 0.000010 0.000010 0.000010 0.000010 0.000010 0.000010 0.000010 0.000010 0.000010 0.000010 0.000010 0.000010 0.000010 0.000010 0.000010 0.000010 0.000010 0.000010 0.000010 0.000010 0.000010 0.000010 0.000010 0.000010 0.000010 0.000010 0.000010 0.000010
0.000010 0.000010 0.000010 0.000010 0.000010 0.000010 0.000010 0.000010 0.000010 0.000010 0.000010 0.999440 0.000010 0.000010 0.000010 0.000010 0.000010 0.000010 0.000010 0.000010 0.000010 0.000010 0.000010 0.000010 0.000010 0.000010 0.000010 0.000010 0.000010 0.000010 0.000010 0.000010 0.000010 0.000010 0.000010 0.000010 0.000010 0.000010 0.000010 0.000010 0.000010 0.000010 0.000010 0.000010 0.000010 0.000010 0.000010 0.000010 0.000010 0.000010 0.000010 0.000010 0.000010 0.000010 0.000010 0.000010 0.000010
0.000010 0.000010 0.000010 0.000010 0.000010 0.000010 0.000010 0.000010 0.000010 0.000010 0.000010 0.999440 0.000010 0.000010 0.000010 0.000010 0.000010 0.000010 0.000010 0.000010 0.000010 0.000010 0.000010 0.000010 0.000010 0.000010 0.000010 0.000010 0.000010 0.000010 0.000010 0.000010 0.000010 0.000010 0.000010 0.000010 0.000010 0.000010 0.000010 0.000010 0.000010 0.000010 0.000010 0.000010 0.000010 0.000010 0.000010 0.000010 0.000010 0.000010 0.000010 0.000010 0.000010 0.000010 0.000010 0.000010 0.000010
0.036078 0.000010 0.000010 0.007787 0.000010 0.000010 0.000010 0.000010 0.000010 0.000010 0.000010 0.838151 0.000010 0.000010 0.000010 0.000010 0.000010 0.000010 0.000010 0.000010 0.000010 0.000010 0.000010 0.000010 0.019526 0.000010 0.000010 0.000010 0.000010 0.000010 0.000010 0.000010 0.000010 0.000010 0.000010 0.000010 0.000010 0.000010 0.000010 0.000010 0.028582 0.000010 0.000010 0.000010 0.000010 0.000010 0.000010 0.000010 0.000010 0.020433 0.000010 0.048939 0.000010 0.000014 0.000010 0.000010 0.000010
0.069903 0.000010 0.000010 0.000010 0.000010 0.000010 0.000010 0.000010 0.000010 0.000010 0.000010 0.792706 0.000010 0.001416 0.000010 0.000010 0.000010 0.000010 0.000010 0.000010 0.035769 0.000010 0.000010 0.000010 0.026421 0.000010 0.000010 0.000010 0.000010 0.000010 0.000010 0.000010 0.000010 0.000010 0.000010 0.000010 0.000010 0.000010 0.000010 0.000010 0.059245 0.000010 0.000010 0.000010 0.000010 0.000010 0.000010 0.000010 0.000010 0.009122 0.003417 0.001521 0.000010 0.000010 0.000010 0.000010 0.000010
0.000010 0.000010 0.000010 0.000010 0.000010 0.000010 0.000010 0.000010 0.000010 0.000010 0.000010 0.999440 0.000010 0.000010 0.000010 0.000010 0.000010 0.000010 0.000010 0.000010 0.000010 0.000010 0.000010 0.000010 0.000010 0.000010 0.000010 0.000010 0.000010 0.000010 0.000010 0.000010 0.000010 0.000010 0.000010 0.000010 0.000010 0.000010 0.000010 0.000010 0.000010 0.000010 0.000010 0.000010 0.000010 0.000010 0.000010 0.000010 0.000010 0.000010 0.000010 0.000010 0.000010 0.000010 0.000010 0.000010 0.000010
0.000010 0.000010 0.000010 0.000010 0.000010 0.000010 0.000010 0.000010 0.000010 0.000010 0.000010 0.962325 0.000010 0.000010 0.000010 0.000010 0.000010 0.000010 0.000010 0.000010 0.007470 0.000010 0.000010 0.000010 0.000010 0.000010 0.000010 0.000010 0.000010 0.000010 0.000010 0.000010 0.000010 0.000010 0.000010 0.000010 0.000010 0.000010 0.000010 0.000010 0.029665 0.000010 0.000010 0.000010 0.000010 0.000010 0.000010 0.000010 0.000010 0.000010 0.000010 0.000010 0.000010 0.000010 0.000010 0.000010 0.000010
0.000010 0.000010 0.000010 0.000010 0.000010 0.000010 0.000010 0.000010 0.000010 0.000010 0.000010 0.999440 0.000010 0.000010 0.000010 0.000010 0.000010 0.000010 0.000010 0.000010 0.000010 0.000010 0.000010 0.000010 0.000010 0.000010 0.000010 0.000010 0.000010 0.000010 0.000010 0.000010 0.000010 0.000010 0.000010 0.000010 0.000010 0.000010 0.000010 0.000010 0.000010 0.000010 0.000010 0.000010 0.000010 0.000010 0.000010 0.000010 0.000010 0.000010 0.000010 0.000010 0.000010 0.000010 0.000010 0.000010 0.000010
0.002013 0.000010 0.000010 0.000010 0.000010 0.000010 0.000010 0.008221 0.000010 0.000010 0.000010 0.909000 0.000010 0.012497 0.000010 0.026501 0.000010 0.000010 0.000010 0.000010 0.001802 0.000010 0.000010 0.000010 0.000010 0.000010 0.000010 0.000010 0.000010 0.000010 0.000010 0.000010 0.000010 0.000010 0.000010 0.000010 0.000010 0.000010 0.000010 0.000010 0.008657 0.000010 0.000010 0.000010 0.000010 0.000010 0.000010 0.000010 0.000010 0.008829 0.000010 0.022000 0.000010 0.000010 0.000010 0.000010 0.000010
0.021794 0.000010 0.000010 0.000010 0.000010 0.000010 0.000010 0.000010 0.000010 0.000010 0.000010 0.930228 0.008213 0.000010 0.000010 0.000010 0.000010 0.000010 0.000010 0.000010 0.023319 0.000010 0.000010 0.000010 0.000010 0.000010 0.000010 0.000010 0.000010 0.000010 0.000010 0.000010 0.000010 0.000010 0.000010 0.000010 0.000010 0.000010 0.000010 0.000010 0.000010 0.000010 0.000010 0.000010 0.000010 0.000010 0.000795 0.000010 0.000010 0.000010 0.000010 0.011497 0.000010 0.000010 0.003654 0.000010 0.000010
0.021412 0.000010 0.000010 0.000010 0.000010 0.000010 0.000010 0.000010 0.000010 0.000010 0.000010 0.889294 0.000010 0.000010 0.000010 0.000010 0.000010 0.000010 0.010640 0.000010 0.000010 0.000010 0.000010 0.000010 0.000010 0.000010 0.000010 0.000010 0.000010 0.000010 0.000010 0.000010 0.000010 0.000010 0.000010 0.000010 0.000010 0.000010 0.000010 0.000010 0.068508 0.000010 0.000010 0.000010 0.000010 0.000010 0.000010 0.000010 0.000010 0.000010 0.000010 0.000010 0.000010 0.009626 0.000010 0.000010 0.000010
0.026852 0.000010 0.000010 0.000010 0.000010 0.000010 0.000010 0.000010 0.000010 0.000010 0.000010 0.856476 0.000010 0.000010 0.000010 0.023771 0.000010 0.000010 0.000010 0.000010 0.023874 0.000010 0.000010 0.000010 0.013926 0.000010 0.000010 0.000010 0.002290 0.000010 0.000010 0.000010 0.000010 0.000010 0.000010 0.000010 0.000010 0.000010 0.000010 0.000010 0.000901 0.000010 0.000010 0.000010 0.000010 0.000010 0.004892 0.000010 0.000010 0.010407 0.000010 0.036139 0.000010 0.000010 0.000010 0.000010 0.000010
0.000010 0.000010 0.000010 0.000010 0.000010 0.000010 0.000010 0.000010 0.000010 0.000010 0.000010 0.999440 0.000010 0.000010 0.000010 0.000010 0.000010 0.000010 0.000010 0.000010 0.000010 0.000010 0.000010 0.000010 0.000010 0.000010 0.000010 0.000010 0.000010 0.000010 0.000010 0.000010 0.000010 0.000010 0.000010 0.000010 0.000010 0.000010 0.000010 0.000010 0.000010 0.000010 0.000010 0.000010 0.000010 0.000010 0.000010 0.000010 0.000010 0.000010 0.000010 0.000010 0.000010 0.000010 0.000010 0.000010 0.000010
0.000010 0.000010 0.000010 0.000010 0.000010 0.000010 0.000010 0.000010 0.000010 0.000010 0.000010 0.990385 0.000010 0.000010 0.000010 0.000010 0.000010 0.000010 0.000010 0.000010 0.000010 0.000010 0.000010 0.000010 0.000010 0.008096 0.000010 0.000010 0.000010 0.000010 0.000010 0.000010 0.000010 0.000010 0.000010 0.000010 0.000010 0.000010 0.000010 0.000010 0.000010 0.000010 0.000010 0.000010 0.000010 0.000979 0.000010 0.000010 0.000010 0.000010 0.000010 0.000010 0.000010 0.000010 0.000010 0.000010 0.000010
0.000010 0.000010 0.000010 0.000010 0.000010 0.000010 0.000010 0.999440 0.000010 0.000010 0.000010 0.000010 0.000010 0.000010 0.000010 0.000010 0.000010 0.000010 0.000010 0.000010 0.000010 0.000010 0.000010 0.000010 0.000010 0.000010 0.000010 0.000010 0.000010 0.000010 0.000010 0.000010 0.000010 0.000010 0.000010 0.000010 0.000010 0.000010 0.000010 0.000010 0.000010 0.000010 0.000010 0.000010 0.000010 0.000010 0.000010 0.000010 0.000010 0.000010 0.000010 0.000010 0.000010 0.000010 0.000010 0.000010 0.000010
0.000010 0.000010 0.000010 0.000010 0.000010 0.000010 0.000010 0.999440 0.000010 0.000010 0.000010 0.000010 0.000010 0.000010 0.000010 0.000010 0.000010 0.000010 0.000010 0.000010 0.000010 0.000010 0.000010 0.000010 0.000010 0.000010 0.000010 0.000010 0.000010 0.000010 0.000010 0.000010 0.000010 0.000010 0.000010 0.000010 0.000010 0.000010 0.000010 0.000010 0.000010 0.000010 0.000010 0.000010 0.000010 0.000010 0.000010 0.000010 0.000010 0.000010 0.000010 0.000010 0.000010 0.000010 0.000010 0.000010 0.000010
0.000010 0.000010 0.000010 0.000010 0.000010 0.000010 0.000010 0.999440 0.000010 0.000010 0.000010 0.000010 0.000010 0.000010 0.000010 0.000010 0.000010 0.000010 0.000010 0.000010 0.000010 0.000010 0.000010 0.000010 0.000010 0.000010 0.000010 0.000010 0.000010 0.000010 0.000010 0.000010 0.000010 0.000010 0.000010 0.000010 0.000010 0.000010 0.000010 0.000010 0.000010 0.000010 0.000010 0.000010 0.000010 0.000010 0.000010 0.000010 0.000010 0.000010 0.000010 0.000010 0.000010 0.000010 0.000010 0.000010 0.000010
0.000010 0.000010 0.000010 0.017220 0.010726 0.000010 0.000010 0.549729 0.000010 0.000010 0.000010 0.003226 0.189019 0.000010 0.000010 0.006556 0.000010 0.000010 0.000010 0.000010 0.000010 0.000010 0.007656 0.000010 0.021606 0.000010 0.000010 0.000010 0.000010 0.000010 0.000010 0.000010 0.000010 0.007906 0.000010 0.000010 0.000010 0.000010 0.018365 0.034273 0.008280 0.000010 0.008036 0.001748 0.000010 0.000010 0.001673 0.000010 0.000010 0.009864 0.024169 0.000010 0.061326 0.006538 0.000010 0.000010 0.011714
0.000010 0.000010 0.000010 0.000010 0.000010 0.000010 0.000010 0.688032 0.000010 0.000010 0.000010 0.003609 0.164983 0.000010 0.000010 0.000010 0.000010 0.000010 0.000010 0.000010 0.002033 0.000010 0.000010 0.000010 0.007128 0.000010 0.000010 0.000010 0.000010 0.000010 0.000010 0.000010 0.000010 0.000010 0.000010 0.000010 0.024259 0.000010 0.000010 0.033527 0.000010 0.000010 0.037467 0.000010 0.000010 0.000010 0.000010 0.000010 0.000010 0.000010 0.001899 0.001745 0.011329 0.000010 0.005971 0.000010 0.017577
0.000010 0.000010 0.000010 0.000010 0.000010 0.000010 0.000010 0.770177 0.000010 0.000010 0.000010 0.000010 0.179021 0.000010 0.000010 0.000010 0.000010 0.000010 0.000010 0.000010 0.000010 0.000010 0.000010 0.000010 0.000010 0.000010 0.000010 0.000010 0.000010 0.000010 0.000010 0.000010 0.000010 0.000010 0.000010 0.000010 0.000010 0.000010 0.000010 0.000010 0.000010 0.000010 0.035098 0.000010 0.000010 0.000010 0.000010 0.000010 0.000010 0.000010 0.000010 0.008788 0.000010 0.000010 0.000010 0.000010 0.006395
0.000010 0.000010 0.000010 0.000010 0.000010 0.000010 0.000010 0.999440 0.000010 0.000010 0.000010 0.000010 0.000010 0.000010 0.000010 0.000010 0.000010 0.000010 0.000010 0.000010 0.000010 0.000010 0.000010 0.000010 0.000010 0.000010 0.000010 0.000010 0.000010 0.000010 0.000010 0.000010 0.000010 0.000010 0.000010 0.000010 0.000010 0.000010 0.000010 0.000010 0.000010 0.000010 0.000010 0.000010 0.000010 0.000010 0.000010 0.000010 0.000010 0.000010 0.000010 0.000010 0.000010 0.000010 0.000010 0.000010 0.000010
0.000010 0.000010 0.000010 0.000010 0.000010 0.000010 0.000010 0.999440 0.000010 0.000010 0.000010 0.000010 0.000010 0.000010 0.000010 0.000010 0.000010 0.000010 0.000010 0.000010 0.000010 0.000010 0.000010 0.000010 0.000010 0.000010 0.000010 0.000010 0.000010 0.000010 0.000010 0.000010 0.000010 0.000010 0.000010 0.000010 0.000010 0.000010 0.000010 0.000010 0.000010 0.000010 0.000010 0.000010 0.000010 0.000010 0.000010 0.000010 0.000010 0.000010 0.000010 0.000010 0.000010 0.000010 0.000010 0.000010 0.000010
0.000010 0.000010 0.000010 0.000010 0.000010 0.000010 0.000010 0.999440 0.000010 0.000010 0.000010 0.000010 0.000010 0.000010 0.000010 0.000010 0.000010 0.000010 0.000010 0.000010 0.000010 0.000010 0.000010 0.000010 0.000010 0.000010 0.000010 0.000010 0.000010 0.000010 0.000010 0.000010 0.000010 0.000010 0.000010 0.000010 0.000010 0.000010 0.000010 0.000010 0.000010 0.000010 0.000010 0.000010 0.000010 0.000010 0.000010 0.000010 0.000010 0.000010 0.000010 0.000010 0.000010 0.000010 0.000010 0.000010 0.000010
0.000010 0.000010 0.000010 0.000010 0.000010 0.000010 0.000010 0.999440 0.000010 0.000010 0.000010 0.000010 0.000010 0.000010 0.000010 0.000010 0.000010 0.000010 0.000010 0.000010 0.000010 0.000010 0.000010 0.000010 0.000010 0.000010 0.000010 0.000010 0.000010 0.000010 0.000010 0.000010 0.000010 0.000010 0.000010 0.000010 0.000010 0.000010 0.000010 0.000010 0.000010 0.000010 0.000010 0.000010 0.000010 0.000010 0.000010 0.000010 0.000010 0.000010 0.000010 0.000010 0.000010 0.000010 0.000010 0.000010 0.000010
0.000010 0.000010 0.000010 0.000010 0.000010 0.000010 0.000010 0.999427 0.000010 0.000010 0.000010 0.000010 0.000010 0.000010 0.000010 0.000010 0.000010 0.000010 0.000010 0.000010 0.000010 0.000010 0.000010 0.000010 0.000010 0.000010 0.000010 0.000010 0.000010 0.000010 0.000010 0.000010 0.000010 0.000010 0.000010 0.000010 0.000010 0.000010 0.000010 0.000010 0.000010 0.000010 0.000010 0.000010 0.000010 0.000010 0.000010 0.000010 0.000010 0.000010 0.000018 0.000010 0.000015 0.000010 0.000010 0.000010 0.000010
0.000010 0.000010 0.000010 0.000010 0.000010 0.000010 0.000010 0.999440 0.000010 0.000010 0.000010 0.000010 0.000010 0.000010 0.000010 0.000010 0.000010 0.000010 0.000010 0.000010 0.000010 0.000010 0.000010 0.000010 0.000010 0.000010 0.000010 0.000010 0.000010 0.000010 0.000010 0.000010 0.000010 0.000010 0.000010 0.000010 0.000010 0.000010 0.000010 0.000010 0.000010 0.000010 0.000010 0.000010 0.000010 0.000010 0.000010 0.000010 0.000010 0.000010 0.000010 0.000010 0.000010 0.000010 0.000010 0.000010 0.000010
0.000010 0.000010 0.000010 0.000010 0.000010 0.000010 0.000010 0.351502 0.000010 0.000010 0.017233 0.000010 0.609319 0.000010 0.000010 0.000010 0.000010 0.000010 0.000010 0.000010 0.000010 0.000010 0.013538 0.000010 0.000010 0.000010 0.000010 0.000010 0.000010 0.000010 0.000010 0.000010 0.000010 0.000010 0.000010 0.000010 0.000010 0.000010 0.000010 0.000010 0.000010 0.000010 0.000010 0.000010 0.004429 0.000010 0.003469 0.000010 0.000010 0.000010 0.000010 0.000010 0.000010 0.000010 0.000010 0.000010 0.000010
0.000010 0.000010 0.000010 0.000010 0.000010 0.000010 0.000010 0.360570 0.000010 0.000010 0.000010 0.000010 0.606256 0.000010 0.000010 0.000010 0.000010 0.000010 0.000010 0.000010 0.000010 0.000010 0.000010 0.000010 0.000010 0.000010 0.002268 0.000010 0.000010 0.000010 0.000010 0.000010 0.000010 0.000010 0.000010 0.000010 0.000010 0.000010 0.000010 0.000010 0.000010 0.000010 0.000010 0.000010 0.014881 0.015504 0.000010 0.000010 0.000010 0.000010 0.000010 0.000010 0.000010 0.000010 0.000010 0.000010 0.000010
0.000010 0.000010 0.000010 0.000010 0.000010 0.000010 0.000010 0.370978 0.000010 0.000010 0.000010 0.000010 0.605214 0.000010 0.000010 0.000010 0.000010 0.000010 0.000010 0.000010 0.000010 0.011624 0.000010 0.000010 0.000010 0.000010 0.000804 0.000010 0.000010 0.000010 0.000010 0.000010 0.000010 0.000010 0.000010 0.000010 0.000010 0.000010 0.000010 0.000010 0.000010 0.000010 0.000010 0.000010 0.002719 0.008150 0.000010 0.000010 0.000010 0.000010 0.000010 0.000010 0.000010 0.000010 0.000010 0.000010 0.000010
0.000010 0.000010 0.000010 0.000010 0.000010 0.000010 0.000010 0.368928 0.000010 0.000010 0.000010 0.000010 0.610259 0.000010 0.000010 0.000010 0.000010 0.000010 0.000010 0.000010 0.000010 0.000010 0.000010 0.000010 0.000010 0.000010 0.000010 0.000010 0.000010 0.001629 0.000010 0.000010 0.000010 0.000010 0.000010 0.000010 0.000010 0.000010 0.000010 0.000010 0.000010 0.000010 0.000010 0.000010 0.000010 0.018654 0.000010 0.000010 0.000010 0.000010 0.000010 0.000010 0.000010 0.000010 0.000010 0.000010 0.000010
0.000010 0.000010 0.000010 0.000010 0.000010 0.000010 0.000010 0.336850 0.000010 0.000010 0.000010 0.000010 0.639863 0.000010 0.000010 0.000010 0.000010 0.000010 0.000010 0.000010 0.000010 0.000010 0.000010 0.000010 0.000010 0.000010 0.001855 0.000010 0.000010 0.000010 0.004903 0.000010 0.000010 0.000010 0.000010 0.000010 0.000010 0.000010 0.000010 0.000010 0.000010 0.000010 0.000010 0.000010 0.016010 0.000010 0.000010 0.000010 0.000010 0.000010 0.000010 0.000010 0.000010 0.000010 0.000010 0.000010 0.000010
0.000010 0.000010 0.000010 0.000010 0.000010 0.000010 0.000010 0.368083 0.000010 0.000010 0.014369 0.000010 0.601090 0.000010 0.000010 0.000010 0.000010 0.000010 0.000010 0.000010 0.000010 0.000010 0.000010 0.000010 0.000010 0.000010 0.001229 0.000010 0.000010 0.004486 0.000010 0.000010 0.000010 0.000010 0.000010 0.000010 0.000010 0.000010 0.000010 0.000010 0.000010 0.000010 0.000010 0.000010 0.010233 0.000010 0.000010 0.000010 0.000010 0.000010 0.000010 0.000010 0.000010 0.000010 0.000010 0.000010 0.000010
0.000010 0.000010 0.000010 0.000010 0.000010 0.000010 0.000010 0.274079 0.000010 0.000010 0.000010 0.000010 0.568529 0.000010 0.000010 0.000010 0.000010 0.000010 0.000010 0.000010 0.000010 0.000010 0.000010 0.000010 0.000010 0.000010 0.000010 0.000010 0.156852 0.000010 0.000010 0.000010 0.000010 0.000010 0.000010 0.000010 0.000010 0.000010 0.000010 0.000010 0.000010 0.000010 0.000010 0.000010 0.000010 0.000010 0.000010 0.000010 0.000010 0.000010 0.000010 0.000010 0.000010 0.000010 0.000010 0.000010 0.000010
0.000010 0.000010 0.000010 0.000010 0.000010 0.000010 0.000010 0.272814 0.000010 0.000010 0.000010 0.000010 0.571601 0.000912 0.000010 0.000010 0.000010 0.000010 0.000010 0.000010 0.000010 0.000010 0.000010 0.000010 0.000010 0.000010 0.000010 0.000010 0.151835 0.000010 0.000010 0.000010 0.000010 0.000010 0.000010 0.000010 0.000010 0.000010 0.000010 0.000010 0.000010 0.000010 0.000010 0.000010 0.000010 0.000010 0.000010 0.000010 0.000010 0.000010 0.000010 0.000010 0.000010 0.000010 0.000010 0.000010 0.002317
0.000010 0.000010 0.000010 0.000010 0.000010 0.000010 0.000010 0.000010 0.000010 0.000010 0.000010 0.000010 0.000010 0.000010 0.000010 0.000010 0.000010 0.000010 0.000010 0.000010 0.000010 0.000010 0.116670 0.000010 0.000010 0.000010 0.000010 0.000010 0.000010 0.000010 0.000010 0.000010 0.000010 0.000010 0.000010 0.000010 0.000010 0.000010 0.000010 0.000010 0.000010 0.000010 0.017755 0.000010 0.000010 0.005440 0.000010 0.000010 0.000010 0.000010 0.000010 0.859605 0.000010 0.000010 0.000010 0.000010 0.000010
0.000010 0.000010 0.000010 0.000010 0.000010 0.000010 0.000010 0.000010 0.000010 0.000010 0.000010 0.000010 0.000010 0.000010 0.000010 0.000010 0.000010 0.000010 0.000010 0.000010 0.000010 0.000010 0.019564 0.000010 0.000010 0.000010 0.000010 0.000010 0.000010 0.000010 0.000010 0.000010 0.000010 0.000010 0.000010 0.000010 0.007228 0.000010 0.000010 0.010874 0.005142 0.000010 0.011140 0.000010 0.000010 0.000010 0.000010 0.000010 0.000010 0.000010 0.000010 0.945541 0.000010 0.000010 0.000010 0.000010 0.000010
0.000010 0.000010 0.000010 0.000010 0.000010 0.000010 0.000010 0.000010 0.000010 0.000010 0.000010 0.000010 0.000010 0.000010 0.000010 0.000010 0.000010 0.000010 0.000010 0.000010 0.000010 0.000010 0.090149 0.000010 0.000010 0.000010 0.000010 0.000010 0.000010 0.000010 0.000010 0.000010 0.000010 0.000010 0.000010 0.000010 0.000010 0.000010 0.000010 0.000010 0.000010 0.000010 0.000010 0.000010 0.000010 0.000010 0.000010 0.000010 0.000010 0.000010 0.001602 0.907709 0.000010 0.000010 0.000010 0.000010 0.000010
0.012081 0.000010 0.000010 0.000010 0.000010 0.000010 0.000010 0.000010 0.000010 0.000010 0.000010 0.053063 0.000010 0.000010 0.000010 0.007565 0.000010 0.000010 0.001488 0.000010 0.000010 0.000010 0.000010 0.000010 0.000010 0.000010 0.000010 0.000010 0.000010 0.000010 0.000010 0.021022 0.000010 0.000010 0.000010 0.000010 0.000010 0.000010 0.000010 0.000010 0.025492 0.000010 0.000010 0.000010 0.000799 0.000010 0.000010 0.000010 0.000010 0.000010 0.083441 0.794568 0.000010 0.000010 0.000010 0.000010 0.000010
0.023037 0.000010 0.000010 0.000010 0.000010 0.000010 0.000010 0.000010 0.000010 0.009659 0.000010 0.021760 0.000010 0.003971 0.000010 0.003149 0.000010 0.000010 0.000010 0.000010 0.000010 0.000010 0.000010 0.000010 0.020195 0.000010 0.000010 0.000010 0.000010 0.000010 0.000010 0.000908 0.000010 0.000010 0.000010 0.000010 0.000433 0.000010 0.000010 0.000010 0.000010 0.000010 0.000010 0.000010 0.000010 0.000010 0.000010 0.000010 0.000010 0.000010 0.064749 0.851669 0.000010 0.000010 0.000010 0.000010 0.000010
0.001490 0.016022 0.000010 0.000010 0.000010 0.000010 0.000010 0.000010 0.000010 0.000010 0.000010 0.018460 0.000010 0.000010 0.000010 0.000010 0.000010 0.000010 0.008830 0.000010 0.000010 0.000010 0.000010 0.000010 0.042123 0.000010 0.000010 0.000010 0.000010 0.000010 0.000010 0.000010 0.000010 0.000010 0.000010 0.000010 0.000010 0.000010 0.005493 0.000010 0.006815 0.000010 0.000010 0.000010 0.000010 0.005252 0.000010 0.000010 0.000010 0.000010 0.060525 0.834519 0.000010 0.000010 0.000010 0.000010 0.000010
0.000010 0.000010 0.000010 0.000010 0.000010 0.000010 0.000010 0.000010 0.000010 0.000010 0.000010 0.000010 0.000010 0.000010 0.000010 0.000010 0.000010 0.000010 0.000010 0.000010 0.000010 0.000010 0.000010 0.000010 0.000010 0.000010 0.000010 0.000010 0.000010 0.000010 0.000010 0.000010 0.000010 0.000010 0.000010 0.000010 0.000010 0.000010 0.000010 0.000010 0.000010 0.000010 0.000010 0.000010 0.000010 0.000010 0.000010 0.000010 0.000010 0.000010 0.000010 0.999440 0.000010 0.000010 0.000010 0.000010 0.000010
0.000010 0.000010 0.000010 0.000010 0.000010 0.000010 0.000010 0.000010 0.000010 0.000010 0.000010 0.000010 0.000010 0.000010 0.000010 0.000010 0.000010 0.000010 0.000010 0.000010 0.000010 0.000010 0.000010 0.000010 0.000010 0.000010 0.000010 0.000010 0.000010 0.000010 0.000010 0.000010 0.000010 0.000010 0.000010 0.000010 0.000010 0.000010 0.000010 0.000010 0.000010 0.000010 0.000010 0.000010 0.000010 0.000010 0.000010 0.000010 0.000010 0.000010 0.000010 0.999440 0.000010 0.000010 0.000010 0.000010 0.000010
0.000010 0.000010 0.000010 0.000010 0.000010 0.000010 0.000010 0.000010 0.000010 0.000010 0.000010 0.000010 0.000010 0.000010 0.000010 0.000010 0.000010 0.000010 0.000010 0.000010 0.015198 0.000010 0.000010 0.000010 0.000010 0.000010 0.000010 0.000010 0.000010 0.000010 0.000010 0.000010 0.000010 0.000010 0.000010 0.000010 0.000010 0.000010 0.000010 0.000010 0.000010 0.000010 0.000010 0.000010 0.000010 0.000010 0.000010 0.000010 0.000010 0.000010 0.000856 0.983406 0.000010 0.000010 0.000010 0.000010 0.000010
0.006444 0.000010 0.000010 0.010911 0.029897 0.000010 0.000010 0.000010 0.000010 0.000010 0.000010 0.000010 0.000010 0.000010 0.000010 0.000010 0.000010 0.000010 0.000010 0.000010 0.010005 0.000010 0.000010 0.000010 0.000010 0.000010 0.000010 0.000010 0.039506 0.000010 0.000010 0.000010 0.000010 0.000058 0.000010 0.000010 0.000010 0.000010 0.000010 0.000010 0.031176 0.000010 0.000010 0.006643 0.000010 0.011086 0.000010 0.000010 0.000010 0.000010 0.013777 0.829154 0.000010 0.009248 0.001656 0.000010 0.000010
0.000010 0.000010 0.000010 0.006536 0.000010 0.000010 0.000010 0.008326 0.000010 0.000010 0.000010 0.057196 0.000010 0.000010 0.000010 0.000010 0.000010 0.000010 0.000010 0.000010 0.000010 0.000010 0.000010 0.000010 0.009416 0.000010 0.000010 0.000010 0.000010 0.000010 0.000010 0.000010 0.000010 0.000010 0.000010 0.000010 0.010180 0.000010 0.000010 0.000010 0.000010 0.000010 0.000010 0.000010 0.000010 0.005614 0.000010 0.000010 0.000010 0.000010 0.007550 0.894691 0.000010 0.000010 0.000010 0.000010 0.000010
0.000010 0.000010 0.000010 0.000010 0.000010 0.000010 0.000010 0.000010 0.000010 0.000010 0.000010 0.000010 0.000010 0.000010 0.000010 0.000010 0.000010 0.000010 0.000010 0.000010 0.000010 0.000010 0.000010 0.000010 0.000010 0.000010 0.000010 0.000010 0.000010 0.000010 0.000010 0.000010 0.000010 0.000010 0.000010 0.000010 0.000010 0.000010 0.000010 0.000010 0.000010 0.000010 0.000010 0.000010 0.000010 0.000010 0.000010 0.000010 0.000010 0.000010 0.000010 0.999440 0.000010 0.000010 0.000010 0.000010 0.000010
0.000010 0.000010 0.000010 0.000010 0.000010 0.000010 0.000010 0.000010 0.000010 0.000010 0.000010 0.000010 0.000010 0.000010 0.000010 0.000010 0.000010 0.000010 0.000010 0.000010 0.000010 0.000010 0.000010 0.000010 0.000010 0.000010 0.000010 0.000010 0.000010 0.000010 0.000010 0.000010 0.000010 0.000010 0.000010 0.000010 0.000010 0.000010 0.000010 0.000010 0.000010 0.000010 0.000010 0.000010 0.000010 0.000010 0.000010 0.000010 0.000010 0.000010 0.000010 0.999440 0.000010 0.000010 0.000010 0.000010 0.000010
0.040529 0.000010 0.000010 0.009136 0.000010 0.000010 0.000010 0.000010 0.000010 0.000010 0.000010 0.029727 0.010452 0.005832 0.000010 0.008370 0.000010 0.000010 0.003445 0.000010 0.024337 0.000010 0.000010 0.000010 0.030236 0.000010 0.000010 0.000010 0.004316 0.000010 0.000010 0.008303 0.000010 0.000010 0.000010 0.000010 0.019396 0.000010 0.000010 0.000010 0.037549 0.000010 0.000010 0.000010 0.001727 0.000010 0.000010 0.000010 0.000010 0.000010 0.089139 0.655132 0.000010 0.006379 0.015603 0.000010 0.000010
0.000273 0.000010 0.000010 0.000010 0.000010 0.000010 0.000010 0.000010 0.000010 0.000010 0.000010 0.014048 0.000010 0.000010 0.000010 0.000010 0.000010 0.000010 0.000010 0.000010 0.000010 0.000010 0.000010 0.000010 0.041746 0.000010 0.000010 0.000010 0.000010 0.000010 0.000010 0.000010 0.000010 0.000010 0.000010 0.000010 0.000010 0.000010 0.000010 0.000010 0.000010 0.000010 0.000010 0.000010 0.000010 0.000010 0.000010 0.000010 0.000010 0.000010 0.051410 0.892004 0.000010 0.000010 0.000010 0.000010 0.000010
0.033389 0.000010 0.000010 0.000010 0.000010 0.000010 0.000010 0.008089 0.000010 0.006682 0.000010 0.026664 0.000010 0.005953 0.000010 0.000010 0.000010 0.000010 0.000010 0.000010 0.000010 0.000010 0.000010 0.000010 0.000010 0.000010 0.000010 0.000010 0.000010 0.000010 0.000010 0.000010 0.000010 0.000020 0.000010 0.000010 0.000010 0.000010 0.000010 0.000010 0.000010 0.000010 0.000010 0.000010 0.001466 0.000010 0.000010 0.000010 0.000010 0.000010 0.063892 0.851605 0.000010 0.000010 0.001772 0.000010 0.000010
0.000010 0.000010 0.000010 0.000010 0.000010 0.000010 0.000010 0.000010 0.000010 0.000010 0.000010 0.000010 0.000010 0.000010 0.000010 0.000010 0.000010 0.000010 0.000010 0.000010 0.000010 0.000010 0.000010 0.000010 0.000010 0.000010 0.000010 0.000010 0.000010 0.000010 0.000010 0.000010 0.000010 0.000010 0.000010 0.000010 0.000010 0.000010 0.000010 0.000010 0.000010 0.000010 0.000010 0.000010 0.000010 0.000010 0.000010 0.000010 0.000010 0.000010 0.000010 0.999440 0.000010 0.000010 0.000010 0.000010 0.000010
0.006183 0.000010 0.000010 0.000010 0.000010 0.000010 0.000010 0.000010 0.000010 0.000010 0.000010 0.000010 0.007577 0.004992 0.000010 0.000010 0.000010 0.000010 0.006439 0.000010 0.002510 0.004116 0.000010 0.000010 0.000010 0.000010 0.000010 0.000010 0.106537 0.000010 0.000010 0.002384 0.000010 0.000010 0.000010 0.000010 0.000010 0.000010 0.031360 0.000010 0.000010 0.000010 0.028487 0.000010 0.000010 0.000010 0.007472 0.000010 0.000010 0.026353 0.046369 0.696048 0.000010 0.000010 0.022753 0.000010 0.000010
0.000010 0.000010 0.000010 0.000010 0.000010 0.000010 0.000010 0.000010 0.000010 0.000010 0.000010 0.000397 0.000010 0.000010 0.000010 0.005810 0.000010 0.000010 0.000010 0.000010 0.030468 0.000010 0.081534 0.000010 0.000010 0.000010 0.000010 0.000010 0.000010 0.000010 0.000010 0.000010 0.000010 0.000010 0.000010 0.000010 0.000010 0.000010 0.000010 0.000010 0.009062 0.000010 0.000010 0.000010 0.000010 0.000010 0.007369 0.000010 0.000010 0.001017 0.000010 0.863852 0.000010 0.000010 0.000010 0.000010 0.000010
0.036797 0.000010 0.000010 0.034465 0.065437 0.000010 0.000010 0.000010 0.000010 0.029692 0.000010 0.066633 0.081805 0.007388 0.000010 0.016706 0.000010 0.000010 0.077793 0.000010 0.017677 0.000010 0.004528 0.000010 0.020882 0.001799 0.000010 0.000010 0.031204 0.000010 0.005932 0.026280 0.000010 0.033363 0.000010 0.000010 0.035710 0.000010 0.029144 0.050991 0.017229 0.000010 0.000010 0.016136 0.000010 0.000010 0.000010 0.000010 0.000010 0.000010 0.044703 0.131906 0.049520 0.040691 0.023054 0.000010 0.002244
0.037311 0.000010 0.000010 0.000010 0.000010 0.008950 0.000010 0.000010 0.000010 0.000010 0.000010 0.000010 0.386011 0.000011 0.000010 0.045236 0.000010 0.000010 0.000010 0.000010 0.000010 0.001046 0.067140 0.000010 0.000010 0.000010 0.000010 0.000010 0.000311 0.007990 0.012342 0.003597 0.000010 0.007637 0.000010 0.002319 0.014010 0.000010 0.000010 0.000010 0.000010 0.000010 0.003096 0.274346 0.000010 0.000010 0.000010 0.000010 0.000010 0.000010 0.003580 0.008371 0.064017 0.000010 0.025395 0.000010 0.026924
0.000010 0.000010 0.006078 0.042652 0.000010 0.000010 0.000010 0.013553 0.000010 0.000010 0.000010 0.000010 0.345038 0.003566 0.000010 0.037203 0.000010 0.000010 0.035071 0.000010 0.029128 0.000010 0.000010 0.000010 0.000010 0.000010 0.000010 0.000010 0.000010 0.000010 0.008863 0.021716 0.015373 0.020983 0.000010 0.000010 0.000010 0.000010 0.000010 0.000010 0.012909 0.000010 0.000010 0.301688 0.007228 0.000010 0.000010 0.000010 0.001223 0.000010 0.016408 0.055866 0.000019 0.025063 0.000010 0.000010 0.000010
0.000010 0.000010 0.000010 0.021816 0.006666 0.000010 0.000010 0.000010 0.000010 0.000010 0.003933 0.000010 0.081229 0.000010 0.009527 0.016963 0.000785 0.000010 0.014369 0.000010 0.000010 0.000010 0.187214 0.001777 0.000010 0.000010 0.000011 0.000010 0.010613 0.000010 0.000010 0.001255 0.000010 0.000010 0.000010 0.010799 0.004463 0.000010 0.001716 0.000010 0.000010 0.000010 0.000010 0.076771 0.000010 0.000010 0.000010 0.000010 0.000010 0.000010 0.000010 0.000010 0.489342 0.004702 0.000010 0.000010 0.055679
0.000010 0.005681 0.000010 0.024104 0.004322 0.000010 0.000010 0.000010 0.000010 0.001598 0.019711 0.006277 0.244124 0.000010 0.000010 0.033361 0.000010 0.000010 0.016011 0.000010 0.000010 0.002794 0.172811 0.000010 0.000010 0.010274 0.000010 0.000010 0.090903 0.000010 0.000010 0.000010 0.000010 0.008292 0.000010 0.003796 0.000010 0.000010 0.028240 0.000010 0.010602 0.000010 0.007394 0.193032 0.000010 0.000010 0.000010 0.000010 0.021897 0.029640 0.017358 0.000010 0.005540 0.008432 0.015009 0.000010 0.018487
0.000010 0.000010 0.000010 0.025524 0.003769 0.000010 0.000010 0.000010 0.000010 0.000010 0.014011 0.000010 0.235342 0.000010 0.000010 0.022190 0.000010 0.000010 0.000010 0.000010 0.000010 0.000010 0.380918 0.000010 0.000010 0.000010 0.000010 0.000010 0.033973 0.000010 0.008420 0.000010 0.000010 0.028288 0.000010 0.004730 0.000010 0.000010 0.000010 0.000010 0.037980 0.000010 0.000010 0.162950 0.000010 0.000010 0.000010 0.000010 0.009433 0.000016 0.000010 0.000010 0.004247 0.019531 0.008278 0.000010 0.000010
0.015628 0.000010 0.018133 0.026178 0.000227 0.000010 0.011881 0.000630 0.000010 0.000010 0.000010 0.000010 0.352939 0.000010 0.000010 0.062891 0.000010 0.000010 0.044476 0.000010 0.001194 0.000010 0.009210 0.000010 0.023938 0.000010 0.000010 0.000010 0.000010 0.000010 0.006080 0.000010 0.000010 0.009628 0.000010 0.001365 0.000010 0.000010 0.009154 0.000010 0.000010 0.000010 0.000010 0.325656 0.008676 0.000010 0.000010 0.000010 0.000010 0.018898 0.008326 0.004734 0.009509 0.003764 0.020841 0.000010 0.005726
0.000010 0.015359 0.000010 0.012667 0.000010 0.000010 0.011615 0.000010 0.000010 0.000010 0.000010 0.000010 0.375602 0.008211 0.006883 0.057450 0.000241 0.000010 0.036110 0.000010 0.014544 0.000010 0.000010 0.000010 0.000010 0.000010 0.000010 0.000010 0.000010 0.002295 0.011208 0.001553 0.011362 0.009225 0.000010 0.000010 0.000010 0.000010 0.004737 0.000010 0.038206 0.000010 0.000010 0.304401 0.000010 0.000010 0.009103 0.000010 0.000010 0.009960 0.000010 0.002245 0.012728 0.013242 0.030721 0.000010 0.000010
0.000010 0.000010 0.000010 0.027255 0.000010 0.000010 0.000010 0.000010 0.000010 0.000010 0.006308 0.000010 0.408713 0.000010 0.000010 0.071014 0.000010 0.000010 0.018820 0.000010 0.000010 0.008952 0.000010 0.000010 0.000010 0.000010 0.000010 0.000061 0.008726 0.000010 0.000010 0.014021 0.011015 0.018428 0.000010 0.000010 0.010417 0.000010 0.000010 0.000010 0.023259 0.000010 0.000010 0.307500 0.000010 0.000010 0.001049 0.006011 0.000010 0.000010 0.014057 0.009784 0.010388 0.007406 0.016457 0.000010 0.000010
0.000010 0.000010 0.003448 0.014612 0.034731 0.000010 0.000010 0.000010 0.000010 0.000010 0.000010 0.000010 0.382205 0.000010 0.000010 0.062987 0.000010 0.010213 0.002283 0.000010 0.011974 0.000010 0.025625 0.000010 0.000010 0.000010 0.000010 0.000010 0.014406 0.000010 0.000010 0.006047 0.000010 0.000973 0.000010 0.000010 0.000010 0.000010 0.000010 0.000010 0.033041 0.000010 0.000010 0.287457 0.002923 0.000010 0.000010 0.000010 0.020369 0.017151 0.024973 0.000010 0.008527 0.020014 0.015681 0.000010 0.000010
0.039051 0.008883 0.000010 0.000017 0.000010 0.000010 0.000010 0.003448 0.000010 0.000010 0.000010 0.159396 0.023127 0.006435 0.000010 0.011873 0.000010 0.000010 0.068715 0.000010 0.048414 0.000010 0.000010 0.000010 0.095350 0.000010 0.000010 0.000010 0.000010 0.000010 0.000010 0.025619 0.000010 0.000010 0.000010 0.000010 0.000010 0.000010 0.009752 0.000010 0.095896 0.000010 0.000010 0.003759 0.000010 0.000010 0.008357 0.000010 0.000010 0.339490 0.002927 0.049111 0.000010 0.000010 0.000010 0.000010 0.000010
0.051027 0.013901 0.000010 0.005340 0.001762 0.000010 0.000010 0.000010 0.000010 0.002271 0.000010 0.124518 0.018154 0.008611 0.000010 0.012390 0.000010 0.000010 0.052901 0.000010 0.024397 0.000010 0.000010 0.000010 0.035065 0.000010 0.000010 0.000010 0.009585 0.000010 0.000010 0.000010 0.000010 0.000010 0.000010 0.000010 0.000011 0.000010 0.000010 0.002921 0.057113 0.000010 0.000010 0.002054 0.000010 0.000010 0.010475 0.000010 0.000010 0.499630 0.016276 0.046021 0.000010 0.005229 0.000010 0.000010 0.000010
0.027534 0.000014 0.000010 0.011397 0.000010 0.000010 0.000010 0.006242 0.000010 0.000010 0.014777 0.110940 0.000010 0.000010 0.000010 0.019064 0.000010 0.000010 0.035854 0.000010 0.013404 0.000010 0.000010 0.000010 0.044271 0.000010 0.000010 0.000010 0.044820 0.000010 0.009031 0.008697 0.000010 0.000010 0.000010 0.000010 0.023902 0.000010 0.000377 0.000010 0.059840 0.000010 0.000010 0.000010 0.000010 0.011658 0.000010 0.000010 0.000010 0.491451 0.000010 0.051924 0.002274 0.000010 0.012169 0.000010 0.000010
0.042791 0.000010 0.000010 0.000010 0.000010 0.000010 0.000010 0.000010 0.000010 0.000010 0.000010 0.035389 0.000010 0.007923 0.000010 0.000010 0.000010 0.000010 0.045378 0.000010 0.016411 0.000010 0.000010 0.000010 0.046728 0.000010 0.000010 0.000010 0.020770 0.000010 0.000010 0.000010 0.000010 0.000010 0.000010 0.000010 0.000010 0.000010 0.000010 0.000010 0.038375 0.000010 0.000010 0.000010 0.012078 0.000010 0.000010 0.000010 0.000010 0.699632 0.014298 0.019778 0.000010 0.000010 0.000010 0.000010 0.000010
0.042285 0.036587 0.000010 0.000010 0.012941 0.000010 0.000010 0.000010 0.000010 0.000010 0.000010 0.092088 0.000010 0.000010 0.000010 0.019174 0.000010 0.000010 0.004835 0.000010 0.001227 0.000010 0.000010 0.000010 0.058260 0.005257 0.000010 0.000010 0.001616 0.000010 0.000010 0.000010 0.000010 0.000010 0.000010 0.000010 0.000010 0.000010 0.000010 0.000010 0.035224 0.000010 0.000010 0.000010 0.000010 0.000010 0.000010 0.000010 0.000010 0.644952 0.019327 0.019647 0.000010 0.000010 0.006160 0.000010 0.000010
0.015045 0.001762 0.000010 0.000010 0.000010 0.000010 0.000010 0.009001 0.000010 0.000010 0.000939 0.079101 0.004731 0.011938 0.000010 0.003799 0.000010 0.000010 0.035600 0.000010 0.013739 0.000010 0.047459 0.000010 0.033002 0.000010 0.000010 0.000010 0.003235 0.000010 0.000010 0.025547 0.000010 0.000010 0.000010 0.000010 0.017768 0.000010 0.000010 0.000010 0.021247 0.000010 0.000010 0.000010 0.000010 0.000010 0.000010 0.000010 0.000010 0.652336 0.000010 0.012228 0.000010 0.000010 0.011145 0.000010 0.000010
0.000010 0.000010 0.000010 0.000010 0.000010 0.000010 0.000010 0.000010 0.000010 0.000010 0.000010 0.000010 0.000010 0.000010 0.000010 0.000010 0.000010 0.000010 0.000010 0.000010 0.000010 0.000010 0.000010 0.000010 0.000010 0.000010 0.000010 0.000010 0.000010 0.000010 0.000010 0.000010 0.000010 0.000010 0.000010 0.000010 0.000010 0.000010 0.000010 0.000010 0.000010 0.000010 0.000010 0.000010 0.000010 0.000010 0.000010 0.000010 0.000010 0.999440 0.000010 0.000010 0.000010 0.000010 0.000010 0.000010 0.000010
0.000010 0.000010 0.000010 0.000010 0.000010 0.000010 0.000010 0.000141 0.000010 0.000010 0.000010 0.021568 0.000010 0.000010 0.000010 0.000010 0.000010 0.000010 0.000010 0.000010 0.000010 0.000010 0.000010 0.000010 0.000010 0.000010 0.000010 0.000010 0.000010 0.000010 0.000010 0.000010 0.000010 0.000010 0.000010 0.000010 0.000010 0.000010 0.000010 0.000010 0.019693 0.000010 0.000010 0.000010 0.000010 0.008149 0.000010 0.000010 0.000010 0.930065 0.005812 0.014072 0.000010 0.000010 0.000010 0.000010 0.000010
0.000010 0.000010 0.000010 0.000010 0.000010 0.000010 0.000010 0.000010 0.000010 0.000010 0.000010 0.000010 0.000010 0.000010 0.000010 0.000010 0.000010 0.000010 0.000010 0.000010 0.000010 0.000010 0.000010 0.000010 0.000010 0.000010 0.000010 0.000010 0.000010 0.000010 0.000010 0.000010 0.000010 0.000010 0.000010 0.000010 0.000010 0.000010 0.000010 0.000010 0.000010 0.000010 0.000010 0.000010 0.000010 0.000010 0.000010 0.000010 0.000014 0.999436 0.000010 0.000010 0.000010 0.000010 0.000010 0.000010 0.000010
0.000010 0.000010 0.000010 0.000010 0.000010 0.000010 0.000010 0.000010 0.000010 0.000010 0.000010 0.000010 0.000010 0.000010 0.000010 0.000010 0.000010 0.000010 0.000010 0.000010 0.000010 0.000010 0.000010 0.000010 0.000010 0.000010 0.000010 0.000010 0.000010 0.000010 0.000010 0.000010 0.000010 0.000010 0.000010 0.000018 0.000010 0.000010 0.000010 0.000010 0.000010 0.000010 0.000010 0.000010 0.000010 0.000010 0.000010 0.000010 0.000010 0.999432 0.000010 0.000010 0.000010 0.000010 0.000010 0.000010 0.000010
0.000010 0.000785 0.000010 0.000010 0.000010 0.000010 0.000010 0.000010 0.000010 0.000010 0.000010 0.036217 0.000010 0.000010 0.000010 0.002325 0.000010 0.000010 0.013132 0.000010 0.031177 0.000010 0.127647 0.000010 0.000010 0.000010 0.000010 0.000010 0.000010 0.000010 0.000010 0.000010 0.000010 0.001938 0.000010 0.000010 0.007959 0.000010 0.000010 0.000010 0.026319 0.000010 0.014404 0.000010 0.000010 0.000010 0.000010 0.000010 0.000010 0.679563 0.000010 0.044783 0.000010 0.013311 0.000010 0.000010 0.000010
0.000010 0.000010 0.000010 0.000010 0.000010 0.000010 0.000010 0.000010 0.000010 0.000010 0.000010 0.048561 0.000010 0.001111 0.000010 0.000010 0.000010 0.000010 0.012424 0.000010 0.016681 0.000010 0.067565 0.000010 0.032357 0.000010 0.000010 0.000010 0.000010 0.000010 0.000010 0.000010 0.000010 0.000010 0.000010 0.000010 0.000010 0.000010 0.005797 0.000010 0.000010 0.000010 0.000010 0.000010 0.000010 0.000010 0.000010 0.000010 0.000010 0.781705 0.000010 0.025757 0.007573 0.000010 0.000010 0.000010 0.000010
0.000010 0.000010 0.000010 0.021187 0.000010 0.000010 0.000010 0.004607 0.000010 0.000010 0.000010 0.001071 0.000010 0.000010 0.000010 0.000010 0.000010 0.000010 0.064568 0.000010 0.036083 0.000010 0.059094 0.000010 0.000010 0.000010 0.000010 0.000010 0.000010 0.000010 0.000010 0.000010 0.000010 0.000010 0.000010 0.000010 0.000010 0.000010 0.000010 0.000010 0.037732 0.000010 0.000010 0.000010 0.000010 0.000010 0.000010 0.000010 0.000010 0.758128 0.000010 0.017051 0.000010 0.000010 0.000010 0.000010 0.000010
0.020451 0.007220 0.000010 0.049349 0.000010 0.000010 0.000010 0.003702 0.000010 0.000010 0.000010 0.068856 0.000010 0.000010 0.000010 0.010226 0.000010 0.000010 0.000010 0.000010 0.021179 0.000010 0.046423 0.000010 0.010492 0.000010 0.000010 0.000010 0.018109 0.000010 0.000010 0.000010 0.000010 0.002802 0.000010 0.000010 0.000010 0.000010 0.000010 0.000010 0.036914 0.000010 0.008201 0.002965 0.000010 0.000010 0.000010 0.000010 0.000010 0.670225 0.000010 0.022476 0.000010 0.000010 0.000010 0.000010 0.000010
0.042568 0.000010 0.000010 0.000010 0.000010 0.000010 0.000010 0.000010 0.000010 0.005436 0.000010 0.061457 0.015009 0.000010 0.000010 0.008180 0.000010 0.000010 0.015180 0.000010 0.000010 0.000010 0.000010 0.000010 0.046901 0.000010 0.000010 0.000010 0.000010 0.000010 0.000010 0.000010 0.000010 0.000010 0.000010 0.000010 0.000010 0.000010 0.000010 0.000010 0.039286 0.000010 0.009108 0.000010 0.000010 0.002211 0.000010 0.000010 0.000010 0.714971 0.012019 0.023871 0.000010 0.003374 0.000010 0.000010 0.000010
0.029068 0.038708 0.000010 0.020592 0.015175 0.000010 0.000010 0.000010 0.000010 0.000010 0.005163 0.062392 0.000010 0.004267 0.000010 0.019364 0.000010 0.000010 0.000010 0.000010 0.011993 0.000010 0.042279 0.000010 0.039896 0.000010 0.000010 0.000010 0.000010 0.000010 0.000992 0.000010 0.000010 0.000010 0.000010 0.000010 0.000010 0.000010 0.000010 0.000010 0.001930 0.000010 0.000010 0.011939 0.000010 0.000010 0.000010 0.000010 0.000010 0.667056 0.000010 0.012587 0.000010 0.001605 0.014604 0.000010 0.000010
0.007700 0.000010 0.001954 0.000010 0.000010 0.000010 0.000010 0.000010 0.000010 0.000010 0.009887 0.037183 0.000010 0.000010 0.000010 0.000010 0.000010 0.000010 0.000010 0.000010 0.000010 0.000010 0.000010 0.000010 0.004208 0.000010 0.000010 0.000010 0.035132 0.000010 0.000010 0.000010 0.000010 0.000010 0.000010 0.000010 0.000010 0.000010 0.000010 0.000010 0.000010 0.000010 0.018897 0.000010 0.000010 0.000010 0.000010 0.000010 0.000010 0.880518 0.004041 0.000010 0.000010 0.000010 0.000010 0.000010 0.000010
0.000010 0.022382 0.000010 0.000010 0.000010 0.000010 0.000010 0.016029 0.000010 0.000010 0.000010 0.028555 0.000010 0.000010 0.000010 0.000010 0.000010 0.000010 0.000010 0.000010 0.000010 0.000010 0.000010 0.000010 0.021654 0.000010 0.000010 0.000010 0.000010 0.000010 0.000010 0.020933 0.000010 0.000010 0.000010 0.000010 0.005162 0.000010 0.019977 0.000010 0.051554 0.000010 0.005805 0.000010 0.000010 0.000010 0.000010 0.000010 0.000010 0.755096 0.008276 0.020022 0.024114 0.000010 0.000010 0.000010 0.000010
0.000010 0.000010 0.000010 0.000010 0.000010 0.000010 0.000010 0.000010 0.000010 0.000010 0.000010 0.000010 0.000010 0.000010 0.000010 0.000010 0.000010 0.000010 0.000010 0.000010 0.000010 0.000010 0.041078 0.000010 0.031287 0.000010 0.000010 0.000010 0.009029 0.000010 0.000010 0.000010 0.000010 0.000010 0.000010 0.000010 0.000010 0.000010 0.000010 0.000010 0.007889 0.000010 0.000010 0.000010 0.000010 0.000010 0.000010 0.000010 0.000010 0.908954 0.001253 0.000010 0.000010 0.000010 0.000010 0.000010 0.000010
0.000010 0.000010 0.000010 0.000010 0.000010 0.000010 0.000010 0.000010 0.000010 0.000010 0.006697 0.000010 0.000010 0.000010 0.000010 0.000010 0.000010 0.000010 0.000010 0.000010 0.000010 0.000010 0.000010 0.000010 0.000010 0.000010 0.000010 0.000010 0.000010 0.000010 0.000010 0.000010 0.000010 0.000010 0.000010 0.000010 0.000010 0.000010 0.000010 0.000010 0.000010 0.000010 0.000010 0.000010 0.000010 0.001847 0.000010 0.000010 0.000010 0.990916 0.000010 0.000010 0.000010 0.000010 0.000010 0.000010 0.000010
0.000010 0.000010 0.000010 0.000010 0.000010 0.000010 0.000010 0.000010 0.000010 0.000010 0.000010 0.000010 0.000010 0.000010 0.000010 0.000010 0.000010 0.000010 0.000010 0.000010 0.000010 0.000010 0.000010 0.000010 0.000010 0.000010 0.000010 0.000010 0.000010 0.000010 0.000010 0.000010 0.000010 0.000010 0.000010 0.000010 0.000010 0.000010 0.000010 0.000010 0.000010 0.000010 0.000010 0.000010 0.000010 0.000010 0.000010 0.000010 0.000010 0.000010 0.000010 0.000010 0.999440 0.000010 0.000010 0.000010 0.000010
0.000010 0.000010 0.000010 0.000010 0.000010 0.000010 0.000010 0.000010 0.000010 0.000010 0.001593 0.000010 0.045683 0.000010 0.000010 0.000010 0.000010 0.000010 0.003570 0.000010 0.000010 0.000010 0.028232 0.000010 0.022111 0.000010 0.000010 0.000010 0.000010 0.002140 0.000010 0.000010 0.000010 0.000010 0.000010 0.000010 0.000010 0.000010 0.000010 0.000010 0.000010 0.000010 0.000010 0.051475 0.000010 0.000010 0.000010 0.000010 0.000010 0.000707 0.000010 0.000010 0.783104 0.000010 0.000010 0.000010 0.060914
0.000010 0.000010 0.000010 0.000010 0.000010 0.000010 0.000010 0.000010 0.000010 0.000010 0.000010 0.000010 0.000010 0.000010 0.000010 0.000010 0.000010 0.000010 0.000010 0.000010 0.000010 0.000010 0.000010 0.000010 0.000010 0.000010 0.000010 0.000010 0.000010 0.000010 0.000010 0.000010 0.000010 0.000010 0.000010 0.000010 0.000010 0.000010 0.000010 0.000010 0.000010 0.000010 0.000010 0.000010 0.000010 0.000010 0.000010 0.000010 0.000010 0.000010 0.000010 0.000010 0.999440 0.000010 0.000010 0.000010 0.000010
0.007322 0.000010 0.000010 0.000010 0.000010 0.000010 0.000010 0.000010 0.000010 0.000010 0.001446 0.009285 0.000010 0.005752 0.000010 0.009623 0.000010 0.000010 0.000010 0.000010 0.000589 0.000010 0.050093 0.000010 0.000010 0.054873 0.000010 0.000010 0.030091 0.000010 0.003165 0.000010 0.000010 0.000010 0.000010 0.000010 0.007609 0.000010 0.000010 0.000010 0.000010 0.000010 0.017178 0.000010 0.000010 0.000010 0.000010 0.000010 0.000010 0.000010 0.000010 0.000010 0.785325 0.000010 0.000010 0.000010 0.017220
0.000010 0.000010 0.000010 0.000010 0.000010 0.000010 0.000010 0.000010 0.000010 0.000010 0.000010 0.000010 0.000010 0.000010 0.000010 0.019426 0.000010 0.000010 0.000010 0.000010 0.000010 0.000010 0.000010 0.000010 0.000010 0.000010 0.000010 0.000010 0.000010 0.000010 0.000010 0.009553 0.000010 0.000010 0.000010 0.000010 0.000010 0.000010 0.000010 0.000010 0.000010 0.000010 0.071199 0.000010 0.000010 0.000010 0.005551 0.000010 0.000010 0.000010 0.000010 0.000010 0.884103 0.000010 0.009658 0.000010 0.000010
0.000010 0.000010 0.000010 0.000010 0.000010 0.000010 0.000010 0.000010 0.000010 0.000010 0.000010 0.015614 0.000010 0.009912 0.000010 0.000010 0.000010 0.000010 0.026568 0.000010 0.000010 0.000010 0.000010 0.000010 0.004842 0.000010 0.000010 0.000010 0.000010 0.000010 0.000010 0.000010 0.000010 0.000010 0.000010 0.000010 0.000010 0.000010 0.000010 0.000010 0.000010 0.000010 0.071536 0.000010 0.001682 0.000010 0.000010 0.000010 0.000010 0.000010 0.000010 0.000010 0.869346 0.000010 0.000010 0.000010 0.000010
0.000010 0.000305 0.000010 0.000010 0.000010 0.000010 0.000010 0.000010 0.000010 0.000010 0.000010 0.000010 0.000010 0.000010 0.000010 0.000010 0.000010 0.000010 0.001216 0.000010 0.000010 0.000010 0.000010 0.000010 0.000010 0.000010 0.000010 0.000010 0.000010 0.000010 0.000010 0.000010 0.000010 0.000010 0.000010 0.000010 0.000010 0.000010 0.000010 0.000010 0.000010 0.000010 0.111003 0.000010 0.013202 0.000010 0.000010 0.000010 0.000010 0.000010 0.000892 0.000010 0.834013 0.038870 0.000010 0.000010 0.000010
0.000010 0.000278 0.000010 0.000010 0.000010 0.000010 0.000010 0.000010 0.000010 0.000010 0.000010 0.000010 0.000010 0.000010 0.000010 0.032483 0.000010 0.000010 0.000010 0.000010 0.000010 0.000010 0.000010 0.000010 0.000010 0.000010 0.000010 0.000010 0.000010 0.000010 0.000010 0.000010 0.000010 0.000010 0.000010 0.000010 0.000010 0.000010 0.000010 0.000010 0.000010 0.000010 0.016305 0.000010 0.001904 0.000010 0.000010 0.000010 0.000010 0.000010 0.000010 0.000010 0.863016 0.049629 0.000010 0.000010 0.035885
0.006251 0.000010 0.000010 0.000010 0.000010 0.000010 0.000010 0.007531 0.000010 0.000010 0.000010 0.007286 0.000010 0.000010 0.000010 0.000010 0.000010 0.000010 0.000010 0.000010 0.000010 0.000010 0.000010 0.000010 0.000010 0.000010 0.000010 0.000010 0.000010 0.000010 0.000010 0.000010 0.000010 0.000447 0.000010 0.000010 0.000010 0.000010 0.000010 0.000010 0.000010 0.000010 0.026908 0.000010 0.000010 0.007056 0.000010 0.000010 0.000010 0.000010 0.000010 0.000010 0.893832 0.000010 0.000010 0.000010 0.050200
0.000010 0.000010 0.000010 0.000010 0.000010 0.000010 0.000010 0.000010 0.000010 0.000010 0.000010 0.000010 0.000010 0.000010 0.000010 0.000010 0.000010 0.000010 0.000010 0.000010 0.000010 0.000010 0.000010 0.000010 0.000010 0.000010 0.000010 0.000010 0.000010 0.000010 0.000010 0.000010 0.000010 0.002823 0.000010 0.000010 0.011442 0.000010 0.000010 0.000010 0.010856 0.000010 0.035262 0.000010 0.000010 0.000010 0.000010 0.000010 0.000010 0.000010 0.000010 0.000010 0.921595 0.004167 0.004141 0.000010 0.009225
0.000462 0.000010 0.000010 0.000010 0.008452 0.000010 0.000010 0.000010 0.000010 0.000010 0.000010 0.020931 0.000010 0.000010 0.000010 0.000010 0.000010 0.000010 0.000010 0.000010 0.001170 0.000010 0.000010 0.000010 0.006746 0.000010 0.000010 0.000010 0.000010 0.000010 0.000010 0.002774 0.000010 0.000010 0.000010 0.000010 0.035211 0.000010 0.000010 0.000010 0.000010 0.000010 0.112306 0.000010 0.000010 0.000010 0.000010 0.000010 0.000010 0.000010 0.011413 0.000010 0.751688 0.048389 0.000010 0.000010 0.000010
0.000010 0.000010 0.000010 0.000010 0.000010 0.000010 0.000010 0.000010 0.000010 0.000010 0.000010 0.000010 0.000010 0.000010 0.000010 0.000010 0.000010 0.000010 0.000010 0.000010 0.000010 0.000010 0.000010 0.000010 0.000010 0.000010 0.000010 0.000010 0.000010 0.000010 0.000010 0.000010 0.000010 0.000010 0.000010 0.000010 0.000010 0.000010 0.000010 0.000010 0.009219 0.000010 0.001976 0.000010 0.000010 0.000010 0.000010 0.000010 0.000010 0.000010 0.000010 0.000010 0.980536 0.000010 0.002318 0.000010 0.005431
0.000010 0.000010 0.000010 0.000010 0.000010 0.000010 0.000010 0.000010 0.000010 0.000010 0.000010 0.000010 0.000010 0.000010 0.000010 0.000010 0.000010 0.000010 0.000010 0.000010 0.000010 0.000010 0.000010 0.000010 0.000010 0.000010 0.000010 0.000010 0.000010 0.000010 0.000010 0.000010 0.000010 0.000010 0.000010 0.000010 0.000010 0.000010 0.000010 0.000010 0.000010 0.000010 0.000010 0.000010 0.000010 0.000010 0.000010 0.000010 0.000010 0.000010 0.000010 0.000010 0.963874 0.000010 0.000010 0.000010 0.035576
0.000010 0.000010 0.000010 0.000010 0.000010 0.000010 0.000010 0.000010 0.000010 0.000010 0.000010 0.000010 0.000010 0.000010 0.000010 0.000010 0.000010 0.000010 0.000010 0.000010 0.000010 0.000010 0.000010 0.000010 0.000010 0.000010 0.000010 0.000010 0.000010 0.000010 0.000010 0.000010 0.000010 0.000010 0.000010 0.000010 0.000010 0.000010 0.000010 0.000010 0.000010 0.000010 0.005801 0.000010 0.000010 0.000010 0.000010 0.000010 0.000010 0.000010 0.000010 0.000010 0.993649 0.000010 0.000010 0.000010 0.000010
0.000010 0.000010 0.000010 0.010277 0.000010 0.000010 0.000010 0.000010 0.000010 0.000010 0.000010 0.000010 0.000010 0.000010 0.000010 0.000010 0.000010 0.000010 0.000010 0.000010 0.020908 0.000010 0.000010 0.000010 0.000010 0.000010 0.000010 0.000010 0.000010 0.000010 0.000010 0.000010 0.000010 0.000010 0.000010 0.000010 0.000010 0.000010 0.000010 0.000010 0.000010 0.000010 0.058662 0.000010 0.000010 0.000010 0.000010 0.000010 0.000010 0.010321 0.000010 0.000010 0.875496 0.000010 0.000010 0.000010 0.023826
0.000010 0.000010 0.000010 0.000010 0.000010 0.000010 0.000010 0.000010 0.000010 0.000010 0.000010 0.000010 0.000010 0.000010 0.000010 0.000010 0.000010 0.000010 0.000010 0.000010 0.000010 0.000010 0.000010 0.000010 0.000010 0.000010 0.000010 0.000010 0.000010 0.000010 0.000010 0.000010 0.000010 0.000010 0.000010 0.000010 0.000010 0.000010 0.000010 0.000010 0.000010 0.000010 0.000010 0.000010 0.000010 0.000010 0.000010 0.000010 0.000010 0.000010 0.000010 0.000010 0.999440 0.000010 0.000010 0.000010 0.000010
0.000010 0.000010 0.000010 0.020493 0.000010 0.000010 0.000010 0.011187 0.000010 0.008649 0.000010 0.000010 0.000010 0.000010 0.000010 0.000010 0.000010 0.000010 0.011695 0.000010 0.002772 0.000010 0.000010 0.000010 0.001078 0.000010 0.000010 0.000010 0.000010 0.000010 0.000010 0.000010 0.000010 0.000010 0.000010 0.000010 0.000379 0.000010 0.022730 0.000010 0.000010 0.000010 0.067177 0.000010 0.000010 0.000010 0.000010 0.000010 0.000010 0.000010 0.000010 0.000010 0.779998 0.028005 0.000010 0.000010 0.045387
0.000010 0.000010 0.000010 0.000010 0.000010 0.000010 0.000010 0.000010 0.000010 0.000010 0.000010 0.000010 0.000010 0.000010 0.000010 0.000010 0.000010 0.000010 0.000010 0.000010 0.000010 0.000010 0.000010 0.000010 0.000010 0.000010 0.000010 0.000010 0.000010 0.000010 0.000010 0.000010 0.000010 0.000010 0.000010 0.000010 0.000010 0.000010 0.000010 0.000010 0.000010 0.000010 0.000050 0.000010 0.000010 0.000010 0.000010 0.000010 0.000010 0.000010 0.000010 0.000010 0.925688 0.000010 0.000010 0.000010 0.073721
0.000010 0.000010 0.000010 0.024982 0.000010 0.000010 0.000010 0.010102 0.000010 0.000010 0.000010 0.002703 0.000010 0.013963 0.000010 0.003007 0.000010 0.000010 0.000010 0.000010 0.000010 0.000010 0.000010 0.000010 0.021764 0.000010 0.000010 0.000010 0.011964 0.000010 0.000010 0.000010 0.000010 0.000010 0.000010 0.000010 0.000010 0.000010 0.000010 0.000010 0.000010 0.000010 0.069426 0.000010 0.000010 0.002209 0.000010 0.000010 0.000010 0.000010 0.000010 0.012434 0.803603 0.000010 0.000010 0.000010 0.023392
0.000010 0.000010 0.000010 0.000010 0.000010 0.000010 0.000010 0.000010 0.000010 0.000010 0.000010 0.000010 0.000010 0.000010 0.000010 0.000010 0.000010 0.000010 0.000010 0.000010 0.000010 0.000010 0.000010 0.000010 0.000010 0.000010 0.000010 0.000010 0.000010 0.000010 0.000010 0.000010 0.000010 0.000010 0.000010 0.000010 0.000010 0.000010 0.000010 0.000010 0.000010 0.000010 0.000010 0.000010 0.000010 0.000010 0.000010 0.000010 0.000010 0.000010 0.000010 0.000010 0.985205 0.000010 0.000010 0.000010 0.014245
0.000010 0.012834 0.000010 0.037773 0.029139 0.000010 0.000010 0.006535 0.000010 0.000010 0.000010 0.000010 0.000010 0.024553 0.000010 0.018276 0.000010 0.000010 0.026417 0.000010 0.000010 0.000010 0.000010 0.000010 0.010558 0.000010 0.000010 0.000010 0.009361 0.000010 0.000010 0.000010 0.000010 0.000010 0.000010 0.000010 0.005315 0.000010 0.005068 0.015960 0.000010 0.000010 0.000010 0.000010 0.000010 0.000010 0.013485 0.000010 0.000010 0.006824 0.000010 0.000010 0.046090 0.697500 0.029540 0.000010 0.004381
0.000010 0.017375 0.000010 0.000010 0.000010 0.000010 0.000010 0.000010 0.000010 0.000010 0.000010 0.000010 0.000010 0.000010 0.000010 0.000010 0.000010 0.000010 0.000010 0.000010 0.000010 0.000010 0.000010 0.000010 0.000010 0.000010 0.000010 0.000010 0.000010 0.000010 0.000010 0.000010 0.000010 0.000010 0.000010 0.000010 0.000010 0.000010 0.000010 0.000010 0.000010 0.000010 0.000010 0.000010 0.000010 0.000010 0.000010 0.000010 0.000010 0.000010 0.000010 0.000010 0.000010 0.982075 0.000010 0.000010 0.000010
0.000010 0.000010 0.000010 0.000010 0.000010 0.000010 0.000010 0.003252 0.000010 0.000010 0.000010 0.000010 0.000010 0.000010 0.000010 0.000010 0.000010 0.000010 0.000010 0.000010 0.001814 0.000010 0.000010 0.000010 0.000010 0.000010 0.000010 0.000010 0.000010 0.000010 0.000010 0.000010 0.000010 0.000010 0.000010 0.000010 0.000010 0.000010 0.000010 0.000010 0.000010 0.000010 0.000010 0.000010 0.000010 0.000010 0.000010 0.000010 0.000010 0.000010 0.000010 0.000010 0.000010 0.994394 0.000010 0.000010 0.000010
0.000010 0.000010 0.000010 0.000010 0.000010 0.000010 0.000010 0.000010 0.000010 0.000010 0.000010 0.000010 0.000010 0.000010 0.000010 0.000010 0.000010 0.000010 0.020664 0.000010 0.000010 0.000010 0.000010 0.000010 0.004671 0.000010 0.000010 0.000010 0.000010 0.000010 0.000010 0.000010 0.000010 0.000010 0.000010 0.000010 0.000010 0.000010 0.000010 0.000010 0.000010 0.000010 0.000010 0.000010 0.003265 0.000010 0.000010 0.000010 0.000010 0.000010 0.000010 0.000010 0.000010 0.959921 0.000010 0.000010 0.010959
0.000010 0.005859 0.000010 0.000010 0.000010 0.000010 0.000010 0.000010 0.000010 0.000010 0.000010 0.000010 0.000010 0.009744 0.000010 0.000010 0.000010 0.000010 0.000010 0.000010 0.000010 0.000010 0.000010 0.000010 0.000010 0.000010 0.000010 0.000010 0.000010 0.000010 0.000010 0.003815 0.000010 0.000010 0.000010 0.000010 0.000010 0.000010 0.000010 0.000010 0.000010 0.000010 0.000010 0.000010 0.000010 0.000010 0.000010 0.000010 0.000010 0.000010 0.010215 0.000010 0.000010 0.944089 0.025768 0.000010 0.000010
0.000010 0.000010 0.000010 0.000010 0.000010 0.000010 0.000010 0.000010 0.000010 0.000010 0.000010 0.000010 0.000010 0.000010 0.000010 0.000010 0.000010 0.000010 0.000010 0.000010 0.000010 0.000010 0.000010 0.000010 0.000010 0.000010 0.000010 0.000010 0.000010 0.000010 0.000010 0.000010 0.000010 0.000010 0.000010 0.000010 0.000010 0.000010 0.000010 0.000010 0.000010 0.000010 0.000010 0.000010 0.000010 0.000010 0.000010 0.000010 0.000010 0.000010 0.000010 0.000010 0.000010 0.999440 0.000010 0.000010 0.000010
0.000010 0.000010 0.000010 0.000010 0.000010 0.000010 0.000010 0.000010 0.000010 0.000010 0.000010 0.000010 0.000010 0.000010 0.000010 0.000010 0.000010 0.000010 0.000010 0.000010 0.000010 0.000010 0.000010 0.000010 0.000010 0.000010 0.000010 0.000010 0.000010 0.000010 0.000010 0.000010 0.000010 0.000010 0.000010 0.000010 0.000010 0.000010 0.000010 0.000010 0.000010 0.000010 0.000010 0.000010 0.000010 0.000010 0.000010 0.000010 0.000010 0.000010 0.000010 0.000010 0.000010 0.999440 0.000010 0.000010 0.000010
0.000010 0.000010 0.000010 0.000010 0.000010 0.000010 0.000010 0.000010 0.000010 0.000010 0.000010 0.000010 0.000010 0.000010 0.000010 0.000010 0.000010 0.000010 0.000010 0.000010 0.000010 0.000010 0.000010 0.000010 0.000010 0.000010 0.000010 0.000010 0.000010 0.000010 0.000010 0.000010 0.000010 0.000010 0.000010 0.000010 0.000010 0.000010 0.000010 0.000010 0.000010 0.000010 0.000010 0.000010 0.000010 0.000010 0.000010 0.000010 0.000010 0.000010 0.000010 0.000010 0.000010 0.999440 0.000010 0.000010 0.000010
0.000010 0.000016 0.000010 0.000010 0.000010 0.000010 0.000010 0.000010 0.000010 0.000010 0.000010 0.000010 0.000010 0.000010 0.000010 0.000010 0.000010 0.000010 0.000010 0.000010 0.000010 0.000010 0.000010 0.000010 0.000010 0.000010 0.000010 0.000010 0.000010 0.000010 0.000010 0.000010 0.000010 0.000010 0.000010 0.000010 0.000010 0.000010 0.000010 0.000010 0.000010 0.000010 0.000010 0.000010 0.000010 0.000010 0.000010 0.000010 0.000010 0.000010 0.000017 0.000010 0.000010 0.999427 0.000010 0.000010 0.000010
0.000010 0.000010 0.000010 0.000010 0.000010 0.000010 0.000010 0.000010 0.000010 0.000010 0.000010 0.000010 0.000010 0.000010 0.000010 0.000010 0.000010 0.000010 0.000010 0.000010 0.000010 0.000010 0.000010 0.000010 0.000010 0.000010 0.000010 0.000010 0.000010 0.000010 0.000010 0.000010 0.000010 0.000010 0.000010 0.000010 0.002638 0.000010 0.000010 0.000010 0.000010 0.000010 0.000010 0.000010 0.000010 0.000010 0.000010 0.000010 0.000010 0.000010 0.000010 0.000010 0.000010 0.975144 0.013581 0.000010 0.008107
0.000010 0.000010 0.000010 0.000010 0.000010 0.000010 0.000010 0.000010 0.000010 0.000010 0.000010 0.000010 0.000010 0.000010 0.000010 0.000010 0.000010 0.000010 0.000010 0.000010 0.000010 0.000010 0.000010 0.000010 0.000010 0.000010 0.000010 0.000010 0.000010 0.000010 0.000010 0.000010 0.000010 0.000010 0.000010 0.000010 0.000010 0.000010 0.000010 0.000010 0.000010 0.000010 0.000010 0.000010 0.000010 0.000010 0.000010 0.000010 0.000010 0.000010 0.000010 0.000010 0.000010 0.999440 0.000010 0.000010 0.000010
0.013125 0.000010 0.000010 0.041782 0.018454 0.000010 0.000010 0.000010 0.000010 0.000010 0.003219 0.019357 0.000010 0.024370 0.000010 0.000355 0.000010 0.000010 0.000010 0.000010 0.000010 0.000010 0.004933 0.000010 0.000010 0.000010 0.000010 0.000010 0.000010 0.000010 0.000010 0.000010 0.000010 0.000010 0.000010 0.000010 0.000010 0.000010 0.012733 0.042403 0.000010 0.000010 0.000010 0.000010 0.000010 0.000010 0.000010 0.000010 0.000010 0.002778 0.000010 0.020985 0.016258 0.778820 0.000010 0.000010 0.000010
0.000010 0.000010 0.000010 0.000010 0.000010 0.000010 0.000010 0.000010 0.000010 0.000010 0.000010 0.000010 0.000010 0.000010 0.000010 0.000010 0.000010 0.000010 0.000010 0.000010 0.000010 0.000010 0.000010 0.000010 0.000010 0.000010 0.000010 0.000010 0.000010 0.000010 0.000010 0.000010 0.000010 0.000010 0.000010 0.000010 0.000010 0.000010 0.000010 0.000010 0.000010 0.000010 0.000010 0.000010 0.000010 0.000010 0.000010 0.000010 0.000010 0.000010 0.000010 0.000010 0.000010 0.999440 0.000010 0.000010 0.000010
0.000010 0.000010 0.000010 0.000010 0.000010 0.000010 0.000010 0.000010 0.000010 0.000010 0.000010 0.000010 0.000010 0.000010 0.000010 0.000010 0.000010 0.000010 0.000010 0.000010 0.000010 0.000010 0.000010 0.000010 0.000010 0.000010 0.000010 0.000010 0.000010 0.000010 0.000010 0.000010 0.000010 0.000010 0.000010 0.000010 0.000010 0.000010 0.000010 0.000010 0.000010 0.000010 0.000010 0.000010 0.000010 0.000010 0.000010 0.000010 0.000010 0.000010 0.000010 0.000010 0.000010 0.999440 0.000010 0.000010 0.000010
0.000010 0.000010 0.000010 0.000010 0.000010 0.000010 0.000010 0.000010 0.000010 0.000010 0.000010 0.000010 0.000010 0.000010 0.000010 0.000010 0.000010 0.000010 0.000010 0.000010 0.000010 0.000010 0.000010 0.000010 0.000010 0.000010 0.000010 0.000010 0.000010 0.000010 0.000010 0.000010 0.000010 0.000010 0.000010 0.000010 0.000010 0.000010 0.000010 0.000010 0.000010 0.000010 0.000010 0.000010 0.000010 0.000010 0.000010 0.000010 0.000010 0.000010 0.000010 0.000010 0.000010 0.999440 0.000010 0.000010 0.000010
0.000010 0.000010 0.000010 0.000010 0.000010 0.000010 0.000010 0.000010 0.000010 0.000010 0.000010 0.000010 0.000010 0.000010 0.000010 0.000010 0.000010 0.000010 0.000010 0.000010 0.000010 0.000010 0.000010 0.000010 0.000010 0.000010 0.000010 0.000010 0.000010 0.000010 0.000010 0.000010 0.000010 0.000010 0.000010 0.000010 0.000010 0.000010 0.000010 0.000010 0.000010 0.000010 0.000010 0.000010 0.000010 0.000010 0.000010 0.000010 0.000010 0.000010 0.000010 0.000010 0.000010 0.999440 0.000010 0.000010 0.000010
0.000010 0.000010 0.000010 0.000010 0.000010 0.000010 0.000010 0.000010 0.000010 0.000010 0.000010 0.000010 0.000010 0.000010 0.000010 0.000010 0.000010 0.000010 0.000010 0.000010 0.000010 0.000010 0.000010 0.000010 0.000010 0.000010 0.000010 0.000010 0.000010 0.000010 0.000010 0.000010 0.000010 0.000010 0.000010 0.000010 0.000010 0.000010 0.000010 0.000010 0.000010 0.000010 0.000010 0.000010 0.000010 0.000010 0.000010 0.000010 0.000010 0.000010 0.000010 0.000010 0.000010 0.999440 0.000010 0.000010 0.000010
0.000010 0.000010 0.000010 0.000010 0.000010 0.000010 0.000010 0.000010 0.000010 0.000010 0.000010 0.000010 0.000010 0.000010 0.000010 0.000010 0.000010 0.000010 0.000010 0.000010 0.000010 0.000010 0.000010 0.000010 0.000010 0.000010 0.000010 0.000010 0.000010 0.000010 0.000010 0.000010 0.000010 0.000010 0.000010 0.000010 0.000010 0.000010 0.000010 0.000010 0.000010 0.000010 0.000010 0.000010 0.000010 0.000010 0.000010 0.000010 0.000010 0.000010 0.000010 0.000010 0.000010 0.999440 0.000010 0.000010 0.000010
0.000010 0.000010 0.000010 0.000010 0.000010 0.000010 0.000010 0.000010 0.000010 0.000010 0.000010 0.000010 0.000010 0.000010 0.000010 0.000010 0.000010 0.000010 0.000010 0.000010 0.000010 0.000010 0.000010 0.000010 0.000010 0.000010 0.000010 0.000010 0.000010 0.000010 0.000010 0.000010 0.000010 0.000010 0.000010 0.000010 0.000010 0.000010 0.000010 0.000010 0.000010 0.000010 0.000010 0.000010 0.000010 0.000010 0.000010 0.000010 0.000010 0.000010 0.000010 0.000010 0.000010 0.999440 0.000010 0.000010 0.000010
0.000010 0.000010 0.000010 0.013035 0.000010 0.000010 0.000010 0.000010 0.000010 0.000010 0.000010 0.000010 0.000010 0.018899 0.000010 0.000010 0.000010 0.000010 0.000010 0.000010 0.006534 0.000010 0.000010 0.000010 0.000010 0.000010 0.000010 0.000010 0.000010 0.000010 0.000010 0.000010 0.000010 0.000010 0.000010 0.000010 0.000010 0.000010 0.000010 0.000010 0.008300 0.000010 0.000010 0.000010 0.000010 0.000010 0.000010 0.000010 0.000010 0.000010 0.000010 0.000010 0.002819 0.934514 0.015398 0.000010 0.000010
0.044598 0.000010 0.000010 0.098218 0.003402 0.000010 0.000010 0.000010 0.000010 0.000010 0.000010 0.038955 0.152325 0.028512 0.000010 0.094585 0.000010 0.000010 0.142026 0.000010 0.042060 0.000010 0.000010 0.000010 0.017599 0.000010 0.000010 0.000010 0.000010 0.000010 0.000010 0.017714 0.000010 0.000010 0.000010 0.000010 0.010157 0.000010 0.025333 0.000010 0.081007 0.000010 0.000010 0.031728 0.000010 0.000013 0.000010 0.000010 0.000010 0.002800 0.004168 0.077691 0.000010 0.059451 0.027297 0.000010 0.000010
0.066687 0.000010 0.000010 0.091564 0.037704 0.000010 0.000010 0.000010 0.000010 0.000010 0.000010 0.032325 0.128319 0.009632 0.000010 0.077616 0.000010 0.000010 0.185779 0.000010 0.025263 0.000010 0.000010 0.000010 0.022336 0.000180 0.000010 0.000010 0.000010 0.000010 0.000010 0.007658 0.000010 0.000010 0.000010 0.000010 0.023392 0.000010 0.027395 0.012610 0.016207 0.000010 0.000010 0.057291 0.001338 0.000010 0.000010 0.000010 0.000010 0.016496 0.030931 0.063694 0.000010 0.031368 0.033873 0.000010 0.000010
0.075053 0.000010 0.000010 0.073889 0.006245 0.000010 0.000010 0.013647 0.000010 0.000010 0.000010 0.043831 0.146040 0.021813 0.000010 0.048707 0.000010 0.000010 0.150159 0.000010 0.000010 0.000010 0.000010 0.000010 0.026027 0.006672 0.000010 0.000010 0.017021 0.000010 0.004310 0.024372 0.000010 0.012287 0.000010 0.000010 0.027581 0.000010 0.015415 0.016799 0.043494 0.000010 0.000010 0.046222 0.000010 0.000010 0.002810 0.000010 0.000010 0.018482 0.014123 0.077820 0.000010 0.024988 0.041884 0.000010 0.000010
0.111836 0.018882 0.000010 0.085980 0.013743 0.000010 0.000010 0.000010 0.000010 0.000010 0.000010 0.038015 0.150221 0.025304 0.000010 0.105148 0.000010 0.000010 0.167371 0.000010 0.024664 0.000010 0.010374 0.000010 0.000010 0.000010 0.000010 0.000010 0.000010 0.000010 0.000010 0.000161 0.000010 0.000010 0.000010 0.000010 0.019252 0.000010 0.032291 0.000010 0.006078 0.000010 0.000010 0.043005 0.000010 0.000010 0.002651 0.000010 0.000010 0.000010 0.014792 0.071754 0.000010 0.021082 0.037035 0.000010 0.000010
0.088776 0.008338 0.000010 0.097883 0.001104 0.000010 0.000010 0.000010 0.000010 0.000010 0.000010 0.045832 0.128429 0.001662 0.000010 0.088841 0.000010 0.000010 0.164819 0.000010 0.019766 0.000010 0.000010 0.000010 0.021695 0.000010 0.000010 0.000010 0.000010 0.000010 0.000010 0.036183 0.000010 0.000010 0.000010 0.000010 0.022618 0.000010 0.028339 0.011859 0.049732 0.000010 0.000010 0.042490 0.002874 0.000010 0.000010 0.000010 0.000010 0.028329 0.020556 0.039847 0.000010 0.028847 0.020842 0.000010 0.000010
0.070037 0.000010 0.000010 0.097295 0.012427 0.000010 0.000010 0.000010 0.000010 0.000010 0.000010 0.008413 0.140391 0.030169 0.000010 0.048719 0.000010 0.000010 0.189041 0.000010 0.054049 0.000010 0.000010 0.000010 0.042962 0.000010 0.000010 0.000010 0.020431 0.000010 0.000010 0.008513 0.000010 0.000010 0.000010 0.000010 0.012176 0.000010 0.060775 0.000927 0.012476 0.000010 0.000010 0.038824 0.000482 0.000010 0.000010 0.000010 0.000010 0.008163 0.013726 0.091211 0.000010 0.016127 0.022325 0.000010 0.000010
0.077850 0.000010 0.000010 0.094551 0.024263 0.000010 0.000010 0.009044 0.000010 0.004515 0.000010 0.008094 0.117490 0.022828 0.000010 0.066708 0.000010 0.000010 0.189112 0.000010 0.030692 0.000010 0.000019 0.000010 0.029473 0.000010 0.000010 0.000010 0.017812 0.000010 0.000010 0.005901 0.000010 0.000010 0.000010 0.000010 0.017234 0.000010 0.044201 0.000010 0.067103 0.000010 0.000010 0.039340 0.000010 0.000010 0.009812 0.000010 0.000010 0.007914 0.025250 0.042970 0.000010 0.018462 0.029042 0.000010 0.000010
0.077364 0.000010 0.000010 0.071388 0.003638 0.000010 0.000010 0.000836 0.000010 0.000010 0.000010 0.010681 0.120831 0.020562 0.000010 0.092429 0.000010 0.000010 0.180819 0.000010 0.042111 0.000010 0.000010 0.000010 0.002887 0.000010 0.000010 0.000010 0.000010 0.000010 0.001271 0.006895 0.000010 0.019652 0.000010 0.000010 0.000010 0.000010 0.021055 0.016923 0.099425 0.000010 0.000010 0.044405 0.000010 0.000022 0.000010 0.000010 0.000010 0.019998 0.000010 0.070499 0.001888 0.040423 0.033669 0.000010 0.000010
0.058264 0.000010 0.000010 0.088008 0.000010 0.000010 0.000010 0.000010 0.000010 0.000010 0.000010 0.016045 0.144308 0.014389 0.000010 0.073284 0.000010 0.000010 0.174198 0.000010 0.025193 0.000010 0.000010 0.000010 0.039111 0.000010 0.000010 0.000010 0.000010 0.000010 0.000010 0.031216 0.000010 0.024883 0.000010 0.000010 0.027768 0.000010 0.011075 0.015871 0.063959 0.000010 0.008402 0.028286 0.000010 0.000010 0.000010 0.000010 0.000010 0.000010 0.008738 0.097000 0.000010 0.007451 0.042193 0.000010 0.000010
0.060467 0.007037 0.000010 0.090890 0.000010 0.000010 0.000010 0.000010 0.000010 0.000010 0.000010 0.031004 0.149625 0.000010 0.000010 0.083880 0.000010 0.000010 0.160655 0.000010 0.031106 0.000010 0.000010 0.000010 0.025170 0.000010 0.000010 0.000010 0.007128 0.000010 0.000010 0.008282 0.000010 0.003657 0.000010 0.000010 0.016545 0.000010 0.030356 0.015420 0.053725 0.000010 0.000010 0.052603 0.001730 0.000010 0.001756 0.000010 0.000010 0.005527 0.031708 0.062382 0.003070 0.039343 0.026616 0.000010 0.000010
0.100427 0.000010 0.000010 0.096669 0.000010 0.000010 0.000010 0.000010 0.000010 0.000010 0.000010 0.044882 0.126328 0.020505 0.000010 0.067062 0.000010 0.000010 0.194600 0.000010 0.007149 0.000010 0.000010 0.000010 0.050128 0.000010 0.000010 0.000010 0.000010 0.000010 0.000010 0.016666 0.000010 0.001438 0.000010 0.000010 0.028573 0.000010 0.047910 0.011835 0.000010 0.000010 0.000010 0.025537 0.009225 0.000010 0.000010 0.000010 0.000010 0.016469 0.015829 0.060590 0.000010 0.032067 0.025752 0.000010 0.000010
0.077036 0.000010 0.000010 0.091233 0.015867 0.000010 0.000010 0.010545 0.000010 0.000010 0.000010 0.000010 0.149520 0.013003 0.000010 0.104806 0.000010 0.000010 0.143349 0.000010 0.044709 0.000010 0.000010 0.000010 0.023250 0.000010 0.000010 0.000010 0.000010 0.000010 0.000010 0.020756 0.000010 0.009466 0.000010 0.000010 0.020866 0.000010 0.014629 0.002615 0.033108 0.000010 0.000010 0.064094 0.000010 0.000010 0.000010 0.000010 0.000010 0.010294 0.014598 0.082265 0.000010 0.031752 0.021889 0.000010 0.000010
0.086841 0.021936 0.000010 0.095890 0.022206 0.000010 0.000010 0.007612 0.000010 0.000010 0.000010 0.000010 0.132950 0.015485 0.000010 0.081616 0.000010 0.000010 0.124690 0.000010 0.021759 0.000010 0.000010 0.000010 0.081488 0.000739 0.000010 0.000010 0.021370 0.000010 0.000010 0.000010 0.000010 0.000010 0.000010 0.000010 0.003480 0.000010 0.031463 0.002410 0.030692 0.000010 0.000010 0.021011 0.000010 0.000010 0.003471 0.000010 0.000010 0.031173 0.048611 0.074819 0.000150 0.010084 0.027732 0.000010 0.000010
0.101533 0.000010 0.000010 0.076361 0.014690 0.000010 0.000010 0.000010 0.000010 0.000010 0.000010 0.010052 0.165830 0.019884 0.000010 0.075338 0.000010 0.000010 0.153026 0.000010 0.015293 0.000010 0.000010 0.000010 0.020599 0.000010 0.000010 0.000010 0.000010 0.000010 0.000010 0.026950 0.000010 0.000010 0.000010 0.000010 0.012478 0.000010 0.054603 0.024014 0.012639 0.000010 0.000010 0.030955 0.000010 0.000010 0.000010 0.000010 0.000010 0.041432 0.026280 0.070459 0.000010 0.007466 0.039758 0.000010 0.000010
0.076345 0.000010 0.000010 0.108105 0.000010 0.000010 0.000010 0.010612 0.000010 0.000010 0.006069 0.001299 0.089659 0.026712 0.000010 0.102412 0.000010 0.000010 0.171782 0.000010 0.000010 0.000010 0.004186 0.000010 0.043604 0.008124 0.000010 0.000010 0.000010 0.000010 0.002933 0.007852 0.000010 0.000010 0.000010 0.000010 0.021781 0.000010 0.054868 0.000010 0.033231 0.000010 0.000010 0.070699 0.001004 0.000010 0.000010 0.000010 0.000010 0.000010 0.019650 0.091132 0.000010 0.027788 0.019814 0.000010 0.000010
0.052642 0.011652 0.000010 0.098586 0.000010 0.000010 0.000010 0.000010 0.000010 0.000010 0.000010 0.037589 0.131363 0.019585 0.000010 0.101690 0.000010 0.000010 0.133902 0.000010 0.000741 0.000010 0.000010 0.000010 0.000010 0.000010 0.000010 0.000010 0.023869 0.000010 0.000010 0.014358 0.000010 0.000010 0.000010 0.000010 0.013978 0.000010 0.032781 0.019799 0.057067 0.000010 0.000010 0.059186 0.000010 0.000010 0.000010 0.000010 0.000010 0.026870 0.000010 0.117467 0.000010 0.022090 0.024413 0.000010 0.000010
0.068125 0.000010 0.000010 0.087912 0.000010 0.000010 0.000010 0.002790 0.000010 0.000010 0.009501 0.009593 0.137189 0.014183 0.000010 0.063092 0.000010 0.000010 0.185151 0.000010 0.036949 0.000010 0.000010 0.000010 0.005043 0.000010 0.000010 0.000010 0.000010 0.000010 0.017508 0.011847 0.000010 0.014207 0.000010 0.000010 0.014145 0.000010 0.000388 0.014301 0.051157 0.000010 0.000010 0.041781 0.002657 0.000010 0.000010 0.000010 0.000010 0.023042 0.035848 0.057040 0.000010 0.060651 0.035582 0.000010 0.000010
0.066373 0.000010 0.000010 0.127639 0.002075 0.000010 0.000010 0.000010 0.000010 0.000010 0.000010 0.013089 0.106197 0.024040 0.000010 0.105051 0.000010 0.000010 0.159914 0.000010 0.037197 0.000010 0.005575 0.000010 0.042389 0.000010 0.000010 0.000010 0.000010 0.000010 0.000010 0.000010 0.000010 0.004560 0.000010 0.000010 0.000010 0.000010 0.031159 0.000010 0.071443 0.000010 0.000010 0.034884 0.008282 0.000010 0.000010 0.000010 0.000010 0.019800 0.002455 0.089202 0.000010 0.014663 0.028365 0.000010 0.005294
0.082740 0.000411 0.000010 0.085186 0.000010 0.000010 0.000010 0.000010 0.000010 0.000010 0.001339 0.010351 0.149834 0.016170 0.000010 0.093110 0.000010 0.000010 0.147595 0.000010 0.032992 0.000010 0.000010 0.000010 0.029645 0.000010 0.000010 0.000010 0.016159 0.000010 0.000010 0.014140 0.000010 0.002464 0.000010 0.000010 0.024493 0.000010 0.018704 0.000010 0.058985 0.000010 0.000010 0.045961 0.000010 0.000010 0.010340 0.000010 0.000010 0.029243 0.006202 0.051183 0.000010 0.040496 0.031929 0.000010 0.000010
0.100569 0.000010 0.000010 0.074094 0.000010 0.000010 0.000010 0.007700 0.000010 0.000010 0.000010 0.047218 0.144513 0.029227 0.000010 0.096268 0.000010 0.000010 0.202813 0.000010 0.019162 0.000010 0.000010 0.000010 0.000010 0.000010 0.000010 0.000010 0.000010 0.000010 0.000010 0.005035 0.000010 0.019821 0.000010 0.000010 0.011311 0.000010 0.000010 0.000010 0.034785 0.000010 0.000010 0.019012 0.004482 0.000010 0.000010 0.000010 0.000010 0.011228 0.014214 0.083920 0.005629 0.038063 0.030575 0.000010 0.000010
0.000010 0.000010 0.000010 0.000010 0.000010 0.000010 0.012297 0.000010 0.000010 0.000010 0.000010 0.015331 0.105750 0.000010 0.000010 0.029237 0.000010 0.000010 0.000010 0.000010 0.005698 0.000010 0.000010 0.000010 0.000010 0.000010 0.006740 0.000010 0.000010 0.000010 0.000010 0.002811 0.000010 0.000010 0.000010 0.000010 0.000010 0.000010 0.014070 0.000184 0.000010 0.000010 0.000010 0.780938 0.000010 0.005005 0.000010 0.000010 0.000010 0.016473 0.000010 0.000010 0.000010 0.000010 0.005025 0.000010 0.000010
0.000010 0.000010 0.000010 0.000010 0.000010 0.000010 0.000010 0.000010 0.000010 0.000010 0.000010 0.000010 0.000010 0.000010 0.000010 0.000010 0.000010 0.000010 0.000010 0.000010 0.000010 0.000010 0.000010 0.000010 0.000010 0.000010 0.000010 0.000010 0.000010 0.000010 0.000010 0.000010 0.000010 0.000010 0.000010 0.000010 0.000010 0.000010 0.000010 0.000010 0.000010 0.000010 0.000010 0.999440 0.000010 0.000010 0.000010 0.000010 0.000010 0.000010 0.000010 0.000010 0.000010 0.000010 0.000010 0.000010 0.000010
0.000010 0.000010 0.000010 0.000010 0.000010 0.000010 0.000010 0.000010 0.000010 0.000010 0.000010 0.000010 0.000010 0.000010 0.000010 0.000010 0.000010 0.000010 0.000010 0.000010 0.000010 0.000010 0.000010 0.000010 0.000010 0.000010 0.000010 0.000010 0.000010 0.000010 0.000010 0.000010 0.000010 0.000010 0.000010 0.000010 0.000010 0.000010 0.000010 0.000010 0.000010 0.000010 0.000010 0.999440 0.000010 0.000010 0.000010 0.000010 0.000010 0.000010 0.000010 0.000010 0.000010 0.000010 0.000010 0.000010 0.000010
0.000010 0.001111 0.000010 0.000010 0.000010 0.000010 0.000010 0.000010 0.000010 0.002913 0.000010 0.000010 0.000010 0.000010 0.000010 0.000010 0.000010 0.000010 0.010611 0.000010 0.000010 0.000010 0.000010 0.000010 0.000010 0.000010 0.000010 0.000010 0.000010 0.007007 0.000010 0.000010 0.000010 0.000010 0.000010 0.000010 0.000010 0.000010 0.000010 0.000010 0.008629 0.000010 0.000010 0.953239 0.000010 0.015990 0.000010 0.000010 0.000010 0.000010 0.000010 0.000010 0.000010 0.000010 0.000010 0.000010 0.000010
0.000010 0.000010 0.000010 0.000010 0.000010 0.000010 0.000010 0.000010 0.000010 0.000010 0.000010 0.000010 0.000010 0.000010 0.000010 0.000010 0.000010 0.000010 0.000010 0.000010 0.000010 0.000010 0.000010 0.000010 0.000010 0.000010 0.000010 0.000010 0.000010 0.000010 0.000010 0.000010 0.000010 0.000010 0.000010 0.000010 0.000010 0.000010 0.000010 0.000010 0.000010 0.000010 0.000010 0.999440 0.000010 0.000010 0.000010 0.000010 0.000010 0.000010 0.000010 0.000010 0.000010 0.000010 0.000010 0.000010 0.000010
0.000010 0.000010 0.007017 0.000010 0.000010 0.000010 0.009376 0.000010 0.000010 0.000010 0.000010 0.000010 0.057145 0.000010 0.000010 0.000010 0.000010 0.000010 0.000010 0.000010 0.000010 0.000010 0.000010 0.000010 0.005118 0.000010 0.000010 0.000010 0.000010 0.000010 0.000010 0.000010 0.000010 0.000010 0.000010 0.000010 0.001027 0.000010 0.000010 0.000010 0.000010 0.000010 0.000010 0.904215 0.000010 0.000010 0.001110 0.000010 0.000010 0.000010 0.000010 0.014503 0.000010 0.000010 0.000010 0.000010 0.000010
0.000010 0.000010 0.000010 0.000010 0.000010 0.000010 0.000010 0.000010 0.000010 0.000010 0.011979 0.000010 0.000010 0.000010 0.000010 0.000010 0.000010 0.000010 0.000010 0.000010 0.000010 0.000010 0.000010 0.000010 0.000011 0.000010 0.000010 0.000010 0.000010 0.000010 0.000010 0.000010 0.000010 0.000010 0.000010 0.000010 0.000010 0.000010 0.000010 0.000010 0.000010 0.000010 0.000010 0.977096 0.001111 0.000010 0.000010 0.000010 0.000010 0.000010 0.000768 0.000010 0.000010 0.008524 0.000010 0.000010 0.000010
0.000010 0.000010 0.000010 0.000010 0.000010 0.000010 0.000010 0.000010 0.000010 0.000010 0.000010 0.000010 0.000010 0.000010 0.000010 0.000010 0.000010 0.000010 0.000010 0.000010 0.000010 0.000010 0.000010 0.000010 0.000010 0.000010 0.000010 0.000010 0.000010 0.000010 0.000010 0.000010 0.000010 0.000010 0.000010 0.000010 0.000010 0.000010 0.000010 0.000010 0.000010 0.000010 0.000010 0.999440 0.000010 0.000010 0.000010 0.000010 0.000010 0.000010 0.000010 0.000010 0.000010 0.000010 0.000010 0.000010 0.000010
0.000010 0.000010 0.000010 0.000010 0.000010 0.000010 0.000010 0.000010 0.000010 0.000010 0.000010 0.000010 0.047406 0.006463 0.000010 0.005728 0.000010 0.000010 0.033425 0.000010 0.000010 0.011412 0.000010 0.000010 0.000010 0.000010 0.000010 0.000010 0.000010 0.000010 0.000010 0.000010 0.003428 0.000010 0.000010 0.000010 0.000010 0.001623 0.000010 0.000010 0.005942 0.004339 0.000010 0.865961 0.000010 0.000766 0.000010 0.000010 0.000010 0.000010 0.000010 0.002504 0.000010 0.000010 0.010562 0.000010 0.000010
0.000010 0.000010 0.000010 0.000010 0.000010 0.000010 0.000010 0.000010 0.000010 0.000010 0.000010 0.000010 0.000010 0.000010 0.000010 0.000010 0.000010 0.009350 0.000010 0.000010 0.000010 0.000010 0.000010 0.000010 0.000010 0.000010 0.000010 0.000010 0.000010 0.000010 0.000010 0.000010 0.000010 0.000010 0.000010 0.000010 0.000010 0.000010 0.000010 0.000010 0.000010 0.000010 0.000010 0.990100 0.000010 0.000010 0.000010 0.000010 0.000010 0.000010 0.000010 0.000010 0.000010 0.000010 0.000010 0.000010 0.000010
0.000010 0.000010 0.000010 0.000010 0.000010 0.000010 0.000010 0.000010 0.000010 0.000010 0.000010 0.000010 0.000010 0.000010 0.000010 0.000010 0.000010 0.000010 0.000010 0.000010 0.000010 0.002264 0.000010 0.000010 0.000010 0.000010 0.000010 0.000010 0.000010 0.000010 0.000010 0.000010 0.000010 0.000010 0.000010 0.000010 0.000010 0.000010 0.000010 0.000010 0.000010 0.000010 0.000010 0.997186 0.000010 0.000010 0.000010 0.000010 0.000010 0.000010 0.000010 0.000010 0.000010 0.000010 0.000010 0.000010 0.000010
0.000010 0.000010 0.000010 0.000010 0.000010 0.000010 0.000010 0.000010 0.000010 0.000010 0.000010 0.000010 0.000010 0.000010 0.000010 0.000010 0.000010 0.000010 0.000010 0.000010 0.000010 0.000010 0.000010 0.000010 0.000010 0.000010 0.000010 0.000010 0.000010 0.000010 0.000010 0.000010 0.000010 0.000010 0.000010 0.000010 0.000010 0.000010 0.000010 0.000010 0.000010 0.000010 0.000010 0.999440 0.000010 0.000010 0.000010 0.000010 0.000010 0.000010 0.000010 0.000010 0.000010 0.000010 0.000010 0.000010 0.000010
0.000010 0.000010 0.000010 0.000010 0.000010 0.000010 0.000010 0.000010 0.000010 0.000010 0.000010 0.000010 0.000010 0.000010 0.000010 0.000010 0.000010 0.000010 0.000010 0.000010 0.000010 0.000010 0.000010 0.000010 0.000010 0.000010 0.000010 0.000010 0.000010 0.000010 0.000010 0.000010 0.000010 0.000010 0.000010 0.000010 0.000010 0.000010 0.000010 0.000010 0.000010 0.000010 0.000010 0.999440 0.000010 0.000010 0.000010 0.000010 0.000010 0.000010 0.000010 0.000010 0.000010 0.000010 0.000010 0.000010 0.000010
0.000010 0.000010 0.000010 0.000010 0.000010 0.000010 0.000010 0.000010 0.000010 0.000010 0.000010 0.000010 0.000010 0.002943 0.000010 0.000010 0.000010 0.000010 0.000010 0.000010 0.000010 0.003062 0.000010 0.000010 0.000010 0.000010 0.000010 0.000010 0.000010 0.000010 0.000010 0.000010 0.000010 0.000010 0.000010 0.000010 0.000010 0.000010 0.000010 0.000010 0.000010 0.000010 0.000010 0.992031 0.000010 0.000010 0.001435 0.000010 0.000010 0.000010 0.000010 0.000010 0.000010 0.000010 0.000010 0.000010 0.000010
0.000010 0.000010 0.000010 0.000010 0.000010 0.000010 0.000010 0.000010 0.000010 0.000010 0.000010 0.000010 0.000010 0.000010 0.000010 0.000010 0.000010 0.000010 0.000010 0.000010 0.000010 0.000010 0.000010 0.000010 0.000010 0.000010 0.000010 0.000010 0.000010 0.000010 0.000010 0.000010 0.000010 0.000010 0.000010 0.000010 0.000010 0.000010 0.000010 0.000010 0.000010 0.000010 0.000010 0.999440 0.000010 0.000010 0.000010 0.000010 0.000010 0.000010 0.000010 0.000010 0.000010 0.000010 0.000010 0.000010 0.000010
0.000010 0.000010 0.000010 0.000010 0.000010 0.000010 0.000010 0.000010 0.000010 0.000010 0.000010 0.000010 0.000010 0.000010 0.000010 0.000010 0.000010 0.000010 0.000010 0.000010 0.000010 0.000010 0.000010 0.000010 0.000010 0.000010 0.000010 0.000010 0.000010 0.000010 0.000010 0.000010 0.000010 0.000010 0.000010 0.000010 0.000010 0.000010 0.000010 0.000010 0.000010 0.000010 0.000010 0.999440 0.000010 0.000010 0.000010 0.000010 0.000010 0.000010 0.000010 0.000010 0.000010 0.000010 0.000010 0.000010 0.000010
0.000010 0.000010 0.000010 0.000010 0.000010 0.000010 0.000010 0.000010 0.000010 0.000010 0.000010 0.000010 0.000010 0.000010 0.000010 0.000010 0.000010 0.000010 0.000010 0.000010 0.000010 0.000010 0.000010 0.000010 0.000010 0.000010 0.000010 0.000010 0.000010 0.000010 0.000010 0.000010 0.000010 0.000010 0.000010 0.000010 0.000010 0.000010 0.000010 0.000010 0.000010 0.000010 0.000010 0.999440 0.000010 0.000010 0.000010 0.000010 0.000010 0.000010 0.000010 0.000010 0.000010 0.000010 0.000010 0.000010 0.000010
0.000010 0.000010 0.000010 0.000010 0.000010 0.000010 0.000010 0.000010 0.000010 0.000010 0.000010 0.000010 0.000010 0.000010 0.000010 0.000010 0.000010 0.000010 0.000010 0.000010 0.000010 0.000010 0.000010 0.000010 0.000010 0.000010 0.000010 0.000010 0.000010 0.000010 0.000010 0.000010 0.000010 0.000010 0.000010 0.000010 0.000010 0.000010 0.000010 0.000010 0.000010 0.000010 0.000010 0.983070 0.010718 0.000010 0.005672 0.000010 0.000010 0.000010 0.000010 0.000010 0.000010 0.000010 0.000010 0.000010 0.000010
0.000010 0.000010 0.000010 0.000010 0.000010 0.000010 0.000010 0.000010 0.000010 0.000010 0.000010 0.000010 0.000010 0.000010 0.000010 0.000010 0.000010 0.000010 0.000010 0.000010 0.000010 0.000010 0.000010 0.000010 0.000010 0.000010 0.000010 0.000010 0.000010 0.000010 0.000010 0.000010 0.000010 0.000010 0.000010 0.000010 0.000010 0.000010 0.000010 0.000010 0.000010 0.000010 0.000010 0.999440 0.000010 0.000010 0.000010 0.000010 0.000010 0.000010 0.000010 0.000010 0.000010 0.000010 0.000010 0.000010 0.000010
0.000010 0.000010 0.000010 0.000010 0.000010 0.000010 0.000010 0.000010 0.000010 0.000010 0.000010 0.000010 0.000010 0.000010 0.000010 0.000010 0.000010 0.000010 0.000010 0.000010 0.000010 0.000010 0.000010 0.000010 0.000010 0.000010 0.000010 0.000010 0.000010 0.000010 0.000010 0.000010 0.000010 0.000010 0.000010 0.000010 0.000010 0.000010 0.000010 0.000010 0.000010 0.000010 0.000010 0.999440 0.000010 0.000010 0.000010 0.000010 0.000010 0.000010 0.000010 0.000010 0.000010 0.000010 0.000010 0.000010 0.000010
0.000010 0.937486 0.000010 0.000010 0.000010 0.000010 0.000010 0.000010 0.000010 0.000010 0.000010 0.000010 0.000010 0.000010 0.000010 0.000010 0.000010 0.000010 0.061964 0.000010 0.000010 0.000010 0.000010 0.000010 0.000010 0.000010 0.000010 0.000010 0.000010 0.000010 0.000010 0.000010 0.000010 0.000010 0.000010 0.000010 0.000010 0.000010 0.000010 0.000010 0.000010 0.000010 0.000010 0.000010 0.000010 0.000010 0.000010 0.000010 0.000010 0.000010 0.000010 0.000010 0.000010 0.000010 0.000010 0.000010 0.000010
0.000010 0.698661 0.000010 0.000010 0.000010 0.000010 0.000010 0.000010 0.000010 0.000010 0.000010 0.033789 0.025725 0.000010 0.000010 0.007567 0.000010 0.000010 0.097124 0.000010 0.000010 0.000010 0.000010 0.000010 0.010080 0.042785 0.000010 0.000010 0.000010 0.000010 0.000010 0.004832 0.000010 0.000010 0.000010 0.000010 0.000010 0.000010 0.026514 0.000010 0.013335 0.000010 0.000010 0.000010 0.000010 0.000010 0.000010 0.000010 0.000010 0.000837 0.000010 0.038301 0.000010 0.000010 0.000010 0.000010 0.000010
0.000010 0.797135 0.000010 0.000010 0.000010 0.000010 0.000010 0.002964 0.000010 0.000010 0.000010 0.000010 0.000010 0.000010 0.000010 0.000010 0.000010 0.000010 0.003781 0.000010 0.002838 0.000010 0.085527 0.000010 0.006281 0.000012 0.000010 0.000010 0.000010 0.000010 0.000010 0.000010 0.000010 0.000010 0.000010 0.000010 0.000010 0.000010 0.000010 0.000010 0.002531 0.000010 0.026575 0.014225 0.001058 0.000010 0.000010 0.000010 0.000010 0.015042 0.000010 0.004014 0.000010 0.012307 0.025290 0.000010 0.000010
0.000010 0.789801 0.000010 0.000010 0.000010 0.000010 0.000010 0.000010 0.000010 0.000010 0.000010 0.000010 0.000010 0.000010 0.000010 0.000010 0.000010 0.000010 0.209373 0.000010 0.000010 0.000010 0.000010 0.000010 0.000010 0.000010 0.000010 0.000010 0.000010 0.000010 0.000010 0.000286 0.000010 0.000010 0.000010 0.000010 0.000010 0.000010 0.000010 0.000010 0.000010 0.000010 0.000010 0.000010 0.000010 0.000010 0.000010 0.000010 0.000010 0.000010 0.000010 0.000010 0.000010 0.000010 0.000010 0.000010 0.000010
0.000010 0.759863 0.000010 0.000010 0.000010 0.000010 0.000010 0.000010 0.000010 0.002845 0.000010 0.000010 0.000010 0.000010 0.000010 0.000010 0.000010 0.000010 0.000010 0.000010 0.000010 0.000010 0.103878 0.000010 0.000010 0.049254 0.000010 0.000010 0.000010 0.000010 0.000010 0.000010 0.000010 0.007761 0.000010 0.000010 0.011419 0.000010 0.000010 0.000010 0.000010 0.000010 0.031269 0.000010 0.000010 0.000010 0.000010 0.000010 0.000010 0.001427 0.000010 0.010977 0.020837 0.000010 0.000010 0.000010 0.000010
0.000010 0.750206 0.000010 0.005251 0.000010 0.000010 0.000010 0.000010 0.000010 0.000010 0.000010 0.031505 0.000010 0.012707 0.000010 0.005040 0.000010 0.000010 0.110731 0.000010 0.007003 0.000010 0.052268 0.000010 0.000010 0.000010 0.000010 0.000010 0.000010 0.000010 0.000010 0.006510 0.000010 0.018308 0.000010 0.000010 0.000010 0.000010 0.000010 0.000010 0.000010 0.000010 0.000010 0.000010 0.000010 0.000010 0.000010 0.000010 0.000010 0.000010 0.000010 0.000010 0.000010 0.000010 0.000010 0.000010 0.000010
0.000010 0.851886 0.000010 0.000010 0.000010 0.000010 0.000010 0.000010 0.000010 0.000010 0.000010 0.000010 0.000010 0.000010 0.000010 0.000010 0.000010 0.000010 0.000010 0.000010 0.000010 0.000010 0.147564 0.000010 0.000010 0.000010 0.000010 0.000010 0.000010 0.000010 0.000010 0.000010 0.000010 0.000010 0.000010 0.000010 0.000010 0.000010 0.000010 0.000010 0.000010 0.000010 0.000010 0.000010 0.000010 0.000010 0.000010 0.000010 0.000010 0.000010 0.000010 0.000010 0.000010 0.000010 0.000010 0.000010 0.000010
0.000010 0.999440 0.000010 0.000010 0.000010 0.000010 0.000010 0.000010 0.000010 0.000010 0.000010 0.000010 0.000010 0.000010 0.000010 0.000010 0.000010 0.000010 0.000010 0.000010 0.000010 0.000010 0.000010 0.000010 0.000010 0.000010 0.000010 0.000010 0.000010 0.000010 0.000010 0.000010 0.000010 0.000010 0.000010 0.000010 0.000010 0.000010 0.000010 0.000010 0.000010 0.000010 0.000010 0.000010 0.000010 0.000010 0.000010 0.000010 0.000010 0.000010 0.000010 0.000010 0.000010 0.000010 0.000010 0.000010 0.000010
0.008098 0.858712 0.000010 0.000010 0.000010 0.000010 0.000010 0.000322 0.000010 0.000010 0.000010 0.000010 0.000010 0.000010 0.000010 0.000010 0.000010 0.000010 0.000010 0.000010 0.000010 0.000010 0.075683 0.000010 0.000010 0.032701 0.000010 0.000010 0.000010 0.000010 0.000010 0.000010 0.000010 0.000010 0.000010 0.000010 0.000010 0.000010 0.000109 0.000010 0.000010 0.000010 0.004165 0.000010 0.000010 0.000010 0.000010 0.000010 0.000986 0.015231 0.000010 0.000010 0.000010 0.000010 0.003522 0.000010 0.000010
0.000010 0.999440 0.000010 0.000010 0.000010 0.000010 0.000010 0.000010 0.000010 0.000010 0.000010 0.000010 0.000010 0.000010 0.000010 0.000010 0.000010 0.000010 0.000010 0.000010 0.000010 0.000010 0.000010 0.000010 0.000010 0.000010 0.000010 0.000010 0.000010 0.000010 0.000010 0.000010 0.000010 0.000010 0.000010 0.000010 0.000010 0.000010 0.000010 0.000010 0.000010 0.000010 0.000010 0.000010 0.000010 0.000010 0.000010 0.000010 0.000010 0.000010 0.000010 0.000010 0.000010 0.000010 0.000010 0.000010 0.000010
0.000010 0.862541 0.000010 0.000010 0.000010 0.000010 0.000010 0.000010 0.000010 0.000010 0.000010 0.000010 0.000010 0.000010 0.000010 0.000010 0.000010 0.000010 0.000010 0.000010 0.000010 0.000010 0.108205 0.000010 0.000010 0.000010 0.000010 0.000010 0.000010 0.000010 0.000010 0.000010 0.000010 0.000010 0.000010 0.000010 0.000010 0.000010 0.000010 0.000010 0.000010 0.000010 0.028714 0.000010 0.000010 0.000010 0.000010 0.000010 0.000010 0.000010 0.000010 0.000010 0.000010 0.000010 0.000010 0.000010 0.000010
0.000010 0.718669 0.000010 0.000010 0.000010 0.000010 0.000010 0.000010 0.000010 0.000010 0.000010 0.000010 0.000010 0.000010 0.000010 0.000010 0.000010 0.000010 0.000010 0.000010 0.000010 0.000010 0.239666 0.000010 0.000010 0.000010 0.000010 0.000010 0.000010 0.000010 0.000010 0.000010 0.000010 0.000010 0.000010 0.000010 0.000010 0.000010 0.000010 0.009325 0.000010 0.000010 0.027332 0.000010 0.000010 0.000010 0.004488 0.000010 0.000010 0.000010 0.000010 0.000010 0.000010 0.000010 0.000010 0.000010 0.000010
0.000010 0.829126 0.000010 0.000010 0.000010 0.000010 0.000010 0.000010 0.000010 0.000010 0.000010 0.000010 0.000010 0.000010 0.000010 0.000010 0.000010 0.000010 0.000010 0.000010 0.000010 0.000010 0.103880 0.000010 0.000010 0.000010 0.000010 0.000010 0.000010 0.000010 0.000010 0.000010 0.000010 0.000010 0.000010 0.000010 0.000010 0.000010 0.000010 0.000010 0.000010 0.000010 0.066454 0.000010 0.000010 0.000010 0.000010 0.000010 0.000010 0.000010 0.000010 0.000010 0.000010 0.000010 0.000010 0.000010 0.000010
0.000010 0.809618 0.000010 0.000010 0.000010 0.000010 0.000010 0.000010 0.000010 0.000010 0.000010 0.000010 0.000010 0.000010 0.000010 0.000010 0.000010 0.000010 0.000010 0.000010 0.000010 0.000010 0.126347 0.000010 0.000010 0.007626 0.000010 0.000010 0.000010 0.000010 0.000010 0.000010 0.000010 0.000010 0.000010 0.000010 0.000010 0.000010 0.000010 0.000010 0.017105 0.000010 0.025572 0.000010 0.007801 0.000010 0.000010 0.000010 0.000010 0.000010 0.000010 0.000010 0.005431 0.000010 0.000010 0.000010 0.000010
0.000010 0.703960 0.000010 0.000010 0.002201 0.000010 0.000010 0.000010 0.000010 0.000010 0.000010 0.014880 0.000010 0.000010 0.000010 0.000010 0.000010 0.000010 0.000010 0.000010 0.000010 0.000010 0.233821 0.000010 0.000010 0.000010 0.000010 0.000010 0.000010 0.000010 0.000010 0.000010 0.000010 0.000010 0.000010 0.000010 0.000818 0.000010 0.000010 0.006672 0.000010 0.000010 0.000010 0.000010 0.000010 0.000010 0.000010 0.000010 0.000010 0.000199 0.000010 0.000010 0.036143 0.000010 0.000010 0.000010 0.000826
0.016287 0.798081 0.000010 0.000010 0.000010 0.000010 0.000010 0.000010 0.000010 0.000010 0.000010 0.000010 0.000010 0.000010 0.000010 0.000010 0.000010 0.000010 0.154219 0.000010 0.000010 0.000010 0.000010 0.000010 0.000010 0.000010 0.000010 0.000010 0.000010 0.000010 0.000010 0.011564 0.000010 0.000010 0.000010 0.000010 0.000010 0.000010 0.000010 0.000010 0.001506 0.000010 0.000010 0.000010 0.000457 0.000010 0.000010 0.000010 0.000010 0.000010 0.000010 0.005231 0.003532 0.008641 0.000010 0.000010 0.000010
0.003617 0.754532 0.000010 0.000010 0.000010 0.000010 0.000010 0.000010 0.000010 0.005960 0.000010 0.000010 0.000010 0.000010 0.000010 0.016564 0.000010 0.000010 0.186244 0.000010 0.004131 0.000010 0.000010 0.000010 0.000010 0.000010 0.000010 0.000010 0.000010 0.000010 0.000010 0.000010 0.000010 0.000010 0.000010 0.000010 0.000010 0.000010 0.000010 0.000010 0.028452 0.000010 0.000010 0.000010 0.000010 0.000010 0.000010 0.000010 0.000010 0.000010 0.000010 0.000010 0.000010 0.000010 0.000010 0.000010 0.000010
0.000010 0.529733 0.000010 0.000010 0.000010 0.000010 0.000010 0.000010 0.000010 0.000010 0.005800 0.000010 0.000010 0.000010 0.000010 0.000010 0.000010 0.000010 0.000010 0.000010 0.006523 0.000010 0.383681 0.000010 0.000010 0.000010 0.000010 0.000010 0.023230 0.000010 0.000010 0.000010 0.000010 0.019628 0.000010 0.000010 0.000010 0.000010 0.000010 0.000010 0.000010 0.000010 0.000010 0.000010 0.000010 0.000010 0.010419 0.000010 0.000010 0.000010 0.000010 0.000010 0.009289 0.000010 0.000010 0.000010 0.011217
0.020898 0.876740 0.000010 0.000010 0.000010 0.000010 0.000010 0.000010 0.000010 0.000010 0.000010 0.023021 0.000010 0.000010 0.000010 0.000010 0.000010 0.000010 0.078811 0.000010 0.000010 0.000010 0.000010 0.000010 0.000010 0.000010 0.000010 0.000010 0.000010 0.000010 0.000010 0.000010 0.000010 0.000010 0.000010 0.000010 0.000010 0.000010 0.000010 0.000010 0.000010 0.000010 0.000010 0.000010 0.000010 0.000010 0.000010 0.000010 0.000010 0.000010 0.000010 0.000010 0.000010 0.000010 0.000010 0.000010 0.000010
0.000010 0.921511 0.000010 0.000010 0.000010 0.000010 0.000010 0.000010 0.000010 0.005840 0.000010 0.000010 0.000010 0.000010 0.000010 0.000010 0.000010 0.000010 0.000010 0.000010 0.000010 0.000010 0.000010 0.000010 0.000010 0.050601 0.000010 0.000010 0.000010 0.000010 0.000010 0.000010 0.000010 0.000010 0.000010 0.000010 0.000010 0.000010 0.000010 0.000010 0.000010 0.000010 0.000010 0.000010 0.000010 0.000010 0.000010 0.000010 0.000010 0.021518 0.000010 0.000010 0.000010 0.000010 0.000010 0.000010 0.000010
0.000010 0.000010 0.000010 0.001643 0.000010 0.000010 0.000010 0.008612 0.000010 0.000010 0.000010 0.000010 0.000010 0.000010 0.000010 0.000010 0.000010 0.033897 0.018180 0.000010 0.000010 0.000010 0.000010 0.000010 0.000010 0.041784 0.000010 0.017654 0.000010 0.012616 0.000010 0.000010 0.003168 0.000010 0.037811 0.000010 0.002990 0.024144 0.692140 0.012218 0.000402 0.051180 0.000010 0.000010 0.000010 0.000010 0.000010 0.000010 0.024951 0.000010 0.000010 0.000010 0.000010 0.000010 0.016212 0.000010 0.000010
0.000010 0.000010 0.000010 0.000010 0.000010 0.000010 0.023073 0.000010 0.000010 0.000010 0.000010 0.008462 0.000010 0.000010 0.000010 0.024844 0.000010 0.000010 0.000010 0.000010 0.000010 0.000010 0.000010 0.022482 0.000010 0.000010 0.000010 0.000010 0.000010 0.000010 0.000010 0.000010 0.000010 0.000010 0.016317 0.000010 0.000010 0.000010 0.831021 0.000010 0.000010 0.022653 0.014378 0.000010 0.006134 0.000010 0.000010 0.016812 0.000010 0.000010 0.000010 0.013364 0.000010 0.000010 0.000010 0.000010 0.000010
0.000010 0.000010 0.009993 0.000010 0.000010 0.000010 0.000010 0.000278 0.000625 0.000010 0.000010 0.000010 0.006162 0.012632 0.000010 0.025306 0.000010 0.000010 0.000010 0.007126 0.000010 0.000010 0.000010 0.003159 0.006298 0.034105 0.003575 0.017175 0.000010 0.000010 0.001889 0.007902 0.000010 0.000010 0.038213 0.000010 0.000010 0.044774 0.700160 0.000010 0.000010 0.023835 0.002254 0.000010 0.000010 0.000010 0.000010 0.005699 0.000010 0.000010 0.002295 0.009396 0.006263 0.020308 0.001207 0.002725 0.006345
0.000010 0.000010 0.000010 0.000010 0.000010 0.000010 0.000010 0.000010 0.000010 0.000010 0.000010 0.000010 0.000010 0.000010 0.000010 0.000010 0.000010 0.000010 0.000010 0.000010 0.000010 0.000010 0.000010 0.000010 0.000010 0.000010 0.000010 0.000010 0.000010 0.000010 0.000010 0.000010 0.000010 0.000010 0.000010 0.000010 0.000010 0.000010 0.999440 0.000010 0.000010 0.000010 0.000010 0.000010 0.000010 0.000010 0.000010 0.000010 0.000010 0.000010 0.000010 0.000010 0.000010 0.000010 0.000010 0.000010 0.000010
0.000010 0.000010 0.000010 0.000010 0.000010 0.000010 0.000010 0.000010 0.000010 0.000010 0.000010 0.000010 0.000010 0.000010 0.000010 0.000010 0.000010 0.000010 0.000010 0.000010 0.000010 0.000010 0.000010 0.000010 0.000010 0.000010 0.000010 0.029188 0.000010 0.000010 0.000010 0.000010 0.000010 0.000010 0.000010 0.000010 0.000010 0.000577 0.961478 0.000010 0.000010 0.000010 0.000010 0.000010 0.000010 0.000010 0.000010 0.008227 0.000010 0.000010 0.000010 0.000010 0.000010 0.000010 0.000010 0.000010 0.000010
0.000010 0.000010 0.000010 0.000010 0.000010 0.000010 0.000010 0.007424 0.014137 0.000010 0.000010 0.000010 0.000010 0.000010 0.000010 0.000010 0.000010 0.002917 0.000010 0.000010 0.000010 0.000010 0.000010 0.000260 0.003486 0.000010 0.000010 0.023152 0.000010 0.005528 0.000010 0.000010 0.000010 0.015388 0.061633 0.006594 0.000010 0.022232 0.785434 0.000010 0.000010 0.024290 0.000010 0.001062 0.006849 0.000010 0.007960 0.005461 0.000010 0.000010 0.000010 0.000010 0.000010 0.005804 0.000010 0.000010 0.000010
0.000010 0.000010 0.000010 0.000010 0.000010 0.000010 0.000010 0.008306 0.000010 0.000010 0.000010 0.000010 0.000010 0.000010 0.000010 0.038319 0.004471 0.000010 0.000010 0.012345 0.003710 0.025041 0.000010 0.000010 0.007426 0.062160 0.000010 0.004038 0.000010 0.000010 0.000010 0.000010 0.000010 0.025064 0.054081 0.001692 0.008043 0.004796 0.651633 0.010195 0.000010 0.042428 0.004343 0.000010 0.000010 0.004239 0.000010 0.000010 0.000010 0.000010 0.007344 0.000010 0.000010 0.018101 0.000010 0.001876 0.000010
0.000010 0.000010 0.000010 0.000010 0.000010 0.000010 0.000010 0.000010 0.000010 0.000010 0.000010 0.000010 0.000010 0.000010 0.000010 0.000010 0.000010 0.000010 0.000010 0.000010 0.000010 0.000010 0.000010 0.000010 0.000010 0.000010 0.000010 0.000010 0.000010 0.000010 0.000010 0.000010 0.000010 0.000010 0.000010 0.000010 0.000010 0.000010 0.999440 0.000010 0.000010 0.000010 0.000010 0.000010 0.000010 0.000010 0.000010 0.000010 0.000010 0.000010 0.000010 0.000010 0.000010 0.000010 0.000010 0.000010 0.000010
0.012276 0.009165 0.007490 0.008055 0.000010 0.009161 0.000010 0.000010 0.000010 0.000717 0.000010 0.000010 0.013830 0.003716 0.000010 0.000010 0.000010 0.000010 0.000010 0.000149 0.009091 0.002595 0.000010 0.000010 0.000010 0.004447 0.000010 0.000010 0.000010 0.000010 0.000010 0.015835 0.000010 0.000010 0.034930 0.000010 0.010318 0.000010 0.796019 0.000010 0.000010 0.000010 0.000010 0.000010 0.000010 0.003411 0.011590 0.023369 0.000010 0.000010 0.000010 0.000010 0.012730 0.000010 0.010749 0.000010 0.000010
0.000010 0.000010 0.000010 0.000010 0.000010 0.000010 0.000010 0.000010 0.000010 0.000010 0.000010 0.000010 0.000010 0.000010 0.000010 0.000010 0.000010 0.000010 0.000010 0.000010 0.000010 0.000010 0.000010 0.000010 0.000010 0.000010 0.000010 0.000010 0.000010 0.000010 0.000010 0.000010 0.000010 0.000010 0.000010 0.000010 0.000010 0.000010 0.999440 0.000010 0.000010 0.000010 0.000010 0.000010 0.000010 0.000010 0.000010 0.000010 0.000010 0.000010 0.000010 0.000010 0.000010 0.000010 0.000010 0.000010 0.000010
0.000010 0.000010 0.000010 0.000010 0.000010 0.000010 0.000010 0.000010 0.000010 0.000010 0.000010 0.000010 0.000010 0.000010 0.000010 0.000010 0.000010 0.000010 0.000010 0.000010 0.000010 0.002002 0.000010 0.000010 0.000010 0.000010 0.000010 0.000010 0.000010 0.000010 0.000010 0.000010 0.000010 0.000010 0.000010 0.000010 0.000010 0.000010 0.997448 0.000010 0.000010 0.000010 0.000010 0.000010 0.000010 0.000010 0.000010 0.000010 0.000010 0.000010 0.000010 0.000010 0.000010 0.000010 0.000010 0.000010 0.000010
0.000010 0.000010 0.000010 0.000010 0.000010 0.000010 0.000010 0.000010 0.000010 0.000010 0.006442 0.009882 0.000010 0.000010 0.000010 0.000010 0.000010 0.000010 0.000010 0.000010 0.000010 0.000010 0.000010 0.000010 0.000010 0.000010 0.000010 0.000010 0.000010 0.000010 0.000010 0.000010 0.000010 0.000010 0.000010 0.000010 0.000010 0.000010 0.983136 0.000010 0.000010 0.000010 0.000010 0.000010 0.000010 0.000010 0.000010 0.000010 0.000010 0.000010 0.000010 0.000010 0.000010 0.000010 0.000010 0.000010 0.000010
0.000010 0.000010 0.000010 0.000010 0.000010 0.000010 0.000010 0.000010 0.000010 0.000010 0.000010 0.000010 0.000010 0.000010 0.000010 0.000010 0.000010 0.000010 0.000010 0.000010 0.000010 0.000010 0.000010 0.000010 0.000010 0.000010 0.000010 0.000010 0.000010 0.000010 0.000010 0.000010 0.000010 0.000010 0.000010 0.000010 0.000010 0.000010 0.999440 0.000010 0.000010 0.000010 0.000010 0.000010 0.000010 0.000010 0.000010 0.000010 0.000010 0.000010 0.000010 0.000010 0.000010 0.000010 0.000010 0.000010 0.000010
0.000010 0.000010 0.000543 0.000010 0.000010 0.000010 0.000010 0.000010 0.000010 0.000010 0.000010 0.000010 0.000010 0.014777 0.000010 0.000010 0.000010 0.000010 0.000010 0.000010 0.030880 0.000010 0.000106 0.000010 0.000010 0.000010 0.000010 0.000010 0.000010 0.000010 0.000010 0.000010 0.003590 0.004160 0.000010 0.000010 0.004691 0.000010 0.901723 0.002497 0.000010 0.000010 0.000010 0.006604 0.000010 0.000010 0.002582 0.000010 0.023142 0.000895 0.000010 0.000010 0.000010 0.000010 0.003380 0.000010 0.000010
0.000010 0.000010 0.000010 0.000010 0.000010 0.000010 0.000010 0.000010 0.000010 0.000010 0.000010 0.000010 0.000010 0.000010 0.000010 0.000010 0.000010 0.000010 0.000010 0.000010 0.000010 0.000010 0.000010 0.000010 0.000010 0.000010 0.000010 0.000010 0.000010 0.000010 0.000010 0.000010 0.000010 0.000010 0.000010 0.000010 0.000010 0.000010 0.999440 0.000010 0.000010 0.000010 0.000010 0.000010 0.000010 0.000010 0.000010 0.000010 0.000010 0.000010 0.000010 0.000010 0.000010 0.000010 0.000010 0.000010 0.000010
0.002364 0.000010 0.000010 0.000010 0.000010 0.000010 0.000010 0.000010 0.000010 0.000010 0.000010 0.000010 0.000010 0.000010 0.000010 0.000010 0.000010 0.000010 0.005248 0.000010 0.000010 0.000010 0.000010 0.000010 0.000010 0.000010 0.000010 0.000010 0.000010 0.000027 0.000010 0.005311 0.000010 0.000010 0.000010 0.000010 0.000010 0.000010 0.945577 0.000010 0.000010 0.000010 0.000010 0.013384 0.009671 0.000010 0.000010 0.000010 0.000010 0.000010 0.017929 0.000010 0.000010 0.000010 0.000010 0.000010 0.000010
0.000010 0.000010 0.000010 0.000010 0.000010 0.000010 0.000010 0.000010 0.000010 0.000010 0.000010 0.000010 0.000010 0.000010 0.000010 0.000010 0.000010 0.000010 0.000010 0.000010 0.000010 0.000010 0.000010 0.000010 0.000010 0.000010 0.000010 0.000010 0.000010 0.000010 0.000010 0.000010 0.000010 0.000010 0.000010 0.000010 0.000010 0.000010 0.999440 0.000010 0.000010 0.000010 0.000010 0.000010 0.000010 0.000010 0.000010 0.000010 0.000010 0.000010 0.000010 0.000010 0.000010 0.000010 0.000010 0.000010 0.000010
0.000010 0.000010 0.000010 0.000010 0.000010 0.000010 0.015276 0.000010 0.000010 0.000010 0.000010 0.000010 0.000010 0.000010 0.000010 0.000010 0.000010 0.015831 0.000010 0.000010 0.000010 0.000010 0.000010 0.018733 0.000010 0.000010 0.000010 0.000010 0.000010 0.000010 0.000010 0.000010 0.000662 0.000010 0.000010 0.000010 0.000010 0.000010 0.943328 0.000010 0.000010 0.000010 0.000010 0.000010 0.000010 0.000010 0.000010 0.005659 0.000010 0.000010 0.000010 0.000010 0.000010 0.000010 0.000010 0.000010 0.000010
0.031613 0.000010 0.001110 0.000010 0.000010 0.000010 0.024068 0.009442 0.000010 0.000010 0.000781 0.000010 0.000010 0.000010 0.000010 0.018120 0.000010 0.000010 0.000010 0.000010 0.000010 0.000010 0.000010 0.000010 0.000611 0.000010 0.000010 0.000010 0.000010 0.002479 0.000010 0.000010 0.000010 0.000010 0.000010 0.000010 0.000010 0.000010 0.840569 0.000010 0.000010 0.000010 0.004551 0.005580 0.000010 0.005842 0.000010 0.000010 0.032109 0.000010 0.000010 0.021891 0.000010 0.000010 0.000010 0.000010 0.000814
0.000010 0.000010 0.000010 0.000010 0.000010 0.000010 0.000010 0.000010 0.000010 0.000010 0.000010 0.000010 0.000010 0.000010 0.000010 0.000010 0.000010 0.000010 0.000010 0.000010 0.000010 0.000010 0.000010 0.000010 0.000010 0.000010 0.000010 0.000010 0.000010 0.000010 0.000010 0.000010 0.000010 0.000010 0.000010 0.000010 0.000010 0.000010 0.999440 0.000010 0.000010 0.000010 0.000010 0.000010 0.000010 0.000010 0.000010 0.000010 0.000010 0.000010 0.000010 0.000010 0.000010 0.000010 0.000010 0.000010 0.000010
0.000010 0.000010 0.000010 0.000010 0.000010 0.000010 0.000010 0.000010 0.000010 0.000010 0.000010 0.000010 0.000010 0.000010 0.000010 0.000010 0.000010 0.000010 0.000010 0.000010 0.000010 0.000010 0.000010 0.000010 0.000010 0.000010 0.000010 0.000010 0.000010 0.000010 0.000010 0.000010 0.000010 0.000010 0.000010 0.000010 0.999440 0.000010 0.000010 0.000010 0.000010 0.000010 0.000010 0.000010 0.000010 0.000010 0.000010 0.000010 0.000010 0.000010 0.000010 0.000010 0.000010 0.000010 0.000010 0.000010 0.000010
0.000010 0.000010 0.000010 0.000010 0.000010 0.000010 0.000010 0.000010 0.000010 0.000010 0.000010 0.000010 0.000010 0.000010 0.000010 0.000010 0.000010 0.000010 0.000010 0.000010 0.000010 0.000010 0.000010 0.000010 0.000010 0.000010 0.000010 0.000010 0.000010 0.000010 0.000010 0.000010 0.000010 0.000010 0.000010 0.000010 0.999440 0.000010 0.000010 0.000010 0.000010 0.000010 0.000010 0.000010 0.000010 0.000010 0.000010 0.000010 0.000010 0.000010 0.000010 0.000010 0.000010 0.000010 0.000010 0.000010 0.000010
0.000010 0.000010 0.000010 0.000010 0.000010 0.000010 0.000010 0.000010 0.000010 0.000010 0.000010 0.000010 0.000010 0.000010 0.000010 0.000010 0.000010 0.000010 0.000010 0.000010 0.000010 0.000010 0.000010 0.000010 0.000010 0.000010 0.000010 0.000010 0.000010 0.000010 0.000010 0.000010 0.000010 0.000010 0.000010 0.000010 0.999440 0.000010 0.000010 0.000010 0.000010 0.000010 0.000010 0.000010 0.000010 0.000010 0.000010 0.000010 0.000010 0.000010 0.000010 0.000010 0.000010 0.000010 0.000010 0.000010 0.000010
0.000010 0.000010 0.000010 0.000010 0.000010 0.000010 0.000010 0.000010 0.000010 0.000010 0.000010 0.000010 0.000010 0.000010 0.000010 0.000010 0.000010 0.000010 0.000010 0.000010 0.000010 0.000010 0.000010 0.000010 0.000010 0.000010 0.000010 0.000010 0.000010 0.000010 0.000010 0.000010 0.000010 0.000010 0.000010 0.000010 0.999440 0.000010 0.000010 0.000010 0.000010 0.000010 0.000010 0.000010 0.000010 0.000010 0.000010 0.000010 0.000010 0.000010 0.000010 0.000010 0.000010 0.000010 0.000010 0.000010 0.000010
0.000010 0.000010 0.000010 0.000010 0.000010 0.000010 0.000010 0.000010 0.000010 0.000010 0.000010 0.000010 0.000010 0.000010 0.000010 0.000010 0.000010 0.000010 0.000010 0.000010 0.000010 0.000010 0.000010 0.000010 0.000010 0.000010 0.000010 0.000010 0.000010 0.000010 0.000010 0.000010 0.000010 0.000010 0.000010 0.000010 0.999440 0.000010 0.000010 0.000010 0.000010 0.000010 0.000010 0.000010 0.000010 0.000010 0.000010 0.000010 0.000010 0.000010 0.000010 0.000010 0.000010 0.000010 0.000010 0.000010 0.000010
0.000010 0.000010 0.000010 0.000010 0.000010 0.000010 0.000010 0.000010 0.000010 0.000010 0.000010 0.000010 0.000010 0.000010 0.000010 0.000010 0.000010 0.000010 0.000010 0.000010 0.000010 0.000010 0.000010 0.000010 0.000010 0.000010 0.000010 0.000010 0.000010 0.000010 0.000010 0.000010 0.000010 0.000010 0.000010 0.000010 0.999440 0.000010 0.000010 0.000010 0.000010 0.000010 0.000010 0.000010 0.000010 0.000010 0.000010 0.000010 0.000010 0.000010 0.000010 0.000010 0.000010 0.000010 0.000010 0.000010 0.000010
0.000010 0.000010 0.000010 0.000010 0.000010 0.000010 0.000010 0.000010 0.000010 0.000010 0.000010 0.000010 0.000010 0.000010 0.000010 0.000010 0.000010 0.000010 0.000010 0.000010 0.000010 0.000010 0.000010 0.000010 0.000010 0.000010 0.000010 0.000010 0.000010 0.000010 0.000010 0.000010 0.000010 0.000010 0.000010 0.000010 0.999440 0.000010 0.000010 0.000010 0.000010 0.000010 0.000010 0.000010 0.000010 0.000010 0.000010 0.000010 0.000010 0.000010 0.000010 0.000010 0.000010 0.000010 0.000010 0.000010 0.000010
0.000010 0.000010 0.000010 0.000010 0.000010 0.000010 0.000010 0.000010 0.000010 0.000010 0.000010 0.000010 0.000010 0.000010 0.000010 0.000010 0.000010 0.000010 0.000010 0.000010 0.000010 0.000010 0.000010 0.000010 0.000010 0.000010 0.000010 0.000010 0.000010 0.000010 0.000010 0.000010 0.000010 0.000010 0.000010 0.000010 0.999440 0.000010 0.000010 0.000010 0.000010 0.000010 0.000010 0.000010 0.000010 0.000010 0.000010 0.000010 0.000010 0.000010 0.000010 0.000010 0.000010 0.000010 0.000010 0.000010 0.000010
0.000010 0.000010 0.000010 0.003425 0.829028 0.000010 0.000010 0.000010 0.000010 0.000010 0.000010 0.000010 0.000010 0.004420 0.000010 0.000010 0.000851 0.000010 0.000010 0.000010 0.000010 0.000010 0.000010 0.000010 0.000010 0.000010 0.000010 0.000010 0.000010 0.000010 0.143659 0.000010 0.000010 0.000010 0.000010 0.000010 0.000010 0.000010 0.000010 0.000010 0.000010 0.000010 0.000010 0.000010 0.000010 0.000010 0.000010 0.000010 0.000010 0.000010 0.000010 0.000010 0.000010 0.004568 0.000010 0.000010 0.013549
0.004630 0.000010 0.000010 0.000010 0.739837 0.000010 0.000010 0.000010 0.000010 0.000010 0.000010 0.000010 0.000010 0.000010 0.000010 0.000010 0.000010 0.000010 0.000010 0.000010 0.004472 0.000010 0.000010 0.000010 0.000010 0.000010 0.000010 0.000010 0.000016 0.000010 0.193688 0.000010 0.000010 0.000010 0.000010 0.000010 0.015417 0.000010 0.000010 0.000010 0.003107 0.000010 0.019320 0.000010 0.000010 0.000010 0.000010 0.000010 0.000010 0.000010 0.000650 0.018394 0.000010 0.000010 0.000010 0.000010 0.000010
0.000010 0.000010 0.000010 0.000010 0.780273 0.000010 0.000010 0.000010 0.000010 0.000010 0.000010 0.000010 0.000010 0.003621 0.000010 0.000010 0.000010 0.000010 0.000010 0.000010 0.000010 0.000010 0.000010 0.000010 0.000010 0.000010 0.000010 0.000010 0.000010 0.000010 0.180532 0.000010 0.000010 0.000010 0.000010 0.000010 0.000010 0.000010 0.000010 0.000010 0.000010 0.000010 0.018280 0.000010 0.000010 0.003136 0.000010 0.000010 0.000010 0.000010 0.007039 0.006619 0.000010 0.000010 0.000010 0.000010 0.000010
0.000010 0.000010 0.000010 0.000010 0.857369 0.000010 0.000010 0.000010 0.000010 0.000010 0.000010 0.000010 0.000010 0.000010 0.000010 0.000010 0.000010 0.000010 0.000010 0.000010 0.000010 0.000010 0.000010 0.000010 0.000010 0.000010 0.002631 0.000010 0.000010 0.000010 0.130677 0.000010 0.000010 0.000010 0.006665 0.000010 0.000010 0.000010 0.000010 0.000010 0.000010 0.000010 0.000702 0.000010 0.000010 0.000010 0.000010 0.000010 0.000010 0.000010 0.000010 0.000010 0.000010 0.000010 0.001447 0.000010 0.000010
0.000010 0.010166 0.000010 0.000010 0.794270 0.000010 0.000010 0.012151 0.000010 0.000010 0.000010 0.000010 0.000010 0.017288 0.000010 0.000010 0.000010 0.009505 0.000010 0.000010 0.000010 0.000010 0.000010 0.000010 0.000010 0.000010 0.000010 0.000010 0.014168 0.000010 0.105815 0.000010 0.000010 0.000010 0.015746 0.000010 0.000010 0.003864 0.000010 0.000010 0.000010 0.000010 0.000010 0.000010 0.000010 0.000010 0.000010 0.000010 0.003414 0.000010 0.000010 0.000010 0.000010 0.000010 0.000010 0.000010 0.013153
0.000010 0.000010 0.000010 0.000010 0.000010 0.000010 0.000010 0.019765 0.021972 0.000010 0.003364 0.020750 0.000010 0.026515 0.000010 0.000010 0.000010 0.020068 0.000010 0.001216 0.005507 0.000010 0.000087 0.006923 0.000010 0.000010 0.000010 0.003567 0.000010 0.000010 0.787700 0.000010 0.000627 0.009726 0.002492 0.000010 0.000010 0.000010 0.008242 0.000010 0.000010 0.000010 0.000010 0.000010 0.000010 0.000010 0.000010 0.000010 0.037814 0.022328 0.000010 0.000010 0.000010 0.000010 0.000010 0.000010 0.000956
0.000010 0.000010 0.009526 0.000010 0.000010 0.000010 0.000010 0.000010 0.000010 0.000010 0.000010 0.000010 0.019837 0.003055 0.000010 0.000010 0.013450 0.000010 0.000010 0.000010 0.000010 0.000010 0.000010 0.000010 0.000010 0.000010 0.000010 0.000010 0.009738 0.000010 0.844844 0.000010 0.000010 0.011832 0.000010 0.000010 0.018626 0.033181 0.000010 0.000010 0.000010 0.000010 0.002694 0.000010 0.000010 0.000010 0.000010 0.000010 0.023927 0.004844 0.000010 0.000010 0.004006 0.000010 0.000010 0.000010 0.000010
0.000010 0.000010 0.000010 0.000010 0.000010 0.000010 0.000010 0.000010 0.000010 0.000017 0.000010 0.000010 0.000010 0.000010 0.000010 0.000010 0.000010 0.000010 0.000010 0.000010 0.000010 0.000010 0.000010 0.000010 0.000010 0.000010 0.000010 0.000010 0.000010 0.000010 0.995021 0.000010 0.000010 0.000010 0.000010 0.000010 0.000010 0.000010 0.000010 0.000010 0.000010 0.000010 0.000010 0.000010 0.004423 0.000010 0.000010 0.000010 0.000010 0.000010 0.000010 0.000010 0.000010 0.000010 0.000010 0.000010 0.000010
0.000010 0.000010 0.000010 0.000010 0.000010 0.000010 0.000010 0.000010 0.032323 0.000010 0.003349 0.009124 0.000010 0.000010 0.000010 0.000010 0.000010 0.016411 0.000010 0.000010 0.000010 0.000010 0.000010 0.000010 0.000010 0.000010 0.000010 0.000010 0.000010 0.000010 0.876118 0.000010 0.000010 0.011330 0.000010 0.000010 0.000010 0.000010 0.000010 0.000010 0.000010 0.000010 0.000010 0.000010 0.000010 0.000010 0.000010 0.004094 0.030623 0.005398 0.000010 0.000010 0.010760 0.000010 0.000010 0.000010 0.000010
0.000010 0.000010 0.000010 0.000010 0.000010 0.000010 0.000010 0.000010 0.000010 0.000010 0.000010 0.000010 0.000010 0.000010 0.000010 0.000010 0.000010 0.000010 0.000010 0.000010 0.000010 0.000010 0.000010 0.000010 0.000010 0.000010 0.000010 0.000010 0.000010 0.000010 0.999440 0.000010 0.000010 0.000010 0.000010 0.000010 0.000010 0.000010 0.000010 0.000010 0.000010 0.000010 0.000010 0.000010 0.000010 0.000010 0.000010 0.000010 0.000010 0.000010 0.000010 0.000010 0.000010 0.000010 0.000010 0.000010 0.000010
0.000010 0.000010 0.000010 0.000010 0.000010 0.000010 0.000010 0.000010 0.000010 0.000010 0.000010 0.000010 0.000010 0.000010 0.000010 0.000010 0.000010 0.000010 0.000010 0.000010 0.000010 0.000010 0.000010 0.000010 0.000010 0.000010 0.000010 0.000010 0.000010 0.000010 0.999440 0.000010 0.000010 0.000010 0.000010 0.000010 0.000010 0.000010 0.000010 0.000010 0.000010 0.000010 0.000010 0.000010 0.000010 0.000010 0.000010 0.000010 0.000010 0.000010 0.000010 0.000010 0.000010 0.000010 0.000010 0.000010 0.000010
0.000010 0.000010 0.000010 0.000010 0.000010 0.000010 0.000010 0.000010 0.000010 0.000010 0.000010 0.000010 0.000010 0.000010 0.000010 0.000010 0.000010 0.000010 0.000010 0.000010 0.000010 0.000010 0.000010 0.000010 0.000010 0.000010 0.000010 0.000010 0.000010 0.000010 0.999440 0.000010 0.000010 0.000010 0.000010 0.000010 0.000010 0.000010 0.000010 0.000010 0.000010 0.000010 0.000010 0.000010 0.000010 0.000010 0.000010 0.000010 0.000010 0.000010 0.000010 0.000010 0.000010 0.000010 0.000010 0.000010 0.000010
0.000010 0.000010 0.000010 0.000010 0.000010 0.000010 0.000010 0.000010 0.015124 0.000010 0.000010 0.000010 0.000010 0.000010 0.000010 0.000010 0.000010 0.000010 0.000010 0.000010 0.000010 0.000010 0.000010 0.000010 0.000010 0.000010 0.000010 0.000010 0.000010 0.000010 0.984326 0.000010 0.000010 0.000010 0.000010 0.000010 0.000010 0.000010 0.000010 0.000010 0.000010 0.000010 0.000010 0.000010 0.000010 0.000010 0.000010 0.000010 0.000010 0.000010 0.000010 0.000010 0.000010 0.000010 0.000010 0.000010 0.000010
0.000010 0.000010 0.000010 0.000010 0.000010 0.000010 0.000010 0.000010 0.000010 0.000010 0.000010 0.000010 0.000010 0.000010 0.000010 0.000010 0.000010 0.000010 0.000010 0.000010 0.000010 0.000010 0.000010 0.015356 0.000010 0.000010 0.000010 0.000763 0.000010 0.000010 0.983341 0.000010 0.000010 0.000010 0.000010 0.000010 0.000010 0.000010 0.000010 0.000010 0.000010 0.000010 0.000010 0.000010 0.000010 0.000010 0.000010 0.000010 0.000010 0.000010 0.000010 0.000010 0.000010 0.000010 0.000010 0.000010 0.000010
0.000010 0.000010 0.000010 0.000010 0.000010 0.000010 0.000010 0.000010 0.000010 0.000010 0.000010 0.000010 0.000010 0.000010 0.000010 0.000010 0.000010 0.000010 0.000010 0.000010 0.000010 0.000010 0.000010 0.000010 0.000010 0.000010 0.000010 0.000010 0.000010 0.000010 0.999440 0.000010 0.000010 0.000010 0.000010 0.000010 0.000010 0.000010 0.000010 0.000010 0.000010 0.000010 0.000010 0.000010 0.000010 0.000010 0.000010 0.000010 0.000010 0.000010 0.000010 0.000010 0.000010 0.000010 0.000010 0.000010 0.000010
0.000010 0.000010 0.012852 0.000010 0.000010 0.000010 0.000554 0.000010 0.010324 0.000010 0.000010 0.000010 0.000010 0.000010 0.000010 0.000010 0.000010 0.000010 0.000010 0.000010 0.000010 0.000010 0.000010 0.000010 0.000010 0.000010 0.000010 0.000010 0.000010 0.000010 0.975739 0.000010 0.000011 0.000010 0.000010 0.000010 0.000010 0.000010 0.000010 0.000010 0.000010 0.000010 0.000010 0.000010 0.000010 0.000010 0.000010 0.000010 0.000010 0.000010 0.000010 0.000010 0.000010 0.000010 0.000010 0.000010 0.000010
0.000010 0.000010 0.006347 0.000010 0.000010 0.000010 0.000010 0.000010 0.007288 0.000010 0.000010 0.000010 0.000010 0.000010 0.000010 0.000010 0.000010 0.000010 0.000010 0.000010 0.000010 0.000010 0.000010 0.000010 0.000010 0.000010 0.006648 0.000010 0.000010 0.000010 0.929080 0.000010 0.000010 0.000010 0.000010 0.000010 0.000010 0.042304 0.000010 0.000010 0.000010 0.002240 0.000010 0.000010 0.000010 0.005592 0.000010 0.000010 0.000010 0.000010 0.000010 0.000010 0.000010 0.000010 0.000010 0.000010 0.000010
0.000010 0.000010 0.000010 0.000010 0.000010 0.000010 0.000010 0.000010 0.000010 0.000010 0.000010 0.000010 0.000010 0.000010 0.000010 0.000010 0.000010 0.000010 0.000010 0.000010 0.000010 0.000010 0.000010 0.000010 0.000010 0.000010 0.000010 0.000010 0.000010 0.000010 0.999440 0.000010 0.000010 0.000010 0.000010 0.000010 0.000010 0.000010 0.000010 0.000010 0.000010 0.000010 0.000010 0.000010 0.000010 0.000010 0.000010 0.000010 0.000010 0.000010 0.000010 0.000010 0.000010 0.000010 0.000010 0.000010 0.000010
0.000010 0.000010 0.000010 0.000010 0.000010 0.000010 0.000010 0.000010 0.000010 0.000010 0.000010 0.000010 0.000010 0.000010 0.000010 0.000010 0.000010 0.000010 0.000010 0.000010 0.000010 0.000010 0.000010 0.000010 0.000010 0.000010 0.000010 0.000010 0.000010 0.000010 0.999440 0.000010 0.000010 0.000010 0.000010 0.000010 0.000010 0.000010 0.000010 0.000010 0.000010 0.000010 0.000010 0.000010 0.000010 0.000010 0.000010 0.000010 0.000010 0.000010 0.000010 0.000010 0.000010 0.000010 0.000010 0.000010 0.000010
0.000010 0.000010 0.000010 0.000010 0.000010 0.000010 0.000010 0.000010 0.000010 0.000010 0.000010 0.000010 0.000010 0.000010 0.000010 0.000010 0.000010 0.000010 0.000010 0.000010 0.000010 0.000010 0.000010 0.000010 0.000010 0.000010 0.000010 0.000010 0.000010 0.000010 0.000010 0.000010 0.000010 0.000010 0.000010 0.000010 0.000010 0.000010 0.000010 0.000010 0.000010 0.000010 0.999440 0.000010 0.000010 0.000010 0.000010 0.000010 0.000010 0.000010 0.000010 0.000010 0.000010 0.000010 0.000010 0.000010 0.000010
0.000010 0.000010 0.000010 0.000010 0.027468 0.000010 0.000010 0.000010 0.000010 0.000010 0.000010 0.000010 0.000010 0.000010 0.000010 0.023936 0.000010 0.000010 0.000010 0.000010 0.000010 0.000010 0.000010 0.000010 0.007386 0.000010 0.000010 0.000010 0.003712 0.000010 0.000010 0.000010 0.000010 0.000010 0.000010 0.000010 0.000010 0.000010 0.013202 0.000010 0.009197 0.000010 0.700747 0.000010 0.000010 0.000010 0.000010 0.000010 0.000010 0.000811 0.000010 0.000010 0.192362 0.000010 0.000769 0.000010 0.019948
0.000010 0.000010 0.000010 0.000010 0.000010 0.000010 0.000010 0.000010 0.000010 0.000010 0.000010 0.000010 0.000010 0.000010 0.000010 0.000010 0.000010 0.000010 0.000010 0.000010 0.000010 0.000010 0.000010 0.000010 0.000010 0.000010 0.000010 0.000010 0.000010 0.000010 0.000010 0.000010 0.000010 0.000010 0.000010 0.000010 0.000010 0.000010 0.000010 0.000010 0.000010 0.000010 0.929314 0.000010 0.000010 0.000010 0.000010 0.000010 0.000010 0.000010 0.000010 0.000010 0.015900 0.000010 0.000010 0.000010 0.054246
0.000010 0.000010 0.000010 0.000010 0.000010 0.000010 0.000010 0.000010 0.000010 0.000010 0.000010 0.000010 0.000010 0.000010 0.000010 0.000010 0.000010 0.000010 0.000010 0.000010 0.000010 0.000010 0.000010 0.000010 0.000010 0.000010 0.000010 0.000010 0.000010 0.000010 0.000010 0.000010 0.000010 0.000010 0.000010 0.000010 0.000010 0.000010 0.000010 0.000010 0.000010 0.000010 0.999440 0.000010 0.000010 0.000010 0.000010 0.000010 0.000010 0.000010 0.000010 0.000010 0.000010 0.000010 0.000010 0.000010 0.000010
0.000010 0.000010 0.000010 0.000010 0.000010 0.000010 0.000010 0.000010 0.000010 0.000010 0.000010 0.000010 0.000010 0.000010 0.000010 0.000010 0.000010 0.000010 0.000010 0.000010 0.000010 0.000010 0.000010 0.000010 0.000010 0.000010 0.000010 0.000010 0.000010 0.000010 0.000010 0.000010 0.000010 0.000010 0.000010 0.000010 0.000010 0.000010 0.000010 0.000010 0.000010 0.000010 0.999440 0.000010 0.000010 0.000010 0.000010 0.000010 0.000010 0.000010 0.000010 0.000010 0.000010 0.000010 0.000010 0.000010 0.000010
0.000010 0.000010 0.000010 0.000010 0.000010 0.000010 0.000010 0.000010 0.000010 0.000010 0.000010 0.000010 0.000010 0.000010 0.000010 0.000010 0.000010 0.000010 0.000010 0.000010 0.000010 0.000010 0.000010 0.000010 0.007422 0.000010 0.000010 0.000010 0.002528 0.000010 0.000010 0.000010 0.000010 0.000010 0.000010 0.000010 0.016338 0.000010 0.000010 0.001621 0.000010 0.000010 0.760694 0.000010 0.000010 0.000010 0.000010 0.000010 0.000010 0.000010 0.000010 0.000010 0.156048 0.000010 0.000010 0.000010 0.054850
0.000010 0.008735 0.000010 0.000411 0.031301 0.000010 0.000010 0.002089 0.000010 0.002390 0.000010 0.000016 0.000010 0.001443 0.000010 0.009536 0.000010 0.000010 0.000010 0.000010 0.000010 0.002896 0.034029 0.000010 0.000010 0.005091 0.000010 0.000010 0.000010 0.000010 0.000010 0.000010 0.000010 0.005678 0.000010 0.000010 0.030433 0.000010 0.011794 0.081252 0.015387 0.000010 0.524362 0.011137 0.000010 0.000010 0.000010 0.000010 0.000010 0.010032 0.000010 0.001055 0.136740 0.011908 0.012706 0.000010 0.049249
0.000010 0.013455 0.000010 0.000010 0.002799 0.000010 0.000010 0.008330 0.000010 0.000010 0.000010 0.000010 0.018021 0.000306 0.000010 0.000010 0.000010 0.000010 0.000010 0.000010 0.000010 0.000010 0.030512 0.000010 0.000010 0.002799 0.000010 0.000010 0.000010 0.000010 0.000010 0.000062 0.000010 0.003545 0.000010 0.000428 0.000010 0.000010 0.000010 0.000010 0.000010 0.000010 0.667434 0.007340 0.000010 0.000010 0.000010 0.000010 0.000010 0.006786 0.000010 0.000010 0.177577 0.007740 0.002247 0.000010 0.050218
0.000010 0.000010 0.000010 0.000010 0.000010 0.000010 0.000010 0.000010 0.000010 0.000010 0.000010 0.000010 0.000010 0.000010 0.000010 0.000010 0.000010 0.000010 0.000010 0.000010 0.000010 0.000010 0.000010 0.000010 0.000010 0.000010 0.000010 0.000010 0.000010 0.000010 0.000010 0.000010 0.000010 0.000010 0.000010 0.000010 0.000010 0.000010 0.000010 0.000010 0.000010 0.000010 0.812044 0.000010 0.000010 0.000010 0.000010 0.000010 0.000010 0.026503 0.000010 0.000010 0.152144 0.000010 0.000010 0.000010 0.008780
0.000010 0.000010 0.000010 0.000010 0.000010 0.000010 0.000010 0.000010 0.000010 0.000010 0.000010 0.000010 0.000010 0.000010 0.000010 0.000010 0.000010 0.000010 0.000010 0.000010 0.000010 0.000010 0.000010 0.000010 0.000010 0.000010 0.000010 0.000010 0.000010 0.000010 0.000010 0.000010 0.000010 0.000010 0.000010 0.000010 0.000010 0.000010 0.000010 0.000010 0.000010 0.000010 0.999440 0.000010 0.000010 0.000010 0.000010 0.000010 0.000010 0.000010 0.000010 0.000010 0.000010 0.000010 0.000010 0.000010 0.000010
0.000010 0.000010 0.000010 0.000010 0.000010 0.000010 0.000010 0.000010 0.000010 0.000010 0.000010 0.000010 0.000010 0.000010 0.000010 0.000010 0.000010 0.000010 0.000010 0.000010 0.000010 0.000010 0.000010 0.000010 0.000010 0.000010 0.000010 0.000010 0.000010 0.000010 0.000010 0.000010 0.000010 0.000010 0.000010 0.000010 0.000010 0.000010 0.000010 0.000010 0.000010 0.000010 0.973707 0.000010 0.000010 0.000010 0.000010 0.000010 0.000010 0.000010 0.000010 0.000010 0.000010 0.000010 0.000010 0.000010 0.025743
0.000010 0.000010 0.000010 0.000010 0.000010 0.000010 0.000010 0.000010 0.000010 0.000010 0.000010 0.000010 0.000010 0.000010 0.000010 0.000010 0.000010 0.000010 0.000010 0.000010 0.000010 0.000010 0.000010 0.000010 0.000010 0.000010 0.000010 0.000010 0.000010 0.000010 0.000010 0.000010 0.000010 0.000010 0.000010 0.000010 0.000010 0.000010 0.000010 0.000010 0.000010 0.000010 0.999440 0.000010 0.000010 0.000010 0.000010 0.000010 0.000010 0.000010 0.000010 0.000010 0.000010 0.000010 0.000010 0.000010 0.000010
0.000010 0.000010 0.000010 0.000010 0.000010 0.000010 0.000010 0.000010 0.000010 0.000010 0.000010 0.000010 0.000010 0.000010 0.000010 0.000010 0.000010 0.000010 0.000010 0.000010 0.000010 0.000010 0.000010 0.000010 0.000010 0.000010 0.000010 0.000010 0.000010 0.000010 0.000010 0.000010 0.000010 0.000010 0.000010 0.000010 0.000010 0.000010 0.000010 0.000010 0.000010 0.000010 0.720384 0.000010 0.000010 0.000010 0.000010 0.000010 0.000010 0.000010 0.000010 0.000010 0.182129 0.000010 0.000010 0.000010 0.096947
0.000010 0.000010 0.000010 0.000010 0.000010 0.000010 0.000010 0.000010 0.000010 0.000010 0.000010 0.000010 0.000010 0.000010 0.000010 0.000010 0.000010 0.000010 0.000010 0.000010 0.000010 0.000010 0.000010 0.000010 0.000010 0.000010 0.000010 0.000010 0.000010 0.000010 0.000010 0.000010 0.000010 0.000010 0.000010 0.000010 0.000010 0.000010 0.000010 0.000010 0.000010 0.000010 0.999440 0.000010 0.000010 0.000010 0.000010 0.000010 0.000010 0.000010 0.000010 0.000010 0.000010 0.000010 0.000010 0.000010 0.000010
0.000010 0.000010 0.000010 0.000010 0.000010 0.000010 0.000010 0.000010 0.000010 0.000010 0.000010 0.000010 0.000010 0.000010 0.000010 0.000010 0.000010 0.000010 0.000010 0.000010 0.000010 0.000010 0.000010 0.000010 0.000010 0.000010 0.000010 0.000010 0.000010 0.000010 0.000010 0.000010 0.000010 0.000010 0.000010 0.000010 0.000010 0.000010 0.000010 0.000010 0.000010 0.000010 0.967046 0.000010 0.000010 0.000010 0.000010 0.000010 0.000010 0.000010 0.000010 0.000010 0.000010 0.000010 0.000010 0.000010 0.032404
0.000010 0.000010 0.000010 0.000010 0.000010 0.000010 0.000010 0.000010 0.000010 0.000010 0.000010 0.000010 0.000010 0.000010 0.000010 0.000010 0.000010 0.000010 0.000010 0.000010 0.000010 0.000010 0.000010 0.000010 0.000010 0.000010 0.000010 0.000010 0.000010 0.000010 0.000010 0.000010 0.000010 0.000010 0.000010 0.000010 0.000010 0.000010 0.000010 0.000010 0.000010 0.000010 0.999440 0.000010 0.000010 0.000010 0.000010 0.000010 0.000010 0.000010 0.000010 0.000010 0.000010 0.000010 0.000010 0.000010 0.000010
0.000010 0.000010 0.000010 0.000010 0.000010 0.000010 0.000010 0.000010 0.000010 0.000010 0.000010 0.000010 0.000010 0.000010 0.000010 0.000010 0.000010 0.000010 0.000010 0.000010 0.000010 0.000010 0.000010 0.000010 0.000010 0.000010 0.000010 0.000010 0.000010 0.000010 0.000010 0.000010 0.000010 0.000010 0.000010 0.000010 0.000010 0.000010 0.000010 0.000010 0.000010 0.000010 0.999440 0.000010 0.000010 0.000010 0.000010 0.000010 0.000010 0.000010 0.000010 0.000010 0.000010 0.000010 0.000010 0.000010 0.000010
0.000010 0.000010 0.000010 0.000010 0.000010 0.000010 0.000010 0.000010 0.000010 0.000010 0.003855 0.000010 0.000010 0.000010 0.000010 0.000010 0.000010 0.000010 0.000010 0.000010 0.000010 0.000010 0.000010 0.000010 0.000010 0.000010 0.000010 0.000010 0.000010 0.000010 0.000010 0.000010 0.000010 0.000010 0.000010 0.000010 0.008060 0.000010 0.000010 0.006067 0.000010 0.000010 0.707482 0.000010 0.000010 0.000010 0.000010 0.000010 0.005769 0.000010 0.000010 0.000010 0.204036 0.000010 0.002406 0.000010 0.061834
0.000010 0.000010 0.000010 0.000010 0.000010 0.000010 0.000010 0.000010 0.000010 0.000010 0.001465 0.000010 0.000010 0.000010 0.000010 0.000010 0.000010 0.000010 0.000010 0.000010 0.000010 0.000010 0.006783 0.000010 0.000010 0.000010 0.000010 0.000010 0.000010 0.000010 0.000010 0.000010 0.000010 0.000010 0.000010 0.000010 0.000010 0.000010 0.000010 0.000010 0.000010 0.000010 0.874485 0.000010 0.000010 0.000010 0.000010 0.000010 0.000010 0.000010 0.000010 0.000010 0.086768 0.000010 0.000010 0.000010 0.029979
0.000010 0.000010 0.000010 0.000010 0.000010 0.000010 0.000010 0.000010 0.000010 0.000010 0.000010 0.000010 0.000010 0.000010 0.000010 0.000010 0.000010 0.000010 0.000010 0.000010 0.000010 0.000010 0.000010 0.000010 0.000010 0.000010 0.000010 0.000010 0.000010 0.000010 0.000010 0.000010 0.000010 0.000010 0.000010 0.000010 0.000010 0.000010 0.000010 0.000010 0.000010 0.000010 0.999440 0.000010 0.000010 0.000010 0.000010 0.000010 0.000010 0.000010 0.000010 0.000010 0.000010 0.000010 0.000010 0.000010 0.000010
0.000010 0.000010 0.000010 0.000010 0.000010 0.000010 0.000010 0.000010 0.000010 0.000010 0.000010 0.000010 0.000010 0.000010 0.000010 0.000010 0.000010 0.000010 0.000010 0.000010 0.000010 0.000010 0.000010 0.000010 0.000010 0.000010 0.000010 0.000010 0.000010 0.000010 0.000010 0.000010 0.000010 0.000010 0.000010 0.000010 0.000010 0.000010 0.000010 0.000010 0.000010 0.000010 0.999440 0.000010 0.000010 0.000010 0.000010 0.000010 0.000010 0.000010 0.000010 0.000010 0.000010 0.000010 0.000010 0.000010 0.000010
0.000010 0.000010 0.000010 0.000010 0.000010 0.000010 0.000010 0.000010 0.000010 0.000010 0.000010 0.000010 0.000010 0.000010 0.000010 0.000010 0.000010 0.000010 0.000010 0.000010 0.000010 0.000010 0.006351 0.000010 0.000010 0.000010 0.000010 0.000010 0.000010 0.000010 0.000010 0.000010 0.000010 0.000010 0.000010 0.000010 0.000010 0.000010 0.000010 0.000010 0.000010 0.000010 0.672396 0.000010 0.000010 0.000010 0.000010 0.000010 0.007349 0.000010 0.000010 0.000010 0.247209 0.000010 0.000010 0.000010 0.066175
0.000010 0.000010 0.000010 0.000010 0.000010 0.000010 0.000010 0.000010 0.000010 0.000010 0.000010 0.000010 0.000010 0.000010 0.000010 0.000010 0.000010 0.000010 0.000010 0.000010 0.000010 0.000010 0.000010 0.000010 0.000010 0.000010 0.000010 0.000010 0.000010 0.000010 0.000010 0.000010 0.000010 0.000010 0.000010 0.000010 0.000010 0.000010 0.000010 0.000010 0.000010 0.000010 0.963257 0.000010 0.000010 0.000010 0.000010 0.000010 0.000010 0.000010 0.000010 0.000010 0.032621 0.000010 0.000010 0.000010 0.003582
0.000010 0.000010 0.000010 0.000010 0.043599 0.000010 0.000010 0.000010 0.000010 0.000010 0.000010 0.000010 0.000010 0.012266 0.000010 0.000010 0.000010 0.000010 0.000010 0.000010 0.003546 0.000010 0.000010 0.000010 0.000010 0.000010 0.000010 0.000010 0.000010 0.000010 0.000010 0.000010 0.000010 0.000010 0.000010 0.000010 0.000010 0.000010 0.000010 0.014839 0.000010 0.000010 0.817685 0.000010 0.000010 0.008614 0.000044 0.000010 0.000010 0.000010 0.000010 0.000010 0.098917 0.000010 0.000010 0.000010 0.000010
0.000010 0.000010 0.000010 0.003278 0.000010 0.000010 0.000010 0.000010 0.000010 0.000010 0.000010 0.000010 0.000010 0.000010 0.000010 0.000010 0.000010 0.000010 0.000010 0.000010 0.000010 0.000010 0.000010 0.000010 0.003993 0.000010 0.000010 0.000010 0.000010 0.000010 0.000010 0.000010 0.000010 0.000010 0.000010 0.000010 0.000010 0.000010 0.000010 0.000010 0.003683 0.000010 0.781693 0.005903 0.000010 0.000010 0.000010 0.000010 0.000010 0.000010 0.000010 0.003200 0.148183 0.008405 0.008574 0.000010 0.032620
0.000010 0.000010 0.000010 0.000010 0.000010 0.000010 0.000010 0.000010 0.000010 0.000010 0.000010 0.000010 0.000010 0.000010 0.000010 0.000010 0.000010 0.000010 0.000010 0.000010 0.000010 0.000010 0.000010 0.000010 0.000010 0.000010 0.000010 0.000010 0.000010 0.000010 0.000010 0.000010 0.000010 0.000010 0.000010 0.000010 0.000010 0.000010 0.000010 0.035864 0.000010 0.000010 0.732462 0.000010 0.000010 0.000010 0.000010 0.000010 0.006147 0.000010 0.000010 0.000010 0.190208 0.000010 0.000010 0.000010 0.034800
0.000010 0.000010 0.000010 0.000010 0.000010 0.000010 0.000010 0.000010 0.000010 0.000010 0.000010 0.000010 0.000010 0.000010 0.000010 0.000010 0.000010 0.000010 0.000010 0.000010 0.000010 0.000010 0.000010 0.000010 0.000010 0.000010 0.000012 0.000010 0.000010 0.000010 0.000010 0.000010 0.000010 0.000010 0.000010 0.000010 0.000010 0.000010 0.000010 0.000010 0.000010 0.000010 0.000010 0.000010 0.000010 0.000010 0.000010 0.000010 0.000010 0.000010 0.000010 0.000014 0.000010 0.000010 0.000010 0.000010 0.999434
0.000010 0.000010 0.000010 0.000010 0.000010 0.000010 0.000010 0.000010 0.000010 0.000010 0.000010 0.000010 0.000010 0.000010 0.000010 0.000010 0.000010 0.000010 0.000010 0.000010 0.000010 0.000010 0.000010 0.000010 0.000010 0.000010 0.000010 0.000010 0.000010 0.000010 0.000010 0.000010 0.000010 0.000010 0.000010 0.000010 0.000010 0.000010 0.000010 0.000010 0.000010 0.000010 0.274866 0.000010 0.000010 0.000010 0.000010 0.000010 0.000010 0.000010 0.000010 0.000010 0.000010 0.000010 0.000010 0.000010 0.724584
0.000010 0.229003 0.000010 0.004467 0.000010 0.000010 0.000010 0.000010 0.000010 0.000010 0.000010 0.000010 0.000010 0.000010 0.000010 0.000010 0.000010 0.000010 0.034492 0.000010 0.000010 0.000010 0.000010 0.000010 0.000010 0.000010 0.000010 0.000010 0.000010 0.000010 0.000010 0.000010 0.000010 0.000010 0.000010 0.000010 0.000010 0.000010 0.007787 0.000010 0.000010 0.000010 0.032811 0.000010 0.000010 0.000010 0.000010 0.000010 0.000010 0.000010 0.000010 0.000010 0.057279 0.000010 0.000010 0.000010 0.633662
0.000010 0.000010 0.000010 0.000010 0.000010 0.000010 0.000010 0.000010 0.000010 0.000010 0.000010 0.000010 0.000010 0.000010 0.000010 0.000010 0.000010 0.000010 0.000010 0.000010 0.000010 0.000010 0.000010 0.000010 0.000010 0.000010 0.000010 0.000010 0.000010 0.000010 0.000010 0.000010 0.000010 0.000010 0.000010 0.000010 0.000010 0.000010 0.000010 0.000010 0.000010 0.000010 0.000010 0.000010 0.000010 0.000010 0.000010 0.000010 0.000010 0.000010 0.000010 0.000010 0.000010 0.000010 0.000010 0.000010 0.999440
0.000010 0.000010 0.000010 0.000010 0.000010 0.000010 0.000010 0.000010 0.000010 0.000010 0.000010 0.000010 0.000010 0.000010 0.000010 0.000010 0.000010 0.000010 0.000010 0.000010 0.000010 0.000010 0.000010 0.000010 0.000010 0.000010 0.000010 0.000010 0.000010 0.000010 0.000010 0.000010 0.000010 0.000010 0.000010 0.000010 0.000010 0.000010 0.000010 0.000010 0.000010 0.000010 0.230234 0.000010 0.000010 0.000010 0.000010 0.000010 0.000010 0.000010 0.000010 0.000010 0.000010 0.000010 0.000010 0.000010 0.769216
0.000010 0.000010 0.000010 0.000010 0.000010 0.000010 0.000010 0.000010 0.000010 0.000010 0.000010 0.000010 0.000010 0.000010 0.000010 0.000010 0.000010 0.000010 0.000010 0.000010 0.000010 0.000010 0.000010 0.000010 0.000010 0.000010 0.000010 0.000010 0.000010 0.000010 0.000010 0.000010 0.000010 0.000010 0.000010 0.000010 0.000010 0.000010 0.000010 0.000010 0.000010 0.000010 0.221192 0.000010 0.000010 0.000010 0.000010 0.000010 0.000010 0.000010 0.000010 0.000010 0.033195 0.000010 0.000010 0.000010 0.745074
0.000010 0.000010 0.000010 0.000010 0.000010 0.000010 0.000010 0.000010 0.000010 0.000010 0.000010 0.000010 0.000010 0.000010 0.000010 0.000010 0.000010 0.000010 0.000010 0.000010 0.000010 0.000010 0.053631 0.000010 0.000010 0.000010 0.000010 0.000010 0.000010 0.000010 0.000010 0.000010 0.000010 0.000010 0.000010 0.000010 0.000010 0.000010 0.000010 0.000010 0.000010 0.000010 0.305215 0.000010 0.000010 0.000010 0.000010 0.000010 0.000010 0.000010 0.000010 0.000010 0.106684 0.000010 0.000010 0.000010 0.533940
0.000010 0.000010 0.000010 0.000010 0.000010 0.000010 0.000010 0.000010 0.000010 0.000010 0.000010 0.000010 0.000010 0.000010 0.000010 0.000010 0.000010 0.000010 0.000010 0.000010 0.000010 0.000010 0.000010 0.000010 0.000010 0.000010 0.000010 0.000010 0.000010 0.000010 0.000010 0.000010 0.000010 0.000010 0.000010 0.000010 0.000010 0.000010 0.000010 0.000010 0.000010 0.000010 0.000010 0.000010 0.000010 0.000010 0.000010 0.000010 0.000010 0.000010 0.000010 0.000010 0.000010 0.000010 0.000010 0.000010 0.999440
0.000010 0.000010 0.000010 0.000010 0.000010 0.000010 0.000010 0.000010 0.000010 0.000010 0.000010 0.000010 0.000010 0.000010 0.000010 0.000010 0.000010 0.000010 0.000010 0.000010 0.000010 0.000010 0.000010 0.000010 0.000010 0.000010 0.000010 0.000010 0.000010 0.000010 0.000010 0.000010 0.000010 0.000010 0.000010 0.000010 0.000010 0.000010 0.000010 0.000010 0.000010 0.000010 0.000010 0.000010 0.000010 0.000010 0.000010 0.000010 0.000010 0.000010 0.000010 0.000010 0.000010 0.000010 0.000010 0.000010 0.999440
0.000010 0.000010 0.000010 0.000010 0.000010 0.012961 0.000010 0.000010 0.000010 0.000010 0.000010 0.009123 0.053003 0.000010 0.000010 0.000010 0.030073 0.000010 0.000010 0.000010 0.000010 0.000725 0.000010 0.000010 0.000010 0.000010 0.000010 0.000010 0.000010 0.000010 0.171401 0.000010 0.000010 0.000010 0.017498 0.000010 0.000010 0.000010 0.668063 0.000010 0.000010 0.000010 0.000010 0.001682 0.000010 0.000010 0.006111 0.000010 0.000010 0.028901 0.000010 0.000010 0.000010 0.000010 0.000010 0.000010 0.000010
0.000010 0.000010 0.000010 0.000010 0.000010 0.000010 0.000010 0.000010 0.007727 0.000010 0.000010 0.019410 0.022333 0.000010 0.000010 0.000010 0.033142 0.000010 0.000010 0.000010 0.000010 0.000010 0.007097 0.000010 0.000010 0.000010 0.000010 0.000010 0.000010 0.000930 0.144527 0.010911 0.007515 0.012610 0.003067 0.017658 0.000010 0.000010 0.609313 0.035831 0.000010 0.000010 0.000010 0.000010 0.000010 0.000010 0.006668 0.000010 0.000010 0.025470 0.000010 0.016024 0.000010 0.000010 0.019378 0.000010 0.000010
0.000010 0.000010 0.000010 0.013967 0.014282 0.007196 0.000010 0.000010 0.000010 0.004473 0.000010 0.037378 0.016735 0.004025 0.000010 0.000010 0.004492 0.000010 0.000010 0.000010 0.000010 0.000404 0.000010 0.000010 0.000010 0.015380 0.000010 0.000010 0.000010 0.000010 0.132448 0.000010 0.000010 0.000010 0.000010 0.049351 0.000010 0.000010 0.626407 0.000010 0.000010 0.000010 0.000010 0.000010 0.003082 0.000010 0.003891 0.000010 0.000010 0.025632 0.008524 0.000010 0.000010 0.028027 0.000010 0.000010 0.003928
0.035203 0.000010 0.000010 0.014257 0.000010 0.000010 0.000010 0.000010 0.000010 0.032710 0.000010 0.000010 0.000010 0.000010 0.000010 0.000780 0.063918 0.000010 0.000010 0.000010 0.000010 0.000010 0.008009 0.000010 0.000010 0.000010 0.003654 0.000010 0.014477 0.000010 0.143319 0.000010 0.000010 0.000010 0.000010 0.000010 0.000010 0.000010 0.574568 0.021808 0.000010 0.000010 0.000010 0.004128 0.000010 0.000010 0.000010 0.000010 0.000010 0.045053 0.000010 0.000010 0.026486 0.000010 0.011210 0.000010 0.000010
0.000024 0.000010 0.000010 0.027503 0.001461 0.015664 0.000010 0.000010 0.000010 0.000010 0.000010 0.014657 0.031612 0.005518 0.000010 0.000010 0.027960 0.000010 0.000010 0.000010 0.000010 0.000010 0.000010 0.000010 0.013410 0.000010 0.000010 0.000010 0.000010 0.000727 0.134073 0.005763 0.000010 0.000010 0.000010 0.005773 0.000010 0.000010 0.609259 0.022719 0.005364 0.000010 0.000010 0.000010 0.000010 0.000010 0.007002 0.019124 0.000690 0.024211 0.012608 0.000010 0.000010 0.014527 0.000010 0.000010 0.000010
0.000010 0.000010 0.005910 0.025348 0.000010 0.000010 0.030572 0.000010 0.000010 0.000010 0.000010 0.011893 0.064783 0.004441 0.009389 0.007731 0.039662 0.000010 0.000010 0.000010 0.000010 0.000010 0.008915 0.000010 0.000010 0.034306 0.000010 0.000010 0.036572 0.000010 0.113383 0.011068 0.000010 0.000010 0.000010 0.014702 0.000010 0.000010 0.506357 0.017601 0.003145 0.000010 0.000010 0.006960 0.000010 0.000010 0.000010 0.000010 0.000010 0.028252 0.000010 0.000010 0.001288 0.008722 0.000010 0.006199 0.002470
0.015353 0.000010 0.000010 0.000010 0.001400 0.000010 0.000010 0.000010 0.000010 0.030747 0.000010 0.000010 0.000010 0.000010 0.000010 0.007285 0.038449 0.000010 0.003486 0.000010 0.007309 0.000010 0.017529 0.000010 0.005500 0.000010 0.000010 0.000010 0.000010 0.000010 0.182508 0.000010 0.000010 0.000010 0.000010 0.000010 0.000010 0.000010 0.628040 0.000010 0.000010 0.000010 0.000010 0.000010 0.000010 0.000010 0.000010 0.000010 0.000010 0.026097 0.000010 0.000010 0.035857 0.000010 0.000010 0.000010 0.000010
0.015727 0.000010 0.000010 0.006342 0.000010 0.000010 0.000010 0.000010 0.000010 0.018116 0.000010 0.010088 0.025933 0.000010 0.000010 0.000010 0.024750 0.000010 0.000010 0.000010 0.000010 0.000010 0.000010 0.000010 0.000010 0.000010 0.000010 0.000010 0.001821 0.004064 0.178351 0.000010 0.000010 0.000010 0.000010 0.000010 0.000010 0.000010 0.638468 0.004885 0.000010 0.000010 0.000010 0.000010 0.000010 0.000010 0.000010 0.000010 0.000010 0.052041 0.013646 0.000010 0.001961 0.000010 0.000010 0.000010 0.003387
0.000010 0.000010 0.000010 0.000010 0.000010 0.000010 0.000010 0.000010 0.000010 0.000010 0.000010 0.000010 0.000010 0.000010 0.000010 0.000010 0.000010 0.000010 0.000010 0.000010 0.000010 0.000010 0.891951 0.000010 0.000010 0.006864 0.000010 0.000010 0.000010 0.000010 0.000010 0.000010 0.000010 0.000010 0.000010 0.000010 0.000010 0.000010 0.000010 0.000010 0.000010 0.000010 0.071777 0.000010 0.000010 0.000010 0.000010 0.000010 0.000010 0.000010 0.000010 0.000010 0.000010 0.000010 0.006993 0.000010 0.021895
0.000010 0.000010 0.000010 0.000010 0.000010 0.000010 0.000010 0.000010 0.000010 0.000010 0.000010 0.000010 0.000010 0.000010 0.000010 0.000010 0.000010 0.000010 0.000010 0.000010 0.000010 0.000010 0.999440 0.000010 0.000010 0.000010 0.000010 0.000010 0.000010 0.000010 0.000010 0.000010 0.000010 0.000010 0.000010 0.000010 0.000010 0.000010 0.000010 0.000010 0.000010 0.000010 0.000010 0.000010 0.000010 0.000010 0.000010 0.000010 0.000010 0.000010 0.000010 0.000010 0.000010 0.000010 0.000010 0.000010 0.000010
0.000010 0.010054 0.000010 0.000010 0.000010 0.000010 0.000010 0.000010 0.000010 0.000010 0.000010 0.000010 0.000010 0.000010 0.000010 0.000010 0.000010 0.000010 0.000010 0.000010 0.000010 0.000010 0.969544 0.000010 0.000010 0.000010 0.000010 0.000010 0.000010 0.000010 0.000010 0.000010 0.000010 0.000010 0.000010 0.000010 0.000010 0.000010 0.000010 0.012818 0.000010 0.000010 0.000010 0.000010 0.000010 0.000010 0.000010 0.000010 0.000010 0.000010 0.000010 0.000010 0.005659 0.001405 0.000010 0.000010 0.000010
0.000010 0.000010 0.000010 0.000010 0.000010 0.000010 0.000010 0.000360 0.000010 0.000010 0.009976 0.000010 0.000010 0.000010 0.000010 0.000010 0.000010 0.000010 0.000010 0.000010 0.000010 0.000010 0.967040 0.000010 0.000010 0.000010 0.000010 0.000010 0.000010 0.000010 0.000010 0.000010 0.000010 0.000010 0.000010 0.000010 0.000010 0.000010 0.000010 0.000010 0.000010 0.000010 0.022094 0.000010 0.000010 0.000010 0.000010 0.000010 0.000010 0.000010 0.000010 0.000010 0.000010 0.000010 0.000010 0.000010 0.000010
0.000010 0.000010 0.000010 0.000010 0.002882 0.000010 0.000010 0.007762 0.000010 0.000010 0.001491 0.000010 0.000010 0.000010 0.000010 0.000010 0.000010 0.000010 0.000010 0.000010 0.005977 0.000010 0.947264 0.000010 0.000010 0.000010 0.000010 0.000010 0.000010 0.000010 0.000010 0.000010 0.000010 0.017559 0.000010 0.000010 0.000010 0.000010 0.000010 0.000010 0.000010 0.000010 0.016565 0.000010 0.000010 0.000010 0.000010 0.000010 0.000010 0.000010 0.000010 0.000010 0.000010 0.000010 0.000010 0.000010 0.000010
0.000010 0.000010 0.000010 0.005032 0.000010 0.000010 0.000010 0.000010 0.000010 0.000010 0.000010 0.000010 0.003247 0.017871 0.000010 0.000010 0.000010 0.000010 0.000010 0.000010 0.000010 0.000010 0.919139 0.000010 0.000010 0.000010 0.000010 0.000010 0.000010 0.000010 0.000010 0.000010 0.000010 0.011745 0.000010 0.000010 0.004249 0.000010 0.000010 0.000010 0.000010 0.000010 0.000010 0.007124 0.000010 0.000010 0.000010 0.000010 0.000010 0.000010 0.005184 0.000010 0.000010 0.004096 0.015701 0.000010 0.006152
0.000010 0.000010 0.000010 0.000010 0.000010 0.000010 0.000010 0.000010 0.000010 0.000010 0.000010 0.000010 0.000010 0.000010 0.000010 0.000010 0.000010 0.000010 0.000010 0.000010 0.000010 0.000010 0.967095 0.000010 0.000010 0.000010 0.000010 0.000010 0.000010 0.000010 0.000010 0.000010 0.000010 0.000010 0.000010 0.000010 0.013527 0.000010 0.003439 0.000010 0.000010 0.000010 0.000010 0.000010 0.000010 0.000010 0.000010 0.000010 0.000010 0.000010 0.005564 0.000010 0.000010 0.000010 0.004505 0.000010 0.005359
0.000010 0.000010 0.000010 0.000010 0.000010 0.000010 0.000010 0.000010 0.000010 0.000010 0.000010 0.000010 0.000010 0.000010 0.000010 0.000010 0.000010 0.000010 0.000010 0.000010 0.000010 0.000010 0.907886 0.000010 0.000010 0.012051 0.000010 0.000010 0.000010 0.000010 0.000010 0.000010 0.000010 0.009618 0.000010 0.000010 0.000010 0.000010 0.000010 0.000010 0.000010 0.000010 0.069916 0.000010 0.000010 0.000010 0.000010 0.000010 0.000010 0.000010 0.000010 0.000010 0.000010 0.000010 0.000010 0.000010 0.000010
0.000010 0.000010 0.000010 0.000010 0.000010 0.000010 0.000010 0.000010 0.000010 0.000010 0.000010 0.000010 0.000010 0.000010 0.000010 0.000010 0.000010 0.000010 0.000010 0.000010 0.000010 0.000010 0.952955 0.000010 0.000010 0.000010 0.000010 0.000010 0.000010 0.000010 0.000010 0.000010 0.000010 0.000010 0.000010 0.000010 0.000010 0.000010 0.000010 0.000010 0.000010 0.000010 0.025490 0.000010 0.000010 0.000010 0.000010 0.000010 0.000010 0.008825 0.000010 0.000010 0.012200 0.000010 0.000010 0.000010 0.000010
0.000010 0.000010 0.000010 0.000010 0.000010 0.000010 0.000010 0.000010 0.000010 0.000010 0.000010 0.000010 0.000010 0.000010 0.000010 0.000010 0.000010 0.000010 0.000010 0.000010 0.000010 0.000010 0.987829 0.000010 0.000010 0.000010 0.000010 0.000010 0.000010 0.000010 0.000010 0.000010 0.000010 0.000010 0.000010 0.000010 0.000010 0.000010 0.000010 0.000010 0.000010 0.000010 0.000010 0.000010 0.000010 0.000010 0.000010 0.000010 0.000010 0.000010 0.000010 0.000010 0.000010 0.000010 0.003547 0.000010 0.008084
0.000010 0.000010 0.000010 0.000010 0.000010 0.000010 0.000010 0.000010 0.000010 0.000010 0.000010 0.000010 0.000010 0.000010 0.000010 0.000010 0.000010 0.000010 0.000010 0.000010 0.000010 0.000010 0.999440 0.000010 0.000010 0.000010 0.000010 0.000010 0.000010 0.000010 0.000010 0.000010 0.000010 0.000010 0.000010 0.000010 0.000010 0.000010 0.000010 0.000010 0.000010 0.000010 0.000010 0.000010 0.000010 0.000010 0.000010 0.000010 0.000010 0.000010 0.000010 0.000010 0.000010 0.000010 0.000010 0.000010 0.000010
0.000010 0.000010 0.000010 0.000010 0.000010 0.000010 0.000010 0.000010 0.000010 0.000010 0.000010 0.000010 0.000010 0.000010 0.000010 0.000010 0.000010 0.000010 0.000010 0.000010 0.000010 0.000010 0.999440 0.000010 0.000010 0.000010 0.000010 0.000010 0.000010 0.000010 0.000010 0.000010 0.000010 0.000010 0.000010 0.000010 0.000010 0.000010 0.000010 0.000010 0.000010 0.000010 0.000010 0.000010 0.000010 0.000010 0.000010 0.000010 0.000010 0.000010 0.000010 0.000010 0.000010 0.000010 0.000010 0.000010 0.000010
0.000010 0.000010 0.000010 0.006128 0.000010 0.000010 0.000010 0.002360 0.000010 0.000010 0.000010 0.000010 0.000010 0.024481 0.000010 0.000010 0.000010 0.000010 0.000010 0.000010 0.000010 0.000010 0.914913 0.000010 0.000010 0.000010 0.000010 0.000010 0.000010 0.000010 0.000010 0.000010 0.000010 0.000010 0.000010 0.000010 0.000010 0.000010 0.000010 0.010697 0.000010 0.000010 0.029614 0.000010 0.000010 0.000010 0.000010 0.000010 0.000010 0.000010 0.000010 0.000010 0.000010 0.000010 0.011307 0.000010 0.000010
0.000010 0.000010 0.000010 0.000010 0.000010 0.000010 0.000010 0.000010 0.000010 0.000010 0.000010 0.000010 0.000010 0.000010 0.000010 0.000010 0.000010 0.000010 0.000010 0.000010 0.000010 0.000010 0.929155 0.000010 0.000010 0.023303 0.000010 0.000010 0.000010 0.000010 0.000010 0.000010 0.000010 0.000010 0.000010 0.000010 0.000010 0.000010 0.000010 0.000010 0.000010 0.000010 0.038902 0.000010 0.000010 0.000010 0.000010 0.000010 0.000010 0.000010 0.000010 0.000010 0.000010 0.000010 0.000010 0.000010 0.008110
0.000010 0.000010 0.000010 0.000010 0.000010 0.000010 0.000010 0.000010 0.000010 0.000010 0.000010 0.000010 0.000010 0.000010 0.000010 0.000010 0.000010 0.000010 0.000010 0.000010 0.000010 0.000010 0.999440 0.000010 0.000010 0.000010 0.000010 0.000010 0.000010 0.000010 0.000010 0.000010 0.000010 0.000010 0.000010 0.000010 0.000010 0.000010 0.000010 0.000010 0.000010 0.000010 0.000010 0.000010 0.000010 0.000010 0.000010 0.000010 0.000010 0.000010 0.000010 0.000010 0.000010 0.000010 0.000010 0.000010 0.000010
0.000010 0.000010 0.000010 0.000010 0.000010 0.000010 0.000010 0.000010 0.000010 0.000010 0.000010 0.000010 0.000010 0.008769 0.000010 0.000010 0.000010 0.000010 0.000010 0.000010 0.000010 0.000010 0.981099 0.000010 0.000010 0.009592 0.000010 0.000010 0.000010 0.000010 0.000010 0.000010 0.000010 0.000010 0.000010 0.000010 0.000010 0.000010 0.000010 0.000010 0.000010 0.000010 0.000010 0.000010 0.000010 0.000010 0.000010 0.000010 0.000010 0.000010 0.000010 0.000010 0.000010 0.000010 0.000010 0.000010 0.000010
0.000010 0.000010 0.000010 0.000010 0.000010 0.000010 0.000010 0.000010 0.000010 0.000010 0.000010 0.000010 0.000010 0.000010 0.000010 0.000010 0.000010 0.000010 0.000010 0.000010 0.000010 0.000010 0.998697 0.000010 0.000010 0.000010 0.000010 0.000010 0.000010 0.000010 0.000010 0.000010 0.000010 0.000010 0.000010 0.000010 0.000010 0.000010 0.000010 0.000010 0.000010 0.000010 0.000753 0.000010 0.000010 0.000010 0.000010 0.000010 0.000010 0.000010 0.000010 0.000010 0.000010 0.000010 0.000010 0.000010 0.000010
0.000010 0.000010 0.000010 0.000010 0.000010 0.000010 0.000010 0.000010 0.000010 0.000010 0.000010 0.000010 0.000010 0.000010 0.000010 0.000010 0.000010 0.000010 0.000010 0.000010 0.000010 0.000010 0.999390 0.000010 0.000010 0.000010 0.000010 0.000010 0.000010 0.000010 0.000010 0.000010 0.000010 0.000010 0.000010 0.000010 0.000010 0.000010 0.000010 0.000010 0.000010 0.000010 0.000060 0.000010 0.000010 0.000010 0.000010 0.000010 0.000010 0.000010 0.000010 0.000010 0.000010 0.000010 0.000010 0.000010 0.000010
0.000010 0.000010 0.000010 0.000010 0.000010 0.000010 0.000010 0.000010 0.000010 0.000010 0.000010 0.000503 0.000010 0.000010 0.000010 0.000010 0.000010 0.000010 0.000010 0.000010 0.000010 0.000010 0.980013 0.000010 0.000010 0.000010 0.000010 0.000010 0.000010 0.000010 0.000010 0.000010 0.000010 0.000010 0.000010 0.000010 0.000010 0.000010 0.000010 0.000010 0.000010 0.000010 0.007316 0.000010 0.000010 0.000010 0.000010 0.000010 0.000010 0.011638 0.000010 0.000010 0.000010 0.000010 0.000010 0.000010 0.000010
0.016235 0.031978 0.000010 0.002107 0.000010 0.000010 0.000010 0.006555 0.000010 0.000010 0.000010 0.000010 0.036103 0.039670 0.007618 0.015979 0.000010 0.009316 0.008807 0.000010 0.007372 0.000010 0.032116 0.000010 0.000010 0.033763 0.000010 0.000010 0.007085 0.000010 0.016059 0.003255 0.000010 0.174417 0.000010 0.020707 0.033003 0.000010 0.355840 0.013409 0.003040 0.000010 0.000010 0.000010 0.000964 0.000010 0.000010 0.020492 0.000010 0.000010 0.010092 0.000010 0.049538 0.005546 0.024364 0.000010 0.014292
0.000010 0.000010 0.000010 0.000010 0.000010 0.000010 0.000010 0.000010 0.000010 0.000010 0.000010 0.000010 0.000010 0.000010 0.000010 0.000010 0.000010 0.000010 0.000010 0.000010 0.000010 0.000010 0.000010 0.000010 0.000010 0.000010 0.000010 0.000010 0.000010 0.000010 0.000010 0.000010 0.000010 0.999440 0.000010 0.000010 0.000010 0.000010 0.000010 0.000010 0.000010 0.000010 0.000010 0.000010 0.000010 0.000010 0.000010 0.000010 0.000010 0.000010 0.000010 0.000010 0.000010 0.000010 0.000010 0.000010 0.000010
0.000010 0.000010 0.000010 0.000010 0.000010 0.000010 0.000010 0.000010 0.000010 0.000010 0.000010 0.000010 0.000010 0.000010 0.000010 0.000010 0.000010 0.000010 0.000010 0.000010 0.000010 0.000010 0.000010 0.000010 0.000010 0.000010 0.000010 0.000010 0.000010 0.000010 0.000010 0.000010 0.000010 0.999440 0.000010 0.000010 0.000010 0.000010 0.000010 0.000010 0.000010 0.000010 0.000010 0.000010 0.000010 0.000010 0.000010 0.000010 0.000010 0.000010 0.000010 0.000010 0.000010 0.000010 0.000010 0.000010 0.000010
0.000010 0.000010 0.000010 0.000010 0.000010 0.000010 0.000010 0.000010 0.000010 0.000010 0.000010 0.000010 0.000010 0.000010 0.000010 0.000010 0.000010 0.000010 0.000010 0.000010 0.000010 0.000010 0.000010 0.000010 0.000010 0.000010 0.000010 0.000010 0.000010 0.000010 0.000010 0.000010 0.000010 0.999440 0.000010 0.000010 0.000010 0.000010 0.000010 0.000010 0.000010 0.000010 0.000010 0.000010 0.000010 0.000010 0.000010 0.000010 0.000010 0.000010 0.000010 0.000010 0.000010 0.000010 0.000010 0.000010 0.000010
0.000010 0.000010 0.000010 0.000010 0.000010 0.000010 0.000010 0.000010 0.000010 0.000010 0.000010 0.000010 0.000010 0.000010 0.000010 0.000010 0.000010 0.000010 0.000010 0.000010 0.000010 0.000010 0.000010 0.000010 0.000010 0.000010 0.000010 0.000010 0.000010 0.000010 0.000010 0.000010 0.000010 0.999440 0.000010 0.000010 0.000010 0.000010 0.000010 0.000010 0.000010 0.000010 0.000010 0.000010 0.000010 0.000010 0.000010 0.000010 0.000010 0.000010 0.000010 0.000010 0.000010 0.000010 0.000010 0.000010 0.000010
0.000010 0.000010 0.000010 0.000010 0.000010 0.000010 0.000010 0.000010 0.000010 0.000010 0.000010 0.000010 0.000010 0.000010 0.000010 0.000010 0.000010 0.000010 0.000010 0.000010 0.000010 0.000010 0.000010 0.000010 0.000010 0.000010 0.000010 0.000010 0.000010 0.000010 0.000010 0.000010 0.000010 0.999440 0.000010 0.000010 0.000010 0.000010 0.000010 0.000010 0.000010 0.000010 0.000010 0.000010 0.000010 0.000010 0.000010 0.000010 0.000010 0.000010 0.000010 0.000010 0.000010 0.000010 0.000010 0.000010 0.000010
0.000010 0.000010 0.000010 0.000010 0.000010 0.000010 0.000010 0.000010 0.000010 0.000010 0.000010 0.000010 0.000010 0.000010 0.000010 0.000010 0.000010 0.000010 0.000010 0.000010 0.000011 0.000010 0.000010 0.000010 0.000010 0.000010 0.000010 0.000010 0.000010 0.000010 0.000010 0.000010 0.000010 0.999439 0.000010 0.000010 0.000010 0.000010 0.000010 0.000010 0.000010 0.000010 0.000010 0.000010 0.000010 0.000010 0.000010 0.000010 0.000010 0.000010 0.000010 0.000010 0.000010 0.000010 0.000010 0.000010 0.000010
0.000010 0.000010 0.000010 0.000010 0.000010 0.000010 0.000010 0.000010 0.000010 0.000010 0.000010 0.000010 0.000010 0.000010 0.000010 0.000010 0.000010 0.000010 0.000010 0.000010 0.000010 0.000010 0.000010 0.000010 0.000010 0.000010 0.000010 0.000010 0.000010 0.000010 0.000010 0.000010 0.000010 0.999440 0.000010 0.000010 0.000010 0.000010 0.000010 0.000010 0.000010 0.000010 0.000010 0.000010 0.000010 0.000010 0.000010 0.000010 0.000010 0.000010 0.000010 0.000010 0.000010 0.000010 0.000010 0.000010 0.000010
0.000010 0.000011 0.000010 0.000010 0.000010 0.000010 0.000010 0.000010 0.000010 0.000010 0.000010 0.000010 0.000010 0.000010 0.000010 0.000010 0.000010 0.000010 0.000010 0.000010 0.000010 0.000010 0.000010 0.000010 0.000010 0.000010 0.000010 0.000010 0.000010 0.000010 0.000010 0.000010 0.000010 0.999439 0.000010 0.000010 0.000010 0.000010 0.000010 0.000010 0.000010 0.000010 0.000010 0.000010 0.000010 0.000010 0.000010 0.000010 0.000010 0.000010 0.000010 0.000010 0.000010 0.000010 0.000010 0.000010 0.000010
0.000010 0.000010 0.000010 0.044141 0.681285 0.000010 0.000010 0.008375 0.000010 0.005855 0.000010 0.000010 0.002722 0.000010 0.000010 0.042595 0.000010 0.000010 0.000010 0.000010 0.000010 0.000010 0.025671 0.000010 0.000010 0.003045 0.000010 0.000010 0.002455 0.000010 0.000010 0.004296 0.000010 0.013555 0.000010 0.000010 0.000010 0.000010 0.012677 0.061014 0.037697 0.000010 0.005211 0.000010 0.000010 0.000102 0.000010 0.000010 0.000010 0.000010 0.000010 0.000010 0.031717 0.017197 0.000010 0.000010 0.000010
0.000010 0.000010 0.000010 0.000010 0.983325 0.000010 0.000010 0.000010 0.000010 0.000010 0.000010 0.000010 0.000010 0.000010 0.000010 0.000010 0.000010 0.000010 0.000010 0.000010 0.000010 0.000010 0.000010 0.000010 0.000010 0.000010 0.000010 0.000010 0.000010 0.000010 0.000010 0.000010 0.000010 0.000010 0.000010 0.000010 0.000010 0.000010 0.000010 0.000010 0.000010 0.000010 0.009488 0.000010 0.000010 0.000010 0.000010 0.000010 0.000010 0.000010 0.000010 0.000010 0.000010 0.000010 0.006646 0.000010 0.000010
0.012409 0.009790 0.000010 0.000010 0.750905 0.000010 0.000010 0.015420 0.000010 0.000010 0.000010 0.000010 0.000010 0.018110 0.000010 0.000010 0.000010 0.000010 0.001374 0.000010 0.006080 0.000010 0.000010 0.000010 0.000010 0.000010 0.000010 0.000010 0.000010 0.000010 0.000010 0.016330 0.000010 0.009615 0.000010 0.000010 0.014464 0.000010 0.000010 0.062350 0.001858 0.000010 0.004860 0.000010 0.000010 0.000010 0.000010 0.000010 0.000010 0.000010 0.011303 0.010961 0.036169 0.017603 0.000010 0.000010 0.000010
0.000010 0.000010 0.000010 0.000010 0.999440 0.000010 0.000010 0.000010 0.000010 0.000010 0.000010 0.000010 0.000010 0.000010 0.000010 0.000010 0.000010 0.000010 0.000010 0.000010 0.000010 0.000010 0.000010 0.000010 0.000010 0.000010 0.000010 0.000010 0.000010 0.000010 0.000010 0.000010 0.000010 0.000010 0.000010 0.000010 0.000010 0.000010 0.000010 0.000010 0.000010 0.000010 0.000010 0.000010 0.000010 0.000010 0.000010 0.000010 0.000010 0.000010 0.000010 0.000010 0.000010 0.000010 0.000010 0.000010 0.000010
0.000010 0.000010 0.000010 0.000010 0.936041 0.000010 0.000010 0.000010 0.000010 0.000010 0.000010 0.000010 0.000010 0.000010 0.000010 0.000010 0.000010 0.000010 0.033836 0.000010 0.000010 0.000010 0.000010 0.000010 0.000010 0.000010 0.000010 0.000010 0.000010 0.000010 0.004266 0.000010 0.000010 0.000010 0.000010 0.000010 0.000010 0.000010 0.000010 0.007157 0.000010 0.000010 0.000010 0.000010 0.000010 0.000010 0.000010 0.000010 0.000010 0.000010 0.002353 0.000010 0.000010 0.003034 0.000010 0.000010 0.012814
0.000010 0.000010 0.000010 0.000010 0.999440 0.000010 0.000010 0.000010 0.000010 0.000010 0.000010 0.000010 0.000010 0.000010 0.000010 0.000010 0.000010 0.000010 0.000010 0.000010 0.000010 0.000010 0.000010 0.000010 0.000010 0.000010 0.000010 0.000010 0.000010 0.000010 0.000010 0.000010 0.000010 0.000010 0.000010 0.000010 0.000010 0.000010 0.000010 0.000010 0.000010 0.000010 0.000010 0.000010 0.000010 0.000010 0.000010 0.000010 0.000010 0.000010 0.000010 0.000010 0.000010 0.000010 0.000010 0.000010 0.000010
0.000010 0.000010 0.000010 0.057609 0.705678 0.000010 0.000010 0.000575 0.000010 0.000010 0.000010 0.000010 0.000010 0.004583 0.000010 0.012036 0.000010 0.000010 0.000010 0.000010 0.020491 0.000010 0.000483 0.000010 0.000010 0.000010 0.000010 0.000010 0.000010 0.000010 0.003608 0.000010 0.000010 0.000010 0.000010 0.000010 0.003080 0.000010 0.015797 0.065885 0.037243 0.000010 0.021861 0.000010 0.000010 0.000010 0.000010 0.000010 0.000010 0.000010 0.000010 0.004447 0.007695 0.029710 0.008820 0.000010 0.000010
0.000010 0.000010 0.000010 0.000010 0.999440 0.000010 0.000010 0.000010 0.000010 0.000010 0.000010 0.000010 0.000010 0.000010 0.000010 0.000010 0.000010 0.000010 0.000010 0.000010 0.000010 0.000010 0.000010 0.000010 0.000010 0.000010 0.000010 0.000010 0.000010 0.000010 0.000010 0.000010 0.000010 0.000010 0.000010 0.000010 0.000010 0.000010 0.000010 0.000010 0.000010 0.000010 0.000010 0.000010 0.000010 0.000010 0.000010 0.000010 0.000010 0.000010 0.000010 0.000010 0.000010 0.000010 0.000010 0.000010 0.000010
0.000010 0.000010 0.000010 0.000010 0.999433 0.000010 0.000010 0.000010 0.000010 0.000010 0.000010 0.000010 0.000010 0.000010 0.000010 0.000010 0.000010 0.000010 0.000010 0.000010 0.000010 0.000010 0.000010 0.000010 0.000010 0.000010 0.000010 0.000010 0.000010 0.000010 0.000010 0.000010 0.000010 0.000010 0.000010 0.000010 0.000010 0.000010 0.000010 0.000010 0.000010 0.000010 0.000010 0.000010 0.000017 0.000010 0.000010 0.000010 0.000010 0.000010 0.000010 0.000010 0.000010 0.000010 0.000010 0.000010 0.000010
0.000010 0.000010 0.000010 0.000010 0.999440 0.000010 0.000010 0.000010 0.000010 0.000010 0.000010 0.000010 0.000010 0.000010 0.000010 0.000010 0.000010 0.000010 0.000010 0.000010 0.000010 0.000010 0.000010 0.000010 0.000010 0.000010 0.000010 0.000010 0.000010 0.000010 0.000010 0.000010 0.000010 0.000010 0.000010 0.000010 0.000010 0.000010 0.000010 0.000010 0.000010 0.000010 0.000010 0.000010 0.000010 0.000010 0.000010 0.000010 0.000010 0.000010 0.000010 0.000010 0.000010 0.000010 0.000010 0.000010 0.000010
0.000010 0.000010 0.000010 0.000010 0.965002 0.000010 0.000010 0.000010 0.000010 0.000010 0.000010 0.000010 0.000010 0.000010 0.000010 0.000010 0.000010 0.000010 0.005445 0.000010 0.000010 0.000010 0.000010 0.000010 0.000010 0.000010 0.000010 0.000010 0.000010 0.000010 0.000010 0.006986 0.000010 0.000010 0.000010 0.000010 0.000010 0.000010 0.000010 0.000010 0.000010 0.000010 0.000010 0.000010 0.000010 0.000010 0.000010 0.000010 0.000010 0.000010 0.000010 0.000010 0.000010 0.000010 0.000010 0.000010 0.022038
0.000010 0.000010 0.000010 0.000010 0.993823 0.000010 0.000010 0.000010 0.000010 0.000010 0.000010 0.000010 0.000010 0.000010 0.000010 0.000010 0.000010 0.000010 0.000010 0.000010 0.000010 0.000010 0.000010 0.000010 0.000010 0.000010 0.000010 0.000010 0.000010 0.000010 0.000010 0.000010 0.000010 0.000010 0.000010 0.000010 0.005627 0.000010 0.000010 0.000010 0.000010 0.000010 0.000010 0.000010 0.000010 0.000010 0.000010 0.000010 0.000010 0.000010 0.000010 0.000010 0.000010 0.000010 0.000010 0.000010 0.000010
0.000010 0.000010 0.000010 0.000010 0.999440 0.000010 0.000010 0.000010 0.000010 0.000010 0.000010 0.000010 0.000010 0.000010 0.000010 0.000010 0.000010 0.000010 0.000010 0.000010 0.000010 0.000010 0.000010 0.000010 0.000010 0.000010 0.000010 0.000010 0.000010 0.000010 0.000010 0.000010 0.000010 0.000010 0.000010 0.000010 0.000010 0.000010 0.000010 0.000010 0.000010 0.000010 0.000010 0.000010 0.000010 0.000010 0.000010 0.000010 0.000010 0.000010 0.000010 0.000010 0.000010 0.000010 0.000010 0.000010 0.000010
0.000010 0.000010 0.000010 0.000010 0.999436 0.000010 0.000010 0.000010 0.000010 0.000010 0.000010 0.000010 0.000010 0.000010 0.000010 0.000010 0.000010 0.000010 0.000010 0.000010 0.000010 0.000010 0.000010 0.000010 0.000010 0.000010 0.000010 0.000010 0.000010 0.000010 0.000010 0.000014 0.000010 0.000010 0.000010 0.000010 0.000010 0.000010 0.000010 0.000010 0.000010 0.000010 0.000010 0.000010 0.000010 0.000010 0.000010 0.000010 0.000010 0.000010 0.000010 0.000010 0.000010 0.000010 0.000010 0.000010 0.000010
0.000010 0.000010 0.000010 0.057006 0.419888 0.000010 0.000010 0.001707 0.000010 0.000010 0.000938 0.000010 0.012991 0.027781 0.000010 0.015925 0.000010 0.000010 0.000010 0.000010 0.002811 0.000010 0.018563 0.000010 0.000010 0.005435 0.000010 0.000010 0.000010 0.000010 0.000010 0.000010 0.000010 0.000010 0.000010 0.000010 0.005915 0.000010 0.041161 0.114247 0.039008 0.000010 0.008870 0.000010 0.000010 0.000010 0.006515 0.000010 0.000010 0.033924 0.015298 0.010141 0.061389 0.030633 0.049808 0.000010 0.019704
0.020717 0.000010 0.000010 0.071006 0.606139 0.000010 0.000010 0.004213 0.000010 0.000010 0.000010 0.000010 0.001461 0.011067 0.000010 0.015466 0.000010 0.000010 0.000010 0.000010 0.001120 0.000010 0.006221 0.000010 0.000010 0.000010 0.000010 0.000010 0.000010 0.000010 0.002626 0.019460 0.000010 0.000010 0.000010 0.000010 0.002759 0.000010 0.013984 0.074074 0.004507 0.000010 0.000010 0.000010 0.000010 0.007598 0.000010 0.000010 0.000010 0.008368 0.000010 0.031651 0.020030 0.028958 0.023709 0.000010 0.024515
0.000010 0.004459 0.000010 0.000010 0.977729 0.000010 0.000010 0.000010 0.000010 0.000010 0.000010 0.000010 0.000010 0.000010 0.000010 0.000010 0.000010 0.000010 0.000010 0.000010 0.000010 0.000010 0.000010 0.000010 0.000010 0.000010 0.000010 0.000010 0.000010 0.000010 0.000010 0.001768 0.000010 0.000010 0.000010 0.000010 0.000010 0.000010 0.000010 0.000010 0.000010 0.000010 0.000010 0.000010 0.000010 0.000010 0.000010 0.000010 0.000010 0.000010 0.000010 0.000010 0.000010 0.008413 0.000010 0.000010 0.007112
0.000010 0.000010 0.000010 0.000010 0.999440 0.000010 0.000010 0.000010 0.000010 0.000010 0.000010 0.000010 0.000010 0.000010 0.000010 0.000010 0.000010 0.000010 0.000010 0.000010 0.000010 0.000010 0.000010 0.000010 0.000010 0.000010 0.000010 0.000010 0.000010 0.000010 0.000010 0.000010 0.000010 0.000010 0.000010 0.000010 0.000010 0.000010 0.000010 0.000010 0.000010 0.000010 0.000010 0.000010 0.000010 0.000010 0.000010 0.000010 0.000010 0.000010 0.000010 0.000010 0.000010 0.000010 0.000010 0.000010 0.000010
0.000010 0.000010 0.000010 0.000010 0.999440 0.000010 0.000010 0.000010 0.000010 0.000010 0.000010 0.000010 0.000010 0.000010 0.000010 0.000010 0.000010 0.000010 0.000010 0.000010 0.000010 0.000010 0.000010 0.000010 0.000010 0.000010 0.000010 0.000010 0.000010 0.000010 0.000010 0.000010 0.000010 0.000010 0.000010 0.000010 0.000010 0.000010 0.000010 0.000010 0.000010 0.000010 0.000010 0.000010 0.000010 0.000010 0.000010 0.000010 0.000010 0.000010 0.000010 0.000010 0.000010 0.000010 0.000010 0.000010 0.000010
0.000010 0.000010 0.000010 0.000010 0.995114 0.000010 0.000010 0.000010 0.000010 0.000010 0.000010 0.000010 0.000010 0.000010 0.000010 0.000010 0.000010 0.000010 0.000010 0.000010 0.000010 0.000010 0.000010 0.000010 0.000010 0.000010 0.000010 0.000010 0.000010 0.000010 0.000010 0.000010 0.000010 0.000010 0.000010 0.000010 0.000010 0.000010 0.000010 0.000010 0.000010 0.000010 0.000010 0.000010 0.000010 0.000010 0.004336 0.000010 0.000010 0.000010 0.000010 0.000010 0.000010 0.000010 0.000010 0.000010 0.000010
0.000010 0.000010 0.000010 0.000010 0.000010 0.000010 0.000010 0.000010 0.000010 0.000010 0.000010 0.000010 0.000010 0.000010 0.000010 0.000010 0.000010 0.000010 0.000010 0.000010 0.000010 0.000010 0.000010 0.000010 0.000010 0.000010 0.000010 0.000010 0.000010 0.000010 0.000010 0.000010 0.000010 0.000010 0.000010 0.000010 0.000100 0.000010 0.000010 0.999350 0.000010 0.000010 0.000010 0.000010 0.000010 0.000010 0.000010 0.000010 0.000010 0.000010 0.000010 0.000010 0.000010 0.000010 0.000010 0.000010 0.000010
0.000010 0.000010 0.000010 0.000010 0.000010 0.000010 0.000010 0.000010 0.000010 0.000010 0.000010 0.000010 0.000010 0.000010 0.000010 0.000010 0.000010 0.000010 0.000010 0.000010 0.000010 0.000010 0.000010 0.000010 0.000010 0.000010 0.000010 0.000010 0.000010 0.000010 0.000010 0.000010 0.000010 0.000010 0.000010 0.000010 0.000010 0.000010 0.000010 0.999440 0.000010 0.000010 0.000010 0.000010 0.000010 0.000010 0.000010 0.000010 0.000010 0.000010 0.000010 0.000010 0.000010 0.000010 0.000010 0.000010 0.000010
0.000010 0.000010 0.000010 0.018400 0.000010 0.000010 0.000010 0.000010 0.000010 0.000010 0.000010 0.000010 0.000010 0.000010 0.000010 0.018713 0.000010 0.000010 0.000010 0.000010 0.000010 0.000010 0.000010 0.000010 0.000010 0.000010 0.000010 0.000010 0.000010 0.000010 0.000010 0.000010 0.000010 0.000010 0.000010 0.000010 0.000010 0.000010 0.000010 0.950958 0.000010 0.000010 0.000010 0.000010 0.000010 0.000010 0.000010 0.000010 0.000010 0.000010 0.000010 0.011399 0.000010 0.000010 0.000010 0.000010 0.000010
0.000010 0.000010 0.000010 0.000010 0.000010 0.000010 0.000010 0.000010 0.000010 0.000010 0.000010 0.000010 0.000010 0.000010 0.000010 0.009666 0.000010 0.000010 0.000010 0.000010 0.000010 0.000010 0.000010 0.000010 0.008760 0.000010 0.000010 0.000010 0.000010 0.000010 0.001458 0.002796 0.000010 0.000010 0.000010 0.000010 0.002657 0.000010 0.000010 0.928433 0.000010 0.000010 0.000710 0.000010 0.004584 0.000010 0.000010 0.000010 0.000010 0.002522 0.000010 0.005469 0.000010 0.000010 0.016166 0.000010 0.016331
0.000010 0.000010 0.000010 0.000010 0.000010 0.000010 0.000010 0.000010 0.000010 0.000010 0.000010 0.000010 0.000010 0.000010 0.000010 0.000010 0.000010 0.000010 0.000010 0.000010 0.000010 0.000010 0.000010 0.000010 0.000010 0.000010 0.000010 0.000010 0.000010 0.000010 0.000010 0.000010 0.000010 0.000010 0.000010 0.000010 0.004006 0.000010 0.000010 0.995444 0.000010 0.000010 0.000010 0.000010 0.000010 0.000010 0.000010 0.000010 0.000010 0.000010 0.000010 0.000010 0.000010 0.000010 0.000010 0.000010 0.000010
0.000010 0.000010 0.000010 0.000010 0.000010 0.000010 0.000010 0.000010 0.000010 0.000010 0.000010 0.000010 0.000010 0.000010 0.000010 0.000010 0.000010 0.000010 0.000010 0.000010 0.000010 0.000010 0.000010 0.000010 0.000010 0.000010 0.000010 0.000010 0.000010 0.000010 0.000010 0.000010 0.000010 0.000010 0.000010 0.000010 0.011541 0.000010 0.000010 0.987909 0.000010 0.000010 0.000010 0.000010 0.000010 0.000010 0.000010 0.000010 0.000010 0.000010 0.000010 0.000010 0.000010 0.000010 0.000010 0.000010 0.000010
0.000010 0.000010 0.000010 0.000010 0.000010 0.000010 0.000010 0.000010 0.000010 0.000010 0.000010 0.000010 0.000010 0.000010 0.000010 0.000010 0.000010 0.000010 0.000010 0.000010 0.000010 0.000010 0.000010 0.000010 0.000010 0.000010 0.000010 0.000010 0.000010 0.000010 0.000010 0.000010 0.000010 0.000010 0.000010 0.000010 0.000010 0.000010 0.000010 0.999440 0.000010 0.000010 0.000010 0.000010 0.000010 0.000010 0.000010 0.000010 0.000010 0.000010 0.000010 0.000010 0.000010 0.000010 0.000010 0.000010 0.000010
0.000010 0.000010 0.000010 0.000010 0.000010 0.000010 0.000010 0.000010 0.000010 0.000010 0.000010 0.000010 0.000010 0.000010 0.000010 0.000010 0.000010 0.000010 0.000010 0.000010 0.000010 0.000010 0.000010 0.000010 0.000010 0.000010 0.000010 0.000010 0.000010 0.000010 0.000010 0.000010 0.000010 0.000010 0.000010 0.000010 0.000010 0.000010 0.000010 0.999440 0.000010 0.000010 0.000010 0.000010 0.000010 0.000010 0.000010 0.000010 0.000010 0.000010 0.000010 0.000010 0.000010 0.000010 0.000010 0.000010 0.000010
0.000010 0.000010 0.000010 0.000010 0.000010 0.000010 0.000010 0.000010 0.000010 0.000010 0.000010 0.000010 0.000010 0.000010 0.000010 0.000010 0.000010 0.000010 0.000010 0.000010 0.000010 0.000010 0.000010 0.000010 0.000010 0.000010 0.000010 0.000010 0.000010 0.000010 0.000010 0.000010 0.000010 0.000010 0.000010 0.000010 0.000010 0.000010 0.000010 0.999440 0.000010 0.000010 0.000010 0.000010 0.000010 0.000010 0.000010 0.000010 0.000010 0.000010 0.000010 0.000010 0.000010 0.000010 0.000010 0.000010 0.000010
0.000010 0.000010 0.000010 0.000010 0.000010 0.000010 0.000010 0.000010 0.000010 0.000010 0.000010 0.000010 0.000010 0.000010 0.000010 0.000010 0.000010 0.000010 0.000010 0.000010 0.000010 0.000010 0.000010 0.000010 0.000010 0.000010 0.000010 0.000010 0.000010 0.000010 0.000010 0.000010 0.000010 0.000010 0.000010 0.000010 0.000010 0.000010 0.000010 0.999440 0.000010 0.000010 0.000010 0.000010 0.000010 0.000010 0.000010 0.000010 0.000010 0.000010 0.000010 0.000010 0.000010 0.000010 0.000010 0.000010 0.000010
0.000010 0.000010 0.000010 0.000010 0.000010 0.000010 0.000010 0.000010 0.000010 0.000010 0.000010 0.000010 0.000010 0.000010 0.000010 0.000010 0.000010 0.000010 0.000010 0.000010 0.000010 0.000010 0.000010 0.000010 0.000010 0.000010 0.000010 0.000010 0.000010 0.000010 0.000010 0.000010 0.000010 0.000010 0.000010 0.000010 0.000010 0.000010 0.000010 0.992993 0.000010 0.000010 0.000010 0.000010 0.000010 0.000010 0.000010 0.000010 0.000010 0.000010 0.000010 0.000010 0.000010 0.000010 0.000010 0.000010 0.006457
0.000010 0.000010 0.000010 0.000010 0.000010 0.000010 0.000010 0.000010 0.000010 0.000010 0.000010 0.000010 0.000010 0.000010 0.000010 0.000010 0.000010 0.000010 0.000010 0.000010 0.000010 0.000010 0.000010 0.000010 0.000010 0.000010 0.000010 0.000010 0.000010 0.000010 0.000010 0.000010 0.000010 0.000010 0.000010 0.000010 0.000010 0.000010 0.000010 0.999440 0.000010 0.000010 0.000010 0.000010 0.000010 0.000010 0.000010 0.000010 0.000010 0.000010 0.000010 0.000010 0.000010 0.000010 0.000010 0.000010 0.000010
0.000010 0.000010 0.000010 0.000010 0.000010 0.000010 0.000010 0.000010 0.000010 0.000010 0.000010 0.000010 0.000010 0.000010 0.000010 0.017377 0.000010 0.000010 0.000010 0.000010 0.000010 0.000010 0.000010 0.000010 0.000010 0.000010 0.000010 0.000010 0.000010 0.000010 0.000010 0.000010 0.000010 0.000010 0.000010 0.000010 0.000010 0.000010 0.000010 0.949467 0.000010 0.000010 0.032616 0.000010 0.000010 0.000010 0.000010 0.000010 0.000010 0.000010 0.000010 0.000010 0.000010 0.000010 0.000010 0.000010 0.000010
0.000010 0.000010 0.000010 0.000010 0.000010 0.000010 0.000010 0.000010 0.000010 0.000010 0.000010 0.000010 0.000010 0.000010 0.000010 0.000010 0.000010 0.000010 0.000010 0.000010 0.000010 0.000010 0.000010 0.000010 0.000010 0.000010 0.000010 0.000010 0.000010 0.000010 0.000010 0.000010 0.000010 0.000010 0.000010 0.000010 0.000010 0.000010 0.000010 0.992588 0.000010 0.000010 0.000010 0.000010 0.000010 0.000010 0.000010 0.000010 0.000010 0.000010 0.000010 0.000010 0.000010 0.000010 0.000010 0.000010 0.006862
0.000010 0.000010 0.000010 0.000010 0.000010 0.000010 0.000010 0.000010 0.000010 0.000010 0.000010 0.000010 0.000010 0.000010 0.000010 0.000010 0.000010 0.000010 0.000010 0.000010 0.000010 0.000010 0.000010 0.000010 0.000010 0.000010 0.000010 0.000010 0.000010 0.000010 0.000010 0.000010 0.000010 0.015329 0.000010 0.000010 0.017361 0.000010 0.000010 0.961780 0.000010 0.000010 0.000010 0.000010 0.000010 0.000010 0.000010 0.000010 0.000010 0.000010 0.000010 0.000010 0.000010 0.005000 0.000010 0.000010 0.000010
0.000010 0.000010 0.000010 0.045097 0.105659 0.000010 0.000010 0.020401 0.000010 0.001263 0.000010 0.022832 0.185005 0.010279 0.000010 0.033798 0.000010 0.000010 0.026704 0.000010 0.005837 0.000010 0.032381 0.000010 0.000018 0.017324 0.000010 0.000010 0.015804 0.000010 0.009295 0.000010 0.000010 0.022987 0.000010 0.000010 0.036522 0.000010 0.049706 0.197994 0.000010 0.000010 0.000010 0.000012 0.012074 0.000010 0.000010 0.000010 0.000010 0.060962 0.006878 0.009643 0.009024 0.028920 0.021851 0.000010 0.011439
0.000010 0.000010 0.000010 0.000010 0.000010 0.000010 0.000010 0.000010 0.000010 0.000010 0.000010 0.000010 0.000010 0.000010 0.000010 0.000010 0.000010 0.000010 0.000010 0.000010 0.000010 0.000010 0.000010 0.000010 0.000010 0.000010 0.000010 0.000010 0.000010 0.000010 0.000010 0.000010 0.000010 0.000010 0.000010 0.000010 0.000010 0.000010 0.000010 0.999440 0.000010 0.000010 0.000010 0.000010 0.000010 0.000010 0.000010 0.000010 0.000010 0.000010 0.000010 0.000010 0.000010 0.000010 0.000010 0.000010 0.000010
0.000010 0.000010 0.000010 0.000010 0.000010 0.000010 0.000010 0.000010 0.000010 0.000010 0.000010 0.000010 0.000010 0.000010 0.000010 0.000010 0.000010 0.000010 0.000010 0.000010 0.000010 0.000010 0.000010 0.000010 0.000010 0.000010 0.000010 0.000010 0.000010 0.000010 0.000010 0.000010 0.000010 0.000010 0.000010 0.000010 0.000010 0.000010 0.000010 0.999440 0.000010 0.000010 0.000010 0.000010 0.000010 0.000010 0.000010 0.000010 0.000010 0.000010 0.000010 0.000010 0.000010 0.000010 0.000010 0.000010 0.000010
0.004818 0.000010 0.000010 0.000010 0.469611 0.000010 0.000010 0.000010 0.000010 0.000010 0.000010 0.000164 0.008014 0.442029 0.000010 0.000010 0.000010 0.000010 0.000010 0.000010 0.000010 0.000010 0.000010 0.000010 0.000010 0.000010 0.000010 0.000010 0.000010 0.000010 0.000010 0.000010 0.000010 0.000010 0.000010 0.000010 0.005049 0.000010 0.000010 0.018505 0.000010 0.000010 0.000010 0.000010 0.000010 0.000010 0.000010 0.000010 0.000010 0.000010 0.004327 0.031734 0.000010 0.007130 0.008159 0.000010 0.000010
0.000010 0.000010 0.000010 0.000010 0.000010 0.000010 0.000010 0.000010 0.000010 0.000010 0.000010 0.000010 0.000010 0.999440 0.000010 0.000010 0.000010 0.000010 0.000010 0.000010 0.000010 0.000010 0.000010 0.000010 0.000010 0.000010 0.000010 0.000010 0.000010 0.000010 0.000010 0.000010 0.000010 0.000010 0.000010 0.000010 0.000010 0.000010 0.000010 0.000010 0.000010 0.000010 0.000010 0.000010 0.000010 0.000010 0.000010 0.000010 0.000010 0.000010 0.000010 0.000010 0.000010 0.000010 0.000010 0.000010 0.000010
0.000010 0.000010 0.000010 0.000010 0.000010 0.000010 0.000010 0.000010 0.000010 0.000010 0.000010 0.000010 0.000010 0.999440 0.000010 0.000010 0.000010 0.000010 0.000010 0.000010 0.000010 0.000010 0.000010 0.000010 0.000010 0.000010 0.000010 0.000010 0.000010 0.000010 0.000010 0.000010 0.000010 0.000010 0.000010 0.000010 0.000010 0.000010 0.000010 0.000010 0.000010 0.000010 0.000010 0.000010 0.000010 0.000010 0.000010 0.000010 0.000010 0.000010 0.000010 0.000010 0.000010 0.000010 0.000010 0.000010 0.000010
0.000010 0.000010 0.000010 0.000010 0.000010 0.000010 0.000010 0.000010 0.000010 0.000010 0.000010 0.000010 0.000010 0.999440 0.000010 0.000010 0.000010 0.000010 0.000010 0.000010 0.000010 0.000010 0.000010 0.000010 0.000010 0.000010 0.000010 0.000010 0.000010 0.000010 0.000010 0.000010 0.000010 0.000010 0.000010 0.000010 0.000010 0.000010 0.000010 0.000010 0.000010 0.000010 0.000010 0.000010 0.000010 0.000010 0.000010 0.000010 0.000010 0.000010 0.000010 0.000010 0.000010 0.000010 0.000010 0.000010 0.000010
0.000010 0.000011 0.000010 0.000010 0.000010 0.000010 0.000010 0.000010 0.000010 0.000010 0.000010 0.000010 0.000010 0.999439 0.000010 0.000010 0.000010 0.000010 0.000010 0.000010 0.000010 0.000010 0.000010 0.000010 0.000010 0.000010 0.000010 0.000010 0.000010 0.000010 0.000010 0.000010 0.000010 0.000010 0.000010 0.000010 0.000010 0.000010 0.000010 0.000010 0.000010 0.000010 0.000010 0.000010 0.000010 0.000010 0.000010 0.000010 0.000010 0.000010 0.000010 0.000010 0.000010 0.000010 0.000010 0.000010 0.000010
0.000010 0.000010 0.000010 0.000010 0.000010 0.000010 0.000010 0.000010 0.000010 0.000010 0.000010 0.000010 0.000010 0.999440 0.000010 0.000010 0.000010 0.000010 0.000010 0.000010 0.000010 0.000010 0.000010 0.000010 0.000010 0.000010 0.000010 0.000010 0.000010 0.000010 0.000010 0.000010 0.000010 0.000010 0.000010 0.000010 0.000010 0.000010 0.000010 0.000010 0.000010 0.000010 0.000010 0.000010 0.000010 0.000010 0.000010 0.000010 0.000010 0.000010 0.000010 0.000010 0.000010 0.000010 0.000010 0.000010 0.000010
0.000010 0.000010 0.000010 0.017452 0.000010 0.000010 0.000010 0.000010 0.000010 0.000010 0.000010 0.000010 0.000010 0.826275 0.000010 0.027879 0.000010 0.000010 0.027555 0.000010 0.004902 0.000010 0.000010 0.000010 0.000010 0.000010 0.000010 0.000010 0.000010 0.000010 0.000010 0.000010 0.000010 0.000010 0.000010 0.000010 0.000010 0.000010 0.013233 0.000010 0.020872 0.000010 0.000010 0.000010 0.000010 0.000010 0.000010 0.000010 0.000010 0.000010 0.010848 0.000010 0.000010 0.001836 0.048678 0.000010 0.000010
0.000010 0.000010 0.000010 0.023302 0.000010 0.000010 0.000010 0.001447 0.000010 0.000010 0.000010 0.001500 0.000010 0.800585 0.000010 0.021531 0.000010 0.000010 0.024207 0.000010 0.002126 0.000010 0.000010 0.000010 0.012612 0.000010 0.000010 0.000010 0.000010 0.000010 0.000010 0.016827 0.000010 0.013411 0.000010 0.000010 0.004875 0.000010 0.000010 0.000010 0.000010 0.000010 0.000010 0.000010 0.000010 0.000010 0.000010 0.000010 0.000010 0.000010 0.000010 0.016781 0.000010 0.000010 0.060355 0.000010 0.000010
0.000010 0.000010 0.000010 0.000010 0.000010 0.000010 0.000010 0.000010 0.000010 0.000010 0.000010 0.000010 0.000010 0.999440 0.000010 0.000010 0.000010 0.000010 0.000010 0.000010 0.000010 0.000010 0.000010 0.000010 0.000010 0.000010 0.000010 0.000010 0.000010 0.000010 0.000010 0.000010 0.000010 0.000010 0.000010 0.000010 0.000010 0.000010 0.000010 0.000010 0.000010 0.000010 0.000010 0.000010 0.000010 0.000010 0.000010 0.000010 0.000010 0.000010 0.000010 0.000010 0.000010 0.000010 0.000010 0.000010 0.000010
0.033289 0.000010 0.000010 0.014763 0.000010 0.000010 0.000010 0.000010 0.000010 0.000010 0.000010 0.000010 0.000010 0.936480 0.000010 0.000010 0.000010 0.000010 0.000010 0.000010 0.000010 0.000010 0.000010 0.000010 0.000010 0.000010 0.000010 0.000010 0.000010 0.000010 0.000010 0.000010 0.000010 0.000010 0.000010 0.000010 0.000010 0.000010 0.000798 0.000010 0.000010 0.000010 0.000010 0.000010 0.000010 0.000010 0.000010 0.000010 0.000010 0.000010 0.014150 0.000010 0.000010 0.000010 0.000010 0.000010 0.000010
0.000010 0.000010 0.000010 0.000010 0.000010 0.000010 0.000010 0.000010 0.000010 0.000010 0.000010 0.000010 0.000010 0.999440 0.000010 0.000010 0.000010 0.000010 0.000010 0.000010 0.000010 0.000010 0.000010 0.000010 0.000010 0.000010 0.000010 0.000010 0.000010 0.000010 0.000010 0.000010 0.000010 0.000010 0.000010 0.000010 0.000010 0.000010 0.000010 0.000010 0.000010 0.000010 0.000010 0.000010 0.000010 0.000010 0.000010 0.000010 0.000010 0.000010 0.000010 0.000010 0.000010 0.000010 0.000010 0.000010 0.000010
0.000010 0.000010 0.000010 0.000010 0.000010 0.000010 0.000010 0.000010 0.000010 0.000010 0.000010 0.000010 0.000010 0.999440 0.000010 0.000010 0.000010 0.000010 0.000010 0.000010 0.000010 0.000010 0.000010 0.000010 0.000010 0.000010 0.000010 0.000010 0.000010 0.000010 0.000010 0.000010 0.000010 0.000010 0.000010 0.000010 0.000010 0.000010 0.000010 0.000010 0.000010 0.000010 0.000010 0.000010 0.000010 0.000010 0.000010 0.000010 0.000010 0.000010 0.000010 0.000010 0.000010 0.000010 0.000010 0.000010 0.000010
0.000010 0.000010 0.000010 0.000010 0.000010 0.000010 0.000010 0.000010 0.000010 0.000010 0.000010 0.000010 0.000010 0.966595 0.000010 0.032852 0.000010 0.000010 0.000010 0.000010 0.000010 0.000010 0.000010 0.000010 0.000010 0.000010 0.000010 0.000010 0.000010 0.000010 0.000010 0.000010 0.000010 0.000010 0.000010 0.000010 0.000010 0.000010 0.000010 0.000010 0.000010 0.000010 0.000010 0.000010 0.000010 0.000010 0.000010 0.000010 0.000010 0.000010 0.000010 0.000010 0.000010 0.000013 0.000010 0.000010 0.000010
0.000010 0.000010 0.000010 0.000010 0.000010 0.000010 0.000010 0.000010 0.000010 0.005288 0.000010 0.000010 0.000010 0.942545 0.000010 0.000010 0.000010 0.000010 0.000010 0.000010 0.000010 0.000010 0.000010 0.000010 0.003203 0.000010 0.000010 0.000010 0.000010 0.000010 0.000010 0.000010 0.000010 0.011616 0.000010 0.000010 0.000010 0.000010 0.010453 0.000010 0.000010 0.000010 0.000010 0.000010 0.000010 0.000010 0.004712 0.000010 0.000010 0.000010 0.000010 0.017172 0.000010 0.000010 0.004521 0.000010 0.000010
0.000010 0.000010 0.000010 0.000010 0.000010 0.000010 0.000010 0.000010 0.000010 0.000010 0.000010 0.000010 0.000010 0.999440 0.000010 0.000010 0.000010 0.000010 0.000010 0.000010 0.000010 0.000010 0.000010 0.000010 0.000010 0.000010 0.000010 0.000010 0.000010 0.000010 0.000010 0.000010 0.000010 0.000010 0.000010 0.000010 0.000010 0.000010 0.000010 0.000010 0.000010 0.000010 0.000010 0.000010 0.000010 0.000010 0.000010 0.000010 0.000010 0.000010 0.000010 0.000010 0.000010 0.000010 0.000010 0.000010 0.000010
0.000010 0.000010 0.000010 0.000010 0.000010 0.000010 0.000010 0.000010 0.000010 0.000014 0.000010 0.000010 0.000010 0.999436 0.000010 0.000010 0.000010 0.000010 0.000010 0.000010 0.000010 0.000010 0.000010 0.000010 0.000010 0.000010 0.000010 0.000010 0.000010 0.000010 0.000010 0.000010 0.000010 0.000010 0.000010 0.000010 0.000010 0.000010 0.000010 0.000010 0.000010 0.000010 0.000010 0.000010 0.000010 0.000010 0.000010 0.000010 0.000010 0.000010 0.000010 0.000010 0.000010 0.000010 0.000010 0.000010 0.000010
0.000010 0.000010 0.000010 0.000010 0.000010 0.000010 0.000010 0.000010 0.000010 0.000010 0.000010 0.000010 0.000010 0.999440 0.000010 0.000010 0.000010 0.000010 0.000010 0.000010 0.000010 0.000010 0.000010 0.000010 0.000010 0.000010 0.000010 0.000010 0.000010 0.000010 0.000010 0.000010 0.000010 0.000010 0.000010 0.000010 0.000010 0.000010 0.000010 0.000010 0.000010 0.000010 0.000010 0.000010 0.000010 0.000010 0.000010 0.000010 0.000010 0.000010 0.000010 0.000010 0.000010 0.000010 0.000010 0.000010 0.000010
0.000010 0.000010 0.000010 0.031133 0.000010 0.000010 0.000010 0.000010 0.000010 0.000010 0.000010 0.000010 0.000010 0.737855 0.000010 0.038924 0.000010 0.000010 0.045019 0.000010 0.000010 0.000010 0.000010 0.000010 0.010590 0.000010 0.000010 0.000010 0.000010 0.000010 0.000010 0.005247 0.000010 0.000010 0.000010 0.000010 0.000010 0.000010 0.026667 0.000010 0.000010 0.000010 0.000010 0.006182 0.000010 0.000010 0.000010 0.000010 0.000010 0.000010 0.016680 0.000152 0.000010 0.000010 0.081090 0.000010 0.000010
0.000010 0.000010 0.000010 0.000010 0.000010 0.000010 0.000010 0.000010 0.000010 0.000010 0.000010 0.000010 0.000010 0.999440 0.000010 0.000010 0.000010 0.000010 0.000010 0.000010 0.000010 0.000010 0.000010 0.000010 0.000010 0.000010 0.000010 0.000010 0.000010 0.000010 0.000010 0.000010 0.000010 0.000010 0.000010 0.000010 0.000010 0.000010 0.000010 0.000010 0.000010 0.000010 0.000010 0.000010 0.000010 0.000010 0.000010 0.000010 0.000010 0.000010 0.000010 0.000010 0.000010 0.000010 0.000010 0.000010 0.000010
0.010489 0.021287 0.000010 0.040166 0.000010 0.000010 0.000010 0.000010 0.000010 0.000010 0.000010 0.000010 0.000010 0.741423 0.000010 0.025306 0.000010 0.000010 0.002537 0.000010 0.000010 0.000010 0.000010 0.000010 0.000010 0.000010 0.000010 0.000010 0.000721 0.000010 0.003100 0.000010 0.000010 0.027328 0.000010 0.000010 0.009333 0.000010 0.011095 0.000010 0.000010 0.000010 0.000010 0.006996 0.000010 0.000010 0.000364 0.000010 0.000010 0.000010 0.026198 0.008172 0.000010 0.005497 0.059587 0.000010 0.000010
0.000010 0.000010 0.000010 0.000010 0.000010 0.000010 0.000010 0.000010 0.000010 0.000010 0.000010 0.000010 0.000010 0.000010 0.000010 0.000010 0.000010 0.000010 0.000010 0.000010 0.000010 0.000010 0.000010 0.000010 0.000010 0.000010 0.000010 0.000010 0.000010 0.000010 0.000010 0.000010 0.000010 0.000010 0.000010 0.000010 0.000010 0.000010 0.000010 0.000010 0.000010 0.000010 0.000010 0.000010 0.000010 0.000010 0.000010 0.000010 0.000010 0.000010 0.999440 0.000010 0.000010 0.000010 0.000010 0.000010 0.000010
0.000010 0.000010 0.000010 0.000010 0.000010 0.000010 0.000010 0.000010 0.000010 0.000010 0.000010 0.000010 0.000010 0.000010 0.000010 0.000010 0.000010 0.000010 0.000010 0.000010 0.000010 0.000010 0.000010 0.000010 0.000010 0.000010 0.000010 0.000010 0.000010 0.000010 0.000010 0.000010 0.000010 0.000010 0.000010 0.000010 0.000010 0.000010 0.000010 0.000010 0.000010 0.000010 0.000010 0.000010 0.000010 0.000010 0.000010 0.000010 0.000010 0.000010 0.999440 0.000010 0.000010 0.000010 0.000010 0.000010 0.000010
0.000010 0.000010 0.000010 0.000010 0.000010 0.000010 0.000010 0.000010 0.000010 0.000010 0.000010 0.000010 0.000010 0.000010 0.000010 0.000010 0.000010 0.000010 0.000010 0.000010 0.000010 0.000010 0.000010 0.000010 0.000010 0.000010 0.000010 0.000010 0.000010 0.000010 0.000010 0.000010 0.000010 0.000010 0.000010 0.000010 0.000010 0.000010 0.000010 0.000010 0.000010 0.000010 0.000010 0.000010 0.000010 0.000010 0.000010 0.000010 0.000010 0.000010 0.999440 0.000010 0.000010 0.000010 0.000010 0.000010 0.000010
0.000010 0.000010 0.000010 0.000010 0.000010 0.000010 0.000010 0.000010 0.000010 0.000010 0.000010 0.000010 0.000010 0.000010 0.000010 0.000010 0.000010 0.000010 0.000010 0.000010 0.000010 0.000010 0.000010 0.000010 0.000010 0.000010 0.000010 0.000010 0.000010 0.000010 0.000010 0.000010 0.000010 0.000010 0.000010 0.000010 0.000010 0.000010 0.000010 0.000010 0.000010 0.000010 0.000010 0.000010 0.000010 0.000010 0.000010 0.000010 0.000010 0.000010 0.999440 0.000010 0.000010 0.000010 0.000010 0.000010 0.000010
0.000010 0.000010 0.000010 0.000010 0.000010 0.000010 0.000010 0.000010 0.000010 0.000010 0.000010 0.000010 0.000010 0.000010 0.000010 0.000010 0.000010 0.000010 0.000010 0.000010 0.000010 0.000010 0.000010 0.000010 0.000010 0.000010 0.000010 0.000010 0.000010 0.000010 0.000010 0.000010 0.000010 0.000010 0.000010 0.000010 0.000010 0.000010 0.000010 0.000010 0.000010 0.000010 0.000010 0.000010 0.000010 0.000010 0.000010 0.000010 0.000010 0.000010 0.999440 0.000010 0.000010 0.000010 0.000010 0.000010 0.000010
0.000010 0.000010 0.000010 0.000010 0.000010 0.000010 0.000010 0.000010 0.000010 0.000010 0.000010 0.000010 0.000010 0.000010 0.000010 0.000010 0.000010 0.000010 0.000010 0.000010 0.000010 0.000010 0.000010 0.000010 0.000010 0.000010 0.000010 0.000010 0.000010 0.000010 0.000010 0.000010 0.000010 0.000010 0.000010 0.000010 0.000010 0.000010 0.000010 0.000010 0.000010 0.000010 0.000010 0.000010 0.000010 0.000010 0.000010 0.000010 0.000010 0.000010 0.999440 0.000010 0.000010 0.000010 0.000010 0.000010 0.000010
0.043913 0.000130 0.000010 0.002999 0.000010 0.000010 0.000010 0.001686 0.000010 0.000010 0.000010 0.000837 0.012002 0.005793 0.000010 0.009237 0.000010 0.000010 0.000010 0.000010 0.011126 0.006237 0.000010 0.000010 0.033339 0.000010 0.000010 0.000010 0.000010 0.000010 0.000010 0.000010 0.000010 0.000010 0.000010 0.000010 0.009422 0.000010 0.000010 0.001666 0.000010 0.000010 0.000010 0.005193 0.000010 0.002067 0.000010 0.000010 0.000010 0.000010 0.714805 0.132433 0.000010 0.000010 0.000010 0.000010 0.006723
0.000010 0.000010 0.000010 0.000010 0.000010 0.000010 0.000010 0.000010 0.000010 0.000010 0.000010 0.048695 0.000010 0.000010 0.000010 0.000010 0.000010 0.000010 0.000010 0.000010 0.000010 0.000010 0.000010 0.000010 0.000010 0.000010 0.000010 0.000010 0.000010 0.000010 0.000010 0.000010 0.000010 0.000010 0.000010 0.000010 0.000010 0.000010 0.000010 0.000010 0.000010 0.000010 0.000010 0.000010 0.000010 0.000010 0.012555 0.000010 0.000010 0.000010 0.879596 0.058624 0.000010 0.000010 0.000010 0.000010 0.000010
0.000010 0.000010 0.000010 0.000010 0.000010 0.000010 0.000010 0.000010 0.000010 0.000010 0.000010 0.000010 0.000010 0.000784 0.000010 0.000010 0.000010 0.000010 0.000010 0.000010 0.000010 0.000010 0.000010 0.000010 0.019976 0.000010 0.000010 0.000010 0.000010 0.000010 0.000010 0.000010 0.000010 0.000010 0.000010 0.000010 0.000010 0.000010 0.000010 0.000010 0.000010 0.000010 0.000010 0.000010 0.000010 0.000010 0.000010 0.000010 0.000010 0.000010 0.978447 0.000263 0.000010 0.000010 0.000010 0.000010 0.000010
0.000010 0.000010 0.000010 0.000010 0.000010 0.000010 0.000010 0.000010 0.000010 0.000010 0.000010 0.000010 0.000010 0.000010 0.000010 0.000010 0.000010 0.000010 0.000010 0.000010 0.000010 0.000010 0.000010 0.000010 0.000010 0.000010 0.000010 0.000010 0.000010 0.000010 0.000010 0.000010 0.000010 0.000010 0.000010 0.000010 0.000010 0.000010 0.000010 0.000010 0.000010 0.000010 0.000010 0.000010 0.000010 0.000010 0.000010 0.000010 0.000010 0.000010 0.999440 0.000010 0.000010 0.000010 0.000010 0.000010 0.000010
0.000010 0.000010 0.000010 0.000010 0.000010 0.000010 0.000010 0.002333 0.000010 0.000938 0.000010 0.002568 0.004872 0.000010 0.000010 0.013409 0.000010 0.000010 0.001454 0.000010 0.000010 0.000010 0.000010 0.000010 0.032146 0.000010 0.000010 0.000010 0.007718 0.000010 0.000010 0.000010 0.000010 0.000010 0.000010 0.000010 0.011584 0.000010 0.000010 0.000010 0.000010 0.000010 0.000010 0.000010 0.000010 0.000010 0.000010 0.000010 0.000010 0.014654 0.759820 0.130657 0.002584 0.000010 0.000010 0.000010 0.014835
0.000010 0.000010 0.000010 0.000010 0.000010 0.000010 0.000010 0.000010 0.000010 0.000010 0.000010 0.000010 0.000010 0.000010 0.000010 0.000010 0.000010 0.000010 0.000010 0.000010 0.000010 0.000010 0.000010 0.000010 0.031774 0.000010 0.000010 0.000010 0.000010 0.000010 0.000010 0.000010 0.000010 0.000010 0.000010 0.000010 0.000010 0.000010 0.000010 0.000010 0.024633 0.000010 0.000010 0.000010 0.000010 0.000010 0.000010 0.000010 0.000010 0.000010 0.927129 0.015934 0.000010 0.000010 0.000010 0.000010 0.000010
0.000010 0.000010 0.000010 0.000010 0.000010 0.000010 0.000010 0.000847 0.000010 0.000010 0.000010 0.017470 0.000010 0.000873 0.000010 0.000010 0.000010 0.000010 0.001174 0.000010 0.000010 0.000010 0.000010 0.000010 0.000010 0.000010 0.000010 0.000010 0.000010 0.000010 0.000010 0.000010 0.000010 0.004158 0.000010 0.000010 0.000010 0.000010 0.000010 0.000010 0.037237 0.000010 0.000010 0.000010 0.000010 0.000010 0.007739 0.000010 0.000010 0.000010 0.827472 0.088490 0.000010 0.000010 0.014070 0.000010 0.000010
0.000010 0.000010 0.000010 0.000010 0.000010 0.000010 0.000010 0.000010 0.000010 0.000010 0.000010 0.000010 0.000010 0.000010 0.000010 0.000010 0.000010 0.000010 0.000010 0.000010 0.000010 0.000010 0.000010 0.000010 0.000010 0.000010 0.000010 0.000010 0.000010 0.000010 0.000010 0.000010 0.000010 0.000010 0.000010 0.000010 0.000010 0.000010 0.000010 0.000010 0.000010 0.000010 0.000010 0.000010 0.000010 0.000010 0.000010 0.000010 0.000010 0.000010 0.999440 0.000010 0.000010 0.000010 0.000010 0.000010 0.000010
0.000010 0.000010 0.000010 0.000010 0.000010 0.000010 0.000010 0.000010 0.000010 0.000010 0.000010 0.000010 0.000010 0.000010 0.000010 0.000010 0.000010 0.000010 0.000010 0.000010 0.000010 0.000010 0.000010 0.000010 0.000010 0.000010 0.000010 0.000010 0.000010 0.000010 0.000010 0.000010 0.000010 0.000010 0.000010 0.000010 0.000010 0.000010 0.000010 0.000010 0.000010 0.000010 0.000010 0.000010 0.000010 0.000010 0.000010 0.000010 0.000010 0.000010 0.999440 0.000010 0.000010 0.000010 0.000010 0.000010 0.000010
0.000010 0.000010 0.000010 0.000010 0.000010 0.000010 0.000010 0.000010 0.000010 0.000010 0.000010 0.000010 0.000010 0.000010 0.000010 0.000010 0.000010 0.000010 0.000010 0.000010 0.000010 0.000010 0.000010 0.000010 0.000010 0.000010 0.000010 0.000010 0.000010 0.000010 0.000010 0.000010 0.000010 0.000010 0.000010 0.000010 0.000010 0.000010 0.000010 0.000010 0.002437 0.000010 0.000010 0.000010 0.000010 0.000010 0.000010 0.000010 0.000010 0.000010 0.953381 0.043641 0.000010 0.000010 0.000010 0.000010 0.000010
0.000010 0.000010 0.000010 0.000010 0.000010 0.000010 0.000010 0.000010 0.000010 0.000010 0.000010 0.000010 0.000010 0.000010 0.000010 0.000010 0.000010 0.000010 0.000010 0.000010 0.000010 0.000010 0.000010 0.000010 0.000010 0.000010 0.000010 0.000010 0.000010 0.000010 0.000010 0.000010 0.000010 0.000010 0.000010 0.000010 0.000010 0.000010 0.000010 0.000010 0.000010 0.000010 0.000010 0.000010 0.000010 0.000010 0.000010 0.000010 0.000010 0.000010 0.999440 0.000010 0.000010 0.000010 0.000010 0.000010 0.000010
0.000010 0.008032 0.000010 0.000010 0.000010 0.000010 0.000010 0.000010 0.000010 0.000010 0.000010 0.033520 0.000010 0.000010 0.000010 0.008306 0.000010 0.000010 0.000010 0.000010 0.004118 0.000010 0.000010 0.000010 0.000010 0.000010 0.000010 0.000010 0.000010 0.000010 0.000010 0.000010 0.000010 0.000010 0.000010 0.000010 0.000010 0.000010 0.000010 0.000010 0.000010 0.000010 0.000010 0.000010 0.000010 0.000010 0.000010 0.000010 0.000010 0.000010 0.884623 0.056197 0.000010 0.000010 0.000010 0.000010 0.004705
0.000010 0.000010 0.000010 0.016411 0.000010 0.000010 0.000010 0.000010 0.000010 0.000010 0.000010 0.000010 0.000010 0.000010 0.000010 0.000010 0.000010 0.000010 0.015709 0.000010 0.001723 0.000010 0.000010 0.000010 0.000010 0.000010 0.000010 0.000010 0.000010 0.000010 0.000010 0.000010 0.000010 0.000010 0.000010 0.000010 0.000010 0.000010 0.000010 0.000010 0.000010 0.000010 0.000010 0.000010 0.000010 0.000010 0.000010 0.000010 0.000010 0.000010 0.931436 0.031843 0.000010 0.000010 0.002367 0.000010 0.000010
0.000010 0.000010 0.000010 0.000010 0.000010 0.000010 0.000010 0.000010 0.000010 0.000010 0.000010 0.000010 0.000010 0.000010 0.000010 0.000010 0.000010 0.000010 0.000010 0.000010 0.000010 0.000010 0.000010 0.000010 0.000010 0.000010 0.000010 0.000010 0.000010 0.000010 0.000010 0.000010 0.000010 0.000010 0.000010 0.000010 0.000010 0.000010 0.000010 0.000010 0.000010 0.000010 0.000010 0.000010 0.000010 0.000010 0.000010 0.000010 0.000010 0.000010 0.999440 0.000010 0.000010 0.000010 0.000010 0.000010 0.000010
0.000010 0.000010 0.000010 0.000010 0.000010 0.000010 0.000010 0.000010 0.000010 0.000010 0.000010 0.000010 0.000010 0.028478 0.000010 0.003918 0.000010 0.000010 0.000010 0.000010 0.000154 0.000010 0.000010 0.000010 0.000010 0.000010 0.000010 0.000010 0.000010 0.000010 0.000010 0.004176 0.000010 0.015444 0.000010 0.000010 0.000010 0.000010 0.009304 0.000010 0.000010 0.000010 0.000010 0.000010 0.000010 0.000219 0.006538 0.000010 0.000010 0.016080 0.000010 0.000010 0.000010 0.000010 0.915219 0.000010 0.000010
0.000010 0.000010 0.000010 0.000010 0.000010 0.000010 0.000010 0.001998 0.000010 0.000010 0.000010 0.000010 0.000010 0.005098 0.000010 0.000010 0.000010 0.000010 0.000010 0.000010 0.000010 0.000010 0.000010 0.000010 0.000010 0.000010 0.000010 0.000010 0.000010 0.000010 0.000010 0.000010 0.000010 0.000010 0.000010 0.000010 0.000010 0.000010 0.000010 0.000010 0.000010 0.000010 0.000010 0.000010 0.000010 0.000010 0.000010 0.000010 0.000010 0.000010 0.000010 0.000010 0.000010 0.000010 0.992364 0.000010 0.000010
0.000010 0.000010 0.000010 0.000010 0.000010 0.000010 0.000010 0.000010 0.000010 0.000010 0.000010 0.000010 0.000010 0.000010 0.000010 0.000010 0.000010 0.000010 0.000010 0.000010 0.000010 0.000010 0.000010 0.000010 0.000010 0.000010 0.000010 0.000010 0.000010 0.000010 0.000010 0.000010 0.000010 0.000010 0.000010 0.000010 0.000010 0.000010 0.000010 0.000010 0.000010 0.000010 0.000010 0.000010 0.000010 0.000010 0.000010 0.000010 0.000010 0.000010 0.000010 0.000010 0.000010 0.000010 0.999440 0.000010 0.000010
0.000010 0.000010 0.000010 0.000010 0.000010 0.000010 0.000010 0.000010 0.000010 0.000010 0.000010 0.000010 0.000010 0.000010 0.000010 0.000010 0.000010 0.000010 0.000010 0.000010 0.000010 0.000010 0.000010 0.000010 0.000010 0.000010 0.000010 0.000010 0.000010 0.000010 0.000010 0.000010 0.000010 0.000010 0.000010 0.000010 0.000010 0.000010 0.000010 0.000010 0.000010 0.000010 0.000010 0.000010 0.000010 0.000010 0.000010 0.000010 0.000010 0.000010 0.000010 0.000010 0.000010 0.000010 0.999440 0.000010 0.000010
0.000010 0.000010 0.000010 0.000010 0.000010 0.000010 0.000010 0.000010 0.000010 0.000010 0.000010 0.000010 0.000010 0.021369 0.000010 0.000010 0.000010 0.000010 0.000010 0.000010 0.000010 0.000010 0.000010 0.000010 0.000010 0.000010 0.000010 0.000010 0.000010 0.000010 0.000010 0.000010 0.000010 0.000010 0.000010 0.000010 0.000010 0.000010 0.000010 0.000010 0.000010 0.000010 0.000010 0.000010 0.000010 0.000010 0.000010 0.000010 0.000010 0.000010 0.000010 0.004245 0.000010 0.000010 0.973846 0.000010 0.000010
0.000010 0.000010 0.000010 0.000010 0.000010 0.000010 0.000010 0.000010 0.000010 0.000010 0.000010 0.000010 0.000010 0.000010 0.000010 0.000010 0.000010 0.000010 0.000010 0.000010 0.000010 0.000010 0.000010 0.000010 0.000010 0.000010 0.000010 0.000010 0.000010 0.000010 0.000010 0.000010 0.000010 0.000010 0.000010 0.000010 0.000010 0.000010 0.000010 0.000010 0.000010 0.000010 0.000010 0.000010 0.000010 0.000010 0.000010 0.000010 0.000010 0.000010 0.000010 0.000010 0.000010 0.000010 0.999440 0.000010 0.000010
0.000010 0.000010 0.000010 0.000010 0.000010 0.000010 0.000010 0.000010 0.000010 0.000010 0.000010 0.000010 0.000010 0.000010 0.000010 0.000010 0.000010 0.000010 0.000010 0.000010 0.000010 0.000010 0.000010 0.000010 0.000010 0.000010 0.000010 0.000010 0.000010 0.000010 0.000010 0.000010 0.000010 0.000010 0.000010 0.000010 0.000010 0.000010 0.000010 0.000010 0.000010 0.000010 0.000010 0.000010 0.000010 0.000010 0.000010 0.000010 0.000010 0.000010 0.000010 0.000010 0.000010 0.000010 0.999440 0.000010 0.000010
0.000010 0.000010 0.000010 0.000010 0.000010 0.000010 0.000010 0.000010 0.000010 0.000010 0.000010 0.000010 0.000010 0.000010 0.000010 0.000010 0.000010 0.000010 0.000010 0.000010 0.000010 0.000010 0.000010 0.000010 0.000010 0.000010 0.000010 0.000010 0.000010 0.000010 0.000010 0.000010 0.000010 0.000010 0.000010 0.000010 0.000010 0.000010 0.000010 0.000010 0.000010 0.000010 0.000010 0.000010 0.000010 0.000010 0.000010 0.000010 0.000010 0.000010 0.000010 0.000010 0.000010 0.000010 0.999440 0.000010 0.000010
0.000010 0.000010 0.000010 0.000010 0.000010 0.000010 0.000010 0.000010 0.000010 0.000010 0.000010 0.000010 0.000010 0.000010 0.000010 0.000010 0.000010 0.000010 0.000010 0.000010 0.000010 0.000010 0.000010 0.000010 0.000010 0.000010 0.000010 0.000010 0.000010 0.000010 0.000010 0.000010 0.000010 0.000010 0.000010 0.000010 0.000010 0.000010 0.000010 0.000010 0.000010 0.000010 0.000010 0.000010 0.000010 0.000010 0.000010 0.000010 0.000010 0.000010 0.000010 0.000010 0.000010 0.000010 0.999440 0.000010 0.000010
0.000010 0.000010 0.000010 0.000010 0.000010 0.000010 0.000010 0.000010 0.000010 0.000010 0.000010 0.000010 0.000010 0.000010 0.000010 0.000010 0.000010 0.000010 0.000010 0.000010 0.000010 0.000010 0.000010 0.000010 0.000010 0.000010 0.000010 0.000010 0.000010 0.000010 0.000010 0.000010 0.000010 0.000010 0.000010 0.000010 0.000010 0.000010 0.000010 0.000010 0.000010 0.000010 0.000010 0.000010 0.000010 0.000010 0.000010 0.000010 0.000010 0.000010 0.000010 0.000010 0.000010 0.000010 0.999440 0.000010 0.000010
0.007926 0.000010 0.000010 0.021117 0.000010 0.000010 0.000010 0.000010 0.000010 0.000010 0.000010 0.000010 0.000010 0.011406 0.000010 0.000010 0.000010 0.000010 0.022411 0.000010 0.000010 0.000010 0.000010 0.000010 0.000010 0.000010 0.000010 0.000010 0.000010 0.000010 0.000010 0.000010 0.000010 0.010233 0.000010 0.000010 0.000010 0.000010 0.000010 0.000010 0.000010 0.000010 0.000010 0.000010 0.000010 0.000010 0.000010 0.000010 0.000010 0.000138 0.000010 0.000055 0.000010 0.000010 0.926224 0.000010 0.000010
0.000010 0.000010 0.000010 0.000010 0.002245 0.000010 0.000010 0.000010 0.000010 0.000010 0.000010 0.019715 0.000010 0.001109 0.000010 0.000010 0.000010 0.000010 0.000010 0.000010 0.000010 0.000010 0.000010 0.000010 0.000010 0.000010 0.000010 0.000010 0.000010 0.000010 0.000010 0.000010 0.000010 0.000010 0.000010 0.000010 0.000010 0.000010 0.000010 0.000010 0.000010 0.000010 0.000010 0.000010 0.000010 0.000010 0.000010 0.000010 0.000010 0.000010 0.000010 0.000010 0.000010 0.000010 0.976402 0.000010 0.000010
0.000010 0.000010 0.000010 0.000010 0.000010 0.000010 0.000010 0.000920 0.000010 0.000010 0.010383 0.000010 0.000010 0.013858 0.000010 0.008226 0.000010 0.000010 0.023059 0.000010 0.000010 0.000010 0.000010 0.000010 0.000010 0.000010 0.000010 0.000010 0.000010 0.000010 0.000010 0.000010 0.000010 0.000010 0.000010 0.000010 0.021916 0.000010 0.000010 0.000010 0.000010 0.000010 0.000010 0.000010 0.000010 0.000010 0.000010 0.000010 0.000010 0.000010 0.000010 0.000010 0.000010 0.000010 0.921138 0.000010 0.000010
0.000010 0.000010 0.000010 0.000010 0.001240 0.000010 0.000010 0.000010 0.000010 0.000010 0.000010 0.000010 0.000010 0.000010 0.000010 0.000010 0.000010 0.000010 0.001561 0.000010 0.000010 0.000010 0.000010 0.000010 0.007840 0.000010 0.000010 0.000010 0.000010 0.000010 0.000010 0.000010 0.000010 0.000010 0.000010 0.000010 0.000010 0.000010 0.000010 0.000010 0.000010 0.000010 0.000010 0.000010 0.000010 0.000010 0.000010 0.000010 0.000010 0.000010 0.000010 0.000010 0.000010 0.000010 0.988829 0.000010 0.000010
0.000010 0.000010 0.000010 0.000010 0.000010 0.000010 0.000010 0.000010 0.000010 0.000010 0.000010 0.000010 0.000010 0.000010 0.000010 0.000010 0.000010 0.000010 0.000010 0.000010 0.000010 0.000010 0.000010 0.000010 0.000010 0.000010 0.000010 0.000010 0.000010 0.000010 0.000010 0.000010 0.000010 0.000010 0.000010 0.000010 0.000010 0.000010 0.000010 0.000010 0.000010 0.000010 0.000010 0.000010 0.000010 0.000010 0.000010 0.000010 0.000010 0.000010 0.000010 0.000010 0.000010 0.000010 0.999440 0.000010 0.000010
0.000010 0.000010 0.000010 0.000010 0.000010 0.000010 0.000010 0.000010 0.000010 0.000010 0.000010 0.000010 0.000010 0.000010 0.000010 0.000010 0.000010 0.000010 0.000010 0.000010 0.000010 0.000010 0.000010 0.000010 0.000010 0.000010 0.000010 0.000010 0.000010 0.000010 0.000010 0.000010 0.000010 0.000010 0.000010 0.000010 0.000010 0.000010 0.000010 0.000010 0.000010 0.000010 0.000010 0.000010 0.000010 0.000010 0.000010 0.000010 0.000010 0.000010 0.000010 0.000010 0.000010 0.000010 0.999440 0.000010 0.000010
0.000010 0.000010 0.000010 0.000010 0.058092 0.000010 0.000010 0.000010 0.000010 0.000010 0.000010 0.000010 0.000010 0.000010 0.000010 0.000010 0.000010 0.000010 0.000010 0.000010 0.000010 0.000010 0.000010 0.000010 0.000010 0.000010 0.000010 0.000010 0.000010 0.000010 0.000010 0.000010 0.000010 0.000010 0.000010 0.000010 0.000010 0.000010 0.000010 0.000010 0.000010 0.000010 0.000010 0.000010 0.000010 0.000010 0.000010 0.000010 0.000010 0.000010 0.000010 0.000010 0.000010 0.000010 0.937608 0.000010 0.003760
0.000010 0.000010 0.000010 0.000010 0.000010 0.000010 0.000010 0.000010 0.000010 0.000010 0.000010 0.000010 0.000010 0.000010 0.000010 0.000010 0.000010 0.000010 0.000010 0.000010 0.000010 0.000010 0.000010 0.000010 0.000010 0.000010 0.000010 0.000010 0.000010 0.000010 0.000010 0.000010 0.000010 0.000010 0.000010 0.000010 0.000010 0.000010 0.000010 0.000010 0.000010 0.000010 0.000010 0.000010 0.000010 0.000010 0.000010 0.000010 0.000010 0.000010 0.000010 0.000010 0.000010 0.000010 0.999440 0.000010 0.000010
0.000010 0.000010 0.000010 0.000010 0.000010 0.000010 0.000010 0.000010 0.000010 0.000010 0.000010 0.000010 0.000010 0.050485 0.000010 0.006416 0.000010 0.000010 0.000010 0.000010 0.000010 0.000010 0.000010 0.000010 0.000010 0.000010 0.000010 0.000010 0.000010 0.000010 0.000010 0.000010 0.000010 0.000010 0.000010 0.000010 0.000010 0.000010 0.000010 0.000010 0.000010 0.000010 0.000010 0.000010 0.000010 0.000010 0.000010 0.000010 0.000010 0.000010 0.000010 0.007118 0.000010 0.000010 0.935451 0.000010 0.000010
0.000010 0.000010 0.000010 0.000010 0.000010 0.000010 0.000010 0.000010 0.000010 0.000010 0.000010 0.000010 0.000010 0.000010 0.000010 0.000010 0.000010 0.000010 0.000010 0.000010 0.000010 0.000010 0.000010 0.000010 0.000010 0.000010 0.000010 0.000010 0.000010 0.000010 0.000010 0.000010 0.000010 0.000010 0.000010 0.000010 0.000010 0.000010 0.000010 0.000010 0.000010 0.000010 0.000010 0.000010 0.000010 0.000010 0.000010 0.000010 0.000010 0.000010 0.000010 0.000010 0.000010 0.000010 0.999440 0.000010 0.000010
0.000010 0.000010 0.000010 0.000010 0.000010 0.000010 0.000010 0.000010 0.000010 0.000010 0.000010 0.000010 0.000010 0.000010 0.000010 0.000010 0.000010 0.000010 0.000010 0.000010 0.916854 0.000010 0.000010 0.000010 0.000010 0.000010 0.000010 0.000010 0.000010 0.000010 0.000010 0.000010 0.000010 0.000010 0.000010 0.000010 0.000010 0.000010 0.000010 0.000010 0.069424 0.000010 0.000010 0.000010 0.000010 0.000010 0.000010 0.000010 0.000010 0.013181 0.000010 0.000010 0.000010 0.000010 0.000010 0.000010 0.000010
0.000010 0.000010 0.000010 0.000010 0.000010 0.000010 0.000010 0.000010 0.000010 0.000010 0.000010 0.000010 0.000010 0.000010 0.000010 0.000010 0.000010 0.000010 0.000010 0.000010 0.999440 0.000010 0.000010 0.000010 0.000010 0.000010 0.000010 0.000010 0.000010 0.000010 0.000010 0.000010 0.000010 0.000010 0.000010 0.000010 0.000010 0.000010 0.000010 0.000010 0.000010 0.000010 0.000010 0.000010 0.000010 0.000010 0.000010 0.000010 0.000010 0.000010 0.000010 0.000010 0.000010 0.000010 0.000010 0.000010 0.000010
0.000010 0.000010 0.000010 0.000010 0.000010 0.000010 0.000010 0.000010 0.000010 0.000010 0.000010 0.000010 0.000010 0.000010 0.000010 0.000010 0.000010 0.000010 0.000010 0.000010 0.999440 0.000010 0.000010 0.000010 0.000010 0.000010 0.000010 0.000010 0.000010 0.000010 0.000010 0.000010 0.000010 0.000010 0.000010 0.000010 0.000010 0.000010 0.000010 0.000010 0.000010 0.000010 0.000010 0.000010 0.000010 0.000010 0.000010 0.000010 0.000010 0.000010 0.000010 0.000010 0.000010 0.000010 0.000010 0.000010 0.000010
0.000010 0.000010 0.000010 0.000010 0.000010 0.000010 0.000010 0.000010 0.000010 0.000010 0.000010 0.000010 0.000010 0.000010 0.000010 0.000010 0.000010 0.000010 0.000010 0.000010 0.999440 0.000010 0.000010 0.000010 0.000010 0.000010 0.000010 0.000010 0.000010 0.000010 0.000010 0.000010 0.000010 0.000010 0.000010 0.000010 0.000010 0.000010 0.000010 0.000010 0.000010 0.000010 0.000010 0.000010 0.000010 0.000010 0.000010 0.000010 0.000010 0.000010 0.000010 0.000010 0.000010 0.000010 0.000010 0.000010 0.000010
0.000010 0.000010 0.000010 0.000010 0.000010 0.000010 0.000010 0.000010 0.000010 0.000010 0.000010 0.000010 0.000010 0.000010 0.000010 0.000010 0.000010 0.000010 0.000010 0.000010 0.999440 0.000010 0.000010 0.000010 0.000010 0.000010 0.000010 0.000010 0.000010 0.000010 0.000010 0.000010 0.000010 0.000010 0.000010 0.000010 0.000010 0.000010 0.000010 0.000010 0.000010 0.000010 0.000010 0.000010 0.000010 0.000010 0.000010 0.000010 0.000010 0.000010 0.000010 0.000010 0.000010 0.000010 0.000010 0.000010 0.000010
0.000010 0.006028 0.000010 0.000010 0.000010 0.000010 0.000010 0.000010 0.000010 0.000010 0.000010 0.000010 0.000010 0.000010 0.000010 0.021301 0.000010 0.000010 0.009838 0.000010 0.930234 0.000010 0.000010 0.000010 0.000010 0.000010 0.000010 0.000010 0.000010 0.000010 0.000010 0.000010 0.000010 0.000010 0.000010 0.000010 0.019443 0.000010 0.000010 0.000010 0.000010 0.000010 0.000010 0.000010 0.000010 0.006033 0.000010 0.000010 0.000010 0.001817 0.004816 0.000010 0.000010 0.000010 0.000010 0.000010 0.000010
0.000010 0.000010 0.000010 0.000010 0.000010 0.000010 0.000010 0.000010 0.000010 0.000010 0.000010 0.000010 0.000010 0.000010 0.000010 0.000010 0.000010 0.000010 0.000010 0.000010 0.999440 0.000010 0.000010 0.000010 0.000010 0.000010 0.000010 0.000010 0.000010 0.000010 0.000010 0.000010 0.000010 0.000010 0.000010 0.000010 0.000010 0.000010 0.000010 0.000010 0.000010 0.000010 0.000010 0.000010 0.000010 0.000010 0.000010 0.000010 0.000010 0.000010 0.000010 0.000010 0.000010 0.000010 0.000010 0.000010 0.000010
0.000010 0.000010 0.000010 0.000010 0.000010 0.000010 0.000010 0.000010 0.000010 0.000010 0.000010 0.000010 0.000010 0.000010 0.000010 0.000010 0.000010 0.000010 0.000010 0.000010 0.999440 0.000010 0.000010 0.000010 0.000010 0.000010 0.000010 0.000010 0.000010 0.000010 0.000010 0.000010 0.000010 0.000010 0.000010 0.000010 0.000010 0.000010 0.000010 0.000010 0.000010 0.000010 0.000010 0.000010 0.000010 0.000010 0.000010 0.000010 0.000010 0.000010 0.000010 0.000010 0.000010 0.000010 0.000010 0.000010 0.000010
0.010633 0.000010 0.000010 0.000010 0.000010 0.000010 0.000010 0.000010 0.000010 0.000010 0.000010 0.061705 0.000010 0.000010 0.000010 0.000010 0.000010 0.000010 0.000010 0.000010 0.916818 0.000010 0.000010 0.000010 0.000237 0.000010 0.000010 0.000010 0.000010 0.000010 0.000010 0.000649 0.000010 0.000010 0.000010 0.000010 0.000010 0.000010 0.000010 0.000010 0.000010 0.000010 0.000010 0.000010 0.000010 0.000010 0.000010 0.000010 0.000010 0.000010 0.000010 0.009447 0.000010 0.000010 0.000010 0.000010 0.000010
0.000010 0.000010 0.000010 0.000010 0.000010 0.000010 0.000010 0.000010 0.000010 0.000010 0.000010 0.000010 0.000010 0.000010 0.000010 0.000010 0.000010 0.000010 0.000010 0.000010 0.950525 0.000010 0.000010 0.000010 0.000010 0.000010 0.000010 0.000010 0.000010 0.000010 0.000010 0.000010 0.000010 0.000010 0.000010 0.000010 0.000010 0.000010 0.000010 0.000010 0.048925 0.000010 0.000010 0.000010 0.000010 0.000010 0.000010 0.000010 0.000010 0.000010 0.000010 0.000010 0.000010 0.000010 0.000010 0.000010 0.000010
0.000010 0.000010 0.000010 0.000010 0.000010 0.000010 0.000010 0.000010 0.000010 0.000010 0.000010 0.054362 0.000010 0.000010 0.000010 0.000010 0.000010 0.000010 0.000010 0.000010 0.930063 0.000010 0.000010 0.000010 0.000010 0.000010 0.000010 0.000010 0.000010 0.000010 0.000010 0.000010 0.000010 0.000010 0.000010 0.000010 0.000010 0.000010 0.000010 0.000010 0.000010 0.000010 0.000010 0.000010 0.000010 0.000010 0.000010 0.000010 0.000010 0.015035 0.000010 0.000010 0.000010 0.000010 0.000010 0.000010 0.000010
0.000010 0.000010 0.000010 0.000010 0.000010 0.000010 0.000010 0.000010 0.000010 0.000010 0.000010 0.000010 0.000010 0.000010 0.000010 0.000010 0.000010 0.000010 0.000010 0.000010 0.999440 0.000010 0.000010 0.000010 0.000010 0.000010 0.000010 0.000010 0.000010 0.000010 0.000010 0.000010 0.000010 0.000010 0.000010 0.000010 0.000010 0.000010 0.000010 0.000010 0.000010 0.000010 0.000010 0.000010 0.000010 0.000010 0.000010 0.000010 0.000010 0.000010 0.000010 0.000010 0.000010 0.000010 0.000010 0.000010 0.000010
0.000010 0.000010 0.000010 0.000010 0.000010 0.000010 0.000010 0.000010 0.000010 0.000010 0.000010 0.000010 0.000010 0.000010 0.000010 0.000010 0.000010 0.000010 0.000010 0.000010 0.999440 0.000010 0.000010 0.000010 0.000010 0.000010 0.000010 0.000010 0.000010 0.000010 0.000010 0.000010 0.000010 0.000010 0.000010 0.000010 0.000010 0.000010 0.000010 0.000010 0.000010 0.000010 0.000010 0.000010 0.000010 0.000010 0.000010 0.000010 0.000010 0.000010 0.000010 0.000010 0.000010 0.000010 0.000010 0.000010 0.000010
0.038706 0.000869 0.000010 0.009873 0.001846 0.000010 0.000010 0.000334 0.000010 0.000010 0.000010 0.106169 0.000010 0.000010 0.000010 0.000010 0.000010 0.000010 0.036201 0.000010 0.685166 0.000010 0.000010 0.000010 0.059506 0.000010 0.000010 0.000010 0.000010 0.000010 0.007787 0.000010 0.000010 0.005594 0.000010 0.000010 0.000010 0.000010 0.000010 0.000010 0.008423 0.000010 0.007521 0.000010 0.000414 0.000010 0.000010 0.000010 0.000010 0.016010 0.011133 0.000010 0.000010 0.000010 0.000010 0.000010 0.004048
0.000010 0.014237 0.000010 0.000010 0.000010 0.000010 0.000010 0.000010 0.000010 0.000010 0.000010 0.035641 0.000010 0.000010 0.000010 0.000010 0.000010 0.000010 0.000010 0.000010 0.898030 0.000010 0.000010 0.000010 0.039710 0.000010 0.000010 0.000010 0.000010 0.000010 0.000010 0.000010 0.000010 0.000010 0.000010 0.000010 0.002988 0.000010 0.000010 0.000010 0.000010 0.000010 0.000010 0.000010 0.000010 0.000010 0.000010 0.000010 0.000010 0.000010 0.000010 0.008884 0.000010 0.000010 0.000010 0.000010 0.000010
0.009179 0.000010 0.000010 0.008262 0.000010 0.000010 0.000010 0.000010 0.000010 0.000010 0.000010 0.077637 0.000010 0.000010 0.000010 0.000010 0.000010 0.000010 0.000010 0.000010 0.829385 0.000010 0.000010 0.000010 0.036481 0.000010 0.000010 0.000010 0.000010 0.000010 0.000010 0.000010 0.000010 0.000010 0.000010 0.000010 0.000010 0.000010 0.000010 0.000010 0.002390 0.000010 0.000010 0.000010 0.000010 0.000010 0.011420 0.000010 0.000010 0.000010 0.000010 0.024756 0.000010 0.000010 0.000010 0.000010 0.000010
0.037172 0.000010 0.000010 0.000010 0.001120 0.000010 0.000010 0.000010 0.000010 0.000010 0.000010 0.032270 0.000010 0.000010 0.000010 0.000010 0.000010 0.000010 0.009677 0.000010 0.852651 0.000010 0.000010 0.000010 0.017684 0.000010 0.000010 0.000010 0.000010 0.000010 0.000010 0.000010 0.000010 0.000010 0.000010 0.000010 0.003475 0.000010 0.000010 0.000010 0.030997 0.000010 0.000010 0.000010 0.006601 0.000010 0.000010 0.000010 0.000010 0.000010 0.007093 0.000010 0.000010 0.000010 0.000799 0.000010 0.000010
0.000010 0.001789 0.000010 0.000010 0.000010 0.000010 0.000010 0.000010 0.000010 0.000010 0.000010 0.048043 0.000010 0.000010 0.000010 0.000010 0.000010 0.000010 0.034279 0.000010 0.893680 0.000010 0.000010 0.000010 0.009459 0.000010 0.000010 0.000010 0.000010 0.000010 0.000010 0.000010 0.000010 0.000010 0.000010 0.000010 0.000010 0.000010 0.000010 0.000010 0.000010 0.000010 0.000010 0.000010 0.000010 0.000010 0.000010 0.000010 0.000010 0.000010 0.000010 0.000010 0.000010 0.000010 0.000010 0.000010 0.012240
0.027898 0.041330 0.000010 0.001297 0.000010 0.000010 0.000010 0.000010 0.000010 0.000010 0.000010 0.213323 0.000010 0.000010 0.000010 0.011558 0.000010 0.000010 0.000010 0.000010 0.598337 0.000010 0.000010 0.000010 0.039457 0.000010 0.000010 0.000010 0.000010 0.000010 0.000010 0.000010 0.000010 0.000010 0.000010 0.000010 0.000010 0.000010 0.000010 0.000010 0.056519 0.000010 0.000010 0.000010 0.000010 0.000010 0.000010 0.000010 0.000010 0.009410 0.000010 0.000010 0.000400 0.000010 0.000010 0.000010 0.000010
0.000010 0.000010 0.000010 0.000010 0.000010 0.000010 0.000010 0.000010 0.000010 0.000010 0.000010 0.000010 0.000010 0.000010 0.000010 0.000010 0.000010 0.000010 0.000010 0.000010 0.999440 0.000010 0.000010 0.000010 0.000010 0.000010 0.000010 0.000010 0.000010 0.000010 0.000010 0.000010 0.000010 0.000010 0.000010 0.000010 0.000010 0.000010 0.000010 0.000010 0.000010 0.000010 0.000010 0.000010 0.000010 0.000010 0.000010 0.000010 0.000010 0.000010 0.000010 0.000010 0.000010 0.000010 0.000010 0.000010 0.000010
0.000010 0.000010 0.000010 0.036078 0.056995 0.000010 0.000010 0.000010 0.000010 0.000010 0.000010 0.000010 0.000010 0.004483 0.000010 0.000010 0.000010 0.000010 0.000010 0.000010 0.002400 0.000010 0.000010 0.000010 0.016601 0.000010 0.000010 0.000010 0.000010 0.000010 0.000010 0.000010 0.000010 0.000010 0.000010 0.000010 0.000010 0.000010 0.006287 0.692036 0.016721 0.000010 0.029112 0.000010 0.000010 0.006448 0.000010 0.000010 0.000010 0.000010 0.010834 0.000010 0.088411 0.000010 0.013523 0.000010 0.019642
0.000010 0.000010 0.000010 0.016027 0.034014 0.000010 0.000010 0.002078 0.000010 0.000010 0.002780 0.002221 0.002524 0.000010 0.000010 0.002239 0.000010 0.000010 0.000577 0.000010 0.000010 0.000010 0.001165 0.000010 0.014232 0.000010 0.000010 0.000010 0.000010 0.000010 0.000010 0.000010 0.000010 0.000010 0.000010 0.000010 0.005796 0.000010 0.000010 0.727036 0.000010 0.000010 0.030809 0.000010 0.002866 0.000010 0.003806 0.000010 0.000010 0.000010 0.001902 0.000010 0.141523 0.000010 0.000010 0.000010 0.008015
0.000010 0.000010 0.000010 0.000010 0.026973 0.000010 0.000010 0.000010 0.000010 0.000010 0.000010 0.000010 0.011845 0.000010 0.000010 0.013135 0.000010 0.000010 0.000010 0.000010 0.000010 0.000010 0.000010 0.000010 0.000010 0.000010 0.000010 0.000010 0.000010 0.000010 0.000010 0.009062 0.000010 0.000010 0.000010 0.000010 0.000010 0.000010 0.003111 0.825490 0.000010 0.000010 0.012997 0.000010 0.000010 0.000010 0.000010 0.000010 0.000010 0.000010 0.000010 0.013461 0.079517 0.000010 0.000010 0.000010 0.003938
0.000010 0.000010 0.000010 0.000010 0.000796 0.000010 0.000010 0.000010 0.000010 0.000010 0.000010 0.000010 0.000010 0.000010 0.000010 0.000010 0.000010 0.000010 0.000010 0.000010 0.000010 0.000010 0.000010 0.000010 0.000010 0.000010 0.000010 0.000010 0.000010 0.000010 0.000010 0.000010 0.000010 0.000010 0.000010 0.000010 0.000010 0.000010 0.000010 0.847649 0.000010 0.000010 0.043106 0.000010 0.000010 0.000010 0.000010 0.000010 0.000010 0.000010 0.000010 0.000010 0.107919 0.000010 0.000010 0.000010 0.000010
0.000010 0.000010 0.000010 0.000010 0.062577 0.000010 0.000010 0.000010 0.000010 0.000010 0.010848 0.000010 0.000010 0.000010 0.000010 0.000010 0.000010 0.000010 0.000010 0.000010 0.000010 0.000010 0.000010 0.000010 0.006946 0.000010 0.000010 0.000010 0.000010 0.000010 0.000010 0.000010 0.000010 0.000010 0.000010 0.000010 0.000010 0.000010 0.000010 0.791933 0.000010 0.000010 0.039282 0.000010 0.000010 0.009681 0.000010 0.000010 0.000010 0.000010 0.000010 0.000010 0.078233 0.000010 0.000010 0.000010 0.000010
0.000010 0.000010 0.000010 0.015099 0.099179 0.000010 0.000010 0.000010 0.000010 0.003117 0.000010 0.000010 0.000010 0.000010 0.000010 0.000010 0.000010 0.000010 0.000010 0.000010 0.000010 0.000010 0.000010 0.000010 0.013952 0.000010 0.000010 0.000010 0.000010 0.000010 0.000010 0.006540 0.000010 0.000010 0.000010 0.000010 0.000010 0.000010 0.000010 0.685192 0.013774 0.000010 0.051487 0.000010 0.000010 0.002042 0.000010 0.000010 0.000010 0.000010 0.000010 0.000010 0.103692 0.000010 0.005465 0.000010 0.000010
0.000010 0.000010 0.000010 0.000010 0.123780 0.000010 0.000010 0.004070 0.000010 0.000010 0.000010 0.000010 0.005872 0.008343 0.000010 0.000010 0.000010 0.000010 0.000010 0.000010 0.000010 0.000010 0.000184 0.000010 0.000010 0.000010 0.000010 0.000010 0.000010 0.000010 0.000010 0.000010 0.000010 0.001517 0.000010 0.006538 0.000010 0.000010 0.000010 0.640997 0.003135 0.000010 0.008866 0.004242 0.000010 0.000010 0.008081 0.000010 0.000010 0.000010 0.000010 0.014230 0.092623 0.026116 0.000754 0.000010 0.050251
0.000010 0.000010 0.000010 0.000010 0.149585 0.000010 0.000010 0.000010 0.000010 0.000010 0.006718 0.000010 0.000010 0.000010 0.000010 0.000010 0.000010 0.000010 0.000010 0.000010 0.000010 0.000010 0.000010 0.000010 0.000010 0.000010 0.000010 0.000010 0.000010 0.000010 0.000010 0.000010 0.000010 0.000010 0.000010 0.000010 0.000010 0.000010 0.000010 0.709369 0.000010 0.000010 0.000010 0.000010 0.000010 0.000010 0.003842 0.000010 0.000010 0.000010 0.000010 0.000010 0.102669 0.000010 0.000010 0.000010 0.027307
0.008778 0.000010 0.000010 0.000010 0.047863 0.000010 0.000010 0.000010 0.000010 0.007323 0.009769 0.000010 0.000010 0.000010 0.000010 0.000010 0.000010 0.000010 0.000010 0.000010 0.000010 0.000010 0.000010 0.000010 0.000010 0.000010 0.000010 0.000010 0.000010 0.000010 0.000010 0.000010 0.000010 0.000010 0.000010 0.000010 0.000010 0.000010 0.000010 0.784458 0.000010 0.000010 0.077339 0.000010 0.001945 0.000010 0.000010 0.000010 0.000010 0.000010 0.000010 0.000010 0.062035 0.000010 0.000010 0.000010 0.000010
0.000010 0.007208 0.000010 0.000010 0.050700 0.000010 0.000010 0.000010 0.000010 0.003063 0.000010 0.000010 0.000010 0.004373 0.000010 0.000010 0.000010 0.000010 0.000010 0.000010 0.000010 0.000010 0.000010 0.000010 0.000010 0.000010 0.000010 0.000010 0.002180 0.000010 0.000010 0.000010 0.000010 0.000010 0.000010 0.000010 0.000010 0.000010 0.000010 0.698579 0.000010 0.000010 0.030012 0.000010 0.000010 0.005099 0.000010 0.000010 0.000010 0.000010 0.000010 0.025256 0.132547 0.000010 0.009127 0.000010 0.031406
0.000010 0.010504 0.000010 0.000010 0.081642 0.000010 0.000010 0.000010 0.000010 0.000010 0.000010 0.000010 0.000010 0.000010 0.000010 0.000010 0.000010 0.000010 0.000010 0.000010 0.000010 0.000010 0.000010 0.000010 0.000010 0.000010 0.000010 0.000010 0.004851 0.000010 0.000010 0.000010 0.000010 0.000010 0.000010 0.000010 0.000010 0.000010 0.000010 0.759803 0.000010 0.000010 0.015995 0.000010 0.000010 0.012833 0.000010 0.000010 0.000010 0.000010 0.000010 0.000010 0.106791 0.000010 0.000020 0.000010 0.007081
0.000010 0.000010 0.000010 0.014798 0.120835 0.000010 0.000010 0.000010 0.000010 0.004262 0.000010 0.011540 0.018656 0.000010 0.000010 0.000010 0.000010 0.000010 0.000010 0.000010 0.000010 0.000010 0.000010 0.000010 0.000010 0.000010 0.000010 0.000010 0.000010 0.000010 0.000010 0.000010 0.000010 0.003804 0.000010 0.000010 0.000010 0.000010 0.000010 0.662648 0.000010 0.000010 0.000010 0.000010 0.010567 0.001103 0.000010 0.000010 0.000010 0.000010 0.000017 0.000010 0.124390 0.000010 0.000010 0.000010 0.026931
0.000010 0.000010 0.000010 0.000010 0.076018 0.000010 0.000010 0.000010 0.000010 0.000010 0.000010 0.000010 0.000010 0.000010 0.000010 0.000010 0.000010 0.000010 0.000010 0.000010 0.000010 0.000010 0.000010 0.000010 0.000010 0.000010 0.000010 0.000010 0.000010 0.000010 0.000010 0.000010 0.000010 0.000010 0.000010 0.000010 0.000010 0.000010 0.000010 0.772404 0.000010 0.000010 0.013163 0.000010 0.000010 0.000010 0.000010 0.000010 0.000010 0.000010 0.000010 0.000010 0.137441 0.000010 0.000010 0.000010 0.000454
0.000010 0.000010 0.000010 0.000010 0.082859 0.000010 0.000010 0.000010 0.000010 0.000010 0.000010 0.000010 0.000010 0.000010 0.000010 0.000010 0.000010 0.000010 0.000010 0.000010 0.000010 0.000010 0.000010 0.000010 0.000010 0.000010 0.000010 0.000010 0.000010 0.000010 0.000010 0.000010 0.000010 0.000010 0.000010 0.000010 0.000010 0.000010 0.000010 0.699360 0.012112 0.000010 0.071738 0.000010 0.000010 0.004652 0.002521 0.000010 0.000010 0.021752 0.000010 0.000010 0.095052 0.009474 0.000010 0.000010 0.000010
0.000010 0.002053 0.000010 0.005272 0.098086 0.000010 0.000010 0.015674 0.000010 0.002383 0.000010 0.001687 0.000010 0.000010 0.000010 0.000010 0.000010 0.000010 0.000010 0.000010 0.000010 0.000010 0.000010 0.000010 0.000010 0.000010 0.000010 0.000010 0.000010 0.000010 0.000010 0.000010 0.000010 0.011011 0.000010 0.000010 0.000010 0.000010 0.000010 0.670791 0.000010 0.000010 0.016902 0.000010 0.000010 0.001586 0.000010 0.000010 0.000010 0.000010 0.000010 0.000010 0.151141 0.000010 0.000010 0.000010 0.022962
0.000010 0.000010 0.000010 0.002131 0.056053 0.000010 0.000010 0.000010 0.000010 0.000010 0.000010 0.000010 0.000010 0.000010 0.000010 0.000010 0.000010 0.000010 0.000010 0.000010 0.000010 0.000010 0.000010 0.000010 0.000010 0.000010 0.000010 0.000010 0.000010 0.000010 0.000010 0.000010 0.000010 0.000010 0.000010 0.000010 0.000010 0.000010 0.000010 0.743881 0.019161 0.000010 0.080297 0.000010 0.000010 0.000010 0.004527 0.000010 0.000010 0.000010 0.000010 0.000010 0.093450 0.000010 0.000010 0.000010 0.000010
0.002175 0.000010 0.000010 0.000010 0.119898 0.000010 0.000010 0.000010 0.000010 0.000010 0.000010 0.000010 0.022626 0.000010 0.000010 0.000010 0.000010 0.000010 0.000010 0.000010 0.000010 0.000010 0.008257 0.000010 0.000010 0.000010 0.000010 0.000010 0.000010 0.000010 0.000010 0.000010 0.000010 0.000010 0.000010 0.000010 0.000010 0.000010 0.000010 0.617569 0.006197 0.000010 0.000010 0.000010 0.001821 0.000010 0.000010 0.000010 0.000010 0.000010 0.000010 0.000010 0.201485 0.000191 0.004183 0.000010 0.015138
0.000010 0.000010 0.000010 0.000010 0.037499 0.000010 0.000010 0.009732 0.000010 0.000010 0.000010 0.000010 0.000010 0.000010 0.000010 0.000010 0.000010 0.000010 0.000010 0.000010 0.000010 0.000010 0.000010 0.000010 0.000010 0.000010 0.000010 0.000010 0.000010 0.000010 0.000010 0.000010 0.000010 0.000010 0.000010 0.000010 0.000010 0.000010 0.000010 0.778274 0.016013 0.000010 0.049089 0.000010 0.008465 0.000010 0.000010 0.000010 0.000010 0.000010 0.000010 0.000010 0.099442 0.000996 0.000010 0.000010 0.000010
0.000010 0.000010 0.000010 0.008789 0.074519 0.000010 0.000010 0.007744 0.000010 0.000010 0.000010 0.004981 0.000010 0.000010 0.000010 0.000010 0.000010 0.000010 0.000010 0.000010 0.027090 0.000010 0.000010 0.000010 0.000010 0.000010 0.000010 0.000010 0.000010 0.000010 0.000010 0.000010 0.000010 0.000010 0.000010 0.000010 0.000010 0.000010 0.000010 0.738133 0.000639 0.000010 0.015126 0.000010 0.000010 0.000010 0.000010 0.000010 0.000010 0.000010 0.000010 0.000010 0.095400 0.009536 0.017583 0.000010 0.000010
0.000010 0.000010 0.000010 0.000010 0.081646 0.000010 0.000010 0.000010 0.000010 0.000010 0.000010 0.000010 0.000010 0.000010 0.000010 0.000010 0.000010 0.000010 0.000010 0.000010 0.000010 0.000010 0.000010 0.000010 0.000010 0.000010 0.000010 0.000010 0.000010 0.000010 0.000010 0.000010 0.000010 0.000010 0.000010 0.000010 0.000010 0.000010 0.000010 0.730441 0.000010 0.000010 0.062095 0.000010 0.000010 0.000010 0.000010 0.000010 0.000010 0.000010 0.000010 0.000010 0.125288 0.000010 0.000010 0.000010 0.000010
0.017998 0.011298 0.015660 0.001248 0.010007 0.026177 0.042651 0.000335 0.009595 0.015633 0.000010 0.000010 0.577509 0.015811 0.059881 0.000010 0.000010 0.000010 0.000010 0.000977 0.000010 0.000010 0.000010 0.033433 0.000010 0.000010 0.000010 0.019862 0.006058 0.000010 0.004550 0.000010 0.007260 0.000010 0.000010 0.000010 0.008489 0.019865 0.000019 0.011531 0.000010 0.034121 0.003278 0.004538 0.008590 0.000010 0.000010 0.002338 0.000010 0.022541 0.000417 0.003399 0.000010 0.004679 0.000010 0.000010 0.000010
0.000010 0.008174 0.003895 0.000010 0.000010 0.000010 0.013752 0.000010 0.010638 0.000010 0.008725 0.000010 0.658252 0.008289 0.102554 0.000010 0.000010 0.000010 0.000010 0.019083 0.000010 0.008531 0.000010 0.000010 0.000010 0.000010 0.000010 0.003889 0.000010 0.000010 0.000010 0.014068 0.000010 0.000010 0.000010 0.000010 0.000010 0.046022 0.011603 0.000010 0.000010 0.023094 0.000010 0.000010 0.000010 0.000010 0.000010 0.000010 0.019555 0.021348 0.000010 0.018136 0.000010 0.000010 0.000010 0.000010 0.000010
0.000010 0.001758 0.016599 0.000010 0.000010 0.000010 0.046362 0.000010 0.018293 0.000010 0.022839 0.000010 0.641103 0.001378 0.083504 0.006281 0.019131 0.000010 0.000010 0.025377 0.000010 0.000010 0.000010 0.022274 0.000010 0.000010 0.003275 0.000010 0.000010 0.000010 0.000010 0.000010 0.000010 0.000010 0.000010 0.000010 0.000010 0.031676 0.000010 0.000010 0.000010 0.013059 0.000010 0.000010 0.000010 0.000010 0.000010 0.001042 0.022859 0.000010 0.000010 0.022800 0.000010 0.000010 0.000010 0.000010 0.000010
0.003483 0.000010 0.006058 0.009936 0.023501 0.031043 0.054449 0.000010 0.005221 0.000010 0.000010 0.000010 0.519802 0.006307 0.000010 0.037161 0.000010 0.000010 0.000393 0.000010 0.036520 0.006126 0.005597 0.032690 0.000010 0.000010 0.000010 0.000010 0.000010 0.000010 0.004641 0.010995 0.000010 0.000010 0.000010 0.000010 0.002394 0.028795 0.014955 0.008052 0.013781 0.021766 0.000010 0.029780 0.000010 0.000010 0.000010 0.000010 0.000010 0.009115 0.000010 0.057066 0.000010 0.000010 0.006506 0.013579 0.000010
0.000010 0.000010 0.002434 0.001283 0.000010 0.021213 0.052736 0.004281 0.018910 0.019543 0.000010 0.000010 0.503131 0.005994 0.000010 0.034663 0.000010 0.005310 0.000010 0.000010 0.009674 0.000010 0.000010 0.051831 0.006228 0.000010 0.000010 0.000010 0.023593 0.008824 0.000010 0.000010 0.000010 0.020322 0.000010 0.000010 0.003514 0.000010 0.000010 0.026760 0.011762 0.000010 0.000010 0.056546 0.000010 0.000618 0.000010 0.000010 0.008906 0.013283 0.017529 0.060914 0.000010 0.000010 0.009279 0.000630 0.000010
0.000010 0.004174 0.000010 0.017126 0.017708 0.011880 0.133679 0.008849 0.010107 0.002169 0.000010 0.000302 0.529029 0.000010 0.000010 0.000010 0.011377 0.000010 0.010418 0.024427 0.004489 0.000010 0.000010 0.038702 0.000010 0.000010 0.000010 0.000010 0.007715 0.000010 0.000400 0.000010 0.000010 0.008972 0.061108 0.000010 0.000010 0.000010 0.000010 0.000010 0.000010 0.032862 0.000010 0.033932 0.000010 0.000010 0.000010 0.013799 0.000010 0.005189 0.003957 0.000010 0.000010 0.000010 0.007311 0.000010 0.000010
0.010554 0.000010 0.012324 0.000010 0.000010 0.000010 0.077988 0.001341 0.000010 0.000010 0.000010 0.010759 0.503880 0.004098 0.000010 0.013688 0.000010 0.000010 0.003435 0.000010 0.007491 0.000010 0.000010 0.041063 0.000010 0.000010 0.003542 0.000010 0.000010 0.000010 0.023461 0.000010 0.000010 0.000010 0.003259 0.000010 0.002438 0.021127 0.000010 0.005521 0.033115 0.002796 0.000010 0.044187 0.000010 0.027458 0.000010 0.001707 0.000010 0.011257 0.015070 0.075475 0.000010 0.030277 0.012389 0.000010 0.000010
0.000147 0.000010 0.000010 0.035995 0.000010 0.027455 0.049986 0.000010 0.000010 0.010900 0.012445 0.000010 0.518521 0.006324 0.000010 0.018301 0.000010 0.000010 0.014362 0.010081 0.001785 0.000238 0.000010 0.043029 0.013179 0.000010 0.000010 0.000010 0.000010 0.000010 0.000010 0.000010 0.008270 0.022767 0.000010 0.000010 0.004750 0.000010 0.008308 0.000010 0.000010 0.020244 0.000010 0.025606 0.000010 0.001173 0.000010 0.014586 0.018596 0.015443 0.009772 0.084934 0.000010 0.000010 0.000010 0.002513 0.000010
0.005343 0.000010 0.002400 0.000010 0.081107 0.040783 0.091521 0.000010 0.013895 0.006031 0.000010 0.000010 0.480006 0.000010 0.000010 0.000010 0.007928 0.000010 0.000010 0.000010 0.000010 0.000010 0.000010 0.017366 0.000010 0.000010 0.000010 0.012067 0.000010 0.003048 0.000010 0.004897 0.006487 0.003886 0.004022 0.009183 0.002945 0.096911 0.000010 0.018702 0.000010 0.003660 0.000010 0.014249 0.000010 0.000010 0.009588 0.013384 0.000010 0.005648 0.011144 0.000010 0.023300 0.010211 0.000010 0.000010 0.000010
0.000010 0.000010 0.019266 0.000010 0.000010 0.000010 0.149348 0.000010 0.001291 0.000010 0.000010 0.000010 0.636008 0.000010 0.000010 0.000010 0.001340 0.000010 0.000010 0.038884 0.000010 0.000010 0.000010 0.017802 0.000010 0.000010 0.000010 0.000010 0.000010 0.000010 0.000010 0.000010 0.002376 0.011135 0.000010 0.000010 0.000010 0.084677 0.000010 0.000010 0.000010 0.000010 0.000010 0.000010 0.000010 0.000010 0.000010 0.030348 0.000010 0.000010 0.000010 0.007073 0.000010 0.000010 0.000010 0.000010 0.000010
0.000010 0.000010 0.024511 0.000010 0.000010 0.008299 0.084865 0.000010 0.030114 0.002790 0.000010 0.000010 0.558547 0.000010 0.000010 0.005590 0.000010 0.003947 0.000010 0.000010 0.000010 0.017308 0.000010 0.064952 0.000010 0.000010 0.000704 0.000010 0.000010 0.000010 0.000466 0.008770 0.010286 0.002303 0.000010 0.000010 0.007084 0.105659 0.000010 0.000010 0.000010 0.000010 0.003814 0.008360 0.000010 0.008472 0.000010 0.007824 0.000010 0.012258 0.000010 0.015412 0.000010 0.006506 0.000010 0.000010 0.000838
0.000010 0.000010 0.000010 0.010853 0.000010 0.037978 0.067262 0.010271 0.016620 0.000010 0.000010 0.001339 0.565645 0.000010 0.000010 0.000010 0.000010 0.000010 0.000010 0.012806 0.000010 0.000010 0.000010 0.031633 0.000010 0.000010 0.000010 0.000010 0.000010 0.000010 0.000010 0.000010 0.000010 0.000010 0.009557 0.000010 0.000010 0.107986 0.000010 0.000010 0.000010 0.034163 0.000010 0.020036 0.006011 0.000010 0.016566 0.000010 0.000010 0.000010 0.000010 0.018021 0.000010 0.000010 0.000010 0.023487 0.009376
0.000010 0.000010 0.000010 0.006305 0.000010 0.000010 0.097972 0.000010 0.007772 0.000010 0.002028 0.000010 0.591925 0.000010 0.000010 0.001801 0.000010 0.042062 0.000010 0.005583 0.000010 0.000010 0.000010 0.059126 0.022554 0.000010 0.000010 0.000010 0.000010 0.000010 0.000010 0.000010 0.000010 0.000010 0.000010 0.000011 0.004769 0.105210 0.000010 0.000010 0.001056 0.011491 0.000010 0.000010 0.000010 0.000010 0.000010 0.018751 0.000010 0.000010 0.003642 0.017551 0.000010 0.000010 0.000010 0.000010 0.000010
0.008330 0.000010 0.017543 0.009841 0.000010 0.000010 0.106047 0.014576 0.025285 0.000010 0.013183 0.000010 0.548028 0.000010 0.000010 0.005643 0.000010 0.047115 0.000010 0.021994 0.000010 0.000010 0.000010 0.062535 0.000010 0.000010 0.000010 0.017509 0.004338 0.000010 0.000010 0.000010 0.002172 0.000010 0.000010 0.000010 0.011149 0.021065 0.000607 0.000010 0.002142 0.000010 0.000010 0.000010 0.022225 0.000010 0.000010 0.021950 0.003137 0.000010 0.000010 0.013244 0.000010 0.000010 0.000010 0.000010 0.000010
0.022204 0.000010 0.011629 0.000010 0.000010 0.005301 0.113570 0.000010 0.041035 0.000010 0.000010 0.000010 0.552878 0.007981 0.000010 0.000010 0.000010 0.000010 0.009695 0.000010 0.000010 0.018465 0.000010 0.000010 0.000010 0.000010 0.000010 0.012752 0.000010 0.000010 0.000010 0.000010 0.005304 0.000010 0.000010 0.000010 0.000010 0.125761 0.000010 0.000010 0.000010 0.010802 0.000010 0.000010 0.000010 0.011168 0.001483 0.009182 0.000010 0.000010 0.006473 0.021529 0.000010 0.000010 0.012408 0.000010 0.000010
0.000010 0.000010 0.009795 0.000010 0.000010 0.005696 0.077142 0.012908 0.015506 0.000010 0.000010 0.000010 0.569300 0.000010 0.012050 0.000010 0.000010 0.021451 0.000010 0.000010 0.000010 0.000010 0.000010 0.043973 0.001250 0.000010 0.000010 0.000010 0.010684 0.000010 0.000010 0.009262 0.003027 0.000010 0.009638 0.000010 0.010764 0.067063 0.000010 0.000010 0.000010 0.026008 0.000010 0.020155 0.000010 0.034971 0.004836 0.030995 0.000010 0.000010 0.003179 0.000010 0.000010 0.000010 0.000010 0.000010 0.000010
0.000010 0.005876 0.011019 0.000900 0.000010 0.000010 0.139444 0.000010 0.007950 0.016133 0.012034 0.091494 0.436146 0.001975 0.000010 0.000010 0.006965 0.000012 0.000010 0.000010 0.000011 0.002995 0.000010 0.025231 0.000010 0.000010 0.000010 0.000010 0.000010 0.000010 0.002164 0.000010 0.000010 0.000010 0.008780 0.003048 0.000010 0.079056 0.015324 0.001203 0.024086 0.003745 0.000010 0.018973 0.000010 0.000010 0.000010 0.026333 0.000010 0.000010 0.023906 0.024909 0.000010 0.009998 0.000010 0.000010 0.000010
0.000010 0.000010 0.010131 0.000010 0.000010 0.007343 0.139428 0.000010 0.017944 0.000010 0.000010 0.000010 0.588484 0.000010 0.000010 0.000010 0.000010 0.000010 0.000010 0.000010 0.000010 0.000010 0.000010 0.047433 0.000010 0.000010 0.000010 0.000010 0.000010 0.000010 0.000010 0.000010 0.000010 0.000010 0.086940 0.000010 0.000010 0.035969 0.000010 0.000010 0.000010 0.012822 0.000010 0.000010 0.022384 0.000010 0.000010 0.021729 0.000010 0.000010 0.007487 0.000010 0.000010 0.000010 0.000010 0.001466 0.000010
0.013867 0.000010 0.004090 0.000010 0.000010 0.030733 0.072294 0.005092 0.034529 0.004343 0.000010 0.000010 0.540295 0.000010 0.000010 0.000010 0.000010 0.036181 0.000010 0.022027 0.000010 0.000010 0.000010 0.036472 0.000010 0.000010 0.000010 0.000010 0.000010 0.000010 0.000010 0.002236 0.009081 0.000010 0.036056 0.000010 0.000010 0.066845 0.000010 0.000010 0.000010 0.000010 0.000010 0.027770 0.000437 0.008021 0.015563 0.026626 0.000010 0.000010 0.000010 0.000010 0.000010 0.000010 0.000010 0.007084 0.000010
0.008901 0.000010 0.004192 0.003611 0.000010 0.018523 0.111084 0.000010 0.000010 0.000010 0.000010 0.000010 0.539189 0.000010 0.019851 0.000010 0.000010 0.037347 0.000010 0.020120 0.000010 0.008076 0.000010 0.048521 0.000010 0.000010 0.000010 0.016809 0.000010 0.000010 0.000010 0.000010 0.004657 0.000010 0.000010 0.000010 0.000010 0.059942 0.004588 0.000010 0.001143 0.029902 0.000010 0.018103 0.011441 0.000010 0.000010 0.029430 0.000010 0.000010 0.000010 0.000010 0.000010 0.000010 0.002725 0.000010 0.001494
0.000010 0.000010 0.002965 0.000010 0.000010 0.019309 0.102831 0.007521 0.022802 0.000010 0.012490 0.004503 0.545318 0.000010 0.000010 0.000010 0.000010 0.017661 0.000010 0.000010 0.000010 0.020709 0.000010 0.042821 0.000010 0.000010 0.000010 0.006357 0.000010 0.000010 0.000010 0.000010 0.000010 0.000010 0.027135 0.000010 0.000010 0.065106 0.000010 0.000010 0.000010 0.018052 0.000010 0.012565 0.005711 0.000010 0.012796 0.049868 0.000010 0.000010 0.000010 0.003107 0.000010 0.000010 0.000010 0.000010 0.000010
0.000010 0.000010 0.000010 0.019533 0.019902 0.055578 0.117156 0.000010 0.000010 0.000010 0.005594 0.000010 0.509430 0.000010 0.000010 0.000010 0.011348 0.000010 0.000010 0.013626 0.000010 0.000010 0.000010 0.085502 0.001936 0.000010 0.000088 0.000010 0.000010 0.006655 0.000010 0.000010 0.001190 0.000010 0.000010 0.000010 0.000010 0.073932 0.000010 0.012337 0.000010 0.000010 0.000010 0.013631 0.000199 0.000010 0.005851 0.024561 0.000010 0.000010 0.000010 0.017922 0.000010 0.000010 0.000010 0.000010 0.003669
0.000010 0.000010 0.000602 0.000010 0.000010 0.000010 0.111447 0.000010 0.023293 0.000010 0.000010 0.000010 0.560477 0.000010 0.003533 0.000010 0.019369 0.030697 0.000010 0.000010 0.000010 0.000010 0.000010 0.000010 0.000010 0.000010 0.000010 0.000010 0.000010 0.000010 0.000010 0.000010 0.000010 0.000010 0.049474 0.000010 0.000010 0.072889 0.000010 0.000010 0.000010 0.009974 0.000010 0.023430 0.000010 0.040028 0.002233 0.035798 0.016335 0.000010 0.000010 0.000010 0.000010 0.000010 0.000010 0.000010 0.000010
0.003667 0.000010 0.014080 0.000010 0.000010 0.000010 0.095805 0.002129 0.000010 0.025455 0.000010 0.000010 0.538723 0.000010 0.006594 0.010329 0.022136 0.044079 0.001492 0.014444 0.000010 0.000010 0.000010 0.030484 0.000010 0.000010 0.000010 0.002818 0.000010 0.000010 0.000010 0.000010 0.000010 0.000010 0.023078 0.000010 0.005659 0.049215 0.000010 0.000010 0.000010 0.037847 0.002161 0.012579 0.000010 0.000010 0.000010 0.052972 0.000010 0.000010 0.003904 0.000010 0.000010 0.000010 0.000010 0.000010 0.000010
0.000010 0.000010 0.000010 0.000010 0.024985 0.031677 0.168335 0.000010 0.044475 0.043273 0.000010 0.000010 0.493275 0.000010 0.000010 0.000010 0.000010 0.019144 0.005554 0.007990 0.010495 0.000010 0.000010 0.015279 0.000010 0.000010 0.000010 0.000010 0.000010 0.002219 0.000010 0.004397 0.003354 0.000010 0.000010 0.000010 0.000010 0.030025 0.000010 0.000010 0.013815 0.008991 0.000010 0.000010 0.006194 0.028192 0.009745 0.022278 0.000010 0.000010 0.000010 0.005958 0.000010 0.000010 0.000010 0.000010 0.000010
0.013222 0.000010 0.000010 0.000010 0.000010 0.090877 0.159851 0.000010 0.041237 0.000010 0.000010 0.000010 0.482330 0.000010 0.000010 0.000010 0.018423 0.018050 0.000010 0.014865 0.004138 0.010229 0.000010 0.040786 0.000010 0.000010 0.000987 0.001654 0.000010 0.000010 0.000010 0.021068 0.001841 0.000010 0.000010 0.000010 0.000010 0.041789 0.000010 0.000010 0.000010 0.000010 0.000010 0.000010 0.009227 0.026046 0.000010 0.000010 0.000010 0.000010 0.000010 0.003001 0.000010 0.000010 0.000010 0.000010 0.000010
0.000010 0.000010 0.000010 0.000010 0.033556 0.085839 0.188215 0.000010 0.024604 0.013468 0.012264 0.000010 0.485232 0.000010 0.000010 0.000010 0.010042 0.000010 0.000010 0.009790 0.007164 0.011941 0.000010 0.043106 0.000010 0.000010 0.000010 0.007995 0.000010 0.000010 0.008259 0.000010 0.000010 0.000010 0.000010 0.000010 0.000010 0.022916 0.000010 0.000010 0.000010 0.001888 0.000010 0.000010 0.004739 0.002871 0.000010 0.003346 0.011036 0.011370 0.000010 0.000010 0.000010 0.000010 0.000010 0.000010 0.000010
0.000010 0.000010 0.012896 0.000010 0.000010 0.000974 0.169858 0.000010 0.021590 0.025735 0.004505 0.008451 0.504363 0.000010 0.020971 0.000010 0.015799 0.022270 0.000010 0.026970 0.000010 0.000010 0.000010 0.045436 0.000010 0.000010 0.000010 0.000010 0.012033 0.000010 0.008323 0.000010 0.020151 0.000010 0.000010 0.000010 0.000617 0.015821 0.000010 0.000010 0.000010 0.000010 0.002512 0.000010 0.000010 0.000010 0.028003 0.029077 0.000010 0.000010 0.002554 0.000010 0.000010 0.000010 0.000010 0.000010 0.000752
0.000010 0.000010 0.000010 0.000010 0.000010 0.053278 0.204320 0.000010 0.032049 0.060288 0.000010 0.000010 0.523532 0.000010 0.000010 0.000010 0.000010 0.000010 0.000010 0.000010 0.000010 0.000010 0.000010 0.043932 0.000010 0.000010 0.000010 0.032324 0.000010 0.000010 0.000010 0.000010 0.000010 0.000010 0.000010 0.000010 0.000010 0.014786 0.000010 0.000010 0.000010 0.009729 0.000010 0.000010 0.004625 0.006621 0.000010 0.012216 0.000010 0.000010 0.000010 0.000010 0.000010 0.000010 0.000010 0.001858 0.000010
0.000010 0.000010 0.000010 0.000010 0.000010 0.000010 0.261163 0.000010 0.000010 0.052465 0.001161 0.000010 0.517266 0.000010 0.000010 0.000010 0.000010 0.040432 0.000010 0.006266 0.000010 0.001605 0.000010 0.019391 0.000010 0.000010 0.000010 0.000010 0.000010 0.000010 0.000010 0.000010 0.004378 0.000010 0.000010 0.000010 0.000010 0.085772 0.000010 0.000010 0.000010 0.000010 0.000010 0.000010 0.000010 0.005450 0.000010 0.000155 0.000010 0.000010 0.000010 0.000010 0.000010 0.000010 0.000010 0.000010 0.004056
0.000010 0.000010 0.014084 0.000010 0.000010 0.056657 0.159664 0.000010 0.027922 0.032739 0.000010 0.003291 0.513292 0.000010 0.007789 0.000010 0.000010 0.030072 0.000010 0.000010 0.000010 0.006693 0.000010 0.019824 0.001331 0.000010 0.002507 0.023048 0.000010 0.003363 0.000010 0.009357 0.000010 0.000010 0.000010 0.000010 0.000010 0.049959 0.000010 0.000010 0.000010 0.000010 0.000010 0.000010 0.000010 0.019358 0.001180 0.000843 0.000010 0.000010 0.000010 0.000010 0.000010 0.000010 0.000010 0.015802 0.000876
0.000010 0.000010 0.000010 0.000010 0.000010 0.087510 0.243723 0.000010 0.019858 0.000010 0.017569 0.000010 0.547792 0.000010 0.000010 0.000010 0.000010 0.000010 0.000010 0.000010 0.000010 0.000010 0.000010 0.056181 0.000010 0.000010 0.000010 0.000010 0.000010 0.000010 0.000010 0.000010 0.000010 0.000010 0.000010 0.000010 0.000010 0.000010 0.000010 0.000010 0.000010 0.000010 0.000010 0.000010 0.000010 0.022029 0.000010 0.004849 0.000010 0.000010 0.000010 0.000010 0.000010 0.000010 0.000010 0.000010 0.000010
0.000010 0.000010 0.000010 0.000010 0.000010 0.000010 0.079314 0.000010 0.031918 0.000010 0.000010 0.006742 0.637527 0.000396 0.000010 0.000010 0.012913 0.010513 0.000010 0.000830 0.000010 0.007712 0.000010 0.029741 0.000010 0.000010 0.000010 0.000010 0.000010 0.000010 0.000010 0.006591 0.000010 0.000010 0.044166 0.000010 0.000010 0.059710 0.000010 0.000010 0.000010 0.000010 0.000010 0.000889 0.000010 0.003674 0.000010 0.026839 0.000010 0.000010 0.000010 0.008194 0.000010 0.000010 0.000010 0.031944 0.000010
0.010149 0.000010 0.008378 0.000010 0.000010 0.000010 0.062948 0.000010 0.000010 0.016773 0.012128 0.005811 0.583426 0.001653 0.008654 0.014915 0.000264 0.024940 0.000010 0.003302 0.007661 0.000010 0.000010 0.056516 0.000010 0.000010 0.000010 0.000010 0.000010 0.000010 0.000010 0.000010 0.000010 0.000010 0.033196 0.000010 0.000010 0.057993 0.000010 0.000010 0.014491 0.002366 0.000010 0.000010 0.000010 0.000010 0.000010 0.039546 0.007993 0.000010 0.000010 0.019284 0.000010 0.001175 0.003985 0.000010 0.002133
0.000010 0.000010 0.000010 0.000010 0.000010 0.000010 0.142052 0.000010 0.009134 0.000010 0.000010 0.000010 0.673143 0.001774 0.000010 0.000010 0.000010 0.000010 0.000010 0.000013 0.000010 0.000010 0.000010 0.048256 0.000010 0.000010 0.000010 0.000010 0.000010 0.000010 0.000010 0.000010 0.000010 0.000010 0.016035 0.000010 0.000010 0.068717 0.000010 0.000010 0.000010 0.022364 0.000010 0.000010 0.000010 0.000010 0.000010 0.016083 0.000010 0.000010 0.001971 0.000010 0.000010 0.000010 0.000010 0.000010 0.000010
0.000010 0.000010 0.000010 0.000010 0.000010 0.000010 0.115148 0.000010 0.010249 0.000010 0.000010 0.000010 0.675766 0.000010 0.000010 0.000010 0.000010 0.000010 0.000010 0.021104 0.000010 0.004041 0.000010 0.022469 0.000010 0.000010 0.000010 0.022265 0.000010 0.000010 0.000010 0.000010 0.000010 0.000010 0.019417 0.000010 0.000010 0.081333 0.000010 0.000010 0.000010 0.027737 0.000010 0.000010 0.000010 0.000010 0.000010 0.000010 0.000010 0.000010 0.000010 0.000010 0.000010 0.000010 0.000010 0.000010 0.000010
0.003176 0.005620 0.000010 0.000010 0.000010 0.012270 0.097387 0.015630 0.025624 0.000010 0.003271 0.012694 0.490107 0.019788 0.000010 0.000010 0.006290 0.000010 0.014383 0.000010 0.000010 0.000010 0.002396 0.000010 0.000010 0.000010 0.000010 0.000010 0.005037 0.000010 0.000010 0.000010 0.000010 0.000010 0.006201 0.000010 0.008222 0.032368 0.023723 0.006024 0.013004 0.028876 0.001161 0.017029 0.011242 0.000010 0.000010 0.036390 0.000010 0.000010 0.041679 0.049781 0.000010 0.000010 0.010338 0.000010 0.000010
0.000010 0.000010 0.000010 0.000010 0.000010 0.000010 0.122237 0.000010 0.012185 0.000010 0.000010 0.000010 0.664569 0.000010 0.000010 0.000010 0.012074 0.020678 0.000010 0.002119 0.000010 0.000010 0.000010 0.003595 0.000010 0.000010 0.000010 0.016331 0.000010 0.000010 0.000010 0.000010 0.021277 0.000010 0.031089 0.000010 0.000010 0.058705 0.000010 0.000010 0.000010 0.029296 0.000010 0.000010 0.005404 0.000010 0.000010 0.000010 0.000010 0.000010 0.000010 0.000010 0.000010 0.000010 0.000010 0.000010 0.000010
0.000010 0.000010 0.006392 0.000010 0.000010 0.000010 0.123709 0.011144 0.008872 0.003750 0.000010 0.000010 0.616137 0.000010 0.000010 0.000010 0.009272 0.009428 0.000010 0.000010 0.000010 0.000010 0.000010 0.015041 0.000010 0.000010 0.000010 0.000010 0.000010 0.000010 0.000010 0.000010 0.000010 0.001368 0.061657 0.000010 0.000010 0.046080 0.004588 0.000010 0.008478 0.012172 0.000010 0.000010 0.000010 0.000010 0.000010 0.008308 0.000010 0.000010 0.016192 0.037022 0.000010 0.000010 0.000010 0.000010 0.000010
0.000010 0.000010 0.009243 0.005325 0.000010 0.000010 0.112389 0.015630 0.028831 0.000010 0.000010 0.045985 0.498089 0.000010 0.000010 0.000010 0.000010 0.009382 0.000010 0.025581 0.003995 0.020480 0.000010 0.053419 0.000010 0.000010 0.000010 0.000010 0.000010 0.003144 0.000010 0.005460 0.001991 0.000010 0.000010 0.000010 0.004197 0.000802 0.000010 0.000010 0.000010 0.017596 0.000010 0.000010 0.000010 0.000010 0.002575 0.035313 0.000010 0.005641 0.029725 0.047499 0.000010 0.013073 0.000010 0.004314 0.000010
0.000010 0.000010 0.000010 0.000010 0.000010 0.044809 0.074526 0.000010 0.000010 0.073371 0.020294 0.000010 0.000010 0.000010 0.000010 0.000010 0.000010 0.039683 0.000010 0.000010 0.000010 0.000010 0.000010 0.000010 0.000010 0.000010 0.000010 0.000010 0.000010 0.000010 0.000010 0.000010 0.005980 0.000010 0.000010 0.000010 0.000010 0.000010 0.000010 0.000010 0.000010 0.000010 0.000010 0.000010 0.008513 0.717433 0.014911 0.000010 0.000010 0.000010 0.000010 0.000010 0.000010 0.000010 0.000010 0.000010 0.000010
0.000010 0.000010 0.009760 0.000010 0.000010 0.050494 0.039933 0.000010 0.000010 0.067239 0.030456 0.000010 0.000010 0.000010 0.000010 0.000010 0.000010 0.082137 0.000010 0.000010 0.000010 0.000010 0.000010 0.000010 0.000010 0.000010 0.000010 0.000010 0.000010 0.000010 0.000010 0.000010 0.000010 0.000010 0.000010 0.000010 0.000010 0.000010 0.000010 0.000010 0.000010 0.004658 0.000010 0.000010 0.033400 0.681443 0.000010 0.000010 0.000010 0.000010 0.000010 0.000010 0.000010 0.000010 0.000010 0.000010 0.000010
0.000010 0.000010 0.000989 0.000010 0.000010 0.051394 0.147026 0.000010 0.000010 0.087710 0.019137 0.000010 0.000010 0.000010 0.000010 0.000010 0.000010 0.017711 0.000010 0.000010 0.000010 0.000010 0.000010 0.002692 0.000010 0.000010 0.000010 0.000010 0.000010 0.000010 0.000010 0.000010 0.000010 0.000010 0.001885 0.000010 0.000010 0.000010 0.000010 0.000010 0.000010 0.000010 0.000010 0.000010 0.002795 0.665119 0.003081 0.000010 0.000010 0.000010 0.000010 0.000010 0.000010 0.000010 0.000010 0.000010 0.000010
0.000010 0.000010 0.000010 0.000010 0.000010 0.104784 0.040300 0.000010 0.000010 0.026266 0.057392 0.000010 0.000010 0.000010 0.000010 0.000010 0.000010 0.102548 0.000010 0.000010 0.000010 0.046218 0.000010 0.000010 0.000010 0.000010 0.000010 0.000010 0.000010 0.000010 0.000010 0.000010 0.000010 0.000010 0.000010 0.000010 0.000010 0.000010 0.000010 0.000010 0.000010 0.000010 0.000010 0.000010 0.000010 0.569826 0.027616 0.000010 0.000010 0.000010 0.000010 0.000010 0.000010 0.000010 0.000010 0.024569 0.000010
0.000010 0.000010 0.003493 0.000010 0.000010 0.066122 0.035725 0.000010 0.000010 0.065986 0.046634 0.000010 0.000010 0.000010 0.000010 0.000010 0.000010 0.039184 0.000010 0.000010 0.000010 0.000010 0.000010 0.000010 0.000010 0.000010 0.000010 0.000010 0.000010 0.000010 0.000010 0.000010 0.005278 0.000010 0.000010 0.000010 0.000010 0.028545 0.000010 0.000010 0.000010 0.000010 0.000010 0.000010 0.015273 0.680430 0.012871 0.000010 0.000010 0.000010 0.000010 0.000010 0.000010 0.000010 0.000010 0.000010 0.000010
0.000010 0.000010 0.014224 0.000010 0.000010 0.097272 0.080107 0.000010 0.000010 0.053507 0.035094 0.000010 0.000010 0.000010 0.000010 0.000010 0.000010 0.113209 0.000010 0.000282 0.000010 0.000010 0.000010 0.012375 0.000010 0.000010 0.000010 0.000010 0.000010 0.000010 0.000010 0.000010 0.020878 0.000010 0.000010 0.000010 0.000010 0.000010 0.000010 0.000010 0.000010 0.000010 0.000010 0.000010 0.014192 0.539356 0.019053 0.000010 0.000010 0.000010 0.000010 0.000010 0.000010 0.000010 0.000010 0.000010 0.000010
0.000010 0.000010 0.000010 0.000010 0.000010 0.000010 0.000010 0.000010 0.000010 0.000010 0.000010 0.000010 0.000010 0.000010 0.000010 0.000010 0.000010 0.000010 0.000010 0.000010 0.000010 0.000010 0.000010 0.000010 0.000010 0.000010 0.000010 0.000010 0.000010 0.000010 0.000010 0.000010 0.000010 0.000010 0.000010 0.000010 0.000010 0.000010 0.000010 0.000010 0.000010 0.000010 0.000010 0.000010 0.000010 0.999440 0.000010 0.000010 0.000010 0.000010 0.000010 0.000010 0.000010 0.000010 0.000010 0.000010 0.000010
0.000010 0.000010 0.000010 0.000010 0.000010 0.000010 0.000010 0.000010 0.000010 0.000010 0.000010 0.000010 0.000010 0.000010 0.000010 0.000010 0.000010 0.000010 0.000010 0.000010 0.000010 0.000010 0.000010 0.000010 0.000010 0.000010 0.000010 0.000010 0.000010 0.000010 0.000010 0.000010 0.000010 0.000010 0.000010 0.000010 0.000010 0.000010 0.000010 0.000010 0.000010 0.000010 0.000010 0.000010 0.000010 0.999440 0.000010 0.000010 0.000010 0.000010 0.000010 0.000010 0.000010 0.000010 0.000010 0.000010 0.000010
0.000010 0.000010 0.000010 0.000010 0.000010 0.000010 0.000010 0.000010 0.000010 0.000010 0.000010 0.000010 0.000010 0.000010 0.000010 0.000010 0.000010 0.000010 0.000010 0.000010 0.000010 0.000010 0.000010 0.000010 0.000010 0.000010 0.000010 0.000010 0.000010 0.000010 0.000010 0.000010 0.000010 0.000010 0.000010 0.000010 0.000010 0.000010 0.000010 0.000010 0.000010 0.000010 0.000010 0.000010 0.000010 0.999440 0.000010 0.000010 0.000010 0.000010 0.000010 0.000010 0.000010 0.000010 0.000010 0.000010 0.000010
0.000010 0.000010 0.000010 0.000010 0.000010 0.000010 0.000010 0.000010 0.000010 0.000010 0.000010 0.000010 0.000010 0.000010 0.000010 0.000010 0.000010 0.000010 0.000010 0.000010 0.000010 0.000010 0.000010 0.000010 0.000010 0.000010 0.000010 0.000010 0.000010 0.000010 0.000010 0.000010 0.000010 0.000010 0.000010 0.000010 0.000010 0.000010 0.000010 0.000010 0.000010 0.000010 0.000010 0.000010 0.000010 0.999440 0.000010 0.000010 0.000010 0.000010 0.000010 0.000010 0.000010 0.000010 0.000010 0.000010 0.000010
0.000010 0.000010 0.000010 0.000010 0.000010 0.000010 0.000010 0.000010 0.000010 0.000010 0.000010 0.000010 0.000010 0.000010 0.000010 0.000010 0.000010 0.000010 0.000010 0.000010 0.000010 0.000010 0.000010 0.000010 0.000010 0.000010 0.000010 0.000010 0.000010 0.000010 0.000010 0.000010 0.000010 0.000010 0.000010 0.000010 0.000010 0.000010 0.000010 0.000010 0.000010 0.000010 0.000010 0.000010 0.000010 0.999440 0.000010 0.000010 0.000010 0.000010 0.000010 0.000010 0.000010 0.000010 0.000010 0.000010 0.000010
0.000010 0.000010 0.000010 0.000010 0.000010 0.000010 0.000010 0.000010 0.000010 0.000010 0.000010 0.000010 0.000010 0.000010 0.000010 0.000010 0.000010 0.000010 0.000010 0.000010 0.000010 0.000010 0.000010 0.000010 0.000010 0.000010 0.000010 0.000010 0.000010 0.000010 0.000010 0.000010 0.000010 0.000010 0.000010 0.000010 0.000010 0.000010 0.000010 0.000010 0.000010 0.000010 0.000010 0.000010 0.000010 0.999440 0.000010 0.000010 0.000010 0.000010 0.000010 0.000010 0.000010 0.000010 0.000010 0.000010 0.000010
0.000010 0.000010 0.000010 0.000010 0.000010 0.000010 0.000010 0.000010 0.000010 0.000010 0.000010 0.000010 0.000010 0.000010 0.000010 0.000010 0.000010 0.000010 0.000010 0.000010 0.000010 0.000010 0.000010 0.000010 0.000010 0.000010 0.000010 0.000010 0.000010 0.000010 0.000010 0.000010 0.000010 0.000010 0.000010 0.000010 0.000010 0.000010 0.000010 0.000010 0.000010 0.000010 0.000010 0.000010 0.000010 0.999440 0.000010 0.000010 0.000010 0.000010 0.000010 0.000010 0.000010 0.000010 0.000010 0.000010 0.000010
0.000010 0.000010 0.000010 0.000010 0.000010 0.000010 0.000010 0.000010 0.000010 0.000010 0.000010 0.000010 0.000010 0.000010 0.000010 0.000010 0.000010 0.000010 0.000010 0.000010 0.000010 0.000010 0.000010 0.000010 0.000010 0.000010 0.000010 0.000010 0.000010 0.000010 0.000010 0.000010 0.000010 0.000010 0.000010 0.000010 0.000010 0.000010 0.000010 0.000010 0.000010 0.000010 0.000010 0.000010 0.000010 0.999440 0.000010 0.000010 0.000010 0.000010 0.000010 0.000010 0.000010 0.000010 0.000010 0.000010 0.000010
0.000010 0.000010 0.000010 0.000010 0.000010 0.000010 0.000010 0.000010 0.000010 0.000010 0.009751 0.000010 0.000010 0.000010 0.000010 0.000010 0.000010 0.000010 0.000010 0.000010 0.000010 0.000010 0.000010 0.000010 0.000010 0.000010 0.000010 0.000010 0.000010 0.000010 0.000010 0.000010 0.000010 0.000010 0.000010 0.000010 0.000010 0.000010 0.000010 0.000010 0.000010 0.000010 0.000010 0.000010 0.000010 0.989699 0.000010 0.000010 0.000010 0.000010 0.000010 0.000010 0.000010 0.000010 0.000010 0.000010 0.000010
0.000010 0.000010 0.000010 0.000010 0.000010 0.000010 0.000010 0.000010 0.000010 0.018695 0.000010 0.000010 0.000010 0.000010 0.000010 0.000010 0.000010 0.000010 0.000010 0.000010 0.000010 0.000010 0.000010 0.000010 0.000010 0.000010 0.000010 0.000010 0.000010 0.000010 0.000010 0.000010 0.000010 0.000010 0.000010 0.000010 0.000010 0.000010 0.000010 0.000010 0.000010 0.000010 0.000010 0.000010 0.000010 0.970803 0.009961 0.000010 0.000010 0.000010 0.000010 0.000010 0.000010 0.000010 0.000010 0.000010 0.000010
0.000010 0.000010 0.000010 0.000010 0.000010 0.000010 0.000010 0.000010 0.000010 0.000010 0.000010 0.000010 0.000010 0.000010 0.000010 0.000010 0.000010 0.000010 0.000010 0.000010 0.000010 0.000010 0.000010 0.000010 0.000010 0.000010 0.000010 0.000010 0.000010 0.000010 0.000010 0.000010 0.000010 0.000010 0.000010 0.000010 0.000010 0.000010 0.000010 0.000010 0.000010 0.000010 0.000010 0.000010 0.000010 0.999440 0.000010 0.000010 0.000010 0.000010 0.000010 0.000010 0.000010 0.000010 0.000010 0.000010 0.000010
0.000010 0.000010 0.000010 0.000010 0.000010 0.000010 0.000010 0.000010 0.000010 0.000010 0.000010 0.000010 0.000010 0.000010 0.000010 0.000010 0.000010 0.000010 0.000010 0.000010 0.000010 0.000010 0.000010 0.000010 0.000010 0.000010 0.000010 0.000010 0.000010 0.000010 0.000010 0.000010 0.000010 0.000010 0.000010 0.000010 0.000010 0.000010 0.000010 0.000010 0.000010 0.000010 0.000010 0.000010 0.000010 0.999440 0.000010 0.000010 0.000010 0.000010 0.000010 0.000010 0.000010 0.000010 0.000010 0.000010 0.000010
0.000010 0.000010 0.000010 0.000010 0.000010 0.000010 0.000010 0.000010 0.000010 0.000010 0.000010 0.000010 0.000010 0.000010 0.000010 0.000010 0.000010 0.000010 0.000010 0.000010 0.000010 0.000010 0.000010 0.000010 0.000010 0.000010 0.000010 0.000010 0.000010 0.000010 0.000010 0.000010 0.000010 0.000010 0.000010 0.000010 0.000010 0.000010 0.000010 0.000010 0.000010 0.000010 0.000010 0.000010 0.000010 0.999440 0.000010 0.000010 0.000010 0.000010 0.000010 0.000010 0.000010 0.000010 0.000010 0.000010 0.000010
0.000010 0.000010 0.000010 0.000010 0.000010 0.000010 0.000010 0.000010 0.000010 0.000010 0.000010 0.000010 0.000010 0.000010 0.000010 0.000010 0.000010 0.000010 0.000010 0.000010 0.000010 0.000010 0.000010 0.000010 0.000010 0.000010 0.000010 0.000010 0.000010 0.000010 0.000010 0.000010 0.000010 0.000010 0.000010 0.000010 0.000010 0.000010 0.000010 0.000010 0.000010 0.000010 0.000010 0.000010 0.000010 0.999440 0.000010 0.000010 0.000010 0.000010 0.000010 0.000010 0.000010 0.000010 0.000010 0.000010 0.000010
0.000010 0.000010 0.000010 0.000010 0.000010 0.000010 0.000010 0.000010 0.000010 0.000010 0.000010 0.000010 0.000010 0.000010 0.000010 0.000010 0.000010 0.000010 0.000010 0.000010 0.000010 0.000010 0.000010 0.000010 0.000010 0.000010 0.000010 0.000010 0.000010 0.000010 0.000010 0.000010 0.000010 0.000010 0.000010 0.000010 0.000010 0.000010 0.000010 0.000010 0.000010 0.000010 0.000010 0.000010 0.000010 0.000010 0.000010 0.000010 0.000010 0.000010 0.000010 0.000010 0.000010 0.000010 0.000010 0.999440 0.000010
0.000010 0.000010 0.031418 0.000010 0.000010 0.000010 0.089800 0.000010 0.001510 0.000010 0.000010 0.000010 0.000010 0.000010 0.000010 0.000010 0.000010 0.000010 0.000010 0.000010 0.000010 0.000010 0.000010 0.000010 0.000010 0.000010 0.000010 0.007863 0.000010 0.000010 0.000010 0.000010 0.000010 0.000010 0.000010 0.000010 0.000010 0.000010 0.000010 0.000010 0.000010 0.000010 0.000010 0.000010 0.000010 0.000010 0.000010 0.000010 0.000010 0.000010 0.000010 0.000010 0.000010 0.000010 0.000010 0.868889 0.000010
0.000010 0.000010 0.000010 0.000010 0.000010 0.000010 0.000010 0.000010 0.000010 0.000010 0.000010 0.000010 0.000010 0.000010 0.000010 0.000010 0.000010 0.000010 0.000010 0.000010 0.000010 0.000010 0.000010 0.000010 0.000010 0.000010 0.000010 0.000010 0.000010 0.000010 0.000010 0.000010 0.000010 0.000010 0.000010 0.000010 0.000010 0.000010 0.000010 0.000010 0.000010 0.000010 0.000010 0.000010 0.000010 0.000010 0.000010 0.000010 0.000010 0.000010 0.000010 0.000010 0.000010 0.000010 0.000010 0.999440 0.000010
0.000010 0.000010 0.002154 0.000010 0.000010 0.000010 0.000010 0.000010 0.000010 0.000010 0.000010 0.000010 0.000010 0.000010 0.000010 0.000010 0.000010 0.000010 0.000014 0.000010 0.000010 0.000010 0.000010 0.000010 0.000010 0.000010 0.000010 0.000010 0.000010 0.000010 0.000010 0.000010 0.000010 0.000010 0.000010 0.000010 0.000010 0.000010 0.000010 0.000010 0.000010 0.000010 0.000010 0.000010 0.000010 0.000010 0.000010 0.000010 0.000010 0.000010 0.000010 0.000010 0.000010 0.000010 0.000010 0.997292 0.000010
0.000010 0.000010 0.000010 0.000010 0.000010 0.000010 0.014857 0.000010 0.000010 0.000010 0.000010 0.000010 0.000010 0.000010 0.000010 0.000010 0.000010 0.000010 0.000010 0.000010 0.000010 0.000010 0.000010 0.000010 0.000010 0.000010 0.000010 0.000010 0.000010 0.000010 0.000010 0.000010 0.000010 0.000010 0.000010 0.000010 0.000010 0.000010 0.000010 0.000010 0.000010 0.000010 0.000010 0.000010 0.000010 0.000010 0.000010 0.000010 0.000010 0.000010 0.000010 0.000010 0.000010 0.000010 0.000010 0.984593 0.000010
0.000010 0.000010 0.000010 0.000010 0.000010 0.005874 0.000010 0.000010 0.000010 0.000010 0.000010 0.000010 0.000010 0.000010 0.000010 0.000010 0.000010 0.000010 0.000010 0.000010 0.000010 0.000010 0.000010 0.000010 0.000010 0.000010 0.000010 0.000010 0.000010 0.000010 0.000010 0.000010 0.037920 0.000010 0.000010 0.000010 0.000010 0.000010 0.000010 0.000010 0.000010 0.000010 0.000010 0.000010 0.000010 0.000010 0.000010 0.000010 0.000010 0.000010 0.000010 0.000010 0.000010 0.000010 0.000010 0.955665 0.000010
0.000010 0.000010 0.000010 0.000010 0.000010 0.000010 0.000010 0.000010 0.000010 0.000010 0.000010 0.000010 0.000010 0.000010 0.000010 0.000010 0.000010 0.000010 0.000010 0.000010 0.000010 0.000010 0.000010 0.000010 0.000010 0.000010 0.000010 0.000010 0.000010 0.000010 0.000010 0.000010 0.007803 0.000010 0.021836 0.000010 0.000010 0.000010 0.000010 0.000010 0.000010 0.000010 0.000010 0.000010 0.000010 0.000010 0.000010 0.000010 0.000010 0.000010 0.000010 0.000010 0.000010 0.000010 0.000010 0.969821 0.000010
0.000010 0.000010 0.000010 0.000010 0.000010 0.000010 0.029087 0.000010 0.007027 0.001721 0.000010 0.000010 0.000010 0.000010 0.000010 0.000010 0.000010 0.000337 0.000010 0.000010 0.000010 0.008363 0.000010 0.047476 0.000010 0.000010 0.000010 0.000010 0.000010 0.000010 0.000010 0.012748 0.029973 0.000010 0.000010 0.000010 0.000010 0.000010 0.000010 0.000010 0.000010 0.000010 0.000010 0.000010 0.006314 0.000010 0.012853 0.000010 0.000017 0.000010 0.000010 0.000010 0.000010 0.000010 0.000010 0.843634 0.000010
0.000010 0.000010 0.000010 0.000010 0.000010 0.000010 0.000010 0.000010 0.000010 0.000010 0.000010 0.000010 0.000010 0.000010 0.000010 0.000010 0.000010 0.000010 0.000010 0.000010 0.000010 0.000010 0.000010 0.000010 0.000010 0.000010 0.000010 0.000010 0.000010 0.000010 0.000010 0.000010 0.000010 0.000010 0.000010 0.000010 0.000010 0.000010 0.000010 0.000010 0.000010 0.000010 0.000010 0.000010 0.000010 0.000010 0.000010 0.000010 0.000010 0.000010 0.000010 0.000010 0.000010 0.000010 0.000010 0.999440 0.000010
0.000010 0.000010 0.000010 0.000010 0.000010 0.000010 0.000010 0.000010 0.000010 0.000010 0.000010 0.000010 0.000010 0.000010 0.000010 0.000010 0.000010 0.000010 0.000010 0.000010 0.000010 0.000010 0.000010 0.000010 0.000010 0.000010 0.000010 0.000010 0.000010 0.000010 0.000010 0.000010 0.000010 0.000010 0.000010 0.000010 0.000010 0.000010 0.000010 0.000010 0.000010 0.000010 0.000010 0.000010 0.000010 0.000010 0.000010 0.000010 0.000010 0.000010 0.000010 0.000010 0.000010 0.000010 0.000010 0.999440 0.000010
0.000010 0.000010 0.003354 0.000010 0.000010 0.023001 0.000010 0.000010 0.000010 0.000010 0.000010 0.000010 0.000010 0.000010 0.000010 0.000010 0.000010 0.000010 0.000010 0.000010 0.000010 0.000010 0.000010 0.000010 0.000010 0.000010 0.000010 0.000010 0.000010 0.000010 0.000010 0.000010 0.000010 0.000010 0.015501 0.000010 0.000010 0.000010 0.000010 0.000010 0.000010 0.000010 0.000010 0.000010 0.000010 0.000010 0.000010 0.000010 0.000010 0.000010 0.000010 0.000010 0.000010 0.000010 0.000010 0.957614 0.000010
0.000010 0.000010 0.000010 0.000010 0.000010 0.000010 0.000010 0.000010 0.000010 0.000010 0.000010 0.000010 0.000010 0.000010 0.000010 0.000010 0.000010 0.000010 0.000010 0.000010 0.000010 0.000010 0.000010 0.000010 0.000010 0.000010 0.000010 0.000010 0.000010 0.000010 0.000010 0.000010 0.000010 0.000010 0.000010 0.000010 0.000010 0.000010 0.000010 0.000010 0.000010 0.000010 0.000010 0.000010 0.000010 0.000010 0.000010 0.000010 0.000010 0.000010 0.000010 0.000010 0.000010 0.000010 0.000010 0.999440 0.000010
0.000010 0.000010 0.000010 0.000010 0.000010 0.000010 0.000010 0.000010 0.000010 0.000010 0.000010 0.000010 0.000010 0.000010 0.000010 0.000010 0.000010 0.000010 0.000010 0.000010 0.000010 0.000010 0.000010 0.000010 0.000010 0.000010 0.000010 0.000010 0.000010 0.000010 0.000010 0.000010 0.000010 0.000010 0.000010 0.000010 0.000010 0.000010 0.000010 0.000010 0.000010 0.000010 0.000010 0.000010 0.000010 0.000010 0.000010 0.000010 0.000010 0.000010 0.000010 0.000010 0.000010 0.000010 0.000010 0.999440 0.000010
0.000010 0.000010 0.000010 0.000010 0.000010 0.000010 0.000010 0.000010 0.000010 0.000010 0.000010 0.000012 0.000010 0.000010 0.000010 0.000010 0.000010 0.000018 0.000010 0.000010 0.000010 0.000010 0.000010 0.010843 0.000010 0.000010 0.000010 0.000010 0.000010 0.000010 0.000010 0.000010 0.000010 0.000010 0.000010 0.000010 0.000010 0.000010 0.000010 0.000010 0.000010 0.000010 0.000010 0.000010 0.000010 0.000010 0.000010 0.000010 0.000010 0.000010 0.000010 0.000010 0.000010 0.000010 0.000010 0.988597 0.000010
0.000010 0.000010 0.000010 0.000010 0.000010 0.000010 0.028050 0.000010 0.006490 0.000010 0.000010 0.000010 0.000010 0.000010 0.000010 0.000010 0.000010 0.004443 0.000010 0.000010 0.000010 0.007305 0.000010 0.000010 0.000010 0.000010 0.000010 0.000010 0.000010 0.000010 0.000010 0.000010 0.042066 0.000010 0.000010 0.000010 0.000010 0.000010 0.000010 0.000010 0.000010 0.000010 0.000010 0.000010 0.010961 0.000010 0.000010 0.000010 0.000010 0.000010 0.000010 0.000010 0.000010 0.000010 0.000010 0.900185 0.000010
0.000010 0.000010 0.000010 0.000010 0.000010 0.000010 0.000010 0.000010 0.000010 0.000010 0.000010 0.000010 0.000010 0.000010 0.000010 0.000010 0.000010 0.000010 0.000010 0.000010 0.000010 0.000010 0.000010 0.000010 0.000010 0.000010 0.000010 0.000010 0.000010 0.000010 0.000010 0.000010 0.000010 0.000010 0.000010 0.000010 0.000010 0.000010 0.000010 0.000010 0.000010 0.000010 0.000010 0.000010 0.000010 0.000010 0.000010 0.000010 0.000010 0.000010 0.000010 0.000010 0.000010 0.000010 0.000010 0.999440 0.000010
0.000010 0.000010 0.000010 0.000010 0.000010 0.000010 0.095452 0.000010 0.010011 0.000010 0.000010 0.000010 0.000010 0.000010 0.000010 0.000010 0.000010 0.021966 0.000010 0.000010 0.000010 0.000010 0.000010 0.038306 0.000010 0.000010 0.000010 0.000010 0.000010 0.000010 0.000010 0.000010 0.081397 0.000010 0.044560 0.000010 0.000010 0.021353 0.000010 0.000010 0.000010 0.000010 0.000010 0.000010 0.000010 0.000010 0.000010 0.000010 0.000010 0.000010 0.000010 0.000010 0.000010 0.000010 0.000010 0.686463 0.000010
0.000010 0.000010 0.000010 0.000010 0.000010 0.000010 0.000010 0.000010 0.000010 0.000010 0.000010 0.000010 0.000010 0.000010 0.000010 0.000010 0.000010 0.000010 0.000010 0.000010 0.000010 0.000010 0.000010 0.000010 0.000010 0.000010 0.000010 0.000010 0.000010 0.000010 0.000010 0.000010 0.000010 0.000010 0.000010 0.000010 0.000010 0.000010 0.000010 0.000010 0.000010 0.000010 0.000010 0.000010 0.000010 0.000010 0.000010 0.000010 0.000010 0.000010 0.000010 0.000010 0.000010 0.000010 0.000010 0.999440 0.000010
0.000010 0.000010 0.000010 0.000010 0.000010 0.000010 0.000010 0.000010 0.000010 0.000010 0.000010 0.000010 0.000010 0.000010 0.000010 0.000010 0.000010 0.000010 0.000010 0.000010 0.000010 0.000010 0.000010 0.000010 0.000010 0.000010 0.000010 0.000010 0.000010 0.000010 0.000010 0.000010 0.000010 0.000010 0.000010 0.000010 0.000010 0.000010 0.000010 0.000010 0.000010 0.000010 0.000010 0.000010 0.000010 0.000010 0.000010 0.000010 0.000010 0.000010 0.000010 0.000010 0.000010 0.000010 0.000010 0.999440 0.000010
0.000010 0.000010 0.000010 0.000010 0.000010 0.000010 0.018026 0.000010 0.006426 0.000010 0.000010 0.000010 0.000010 0.000010 0.000010 0.000010 0.000010 0.015000 0.000010 0.000010 0.000010 0.000010 0.000010 0.000010 0.000010 0.000010 0.000010 0.000010 0.000010 0.000010 0.000010 0.000010 0.000010 0.000010 0.000010 0.000010 0.000010 0.011741 0.000010 0.000010 0.000010 0.000010 0.000010 0.000010 0.000010 0.000010 0.000010 0.000010 0.000010 0.000010 0.000010 0.000010 0.000010 0.000010 0.000010 0.948287 0.000010
0.000010 0.000010 0.003835 0.000010 0.000010 0.002341 0.000010 0.000010 0.034188 0.000010 0.000010 0.000010 0.000010 0.001017 0.000010 0.000010 0.057705 0.000012 0.000010 0.004539 0.000010 0.000010 0.000010 0.078063 0.000010 0.000010 0.000010 0.023360 0.000010 0.000016 0.000010 0.000010 0.015098 0.000010 0.319630 0.000010 0.000010 0.378389 0.001060 0.000010 0.004053 0.051718 0.000010 0.003370 0.000010 0.000010 0.000010 0.000010 0.005459 0.000010 0.000010 0.011946 0.000010 0.000010 0.000010 0.003833 0.000010
0.000010 0.000010 0.014737 0.004907 0.000010 0.000010 0.000010 0.000010 0.033248 0.000010 0.000010 0.000010 0.000010 0.001329 0.000010 0.003386 0.113144 0.000010 0.000010 0.000010 0.000010 0.000010 0.000010 0.034227 0.000010 0.000010 0.000010 0.000010 0.000013 0.000010 0.002287 0.000010 0.000010 0.000010 0.416643 0.000010 0.000010 0.255110 0.016292 0.000010 0.000010 0.081543 0.000010 0.001004 0.000010 0.000010 0.000010 0.000010 0.000010 0.000010 0.000010 0.002122 0.000010 0.000010 0.000010 0.018417 0.001192
0.000010 0.000010 0.007196 0.000010 0.000010 0.000010 0.000010 0.000010 0.051405 0.000010 0.000010 0.000010 0.000010 0.000010 0.000010 0.000010 0.609856 0.019400 0.000010 0.000010 0.000010 0.000010 0.000010 0.000010 0.000010 0.000010 0.000010 0.002350 0.000010 0.000010 0.000010 0.000010 0.000010 0.000010 0.110629 0.000010 0.000010 0.144241 0.000010 0.000010 0.000010 0.054434 0.000010 0.000010 0.000010 0.000010 0.000010 0.000010 0.000010 0.000010 0.000010 0.000010 0.000010 0.000010 0.000010 0.000010 0.000010
0.000010 0.000010 0.000010 0.000010 0.000010 0.000010 0.000010 0.000010 0.000010 0.000010 0.000010 0.000010 0.000010 0.000010 0.000010 0.000010 0.999440 0.000010 0.000010 0.000010 0.000010 0.000010 0.000010 0.000010 0.000010 0.000010 0.000010 0.000010 0.000010 0.000010 0.000010 0.000010 0.000010 0.000010 0.000010 0.000010 0.000010 0.000010 0.000010 0.000010 0.000010 0.000010 0.000010 0.000010 0.000010 0.000010 0.000010 0.000010 0.000010 0.000010 0.000010 0.000010 0.000010 0.000010 0.000010 0.000010 0.000010
0.000010 0.000010 0.000010 0.000010 0.000010 0.000010 0.000010 0.000010 0.000010 0.000010 0.000010 0.000010 0.000010 0.000010 0.000010 0.000010 0.999440 0.000010 0.000010 0.000010 0.000010 0.000010 0.000010 0.000010 0.000010 0.000010 0.000010 0.000010 0.000010 0.000010 0.000010 0.000010 0.000010 0.000010 0.000010 0.000010 0.000010 0.000010 0.000010 0.000010 0.000010 0.000010 0.000010 0.000010 0.000010 0.000010 0.000010 0.000010 0.000010 0.000010 0.000010 0.000010 0.000010 0.000010 0.000010 0.000010 0.000010
0.000010 0.000010 0.009808 0.000010 0.000010 0.000010 0.000010 0.000010 0.008245 0.000010 0.000010 0.000010 0.000010 0.000010 0.000010 0.000010 0.666795 0.000010 0.000010 0.000010 0.000010 0.000010 0.000010 0.000010 0.000010 0.000010 0.000010 0.000010 0.000010 0.000010 0.000010 0.000010 0.000010 0.000010 0.151781 0.000010 0.000010 0.133378 0.000010 0.000010 0.000010 0.029482 0.000010 0.000010 0.000010 0.000010 0.000010 0.000010 0.000010 0.000010 0.000010 0.000010 0.000010 0.000010 0.000010 0.000010 0.000010
0.000010 0.000010 0.024496 0.000010 0.000010 0.000010 0.000010 0.000010 0.034936 0.000010 0.000010 0.000010 0.000010 0.000010 0.000010 0.000010 0.291629 0.002626 0.000010 0.000010 0.000010 0.000010 0.000010 0.000010 0.000010 0.000010 0.000010 0.014869 0.000010 0.000010 0.000010 0.000010 0.000018 0.000010 0.357448 0.000010 0.000010 0.181352 0.000010 0.000010 0.000010 0.074393 0.000010 0.000010 0.000010 0.000010 0.000010 0.005523 0.000010 0.000010 0.000010 0.000010 0.000010 0.000010 0.000010 0.012250 0.000010
0.000010 0.000010 0.000010 0.000010 0.000010 0.000010 0.000010 0.000010 0.000010 0.000010 0.000010 0.000010 0.000010 0.000010 0.000010 0.000010 0.999440 0.000010 0.000010 0.000010 0.000010 0.000010 0.000010 0.000010 0.000010 0.000010 0.000010 0.000010 0.000010 0.000010 0.000010 0.000010 0.000010 0.000010 0.000010 0.000010 0.000010 0.000010 0.000010 0.000010 0.000010 0.000010 0.000010 0.000010 0.000010 0.000010 0.000010 0.000010 0.000010 0.000010 0.000010 0.000010 0.000010 0.000010 0.000010 0.000010 0.000010
0.000010 0.000010 0.017662 0.000010 0.000010 0.000010 0.000010 0.000010 0.021512 0.000010 0.000010 0.000010 0.000010 0.000010 0.000010 0.000010 0.605605 0.012090 0.000010 0.017602 0.000010 0.000010 0.000010 0.020675 0.000010 0.000010 0.000010 0.000010 0.000010 0.000010 0.000010 0.003473 0.000010 0.000010 0.101642 0.000010 0.000010 0.049944 0.000010 0.000010 0.000010 0.059097 0.000010 0.000010 0.000010 0.000010 0.000010 0.006219 0.045783 0.000010 0.000010 0.007689 0.000010 0.000010 0.005527 0.025061 0.000010
0.000010 0.006011 0.006876 0.015426 0.000010 0.000010 0.000010 0.000010 0.052251 0.000010 0.000010 0.000010 0.000010 0.000010 0.000010 0.000010 0.508994 0.000010 0.000010 0.000010 0.000010 0.000010 0.000010 0.000010 0.000010 0.000010 0.000010 0.037768 0.000477 0.000010 0.000010 0.000010 0.004427 0.016262 0.080699 0.000010 0.000010 0.167878 0.015017 0.000010 0.000010 0.023352 0.027266 0.000010 0.000010 0.000010 0.000010 0.007588 0.000010 0.007977 0.000010 0.010938 0.000886 0.009529 0.000010 0.000010 0.000010
0.000010 0.000010 0.000010 0.000010 0.000010 0.000010 0.000010 0.000010 0.011916 0.000010 0.000010 0.010373 0.000010 0.000010 0.000010 0.000010 0.470006 0.000010 0.000010 0.000010 0.000010 0.004555 0.000010 0.027191 0.000010 0.000010 0.000010 0.000010 0.000010 0.002559 0.000349 0.000010 0.000010 0.016015 0.252576 0.020901 0.009407 0.105229 0.000010 0.000010 0.000010 0.040461 0.000010 0.007881 0.000010 0.000010 0.000010 0.000010 0.000010 0.005212 0.000010 0.000010 0.003535 0.000010 0.000010 0.000010 0.011435
0.000010 0.000010 0.000010 0.000010 0.000010 0.000010 0.000010 0.000010 0.000010 0.000010 0.000010 0.000010 0.000010 0.000010 0.000010 0.000010 0.999440 0.000010 0.000010 0.000010 0.000010 0.000010 0.000010 0.000010 0.000010 0.000010 0.000010 0.000010 0.000010 0.000010 0.000010 0.000010 0.000010 0.000010 0.000010 0.000010 0.000010 0.000010 0.000010 0.000010 0.000010 0.000010 0.000010 0.000010 0.000010 0.000010 0.000010 0.000010 0.000010 0.000010 0.000010 0.000010 0.000010 0.000010 0.000010 0.000010 0.000010
0.000010 0.000010 0.019654 0.000010 0.000010 0.003187 0.000010 0.000010 0.023646 0.000010 0.000010 0.000010 0.000010 0.000010 0.000010 0.000010 0.149323 0.000010 0.000010 0.000010 0.000010 0.000010 0.000010 0.044888 0.000010 0.000010 0.000010 0.003543 0.000010 0.000010 0.000010 0.000010 0.000010 0.004393 0.408124 0.000010 0.000010 0.231087 0.001056 0.000010 0.005012 0.074568 0.003503 0.000010 0.000010 0.000010 0.000010 0.009222 0.000010 0.000010 0.000010 0.000010 0.000010 0.000010 0.000010 0.018373 0.000010
0.000010 0.000010 0.000010 0.000010 0.000010 0.000010 0.000010 0.000010 0.003272 0.000010 0.000010 0.000010 0.000010 0.000010 0.000010 0.000010 0.854095 0.000010 0.000010 0.000010 0.000010 0.000010 0.000010 0.000010 0.000010 0.000010 0.000010 0.000010 0.000010 0.000010 0.000010 0.000010 0.000010 0.000010 0.098528 0.000010 0.000010 0.000010 0.000010 0.000010 0.000010 0.043575 0.000010 0.000010 0.000010 0.000010 0.000010 0.000010 0.000010 0.000010 0.000010 0.000010 0.000010 0.000010 0.000010 0.000010 0.000010
0.000010 0.000010 0.006619 0.000010 0.000010 0.000010 0.000010 0.000010 0.035657 0.000010 0.000010 0.000010 0.000010 0.000561 0.000010 0.000010 0.259034 0.000010 0.000010 0.000010 0.000010 0.000010 0.000010 0.015862 0.000010 0.000010 0.000010 0.009437 0.000010 0.000010 0.000010 0.001313 0.008407 0.000010 0.394670 0.003340 0.000010 0.199618 0.000010 0.000010 0.006986 0.026032 0.000010 0.000010 0.000010 0.000010 0.000010 0.000010 0.015353 0.000010 0.000010 0.016447 0.000010 0.000010 0.000253 0.000010 0.000010
0.000010 0.000010 0.000010 0.000010 0.000010 0.000010 0.028752 0.000625 0.008403 0.000010 0.000010 0.000010 0.000010 0.000010 0.000010 0.000010 0.380798 0.000010 0.000010 0.000010 0.000010 0.000010 0.000010 0.011248 0.000010 0.000010 0.003495 0.000010 0.000010 0.000010 0.000010 0.000010 0.000010 0.000010 0.257047 0.000010 0.000010 0.193702 0.000010 0.002061 0.000010 0.026887 0.002403 0.000010 0.000010 0.000010 0.000010 0.024828 0.048547 0.000010 0.000010 0.000010 0.000010 0.000010 0.000010 0.004908 0.005875
0.000010 0.000010 0.006078 0.000010 0.000010 0.000010 0.000010 0.000010 0.034259 0.000010 0.000010 0.000010 0.000010 0.000010 0.000010 0.000010 0.419183 0.000010 0.000010 0.000010 0.000269 0.000322 0.000010 0.000010 0.000010 0.000010 0.000010 0.001705 0.000010 0.000010 0.009244 0.000010 0.009773 0.000010 0.317070 0.022536 0.000618 0.148014 0.000010 0.000010 0.000010 0.000010 0.000010 0.001276 0.002971 0.000010 0.000010 0.000010 0.026261 0.000010 0.000010 0.000010 0.000010 0.000010 0.000010 0.000010 0.000010
0.000010 0.000010 0.000010 0.000010 0.000010 0.000010 0.000010 0.000010 0.000010 0.000010 0.000010 0.000010 0.000010 0.000010 0.000010 0.000010 0.975788 0.000010 0.000010 0.000010 0.000010 0.000010 0.000010 0.000010 0.000010 0.000010 0.000010 0.000010 0.000010 0.000010 0.000010 0.000010 0.000010 0.000010 0.023662 0.000010 0.000010 0.000010 0.000010 0.000010 0.000010 0.000010 0.000010 0.000010 0.000010 0.000010 0.000010 0.000010 0.000010 0.000010 0.000010 0.000010 0.000010 0.000010 0.000010 0.000010 0.000010
0.000010 0.000011 0.000010 0.000010 0.000010 0.000010 0.000010 0.000010 0.000010 0.000010 0.000010 0.000010 0.000010 0.000010 0.000010 0.000010 0.999439 0.000010 0.000010 0.000010 0.000010 0.000010 0.000010 0.000010 0.000010 0.000010 0.000010 0.000010 0.000010 0.000010 0.000010 0.000010 0.000010 0.000010 0.000010 0.000010 0.000010 0.000010 0.000010 0.000010 0.000010 0.000010 0.000010 0.000010 0.000010 0.000010 0.000010 0.000010 0.000010 0.000010 0.000010 0.000010 0.000010 0.000010 0.000010 0.000010 0.000010
0.000010 0.000010 0.000010 0.000010 0.000010 0.000010 0.000010 0.000010 0.000010 0.000010 0.000010 0.000010 0.000010 0.000010 0.000010 0.000010 0.999440 0.000010 0.000010 0.000010 0.000010 0.000010 0.000010 0.000010 0.000010 0.000010 0.000010 0.000010 0.000010 0.000010 0.000010 0.000010 0.000010 0.000010 0.000010 0.000010 0.000010 0.000010 0.000010 0.000010 0.000010 0.000010 0.000010 0.000010 0.000010 0.000010 0.000010 0.000010 0.000010 0.000010 0.000010 0.000010 0.000010 0.000010 0.000010 0.000010 0.000010
0.000010 0.000010 0.000010 0.000010 0.000010 0.000010 0.000010 0.000010 0.000427 0.000010 0.000010 0.000010 0.000010 0.000010 0.000010 0.000010 0.000010 0.000010 0.000010 0.000016 0.000010 0.000010 0.000010 0.042085 0.000010 0.000010 0.000010 0.000010 0.000010 0.000010 0.000010 0.000010 0.000010 0.000010 0.096613 0.000010 0.000010 0.157895 0.000010 0.000010 0.000010 0.702453 0.000010 0.000010 0.000010 0.000010 0.000010 0.000010 0.000010 0.000010 0.000010 0.000010 0.000010 0.000010 0.000010 0.000010 0.000010
0.000010 0.000010 0.000010 0.000010 0.000010 0.000010 0.000010 0.000010 0.000010 0.000010 0.000010 0.000010 0.000010 0.000010 0.000010 0.000010 0.000010 0.000010 0.000010 0.000010 0.000010 0.000010 0.000010 0.000010 0.000010 0.000010 0.000010 0.000010 0.000010 0.000010 0.000010 0.000010 0.000010 0.000010 0.000010 0.000010 0.000010 0.000010 0.000010 0.000010 0.000010 0.999440 0.000010 0.000010 0.000010 0.000010 0.000010 0.000010 0.000010 0.000010 0.000010 0.000010 0.000010 0.000010 0.000010 0.000010 0.000010
0.000010 0.000010 0.000010 0.000010 0.000010 0.000010 0.000010 0.000010 0.000019 0.000010 0.000010 0.000010 0.000010 0.000010 0.000010 0.000010 0.000010 0.000010 0.000010 0.000010 0.000010 0.000010 0.000010 0.000010 0.000010 0.000010 0.000010 0.000010 0.000010 0.000010 0.000010 0.000010 0.000010 0.000010 0.000010 0.000010 0.000010 0.000010 0.000010 0.000010 0.000010 0.999431 0.000010 0.000010 0.000010 0.000010 0.000010 0.000010 0.000010 0.000010 0.000010 0.000010 0.000010 0.000010 0.000010 0.000010 0.000010
0.000010 0.000010 0.000010 0.000010 0.000010 0.000010 0.000010 0.000010 0.000010 0.000010 0.000010 0.000010 0.000010 0.000010 0.000010 0.000010 0.000010 0.000010 0.000010 0.000010 0.000010 0.000010 0.000010 0.000010 0.000010 0.000010 0.000010 0.000010 0.000010 0.000010 0.000010 0.000010 0.000010 0.000010 0.000010 0.000010 0.000010 0.000010 0.000010 0.000010 0.000010 0.999440 0.000010 0.000010 0.000010 0.000010 0.000010 0.000010 0.000010 0.000010 0.000010 0.000010 0.000010 0.000010 0.000010 0.000010 0.000010
0.000010 0.000010 0.000010 0.000010 0.000010 0.000010 0.000010 0.000010 0.000010 0.000010 0.000010 0.000010 0.000010 0.000010 0.000010 0.000010 0.000010 0.000010 0.000010 0.000010 0.000010 0.000010 0.000010 0.000010 0.000010 0.000010 0.000010 0.000010 0.000010 0.000010 0.000010 0.000010 0.000010 0.000010 0.000010 0.000010 0.000010 0.000010 0.000010 0.000010 0.000010 0.999440 0.000010 0.000010 0.000010 0.000010 0.000010 0.000010 0.000010 0.000010 0.000010 0.000010 0.000010 0.000010 0.000010 0.000010 0.000010
0.000010 0.000010 0.000010 0.000010 0.000010 0.000010 0.000010 0.000010 0.000010 0.000010 0.000010 0.000010 0.000010 0.000010 0.000010 0.000010 0.000010 0.000010 0.000010 0.000010 0.000010 0.000010 0.000010 0.022554 0.000010 0.000010 0.000010 0.000010 0.000010 0.000010 0.000010 0.000010 0.000010 0.000010 0.080601 0.000010 0.000010 0.000010 0.000010 0.000010 0.000010 0.896306 0.000010 0.000010 0.000010 0.000010 0.000010 0.000010 0.000010 0.000010 0.000010 0.000010 0.000010 0.000010 0.000010 0.000010 0.000010
0.000010 0.000010 0.000010 0.000010 0.000010 0.000010 0.000010 0.000010 0.000010 0.000010 0.000010 0.000010 0.000010 0.000010 0.000010 0.000010 0.000010 0.000010 0.000010 0.000010 0.000010 0.000010 0.000010 0.000010 0.000010 0.000010 0.000010 0.000010 0.000010 0.000010 0.000010 0.000010 0.000010 0.000010 0.000010 0.000010 0.000010 0.000010 0.000010 0.000010 0.000010 0.999440 0.000010 0.000010 0.000010 0.000010 0.000010 0.000010 0.000010 0.000010 0.000010 0.000010 0.000010 0.000010 0.000010 0.000010 0.000010
0.000010 0.000010 0.011977 0.000010 0.000010 0.000010 0.000010 0.000010 0.000010 0.000010 0.000010 0.000010 0.000010 0.000010 0.000010 0.000010 0.064809 0.000010 0.000010 0.000010 0.000010 0.000010 0.000010 0.000010 0.000010 0.000010 0.000010 0.000010 0.000010 0.000010 0.000010 0.000010 0.000010 0.000010 0.000010 0.000010 0.000010 0.000010 0.000010 0.000010 0.000010 0.922674 0.000010 0.000010 0.000010 0.000010 0.000010 0.000010 0.000010 0.000010 0.000010 0.000010 0.000010 0.000010 0.000010 0.000010 0.000010
0.000010 0.000010 0.000010 0.000010 0.000010 0.000010 0.000010 0.000010 0.000010 0.000010 0.000010 0.000010 0.000010 0.000010 0.000010 0.000010 0.000010 0.000010 0.000010 0.000010 0.000010 0.000010 0.000010 0.000010 0.000010 0.000010 0.000010 0.000010 0.000010 0.000010 0.000010 0.000010 0.000010 0.000010 0.000010 0.000010 0.000010 0.000010 0.000010 0.000010 0.000010 0.999440 0.000010 0.000010 0.000010 0.000010 0.000010 0.000010 0.000010 0.000010 0.000010 0.000010 0.000010 0.000010 0.000010 0.000010 0.000010
0.000010 0.000010 0.000010 0.000010 0.000010 0.000010 0.000010 0.000010 0.000010 0.000010 0.000010 0.000010 0.000010 0.000010 0.000010 0.000010 0.000010 0.000010 0.000010 0.000010 0.000010 0.000010 0.000010 0.000010 0.000010 0.000010 0.000010 0.000010 0.000010 0.000010 0.000010 0.000010 0.000010 0.000010 0.000010 0.000010 0.000010 0.000010 0.000010 0.000010 0.000010 0.999440 0.000010 0.000010 0.000010 0.000010 0.000010 0.000010 0.000010 0.000010 0.000010 0.000010 0.000010 0.000010 0.000010 0.000010 0.000010
0.000010 0.000010 0.000010 0.000010 0.000010 0.000010 0.000010 0.000010 0.000010 0.000010 0.000010 0.000010 0.000010 0.000010 0.000010 0.000010 0.000010 0.000010 0.000010 0.000010 0.000010 0.000010 0.000010 0.000010 0.000010 0.000010 0.000010 0.000010 0.000010 0.000010 0.000010 0.000010 0.000010 0.000010 0.000010 0.000010 0.000010 0.000010 0.000010 0.000010 0.000010 0.999440 0.000010 0.000010 0.000010 0.000010 0.000010 0.000010 0.000010 0.000010 0.000010 0.000010 0.000010 0.000010 0.000010 0.000010 0.000010
0.000010 0.000010 0.000010 0.000010 0.000010 0.000010 0.000010 0.000010 0.000010 0.000010 0.000010 0.000010 0.000010 0.000010 0.000010 0.000010 0.000010 0.000010 0.000010 0.000010 0.000010 0.000010 0.000010 0.000010 0.000010 0.000010 0.000010 0.000010 0.000010 0.000010 0.000010 0.000010 0.000010 0.000010 0.000010 0.000010 0.000010 0.000010 0.000010 0.000010 0.000010 0.999440 0.000010 0.000010 0.000010 0.000010 0.000010 0.000010 0.000010 0.000010 0.000010 0.000010 0.000010 0.000010 0.000010 0.000010 0.000010
0.000010 0.000010 0.000010 0.000010 0.000010 0.000010 0.000010 0.000010 0.000010 0.000010 0.000010 0.000010 0.000010 0.000010 0.000010 0.000010 0.000010 0.000010 0.000010 0.000010 0.000010 0.000010 0.000010 0.000010 0.000010 0.000010 0.000010 0.000010 0.000010 0.000010 0.000010 0.000010 0.000010 0.000010 0.000010 0.000010 0.000010 0.000010 0.000010 0.000010 0.000010 0.999440 0.000010 0.000010 0.000010 0.000010 0.000010 0.000010 0.000010 0.000010 0.000010 0.000010 0.000010 0.000010 0.000010 0.000010 0.000010
0.000010 0.000010 0.000010 0.000010 0.000010 0.000010 0.000010 0.000010 0.000010 0.000010 0.000010 0.000010 0.000010 0.000010 0.000010 0.000010 0.000010 0.000010 0.000010 0.000010 0.000010 0.000010 0.000010 0.000010 0.000010 0.000010 0.000010 0.000010 0.000010 0.000010 0.000010 0.000010 0.000010 0.000010 0.000010 0.000010 0.000010 0.000010 0.000010 0.000010 0.000010 0.999440 0.000010 0.000010 0.000010 0.000010 0.000010 0.000010 0.000010 0.000010 0.000010 0.000010 0.000010 0.000010 0.000010 0.000010 0.000010
0.000010 0.000010 0.001670 0.000010 0.000010 0.000010 0.000010 0.000010 0.007787 0.000010 0.000010 0.000010 0.000010 0.000010 0.000010 0.000010 0.017783 0.007437 0.000010 0.005902 0.000010 0.000010 0.000010 0.000010 0.000010 0.000010 0.000010 0.000010 0.000010 0.000010 0.000010 0.000010 0.000010 0.000010 0.020251 0.000010 0.000010 0.205230 0.000010 0.000010 0.000010 0.730543 0.000010 0.000010 0.000010 0.000010 0.000010 0.000010 0.002917 0.000010 0.000010 0.000010 0.000010 0.000010 0.000010 0.000010 0.000010
0.000010 0.000010 0.000010 0.000010 0.000010 0.000010 0.000010 0.000010 0.000010 0.000010 0.000010 0.000010 0.000010 0.000010 0.000010 0.000010 0.000010 0.000010 0.000010 0.000010 0.000010 0.000010 0.000010 0.000010 0.000010 0.000010 0.000010 0.000010 0.000010 0.000010 0.000010 0.000010 0.000010 0.000010 0.000010 0.000010 0.000010 0.000010 0.000010 0.000010 0.000010 0.999440 0.000010 0.000010 0.000010 0.000010 0.000010 0.000010 0.000010 0.000010 0.000010 0.000010 0.000010 0.000010 0.000010 0.000010 0.000010
0.000010 0.000010 0.000010 0.000010 0.000010 0.000010 0.000010 0.000010 0.000010 0.000010 0.000010 0.000010 0.000010 0.000010 0.000010 0.000010 0.000010 0.000010 0.000010 0.000010 0.000010 0.000010 0.000010 0.000010 0.000010 0.000010 0.000010 0.000010 0.000010 0.000010 0.000010 0.000010 0.000010 0.000010 0.000010 0.000010 0.000010 0.000010 0.000010 0.000010 0.000010 0.999440 0.000010 0.000010 0.000010 0.000010 0.000010 0.000010 0.000010 0.000010 0.000010 0.000010 0.000010 0.000010 0.000010 0.000010 0.000010
0.000010 0.000010 0.000010 0.000010 0.000010 0.000010 0.000010 0.000010 0.000010 0.000010 0.000010 0.000010 0.000010 0.000010 0.000010 0.000010 0.000010 0.000010 0.000010 0.000010 0.000010 0.000010 0.000010 0.000010 0.000010 0.000010 0.000010 0.000010 0.000010 0.000010 0.000010 0.000010 0.000010 0.000010 0.000010 0.000010 0.000010 0.000010 0.000010 0.000010 0.000010 0.999440 0.000010 0.000010 0.000010 0.000010 0.000010 0.000010 0.000010 0.000010 0.000010 0.000010 0.000010 0.000010 0.000010 0.000010 0.000010
0.000010 0.000010 0.000010 0.000010 0.000010 0.000010 0.000010 0.000010 0.000010 0.000010 0.000010 0.000010 0.000010 0.000010 0.000010 0.000010 0.000010 0.000010 0.000010 0.000010 0.000010 0.000010 0.000010 0.000010 0.000010 0.000010 0.000010 0.000010 0.000010 0.000010 0.000010 0.000010 0.000010 0.000010 0.000010 0.000010 0.000010 0.000010 0.000010 0.000010 0.000010 0.999440 0.000010 0.000010 0.000010 0.000010 0.000010 0.000010 0.000010 0.000010 0.000010 0.000010 0.000010 0.000010 0.000010 0.000010 0.000010
0.000010 0.000010 0.000010 0.000010 0.000010 0.000010 0.000010 0.000010 0.000010 0.000010 0.000010 0.000010 0.000010 0.000010 0.000010 0.000010 0.000010 0.000010 0.000010 0.000010 0.000010 0.000010 0.000010 0.000010 0.000010 0.000010 0.000010 0.000010 0.000010 0.000010 0.000010 0.000010 0.000010 0.000010 0.000010 0.000010 0.000010 0.000010 0.000010 0.000010 0.000010 0.999440 0.000010 0.000010 0.000010 0.000010 0.000010 0.000010 0.000010 0.000010 0.000010 0.000010 0.000010 0.000010 0.000010 0.000010 0.000010
0.000010 0.000010 0.000010 0.000010 0.000010 0.000010 0.000010 0.000010 0.014122 0.000010 0.000010 0.000010 0.000010 0.000010 0.000010 0.000010 0.000010 0.000010 0.000010 0.000010 0.000010 0.000010 0.000010 0.859230 0.000010 0.000010 0.000010 0.000010 0.000010 0.000010 0.000010 0.000010 0.000010 0.000010 0.000010 0.000010 0.000010 0.126108 0.000010 0.000010 0.000010 0.000010 0.000010 0.000010 0.000010 0.000010 0.000010 0.000010 0.000010 0.000010 0.000010 0.000010 0.000010 0.000010 0.000010 0.000010 0.000010
0.000010 0.000010 0.000010 0.000010 0.000010 0.000010 0.000010 0.000010 0.000010 0.000010 0.000010 0.000010 0.000010 0.000010 0.000010 0.000010 0.000010 0.000010 0.000010 0.000010 0.000010 0.000010 0.000010 0.999440 0.000010 0.000010 0.000010 0.000010 0.000010 0.000010 0.000010 0.000010 0.000010 0.000010 0.000010 0.000010 0.000010 0.000010 0.000010 0.000010 0.000010 0.000010 0.000010 0.000010 0.000010 0.000010 0.000010 0.000010 0.000010 0.000010 0.000010 0.000010 0.000010 0.000010 0.000010 0.000010 0.000010
0.000010 0.000010 0.000010 0.000010 0.000010 0.000010 0.000010 0.000010 0.000010 0.000010 0.000010 0.000010 0.000010 0.000010 0.000010 0.000010 0.000010 0.000010 0.000010 0.000010 0.000010 0.000010 0.000010 0.999440 0.000010 0.000010 0.000010 0.000010 0.000010 0.000010 0.000010 0.000010 0.000010 0.000010 0.000010 0.000010 0.000010 0.000010 0.000010 0.000010 0.000010 0.000010 0.000010 0.000010 0.000010 0.000010 0.000010 0.000010 0.000010 0.000010 0.000010 0.000010 0.000010 0.000010 0.000010 0.000010 0.000010
0.000010 0.000010 0.000010 0.000010 0.000010 0.000010 0.000010 0.000010 0.000010 0.000010 0.000010 0.000010 0.000010 0.000010 0.000010 0.000010 0.000010 0.000010 0.000010 0.000010 0.000010 0.000010 0.000010 0.999440 0.000010 0.000010 0.000010 0.000010 0.000010 0.000010 0.000010 0.000010 0.000010 0.000010 0.000010 0.000010 0.000010 0.000010 0.000010 0.000010 0.000010 0.000010 0.000010 0.000010 0.000010 0.000010 0.000010 0.000010 0.000010 0.000010 0.000010 0.000010 0.000010 0.000010 0.000010 0.000010 0.000010
0.000010 0.000010 0.000010 0.000010 0.000010 0.000010 0.000010 0.000010 0.035789 0.000010 0.000010 0.000010 0.000010 0.000010 0.000010 0.000010 0.000010 0.000010 0.000010 0.000010 0.000010 0.000010 0.000010 0.823200 0.000010 0.000010 0.000010 0.000010 0.000010 0.000010 0.000010 0.000010 0.000010 0.000010 0.050494 0.000010 0.000010 0.089987 0.000010 0.000010 0.000010 0.000010 0.000010 0.000010 0.000010 0.000010 0.000010 0.000010 0.000010 0.000010 0.000010 0.000010 0.000010 0.000010 0.000010 0.000010 0.000010
0.000010 0.000010 0.000010 0.000010 0.000010 0.000010 0.000010 0.000010 0.000010 0.000010 0.000010 0.000010 0.000010 0.000010 0.000010 0.000010 0.000010 0.000010 0.000010 0.000010 0.000010 0.000010 0.000010 0.999440 0.000010 0.000010 0.000010 0.000010 0.000010 0.000010 0.000010 0.000010 0.000010 0.000010 0.000010 0.000010 0.000010 0.000010 0.000010 0.000010 0.000010 0.000010 0.000010 0.000010 0.000010 0.000010 0.000010 0.000010 0.000010 0.000010 0.000010 0.000010 0.000010 0.000010 0.000010 0.000010 0.000010
0.000010 0.000010 0.008013 0.000010 0.000010 0.000010 0.000010 0.000010 0.054844 0.000010 0.000010 0.000010 0.000010 0.000010 0.000010 0.000010 0.000010 0.000010 0.000010 0.000010 0.000010 0.000010 0.000010 0.801167 0.000010 0.000010 0.000010 0.000010 0.000010 0.000010 0.000010 0.000010 0.000010 0.000010 0.041636 0.000010 0.000010 0.093821 0.000010 0.000010 0.000010 0.000010 0.000010 0.000010 0.000010 0.000010 0.000010 0.000010 0.000010 0.000010 0.000010 0.000010 0.000010 0.000010 0.000010 0.000010 0.000010
0.000010 0.000010 0.014350 0.000010 0.000010 0.000010 0.000010 0.000010 0.007780 0.000010 0.000010 0.000010 0.000010 0.000010 0.000010 0.000010 0.000010 0.000010 0.000010 0.000010 0.000010 0.000010 0.000010 0.866696 0.000010 0.000010 0.000010 0.009133 0.000010 0.000010 0.000010 0.000010 0.000010 0.000010 0.028670 0.000010 0.000010 0.072861 0.000010 0.000010 0.000010 0.000010 0.000010 0.000010 0.000010 0.000010 0.000010 0.000010 0.000010 0.000010 0.000010 0.000010 0.000010 0.000010 0.000010 0.000010 0.000010
0.000010 0.000010 0.000010 0.000010 0.000010 0.000010 0.000010 0.000010 0.001022 0.000010 0.000010 0.000010 0.000010 0.000010 0.000010 0.000010 0.000010 0.000010 0.000010 0.000010 0.000010 0.000010 0.000010 0.876883 0.000010 0.000010 0.000010 0.000010 0.000010 0.000010 0.000010 0.000010 0.000010 0.000010 0.041810 0.000010 0.000010 0.079755 0.000010 0.000010 0.000010 0.000010 0.000010 0.000010 0.000010 0.000010 0.000010 0.000010 0.000010 0.000010 0.000010 0.000010 0.000010 0.000010 0.000010 0.000010 0.000010
0.000010 0.000010 0.000010 0.000010 0.000010 0.000010 0.000010 0.000010 0.000010 0.000010 0.000010 0.000010 0.000010 0.000010 0.000010 0.000010 0.000010 0.000010 0.000010 0.000010 0.000010 0.000010 0.000010 0.839193 0.000010 0.000010 0.000010 0.000010 0.000010 0.000010 0.000010 0.000010 0.000010 0.000010 0.053839 0.000010 0.000010 0.106257 0.000010 0.000010 0.000010 0.000181 0.000010 0.000010 0.000010 0.000010 0.000010 0.000010 0.000010 0.000010 0.000010 0.000010 0.000010 0.000010 0.000010 0.000010 0.000010
0.000010 0.000010 0.000010 0.000010 0.000010 0.000010 0.000010 0.000010 0.000010 0.000010 0.000010 0.000010 0.000010 0.000010 0.000010 0.000010 0.000010 0.000010 0.000010 0.000010 0.000010 0.000010 0.000010 0.999440 0.000010 0.000010 0.000010 0.000010 0.000010 0.000010 0.000010 0.000010 0.000010 0.000010 0.000010 0.000010 0.000010 0.000010 0.000010 0.000010 0.000010 0.000010 0.000010 0.000010 0.000010 0.000010 0.000010 0.000010 0.000010 0.000010 0.000010 0.000010 0.000010 0.000010 0.000010 0.000010 0.000010
0.000010 0.000010 0.000010 0.000010 0.000010 0.000010 0.000010 0.000010 0.000010 0.000010 0.000010 0.000010 0.000010 0.000010 0.000010 0.000010 0.000010 0.000010 0.000010 0.000010 0.000010 0.000010 0.000010 0.999440 0.000010 0.000010 0.000010 0.000010 0.000010 0.000010 0.000010 0.000010 0.000010 0.000010 0.000010 0.000010 0.000010 0.000010 0.000010 0.000010 0.000010 0.000010 0.000010 0.000010 0.000010 0.000010 0.000010 0.000010 0.000010 0.000010 0.000010 0.000010 0.000010 0.000010 0.000010 0.000010 0.000010
0.000010 0.000010 0.000010 0.000010 0.000010 0.000010 0.000010 0.000010 0.000010 0.000010 0.000010 0.000010 0.000010 0.000010 0.000010 0.000010 0.000010 0.000010 0.000010 0.000010 0.000010 0.000010 0.000010 0.999440 0.000010 0.000010 0.000010 0.000010 0.000010 0.000010 0.000010 0.000010 0.000010 0.000010 0.000010 0.000010 0.000010 0.000010 0.000010 0.000010 0.000010 0.000010 0.000010 0.000010 0.000010 0.000010 0.000010 0.000010 0.000010 0.000010 0.000010 0.000010 0.000010 0.000010 0.000010 0.000010 0.000010
0.000010 0.000010 0.000010 0.000010 0.000010 0.000010 0.000010 0.000010 0.000010 0.000010 0.000010 0.000010 0.000010 0.000010 0.000010 0.000010 0.000010 0.000010 0.000010 0.000010 0.000010 0.000010 0.000010 0.999440 0.000010 0.000010 0.000010 0.000010 0.000010 0.000010 0.000010 0.000010 0.000010 0.000010 0.000010 0.000010 0.000010 0.000010 0.000010 0.000010 0.000010 0.000010 0.000010 0.000010 0.000010 0.000010 0.000010 0.000010 0.000010 0.000010 0.000010 0.000010 0.000010 0.000010 0.000010 0.000010 0.000010
0.000010 0.000010 0.000010 0.000010 0.000010 0.000010 0.000010 0.000010 0.046220 0.000010 0.000010 0.000010 0.000010 0.000010 0.000010 0.000010 0.000010 0.000010 0.000010 0.000010 0.000010 0.000010 0.000010 0.696231 0.000010 0.000010 0.000010 0.000010 0.000010 0.000010 0.000010 0.000010 0.000010 0.000010 0.015692 0.000010 0.000010 0.236928 0.000010 0.000010 0.000010 0.004408 0.000010 0.000010 0.000010 0.000010 0.000010 0.000010 0.000010 0.000010 0.000010 0.000010 0.000010 0.000010 0.000010 0.000010 0.000010
0.000010 0.000010 0.000010 0.000010 0.000010 0.000010 0.000010 0.000010 0.000010 0.000010 0.000010 0.000010 0.000010 0.000010 0.000010 0.000010 0.000010 0.000010 0.000010 0.000010 0.000010 0.000010 0.000010 0.999440 0.000010 0.000010 0.000010 0.000010 0.000010 0.000010 0.000010 0.000010 0.000010 0.000010 0.000010 0.000010 0.000010 0.000010 0.000010 0.000010 0.000010 0.000010 0.000010 0.000010 0.000010 0.000010 0.000010 0.000010 0.000010 0.000010 0.000010 0.000010 0.000010 0.000010 0.000010 0.000010 0.000010
0.000010 0.000010 0.000010 0.000010 0.000010 0.000010 0.000010 0.000010 0.000010 0.000010 0.000010 0.000010 0.000010 0.000010 0.000010 0.000010 0.000010 0.000010 0.000010 0.000010 0.000010 0.000010 0.000010 0.999440 0.000010 0.000010 0.000010 0.000010 0.000010 0.000010 0.000010 0.000010 0.000010 0.000010 0.000010 0.000010 0.000010 0.000010 0.000010 0.000010 0.000010 0.000010 0.000010 0.000010 0.000010 0.000010 0.000010 0.000010 0.000010 0.000010 0.000010 0.000010 0.000010 0.000010 0.000010 0.000010 0.000010
0.000010 0.000010 0.000010 0.000010 0.000010 0.000010 0.000010 0.000010 0.000010 0.000010 0.000010 0.000010 0.000010 0.000010 0.000010 0.000010 0.000010 0.000010 0.000010 0.000010 0.000010 0.000010 0.000010 0.000010 0.000010 0.000010 0.000010 0.000010 0.000010 0.000010 0.000010 0.000010 0.000010 0.000010 0.999440 0.000010 0.000010 0.000010 0.000010 0.000010 0.000010 0.000010 0.000010 0.000010 0.000010 0.000010 0.000010 0.000010 0.000010 0.000010 0.000010 0.000010 0.000010 0.000010 0.000010 0.000010 0.000010
0.000010 0.000010 0.000010 0.000010 0.000010 0.000010 0.000010 0.000010 0.000010 0.000010 0.000010 0.000010 0.000010 0.000010 0.000010 0.000010 0.000010 0.000010 0.000010 0.000010 0.000010 0.000010 0.000010 0.000010 0.000010 0.000010 0.000010 0.000010 0.000010 0.000010 0.000010 0.000010 0.000010 0.000010 0.999440 0.000010 0.000010 0.000010 0.000010 0.000010 0.000010 0.000010 0.000010 0.000010 0.000010 0.000010 0.000010 0.000010 0.000010 0.000010 0.000010 0.000010 0.000010 0.000010 0.000010 0.000010 0.000010
0.000010 0.000010 0.000010 0.000010 0.000010 0.000010 0.000010 0.000010 0.000010 0.000010 0.000010 0.000010 0.000010 0.000010 0.000010 0.000010 0.000010 0.000010 0.000010 0.000010 0.000010 0.000010 0.000010 0.000010 0.000010 0.000010 0.000010 0.000010 0.000010 0.000010 0.000010 0.000010 0.000010 0.000010 0.999440 0.000010 0.000010 0.000010 0.000010 0.000010 0.000010 0.000010 0.000010 0.000010 0.000010 0.000010 0.000010 0.000010 0.000010 0.000010 0.000010 0.000010 0.000010 0.000010 0.000010 0.000010 0.000010
0.000010 0.000010 0.000010 0.000010 0.000010 0.000010 0.000010 0.000010 0.000010 0.000010 0.000010 0.000010 0.000010 0.000010 0.000010 0.000010 0.000010 0.000010 0.000010 0.000010 0.000010 0.000010 0.000010 0.000010 0.000010 0.000010 0.000010 0.000010 0.000010 0.000010 0.000010 0.000010 0.000010 0.000010 0.999440 0.000010 0.000010 0.000010 0.000010 0.000010 0.000010 0.000010 0.000010 0.000010 0.000010 0.000010 0.000010 0.000010 0.000010 0.000010 0.000010 0.000010 0.000010 0.000010 0.000010 0.000010 0.000010
0.000010 0.000010 0.000010 0.000010 0.000010 0.000010 0.000010 0.000010 0.000010 0.000010 0.000010 0.000010 0.000010 0.000010 0.000010 0.000010 0.000010 0.000010 0.000010 0.000010 0.000010 0.000010 0.000010 0.000010 0.000010 0.000010 0.000010 0.000010 0.000010 0.000010 0.000010 0.000010 0.000010 0.000010 0.999440 0.000010 0.000010 0.000010 0.000010 0.000010 0.000010 0.000010 0.000010 0.000010 0.000010 0.000010 0.000010 0.000010 0.000010 0.000010 0.000010 0.000010 0.000010 0.000010 0.000010 0.000010 0.000010
0.000010 0.000010 0.000010 0.000010 0.000010 0.000010 0.000010 0.000010 0.000010 0.000010 0.000010 0.000010 0.000010 0.000010 0.000010 0.000010 0.000010 0.000010 0.000010 0.000010 0.000010 0.000010 0.000010 0.000010 0.000010 0.000010 0.000010 0.000010 0.000010 0.000010 0.000010 0.000010 0.000010 0.000010 0.999440 0.000010 0.000010 0.000010 0.000010 0.000010 0.000010 0.000010 0.000010 0.000010 0.000010 0.000010 0.000010 0.000010 0.000010 0.000010 0.000010 0.000010 0.000010 0.000010 0.000010 0.000010 0.000010
0.000010 0.000010 0.000010 0.000010 0.000010 0.000010 0.000010 0.000010 0.000010 0.000010 0.000010 0.000010 0.000010 0.000010 0.000010 0.000010 0.000010 0.000010 0.000010 0.000010 0.000010 0.000010 0.000010 0.000010 0.000010 0.000010 0.000010 0.000010 0.000010 0.000010 0.000010 0.000010 0.000010 0.000010 0.999440 0.000010 0.000010 0.000010 0.000010 0.000010 0.000010 0.000010 0.000010 0.000010 0.000010 0.000010 0.000010 0.000010 0.000010 0.000010 0.000010 0.000010 0.000010 0.000010 0.000010 0.000010 0.000010
0.000010 0.000010 0.000010 0.000010 0.000010 0.000010 0.000010 0.000010 0.000010 0.000010 0.000010 0.000010 0.000010 0.000010 0.000010 0.000010 0.000010 0.000010 0.000010 0.000010 0.000010 0.000010 0.000010 0.000010 0.000010 0.000010 0.000010 0.000010 0.000010 0.000010 0.000010 0.000010 0.000010 0.000010 0.999440 0.000010 0.000010 0.000010 0.000010 0.000010 0.000010 0.000010 0.000010 0.000010 0.000010 0.000010 0.000010 0.000010 0.000010 0.000010 0.000010 0.000010 0.000010 0.000010 0.000010 0.000010 0.000010
0.000010 0.000010 0.001204 0.000010 0.000010 0.000010 0.000010 0.000010 0.000010 0.000010 0.000010 0.000010 0.000010 0.000010 0.000010 0.000010 0.000010 0.000010 0.000010 0.000010 0.000010 0.000010 0.000010 0.000010 0.000010 0.000010 0.000010 0.000010 0.000010 0.000010 0.000010 0.000010 0.000010 0.000010 0.975467 0.000010 0.000010 0.000010 0.000010 0.000010 0.000010 0.022789 0.000010 0.000010 0.000010 0.000010 0.000010 0.000010 0.000010 0.000010 0.000010 0.000010 0.000010 0.000010 0.000010 0.000010 0.000010
0.000010 0.000010 0.000010 0.000010 0.000010 0.000010 0.000010 0.000010 0.000010 0.000010 0.000010 0.000010 0.000010 0.000010 0.000010 0.000010 0.000010 0.000010 0.000010 0.000010 0.000010 0.000010 0.000010 0.000010 0.000010 0.000010 0.000010 0.000010 0.000010 0.000010 0.000010 0.000010 0.000010 0.000010 0.999440 0.000010 0.000010 0.000010 0.000010 0.000010 0.000010 0.000010 0.000010 0.000010 0.000010 0.000010 0.000010 0.000010 0.000010 0.000010 0.000010 0.000010 0.000010 0.000010 0.000010 0.000010 0.000010
0.000010 0.000010 0.000010 0.000010 0.000010 0.000010 0.000010 0.000010 0.000010 0.000010 0.000010 0.000010 0.000010 0.000010 0.000010 0.000010 0.000010 0.000010 0.000010 0.000010 0.000010 0.000010 0.000010 0.000010 0.000010 0.000010 0.000010 0.000010 0.000010 0.000010 0.000010 0.000010 0.000010 0.000010 0.999440 0.000010 0.000010 0.000010 0.000010 0.000010 0.000010 0.000010 0.000010 0.000010 0.000010 0.000010 0.000010 0.000010 0.000010 0.000010 0.000010 0.000010 0.000010 0.000010 0.000010 0.000010 0.000010
0.000010 0.000010 0.000010 0.000010 0.000010 0.000010 0.000010 0.000010 0.000010 0.000010 0.000010 0.000010 0.000010 0.000010 0.000010 0.000010 0.000010 0.000010 0.000010 0.000010 0.000010 0.000010 0.000010 0.000010 0.000010 0.000010 0.000010 0.000010 0.000010 0.000010 0.000010 0.000010 0.000010 0.000010 0.999440 0.000010 0.000010 0.000010 0.000010 0.000010 0.000010 0.000010 0.000010 0.000010 0.000010 0.000010 0.000010 0.000010 0.000010 0.000010 0.000010 0.000010 0.000010 0.000010 0.000010 0.000010 0.000010
0.000010 0.000010 0.000010 0.000010 0.000010 0.000010 0.000010 0.000010 0.000010 0.000010 0.000010 0.000010 0.000010 0.000010 0.000010 0.000010 0.000010 0.000010 0.000010 0.000010 0.000010 0.000010 0.000010 0.000010 0.000010 0.000010 0.000010 0.000010 0.000010 0.000010 0.000010 0.000010 0.000010 0.000010 0.999440 0.000010 0.000010 0.000010 0.000010 0.000010 0.000010 0.000010 0.000010 0.000010 0.000010 0.000010 0.000010 0.000010 0.000010 0.000010 0.000010 0.000010 0.000010 0.000010 0.000010 0.000010 0.000010
0.000010 0.000010 0.000010 0.000010 0.000010 0.000010 0.000010 0.000010 0.000010 0.000010 0.000010 0.000010 0.000010 0.000010 0.000010 0.000010 0.000010 0.000010 0.000010 0.000010 0.000010 0.000010 0.000010 0.000010 0.000010 0.000010 0.000010 0.000010 0.000010 0.000010 0.000010 0.000010 0.000010 0.000010 0.999440 0.000010 0.000010 0.000010 0.000010 0.000010 0.000010 0.000010 0.000010 0.000010 0.000010 0.000010 0.000010 0.000010 0.000010 0.000010 0.000010 0.000010 0.000010 0.000010 0.000010 0.000010 0.000010
0.000010 0.000010 0.000010 0.000010 0.000010 0.000010 0.000010 0.000010 0.000010 0.000010 0.000010 0.000010 0.000010 0.000010 0.000010 0.000010 0.000010 0.000010 0.000010 0.000010 0.000010 0.000010 0.000010 0.000010 0.000010 0.000010 0.000010 0.000010 0.000010 0.000010 0.000010 0.000010 0.000010 0.000010 0.999440 0.000010 0.000010 0.000010 0.000010 0.000010 0.000010 0.000010 0.000010 0.000010 0.000010 0.000010 0.000010 0.000010 0.000010 0.000010 0.000010 0.000010 0.000010 0.000010 0.000010 0.000010 0.000010
0.000010 0.000010 0.000010 0.000010 0.000010 0.000010 0.000010 0.000010 0.000010 0.000010 0.000010 0.000010 0.000010 0.000010 0.000010 0.000010 0.000010 0.000010 0.000010 0.000010 0.000010 0.000010 0.000010 0.000010 0.000010 0.000010 0.000010 0.000010 0.000010 0.000010 0.000010 0.000010 0.000010 0.000010 0.999440 0.000010 0.000010 0.000010 0.000010 0.000010 0.000010 0.000010 0.000010 0.000010 0.000010 0.000010 0.000010 0.000010 0.000010 0.000010 0.000010 0.000010 0.000010 0.000010 0.000010 0.000010 0.000010
0.000010 0.000010 0.000010 0.000010 0.000010 0.000010 0.000010 0.000010 0.000010 0.000010 0.000010 0.000010 0.000010 0.000010 0.000010 0.000010 0.000010 0.000010 0.000010 0.000010 0.000010 0.000010 0.000010 0.000010 0.000010 0.000010 0.000010 0.000010 0.000010 0.000010 0.000010 0.000010 0.000010 0.000010 0.999440 0.000010 0.000010 0.000010 0.000010 0.000010 0.000010 0.000010 0.000010 0.000010 0.000010 0.000010 0.000010 0.000010 0.000010 0.000010 0.000010 0.000010 0.000010 0.000010 0.000010 0.000010 0.000010
0.000010 0.000010 0.000010 0.000010 0.000010 0.000010 0.000010 0.000010 0.000010 0.000010 0.000010 0.000010 0.000010 0.000010 0.000010 0.000010 0.000010 0.000010 0.000010 0.000010 0.000010 0.000010 0.000010 0.000010 0.000010 0.000010 0.000010 0.000010 0.000010 0.000010 0.000010 0.000010 0.000010 0.000010 0.999440 0.000010 0.000010 0.000010 0.000010 0.000010 0.000010 0.000010 0.000010 0.000010 0.000010 0.000010 0.000010 0.000010 0.000010 0.000010 0.000010 0.000010 0.000010 0.000010 0.000010 0.000010 0.000010
0.000010 0.000010 0.000010 0.000010 0.000010 0.000010 0.000010 0.000010 0.000010 0.000010 0.000010 0.000010 0.000010 0.000010 0.000010 0.000010 0.000010 0.000010 0.000010 0.000010 0.000010 0.000010 0.000010 0.000010 0.000010 0.000010 0.000010 0.000010 0.000010 0.000010 0.000010 0.000010 0.000010 0.000010 0.999440 0.000010 0.000010 0.000010 0.000010 0.000010 0.000010 0.000010 0.000010 0.000010 0.000010 0.000010 0.000010 0.000010 0.000010 0.000010 0.000010 0.000010 0.000010 0.000010 0.000010 0.000010 0.000010
0.000010 0.000010 0.000010 0.000010 0.000010 0.000010 0.000010 0.000010 0.000010 0.000010 0.000010 0.000010 0.000010 0.000010 0.000010 0.000010 0.000010 0.000010 0.000010 0.000010 0.000010 0.000010 0.000010 0.000010 0.000010 0.000010 0.000010 0.000010 0.000010 0.000010 0.000010 0.000010 0.000010 0.000010 0.999440 0.000010 0.000010 0.000010 0.000010 0.000010 0.000010 0.000010 0.000010 0.000010 0.000010 0.000010 0.000010 0.000010 0.000010 0.000010 0.000010 0.000010 0.000010 0.000010 0.000010 0.000010 0.000010
0.000010 0.000010 0.000010 0.000010 0.000010 0.000010 0.000010 0.000010 0.999440 0.000010 0.000010 0.000010 0.000010 0.000010 0.000010 0.000010 0.000010 0.000010 0.000010 0.000010 0.000010 0.000010 0.000010 0.000010 0.000010 0.000010 0.000010 0.000010 0.000010 0.000010 0.000010 0.000010 0.000010 0.000010 0.000010 0.000010 0.000010 0.000010 0.000010 0.000010 0.000010 0.000010 0.000010 0.000010 0.000010 0.000010 0.000010 0.000010 0.000010 0.000010 0.000010 0.000010 0.000010 0.000010 0.000010 0.000010 0.000010
0.000010 0.000010 0.000010 0.000010 0.000010 0.000010 0.000010 0.000010 0.999440 0.000010 0.000010 0.000010 0.000010 0.000010 0.000010 0.000010 0.000010 0.000010 0.000010 0.000010 0.000010 0.000010 0.000010 0.000010 0.000010 0.000010 0.000010 0.000010 0.000010 0.000010 0.000010 0.000010 0.000010 0.000010 0.000010 0.000010 0.000010 0.000010 0.000010 0.000010 0.000010 0.000010 0.000010 0.000010 0.000010 0.000010 0.000010 0.000010 0.000010 0.000010 0.000010 0.000010 0.000010 0.000010 0.000010 0.000010 0.000010
0.000010 0.000010 0.000010 0.000010 0.000010 0.000010 0.000010 0.000010 0.999440 0.000010 0.000010 0.000010 0.000010 0.000010 0.000010 0.000010 0.000010 0.000010 0.000010 0.000010 0.000010 0.000010 0.000010 0.000010 0.000010 0.000010 0.000010 0.000010 0.000010 0.000010 0.000010 0.000010 0.000010 0.000010 0.000010 0.000010 0.000010 0.000010 0.000010 0.000010 0.000010 0.000010 0.000010 0.000010 0.000010 0.000010 0.000010 0.000010 0.000010 0.000010 0.000010 0.000010 0.000010 0.000010 0.000010 0.000010 0.000010
0.000010 0.000010 0.000010 0.000010 0.000010 0.000010 0.000010 0.000010 0.999440 0.000010 0.000010 0.000010 0.000010 0.000010 0.000010 0.000010 0.000010 0.000010 0.000010 0.000010 0.000010 0.000010 0.000010 0.000010 0.000010 0.000010 0.000010 0.000010 0.000010 0.000010 0.000010 0.000010 0.000010 0.000010 0.000010 0.000010 0.000010 0.000010 0.000010 0.000010 0.000010 0.000010 0.000010 0.000010 0.000010 0.000010 0.000010 0.000010 0.000010 0.000010 0.000010 0.000010 0.000010 0.000010 0.000010 0.000010 0.000010
0.000010 0.000010 0.000010 0.000010 0.000010 0.000010 0.000010 0.000010 0.999438 0.000010 0.000010 0.000010 0.000010 0.000010 0.000010 0.000010 0.000010 0.000010 0.000010 0.000010 0.000010 0.000010 0.000010 0.000010 0.000010 0.000010 0.000010 0.000010 0.000010 0.000010 0.000010 0.000010 0.000012 0.000010 0.000010 0.000010 0.000010 0.000010 0.000010 0.000010 0.000010 0.000010 0.000010 0.000010 0.000010 0.000010 0.000010 0.000010 0.000010 0.000010 0.000010 0.000010 0.000010 0.000010 0.000010 0.000010 0.000010
0.000010 0.000010 0.000010 0.000010 0.000010 0.000010 0.000010 0.000010 0.999440 0.000010 0.000010 0.000010 0.000010 0.000010 0.000010 0.000010 0.000010 0.000010 0.000010 0.000010 0.000010 0.000010 0.000010 0.000010 0.000010 0.000010 0.000010 0.000010 0.000010 0.000010 0.000010 0.000010 0.000010 0.000010 0.000010 0.000010 0.000010 0.000010 0.000010 0.000010 0.000010 0.000010 0.000010 0.000010 0.000010 0.000010 0.000010 0.000010 0.000010 0.000010 0.000010 0.000010 0.000010 0.000010 0.000010 0.000010 0.000010
0.000010 0.000010 0.000010 0.000010 0.000010 0.000010 0.000010 0.000010 0.918791 0.000010 0.000010 0.000010 0.000010 0.000010 0.000010 0.000010 0.000010 0.000010 0.000010 0.000010 0.000010 0.000010 0.000010 0.000010 0.000010 0.000010 0.000010 0.000010 0.000010 0.000010 0.000010 0.000010 0.000010 0.000010 0.018261 0.000010 0.000010 0.058694 0.000010 0.000010 0.000010 0.003725 0.000010 0.000010 0.000010 0.000010 0.000010 0.000010 0.000010 0.000010 0.000010 0.000010 0.000010 0.000010 0.000010 0.000010 0.000010
0.000010 0.000010 0.000010 0.000010 0.000010 0.000010 0.000010 0.000010 0.999440 0.000010 0.000010 0.000010 0.000010 0.000010 0.000010 0.000010 0.000010 0.000010 0.000010 0.000010 0.000010 0.000010 0.000010 0.000010 0.000010 0.000010 0.000010 0.000010 0.000010 0.000010 0.000010 0.000010 0.000010 0.000010 0.000010 0.000010 0.000010 0.000010 0.000010 0.000010 0.000010 0.000010 0.000010 0.000010 0.000010 0.000010 0.000010 0.000010 0.000010 0.000010 0.000010 0.000010 0.000010 0.000010 0.000010 0.000010 0.000010
0.000010 0.000010 0.000010 0.000010 0.000010 0.000010 0.000010 0.000010 0.999440 0.000010 0.000010 0.000010 0.000010 0.000010 0.000010 0.000010 0.000010 0.000010 0.000010 0.000010 0.000010 0.000010 0.000010 0.000010 0.000010 0.000010 0.000010 0.000010 0.000010 0.000010 0.000010 0.000010 0.000010 0.000010 0.000010 0.000010 0.000010 0.000010 0.000010 0.000010 0.000010 0.000010 0.000010 0.000010 0.000010 0.000010 0.000010 0.000010 0.000010 0.000010 0.000010 0.000010 0.000010 0.000010 0.000010 0.000010 0.000010
0.000010 0.000010 0.000010 0.000010 0.000010 0.000010 0.000010 0.000011 0.999426 0.000010 0.000010 0.000014 0.000010 0.000010 0.000010 0.000010 0.000010 0.000010 0.000010 0.000010 0.000010 0.000010 0.000010 0.000010 0.000010 0.000010 0.000010 0.000010 0.000010 0.000019 0.000010 0.000010 0.000010 0.000010 0.000010 0.000010 0.000010 0.000010 0.000010 0.000010 0.000010 0.000010 0.000010 0.000010 0.000010 0.000010 0.000010 0.000010 0.000010 0.000010 0.000010 0.000010 0.000010 0.000010 0.000010 0.000010 0.000010
0.000010 0.000010 0.029654 0.000010 0.000010 0.000010 0.000010 0.000010 0.093290 0.000010 0.000010 0.000010 0.000010 0.000010 0.000010 0.000010 0.004800 0.000010 0.000010 0.003764 0.000010 0.000010 0.000010 0.186154 0.000010 0.000010 0.000010 0.040389 0.000010 0.000010 0.000010 0.000010 0.004895 0.000010 0.075713 0.000010 0.000010 0.487495 0.000010 0.000010 0.000010 0.054758 0.000010 0.000010 0.000010 0.000010 0.000010 0.018629 0.000010 0.000010 0.000010 0.000010 0.000010 0.000010 0.000010 0.000010 0.000010
0.000010 0.000010 0.018943 0.000010 0.000010 0.000010 0.000010 0.000010 0.074997 0.000010 0.000010 0.000010 0.000010 0.000010 0.000010 0.000010 0.000010 0.000010 0.000010 0.000010 0.000010 0.000010 0.000010 0.100103 0.000010 0.000010 0.000010 0.033142 0.000010 0.000010 0.000010 0.000010 0.000010 0.000010 0.048139 0.000010 0.000010 0.637726 0.000010 0.000010 0.000010 0.068087 0.000010 0.000010 0.000010 0.000010 0.000010 0.018372 0.000010 0.000010 0.000010 0.000010 0.000010 0.000010 0.000010 0.000010 0.000010
0.000010 0.000010 0.000010 0.000010 0.000010 0.000010 0.000010 0.000010 0.058343 0.000010 0.000010 0.000010 0.000010 0.000010 0.000010 0.000010 0.000010 0.000010 0.000010 0.016284 0.000010 0.000010 0.000010 0.126074 0.000010 0.000010 0.000010 0.013982 0.000010 0.000010 0.000010 0.000010 0.000010 0.000010 0.085078 0.000010 0.000010 0.646436 0.000010 0.000010 0.000010 0.047735 0.000010 0.000010 0.000010 0.000010 0.000010 0.005578 0.000010 0.000010 0.000010 0.000010 0.000010 0.000010 0.000010 0.000010 0.000010
0.000010 0.000010 0.002908 0.000010 0.000010 0.000010 0.000010 0.000010 0.059041 0.000010 0.000010 0.000010 0.000010 0.000010 0.000010 0.000010 0.000010 0.002764 0.000010 0.021186 0.000010 0.000010 0.000010 0.130838 0.000010 0.000010 0.000010 0.012443 0.000010 0.000010 0.000010 0.000010 0.000010 0.000010 0.009657 0.000010 0.000010 0.680088 0.000010 0.000010 0.000010 0.066074 0.000010 0.000010 0.000010 0.000010 0.000010 0.014531 0.000010 0.000010 0.000010 0.000010 0.000010 0.000010 0.000010 0.000010 0.000010
0.000010 0.000010 0.001775 0.000010 0.000010 0.000010 0.000010 0.000010 0.091803 0.000010 0.000010 0.000010 0.000010 0.000010 0.000012 0.000010 0.000010 0.000010 0.000010 0.000010 0.000010 0.000010 0.000010 0.085083 0.000010 0.000010 0.000010 0.064450 0.000010 0.000010 0.000010 0.000010 0.004148 0.000010 0.090479 0.000010 0.000010 0.545836 0.000010 0.000010 0.000010 0.093835 0.000010 0.000010 0.000010 0.000010 0.000010 0.022109 0.000010 0.000010 0.000010 0.000010 0.000010 0.000010 0.000010 0.000010 0.000010
0.000010 0.000010 0.014727 0.000010 0.000010 0.000010 0.000010 0.000010 0.031125 0.000010 0.000010 0.000010 0.000010 0.000010 0.000010 0.000010 0.000010 0.000010 0.000010 0.000010 0.000010 0.000010 0.000010 0.136547 0.000010 0.000010 0.000010 0.022367 0.000010 0.000010 0.000010 0.000010 0.000010 0.000010 0.000010 0.000010 0.000010 0.709347 0.000010 0.000010 0.000010 0.065598 0.000010 0.000010 0.000010 0.000010 0.000010 0.019789 0.000010 0.000010 0.000010 0.000010 0.000010 0.000010 0.000010 0.000010 0.000010
0.000010 0.000010 0.006231 0.000010 0.000010 0.000010 0.000010 0.000010 0.042441 0.000010 0.000010 0.000010 0.000010 0.000010 0.000010 0.000010 0.000010 0.000010 0.000010 0.000012 0.000010 0.000010 0.000010 0.142300 0.000010 0.000010 0.000010 0.012282 0.000010 0.000010 0.000010 0.000010 0.000010 0.000010 0.044554 0.000010 0.000010 0.660595 0.000010 0.000010 0.000010 0.079230 0.000010 0.000010 0.000010 0.000010 0.000010 0.011875 0.000010 0.000010 0.000010 0.000010 0.000010 0.000010 0.000010 0.000010 0.000010
0.000010 0.000010 0.010733 0.000010 0.000010 0.000010 0.000010 0.000010 0.077061 0.000010 0.000010 0.000010 0.000010 0.000010 0.000010 0.000010 0.000010 0.000010 0.000010 0.000010 0.000010 0.000010 0.000010 0.100172 0.000010 0.000010 0.000010 0.031013 0.000010 0.000010 0.000010 0.000010 0.005514 0.000010 0.025835 0.000010 0.000010 0.699348 0.000010 0.000010 0.000010 0.049833 0.000010 0.000010 0.000010 0.000010 0.000010 0.000010 0.000010 0.000010 0.000010 0.000010 0.000010 0.000010 0.000010 0.000010 0.000010
0.000010 0.000010 0.032169 0.000010 0.000010 0.000010 0.000010 0.000010 0.064823 0.000010 0.000010 0.000010 0.000010 0.000010 0.000010 0.000010 0.000010 0.000010 0.000010 0.016326 0.000010 0.000010 0.000010 0.075565 0.000010 0.000010 0.000010 0.027948 0.000010 0.000010 0.000010 0.000010 0.000010 0.000010 0.064848 0.000010 0.000010 0.595371 0.000010 0.000010 0.000010 0.112582 0.000010 0.000010 0.000010 0.000010 0.000010 0.009888 0.000010 0.000010 0.000010 0.000010 0.000010 0.000010 0.000010 0.000010 0.000010
0.000010 0.000010 0.003224 0.000010 0.000010 0.000010 0.012306 0.000010 0.054776 0.000010 0.002939 0.000010 0.000010 0.000010 0.000010 0.000010 0.000932 0.002603 0.000010 0.006346 0.000010 0.000010 0.000010 0.097885 0.000010 0.000010 0.000010 0.050674 0.000010 0.000010 0.000010 0.000010 0.000010 0.000010 0.108496 0.000010 0.000010 0.536088 0.000010 0.000010 0.000010 0.099476 0.000010 0.000010 0.000010 0.000010 0.000010 0.023815 0.000010 0.000010 0.000010 0.000010 0.000010 0.000010 0.000010 0.000010 0.000010
0.000010 0.000010 0.010484 0.000010 0.000010 0.000010 0.000010 0.000010 0.054241 0.000010 0.000010 0.000010 0.000010 0.000010 0.000010 0.000010 0.000010 0.000010 0.000010 0.000017 0.000010 0.000010 0.000010 0.101806 0.000010 0.000010 0.002475 0.081125 0.000010 0.000010 0.000010 0.000010 0.007013 0.000010 0.070372 0.000010 0.000010 0.552970 0.000010 0.000010 0.000010 0.101388 0.000010 0.000010 0.000010 0.000010 0.000010 0.017649 0.000010 0.000010 0.000010 0.000010 0.000010 0.000010 0.000010 0.000010 0.000010
0.000010 0.000010 0.009339 0.000010 0.000010 0.000010 0.000010 0.000010 0.080657 0.000010 0.000010 0.000010 0.000010 0.000010 0.000010 0.000010 0.000010 0.000010 0.000010 0.000010 0.000010 0.000010 0.000010 0.119759 0.000010 0.000010 0.000010 0.054884 0.000010 0.000010 0.000010 0.000010 0.000010 0.000010 0.040586 0.000010 0.000010 0.624765 0.000010 0.000010 0.000010 0.069510 0.000010 0.000010 0.000010 0.000010 0.000010 0.000010 0.000010 0.000010 0.000010 0.000010 0.000010 0.000010 0.000010 0.000010 0.000010
0.000010 0.000010 0.000010 0.000010 0.000010 0.000010 0.000010 0.000010 0.089448 0.000010 0.000010 0.000010 0.000010 0.000010 0.000010 0.000010 0.000010 0.000010 0.000010 0.000010 0.000010 0.000010 0.000010 0.107758 0.000010 0.000010 0.000010 0.073735 0.000010 0.000010 0.000010 0.000010 0.002413 0.000010 0.041383 0.000010 0.000010 0.617132 0.000010 0.000010 0.000010 0.037476 0.000010 0.000010 0.000010 0.000010 0.000010 0.030165 0.000010 0.000010 0.000010 0.000010 0.000010 0.000010 0.000010 0.000010 0.000010
0.000010 0.000010 0.027510 0.000010 0.000010 0.000010 0.000010 0.000010 0.065196 0.000010 0.000010 0.000010 0.000010 0.000010 0.000010 0.000010 0.000010 0.000010 0.000010 0.021139 0.000010 0.000010 0.000010 0.127028 0.000010 0.000010 0.000010 0.039363 0.000010 0.000010 0.000010 0.000010 0.000010 0.000010 0.107343 0.000010 0.000010 0.505367 0.000010 0.000010 0.000010 0.070595 0.000010 0.000143 0.000010 0.000010 0.000010 0.028819 0.000010 0.000010 0.000010 0.000010 0.000010 0.000010 0.000010 0.007037 0.000010
0.000010 0.000010 0.000010 0.000010 0.000010 0.000010 0.000010 0.000010 0.053522 0.000010 0.000010 0.000010 0.000010 0.000010 0.003445 0.000010 0.000010 0.000010 0.000010 0.006406 0.000010 0.000010 0.000010 0.119643 0.000010 0.000010 0.000010 0.043962 0.000010 0.000010 0.000010 0.000010 0.001147 0.000010 0.099450 0.000010 0.000010 0.535758 0.000010 0.000010 0.000010 0.108139 0.000010 0.000010 0.000238 0.000318 0.000010 0.027520 0.000010 0.000010 0.000010 0.000010 0.000010 0.000010 0.000010 0.000010 0.000010
0.000010 0.000010 0.013804 0.000010 0.000010 0.000010 0.010017 0.000150 0.052689 0.000010 0.000010 0.000010 0.023985 0.000010 0.000010 0.000010 0.000010 0.000010 0.000010 0.000010 0.000010 0.000010 0.000010 0.119617 0.000010 0.000010 0.000010 0.077775 0.000010 0.000010 0.000010 0.000010 0.016428 0.003706 0.028911 0.000010 0.000010 0.524469 0.000010 0.000010 0.000010 0.045829 0.000010 0.000010 0.000010 0.000010 0.000010 0.082180 0.000010 0.000010 0.000010 0.000010 0.000010 0.000010 0.000010 0.000010 0.000010
0.000010 0.000010 0.009568 0.000010 0.000010 0.000010 0.000010 0.000010 0.050950 0.000010 0.000010 0.000010 0.000010 0.000010 0.000010 0.000010 0.000010 0.000010 0.000010 0.000010 0.000010 0.000010 0.000010 0.116621 0.000010 0.000010 0.000010 0.032996 0.000010 0.000010 0.000010 0.000010 0.000495 0.000010 0.096421 0.000010 0.000010 0.596188 0.000010 0.000010 0.000010 0.044500 0.000010 0.000010 0.000010 0.000010 0.000010 0.051780 0.000010 0.000010 0.000010 0.000010 0.000010 0.000010 0.000010 0.000010 0.000010
0.000010 0.000010 0.001383 0.000010 0.000010 0.000010 0.000010 0.000010 0.067059 0.000010 0.000010 0.000010 0.000010 0.000010 0.000010 0.000010 0.000010 0.000010 0.000010 0.000192 0.000010 0.000010 0.000010 0.115523 0.000010 0.000010 0.000010 0.032092 0.000010 0.000010 0.000010 0.000010 0.000015 0.000010 0.110286 0.000010 0.000010 0.580343 0.000010 0.000010 0.000010 0.042735 0.000010 0.000010 0.000010 0.000010 0.000010 0.049903 0.000010 0.000010 0.000010 0.000010 0.000010 0.000010 0.000010 0.000010 0.000010
0.000010 0.000010 0.017112 0.000010 0.000010 0.000010 0.000010 0.000010 0.060654 0.000010 0.000010 0.000010 0.000010 0.000010 0.000010 0.000010 0.000010 0.000010 0.000010 0.000010 0.000010 0.000010 0.000010 0.108842 0.000010 0.000010 0.000010 0.084466 0.000010 0.000010 0.000010 0.000010 0.000010 0.000010 0.011311 0.000010 0.000010 0.599848 0.000010 0.000010 0.000010 0.078934 0.000010 0.000010 0.000010 0.002464 0.000010 0.035889 0.000010 0.000010 0.000010 0.000010 0.000010 0.000010 0.000010 0.000010 0.000010
0.000010 0.000010 0.020137 0.000010 0.000010 0.000010 0.000010 0.000010 0.056911 0.000010 0.000010 0.000010 0.000010 0.000010 0.000010 0.000010 0.000010 0.000010 0.000010 0.000010 0.000010 0.000010 0.000010 0.104620 0.000010 0.000010 0.000010 0.034775 0.000010 0.000010 0.000010 0.000010 0.000010 0.000010 0.062137 0.000010 0.000010 0.646070 0.000010 0.000010 0.000010 0.072007 0.000010 0.000010 0.000010 0.000010 0.000010 0.002852 0.000010 0.000010 0.000010 0.000010 0.000010 0.000010 0.000010 0.000010 0.000010
0.000010 0.000010 0.000010 0.000010 0.000010 0.000010 0.000010 0.000010 0.044959 0.000010 0.000010 0.000010 0.000010 0.000010 0.000010 0.000010 0.000010 0.000010 0.000010 0.000010 0.000010 0.000010 0.000010 0.115596 0.000010 0.000010 0.000010 0.030470 0.000010 0.000010 0.000010 0.000010 0.000010 0.000010 0.101657 0.000010 0.000010 0.592729 0.000010 0.000010 0.000010 0.064512 0.000010 0.000010 0.000010 0.000010 0.000010 0.049577 0.000010 0.000010 0.000010 0.000010 0.000010 0.000010 0.000010 0.000010 0.000010
0.000010 0.000010 0.017879 0.000010 0.000010 0.000010 0.000010 0.000010 0.068228 0.000010 0.000010 0.000010 0.000132 0.000010 0.000010 0.000010 0.000010 0.017946 0.000010 0.001520 0.000010 0.000010 0.000010 0.107074 0.000010 0.000010 0.000010 0.050726 0.000010 0.000010 0.000010 0.000010 0.000010 0.000010 0.114955 0.000010 0.000010 0.517107 0.000010 0.000010 0.000010 0.086353 0.000010 0.000010 0.000010 0.000010 0.000010 0.017619 0.000010 0.000010 0.000010 0.000010 0.000010 0.000010 0.000010 0.000010 0.000010
0.000010 0.000010 0.020486 0.000010 0.000010 0.000010 0.000010 0.000010 0.081948 0.000010 0.000010 0.000010 0.000010 0.000010 0.000010 0.004528 0.000010 0.001249 0.000010 0.000010 0.000010 0.000010 0.000010 0.139660 0.000010 0.000010 0.000010 0.051221 0.000010 0.000010 0.000010 0.000010 0.003296 0.000010 0.079157 0.000010 0.000010 0.517974 0.000010 0.000010 0.000010 0.087007 0.000010 0.000010 0.000010 0.000010 0.000289 0.012734 0.000010 0.000010 0.000010 0.000010 0.000010 0.000010 0.000010 0.000010 0.000010
0.000010 0.000010 0.000010 0.000010 0.000010 0.000010 0.000010 0.000010 0.046359 0.000010 0.000010 0.000010 0.000010 0.000010 0.000010 0.000010 0.000010 0.000010 0.000010 0.000010 0.000010 0.000010 0.000010 0.019337 0.000010 0.000010 0.000010 0.003073 0.000010 0.000010 0.000010 0.000010 0.000010 0.000010 0.179139 0.000010 0.000010 0.751573 0.000010 0.000010 0.000010 0.000010 0.000010 0.000010 0.000010 0.000010 0.000010 0.000010 0.000010 0.000010 0.000010 0.000010 0.000010 0.000010 0.000010 0.000010 0.000010
0.000010 0.000010 0.002018 0.000010 0.000010 0.000010 0.000010 0.000010 0.035333 0.000010 0.000010 0.000010 0.000010 0.000010 0.000010 0.000010 0.000010 0.000010 0.000010 0.000010 0.000010 0.000010 0.000010 0.069434 0.000010 0.000010 0.000010 0.018608 0.000010 0.000010 0.000010 0.000010 0.000010 0.000010 0.177419 0.000010 0.000010 0.696678 0.000010 0.000010 0.000010 0.000010 0.000010 0.000010 0.000010 0.000010 0.000010 0.000010 0.000010 0.000010 0.000010 0.000010 0.000010 0.000010 0.000010 0.000010 0.000010
0.000010 0.000010 0.012670 0.000010 0.000010 0.000010 0.000010 0.000010 0.036042 0.000010 0.000010 0.000010 0.000010 0.000010 0.000010 0.000010 0.000010 0.000010 0.000010 0.000010 0.000010 0.000010 0.000010 0.062163 0.000010 0.000010 0.000010 0.000010 0.000010 0.000010 0.000010 0.000010 0.000010 0.000010 0.189257 0.000010 0.000010 0.660952 0.000010 0.000010 0.000010 0.038405 0.000010 0.000010 0.000010 0.000010 0.000010 0.000010 0.000010 0.000010 0.000010 0.000010 0.000010 0.000010 0.000010 0.000010 0.000010
0.000010 0.000010 0.011382 0.000010 0.000010 0.000010 0.000010 0.000010 0.043265 0.000010 0.000010 0.000010 0.000010 0.000010 0.000010 0.000010 0.000010 0.000010 0.000010 0.000010 0.000010 0.000010 0.000010 0.048333 0.000010 0.000010 0.000010 0.000010 0.000010 0.000827 0.000010 0.000010 0.000010 0.000010 0.202688 0.000010 0.000010 0.652225 0.000010 0.000010 0.000010 0.040780 0.000010 0.000010 0.000010 0.000010 0.000010 0.000010 0.000010 0.000010 0.000010 0.000010 0.000010 0.000010 0.000010 0.000010 0.000010
0.000010 0.000010 0.015159 0.000010 0.000010 0.002909 0.000010 0.003187 0.044653 0.000010 0.000010 0.000010 0.000010 0.080459 0.000010 0.000010 0.000010 0.000010 0.000010 0.000010 0.000010 0.000010 0.000010 0.017677 0.000010 0.000010 0.000010 0.000010 0.000010 0.000010 0.000010 0.009975 0.000010 0.000010 0.149776 0.000010 0.000010 0.618886 0.000010 0.000010 0.000010 0.046116 0.000010 0.000010 0.000063 0.000010 0.000800 0.009901 0.000010 0.000010 0.000010 0.000010 0.000010 0.000010 0.000010 0.000010 0.000010
0.000010 0.000010 0.012681 0.000010 0.000010 0.000010 0.000010 0.000010 0.070802 0.000010 0.000010 0.000010 0.000010 0.000010 0.000010 0.000010 0.000010 0.000010 0.000010 0.000010 0.000010 0.000010 0.000010 0.000010 0.000010 0.000010 0.000010 0.000010 0.000010 0.000010 0.000010 0.000010 0.000010 0.000010 0.158398 0.000010 0.000010 0.757589 0.000010 0.000010 0.000010 0.000010 0.000010 0.000010 0.000010 0.000010 0.000010 0.000010 0.000010 0.000010 0.000010 0.000010 0.000010 0.000010 0.000010 0.000010 0.000010
0.005960 0.000010 0.028334 0.000010 0.000010 0.000010 0.000010 0.000010 0.086162 0.000010 0.000010 0.000010 0.000010 0.047253 0.000010 0.000155 0.026377 0.003262 0.000010 0.007551 0.000010 0.000010 0.000010 0.114599 0.000010 0.000010 0.002909 0.011252 0.002497 0.000010 0.000650 0.000010 0.003454 0.000010 0.138354 0.000010 0.000010 0.435969 0.001766 0.000010 0.000010 0.056386 0.000010 0.004741 0.000010 0.000010 0.002772 0.016026 0.000010 0.000010 0.000010 0.003220 0.000011 0.000010 0.000010 0.000010 0.000010
0.000010 0.000010 0.018098 0.000010 0.000010 0.000408 0.000010 0.000010 0.084694 0.000010 0.002040 0.000010 0.000010 0.000010 0.000010 0.000010 0.000010 0.000010 0.000010 0.000010 0.000010 0.000010 0.000010 0.092432 0.000010 0.000010 0.000010 0.054933 0.000010 0.000010 0.000010 0.000010 0.000010 0.000010 0.171534 0.000010 0.000010 0.519244 0.000010 0.000010 0.000010 0.052736 0.000010 0.000010 0.000010 0.000010 0.000010 0.003412 0.000010 0.000010 0.000010 0.000010 0.000010 0.000010 0.000010 0.000010 0.000010
0.000010 0.000010 0.025270 0.000010 0.000010 0.000010 0.000011 0.000010 0.046885 0.000010 0.000010 0.000010 0.000010 0.000010 0.000010 0.000010 0.000010 0.000010 0.000010 0.000010 0.000010 0.000010 0.000010 0.082322 0.000010 0.000010 0.000010 0.021432 0.000010 0.000010 0.000010 0.000010 0.000010 0.000010 0.178597 0.000010 0.000010 0.613607 0.000010 0.000010 0.000010 0.031384 0.000010 0.000010 0.000010 0.000010 0.000010 0.000010 0.000010 0.000010 0.000010 0.000010 0.000010 0.000010 0.000010 0.000010 0.000010
0.000010 0.000010 0.019915 0.000010 0.000010 0.000010 0.000010 0.000010 0.054870 0.000010 0.000010 0.000010 0.000010 0.000010 0.000010 0.000010 0.000010 0.014587 0.000010 0.017436 0.000010 0.000010 0.000010 0.051552 0.000010 0.000010 0.000010 0.029024 0.000010 0.000010 0.000010 0.000010 0.005853 0.000010 0.221894 0.000010 0.000010 0.468087 0.000010 0.000010 0.000010 0.096770 0.000010 0.000010 0.000010 0.000010 0.000010 0.019551 0.000010 0.000010 0.000010 0.000010 0.000010 0.000010 0.000010 0.000010 0.000010
0.000010 0.000010 0.023872 0.000010 0.000010 0.000010 0.000010 0.000010 0.051990 0.000010 0.000010 0.000010 0.000010 0.000010 0.000010 0.000010 0.000010 0.000010 0.000010 0.000010 0.000010 0.000010 0.000010 0.069964 0.000010 0.000010 0.000010 0.000010 0.000010 0.000010 0.000010 0.000010 0.000010 0.000010 0.162357 0.000010 0.000010 0.652314 0.000010 0.000010 0.000010 0.027591 0.000010 0.000010 0.000010 0.000010 0.000010 0.011412 0.000010 0.000010 0.000010 0.000010 0.000010 0.000010 0.000010 0.000010 0.000010
0.000010 0.000010 0.026139 0.000010 0.000010 0.000010 0.000010 0.000010 0.096302 0.000010 0.000010 0.000010 0.000010 0.000010 0.000010 0.000010 0.003518 0.000010 0.000010 0.000010 0.000010 0.000010 0.000010 0.020129 0.000010 0.000010 0.000010 0.010670 0.000010 0.000010 0.000010 0.000010 0.000010 0.000010 0.183187 0.000010 0.000010 0.635505 0.000010 0.000010 0.000010 0.024061 0.000010 0.000010 0.000010 0.000010 0.000010 0.000010 0.000010 0.000010 0.000010 0.000010 0.000010 0.000010 0.000010 0.000010 0.000010
0.000010 0.000010 0.000010 0.000010 0.000010 0.000010 0.000010 0.000010 0.043697 0.000010 0.000010 0.000010 0.000010 0.000010 0.000010 0.000010 0.000010 0.000010 0.000010 0.011888 0.000010 0.000010 0.000010 0.123629 0.000010 0.000010 0.000010 0.032543 0.000010 0.000010 0.000010 0.000010 0.000010 0.000010 0.161396 0.000010 0.000010 0.563049 0.000010 0.000010 0.000010 0.063298 0.000010 0.000010 0.000010 0.000010 0.000010 0.000010 0.000010 0.000010 0.000010 0.000010 0.000010 0.000010 0.000010 0.000010 0.000010
0.000010 0.000010 0.002460 0.000010 0.000010 0.000010 0.000010 0.000010 0.063643 0.000010 0.000010 0.000010 0.000010 0.000010 0.000010 0.000010 0.000010 0.000010 0.000010 0.000010 0.000010 0.000010 0.000010 0.142499 0.000010 0.000010 0.000010 0.033594 0.000010 0.000616 0.000010 0.000010 0.000010 0.000010 0.154334 0.000010 0.000010 0.538934 0.000010 0.000010 0.000010 0.063430 0.000010 0.000010 0.000010 0.000010 0.000010 0.000010 0.000010 0.000010 0.000010 0.000010 0.000010 0.000010 0.000010 0.000010 0.000010
0.000010 0.000010 0.013120 0.000010 0.000010 0.000010 0.000010 0.000010 0.058074 0.000010 0.000010 0.000010 0.000010 0.000010 0.000010 0.000010 0.000010 0.000010 0.000010 0.000010 0.000010 0.000010 0.000010 0.135152 0.000010 0.000010 0.000010 0.054746 0.000010 0.000010 0.000010 0.000010 0.000010 0.000010 0.153837 0.000010 0.000010 0.535024 0.000010 0.000010 0.000010 0.040449 0.000010 0.000010 0.000010 0.000010 0.000010 0.009108 0.000010 0.000010 0.000010 0.000010 0.000010 0.000010 0.000010 0.000010 0.000010
0.000010 0.000010 0.000010 0.000010 0.000010 0.000010 0.000010 0.000010 0.068002 0.000010 0.000010 0.000010 0.000010 0.000010 0.000010 0.000010 0.000010 0.000010 0.000010 0.000010 0.000010 0.000010 0.000010 0.124606 0.000010 0.000010 0.000010 0.036028 0.000010 0.002199 0.000010 0.000010 0.000014 0.000010 0.185588 0.000010 0.000010 0.536863 0.000010 0.000010 0.000010 0.025092 0.000010 0.000010 0.000010 0.000010 0.000010 0.021129 0.000010 0.000010 0.000010 0.000010 0.000010 0.000010 0.000010 0.000010 0.000010
0.000010 0.000010 0.014363 0.000010 0.000010 0.000010 0.000010 0.000010 0.058056 0.000010 0.000010 0.000010 0.000010 0.000010 0.000010 0.000010 0.000010 0.000010 0.000010 0.000010 0.000010 0.000010 0.000010 0.158052 0.000010 0.000010 0.000010 0.032183 0.000010 0.000010 0.000010 0.000010 0.000010 0.000010 0.169678 0.000010 0.000010 0.477225 0.000010 0.000010 0.000010 0.088725 0.000010 0.000010 0.000010 0.000010 0.000010 0.001229 0.000010 0.000010 0.000010 0.000010 0.000010 0.000010 0.000010 0.000010 0.000010
0.000010 0.000010 0.023019 0.000010 0.000010 0.000010 0.000010 0.000010 0.022044 0.000010 0.000010 0.000010 0.000010 0.000010 0.000010 0.000010 0.000010 0.000010 0.000010 0.000010 0.000010 0.000010 0.000010 0.721872 0.000010 0.000010 0.000010 0.017316 0.000010 0.000010 0.000010 0.000010 0.000010 0.000010 0.108490 0.000010 0.000010 0.106749 0.000010 0.000010 0.000010 0.000010 0.000010 0.000010 0.000010 0.000010 0.000010 0.000010 0.000010 0.000010 0.000010 0.000010 0.000010 0.000010 0.000010 0.000010 0.000010
0.000010 0.000010 0.008207 0.000010 0.000010 0.000010 0.000010 0.000010 0.023773 0.000010 0.000010 0.000010 0.000010 0.000010 0.000010 0.000010 0.000010 0.000010 0.000010 0.000010 0.000010 0.000010 0.000010 0.897258 0.000010 0.000010 0.000010 0.000010 0.000010 0.000010 0.000010 0.000010 0.000010 0.000010 0.015523 0.000010 0.000010 0.054719 0.000010 0.000010 0.000010 0.000010 0.000010 0.000010 0.000010 0.000010 0.000010 0.000010 0.000010 0.000010 0.000010 0.000010 0.000010 0.000010 0.000010 0.000010 0.000010
0.000010 0.000010 0.023226 0.000010 0.000010 0.000010 0.009373 0.000010 0.061801 0.000010 0.000010 0.000010 0.000010 0.000010 0.000010 0.000010 0.000010 0.006692 0.000010 0.000010 0.000010 0.000010 0.000010 0.117620 0.000010 0.000010 0.000010 0.010849 0.000010 0.003466 0.000010 0.000010 0.002930 0.000010 0.167598 0.000010 0.000010 0.498336 0.000010 0.000010 0.000010 0.097475 0.000010 0.000010 0.000010 0.000010 0.000010 0.000184 0.000010 0.000010 0.000010 0.000010 0.000010 0.000010 0.000010 0.000010 0.000010
0.000010 0.010091 0.020851 0.000010 0.000010 0.000010 0.000010 0.000215 0.043723 0.000010 0.000010 0.000010 0.002218 0.000010 0.005900 0.000010 0.000010 0.000010 0.000010 0.000010 0.000010 0.000531 0.000010 0.382988 0.000010 0.000010 0.004223 0.000010 0.000010 0.000010 0.000010 0.000010 0.000010 0.000010 0.155038 0.000010 0.000010 0.356151 0.000010 0.000010 0.000010 0.005233 0.000010 0.000010 0.000010 0.000010 0.000010 0.012238 0.000010 0.000010 0.000010 0.000010 0.000010 0.000010 0.000169 0.000010 0.000010
0.000010 0.000010 0.424663 0.000010 0.000010 0.000010 0.000010 0.000010 0.031338 0.000010 0.000010 0.000010 0.000010 0.000010 0.000010 0.000010 0.000010 0.000010 0.000010 0.000010 0.000010 0.000010 0.000010 0.103266 0.000010 0.000010 0.000010 0.019128 0.000010 0.000010 0.000010 0.000010 0.000010 0.000010 0.074333 0.000010 0.000010 0.335521 0.000010 0.000010 0.000010 0.011251 0.000010 0.000010 0.000010 0.000010 0.000010 0.000010 0.000010 0.000010 0.000010 0.000010 0.000010 0.000010 0.000010 0.000010 0.000010
0.000010 0.000010 0.000010 0.000010 0.000010 0.000010 0.000010 0.000010 0.088542 0.000010 0.000010 0.000010 0.000010 0.000010 0.000010 0.000010 0.000010 0.000010 0.000010 0.000010 0.000010 0.000010 0.000010 0.063841 0.000010 0.000010 0.000010 0.029823 0.000010 0.000010 0.000010 0.000010 0.000010 0.000010 0.013748 0.000010 0.000010 0.028858 0.000010 0.000010 0.000010 0.000010 0.000010 0.000010 0.000010 0.000010 0.000010 0.774676 0.000010 0.000010 0.000010 0.000010 0.000010 0.000010 0.000010 0.000010 0.000010
0.000010 0.000010 0.000010 0.000010 0.000010 0.000010 0.000010 0.000010 0.000010 0.000010 0.000010 0.000010 0.000010 0.000010 0.000010 0.000010 0.000010 0.000010 0.000010 0.000010 0.000010 0.000010 0.000010 0.000010 0.000010 0.000010 0.000010 0.000010 0.000010 0.000010 0.000010 0.000010 0.000010 0.000010 0.000010 0.000010 0.000010 0.000010 0.000010 0.000010 0.000010 0.000010 0.000010 0.000010 0.000010 0.000010 0.000010 0.999440 0.000010 0.000010 0.000010 0.000010 0.000010 0.000010 0.000010 0.000010 0.000010
0.000010 0.000010 0.002039 0.000010 0.000010 0.000010 0.000010 0.000010 0.044810 0.000010 0.000010 0.000010 0.000010 0.000010 0.000010 0.000010 0.000010 0.000010 0.000010 0.000010 0.000010 0.000010 0.000010 0.400469 0.000010 0.000010 0.000010 0.000010 0.000010 0.000010 0.000010 0.000010 0.000010 0.000010 0.000010 0.000010 0.000010 0.200057 0.000010 0.000010 0.000010 0.000010 0.000010 0.000010 0.000010 0.000010 0.000010 0.352106 0.000010 0.000010 0.000010 0.000010 0.000010 0.000010 0.000010 0.000010 0.000010
0.000010 0.000010 0.000010 0.000010 0.000010 0.000010 0.000010 0.000010 0.000010 0.000010 0.000010 0.000010 0.000010 0.000010 0.000010 0.000010 0.000010 0.000010 0.000010 0.000010 0.000010 0.000010 0.000010 0.000010 0.000010 0.000010 0.000010 0.000010 0.000010 0.000010 0.000010 0.000010 0.000010 0.000010 0.000010 0.000010 0.000010 0.000010 0.000010 0.000010 0.000010 0.000010 0.000010 0.000010 0.000010 0.000010 0.000010 0.999438 0.000010 0.000010 0.000012 0.000010 0.000010 0.000010 0.000010 0.000010 0.000010
0.000010 0.000010 0.005805 0.000010 0.000010 0.000010 0.000010 0.000010 0.083174 0.000010 0.000010 0.000010 0.022348 0.000010 0.000010 0.000010 0.009984 0.000788 0.000010 0.000855 0.000010 0.000010 0.000010 0.103796 0.000010 0.000010 0.000010 0.063231 0.000010 0.000010 0.000010 0.000010 0.001806 0.000010 0.083717 0.000010 0.000010 0.462044 0.000010 0.000010 0.000010 0.055507 0.000010 0.000010 0.000010 0.000010 0.000010 0.106505 0.000010 0.000010 0.000010 0.000010 0.000010 0.000010 0.000010 0.000010 0.000010
0.000010 0.000010 0.004593 0.000010 0.000010 0.005089 0.000010 0.013949 0.041217 0.000010 0.000010 0.008737 0.071539 0.000010 0.005360 0.000011 0.000010 0.000010 0.005992 0.000010 0.000010 0.000010 0.000010 0.076772 0.000010 0.000010 0.000010 0.071709 0.000010 0.000010 0.000010 0.000010 0.006581 0.000010 0.036368 0.000010 0.000010 0.441987 0.000010 0.000010 0.000010 0.054715 0.000010 0.000010 0.000010 0.000010 0.000010 0.140172 0.000010 0.000010 0.000010 0.000010 0.000010 0.000010 0.000010 0.014811 0.000010
0.000010 0.000010 0.004661 0.000010 0.000010 0.001536 0.000010 0.001253 0.078589 0.000010 0.000010 0.000010 0.020137 0.000870 0.005679 0.000010 0.035813 0.000010 0.000010 0.003349 0.000010 0.000010 0.000010 0.117660 0.000010 0.000010 0.000010 0.074563 0.002838 0.000010 0.000010 0.001877 0.019750 0.000678 0.031908 0.000010 0.000010 0.454205 0.000010 0.000014 0.003209 0.030846 0.000010 0.001737 0.000010 0.000010 0.000010 0.083912 0.000010 0.000010 0.000010 0.000010 0.000010 0.014425 0.000010 0.010161 0.000010
0.000010 0.000010 0.000010 0.000010 0.000010 0.000010 0.000010 0.000010 0.000010 0.000010 0.000010 0.000010 0.000010 0.000010 0.000010 0.000010 0.000010 0.000010 0.000010 0.000010 0.000010 0.000010 0.000010 0.000010 0.000010 0.000010 0.000010 0.000010 0.000010 0.000010 0.000010 0.000010 0.000010 0.000010 0.000010 0.000010 0.000010 0.000010 0.000010 0.000010 0.000010 0.000010 0.000010 0.000010 0.000010 0.000010 0.000010 0.999440 0.000010 0.000010 0.000010 0.000010 0.000010 0.000010 0.000010 0.000010 0.000010
0.000010 0.000010 0.000010 0.000010 0.000010 0.000010 0.000010 0.000010 0.031941 0.000010 0.000010 0.000010 0.000010 0.000010 0.000010 0.000010 0.000010 0.000010 0.000010 0.000010 0.000010 0.000010 0.000010 0.048609 0.000010 0.000010 0.000010 0.000010 0.000010 0.000010 0.000010 0.000010 0.000010 0.000010 0.041928 0.000010 0.000010 0.078010 0.000010 0.000010 0.000010 0.046144 0.000010 0.000010 0.000010 0.000010 0.000010 0.752858 0.000010 0.000010 0.000010 0.000010 0.000010 0.000010 0.000010 0.000010 0.000010
0.000010 0.000010 0.000010 0.000010 0.000010 0.000010 0.000010 0.000010 0.000010 0.000010 0.000010 0.000010 0.000010 0.000010 0.000010 0.000010 0.000010 0.000010 0.000010 0.000010 0.000010 0.000010 0.000010 0.000010 0.000010 0.000010 0.000010 0.000010 0.000010 0.000010 0.000010 0.000010 0.000010 0.000010 0.000010 0.000010 0.000010 0.000010 0.000010 0.000010 0.000010 0.000010 0.000010 0.000010 0.000010 0.000010 0.000010 0.999440 0.000010 0.000010 0.000010 0.000010 0.000010 0.000010 0.000010 0.000010 0.000010
0.000010 0.000010 0.001548 0.000010 0.000010 0.000010 0.020001 0.000010 0.058225 0.000010 0.000010 0.000010 0.049332 0.000010 0.000010 0.000010 0.000010 0.000010 0.000010 0.000010 0.000010 0.000010 0.000010 0.121316 0.000010 0.000010 0.000010 0.083877 0.000010 0.000010 0.000010 0.000010 0.000010 0.000010 0.017060 0.000010 0.000010 0.431791 0.000010 0.000010 0.000010 0.046419 0.000010 0.000010 0.004594 0.000010 0.000010 0.152915 0.000010 0.000010 0.000010 0.000010 0.000010 0.000010 0.000010 0.012472 0.000010
0.000010 0.000010 0.002592 0.000010 0.000010 0.000010 0.000010 0.007874 0.052592 0.000010 0.000010 0.000010 0.084176 0.000010 0.013496 0.000010 0.000010 0.000010 0.000010 0.000010 0.000010 0.000010 0.000010 0.097116 0.000010 0.000010 0.000737 0.031629 0.000010 0.000010 0.000010 0.000010 0.000010 0.000010 0.102151 0.000010 0.000010 0.434762 0.000010 0.000010 0.000586 0.016318 0.000010 0.000010 0.000010 0.000010 0.004796 0.132391 0.000010 0.000010 0.000010 0.000010 0.000010 0.000010 0.000010 0.017455 0.000919
0.000010 0.000010 0.000010 0.000010 0.000010 0.000010 0.000010 0.000010 0.000010 0.000010 0.000010 0.000010 0.000010 0.000010 0.999440 0.000010 0.000010 0.000010 0.000010 0.000010 0.000010 0.000010 0.000010 0.000010 0.000010 0.000010 0.000010 0.000010 0.000010 0.000010 0.000010 0.000010 0.000010 0.000010 0.000010 0.000010 0.000010 0.000010 0.000010 0.000010 0.000010 0.000010 0.000010 0.000010 0.000010 0.000010 0.000010 0.000010 0.000010 0.000010 0.000010 0.000010 0.000010 0.000010 0.000010 0.000010 0.000010
0.000010 0.000010 0.000010 0.000010 0.000010 0.000010 0.000010 0.000010 0.000010 0.000010 0.000010 0.000010 0.000010 0.000010 0.999440 0.000010 0.000010 0.000010 0.000010 0.000010 0.000010 0.000010 0.000010 0.000010 0.000010 0.000010 0.000010 0.000010 0.000010 0.000010 0.000010 0.000010 0.000010 0.000010 0.000010 0.000010 0.000010 0.000010 0.000010 0.000010 0.000010 0.000010 0.000010 0.000010 0.000010 0.000010 0.000010 0.000010 0.000010 0.000010 0.000010 0.000010 0.000010 0.000010 0.000010 0.000010 0.000010
0.000010 0.000010 0.000010 0.000010 0.000010 0.000010 0.000010 0.000010 0.000010 0.000010 0.000010 0.000010 0.000010 0.000010 0.999440 0.000010 0.000010 0.000010 0.000010 0.000010 0.000010 0.000010 0.000010 0.000010 0.000010 0.000010 0.000010 0.000010 0.000010 0.000010 0.000010 0.000010 0.000010 0.000010 0.000010 0.000010 0.000010 0.000010 0.000010 0.000010 0.000010 0.000010 0.000010 0.000010 0.000010 0.000010 0.000010 0.000010 0.000010 0.000010 0.000010 0.000010 0.000010 0.000010 0.000010 0.000010 0.000010
0.000010 0.000010 0.000010 0.000010 0.000010 0.000010 0.000010 0.000010 0.000010 0.000010 0.000010 0.000010 0.000010 0.000010 0.999440 0.000010 0.000010 0.000010 0.000010 0.000010 0.000010 0.000010 0.000010 0.000010 0.000010 0.000010 0.000010 0.000010 0.000010 0.000010 0.000010 0.000010 0.000010 0.000010 0.000010 0.000010 0.000010 0.000010 0.000010 0.000010 0.000010 0.000010 0.000010 0.000010 0.000010 0.000010 0.000010 0.000010 0.000010 0.000010 0.000010 0.000010 0.000010 0.000010 0.000010 0.000010 0.000010
0.000010 0.000010 0.000010 0.000010 0.000010 0.000010 0.000010 0.000010 0.000010 0.000010 0.000010 0.000010 0.000010 0.000010 0.999440 0.000010 0.000010 0.000010 0.000010 0.000010 0.000010 0.000010 0.000010 0.000010 0.000010 0.000010 0.000010 0.000010 0.000010 0.000010 0.000010 0.000010 0.000010 0.000010 0.000010 0.000010 0.000010 0.000010 0.000010 0.000010 0.000010 0.000010 0.000010 0.000010 0.000010 0.000010 0.000010 0.000010 0.000010 0.000010 0.000010 0.000010 0.000010 0.000010 0.000010 0.000010 0.000010
0.000010 0.000010 0.000010 0.000010 0.000010 0.000010 0.000010 0.000010 0.000010 0.000010 0.000010 0.000010 0.000010 0.000010 0.999440 0.000010 0.000010 0.000010 0.000010 0.000010 0.000010 0.000010 0.000010 0.000010 0.000010 0.000010 0.000010 0.000010 0.000010 0.000010 0.000010 0.000010 0.000010 0.000010 0.000010 0.000010 0.000010 0.000010 0.000010 0.000010 0.000010 0.000010 0.000010 0.000010 0.000010 0.000010 0.000010 0.000010 0.000010 0.000010 0.000010 0.000010 0.000010 0.000010 0.000010 0.000010 0.000010
0.000010 0.000010 0.000010 0.000010 0.000010 0.000010 0.000010 0.000010 0.000010 0.000010 0.000010 0.000010 0.000010 0.000010 0.999440 0.000010 0.000010 0.000010 0.000010 0.000010 0.000010 0.000010 0.000010 0.000010 0.000010 0.000010 0.000010 0.000010 0.000010 0.000010 0.000010 0.000010 0.000010 0.000010 0.000010 0.000010 0.000010 0.000010 0.000010 0.000010 0.000010 0.000010 0.000010 0.000010 0.000010 0.000010 0.000010 0.000010 0.000010 0.000010 0.000010 0.000010 0.000010 0.000010 0.000010 0.000010 0.000010
0.000010 0.000010 0.000010 0.000010 0.000010 0.000010 0.000010 0.000010 0.000010 0.006464 0.000010 0.000010 0.000010 0.000010 0.990764 0.000010 0.000010 0.000010 0.000010 0.000010 0.000010 0.000020 0.000010 0.000010 0.000010 0.000010 0.000010 0.000010 0.000010 0.000010 0.000010 0.000010 0.000010 0.000010 0.000010 0.000010 0.000010 0.000010 0.000010 0.000010 0.000010 0.000010 0.000010 0.000010 0.000010 0.000010 0.002223 0.000010 0.000010 0.000010 0.000010 0.000010 0.000010 0.000010 0.000010 0.000010 0.000010
0.000010 0.000010 0.000010 0.000010 0.000010 0.000010 0.000010 0.000010 0.000010 0.000010 0.000010 0.000010 0.000010 0.000010 0.999440 0.000010 0.000010 0.000010 0.000010 0.000010 0.000010 0.000010 0.000010 0.000010 0.000010 0.000010 0.000010 0.000010 0.000010 0.000010 0.000010 0.000010 0.000010 0.000010 0.000010 0.000010 0.000010 0.000010 0.000010 0.000010 0.000010 0.000010 0.000010 0.000010 0.000010 0.000010 0.000010 0.000010 0.000010 0.000010 0.000010 0.000010 0.000010 0.000010 0.000010 0.000010 0.000010
0.000010 0.000010 0.000010 0.000010 0.000010 0.000010 0.000010 0.000010 0.000010 0.000010 0.000010 0.000010 0.000010 0.000010 0.999440 0.000010 0.000010 0.000010 0.000010 0.000010 0.000010 0.000010 0.000010 0.000010 0.000010 0.000010 0.000010 0.000010 0.000010 0.000010 0.000010 0.000010 0.000010 0.000010 0.000010 0.000010 0.000010 0.000010 0.000010 0.000010 0.000010 0.000010 0.000010 0.000010 0.000010 0.000010 0.000010 0.000010 0.000010 0.000010 0.000010 0.000010 0.000010 0.000010 0.000010 0.000010 0.000010
0.000010 0.000010 0.000010 0.000010 0.000010 0.000010 0.000010 0.000010 0.000010 0.010545 0.000010 0.000010 0.000010 0.000010 0.988905 0.000010 0.000010 0.000010 0.000010 0.000010 0.000010 0.000010 0.000010 0.000010 0.000010 0.000010 0.000010 0.000010 0.000010 0.000010 0.000010 0.000010 0.000010 0.000010 0.000010 0.000010 0.000010 0.000010 0.000010 0.000010 0.000010 0.000010 0.000010 0.000010 0.000010 0.000010 0.000010 0.000010 0.000010 0.000010 0.000010 0.000010 0.000010 0.000010 0.000010 0.000010 0.000010
0.000010 0.000010 0.000010 0.000010 0.000010 0.000010 0.000010 0.000010 0.000010 0.000010 0.000010 0.000010 0.000010 0.000010 0.999440 0.000010 0.000010 0.000010 0.000010 0.000010 0.000010 0.000010 0.000010 0.000010 0.000010 0.000010 0.000010 0.000010 0.000010 0.000010 0.000010 0.000010 0.000010 0.000010 0.000010 0.000010 0.000010 0.000010 0.000010 0.000010 0.000010 0.000010 0.000010 0.000010 0.000010 0.000010 0.000010 0.000010 0.000010 0.000010 0.000010 0.000010 0.000010 0.000010 0.000010 0.000010 0.000010
0.000010 0.000010 0.000010 0.000010 0.000010 0.000010 0.000010 0.000010 0.000010 0.000010 0.000010 0.000010 0.000010 0.000010 0.999440 0.000010 0.000010 0.000010 0.000010 0.000010 0.000010 0.000010 0.000010 0.000010 0.000010 0.000010 0.000010 0.000010 0.000010 0.000010 0.000010 0.000010 0.000010 0.000010 0.000010 0.000010 0.000010 0.000010 0.000010 0.000010 0.000010 0.000010 0.000010 0.000010 0.000010 0.000010 0.000010 0.000010 0.000010 0.000010 0.000010 0.000010 0.000010 0.000010 0.000010 0.000010 0.000010
0.000010 0.000010 0.000010 0.000010 0.000010 0.000010 0.000010 0.000010 0.000010 0.000010 0.000010 0.000010 0.000010 0.000010 0.999440 0.000010 0.000010 0.000010 0.000010 0.000010 0.000010 0.000010 0.000010 0.000010 0.000010 0.000010 0.000010 0.000010 0.000010 0.000010 0.000010 0.000010 0.000010 0.000010 0.000010 0.000010 0.000010 0.000010 0.000010 0.000010 0.000010 0.000010 0.000010 0.000010 0.000010 0.000010 0.000010 0.000010 0.000010 0.000010 0.000010 0.000010 0.000010 0.000010 0.000010 0.000010 0.000010
0.000010 0.000010 0.000010 0.000010 0.000010 0.000010 0.000010 0.000010 0.000010 0.000010 0.000010 0.000010 0.000010 0.000010 0.999440 0.000010 0.000010 0.000010 0.000010 0.000010 0.000010 0.000010 0.000010 0.000010 0.000010 0.000010 0.000010 0.000010 0.000010 0.000010 0.000010 0.000010 0.000010 0.000010 0.000010 0.000010 0.000010 0.000010 0.000010 0.000010 0.000010 0.000010 0.000010 0.000010 0.000010 0.000010 0.000010 0.000010 0.000010 0.000010 0.000010 0.000010 0.000010 0.000010 0.000010 0.000010 0.000010
0.000010 0.000010 0.000010 0.000010 0.000010 0.000010 0.000010 0.000010 0.000010 0.000010 0.000010 0.000010 0.000010 0.000010 0.999440 0.000010 0.000010 0.000010 0.000010 0.000010 0.000010 0.000010 0.000010 0.000010 0.000010 0.000010 0.000010 0.000010 0.000010 0.000010 0.000010 0.000010 0.000010 0.000010 0.000010 0.000010 0.000010 0.000010 0.000010 0.000010 0.000010 0.000010 0.000010 0.000010 0.000010 0.000010 0.000010 0.000010 0.000010 0.000010 0.000010 0.000010 0.000010 0.000010 0.000010 0.000010 0.000010
0.000010 0.000010 0.000010 0.000010 0.000010 0.000010 0.000010 0.000010 0.000010 0.000010 0.000010 0.000010 0.000010 0.000010 0.999440 0.000010 0.000010 0.000010 0.000010 0.000010 0.000010 0.000010 0.000010 0.000010 0.000010 0.000010 0.000010 0.000010 0.000010 0.000010 0.000010 0.000010 0.000010 0.000010 0.000010 0.000010 0.000010 0.000010 0.000010 0.000010 0.000010 0.000010 0.000010 0.000010 0.000010 0.000010 0.000010 0.000010 0.000010 0.000010 0.000010 0.000010 0.000010 0.000010 0.000010 0.000010 0.000010
0.000010 0.000010 0.000010 0.000010 0.000010 0.000010 0.000010 0.000010 0.000010 0.000010 0.000010 0.000010 0.000010 0.000010 0.999440 0.000010 0.000010 0.000010 0.000010 0.000010 0.000010 0.000010 0.000010 0.000010 0.000010 0.000010 0.000010 0.000010 0.000010 0.000010 0.000010 0.000010 0.000010 0.000010 0.000010 0.000010 0.000010 0.000010 0.000010 0.000010 0.000010 0.000010 0.000010 0.000010 0.000010 0.000010 0.000010 0.000010 0.000010 0.000010 0.000010 0.000010 0.000010 0.000010 0.000010 0.000010 0.000010
0.000010 0.000010 0.000010 0.000010 0.000010 0.000010 0.000010 0.000010 0.000010 0.000010 0.000010 0.000010 0.000010 0.000010 0.999440 0.000010 0.000010 0.000010 0.000010 0.000010 0.000010 0.000010 0.000010 0.000010 0.000010 0.000010 0.000010 0.000010 0.000010 0.000010 0.000010 0.000010 0.000010 0.000010 0.000010 0.000010 0.000010 0.000010 0.000010 0.000010 0.000010 0.000010 0.000010 0.000010 0.000010 0.000010 0.000010 0.000010 0.000010 0.000010 0.000010 0.000010 0.000010 0.000010 0.000010 0.000010 0.000010
0.000010 0.000010 0.000010 0.000010 0.000010 0.000010 0.000010 0.000010 0.000010 0.000010 0.000010 0.000010 0.000010 0.000010 0.999440 0.000010 0.000010 0.000010 0.000010 0.000010 0.000010 0.000010 0.000010 0.000010 0.000010 0.000010 0.000010 0.000010 0.000010 0.000010 0.000010 0.000010 0.000010 0.000010 0.000010 0.000010 0.000010 0.000010 0.000010 0.000010 0.000010 0.000010 0.000010 0.000010 0.000010 0.000010 0.000010 0.000010 0.000010 0.000010 0.000010 0.000010 0.000010 0.000010 0.000010 0.000010 0.000010
0.000010 0.000010 0.000010 0.000010 0.000010 0.000010 0.000010 0.000010 0.022141 0.000010 0.000010 0.000010 0.000010 0.000010 0.000010 0.000010 0.000010 0.000010 0.000010 0.000010 0.000010 0.000010 0.000010 0.000010 0.000010 0.066239 0.000010 0.007221 0.000010 0.000010 0.000010 0.000010 0.000010 0.000010 0.045182 0.689205 0.000010 0.039273 0.000010 0.000010 0.000010 0.000010 0.039121 0.000010 0.000010 0.000010 0.000010 0.000010 0.091127 0.000010 0.000010 0.000010 0.000010 0.000010 0.000010 0.000010 0.000010
0.000010 0.000010 0.000010 0.000010 0.000010 0.000010 0.000010 0.000010 0.048953 0.000010 0.000010 0.000010 0.000010 0.000010 0.004489 0.009084 0.000010 0.000010 0.000010 0.000010 0.000010 0.000010 0.003569 0.000010 0.000010 0.175975 0.000010 0.000010 0.000010 0.000010 0.000010 0.000010 0.016355 0.014872 0.048225 0.569071 0.000010 0.006485 0.005795 0.000010 0.000010 0.000185 0.059518 0.000010 0.000010 0.000010 0.000010 0.011190 0.006206 0.000010 0.000010 0.000010 0.007799 0.006160 0.000010 0.005680 0.000010
0.000010 0.000010 0.011427 0.000010 0.000010 0.000010 0.000010 0.012001 0.000010 0.000010 0.000010 0.000010 0.000010 0.000010 0.000010 0.001992 0.024299 0.000010 0.000010 0.002738 0.000010 0.000010 0.000010 0.039446 0.000010 0.205565 0.004726 0.000010 0.015890 0.000010 0.009272 0.001003 0.011150 0.000010 0.000010 0.301609 0.012618 0.035373 0.000010 0.000010 0.001173 0.027771 0.123268 0.000010 0.000010 0.000010 0.000010 0.035276 0.072645 0.000010 0.028283 0.000010 0.000010 0.000010 0.000010 0.004028 0.018106
0.000010 0.000010 0.000010 0.000010 0.000010 0.000010 0.000010 0.000010 0.000010 0.000010 0.000010 0.000010 0.000010 0.000010 0.000010 0.000010 0.000010 0.000010 0.000010 0.000010 0.000010 0.000010 0.000010 0.000010 0.000010 0.000010 0.000010 0.000010 0.000010 0.000010 0.000010 0.000010 0.000010 0.000010 0.000010 0.999439 0.000010 0.000010 0.000010 0.000011 0.000010 0.000010 0.000010 0.000010 0.000010 0.000010 0.000010 0.000010 0.000010 0.000010 0.000010 0.000010 0.000010 0.000010 0.000010 0.000010 0.000010
0.000010 0.000010 0.000010 0.000010 0.000010 0.000010 0.000010 0.000010 0.000010 0.000010 0.000010 0.000010 0.000010 0.000010 0.000010 0.000010 0.000010 0.000010 0.000010 0.000010 0.000010 0.000010 0.000010 0.000010 0.000010 0.000010 0.000010 0.000010 0.000010 0.000010 0.000010 0.000010 0.000010 0.000010 0.000010 0.999440 0.000010 0.000010 0.000010 0.000010 0.000010 0.000010 0.000010 0.000010 0.000010 0.000010 0.000010 0.000010 0.000010 0.000010 0.000010 0.000010 0.000010 0.000010 0.000010 0.000010 0.000010
0.000010 0.000010 0.000010 0.000010 0.000010 0.000010 0.000010 0.000010 0.000010 0.000010 0.000010 0.000010 0.000010 0.000010 0.000010 0.000010 0.000010 0.000010 0.000010 0.000010 0.000010 0.000010 0.000010 0.000010 0.000010 0.000010 0.000010 0.000010 0.000010 0.000010 0.000010 0.000010 0.000010 0.000010 0.000010 0.999440 0.000010 0.000010 0.000010 0.000010 0.000010 0.000010 0.000010 0.000010 0.000010 0.000010 0.000010 0.000010 0.000010 0.000010 0.000010 0.000010 0.000010 0.000010 0.000010 0.000010 0.000010
0.000010 0.000010 0.000010 0.000010 0.000010 0.000010 0.000010 0.000010 0.000010 0.000010 0.004547 0.000010 0.000010 0.000010 0.000010 0.000010 0.052510 0.000010 0.000393 0.002959 0.000010 0.002364 0.000010 0.000010 0.000010 0.221067 0.000018 0.005530 0.020666 0.000010 0.000010 0.000010 0.000010 0.001131 0.030811 0.485990 0.000010 0.000010 0.031948 0.000010 0.000010 0.005283 0.059237 0.000010 0.000010 0.000010 0.000010 0.000010 0.047532 0.008620 0.000010 0.000010 0.000010 0.000010 0.000010 0.019003 0.000010
0.022059 0.000010 0.012208 0.000010 0.000010 0.000010 0.000010 0.000010 0.001436 0.000010 0.005450 0.016213 0.005265 0.000010 0.000010 0.013799 0.000979 0.000010 0.000010 0.000010 0.000010 0.000010 0.051413 0.000010 0.000010 0.044484 0.000010 0.007915 0.000010 0.000010 0.000010 0.000010 0.000010 0.021986 0.017517 0.714711 0.000010 0.006016 0.000010 0.000010 0.020341 0.008151 0.020753 0.000010 0.000010 0.000010 0.000010 0.003488 0.002177 0.000231 0.000010 0.000010 0.003057 0.000010 0.000010 0.000010 0.000010
0.016551 0.000010 0.000010 0.041899 0.000010 0.000010 0.000010 0.003105 0.000010 0.000010 0.000010 0.000010 0.011639 0.000010 0.002733 0.000239 0.022819 0.000010 0.000010 0.011635 0.000010 0.000010 0.000564 0.000010 0.004297 0.218294 0.000661 0.000010 0.046833 0.000010 0.016165 0.004395 0.004882 0.030556 0.092104 0.277282 0.010106 0.000010 0.017953 0.006721 0.000010 0.010027 0.028979 0.000010 0.000010 0.000010 0.000010 0.000010 0.066190 0.000010 0.010627 0.000010 0.000010 0.000010 0.001592 0.000010 0.040863
0.000010 0.000010 0.005798 0.000010 0.000010 0.005391 0.000010 0.000010 0.000010 0.000010 0.000010 0.000010 0.000010 0.000010 0.000010 0.000010 0.030649 0.000010 0.000010 0.000011 0.000010 0.000010 0.000010 0.056293 0.000010 0.246633 0.000010 0.000010 0.000010 0.000010 0.006477 0.004309 0.000889 0.000010 0.075589 0.253129 0.000010 0.025515 0.000010 0.000010 0.000010 0.000010 0.051886 0.000010 0.000010 0.000010 0.000010 0.008905 0.162855 0.000010 0.008965 0.000010 0.051645 0.000010 0.000010 0.000010 0.004672
[truncated: 317,035 more chars]
