# Supplementary material for: Genetic analysis of Thai cattle reveals a Southeast Asian indicine ancestry
Source: PeerJ. 2015 Oct 27;3:e1318. doi: 10.7717/peerj.1318 (PMC4627918; doi:10.7717/peerj.1318)
Supplement: Dataset S2 — The Q values inferred by ADMIXTURE for each modeled K are shown for each individual, which are labeled according to breed information. The data are organized into three folders, each of which represents the ADMIXTURE experiments described in Fig. S5. [file peerj-03-1318-s007.zip › SupplementDataS7/1397breeds/58.Q]

0.907985 0.011953 0.000010 0.000010 0.000010 0.000010 0.002165 0.032531 0.000010 0.000010 0.000010 0.000010 0.000010 0.000010 0.000010 0.000010 0.000010 0.000010 0.001204 0.000010 0.000010 0.000010 0.000010 0.000010 0.005784 0.000010 0.000010 0.000010 0.000010 0.000010 0.000010 0.014719 0.000010 0.000010 0.000010 0.000010 0.000010 0.000010 0.000010 0.000010 0.000010 0.000010 0.000010 0.000010 0.000010 0.000010 0.000010 0.007516 0.000010 0.000010 0.000010 0.000010 0.011582 0.000010 0.000010 0.004082 0.000010 0.000010
0.892755 0.009612 0.000010 0.000010 0.000010 0.000010 0.000010 0.023630 0.000010 0.000010 0.000010 0.000010 0.000010 0.000010 0.000010 0.000010 0.000010 0.000010 0.000010 0.016834 0.000010 0.000010 0.000010 0.000010 0.000490 0.008537 0.001614 0.000010 0.000010 0.000010 0.014028 0.000010 0.000010 0.000010 0.000010 0.000010 0.015198 0.016820 0.000010 0.000010 0.000010 0.000010 0.000010 0.000010 0.000010 0.000010 0.000010 0.000010 0.000010 0.000010 0.000010 0.000010 0.000010 0.000010 0.000010 0.000010 0.000010 0.000010
0.923153 0.000010 0.000010 0.000010 0.000010 0.000010 0.000010 0.001998 0.000010 0.000010 0.000010 0.000010 0.000010 0.000010 0.000010 0.000010 0.013416 0.000010 0.000010 0.026069 0.000010 0.000010 0.000010 0.000010 0.000010 0.000343 0.000010 0.000010 0.000010 0.000010 0.000010 0.000010 0.000010 0.000010 0.000010 0.000010 0.000010 0.000010 0.000010 0.000010 0.000010 0.000010 0.000010 0.000010 0.014575 0.000010 0.000010 0.000010 0.003296 0.000010 0.000010 0.000010 0.000010 0.000010 0.000010 0.016650 0.000010 0.000010
0.973268 0.000010 0.000010 0.000010 0.000010 0.000010 0.000010 0.000010 0.023325 0.000010 0.000010 0.000010 0.000010 0.000010 0.000010 0.000010 0.000010 0.000010 0.000010 0.000010 0.000010 0.000010 0.000010 0.000010 0.000010 0.002857 0.000010 0.000010 0.000010 0.000010 0.000010 0.000010 0.000010 0.000010 0.000010 0.000010 0.000010 0.000010 0.000010 0.000010 0.000010 0.000010 0.000010 0.000010 0.000010 0.000010 0.000010 0.000010 0.000010 0.000010 0.000010 0.000010 0.000010 0.000010 0.000010 0.000010 0.000010 0.000010
0.911355 0.010800 0.000010 0.000010 0.000010 0.000010 0.000010 0.000010 0.000010 0.000010 0.000010 0.000010 0.000010 0.000010 0.000010 0.000010 0.000010 0.000010 0.000010 0.000010 0.011130 0.000010 0.000010 0.000010 0.000010 0.000010 0.009721 0.000010 0.000010 0.000010 0.000010 0.008304 0.000010 0.000010 0.000010 0.000010 0.010492 0.000010 0.000010 0.000010 0.000010 0.000010 0.000010 0.000010 0.000010 0.000010 0.000010 0.000010 0.000010 0.000010 0.000010 0.000010 0.000010 0.000010 0.000010 0.037690 0.000010 0.000010
0.965325 0.000010 0.000010 0.000010 0.000010 0.000010 0.000010 0.003516 0.000010 0.000010 0.000010 0.000010 0.000010 0.000010 0.000010 0.000010 0.000010 0.000010 0.000010 0.022481 0.008137 0.000010 0.000010 0.000010 0.000010 0.000010 0.000010 0.000010 0.000010 0.000010 0.000010 0.000010 0.000010 0.000010 0.000010 0.000010 0.000010 0.000010 0.000010 0.000010 0.000010 0.000010 0.000010 0.000010 0.000010 0.000010 0.000010 0.000010 0.000010 0.000010 0.000010 0.000010 0.000010 0.000010 0.000010 0.000010 0.000010 0.000010
0.982440 0.000010 0.000010 0.000010 0.000010 0.000010 0.000010 0.000010 0.000010 0.000010 0.000010 0.000010 0.000010 0.002394 0.000010 0.000010 0.000010 0.000010 0.000010 0.008187 0.000010 0.000010 0.000010 0.000010 0.000010 0.000010 0.000010 0.000010 0.000010 0.000010 0.000010 0.000010 0.000010 0.000010 0.000010 0.000010 0.000010 0.000010 0.000010 0.000010 0.000010 0.000010 0.000010 0.000010 0.000010 0.000010 0.000010 0.000010 0.000010 0.000010 0.000010 0.000010 0.000010 0.006439 0.000010 0.000010 0.000010 0.000010
0.999430 0.000010 0.000010 0.000010 0.000010 0.000010 0.000010 0.000010 0.000010 0.000010 0.000010 0.000010 0.000010 0.000010 0.000010 0.000010 0.000010 0.000010 0.000010 0.000010 0.000010 0.000010 0.000010 0.000010 0.000010 0.000010 0.000010 0.000010 0.000010 0.000010 0.000010 0.000010 0.000010 0.000010 0.000010 0.000010 0.000010 0.000010 0.000010 0.000010 0.000010 0.000010 0.000010 0.000010 0.000010 0.000010 0.000010 0.000010 0.000010 0.000010 0.000010 0.000010 0.000010 0.000010 0.000010 0.000010 0.000010 0.000010
0.897474 0.000010 0.006405 0.000010 0.003049 0.000010 0.000010 0.038646 0.000010 0.000010 0.000010 0.000010 0.000010 0.000010 0.000010 0.000010 0.008402 0.000010 0.000010 0.011553 0.011559 0.000010 0.000010 0.009517 0.000010 0.000010 0.000010 0.000010 0.000010 0.000010 0.000010 0.000010 0.000010 0.000010 0.000010 0.000010 0.000010 0.000010 0.000010 0.000010 0.000010 0.000010 0.000010 0.000010 0.000010 0.000010 0.004114 0.000010 0.000010 0.000010 0.000010 0.000010 0.000010 0.000010 0.007817 0.000993 0.000010 0.000010
0.934529 0.000010 0.000010 0.000010 0.007687 0.000010 0.000010 0.000010 0.000918 0.000010 0.000010 0.000010 0.000010 0.000010 0.000010 0.000010 0.000010 0.000010 0.000010 0.000010 0.003075 0.000010 0.000010 0.000010 0.000010 0.000010 0.019587 0.000010 0.000010 0.000010 0.000010 0.000010 0.000010 0.000010 0.000010 0.000010 0.000010 0.000010 0.000010 0.000010 0.000010 0.001049 0.000010 0.000010 0.000010 0.000010 0.000010 0.012192 0.000010 0.000010 0.000010 0.000010 0.001755 0.018718 0.000010 0.000010 0.000010 0.000010
0.898632 0.000010 0.000010 0.000010 0.000010 0.000010 0.000010 0.000010 0.000010 0.000010 0.000010 0.000010 0.000010 0.000010 0.000010 0.000010 0.007754 0.000010 0.000010 0.023842 0.000010 0.000010 0.000010 0.013879 0.000010 0.000010 0.002539 0.000010 0.000010 0.000010 0.000010 0.000010 0.000010 0.000010 0.000010 0.032141 0.000010 0.000010 0.000010 0.000010 0.000010 0.000010 0.000010 0.000010 0.000010 0.000010 0.000010 0.000010 0.000010 0.000010 0.000010 0.000010 0.008252 0.000010 0.000010 0.012463 0.000010 0.000010
0.998149 0.000010 0.000010 0.000010 0.000010 0.000010 0.000010 0.000010 0.000010 0.000010 0.000010 0.000010 0.000010 0.000010 0.000010 0.000010 0.000010 0.000010 0.000010 0.000010 0.000010 0.000010 0.000010 0.001291 0.000010 0.000010 0.000010 0.000010 0.000010 0.000010 0.000010 0.000010 0.000010 0.000010 0.000010 0.000010 0.000010 0.000010 0.000010 0.000010 0.000010 0.000010 0.000010 0.000010 0.000010 0.000010 0.000010 0.000010 0.000010 0.000010 0.000010 0.000010 0.000010 0.000010 0.000010 0.000010 0.000010 0.000010
0.949675 0.000010 0.000010 0.000010 0.002185 0.000010 0.000010 0.000010 0.000010 0.000010 0.000010 0.000010 0.000010 0.000010 0.008523 0.000010 0.000010 0.000010 0.000010 0.019127 0.001659 0.000010 0.000010 0.008876 0.000010 0.009186 0.000010 0.000010 0.000010 0.000010 0.000010 0.000010 0.000010 0.000010 0.000010 0.000010 0.000010 0.000010 0.000010 0.000010 0.000010 0.000010 0.000010 0.000010 0.000010 0.000010 0.000010 0.000010 0.000010 0.000010 0.000010 0.000010 0.000269 0.000010 0.000010 0.000010 0.000010 0.000010
0.910316 0.000010 0.000010 0.000010 0.000010 0.000010 0.000733 0.026228 0.000010 0.000010 0.000010 0.000010 0.000010 0.000010 0.000010 0.000010 0.000010 0.000010 0.000010 0.000010 0.000010 0.000010 0.000010 0.000010 0.000010 0.000490 0.000010 0.000010 0.000010 0.000010 0.000010 0.000010 0.000010 0.000010 0.000010 0.020961 0.018100 0.000010 0.000010 0.000010 0.000010 0.000010 0.000010 0.000010 0.000010 0.000010 0.002739 0.000010 0.012185 0.000010 0.000010 0.000010 0.007757 0.000010 0.000010 0.000010 0.000010 0.000010
0.876167 0.000010 0.000010 0.000010 0.000010 0.000010 0.010911 0.004721 0.000010 0.000010 0.000010 0.000010 0.000010 0.000010 0.000010 0.000010 0.000010 0.000010 0.000010 0.000010 0.000010 0.000010 0.000010 0.000010 0.004516 0.000010 0.000010 0.000010 0.000010 0.000010 0.000010 0.000010 0.000010 0.000010 0.000010 0.014357 0.011794 0.013027 0.000010 0.000010 0.000010 0.000484 0.000010 0.000010 0.034872 0.000010 0.012363 0.000010 0.016244 0.000010 0.000010 0.000010 0.000010 0.000084 0.000010 0.000010 0.000010 0.000010
0.996581 0.002859 0.000010 0.000010 0.000010 0.000010 0.000010 0.000010 0.000010 0.000010 0.000010 0.000010 0.000010 0.000010 0.000010 0.000010 0.000010 0.000010 0.000010 0.000010 0.000010 0.000010 0.000010 0.000010 0.000010 0.000010 0.000010 0.000010 0.000010 0.000010 0.000010 0.000010 0.000010 0.000010 0.000010 0.000010 0.000010 0.000010 0.000010 0.000010 0.000010 0.000010 0.000010 0.000010 0.000010 0.000010 0.000010 0.000010 0.000010 0.000010 0.000010 0.000010 0.000010 0.000010 0.000010 0.000010 0.000010 0.000010
0.956696 0.000010 0.000010 0.000010 0.000010 0.000010 0.000010 0.027470 0.000010 0.000010 0.000010 0.000010 0.000010 0.000010 0.000010 0.000010 0.000010 0.000010 0.000010 0.009452 0.000010 0.000010 0.000010 0.000010 0.000010 0.000010 0.000010 0.000010 0.000010 0.000010 0.000010 0.000010 0.005842 0.000010 0.000010 0.000010 0.000010 0.000010 0.000010 0.000010 0.000010 0.000010 0.000010 0.000010 0.000010 0.000010 0.000010 0.000010 0.000010 0.000010 0.000010 0.000010 0.000010 0.000010 0.000010 0.000010 0.000010 0.000010
0.934109 0.011200 0.000010 0.000010 0.000010 0.000010 0.000010 0.007259 0.000010 0.000010 0.000010 0.000010 0.000010 0.000010 0.000010 0.000010 0.000010 0.000010 0.000010 0.020748 0.000010 0.000010 0.000010 0.000010 0.000010 0.000010 0.000010 0.000010 0.000010 0.000010 0.000010 0.000010 0.000010 0.000010 0.000010 0.000010 0.000010 0.000010 0.000010 0.000010 0.000010 0.000010 0.000010 0.000010 0.000010 0.000010 0.000010 0.000010 0.022971 0.000010 0.000010 0.000010 0.000010 0.000010 0.000010 0.003192 0.000010 0.000010
0.896461 0.017705 0.000010 0.000010 0.000010 0.000010 0.000010 0.058850 0.000010 0.000010 0.000010 0.000010 0.000010 0.000010 0.000010 0.000010 0.000010 0.000010 0.000010 0.000010 0.000010 0.000010 0.000010 0.000010 0.000010 0.000487 0.000010 0.000010 0.000010 0.000010 0.000010 0.000010 0.000010 0.000010 0.000010 0.006835 0.000010 0.000010 0.000010 0.000010 0.000010 0.000010 0.000010 0.000010 0.000010 0.000010 0.009168 0.002392 0.000010 0.000010 0.000010 0.000010 0.000010 0.000010 0.000010 0.007601 0.000010 0.000010
0.952854 0.000010 0.000010 0.000010 0.000010 0.000010 0.000010 0.000010 0.004341 0.000010 0.000010 0.000010 0.000010 0.000010 0.000010 0.000010 0.000010 0.000010 0.000010 0.008134 0.000010 0.000010 0.000010 0.000010 0.000010 0.000010 0.000010 0.000010 0.000010 0.000010 0.000010 0.000010 0.000010 0.000010 0.000010 0.000010 0.000010 0.012976 0.000010 0.000010 0.000010 0.000010 0.000010 0.000010 0.013416 0.000010 0.000010 0.007751 0.000018 0.000010 0.000010 0.000010 0.000010 0.000010 0.000010 0.000010 0.000010 0.000010
0.000010 0.000010 0.000010 0.000010 0.000010 0.000010 0.000010 0.000010 0.000010 0.000010 0.000010 0.000010 0.000010 0.000010 0.000010 0.000010 0.000010 0.000010 0.000010 0.000010 0.000010 0.000010 0.000010 0.000010 0.000010 0.000010 0.000010 0.000010 0.000010 0.000010 0.000010 0.000010 0.000010 0.000010 0.000010 0.000010 0.000010 0.000010 0.000010 0.000010 0.000010 0.999430 0.000010 0.000010 0.000010 0.000010 0.000010 0.000010 0.000010 0.000010 0.000010 0.000010 0.000010 0.000010 0.000010 0.000010 0.000010 0.000010
0.000010 0.008976 0.000010 0.000010 0.000010 0.000010 0.000010 0.018726 0.000010 0.000010 0.000010 0.000010 0.000010 0.000010 0.000010 0.000010 0.010415 0.000010 0.000010 0.035341 0.000010 0.000010 0.000010 0.000500 0.000010 0.000010 0.013397 0.000010 0.000010 0.000010 0.000010 0.000010 0.000010 0.000010 0.000010 0.002511 0.000010 0.000010 0.000010 0.000010 0.000010 0.909633 0.000010 0.000010 0.000010 0.000010 0.000010 0.000010 0.000010 0.000010 0.000010 0.000010 0.000010 0.000010 0.000010 0.000010 0.000010 0.000010
0.000010 0.000010 0.000010 0.000010 0.000010 0.000010 0.000010 0.000010 0.000010 0.000010 0.000010 0.000010 0.000010 0.000010 0.000010 0.000010 0.000010 0.000010 0.000010 0.000010 0.000010 0.000010 0.000010 0.000010 0.000010 0.000010 0.000010 0.000010 0.000010 0.000010 0.000010 0.000010 0.000010 0.000010 0.000010 0.000010 0.000010 0.000010 0.000010 0.000010 0.000010 0.999430 0.000010 0.000010 0.000010 0.000010 0.000010 0.000010 0.000010 0.000010 0.000010 0.000010 0.000010 0.000010 0.000010 0.000010 0.000010 0.000010
0.002812 0.002974 0.000010 0.000010 0.000010 0.000010 0.000010 0.000010 0.013810 0.000010 0.000010 0.000010 0.000010 0.000010 0.000010 0.000010 0.000010 0.000010 0.000010 0.011805 0.000010 0.000010 0.000010 0.000010 0.000010 0.000010 0.000010 0.000010 0.000010 0.000010 0.000010 0.000010 0.000010 0.000010 0.000010 0.000010 0.000010 0.000010 0.000010 0.000010 0.000010 0.968069 0.000010 0.000010 0.000010 0.000010 0.000010 0.000010 0.000010 0.000010 0.000010 0.000010 0.000010 0.000010 0.000010 0.000010 0.000010 0.000010
0.000010 0.000010 0.000010 0.000010 0.000010 0.000010 0.000010 0.011474 0.000010 0.000010 0.000010 0.000010 0.000010 0.000010 0.000010 0.000010 0.000010 0.000010 0.000010 0.000010 0.000010 0.000010 0.000010 0.000010 0.000010 0.000010 0.004225 0.000010 0.000010 0.000010 0.000010 0.000010 0.000010 0.000010 0.000010 0.000010 0.000010 0.000010 0.000010 0.000010 0.000010 0.983751 0.000010 0.000010 0.000010 0.000010 0.000010 0.000010 0.000010 0.000010 0.000010 0.000010 0.000010 0.000010 0.000010 0.000010 0.000010 0.000010
0.000010 0.000010 0.000010 0.000010 0.000010 0.000010 0.000010 0.000010 0.000010 0.000010 0.000010 0.000010 0.000010 0.000010 0.000010 0.000010 0.000010 0.000010 0.000010 0.015116 0.000010 0.000010 0.000010 0.000010 0.000010 0.015469 0.000010 0.000010 0.000010 0.000010 0.000010 0.000010 0.000010 0.000010 0.000010 0.006661 0.003787 0.000010 0.000010 0.000010 0.000010 0.958437 0.000010 0.000010 0.000010 0.000010 0.000010 0.000010 0.000010 0.000010 0.000010 0.000010 0.000010 0.000010 0.000010 0.000010 0.000010 0.000010
0.000010 0.000010 0.000010 0.000010 0.000010 0.000010 0.000010 0.000010 0.000010 0.000010 0.000010 0.000010 0.000010 0.000010 0.000010 0.000010 0.000010 0.000010 0.000010 0.000010 0.000010 0.000010 0.000010 0.000010 0.000010 0.000010 0.000010 0.000010 0.000010 0.000010 0.000010 0.000010 0.000010 0.000010 0.000010 0.000010 0.000010 0.000010 0.000010 0.000010 0.000010 0.999430 0.000010 0.000010 0.000010 0.000010 0.000010 0.000010 0.000010 0.000010 0.000010 0.000010 0.000010 0.000010 0.000010 0.000010 0.000010 0.000010
0.000010 0.000010 0.000010 0.000010 0.000010 0.000010 0.000010 0.000010 0.000010 0.000010 0.000010 0.000010 0.000010 0.000010 0.000010 0.000010 0.000017 0.000010 0.000010 0.000010 0.000010 0.000010 0.000010 0.002877 0.000010 0.000010 0.000010 0.000010 0.000010 0.000010 0.000010 0.000010 0.000010 0.000010 0.000010 0.000010 0.000010 0.000010 0.000010 0.000010 0.000010 0.996556 0.000010 0.000010 0.000010 0.000010 0.000010 0.000010 0.000010 0.000010 0.000010 0.000010 0.000010 0.000010 0.000010 0.000010 0.000010 0.000010
0.000010 0.000010 0.000010 0.000010 0.000010 0.000010 0.000010 0.000010 0.000010 0.000010 0.000010 0.000010 0.000010 0.000010 0.000010 0.000010 0.000010 0.000010 0.000010 0.000010 0.000010 0.000010 0.000010 0.000010 0.000010 0.000010 0.000010 0.000010 0.000010 0.000010 0.000010 0.000010 0.000010 0.000010 0.000010 0.000010 0.000010 0.000010 0.000010 0.000010 0.000010 0.999430 0.000010 0.000010 0.000010 0.000010 0.000010 0.000010 0.000010 0.000010 0.000010 0.000010 0.000010 0.000010 0.000010 0.000010 0.000010 0.000010
0.000010 0.000010 0.000010 0.000010 0.000010 0.000010 0.000010 0.000010 0.000010 0.000010 0.000010 0.000010 0.000010 0.000010 0.000010 0.000010 0.000010 0.000010 0.000010 0.000010 0.000010 0.000010 0.000010 0.000010 0.000010 0.000010 0.001264 0.000010 0.000010 0.000010 0.000010 0.000010 0.000010 0.000010 0.000010 0.000010 0.000010 0.000010 0.000010 0.000010 0.000010 0.998176 0.000010 0.000010 0.000010 0.000010 0.000010 0.000010 0.000010 0.000010 0.000010 0.000010 0.000010 0.000010 0.000010 0.000010 0.000010 0.000010
0.000010 0.000010 0.000010 0.000010 0.000010 0.000010 0.000010 0.000010 0.000010 0.000010 0.000010 0.000010 0.000010 0.000010 0.000010 0.000010 0.000010 0.000010 0.000010 0.000010 0.000010 0.000010 0.000010 0.000010 0.000010 0.007475 0.000010 0.000010 0.000010 0.000010 0.000010 0.000010 0.000010 0.000010 0.000010 0.000010 0.014349 0.000010 0.000010 0.000010 0.000010 0.947420 0.000010 0.000010 0.002360 0.000010 0.000010 0.000010 0.009915 0.000010 0.000010 0.000010 0.000010 0.000010 0.002623 0.015347 0.000010 0.000010
0.000010 0.006386 0.002187 0.000010 0.000010 0.012029 0.000010 0.015257 0.000010 0.000010 0.000010 0.000010 0.000010 0.000010 0.000010 0.000010 0.000010 0.000010 0.000010 0.018949 0.000010 0.000010 0.000010 0.000074 0.000010 0.001153 0.000010 0.000010 0.000010 0.000010 0.000010 0.000010 0.000010 0.000010 0.000010 0.000010 0.002114 0.023212 0.000010 0.000010 0.000010 0.820573 0.073126 0.000010 0.000010 0.000010 0.000010 0.017378 0.000010 0.000010 0.001250 0.000010 0.000010 0.000010 0.000010 0.005873 0.000010 0.000010
0.000010 0.020209 0.000010 0.000010 0.000010 0.011875 0.000010 0.007568 0.000010 0.000010 0.000010 0.000010 0.000010 0.000010 0.000010 0.000010 0.008537 0.000010 0.000010 0.000010 0.003230 0.000010 0.000010 0.000010 0.000010 0.000010 0.000010 0.000010 0.031727 0.000010 0.016617 0.002261 0.000010 0.000010 0.000010 0.007069 0.000010 0.000010 0.000010 0.000010 0.000010 0.885059 0.000010 0.000010 0.000010 0.000010 0.000010 0.004993 0.000010 0.000010 0.000010 0.000010 0.000394 0.000010 0.000010 0.000010 0.000010 0.000010
0.000010 0.000010 0.000010 0.000010 0.000010 0.000010 0.000010 0.019608 0.000010 0.000010 0.000010 0.000010 0.000010 0.000010 0.000010 0.000010 0.005463 0.000010 0.000010 0.021558 0.000010 0.000010 0.000010 0.000010 0.000010 0.000010 0.000010 0.000010 0.004753 0.000010 0.000010 0.013478 0.009598 0.000010 0.000010 0.010446 0.011050 0.000010 0.000010 0.000010 0.000010 0.893669 0.000010 0.000010 0.002748 0.000010 0.000010 0.007158 0.000010 0.000010 0.000010 0.000010 0.000010 0.000010 0.000010 0.000010 0.000010 0.000010
0.000010 0.000010 0.000010 0.000010 0.000010 0.000010 0.000010 0.000010 0.000010 0.000010 0.000010 0.000010 0.000010 0.000010 0.000010 0.000010 0.000010 0.000010 0.000010 0.000010 0.000010 0.000010 0.000010 0.000010 0.000010 0.000010 0.000010 0.000010 0.000010 0.000010 0.000010 0.000010 0.000010 0.000010 0.000010 0.000010 0.000010 0.000010 0.000010 0.000010 0.000010 0.999430 0.000010 0.000010 0.000010 0.000010 0.000010 0.000010 0.000010 0.000010 0.000010 0.000010 0.000010 0.000010 0.000010 0.000010 0.000010 0.000010
0.000010 0.000010 0.000010 0.000010 0.000010 0.000010 0.000010 0.000010 0.000010 0.000010 0.000010 0.000010 0.000010 0.000010 0.000010 0.000010 0.000010 0.000010 0.000010 0.000010 0.000010 0.000010 0.000010 0.000010 0.000010 0.000010 0.000010 0.000010 0.000010 0.000010 0.000010 0.000010 0.000010 0.000010 0.000010 0.000010 0.000010 0.000010 0.000010 0.000010 0.000010 0.999430 0.000010 0.000010 0.000010 0.000010 0.000010 0.000010 0.000010 0.000010 0.000010 0.000010 0.000010 0.000010 0.000010 0.000010 0.000010 0.000010
0.028891 0.014786 0.000010 0.000010 0.000010 0.000010 0.000010 0.031604 0.000010 0.000010 0.000010 0.000010 0.000010 0.000010 0.000010 0.000010 0.000010 0.000010 0.000010 0.000010 0.000010 0.000010 0.000010 0.007806 0.010933 0.000010 0.000010 0.000010 0.000010 0.000010 0.000010 0.000010 0.000010 0.000010 0.000010 0.000010 0.000010 0.018946 0.000010 0.000010 0.000010 0.886524 0.000010 0.000010 0.000010 0.000010 0.000010 0.000010 0.000010 0.000010 0.000010 0.000010 0.000010 0.000010 0.000010 0.000010 0.000010 0.000010
0.000010 0.000010 0.000010 0.000010 0.000010 0.000010 0.000010 0.000010 0.000010 0.000010 0.000010 0.000010 0.000010 0.000010 0.000010 0.000010 0.000010 0.000010 0.000010 0.000010 0.000010 0.000010 0.000010 0.000010 0.000010 0.000010 0.014920 0.000010 0.000010 0.000010 0.000010 0.000010 0.000010 0.000010 0.000010 0.000010 0.000010 0.000010 0.000010 0.000010 0.000010 0.973251 0.000010 0.000010 0.000010 0.000010 0.006232 0.000010 0.000010 0.000010 0.000010 0.000010 0.005057 0.000010 0.000010 0.000010 0.000010 0.000010
0.000010 0.000010 0.000010 0.000010 0.000010 0.000010 0.000010 0.000010 0.000010 0.000010 0.000010 0.000010 0.000010 0.000010 0.000010 0.000010 0.000010 0.000010 0.000010 0.000010 0.000010 0.000010 0.000010 0.000010 0.000010 0.000010 0.000010 0.000010 0.000010 0.000010 0.000010 0.000010 0.000010 0.000010 0.000010 0.000010 0.000010 0.000010 0.000010 0.000010 0.000010 0.999430 0.000010 0.000010 0.000010 0.000010 0.000010 0.000010 0.000010 0.000010 0.000010 0.000010 0.000010 0.000010 0.000010 0.000010 0.000010 0.000010
0.000010 0.000010 0.000010 0.000010 0.000010 0.000010 0.000010 0.000010 0.000010 0.000010 0.000010 0.000010 0.000010 0.000010 0.000010 0.000010 0.000010 0.000010 0.000010 0.000010 0.000010 0.000010 0.000010 0.000010 0.000010 0.000010 0.000010 0.000010 0.000010 0.000010 0.000010 0.000010 0.000010 0.000010 0.000010 0.000010 0.000010 0.000010 0.000010 0.000010 0.000010 0.999430 0.000010 0.000010 0.000010 0.000010 0.000010 0.000010 0.000010 0.000010 0.000010 0.000010 0.000010 0.000010 0.000010 0.000010 0.000010 0.000010
0.000010 0.000010 0.000010 0.000010 0.000010 0.000010 0.000273 0.000010 0.000010 0.000010 0.000010 0.000010 0.000010 0.000010 0.000634 0.000010 0.027329 0.000010 0.000010 0.000010 0.002295 0.000010 0.000010 0.216936 0.690606 0.000010 0.000010 0.000010 0.004730 0.000010 0.000010 0.010017 0.000010 0.000010 0.000010 0.000010 0.012154 0.000010 0.000010 0.000010 0.000010 0.000010 0.000010 0.000010 0.000010 0.000010 0.005028 0.000010 0.000010 0.000010 0.000010 0.000010 0.029529 0.000010 0.000010 0.000010 0.000010 0.000010
0.000010 0.000010 0.001148 0.000010 0.000010 0.005388 0.005180 0.002493 0.019487 0.000010 0.000010 0.000010 0.000010 0.000010 0.000010 0.000010 0.018105 0.000010 0.000010 0.000010 0.039181 0.000010 0.000010 0.182217 0.611010 0.000010 0.021919 0.000010 0.007175 0.000010 0.000010 0.000010 0.000010 0.000010 0.000010 0.000069 0.030448 0.000010 0.000010 0.000010 0.000010 0.000010 0.000574 0.000010 0.000010 0.000010 0.019263 0.000010 0.000610 0.000010 0.000010 0.000010 0.034699 0.000010 0.000634 0.000010 0.000010 0.000010
0.000010 0.000010 0.000010 0.000010 0.000010 0.000010 0.000010 0.000010 0.000010 0.000010 0.000010 0.000010 0.000010 0.000010 0.000010 0.000010 0.039108 0.000010 0.000010 0.000010 0.000010 0.000010 0.000010 0.174409 0.666394 0.000010 0.013295 0.000010 0.000516 0.000010 0.000010 0.000010 0.000010 0.000010 0.000010 0.004013 0.008397 0.024814 0.000010 0.000010 0.000010 0.000010 0.024191 0.000010 0.000010 0.000010 0.000010 0.000010 0.000010 0.000010 0.000010 0.000010 0.039671 0.004722 0.000010 0.000010 0.000010 0.000010
0.000010 0.000010 0.000010 0.000056 0.000010 0.042691 0.000010 0.000010 0.000010 0.000010 0.000010 0.000010 0.000010 0.000010 0.000010 0.000010 0.029052 0.000010 0.000010 0.000010 0.000010 0.000010 0.000010 0.206833 0.628996 0.000010 0.000010 0.000010 0.036877 0.000010 0.000010 0.005436 0.000010 0.000010 0.000010 0.000010 0.000010 0.000010 0.000010 0.000010 0.000010 0.000010 0.000135 0.000010 0.000010 0.000010 0.000010 0.000010 0.000010 0.000010 0.000010 0.000010 0.040251 0.000010 0.000010 0.009193 0.000010 0.000010
0.000010 0.000010 0.000010 0.000010 0.000010 0.033331 0.000010 0.000010 0.002297 0.000010 0.000010 0.000010 0.000010 0.001501 0.000010 0.000010 0.017994 0.000010 0.000010 0.000010 0.012667 0.000010 0.000010 0.232237 0.567503 0.000010 0.016073 0.000010 0.000010 0.000010 0.000010 0.000010 0.000010 0.008979 0.000010 0.000010 0.009523 0.023052 0.000010 0.000010 0.000010 0.000010 0.000010 0.000010 0.000010 0.000010 0.021487 0.000010 0.000010 0.000010 0.000010 0.000010 0.040697 0.008546 0.003684 0.000010 0.000010 0.000010
0.000010 0.013580 0.000010 0.000010 0.000010 0.003808 0.000010 0.000010 0.000010 0.000010 0.000010 0.000010 0.000010 0.000010 0.000010 0.000010 0.018035 0.000010 0.003057 0.010268 0.000010 0.000010 0.000010 0.184450 0.687444 0.000882 0.005240 0.000010 0.000010 0.000010 0.000010 0.000010 0.000010 0.000010 0.000010 0.000591 0.003971 0.000010 0.000010 0.000010 0.000010 0.000010 0.018040 0.000010 0.000010 0.000010 0.013155 0.000010 0.000010 0.000010 0.000010 0.000010 0.037038 0.000010 0.000010 0.000010 0.000010 0.000010
0.000010 0.000010 0.000010 0.000010 0.000010 0.000010 0.009406 0.000285 0.000010 0.000010 0.000010 0.000010 0.000010 0.000010 0.000010 0.000010 0.011313 0.000010 0.000010 0.000010 0.000010 0.000010 0.000010 0.235485 0.594354 0.000010 0.001263 0.000010 0.008701 0.000010 0.000010 0.017783 0.003648 0.012110 0.000010 0.000010 0.025344 0.053357 0.000010 0.000010 0.000010 0.000010 0.000010 0.000010 0.000010 0.000010 0.000010 0.000010 0.000010 0.000010 0.000010 0.000010 0.019918 0.006593 0.000010 0.000010 0.000010 0.000010
0.000010 0.004156 0.002227 0.000010 0.000010 0.014022 0.000010 0.002540 0.000010 0.000010 0.000010 0.000010 0.000010 0.000010 0.003744 0.000015 0.016952 0.000010 0.000010 0.000010 0.006747 0.000010 0.000010 0.218345 0.590307 0.000010 0.008692 0.000010 0.012397 0.000010 0.000010 0.000841 0.000010 0.000010 0.000010 0.000010 0.029025 0.025501 0.000010 0.000010 0.000010 0.000010 0.000010 0.000010 0.000010 0.000010 0.018545 0.000010 0.000010 0.000010 0.000010 0.000010 0.037809 0.007736 0.000010 0.000010 0.000010 0.000010
0.000010 0.000010 0.000010 0.000010 0.000010 0.053760 0.000010 0.015064 0.000010 0.000010 0.000010 0.000010 0.000010 0.000010 0.000010 0.000010 0.025084 0.000010 0.000010 0.000010 0.013200 0.000010 0.000010 0.204620 0.609343 0.000010 0.003301 0.000010 0.013143 0.000010 0.000010 0.000010 0.000010 0.000010 0.000010 0.000010 0.014171 0.007666 0.000010 0.000010 0.000010 0.000010 0.016572 0.000010 0.000010 0.000010 0.000010 0.014287 0.000010 0.000010 0.000010 0.000010 0.009340 0.000010 0.000010 0.000010 0.000010 0.000010
0.000010 0.000010 0.000010 0.000010 0.000010 0.007369 0.000010 0.000010 0.000010 0.000010 0.000010 0.000010 0.000010 0.000010 0.000214 0.000010 0.003106 0.000010 0.000010 0.000010 0.003110 0.000010 0.000010 0.202578 0.675747 0.000010 0.014123 0.000010 0.012421 0.000010 0.000010 0.000010 0.000010 0.000010 0.000010 0.000010 0.008740 0.000010 0.000010 0.000010 0.000010 0.000010 0.007107 0.000010 0.000010 0.000010 0.000010 0.000010 0.000010 0.000010 0.000010 0.000010 0.065015 0.000010 0.000010 0.000010 0.000010 0.000010
0.000010 0.009931 0.000010 0.000010 0.000010 0.025891 0.004474 0.000010 0.003840 0.000010 0.000010 0.000010 0.000010 0.000010 0.000010 0.000010 0.036292 0.000010 0.000010 0.000010 0.012037 0.000010 0.000010 0.210445 0.602016 0.000010 0.027928 0.000010 0.027397 0.000010 0.000010 0.000010 0.000010 0.000010 0.000010 0.000010 0.001566 0.000010 0.000010 0.000010 0.000010 0.000010 0.010809 0.000010 0.000010 0.000010 0.000010 0.000010 0.000010 0.000010 0.000010 0.000010 0.020941 0.005993 0.000010 0.000010 0.000010 0.000010
0.000010 0.000010 0.006955 0.000010 0.000010 0.000010 0.004300 0.000010 0.008591 0.000010 0.000010 0.000010 0.000010 0.000010 0.000010 0.000010 0.000010 0.000010 0.000010 0.000010 0.012187 0.000010 0.000010 0.192947 0.635183 0.005864 0.000010 0.000010 0.006643 0.000010 0.000879 0.000010 0.000010 0.000010 0.000010 0.001809 0.000010 0.004992 0.000010 0.000010 0.000010 0.000010 0.052022 0.000010 0.000010 0.000010 0.019403 0.003794 0.002512 0.000010 0.000010 0.000010 0.038497 0.000010 0.000010 0.003014 0.000010 0.000010
0.000010 0.000010 0.000010 0.000010 0.000010 0.004585 0.002091 0.000010 0.000010 0.000010 0.000010 0.000010 0.000010 0.000010 0.001551 0.000010 0.002324 0.000010 0.000010 0.000010 0.002323 0.000010 0.000010 0.239035 0.639452 0.000010 0.012819 0.000010 0.000010 0.000010 0.000010 0.015410 0.000010 0.000010 0.000010 0.000010 0.023973 0.028981 0.000010 0.000010 0.000010 0.000010 0.000010 0.000010 0.000010 0.000010 0.000010 0.000010 0.000010 0.000010 0.000010 0.000010 0.026995 0.000010 0.000010 0.000010 0.000010 0.000010
0.000010 0.000010 0.000010 0.000010 0.000010 0.014060 0.000010 0.001045 0.000010 0.000010 0.000010 0.000010 0.000010 0.000010 0.008928 0.000010 0.014947 0.000010 0.000010 0.000010 0.007890 0.000010 0.000010 0.224280 0.580422 0.000010 0.000010 0.000010 0.009235 0.000010 0.000010 0.008732 0.000010 0.001952 0.000010 0.000010 0.001687 0.009030 0.000010 0.000010 0.000010 0.000010 0.046606 0.000010 0.007795 0.000010 0.006430 0.024223 0.000010 0.000010 0.000010 0.000010 0.028762 0.003579 0.000010 0.000010 0.000010 0.000010
0.000010 0.002113 0.000010 0.000010 0.000010 0.001007 0.000010 0.000010 0.000010 0.000010 0.000010 0.000010 0.000010 0.000010 0.000010 0.000010 0.042508 0.000010 0.000010 0.000010 0.019153 0.000010 0.000010 0.197646 0.645318 0.000010 0.009056 0.000010 0.008675 0.000010 0.000010 0.000010 0.000010 0.000010 0.000010 0.000010 0.000010 0.000010 0.000010 0.000010 0.000010 0.000010 0.000010 0.000010 0.000010 0.000010 0.009607 0.010122 0.000010 0.000010 0.000010 0.000010 0.054324 0.000010 0.000010 0.000010 0.000010 0.000010
0.000010 0.001458 0.000010 0.000010 0.000010 0.031447 0.000010 0.000010 0.000010 0.000010 0.000010 0.000010 0.000010 0.000010 0.003486 0.000010 0.048626 0.000010 0.000010 0.000010 0.008478 0.000010 0.000010 0.220995 0.571324 0.012325 0.004558 0.000010 0.022125 0.000010 0.000823 0.000246 0.000010 0.000010 0.000010 0.000010 0.007134 0.012634 0.000010 0.000010 0.000010 0.000010 0.006244 0.000010 0.000010 0.000010 0.000010 0.010646 0.000010 0.000010 0.004844 0.000010 0.032208 0.000010 0.000010 0.000010 0.000010 0.000010
0.000010 0.000010 0.000010 0.000010 0.000010 0.009522 0.000010 0.000010 0.000171 0.000010 0.001888 0.000010 0.000010 0.000010 0.000010 0.000010 0.026280 0.000010 0.000010 0.000010 0.014581 0.000010 0.000010 0.248015 0.614371 0.000010 0.000010 0.000010 0.000010 0.000010 0.000010 0.013668 0.000010 0.000010 0.000010 0.000010 0.002176 0.021076 0.004048 0.000010 0.000010 0.000010 0.000010 0.000010 0.000010 0.000010 0.000010 0.000010 0.000010 0.000869 0.000010 0.000010 0.040241 0.000010 0.000010 0.002654 0.000010 0.000010
0.000010 0.000010 0.000010 0.000010 0.000010 0.000010 0.011321 0.012863 0.000010 0.000010 0.000010 0.000010 0.000010 0.011431 0.000010 0.000010 0.000010 0.000010 0.011089 0.001449 0.000010 0.000010 0.000010 0.211966 0.712409 0.000010 0.000010 0.000010 0.000010 0.000010 0.000010 0.006330 0.000010 0.000010 0.000010 0.004680 0.000010 0.000010 0.000010 0.000010 0.000010 0.000010 0.000010 0.000010 0.001934 0.000010 0.002923 0.000012 0.000010 0.000010 0.000010 0.000010 0.011143 0.000010 0.000010 0.000010 0.000010 0.000010
0.000010 0.000010 0.000010 0.000010 0.000010 0.000010 0.001337 0.000010 0.000010 0.000010 0.000010 0.000010 0.000010 0.000010 0.000010 0.000010 0.000010 0.000010 0.000010 0.000354 0.000010 0.000010 0.000010 0.202311 0.724875 0.000010 0.000015 0.000010 0.000010 0.000010 0.000010 0.000010 0.000010 0.000010 0.000010 0.000010 0.001847 0.000010 0.000010 0.000010 0.000010 0.000010 0.000010 0.000010 0.000010 0.000010 0.013816 0.000010 0.000010 0.000010 0.000010 0.000010 0.054945 0.000010 0.000010 0.000010 0.000010 0.000010
0.000010 0.000010 0.013252 0.000010 0.000010 0.000010 0.000010 0.000010 0.012728 0.000010 0.000010 0.000010 0.000010 0.000010 0.000010 0.000010 0.022334 0.000010 0.000010 0.000010 0.000010 0.000010 0.000010 0.242312 0.637201 0.000010 0.019668 0.000010 0.000010 0.000010 0.000010 0.011447 0.000010 0.000010 0.000010 0.000010 0.028935 0.000010 0.000010 0.000010 0.000010 0.000010 0.000010 0.000010 0.003206 0.000010 0.000010 0.000010 0.000010 0.000010 0.000615 0.000010 0.006812 0.000010 0.001029 0.000010 0.000010 0.000010
0.000010 0.000010 0.000010 0.000010 0.000010 0.046187 0.000010 0.048501 0.000010 0.000010 0.000010 0.000010 0.000010 0.000010 0.000406 0.000010 0.000010 0.000010 0.000010 0.020724 0.041486 0.000010 0.000010 0.081816 0.153953 0.008606 0.000010 0.000010 0.042423 0.000010 0.000010 0.000010 0.000010 0.000010 0.000010 0.000010 0.000010 0.016242 0.000010 0.011474 0.000010 0.000010 0.004478 0.000010 0.000010 0.000010 0.022391 0.004703 0.000010 0.000010 0.000010 0.000010 0.000010 0.472788 0.000010 0.023403 0.000010 0.000010
0.000010 0.000010 0.000010 0.000010 0.000010 0.000010 0.000010 0.000010 0.000010 0.000010 0.000010 0.000010 0.000010 0.000010 0.000010 0.008130 0.000010 0.000010 0.000010 0.000924 0.000010 0.000010 0.000010 0.000010 0.078089 0.000010 0.000010 0.000010 0.000010 0.000010 0.000010 0.008840 0.000010 0.000010 0.000010 0.014240 0.029488 0.030800 0.000010 0.000010 0.000010 0.000010 0.017815 0.000010 0.011335 0.000010 0.000010 0.000010 0.000010 0.000010 0.000010 0.000010 0.000010 0.791906 0.007963 0.000010 0.000010 0.000010
0.000010 0.000010 0.000010 0.000010 0.000010 0.000010 0.000010 0.000010 0.000010 0.000010 0.000010 0.000010 0.000010 0.000010 0.000010 0.000010 0.000010 0.000010 0.000010 0.000010 0.000010 0.000010 0.000010 0.000010 0.000010 0.000010 0.000010 0.000010 0.000010 0.000010 0.000010 0.000010 0.000010 0.000010 0.000010 0.000010 0.000010 0.000010 0.000010 0.000010 0.000010 0.000010 0.000010 0.000010 0.000010 0.000010 0.000010 0.000010 0.000010 0.000010 0.000010 0.000010 0.000010 0.999430 0.000010 0.000010 0.000010 0.000010
0.000010 0.000010 0.000010 0.000010 0.000010 0.000010 0.000010 0.000010 0.000010 0.000010 0.000010 0.000010 0.000010 0.000010 0.000010 0.000010 0.000010 0.000010 0.000010 0.000010 0.000010 0.000010 0.000010 0.000010 0.000010 0.000010 0.000010 0.000010 0.000010 0.000010 0.000010 0.000010 0.000010 0.000010 0.000010 0.000010 0.000010 0.000010 0.000010 0.000010 0.000010 0.000010 0.000010 0.000010 0.000010 0.000010 0.000010 0.000010 0.000010 0.000010 0.000010 0.004973 0.000010 0.992296 0.002180 0.000010 0.000010 0.000010
0.000010 0.000717 0.003990 0.000010 0.000010 0.016134 0.015135 0.040382 0.036483 0.000010 0.000010 0.000010 0.000010 0.000010 0.000010 0.000010 0.003835 0.000010 0.006591 0.032859 0.030811 0.000010 0.000010 0.058560 0.143895 0.014436 0.019042 0.000010 0.006249 0.000010 0.000129 0.000010 0.000010 0.000010 0.000010 0.020483 0.003703 0.030646 0.000010 0.000010 0.000010 0.025793 0.000010 0.000010 0.015694 0.000010 0.000010 0.038413 0.007860 0.000010 0.000010 0.000010 0.005315 0.422514 0.000010 0.000010 0.000010 0.000010
0.000010 0.000010 0.000010 0.000010 0.000010 0.000010 0.000010 0.000010 0.000010 0.000010 0.000010 0.000010 0.000010 0.000010 0.000010 0.000010 0.000010 0.000010 0.000010 0.000010 0.000010 0.000010 0.000010 0.000010 0.000010 0.000010 0.000010 0.000010 0.000010 0.000010 0.000010 0.000010 0.000010 0.000010 0.000010 0.000010 0.000010 0.000010 0.000010 0.000010 0.000010 0.000010 0.000010 0.000010 0.000010 0.000010 0.000010 0.000010 0.000010 0.000010 0.000010 0.000010 0.000010 0.999430 0.000010 0.000010 0.000010 0.000010
0.000010 0.000010 0.000010 0.000010 0.000010 0.000010 0.000010 0.014654 0.000010 0.000010 0.000010 0.000010 0.001376 0.000679 0.000010 0.000010 0.000010 0.000010 0.000010 0.000010 0.000010 0.000010 0.000010 0.003667 0.000010 0.000010 0.000010 0.000010 0.016450 0.015161 0.000010 0.017853 0.008211 0.000010 0.000010 0.000010 0.000010 0.000010 0.000010 0.000010 0.000010 0.000010 0.000010 0.000010 0.000010 0.000010 0.000010 0.000010 0.000010 0.000010 0.002513 0.000010 0.000010 0.918955 0.000010 0.000010 0.000010 0.000010
0.000010 0.000010 0.008117 0.000010 0.000010 0.027716 0.000010 0.046756 0.026689 0.000010 0.000010 0.000010 0.000010 0.004098 0.000010 0.020789 0.006535 0.000010 0.000010 0.000010 0.000010 0.000010 0.000010 0.049542 0.128500 0.000010 0.007984 0.000010 0.049585 0.000010 0.000010 0.010949 0.000010 0.000010 0.000010 0.012592 0.000720 0.030167 0.000010 0.000010 0.000010 0.050543 0.000010 0.000010 0.000010 0.000010 0.010239 0.027921 0.019685 0.000010 0.000010 0.000010 0.000010 0.458080 0.000010 0.002424 0.000010 0.000010
0.000010 0.000010 0.000010 0.000010 0.000010 0.000010 0.000010 0.000010 0.000010 0.000010 0.000010 0.000010 0.000010 0.000010 0.000010 0.000010 0.000010 0.000010 0.000010 0.000010 0.000010 0.000010 0.000010 0.000010 0.000010 0.000010 0.000010 0.000010 0.000010 0.000010 0.000010 0.000010 0.000010 0.000010 0.000010 0.000010 0.000010 0.000010 0.000010 0.000010 0.000010 0.000010 0.000010 0.000010 0.000010 0.000010 0.000010 0.000010 0.000010 0.000010 0.000010 0.000010 0.000010 0.999430 0.000010 0.000010 0.000010 0.000010
0.000010 0.000010 0.000010 0.000010 0.000010 0.004274 0.000010 0.034544 0.000010 0.000010 0.000010 0.000010 0.000010 0.000010 0.000010 0.000010 0.000010 0.000010 0.000010 0.008001 0.000010 0.000010 0.000010 0.000010 0.043909 0.000010 0.006430 0.000010 0.000010 0.000010 0.000010 0.005028 0.000010 0.002684 0.000010 0.000010 0.000010 0.000010 0.000010 0.000010 0.000010 0.000010 0.020026 0.000010 0.000010 0.000010 0.000010 0.000430 0.000010 0.000010 0.000010 0.000010 0.000010 0.874192 0.000010 0.000010 0.000010 0.000010
0.000010 0.000010 0.000010 0.000010 0.000010 0.000010 0.000010 0.000010 0.000010 0.000010 0.000010 0.000010 0.000010 0.000010 0.000010 0.000010 0.000010 0.000010 0.000010 0.000010 0.000010 0.000010 0.000010 0.000010 0.000010 0.000010 0.000010 0.000010 0.000010 0.000010 0.000010 0.000010 0.000010 0.000010 0.000010 0.000010 0.000010 0.000010 0.000010 0.000010 0.000010 0.000010 0.000010 0.000010 0.000010 0.000010 0.000010 0.000010 0.000010 0.000010 0.000010 0.000010 0.000010 0.999430 0.000010 0.000010 0.000010 0.000010
0.000010 0.007200 0.003272 0.000010 0.000010 0.049254 0.000010 0.056562 0.000010 0.000010 0.000010 0.000010 0.000010 0.000010 0.003740 0.009867 0.002203 0.000010 0.000010 0.000010 0.000010 0.000010 0.000010 0.000011 0.026034 0.000010 0.000010 0.000010 0.022952 0.000010 0.000010 0.000010 0.000010 0.000010 0.000010 0.011612 0.000321 0.000010 0.000010 0.000010 0.000010 0.000010 0.018627 0.000010 0.004074 0.000010 0.000010 0.016629 0.000010 0.000010 0.000010 0.000010 0.009384 0.757190 0.000667 0.000010 0.000010 0.000010
0.000010 0.024582 0.000010 0.000010 0.005417 0.000010 0.000010 0.040390 0.000010 0.000010 0.000010 0.000010 0.000010 0.000010 0.000010 0.020512 0.000010 0.000010 0.000010 0.000651 0.022985 0.000010 0.000010 0.086536 0.133786 0.003329 0.000010 0.000010 0.010344 0.000010 0.000010 0.003553 0.000010 0.024774 0.000010 0.003237 0.000010 0.057195 0.000010 0.000010 0.000010 0.005565 0.013747 0.000010 0.000010 0.000010 0.000010 0.011488 0.020139 0.000010 0.000010 0.000010 0.000010 0.498398 0.006022 0.006979 0.000010 0.000010
0.000010 0.000010 0.000010 0.000010 0.013693 0.001566 0.000010 0.037300 0.000010 0.000010 0.000010 0.000010 0.000010 0.000010 0.000010 0.002207 0.000010 0.000010 0.005209 0.000010 0.000010 0.005105 0.000010 0.000010 0.020552 0.020217 0.009044 0.000010 0.000010 0.000010 0.000010 0.000010 0.000010 0.000010 0.000010 0.000010 0.000010 0.000010 0.000010 0.000010 0.000010 0.010158 0.050811 0.004536 0.000010 0.000010 0.000010 0.011369 0.000010 0.011794 0.000010 0.000010 0.006030 0.773623 0.000010 0.005991 0.000010 0.010396
0.024268 0.014694 0.000010 0.004854 0.000010 0.010186 0.000010 0.057138 0.001609 0.000010 0.000010 0.000010 0.000010 0.006029 0.003161 0.004972 0.019916 0.000010 0.000010 0.020323 0.000010 0.000010 0.000010 0.029368 0.132178 0.003377 0.000010 0.000010 0.048718 0.006027 0.001901 0.000010 0.000010 0.002443 0.012882 0.002220 0.000010 0.031238 0.000010 0.000010 0.006305 0.000010 0.000010 0.000010 0.021252 0.000010 0.003689 0.030953 0.005684 0.000010 0.006764 0.000010 0.007699 0.456046 0.002663 0.018168 0.000010 0.003015
0.006427 0.000010 0.000010 0.000010 0.000010 0.037029 0.001836 0.050690 0.014043 0.000010 0.000010 0.000010 0.000010 0.000010 0.000010 0.041797 0.001716 0.000010 0.000010 0.014059 0.008609 0.033616 0.000010 0.092404 0.093386 0.003890 0.000864 0.000010 0.003005 0.000010 0.000010 0.007154 0.000010 0.000010 0.000010 0.007680 0.025591 0.015986 0.000010 0.000010 0.000010 0.022490 0.025941 0.000010 0.029645 0.000010 0.000010 0.013394 0.000010 0.000010 0.004343 0.000010 0.000018 0.437803 0.000010 0.006274 0.000010 0.000010
0.000010 0.000010 0.000010 0.000010 0.000010 0.000010 0.007896 0.072040 0.016548 0.000010 0.000010 0.020607 0.000010 0.000010 0.000010 0.000010 0.000010 0.000010 0.000010 0.000010 0.011850 0.000010 0.014928 0.090673 0.111639 0.037389 0.010645 0.010537 0.016489 0.003142 0.000010 0.000010 0.000010 0.000010 0.000010 0.002184 0.005602 0.061082 0.000010 0.000010 0.000010 0.037905 0.017283 0.000010 0.000010 0.000010 0.017053 0.020732 0.000010 0.000010 0.000010 0.000010 0.006030 0.405814 0.000010 0.001583 0.000010 0.000010
0.000010 0.004726 0.014000 0.000010 0.022131 0.023542 0.000010 0.031918 0.011485 0.000010 0.000277 0.000010 0.002575 0.000010 0.000010 0.000010 0.024311 0.000010 0.004707 0.025138 0.004121 0.000010 0.000010 0.046530 0.042258 0.006474 0.000010 0.005218 0.000010 0.000010 0.001862 0.000010 0.000010 0.000010 0.000010 0.000010 0.000010 0.000010 0.000010 0.000010 0.000010 0.032811 0.000010 0.000010 0.005084 0.000010 0.000010 0.029780 0.000010 0.000010 0.000010 0.000010 0.003224 0.651380 0.000010 0.000010 0.006099 0.000010
0.009347 0.000010 0.000010 0.000010 0.000471 0.004070 0.001812 0.096468 0.007012 0.000010 0.000010 0.000010 0.000010 0.000010 0.000010 0.002659 0.000010 0.000010 0.000010 0.005882 0.013441 0.000010 0.000010 0.092021 0.148841 0.022802 0.000010 0.000010 0.029157 0.000010 0.000010 0.000010 0.000010 0.003957 0.000010 0.000010 0.033596 0.010617 0.000010 0.000010 0.000010 0.026382 0.000010 0.000010 0.000010 0.000010 0.000010 0.000010 0.000010 0.000010 0.000010 0.000010 0.022851 0.433445 0.002355 0.032442 0.000010 0.000010
0.000010 0.000010 0.000010 0.000010 0.000010 0.000010 0.000010 0.000010 0.000010 0.000010 0.000010 0.000010 0.000010 0.000010 0.000010 0.000010 0.000010 0.000010 0.000010 0.000010 0.000010 0.000010 0.000010 0.000010 0.000010 0.000010 0.000010 0.000010 0.000010 0.000010 0.000010 0.000010 0.000010 0.000010 0.000010 0.000010 0.000010 0.000010 0.000010 0.000010 0.000010 0.000010 0.000010 0.000010 0.000010 0.000010 0.000010 0.000010 0.000010 0.000010 0.000010 0.000010 0.000010 0.999430 0.000010 0.000010 0.000010 0.000010
0.000010 0.000010 0.000010 0.000010 0.000010 0.024530 0.000010 0.000010 0.008508 0.000010 0.000010 0.000010 0.000010 0.000010 0.000010 0.000010 0.000010 0.000010 0.000010 0.000010 0.000010 0.000010 0.000010 0.054301 0.000010 0.000010 0.000010 0.000010 0.052232 0.000010 0.000010 0.005852 0.000010 0.000010 0.000010 0.000010 0.000010 0.063177 0.000010 0.000010 0.000010 0.000010 0.744678 0.000010 0.000010 0.000010 0.000010 0.000010 0.000010 0.000010 0.000010 0.000010 0.005536 0.000010 0.000010 0.040695 0.000010 0.000010
0.000010 0.000010 0.000010 0.000010 0.000010 0.000010 0.000010 0.000010 0.000010 0.000010 0.000010 0.000010 0.000010 0.000010 0.000010 0.000010 0.000010 0.000010 0.000010 0.000010 0.000010 0.000010 0.000010 0.000010 0.000010 0.000010 0.000010 0.000010 0.000010 0.000010 0.000010 0.000010 0.000010 0.000010 0.000010 0.000010 0.000010 0.000010 0.000010 0.000010 0.000010 0.000010 0.999430 0.000010 0.000010 0.000010 0.000010 0.000010 0.000010 0.000010 0.000010 0.000010 0.000010 0.000010 0.000010 0.000010 0.000010 0.000010
0.000010 0.000010 0.000010 0.000010 0.000010 0.040048 0.000010 0.000010 0.000010 0.000010 0.000010 0.000010 0.000010 0.000010 0.000010 0.000010 0.000010 0.000010 0.000010 0.000010 0.000010 0.000010 0.000010 0.000010 0.000010 0.000010 0.000010 0.000010 0.032511 0.000010 0.000010 0.000010 0.000010 0.000010 0.000010 0.000010 0.000010 0.000010 0.000010 0.000010 0.000010 0.000010 0.926891 0.000010 0.000010 0.000010 0.000010 0.000010 0.000010 0.000010 0.000010 0.000010 0.000010 0.000010 0.000010 0.000010 0.000010 0.000010
0.000010 0.000010 0.000010 0.000010 0.000010 0.007075 0.000010 0.000010 0.084791 0.000010 0.000010 0.000010 0.000010 0.000010 0.000010 0.000010 0.000010 0.000010 0.000010 0.012198 0.000010 0.000010 0.000010 0.004813 0.026495 0.006579 0.000010 0.000010 0.048438 0.000010 0.000010 0.000010 0.000010 0.000010 0.000010 0.003868 0.000010 0.000010 0.000010 0.000010 0.000010 0.000010 0.744748 0.000010 0.000010 0.000010 0.000010 0.034069 0.000010 0.000010 0.000010 0.000010 0.000010 0.012188 0.000010 0.014278 0.000010 0.000010
0.000010 0.000010 0.000010 0.000010 0.000010 0.018695 0.000010 0.000010 0.005099 0.000010 0.000010 0.000010 0.000010 0.000010 0.000010 0.000010 0.000010 0.000010 0.000017 0.000010 0.000010 0.000010 0.000010 0.000010 0.000010 0.000010 0.000010 0.000010 0.002226 0.000010 0.000010 0.000010 0.000010 0.000010 0.000010 0.000010 0.001241 0.000010 0.000010 0.000010 0.000010 0.000010 0.972202 0.000010 0.000010 0.000010 0.000010 0.000010 0.000010 0.000010 0.000010 0.000010 0.000010 0.000010 0.000010 0.000010 0.000010 0.000010
0.000010 0.000010 0.000010 0.000010 0.000010 0.040611 0.000010 0.000010 0.061530 0.000010 0.000010 0.000010 0.000010 0.000010 0.000010 0.000010 0.000010 0.000010 0.000010 0.000010 0.000010 0.000010 0.000010 0.008645 0.058901 0.000010 0.012866 0.000010 0.084864 0.000010 0.000010 0.000010 0.000010 0.000010 0.000010 0.000010 0.002226 0.011887 0.000010 0.000010 0.000010 0.000010 0.651901 0.000010 0.000010 0.000010 0.000010 0.021898 0.000010 0.000010 0.000010 0.000010 0.000010 0.014227 0.000010 0.029985 0.000010 0.000010
0.000010 0.000010 0.000010 0.000010 0.000010 0.000010 0.000010 0.000010 0.000010 0.000010 0.000010 0.000010 0.000010 0.000010 0.000010 0.000010 0.000010 0.000010 0.000010 0.000010 0.000010 0.000010 0.000010 0.000010 0.000010 0.000010 0.000010 0.000010 0.000010 0.000010 0.000010 0.000010 0.000010 0.000010 0.000010 0.000010 0.000010 0.000010 0.000010 0.000010 0.000010 0.000010 0.999430 0.000010 0.000010 0.000010 0.000010 0.000010 0.000010 0.000010 0.000010 0.000010 0.000010 0.000010 0.000010 0.000010 0.000010 0.000010
0.000010 0.000010 0.000010 0.000010 0.000010 0.000010 0.000010 0.000010 0.000010 0.000010 0.000010 0.000010 0.000010 0.000010 0.000010 0.000010 0.000010 0.000010 0.000010 0.000010 0.000010 0.000010 0.000010 0.000010 0.000010 0.000010 0.000010 0.000010 0.000010 0.000010 0.000010 0.000010 0.000010 0.000010 0.000010 0.000010 0.000010 0.000010 0.000010 0.000010 0.000010 0.000010 0.999430 0.000010 0.000010 0.000010 0.000010 0.000010 0.000010 0.000010 0.000010 0.000010 0.000010 0.000010 0.000010 0.000010 0.000010 0.000010
0.000010 0.000010 0.000010 0.000010 0.000010 0.000010 0.000010 0.000010 0.000010 0.000010 0.000010 0.000010 0.000010 0.000010 0.000010 0.000010 0.000010 0.000010 0.000010 0.000010 0.000010 0.000010 0.000010 0.000010 0.000010 0.000010 0.000010 0.000010 0.000010 0.000010 0.000010 0.000010 0.000010 0.000010 0.000010 0.000010 0.000010 0.000010 0.000010 0.000010 0.000010 0.000010 0.999430 0.000010 0.000010 0.000010 0.000010 0.000010 0.000010 0.000010 0.000010 0.000010 0.000010 0.000010 0.000010 0.000010 0.000010 0.000010
0.000010 0.000010 0.000010 0.000010 0.000010 0.027539 0.000010 0.000010 0.011595 0.000010 0.000010 0.000010 0.000010 0.000010 0.000010 0.000010 0.001893 0.000010 0.000010 0.000010 0.000010 0.000010 0.000010 0.000010 0.000010 0.000010 0.000010 0.000010 0.000010 0.000010 0.000010 0.000010 0.000010 0.000010 0.000010 0.000010 0.000010 0.017189 0.000010 0.000010 0.000010 0.000010 0.880255 0.000010 0.000010 0.000010 0.000010 0.047354 0.000010 0.000010 0.000010 0.000010 0.000010 0.000010 0.000010 0.013665 0.000010 0.000010
0.000010 0.000010 0.000010 0.000010 0.000010 0.064604 0.000010 0.000010 0.019301 0.000010 0.000010 0.000010 0.000010 0.000010 0.000010 0.000010 0.000010 0.000010 0.000010 0.000010 0.000010 0.000010 0.000010 0.000010 0.000010 0.000010 0.000010 0.000010 0.029743 0.000010 0.000010 0.000010 0.000010 0.000010 0.000010 0.000010 0.003777 0.052372 0.000010 0.000010 0.000010 0.000010 0.825742 0.000010 0.000010 0.000010 0.000010 0.000010 0.000010 0.000010 0.000010 0.000010 0.000010 0.000010 0.000010 0.003951 0.000010 0.000010
0.000010 0.000010 0.000010 0.000010 0.000010 0.000010 0.000010 0.000010 0.000010 0.000010 0.000010 0.000010 0.000010 0.000010 0.000010 0.000010 0.000010 0.000010 0.000010 0.000010 0.000010 0.000010 0.000010 0.000010 0.000010 0.000010 0.000010 0.000010 0.000010 0.000010 0.000010 0.000010 0.000010 0.000010 0.000010 0.000010 0.000010 0.000010 0.000010 0.000010 0.000010 0.000010 0.999430 0.000010 0.000010 0.000010 0.000010 0.000010 0.000010 0.000010 0.000010 0.000010 0.000010 0.000010 0.000010 0.000010 0.000010 0.000010
0.000010 0.000010 0.000010 0.000010 0.000010 0.000010 0.000010 0.000010 0.000010 0.000010 0.000010 0.000010 0.000010 0.000010 0.000010 0.000010 0.000010 0.000010 0.000010 0.000010 0.000010 0.000010 0.000010 0.000010 0.000010 0.000010 0.000010 0.000010 0.000010 0.000010 0.000010 0.000010 0.000010 0.000010 0.000010 0.000010 0.000010 0.000462 0.000010 0.000010 0.000010 0.000010 0.998978 0.000010 0.000010 0.000010 0.000010 0.000010 0.000010 0.000010 0.000010 0.000010 0.000010 0.000010 0.000010 0.000010 0.000010 0.000010
0.000010 0.000010 0.000010 0.000010 0.000010 0.000010 0.000010 0.000010 0.000010 0.000010 0.000010 0.000010 0.000010 0.000010 0.000010 0.000010 0.000010 0.000010 0.000010 0.000010 0.000010 0.000010 0.000010 0.000010 0.000010 0.000010 0.000010 0.000010 0.000010 0.000010 0.000010 0.000010 0.000010 0.000010 0.000010 0.000010 0.000010 0.000010 0.000010 0.000010 0.000010 0.000010 0.999430 0.000010 0.000010 0.000010 0.000010 0.000010 0.000010 0.000010 0.000010 0.000010 0.000010 0.000010 0.000010 0.000010 0.000010 0.000010
0.000010 0.000010 0.000010 0.000010 0.000010 0.000010 0.007607 0.000010 0.000010 0.000010 0.000010 0.000010 0.000010 0.000010 0.000010 0.000010 0.000010 0.000010 0.000010 0.000010 0.000010 0.000010 0.000010 0.000010 0.000010 0.000010 0.002163 0.000010 0.000010 0.000010 0.000010 0.016108 0.000010 0.000010 0.000010 0.000010 0.000010 0.000010 0.000010 0.000010 0.000010 0.000010 0.947613 0.000010 0.000010 0.000010 0.000010 0.022207 0.000010 0.000010 0.000010 0.000010 0.000010 0.000010 0.000010 0.003782 0.000010 0.000010
0.000010 0.000010 0.000010 0.000010 0.000010 0.007168 0.000010 0.000010 0.000010 0.000010 0.000010 0.000010 0.000010 0.000010 0.000010 0.000010 0.000010 0.000010 0.000010 0.000010 0.000010 0.000010 0.000010 0.000010 0.000010 0.000010 0.003121 0.000010 0.011969 0.000010 0.000010 0.000010 0.000010 0.000010 0.000010 0.000010 0.000010 0.000010 0.000010 0.000010 0.000010 0.000010 0.974978 0.000010 0.000010 0.000010 0.000010 0.002234 0.000010 0.000010 0.000010 0.000010 0.000010 0.000010 0.000010 0.000010 0.000010 0.000010
0.000010 0.000010 0.000010 0.000010 0.000010 0.011491 0.000010 0.000010 0.000010 0.000010 0.000010 0.000010 0.000010 0.000010 0.000010 0.000010 0.000010 0.000010 0.000010 0.000010 0.005650 0.000010 0.000010 0.000010 0.002542 0.000010 0.000010 0.000010 0.000010 0.000010 0.000010 0.000010 0.000010 0.000010 0.000010 0.000010 0.000010 0.060414 0.000010 0.000010 0.000010 0.000010 0.919372 0.000010 0.000010 0.000010 0.000010 0.000010 0.000010 0.000010 0.000010 0.000010 0.000010 0.000010 0.000010 0.000010 0.000010 0.000010
0.000010 0.000010 0.000010 0.000010 0.000010 0.019396 0.000010 0.000010 0.013714 0.000010 0.000010 0.000010 0.000010 0.000010 0.005705 0.000010 0.000010 0.000010 0.000010 0.000010 0.000010 0.000010 0.000010 0.000010 0.001589 0.000010 0.000010 0.000010 0.019450 0.000010 0.000010 0.000010 0.000010 0.000010 0.000010 0.000010 0.000010 0.000304 0.000010 0.000010 0.000010 0.000010 0.884534 0.000010 0.000010 0.000010 0.000010 0.040439 0.000010 0.000010 0.000010 0.000010 0.000010 0.003938 0.000010 0.010450 0.000010 0.000010
0.000010 0.000010 0.000010 0.000010 0.000010 0.000010 0.000010 0.000010 0.000010 0.000010 0.000010 0.000010 0.000010 0.000010 0.000010 0.000010 0.000010 0.000010 0.000010 0.000010 0.000010 0.000010 0.000010 0.000010 0.000010 0.000010 0.000010 0.000010 0.000010 0.000010 0.000010 0.000010 0.000010 0.000010 0.000010 0.000010 0.000010 0.000010 0.000010 0.000010 0.000010 0.000010 0.999430 0.000010 0.000010 0.000010 0.000010 0.000010 0.000010 0.000010 0.000010 0.000010 0.000010 0.000010 0.000010 0.000010 0.000010 0.000010
0.000010 0.000010 0.000010 0.000010 0.000010 0.000010 0.000010 0.000010 0.000010 0.000010 0.000010 0.000010 0.000010 0.000010 0.000010 0.000010 0.000010 0.000010 0.000010 0.000010 0.000010 0.000010 0.000010 0.000010 0.000010 0.000010 0.000010 0.000010 0.000010 0.000010 0.000010 0.000010 0.000010 0.000010 0.000010 0.000010 0.000010 0.000010 0.000010 0.000010 0.000010 0.000010 0.999430 0.000010 0.000010 0.000010 0.000010 0.000010 0.000010 0.000010 0.000010 0.000010 0.000010 0.000010 0.000010 0.000010 0.000010 0.000010
0.000010 0.000010 0.000010 0.000010 0.000010 0.000010 0.999430 0.000010 0.000010 0.000010 0.000010 0.000010 0.000010 0.000010 0.000010 0.000010 0.000010 0.000010 0.000010 0.000010 0.000010 0.000010 0.000010 0.000010 0.000010 0.000010 0.000010 0.000010 0.000010 0.000010 0.000010 0.000010 0.000010 0.000010 0.000010 0.000010 0.000010 0.000010 0.000010 0.000010 0.000010 0.000010 0.000010 0.000010 0.000010 0.000010 0.000010 0.000010 0.000010 0.000010 0.000010 0.000010 0.000010 0.000010 0.000010 0.000010 0.000010 0.000010
0.000010 0.000010 0.000010 0.000010 0.000010 0.000010 0.999430 0.000010 0.000010 0.000010 0.000010 0.000010 0.000010 0.000010 0.000010 0.000010 0.000010 0.000010 0.000010 0.000010 0.000010 0.000010 0.000010 0.000010 0.000010 0.000010 0.000010 0.000010 0.000010 0.000010 0.000010 0.000010 0.000010 0.000010 0.000010 0.000010 0.000010 0.000010 0.000010 0.000010 0.000010 0.000010 0.000010 0.000010 0.000010 0.000010 0.000010 0.000010 0.000010 0.000010 0.000010 0.000010 0.000010 0.000010 0.000010 0.000010 0.000010 0.000010
0.000010 0.000010 0.000010 0.000010 0.000010 0.000010 0.999430 0.000010 0.000010 0.000010 0.000010 0.000010 0.000010 0.000010 0.000010 0.000010 0.000010 0.000010 0.000010 0.000010 0.000010 0.000010 0.000010 0.000010 0.000010 0.000010 0.000010 0.000010 0.000010 0.000010 0.000010 0.000010 0.000010 0.000010 0.000010 0.000010 0.000010 0.000010 0.000010 0.000010 0.000010 0.000010 0.000010 0.000010 0.000010 0.000010 0.000010 0.000010 0.000010 0.000010 0.000010 0.000010 0.000010 0.000010 0.000010 0.000010 0.000010 0.000010
0.006314 0.000010 0.000010 0.000010 0.000349 0.000010 0.550026 0.040510 0.021768 0.000010 0.000010 0.000010 0.000010 0.002147 0.000548 0.019026 0.028012 0.000010 0.000010 0.012387 0.008640 0.000010 0.000010 0.001347 0.000010 0.008991 0.010235 0.000010 0.000010 0.000010 0.188045 0.000010 0.000010 0.000433 0.000010 0.010285 0.023726 0.009360 0.000010 0.000010 0.000010 0.000010 0.005930 0.000010 0.034801 0.000010 0.000010 0.000010 0.007775 0.000010 0.000010 0.000010 0.000010 0.000010 0.000010 0.008995 0.000010 0.000010
0.000010 0.024343 0.000010 0.000010 0.000010 0.000010 0.688238 0.039988 0.005562 0.000010 0.000010 0.000010 0.000010 0.000010 0.000010 0.000010 0.000010 0.000010 0.000010 0.018373 0.000010 0.000010 0.000010 0.000010 0.000010 0.000010 0.000900 0.000010 0.001288 0.000010 0.162598 0.000010 0.000010 0.000010 0.000010 0.006823 0.002119 0.000010 0.000010 0.000010 0.000010 0.000010 0.006944 0.000010 0.034583 0.000010 0.006921 0.000880 0.000010 0.000010 0.000010 0.000010 0.000010 0.000010 0.000010 0.000010 0.000010 0.000010
0.000010 0.000010 0.000010 0.000010 0.000010 0.000010 0.770252 0.033735 0.000010 0.000010 0.000010 0.000010 0.000010 0.000010 0.000010 0.000010 0.000010 0.000010 0.000010 0.007603 0.000010 0.000010 0.000010 0.000010 0.000010 0.000010 0.000010 0.000010 0.000010 0.000010 0.178828 0.000010 0.000010 0.000010 0.000010 0.000010 0.000010 0.000010 0.000010 0.000010 0.000010 0.000010 0.000010 0.000010 0.000010 0.000010 0.000010 0.009053 0.000010 0.000010 0.000010 0.000010 0.000010 0.000010 0.000010 0.000010 0.000010 0.000010
0.000010 0.000010 0.000010 0.000010 0.000010 0.000010 0.999430 0.000010 0.000010 0.000010 0.000010 0.000010 0.000010 0.000010 0.000010 0.000010 0.000010 0.000010 0.000010 0.000010 0.000010 0.000010 0.000010 0.000010 0.000010 0.000010 0.000010 0.000010 0.000010 0.000010 0.000010 0.000010 0.000010 0.000010 0.000010 0.000010 0.000010 0.000010 0.000010 0.000010 0.000010 0.000010 0.000010 0.000010 0.000010 0.000010 0.000010 0.000010 0.000010 0.000010 0.000010 0.000010 0.000010 0.000010 0.000010 0.000010 0.000010 0.000010
0.000010 0.000010 0.000010 0.000010 0.000010 0.000010 0.999430 0.000010 0.000010 0.000010 0.000010 0.000010 0.000010 0.000010 0.000010 0.000010 0.000010 0.000010 0.000010 0.000010 0.000010 0.000010 0.000010 0.000010 0.000010 0.000010 0.000010 0.000010 0.000010 0.000010 0.000010 0.000010 0.000010 0.000010 0.000010 0.000010 0.000010 0.000010 0.000010 0.000010 0.000010 0.000010 0.000010 0.000010 0.000010 0.000010 0.000010 0.000010 0.000010 0.000010 0.000010 0.000010 0.000010 0.000010 0.000010 0.000010 0.000010 0.000010
0.000010 0.000010 0.000010 0.000010 0.000010 0.000010 0.999430 0.000010 0.000010 0.000010 0.000010 0.000010 0.000010 0.000010 0.000010 0.000010 0.000010 0.000010 0.000010 0.000010 0.000010 0.000010 0.000010 0.000010 0.000010 0.000010 0.000010 0.000010 0.000010 0.000010 0.000010 0.000010 0.000010 0.000010 0.000010 0.000010 0.000010 0.000010 0.000010 0.000010 0.000010 0.000010 0.000010 0.000010 0.000010 0.000010 0.000010 0.000010 0.000010 0.000010 0.000010 0.000010 0.000010 0.000010 0.000010 0.000010 0.000010 0.000010
0.000010 0.000010 0.000010 0.000010 0.000010 0.000010 0.999430 0.000010 0.000010 0.000010 0.000010 0.000010 0.000010 0.000010 0.000010 0.000010 0.000010 0.000010 0.000010 0.000010 0.000010 0.000010 0.000010 0.000010 0.000010 0.000010 0.000010 0.000010 0.000010 0.000010 0.000010 0.000010 0.000010 0.000010 0.000010 0.000010 0.000010 0.000010 0.000010 0.000010 0.000010 0.000010 0.000010 0.000010 0.000010 0.000010 0.000010 0.000010 0.000010 0.000010 0.000010 0.000010 0.000010 0.000010 0.000010 0.000010 0.000010 0.000010
0.000010 0.000010 0.000010 0.000010 0.000010 0.000010 0.999430 0.000010 0.000010 0.000010 0.000010 0.000010 0.000010 0.000010 0.000010 0.000010 0.000010 0.000010 0.000010 0.000010 0.000010 0.000010 0.000010 0.000010 0.000010 0.000010 0.000010 0.000010 0.000010 0.000010 0.000010 0.000010 0.000010 0.000010 0.000010 0.000010 0.000010 0.000010 0.000010 0.000010 0.000010 0.000010 0.000010 0.000010 0.000010 0.000010 0.000010 0.000010 0.000010 0.000010 0.000010 0.000010 0.000010 0.000010 0.000010 0.000010 0.000010 0.000010
0.000010 0.000010 0.000010 0.000010 0.000010 0.000010 0.999430 0.000010 0.000010 0.000010 0.000010 0.000010 0.000010 0.000010 0.000010 0.000010 0.000010 0.000010 0.000010 0.000010 0.000010 0.000010 0.000010 0.000010 0.000010 0.000010 0.000010 0.000010 0.000010 0.000010 0.000010 0.000010 0.000010 0.000010 0.000010 0.000010 0.000010 0.000010 0.000010 0.000010 0.000010 0.000010 0.000010 0.000010 0.000010 0.000010 0.000010 0.000010 0.000010 0.000010 0.000010 0.000010 0.000010 0.000010 0.000010 0.000010 0.000010 0.000010
0.013243 0.000010 0.017577 0.000010 0.000010 0.000010 0.351739 0.000010 0.000010 0.000010 0.000010 0.000010 0.000010 0.000010 0.003379 0.000010 0.000010 0.000010 0.000010 0.000010 0.000010 0.000010 0.000010 0.000010 0.000010 0.000010 0.000010 0.000010 0.000010 0.000010 0.608151 0.000010 0.000010 0.000010 0.000010 0.000010 0.000010 0.000010 0.000010 0.000010 0.000010 0.000010 0.000010 0.000010 0.000010 0.000010 0.000010 0.000010 0.000010 0.000010 0.000010 0.000010 0.000010 0.000010 0.005390 0.000010 0.000010 0.000010
0.000010 0.000010 0.000010 0.002158 0.000010 0.000010 0.360621 0.000010 0.000010 0.000010 0.000010 0.000010 0.000010 0.000010 0.000010 0.000010 0.000010 0.000010 0.000010 0.000010 0.000010 0.000010 0.000010 0.000010 0.000010 0.000010 0.000010 0.000010 0.000010 0.000010 0.605209 0.000010 0.000010 0.000010 0.000010 0.000010 0.000010 0.000010 0.000010 0.000010 0.000010 0.000010 0.000010 0.000010 0.000010 0.000010 0.000010 0.000010 0.000010 0.000010 0.016944 0.000010 0.000010 0.000010 0.014538 0.000010 0.000010 0.000010
0.000010 0.000010 0.000010 0.000925 0.000010 0.000010 0.371223 0.000010 0.000010 0.000010 0.000010 0.000010 0.000010 0.015220 0.000010 0.000010 0.000010 0.000010 0.000010 0.000010 0.000010 0.000010 0.000010 0.000010 0.000010 0.000010 0.000010 0.000010 0.000010 0.000010 0.602948 0.000010 0.000010 0.000010 0.000010 0.000010 0.000010 0.000010 0.000010 0.000010 0.000010 0.000010 0.000010 0.000010 0.000010 0.000010 0.000010 0.000010 0.000010 0.000010 0.009154 0.000010 0.000010 0.000010 0.000010 0.000010 0.000010 0.000010
0.000010 0.000010 0.000010 0.000010 0.000010 0.000010 0.369219 0.000010 0.000010 0.000010 0.000010 0.000010 0.000010 0.000010 0.000010 0.000010 0.000010 0.000010 0.000010 0.000010 0.000010 0.000010 0.000010 0.000010 0.000010 0.000010 0.000010 0.000010 0.000010 0.000010 0.609277 0.000010 0.000010 0.000010 0.000010 0.000010 0.000010 0.000010 0.001186 0.000010 0.000010 0.000010 0.000010 0.000010 0.000010 0.000010 0.000010 0.000010 0.000010 0.000010 0.019777 0.000010 0.000010 0.000010 0.000010 0.000010 0.000010 0.000010
0.000010 0.000010 0.000010 0.001674 0.004862 0.000010 0.336929 0.000010 0.000010 0.000010 0.000010 0.000010 0.000010 0.000010 0.000010 0.000010 0.000010 0.000010 0.000010 0.000010 0.000010 0.000010 0.000010 0.000010 0.000010 0.000010 0.000010 0.000010 0.000010 0.000010 0.639288 0.000010 0.000010 0.000010 0.000010 0.000010 0.000010 0.000010 0.000010 0.000010 0.000010 0.000010 0.000010 0.000010 0.000010 0.000010 0.000010 0.000010 0.000010 0.000010 0.000010 0.000010 0.000010 0.000010 0.016716 0.000010 0.000010 0.000010
0.000010 0.000010 0.011770 0.001973 0.000010 0.000010 0.367820 0.000010 0.000010 0.000010 0.000010 0.000010 0.000010 0.000010 0.000010 0.000010 0.000010 0.000010 0.000010 0.000010 0.000010 0.000010 0.000010 0.000010 0.000010 0.000010 0.000010 0.000010 0.000010 0.000010 0.598869 0.000010 0.007363 0.000010 0.000010 0.000010 0.000010 0.000010 0.003515 0.000010 0.000010 0.000010 0.000010 0.000010 0.000010 0.000010 0.000010 0.000010 0.000010 0.000010 0.000010 0.000010 0.000010 0.000010 0.008180 0.000010 0.000010 0.000010
0.000010 0.000010 0.000010 0.000010 0.000010 0.000010 0.274069 0.000010 0.000010 0.000010 0.000010 0.000010 0.000010 0.000010 0.000010 0.000010 0.000010 0.000010 0.000010 0.000010 0.000010 0.000010 0.000010 0.000010 0.000010 0.000010 0.000010 0.000010 0.000010 0.000010 0.569299 0.000018 0.000010 0.000010 0.000010 0.000010 0.000010 0.000010 0.000010 0.000010 0.000010 0.000010 0.000010 0.000010 0.000010 0.000010 0.000010 0.000010 0.000010 0.000010 0.000010 0.000010 0.000010 0.156075 0.000010 0.000010 0.000010 0.000010
0.000010 0.000010 0.000010 0.000010 0.000010 0.000010 0.272749 0.000010 0.000010 0.000010 0.000010 0.000010 0.000010 0.000010 0.000010 0.000010 0.000010 0.000010 0.000010 0.002853 0.000010 0.000010 0.000010 0.000010 0.000010 0.000010 0.000010 0.000010 0.000010 0.000010 0.572206 0.001001 0.000010 0.000010 0.000010 0.000010 0.000010 0.000010 0.000010 0.000010 0.000010 0.000010 0.000010 0.000010 0.000010 0.000010 0.000010 0.000010 0.000010 0.000010 0.000010 0.000010 0.000010 0.150661 0.000010 0.000010 0.000010 0.000010
0.118535 0.000010 0.000010 0.000010 0.000010 0.000010 0.000010 0.015007 0.000010 0.000010 0.000010 0.000010 0.000010 0.000010 0.000010 0.000010 0.000010 0.000010 0.000010 0.000010 0.000010 0.000010 0.000010 0.000010 0.000010 0.000010 0.000010 0.000010 0.000010 0.000010 0.000010 0.000010 0.000010 0.000010 0.000010 0.000010 0.000010 0.000010 0.000010 0.000010 0.000010 0.000010 0.000010 0.000010 0.000010 0.000010 0.000010 0.859935 0.000010 0.000010 0.005983 0.000010 0.000010 0.000010 0.000010 0.000010 0.000010 0.000010
0.014885 0.004640 0.000010 0.000010 0.000010 0.000010 0.000010 0.001792 0.000010 0.000010 0.000010 0.000010 0.000010 0.000010 0.000010 0.000010 0.000010 0.000010 0.000010 0.000954 0.000010 0.000010 0.000010 0.000010 0.000010 0.000010 0.000010 0.000010 0.000010 0.000010 0.000010 0.000010 0.000010 0.000010 0.000010 0.000010 0.000010 0.000010 0.000010 0.000010 0.000010 0.000010 0.000010 0.000010 0.036548 0.000010 0.000010 0.940661 0.000010 0.000010 0.000010 0.000010 0.000010 0.000010 0.000010 0.000010 0.000010 0.000010
0.090197 0.000010 0.000010 0.000010 0.000010 0.000010 0.000010 0.000010 0.000010 0.000010 0.000010 0.000010 0.000010 0.000010 0.000010 0.000010 0.000010 0.000010 0.000010 0.000010 0.000010 0.000010 0.000010 0.000010 0.000010 0.000010 0.000010 0.000010 0.000010 0.000010 0.000010 0.000010 0.000010 0.000010 0.000010 0.000010 0.002635 0.000010 0.000010 0.000010 0.000010 0.000010 0.000010 0.000010 0.000010 0.000010 0.000010 0.906618 0.000010 0.000010 0.000010 0.000010 0.000010 0.000010 0.000010 0.000010 0.000010 0.000010
0.000010 0.000010 0.000010 0.000010 0.000010 0.010332 0.000010 0.000010 0.000010 0.000010 0.000010 0.000010 0.000010 0.000010 0.000010 0.000010 0.000010 0.000010 0.000010 0.000010 0.000010 0.000010 0.000010 0.000010 0.006919 0.000010 0.000010 0.000010 0.000010 0.000010 0.000010 0.000010 0.000010 0.000010 0.000010 0.000010 0.084807 0.021066 0.000010 0.000010 0.000010 0.000010 0.061159 0.000010 0.000010 0.000010 0.000010 0.793291 0.000010 0.000010 0.000010 0.000010 0.021187 0.000010 0.000738 0.000010 0.000010 0.000010
0.000010 0.000010 0.000010 0.000010 0.000010 0.022624 0.000010 0.000010 0.020090 0.000010 0.000010 0.000010 0.000010 0.000010 0.000010 0.000010 0.008689 0.000010 0.000010 0.000010 0.000010 0.000010 0.000010 0.000010 0.000010 0.000010 0.000010 0.000010 0.000010 0.000010 0.000010 0.003356 0.001169 0.000010 0.000010 0.000010 0.064867 0.000010 0.000010 0.008264 0.000010 0.000010 0.021940 0.000010 0.000010 0.000010 0.000010 0.847881 0.000010 0.000010 0.000010 0.000010 0.000296 0.000010 0.000354 0.000010 0.000010 0.000010
0.000010 0.000010 0.000010 0.000010 0.000010 0.002094 0.000010 0.000010 0.041987 0.000010 0.000010 0.000010 0.000010 0.000010 0.000010 0.005926 0.000010 0.000010 0.000010 0.000010 0.000010 0.000010 0.000010 0.016011 0.009124 0.000010 0.000010 0.000010 0.000010 0.000010 0.000010 0.000010 0.003059 0.000010 0.000010 0.000010 0.061319 0.007196 0.000010 0.000010 0.000010 0.000010 0.018445 0.000010 0.000010 0.000010 0.000010 0.831983 0.000010 0.000010 0.002385 0.000010 0.000010 0.000010 0.000010 0.000010 0.000010 0.000010
0.000010 0.000010 0.000010 0.000010 0.000010 0.000010 0.000010 0.000010 0.000010 0.000010 0.000010 0.000010 0.000010 0.000010 0.000010 0.000010 0.000010 0.000010 0.000010 0.000010 0.000010 0.000010 0.000010 0.000010 0.000010 0.000010 0.000010 0.000010 0.000010 0.000010 0.000010 0.000010 0.000010 0.000010 0.000010 0.000010 0.000010 0.000010 0.000010 0.000010 0.000010 0.000010 0.000010 0.000010 0.000010 0.000010 0.000010 0.999430 0.000010 0.000010 0.000010 0.000010 0.000010 0.000010 0.000010 0.000010 0.000010 0.000010
0.000010 0.000010 0.000010 0.000010 0.000010 0.000010 0.000010 0.000010 0.000010 0.000010 0.000010 0.000010 0.000010 0.000010 0.000010 0.000010 0.000010 0.000010 0.000010 0.000010 0.000010 0.000010 0.000010 0.000010 0.000010 0.000010 0.000010 0.000010 0.000010 0.000010 0.000010 0.000010 0.000010 0.000010 0.000010 0.000010 0.000010 0.000010 0.000010 0.000010 0.000010 0.000010 0.000010 0.000010 0.000010 0.000010 0.000010 0.999430 0.000010 0.000010 0.000010 0.000010 0.000010 0.000010 0.000010 0.000010 0.000010 0.000010
0.000010 0.000010 0.000010 0.000010 0.000010 0.000010 0.000010 0.000010 0.000010 0.000010 0.000010 0.000010 0.000010 0.000010 0.000010 0.000010 0.000010 0.000010 0.000010 0.000010 0.000010 0.000010 0.000010 0.000010 0.000010 0.000010 0.000010 0.000010 0.015868 0.000010 0.000010 0.000010 0.000010 0.000010 0.000010 0.000010 0.001928 0.000010 0.000010 0.000010 0.000010 0.000010 0.000010 0.000010 0.000010 0.000010 0.000010 0.981654 0.000010 0.000010 0.000010 0.000010 0.000010 0.000010 0.000010 0.000010 0.000010 0.000010
0.000010 0.000010 0.000010 0.000010 0.000010 0.006285 0.000010 0.000010 0.000010 0.000010 0.000010 0.000010 0.000010 0.000010 0.000010 0.000010 0.003152 0.000010 0.000010 0.000010 0.009494 0.000010 0.000010 0.000010 0.000010 0.000010 0.003569 0.000010 0.010693 0.000010 0.000010 0.000010 0.000010 0.006389 0.000010 0.003093 0.014471 0.032482 0.000010 0.000010 0.000010 0.000010 0.000010 0.000010 0.000010 0.000010 0.000010 0.827485 0.030789 0.000010 0.011192 0.000010 0.000010 0.040457 0.000010 0.000010 0.000010 0.000010
0.000010 0.011595 0.000010 0.000010 0.000010 0.000010 0.009135 0.000010 0.013137 0.000010 0.000010 0.000010 0.000010 0.000010 0.000010 0.000010 0.000010 0.000010 0.000010 0.000010 0.000010 0.000010 0.000010 0.000010 0.000010 0.000010 0.000010 0.000010 0.000010 0.000010 0.000010 0.000010 0.000010 0.000010 0.000010 0.000010 0.009481 0.000010 0.000010 0.000010 0.000010 0.000010 0.052596 0.000010 0.000010 0.000010 0.002108 0.894983 0.000010 0.000010 0.006465 0.000010 0.000010 0.000010 0.000010 0.000010 0.000010 0.000010
0.000010 0.000010 0.000010 0.000010 0.000010 0.000010 0.000010 0.000010 0.000010 0.000010 0.000010 0.000010 0.000010 0.000010 0.000010 0.000010 0.000010 0.000010 0.000010 0.000010 0.000010 0.000010 0.000010 0.000010 0.000010 0.000010 0.000010 0.000010 0.000010 0.000010 0.000010 0.000010 0.000010 0.000010 0.000010 0.000010 0.000010 0.000010 0.000010 0.000010 0.000010 0.000010 0.000010 0.000010 0.000010 0.000010 0.000010 0.999430 0.000010 0.000010 0.000010 0.000010 0.000010 0.000010 0.000010 0.000010 0.000010 0.000010
0.000010 0.000010 0.000010 0.000010 0.000010 0.000010 0.000010 0.000010 0.000010 0.000010 0.000010 0.000010 0.000010 0.000010 0.000010 0.000010 0.000010 0.000010 0.000010 0.000010 0.000010 0.000010 0.000010 0.000010 0.000010 0.000010 0.000010 0.000010 0.000010 0.000010 0.000010 0.000010 0.000010 0.000010 0.000010 0.000010 0.000010 0.000010 0.000010 0.000010 0.000010 0.000010 0.000010 0.000010 0.000010 0.000010 0.000010 0.999430 0.000010 0.000010 0.000010 0.000010 0.000010 0.000010 0.000010 0.000010 0.000010 0.000010
0.000010 0.019480 0.000010 0.000010 0.000010 0.040288 0.000010 0.000010 0.030704 0.000010 0.000010 0.000010 0.000010 0.000010 0.000010 0.000010 0.016260 0.000010 0.000010 0.000010 0.006018 0.000010 0.000010 0.000010 0.003647 0.000010 0.010969 0.000010 0.024800 0.000010 0.010203 0.005695 0.000010 0.000010 0.000010 0.000010 0.089749 0.037394 0.000010 0.000010 0.000010 0.000010 0.030725 0.000010 0.000010 0.000010 0.004576 0.653872 0.000010 0.000010 0.000010 0.000010 0.008331 0.004766 0.002123 0.000010 0.000010 0.000010
0.000010 0.000010 0.000010 0.000010 0.000010 0.000174 0.000010 0.000010 0.041615 0.000010 0.000010 0.000010 0.000010 0.000010 0.000010 0.000010 0.000010 0.000010 0.000010 0.000010 0.000010 0.000010 0.000010 0.000010 0.000010 0.000010 0.003772 0.000010 0.000010 0.000010 0.000010 0.000010 0.000010 0.000010 0.000010 0.000010 0.051777 0.000010 0.000010 0.000010 0.000010 0.000010 0.014072 0.000010 0.000010 0.000010 0.000010 0.888070 0.000010 0.000010 0.000010 0.000010 0.000010 0.000010 0.000010 0.000010 0.000010 0.000010
0.000010 0.000010 0.000010 0.000010 0.000010 0.030017 0.007858 0.000010 0.000010 0.000010 0.000010 0.000010 0.000010 0.000010 0.000010 0.000010 0.000010 0.000010 0.000010 0.000010 0.000010 0.000010 0.000010 0.000010 0.000010 0.000010 0.011377 0.000010 0.000010 0.000010 0.000010 0.003611 0.000010 0.000010 0.000010 0.000010 0.063698 0.000010 0.000010 0.006095 0.000010 0.000010 0.026719 0.000010 0.000010 0.000010 0.000010 0.847814 0.000010 0.000010 0.000010 0.000010 0.000010 0.000010 0.002321 0.000010 0.000010 0.000010
0.000010 0.000010 0.000010 0.000010 0.000010 0.000010 0.000010 0.000010 0.000010 0.000010 0.000010 0.000010 0.000010 0.000010 0.000010 0.000010 0.000010 0.000010 0.000010 0.000010 0.000010 0.000010 0.000010 0.000010 0.000010 0.000010 0.000010 0.000010 0.000010 0.000010 0.000010 0.000010 0.000010 0.000010 0.000010 0.000010 0.000010 0.000010 0.000010 0.000010 0.000010 0.000010 0.000010 0.000010 0.000010 0.000010 0.000010 0.999430 0.000010 0.000010 0.000010 0.000010 0.000010 0.000010 0.000010 0.000010 0.000010 0.000010
0.000010 0.000010 0.000010 0.000010 0.000010 0.006694 0.000010 0.025906 0.000010 0.000010 0.000010 0.000010 0.000010 0.005614 0.007102 0.030751 0.000010 0.000010 0.000010 0.000010 0.000010 0.000010 0.000010 0.000010 0.004656 0.000010 0.014076 0.000010 0.003502 0.000010 0.007082 0.004931 0.000010 0.000010 0.000010 0.000010 0.046762 0.000010 0.000010 0.000010 0.000010 0.000010 0.000010 0.000010 0.000010 0.000010 0.009559 0.695244 0.000010 0.000010 0.000010 0.000010 0.002834 0.107535 0.000010 0.027332 0.000010 0.000010
0.082344 0.000010 0.000010 0.000010 0.000010 0.000010 0.000010 0.000010 0.000010 0.000010 0.000010 0.000010 0.000010 0.000010 0.007874 0.000010 0.000010 0.000010 0.000010 0.000010 0.000010 0.000010 0.000010 0.000010 0.000010 0.000010 0.000010 0.000010 0.031573 0.000010 0.000010 0.000010 0.000010 0.000010 0.000010 0.000010 0.000010 0.010741 0.000010 0.000010 0.000010 0.000010 0.000010 0.000010 0.000010 0.000010 0.000010 0.864661 0.000010 0.000010 0.000010 0.000010 0.000010 0.000010 0.000010 0.002286 0.000010 0.000010
0.007555 0.035372 0.000010 0.000010 0.006575 0.037741 0.000010 0.005557 0.021136 0.000010 0.000010 0.000010 0.000010 0.000010 0.000010 0.028416 0.053924 0.000010 0.000010 0.014549 0.041696 0.000010 0.000010 0.000010 0.084325 0.034022 0.003626 0.000010 0.018147 0.000010 0.079614 0.007613 0.008681 0.015669 0.000010 0.015061 0.045654 0.015944 0.000010 0.023018 0.000010 0.000870 0.067116 0.000010 0.051456 0.000010 0.022413 0.131444 0.062303 0.000010 0.000010 0.000010 0.025893 0.034330 0.000010 0.000010 0.000010 0.000010
0.068329 0.013783 0.000010 0.000010 0.011249 0.041036 0.000010 0.031754 0.000010 0.000010 0.000010 0.000010 0.000010 0.000010 0.000010 0.000010 0.032026 0.000010 0.000010 0.034381 0.000010 0.000010 0.008867 0.000010 0.009958 0.011983 0.000010 0.000010 0.000010 0.000010 0.393666 0.000010 0.001722 0.276509 0.000010 0.000880 0.004420 0.001339 0.008010 0.000010 0.000010 0.000010 0.000010 0.000010 0.000010 0.000010 0.032714 0.009996 0.000010 0.000010 0.000010 0.000010 0.003153 0.003853 0.000010 0.000010 0.000010 0.000010
0.000010 0.000010 0.000010 0.000010 0.007899 0.000010 0.013484 0.000010 0.000010 0.000010 0.000010 0.000010 0.000010 0.002869 0.000010 0.000010 0.062973 0.000010 0.001016 0.000010 0.024840 0.000010 0.000010 0.000010 0.047799 0.021949 0.005477 0.006429 0.029527 0.000010 0.346893 0.003327 0.000010 0.300728 0.000010 0.000010 0.016017 0.011156 0.000010 0.000010 0.000010 0.000010 0.000010 0.000010 0.000010 0.000010 0.000010 0.055810 0.000010 0.000010 0.000010 0.000010 0.020958 0.000010 0.005807 0.000010 0.000010 0.014663
0.197168 0.003403 0.005387 0.000630 0.000010 0.000010 0.000498 0.259897 0.000010 0.000010 0.000010 0.000534 0.000010 0.003372 0.000010 0.009067 0.109827 0.000010 0.000010 0.081334 0.028304 0.000010 0.000010 0.000010 0.037448 0.002506 0.000010 0.000010 0.000010 0.000010 0.094492 0.001325 0.000010 0.081479 0.001269 0.005665 0.000010 0.003382 0.000010 0.000010 0.007623 0.010973 0.000010 0.000010 0.000010 0.000010 0.000010 0.000505 0.016748 0.000010 0.000010 0.000977 0.000010 0.033420 0.001279 0.001191 0.000010 0.000010
0.171483 0.000010 0.015438 0.000010 0.000010 0.000010 0.000010 0.017351 0.000010 0.000010 0.000010 0.000010 0.000010 0.013895 0.000010 0.028804 0.041343 0.000010 0.003235 0.018208 0.006836 0.000010 0.000010 0.004414 0.026866 0.009388 0.013316 0.000010 0.000010 0.000010 0.246891 0.000010 0.000010 0.194239 0.000010 0.000010 0.017074 0.007265 0.000010 0.000010 0.000010 0.014116 0.008639 0.000010 0.015780 0.000010 0.001461 0.000010 0.001160 0.000010 0.000010 0.000010 0.000010 0.091799 0.000010 0.029101 0.000010 0.001565
0.381273 0.000010 0.015153 0.000010 0.012439 0.000010 0.000010 0.004713 0.000010 0.000010 0.000010 0.000010 0.000010 0.000010 0.000010 0.000010 0.039902 0.000010 0.000010 0.000010 0.021584 0.000010 0.000010 0.000010 0.000010 0.030089 0.004615 0.001802 0.000010 0.000010 0.239615 0.000010 0.000010 0.163650 0.000010 0.000010 0.000010 0.038313 0.000010 0.000010 0.000010 0.000010 0.000010 0.000010 0.000010 0.000010 0.006223 0.000010 0.002781 0.000010 0.000010 0.000010 0.000010 0.036643 0.000010 0.000785 0.000010 0.000010
0.010171 0.000010 0.000010 0.000010 0.005964 0.014575 0.000071 0.000010 0.023050 0.000010 0.000010 0.000010 0.000010 0.000010 0.000010 0.009398 0.062416 0.000010 0.000010 0.009610 0.005979 0.000010 0.000010 0.000010 0.069338 0.012668 0.009827 0.018891 0.001055 0.000010 0.355202 0.000010 0.000010 0.324601 0.000010 0.000010 0.007533 0.000010 0.000010 0.000010 0.000010 0.000010 0.000010 0.000010 0.000010 0.000010 0.011588 0.007389 0.000010 0.011335 0.000010 0.000010 0.000010 0.000010 0.009639 0.019339 0.000010 0.000010
0.000010 0.000010 0.000010 0.000010 0.011109 0.000010 0.000010 0.000010 0.000010 0.000010 0.000482 0.000010 0.000010 0.000010 0.010226 0.003756 0.056885 0.000010 0.000010 0.000010 0.017084 0.000010 0.000010 0.015907 0.051698 0.011835 0.007769 0.000010 0.014362 0.000010 0.377829 0.007993 0.000010 0.303982 0.000010 0.000010 0.000010 0.037999 0.002641 0.000010 0.008343 0.000010 0.000010 0.000010 0.000010 0.000010 0.024012 0.004187 0.000010 0.009805 0.000010 0.000010 0.000969 0.000010 0.000010 0.010180 0.000010 0.010596
0.000010 0.010906 0.005565 0.000010 0.000010 0.000010 0.000010 0.000010 0.000010 0.000010 0.000010 0.000010 0.000010 0.003418 0.002466 0.000010 0.072055 0.000010 0.013035 0.001109 0.009031 0.000010 0.000010 0.000010 0.038323 0.020941 0.009743 0.000010 0.000010 0.000010 0.412835 0.000010 0.006233 0.307215 0.000010 0.000010 0.012953 0.020832 0.000010 0.000010 0.000010 0.000010 0.000010 0.000010 0.000010 0.000010 0.007496 0.012180 0.000010 0.000010 0.000010 0.000010 0.012985 0.010616 0.000010 0.000010 0.000813 0.008890
0.027632 0.000010 0.000010 0.000010 0.000010 0.000010 0.000010 0.000010 0.000010 0.000190 0.000010 0.000010 0.000010 0.006449 0.000010 0.000010 0.059570 0.000010 0.000010 0.005563 0.021621 0.000010 0.000010 0.000010 0.022328 0.003818 0.003096 0.007304 0.011113 0.000010 0.383131 0.000010 0.000010 0.288185 0.000010 0.000010 0.025284 0.031166 0.000010 0.000010 0.000010 0.000010 0.000010 0.012207 0.000010 0.000010 0.015134 0.000010 0.034223 0.000010 0.000010 0.000010 0.004588 0.018775 0.000010 0.018254 0.000010 0.000010
0.000010 0.000010 0.000010 0.000010 0.000010 0.038353 0.003466 0.000010 0.095767 0.000010 0.000010 0.000010 0.000010 0.000010 0.008452 0.010314 0.001513 0.000010 0.000010 0.000010 0.000010 0.000010 0.000010 0.009159 0.073964 0.000010 0.002136 0.000010 0.048435 0.000010 0.023725 0.006546 0.000010 0.004175 0.000010 0.000812 0.003251 0.094939 0.000010 0.000010 0.000010 0.000010 0.160568 0.000010 0.000010 0.000010 0.000010 0.049706 0.000010 0.000010 0.000010 0.000010 0.025226 0.000010 0.000010 0.339113 0.000010 0.000010
0.000010 0.000010 0.000010 0.000010 0.000010 0.050207 0.000010 0.000010 0.034086 0.000010 0.000010 0.000010 0.000010 0.000010 0.010600 0.000010 0.008815 0.000010 0.000010 0.000010 0.004296 0.000010 0.000010 0.012905 0.057154 0.000010 0.000010 0.000010 0.023487 0.000010 0.017130 0.008309 0.000010 0.001914 0.000010 0.000010 0.016412 0.055833 0.000010 0.002355 0.000010 0.000010 0.129621 0.000010 0.010383 0.000010 0.001994 0.045962 0.000010 0.000010 0.000010 0.000010 0.000010 0.009577 0.000010 0.498580 0.000010 0.000010
0.000010 0.023876 0.015266 0.000010 0.008659 0.025893 0.006248 0.000010 0.043882 0.000010 0.000010 0.000010 0.000010 0.000010 0.000010 0.000770 0.021585 0.000010 0.000010 0.000010 0.000010 0.000010 0.000010 0.000010 0.043384 0.000010 0.003576 0.000010 0.012438 0.000010 0.000010 0.000010 0.000010 0.000010 0.000010 0.000010 0.000010 0.059867 0.000010 0.000010 0.000010 0.001454 0.114417 0.000010 0.000010 0.000010 0.009467 0.052680 0.000010 0.000010 0.011522 0.000010 0.008243 0.045505 0.000010 0.490887 0.000010 0.000010
0.000010 0.000010 0.000010 0.000010 0.000010 0.041286 0.000010 0.000010 0.045521 0.000010 0.000010 0.000010 0.000010 0.000010 0.000010 0.000010 0.000010 0.000010 0.000010 0.000010 0.000010 0.000010 0.000010 0.000010 0.045403 0.000010 0.000010 0.000010 0.015106 0.000010 0.000010 0.007410 0.000010 0.000010 0.000010 0.000010 0.014271 0.037579 0.000010 0.000010 0.000010 0.000010 0.041415 0.000010 0.000010 0.000010 0.000010 0.019875 0.000010 0.000010 0.000010 0.000010 0.000010 0.021257 0.012202 0.698213 0.000010 0.000010
0.000010 0.000010 0.000010 0.000010 0.000010 0.042109 0.000010 0.000010 0.060200 0.000010 0.000010 0.000010 0.000010 0.000010 0.000010 0.000010 0.000010 0.000010 0.000010 0.000010 0.000010 0.000010 0.000010 0.036844 0.015531 0.000010 0.007632 0.000010 0.000993 0.000010 0.000010 0.000010 0.000010 0.000010 0.000010 0.006893 0.019742 0.034298 0.000010 0.000010 0.000010 0.001124 0.089221 0.000010 0.000010 0.000010 0.000096 0.022855 0.013596 0.000010 0.000010 0.000010 0.000010 0.003244 0.000010 0.645201 0.000010 0.000010
0.047994 0.017828 0.001092 0.000010 0.000010 0.013077 0.008970 0.000010 0.032941 0.000010 0.000010 0.000010 0.000010 0.000010 0.000010 0.000010 0.000010 0.000010 0.000010 0.000010 0.000010 0.000010 0.000010 0.000011 0.039962 0.000010 0.012406 0.000010 0.013771 0.000010 0.005030 0.011535 0.000010 0.000010 0.000010 0.000010 0.000010 0.020631 0.000010 0.000010 0.000010 0.000010 0.081025 0.000010 0.000010 0.000010 0.000010 0.012975 0.000010 0.000010 0.000010 0.000010 0.025025 0.003422 0.000010 0.651906 0.000010 0.000010
0.000010 0.000010 0.000010 0.000010 0.000010 0.000010 0.000010 0.000010 0.000010 0.000010 0.000010 0.000010 0.000010 0.000010 0.000010 0.000010 0.000010 0.000010 0.000010 0.000010 0.000010 0.000010 0.000010 0.000010 0.000010 0.000010 0.000010 0.000010 0.000010 0.000010 0.000010 0.000010 0.000010 0.000010 0.000010 0.000010 0.000010 0.000010 0.000010 0.000010 0.000012 0.000010 0.000010 0.000010 0.000010 0.000010 0.000010 0.000010 0.000010 0.000010 0.000010 0.000010 0.000010 0.000010 0.000010 0.999428 0.000010 0.000010
0.000010 0.000010 0.000010 0.000010 0.000010 0.000010 0.000010 0.000010 0.000010 0.000010 0.000010 0.000010 0.000010 0.004745 0.000010 0.000010 0.000010 0.000010 0.000010 0.000010 0.000010 0.000010 0.000010 0.000010 0.000010 0.000010 0.000010 0.000010 0.000010 0.000010 0.000010 0.000010 0.000010 0.000010 0.000010 0.000010 0.005633 0.020858 0.000010 0.000010 0.000010 0.000010 0.020158 0.000010 0.000010 0.000010 0.000010 0.014394 0.000010 0.000010 0.004353 0.000010 0.000010 0.000010 0.000010 0.929349 0.000010 0.000010
0.000010 0.000010 0.000010 0.000010 0.000010 0.000010 0.000010 0.000010 0.000010 0.000010 0.000010 0.000010 0.000010 0.000010 0.000010 0.000010 0.000010 0.000010 0.000010 0.000010 0.000010 0.000010 0.000010 0.000010 0.000010 0.000013 0.000010 0.000010 0.000010 0.000010 0.000010 0.000010 0.000010 0.000010 0.000010 0.000010 0.000010 0.000010 0.000010 0.000010 0.000010 0.000010 0.000010 0.000010 0.000010 0.000010 0.000010 0.000010 0.000010 0.000010 0.000010 0.000010 0.000010 0.000010 0.000010 0.999427 0.000010 0.000010
0.000011 0.000010 0.000010 0.000010 0.000010 0.000010 0.000010 0.000010 0.000010 0.000010 0.000010 0.000010 0.000010 0.000010 0.000010 0.000010 0.000010 0.000010 0.000010 0.000010 0.000010 0.000010 0.000014 0.000010 0.000010 0.000010 0.000010 0.000010 0.000010 0.000010 0.000010 0.000010 0.000010 0.000010 0.000010 0.000010 0.000010 0.000010 0.000010 0.000010 0.000010 0.000010 0.000010 0.000010 0.000010 0.000010 0.000010 0.000010 0.000010 0.000010 0.000010 0.000010 0.000010 0.000010 0.000010 0.999425 0.000010 0.000010
0.129225 0.008254 0.000010 0.000010 0.000010 0.000010 0.000010 0.008148 0.000010 0.000010 0.000010 0.000010 0.000010 0.000010 0.000010 0.000010 0.000010 0.000010 0.001901 0.002338 0.013842 0.000010 0.000010 0.000840 0.018908 0.001664 0.000010 0.000010 0.034203 0.000010 0.000010 0.000010 0.000010 0.000010 0.000010 0.000010 0.000010 0.028977 0.000010 0.000010 0.000010 0.000010 0.022664 0.000010 0.000010 0.000010 0.000010 0.047508 0.000010 0.000010 0.000010 0.000010 0.000010 0.000010 0.000010 0.681086 0.000010 0.000010
0.066879 0.000010 0.000010 0.000010 0.000010 0.000212 0.000010 0.000010 0.034143 0.000010 0.000010 0.000010 0.000010 0.000010 0.000039 0.004381 0.000010 0.000010 0.000010 0.000010 0.000010 0.000010 0.000010 0.000010 0.013724 0.000010 0.000010 0.000010 0.018539 0.000010 0.000010 0.000618 0.000010 0.000010 0.000010 0.000010 0.000010 0.000010 0.000010 0.000010 0.000010 0.000010 0.041020 0.000010 0.010580 0.000010 0.000010 0.027026 0.000010 0.000010 0.000010 0.000010 0.000010 0.000010 0.000010 0.782378 0.000010 0.000010
0.059338 0.000010 0.000010 0.000010 0.000010 0.000010 0.004765 0.000010 0.000010 0.000010 0.000010 0.000010 0.000010 0.000010 0.000010 0.000010 0.016417 0.000010 0.000010 0.000010 0.000010 0.000010 0.000010 0.000010 0.063706 0.000010 0.000010 0.000010 0.036292 0.000010 0.000010 0.000010 0.000010 0.000010 0.000010 0.000010 0.000010 0.038915 0.000010 0.000010 0.000010 0.000010 0.000010 0.000010 0.000010 0.000010 0.005009 0.017534 0.000010 0.000010 0.000010 0.000010 0.000010 0.000010 0.000010 0.757533 0.000010 0.000010
0.047228 0.000010 0.000010 0.000010 0.000010 0.019665 0.003877 0.007618 0.010791 0.000010 0.000010 0.000010 0.000010 0.000010 0.000010 0.000010 0.053027 0.000010 0.000010 0.000010 0.000010 0.000010 0.000010 0.008251 0.000010 0.002842 0.000493 0.000010 0.021681 0.000010 0.000010 0.000010 0.000010 0.003185 0.000010 0.000010 0.000010 0.037366 0.000010 0.000010 0.000010 0.000010 0.071062 0.000010 0.000010 0.000010 0.000010 0.023697 0.000010 0.000010 0.000010 0.000010 0.000010 0.018406 0.000010 0.670392 0.000010 0.000010
0.000010 0.000010 0.000010 0.000010 0.000010 0.042357 0.000010 0.007935 0.048299 0.000010 0.000010 0.000010 0.000010 0.000010 0.000010 0.000010 0.000010 0.000010 0.000010 0.000010 0.004234 0.000010 0.000010 0.000010 0.017811 0.000010 0.000010 0.000010 0.000010 0.000010 0.016663 0.000010 0.000010 0.000010 0.000010 0.000010 0.012367 0.039509 0.000010 0.005246 0.000010 0.000010 0.060896 0.000010 0.000010 0.000010 0.000010 0.025404 0.000010 0.000010 0.002716 0.000010 0.000010 0.000010 0.000010 0.716114 0.000010 0.000010
0.043428 0.000010 0.005239 0.000010 0.000898 0.029700 0.000010 0.000010 0.041309 0.000010 0.000010 0.000010 0.000010 0.000010 0.000010 0.000010 0.021035 0.000010 0.000010 0.000010 0.002212 0.000010 0.000010 0.040048 0.001913 0.000010 0.022555 0.000010 0.012644 0.000010 0.000010 0.004214 0.000010 0.011849 0.000010 0.000010 0.000010 0.002259 0.000010 0.000010 0.000010 0.000010 0.061009 0.000010 0.000010 0.000010 0.000010 0.015262 0.016182 0.000010 0.000010 0.000010 0.000010 0.000010 0.000010 0.667844 0.000010 0.000010
0.000010 0.000010 0.009907 0.000010 0.000010 0.009004 0.000010 0.014921 0.006915 0.000010 0.000010 0.000010 0.000010 0.000010 0.000010 0.000010 0.000010 0.000010 0.004421 0.000010 0.000010 0.000010 0.000010 0.000010 0.000010 0.000010 0.000010 0.000458 0.000010 0.000010 0.000010 0.000010 0.000010 0.000010 0.000010 0.000010 0.005194 0.000010 0.000010 0.000010 0.000010 0.000010 0.031174 0.000010 0.000010 0.000010 0.000010 0.000010 0.000010 0.000010 0.000010 0.000010 0.000010 0.035930 0.000010 0.881596 0.000010 0.000010
0.000010 0.006105 0.000010 0.000010 0.000010 0.000010 0.016282 0.017812 0.023537 0.000010 0.000010 0.000010 0.000010 0.000010 0.000010 0.021424 0.000010 0.000010 0.000010 0.002218 0.000010 0.000010 0.000010 0.024192 0.000010 0.000010 0.000010 0.000010 0.000010 0.000010 0.000010 0.000010 0.000010 0.000010 0.000010 0.000010 0.009068 0.053393 0.000010 0.000010 0.000010 0.000010 0.025859 0.000010 0.000010 0.000010 0.000010 0.021530 0.000010 0.000010 0.000010 0.000010 0.021735 0.000010 0.000010 0.756394 0.000010 0.000010
0.040699 0.000010 0.000010 0.000010 0.000010 0.000010 0.000010 0.000010 0.031500 0.000010 0.000010 0.000010 0.000010 0.000010 0.000010 0.000010 0.000010 0.000010 0.000010 0.000010 0.000010 0.000010 0.000010 0.000010 0.000010 0.000010 0.000010 0.000010 0.000010 0.000010 0.000010 0.000010 0.000010 0.000010 0.000010 0.000010 0.001365 0.008143 0.000010 0.000010 0.000010 0.000010 0.000010 0.000010 0.000010 0.000010 0.000010 0.000010 0.000010 0.000010 0.000010 0.000010 0.000010 0.009091 0.000010 0.908683 0.000010 0.000010
0.000010 0.000010 0.003366 0.000010 0.000010 0.000010 0.000010 0.000010 0.000010 0.000010 0.000010 0.000010 0.000010 0.000010 0.000010 0.000010 0.000010 0.000010 0.000010 0.000010 0.000010 0.000010 0.000010 0.000010 0.000010 0.000010 0.000010 0.000010 0.000010 0.000010 0.000010 0.000010 0.006451 0.000010 0.000010 0.000010 0.000010 0.000010 0.000010 0.000010 0.000010 0.000010 0.000010 0.000010 0.000010 0.000010 0.000010 0.000010 0.000010 0.000010 0.000010 0.000010 0.000010 0.000010 0.000010 0.989633 0.000010 0.000010
0.049686 0.000010 0.004513 0.000010 0.000010 0.059386 0.000010 0.523842 0.000010 0.000010 0.000010 0.000010 0.000010 0.000010 0.000010 0.000010 0.183857 0.000010 0.000010 0.030712 0.043167 0.000010 0.000010 0.014017 0.000010 0.003070 0.000010 0.000010 0.000010 0.000010 0.000010 0.000010 0.000010 0.000010 0.000010 0.000010 0.017562 0.034482 0.000010 0.000010 0.000010 0.000010 0.000010 0.000010 0.008945 0.000010 0.000010 0.003404 0.000010 0.000010 0.000010 0.000010 0.000010 0.022916 0.000010 0.000010 0.000010 0.000010
0.057931 0.000010 0.000010 0.000010 0.000010 0.020318 0.000010 0.433318 0.027685 0.000010 0.000010 0.000010 0.000010 0.000010 0.002653 0.000010 0.053421 0.000010 0.000010 0.099740 0.032577 0.000010 0.000010 0.005277 0.040972 0.025914 0.000010 0.000010 0.000010 0.000010 0.077182 0.000010 0.000755 0.059694 0.000010 0.003163 0.000010 0.012274 0.002719 0.000010 0.000010 0.004922 0.000010 0.000010 0.000010 0.000010 0.000010 0.013322 0.000010 0.000010 0.000010 0.000010 0.000572 0.018454 0.001774 0.005013 0.000010 0.000010
0.000010 0.000010 0.011610 0.000010 0.000010 0.037741 0.003946 0.567970 0.000010 0.000010 0.000010 0.000010 0.000010 0.000010 0.000010 0.000010 0.202597 0.000010 0.000010 0.016440 0.027618 0.000010 0.000010 0.000010 0.000010 0.013186 0.000010 0.000010 0.000010 0.000010 0.013789 0.000010 0.000010 0.000010 0.000010 0.016822 0.001461 0.035558 0.000010 0.000010 0.000010 0.000010 0.016578 0.000010 0.018103 0.000010 0.000010 0.016099 0.000010 0.000010 0.000063 0.000010 0.000010 0.000010 0.000010 0.000010 0.000010 0.000010
0.059106 0.007398 0.003144 0.000010 0.010351 0.029354 0.000010 0.438352 0.000010 0.000010 0.000010 0.000010 0.000010 0.000010 0.000010 0.004535 0.105816 0.000010 0.000010 0.056599 0.036597 0.000010 0.000010 0.020571 0.001279 0.002579 0.000010 0.000010 0.000010 0.000010 0.013524 0.010577 0.000010 0.000010 0.000010 0.025841 0.002276 0.012566 0.000010 0.000010 0.000010 0.051716 0.029342 0.000010 0.001038 0.000010 0.001795 0.000010 0.013232 0.000010 0.000010 0.000010 0.000010 0.062070 0.000010 0.000010 0.000010 0.000010
0.000010 0.000010 0.000010 0.000010 0.000010 0.034481 0.000010 0.555370 0.000010 0.000010 0.000010 0.000010 0.000010 0.000010 0.015102 0.002068 0.133218 0.000010 0.000010 0.044767 0.029779 0.000010 0.000010 0.005096 0.000010 0.000010 0.004955 0.000010 0.000010 0.000010 0.000017 0.010844 0.000010 0.014009 0.000010 0.007961 0.011720 0.013462 0.000010 0.000010 0.000010 0.000010 0.014418 0.000010 0.004457 0.000010 0.011205 0.003352 0.014328 0.000010 0.000010 0.000010 0.013665 0.055365 0.000010 0.000010 0.000010 0.000010
0.015638 0.004737 0.000010 0.000010 0.000010 0.000015 0.002350 0.549508 0.024854 0.000010 0.000010 0.000010 0.000010 0.000010 0.006916 0.000010 0.119681 0.000010 0.000010 0.036926 0.036163 0.000010 0.000010 0.009892 0.065814 0.000010 0.000010 0.000010 0.001174 0.000010 0.000010 0.013890 0.000010 0.008623 0.000010 0.025189 0.000010 0.014278 0.000010 0.000010 0.000010 0.000010 0.025855 0.000010 0.022125 0.000010 0.000010 0.000010 0.005517 0.000010 0.000010 0.000010 0.000010 0.002607 0.000010 0.007888 0.000010 0.000010
0.000010 0.000010 0.000010 0.000010 0.001133 0.000010 0.000010 0.566090 0.000010 0.000010 0.000010 0.000010 0.000010 0.000010 0.001721 0.009325 0.106681 0.000010 0.000010 0.043582 0.078575 0.000010 0.000010 0.029477 0.043004 0.002075 0.000010 0.000010 0.000010 0.000010 0.000010 0.000354 0.000010 0.000010 0.000010 0.000010 0.011813 0.015223 0.000010 0.000010 0.000010 0.000010 0.000010 0.000010 0.041856 0.000010 0.000010 0.017657 0.005748 0.000010 0.000010 0.000010 0.000010 0.006809 0.018476 0.000010 0.000010 0.000010
0.009200 0.012772 0.000010 0.000010 0.000010 0.000010 0.001938 0.475287 0.001686 0.000010 0.000010 0.000010 0.000010 0.000010 0.000531 0.007831 0.147858 0.000010 0.000010 0.072608 0.095626 0.000010 0.000010 0.019272 0.007074 0.008435 0.000010 0.000010 0.000010 0.000010 0.001078 0.000010 0.000010 0.000010 0.000010 0.024931 0.000010 0.040780 0.000010 0.000017 0.000010 0.000010 0.000010 0.000010 0.018791 0.000010 0.000986 0.000010 0.013444 0.000010 0.000010 0.000010 0.000010 0.024930 0.009585 0.004988 0.000010 0.000010
0.000010 0.000010 0.000010 0.000010 0.000010 0.053552 0.011761 0.517482 0.000010 0.000010 0.000010 0.000010 0.000010 0.000010 0.000010 0.000959 0.104954 0.000010 0.000010 0.088271 0.040995 0.000010 0.000010 0.000010 0.017709 0.024488 0.000010 0.000010 0.000010 0.000010 0.000010 0.000593 0.000010 0.002167 0.000010 0.011870 0.019714 0.000010 0.000010 0.000010 0.000010 0.000010 0.031507 0.000010 0.000010 0.000010 0.022632 0.000010 0.027844 0.000010 0.014180 0.000010 0.004229 0.003361 0.001351 0.000010 0.000010 0.000010
0.000010 0.021317 0.000010 0.000010 0.001144 0.028954 0.008365 0.514626 0.004427 0.000010 0.000010 0.000010 0.000010 0.000010 0.000010 0.000010 0.100700 0.000010 0.000010 0.065056 0.059026 0.000010 0.000010 0.017043 0.000010 0.015638 0.000010 0.000010 0.000010 0.000010 0.000010 0.007697 0.006880 0.018851 0.000010 0.000010 0.014698 0.032397 0.000010 0.000010 0.000010 0.000010 0.000010 0.000010 0.032353 0.000010 0.022018 0.000010 0.005421 0.000010 0.000010 0.000010 0.000010 0.023008 0.000010 0.000010 0.000010 0.000010
0.000010 0.039738 0.000010 0.000010 0.000010 0.028803 0.003779 0.530206 0.018056 0.000010 0.000010 0.000010 0.000010 0.000010 0.000010 0.000469 0.096932 0.000010 0.000010 0.025296 0.083308 0.000010 0.000010 0.016414 0.014235 0.004053 0.007687 0.000010 0.000010 0.000010 0.000010 0.000010 0.000010 0.000010 0.000010 0.000252 0.016014 0.000010 0.000010 0.001893 0.000010 0.000010 0.018922 0.000010 0.020819 0.000010 0.000010 0.000010 0.034378 0.000010 0.000010 0.000010 0.007839 0.030537 0.000010 0.000010 0.000010 0.000010
0.021843 0.000010 0.004168 0.000010 0.000010 0.018345 0.000010 0.525128 0.010574 0.000010 0.000010 0.000010 0.000010 0.000010 0.005606 0.002094 0.116524 0.000010 0.000010 0.048118 0.032998 0.000010 0.000010 0.013836 0.017857 0.000010 0.000010 0.000010 0.003725 0.000010 0.001297 0.001860 0.000010 0.000010 0.000010 0.027531 0.004262 0.051139 0.000010 0.000010 0.000010 0.000010 0.000943 0.000010 0.034874 0.000010 0.022191 0.000010 0.002645 0.000010 0.000010 0.000010 0.000010 0.028436 0.000010 0.003667 0.000010 0.000010
0.000010 0.003906 0.000010 0.000010 0.000010 0.034754 0.000010 0.524738 0.012107 0.000010 0.000010 0.000010 0.000010 0.000010 0.000010 0.000010 0.143298 0.000010 0.000010 0.107947 0.035285 0.000010 0.000010 0.000010 0.012361 0.018964 0.000010 0.000010 0.000010 0.000010 0.000010 0.000010 0.000010 0.002239 0.000010 0.031694 0.003069 0.005955 0.000010 0.000010 0.000010 0.000010 0.011510 0.000010 0.007812 0.000010 0.002791 0.000010 0.002128 0.000010 0.007315 0.000010 0.015208 0.016537 0.000010 0.000010 0.000010 0.000010
0.000010 0.012523 0.000010 0.000010 0.000010 0.001645 0.015400 0.549385 0.003365 0.000010 0.000010 0.000010 0.000010 0.000010 0.000010 0.000010 0.126125 0.000010 0.000010 0.039859 0.023720 0.000010 0.000010 0.013139 0.043766 0.000010 0.000010 0.000010 0.000010 0.000010 0.001642 0.004135 0.000010 0.000010 0.000010 0.039392 0.000754 0.006241 0.000010 0.000147 0.000010 0.000010 0.000010 0.000010 0.016048 0.000010 0.021294 0.027048 0.007331 0.000010 0.000010 0.000010 0.000010 0.046671 0.000010 0.000010 0.000010 0.000010
0.009835 0.000010 0.000010 0.000010 0.000010 0.005096 0.000010 0.531191 0.000010 0.000010 0.000010 0.000010 0.000010 0.000010 0.002724 0.000010 0.136644 0.000010 0.000010 0.061448 0.047448 0.000010 0.000010 0.017888 0.031606 0.000010 0.000745 0.000010 0.018601 0.000010 0.002791 0.005807 0.000010 0.010010 0.000010 0.012741 0.012892 0.019508 0.000010 0.000010 0.000010 0.004567 0.000010 0.000010 0.000010 0.000010 0.005819 0.000010 0.007460 0.000010 0.000010 0.000010 0.006907 0.032503 0.000010 0.015417 0.000010 0.000010
0.000010 0.000010 0.000010 0.000010 0.000010 0.023594 0.000010 0.548528 0.000010 0.000010 0.000010 0.000010 0.000010 0.000010 0.000010 0.033110 0.143270 0.000010 0.000010 0.041685 0.021687 0.000010 0.000010 0.018557 0.017203 0.000010 0.000010 0.000010 0.000010 0.000010 0.010755 0.002953 0.000010 0.000010 0.000010 0.028258 0.000010 0.036292 0.000010 0.000010 0.000010 0.000010 0.000010 0.000010 0.027831 0.000010 0.000010 0.011086 0.000010 0.000010 0.001016 0.000010 0.000010 0.027401 0.006364 0.000010 0.000010 0.000010
0.010672 0.001379 0.000010 0.000010 0.000010 0.008226 0.010743 0.486685 0.021245 0.000010 0.000010 0.000010 0.000010 0.000010 0.000010 0.035863 0.127352 0.000010 0.000010 0.075421 0.056035 0.000010 0.000010 0.000010 0.030375 0.005120 0.003447 0.000010 0.000010 0.000010 0.003110 0.000010 0.000010 0.000010 0.000010 0.028953 0.000010 0.030582 0.000010 0.000010 0.000010 0.000010 0.000010 0.000010 0.010835 0.000010 0.000010 0.010996 0.022009 0.000010 0.000725 0.000010 0.000010 0.012274 0.007594 0.000010 0.000010 0.000010
0.015517 0.013486 0.005420 0.000010 0.000010 0.015356 0.012212 0.492237 0.000010 0.000010 0.000010 0.000010 0.000010 0.000010 0.000010 0.000010 0.136283 0.000010 0.000010 0.112271 0.036765 0.000010 0.000010 0.010138 0.013808 0.013830 0.009186 0.000010 0.000010 0.000010 0.000010 0.000010 0.000010 0.000010 0.000010 0.023431 0.000010 0.000010 0.000010 0.000010 0.000010 0.007728 0.021747 0.000010 0.000494 0.000010 0.000010 0.014626 0.014422 0.000010 0.000010 0.000010 0.000010 0.027033 0.000010 0.003641 0.000010 0.000010
0.000010 0.000812 0.000010 0.000010 0.000010 0.003193 0.013096 0.496430 0.022158 0.000010 0.000010 0.000010 0.000010 0.002002 0.000010 0.000010 0.158742 0.000010 0.000010 0.068530 0.032527 0.000010 0.000010 0.017166 0.000010 0.004897 0.004202 0.000010 0.000010 0.000010 0.006193 0.008449 0.000010 0.003657 0.000010 0.021681 0.005210 0.022950 0.000010 0.000010 0.000010 0.000010 0.013318 0.000010 0.018380 0.000010 0.000010 0.017192 0.002838 0.000010 0.007564 0.000010 0.000010 0.037203 0.000010 0.011281 0.000010 0.000010
0.000010 0.000010 0.000010 0.000010 0.000010 0.027972 0.003880 0.506283 0.000010 0.000010 0.000010 0.000010 0.000010 0.000010 0.004901 0.000010 0.133460 0.000010 0.000010 0.066301 0.037228 0.000010 0.000010 0.016366 0.027643 0.000010 0.000010 0.000010 0.000010 0.000010 0.000010 0.007119 0.000010 0.005065 0.000010 0.000010 0.019760 0.000854 0.000010 0.000010 0.000010 0.000010 0.008595 0.000010 0.072410 0.000010 0.004963 0.015834 0.000010 0.000010 0.002821 0.000010 0.000010 0.026607 0.000010 0.011558 0.000010 0.000010
0.000010 0.003742 0.000010 0.000010 0.000010 0.000010 0.006082 0.014878 0.011783 0.000010 0.000010 0.000010 0.000010 0.000010 0.013746 0.002929 0.054257 0.000010 0.000010 0.012579 0.700256 0.000010 0.000010 0.012316 0.034218 0.000010 0.000010 0.000010 0.000010 0.000010 0.000010 0.024836 0.000010 0.000010 0.000010 0.028767 0.000010 0.000010 0.000010 0.000010 0.000010 0.000010 0.000010 0.000010 0.000010 0.000010 0.030911 0.000010 0.028892 0.000010 0.000010 0.000010 0.000010 0.012832 0.000319 0.006258 0.000010 0.000010
0.000010 0.000010 0.000010 0.000010 0.000010 0.000010 0.000010 0.000010 0.000010 0.000010 0.000010 0.000010 0.000010 0.000010 0.000010 0.000010 0.000010 0.000010 0.000010 0.000010 0.982632 0.000010 0.000010 0.016808 0.000010 0.000010 0.000010 0.000010 0.000010 0.000010 0.000010 0.000010 0.000010 0.000010 0.000010 0.000010 0.000010 0.000010 0.000010 0.000010 0.000010 0.000010 0.000010 0.000010 0.000010 0.000010 0.000010 0.000010 0.000010 0.000010 0.000010 0.000010 0.000010 0.000010 0.000010 0.000010 0.000010 0.000010
0.000010 0.000010 0.000010 0.000010 0.000010 0.000010 0.003140 0.000010 0.000010 0.000010 0.000010 0.000010 0.000010 0.000010 0.000010 0.000010 0.000010 0.000010 0.000010 0.000010 0.994251 0.000010 0.000010 0.000010 0.000010 0.000010 0.000010 0.000010 0.002059 0.000010 0.000010 0.000010 0.000010 0.000010 0.000010 0.000010 0.000010 0.000010 0.000010 0.000010 0.000010 0.000010 0.000010 0.000010 0.000010 0.000010 0.000010 0.000010 0.000010 0.000010 0.000010 0.000010 0.000010 0.000010 0.000010 0.000010 0.000010 0.000010
0.000010 0.000010 0.000010 0.000010 0.000010 0.000010 0.000010 0.002150 0.005355 0.000010 0.000010 0.000010 0.000010 0.000010 0.000010 0.000010 0.000010 0.000010 0.000010 0.008773 0.959966 0.000010 0.000010 0.000010 0.020002 0.000010 0.000010 0.000010 0.000010 0.000010 0.000010 0.000010 0.000010 0.000010 0.000010 0.000010 0.000010 0.000010 0.000010 0.000010 0.000010 0.000010 0.000010 0.000010 0.000010 0.000010 0.000010 0.000010 0.000010 0.000010 0.000010 0.000010 0.000010 0.000010 0.003234 0.000010 0.000010 0.000010
0.000010 0.000010 0.000010 0.000010 0.000010 0.000010 0.000010 0.000010 0.000010 0.000010 0.000010 0.000010 0.000010 0.000010 0.000010 0.000010 0.000010 0.000010 0.000010 0.000010 0.943928 0.000010 0.000010 0.004848 0.000010 0.000010 0.014296 0.000010 0.000010 0.000010 0.000010 0.009688 0.000010 0.000010 0.000010 0.000010 0.010806 0.000010 0.000010 0.000010 0.000010 0.000010 0.000010 0.000010 0.000010 0.000010 0.012022 0.000010 0.000010 0.000010 0.000010 0.000010 0.003901 0.000010 0.000010 0.000010 0.000010 0.000010
0.000010 0.000010 0.000010 0.000010 0.000010 0.000010 0.000010 0.000010 0.000010 0.000010 0.000010 0.000010 0.000010 0.000010 0.000010 0.000010 0.000010 0.000010 0.000010 0.000010 0.999430 0.000010 0.000010 0.000010 0.000010 0.000010 0.000010 0.000010 0.000010 0.000010 0.000010 0.000010 0.000010 0.000010 0.000010 0.000010 0.000010 0.000010 0.000010 0.000010 0.000010 0.000010 0.000010 0.000010 0.000010 0.000010 0.000010 0.000010 0.000010 0.000010 0.000010 0.000010 0.000010 0.000010 0.000010 0.000010 0.000010 0.000010
0.000010 0.000010 0.000010 0.000010 0.000010 0.000010 0.000010 0.000010 0.000010 0.000010 0.000010 0.000010 0.000010 0.000010 0.000010 0.000010 0.000010 0.000010 0.000010 0.000010 0.999430 0.000010 0.000010 0.000010 0.000010 0.000010 0.000010 0.000010 0.000010 0.000010 0.000010 0.000010 0.000010 0.000010 0.000010 0.000010 0.000010 0.000010 0.000010 0.000010 0.000010 0.000010 0.000010 0.000010 0.000010 0.000010 0.000010 0.000010 0.000010 0.000010 0.000010 0.000010 0.000010 0.000010 0.000010 0.000010 0.000010 0.000010
0.000010 0.000010 0.000010 0.000010 0.000010 0.000010 0.000010 0.000010 0.000010 0.000010 0.000010 0.000010 0.000010 0.000010 0.000010 0.000010 0.000010 0.000010 0.000010 0.000010 0.999430 0.000010 0.000010 0.000010 0.000010 0.000010 0.000010 0.000010 0.000010 0.000010 0.000010 0.000010 0.000010 0.000010 0.000010 0.000010 0.000010 0.000010 0.000010 0.000010 0.000010 0.000010 0.000010 0.000010 0.000010 0.000010 0.000010 0.000010 0.000010 0.000010 0.000010 0.000010 0.000010 0.000010 0.000010 0.000010 0.000010 0.000010
0.000010 0.000010 0.000010 0.000010 0.000010 0.000010 0.000010 0.000010 0.000010 0.000010 0.000010 0.000010 0.000010 0.000010 0.000010 0.000010 0.000010 0.000010 0.000010 0.000010 0.999430 0.000010 0.000010 0.000010 0.000010 0.000010 0.000010 0.000010 0.000010 0.000010 0.000010 0.000010 0.000010 0.000010 0.000010 0.000010 0.000010 0.000010 0.000010 0.000010 0.000010 0.000010 0.000010 0.000010 0.000010 0.000010 0.000010 0.000010 0.000010 0.000010 0.000010 0.000010 0.000010 0.000010 0.000010 0.000010 0.000010 0.000010
0.000010 0.002878 0.000010 0.000010 0.000010 0.000010 0.000010 0.000010 0.000010 0.000010 0.000010 0.000010 0.000010 0.000010 0.000010 0.000010 0.000010 0.000010 0.000010 0.007541 0.975243 0.000010 0.000010 0.000010 0.000010 0.000010 0.000806 0.000010 0.000010 0.000010 0.000010 0.000010 0.000010 0.000010 0.000010 0.000010 0.000010 0.000010 0.000010 0.000010 0.000010 0.000010 0.000010 0.000010 0.000010 0.000010 0.013001 0.000010 0.000010 0.000010 0.000010 0.000010 0.000010 0.000010 0.000010 0.000010 0.000010 0.000010
0.000010 0.000010 0.000010 0.000010 0.000010 0.000010 0.000010 0.000010 0.000010 0.000010 0.000010 0.000010 0.000010 0.000010 0.000010 0.000010 0.000010 0.000010 0.000010 0.000010 0.999430 0.000010 0.000010 0.000010 0.000010 0.000010 0.000010 0.000010 0.000010 0.000010 0.000010 0.000010 0.000010 0.000010 0.000010 0.000010 0.000010 0.000010 0.000010 0.000010 0.000010 0.000010 0.000010 0.000010 0.000010 0.000010 0.000010 0.000010 0.000010 0.000010 0.000010 0.000010 0.000010 0.000010 0.000010 0.000010 0.000010 0.000010
0.006401 0.000010 0.003006 0.000010 0.000010 0.011653 0.000010 0.000010 0.000010 0.000010 0.000010 0.000010 0.000010 0.000010 0.000010 0.011649 0.046990 0.000010 0.000010 0.000010 0.779173 0.000010 0.000010 0.000010 0.000010 0.000010 0.000010 0.000010 0.000010 0.000010 0.000010 0.023711 0.000010 0.000010 0.000010 0.013419 0.000010 0.000010 0.000010 0.000010 0.000010 0.000010 0.021681 0.000010 0.039917 0.000010 0.003221 0.019331 0.017368 0.000010 0.000010 0.000010 0.000010 0.000010 0.000010 0.002039 0.000010 0.000010
0.000010 0.000010 0.000010 0.000010 0.000010 0.000010 0.000010 0.000010 0.000010 0.000010 0.000010 0.000010 0.000010 0.000010 0.000010 0.000010 0.000010 0.000010 0.000010 0.000010 0.999430 0.000010 0.000010 0.000010 0.000010 0.000010 0.000010 0.000010 0.000010 0.000010 0.000010 0.000010 0.000010 0.000010 0.000010 0.000010 0.000010 0.000010 0.000010 0.000010 0.000010 0.000010 0.000010 0.000010 0.000010 0.000010 0.000010 0.000010 0.000010 0.000010 0.000010 0.000010 0.000010 0.000010 0.000010 0.000010 0.000010 0.000010
0.000010 0.000010 0.000010 0.000010 0.000010 0.000010 0.000010 0.000010 0.000010 0.000010 0.000010 0.000010 0.000010 0.000010 0.000010 0.000010 0.000010 0.000010 0.000010 0.000010 0.999430 0.000010 0.000010 0.000010 0.000010 0.000010 0.000010 0.000010 0.000010 0.000010 0.000010 0.000010 0.000010 0.000010 0.000010 0.000010 0.000010 0.000010 0.000010 0.000010 0.000010 0.000010 0.000010 0.000010 0.000010 0.000010 0.000010 0.000010 0.000010 0.000010 0.000010 0.000010 0.000010 0.000010 0.000010 0.000010 0.000010 0.000010
0.000010 0.000010 0.000010 0.000010 0.000010 0.000010 0.000010 0.000010 0.000010 0.000010 0.000010 0.000010 0.000010 0.000010 0.000010 0.000010 0.000010 0.000010 0.000010 0.000010 0.999430 0.000010 0.000010 0.000010 0.000010 0.000010 0.000010 0.000010 0.000010 0.000010 0.000010 0.000010 0.000010 0.000010 0.000010 0.000010 0.000010 0.000010 0.000010 0.000010 0.000010 0.000010 0.000010 0.000010 0.000010 0.000010 0.000010 0.000010 0.000010 0.000010 0.000010 0.000010 0.000010 0.000010 0.000010 0.000010 0.000010 0.000010
0.000010 0.000010 0.000010 0.000010 0.000010 0.000010 0.000010 0.000010 0.000010 0.000010 0.000010 0.000010 0.000010 0.000010 0.000010 0.000010 0.000010 0.000010 0.000010 0.000010 0.999430 0.000010 0.000010 0.000010 0.000010 0.000010 0.000010 0.000010 0.000010 0.000010 0.000010 0.000010 0.000010 0.000010 0.000010 0.000010 0.000010 0.000010 0.000010 0.000010 0.000010 0.000010 0.000010 0.000010 0.000010 0.000010 0.000010 0.000010 0.000010 0.000010 0.000010 0.000010 0.000010 0.000010 0.000010 0.000010 0.000010 0.000010
0.000010 0.000010 0.000010 0.000010 0.000010 0.000010 0.000010 0.000010 0.000010 0.000010 0.000010 0.000010 0.000010 0.000010 0.000010 0.000010 0.000010 0.000010 0.000010 0.000010 0.999427 0.000010 0.000010 0.000010 0.000010 0.000010 0.000010 0.000010 0.000010 0.000010 0.000010 0.000010 0.000010 0.000010 0.000010 0.000010 0.000010 0.000010 0.000010 0.000010 0.000010 0.000010 0.000013 0.000010 0.000010 0.000010 0.000010 0.000010 0.000010 0.000010 0.000010 0.000010 0.000010 0.000010 0.000010 0.000010 0.000010 0.000010
0.000010 0.000010 0.000010 0.000010 0.000010 0.000010 0.000010 0.000941 0.000010 0.000010 0.000010 0.000010 0.000010 0.000010 0.000010 0.000010 0.000010 0.000010 0.000010 0.000010 0.998499 0.000010 0.000010 0.000010 0.000010 0.000010 0.000010 0.000010 0.000010 0.000010 0.000010 0.000010 0.000010 0.000010 0.000010 0.000010 0.000010 0.000010 0.000010 0.000010 0.000010 0.000010 0.000010 0.000010 0.000010 0.000010 0.000010 0.000010 0.000010 0.000010 0.000010 0.000010 0.000010 0.000010 0.000010 0.000010 0.000010 0.000010
0.000010 0.000010 0.000010 0.000010 0.000010 0.000010 0.000010 0.000010 0.000010 0.000010 0.000010 0.000010 0.000010 0.000010 0.000010 0.000010 0.000010 0.000010 0.000010 0.000010 0.999430 0.000010 0.000010 0.000010 0.000010 0.000010 0.000010 0.000010 0.000010 0.000010 0.000010 0.000010 0.000010 0.000010 0.000010 0.000010 0.000010 0.000010 0.000010 0.000010 0.000010 0.000010 0.000010 0.000010 0.000010 0.000010 0.000010 0.000010 0.000010 0.000010 0.000010 0.000010 0.000010 0.000010 0.000010 0.000010 0.000010 0.000010
0.000010 0.000010 0.000010 0.000010 0.000010 0.000010 0.000010 0.000010 0.000010 0.000010 0.000010 0.000010 0.000010 0.000010 0.000010 0.000010 0.010370 0.000010 0.000010 0.000010 0.935481 0.000010 0.000010 0.000010 0.000010 0.000010 0.013199 0.000010 0.007419 0.000010 0.000010 0.019376 0.000010 0.000010 0.000010 0.000010 0.000010 0.007067 0.000010 0.000010 0.000010 0.000010 0.000010 0.000010 0.004152 0.000010 0.002435 0.000010 0.000010 0.000010 0.000010 0.000010 0.000010 0.000010 0.000010 0.000010 0.000010 0.000010
0.000010 0.010326 0.000010 0.000010 0.000010 0.043445 0.000010 0.000010 0.017958 0.000010 0.000010 0.000010 0.000010 0.000010 0.000010 0.023925 0.150773 0.000010 0.000010 0.000010 0.058030 0.000010 0.000010 0.000010 0.175320 0.000010 0.000010 0.000010 0.043409 0.000010 0.151787 0.027531 0.000010 0.031815 0.000010 0.000010 0.004150 0.078242 0.000010 0.000010 0.000010 0.000010 0.038095 0.000010 0.000010 0.000010 0.043011 0.079185 0.000951 0.000010 0.001631 0.000010 0.018286 0.000010 0.000010 0.001750 0.000010 0.000010
0.000010 0.022714 0.000010 0.000010 0.000010 0.065991 0.000010 0.000010 0.023642 0.000010 0.000010 0.000010 0.000010 0.000010 0.000010 0.026987 0.138371 0.000010 0.000010 0.000010 0.029122 0.000010 0.000010 0.000010 0.213594 0.000010 0.008430 0.000010 0.026987 0.000010 0.128467 0.010249 0.000010 0.056637 0.000010 0.000010 0.031035 0.014844 0.000010 0.000010 0.000010 0.000858 0.027286 0.000010 0.023880 0.000010 0.027173 0.065334 0.031395 0.000010 0.000010 0.000010 0.007801 0.000010 0.002360 0.016491 0.000010 0.000010
0.000010 0.026639 0.000010 0.000010 0.003735 0.074307 0.013821 0.000010 0.025756 0.000010 0.000010 0.000010 0.000010 0.000010 0.003435 0.014161 0.107201 0.000010 0.000010 0.000010 0.024644 0.000010 0.000010 0.000010 0.165815 0.013612 0.005727 0.000010 0.000010 0.000010 0.145750 0.021694 0.000010 0.046465 0.000010 0.016325 0.013758 0.041620 0.000010 0.000010 0.000010 0.005018 0.047750 0.000010 0.000809 0.000010 0.038364 0.077715 0.004835 0.000010 0.000010 0.000010 0.024489 0.017954 0.000010 0.018292 0.000010 0.000010
0.009709 0.018090 0.000010 0.000010 0.000010 0.111647 0.000010 0.000010 0.000010 0.000010 0.000010 0.000010 0.000010 0.000010 0.003590 0.032460 0.150616 0.000010 0.000010 0.000010 0.021935 0.000010 0.000010 0.019067 0.203352 0.000010 0.000010 0.000010 0.025466 0.000010 0.150348 0.026525 0.000010 0.042540 0.000010 0.002573 0.014035 0.004811 0.000010 0.000010 0.000010 0.000010 0.036329 0.000010 0.000010 0.000010 0.040799 0.075010 0.009271 0.000010 0.000010 0.000010 0.001458 0.000010 0.000010 0.000010 0.000010 0.000010
0.000010 0.021341 0.000010 0.000010 0.000010 0.087621 0.000010 0.000010 0.023521 0.000010 0.000010 0.000010 0.000010 0.000314 0.000010 0.027080 0.158045 0.000010 0.000010 0.000010 0.028028 0.000010 0.000010 0.007192 0.194383 0.000718 0.013093 0.000010 0.020637 0.000010 0.128274 0.001993 0.000010 0.042888 0.000010 0.015441 0.020898 0.047993 0.000010 0.000010 0.000010 0.000010 0.043495 0.000010 0.000010 0.000010 0.007216 0.041159 0.000010 0.000010 0.000122 0.000010 0.036187 0.000010 0.004012 0.028018 0.000010 0.000010
0.000010 0.011770 0.000010 0.000010 0.000010 0.069139 0.000010 0.000010 0.043550 0.000010 0.000010 0.000010 0.000010 0.000010 0.000010 0.060420 0.129753 0.000010 0.000010 0.000010 0.015172 0.000010 0.000010 0.000010 0.205951 0.000010 0.009770 0.000010 0.055748 0.000010 0.140813 0.030218 0.000010 0.038455 0.000010 0.002197 0.014099 0.012213 0.000010 0.000010 0.000010 0.000010 0.006865 0.000010 0.000010 0.000010 0.012815 0.092143 0.011179 0.000010 0.000010 0.000010 0.008476 0.019631 0.001682 0.007592 0.000010 0.000010
0.000031 0.017262 0.000010 0.000010 0.000010 0.077019 0.009565 0.000010 0.029161 0.000010 0.000010 0.000010 0.000010 0.000010 0.010138 0.043365 0.134471 0.000010 0.000010 0.000010 0.018242 0.000010 0.000010 0.000010 0.212249 0.000010 0.002841 0.000010 0.030312 0.000010 0.116869 0.023169 0.000010 0.039132 0.000010 0.000010 0.024995 0.066133 0.000010 0.005379 0.000010 0.000010 0.010257 0.000010 0.000010 0.000010 0.029144 0.044315 0.023428 0.000010 0.000010 0.000010 0.006355 0.018190 0.000010 0.007648 0.000010 0.000010
0.000010 0.000010 0.000010 0.000010 0.000766 0.075794 0.001550 0.000010 0.003823 0.000010 0.000010 0.000010 0.000010 0.000010 0.000010 0.020816 0.133072 0.000010 0.000010 0.000010 0.039686 0.000010 0.000010 0.000010 0.207727 0.020739 0.004653 0.000010 0.041361 0.000010 0.120320 0.021046 0.000010 0.043957 0.000010 0.011698 0.000010 0.098380 0.000010 0.000010 0.000010 0.000010 0.012808 0.000010 0.008581 0.000010 0.031277 0.072145 0.000783 0.000010 0.001587 0.000010 0.007190 0.000010 0.000010 0.019901 0.000010 0.000010
0.000010 0.026708 0.000010 0.000010 0.000010 0.057634 0.000010 0.005816 0.040547 0.000010 0.000010 0.000010 0.000010 0.000010 0.000010 0.010670 0.138861 0.000010 0.000010 0.000010 0.006273 0.000010 0.000010 0.000010 0.195311 0.025541 0.007295 0.000010 0.025790 0.000010 0.143850 0.014296 0.000010 0.028511 0.000010 0.017184 0.009553 0.062701 0.000010 0.000010 0.000010 0.000010 0.015315 0.000010 0.000010 0.000010 0.037345 0.097912 0.000010 0.000010 0.000010 0.000010 0.032517 0.000010 0.000010 0.000010 0.000010 0.000010
0.000010 0.015762 0.000010 0.000010 0.000010 0.059607 0.000010 0.000010 0.025976 0.000010 0.000010 0.000010 0.000010 0.000010 0.002205 0.029900 0.146519 0.000010 0.000010 0.000010 0.039094 0.000010 0.000010 0.006265 0.190677 0.003662 0.006317 0.000010 0.031974 0.000010 0.149922 0.000010 0.000010 0.052043 0.000010 0.003621 0.031574 0.053112 0.000010 0.000010 0.000010 0.000010 0.027606 0.000010 0.014718 0.000010 0.020825 0.063973 0.000010 0.000010 0.000010 0.000010 0.008364 0.007554 0.002398 0.006003 0.000010 0.000010
0.000010 0.027592 0.000010 0.000010 0.000010 0.099748 0.000010 0.000010 0.051986 0.000010 0.000010 0.000010 0.000010 0.000010 0.000010 0.047119 0.137165 0.000010 0.000010 0.000010 0.031073 0.000010 0.000010 0.000010 0.216687 0.000933 0.004811 0.000010 0.009083 0.000010 0.125302 0.020399 0.000010 0.025428 0.000010 0.016238 0.016065 0.000010 0.000010 0.000010 0.000010 0.000010 0.040130 0.000010 0.000010 0.000010 0.023910 0.062357 0.000010 0.000010 0.000010 0.000010 0.016755 0.000010 0.010660 0.016190 0.000010 0.000010
0.000010 0.019116 0.000010 0.000010 0.000010 0.076027 0.011777 0.000010 0.024209 0.000010 0.000010 0.000010 0.000010 0.000010 0.000010 0.013741 0.155298 0.000010 0.000010 0.000010 0.030246 0.000010 0.000010 0.000010 0.179152 0.010116 0.000010 0.000010 0.044293 0.000010 0.149210 0.013532 0.000010 0.063804 0.000010 0.008340 0.014056 0.031040 0.000010 0.000010 0.000010 0.000010 0.000012 0.000010 0.000010 0.000010 0.028529 0.084066 0.012299 0.000010 0.000010 0.000010 0.021362 0.000010 0.000010 0.009415 0.000010 0.000010
0.000010 0.002197 0.000010 0.000010 0.000010 0.085928 0.008153 0.000010 0.082275 0.000010 0.000010 0.000010 0.000010 0.000010 0.004896 0.031006 0.148239 0.000010 0.000010 0.000010 0.009177 0.000010 0.000010 0.022557 0.150447 0.000010 0.002912 0.000010 0.021712 0.000010 0.132816 0.016074 0.000010 0.020101 0.000010 0.007243 0.048530 0.030026 0.000010 0.000010 0.000010 0.001625 0.000010 0.000010 0.000010 0.000010 0.026167 0.075601 0.020302 0.000010 0.000010 0.000010 0.000010 0.021162 0.000010 0.030517 0.000010 0.000010
0.000010 0.012463 0.000010 0.000010 0.000010 0.101048 0.000010 0.000010 0.023119 0.000010 0.000010 0.000010 0.000010 0.000010 0.000010 0.054214 0.123899 0.000010 0.000010 0.000010 0.007196 0.000010 0.000010 0.000010 0.180413 0.000010 0.016342 0.000010 0.018200 0.000010 0.168391 0.020301 0.000010 0.030950 0.000010 0.014384 0.026205 0.011920 0.000010 0.000010 0.000010 0.000010 0.000973 0.000010 0.011839 0.000010 0.024512 0.072824 0.010251 0.000010 0.000010 0.000010 0.027873 0.000010 0.000010 0.042322 0.000010 0.000010
0.003080 0.020832 0.006451 0.000010 0.002821 0.075689 0.011082 0.000010 0.044184 0.000010 0.000010 0.000010 0.000010 0.000909 0.000010 0.053602 0.165053 0.000010 0.000010 0.000010 0.027087 0.000010 0.000010 0.000010 0.206434 0.000010 0.000010 0.000010 0.000010 0.000010 0.089578 0.026682 0.000010 0.070273 0.000010 0.002508 0.018908 0.032341 0.000010 0.000010 0.000010 0.010113 0.000343 0.000010 0.000010 0.000010 0.029081 0.093117 0.000010 0.000010 0.000126 0.000010 0.008383 0.000010 0.000995 0.000010 0.000010 0.000010
0.000010 0.013494 0.000010 0.000010 0.000010 0.050639 0.000010 0.000010 0.000010 0.000010 0.000010 0.000010 0.000010 0.000010 0.000010 0.032697 0.163828 0.000010 0.000010 0.000010 0.020983 0.000010 0.000010 0.012603 0.168950 0.000010 0.015252 0.000010 0.001892 0.000010 0.131790 0.020553 0.000010 0.059530 0.000010 0.015861 0.000010 0.055558 0.000010 0.000010 0.000010 0.000010 0.035916 0.000010 0.003084 0.000010 0.010059 0.120703 0.000010 0.000010 0.000010 0.000010 0.014557 0.024021 0.000010 0.027660 0.000010 0.000010
0.000010 0.014005 0.007780 0.000010 0.016378 0.065964 0.003142 0.000010 0.006173 0.000010 0.000010 0.000010 0.000010 0.007225 0.000010 0.000010 0.129679 0.000010 0.000010 0.000010 0.059631 0.000010 0.000010 0.000010 0.206223 0.013570 0.025490 0.000010 0.036818 0.000010 0.134739 0.014424 0.000010 0.041129 0.000010 0.021469 0.035900 0.049599 0.000010 0.000010 0.000010 0.000010 0.010845 0.000010 0.000010 0.000010 0.008197 0.058221 0.000010 0.000010 0.000010 0.000010 0.010488 0.000010 0.000713 0.021865 0.000010 0.000010
0.005543 0.000010 0.000010 0.000010 0.000010 0.065373 0.000010 0.000010 0.043248 0.000010 0.000010 0.000010 0.000010 0.000010 0.000010 0.031246 0.190597 0.000010 0.000010 0.004511 0.014032 0.000010 0.000010 0.000010 0.195600 0.005002 0.005056 0.000010 0.038468 0.000010 0.107029 0.024700 0.000010 0.034612 0.000010 0.000010 0.002211 0.070954 0.000010 0.000010 0.000010 0.000010 0.010418 0.000010 0.003389 0.000010 0.025614 0.092451 0.000010 0.000010 0.000010 0.000010 0.000010 0.000010 0.009626 0.019959 0.000010 0.000010
0.000010 0.023912 0.002039 0.000010 0.000010 0.081346 0.000311 0.000010 0.030694 0.000010 0.000010 0.000010 0.000010 0.000010 0.011266 0.017653 0.149370 0.000010 0.000010 0.000010 0.040710 0.000010 0.000010 0.000418 0.174735 0.004145 0.022990 0.000010 0.032725 0.000010 0.148999 0.016641 0.000010 0.046009 0.000010 0.000010 0.005928 0.056340 0.000010 0.000010 0.000010 0.000010 0.011859 0.000010 0.000010 0.000010 0.007863 0.053397 0.000010 0.000010 0.000010 0.000010 0.014559 0.016604 0.000010 0.029158 0.000010 0.000010
0.000010 0.010620 0.000010 0.000010 0.000010 0.103121 0.008234 0.000010 0.000010 0.000010 0.000010 0.000010 0.000010 0.000010 0.000010 0.000010 0.140029 0.000010 0.000010 0.000010 0.038065 0.000010 0.000010 0.000010 0.229974 0.020563 0.010259 0.000010 0.019318 0.000010 0.145673 0.029217 0.000010 0.019102 0.000010 0.000010 0.013339 0.033802 0.000010 0.000010 0.000010 0.000010 0.045153 0.000010 0.000010 0.000010 0.022351 0.085719 0.000010 0.000010 0.000010 0.000010 0.005156 0.002314 0.005741 0.011880 0.000010 0.000010
0.000010 0.000010 0.000010 0.006721 0.000010 0.000010 0.000010 0.000010 0.000010 0.000010 0.000010 0.000010 0.000010 0.000010 0.000010 0.015886 0.008675 0.000010 0.000010 0.000010 0.000010 0.000010 0.000010 0.000010 0.000010 0.000010 0.009987 0.000010 0.007112 0.000010 0.107889 0.000010 0.000010 0.780758 0.000010 0.004857 0.000010 0.000010 0.000010 0.000010 0.000010 0.000010 0.018238 0.000010 0.000010 0.000010 0.000010 0.000010 0.000010 0.012508 0.005122 0.000010 0.003978 0.000010 0.000010 0.017820 0.000010 0.000010
0.000010 0.000010 0.000010 0.000010 0.000010 0.000010 0.000010 0.000010 0.000010 0.000010 0.000010 0.000010 0.000010 0.000010 0.000010 0.000010 0.000010 0.000010 0.000010 0.000010 0.000010 0.000010 0.000010 0.000010 0.000010 0.000010 0.000010 0.000010 0.000010 0.000010 0.000010 0.000010 0.000010 0.999430 0.000010 0.000010 0.000010 0.000010 0.000010 0.000010 0.000010 0.000010 0.000010 0.000010 0.000010 0.000010 0.000010 0.000010 0.000010 0.000010 0.000010 0.000010 0.000010 0.000010 0.000010 0.000010 0.000010 0.000010
0.000010 0.000010 0.000010 0.000010 0.000010 0.000010 0.000010 0.000010 0.000010 0.000010 0.000010 0.000010 0.000010 0.000010 0.000010 0.000010 0.000010 0.000010 0.000010 0.000010 0.000010 0.000010 0.000010 0.000010 0.000010 0.000010 0.000010 0.000010 0.000010 0.000010 0.000010 0.000010 0.000010 0.999430 0.000010 0.000010 0.000010 0.000010 0.000010 0.000010 0.000010 0.000010 0.000010 0.000010 0.000010 0.000010 0.000010 0.000010 0.000010 0.000010 0.000010 0.000010 0.000010 0.000010 0.000010 0.000010 0.000010 0.000010
0.000010 0.000010 0.000010 0.003350 0.000010 0.000010 0.000010 0.000010 0.000010 0.000010 0.000010 0.000010 0.000010 0.001159 0.000010 0.000010 0.000010 0.000010 0.000010 0.000010 0.000010 0.000010 0.000010 0.000479 0.010413 0.000010 0.000010 0.000010 0.000010 0.000010 0.000010 0.000010 0.000010 0.952798 0.000010 0.000010 0.000010 0.009099 0.003943 0.001232 0.000010 0.000010 0.000010 0.000010 0.000010 0.000010 0.000010 0.000010 0.000010 0.000010 0.017036 0.000010 0.000010 0.000010 0.000010 0.000010 0.000010 0.000010
0.000010 0.000010 0.000010 0.000010 0.000010 0.000010 0.000010 0.000010 0.000010 0.000010 0.000010 0.000010 0.000010 0.000010 0.000010 0.000010 0.000010 0.000010 0.000010 0.000010 0.000010 0.000010 0.000010 0.000010 0.000010 0.000010 0.000010 0.000010 0.000010 0.000010 0.000010 0.000010 0.000010 0.999430 0.000010 0.000010 0.000010 0.000010 0.000010 0.000010 0.000010 0.000010 0.000010 0.000010 0.000010 0.000010 0.000010 0.000010 0.000010 0.000010 0.000010 0.000010 0.000010 0.000010 0.000010 0.000010 0.000010 0.000010
0.000010 0.000918 0.000010 0.000010 0.000010 0.000010 0.000010 0.000010 0.005054 0.000010 0.000010 0.000010 0.000010 0.000010 0.001411 0.000010 0.000010 0.000010 0.000010 0.000010 0.000010 0.000010 0.000010 0.000010 0.000010 0.000010 0.000010 0.007114 0.000010 0.000010 0.057250 0.000010 0.000010 0.903247 0.000010 0.000010 0.000010 0.000010 0.000010 0.000010 0.000010 0.000010 0.000010 0.000010 0.000010 0.000010 0.000010 0.014903 0.000010 0.009604 0.000010 0.000010 0.000010 0.000010 0.000010 0.000010 0.000010 0.000010
0.000010 0.000010 0.012356 0.000010 0.000010 0.000010 0.000010 0.000010 0.000010 0.000010 0.000010 0.000010 0.000010 0.000010 0.000010 0.000010 0.000010 0.000010 0.000010 0.000010 0.008359 0.000010 0.000010 0.000010 0.000010 0.000010 0.000010 0.000010 0.000010 0.000010 0.000010 0.000010 0.000010 0.976369 0.000010 0.000010 0.000820 0.000010 0.000010 0.000010 0.000010 0.000010 0.000010 0.000010 0.000010 0.000010 0.000010 0.000010 0.000010 0.000010 0.000010 0.000010 0.000010 0.000010 0.001566 0.000010 0.000010 0.000010
0.000010 0.000010 0.000010 0.000010 0.000010 0.000010 0.000010 0.000010 0.000010 0.000010 0.000010 0.000010 0.000010 0.000010 0.000010 0.000010 0.000010 0.000010 0.000010 0.000010 0.000010 0.000010 0.000010 0.000010 0.000010 0.000010 0.000010 0.000010 0.000010 0.000010 0.000010 0.000010 0.000010 0.999430 0.000010 0.000010 0.000010 0.000010 0.000010 0.000010 0.000010 0.000010 0.000010 0.000010 0.000010 0.000010 0.000010 0.000010 0.000010 0.000010 0.000010 0.000010 0.000010 0.000010 0.000010 0.000010 0.000010 0.000010
0.000010 0.000010 0.000010 0.000010 0.000010 0.000010 0.000010 0.000010 0.000010 0.000010 0.000010 0.000010 0.000010 0.000010 0.000327 0.000010 0.000010 0.004569 0.000010 0.000010 0.000010 0.000010 0.000010 0.000010 0.036929 0.000010 0.011487 0.000010 0.000010 0.001445 0.047720 0.006598 0.010927 0.865860 0.000010 0.000010 0.000010 0.005552 0.000010 0.000010 0.000010 0.000010 0.000010 0.000010 0.000010 0.000010 0.000010 0.003065 0.000010 0.000010 0.001256 0.000010 0.000010 0.000010 0.000010 0.000010 0.000010 0.003815
0.000010 0.000010 0.000010 0.000010 0.000010 0.000010 0.000010 0.000010 0.000010 0.000010 0.000010 0.000010 0.000010 0.000010 0.000010 0.000010 0.000010 0.000010 0.000010 0.000010 0.000010 0.000010 0.000010 0.000010 0.000010 0.000010 0.000010 0.000010 0.000010 0.000010 0.000010 0.000010 0.000010 0.989672 0.000010 0.000010 0.000010 0.000010 0.000010 0.000010 0.000010 0.000010 0.000010 0.009768 0.000010 0.000010 0.000010 0.000010 0.000010 0.000010 0.000010 0.000010 0.000010 0.000010 0.000010 0.000010 0.000010 0.000010
0.000010 0.000010 0.000010 0.000010 0.000010 0.000010 0.000010 0.000010 0.000010 0.000010 0.000010 0.000010 0.000010 0.000010 0.000010 0.000010 0.000010 0.000010 0.000010 0.000010 0.000010 0.000010 0.000010 0.000010 0.000010 0.000010 0.000010 0.000010 0.000010 0.000010 0.000010 0.000010 0.011142 0.988298 0.000010 0.000010 0.000010 0.000010 0.000010 0.000010 0.000010 0.000010 0.000010 0.000010 0.000010 0.000010 0.000010 0.000010 0.000010 0.000010 0.000010 0.000010 0.000010 0.000010 0.000010 0.000010 0.000010 0.000010
0.000010 0.000010 0.000010 0.000010 0.000010 0.000010 0.000010 0.000010 0.000010 0.000010 0.000010 0.000010 0.000010 0.000010 0.000010 0.000010 0.000010 0.000010 0.000010 0.000010 0.000010 0.000010 0.000010 0.000010 0.000010 0.000010 0.000010 0.000010 0.000010 0.000010 0.000010 0.000010 0.000010 0.999430 0.000010 0.000010 0.000010 0.000010 0.000010 0.000010 0.000010 0.000010 0.000010 0.000010 0.000010 0.000010 0.000010 0.000010 0.000010 0.000010 0.000010 0.000010 0.000010 0.000010 0.000010 0.000010 0.000010 0.000010
0.000010 0.000010 0.000010 0.000010 0.000010 0.000010 0.000010 0.000010 0.000010 0.000010 0.000010 0.000010 0.000010 0.000010 0.000010 0.000010 0.000010 0.000010 0.000010 0.000010 0.000010 0.000010 0.000010 0.000010 0.000010 0.000010 0.000010 0.000010 0.000010 0.000010 0.000010 0.000010 0.000010 0.999430 0.000010 0.000010 0.000010 0.000010 0.000010 0.000010 0.000010 0.000010 0.000010 0.000010 0.000010 0.000010 0.000010 0.000010 0.000010 0.000010 0.000010 0.000010 0.000010 0.000010 0.000010 0.000010 0.000010 0.000010
0.000010 0.000010 0.000010 0.000010 0.000010 0.000010 0.000010 0.000010 0.000010 0.000010 0.000010 0.000010 0.000010 0.000010 0.000555 0.000010 0.000010 0.000010 0.000010 0.000010 0.000010 0.000010 0.000010 0.000010 0.000010 0.000010 0.000010 0.000010 0.000010 0.000010 0.000010 0.002816 0.005174 0.990915 0.000010 0.000010 0.000010 0.000010 0.000010 0.000010 0.000010 0.000010 0.000010 0.000010 0.000010 0.000010 0.000010 0.000010 0.000010 0.000010 0.000010 0.000010 0.000010 0.000010 0.000010 0.000010 0.000010 0.000010
0.000010 0.000010 0.000010 0.000010 0.000010 0.000010 0.000010 0.000010 0.000010 0.000010 0.000010 0.000010 0.000010 0.000010 0.000010 0.000010 0.000010 0.000010 0.000010 0.000010 0.000010 0.000010 0.000010 0.000010 0.000010 0.000010 0.000010 0.000010 0.000010 0.000010 0.000010 0.000010 0.000010 0.999430 0.000010 0.000010 0.000010 0.000010 0.000010 0.000010 0.000010 0.000010 0.000010 0.000010 0.000010 0.000010 0.000010 0.000010 0.000010 0.000010 0.000010 0.000010 0.000010 0.000010 0.000010 0.000010 0.000010 0.000010
0.000010 0.000010 0.000010 0.000010 0.000010 0.000010 0.000010 0.000010 0.000010 0.000010 0.000010 0.000010 0.000010 0.000010 0.000010 0.000010 0.000010 0.000010 0.000010 0.000010 0.000010 0.000010 0.000010 0.000010 0.000010 0.000010 0.000010 0.000010 0.000010 0.000010 0.000010 0.000010 0.000010 0.999430 0.000010 0.000010 0.000010 0.000010 0.000010 0.000010 0.000010 0.000010 0.000010 0.000010 0.000010 0.000010 0.000010 0.000010 0.000010 0.000010 0.000010 0.000010 0.000010 0.000010 0.000010 0.000010 0.000010 0.000010
0.000010 0.000010 0.000010 0.000010 0.000010 0.000010 0.000010 0.000010 0.000010 0.000010 0.000010 0.000010 0.000010 0.000010 0.000010 0.000010 0.000010 0.000010 0.000010 0.000010 0.000010 0.000010 0.000010 0.000010 0.000010 0.000010 0.000010 0.000010 0.000010 0.000010 0.000010 0.000010 0.000010 0.999430 0.000010 0.000010 0.000010 0.000010 0.000010 0.000010 0.000010 0.000010 0.000010 0.000010 0.000010 0.000010 0.000010 0.000010 0.000010 0.000010 0.000010 0.000010 0.000010 0.000010 0.000010 0.000010 0.000010 0.000010
0.000010 0.000010 0.000010 0.000010 0.000010 0.000010 0.000010 0.000010 0.000010 0.000010 0.000010 0.000010 0.000010 0.000010 0.005849 0.000010 0.000010 0.000010 0.000010 0.000010 0.000010 0.000010 0.000010 0.000010 0.000010 0.000010 0.000010 0.000010 0.000010 0.000010 0.000010 0.000010 0.000010 0.982575 0.000010 0.000010 0.000010 0.000010 0.000010 0.000010 0.000010 0.000010 0.000010 0.000010 0.000010 0.000010 0.000010 0.000010 0.000010 0.000010 0.000010 0.000010 0.000010 0.000010 0.011026 0.000010 0.000010 0.000010
0.000010 0.000010 0.000010 0.000010 0.000010 0.000010 0.000010 0.000010 0.000010 0.000010 0.000010 0.000010 0.000010 0.000010 0.000010 0.000010 0.000010 0.000010 0.000010 0.000010 0.000010 0.000010 0.000010 0.000010 0.000010 0.000010 0.000010 0.000010 0.000010 0.000010 0.000010 0.000010 0.000010 0.999430 0.000010 0.000010 0.000010 0.000010 0.000010 0.000010 0.000010 0.000010 0.000010 0.000010 0.000010 0.000010 0.000010 0.000010 0.000010 0.000010 0.000010 0.000010 0.000010 0.000010 0.000010 0.000010 0.000010 0.000010
0.000010 0.000010 0.000010 0.000010 0.000010 0.000010 0.000010 0.000010 0.000010 0.000010 0.000010 0.000010 0.000010 0.000010 0.000010 0.000010 0.000010 0.000010 0.000010 0.000010 0.000010 0.000010 0.000010 0.000010 0.000010 0.000010 0.000010 0.000010 0.000010 0.000010 0.000010 0.000010 0.000010 0.999430 0.000010 0.000010 0.000010 0.000010 0.000010 0.000010 0.000010 0.000010 0.000010 0.000010 0.000010 0.000010 0.000010 0.000010 0.000010 0.000010 0.000010 0.000010 0.000010 0.000010 0.000010 0.000010 0.000010 0.000010
0.000010 0.000010 0.000010 0.000010 0.000010 0.000010 0.000010 0.000010 0.000010 0.000010 0.000010 0.000010 0.000010 0.000010 0.000010 0.000010 0.000010 0.000010 0.000010 0.000010 0.000010 0.000010 0.000010 0.936194 0.063246 0.000010 0.000010 0.000010 0.000010 0.000010 0.000010 0.000010 0.000010 0.000010 0.000010 0.000010 0.000010 0.000010 0.000010 0.000010 0.000010 0.000010 0.000010 0.000010 0.000010 0.000010 0.000010 0.000010 0.000010 0.000010 0.000010 0.000010 0.000010 0.000010 0.000010 0.000010 0.000010 0.000010
0.000010 0.000010 0.000010 0.000010 0.000010 0.000010 0.000010 0.000010 0.010131 0.000010 0.000010 0.000010 0.000010 0.000010 0.000010 0.026722 0.000010 0.000010 0.000010 0.000010 0.000010 0.000010 0.000010 0.697172 0.103874 0.000010 0.003480 0.000010 0.000010 0.000010 0.026070 0.000010 0.000010 0.000010 0.000010 0.000010 0.000010 0.013066 0.000010 0.000010 0.000010 0.041031 0.033733 0.000010 0.000010 0.000010 0.000010 0.039028 0.000010 0.000010 0.000010 0.000010 0.004360 0.000010 0.000010 0.000874 0.000010 0.000010
0.084134 0.000010 0.000010 0.000010 0.000010 0.000010 0.002876 0.025542 0.007684 0.000010 0.000010 0.000010 0.000010 0.000010 0.000010 0.000010 0.000010 0.000010 0.000010 0.000010 0.011557 0.000010 0.000010 0.796858 0.003656 0.000010 0.011987 0.000010 0.002588 0.000010 0.000010 0.000010 0.000010 0.014299 0.000010 0.000010 0.000010 0.002983 0.000010 0.000010 0.000010 0.001483 0.000010 0.000010 0.000010 0.000010 0.014863 0.003957 0.000010 0.000010 0.000010 0.000010 0.000010 0.000010 0.000619 0.014493 0.000010 0.000010
0.000010 0.000010 0.000010 0.000010 0.000010 0.000010 0.000010 0.000010 0.000010 0.000010 0.000010 0.000010 0.000010 0.000010 0.000010 0.000010 0.000010 0.000010 0.000010 0.000010 0.000010 0.000010 0.000010 0.783963 0.215477 0.000010 0.000010 0.000010 0.000010 0.000010 0.000010 0.000010 0.000010 0.000010 0.000010 0.000010 0.000010 0.000010 0.000010 0.000010 0.000010 0.000010 0.000010 0.000010 0.000010 0.000010 0.000010 0.000010 0.000010 0.000010 0.000010 0.000010 0.000010 0.000010 0.000010 0.000010 0.000010 0.000010
0.103936 0.011044 0.000010 0.000010 0.000010 0.000010 0.000010 0.036662 0.000010 0.000010 0.000010 0.000010 0.000010 0.000010 0.000010 0.000010 0.000010 0.000010 0.000010 0.004469 0.000010 0.000010 0.000010 0.760052 0.000010 0.007741 0.009695 0.000010 0.000010 0.000010 0.000010 0.000010 0.000010 0.000010 0.000010 0.000010 0.000010 0.000010 0.000010 0.001813 0.000010 0.050473 0.000010 0.000010 0.000010 0.000010 0.000010 0.012313 0.000010 0.000010 0.000010 0.000010 0.000010 0.000010 0.000010 0.001333 0.000010 0.000010
0.050891 0.000010 0.000010 0.000010 0.000010 0.000010 0.000010 0.000010 0.000010 0.000010 0.000010 0.000010 0.000010 0.000010 0.000010 0.000010 0.004448 0.000010 0.000010 0.000010 0.000010 0.000010 0.000010 0.747856 0.117551 0.018780 0.000010 0.000010 0.006838 0.000010 0.000010 0.012954 0.000010 0.000010 0.000010 0.000010 0.000010 0.000010 0.000010 0.000010 0.000010 0.000010 0.033520 0.000010 0.000010 0.000010 0.000010 0.000010 0.000010 0.000010 0.000010 0.000010 0.006671 0.000010 0.000010 0.000010 0.000010 0.000010
0.145892 0.000010 0.000010 0.000010 0.000010 0.000010 0.000010 0.000010 0.000010 0.000010 0.000010 0.000010 0.000010 0.000010 0.000010 0.000010 0.000010 0.000010 0.000010 0.000010 0.000010 0.000010 0.000010 0.853548 0.000010 0.000010 0.000010 0.000010 0.000010 0.000010 0.000010 0.000010 0.000010 0.000010 0.000010 0.000010 0.000010 0.000010 0.000010 0.000010 0.000010 0.000010 0.000010 0.000010 0.000010 0.000010 0.000010 0.000010 0.000010 0.000010 0.000010 0.000010 0.000010 0.000010 0.000010 0.000010 0.000010 0.000010
0.000010 0.000010 0.000010 0.000010 0.000010 0.000010 0.000010 0.000010 0.000010 0.000010 0.000010 0.000010 0.000010 0.000010 0.000010 0.000010 0.000010 0.000010 0.000010 0.000010 0.000010 0.000010 0.000010 0.999430 0.000010 0.000010 0.000010 0.000010 0.000010 0.000010 0.000010 0.000010 0.000010 0.000010 0.000010 0.000010 0.000010 0.000010 0.000010 0.000010 0.000010 0.000010 0.000010 0.000010 0.000010 0.000010 0.000010 0.000010 0.000010 0.000010 0.000010 0.000010 0.000010 0.000010 0.000010 0.000010 0.000010 0.000010
0.073960 0.000010 0.000010 0.000010 0.000010 0.007962 0.000010 0.005461 0.000010 0.000010 0.000010 0.000010 0.000010 0.000010 0.000010 0.001612 0.000010 0.000010 0.000010 0.000010 0.000010 0.000010 0.000010 0.859496 0.000010 0.000010 0.007303 0.000010 0.000010 0.000010 0.000010 0.000010 0.000010 0.000010 0.000010 0.000010 0.000010 0.000010 0.000010 0.000010 0.000010 0.028721 0.000010 0.000010 0.000010 0.000010 0.000010 0.000010 0.000010 0.000010 0.000010 0.000010 0.000010 0.000010 0.000010 0.014984 0.000010 0.000010
0.000010 0.000010 0.000010 0.000010 0.000010 0.000010 0.000010 0.000010 0.000010 0.000010 0.000010 0.000010 0.000010 0.000010 0.000010 0.000010 0.000010 0.000010 0.000010 0.000010 0.000010 0.000010 0.000010 0.999430 0.000010 0.000010 0.000010 0.000010 0.000010 0.000010 0.000010 0.000010 0.000010 0.000010 0.000010 0.000010 0.000010 0.000010 0.000010 0.000010 0.000010 0.000010 0.000010 0.000010 0.000010 0.000010 0.000010 0.000010 0.000010 0.000010 0.000010 0.000010 0.000010 0.000010 0.000010 0.000010 0.000010 0.000010
0.110593 0.000297 0.000010 0.000010 0.000010 0.000010 0.000010 0.022916 0.000010 0.000010 0.000010 0.000010 0.000010 0.000010 0.000010 0.000010 0.000010 0.000010 0.000010 0.000010 0.000010 0.000010 0.000010 0.865655 0.000010 0.000010 0.000010 0.000010 0.000010 0.000010 0.000010 0.000010 0.000010 0.000010 0.000010 0.000010 0.000010 0.000010 0.000010 0.000010 0.000010 0.000010 0.000010 0.000010 0.000010 0.000010 0.000010 0.000010 0.000010 0.000010 0.000010 0.000010 0.000010 0.000010 0.000010 0.000010 0.000010 0.000010
0.239379 0.000010 0.000010 0.000010 0.000010 0.000010 0.000010 0.021067 0.000010 0.000010 0.000010 0.000010 0.000010 0.000010 0.004228 0.000010 0.000010 0.000010 0.000010 0.000010 0.000010 0.000010 0.000010 0.718084 0.000010 0.000010 0.000010 0.000010 0.000010 0.000010 0.000010 0.000010 0.000010 0.000010 0.000010 0.016712 0.000010 0.000010 0.000010 0.000010 0.000010 0.000010 0.000010 0.000010 0.000010 0.000010 0.000010 0.000010 0.000010 0.000010 0.000010 0.000010 0.000010 0.000010 0.000010 0.000010 0.000010 0.000010
0.101748 0.000010 0.000010 0.000010 0.000010 0.000010 0.000010 0.067768 0.000010 0.000010 0.000010 0.000010 0.000010 0.000010 0.000010 0.000010 0.000010 0.000010 0.000010 0.000010 0.000010 0.000010 0.000010 0.829933 0.000010 0.000010 0.000010 0.000010 0.000010 0.000010 0.000010 0.000010 0.000010 0.000010 0.000010 0.000010 0.000010 0.000010 0.000010 0.000010 0.000010 0.000010 0.000010 0.000010 0.000010 0.000010 0.000010 0.000010 0.000010 0.000010 0.000010 0.000010 0.000010 0.000010 0.000010 0.000010 0.000010 0.000010
0.121763 0.000010 0.000010 0.000010 0.000010 0.000010 0.000010 0.026581 0.000010 0.000010 0.000010 0.000010 0.000010 0.000010 0.000010 0.000010 0.000010 0.000010 0.000010 0.000010 0.000010 0.000010 0.000010 0.809789 0.000010 0.000010 0.000010 0.000010 0.000010 0.000010 0.000010 0.000010 0.000010 0.000010 0.000010 0.000010 0.000010 0.014974 0.000010 0.000010 0.000010 0.006588 0.000010 0.000010 0.012843 0.000010 0.000010 0.000010 0.000010 0.000010 0.000010 0.000010 0.000010 0.000010 0.006952 0.000010 0.000010 0.000010
0.234032 0.001874 0.000010 0.000010 0.000010 0.000010 0.000010 0.019620 0.000010 0.000010 0.000010 0.000010 0.000010 0.000010 0.000010 0.000010 0.000010 0.000010 0.000010 0.000010 0.000010 0.000010 0.000010 0.707257 0.000010 0.000010 0.000010 0.000010 0.000010 0.000010 0.000010 0.000010 0.000010 0.000010 0.000010 0.000010 0.000010 0.000010 0.000010 0.000010 0.000010 0.000010 0.016881 0.000010 0.015759 0.000010 0.000010 0.000010 0.002121 0.000010 0.000010 0.000010 0.000010 0.000010 0.000010 0.001957 0.000010 0.000010
0.000010 0.000010 0.000010 0.000010 0.000010 0.016491 0.000010 0.001653 0.000010 0.000010 0.000010 0.000010 0.000010 0.000010 0.000010 0.000010 0.000010 0.000010 0.000010 0.000010 0.008058 0.000010 0.000010 0.794283 0.160988 0.000010 0.000010 0.000010 0.000010 0.000010 0.000010 0.000010 0.000010 0.000010 0.000010 0.000010 0.000010 0.001306 0.000010 0.000010 0.000010 0.000010 0.000010 0.000010 0.000010 0.000010 0.000010 0.004501 0.000010 0.000010 0.000010 0.000010 0.012048 0.000010 0.000182 0.000010 0.000010 0.000010
0.000010 0.000010 0.000010 0.000010 0.000010 0.003554 0.000010 0.000010 0.000010 0.000010 0.000010 0.000010 0.000010 0.000010 0.000010 0.000010 0.000010 0.000010 0.000010 0.000010 0.000010 0.000010 0.000010 0.751570 0.202214 0.000010 0.000010 0.000010 0.005018 0.000010 0.000010 0.000010 0.000010 0.000014 0.000010 0.000010 0.000010 0.028311 0.000010 0.006239 0.000010 0.000010 0.000422 0.000010 0.000010 0.000010 0.002167 0.000010 0.000010 0.000010 0.000010 0.000010 0.000010 0.000010 0.000010 0.000010 0.000010 0.000010
0.382548 0.000010 0.006211 0.000010 0.000010 0.000010 0.000010 0.004024 0.000010 0.000010 0.000010 0.000010 0.000010 0.000010 0.010133 0.000010 0.000010 0.000010 0.000010 0.010717 0.000010 0.000010 0.000010 0.529987 0.000010 0.019523 0.000010 0.000010 0.006166 0.000010 0.000010 0.000010 0.000010 0.000010 0.000010 0.005844 0.000010 0.000010 0.000010 0.000010 0.000010 0.000010 0.000010 0.000010 0.000010 0.000010 0.000010 0.000291 0.000010 0.000010 0.000010 0.000010 0.000010 0.024085 0.000010 0.000010 0.000010 0.000010
0.000010 0.000010 0.000010 0.000010 0.000010 0.018443 0.000010 0.000010 0.000010 0.000010 0.000010 0.000010 0.000010 0.000010 0.000010 0.000010 0.000010 0.000010 0.000010 0.000010 0.000010 0.000010 0.000010 0.871913 0.082902 0.000010 0.000010 0.000010 0.000010 0.000010 0.000010 0.000010 0.000010 0.000010 0.000010 0.000010 0.000010 0.000010 0.000010 0.000010 0.000010 0.000010 0.026201 0.000010 0.000010 0.000010 0.000010 0.000010 0.000010 0.000010 0.000010 0.000010 0.000010 0.000010 0.000010 0.000010 0.000010 0.000010
0.000010 0.000010 0.000010 0.000010 0.000010 0.000010 0.000010 0.000010 0.000010 0.000010 0.000010 0.000010 0.000010 0.000010 0.000010 0.000010 0.000010 0.000010 0.000010 0.000010 0.000010 0.000010 0.000010 0.921696 0.000010 0.000010 0.000010 0.000010 0.000010 0.000010 0.000010 0.000010 0.000010 0.000010 0.000010 0.000010 0.000010 0.000010 0.000010 0.005360 0.000010 0.051249 0.000010 0.000010 0.000010 0.000010 0.000010 0.000010 0.000010 0.000010 0.000010 0.000010 0.000010 0.000010 0.000010 0.021155 0.000010 0.000010
0.000010 0.003294 0.000010 0.000010 0.000010 0.000010 0.008740 0.000010 0.000010 0.000010 0.000010 0.000010 0.026406 0.004111 0.000010 0.694758 0.000010 0.056393 0.000010 0.000010 0.000010 0.000010 0.000010 0.000010 0.012342 0.000010 0.000010 0.000010 0.000010 0.048128 0.000010 0.000010 0.000010 0.000010 0.000010 0.021476 0.000010 0.001767 0.013543 0.000010 0.000010 0.042329 0.000010 0.030455 0.000010 0.009641 0.023739 0.000010 0.000010 0.000010 0.000010 0.000010 0.000010 0.000010 0.000010 0.000010 0.000010 0.002458
0.000010 0.000010 0.000010 0.000010 0.000010 0.000010 0.000010 0.014665 0.000010 0.000010 0.000010 0.000010 0.010381 0.000010 0.000010 0.837523 0.000010 0.000010 0.010833 0.000010 0.003417 0.000010 0.000010 0.000010 0.000010 0.000010 0.002617 0.000010 0.000010 0.020620 0.000010 0.000010 0.000010 0.000010 0.022235 0.000010 0.000010 0.000010 0.000010 0.000010 0.000010 0.000010 0.005070 0.000010 0.000010 0.004350 0.000010 0.021729 0.000010 0.024169 0.000010 0.000010 0.000010 0.000010 0.006656 0.000010 0.015294 0.000010
0.001809 0.003060 0.000010 0.004833 0.003637 0.000010 0.000442 0.001198 0.008731 0.012033 0.006111 0.000010 0.020168 0.000010 0.000010 0.703758 0.000010 0.060303 0.000064 0.011902 0.024402 0.003331 0.000010 0.000010 0.000010 0.000010 0.000010 0.010140 0.000010 0.018553 0.011094 0.014110 0.000010 0.000010 0.000010 0.000010 0.002923 0.000010 0.000010 0.000010 0.000010 0.027714 0.000010 0.000010 0.000010 0.017835 0.004812 0.014737 0.000010 0.000010 0.000010 0.000010 0.008905 0.000010 0.000010 0.000010 0.003084 0.000010
0.000010 0.000010 0.000010 0.000010 0.000010 0.000010 0.000010 0.000010 0.000010 0.000010 0.000010 0.000010 0.000010 0.000010 0.000010 0.999430 0.000010 0.000010 0.000010 0.000010 0.000010 0.000010 0.000010 0.000010 0.000010 0.000010 0.000010 0.000010 0.000010 0.000010 0.000010 0.000010 0.000010 0.000010 0.000010 0.000010 0.000010 0.000010 0.000010 0.000010 0.000010 0.000010 0.000010 0.000010 0.000010 0.000010 0.000010 0.000010 0.000010 0.000010 0.000010 0.000010 0.000010 0.000010 0.000010 0.000010 0.000010 0.000010
0.000010 0.000010 0.000010 0.000010 0.000010 0.000010 0.000010 0.000010 0.000010 0.020335 0.003199 0.000010 0.000010 0.000010 0.000010 0.960655 0.000010 0.000010 0.000010 0.000010 0.000010 0.000010 0.000010 0.000010 0.000010 0.000010 0.000010 0.000010 0.000010 0.000010 0.000010 0.000010 0.000010 0.000010 0.000010 0.000010 0.000010 0.000010 0.000010 0.000010 0.000010 0.000010 0.000010 0.000010 0.000010 0.013182 0.000010 0.000010 0.000010 0.000010 0.000010 0.000010 0.000010 0.000010 0.000010 0.000010 0.002098 0.000010
0.000010 0.000010 0.000010 0.000010 0.000010 0.000010 0.007784 0.000010 0.003525 0.002620 0.000010 0.000010 0.061506 0.000010 0.007969 0.788322 0.000010 0.036450 0.000010 0.000010 0.005935 0.000010 0.000010 0.000010 0.000010 0.015570 0.000010 0.000010 0.000010 0.021604 0.000010 0.000010 0.000010 0.001386 0.000010 0.000010 0.000010 0.000010 0.006200 0.000010 0.000010 0.000010 0.000010 0.002153 0.000010 0.015171 0.000010 0.000010 0.000010 0.000010 0.000010 0.010223 0.000010 0.000010 0.007477 0.000010 0.005695 0.000010
0.000010 0.009197 0.000010 0.000010 0.000010 0.000010 0.008974 0.001776 0.009429 0.046907 0.014743 0.000010 0.029663 0.011643 0.000010 0.652797 0.015065 0.000010 0.000010 0.000010 0.019410 0.000010 0.000010 0.000010 0.000010 0.026496 0.000010 0.000010 0.004959 0.034047 0.000010 0.000010 0.015252 0.000010 0.000010 0.003264 0.009170 0.000010 0.000010 0.000010 0.000010 0.064099 0.000010 0.000010 0.010968 0.000010 0.008147 0.000010 0.000010 0.000010 0.003624 0.000010 0.000010 0.000010 0.000010 0.000010 0.000010 0.000010
0.000010 0.000010 0.000010 0.000010 0.000010 0.000010 0.000010 0.000010 0.000010 0.000010 0.000010 0.000010 0.000010 0.000010 0.000010 0.999430 0.000010 0.000010 0.000010 0.000010 0.000010 0.000010 0.000010 0.000010 0.000010 0.000010 0.000010 0.000010 0.000010 0.000010 0.000010 0.000010 0.000010 0.000010 0.000010 0.000010 0.000010 0.000010 0.000010 0.000010 0.000010 0.000010 0.000010 0.000010 0.000010 0.000010 0.000010 0.000010 0.000010 0.000010 0.000010 0.000010 0.000010 0.000010 0.000010 0.000010 0.000010 0.000010
0.000010 0.010349 0.000010 0.000010 0.000010 0.013129 0.000045 0.000010 0.000010 0.005566 0.000010 0.000010 0.031661 0.000010 0.008564 0.797361 0.014067 0.000010 0.000010 0.000010 0.000010 0.000010 0.004212 0.010409 0.000010 0.000010 0.000010 0.007567 0.008918 0.000010 0.013879 0.003433 0.016167 0.000010 0.000010 0.000010 0.000010 0.000010 0.000010 0.000010 0.000010 0.004468 0.000010 0.000010 0.000010 0.000010 0.012901 0.000010 0.000010 0.000010 0.000010 0.000010 0.014977 0.000010 0.000010 0.000010 0.021937 0.000010
0.000010 0.000010 0.000010 0.000010 0.000010 0.000010 0.000010 0.000010 0.000010 0.000010 0.000010 0.000010 0.000010 0.000010 0.000010 0.999430 0.000010 0.000010 0.000010 0.000010 0.000010 0.000010 0.000010 0.000010 0.000010 0.000010 0.000010 0.000010 0.000010 0.000010 0.000010 0.000010 0.000010 0.000010 0.000010 0.000010 0.000010 0.000010 0.000010 0.000010 0.000010 0.000010 0.000010 0.000010 0.000010 0.000010 0.000010 0.000010 0.000010 0.000010 0.000010 0.000010 0.000010 0.000010 0.000010 0.000010 0.000010 0.000010
0.000010 0.000010 0.000010 0.000010 0.000010 0.000010 0.000010 0.000010 0.000010 0.000010 0.000010 0.000010 0.000010 0.000010 0.000010 0.994218 0.000010 0.000010 0.000010 0.000010 0.000010 0.000010 0.000010 0.000010 0.000010 0.000010 0.000010 0.000010 0.000010 0.000010 0.000010 0.000010 0.005222 0.000010 0.000010 0.000010 0.000010 0.000010 0.000010 0.000010 0.000010 0.000010 0.000010 0.000010 0.000010 0.000010 0.000010 0.000010 0.000010 0.000010 0.000010 0.000010 0.000010 0.000010 0.000010 0.000010 0.000010 0.000010
0.000010 0.000010 0.005603 0.000010 0.000010 0.000010 0.000010 0.000010 0.000010 0.000010 0.000010 0.000010 0.000010 0.000010 0.000010 0.982304 0.000010 0.000010 0.007190 0.000010 0.000010 0.000010 0.000010 0.000010 0.000010 0.000010 0.000010 0.000010 0.000010 0.000010 0.000010 0.000010 0.000010 0.000010 0.000010 0.000010 0.000010 0.000010 0.000010 0.000010 0.000010 0.000010 0.004234 0.000010 0.000010 0.000010 0.000010 0.000010 0.000010 0.000010 0.000010 0.000010 0.000138 0.000010 0.000010 0.000010 0.000010 0.000010
0.000010 0.000010 0.000010 0.000010 0.000010 0.000010 0.000010 0.000010 0.000010 0.000010 0.000010 0.000010 0.000010 0.000010 0.000010 0.999430 0.000010 0.000010 0.000010 0.000010 0.000010 0.000010 0.000010 0.000010 0.000010 0.000010 0.000010 0.000010 0.000010 0.000010 0.000010 0.000010 0.000010 0.000010 0.000010 0.000010 0.000010 0.000010 0.000010 0.000010 0.000010 0.000010 0.000010 0.000010 0.000010 0.000010 0.000010 0.000010 0.000010 0.000010 0.000010 0.000010 0.000010 0.000010 0.000010 0.000010 0.000010 0.000010
0.002438 0.003929 0.000010 0.000010 0.000010 0.000010 0.000010 0.003215 0.000010 0.000010 0.000010 0.000010 0.000010 0.000010 0.002382 0.904135 0.000010 0.000010 0.000010 0.000010 0.000010 0.000010 0.000010 0.000010 0.000010 0.005487 0.000010 0.005011 0.030163 0.000010 0.000010 0.014304 0.000010 0.007318 0.000010 0.006012 0.000010 0.000010 0.000010 0.000010 0.000010 0.000010 0.000010 0.000010 0.000010 0.000010 0.006192 0.000010 0.000010 0.000010 0.000010 0.000010 0.000010 0.000010 0.000010 0.001874 0.000010 0.007099
0.000010 0.000010 0.000010 0.000010 0.000010 0.000010 0.000010 0.000010 0.000010 0.000010 0.000010 0.000010 0.000010 0.000010 0.000010 0.999430 0.000010 0.000010 0.000010 0.000010 0.000010 0.000010 0.000010 0.000010 0.000010 0.000010 0.000010 0.000010 0.000010 0.000010 0.000010 0.000010 0.000010 0.000010 0.000010 0.000010 0.000010 0.000010 0.000010 0.000010 0.000010 0.000010 0.000010 0.000010 0.000010 0.000010 0.000010 0.000010 0.000010 0.000010 0.000010 0.000010 0.000010 0.000010 0.000010 0.000010 0.000010 0.000010
0.000010 0.000010 0.000010 0.000010 0.000010 0.002835 0.000010 0.000010 0.000010 0.000010 0.000010 0.000010 0.000010 0.000010 0.000010 0.946719 0.000010 0.000010 0.000010 0.000010 0.000010 0.000010 0.000010 0.000010 0.002153 0.000010 0.000010 0.000010 0.000010 0.000010 0.000010 0.000010 0.000010 0.013493 0.000010 0.000010 0.018466 0.000010 0.000174 0.000010 0.000010 0.000010 0.000010 0.000010 0.000010 0.000010 0.000010 0.000010 0.000010 0.000010 0.000010 0.000010 0.005167 0.000010 0.010491 0.000010 0.000010 0.000010
0.000010 0.000010 0.000010 0.000010 0.000010 0.000010 0.000010 0.000010 0.000010 0.000010 0.000010 0.000010 0.000010 0.000010 0.000010 0.999430 0.000010 0.000010 0.000010 0.000010 0.000010 0.000010 0.000010 0.000010 0.000010 0.000010 0.000010 0.000010 0.000010 0.000010 0.000010 0.000010 0.000010 0.000010 0.000010 0.000010 0.000010 0.000010 0.000010 0.000010 0.000010 0.000010 0.000010 0.000010 0.000010 0.000010 0.000010 0.000010 0.000010 0.000010 0.000010 0.000010 0.000010 0.000010 0.000010 0.000010 0.000010 0.000010
0.000010 0.000010 0.000010 0.000010 0.000010 0.000010 0.000010 0.000010 0.000010 0.000010 0.000010 0.000010 0.000010 0.000010 0.000010 0.942521 0.000010 0.000010 0.000010 0.000010 0.000010 0.000010 0.000010 0.000010 0.000010 0.000010 0.000010 0.000010 0.000010 0.000010 0.000010 0.000010 0.000010 0.000010 0.018937 0.000010 0.000010 0.000010 0.000010 0.000010 0.000010 0.000010 0.000010 0.015211 0.000010 0.000010 0.000010 0.000010 0.000010 0.016653 0.000010 0.000010 0.000010 0.000010 0.000010 0.000010 0.005216 0.000941
0.000010 0.000674 0.000010 0.000010 0.000010 0.034075 0.009994 0.019388 0.003006 0.000010 0.000010 0.000010 0.000010 0.006117 0.000010 0.848027 0.000010 0.000010 0.000010 0.000010 0.000010 0.000010 0.000010 0.000010 0.000010 0.000010 0.000010 0.005429 0.000010 0.000010 0.000010 0.000010 0.000010 0.009616 0.000010 0.000010 0.000010 0.000010 0.004809 0.000010 0.000010 0.000010 0.000010 0.000010 0.000010 0.000010 0.000010 0.027564 0.000010 0.030318 0.000533 0.000010 0.000010 0.000010 0.000010 0.000010 0.000010 0.000010
0.000010 0.000010 0.000010 0.000010 0.000010 0.000010 0.000010 0.000010 0.000010 0.000010 0.000010 0.000010 0.000010 0.000010 0.000010 0.999430 0.000010 0.000010 0.000010 0.000010 0.000010 0.000010 0.000010 0.000010 0.000010 0.000010 0.000010 0.000010 0.000010 0.000010 0.000010 0.000010 0.000010 0.000010 0.000010 0.000010 0.000010 0.000010 0.000010 0.000010 0.000010 0.000010 0.000010 0.000010 0.000010 0.000010 0.000010 0.000010 0.000010 0.000010 0.000010 0.000010 0.000010 0.000010 0.000010 0.000010 0.000010 0.000010
0.000010 0.999430 0.000010 0.000010 0.000010 0.000010 0.000010 0.000010 0.000010 0.000010 0.000010 0.000010 0.000010 0.000010 0.000010 0.000010 0.000010 0.000010 0.000010 0.000010 0.000010 0.000010 0.000010 0.000010 0.000010 0.000010 0.000010 0.000010 0.000010 0.000010 0.000010 0.000010 0.000010 0.000010 0.000010 0.000010 0.000010 0.000010 0.000010 0.000010 0.000010 0.000010 0.000010 0.000010 0.000010 0.000010 0.000010 0.000010 0.000010 0.000010 0.000010 0.000010 0.000010 0.000010 0.000010 0.000010 0.000010 0.000010
0.000010 0.999430 0.000010 0.000010 0.000010 0.000010 0.000010 0.000010 0.000010 0.000010 0.000010 0.000010 0.000010 0.000010 0.000010 0.000010 0.000010 0.000010 0.000010 0.000010 0.000010 0.000010 0.000010 0.000010 0.000010 0.000010 0.000010 0.000010 0.000010 0.000010 0.000010 0.000010 0.000010 0.000010 0.000010 0.000010 0.000010 0.000010 0.000010 0.000010 0.000010 0.000010 0.000010 0.000010 0.000010 0.000010 0.000010 0.000010 0.000010 0.000010 0.000010 0.000010 0.000010 0.000010 0.000010 0.000010 0.000010 0.000010
0.000010 0.999430 0.000010 0.000010 0.000010 0.000010 0.000010 0.000010 0.000010 0.000010 0.000010 0.000010 0.000010 0.000010 0.000010 0.000010 0.000010 0.000010 0.000010 0.000010 0.000010 0.000010 0.000010 0.000010 0.000010 0.000010 0.000010 0.000010 0.000010 0.000010 0.000010 0.000010 0.000010 0.000010 0.000010 0.000010 0.000010 0.000010 0.000010 0.000010 0.000010 0.000010 0.000010 0.000010 0.000010 0.000010 0.000010 0.000010 0.000010 0.000010 0.000010 0.000010 0.000010 0.000010 0.000010 0.000010 0.000010 0.000010
0.000010 0.999425 0.000010 0.000010 0.000010 0.000010 0.000010 0.000010 0.000010 0.000010 0.000010 0.000010 0.000010 0.000010 0.000010 0.000010 0.000010 0.000010 0.000015 0.000010 0.000010 0.000010 0.000010 0.000010 0.000010 0.000010 0.000010 0.000010 0.000010 0.000010 0.000010 0.000010 0.000010 0.000010 0.000010 0.000010 0.000010 0.000010 0.000010 0.000010 0.000010 0.000010 0.000010 0.000010 0.000010 0.000010 0.000010 0.000010 0.000010 0.000010 0.000010 0.000010 0.000010 0.000010 0.000010 0.000010 0.000010 0.000010
0.000010 0.999430 0.000010 0.000010 0.000010 0.000010 0.000010 0.000010 0.000010 0.000010 0.000010 0.000010 0.000010 0.000010 0.000010 0.000010 0.000010 0.000010 0.000010 0.000010 0.000010 0.000010 0.000010 0.000010 0.000010 0.000010 0.000010 0.000010 0.000010 0.000010 0.000010 0.000010 0.000010 0.000010 0.000010 0.000010 0.000010 0.000010 0.000010 0.000010 0.000010 0.000010 0.000010 0.000010 0.000010 0.000010 0.000010 0.000010 0.000010 0.000010 0.000010 0.000010 0.000010 0.000010 0.000010 0.000010 0.000010 0.000010
0.000010 0.999430 0.000010 0.000010 0.000010 0.000010 0.000010 0.000010 0.000010 0.000010 0.000010 0.000010 0.000010 0.000010 0.000010 0.000010 0.000010 0.000010 0.000010 0.000010 0.000010 0.000010 0.000010 0.000010 0.000010 0.000010 0.000010 0.000010 0.000010 0.000010 0.000010 0.000010 0.000010 0.000010 0.000010 0.000010 0.000010 0.000010 0.000010 0.000010 0.000010 0.000010 0.000010 0.000010 0.000010 0.000010 0.000010 0.000010 0.000010 0.000010 0.000010 0.000010 0.000010 0.000010 0.000010 0.000010 0.000010 0.000010
0.000010 0.999430 0.000010 0.000010 0.000010 0.000010 0.000010 0.000010 0.000010 0.000010 0.000010 0.000010 0.000010 0.000010 0.000010 0.000010 0.000010 0.000010 0.000010 0.000010 0.000010 0.000010 0.000010 0.000010 0.000010 0.000010 0.000010 0.000010 0.000010 0.000010 0.000010 0.000010 0.000010 0.000010 0.000010 0.000010 0.000010 0.000010 0.000010 0.000010 0.000010 0.000010 0.000010 0.000010 0.000010 0.000010 0.000010 0.000010 0.000010 0.000010 0.000010 0.000010 0.000010 0.000010 0.000010 0.000010 0.000010 0.000010
0.000010 0.999430 0.000010 0.000010 0.000010 0.000010 0.000010 0.000010 0.000010 0.000010 0.000010 0.000010 0.000010 0.000010 0.000010 0.000010 0.000010 0.000010 0.000010 0.000010 0.000010 0.000010 0.000010 0.000010 0.000010 0.000010 0.000010 0.000010 0.000010 0.000010 0.000010 0.000010 0.000010 0.000010 0.000010 0.000010 0.000010 0.000010 0.000010 0.000010 0.000010 0.000010 0.000010 0.000010 0.000010 0.000010 0.000010 0.000010 0.000010 0.000010 0.000010 0.000010 0.000010 0.000010 0.000010 0.000010 0.000010 0.000010
0.000010 0.000010 0.000010 0.000010 0.139621 0.000010 0.000010 0.000010 0.000010 0.000010 0.000010 0.000010 0.000010 0.000010 0.000010 0.000010 0.000010 0.000010 0.000010 0.014237 0.001543 0.000010 0.000010 0.000010 0.000010 0.000010 0.011578 0.000010 0.000010 0.000010 0.000010 0.001684 0.000010 0.000010 0.000010 0.000010 0.000010 0.000010 0.000010 0.000010 0.000010 0.000010 0.000010 0.000010 0.000010 0.000010 0.000010 0.000010 0.830817 0.000010 0.000010 0.000010 0.000010 0.000010 0.000010 0.000010 0.000010 0.000010
0.000010 0.015456 0.000010 0.000010 0.195503 0.003738 0.000010 0.016703 0.000010 0.000010 0.000010 0.000010 0.000010 0.000010 0.000010 0.000010 0.000010 0.000010 0.000010 0.000010 0.000010 0.000010 0.000010 0.000010 0.000010 0.000010 0.000010 0.000010 0.003472 0.000010 0.000010 0.000010 0.000010 0.000010 0.000010 0.000010 0.001561 0.004713 0.000010 0.000010 0.000010 0.000010 0.000010 0.000010 0.000010 0.000010 0.000010 0.017833 0.739647 0.000010 0.000010 0.000010 0.000010 0.000894 0.000010 0.000010 0.000010 0.000010
0.000010 0.000010 0.000010 0.000010 0.180066 0.000010 0.000010 0.017119 0.000010 0.000010 0.000010 0.000010 0.000010 0.000010 0.000010 0.000010 0.000010 0.000010 0.000010 0.000010 0.000010 0.000010 0.000010 0.000010 0.000010 0.000010 0.000010 0.000010 0.000010 0.000010 0.000010 0.002540 0.000010 0.000010 0.000010 0.000010 0.006454 0.000010 0.000010 0.000010 0.000010 0.000010 0.000010 0.000010 0.000010 0.000010 0.006195 0.004086 0.779709 0.000010 0.003331 0.000010 0.000010 0.000010 0.000010 0.000010 0.000010 0.000010
0.000010 0.000010 0.000010 0.002686 0.128751 0.000010 0.000010 0.000010 0.000010 0.000010 0.000010 0.000010 0.006154 0.000010 0.000010 0.000010 0.000010 0.000010 0.000010 0.000010 0.000010 0.000010 0.000010 0.000010 0.000010 0.000010 0.000010 0.000010 0.000010 0.000010 0.000010 0.000010 0.000010 0.000010 0.000010 0.000010 0.000010 0.000010 0.000010 0.000010 0.000010 0.000010 0.000010 0.000010 0.000010 0.000010 0.005283 0.000010 0.856596 0.000010 0.000010 0.000010 0.000010 0.000010 0.000010 0.000010 0.000010 0.000010
0.000010 0.000010 0.000010 0.000017 0.106940 0.000010 0.013373 0.000010 0.000010 0.004316 0.000010 0.000010 0.016595 0.000010 0.000010 0.000010 0.000010 0.000010 0.000010 0.014143 0.000010 0.000010 0.000010 0.009044 0.000010 0.000010 0.000562 0.000010 0.000010 0.000010 0.000010 0.016576 0.000010 0.000010 0.000010 0.000010 0.000010 0.000010 0.000010 0.000010 0.000010 0.000010 0.000010 0.008578 0.000010 0.000010 0.000010 0.000010 0.795242 0.000010 0.000010 0.000010 0.000010 0.014154 0.000010 0.000010 0.000010 0.000010
0.000863 0.000010 0.002615 0.000010 0.792422 0.000010 0.020211 0.009578 0.000010 0.000010 0.000010 0.003808 0.005206 0.000010 0.000013 0.010314 0.000010 0.000010 0.009924 0.004367 0.001525 0.000010 0.000010 0.000010 0.000010 0.010549 0.000010 0.000010 0.005590 0.000010 0.000010 0.027395 0.000010 0.000010 0.007334 0.000010 0.000260 0.000010 0.000010 0.000010 0.000010 0.000010 0.014975 0.021730 0.000010 0.004735 0.000010 0.000010 0.000010 0.000010 0.000010 0.020958 0.000010 0.000010 0.000010 0.024372 0.000010 0.000906
0.000010 0.018302 0.000010 0.000010 0.847973 0.000010 0.000010 0.015055 0.000010 0.000010 0.000010 0.020235 0.000010 0.000010 0.000010 0.000010 0.000010 0.032302 0.000010 0.000010 0.000010 0.000010 0.000010 0.000010 0.000010 0.011861 0.004254 0.010688 0.000010 0.000699 0.019452 0.003190 0.000010 0.000010 0.000010 0.000010 0.000010 0.000010 0.000010 0.000010 0.000010 0.000010 0.000010 0.000010 0.000010 0.000010 0.000010 0.000010 0.000010 0.000010 0.000010 0.000010 0.000010 0.010486 0.000010 0.005053 0.000010 0.000010
0.000010 0.000010 0.000010 0.000010 0.994829 0.000010 0.000010 0.000010 0.000010 0.000010 0.000010 0.000010 0.000010 0.000010 0.000010 0.000010 0.000010 0.000010 0.000010 0.000010 0.000010 0.000010 0.000010 0.000010 0.000010 0.000010 0.000010 0.000010 0.000010 0.000010 0.000010 0.000010 0.000010 0.000010 0.000010 0.000010 0.000010 0.000010 0.000010 0.000010 0.000010 0.000010 0.000010 0.000010 0.000010 0.000010 0.000010 0.000010 0.000010 0.000010 0.000010 0.000010 0.000010 0.000010 0.004611 0.000010 0.000010 0.000010
0.000010 0.000010 0.004163 0.000010 0.885514 0.000010 0.000010 0.006722 0.000010 0.000010 0.000010 0.001333 0.000010 0.000010 0.000010 0.000010 0.000010 0.000010 0.035456 0.007032 0.000010 0.000010 0.000010 0.000010 0.000010 0.013163 0.000010 0.000010 0.000010 0.000010 0.000010 0.000010 0.000010 0.000010 0.000010 0.000010 0.000010 0.000010 0.000010 0.000010 0.000010 0.000010 0.000010 0.013592 0.000010 0.000010 0.000010 0.000010 0.000010 0.000010 0.000010 0.026103 0.000010 0.000010 0.000010 0.005902 0.000551 0.000010
0.000010 0.000010 0.000010 0.000010 0.999430 0.000010 0.000010 0.000010 0.000010 0.000010 0.000010 0.000010 0.000010 0.000010 0.000010 0.000010 0.000010 0.000010 0.000010 0.000010 0.000010 0.000010 0.000010 0.000010 0.000010 0.000010 0.000010 0.000010 0.000010 0.000010 0.000010 0.000010 0.000010 0.000010 0.000010 0.000010 0.000010 0.000010 0.000010 0.000010 0.000010 0.000010 0.000010 0.000010 0.000010 0.000010 0.000010 0.000010 0.000010 0.000010 0.000010 0.000010 0.000010 0.000010 0.000010 0.000010 0.000010 0.000010
0.000010 0.000010 0.000010 0.000010 0.999430 0.000010 0.000010 0.000010 0.000010 0.000010 0.000010 0.000010 0.000010 0.000010 0.000010 0.000010 0.000010 0.000010 0.000010 0.000010 0.000010 0.000010 0.000010 0.000010 0.000010 0.000010 0.000010 0.000010 0.000010 0.000010 0.000010 0.000010 0.000010 0.000010 0.000010 0.000010 0.000010 0.000010 0.000010 0.000010 0.000010 0.000010 0.000010 0.000010 0.000010 0.000010 0.000010 0.000010 0.000010 0.000010 0.000010 0.000010 0.000010 0.000010 0.000010 0.000010 0.000010 0.000010
0.000010 0.000010 0.000010 0.000010 0.999430 0.000010 0.000010 0.000010 0.000010 0.000010 0.000010 0.000010 0.000010 0.000010 0.000010 0.000010 0.000010 0.000010 0.000010 0.000010 0.000010 0.000010 0.000010 0.000010 0.000010 0.000010 0.000010 0.000010 0.000010 0.000010 0.000010 0.000010 0.000010 0.000010 0.000010 0.000010 0.000010 0.000010 0.000010 0.000010 0.000010 0.000010 0.000010 0.000010 0.000010 0.000010 0.000010 0.000010 0.000010 0.000010 0.000010 0.000010 0.000010 0.000010 0.000010 0.000010 0.000010 0.000010
0.000010 0.000010 0.000010 0.000010 0.985952 0.000010 0.000010 0.000010 0.000010 0.000010 0.000010 0.000010 0.000010 0.000010 0.000010 0.000010 0.000010 0.000010 0.000010 0.000010 0.000010 0.000010 0.000010 0.000010 0.000010 0.000010 0.000010 0.000010 0.000010 0.000010 0.000010 0.000010 0.000010 0.000010 0.000010 0.000010 0.000010 0.000010 0.000010 0.000010 0.000010 0.000010 0.000010 0.000010 0.000010 0.000010 0.000010 0.000010 0.000010 0.000010 0.000010 0.013488 0.000010 0.000010 0.000010 0.000010 0.000010 0.000010
0.000010 0.000010 0.000010 0.000010 0.984575 0.000010 0.000010 0.000010 0.000010 0.000010 0.000010 0.000010 0.000010 0.000010 0.000010 0.000010 0.000010 0.000010 0.000010 0.000010 0.000010 0.000010 0.000010 0.000010 0.000010 0.000010 0.000010 0.000010 0.000010 0.000010 0.000010 0.000010 0.000010 0.000010 0.014865 0.000010 0.000010 0.000010 0.000010 0.000010 0.000010 0.000010 0.000010 0.000010 0.000010 0.000010 0.000010 0.000010 0.000010 0.000010 0.000010 0.000010 0.000010 0.000010 0.000010 0.000010 0.000010 0.000010
0.000010 0.000010 0.000010 0.000010 0.999430 0.000010 0.000010 0.000010 0.000010 0.000010 0.000010 0.000010 0.000010 0.000010 0.000010 0.000010 0.000010 0.000010 0.000010 0.000010 0.000010 0.000010 0.000010 0.000010 0.000010 0.000010 0.000010 0.000010 0.000010 0.000010 0.000010 0.000010 0.000010 0.000010 0.000010 0.000010 0.000010 0.000010 0.000010 0.000010 0.000010 0.000010 0.000010 0.000010 0.000010 0.000010 0.000010 0.000010 0.000010 0.000010 0.000010 0.000010 0.000010 0.000010 0.000010 0.000010 0.000010 0.000010
0.000010 0.000010 0.000010 0.000010 0.975782 0.000010 0.000010 0.000010 0.000010 0.000010 0.000010 0.000010 0.000010 0.000010 0.000010 0.000010 0.000010 0.000010 0.000010 0.000010 0.000010 0.000010 0.000010 0.000010 0.000010 0.000010 0.000010 0.011748 0.000010 0.000010 0.000010 0.000010 0.000010 0.000010 0.000010 0.000010 0.000010 0.000010 0.000010 0.000010 0.000010 0.000010 0.000010 0.000010 0.000010 0.000010 0.000010 0.000010 0.000010 0.002236 0.000010 0.009522 0.000010 0.000010 0.000010 0.000010 0.000010 0.000181
0.000010 0.000010 0.000010 0.006310 0.929533 0.000010 0.000010 0.000010 0.000010 0.000010 0.000010 0.000010 0.000010 0.000010 0.000010 0.000010 0.000010 0.047211 0.000010 0.000010 0.000010 0.000010 0.000010 0.000010 0.000010 0.000010 0.000010 0.007007 0.000010 0.000010 0.000010 0.000010 0.000010 0.000010 0.000010 0.000010 0.000010 0.000010 0.000010 0.000010 0.000010 0.000010 0.000010 0.000010 0.000010 0.000010 0.000010 0.000010 0.000010 0.000010 0.005326 0.004093 0.000010 0.000010 0.000010 0.000010 0.000010 0.000010
0.000010 0.000010 0.000010 0.000010 0.999430 0.000010 0.000010 0.000010 0.000010 0.000010 0.000010 0.000010 0.000010 0.000010 0.000010 0.000010 0.000010 0.000010 0.000010 0.000010 0.000010 0.000010 0.000010 0.000010 0.000010 0.000010 0.000010 0.000010 0.000010 0.000010 0.000010 0.000010 0.000010 0.000010 0.000010 0.000010 0.000010 0.000010 0.000010 0.000010 0.000010 0.000010 0.000010 0.000010 0.000010 0.000010 0.000010 0.000010 0.000010 0.000010 0.000010 0.000010 0.000010 0.000010 0.000010 0.000010 0.000010 0.000010
0.000010 0.000010 0.000010 0.000010 0.999430 0.000010 0.000010 0.000010 0.000010 0.000010 0.000010 0.000010 0.000010 0.000010 0.000010 0.000010 0.000010 0.000010 0.000010 0.000010 0.000010 0.000010 0.000010 0.000010 0.000010 0.000010 0.000010 0.000010 0.000010 0.000010 0.000010 0.000010 0.000010 0.000010 0.000010 0.000010 0.000010 0.000010 0.000010 0.000010 0.000010 0.000010 0.000010 0.000010 0.000010 0.000010 0.000010 0.000010 0.000010 0.000010 0.000010 0.000010 0.000010 0.000010 0.000010 0.000010 0.000010 0.000010
0.000010 0.000010 0.000010 0.000010 0.000010 0.000010 0.000010 0.999430 0.000010 0.000010 0.000010 0.000010 0.000010 0.000010 0.000010 0.000010 0.000010 0.000010 0.000010 0.000010 0.000010 0.000010 0.000010 0.000010 0.000010 0.000010 0.000010 0.000010 0.000010 0.000010 0.000010 0.000010 0.000010 0.000010 0.000010 0.000010 0.000010 0.000010 0.000010 0.000010 0.000010 0.000010 0.000010 0.000010 0.000010 0.000010 0.000010 0.000010 0.000010 0.000010 0.000010 0.000010 0.000010 0.000010 0.000010 0.000010 0.000010 0.000010
0.000010 0.000010 0.000010 0.000010 0.000010 0.000010 0.000010 0.808096 0.007212 0.000010 0.000010 0.000010 0.000010 0.000010 0.000010 0.017077 0.000010 0.000010 0.000010 0.029895 0.000010 0.000010 0.000010 0.002674 0.008972 0.000010 0.004296 0.000010 0.000010 0.000010 0.000010 0.000010 0.000010 0.005951 0.000010 0.000010 0.002263 0.013498 0.000010 0.000010 0.000010 0.000010 0.007941 0.000010 0.051429 0.000010 0.002133 0.000010 0.020695 0.000010 0.000010 0.000010 0.000010 0.011105 0.000010 0.006343 0.000010 0.000010
0.000010 0.000010 0.000010 0.000010 0.000010 0.000010 0.000010 0.936629 0.000010 0.000010 0.000010 0.000010 0.000010 0.000010 0.000010 0.000010 0.000010 0.000010 0.000010 0.062811 0.000010 0.000010 0.000010 0.000010 0.000010 0.000010 0.000010 0.000010 0.000010 0.000010 0.000010 0.000010 0.000010 0.000010 0.000010 0.000010 0.000010 0.000010 0.000010 0.000010 0.000010 0.000010 0.000010 0.000010 0.000010 0.000010 0.000010 0.000010 0.000010 0.000010 0.000010 0.000010 0.000010 0.000010 0.000010 0.000010 0.000010 0.000010
0.000010 0.000010 0.000010 0.000010 0.000010 0.000010 0.000010 0.999430 0.000010 0.000010 0.000010 0.000010 0.000010 0.000010 0.000010 0.000010 0.000010 0.000010 0.000010 0.000010 0.000010 0.000010 0.000010 0.000010 0.000010 0.000010 0.000010 0.000010 0.000010 0.000010 0.000010 0.000010 0.000010 0.000010 0.000010 0.000010 0.000010 0.000010 0.000010 0.000010 0.000010 0.000010 0.000010 0.000010 0.000010 0.000010 0.000010 0.000010 0.000010 0.000010 0.000010 0.000010 0.000010 0.000010 0.000010 0.000010 0.000010 0.000010
0.000010 0.000010 0.000010 0.000010 0.000010 0.000010 0.000010 0.999430 0.000010 0.000010 0.000010 0.000010 0.000010 0.000010 0.000010 0.000010 0.000010 0.000010 0.000010 0.000010 0.000010 0.000010 0.000010 0.000010 0.000010 0.000010 0.000010 0.000010 0.000010 0.000010 0.000010 0.000010 0.000010 0.000010 0.000010 0.000010 0.000010 0.000010 0.000010 0.000010 0.000010 0.000010 0.000010 0.000010 0.000010 0.000010 0.000010 0.000010 0.000010 0.000010 0.000010 0.000010 0.000010 0.000010 0.000010 0.000010 0.000010 0.000010
0.000010 0.017057 0.000010 0.000010 0.000010 0.000010 0.000010 0.848068 0.017713 0.000010 0.000010 0.000010 0.000010 0.000010 0.000010 0.000010 0.000010 0.000010 0.000010 0.068811 0.001135 0.000010 0.000010 0.000010 0.000010 0.000010 0.000010 0.000010 0.000010 0.000010 0.000010 0.000010 0.000010 0.000010 0.000010 0.000010 0.000010 0.008244 0.000010 0.000010 0.000010 0.000010 0.000010 0.000010 0.029539 0.000010 0.001451 0.000010 0.000010 0.000010 0.000010 0.000010 0.000010 0.007492 0.000010 0.000010 0.000010 0.000010
0.035584 0.031378 0.000010 0.000010 0.000010 0.000010 0.001709 0.586818 0.000010 0.000010 0.000010 0.000010 0.000010 0.009216 0.000010 0.010122 0.020657 0.000010 0.000010 0.062739 0.015340 0.000010 0.000010 0.011416 0.000010 0.006507 0.008852 0.000010 0.000010 0.000010 0.000010 0.003481 0.000010 0.013430 0.000010 0.017752 0.000010 0.019099 0.000010 0.000010 0.000010 0.006763 0.000010 0.000010 0.092946 0.000010 0.005992 0.002944 0.024189 0.000010 0.000010 0.000010 0.000010 0.000010 0.000010 0.012702 0.000010 0.000010
0.031533 0.002513 0.000010 0.000010 0.000010 0.000010 0.009789 0.775136 0.000010 0.000010 0.000010 0.000010 0.000010 0.000010 0.000010 0.000010 0.000010 0.000010 0.000010 0.063069 0.015872 0.000010 0.000010 0.019668 0.000010 0.003915 0.000010 0.000010 0.000010 0.000010 0.020962 0.002332 0.005642 0.009409 0.000010 0.003059 0.000010 0.000010 0.000010 0.000010 0.000010 0.005603 0.000632 0.000010 0.003110 0.000010 0.010909 0.000010 0.002942 0.000010 0.000010 0.000010 0.002079 0.000010 0.000010 0.011445 0.000010 0.000010
0.000010 0.000010 0.000010 0.000010 0.000010 0.000010 0.002495 0.912469 0.000010 0.000010 0.000010 0.000010 0.000010 0.000010 0.000010 0.000010 0.000010 0.000010 0.000010 0.019595 0.000010 0.000010 0.000010 0.006245 0.000010 0.008323 0.003208 0.000010 0.000010 0.000010 0.000010 0.000010 0.000010 0.000010 0.000010 0.000010 0.000010 0.000010 0.000010 0.000010 0.000010 0.003044 0.000010 0.000010 0.000010 0.000010 0.000010 0.000010 0.000010 0.000010 0.000010 0.000010 0.000010 0.000010 0.000010 0.044120 0.000010 0.000010
0.000010 0.000010 0.000010 0.000010 0.000010 0.000010 0.000010 0.999430 0.000010 0.000010 0.000010 0.000010 0.000010 0.000010 0.000010 0.000010 0.000010 0.000010 0.000010 0.000010 0.000010 0.000010 0.000010 0.000010 0.000010 0.000010 0.000010 0.000010 0.000010 0.000010 0.000010 0.000010 0.000010 0.000010 0.000010 0.000010 0.000010 0.000010 0.000010 0.000010 0.000010 0.000010 0.000010 0.000010 0.000010 0.000010 0.000010 0.000010 0.000010 0.000010 0.000010 0.000010 0.000010 0.000010 0.000010 0.000010 0.000010 0.000010
0.000010 0.000010 0.000010 0.000010 0.000010 0.000010 0.000010 0.970328 0.000010 0.000010 0.000010 0.000010 0.000010 0.000010 0.000010 0.000010 0.000010 0.000010 0.000010 0.029112 0.000010 0.000010 0.000010 0.000010 0.000010 0.000010 0.000010 0.000010 0.000010 0.000010 0.000010 0.000010 0.000010 0.000010 0.000010 0.000010 0.000010 0.000010 0.000010 0.000010 0.000010 0.000010 0.000010 0.000010 0.000010 0.000010 0.000010 0.000010 0.000010 0.000010 0.000010 0.000010 0.000010 0.000010 0.000010 0.000010 0.000010 0.000010
0.000010 0.000010 0.000010 0.000010 0.000010 0.000010 0.000010 0.999430 0.000010 0.000010 0.000010 0.000010 0.000010 0.000010 0.000010 0.000010 0.000010 0.000010 0.000010 0.000010 0.000010 0.000010 0.000010 0.000010 0.000010 0.000010 0.000010 0.000010 0.000010 0.000010 0.000010 0.000010 0.000010 0.000010 0.000010 0.000010 0.000010 0.000010 0.000010 0.000010 0.000010 0.000010 0.000010 0.000010 0.000010 0.000010 0.000010 0.000010 0.000010 0.000010 0.000010 0.000010 0.000010 0.000010 0.000010 0.000010 0.000010 0.000010
0.000010 0.000010 0.000010 0.000010 0.000010 0.001663 0.000010 0.836744 0.000010 0.000010 0.000010 0.000010 0.000010 0.000010 0.000010 0.000010 0.000010 0.000010 0.000010 0.114443 0.002924 0.000010 0.000010 0.000010 0.000010 0.000010 0.000010 0.000010 0.000010 0.000010 0.000010 0.000010 0.000010 0.000010 0.000010 0.000010 0.000010 0.000010 0.000010 0.000010 0.000010 0.000010 0.000010 0.000010 0.043696 0.000010 0.000010 0.000010 0.000010 0.000010 0.000010 0.000010 0.000010 0.000010 0.000010 0.000010 0.000010 0.000010
0.000010 0.000010 0.000010 0.000010 0.000010 0.000010 0.000010 0.999430 0.000010 0.000010 0.000010 0.000010 0.000010 0.000010 0.000010 0.000010 0.000010 0.000010 0.000010 0.000010 0.000010 0.000010 0.000010 0.000010 0.000010 0.000010 0.000010 0.000010 0.000010 0.000010 0.000010 0.000010 0.000010 0.000010 0.000010 0.000010 0.000010 0.000010 0.000010 0.000010 0.000010 0.000010 0.000010 0.000010 0.000010 0.000010 0.000010 0.000010 0.000010 0.000010 0.000010 0.000010 0.000010 0.000010 0.000010 0.000010 0.000010 0.000010
0.000010 0.000010 0.000010 0.000010 0.000010 0.000010 0.000010 0.952303 0.000010 0.000010 0.000010 0.000010 0.000010 0.000010 0.000010 0.000010 0.000010 0.000010 0.000010 0.047137 0.000010 0.000010 0.000010 0.000010 0.000010 0.000010 0.000010 0.000010 0.000010 0.000010 0.000010 0.000010 0.000010 0.000010 0.000010 0.000010 0.000010 0.000010 0.000010 0.000010 0.000010 0.000010 0.000010 0.000010 0.000010 0.000010 0.000010 0.000010 0.000010 0.000010 0.000010 0.000010 0.000010 0.000010 0.000010 0.000010 0.000010 0.000010
0.000010 0.000010 0.000010 0.000010 0.000010 0.000010 0.000010 0.999430 0.000010 0.000010 0.000010 0.000010 0.000010 0.000010 0.000010 0.000010 0.000010 0.000010 0.000010 0.000010 0.000010 0.000010 0.000010 0.000010 0.000010 0.000010 0.000010 0.000010 0.000010 0.000010 0.000010 0.000010 0.000010 0.000010 0.000010 0.000010 0.000010 0.000010 0.000010 0.000010 0.000010 0.000010 0.000010 0.000010 0.000010 0.000010 0.000010 0.000010 0.000010 0.000010 0.000010 0.000010 0.000010 0.000010 0.000010 0.000010 0.000010 0.000010
0.000010 0.000010 0.000010 0.000010 0.000010 0.000010 0.000010 0.993734 0.000010 0.000010 0.000010 0.000010 0.000010 0.000010 0.000010 0.000010 0.000010 0.000010 0.000010 0.005706 0.000010 0.000010 0.000010 0.000010 0.000010 0.000010 0.000010 0.000010 0.000010 0.000010 0.000010 0.000010 0.000010 0.000010 0.000010 0.000010 0.000010 0.000010 0.000010 0.000010 0.000010 0.000010 0.000010 0.000010 0.000010 0.000010 0.000010 0.000010 0.000010 0.000010 0.000010 0.000010 0.000010 0.000010 0.000010 0.000010 0.000010 0.000010
0.000010 0.014597 0.006510 0.000010 0.000010 0.009182 0.000010 0.828841 0.000010 0.000010 0.000010 0.000010 0.000010 0.000010 0.000010 0.000010 0.000010 0.000010 0.000010 0.071645 0.006381 0.000010 0.000010 0.000010 0.000010 0.000010 0.000010 0.000010 0.002552 0.000010 0.000010 0.000010 0.000010 0.000010 0.000010 0.000010 0.000010 0.011368 0.000010 0.000010 0.000010 0.000010 0.000010 0.000010 0.040575 0.000010 0.007867 0.000010 0.000010 0.000010 0.000010 0.000010 0.000010 0.000010 0.000010 0.000010 0.000010 0.000010
0.010858 0.001742 0.003842 0.000010 0.000010 0.000010 0.000010 0.938043 0.000010 0.000010 0.000010 0.000010 0.000010 0.000010 0.000010 0.000010 0.000010 0.000010 0.000010 0.032490 0.000010 0.000010 0.000010 0.000010 0.000010 0.000010 0.000010 0.000010 0.000010 0.000010 0.000010 0.000010 0.000010 0.000010 0.000010 0.000010 0.000010 0.000010 0.000010 0.000010 0.000010 0.000010 0.012504 0.000010 0.000010 0.000010 0.000010 0.000010 0.000010 0.000010 0.000010 0.000010 0.000010 0.000010 0.000010 0.000010 0.000010 0.000010
0.000010 0.000010 0.000010 0.000010 0.000010 0.000010 0.000010 0.997771 0.000010 0.000010 0.000010 0.000010 0.000010 0.000010 0.000010 0.000010 0.000010 0.000010 0.000010 0.000010 0.000010 0.000010 0.000010 0.000010 0.000010 0.000010 0.000010 0.000010 0.000010 0.000010 0.000010 0.001669 0.000010 0.000010 0.000010 0.000010 0.000010 0.000010 0.000010 0.000010 0.000010 0.000010 0.000010 0.000010 0.000010 0.000010 0.000010 0.000010 0.000010 0.000010 0.000010 0.000010 0.000010 0.000010 0.000010 0.000010 0.000010 0.000010
0.000010 0.000010 0.000010 0.000010 0.000010 0.000010 0.000010 0.999430 0.000010 0.000010 0.000010 0.000010 0.000010 0.000010 0.000010 0.000010 0.000010 0.000010 0.000010 0.000010 0.000010 0.000010 0.000010 0.000010 0.000010 0.000010 0.000010 0.000010 0.000010 0.000010 0.000010 0.000010 0.000010 0.000010 0.000010 0.000010 0.000010 0.000010 0.000010 0.000010 0.000010 0.000010 0.000010 0.000010 0.000010 0.000010 0.000010 0.000010 0.000010 0.000010 0.000010 0.000010 0.000010 0.000010 0.000010 0.000010 0.000010 0.000010
0.017211 0.000010 0.000010 0.000010 0.000010 0.000010 0.003026 0.830496 0.000010 0.000010 0.000010 0.000010 0.000010 0.000010 0.000010 0.000010 0.010484 0.000010 0.000010 0.074589 0.009673 0.000010 0.000010 0.000010 0.000010 0.000010 0.000010 0.000010 0.000010 0.000010 0.000010 0.000010 0.000010 0.000010 0.000010 0.000010 0.000010 0.000010 0.000010 0.000010 0.000010 0.000010 0.000010 0.000010 0.031333 0.000010 0.000010 0.000010 0.000010 0.000010 0.000010 0.000010 0.000010 0.017062 0.005636 0.000010 0.000010 0.000010
0.000010 0.000010 0.000010 0.000010 0.000010 0.000010 0.000010 0.976079 0.000010 0.000010 0.000010 0.000010 0.000010 0.000010 0.000010 0.000010 0.000010 0.000010 0.000010 0.023361 0.000010 0.000010 0.000010 0.000010 0.000010 0.000010 0.000010 0.000010 0.000010 0.000010 0.000010 0.000010 0.000010 0.000010 0.000010 0.000010 0.000010 0.000010 0.000010 0.000010 0.000010 0.000010 0.000010 0.000010 0.000010 0.000010 0.000010 0.000010 0.000010 0.000010 0.000010 0.000010 0.000010 0.000010 0.000010 0.000010 0.000010 0.000010
0.000010 0.000010 0.000010 0.000010 0.003956 0.000010 0.003282 0.881833 0.000010 0.000010 0.000010 0.000010 0.000010 0.000010 0.000733 0.000010 0.000010 0.000010 0.000010 0.000010 0.000010 0.000010 0.000010 0.000010 0.000010 0.000010 0.000010 0.000010 0.008899 0.000010 0.000010 0.015222 0.000392 0.000010 0.000010 0.003277 0.000010 0.000010 0.000010 0.000010 0.000010 0.000010 0.000010 0.000010 0.031189 0.000010 0.000010 0.000010 0.039935 0.000010 0.010815 0.000010 0.000010 0.000010 0.000010 0.000010 0.000010 0.000010
0.000010 0.000010 0.000010 0.000010 0.000010 0.000010 0.000010 0.849797 0.007737 0.000010 0.000010 0.000010 0.000010 0.000010 0.002687 0.000010 0.000010 0.000010 0.000010 0.050610 0.007223 0.000010 0.000010 0.000010 0.000010 0.000010 0.007856 0.000010 0.000010 0.000010 0.000010 0.001439 0.000010 0.008009 0.000010 0.000010 0.000010 0.003112 0.000010 0.000010 0.000010 0.000010 0.000010 0.000010 0.043518 0.000010 0.005173 0.011711 0.000010 0.000010 0.000010 0.000010 0.000010 0.000678 0.000010 0.000010 0.000010 0.000010
0.000010 0.000010 0.000010 0.000010 0.003514 0.000010 0.000010 0.851078 0.000010 0.000010 0.000010 0.000010 0.000010 0.000010 0.000010 0.000010 0.016034 0.000010 0.000010 0.044269 0.000010 0.000010 0.000010 0.000010 0.000010 0.000010 0.004456 0.000010 0.000010 0.000010 0.000010 0.000010 0.000010 0.000010 0.000010 0.020496 0.000580 0.000010 0.000010 0.000010 0.000010 0.000010 0.000010 0.000010 0.044532 0.000010 0.000010 0.008088 0.000010 0.000010 0.000010 0.000010 0.000010 0.000010 0.000010 0.006473 0.000010 0.000010
0.000010 0.000010 0.000010 0.000010 0.000010 0.000010 0.000010 0.000010 0.000010 0.000010 0.000010 0.000010 0.000010 0.000010 0.000010 0.000010 0.000010 0.000010 0.000010 0.999430 0.000010 0.000010 0.000010 0.000010 0.000010 0.000010 0.000010 0.000010 0.000010 0.000010 0.000010 0.000010 0.000010 0.000010 0.000010 0.000010 0.000010 0.000010 0.000010 0.000010 0.000010 0.000010 0.000010 0.000010 0.000010 0.000010 0.000010 0.000010 0.000010 0.000010 0.000010 0.000010 0.000010 0.000010 0.000010 0.000010 0.000010 0.000010
0.000010 0.000010 0.000010 0.000010 0.000010 0.000010 0.000010 0.275146 0.000010 0.000010 0.000010 0.000010 0.000010 0.000010 0.000010 0.000010 0.000010 0.000010 0.000010 0.724294 0.000010 0.000010 0.000010 0.000010 0.000010 0.000010 0.000010 0.000010 0.000010 0.000010 0.000010 0.000010 0.000010 0.000010 0.000010 0.000010 0.000010 0.000010 0.000010 0.000010 0.000010 0.000010 0.000010 0.000010 0.000010 0.000010 0.000010 0.000010 0.000010 0.000010 0.000010 0.000010 0.000010 0.000010 0.000010 0.000010 0.000010 0.000010
0.000010 0.000010 0.000010 0.000010 0.000010 0.003559 0.000010 0.080181 0.000010 0.000010 0.000010 0.000010 0.000010 0.000010 0.000010 0.013370 0.002599 0.000010 0.000010 0.627688 0.003237 0.000010 0.000010 0.231998 0.036599 0.000010 0.000010 0.000010 0.000010 0.000010 0.000010 0.000010 0.000010 0.000010 0.000010 0.000010 0.000010 0.000010 0.000010 0.000010 0.000010 0.000010 0.000010 0.000010 0.000010 0.000010 0.000010 0.000010 0.000010 0.000010 0.000010 0.000010 0.000010 0.000280 0.000010 0.000010 0.000010 0.000010
0.000010 0.000010 0.000010 0.000010 0.000010 0.000010 0.000010 0.000010 0.000010 0.000010 0.000010 0.000010 0.000010 0.000010 0.000010 0.000010 0.000010 0.000010 0.000010 0.999430 0.000010 0.000010 0.000010 0.000010 0.000010 0.000010 0.000010 0.000010 0.000010 0.000010 0.000010 0.000010 0.000010 0.000010 0.000010 0.000010 0.000010 0.000010 0.000010 0.000010 0.000010 0.000010 0.000010 0.000010 0.000010 0.000010 0.000010 0.000010 0.000010 0.000010 0.000010 0.000010 0.000010 0.000010 0.000010 0.000010 0.000010 0.000010
0.000010 0.000010 0.000010 0.000010 0.000010 0.000010 0.000010 0.243426 0.000010 0.000010 0.000010 0.000010 0.000010 0.000010 0.000010 0.000010 0.000010 0.000010 0.000010 0.756014 0.000010 0.000010 0.000010 0.000010 0.000010 0.000010 0.000010 0.000010 0.000010 0.000010 0.000010 0.000010 0.000010 0.000010 0.000010 0.000010 0.000010 0.000010 0.000010 0.000010 0.000010 0.000010 0.000010 0.000010 0.000010 0.000010 0.000010 0.000010 0.000010 0.000010 0.000010 0.000010 0.000010 0.000010 0.000010 0.000010 0.000010 0.000010
0.000010 0.000010 0.000010 0.000010 0.000010 0.000010 0.000010 0.261378 0.000010 0.000010 0.000010 0.000010 0.000010 0.000010 0.000010 0.000010 0.000010 0.000010 0.000010 0.738062 0.000010 0.000010 0.000010 0.000010 0.000010 0.000010 0.000010 0.000010 0.000010 0.000010 0.000010 0.000010 0.000010 0.000010 0.000010 0.000010 0.000010 0.000010 0.000010 0.000010 0.000010 0.000010 0.000010 0.000010 0.000010 0.000010 0.000010 0.000010 0.000010 0.000010 0.000010 0.000010 0.000010 0.000010 0.000010 0.000010 0.000010 0.000010
0.063683 0.000010 0.000010 0.000010 0.000010 0.006006 0.000010 0.373924 0.000010 0.000010 0.000010 0.000010 0.000010 0.000010 0.000010 0.000010 0.002213 0.000010 0.000010 0.541781 0.000010 0.000010 0.000010 0.000010 0.000010 0.004178 0.000695 0.000010 0.000010 0.000010 0.000010 0.000010 0.000010 0.000010 0.000010 0.000010 0.006706 0.000010 0.000010 0.000010 0.000010 0.000010 0.000010 0.000010 0.000010 0.000010 0.000010 0.000324 0.000010 0.000010 0.000010 0.000010 0.000010 0.000010 0.000010 0.000010 0.000010 0.000010
0.000010 0.000010 0.000010 0.000010 0.000010 0.000010 0.000010 0.000010 0.000010 0.000010 0.000010 0.000010 0.000010 0.000010 0.000010 0.000010 0.000010 0.000010 0.000010 0.999430 0.000010 0.000010 0.000010 0.000010 0.000010 0.000010 0.000010 0.000010 0.000010 0.000010 0.000010 0.000010 0.000010 0.000010 0.000010 0.000010 0.000010 0.000010 0.000010 0.000010 0.000010 0.000010 0.000010 0.000010 0.000010 0.000010 0.000010 0.000010 0.000010 0.000010 0.000010 0.000010 0.000010 0.000010 0.000010 0.000010 0.000010 0.000010
0.000010 0.000010 0.000010 0.000010 0.000010 0.000010 0.000010 0.000010 0.000010 0.000010 0.000010 0.000010 0.000010 0.000010 0.000010 0.000010 0.000010 0.000010 0.000010 0.999430 0.000010 0.000010 0.000010 0.000010 0.000010 0.000010 0.000010 0.000010 0.000010 0.000010 0.000010 0.000010 0.000010 0.000010 0.000010 0.000010 0.000010 0.000010 0.000010 0.000010 0.000010 0.000010 0.000010 0.000010 0.000010 0.000010 0.000010 0.000010 0.000010 0.000010 0.000010 0.000010 0.000010 0.000010 0.000010 0.000010 0.000010 0.000010
0.000010 0.000010 0.000010 0.000010 0.169718 0.000010 0.000010 0.000010 0.000010 0.000010 0.000010 0.020210 0.026677 0.000010 0.000870 0.667795 0.000010 0.000010 0.000010 0.000010 0.000010 0.000010 0.011242 0.000010 0.000010 0.000010 0.000010 0.000010 0.000010 0.000010 0.051465 0.000010 0.010899 0.002070 0.000010 0.000010 0.000010 0.000010 0.000010 0.000010 0.000010 0.000010 0.009613 0.000010 0.000010 0.000010 0.000010 0.000010 0.000010 0.000010 0.000010 0.000010 0.000010 0.000010 0.000010 0.028970 0.000010 0.000010
0.007968 0.000010 0.000010 0.000010 0.143105 0.000010 0.000010 0.000010 0.000010 0.000010 0.000010 0.036104 0.007777 0.000010 0.007103 0.610206 0.000010 0.000010 0.000010 0.000010 0.000010 0.000010 0.000010 0.000010 0.000010 0.012652 0.008560 0.000010 0.000010 0.000010 0.020932 0.000010 0.000010 0.000010 0.000010 0.006733 0.000010 0.000010 0.000308 0.000010 0.000261 0.000010 0.020524 0.000010 0.036820 0.000010 0.012602 0.015386 0.000010 0.000010 0.000010 0.008253 0.011191 0.000010 0.000010 0.026798 0.000010 0.006336
0.000010 0.000010 0.000010 0.000010 0.131857 0.000010 0.000010 0.000010 0.000010 0.000010 0.000010 0.014537 0.000010 0.000010 0.002050 0.624961 0.014520 0.000010 0.000010 0.006523 0.026951 0.000010 0.011327 0.000010 0.000010 0.000010 0.000010 0.005232 0.000010 0.000010 0.017818 0.003577 0.000864 0.000010 0.000010 0.000010 0.007867 0.000010 0.000010 0.004454 0.000010 0.036575 0.038656 0.000010 0.011271 0.000010 0.000010 0.000010 0.011895 0.000010 0.000010 0.000010 0.000010 0.000010 0.003585 0.025100 0.000010 0.000010
0.007536 0.000010 0.000010 0.003563 0.142919 0.033846 0.000010 0.005923 0.000010 0.000010 0.000010 0.063238 0.000010 0.004770 0.000010 0.576000 0.019331 0.000010 0.000469 0.000010 0.000010 0.000010 0.000010 0.000010 0.000010 0.000010 0.007045 0.000010 0.000010 0.000010 0.000010 0.000010 0.000010 0.003545 0.000010 0.000010 0.000010 0.000010 0.000010 0.029388 0.000010 0.000010 0.000010 0.000010 0.034077 0.000010 0.003500 0.000010 0.000010 0.000010 0.000010 0.000010 0.000010 0.018039 0.000010 0.046401 0.000010 0.000010
0.000010 0.000010 0.000010 0.000010 0.133591 0.000175 0.000010 0.000010 0.014029 0.000010 0.000010 0.033537 0.000010 0.000010 0.007855 0.608493 0.026919 0.000010 0.001288 0.000010 0.014735 0.000010 0.015299 0.000010 0.000010 0.000010 0.002004 0.000010 0.000010 0.000010 0.030862 0.004929 0.000010 0.000010 0.000010 0.012551 0.013511 0.006290 0.000794 0.000010 0.000010 0.000010 0.012228 0.000010 0.014538 0.000010 0.000010 0.000010 0.000010 0.000010 0.000010 0.000010 0.005387 0.000010 0.000010 0.024652 0.015975 0.000010
0.008333 0.000010 0.000010 0.000010 0.110723 0.000010 0.000010 0.000010 0.000010 0.000010 0.000010 0.034620 0.003198 0.000010 0.000010 0.505020 0.034275 0.000010 0.000010 0.004187 0.008632 0.007684 0.000010 0.000010 0.000010 0.000010 0.000010 0.008163 0.000010 0.000010 0.064776 0.003771 0.000010 0.007187 0.000010 0.021320 0.000010 0.004254 0.000010 0.000010 0.010496 0.040956 0.012182 0.000010 0.000010 0.000010 0.000010 0.000010 0.000010 0.033025 0.000010 0.000914 0.010816 0.037410 0.000010 0.027707 0.000010 0.000010
0.021817 0.000010 0.000010 0.000010 0.182537 0.015770 0.000010 0.014571 0.004803 0.000010 0.000010 0.035078 0.000010 0.000010 0.000010 0.630465 0.000010 0.000010 0.008259 0.000010 0.000010 0.000010 0.000010 0.000010 0.007164 0.000010 0.000333 0.000010 0.007151 0.000010 0.000010 0.000010 0.000010 0.000010 0.000010 0.000010 0.000010 0.000010 0.000010 0.031315 0.000010 0.000010 0.000010 0.000010 0.008276 0.000010 0.000010 0.000010 0.000795 0.000010 0.000010 0.000010 0.000010 0.004063 0.000010 0.027182 0.000010 0.000010
0.000010 0.000010 0.000010 0.000010 0.178542 0.016262 0.000010 0.000010 0.000010 0.000010 0.000010 0.022188 0.000010 0.000010 0.000010 0.641186 0.000010 0.000010 0.006823 0.003982 0.000010 0.000010 0.000010 0.000010 0.000010 0.000010 0.000010 0.000010 0.000010 0.000010 0.026577 0.000010 0.000010 0.000010 0.000010 0.004021 0.014254 0.000010 0.003668 0.018170 0.000010 0.000010 0.005271 0.000010 0.000299 0.000010 0.000010 0.000010 0.000010 0.000010 0.000010 0.000010 0.000010 0.004329 0.000010 0.053998 0.000010 0.000010
0.889873 0.000010 0.000010 0.000010 0.000010 0.000010 0.000010 0.073458 0.000010 0.000010 0.000010 0.000010 0.000010 0.000010 0.000010 0.000010 0.000010 0.000010 0.000010 0.017912 0.000010 0.000010 0.000010 0.000010 0.000010 0.000010 0.011265 0.000010 0.000010 0.000010 0.000010 0.000010 0.000010 0.000010 0.000010 0.000010 0.000010 0.000010 0.000010 0.000010 0.000010 0.006962 0.000010 0.000010 0.000010 0.000010 0.000010 0.000010 0.000010 0.000010 0.000010 0.000010 0.000010 0.000010 0.000010 0.000010 0.000010 0.000010
0.999430 0.000010 0.000010 0.000010 0.000010 0.000010 0.000010 0.000010 0.000010 0.000010 0.000010 0.000010 0.000010 0.000010 0.000010 0.000010 0.000010 0.000010 0.000010 0.000010 0.000010 0.000010 0.000010 0.000010 0.000010 0.000010 0.000010 0.000010 0.000010 0.000010 0.000010 0.000010 0.000010 0.000010 0.000010 0.000010 0.000010 0.000010 0.000010 0.000010 0.000010 0.000010 0.000010 0.000010 0.000010 0.000010 0.000010 0.000010 0.000010 0.000010 0.000010 0.000010 0.000010 0.000010 0.000010 0.000010 0.000010 0.000010
0.968776 0.000010 0.000010 0.000010 0.000010 0.000010 0.000010 0.000010 0.000010 0.000010 0.000010 0.000010 0.000010 0.000010 0.000010 0.000010 0.000010 0.000010 0.000010 0.000010 0.001678 0.000010 0.000010 0.009757 0.000010 0.000010 0.000010 0.000010 0.000010 0.000010 0.000010 0.000010 0.000010 0.000010 0.000010 0.019248 0.000010 0.000010 0.000010 0.000010 0.000010 0.000010 0.000010 0.000010 0.000010 0.000010 0.000010 0.000010 0.000010 0.000010 0.000010 0.000010 0.000010 0.000010 0.000010 0.000010 0.000010 0.000010
0.966809 0.000010 0.009511 0.000010 0.000010 0.000010 0.000010 0.018936 0.000010 0.000010 0.000010 0.000010 0.000010 0.000010 0.000010 0.000010 0.000010 0.000010 0.000010 0.000010 0.000010 0.000010 0.000010 0.000010 0.000010 0.000010 0.000010 0.000010 0.000010 0.000010 0.000010 0.000010 0.000010 0.000010 0.000010 0.000010 0.000010 0.000010 0.000010 0.000010 0.000010 0.000010 0.000010 0.000010 0.000010 0.000010 0.004203 0.000010 0.000010 0.000010 0.000010 0.000010 0.000010 0.000010 0.000010 0.000010 0.000010 0.000010
0.949095 0.000010 0.001636 0.000010 0.000010 0.000010 0.008015 0.012118 0.000010 0.000010 0.000010 0.000010 0.000010 0.000010 0.000010 0.000010 0.000010 0.000010 0.000010 0.000010 0.000010 0.000010 0.000010 0.000010 0.000010 0.018656 0.000010 0.000010 0.006803 0.000010 0.000010 0.000010 0.000010 0.000010 0.000010 0.000010 0.000010 0.000010 0.000010 0.000010 0.000010 0.000010 0.000010 0.000010 0.000010 0.000010 0.000010 0.000010 0.003167 0.000010 0.000010 0.000010 0.000010 0.000010 0.000010 0.000010 0.000010 0.000010
0.917915 0.003544 0.000010 0.000010 0.000010 0.000010 0.000010 0.000010 0.000010 0.000010 0.000010 0.000010 0.000010 0.000010 0.000010 0.000010 0.000010 0.000010 0.000010 0.004363 0.003050 0.000010 0.000010 0.000010 0.000010 0.009280 0.000010 0.000010 0.000010 0.000010 0.001391 0.018757 0.002747 0.005975 0.000010 0.011389 0.004045 0.000010 0.000010 0.000010 0.000010 0.000010 0.000010 0.000010 0.000010 0.000010 0.017085 0.000010 0.000010 0.000010 0.000010 0.000010 0.000010 0.000010 0.000010 0.000010 0.000010 0.000010
0.966400 0.012812 0.000010 0.000010 0.000010 0.000010 0.000010 0.000010 0.000010 0.000010 0.000010 0.000010 0.000010 0.000010 0.000010 0.002250 0.000010 0.000010 0.000010 0.004859 0.000010 0.000010 0.000010 0.000010 0.000010 0.000010 0.007930 0.000010 0.000010 0.000010 0.000010 0.000010 0.000010 0.000010 0.000010 0.000010 0.005230 0.000010 0.000010 0.000010 0.000010 0.000010 0.000010 0.000010 0.000010 0.000010 0.000010 0.000010 0.000010 0.000010 0.000010 0.000010 0.000010 0.000010 0.000010 0.000010 0.000010 0.000010
0.913453 0.000010 0.000010 0.000010 0.000010 0.000010 0.000010 0.063202 0.000010 0.000010 0.000010 0.000010 0.000010 0.000010 0.000010 0.000010 0.000010 0.000010 0.000010 0.000010 0.000010 0.000010 0.000010 0.000010 0.000010 0.013904 0.000010 0.000010 0.000010 0.000010 0.000010 0.000010 0.000010 0.000010 0.000010 0.000010 0.000010 0.000010 0.000010 0.000010 0.000010 0.008628 0.000010 0.000010 0.000010 0.000010 0.000010 0.000010 0.000010 0.000010 0.000010 0.000010 0.000010 0.000010 0.000283 0.000010 0.000010 0.000010
0.953373 0.000308 0.000010 0.000010 0.000010 0.000010 0.000010 0.033581 0.000530 0.000010 0.000010 0.000010 0.000010 0.000010 0.000010 0.000010 0.001462 0.000010 0.000010 0.000010 0.000010 0.000010 0.000010 0.000010 0.000010 0.000010 0.000010 0.000010 0.000010 0.000010 0.000010 0.000010 0.000010 0.000010 0.000010 0.000010 0.000010 0.000010 0.000010 0.000010 0.000010 0.000010 0.000010 0.000010 0.000010 0.000010 0.000010 0.000010 0.000010 0.000010 0.000010 0.000010 0.000010 0.000010 0.000010 0.010227 0.000010 0.000010
0.982870 0.000010 0.000010 0.000010 0.000010 0.000010 0.000010 0.000010 0.000010 0.000010 0.000010 0.000010 0.000010 0.000010 0.000010 0.000010 0.000010 0.000010 0.000010 0.004990 0.000010 0.000010 0.000010 0.000010 0.000010 0.000010 0.011590 0.000010 0.000010 0.000010 0.000010 0.000010 0.000010 0.000010 0.000010 0.000010 0.000010 0.000010 0.000010 0.000010 0.000010 0.000010 0.000010 0.000010 0.000010 0.000010 0.000010 0.000010 0.000010 0.000010 0.000010 0.000010 0.000010 0.000010 0.000010 0.000010 0.000010 0.000010
0.999430 0.000010 0.000010 0.000010 0.000010 0.000010 0.000010 0.000010 0.000010 0.000010 0.000010 0.000010 0.000010 0.000010 0.000010 0.000010 0.000010 0.000010 0.000010 0.000010 0.000010 0.000010 0.000010 0.000010 0.000010 0.000010 0.000010 0.000010 0.000010 0.000010 0.000010 0.000010 0.000010 0.000010 0.000010 0.000010 0.000010 0.000010 0.000010 0.000010 0.000010 0.000010 0.000010 0.000010 0.000010 0.000010 0.000010 0.000010 0.000010 0.000010 0.000010 0.000010 0.000010 0.000010 0.000010 0.000010 0.000010 0.000010
0.999430 0.000010 0.000010 0.000010 0.000010 0.000010 0.000010 0.000010 0.000010 0.000010 0.000010 0.000010 0.000010 0.000010 0.000010 0.000010 0.000010 0.000010 0.000010 0.000010 0.000010 0.000010 0.000010 0.000010 0.000010 0.000010 0.000010 0.000010 0.000010 0.000010 0.000010 0.000010 0.000010 0.000010 0.000010 0.000010 0.000010 0.000010 0.000010 0.000010 0.000010 0.000010 0.000010 0.000010 0.000010 0.000010 0.000010 0.000010 0.000010 0.000010 0.000010 0.000010 0.000010 0.000010 0.000010 0.000010 0.000010 0.000010
0.913883 0.000010 0.000010 0.000010 0.000010 0.000010 0.002217 0.029025 0.000010 0.000010 0.000010 0.000010 0.000010 0.000010 0.000010 0.000010 0.002589 0.000010 0.000010 0.000010 0.000010 0.000010 0.000010 0.000010 0.000010 0.000010 0.000010 0.000010 0.000010 0.000010 0.000010 0.024428 0.000010 0.000010 0.000010 0.013241 0.000010 0.000010 0.000010 0.000010 0.000010 0.000010 0.000010 0.000010 0.000010 0.000010 0.014108 0.000010 0.000010 0.000010 0.000010 0.000010 0.000010 0.000010 0.000010 0.000010 0.000010 0.000010
0.928668 0.000010 0.000010 0.000010 0.000010 0.000010 0.000010 0.044690 0.000010 0.000010 0.000010 0.000010 0.000010 0.000010 0.000010 0.000010 0.000010 0.000010 0.000010 0.003154 0.000010 0.000010 0.000010 0.000010 0.000010 0.000010 0.000010 0.000010 0.000043 0.000010 0.000010 0.000010 0.000010 0.000010 0.000010 0.000010 0.000010 0.000010 0.000010 0.000010 0.000010 0.022916 0.000010 0.000010 0.000010 0.000010 0.000010 0.000010 0.000010 0.000010 0.000010 0.000010 0.000010 0.000010 0.000010 0.000010 0.000010 0.000010
0.999430 0.000010 0.000010 0.000010 0.000010 0.000010 0.000010 0.000010 0.000010 0.000010 0.000010 0.000010 0.000010 0.000010 0.000010 0.000010 0.000010 0.000010 0.000010 0.000010 0.000010 0.000010 0.000010 0.000010 0.000010 0.000010 0.000010 0.000010 0.000010 0.000010 0.000010 0.000010 0.000010 0.000010 0.000010 0.000010 0.000010 0.000010 0.000010 0.000010 0.000010 0.000010 0.000010 0.000010 0.000010 0.000010 0.000010 0.000010 0.000010 0.000010 0.000010 0.000010 0.000010 0.000010 0.000010 0.000010 0.000010 0.000010
0.982220 0.000010 0.000010 0.000010 0.000010 0.000293 0.000010 0.000010 0.000010 0.000010 0.000010 0.000010 0.000010 0.000010 0.000010 0.000010 0.000010 0.000010 0.000010 0.000010 0.000010 0.000010 0.000010 0.000010 0.000010 0.000010 0.000010 0.000010 0.000010 0.000010 0.000010 0.010061 0.000010 0.000010 0.000010 0.000010 0.000010 0.000010 0.000010 0.000010 0.000010 0.006886 0.000010 0.000010 0.000010 0.000010 0.000010 0.000010 0.000010 0.000010 0.000010 0.000010 0.000010 0.000010 0.000010 0.000010 0.000010 0.000010
0.998362 0.000010 0.000010 0.000010 0.000010 0.000195 0.000010 0.000894 0.000010 0.000010 0.000010 0.000010 0.000010 0.000010 0.000010 0.000010 0.000010 0.000010 0.000010 0.000010 0.000010 0.000010 0.000010 0.000010 0.000010 0.000010 0.000010 0.000010 0.000010 0.000010 0.000010 0.000010 0.000010 0.000010 0.000010 0.000010 0.000010 0.000010 0.000010 0.000010 0.000010 0.000010 0.000010 0.000010 0.000010 0.000010 0.000010 0.000010 0.000010 0.000010 0.000010 0.000010 0.000010 0.000010 0.000010 0.000010 0.000010 0.000010
0.999430 0.000010 0.000010 0.000010 0.000010 0.000010 0.000010 0.000010 0.000010 0.000010 0.000010 0.000010 0.000010 0.000010 0.000010 0.000010 0.000010 0.000010 0.000010 0.000010 0.000010 0.000010 0.000010 0.000010 0.000010 0.000010 0.000010 0.000010 0.000010 0.000010 0.000010 0.000010 0.000010 0.000010 0.000010 0.000010 0.000010 0.000010 0.000010 0.000010 0.000010 0.000010 0.000010 0.000010 0.000010 0.000010 0.000010 0.000010 0.000010 0.000010 0.000010 0.000010 0.000010 0.000010 0.000010 0.000010 0.000010 0.000010
0.982670 0.000010 0.000010 0.000010 0.000010 0.000010 0.000010 0.000010 0.000010 0.000010 0.000010 0.000010 0.000010 0.000010 0.000010 0.000010 0.000010 0.000010 0.000010 0.000010 0.000010 0.000010 0.000010 0.000010 0.000010 0.000010 0.000010 0.000010 0.000010 0.000010 0.000010 0.000010 0.000010 0.000010 0.000010 0.000010 0.000010 0.000010 0.000010 0.000010 0.000010 0.000010 0.006607 0.000010 0.000010 0.000010 0.000010 0.000010 0.000010 0.000010 0.000010 0.000010 0.000010 0.000010 0.000010 0.010173 0.000010 0.000010
0.031687 0.032179 0.000010 0.000010 0.015841 0.017780 0.006970 0.025053 0.000010 0.001196 0.007057 0.000010 0.000010 0.000010 0.000010 0.356875 0.013575 0.000010 0.000010 0.019807 0.007041 0.000010 0.000010 0.031703 0.015275 0.175221 0.000010 0.000010 0.005559 0.000010 0.037282 0.039229 0.000010 0.000010 0.000010 0.018144 0.009805 0.005642 0.000010 0.000010 0.005608 0.042736 0.000010 0.009981 0.000010 0.000010 0.032776 0.000010 0.000010 0.000010 0.000010 0.000010 0.002998 0.010575 0.001624 0.000010 0.020493 0.000010
0.000010 0.000010 0.000010 0.000010 0.000010 0.000010 0.000010 0.000010 0.000010 0.000010 0.000010 0.000010 0.000010 0.000010 0.000010 0.000010 0.000010 0.000010 0.000010 0.000010 0.000010 0.000010 0.000010 0.000010 0.000010 0.999430 0.000010 0.000010 0.000010 0.000010 0.000010 0.000010 0.000010 0.000010 0.000010 0.000010 0.000010 0.000010 0.000010 0.000010 0.000010 0.000010 0.000010 0.000010 0.000010 0.000010 0.000010 0.000010 0.000010 0.000010 0.000010 0.000010 0.000010 0.000010 0.000010 0.000010 0.000010 0.000010
0.000010 0.000010 0.000010 0.000010 0.000010 0.000010 0.000010 0.000010 0.000010 0.000010 0.000010 0.000010 0.000010 0.000010 0.000010 0.000010 0.000010 0.000010 0.000010 0.000010 0.000010 0.000010 0.000010 0.000010 0.000010 0.999430 0.000010 0.000010 0.000010 0.000010 0.000010 0.000010 0.000010 0.000010 0.000010 0.000010 0.000010 0.000010 0.000010 0.000010 0.000010 0.000010 0.000010 0.000010 0.000010 0.000010 0.000010 0.000010 0.000010 0.000010 0.000010 0.000010 0.000010 0.000010 0.000010 0.000010 0.000010 0.000010
0.000010 0.000010 0.000010 0.000010 0.000010 0.000010 0.000010 0.000010 0.000010 0.000010 0.000010 0.000010 0.000010 0.000010 0.000010 0.000010 0.000010 0.000010 0.000010 0.000010 0.000010 0.000010 0.000010 0.000010 0.000010 0.999430 0.000010 0.000010 0.000010 0.000010 0.000010 0.000010 0.000010 0.000010 0.000010 0.000010 0.000010 0.000010 0.000010 0.000010 0.000010 0.000010 0.000010 0.000010 0.000010 0.000010 0.000010 0.000010 0.000010 0.000010 0.000010 0.000010 0.000010 0.000010 0.000010 0.000010 0.000010 0.000010
0.000010 0.000010 0.000010 0.000010 0.000010 0.000010 0.000010 0.000010 0.000010 0.000010 0.000010 0.000010 0.000010 0.000010 0.000010 0.000010 0.000010 0.000010 0.000010 0.000010 0.000010 0.000010 0.000010 0.000010 0.000010 0.999430 0.000010 0.000010 0.000010 0.000010 0.000010 0.000010 0.000010 0.000010 0.000010 0.000010 0.000010 0.000010 0.000010 0.000010 0.000010 0.000010 0.000010 0.000010 0.000010 0.000010 0.000010 0.000010 0.000010 0.000010 0.000010 0.000010 0.000010 0.000010 0.000010 0.000010 0.000010 0.000010
0.000010 0.000010 0.000010 0.000010 0.000010 0.000010 0.000010 0.000010 0.000010 0.000010 0.000010 0.000010 0.000010 0.000010 0.000010 0.000010 0.000010 0.000010 0.000010 0.000010 0.000010 0.000010 0.000010 0.000010 0.000010 0.999430 0.000010 0.000010 0.000010 0.000010 0.000010 0.000010 0.000010 0.000010 0.000010 0.000010 0.000010 0.000010 0.000010 0.000010 0.000010 0.000010 0.000010 0.000010 0.000010 0.000010 0.000010 0.000010 0.000010 0.000010 0.000010 0.000010 0.000010 0.000010 0.000010 0.000010 0.000010 0.000010
0.000010 0.000010 0.000010 0.000010 0.000010 0.000010 0.000010 0.000010 0.000010 0.000010 0.000010 0.000010 0.000010 0.000010 0.000010 0.000010 0.000010 0.000010 0.000010 0.000010 0.000010 0.000010 0.000010 0.000010 0.000010 0.999430 0.000010 0.000010 0.000010 0.000010 0.000010 0.000010 0.000010 0.000010 0.000010 0.000010 0.000010 0.000010 0.000010 0.000010 0.000010 0.000010 0.000010 0.000010 0.000010 0.000010 0.000010 0.000010 0.000010 0.000010 0.000010 0.000010 0.000010 0.000010 0.000010 0.000010 0.000010 0.000010
0.000010 0.000010 0.000010 0.000010 0.000010 0.000010 0.000010 0.000010 0.000010 0.000010 0.000010 0.000010 0.000010 0.000010 0.000010 0.000010 0.000010 0.000010 0.000010 0.000010 0.000011 0.000010 0.000010 0.000010 0.000010 0.999429 0.000010 0.000010 0.000010 0.000010 0.000010 0.000010 0.000010 0.000010 0.000010 0.000010 0.000010 0.000010 0.000010 0.000010 0.000010 0.000010 0.000010 0.000010 0.000010 0.000010 0.000010 0.000010 0.000010 0.000010 0.000010 0.000010 0.000010 0.000010 0.000010 0.000010 0.000010 0.000010
0.000010 0.000010 0.000010 0.000010 0.000010 0.000010 0.000010 0.000010 0.000010 0.000010 0.000010 0.000010 0.000010 0.000010 0.000010 0.000010 0.000010 0.000010 0.000010 0.000010 0.000010 0.000010 0.000010 0.000010 0.000010 0.999430 0.000010 0.000010 0.000010 0.000010 0.000010 0.000010 0.000010 0.000010 0.000010 0.000010 0.000010 0.000010 0.000010 0.000010 0.000010 0.000010 0.000010 0.000010 0.000010 0.000010 0.000010 0.000010 0.000010 0.000010 0.000010 0.000010 0.000010 0.000010 0.000010 0.000010 0.000010 0.000010
0.022985 0.000010 0.000010 0.000010 0.000010 0.000010 0.008720 0.011695 0.000010 0.000010 0.000010 0.000010 0.000010 0.000010 0.000010 0.015415 0.073963 0.000010 0.000010 0.000010 0.018007 0.000010 0.000010 0.000010 0.000010 0.010702 0.008043 0.000010 0.000010 0.000010 0.003040 0.000010 0.000010 0.000010 0.000010 0.000010 0.000010 0.040267 0.000010 0.005661 0.000010 0.003833 0.000010 0.000010 0.098820 0.000010 0.000010 0.000010 0.669936 0.000010 0.000973 0.000010 0.003135 0.004396 0.000010 0.000010 0.000010 0.000010
0.000010 0.000010 0.000010 0.000010 0.000010 0.000010 0.000010 0.007378 0.000010 0.000010 0.000010 0.000010 0.000010 0.000010 0.000010 0.000010 0.000010 0.000010 0.000010 0.000010 0.000010 0.000010 0.000010 0.000010 0.000010 0.000010 0.014826 0.000010 0.000010 0.000010 0.000010 0.000010 0.000010 0.000010 0.000010 0.000010 0.000010 0.000010 0.000010 0.000010 0.000010 0.000010 0.000010 0.000010 0.000010 0.000010 0.000010 0.000010 0.977246 0.000010 0.000010 0.000010 0.000010 0.000010 0.000010 0.000010 0.000010 0.000010
0.000010 0.014151 0.000010 0.000010 0.000010 0.012207 0.014646 0.016705 0.000010 0.000010 0.000010 0.000010 0.000010 0.000010 0.000010 0.000010 0.003801 0.000010 0.000010 0.000010 0.016393 0.000010 0.000010 0.010601 0.000010 0.008440 0.001156 0.000010 0.007330 0.000010 0.000010 0.018396 0.000010 0.000010 0.000010 0.000010 0.010422 0.001809 0.000010 0.000010 0.000010 0.000010 0.000010 0.000010 0.094530 0.000010 0.000010 0.010766 0.741619 0.000010 0.000010 0.000010 0.016616 0.000010 0.000010 0.000010 0.000010 0.000010
0.000010 0.000010 0.000010 0.000010 0.000010 0.000010 0.000010 0.000010 0.000010 0.000010 0.000010 0.000010 0.000010 0.000010 0.000010 0.000010 0.000010 0.000010 0.000010 0.000010 0.000010 0.000010 0.000010 0.000010 0.000010 0.000010 0.000010 0.000010 0.000010 0.000010 0.000010 0.000010 0.000010 0.000010 0.000010 0.000010 0.000010 0.000010 0.000010 0.000010 0.000010 0.000010 0.000010 0.000010 0.000010 0.000010 0.000010 0.000010 0.999430 0.000010 0.000010 0.000010 0.000010 0.000010 0.000010 0.000010 0.000010 0.000010
0.000010 0.000010 0.000010 0.000010 0.002306 0.000010 0.000010 0.000010 0.000010 0.000010 0.000010 0.000010 0.000010 0.000010 0.000010 0.000010 0.000010 0.000010 0.000010 0.011241 0.004233 0.000010 0.000010 0.000010 0.029861 0.000010 0.000010 0.000010 0.000010 0.000010 0.000010 0.000010 0.000010 0.000010 0.000010 0.000010 0.002969 0.000010 0.000010 0.000010 0.000010 0.000010 0.000010 0.000010 0.016897 0.000010 0.000010 0.000010 0.931982 0.000010 0.000010 0.000010 0.000010 0.000010 0.000010 0.000010 0.000010 0.000010
0.000010 0.000010 0.000010 0.000010 0.000010 0.000010 0.000010 0.000010 0.000010 0.000010 0.000010 0.000010 0.000010 0.000010 0.000010 0.000010 0.000010 0.000010 0.000010 0.000010 0.000010 0.000010 0.000010 0.000010 0.000010 0.000010 0.000010 0.000010 0.000010 0.000010 0.000010 0.000010 0.000010 0.000010 0.000010 0.000010 0.000010 0.000010 0.000010 0.000010 0.000010 0.000010 0.000010 0.000010 0.000010 0.000010 0.000010 0.000010 0.999430 0.000010 0.000010 0.000010 0.000010 0.000010 0.000010 0.000010 0.000010 0.000010
0.000010 0.002176 0.000010 0.000010 0.001898 0.000010 0.000010 0.013157 0.000010 0.000010 0.000010 0.000010 0.000010 0.000010 0.000010 0.012030 0.065212 0.000010 0.000010 0.000010 0.026576 0.000010 0.000010 0.000010 0.000010 0.000010 0.000010 0.000010 0.019404 0.000010 0.000010 0.003338 0.000010 0.000010 0.000010 0.000010 0.000010 0.036342 0.000010 0.000010 0.000010 0.000010 0.000010 0.000010 0.106378 0.000010 0.020325 0.001149 0.691566 0.000010 0.000010 0.000010 0.000010 0.000010 0.000010 0.000010 0.000010 0.000010
0.000010 0.000010 0.000010 0.000010 0.000010 0.000010 0.000010 0.000010 0.000010 0.000010 0.000010 0.000010 0.000010 0.000010 0.000010 0.000010 0.000010 0.000010 0.000010 0.000010 0.000010 0.000010 0.000010 0.000010 0.000010 0.000010 0.000010 0.000010 0.000010 0.000010 0.000010 0.000010 0.000010 0.000010 0.000010 0.000010 0.000010 0.000010 0.000010 0.000010 0.000010 0.000010 0.000010 0.000010 0.000010 0.000010 0.000010 0.000010 0.999430 0.000010 0.000010 0.000010 0.000010 0.000010 0.000010 0.000010 0.000010 0.000010
0.000010 0.000010 0.000010 0.000010 0.000010 0.000010 0.000010 0.000010 0.000010 0.000010 0.000010 0.000010 0.000010 0.000010 0.000010 0.000010 0.000010 0.000010 0.000010 0.000010 0.000010 0.000010 0.000010 0.000010 0.000010 0.000010 0.000010 0.000010 0.000010 0.000010 0.000010 0.000010 0.000010 0.000010 0.000010 0.000010 0.000010 0.000010 0.000010 0.000010 0.000010 0.000010 0.000010 0.000010 0.000010 0.000010 0.000010 0.000010 0.999430 0.000010 0.000010 0.000010 0.000010 0.000010 0.000010 0.000010 0.000010 0.000010
0.000010 0.000010 0.000010 0.000010 0.000010 0.000010 0.000010 0.000010 0.000010 0.000010 0.000010 0.000010 0.000010 0.000010 0.000010 0.000010 0.000010 0.000010 0.000010 0.000010 0.000010 0.000010 0.000010 0.000010 0.000010 0.000010 0.000010 0.000010 0.000010 0.000010 0.000010 0.000010 0.000010 0.000010 0.000010 0.000010 0.000010 0.000010 0.000010 0.000010 0.000010 0.000010 0.000010 0.000010 0.000010 0.000010 0.000010 0.000010 0.999430 0.000010 0.000010 0.000010 0.000010 0.000010 0.000010 0.000010 0.000010 0.000010
0.000010 0.000010 0.000010 0.000010 0.000010 0.000010 0.000010 0.000010 0.000010 0.000010 0.000010 0.000010 0.000010 0.000010 0.000010 0.000010 0.000010 0.000010 0.000010 0.022533 0.000010 0.000010 0.000010 0.000010 0.000296 0.000010 0.000010 0.000010 0.000010 0.000010 0.000010 0.000010 0.000010 0.000010 0.000010 0.000010 0.000010 0.000010 0.000010 0.000010 0.000010 0.000010 0.000010 0.000010 0.000010 0.000010 0.000010 0.000010 0.968440 0.000010 0.000010 0.000010 0.008191 0.000010 0.000010 0.000010 0.000010 0.000010
0.000010 0.003940 0.000010 0.000010 0.000010 0.000010 0.000010 0.000010 0.000010 0.000010 0.000010 0.000010 0.000010 0.000010 0.000010 0.000010 0.000010 0.000010 0.000010 0.000010 0.000010 0.000010 0.000010 0.000010 0.000010 0.000010 0.000010 0.000010 0.000010 0.000010 0.000010 0.000010 0.000010 0.000010 0.000010 0.000010 0.000010 0.000010 0.000010 0.000010 0.000010 0.000010 0.000010 0.000010 0.000010 0.000010 0.000010 0.000010 0.995500 0.000010 0.000010 0.000010 0.000010 0.000010 0.000010 0.000010 0.000010 0.000010
0.000010 0.000010 0.000010 0.000010 0.000010 0.000010 0.000010 0.000010 0.000010 0.000010 0.000010 0.000010 0.000010 0.000010 0.000010 0.000010 0.000010 0.000010 0.000010 0.000010 0.000010 0.000010 0.000010 0.000010 0.000010 0.000010 0.000010 0.000010 0.000010 0.000010 0.000010 0.000010 0.000010 0.000010 0.000010 0.000010 0.000010 0.000010 0.000010 0.000010 0.000010 0.000010 0.000010 0.000010 0.000010 0.000010 0.000010 0.000010 0.999430 0.000010 0.000010 0.000010 0.000010 0.000010 0.000010 0.000010 0.000010 0.000010
0.000010 0.000010 0.000010 0.000010 0.000010 0.000010 0.000010 0.000010 0.000010 0.000010 0.000010 0.000010 0.000010 0.000010 0.000010 0.000010 0.000010 0.000010 0.000010 0.000010 0.000010 0.000010 0.000010 0.000010 0.000010 0.000010 0.000010 0.000010 0.000010 0.000010 0.000010 0.000010 0.000010 0.000010 0.000010 0.000010 0.000010 0.000010 0.000010 0.000010 0.000010 0.000010 0.000010 0.000010 0.000010 0.000010 0.000010 0.000010 0.999430 0.000010 0.000010 0.000010 0.000010 0.000010 0.000010 0.000010 0.000010 0.000010
0.017418 0.006649 0.001587 0.000010 0.000010 0.000010 0.001657 0.031359 0.000010 0.000010 0.000010 0.000010 0.000010 0.000010 0.005393 0.041921 0.073176 0.000010 0.000010 0.016357 0.028676 0.000010 0.000010 0.000010 0.000010 0.000010 0.014278 0.000010 0.004853 0.000010 0.011504 0.028451 0.000010 0.000010 0.000010 0.000010 0.016301 0.039969 0.000010 0.000010 0.000010 0.010716 0.000010 0.000010 0.160995 0.000010 0.038081 0.011506 0.404137 0.000010 0.000010 0.000010 0.000010 0.000010 0.000010 0.034655 0.000010 0.000010
0.004296 0.002776 0.000010 0.000010 0.000846 0.019873 0.004071 0.000010 0.000010 0.000010 0.000010 0.000010 0.000010 0.000010 0.000010 0.014669 0.081300 0.000010 0.000010 0.024267 0.027243 0.000010 0.000010 0.000745 0.000010 0.000010 0.000010 0.000010 0.002291 0.000010 0.000158 0.010181 0.000010 0.000010 0.000010 0.000010 0.000010 0.004115 0.000010 0.000010 0.000010 0.000010 0.000010 0.000010 0.112545 0.000010 0.031661 0.032878 0.591454 0.000010 0.007068 0.000010 0.019387 0.000010 0.000010 0.007805 0.000010 0.000010
0.000010 0.000010 0.000010 0.000010 0.000010 0.000010 0.000010 0.000010 0.000010 0.000010 0.000010 0.000010 0.000010 0.000010 0.000010 0.000010 0.000010 0.000010 0.000010 0.006132 0.009013 0.000010 0.000010 0.002285 0.000010 0.000010 0.000010 0.000010 0.000010 0.000010 0.000010 0.000010 0.000010 0.000010 0.000010 0.001465 0.000010 0.000010 0.000010 0.000010 0.000010 0.000010 0.000010 0.000010 0.000010 0.000010 0.000010 0.000010 0.979291 0.000010 0.000010 0.000010 0.001294 0.000010 0.000010 0.000010 0.000010 0.000010
0.000010 0.000010 0.000010 0.000010 0.000010 0.000010 0.000010 0.000010 0.000010 0.000010 0.000010 0.000010 0.000010 0.000010 0.000010 0.000010 0.000010 0.000010 0.000010 0.000010 0.000010 0.000010 0.000010 0.000010 0.000010 0.000010 0.000010 0.000010 0.000010 0.000010 0.000010 0.000010 0.000010 0.000010 0.000010 0.000010 0.000010 0.000010 0.000010 0.000010 0.000010 0.000010 0.000010 0.000010 0.000010 0.000010 0.000010 0.000010 0.999430 0.000010 0.000010 0.000010 0.000010 0.000010 0.000010 0.000010 0.000010 0.000010
0.000010 0.000010 0.000010 0.000010 0.000010 0.000010 0.000010 0.000010 0.000010 0.000010 0.000010 0.000010 0.000010 0.000010 0.000010 0.000010 0.000010 0.000010 0.000010 0.000010 0.000010 0.000010 0.000010 0.000010 0.000010 0.000010 0.000010 0.000010 0.000010 0.000010 0.000010 0.000010 0.000010 0.000010 0.000010 0.000010 0.000010 0.000010 0.000010 0.000010 0.000010 0.000010 0.000010 0.000010 0.000010 0.000010 0.000010 0.000010 0.999430 0.000010 0.000010 0.000010 0.000010 0.000010 0.000010 0.000010 0.000010 0.000010
0.000010 0.000010 0.000010 0.000010 0.000010 0.000010 0.000010 0.000010 0.000010 0.000010 0.000010 0.000010 0.000010 0.000010 0.004033 0.000010 0.000010 0.000010 0.000010 0.000010 0.000010 0.000010 0.000010 0.000010 0.000010 0.000010 0.000010 0.000010 0.000010 0.000010 0.000010 0.000010 0.000010 0.000010 0.000010 0.000010 0.000010 0.000010 0.000010 0.000010 0.000010 0.000010 0.000010 0.000010 0.000010 0.000010 0.000010 0.000010 0.995407 0.000010 0.000010 0.000010 0.000010 0.000010 0.000010 0.000010 0.000010 0.000010
0.000010 0.000010 0.000010 0.000010 0.000010 0.000010 0.000010 0.000010 0.000010 0.000010 0.000010 0.000010 0.000010 0.000010 0.000010 0.000010 0.000010 0.000010 0.000010 0.000010 0.000010 0.000010 0.000010 0.000010 0.000010 0.000010 0.000010 0.000010 0.000010 0.000010 0.000010 0.000010 0.000010 0.000010 0.000010 0.999430 0.000010 0.000010 0.000010 0.000010 0.000010 0.000010 0.000010 0.000010 0.000010 0.000010 0.000010 0.000010 0.000010 0.000010 0.000010 0.000010 0.000010 0.000010 0.000010 0.000010 0.000010 0.000010
0.000010 0.000010 0.000010 0.000010 0.000010 0.000010 0.000010 0.000010 0.000010 0.000010 0.000010 0.000010 0.000010 0.000010 0.000010 0.000010 0.000010 0.000010 0.000010 0.000010 0.000010 0.000010 0.000010 0.000010 0.000010 0.000010 0.000010 0.000010 0.000010 0.000010 0.000010 0.000010 0.000010 0.000010 0.000010 0.999430 0.000010 0.000010 0.000010 0.000010 0.000010 0.000010 0.000010 0.000010 0.000010 0.000010 0.000010 0.000010 0.000010 0.000010 0.000010 0.000010 0.000010 0.000010 0.000010 0.000010 0.000010 0.000010
0.000010 0.000010 0.000010 0.000010 0.000010 0.000010 0.000010 0.000010 0.000010 0.000010 0.000010 0.000010 0.000010 0.000010 0.000010 0.000010 0.007145 0.000010 0.000010 0.000010 0.000010 0.000010 0.000010 0.000010 0.000010 0.000010 0.000010 0.000010 0.000010 0.000010 0.000010 0.000010 0.000010 0.000010 0.000010 0.981011 0.000010 0.000010 0.000010 0.000010 0.000010 0.000010 0.000010 0.000010 0.000010 0.000010 0.000010 0.011294 0.000010 0.000010 0.000010 0.000010 0.000010 0.000010 0.000010 0.000010 0.000010 0.000010
0.000010 0.000010 0.000010 0.000010 0.001035 0.000010 0.000010 0.001699 0.015393 0.000010 0.000010 0.000010 0.000010 0.000010 0.000010 0.000010 0.000010 0.000010 0.000010 0.013387 0.000010 0.000010 0.000010 0.000010 0.000010 0.000010 0.002488 0.000010 0.000010 0.000010 0.000010 0.000010 0.000010 0.000010 0.000010 0.922769 0.000010 0.000010 0.000010 0.000010 0.000010 0.000010 0.000010 0.000010 0.022714 0.000010 0.009135 0.007248 0.000010 0.000010 0.000010 0.000010 0.000010 0.000010 0.003654 0.000010 0.000010 0.000010
0.000010 0.000010 0.000010 0.000010 0.000010 0.000010 0.000010 0.000010 0.000010 0.000010 0.000010 0.000010 0.000010 0.000010 0.000010 0.000010 0.000010 0.000010 0.000010 0.000010 0.000010 0.000010 0.000010 0.000010 0.000010 0.000010 0.000010 0.000010 0.000010 0.000010 0.000010 0.000010 0.000010 0.000010 0.000010 0.819269 0.000010 0.000010 0.000010 0.000010 0.000010 0.000010 0.000010 0.000010 0.180171 0.000010 0.000010 0.000010 0.000010 0.000010 0.000010 0.000010 0.000010 0.000010 0.000010 0.000010 0.000010 0.000010
0.000010 0.000013 0.000010 0.000010 0.000010 0.000010 0.000010 0.000010 0.000010 0.000010 0.000010 0.000010 0.000010 0.000010 0.000010 0.000010 0.000010 0.000010 0.000011 0.000010 0.000010 0.000010 0.000010 0.000010 0.000010 0.000010 0.000010 0.000010 0.000010 0.000010 0.000010 0.000010 0.000010 0.000010 0.000010 0.999426 0.000010 0.000010 0.000010 0.000010 0.000010 0.000010 0.000010 0.000010 0.000010 0.000010 0.000010 0.000010 0.000010 0.000010 0.000010 0.000010 0.000010 0.000010 0.000010 0.000010 0.000010 0.000010
0.000010 0.000010 0.000010 0.000010 0.000010 0.000010 0.000010 0.000010 0.000010 0.000010 0.000010 0.000010 0.000010 0.000010 0.000010 0.000010 0.000010 0.000010 0.000010 0.000010 0.000010 0.000010 0.000010 0.000010 0.000010 0.000010 0.000010 0.000010 0.000010 0.000010 0.000010 0.000010 0.000010 0.000010 0.000010 0.902568 0.000010 0.000010 0.000010 0.000010 0.000010 0.000010 0.000010 0.000010 0.096872 0.000010 0.000010 0.000010 0.000010 0.000010 0.000010 0.000010 0.000010 0.000010 0.000010 0.000010 0.000010 0.000010
0.000010 0.000010 0.000010 0.000010 0.000010 0.000010 0.000010 0.000010 0.000010 0.000010 0.000010 0.000010 0.000010 0.000010 0.000010 0.000010 0.000010 0.000010 0.000010 0.000010 0.000010 0.000010 0.000010 0.000010 0.000010 0.000010 0.000010 0.000010 0.000010 0.000010 0.000010 0.000010 0.000010 0.000010 0.000010 0.876610 0.000010 0.000010 0.000010 0.000010 0.000010 0.000010 0.000010 0.000010 0.122830 0.000010 0.000010 0.000010 0.000010 0.000010 0.000010 0.000010 0.000010 0.000010 0.000010 0.000010 0.000010 0.000010
0.000010 0.000010 0.000010 0.000010 0.000010 0.000010 0.000010 0.000010 0.000010 0.000010 0.000010 0.000010 0.000010 0.000010 0.000010 0.000010 0.000010 0.000010 0.000010 0.000010 0.000010 0.000010 0.000010 0.000010 0.000010 0.000010 0.000010 0.000010 0.000010 0.000010 0.000010 0.000010 0.000010 0.000010 0.000010 0.858171 0.000010 0.000010 0.000010 0.000010 0.000010 0.000010 0.000010 0.000010 0.141269 0.000010 0.000010 0.000010 0.000010 0.000010 0.000010 0.000010 0.000010 0.000010 0.000010 0.000010 0.000010 0.000010
0.000010 0.000010 0.000010 0.000010 0.000010 0.000010 0.000010 0.000010 0.000010 0.000010 0.000010 0.000010 0.000010 0.000010 0.000010 0.000010 0.000010 0.000010 0.000010 0.000010 0.000010 0.000010 0.000010 0.000010 0.000010 0.000010 0.000010 0.000010 0.000010 0.000010 0.000010 0.000010 0.000010 0.000010 0.000010 0.999430 0.000010 0.000010 0.000010 0.000010 0.000010 0.000010 0.000010 0.000010 0.000010 0.000010 0.000010 0.000010 0.000010 0.000010 0.000010 0.000010 0.000010 0.000010 0.000010 0.000010 0.000010 0.000010
0.000012 0.000010 0.000010 0.000010 0.000010 0.000010 0.000010 0.000010 0.000010 0.000010 0.000010 0.000010 0.000010 0.000010 0.000010 0.000010 0.000010 0.000010 0.000010 0.000134 0.000010 0.000010 0.000010 0.000010 0.000010 0.000010 0.000010 0.000010 0.000010 0.000010 0.000010 0.000010 0.000010 0.000010 0.000010 0.852953 0.000010 0.000010 0.000010 0.000010 0.000010 0.000010 0.000010 0.000010 0.146361 0.000010 0.000010 0.000010 0.000010 0.000010 0.000010 0.000010 0.000010 0.000010 0.000010 0.000010 0.000010 0.000010
0.000010 0.000010 0.000010 0.000010 0.000010 0.000010 0.000010 0.000010 0.000010 0.000010 0.000010 0.000010 0.000010 0.000010 0.000010 0.000010 0.000010 0.000010 0.000010 0.000010 0.000010 0.000010 0.000010 0.000010 0.000010 0.000010 0.000010 0.000010 0.000010 0.000010 0.000010 0.000010 0.000010 0.000010 0.000010 0.999430 0.000010 0.000010 0.000010 0.000010 0.000010 0.000010 0.000010 0.000010 0.000010 0.000010 0.000010 0.000010 0.000010 0.000010 0.000010 0.000010 0.000010 0.000010 0.000010 0.000010 0.000010 0.000010
0.000010 0.000010 0.000010 0.000010 0.000010 0.000010 0.000010 0.017178 0.000010 0.000010 0.000010 0.000010 0.000010 0.000010 0.000010 0.000010 0.000010 0.000010 0.000010 0.000010 0.000010 0.000010 0.000010 0.000010 0.000010 0.000010 0.000010 0.000010 0.000010 0.000010 0.000010 0.000010 0.000010 0.000010 0.000010 0.784910 0.000010 0.000010 0.000010 0.000010 0.000010 0.000010 0.000010 0.000010 0.197362 0.000010 0.000010 0.000010 0.000010 0.000010 0.000010 0.000010 0.000010 0.000010 0.000010 0.000010 0.000010 0.000010
0.000010 0.000010 0.000010 0.000010 0.000010 0.000010 0.000010 0.000010 0.000010 0.000010 0.000010 0.000010 0.000010 0.000010 0.000010 0.000010 0.000010 0.000010 0.000010 0.000294 0.000010 0.000010 0.000010 0.000010 0.000010 0.000010 0.000010 0.000010 0.000010 0.000010 0.000010 0.000010 0.000010 0.000010 0.000010 0.999146 0.000010 0.000010 0.000010 0.000010 0.000010 0.000010 0.000010 0.000010 0.000010 0.000010 0.000010 0.000010 0.000010 0.000010 0.000010 0.000010 0.000010 0.000010 0.000010 0.000010 0.000010 0.000010
0.000010 0.010059 0.000010 0.000010 0.000010 0.000010 0.000010 0.000010 0.000010 0.000010 0.000010 0.000010 0.000010 0.000010 0.000010 0.000010 0.000010 0.000010 0.000010 0.000010 0.000010 0.000010 0.000010 0.000010 0.000010 0.012539 0.000010 0.000010 0.000010 0.000010 0.000010 0.000010 0.000010 0.000010 0.000010 0.860132 0.000010 0.000010 0.000010 0.000010 0.000010 0.000010 0.000010 0.000010 0.116730 0.000010 0.000010 0.000010 0.000010 0.000010 0.000010 0.000010 0.000010 0.000010 0.000010 0.000010 0.000010 0.000010
0.031055 0.037664 0.000010 0.000010 0.008282 0.000010 0.020474 0.000010 0.000010 0.000010 0.000010 0.000010 0.000010 0.000010 0.000010 0.049612 0.060242 0.000010 0.000010 0.007317 0.028695 0.000010 0.000010 0.000010 0.037293 0.022943 0.014606 0.000010 0.008312 0.000010 0.185824 0.010936 0.000010 0.000010 0.000010 0.102752 0.006952 0.000010 0.000010 0.001089 0.000010 0.017543 0.017417 0.000010 0.124498 0.000010 0.008554 0.011696 0.096703 0.000010 0.000010 0.000010 0.000010 0.015067 0.012376 0.061780 0.000010 0.000010
0.000010 0.000010 0.000010 0.000010 0.000010 0.000010 0.000010 0.000010 0.000010 0.000010 0.000010 0.000010 0.000010 0.000010 0.000010 0.000010 0.000010 0.000010 0.000010 0.000010 0.000010 0.000010 0.000010 0.000010 0.000010 0.000010 0.000010 0.000010 0.000010 0.000010 0.000010 0.000010 0.000010 0.000010 0.000010 0.999430 0.000010 0.000010 0.000010 0.000010 0.000010 0.000010 0.000010 0.000010 0.000010 0.000010 0.000010 0.000010 0.000010 0.000010 0.000010 0.000010 0.000010 0.000010 0.000010 0.000010 0.000010 0.000010
0.000010 0.000010 0.000010 0.000010 0.000010 0.000010 0.000010 0.000010 0.000010 0.000010 0.000010 0.000010 0.000010 0.000010 0.000010 0.000010 0.000010 0.000010 0.000010 0.000010 0.000010 0.000010 0.000010 0.000010 0.000010 0.000010 0.000010 0.000010 0.000010 0.000010 0.000010 0.000010 0.000010 0.000011 0.000010 0.999429 0.000010 0.000010 0.000010 0.000010 0.000010 0.000010 0.000010 0.000010 0.000010 0.000010 0.000010 0.000010 0.000010 0.000010 0.000010 0.000010 0.000010 0.000010 0.000010 0.000010 0.000010 0.000010
0.000010 0.004090 0.000010 0.000010 0.000010 0.003232 0.000010 0.000010 0.000010 0.000010 0.000010 0.000010 0.000010 0.000010 0.000010 0.000010 0.000010 0.000010 0.000010 0.000010 0.006944 0.000010 0.000010 0.000010 0.000010 0.000010 0.006018 0.000010 0.000010 0.000010 0.007700 0.441706 0.000010 0.000010 0.000010 0.007464 0.003753 0.000010 0.000010 0.000010 0.000010 0.000010 0.001490 0.000010 0.012983 0.000010 0.004628 0.030867 0.468674 0.000010 0.000010 0.000010 0.000010 0.000010 0.000010 0.000010 0.000010 0.000010
0.000010 0.000010 0.000010 0.000010 0.000010 0.000010 0.000010 0.000010 0.000010 0.000010 0.000010 0.000010 0.000010 0.000010 0.000010 0.000010 0.000010 0.000010 0.000010 0.000010 0.000010 0.000010 0.000010 0.000010 0.000010 0.000010 0.000010 0.000010 0.000010 0.000010 0.000010 0.999430 0.000010 0.000010 0.000010 0.000010 0.000010 0.000010 0.000010 0.000010 0.000010 0.000010 0.000010 0.000010 0.000010 0.000010 0.000010 0.000010 0.000010 0.000010 0.000010 0.000010 0.000010 0.000010 0.000010 0.000010 0.000010 0.000010
0.000010 0.000010 0.000010 0.000010 0.000010 0.000010 0.000010 0.000010 0.000010 0.000010 0.000010 0.000010 0.000010 0.000010 0.000010 0.000010 0.000010 0.000010 0.000010 0.000010 0.000010 0.000010 0.000010 0.000010 0.000010 0.000010 0.000010 0.000010 0.000010 0.000010 0.000010 0.999430 0.000010 0.000010 0.000010 0.000010 0.000010 0.000010 0.000010 0.000010 0.000010 0.000010 0.000010 0.000010 0.000010 0.000010 0.000010 0.000010 0.000010 0.000010 0.000010 0.000010 0.000010 0.000010 0.000010 0.000010 0.000010 0.000010
0.000010 0.000010 0.000010 0.000010 0.000010 0.000010 0.000010 0.000010 0.000010 0.000010 0.000010 0.000010 0.000010 0.000010 0.000010 0.000010 0.000010 0.000010 0.000010 0.000010 0.000010 0.000010 0.000010 0.000010 0.000010 0.000010 0.000015 0.000010 0.000010 0.000010 0.000010 0.999425 0.000010 0.000010 0.000010 0.000010 0.000010 0.000010 0.000010 0.000010 0.000010 0.000010 0.000010 0.000010 0.000010 0.000010 0.000010 0.000010 0.000010 0.000010 0.000010 0.000010 0.000010 0.000010 0.000010 0.000010 0.000010 0.000010
0.000010 0.000010 0.000010 0.000010 0.000010 0.000010 0.000010 0.000010 0.000010 0.000010 0.000010 0.000010 0.000010 0.000010 0.000010 0.000010 0.000010 0.000010 0.000010 0.000010 0.000010 0.000010 0.000010 0.000010 0.000010 0.000010 0.000010 0.000010 0.000010 0.000010 0.000010 0.999430 0.000010 0.000010 0.000010 0.000010 0.000010 0.000010 0.000010 0.000010 0.000010 0.000010 0.000010 0.000010 0.000010 0.000010 0.000010 0.000010 0.000010 0.000010 0.000010 0.000010 0.000010 0.000010 0.000010 0.000010 0.000010 0.000010
0.000010 0.000010 0.000010 0.000010 0.000010 0.000010 0.000010 0.000010 0.000010 0.000010 0.000010 0.000010 0.000010 0.000010 0.000010 0.000010 0.000010 0.000010 0.000010 0.000010 0.000010 0.000010 0.000010 0.000010 0.000010 0.000010 0.000010 0.000010 0.000010 0.000010 0.000010 0.999430 0.000010 0.000010 0.000010 0.000010 0.000010 0.000010 0.000010 0.000010 0.000010 0.000010 0.000010 0.000010 0.000010 0.000010 0.000010 0.000010 0.000010 0.000010 0.000010 0.000010 0.000010 0.000010 0.000010 0.000010 0.000010 0.000010
0.000010 0.000010 0.000010 0.000010 0.000010 0.000010 0.000010 0.000010 0.000868 0.000010 0.000010 0.000010 0.000010 0.000010 0.000010 0.010820 0.030054 0.000010 0.000010 0.000010 0.000626 0.000010 0.000010 0.000010 0.037101 0.000010 0.000010 0.000010 0.003894 0.000010 0.000010 0.827421 0.000010 0.000010 0.000010 0.000010 0.011362 0.023000 0.000010 0.000010 0.000010 0.000010 0.000010 0.000010 0.000010 0.000010 0.054130 0.000010 0.000010 0.000010 0.000010 0.000010 0.000010 0.000253 0.000010 0.000010 0.000010 0.000010
0.000010 0.002540 0.000010 0.000010 0.000010 0.000010 0.000930 0.000010 0.013481 0.000010 0.000010 0.000010 0.000010 0.000010 0.000010 0.000010 0.038133 0.000010 0.000010 0.000010 0.000010 0.000010 0.000010 0.000010 0.030899 0.012176 0.007949 0.000010 0.000443 0.000010 0.000010 0.800749 0.000010 0.000010 0.000010 0.003517 0.000010 0.000010 0.000010 0.000010 0.000010 0.000010 0.000097 0.000010 0.000010 0.000010 0.055092 0.016700 0.000010 0.000010 0.000010 0.000010 0.016855 0.000010 0.000010 0.000010 0.000010 0.000010
0.000010 0.000010 0.000010 0.000010 0.000010 0.000010 0.000010 0.000010 0.000010 0.000010 0.000010 0.000010 0.000010 0.000010 0.000010 0.000010 0.000010 0.000010 0.000010 0.000010 0.000010 0.000010 0.000010 0.000010 0.000010 0.000010 0.000010 0.000010 0.000010 0.000010 0.000010 0.999430 0.000010 0.000010 0.000010 0.000010 0.000010 0.000010 0.000010 0.000010 0.000010 0.000010 0.000010 0.000010 0.000010 0.000010 0.000010 0.000010 0.000010 0.000010 0.000010 0.000010 0.000010 0.000010 0.000010 0.000010 0.000010 0.000010
0.000010 0.000010 0.000010 0.000010 0.000010 0.033250 0.000010 0.000010 0.000010 0.000010 0.000010 0.000010 0.000010 0.000010 0.000010 0.000210 0.004615 0.000010 0.000010 0.000010 0.000010 0.000010 0.000010 0.000010 0.000010 0.000010 0.009208 0.000010 0.000010 0.000010 0.000010 0.936647 0.000010 0.000010 0.000010 0.000010 0.015551 0.000010 0.000010 0.000010 0.000010 0.000010 0.000010 0.000010 0.000010 0.000010 0.000010 0.000010 0.000010 0.000010 0.000010 0.000010 0.000010 0.000010 0.000010 0.000010 0.000010 0.000010
0.000010 0.000010 0.000010 0.000010 0.000010 0.000010 0.000010 0.000010 0.000010 0.000010 0.000010 0.000010 0.000010 0.000010 0.000010 0.000010 0.000010 0.000010 0.000010 0.000010 0.000010 0.000010 0.000010 0.000010 0.000010 0.000010 0.000010 0.000010 0.000010 0.000010 0.000010 0.999430 0.000010 0.000010 0.000010 0.000010 0.000010 0.000010 0.000010 0.000010 0.000010 0.000010 0.000010 0.000010 0.000010 0.000010 0.000010 0.000010 0.000010 0.000010 0.000010 0.000010 0.000010 0.000010 0.000010 0.000010 0.000010 0.000010
0.000010 0.000010 0.000010 0.000010 0.000010 0.000010 0.000010 0.000010 0.000010 0.000010 0.000012 0.000010 0.000010 0.000010 0.000010 0.000010 0.000010 0.000010 0.000010 0.000010 0.000010 0.000010 0.000010 0.000010 0.000010 0.000010 0.000010 0.000010 0.000010 0.000010 0.000010 0.999428 0.000010 0.000010 0.000010 0.000010 0.000010 0.000010 0.000010 0.000010 0.000010 0.000010 0.000010 0.000010 0.000010 0.000010 0.000010 0.000010 0.000010 0.000010 0.000010 0.000010 0.000010 0.000010 0.000010 0.000010 0.000010 0.000010
0.000010 0.000010 0.000010 0.000010 0.000010 0.000010 0.000010 0.000010 0.000010 0.000010 0.000010 0.000010 0.000010 0.000010 0.000010 0.000010 0.000010 0.000010 0.000010 0.000010 0.000010 0.000010 0.000010 0.000010 0.002316 0.000010 0.012910 0.000010 0.000010 0.000010 0.000010 0.984224 0.000010 0.000010 0.000010 0.000010 0.000010 0.000010 0.000010 0.000010 0.000010 0.000010 0.000010 0.000010 0.000010 0.000010 0.000010 0.000010 0.000010 0.000010 0.000010 0.000010 0.000010 0.000010 0.000010 0.000010 0.000010 0.000010
0.000010 0.000010 0.001215 0.000010 0.000010 0.000010 0.000010 0.000010 0.000653 0.000010 0.000010 0.000010 0.000010 0.000010 0.004818 0.006763 0.000010 0.000010 0.000010 0.000010 0.000010 0.000010 0.000010 0.000010 0.000010 0.010086 0.015995 0.000010 0.000010 0.000010 0.000010 0.941103 0.000010 0.000010 0.000010 0.000010 0.000010 0.000010 0.000010 0.003278 0.000010 0.000010 0.000010 0.000010 0.000010 0.000010 0.000010 0.015599 0.000010 0.000010 0.000010 0.000010 0.000010 0.000010 0.000010 0.000010 0.000010 0.000010
0.000010 0.000010 0.000010 0.000010 0.000010 0.000010 0.000010 0.000010 0.000010 0.000010 0.000010 0.000010 0.000010 0.000010 0.000010 0.000010 0.000010 0.000010 0.000010 0.000010 0.000010 0.000010 0.000010 0.000010 0.000010 0.000010 0.000010 0.000010 0.000010 0.000010 0.000010 0.999430 0.000010 0.000010 0.000010 0.000010 0.000010 0.000010 0.000010 0.000010 0.000010 0.000010 0.000010 0.000010 0.000010 0.000010 0.000010 0.000010 0.000010 0.000010 0.000010 0.000010 0.000010 0.000010 0.000010 0.000010 0.000010 0.000010
0.000010 0.000010 0.000010 0.000010 0.000010 0.000010 0.000010 0.000010 0.000010 0.000010 0.000010 0.000010 0.000010 0.000010 0.000010 0.000010 0.000010 0.000010 0.000010 0.000010 0.000010 0.000010 0.000010 0.000010 0.000010 0.000010 0.000010 0.000010 0.000010 0.000010 0.000010 0.999430 0.000010 0.000010 0.000010 0.000010 0.000010 0.000010 0.000010 0.000010 0.000010 0.000010 0.000010 0.000010 0.000010 0.000010 0.000010 0.000010 0.000010 0.000010 0.000010 0.000010 0.000010 0.000010 0.000010 0.000010 0.000010 0.000010
0.000010 0.000010 0.000010 0.000010 0.000010 0.000010 0.000010 0.000010 0.000010 0.000010 0.000010 0.000010 0.000010 0.000010 0.000010 0.000010 0.000010 0.000010 0.000010 0.000010 0.000010 0.000010 0.000010 0.000010 0.000010 0.000010 0.000010 0.000010 0.000010 0.000010 0.000010 0.999430 0.000010 0.000010 0.000010 0.000010 0.000010 0.000010 0.000010 0.000010 0.000010 0.000010 0.000010 0.000010 0.000010 0.000010 0.000010 0.000010 0.000010 0.000010 0.000010 0.000010 0.000010 0.000010 0.000010 0.000010 0.000010 0.000010
0.000010 0.000010 0.000010 0.000010 0.000010 0.000010 0.000010 0.000010 0.010762 0.000010 0.000010 0.000010 0.000010 0.000010 0.000010 0.025169 0.052032 0.000010 0.000010 0.000010 0.000010 0.000010 0.000010 0.000010 0.058202 0.000010 0.017333 0.000010 0.000010 0.000010 0.000010 0.738692 0.000010 0.006336 0.000010 0.000010 0.016085 0.000010 0.000010 0.000010 0.000010 0.000010 0.000010 0.000010 0.000010 0.000010 0.067128 0.001439 0.000010 0.000010 0.000010 0.000010 0.006352 0.000010 0.000010 0.000010 0.000010 0.000010
0.000010 0.000010 0.000010 0.000010 0.000010 0.000010 0.000010 0.000010 0.000010 0.000010 0.000010 0.000010 0.000010 0.000010 0.000010 0.000010 0.000010 0.000010 0.000010 0.000010 0.000010 0.000010 0.000010 0.000010 0.000010 0.000010 0.000010 0.000010 0.000010 0.000010 0.000010 0.999430 0.000010 0.000010 0.000010 0.000010 0.000010 0.000010 0.000010 0.000010 0.000010 0.000010 0.000010 0.000010 0.000010 0.000010 0.000010 0.000010 0.000010 0.000010 0.000010 0.000010 0.000010 0.000010 0.000010 0.000010 0.000010 0.000010
0.000010 0.009296 0.000010 0.000010 0.002421 0.010372 0.000010 0.000010 0.000010 0.000010 0.000010 0.000010 0.000010 0.000010 0.000408 0.010491 0.052024 0.000010 0.000010 0.000010 0.006120 0.000010 0.000010 0.022656 0.009861 0.027974 0.018432 0.000010 0.000010 0.000010 0.000010 0.742231 0.000010 0.007422 0.000010 0.000010 0.026651 0.000010 0.000010 0.000010 0.000010 0.000010 0.000010 0.000010 0.000010 0.000010 0.043519 0.009347 0.000010 0.000010 0.000010 0.000010 0.000010 0.000367 0.000010 0.000010 0.000010 0.000010
0.000010 0.000010 0.000010 0.000010 0.000010 0.000010 0.000010 0.000010 0.000010 0.000010 0.000010 0.000010 0.000010 0.000010 0.000010 0.000010 0.000010 0.000010 0.000010 0.000010 0.000010 0.000010 0.000010 0.000010 0.000010 0.000010 0.000010 0.000010 0.000010 0.000010 0.000010 0.000010 0.000010 0.000010 0.000010 0.000010 0.999430 0.000010 0.000010 0.000010 0.000010 0.000010 0.000010 0.000010 0.000010 0.000010 0.000010 0.000010 0.000010 0.000010 0.000010 0.000010 0.000010 0.000010 0.000010 0.000010 0.000010 0.000010
0.000010 0.000010 0.000010 0.000010 0.000010 0.000010 0.000010 0.000010 0.000010 0.000010 0.000010 0.000010 0.000010 0.000010 0.000010 0.000010 0.000010 0.000010 0.000010 0.000010 0.000010 0.000010 0.000010 0.000010 0.000010 0.000010 0.000010 0.000010 0.000010 0.000010 0.000010 0.000010 0.000010 0.000010 0.000010 0.000010 0.999430 0.000010 0.000010 0.000010 0.000010 0.000010 0.000010 0.000010 0.000010 0.000010 0.000010 0.000010 0.000010 0.000010 0.000010 0.000010 0.000010 0.000010 0.000010 0.000010 0.000010 0.000010
0.000010 0.000010 0.000010 0.000010 0.000010 0.000010 0.000010 0.000010 0.000010 0.000010 0.000010 0.000010 0.000010 0.000010 0.000010 0.000010 0.000010 0.000010 0.000010 0.000010 0.000010 0.000010 0.000010 0.000010 0.000010 0.000010 0.000010 0.000010 0.000010 0.000010 0.000010 0.000010 0.000010 0.000010 0.000010 0.000010 0.999430 0.000010 0.000010 0.000010 0.000010 0.000010 0.000010 0.000010 0.000010 0.000010 0.000010 0.000010 0.000010 0.000010 0.000010 0.000010 0.000010 0.000010 0.000010 0.000010 0.000010 0.000010
0.000010 0.000010 0.000010 0.000010 0.000010 0.000010 0.000010 0.000010 0.000010 0.000010 0.000010 0.000010 0.000010 0.000010 0.000010 0.000010 0.000010 0.000010 0.000010 0.000010 0.000010 0.000010 0.000010 0.000010 0.000010 0.000010 0.000010 0.000010 0.000010 0.000010 0.000010 0.000010 0.000010 0.000010 0.000010 0.000010 0.999430 0.000010 0.000010 0.000010 0.000010 0.000010 0.000010 0.000010 0.000010 0.000010 0.000010 0.000010 0.000010 0.000010 0.000010 0.000010 0.000010 0.000010 0.000010 0.000010 0.000010 0.000010
0.000010 0.000010 0.000010 0.000010 0.000010 0.000010 0.000010 0.000010 0.000010 0.000010 0.000010 0.000010 0.000010 0.000010 0.000010 0.000010 0.000010 0.000010 0.000010 0.000010 0.000010 0.000010 0.000010 0.000010 0.000010 0.000010 0.000010 0.000010 0.000010 0.000010 0.000010 0.000010 0.000010 0.000010 0.000010 0.000010 0.999430 0.000010 0.000010 0.000010 0.000010 0.000010 0.000010 0.000010 0.000010 0.000010 0.000010 0.000010 0.000010 0.000010 0.000010 0.000010 0.000010 0.000010 0.000010 0.000010 0.000010 0.000010
0.000010 0.000010 0.000010 0.000010 0.000010 0.000010 0.000010 0.000010 0.000010 0.000010 0.000010 0.000010 0.000010 0.000010 0.000010 0.000010 0.000010 0.000010 0.000010 0.000010 0.000010 0.000010 0.000010 0.000010 0.000010 0.000010 0.000010 0.000010 0.000010 0.000010 0.000010 0.000010 0.000010 0.000010 0.000010 0.000010 0.999430 0.000010 0.000010 0.000010 0.000010 0.000010 0.000010 0.000010 0.000010 0.000010 0.000010 0.000010 0.000010 0.000010 0.000010 0.000010 0.000010 0.000010 0.000010 0.000010 0.000010 0.000010
0.000010 0.007841 0.000010 0.000010 0.000010 0.042593 0.001272 0.000010 0.032637 0.000010 0.000010 0.000010 0.000010 0.008927 0.000010 0.000010 0.011166 0.000010 0.000010 0.005397 0.000010 0.000010 0.000010 0.000010 0.000010 0.000010 0.005621 0.000010 0.010631 0.000010 0.010619 0.004830 0.000010 0.004333 0.000010 0.005201 0.714344 0.000010 0.000010 0.000010 0.000010 0.000010 0.001289 0.000010 0.000010 0.000010 0.000010 0.132604 0.000010 0.000010 0.000285 0.000010 0.000010 0.000010 0.000010 0.000010 0.000010 0.000010
0.000010 0.000010 0.000010 0.000010 0.000010 0.000010 0.000010 0.000010 0.000010 0.000010 0.000010 0.000010 0.000010 0.000010 0.011759 0.000010 0.000010 0.000010 0.000010 0.000010 0.000010 0.000010 0.000010 0.000010 0.000010 0.000010 0.005738 0.000010 0.000010 0.000010 0.000010 0.000010 0.000010 0.000010 0.000010 0.000010 0.878706 0.000010 0.000010 0.000010 0.000010 0.000010 0.047058 0.000010 0.000010 0.000010 0.000010 0.056209 0.000010 0.000010 0.000010 0.000010 0.000010 0.000010 0.000010 0.000010 0.000010 0.000010
0.000010 0.000010 0.000010 0.000010 0.000010 0.000010 0.000010 0.000010 0.019963 0.000010 0.000010 0.000010 0.000010 0.000010 0.000010 0.000010 0.000010 0.000010 0.000010 0.000010 0.000010 0.000010 0.000010 0.000010 0.000010 0.000010 0.000010 0.000010 0.000010 0.000010 0.000010 0.000828 0.000010 0.000010 0.000010 0.000010 0.978309 0.000010 0.000010 0.000010 0.000010 0.000010 0.000010 0.000010 0.000010 0.000010 0.000010 0.000360 0.000010 0.000010 0.000010 0.000010 0.000010 0.000010 0.000010 0.000010 0.000010 0.000010
0.000010 0.000010 0.000010 0.000010 0.000010 0.000010 0.000010 0.000010 0.000010 0.000010 0.000010 0.000010 0.000010 0.000010 0.000010 0.000010 0.000010 0.000010 0.000010 0.000010 0.000010 0.000010 0.000010 0.000010 0.000010 0.000010 0.000010 0.000010 0.000010 0.000010 0.000010 0.000010 0.000010 0.000010 0.000010 0.000010 0.999430 0.000010 0.000010 0.000010 0.000010 0.000010 0.000010 0.000010 0.000010 0.000010 0.000010 0.000010 0.000010 0.000010 0.000010 0.000010 0.000010 0.000010 0.000010 0.000010 0.000010 0.000010
0.000010 0.012072 0.000010 0.000010 0.000010 0.000010 0.002640 0.000803 0.031019 0.000010 0.000010 0.000010 0.000010 0.000010 0.000010 0.000010 0.000010 0.000010 0.000010 0.015772 0.000010 0.000010 0.000010 0.000010 0.006141 0.000010 0.000010 0.000010 0.000010 0.000010 0.007085 0.000010 0.000010 0.000010 0.000010 0.000010 0.759882 0.000010 0.000010 0.000669 0.000010 0.000010 0.009302 0.000010 0.000010 0.000010 0.000010 0.130626 0.000010 0.000010 0.000010 0.000010 0.000010 0.009379 0.000010 0.014159 0.000010 0.000010
0.000010 0.000010 0.000010 0.000010 0.000010 0.000010 0.000010 0.000010 0.031602 0.000010 0.000010 0.000010 0.000010 0.000010 0.000010 0.000010 0.000010 0.000010 0.000010 0.000010 0.000010 0.000010 0.000010 0.000010 0.000010 0.000010 0.000010 0.000010 0.000010 0.000010 0.000010 0.000010 0.000010 0.000010 0.000010 0.000010 0.926934 0.024347 0.000010 0.000010 0.000010 0.000010 0.000010 0.000010 0.000010 0.000010 0.000010 0.016577 0.000010 0.000010 0.000010 0.000010 0.000010 0.000010 0.000010 0.000010 0.000010 0.000010
0.000010 0.000010 0.000010 0.000010 0.000010 0.000010 0.000010 0.000010 0.000010 0.000010 0.000010 0.000010 0.000010 0.000010 0.006751 0.000010 0.000010 0.000010 0.000010 0.000010 0.000010 0.000010 0.000010 0.000010 0.000010 0.000010 0.000010 0.000010 0.000010 0.000010 0.000010 0.000010 0.000010 0.000010 0.000010 0.004172 0.826559 0.034845 0.000010 0.000010 0.000010 0.000010 0.013245 0.000010 0.000010 0.000010 0.029446 0.084472 0.000010 0.000010 0.000010 0.000010 0.000010 0.000010 0.000010 0.000010 0.000010 0.000010
0.000010 0.000010 0.000010 0.000010 0.000010 0.000010 0.000010 0.000010 0.000010 0.000010 0.000010 0.000010 0.000010 0.000010 0.000010 0.000010 0.000010 0.000010 0.000010 0.000010 0.000010 0.000010 0.000010 0.000010 0.000010 0.000010 0.000010 0.000010 0.000010 0.000010 0.000010 0.000010 0.000010 0.000010 0.000010 0.000010 0.999430 0.000010 0.000010 0.000010 0.000010 0.000010 0.000010 0.000010 0.000010 0.000010 0.000010 0.000010 0.000010 0.000010 0.000010 0.000010 0.000010 0.000010 0.000010 0.000010 0.000010 0.000010
0.000010 0.000010 0.000010 0.000010 0.000010 0.000010 0.000010 0.000010 0.000010 0.000010 0.000010 0.000010 0.000010 0.000010 0.000010 0.000010 0.000010 0.000010 0.000010 0.000010 0.000010 0.000010 0.000010 0.000010 0.000010 0.000010 0.000010 0.000010 0.000010 0.000010 0.000010 0.000010 0.000010 0.000010 0.000010 0.000010 0.999430 0.000010 0.000010 0.000010 0.000010 0.000010 0.000010 0.000010 0.000010 0.000010 0.000010 0.000010 0.000010 0.000010 0.000010 0.000010 0.000010 0.000010 0.000010 0.000010 0.000010 0.000010
0.000010 0.000010 0.000010 0.000010 0.000010 0.000010 0.000010 0.000010 0.000010 0.000010 0.000010 0.000010 0.000010 0.000010 0.000010 0.000010 0.000010 0.000010 0.000010 0.000010 0.000010 0.000010 0.000010 0.000010 0.000010 0.000010 0.000010 0.000010 0.000010 0.000010 0.000010 0.000010 0.000010 0.000010 0.000010 0.000010 0.953370 0.002497 0.000010 0.000010 0.000010 0.000010 0.000010 0.000010 0.000010 0.000010 0.000010 0.043583 0.000010 0.000010 0.000010 0.000010 0.000010 0.000010 0.000010 0.000010 0.000010 0.000010
0.000010 0.000010 0.000010 0.000010 0.000010 0.000010 0.000010 0.000010 0.000010 0.000010 0.000010 0.000010 0.000010 0.000010 0.000010 0.000010 0.000010 0.000010 0.000010 0.000010 0.000010 0.000010 0.000010 0.000010 0.000010 0.000010 0.000010 0.000010 0.000010 0.000010 0.000010 0.000010 0.000010 0.000010 0.000010 0.000010 0.999430 0.000010 0.000010 0.000010 0.000010 0.000010 0.000010 0.000010 0.000010 0.000010 0.000010 0.000010 0.000010 0.000010 0.000010 0.000010 0.000010 0.000010 0.000010 0.000010 0.000010 0.000010
0.000010 0.000010 0.000010 0.000010 0.000010 0.000010 0.000010 0.000010 0.000010 0.000010 0.000010 0.000010 0.000010 0.000010 0.000010 0.000010 0.000010 0.000010 0.000010 0.005276 0.000010 0.000010 0.000010 0.009593 0.000010 0.001343 0.000010 0.000010 0.004725 0.000010 0.000010 0.000010 0.000010 0.000010 0.000010 0.000010 0.885418 0.000010 0.000010 0.000010 0.000010 0.000010 0.035324 0.000010 0.000010 0.000010 0.000010 0.057810 0.000010 0.000010 0.000010 0.000010 0.000010 0.000010 0.000010 0.000010 0.000010 0.000010
0.000010 0.000010 0.000010 0.000010 0.000010 0.000010 0.000010 0.000010 0.000010 0.000010 0.000010 0.000010 0.000010 0.000010 0.000010 0.000010 0.000252 0.000010 0.000010 0.000010 0.000010 0.000010 0.000010 0.000010 0.016056 0.000010 0.000010 0.000010 0.003725 0.000010 0.000010 0.000010 0.000010 0.000010 0.000010 0.000010 0.933653 0.000010 0.000010 0.000010 0.000010 0.000010 0.000010 0.000010 0.000010 0.000010 0.011985 0.032180 0.000010 0.000010 0.000010 0.000010 0.001638 0.000010 0.000010 0.000010 0.000010 0.000010
0.000010 0.000010 0.000010 0.000010 0.000010 0.000010 0.000010 0.000010 0.000010 0.000010 0.000010 0.000010 0.000010 0.000010 0.000010 0.000010 0.000010 0.000010 0.000010 0.000010 0.000010 0.000010 0.000010 0.000010 0.000010 0.000010 0.000010 0.000010 0.000010 0.000010 0.000010 0.000010 0.000010 0.000010 0.000010 0.000010 0.999430 0.000010 0.000010 0.000010 0.000010 0.000010 0.000010 0.000010 0.000010 0.000010 0.000010 0.000010 0.000010 0.000010 0.000010 0.000010 0.000010 0.000010 0.000010 0.000010 0.000010 0.000010
0.000010 0.000010 0.000010 0.000010 0.000010 0.000010 0.000010 0.000010 0.000010 0.000010 0.000010 0.000010 0.000010 0.000010 0.005644 0.008614 0.010641 0.000010 0.000010 0.000010 0.000010 0.000010 0.000010 0.000010 0.000010 0.014786 0.338754 0.000010 0.000010 0.000010 0.000010 0.025264 0.000010 0.000010 0.000010 0.010946 0.000010 0.000010 0.000010 0.000010 0.000010 0.000010 0.000010 0.000010 0.000010 0.000010 0.567816 0.000010 0.000010 0.000010 0.000010 0.000010 0.003144 0.000010 0.000010 0.013911 0.000010 0.000010
0.000010 0.000010 0.000010 0.000010 0.000010 0.000010 0.000010 0.000010 0.000010 0.000010 0.000010 0.000010 0.000010 0.000010 0.000010 0.000010 0.000010 0.000010 0.000010 0.000010 0.000010 0.000010 0.000010 0.000010 0.000010 0.000010 0.206281 0.000010 0.000010 0.000010 0.000010 0.000010 0.000010 0.000010 0.000010 0.000010 0.000010 0.000010 0.000010 0.000010 0.000010 0.000010 0.000010 0.000010 0.000010 0.000010 0.793159 0.000010 0.000010 0.000010 0.000010 0.000010 0.000010 0.000010 0.000010 0.000010 0.000010 0.000010
0.000010 0.000010 0.000010 0.000010 0.000010 0.000010 0.000010 0.000010 0.000010 0.000010 0.000010 0.000010 0.000010 0.000010 0.000010 0.000010 0.000010 0.000010 0.000010 0.000010 0.000010 0.000010 0.000010 0.000010 0.000010 0.000010 0.197895 0.000010 0.000010 0.000010 0.000010 0.000010 0.000010 0.000010 0.000010 0.000010 0.000010 0.000010 0.000010 0.000010 0.000010 0.000010 0.000010 0.000010 0.000010 0.000010 0.801545 0.000010 0.000010 0.000010 0.000010 0.000010 0.000010 0.000010 0.000010 0.000010 0.000010 0.000010
0.000010 0.000010 0.000010 0.000010 0.000010 0.000010 0.000010 0.000010 0.000010 0.000010 0.000010 0.000010 0.000010 0.000010 0.000010 0.000010 0.000010 0.000010 0.000010 0.000010 0.000010 0.000010 0.000010 0.000010 0.000010 0.000010 0.999430 0.000010 0.000010 0.000010 0.000010 0.000010 0.000010 0.000010 0.000010 0.000010 0.000010 0.000010 0.000010 0.000010 0.000010 0.000010 0.000010 0.000010 0.000010 0.000010 0.000010 0.000010 0.000010 0.000010 0.000010 0.000010 0.000010 0.000010 0.000010 0.000010 0.000010 0.000010
0.000010 0.000010 0.000010 0.000010 0.000010 0.000010 0.000010 0.000010 0.000010 0.000010 0.000010 0.000010 0.000010 0.000010 0.000010 0.000010 0.000010 0.000010 0.000010 0.000010 0.000010 0.000010 0.000010 0.000010 0.000010 0.000010 0.225810 0.000010 0.000010 0.000010 0.000010 0.013143 0.000010 0.000010 0.000010 0.000010 0.000010 0.000010 0.000010 0.000010 0.000010 0.000010 0.000010 0.000010 0.000010 0.000010 0.760498 0.000010 0.000010 0.000010 0.000010 0.000010 0.000010 0.000010 0.000010 0.000010 0.000010 0.000010
0.000010 0.000010 0.000010 0.000010 0.000010 0.000010 0.000010 0.000010 0.000010 0.000010 0.000010 0.000010 0.000010 0.000010 0.000010 0.000010 0.000010 0.000010 0.000010 0.000010 0.000010 0.000010 0.000010 0.000010 0.000010 0.000010 0.295308 0.000010 0.000010 0.000010 0.000010 0.000010 0.000010 0.000010 0.000010 0.000010 0.000010 0.000010 0.000010 0.000010 0.000010 0.000010 0.000010 0.000010 0.000010 0.000010 0.704132 0.000010 0.000010 0.000010 0.000010 0.000010 0.000010 0.000010 0.000010 0.000010 0.000010 0.000010
0.000010 0.000010 0.000010 0.000010 0.000010 0.000010 0.000010 0.000010 0.000010 0.000010 0.000010 0.000010 0.000010 0.000010 0.000010 0.000010 0.000010 0.000010 0.000010 0.000010 0.000010 0.000010 0.000010 0.000010 0.000010 0.000010 0.999430 0.000010 0.000010 0.000010 0.000010 0.000010 0.000010 0.000010 0.000010 0.000010 0.000010 0.000010 0.000010 0.000010 0.000010 0.000010 0.000010 0.000010 0.000010 0.000010 0.000010 0.000010 0.000010 0.000010 0.000010 0.000010 0.000010 0.000010 0.000010 0.000010 0.000010 0.000010
0.000010 0.000010 0.000010 0.000010 0.000010 0.000010 0.000010 0.000010 0.000010 0.000010 0.000010 0.000010 0.000010 0.000010 0.000010 0.000010 0.000010 0.000010 0.000010 0.000010 0.000010 0.000010 0.000010 0.000010 0.000010 0.000010 0.999430 0.000010 0.000010 0.000010 0.000010 0.000010 0.000010 0.000010 0.000010 0.000010 0.000010 0.000010 0.000010 0.000010 0.000010 0.000010 0.000010 0.000010 0.000010 0.000010 0.000010 0.000010 0.000010 0.000010 0.000010 0.000010 0.000010 0.000010 0.000010 0.000010 0.000010 0.000010
0.000010 0.000010 0.000010 0.000010 0.000010 0.000010 0.000010 0.000010 0.000010 0.000010 0.000010 0.000010 0.000010 0.000010 0.000010 0.000010 0.000010 0.000010 0.000010 0.000010 0.000010 0.000010 0.000010 0.000010 0.000010 0.000010 0.796584 0.000010 0.000010 0.000010 0.000010 0.000010 0.000010 0.000010 0.000010 0.000010 0.000010 0.000010 0.000010 0.000010 0.000010 0.000010 0.000010 0.000010 0.000010 0.000010 0.202856 0.000010 0.000010 0.000010 0.000010 0.000010 0.000010 0.000010 0.000010 0.000010 0.000010 0.000010
0.000010 0.000010 0.000010 0.000010 0.000010 0.000010 0.000010 0.000010 0.000010 0.000010 0.000010 0.000010 0.000010 0.000010 0.000010 0.000010 0.000010 0.000010 0.000010 0.000010 0.000010 0.000010 0.000010 0.000010 0.000010 0.000010 0.999430 0.000010 0.000010 0.000010 0.000010 0.000010 0.000010 0.000010 0.000010 0.000010 0.000010 0.000010 0.000010 0.000010 0.000010 0.000010 0.000010 0.000010 0.000010 0.000010 0.000010 0.000010 0.000010 0.000010 0.000010 0.000010 0.000010 0.000010 0.000010 0.000010 0.000010 0.000010
0.000010 0.000010 0.000010 0.000010 0.000010 0.008120 0.000010 0.000010 0.000010 0.000010 0.000010 0.000010 0.000010 0.000010 0.000010 0.000010 0.025032 0.000010 0.003613 0.000010 0.000010 0.000010 0.000010 0.000010 0.022760 0.011239 0.347860 0.000010 0.000010 0.000010 0.000010 0.009534 0.000010 0.000010 0.000010 0.000010 0.000010 0.000010 0.000010 0.000010 0.000010 0.000010 0.000010 0.000010 0.000010 0.000010 0.570570 0.000782 0.000010 0.000010 0.000010 0.000010 0.000010 0.000010 0.000010 0.000010 0.000010 0.000010
0.000010 0.000010 0.000010 0.000010 0.000010 0.000010 0.000010 0.000010 0.000010 0.000010 0.000010 0.000010 0.000010 0.000010 0.000010 0.000010 0.000010 0.000010 0.000010 0.000010 0.000010 0.000010 0.000010 0.000010 0.000010 0.000010 0.322176 0.000010 0.000010 0.000010 0.000010 0.000010 0.000010 0.000010 0.000010 0.000010 0.000010 0.000010 0.000010 0.000010 0.000010 0.000010 0.018973 0.000010 0.000010 0.000010 0.658301 0.000010 0.000010 0.000010 0.000010 0.000010 0.000010 0.000010 0.000010 0.000010 0.000010 0.000010
0.000010 0.000010 0.000010 0.000010 0.000010 0.000010 0.000010 0.000010 0.000010 0.000010 0.000010 0.000010 0.000010 0.000010 0.000010 0.000010 0.000010 0.000010 0.000010 0.000010 0.000010 0.000010 0.000010 0.000010 0.000010 0.000010 0.043867 0.000010 0.000010 0.000010 0.000010 0.000010 0.000010 0.000010 0.000010 0.000010 0.000010 0.000010 0.000010 0.000010 0.000010 0.000010 0.000010 0.000010 0.000010 0.000010 0.955573 0.000010 0.000010 0.000010 0.000010 0.000010 0.000010 0.000010 0.000010 0.000010 0.000010 0.000010
0.000010 0.000010 0.000010 0.000010 0.000010 0.000010 0.000010 0.000010 0.000010 0.000010 0.000010 0.000010 0.000010 0.000010 0.000010 0.000010 0.000010 0.000010 0.000010 0.000010 0.000010 0.000010 0.000010 0.000010 0.000010 0.000010 0.000010 0.000010 0.000010 0.000010 0.000010 0.000010 0.000010 0.000010 0.000010 0.000010 0.000010 0.000010 0.000010 0.000010 0.000010 0.000010 0.000010 0.000010 0.000010 0.000010 0.999430 0.000010 0.000010 0.000010 0.000010 0.000010 0.000010 0.000010 0.000010 0.000010 0.000010 0.000010
0.000010 0.000010 0.000010 0.000010 0.000010 0.000010 0.000010 0.000010 0.000010 0.000010 0.000010 0.000010 0.000010 0.000010 0.000010 0.000010 0.000010 0.000010 0.000010 0.000010 0.000010 0.000010 0.000010 0.000010 0.000010 0.000010 0.000010 0.000010 0.000010 0.000010 0.000010 0.000010 0.000010 0.000010 0.000010 0.000010 0.000010 0.000010 0.000010 0.000010 0.000010 0.000010 0.000010 0.000010 0.000010 0.000010 0.999430 0.000010 0.000010 0.000010 0.000010 0.000010 0.000010 0.000010 0.000010 0.000010 0.000010 0.000010
0.000010 0.000010 0.000010 0.000010 0.000010 0.000010 0.000010 0.000010 0.000010 0.000010 0.000010 0.000010 0.000010 0.000010 0.000010 0.000010 0.000010 0.000010 0.000010 0.000010 0.000010 0.000010 0.000010 0.000010 0.000010 0.000010 0.000010 0.000010 0.000010 0.000010 0.000010 0.000010 0.000010 0.000010 0.000010 0.000010 0.000010 0.000010 0.000010 0.000010 0.000010 0.000010 0.000010 0.000010 0.000010 0.000010 0.999430 0.000010 0.000010 0.000010 0.000010 0.000010 0.000010 0.000010 0.000010 0.000010 0.000010 0.000010
0.000010 0.000010 0.000010 0.000010 0.000010 0.000010 0.000010 0.000010 0.000010 0.000010 0.000010 0.000010 0.000010 0.000010 0.000010 0.000010 0.000010 0.000010 0.000010 0.000010 0.000010 0.000010 0.000010 0.000010 0.000010 0.000010 0.000010 0.000010 0.000010 0.000010 0.000010 0.000010 0.000010 0.000010 0.000010 0.000010 0.000010 0.000010 0.000010 0.000010 0.000010 0.000010 0.000010 0.000010 0.000010 0.000010 0.999430 0.000010 0.000010 0.000010 0.000010 0.000010 0.000010 0.000010 0.000010 0.000010 0.000010 0.000010
0.000010 0.000010 0.000010 0.000010 0.000010 0.000010 0.000010 0.000010 0.000010 0.000010 0.000010 0.000010 0.000010 0.000010 0.000010 0.000010 0.000010 0.000010 0.000010 0.000010 0.000010 0.000010 0.000010 0.000010 0.000010 0.000010 0.000010 0.000010 0.000010 0.000010 0.000010 0.000010 0.000010 0.000010 0.000010 0.000010 0.000010 0.000010 0.000010 0.000010 0.000010 0.000010 0.000010 0.000010 0.000010 0.000010 0.999430 0.000010 0.000010 0.000010 0.000010 0.000010 0.000010 0.000010 0.000010 0.000010 0.000010 0.000010
0.000010 0.000010 0.000010 0.000010 0.000010 0.000010 0.000010 0.000010 0.000010 0.000010 0.000010 0.000010 0.000010 0.000010 0.000010 0.000010 0.000010 0.000010 0.000010 0.000010 0.000010 0.000010 0.000010 0.000010 0.000010 0.000010 0.071558 0.000010 0.000010 0.000010 0.000010 0.026995 0.000010 0.000010 0.000010 0.000010 0.000010 0.000010 0.000010 0.000010 0.000010 0.000010 0.000010 0.000010 0.000010 0.000010 0.900897 0.000010 0.000010 0.000010 0.000010 0.000010 0.000010 0.000010 0.000010 0.000010 0.000010 0.000010
0.000010 0.000010 0.000010 0.000010 0.000010 0.000010 0.000010 0.000010 0.000010 0.000010 0.000010 0.000010 0.000010 0.000010 0.000010 0.000010 0.000010 0.000010 0.000010 0.000010 0.000010 0.000010 0.000010 0.000010 0.000010 0.000010 0.119159 0.000010 0.000010 0.000010 0.000010 0.000010 0.000010 0.000010 0.000010 0.000010 0.000010 0.000010 0.000010 0.000010 0.000010 0.000010 0.000010 0.000010 0.000010 0.000010 0.880281 0.000010 0.000010 0.000010 0.000010 0.000010 0.000010 0.000010 0.000010 0.000010 0.000010 0.000010
0.000010 0.000010 0.000010 0.000010 0.000010 0.000010 0.000010 0.000010 0.000010 0.000010 0.000010 0.000010 0.000010 0.000010 0.000010 0.000010 0.000010 0.000010 0.000010 0.000010 0.000010 0.000010 0.000010 0.000010 0.000010 0.000010 0.000010 0.000010 0.917074 0.000010 0.000010 0.000010 0.000010 0.000010 0.000010 0.000010 0.000010 0.069516 0.000010 0.000010 0.000010 0.000010 0.000010 0.000010 0.000010 0.000010 0.000010 0.000010 0.000010 0.000010 0.000010 0.000010 0.000010 0.000010 0.000010 0.012860 0.000010 0.000010
0.000010 0.000010 0.000010 0.000010 0.000010 0.000010 0.000010 0.000010 0.000010 0.000010 0.000010 0.000010 0.000010 0.000010 0.000010 0.000010 0.000010 0.000010 0.000010 0.000010 0.000010 0.000010 0.000010 0.000010 0.000010 0.000010 0.000010 0.000010 0.999430 0.000010 0.000010 0.000010 0.000010 0.000010 0.000010 0.000010 0.000010 0.000010 0.000010 0.000010 0.000010 0.000010 0.000010 0.000010 0.000010 0.000010 0.000010 0.000010 0.000010 0.000010 0.000010 0.000010 0.000010 0.000010 0.000010 0.000010 0.000010 0.000010
0.000010 0.000010 0.000010 0.000010 0.000010 0.000010 0.000010 0.000010 0.000010 0.000010 0.000010 0.000010 0.000010 0.000010 0.000010 0.000010 0.000010 0.000010 0.000010 0.000010 0.000010 0.000010 0.000010 0.000010 0.000010 0.000010 0.000010 0.000010 0.999430 0.000010 0.000010 0.000010 0.000010 0.000010 0.000010 0.000010 0.000010 0.000010 0.000010 0.000010 0.000010 0.000010 0.000010 0.000010 0.000010 0.000010 0.000010 0.000010 0.000010 0.000010 0.000010 0.000010 0.000010 0.000010 0.000010 0.000010 0.000010 0.000010
0.000010 0.000010 0.000010 0.000010 0.000010 0.000010 0.000010 0.000010 0.000010 0.000010 0.000010 0.000010 0.000010 0.000010 0.000010 0.000010 0.000010 0.000010 0.000010 0.000010 0.000010 0.000010 0.000010 0.000010 0.000010 0.000010 0.000010 0.000010 0.999430 0.000010 0.000010 0.000010 0.000010 0.000010 0.000010 0.000010 0.000010 0.000010 0.000010 0.000010 0.000010 0.000010 0.000010 0.000010 0.000010 0.000010 0.000010 0.000010 0.000010 0.000010 0.000010 0.000010 0.000010 0.000010 0.000010 0.000010 0.000010 0.000010
0.000010 0.000010 0.000010 0.000010 0.000010 0.000010 0.000010 0.000010 0.000010 0.000010 0.000010 0.000010 0.000010 0.000010 0.000010 0.000010 0.000010 0.000010 0.000010 0.000010 0.000010 0.000010 0.000010 0.000010 0.000010 0.000010 0.000010 0.000010 0.999430 0.000010 0.000010 0.000010 0.000010 0.000010 0.000010 0.000010 0.000010 0.000010 0.000010 0.000010 0.000010 0.000010 0.000010 0.000010 0.000010 0.000010 0.000010 0.000010 0.000010 0.000010 0.000010 0.000010 0.000010 0.000010 0.000010 0.000010 0.000010 0.000010
0.000010 0.020563 0.000010 0.000010 0.000010 0.000010 0.000010 0.000010 0.000010 0.000010 0.000010 0.000010 0.000010 0.000010 0.000010 0.000010 0.000010 0.000010 0.000010 0.000010 0.000010 0.000010 0.000010 0.007933 0.023381 0.000010 0.000010 0.000010 0.929884 0.000010 0.000010 0.001570 0.000010 0.000010 0.000010 0.000010 0.006307 0.000010 0.000010 0.000010 0.000010 0.000010 0.000010 0.000010 0.000010 0.000010 0.000010 0.000010 0.000010 0.000010 0.006055 0.000010 0.000010 0.000010 0.000010 0.003806 0.000010 0.000010
0.000010 0.000010 0.000010 0.000010 0.000010 0.000010 0.000010 0.000010 0.000010 0.000010 0.000010 0.000010 0.000010 0.000010 0.000010 0.000010 0.000010 0.000010 0.000010 0.000010 0.000010 0.000010 0.000010 0.000010 0.000010 0.000010 0.000010 0.000010 0.999430 0.000010 0.000010 0.000010 0.000010 0.000010 0.000010 0.000010 0.000010 0.000010 0.000010 0.000010 0.000010 0.000010 0.000010 0.000010 0.000010 0.000010 0.000010 0.000010 0.000010 0.000010 0.000010 0.000010 0.000010 0.000010 0.000010 0.000010 0.000010 0.000010
0.000010 0.000010 0.000010 0.000010 0.000010 0.000010 0.000010 0.000010 0.000010 0.000010 0.000010 0.000010 0.000010 0.000010 0.000010 0.000010 0.000010 0.000010 0.000010 0.000010 0.000010 0.000010 0.000010 0.000010 0.000010 0.000010 0.000010 0.000010 0.999430 0.000010 0.000010 0.000010 0.000010 0.000010 0.000010 0.000010 0.000010 0.000010 0.000010 0.000010 0.000010 0.000010 0.000010 0.000010 0.000010 0.000010 0.000010 0.000010 0.000010 0.000010 0.000010 0.000010 0.000010 0.000010 0.000010 0.000010 0.000010 0.000010
0.000010 0.000010 0.000010 0.000010 0.000010 0.005683 0.000010 0.000010 0.000010 0.000010 0.000010 0.000010 0.000010 0.000010 0.000010 0.000010 0.000010 0.000010 0.000010 0.000010 0.000010 0.000010 0.000010 0.000010 0.000010 0.000010 0.005931 0.000010 0.913330 0.000010 0.000010 0.000010 0.000010 0.000010 0.000010 0.000010 0.000010 0.000010 0.000010 0.000010 0.000010 0.000010 0.068737 0.000010 0.000010 0.000010 0.000010 0.005788 0.000010 0.000010 0.000010 0.000010 0.000010 0.000010 0.000010 0.000010 0.000010 0.000010
0.000010 0.000010 0.000010 0.000010 0.000010 0.000010 0.000010 0.000010 0.000010 0.000010 0.000010 0.000010 0.000010 0.000010 0.000010 0.000010 0.000010 0.000010 0.000010 0.000010 0.000010 0.000010 0.000010 0.000010 0.000010 0.000010 0.000010 0.000010 0.950521 0.000010 0.000010 0.000010 0.000010 0.000010 0.000010 0.000010 0.000010 0.048919 0.000010 0.000010 0.000010 0.000010 0.000010 0.000010 0.000010 0.000010 0.000010 0.000010 0.000010 0.000010 0.000010 0.000010 0.000010 0.000010 0.000010 0.000010 0.000010 0.000010
0.000010 0.000010 0.000010 0.000010 0.000010 0.000010 0.000010 0.000010 0.000010 0.000010 0.000010 0.000010 0.000010 0.000010 0.000010 0.000010 0.000010 0.000010 0.000010 0.000010 0.000010 0.000010 0.000010 0.000010 0.000010 0.000010 0.000010 0.000010 0.932327 0.000010 0.000010 0.000010 0.000010 0.000010 0.000010 0.000010 0.000010 0.000010 0.000010 0.000010 0.000010 0.000010 0.050034 0.000010 0.000010 0.000010 0.000010 0.000010 0.000010 0.000010 0.000010 0.000010 0.000010 0.000010 0.000010 0.017089 0.000010 0.000010
0.000010 0.000010 0.000010 0.000010 0.000010 0.000010 0.000010 0.000010 0.000010 0.000010 0.000010 0.000010 0.000010 0.000010 0.000010 0.000010 0.000010 0.000010 0.000010 0.000010 0.000010 0.000010 0.000010 0.000010 0.000010 0.000010 0.000010 0.000010 0.999430 0.000010 0.000010 0.000010 0.000010 0.000010 0.000010 0.000010 0.000010 0.000010 0.000010 0.000010 0.000010 0.000010 0.000010 0.000010 0.000010 0.000010 0.000010 0.000010 0.000010 0.000010 0.000010 0.000010 0.000010 0.000010 0.000010 0.000010 0.000010 0.000010
0.000010 0.000010 0.000010 0.000010 0.000010 0.000010 0.000010 0.000010 0.000010 0.000010 0.000010 0.000010 0.000010 0.000010 0.000010 0.000010 0.000010 0.000010 0.000010 0.000010 0.000010 0.000010 0.000010 0.000010 0.000010 0.000010 0.000010 0.000010 0.999430 0.000010 0.000010 0.000010 0.000010 0.000010 0.000010 0.000010 0.000010 0.000010 0.000010 0.000010 0.000010 0.000010 0.000010 0.000010 0.000010 0.000010 0.000010 0.000010 0.000010 0.000010 0.000010 0.000010 0.000010 0.000010 0.000010 0.000010 0.000010 0.000010
0.000010 0.000010 0.000010 0.000010 0.008118 0.037277 0.000030 0.005059 0.058416 0.000010 0.000010 0.000010 0.000010 0.000010 0.000010 0.000010 0.005594 0.000010 0.000010 0.005629 0.000010 0.000010 0.000010 0.000203 0.036686 0.005911 0.000010 0.000010 0.685166 0.000010 0.000010 0.000010 0.000010 0.000010 0.000010 0.000010 0.011148 0.007763 0.000010 0.000010 0.000010 0.000010 0.113036 0.000010 0.000010 0.000010 0.003290 0.000010 0.001397 0.000010 0.000010 0.000010 0.000010 0.000010 0.000266 0.014610 0.000010 0.000010
0.000010 0.002953 0.000010 0.000010 0.000010 0.000010 0.000010 0.000010 0.041477 0.000010 0.000010 0.000010 0.000010 0.000010 0.000010 0.000010 0.000010 0.000010 0.000010 0.000010 0.000010 0.000010 0.000010 0.014727 0.000010 0.000010 0.000010 0.000010 0.900195 0.000010 0.000010 0.000010 0.000010 0.000010 0.000010 0.000010 0.000010 0.000010 0.000010 0.000010 0.000010 0.000010 0.029327 0.000010 0.000010 0.000010 0.000010 0.010801 0.000010 0.000010 0.000010 0.000010 0.000010 0.000010 0.000010 0.000010 0.000010 0.000010
0.000010 0.000010 0.000010 0.000010 0.000010 0.008762 0.000010 0.000010 0.037406 0.000010 0.000010 0.000010 0.000010 0.000010 0.011634 0.000010 0.005724 0.000010 0.000010 0.000010 0.000010 0.000010 0.000010 0.000010 0.000010 0.000010 0.000010 0.000010 0.830571 0.000010 0.000010 0.000010 0.000010 0.000010 0.000010 0.000010 0.000010 0.003108 0.000010 0.000010 0.000010 0.000010 0.076732 0.000010 0.000010 0.000010 0.000010 0.025563 0.000010 0.000010 0.000010 0.000010 0.000010 0.000010 0.000010 0.000010 0.000010 0.000010
0.000010 0.002749 0.000010 0.000010 0.000010 0.038271 0.000010 0.000010 0.019707 0.000010 0.000010 0.000010 0.000010 0.000010 0.000010 0.000010 0.000010 0.000010 0.000010 0.000010 0.000010 0.000010 0.000010 0.000010 0.007043 0.000010 0.000010 0.000010 0.854137 0.000010 0.000010 0.000010 0.000010 0.000010 0.000010 0.000010 0.007584 0.032772 0.000010 0.000010 0.000010 0.000010 0.024785 0.000010 0.000010 0.000010 0.005178 0.000010 0.000587 0.000010 0.000010 0.000010 0.000010 0.000010 0.006716 0.000010 0.000010 0.000010
0.000010 0.000010 0.000010 0.000010 0.000010 0.000010 0.000010 0.000010 0.008408 0.000010 0.000010 0.000010 0.000010 0.000010 0.000010 0.000010 0.000010 0.000010 0.000010 0.011818 0.000010 0.000010 0.000010 0.002287 0.028259 0.000010 0.002228 0.000010 0.891773 0.000010 0.000010 0.000010 0.000010 0.000010 0.000010 0.000010 0.000010 0.000010 0.000010 0.000010 0.000010 0.000010 0.054717 0.000010 0.000010 0.000010 0.000010 0.000010 0.000010 0.000010 0.000010 0.000010 0.000010 0.000010 0.000010 0.000010 0.000010 0.000010
0.000010 0.000010 0.000010 0.000010 0.000010 0.026503 0.000010 0.000010 0.038172 0.000010 0.000010 0.000010 0.000010 0.000010 0.000010 0.000010 0.007507 0.000010 0.000010 0.000010 0.000010 0.000010 0.000010 0.040988 0.002724 0.000010 0.000010 0.000010 0.596917 0.000010 0.000010 0.000010 0.000010 0.000010 0.000010 0.000010 0.000010 0.054086 0.000010 0.000010 0.000010 0.000010 0.223616 0.000010 0.000010 0.000010 0.000010 0.000010 0.000010 0.000010 0.000010 0.000010 0.000010 0.000010 0.000010 0.008998 0.000010 0.000010
0.000010 0.000010 0.000010 0.000010 0.000010 0.000010 0.000010 0.000010 0.000010 0.000010 0.000010 0.000010 0.000010 0.000010 0.000010 0.000010 0.000010 0.000010 0.000010 0.000010 0.000010 0.000010 0.000010 0.000010 0.000010 0.000010 0.000010 0.000010 0.999430 0.000010 0.000010 0.000010 0.000010 0.000010 0.000010 0.000010 0.000010 0.000010 0.000010 0.000010 0.000010 0.000010 0.000010 0.000010 0.000010 0.000010 0.000010 0.000010 0.000010 0.000010 0.000010 0.000010 0.000010 0.000010 0.000010 0.000010 0.000010 0.000010
0.000010 0.008500 0.000010 0.000010 0.000010 0.000010 0.000010 0.000010 0.000010 0.000010 0.000010 0.000010 0.000010 0.000010 0.000010 0.000621 0.014804 0.000010 0.000010 0.012898 0.000010 0.000010 0.000010 0.000010 0.000010 0.000010 0.000010 0.000010 0.010688 0.000010 0.000010 0.012430 0.000010 0.000010 0.000010 0.043982 0.011667 0.010494 0.000010 0.000010 0.000010 0.000010 0.000010 0.000010 0.861841 0.000010 0.011606 0.000010 0.000010 0.000010 0.000010 0.000010 0.000010 0.000010 0.000010 0.000010 0.000010 0.000010
0.000010 0.005033 0.000010 0.000010 0.000010 0.000010 0.000010 0.003668 0.001757 0.000010 0.000010 0.000010 0.000010 0.000010 0.000010 0.000010 0.002320 0.000010 0.000010 0.009384 0.000010 0.000010 0.000010 0.000010 0.018531 0.000010 0.000010 0.000010 0.000010 0.000010 0.000010 0.000010 0.000010 0.000010 0.000010 0.006151 0.000010 0.000010 0.000010 0.000010 0.000010 0.000010 0.000010 0.000010 0.952657 0.000010 0.000010 0.000010 0.000010 0.000010 0.000010 0.000010 0.000010 0.000010 0.000010 0.000010 0.000010 0.000010
0.000010 0.000010 0.000010 0.000010 0.000010 0.000010 0.000010 0.000010 0.000010 0.000010 0.000010 0.000010 0.000010 0.000010 0.000010 0.000010 0.004860 0.000010 0.000010 0.000010 0.000010 0.000010 0.000010 0.000010 0.000010 0.000010 0.000010 0.000010 0.000010 0.000010 0.000010 0.000010 0.000010 0.000010 0.000010 0.315795 0.000010 0.000010 0.000010 0.000010 0.000010 0.000010 0.000010 0.000010 0.659718 0.000010 0.000010 0.010465 0.000010 0.000010 0.000010 0.000010 0.008633 0.000010 0.000010 0.000010 0.000010 0.000010
0.000010 0.000010 0.000010 0.000010 0.000010 0.000010 0.000010 0.000010 0.000010 0.000010 0.000010 0.000010 0.000010 0.000010 0.000010 0.000010 0.000010 0.000010 0.000010 0.000010 0.000010 0.000010 0.000010 0.000010 0.000010 0.000010 0.000010 0.000010 0.000010 0.000010 0.000010 0.000010 0.000010 0.000010 0.000010 0.000010 0.000010 0.000010 0.000010 0.000010 0.000010 0.000010 0.000010 0.000010 0.999430 0.000010 0.000010 0.000010 0.000010 0.000010 0.000010 0.000010 0.000010 0.000010 0.000010 0.000010 0.000010 0.000010
0.000010 0.000010 0.000010 0.000010 0.000010 0.000010 0.000010 0.000010 0.000010 0.000010 0.000010 0.000010 0.000010 0.000010 0.000010 0.000010 0.000010 0.000010 0.000010 0.000010 0.000010 0.000010 0.000010 0.000010 0.000010 0.000010 0.000010 0.000010 0.000010 0.000010 0.000010 0.000010 0.000010 0.000010 0.000010 0.027418 0.000010 0.000010 0.000010 0.000010 0.000010 0.000010 0.000010 0.000010 0.972018 0.000010 0.000010 0.000010 0.000010 0.000010 0.000014 0.000010 0.000010 0.000010 0.000010 0.000010 0.000010 0.000010
0.000010 0.005856 0.000010 0.000010 0.000010 0.000010 0.000010 0.023163 0.001231 0.000010 0.000010 0.000010 0.000010 0.000010 0.000010 0.000010 0.003620 0.000010 0.000010 0.000010 0.000010 0.000010 0.000010 0.000010 0.000010 0.000010 0.013393 0.000010 0.000010 0.000010 0.000010 0.000010 0.000010 0.000010 0.000010 0.049810 0.000010 0.019399 0.000010 0.000010 0.000010 0.000010 0.000010 0.000010 0.840523 0.000010 0.000010 0.000010 0.033411 0.000010 0.000010 0.000010 0.009114 0.000010 0.000010 0.000010 0.000010 0.000010
0.000010 0.000010 0.000010 0.000010 0.000010 0.000010 0.003254 0.000010 0.000010 0.000010 0.000010 0.000010 0.000010 0.000010 0.002173 0.000010 0.000118 0.000010 0.000010 0.038640 0.030798 0.000010 0.000010 0.000010 0.000010 0.003661 0.000260 0.000010 0.000010 0.000010 0.000010 0.004737 0.000010 0.002550 0.000010 0.073252 0.000010 0.000010 0.000010 0.000010 0.000010 0.000010 0.000010 0.000010 0.763149 0.000010 0.004166 0.016056 0.056748 0.000010 0.000010 0.000010 0.000010 0.000010 0.000010 0.000010 0.000010 0.000010
0.000010 0.000010 0.000140 0.000010 0.000010 0.000010 0.000010 0.000010 0.000010 0.000010 0.000010 0.000010 0.000010 0.000010 0.000129 0.000010 0.000010 0.000010 0.000010 0.005197 0.000010 0.000010 0.000010 0.000010 0.000010 0.000010 0.000010 0.000010 0.000010 0.000010 0.000010 0.000010 0.000010 0.000010 0.000010 0.049292 0.000010 0.000010 0.000010 0.000010 0.000010 0.000010 0.000010 0.000010 0.865960 0.000010 0.000010 0.000010 0.078762 0.000010 0.000010 0.000010 0.000010 0.000010 0.000010 0.000010 0.000010 0.000010
0.000010 0.000010 0.000010 0.000010 0.000010 0.000010 0.000010 0.000010 0.000010 0.000010 0.000010 0.000010 0.000010 0.000010 0.000010 0.000010 0.000010 0.000010 0.000010 0.000010 0.000010 0.000010 0.000010 0.000010 0.000010 0.000010 0.000010 0.000010 0.000010 0.000010 0.000010 0.000010 0.000010 0.000010 0.000010 0.000010 0.000010 0.000010 0.000010 0.000010 0.000010 0.000010 0.000010 0.000010 0.999430 0.000010 0.000010 0.000010 0.000010 0.000010 0.000010 0.000010 0.000010 0.000010 0.000010 0.000010 0.000010 0.000010
0.000010 0.005311 0.000010 0.000010 0.000010 0.000010 0.000010 0.016480 0.000010 0.000010 0.000010 0.000010 0.000010 0.000010 0.000010 0.000010 0.000010 0.000010 0.000010 0.032009 0.000010 0.000010 0.000010 0.003013 0.000010 0.000010 0.012870 0.000010 0.000010 0.000010 0.000010 0.004679 0.000010 0.000010 0.000010 0.130804 0.000010 0.000010 0.000010 0.000010 0.000010 0.000010 0.000010 0.000010 0.768620 0.000010 0.000010 0.025724 0.000010 0.000010 0.000010 0.000010 0.000010 0.000010 0.000010 0.000010 0.000010 0.000010
0.000010 0.000010 0.000010 0.000010 0.000010 0.000010 0.000010 0.000010 0.000010 0.000010 0.000010 0.000010 0.000010 0.000010 0.000010 0.000010 0.000010 0.000010 0.000010 0.000010 0.000010 0.000010 0.000010 0.000010 0.000010 0.000010 0.000010 0.000010 0.000010 0.000010 0.000010 0.000010 0.000010 0.000010 0.000010 0.000010 0.000010 0.000010 0.000010 0.000010 0.000010 0.000010 0.000010 0.000010 0.999430 0.000010 0.000010 0.000010 0.000010 0.000010 0.000010 0.000010 0.000010 0.000010 0.000010 0.000010 0.000010 0.000010
0.000010 0.000010 0.000010 0.000010 0.000010 0.000010 0.000010 0.000010 0.000010 0.000010 0.000010 0.000010 0.000010 0.000010 0.000010 0.000010 0.028576 0.000010 0.000010 0.000010 0.000010 0.000010 0.000010 0.000010 0.000010 0.000010 0.000010 0.000010 0.000010 0.000010 0.009353 0.000010 0.000010 0.000010 0.000010 0.004834 0.000010 0.000010 0.000010 0.001412 0.000010 0.000010 0.022836 0.000010 0.878598 0.000010 0.000795 0.000010 0.043999 0.000010 0.000958 0.000010 0.000229 0.000010 0.007939 0.000010 0.000010 0.000010
0.000010 0.000010 0.000010 0.000010 0.000010 0.000010 0.000010 0.000010 0.000010 0.000010 0.000010 0.000010 0.000010 0.000010 0.000010 0.000010 0.000010 0.000010 0.000010 0.000010 0.000010 0.000010 0.000010 0.000010 0.000010 0.000010 0.000010 0.000010 0.000010 0.000010 0.000010 0.000010 0.000010 0.000010 0.000010 0.025424 0.000010 0.000010 0.000010 0.000010 0.000010 0.000010 0.000010 0.000010 0.974016 0.000010 0.000010 0.000010 0.000010 0.000010 0.000010 0.000010 0.000010 0.000010 0.000010 0.000010 0.000010 0.000010
0.000010 0.000010 0.000010 0.000010 0.000010 0.000010 0.000010 0.025023 0.000010 0.000010 0.000010 0.000010 0.000010 0.000010 0.000010 0.000010 0.000010 0.000010 0.000010 0.000010 0.000010 0.000010 0.000010 0.000010 0.000010 0.000010 0.000010 0.000010 0.000010 0.000010 0.000010 0.000010 0.000010 0.000010 0.000010 0.040318 0.000010 0.000010 0.000010 0.000010 0.000010 0.000010 0.000010 0.000010 0.911718 0.000010 0.000010 0.000010 0.000010 0.000010 0.000010 0.000010 0.000010 0.000010 0.000010 0.022401 0.000010 0.000010
0.000010 0.000010 0.000010 0.000010 0.000010 0.000010 0.000010 0.000010 0.000010 0.000010 0.000010 0.000010 0.000010 0.000010 0.000010 0.000010 0.000010 0.000010 0.000010 0.000010 0.000010 0.000010 0.000010 0.000010 0.000010 0.000010 0.000010 0.000010 0.000010 0.000010 0.000010 0.000010 0.000010 0.000010 0.000010 0.000010 0.000010 0.000010 0.000010 0.000010 0.000010 0.000010 0.000010 0.000010 0.999430 0.000010 0.000010 0.000010 0.000010 0.000010 0.000010 0.000010 0.000010 0.000010 0.000010 0.000010 0.000010 0.000010
0.000010 0.000010 0.000010 0.000010 0.000010 0.000010 0.000010 0.053956 0.000010 0.000010 0.000010 0.000010 0.000010 0.000010 0.000010 0.000010 0.000010 0.000010 0.000010 0.000010 0.000010 0.000010 0.000010 0.000010 0.000010 0.000010 0.000010 0.000010 0.000010 0.000010 0.000010 0.001308 0.000010 0.000010 0.000010 0.143573 0.000010 0.013785 0.000010 0.000010 0.000010 0.000010 0.000010 0.000010 0.786847 0.000010 0.000010 0.000010 0.000010 0.000010 0.000010 0.000010 0.000010 0.000010 0.000010 0.000010 0.000010 0.000010
0.006534 0.000010 0.000010 0.000010 0.000010 0.005924 0.000010 0.020825 0.000010 0.000010 0.000010 0.000010 0.000010 0.000010 0.000010 0.001917 0.000010 0.000010 0.000010 0.025365 0.004770 0.000010 0.000010 0.000010 0.000010 0.000010 0.000010 0.000010 0.000010 0.000010 0.015260 0.000010 0.000010 0.000010 0.000010 0.000010 0.000010 0.003516 0.000010 0.000010 0.000010 0.000010 0.008273 0.000010 0.832484 0.000010 0.016208 0.000327 0.057202 0.000010 0.000010 0.000010 0.000010 0.000010 0.000955 0.000010 0.000010 0.000010
0.000010 0.000010 0.000010 0.000010 0.000010 0.000010 0.000010 0.000010 0.000010 0.000010 0.000010 0.000010 0.000010 0.000010 0.000010 0.000010 0.000010 0.000010 0.000010 0.000010 0.000010 0.000010 0.000010 0.000010 0.000010 0.000010 0.000010 0.000010 0.000010 0.000010 0.000010 0.000010 0.000010 0.000010 0.000010 0.057080 0.000010 0.000010 0.000010 0.000010 0.000010 0.000010 0.000010 0.000010 0.942360 0.000010 0.000010 0.000010 0.000010 0.000010 0.000010 0.000010 0.000010 0.000010 0.000010 0.000010 0.000010 0.000010
0.000010 0.000010 0.000010 0.000010 0.000010 0.000010 0.000010 0.000010 0.000010 0.000010 0.000010 0.000010 0.000010 0.000010 0.000010 0.000010 0.000010 0.000010 0.000010 0.000010 0.000010 0.000010 0.000010 0.000010 0.000010 0.000010 0.000010 0.000010 0.023074 0.000010 0.000010 0.000010 0.000010 0.000010 0.000010 0.000010 0.000010 0.000010 0.000010 0.000010 0.000010 0.000010 0.000010 0.000010 0.956167 0.000010 0.020209 0.000010 0.000010 0.000010 0.000010 0.000010 0.000010 0.000010 0.000010 0.000010 0.000010 0.000010
0.000010 0.000010 0.000010 0.000010 0.000010 0.000010 0.000010 0.010460 0.000010 0.000010 0.000010 0.000010 0.000010 0.000010 0.000010 0.000010 0.000010 0.000010 0.000010 0.000010 0.000010 0.000010 0.000010 0.000010 0.000010 0.000010 0.000010 0.000010 0.000010 0.000010 0.000010 0.000010 0.000010 0.000010 0.000010 0.000010 0.000010 0.000010 0.000010 0.000010 0.000010 0.000010 0.000010 0.000010 0.988980 0.000010 0.000010 0.000010 0.000010 0.000010 0.000010 0.000010 0.000010 0.000010 0.000010 0.000010 0.000010 0.000010
0.000010 0.008112 0.000010 0.000010 0.003125 0.017740 0.000505 0.000010 0.000010 0.000010 0.024310 0.000010 0.000010 0.002069 0.000010 0.000202 0.000010 0.046929 0.000010 0.000010 0.004738 0.000010 0.026420 0.012397 0.000010 0.000010 0.000010 0.014707 0.000010 0.027610 0.576011 0.015409 0.000010 0.004303 0.021827 0.000010 0.000010 0.000010 0.000010 0.016791 0.060082 0.000010 0.000010 0.000010 0.021413 0.000010 0.005699 0.001439 0.005658 0.036210 0.000010 0.005758 0.000010 0.003995 0.008339 0.021707 0.000010 0.006203
0.000010 0.000010 0.008635 0.000010 0.002070 0.000010 0.000010 0.000010 0.000010 0.016625 0.031458 0.000010 0.000010 0.000010 0.000010 0.013427 0.000010 0.027963 0.008672 0.000010 0.000010 0.000010 0.000010 0.007654 0.000010 0.000010 0.000010 0.003995 0.000010 0.021226 0.657740 0.007969 0.012191 0.000010 0.000010 0.000010 0.000010 0.000010 0.000010 0.000010 0.108171 0.000010 0.000010 0.000010 0.001710 0.000010 0.006612 0.015722 0.000010 0.003302 0.000010 0.009758 0.013525 0.000010 0.000010 0.021203 0.000010 0.000010
0.000010 0.000010 0.024129 0.002971 0.000010 0.000010 0.000010 0.000010 0.000010 0.039488 0.031733 0.035038 0.000010 0.000010 0.000010 0.004086 0.000010 0.000010 0.013224 0.000010 0.000010 0.000010 0.000010 0.002434 0.000010 0.000010 0.000010 0.014797 0.000010 0.004319 0.647131 0.003136 0.000010 0.000010 0.013659 0.000010 0.000010 0.000010 0.000010 0.000010 0.088913 0.000010 0.000010 0.000010 0.000010 0.000010 0.000010 0.023063 0.000010 0.036595 0.000010 0.013755 0.001129 0.000010 0.000010 0.000010 0.000010 0.000010
0.004486 0.002992 0.000010 0.000010 0.004385 0.003348 0.000010 0.000010 0.000010 0.016942 0.008863 0.000010 0.000010 0.000010 0.000010 0.015575 0.029273 0.011695 0.000010 0.000010 0.000010 0.013382 0.030882 0.000010 0.011798 0.000010 0.004404 0.006016 0.036931 0.020982 0.518866 0.006765 0.009089 0.031599 0.029380 0.000010 0.000010 0.011743 0.000010 0.000010 0.000010 0.000010 0.000010 0.000010 0.014136 0.000010 0.004634 0.057200 0.020854 0.051431 0.000010 0.003293 0.010311 0.000010 0.000010 0.008466 0.000010 0.000010
0.000010 0.003274 0.000010 0.000010 0.000010 0.000010 0.004507 0.000010 0.008488 0.000010 0.000010 0.000010 0.000010 0.000010 0.000010 0.000010 0.024439 0.000010 0.000010 0.000010 0.000010 0.002294 0.021608 0.000010 0.000010 0.021871 0.013871 0.002802 0.009962 0.000010 0.504196 0.005753 0.000010 0.057049 0.051616 0.018996 0.018254 0.011565 0.009110 0.018872 0.000010 0.000408 0.000010 0.007455 0.008559 0.000010 0.000010 0.062444 0.000010 0.049216 0.002239 0.020686 0.000010 0.026769 0.000010 0.013397 0.000010 0.000010
0.000010 0.000010 0.000010 0.000010 0.000010 0.000010 0.008997 0.000010 0.000010 0.000011 0.030399 0.010598 0.057800 0.000010 0.000010 0.000010 0.010304 0.005319 0.000010 0.000258 0.000010 0.000010 0.012139 0.005575 0.007980 0.009027 0.000010 0.000010 0.004513 0.032373 0.529362 0.000283 0.000010 0.034155 0.036762 0.000010 0.004299 0.000010 0.000010 0.003357 0.000010 0.000010 0.002876 0.000010 0.000010 0.000010 0.011179 0.000010 0.018102 0.131745 0.000010 0.008486 0.000010 0.006786 0.000010 0.005346 0.011670 0.000010
0.000010 0.002596 0.000010 0.003149 0.024384 0.010238 0.001547 0.000010 0.000010 0.013747 0.000010 0.003725 0.009480 0.000010 0.000010 0.000010 0.000012 0.001197 0.000010 0.000010 0.031466 0.000010 0.000010 0.000010 0.009489 0.000010 0.004554 0.012279 0.007883 0.002465 0.505522 0.004210 0.000010 0.044273 0.039683 0.005251 0.015812 0.033156 0.000010 0.000010 0.000010 0.000010 0.010952 0.000010 0.000010 0.000010 0.010329 0.075286 0.000010 0.075923 0.028573 0.000010 0.000010 0.000010 0.000010 0.010831 0.001707 0.000010
0.000010 0.005137 0.013315 0.000010 0.000010 0.000010 0.000010 0.000010 0.011993 0.000010 0.010344 0.000010 0.000010 0.000600 0.000010 0.010313 0.051684 0.000010 0.011245 0.000010 0.000010 0.003227 0.027427 0.000010 0.016739 0.023390 0.005479 0.000010 0.001746 0.021613 0.517564 0.006014 0.002567 0.025294 0.043737 0.000010 0.010305 0.000010 0.000010 0.009390 0.000010 0.000010 0.000010 0.000010 0.000010 0.000010 0.000010 0.083703 0.000010 0.047060 0.001003 0.000010 0.000010 0.001744 0.000010 0.014927 0.013924 0.008226
0.000010 0.003030 0.000010 0.000010 0.000010 0.007724 0.000010 0.010905 0.000010 0.043757 0.000010 0.016888 0.000010 0.000010 0.010217 0.000010 0.000010 0.078608 0.000010 0.000010 0.012033 0.000010 0.041297 0.000010 0.000010 0.005186 0.000010 0.001086 0.000010 0.000010 0.479770 0.000010 0.000010 0.015221 0.007250 0.015502 0.012512 0.000010 0.002793 0.005718 0.000010 0.000010 0.000010 0.000010 0.012757 0.013475 0.000010 0.000010 0.080239 0.088374 0.001525 0.007376 0.004827 0.000010 0.000010 0.005833 0.009850 0.005946
0.000010 0.000010 0.000010 0.000010 0.000010 0.000010 0.000010 0.000010 0.000010 0.001543 0.054598 0.000010 0.000010 0.000010 0.000010 0.000010 0.000010 0.095902 0.000010 0.000010 0.000010 0.000010 0.000010 0.000010 0.000010 0.010988 0.002182 0.018816 0.000010 0.000010 0.635652 0.000010 0.000010 0.000010 0.000010 0.000010 0.000010 0.000010 0.000010 0.000010 0.000010 0.000010 0.000010 0.000010 0.000010 0.000010 0.000010 0.006137 0.000010 0.148445 0.000010 0.000010 0.000010 0.000010 0.000010 0.000010 0.024960 0.000307
0.000010 0.007031 0.000010 0.001004 0.000010 0.000010 0.000010 0.001097 0.000010 0.019139 0.000010 0.000010 0.000010 0.014556 0.000010 0.000010 0.000343 0.115974 0.000010 0.002483 0.007129 0.000010 0.008499 0.000010 0.000010 0.002612 0.001512 0.023495 0.000010 0.000010 0.560366 0.000010 0.006344 0.008524 0.050281 0.000010 0.000010 0.000010 0.000010 0.000204 0.000010 0.000010 0.002958 0.003742 0.000010 0.000010 0.000010 0.015313 0.000010 0.081076 0.009689 0.022766 0.009039 0.000010 0.000010 0.011195 0.003404 0.009927
0.000010 0.000010 0.000010 0.000010 0.000010 0.000010 0.010641 0.000010 0.000010 0.046476 0.018268 0.000010 0.003566 0.010514 0.014603 0.000010 0.000010 0.084818 0.000010 0.009898 0.000010 0.021341 0.036090 0.000010 0.000010 0.000010 0.000010 0.000010 0.000010 0.029042 0.564680 0.000010 0.000010 0.021319 0.022978 0.000010 0.000010 0.000010 0.000010 0.000010 0.000010 0.000010 0.003228 0.000010 0.000010 0.000010 0.003747 0.019348 0.000010 0.064321 0.000010 0.011741 0.000010 0.000010 0.003002 0.000010 0.000010 0.000010
0.000010 0.004609 0.002279 0.000010 0.000010 0.000010 0.000010 0.000010 0.023787 0.000010 0.023701 0.000010 0.000010 0.000010 0.000010 0.000010 0.007638 0.140348 0.000010 0.000010 0.000010 0.000010 0.000012 0.000010 0.000010 0.000010 0.000010 0.000010 0.000010 0.000010 0.592579 0.000010 0.003280 0.000010 0.035757 0.000010 0.002815 0.000747 0.000010 0.000010 0.000010 0.000010 0.000010 0.040571 0.000010 0.000010 0.000010 0.016562 0.000010 0.092325 0.000010 0.000010 0.000010 0.000010 0.000010 0.000010 0.012571 0.000010
0.000010 0.010716 0.014835 0.000010 0.000010 0.008171 0.014822 0.000010 0.000010 0.000010 0.043016 0.000010 0.000010 0.000010 0.000010 0.000421 0.017506 0.058350 0.005145 0.000010 0.000010 0.000010 0.000010 0.000010 0.000010 0.000010 0.000010 0.015763 0.000010 0.000010 0.546075 0.000010 0.000010 0.000010 0.041544 0.000010 0.000010 0.002129 0.000010 0.000010 0.000010 0.000010 0.000010 0.045158 0.000010 0.000010 0.000010 0.012996 0.000010 0.101775 0.000010 0.015941 0.000010 0.003678 0.023676 0.000010 0.016878 0.001036
0.000010 0.000010 0.000010 0.000010 0.000010 0.022638 0.000010 0.000010 0.000010 0.018128 0.000010 0.000010 0.000010 0.000010 0.002832 0.000010 0.000010 0.136453 0.000010 0.000010 0.000010 0.000010 0.004776 0.000010 0.005819 0.000010 0.014008 0.010336 0.000010 0.000010 0.554297 0.007426 0.022531 0.000010 0.000010 0.000010 0.006569 0.000010 0.000010 0.000010 0.000010 0.000010 0.000010 0.000010 0.000010 0.014794 0.000010 0.022447 0.000010 0.110753 0.007951 0.030286 0.000010 0.000010 0.000010 0.000010 0.003429 0.004137
0.000010 0.009747 0.000010 0.000010 0.000010 0.000010 0.012697 0.000010 0.001016 0.000010 0.003445 0.000010 0.000010 0.000010 0.005701 0.000010 0.000010 0.124908 0.000010 0.000010 0.000010 0.000010 0.005949 0.000010 0.000010 0.000010 0.005635 0.009583 0.000010 0.012954 0.567917 0.000010 0.000010 0.019483 0.024477 0.000010 0.002742 0.000010 0.000010 0.000010 0.011696 0.000010 0.000010 0.020182 0.000010 0.000010 0.000010 0.000010 0.000010 0.073607 0.036781 0.008007 0.008899 0.009337 0.000010 0.000010 0.023272 0.001617
0.000010 0.000010 0.011452 0.000010 0.001634 0.000010 0.000010 0.000010 0.000010 0.008494 0.000010 0.006237 0.005035 0.000010 0.000010 0.015982 0.000010 0.104122 0.000582 0.000547 0.009945 0.000010 0.000010 0.005839 0.000010 0.000010 0.001790 0.011396 0.000193 0.000010 0.434849 0.001712 0.006932 0.019262 0.011506 0.002533 0.024597 0.023005 0.000010 0.015373 0.000010 0.000010 0.092326 0.000010 0.000010 0.000010 0.000010 0.023724 0.000010 0.135448 0.000010 0.001119 0.000010 0.000010 0.000010 0.000010 0.024066 0.000010
0.000010 0.000010 0.000010 0.000010 0.000010 0.000010 0.000010 0.000010 0.000010 0.013490 0.000010 0.000010 0.085963 0.000010 0.000010 0.000010 0.000010 0.036116 0.004876 0.000010 0.000010 0.001057 0.007890 0.000010 0.000010 0.000010 0.000010 0.010590 0.000010 0.007728 0.586761 0.000010 0.003129 0.000010 0.042102 0.000010 0.005813 0.000010 0.000010 0.000010 0.000010 0.000010 0.000010 0.000010 0.000010 0.001160 0.000010 0.000010 0.000010 0.136363 0.000010 0.015361 0.000010 0.000010 0.021466 0.000010 0.019726 0.000010
0.000010 0.000010 0.000010 0.000010 0.000010 0.013850 0.004863 0.000010 0.000010 0.026073 0.034126 0.000010 0.028969 0.000010 0.016173 0.000010 0.000010 0.054281 0.000010 0.000010 0.000010 0.006195 0.031344 0.000010 0.000010 0.000010 0.000010 0.003952 0.000010 0.000010 0.539551 0.000010 0.000010 0.027355 0.027537 0.000010 0.000010 0.000010 0.000010 0.002135 0.000010 0.000010 0.000010 0.035727 0.000010 0.000010 0.000010 0.000010 0.000010 0.070030 0.009696 0.030706 0.002089 0.000010 0.001805 0.000010 0.024677 0.008507
0.000010 0.000010 0.000010 0.000010 0.000010 0.007897 0.000010 0.000010 0.000010 0.000010 0.018889 0.000010 0.000010 0.001393 0.000010 0.003235 0.000010 0.090344 0.000010 0.001307 0.000010 0.000010 0.018879 0.000010 0.000010 0.000010 0.012517 0.003361 0.000010 0.023116 0.538671 0.000010 0.008230 0.016360 0.034197 0.000010 0.000010 0.000010 0.000010 0.000010 0.016742 0.000010 0.000010 0.036324 0.000010 0.017789 0.000010 0.000010 0.000010 0.109877 0.000010 0.000010 0.000010 0.000010 0.012066 0.000010 0.024143 0.004292
0.000010 0.000010 0.012344 0.000010 0.000010 0.000010 0.007515 0.000010 0.000010 0.007232 0.000010 0.000010 0.025722 0.014826 0.012188 0.000010 0.000010 0.071831 0.000010 0.000010 0.000010 0.000010 0.019461 0.000010 0.000010 0.000010 0.001806 0.002426 0.000010 0.012727 0.543703 0.000010 0.010026 0.012261 0.036596 0.000010 0.000010 0.000010 0.000010 0.000010 0.000010 0.000010 0.005839 0.016558 0.000010 0.016295 0.000010 0.001031 0.000010 0.100586 0.000010 0.017570 0.000010 0.000010 0.004600 0.000010 0.046509 0.000010
0.000010 0.000010 0.005185 0.000523 0.000010 0.001689 0.000010 0.000010 0.002854 0.000010 0.006168 0.000010 0.000010 0.005568 0.004424 0.000010 0.001036 0.106893 0.000010 0.001875 0.000010 0.000010 0.054930 0.000010 0.000010 0.000010 0.000010 0.000010 0.000010 0.000010 0.509233 0.000010 0.000010 0.015758 0.068999 0.000010 0.001555 0.000010 0.007776 0.000010 0.000010 0.000010 0.000010 0.000010 0.029108 0.005862 0.000010 0.018241 0.017982 0.113646 0.000010 0.000010 0.000010 0.000010 0.000010 0.000010 0.020160 0.000182
0.000010 0.000010 0.000010 0.000010 0.000010 0.000010 0.000010 0.000010 0.002568 0.007614 0.000010 0.033197 0.040432 0.000010 0.002647 0.000010 0.000010 0.086454 0.000010 0.000010 0.000010 0.000010 0.000010 0.000429 0.000010 0.000010 0.000010 0.000073 0.000010 0.003293 0.563819 0.000010 0.000010 0.026209 0.000010 0.000010 0.000010 0.000010 0.000010 0.000010 0.003623 0.000010 0.000010 0.030952 0.000010 0.000010 0.000010 0.000010 0.000010 0.108463 0.041593 0.016214 0.000010 0.000010 0.000010 0.000010 0.032009 0.000010
0.000010 0.006217 0.000010 0.000010 0.000010 0.004777 0.002373 0.000010 0.000010 0.004381 0.018707 0.012656 0.017987 0.000010 0.000010 0.000010 0.005113 0.081277 0.000010 0.000010 0.000010 0.000010 0.000010 0.000010 0.004105 0.000010 0.000010 0.013533 0.000010 0.031284 0.537909 0.000010 0.000010 0.013545 0.020322 0.000010 0.003756 0.000010 0.000010 0.027706 0.004184 0.000010 0.000010 0.043535 0.000010 0.001054 0.003466 0.000010 0.000010 0.094017 0.000010 0.000010 0.000010 0.000010 0.000010 0.000010 0.047746 0.000010
0.000010 0.000010 0.000010 0.000010 0.000010 0.000010 0.000010 0.000010 0.000010 0.000010 0.001838 0.000010 0.000010 0.006905 0.010124 0.000010 0.000010 0.051427 0.010791 0.000010 0.000010 0.000010 0.031985 0.000010 0.003890 0.000010 0.000010 0.000010 0.009277 0.004376 0.493861 0.000010 0.000010 0.000010 0.007831 0.000010 0.000010 0.013548 0.002247 0.039955 0.000010 0.000010 0.000010 0.018665 0.000010 0.000010 0.000484 0.003704 0.024301 0.164624 0.028085 0.038885 0.003594 0.000010 0.005640 0.000010 0.020241 0.003390
0.000010 0.000010 0.000010 0.003001 0.000010 0.012287 0.000010 0.000010 0.000010 0.024880 0.011785 0.005281 0.000010 0.000010 0.000010 0.000010 0.000010 0.028794 0.000010 0.000010 0.000010 0.000010 0.090782 0.000010 0.000010 0.000010 0.000010 0.000010 0.004015 0.000010 0.482752 0.000010 0.022600 0.000010 0.036890 0.000010 0.000010 0.000010 0.000010 0.000010 0.000010 0.000010 0.000010 0.017556 0.000588 0.008029 0.000010 0.003076 0.000010 0.157757 0.017725 0.040670 0.021004 0.000010 0.008419 0.000010 0.000010 0.001740
0.000010 0.000010 0.010714 0.000010 0.010016 0.000318 0.000010 0.002364 0.000010 0.000010 0.024716 0.002572 0.000010 0.000010 0.000010 0.000010 0.000010 0.059890 0.000010 0.000010 0.000010 0.000010 0.083400 0.000010 0.000010 0.000010 0.000010 0.000010 0.007304 0.000010 0.484337 0.000010 0.023122 0.000010 0.028278 0.000010 0.000010 0.000010 0.000010 0.012111 0.000010 0.000010 0.000010 0.000010 0.003039 0.000010 0.000010 0.000010 0.033383 0.182630 0.000010 0.014960 0.000010 0.000010 0.004539 0.011914 0.000010 0.000010
0.000010 0.000647 0.005170 0.000010 0.007329 0.000010 0.000010 0.000010 0.000010 0.000010 0.029867 0.009741 0.000010 0.002836 0.028551 0.000010 0.000010 0.040271 0.013727 0.003775 0.000010 0.000010 0.002790 0.000010 0.000515 0.000010 0.000010 0.010263 0.000010 0.000010 0.505533 0.000010 0.000010 0.000010 0.032603 0.000010 0.001357 0.000010 0.000010 0.024460 0.019839 0.000010 0.000306 0.021593 0.000010 0.000010 0.001343 0.000010 0.000010 0.164840 0.000010 0.016608 0.000010 0.012275 0.000010 0.000010 0.023943 0.019500
0.000010 0.000010 0.000010 0.000010 0.000010 0.000010 0.000010 0.000010 0.000010 0.000010 0.004725 0.000010 0.000010 0.000010 0.000010 0.000010 0.000010 0.036707 0.000010 0.000010 0.000010 0.002084 0.053361 0.000010 0.000010 0.000010 0.000010 0.000010 0.000010 0.005807 0.523056 0.000010 0.000010 0.000010 0.038139 0.000010 0.000010 0.000010 0.000010 0.061067 0.000010 0.000010 0.000010 0.000010 0.000010 0.025232 0.000010 0.000010 0.000010 0.200510 0.007635 0.026423 0.000010 0.000010 0.004903 0.000010 0.009910 0.000010
0.000010 0.000010 0.000062 0.000010 0.000010 0.000010 0.000010 0.000010 0.000010 0.030844 0.017066 0.000010 0.000010 0.008834 0.000010 0.000010 0.000010 0.060693 0.000010 0.003313 0.000010 0.000010 0.000010 0.000010 0.000010 0.000010 0.000010 0.000010 0.000010 0.000010 0.516285 0.000010 0.000010 0.000010 0.007063 0.000010 0.000010 0.000010 0.000010 0.049578 0.000010 0.000010 0.000010 0.039772 0.000010 0.000010 0.000010 0.000010 0.000010 0.257164 0.005369 0.000010 0.000010 0.000010 0.000010 0.000010 0.000010 0.003506
0.000010 0.000010 0.000010 0.003141 0.000010 0.000010 0.000010 0.000010 0.001819 0.027769 0.000010 0.000010 0.000010 0.014208 0.000982 0.000010 0.000010 0.032170 0.001299 0.001101 0.000010 0.015107 0.057624 0.000010 0.000010 0.000010 0.000010 0.013355 0.000010 0.000010 0.512862 0.000010 0.000010 0.000010 0.013607 0.000010 0.000010 0.000010 0.002158 0.027290 0.011492 0.000010 0.000865 0.028862 0.000010 0.026877 0.000010 0.000010 0.000010 0.154813 0.019734 0.022151 0.009335 0.000010 0.000010 0.000010 0.001041 0.000010
0.000010 0.000010 0.017144 0.000010 0.000010 0.000010 0.000010 0.000010 0.000010 0.000010 0.007178 0.000010 0.000010 0.000010 0.000010 0.000010 0.000010 0.000010 0.000010 0.000010 0.000010 0.000010 0.088186 0.000010 0.000010 0.000010 0.000010 0.000010 0.000010 0.000010 0.546960 0.000010 0.003631 0.000010 0.054734 0.000010 0.000010 0.000010 0.000010 0.000010 0.000010 0.000010 0.000010 0.000010 0.000010 0.000010 0.000010 0.000010 0.000010 0.239829 0.020838 0.016039 0.000010 0.000010 0.000010 0.000010 0.004981 0.000010
0.000010 0.000010 0.000010 0.000010 0.000010 0.000010 0.000010 0.000010 0.000010 0.019530 0.000010 0.003016 0.035993 0.017211 0.000010 0.000010 0.000010 0.070968 0.010301 0.000010 0.000010 0.031804 0.000010 0.000010 0.000010 0.000010 0.006100 0.000010 0.000010 0.000010 0.635874 0.000010 0.000010 0.000015 0.018851 0.000010 0.000010 0.000010 0.000010 0.000010 0.000010 0.000010 0.000010 0.008709 0.000010 0.007675 0.000010 0.006265 0.000010 0.074292 0.000010 0.022981 0.005578 0.000010 0.000010 0.000010 0.024438 0.000010
0.000010 0.000010 0.011135 0.000010 0.000010 0.010597 0.000010 0.000332 0.000010 0.021781 0.001502 0.005011 0.025757 0.000010 0.000010 0.000010 0.000010 0.056128 0.007589 0.004432 0.003053 0.000010 0.000010 0.001216 0.000010 0.000010 0.000010 0.008243 0.008871 0.000010 0.585811 0.002054 0.003644 0.000010 0.048896 0.000010 0.000010 0.016564 0.000010 0.017470 0.009610 0.000010 0.002330 0.025268 0.000010 0.000010 0.009152 0.020304 0.000010 0.057623 0.000010 0.000010 0.000010 0.000010 0.000010 0.000010 0.035319 0.000010
0.000010 0.000010 0.000010 0.000010 0.000010 0.000010 0.000538 0.000010 0.000010 0.000010 0.000010 0.000010 0.002089 0.000010 0.000010 0.000010 0.000010 0.136045 0.000010 0.000010 0.000010 0.000010 0.000010 0.000010 0.000010 0.000010 0.000010 0.000010 0.000010 0.009789 0.672715 0.001867 0.000953 0.000010 0.024707 0.000010 0.002482 0.000010 0.000010 0.000010 0.000010 0.000010 0.000010 0.000010 0.000010 0.000010 0.000010 0.000010 0.000010 0.137861 0.000010 0.000010 0.000010 0.000010 0.000010 0.000010 0.010485 0.000010
0.000010 0.000010 0.000010 0.000010 0.000010 0.000010 0.000010 0.000010 0.000010 0.036738 0.038198 0.000010 0.015956 0.003854 0.000010 0.000010 0.000010 0.067369 0.009683 0.000010 0.000010 0.000010 0.000010 0.000010 0.000010 0.000010 0.000010 0.000010 0.000010 0.018963 0.669060 0.000010 0.003066 0.000010 0.018225 0.000010 0.000010 0.000010 0.000010 0.000010 0.000010 0.000010 0.000010 0.000010 0.000010 0.002468 0.000010 0.000010 0.000010 0.109811 0.000010 0.006159 0.000010 0.000010 0.000010 0.000010 0.000010 0.000010
0.000010 0.006329 0.003644 0.000010 0.000010 0.002474 0.015047 0.000010 0.000010 0.014959 0.000010 0.008941 0.001870 0.000015 0.000010 0.021309 0.000010 0.024458 0.000010 0.000010 0.000010 0.000010 0.012906 0.003843 0.013562 0.000010 0.000175 0.000010 0.000010 0.028452 0.490123 0.018926 0.000010 0.016378 0.000010 0.017980 0.041249 0.011640 0.000010 0.000010 0.000010 0.000010 0.016581 0.000010 0.000010 0.000010 0.011431 0.048894 0.000010 0.095193 0.000010 0.024520 0.000010 0.002673 0.012145 0.000010 0.033991 0.000010
0.000010 0.000010 0.000010 0.000010 0.000010 0.000010 0.000010 0.000010 0.000010 0.000010 0.000010 0.001641 0.013531 0.003313 0.000010 0.000010 0.000010 0.123304 0.011913 0.000010 0.000010 0.000010 0.000010 0.000010 0.000010 0.000010 0.000010 0.000010 0.000010 0.016191 0.659016 0.000010 0.000010 0.000010 0.000010 0.000010 0.000010 0.000010 0.000010 0.000010 0.000010 0.000010 0.000010 0.018209 0.000010 0.007861 0.000010 0.000010 0.000010 0.116755 0.000010 0.002051 0.000010 0.000010 0.006031 0.000010 0.000010 0.019735
0.000010 0.000010 0.000010 0.000010 0.000010 0.000010 0.011425 0.000010 0.000010 0.000010 0.001749 0.000010 0.054129 0.000010 0.000010 0.005244 0.000010 0.097602 0.000010 0.000010 0.000010 0.000010 0.000010 0.000010 0.000010 0.001553 0.000010 0.006269 0.000010 0.004766 0.615976 0.000010 0.000010 0.000010 0.001175 0.000010 0.016154 0.008618 0.000010 0.006249 0.000010 0.000010 0.000010 0.008380 0.000010 0.000010 0.000010 0.036375 0.000010 0.119835 0.000010 0.000552 0.000010 0.000010 0.000010 0.000010 0.003551 0.000010
0.000010 0.002140 0.000010 0.000010 0.000010 0.000010 0.015102 0.000010 0.000010 0.016296 0.014578 0.000010 0.000010 0.000010 0.000925 0.000010 0.000010 0.000010 0.012946 0.000010 0.009724 0.002548 0.000010 0.000010 0.000010 0.000010 0.002937 0.008978 0.003310 0.016506 0.496883 0.000010 0.027064 0.000010 0.048456 0.000010 0.029458 0.000010 0.004918 0.000010 0.000010 0.000010 0.040969 0.008168 0.010721 0.000010 0.000010 0.046690 0.000010 0.107729 0.000010 0.027013 0.004999 0.000010 0.000010 0.004339 0.033808 0.002483
0.000010 0.000010 0.020397 0.000010 0.000010 0.000010 0.000010 0.000010 0.000010 0.000010 0.000010 0.000010 0.000010 0.000010 0.014935 0.000010 0.000010 0.000010 0.000010 0.000010 0.000010 0.000010 0.044475 0.000010 0.000010 0.000010 0.000010 0.000010 0.000010 0.000010 0.000010 0.000010 0.000010 0.000010 0.000010 0.000010 0.000010 0.000010 0.000010 0.073664 0.000010 0.000010 0.000010 0.039476 0.000010 0.000010 0.000010 0.000010 0.000010 0.074755 0.717462 0.000010 0.000010 0.000010 0.008329 0.000010 0.000010 0.006016
0.000010 0.000010 0.030313 0.000010 0.000010 0.000010 0.000010 0.000010 0.000010 0.000010 0.000010 0.000010 0.000010 0.000010 0.000010 0.000010 0.000010 0.000010 0.000010 0.000010 0.000010 0.000010 0.050510 0.000010 0.000010 0.000010 0.000010 0.009454 0.000010 0.004208 0.000010 0.000010 0.012369 0.000010 0.000010 0.000010 0.000010 0.000010 0.000279 0.065401 0.000010 0.000010 0.000010 0.081004 0.000010 0.000010 0.000010 0.000010 0.000010 0.039345 0.673497 0.000010 0.000010 0.000010 0.033149 0.000010 0.000010 0.000010
0.000010 0.000010 0.019370 0.000010 0.000010 0.000010 0.000010 0.000010 0.000010 0.000010 0.000010 0.000010 0.000010 0.009511 0.003544 0.000010 0.000010 0.003679 0.000010 0.000010 0.000010 0.000010 0.050753 0.000010 0.000010 0.000010 0.000010 0.000671 0.000010 0.000010 0.000010 0.000010 0.000010 0.000010 0.000010 0.000010 0.000010 0.000010 0.000010 0.083096 0.000010 0.000010 0.000010 0.017137 0.000010 0.001028 0.000010 0.000010 0.000010 0.146821 0.662206 0.000010 0.000010 0.000010 0.001723 0.000010 0.000010 0.000010
0.000010 0.000010 0.057705 0.000010 0.000010 0.000010 0.000010 0.000010 0.000010 0.000010 0.000010 0.000010 0.000010 0.023345 0.027496 0.000010 0.000010 0.000010 0.000010 0.000010 0.000010 0.024172 0.104299 0.000010 0.000010 0.000010 0.000010 0.000010 0.000010 0.000010 0.000010 0.000010 0.026104 0.000010 0.000010 0.000010 0.000010 0.000010 0.000010 0.024283 0.000010 0.000010 0.000010 0.102051 0.000010 0.000558 0.000010 0.000010 0.000010 0.040354 0.569163 0.000010 0.000010 0.000010 0.000010 0.000010 0.000010 0.000010
0.000010 0.000010 0.047306 0.000010 0.000010 0.000010 0.000010 0.000010 0.000010 0.000010 0.000010 0.000010 0.000010 0.000010 0.013371 0.000010 0.000010 0.028809 0.000010 0.000010 0.000010 0.000010 0.066153 0.000010 0.000010 0.000010 0.000010 0.003158 0.000010 0.000010 0.000010 0.000010 0.000010 0.000010 0.000010 0.000010 0.000010 0.000010 0.000010 0.064447 0.000010 0.000010 0.000010 0.039174 0.000010 0.000010 0.000010 0.000010 0.000010 0.035905 0.680343 0.000010 0.000010 0.000010 0.015697 0.000010 0.000010 0.005168
0.000010 0.000010 0.035231 0.000010 0.000010 0.000010 0.000010 0.000010 0.000010 0.000010 0.004361 0.000010 0.000010 0.000010 0.019024 0.000010 0.000010 0.000010 0.000010 0.000010 0.000010 0.000010 0.096324 0.000010 0.000010 0.000010 0.000010 0.013598 0.000010 0.000010 0.000010 0.000010 0.003794 0.000010 0.009836 0.000010 0.000010 0.000010 0.000010 0.053055 0.000010 0.000010 0.000010 0.112827 0.000010 0.000010 0.000010 0.000010 0.000010 0.079378 0.537153 0.000010 0.000010 0.000010 0.014238 0.000010 0.000010 0.020731
0.000010 0.000010 0.000010 0.000010 0.000010 0.000010 0.000010 0.000010 0.000010 0.000010 0.000010 0.000010 0.000010 0.000010 0.000010 0.000010 0.000010 0.000010 0.000010 0.000010 0.000010 0.000010 0.000010 0.000010 0.000010 0.000010 0.000010 0.000010 0.000010 0.000010 0.000010 0.000010 0.000010 0.000010 0.000010 0.000010 0.000010 0.000010 0.000010 0.000010 0.000010 0.000010 0.000010 0.000010 0.000010 0.000010 0.000010 0.000010 0.000010 0.000010 0.999430 0.000010 0.000010 0.000010 0.000010 0.000010 0.000010 0.000010
0.000010 0.000010 0.000010 0.000010 0.000010 0.000010 0.000010 0.000010 0.000010 0.000010 0.000010 0.000010 0.000010 0.000010 0.000010 0.000010 0.000010 0.000010 0.000010 0.000010 0.000010 0.000010 0.000010 0.000010 0.000010 0.000010 0.000010 0.000010 0.000010 0.000010 0.000010 0.000010 0.000010 0.000010 0.000010 0.000010 0.000010 0.000010 0.000010 0.000010 0.000010 0.000010 0.000010 0.000010 0.000010 0.000010 0.000010 0.000010 0.000010 0.000010 0.999430 0.000010 0.000010 0.000010 0.000010 0.000010 0.000010 0.000010
0.000010 0.000010 0.000010 0.000010 0.000010 0.000010 0.000010 0.000010 0.000010 0.000010 0.000010 0.000010 0.000010 0.000010 0.000010 0.000010 0.000010 0.000010 0.000010 0.000010 0.000010 0.000010 0.000010 0.000010 0.000010 0.000010 0.000010 0.000010 0.000010 0.000010 0.000010 0.000010 0.000010 0.000010 0.000010 0.000010 0.000010 0.000010 0.000010 0.000010 0.000010 0.000010 0.000010 0.000010 0.000010 0.000010 0.000010 0.000010 0.000010 0.000010 0.999430 0.000010 0.000010 0.000010 0.000010 0.000010 0.000010 0.000010
0.000010 0.000010 0.000010 0.000010 0.000010 0.000010 0.000010 0.000010 0.000010 0.000010 0.000010 0.000010 0.000010 0.000010 0.000010 0.000010 0.000010 0.000010 0.000010 0.000010 0.000010 0.000010 0.000010 0.000010 0.000010 0.000010 0.000010 0.000010 0.000010 0.000010 0.000010 0.000010 0.000010 0.000010 0.000010 0.000010 0.000010 0.000010 0.000010 0.000010 0.000010 0.000010 0.000010 0.000010 0.000010 0.000010 0.000010 0.000010 0.000010 0.000010 0.999430 0.000010 0.000010 0.000010 0.000010 0.000010 0.000010 0.000010
0.000010 0.000010 0.000010 0.000010 0.000010 0.000010 0.000010 0.000010 0.000010 0.000010 0.000010 0.000010 0.000010 0.000010 0.000010 0.000010 0.000010 0.000010 0.000010 0.000010 0.000010 0.000010 0.000010 0.000010 0.000010 0.000010 0.000010 0.000010 0.000010 0.000010 0.000010 0.000010 0.000010 0.000010 0.000010 0.000010 0.000010 0.000010 0.000010 0.000010 0.000010 0.000010 0.000010 0.000010 0.000010 0.000010 0.000010 0.000010 0.000010 0.000010 0.999430 0.000010 0.000010 0.000010 0.000010 0.000010 0.000010 0.000010
0.000010 0.000010 0.000010 0.000010 0.000010 0.000010 0.000010 0.000010 0.000010 0.000010 0.000010 0.000010 0.000010 0.000010 0.000010 0.000010 0.000010 0.000010 0.000010 0.000010 0.000010 0.000010 0.000010 0.000010 0.000010 0.000010 0.000010 0.000010 0.000010 0.000010 0.000010 0.000010 0.000010 0.000010 0.000010 0.000010 0.000010 0.000010 0.000010 0.000010 0.000010 0.000010 0.000010 0.000010 0.000010 0.000010 0.000010 0.000010 0.000010 0.000010 0.999430 0.000010 0.000010 0.000010 0.000010 0.000010 0.000010 0.000010
0.000010 0.000010 0.000010 0.000010 0.000010 0.000010 0.000010 0.000010 0.000010 0.000010 0.000010 0.000010 0.000010 0.000010 0.000010 0.000010 0.000010 0.000010 0.000010 0.000010 0.000010 0.000010 0.000010 0.000010 0.000010 0.000010 0.000010 0.000010 0.000010 0.000010 0.000010 0.000010 0.000010 0.000010 0.000010 0.000010 0.000010 0.000010 0.000010 0.000010 0.000010 0.000010 0.000010 0.000010 0.000010 0.000010 0.000010 0.000010 0.000010 0.000010 0.999430 0.000010 0.000010 0.000010 0.000010 0.000010 0.000010 0.000010
0.000010 0.000010 0.000010 0.000010 0.000010 0.000010 0.000010 0.000010 0.000010 0.000010 0.000010 0.000010 0.000010 0.000010 0.000010 0.000010 0.000010 0.000010 0.000010 0.000010 0.000010 0.000010 0.000010 0.000010 0.000010 0.000010 0.000010 0.000010 0.000010 0.000010 0.000010 0.000010 0.000010 0.000010 0.000010 0.000010 0.000010 0.000010 0.000010 0.000010 0.000010 0.000010 0.000010 0.000010 0.000010 0.000010 0.000010 0.000010 0.000010 0.000010 0.999430 0.000010 0.000010 0.000010 0.000010 0.000010 0.000010 0.000010
0.000010 0.000010 0.010595 0.000010 0.000010 0.000010 0.000010 0.000010 0.000010 0.000010 0.000010 0.000010 0.000010 0.000010 0.000010 0.000010 0.000010 0.000010 0.000010 0.000010 0.000010 0.000010 0.000010 0.000010 0.000010 0.000010 0.000010 0.000010 0.000010 0.000010 0.000010 0.000010 0.000010 0.000010 0.000010 0.000010 0.000010 0.000010 0.000010 0.000010 0.000010 0.000010 0.000010 0.000010 0.000010 0.000010 0.000010 0.000010 0.000010 0.000010 0.988845 0.000010 0.000010 0.000010 0.000010 0.000010 0.000010 0.000010
0.000010 0.000010 0.000010 0.000010 0.000010 0.000010 0.000010 0.000010 0.000010 0.000010 0.000010 0.000010 0.000010 0.000010 0.009992 0.000010 0.000010 0.000010 0.000010 0.000010 0.000010 0.000010 0.000010 0.000010 0.000010 0.000010 0.000010 0.000010 0.000010 0.000010 0.000010 0.000010 0.000010 0.000010 0.000010 0.000010 0.000010 0.000010 0.000010 0.019037 0.000010 0.000010 0.000010 0.000010 0.000010 0.000010 0.000010 0.000010 0.000010 0.000010 0.970420 0.000010 0.000010 0.000010 0.000010 0.000010 0.000010 0.000010
0.000010 0.000010 0.000010 0.000010 0.000010 0.000010 0.000010 0.000010 0.000010 0.000010 0.000010 0.000010 0.000010 0.000010 0.000010 0.000010 0.000010 0.000010 0.000010 0.000010 0.000010 0.000010 0.000010 0.000010 0.000010 0.000010 0.000010 0.000010 0.000010 0.000010 0.000010 0.000010 0.000010 0.000010 0.000010 0.000010 0.000010 0.000010 0.000010 0.000010 0.000010 0.000010 0.000010 0.000010 0.000010 0.000010 0.000010 0.000010 0.000010 0.000010 0.999430 0.000010 0.000010 0.000010 0.000010 0.000010 0.000010 0.000010
0.000010 0.000010 0.000010 0.000010 0.000010 0.000010 0.000010 0.000010 0.000010 0.000010 0.000010 0.000010 0.000010 0.000010 0.000010 0.000010 0.000010 0.000010 0.000010 0.000010 0.000010 0.000010 0.000010 0.000010 0.000010 0.000010 0.000010 0.000010 0.000010 0.000010 0.000010 0.000010 0.000010 0.000010 0.000010 0.000010 0.000010 0.000010 0.000010 0.000010 0.000010 0.000010 0.000010 0.000010 0.000010 0.000010 0.000010 0.000010 0.000010 0.000010 0.999430 0.000010 0.000010 0.000010 0.000010 0.000010 0.000010 0.000010
0.000010 0.000010 0.000010 0.000010 0.000010 0.000010 0.000010 0.000010 0.000010 0.000010 0.000010 0.000010 0.000010 0.000010 0.000010 0.000010 0.000010 0.000010 0.000010 0.000010 0.000010 0.000010 0.000010 0.000010 0.000010 0.000010 0.000010 0.000010 0.000010 0.000010 0.000010 0.000010 0.000010 0.000010 0.000010 0.000010 0.000010 0.000010 0.000010 0.000010 0.000010 0.000010 0.000010 0.000010 0.000010 0.000010 0.000010 0.000010 0.000010 0.000010 0.999430 0.000010 0.000010 0.000010 0.000010 0.000010 0.000010 0.000010
0.000010 0.000010 0.000010 0.000010 0.000010 0.000010 0.000010 0.000010 0.000010 0.000010 0.000010 0.000010 0.000010 0.000010 0.000010 0.000010 0.000010 0.000010 0.000010 0.000010 0.000010 0.000010 0.000010 0.000010 0.000010 0.000010 0.000010 0.000010 0.000010 0.000010 0.000010 0.000010 0.000010 0.000010 0.000010 0.000010 0.000010 0.000010 0.000010 0.000010 0.000010 0.000010 0.000010 0.000010 0.000010 0.000010 0.000010 0.000010 0.000010 0.000010 0.999430 0.000010 0.000010 0.000010 0.000010 0.000010 0.000010 0.000010
0.000010 0.000010 0.000010 0.000010 0.000010 0.000010 0.000010 0.000010 0.000010 0.000010 0.000010 0.000010 0.000010 0.000010 0.000010 0.000010 0.000010 0.000010 0.000010 0.000010 0.000010 0.999430 0.000010 0.000010 0.000010 0.000010 0.000010 0.000010 0.000010 0.000010 0.000010 0.000010 0.000010 0.000010 0.000010 0.000010 0.000010 0.000010 0.000010 0.000010 0.000010 0.000010 0.000010 0.000010 0.000010 0.000010 0.000010 0.000010 0.000010 0.000010 0.000010 0.000010 0.000010 0.000010 0.000010 0.000010 0.000010 0.000010
0.000010 0.000010 0.000010 0.000010 0.000010 0.000010 0.000010 0.000010 0.000010 0.000010 0.000010 0.000010 0.000010 0.000010 0.000010 0.000010 0.000010 0.000010 0.000010 0.000010 0.000010 0.869393 0.000010 0.000010 0.000010 0.000010 0.000010 0.031519 0.000010 0.000010 0.000010 0.000010 0.000010 0.000010 0.000010 0.000010 0.000010 0.000010 0.000010 0.000010 0.000010 0.000010 0.000010 0.000010 0.000010 0.007204 0.000010 0.000010 0.000010 0.090142 0.000010 0.001212 0.000010 0.000010 0.000010 0.000010 0.000010 0.000010
0.000010 0.000010 0.000010 0.000010 0.000010 0.000010 0.000010 0.000010 0.000010 0.000010 0.000010 0.000010 0.000010 0.000010 0.000010 0.000010 0.000010 0.000010 0.000010 0.000010 0.000010 0.999430 0.000010 0.000010 0.000010 0.000010 0.000010 0.000010 0.000010 0.000010 0.000010 0.000010 0.000010 0.000010 0.000010 0.000010 0.000010 0.000010 0.000010 0.000010 0.000010 0.000010 0.000010 0.000010 0.000010 0.000010 0.000010 0.000010 0.000010 0.000010 0.000010 0.000010 0.000010 0.000010 0.000010 0.000010 0.000010 0.000010
0.000010 0.000010 0.000010 0.000010 0.000010 0.000010 0.000010 0.000010 0.000010 0.000010 0.000010 0.000010 0.000010 0.000010 0.000010 0.000010 0.000010 0.000010 0.000010 0.000010 0.000010 0.996875 0.000010 0.000010 0.000010 0.000010 0.000010 0.002565 0.000010 0.000010 0.000010 0.000010 0.000010 0.000010 0.000010 0.000010 0.000010 0.000010 0.000010 0.000010 0.000010 0.000010 0.000010 0.000010 0.000010 0.000010 0.000010 0.000010 0.000010 0.000010 0.000010 0.000010 0.000010 0.000010 0.000010 0.000010 0.000010 0.000010
0.000010 0.000010 0.000010 0.000010 0.000010 0.000010 0.000010 0.000010 0.000010 0.000010 0.000010 0.000010 0.000010 0.000010 0.000010 0.000010 0.000010 0.000010 0.000010 0.000010 0.000010 0.985005 0.000010 0.000010 0.000010 0.000010 0.000010 0.000010 0.000010 0.000010 0.000010 0.000010 0.000010 0.000010 0.000010 0.000010 0.000010 0.000010 0.000010 0.000010 0.000010 0.000010 0.000010 0.000010 0.000010 0.000010 0.000010 0.000010 0.000010 0.014435 0.000010 0.000010 0.000010 0.000010 0.000010 0.000010 0.000010 0.000010
0.000010 0.000010 0.000010 0.000010 0.000010 0.000010 0.000010 0.000010 0.000010 0.000010 0.000010 0.000010 0.000010 0.000010 0.000010 0.000010 0.000010 0.000010 0.000010 0.000010 0.000010 0.955573 0.005994 0.000010 0.000010 0.000010 0.000010 0.000010 0.000010 0.000010 0.000010 0.000010 0.000010 0.000010 0.000010 0.000010 0.000010 0.000010 0.000010 0.000010 0.000010 0.000010 0.000010 0.000010 0.000010 0.000010 0.000010 0.000010 0.000010 0.000010 0.000010 0.000010 0.000010 0.000010 0.000010 0.000010 0.000010 0.037883
0.000010 0.000010 0.000010 0.000010 0.000010 0.000010 0.000010 0.000010 0.000010 0.000010 0.000010 0.000010 0.021673 0.000010 0.000010 0.000010 0.000010 0.000010 0.000010 0.000010 0.000010 0.969801 0.000010 0.000010 0.000010 0.000010 0.000010 0.000010 0.000010 0.000010 0.000010 0.000010 0.000010 0.000010 0.000010 0.000010 0.000010 0.000010 0.000010 0.000010 0.000010 0.000010 0.000010 0.000010 0.000010 0.000010 0.000010 0.000010 0.000010 0.000010 0.000010 0.000010 0.000010 0.000010 0.000010 0.000010 0.000010 0.007975
0.000010 0.000010 0.000010 0.000010 0.000010 0.000010 0.000010 0.000010 0.000010 0.000010 0.000010 0.000010 0.000010 0.026564 0.007470 0.000010 0.000010 0.000010 0.000010 0.000010 0.000010 0.847508 0.000010 0.000010 0.000010 0.000010 0.000010 0.000010 0.000010 0.000010 0.000010 0.000010 0.000010 0.000010 0.045832 0.000010 0.000010 0.000010 0.000010 0.000010 0.000010 0.000010 0.000010 0.000010 0.001175 0.000010 0.000010 0.000010 0.000010 0.025474 0.000010 0.005265 0.009153 0.000010 0.000010 0.000010 0.000010 0.031068
0.000010 0.000010 0.000010 0.000010 0.000010 0.000010 0.000010 0.000010 0.000010 0.000010 0.000010 0.000010 0.000010 0.000010 0.000010 0.000010 0.000010 0.000010 0.000010 0.000010 0.000010 0.999430 0.000010 0.000010 0.000010 0.000010 0.000010 0.000010 0.000010 0.000010 0.000010 0.000010 0.000010 0.000010 0.000010 0.000010 0.000010 0.000010 0.000010 0.000010 0.000010 0.000010 0.000010 0.000010 0.000010 0.000010 0.000010 0.000010 0.000010 0.000010 0.000010 0.000010 0.000010 0.000010 0.000010 0.000010 0.000010 0.000010
0.000010 0.000010 0.000010 0.000010 0.000010 0.000010 0.000010 0.000010 0.000010 0.000010 0.000010 0.000010 0.000010 0.000010 0.000010 0.000010 0.000010 0.000010 0.000010 0.000010 0.000010 0.999430 0.000010 0.000010 0.000010 0.000010 0.000010 0.000010 0.000010 0.000010 0.000010 0.000010 0.000010 0.000010 0.000010 0.000010 0.000010 0.000010 0.000010 0.000010 0.000010 0.000010 0.000010 0.000010 0.000010 0.000010 0.000010 0.000010 0.000010 0.000010 0.000010 0.000010 0.000010 0.000010 0.000010 0.000010 0.000010 0.000010
0.000010 0.000010 0.000010 0.000010 0.000010 0.000010 0.000010 0.000010 0.000010 0.009830 0.000010 0.000010 0.008553 0.000010 0.000010 0.000010 0.000010 0.000010 0.000010 0.000010 0.000010 0.954859 0.023659 0.000010 0.000010 0.000010 0.000010 0.002569 0.000010 0.000010 0.000010 0.000010 0.000010 0.000010 0.000010 0.000010 0.000010 0.000010 0.000010 0.000010 0.000010 0.000010 0.000010 0.000010 0.000010 0.000010 0.000010 0.000010 0.000010 0.000010 0.000010 0.000010 0.000010 0.000010 0.000010 0.000010 0.000010 0.000010
0.000010 0.000010 0.000010 0.000010 0.000010 0.000010 0.000010 0.000010 0.000010 0.000010 0.000010 0.000010 0.000010 0.000010 0.000010 0.000010 0.000010 0.000010 0.000010 0.000010 0.000010 0.999430 0.000010 0.000010 0.000010 0.000010 0.000010 0.000010 0.000010 0.000010 0.000010 0.000010 0.000010 0.000010 0.000010 0.000010 0.000010 0.000010 0.000010 0.000010 0.000010 0.000010 0.000010 0.000010 0.000010 0.000010 0.000010 0.000010 0.000010 0.000010 0.000010 0.000010 0.000010 0.000010 0.000010 0.000010 0.000010 0.000010
0.000010 0.000010 0.000010 0.000010 0.000010 0.000010 0.000010 0.000010 0.000010 0.000010 0.000010 0.000010 0.000010 0.000010 0.000010 0.000010 0.000010 0.000010 0.000010 0.000010 0.000010 0.999430 0.000010 0.000010 0.000010 0.000010 0.000010 0.000010 0.000010 0.000010 0.000010 0.000010 0.000010 0.000010 0.000010 0.000010 0.000010 0.000010 0.000010 0.000010 0.000010 0.000010 0.000010 0.000010 0.000010 0.000010 0.000010 0.000010 0.000010 0.000010 0.000010 0.000010 0.000010 0.000010 0.000010 0.000010 0.000010 0.000010
0.000010 0.000010 0.000010 0.000010 0.000010 0.000010 0.000010 0.000010 0.000010 0.000010 0.000010 0.000010 0.000010 0.000010 0.000010 0.000010 0.000010 0.000010 0.000010 0.000010 0.000010 0.990142 0.000010 0.000010 0.000010 0.000010 0.000010 0.000010 0.000010 0.000010 0.000010 0.000010 0.000010 0.000010 0.009298 0.000010 0.000010 0.000010 0.000010 0.000010 0.000010 0.000010 0.000010 0.000010 0.000010 0.000010 0.000010 0.000010 0.000010 0.000010 0.000010 0.000010 0.000010 0.000010 0.000010 0.000010 0.000010 0.000010
0.000010 0.000010 0.000010 0.000010 0.000010 0.000010 0.000010 0.000010 0.000010 0.000010 0.000010 0.000010 0.000010 0.009338 0.000010 0.000010 0.000010 0.000010 0.000010 0.000010 0.000010 0.899127 0.000010 0.000010 0.000010 0.000010 0.000010 0.000010 0.000010 0.000010 0.000010 0.000010 0.000010 0.000010 0.000010 0.000010 0.000010 0.000010 0.000010 0.000010 0.000010 0.000010 0.000010 0.003832 0.000010 0.000010 0.000010 0.000010 0.000010 0.029088 0.000010 0.006714 0.000010 0.000010 0.009239 0.000010 0.000010 0.042152
0.000010 0.000010 0.000010 0.000010 0.000010 0.000010 0.000010 0.000010 0.000010 0.000010 0.000010 0.000010 0.000010 0.000010 0.000010 0.000010 0.000010 0.000010 0.000010 0.000010 0.000010 0.999430 0.000010 0.000010 0.000010 0.000010 0.000010 0.000010 0.000010 0.000010 0.000010 0.000010 0.000010 0.000010 0.000010 0.000010 0.000010 0.000010 0.000010 0.000010 0.000010 0.000010 0.000010 0.000010 0.000010 0.000010 0.000010 0.000010 0.000010 0.000010 0.000010 0.000010 0.000010 0.000010 0.000010 0.000010 0.000010 0.000010
0.000010 0.000010 0.000010 0.000010 0.000010 0.000010 0.000010 0.000010 0.000010 0.016465 0.000010 0.000010 0.048290 0.000010 0.000010 0.000010 0.000010 0.000010 0.000010 0.000010 0.000010 0.687306 0.000010 0.000010 0.000010 0.000010 0.000010 0.000010 0.000010 0.000010 0.000010 0.000010 0.000010 0.000010 0.038502 0.000010 0.000010 0.000010 0.000010 0.000010 0.000010 0.000010 0.000010 0.022706 0.000010 0.000010 0.000010 0.000010 0.000010 0.094017 0.000010 0.010439 0.000010 0.000010 0.000010 0.000010 0.000010 0.081776
0.000010 0.000010 0.000010 0.000010 0.000010 0.000010 0.000010 0.000010 0.000010 0.000010 0.000010 0.000010 0.000010 0.000010 0.000010 0.000010 0.000010 0.000010 0.000010 0.000010 0.000010 0.999430 0.000010 0.000010 0.000010 0.000010 0.000010 0.000010 0.000010 0.000010 0.000010 0.000010 0.000010 0.000010 0.000010 0.000010 0.000010 0.000010 0.000010 0.000010 0.000010 0.000010 0.000010 0.000010 0.000010 0.000010 0.000010 0.000010 0.000010 0.000010 0.000010 0.000010 0.000010 0.000010 0.000010 0.000010 0.000010 0.000010
0.000010 0.000010 0.000010 0.000010 0.000010 0.000010 0.000010 0.000010 0.000010 0.000010 0.000010 0.000010 0.000010 0.000010 0.000010 0.000010 0.000010 0.000010 0.000010 0.000010 0.000010 0.999430 0.000010 0.000010 0.000010 0.000010 0.000010 0.000010 0.000010 0.000010 0.000010 0.000010 0.000010 0.000010 0.000010 0.000010 0.000010 0.000010 0.000010 0.000010 0.000010 0.000010 0.000010 0.000010 0.000010 0.000010 0.000010 0.000010 0.000010 0.000010 0.000010 0.000010 0.000010 0.000010 0.000010 0.000010 0.000010 0.000010
0.000010 0.000010 0.000010 0.000010 0.000010 0.000010 0.000010 0.000010 0.000010 0.000010 0.000010 0.000010 0.000010 0.000010 0.000010 0.000010 0.000010 0.002931 0.000010 0.000010 0.000010 0.952926 0.000010 0.000010 0.000010 0.000010 0.000010 0.000562 0.000010 0.000010 0.000010 0.000010 0.000010 0.000010 0.000010 0.000010 0.000010 0.000010 0.000010 0.000010 0.000010 0.000010 0.000010 0.016433 0.000010 0.000010 0.000010 0.000010 0.000010 0.015835 0.000010 0.010793 0.000010 0.000010 0.000010 0.000010 0.000010 0.000010
0.000010 0.000010 0.000010 0.000010 0.000019 0.000010 0.000010 0.000010 0.000010 0.076887 0.007511 0.068892 0.292556 0.000010 0.000010 0.000514 0.000010 0.405372 0.000010 0.000010 0.000010 0.002311 0.002785 0.000010 0.000010 0.000010 0.000010 0.002538 0.000010 0.032052 0.000010 0.000154 0.000010 0.004300 0.046573 0.000010 0.000010 0.005845 0.000451 0.000010 0.000010 0.000010 0.000010 0.000010 0.000010 0.008313 0.000010 0.011616 0.000010 0.000010 0.000010 0.015699 0.000010 0.000010 0.000010 0.000010 0.000010 0.015233
0.000010 0.000010 0.000010 0.000010 0.002269 0.000010 0.000010 0.000010 0.000010 0.019045 0.000010 0.124280 0.397458 0.000010 0.000010 0.015752 0.007633 0.286125 0.000010 0.000593 0.000010 0.019631 0.000010 0.000010 0.000010 0.000010 0.000010 0.015108 0.000010 0.067517 0.000010 0.001040 0.000163 0.000010 0.013453 0.000010 0.000010 0.000010 0.000010 0.000010 0.000010 0.000010 0.000010 0.000010 0.000010 0.006829 0.000010 0.002511 0.000010 0.000010 0.000010 0.020181 0.000010 0.000010 0.000010 0.000010 0.000010 0.000010
0.000010 0.000010 0.000010 0.000010 0.000010 0.000010 0.000010 0.000010 0.000010 0.028160 0.000010 0.633566 0.105810 0.000010 0.000010 0.000010 0.000010 0.106542 0.000010 0.000010 0.000010 0.000010 0.000010 0.000010 0.000010 0.000010 0.000010 0.003659 0.000010 0.044493 0.000010 0.000010 0.000010 0.000010 0.000010 0.000010 0.000010 0.000010 0.000010 0.000010 0.000010 0.000010 0.000010 0.011397 0.000010 0.014219 0.000010 0.000010 0.000010 0.000010 0.000010 0.051665 0.000010 0.000010 0.000010 0.000010 0.000010 0.000010
0.000010 0.000010 0.000010 0.000010 0.000010 0.000010 0.000010 0.000010 0.000010 0.000010 0.000010 0.999430 0.000010 0.000010 0.000010 0.000010 0.000010 0.000010 0.000010 0.000010 0.000010 0.000010 0.000010 0.000010 0.000010 0.000010 0.000010 0.000010 0.000010 0.000010 0.000010 0.000010 0.000010 0.000010 0.000010 0.000010 0.000010 0.000010 0.000010 0.000010 0.000010 0.000010 0.000010 0.000010 0.000010 0.000010 0.000010 0.000010 0.000010 0.000010 0.000010 0.000010 0.000010 0.000010 0.000010 0.000010 0.000010 0.000010
0.000010 0.000010 0.000010 0.000010 0.000010 0.000010 0.000010 0.000010 0.000010 0.000010 0.000010 0.999430 0.000010 0.000010 0.000010 0.000010 0.000010 0.000010 0.000010 0.000010 0.000010 0.000010 0.000010 0.000010 0.000010 0.000010 0.000010 0.000010 0.000010 0.000010 0.000010 0.000010 0.000010 0.000010 0.000010 0.000010 0.000010 0.000010 0.000010 0.000010 0.000010 0.000010 0.000010 0.000010 0.000010 0.000010 0.000010 0.000010 0.000010 0.000010 0.000010 0.000010 0.000010 0.000010 0.000010 0.000010 0.000010 0.000010
0.000010 0.000010 0.000010 0.000010 0.000010 0.000010 0.000010 0.000010 0.000010 0.000010 0.000010 0.690407 0.134255 0.000010 0.000010 0.000010 0.000010 0.141707 0.000010 0.000010 0.000010 0.000010 0.000010 0.000010 0.000010 0.000010 0.000010 0.008893 0.000010 0.014821 0.000010 0.000010 0.000010 0.000010 0.000010 0.000010 0.000010 0.000010 0.000010 0.000010 0.000010 0.000010 0.000010 0.000010 0.000010 0.008770 0.000010 0.000010 0.000010 0.000010 0.000010 0.000637 0.000010 0.000010 0.000010 0.000010 0.000010 0.000010
0.000010 0.000010 0.000010 0.000010 0.000010 0.000010 0.000010 0.000010 0.000010 0.000704 0.000010 0.317381 0.340031 0.000010 0.000010 0.000010 0.000010 0.229665 0.000010 0.000010 0.000010 0.000440 0.000010 0.000010 0.000010 0.000010 0.000010 0.022728 0.000010 0.053175 0.000010 0.000010 0.000010 0.000010 0.000010 0.000010 0.000010 0.000010 0.000010 0.000010 0.000010 0.000010 0.000010 0.004468 0.000010 0.008218 0.000010 0.000010 0.000010 0.000010 0.000010 0.021974 0.000010 0.000010 0.000010 0.000010 0.000010 0.000744
0.000010 0.000010 0.000010 0.000010 0.000010 0.000010 0.000010 0.000010 0.000010 0.000010 0.000010 0.999430 0.000010 0.000010 0.000010 0.000010 0.000010 0.000010 0.000010 0.000010 0.000010 0.000010 0.000010 0.000010 0.000010 0.000010 0.000010 0.000010 0.000010 0.000010 0.000010 0.000010 0.000010 0.000010 0.000010 0.000010 0.000010 0.000010 0.000010 0.000010 0.000010 0.000010 0.000010 0.000010 0.000010 0.000010 0.000010 0.000010 0.000010 0.000010 0.000010 0.000010 0.000010 0.000010 0.000010 0.000010 0.000010 0.000010
0.000010 0.000010 0.000010 0.000010 0.001765 0.000010 0.000010 0.002555 0.000010 0.000010 0.030281 0.649165 0.083025 0.000010 0.000010 0.000010 0.000010 0.073444 0.000010 0.000010 0.000010 0.024107 0.000010 0.000010 0.000010 0.000010 0.001433 0.017720 0.000010 0.041878 0.000010 0.000010 0.000010 0.000010 0.010592 0.000010 0.000010 0.002443 0.000010 0.000010 0.000010 0.000010 0.000010 0.011825 0.000010 0.000010 0.014213 0.006806 0.000010 0.000010 0.000010 0.013081 0.004690 0.009054 0.000010 0.000010 0.001531 0.000010
0.000010 0.000010 0.000010 0.000010 0.000010 0.000010 0.000010 0.022997 0.000010 0.005974 0.000010 0.524337 0.061731 0.000010 0.000010 0.010817 0.021469 0.198699 0.000010 0.000010 0.010130 0.000010 0.000010 0.005489 0.000010 0.016127 0.000010 0.005959 0.000010 0.007951 0.000010 0.000010 0.000010 0.000010 0.000010 0.000010 0.000010 0.000010 0.000010 0.000010 0.000010 0.000010 0.000010 0.000010 0.000010 0.040254 0.000010 0.013521 0.000010 0.000010 0.000010 0.039778 0.000010 0.000010 0.000010 0.008077 0.000984 0.005308
0.000010 0.013507 0.000010 0.000010 0.000010 0.000010 0.000010 0.000010 0.000010 0.007243 0.000010 0.497405 0.251314 0.000010 0.000010 0.000010 0.000010 0.101845 0.000010 0.017701 0.000010 0.000010 0.000010 0.000010 0.000010 0.015073 0.000010 0.000010 0.000590 0.030488 0.000010 0.000010 0.007836 0.009997 0.022393 0.000010 0.001543 0.000010 0.002026 0.000010 0.000010 0.000010 0.007214 0.000010 0.000010 0.000010 0.000010 0.000010 0.000010 0.000010 0.000010 0.006606 0.000010 0.000010 0.000010 0.006809 0.000010 0.000010
0.000010 0.000010 0.000010 0.000010 0.000010 0.000010 0.000010 0.000010 0.000010 0.000010 0.000010 0.999430 0.000010 0.000010 0.000010 0.000010 0.000010 0.000010 0.000010 0.000010 0.000010 0.000010 0.000010 0.000010 0.000010 0.000010 0.000010 0.000010 0.000010 0.000010 0.000010 0.000010 0.000010 0.000010 0.000010 0.000010 0.000010 0.000010 0.000010 0.000010 0.000010 0.000010 0.000010 0.000010 0.000010 0.000010 0.000010 0.000010 0.000010 0.000010 0.000010 0.000010 0.000010 0.000010 0.000010 0.000010 0.000010 0.000010
0.000010 0.000010 0.000010 0.000010 0.000010 0.000010 0.000010 0.000472 0.000010 0.026737 0.000010 0.165932 0.381512 0.000010 0.000010 0.000010 0.000010 0.283778 0.000010 0.000010 0.000010 0.014752 0.004538 0.000010 0.000010 0.005323 0.000010 0.017449 0.000010 0.059471 0.000010 0.000010 0.000015 0.000010 0.017786 0.000010 0.000010 0.005301 0.000010 0.000010 0.000010 0.000010 0.000010 0.000010 0.000010 0.000010 0.000010 0.000010 0.000010 0.000010 0.000010 0.008372 0.000010 0.000010 0.000010 0.000010 0.008130 0.000010
0.000010 0.000010 0.000010 0.000010 0.000010 0.000010 0.000010 0.000010 0.000010 0.000010 0.000010 0.885257 0.075800 0.000010 0.000010 0.000010 0.000010 0.000010 0.000010 0.000010 0.000010 0.000010 0.000010 0.000010 0.000010 0.000010 0.000010 0.000010 0.000010 0.038393 0.000010 0.000010 0.000010 0.000010 0.000010 0.000010 0.000010 0.000010 0.000010 0.000010 0.000010 0.000010 0.000010 0.000010 0.000010 0.000010 0.000010 0.000010 0.000010 0.000010 0.000010 0.000010 0.000010 0.000010 0.000010 0.000010 0.000010 0.000010
0.000010 0.000010 0.000010 0.000010 0.000010 0.000010 0.000010 0.000010 0.000010 0.037838 0.000010 0.295937 0.377557 0.000010 0.000010 0.000010 0.000010 0.178875 0.000010 0.000010 0.000010 0.000010 0.000010 0.000010 0.000010 0.000010 0.005160 0.004009 0.000010 0.011974 0.000010 0.000020 0.000010 0.000010 0.009724 0.000010 0.000010 0.004576 0.000010 0.000010 0.000010 0.000010 0.000010 0.000010 0.000010 0.016319 0.000010 0.020139 0.000010 0.000010 0.000010 0.026107 0.001125 0.000010 0.000010 0.000010 0.000010 0.010208
0.000010 0.000010 0.000010 0.002969 0.000010 0.000010 0.001088 0.024127 0.000010 0.064470 0.000010 0.406306 0.241695 0.000010 0.000010 0.000010 0.000010 0.167923 0.000010 0.004259 0.000010 0.004691 0.000010 0.000010 0.000010 0.000010 0.000010 0.000010 0.000010 0.015004 0.000010 0.000010 0.000010 0.000010 0.003838 0.000010 0.000010 0.000010 0.000010 0.000010 0.000010 0.000010 0.000010 0.000010 0.007744 0.000010 0.000010 0.000010 0.000010 0.029321 0.000010 0.000011 0.000010 0.000010 0.000010 0.000010 0.026122 0.000010
0.000010 0.000746 0.000010 0.000010 0.013316 0.000010 0.000010 0.011879 0.000010 0.056166 0.000010 0.457377 0.306365 0.002293 0.000010 0.000010 0.000010 0.098832 0.000010 0.000026 0.000010 0.000010 0.000010 0.000010 0.000010 0.000010 0.000010 0.005682 0.000010 0.000010 0.000010 0.000010 0.000010 0.000068 0.000010 0.000010 0.000010 0.000010 0.000010 0.000010 0.000010 0.000010 0.000010 0.000010 0.000010 0.000010 0.009916 0.000010 0.000010 0.000010 0.000010 0.024004 0.000010 0.000010 0.003820 0.000010 0.000010 0.009081
0.000010 0.000010 0.000010 0.000010 0.000010 0.000010 0.000010 0.000010 0.000010 0.000010 0.000010 0.980495 0.018945 0.000010 0.000010 0.000010 0.000010 0.000010 0.000010 0.000010 0.000010 0.000010 0.000010 0.000010 0.000010 0.000010 0.000010 0.000010 0.000010 0.000010 0.000010 0.000010 0.000010 0.000010 0.000010 0.000010 0.000010 0.000010 0.000010 0.000010 0.000010 0.000010 0.000010 0.000010 0.000010 0.000010 0.000010 0.000010 0.000010 0.000010 0.000010 0.000010 0.000010 0.000010 0.000010 0.000010 0.000010 0.000010
0.000010 0.000010 0.000010 0.000010 0.000010 0.000010 0.000010 0.000010 0.000010 0.000010 0.000010 0.999430 0.000010 0.000010 0.000010 0.000010 0.000010 0.000010 0.000010 0.000010 0.000010 0.000010 0.000010 0.000010 0.000010 0.000010 0.000010 0.000010 0.000010 0.000010 0.000010 0.000010 0.000010 0.000010 0.000010 0.000010 0.000010 0.000010 0.000010 0.000010 0.000010 0.000010 0.000010 0.000010 0.000010 0.000010 0.000010 0.000010 0.000010 0.000010 0.000010 0.000010 0.000010 0.000010 0.000010 0.000010 0.000010 0.000010
0.000010 0.000010 0.000010 0.000010 0.000010 0.000010 0.000010 0.000010 0.000010 0.000010 0.000010 0.999430 0.000010 0.000010 0.000010 0.000010 0.000010 0.000010 0.000010 0.000010 0.000010 0.000010 0.000010 0.000010 0.000010 0.000010 0.000010 0.000010 0.000010 0.000010 0.000010 0.000010 0.000010 0.000010 0.000010 0.000010 0.000010 0.000010 0.000010 0.000010 0.000010 0.000010 0.000010 0.000010 0.000010 0.000010 0.000010 0.000010 0.000010 0.000010 0.000010 0.000010 0.000010 0.000010 0.000010 0.000010 0.000010 0.000010
0.000010 0.000010 0.000010 0.000010 0.000010 0.000010 0.000010 0.000010 0.000010 0.039187 0.000010 0.000010 0.090772 0.000010 0.000010 0.000010 0.000010 0.139763 0.000010 0.000010 0.000010 0.000010 0.000010 0.000010 0.000010 0.000010 0.000010 0.000010 0.000010 0.695575 0.000010 0.000010 0.000010 0.000010 0.034173 0.000010 0.000010 0.000010 0.000010 0.000010 0.000010 0.000010 0.000010 0.000010 0.000010 0.000010 0.000010 0.000010 0.000010 0.000010 0.000010 0.000010 0.000010 0.000010 0.000010 0.000010 0.000010 0.000010
0.000010 0.000010 0.000010 0.000010 0.000010 0.000010 0.000010 0.000010 0.000010 0.000010 0.000010 0.000010 0.000010 0.000010 0.000010 0.000010 0.000010 0.000010 0.000010 0.000010 0.000010 0.000010 0.000010 0.000010 0.000010 0.000010 0.000010 0.000010 0.000010 0.999430 0.000010 0.000010 0.000010 0.000010 0.000010 0.000010 0.000010 0.000010 0.000010 0.000010 0.000010 0.000010 0.000010 0.000010 0.000010 0.000010 0.000010 0.000010 0.000010 0.000010 0.000010 0.000010 0.000010 0.000010 0.000010 0.000010 0.000010 0.000010
0.000010 0.000010 0.000010 0.000010 0.000010 0.000010 0.000010 0.000010 0.000010 0.000010 0.000010 0.000010 0.000010 0.000010 0.000010 0.000010 0.000010 0.000010 0.000010 0.000010 0.000010 0.000010 0.000010 0.000010 0.000010 0.000010 0.000010 0.000010 0.000010 0.999430 0.000010 0.000010 0.000010 0.000010 0.000010 0.000010 0.000010 0.000010 0.000010 0.000010 0.000010 0.000010 0.000010 0.000010 0.000010 0.000010 0.000010 0.000010 0.000010 0.000010 0.000010 0.000010 0.000010 0.000010 0.000010 0.000010 0.000010 0.000010
0.000010 0.000010 0.000010 0.000019 0.000010 0.000010 0.000010 0.000010 0.000010 0.000010 0.000010 0.000010 0.000010 0.000010 0.000010 0.000010 0.000010 0.000010 0.000010 0.000010 0.000010 0.000010 0.000010 0.000010 0.000010 0.000010 0.000010 0.000010 0.000010 0.999421 0.000010 0.000010 0.000010 0.000010 0.000010 0.000010 0.000010 0.000010 0.000010 0.000010 0.000010 0.000010 0.000010 0.000010 0.000010 0.000010 0.000010 0.000010 0.000010 0.000010 0.000010 0.000010 0.000010 0.000010 0.000010 0.000010 0.000010 0.000010
0.000010 0.000010 0.000010 0.000010 0.000010 0.000010 0.000010 0.000010 0.000010 0.000010 0.000010 0.000010 0.000010 0.000010 0.000010 0.000010 0.000010 0.000010 0.000010 0.000010 0.000010 0.000010 0.000010 0.000010 0.000010 0.000010 0.000010 0.000010 0.000010 0.999430 0.000010 0.000010 0.000010 0.000010 0.000010 0.000010 0.000010 0.000010 0.000010 0.000010 0.000010 0.000010 0.000010 0.000010 0.000010 0.000010 0.000010 0.000010 0.000010 0.000010 0.000010 0.000010 0.000010 0.000010 0.000010 0.000010 0.000010 0.000010
0.000010 0.000010 0.000010 0.000010 0.000010 0.000010 0.000010 0.000010 0.000010 0.000010 0.000010 0.000010 0.041624 0.000010 0.000010 0.000010 0.000010 0.098310 0.000010 0.000010 0.000010 0.000010 0.000010 0.000010 0.000010 0.000010 0.000010 0.000010 0.000010 0.859516 0.000010 0.000010 0.000010 0.000010 0.000010 0.000010 0.000010 0.000010 0.000010 0.000010 0.000010 0.000010 0.000010 0.000010 0.000010 0.000010 0.000010 0.000010 0.000010 0.000010 0.000010 0.000010 0.000010 0.000010 0.000010 0.000010 0.000010 0.000010
0.000010 0.000010 0.000010 0.000010 0.000010 0.000010 0.000010 0.000010 0.000010 0.000010 0.000010 0.000010 0.000010 0.000010 0.000010 0.000010 0.000010 0.000010 0.000010 0.000010 0.000010 0.000010 0.000010 0.000010 0.000010 0.000010 0.000010 0.000010 0.000010 0.999430 0.000010 0.000010 0.000010 0.000010 0.000010 0.000010 0.000010 0.000010 0.000010 0.000010 0.000010 0.000010 0.000010 0.000010 0.000010 0.000010 0.000010 0.000010 0.000010 0.000010 0.000010 0.000010 0.000010 0.000010 0.000010 0.000010 0.000010 0.000010
0.000010 0.000010 0.000010 0.000010 0.000010 0.000010 0.000010 0.000010 0.000010 0.000010 0.000010 0.069725 0.000010 0.000010 0.000010 0.000010 0.000010 0.000010 0.000010 0.000010 0.000010 0.000010 0.000010 0.000010 0.000010 0.000010 0.000010 0.012341 0.000010 0.917385 0.000010 0.000010 0.000010 0.000010 0.000010 0.000010 0.000010 0.000010 0.000010 0.000010 0.000010 0.000010 0.000010 0.000010 0.000010 0.000010 0.000010 0.000010 0.000010 0.000010 0.000010 0.000010 0.000010 0.000010 0.000010 0.000010 0.000010 0.000010
0.000010 0.000010 0.000010 0.000010 0.000010 0.000010 0.000010 0.000010 0.000010 0.000010 0.000010 0.000010 0.000010 0.000010 0.000010 0.000010 0.000010 0.000010 0.000010 0.000010 0.000010 0.000010 0.000010 0.000010 0.000010 0.000010 0.000010 0.000010 0.000010 0.999430 0.000010 0.000010 0.000010 0.000010 0.000010 0.000010 0.000010 0.000010 0.000010 0.000010 0.000010 0.000010 0.000010 0.000010 0.000010 0.000010 0.000010 0.000010 0.000010 0.000010 0.000010 0.000010 0.000010 0.000010 0.000010 0.000010 0.000010 0.000010
0.000010 0.000010 0.000010 0.000010 0.000010 0.000010 0.000010 0.000010 0.000010 0.000010 0.000010 0.000010 0.000010 0.000010 0.000010 0.000010 0.000010 0.000010 0.000010 0.000010 0.000010 0.000010 0.000010 0.000010 0.000010 0.000010 0.000010 0.000010 0.000010 0.999430 0.000010 0.000010 0.000010 0.000010 0.000010 0.000010 0.000010 0.000010 0.000010 0.000010 0.000010 0.000010 0.000010 0.000010 0.000010 0.000010 0.000010 0.000010 0.000010 0.000010 0.000010 0.000010 0.000010 0.000010 0.000010 0.000010 0.000010 0.000010
0.000010 0.000010 0.000010 0.000010 0.000010 0.000010 0.000010 0.000010 0.000010 0.000010 0.000010 0.000010 0.000010 0.000010 0.000010 0.000010 0.000010 0.000010 0.000010 0.000010 0.000010 0.000010 0.000010 0.000010 0.000010 0.000010 0.000010 0.000010 0.000010 0.999430 0.000010 0.000010 0.000010 0.000010 0.000010 0.000010 0.000010 0.000010 0.000010 0.000010 0.000010 0.000010 0.000010 0.000010 0.000010 0.000010 0.000010 0.000010 0.000010 0.000010 0.000010 0.000010 0.000010 0.000010 0.000010 0.000010 0.000010 0.000010
0.000010 0.000010 0.000010 0.000010 0.000010 0.000010 0.000010 0.000010 0.000010 0.000010 0.000010 0.000010 0.000010 0.000010 0.000010 0.000010 0.000010 0.000010 0.000010 0.000010 0.000010 0.000010 0.000010 0.000010 0.000010 0.000010 0.000010 0.000010 0.000010 0.999430 0.000010 0.000010 0.000010 0.000010 0.000010 0.000010 0.000010 0.000010 0.000010 0.000010 0.000010 0.000010 0.000010 0.000010 0.000010 0.000010 0.000010 0.000010 0.000010 0.000010 0.000010 0.000010 0.000010 0.000010 0.000010 0.000010 0.000010 0.000010
0.000010 0.000010 0.000010 0.000010 0.000010 0.000010 0.000010 0.000010 0.000010 0.000010 0.000010 0.000010 0.000010 0.000010 0.000010 0.000010 0.000010 0.000010 0.000010 0.000010 0.000010 0.000010 0.000010 0.000010 0.000010 0.000010 0.000010 0.000010 0.000010 0.999430 0.000010 0.000010 0.000010 0.000010 0.000010 0.000010 0.000010 0.000010 0.000010 0.000010 0.000010 0.000010 0.000010 0.000010 0.000010 0.000010 0.000010 0.000010 0.000010 0.000010 0.000010 0.000010 0.000010 0.000010 0.000010 0.000010 0.000010 0.000010
0.000010 0.000010 0.000010 0.000010 0.000010 0.000010 0.000010 0.000010 0.000010 0.000010 0.000010 0.000010 0.000010 0.000010 0.000010 0.000010 0.000010 0.000010 0.000010 0.000010 0.000010 0.000010 0.000010 0.000010 0.000010 0.000010 0.000010 0.000010 0.000010 0.999430 0.000010 0.000010 0.000010 0.000010 0.000010 0.000010 0.000010 0.000010 0.000010 0.000010 0.000010 0.000010 0.000010 0.000010 0.000010 0.000010 0.000010 0.000010 0.000010 0.000010 0.000010 0.000010 0.000010 0.000010 0.000010 0.000010 0.000010 0.000010
0.000010 0.000010 0.000010 0.000010 0.000010 0.000010 0.000010 0.000010 0.000010 0.064162 0.007194 0.028160 0.012006 0.000010 0.000010 0.000010 0.000010 0.167449 0.000010 0.000010 0.000010 0.000010 0.000010 0.000010 0.000010 0.000010 0.000010 0.000010 0.000010 0.716113 0.000010 0.000010 0.000010 0.000010 0.000010 0.000010 0.000010 0.000010 0.000010 0.000010 0.000010 0.000010 0.000010 0.004405 0.000010 0.000010 0.000010 0.000010 0.000010 0.000010 0.000010 0.000010 0.000010 0.000010 0.000010 0.000010 0.000010 0.000010
0.000010 0.000010 0.000010 0.000010 0.000010 0.000010 0.000010 0.000010 0.000010 0.000010 0.000010 0.000010 0.000010 0.000010 0.000010 0.000010 0.000010 0.000010 0.000010 0.000010 0.000010 0.000010 0.000010 0.000010 0.000010 0.000010 0.000010 0.000010 0.000010 0.999430 0.000010 0.000010 0.000010 0.000010 0.000010 0.000010 0.000010 0.000010 0.000010 0.000010 0.000010 0.000010 0.000010 0.000010 0.000010 0.000010 0.000010 0.000010 0.000010 0.000010 0.000010 0.000010 0.000010 0.000010 0.000010 0.000010 0.000010 0.000010
0.000010 0.000010 0.000010 0.000010 0.000010 0.000010 0.000010 0.000010 0.000010 0.000010 0.000010 0.000010 0.000010 0.000010 0.000010 0.000010 0.000010 0.000010 0.000010 0.000010 0.000010 0.000010 0.000010 0.000010 0.000010 0.000010 0.000010 0.000010 0.000010 0.999430 0.000010 0.000010 0.000010 0.000010 0.000010 0.000010 0.000010 0.000010 0.000010 0.000010 0.000010 0.000010 0.000010 0.000010 0.000010 0.000010 0.000010 0.000010 0.000010 0.000010 0.000010 0.000010 0.000010 0.000010 0.000010 0.000010 0.000010 0.000010
0.000010 0.000010 0.000010 0.000010 0.000010 0.000010 0.000010 0.000010 0.000010 0.000010 0.000010 0.000010 0.000010 0.000010 0.000010 0.000010 0.000010 0.000010 0.000010 0.000010 0.000010 0.000010 0.000010 0.000010 0.000010 0.000010 0.000010 0.000010 0.000010 0.999430 0.000010 0.000010 0.000010 0.000010 0.000010 0.000010 0.000010 0.000010 0.000010 0.000010 0.000010 0.000010 0.000010 0.000010 0.000010 0.000010 0.000010 0.000010 0.000010 0.000010 0.000010 0.000010 0.000010 0.000010 0.000010 0.000010 0.000010 0.000010
0.000010 0.000010 0.000010 0.000013 0.000010 0.000010 0.000010 0.000010 0.000010 0.000010 0.000010 0.000010 0.000010 0.000010 0.000010 0.000010 0.000010 0.000010 0.000010 0.000010 0.000010 0.000010 0.000010 0.000010 0.000010 0.000010 0.000010 0.000010 0.000010 0.999427 0.000010 0.000010 0.000010 0.000010 0.000010 0.000010 0.000010 0.000010 0.000010 0.000010 0.000010 0.000010 0.000010 0.000010 0.000010 0.000010 0.000010 0.000010 0.000010 0.000010 0.000010 0.000010 0.000010 0.000010 0.000010 0.000010 0.000010 0.000010
0.000010 0.000010 0.000010 0.000010 0.000010 0.000010 0.000010 0.000010 0.000010 0.000010 0.000010 0.000010 0.000010 0.000010 0.000010 0.000010 0.000010 0.000010 0.000010 0.000010 0.000010 0.000010 0.000010 0.000010 0.000010 0.000010 0.000010 0.000010 0.000010 0.999430 0.000010 0.000010 0.000010 0.000010 0.000010 0.000010 0.000010 0.000010 0.000010 0.000010 0.000010 0.000010 0.000010 0.000010 0.000010 0.000010 0.000010 0.000010 0.000010 0.000010 0.000010 0.000010 0.000010 0.000010 0.000010 0.000010 0.000010 0.000010
0.000010 0.000010 0.000010 0.000010 0.000010 0.000010 0.000010 0.000010 0.000010 0.000010 0.000010 0.000010 0.000010 0.000010 0.000010 0.000010 0.000010 0.193012 0.000010 0.000010 0.000010 0.000010 0.000010 0.000010 0.000010 0.000010 0.000010 0.000010 0.000010 0.000010 0.000010 0.000010 0.000010 0.000010 0.806428 0.000010 0.000010 0.000010 0.000010 0.000010 0.000010 0.000010 0.000010 0.000010 0.000010 0.000010 0.000010 0.000010 0.000010 0.000010 0.000010 0.000010 0.000010 0.000010 0.000010 0.000010 0.000010 0.000010
0.000010 0.000010 0.000010 0.000010 0.000010 0.000010 0.000010 0.000010 0.000010 0.000010 0.000010 0.000010 0.000010 0.000010 0.000010 0.000010 0.000010 0.000010 0.000010 0.000010 0.000010 0.000010 0.000010 0.000010 0.000010 0.000010 0.000010 0.000010 0.000010 0.000010 0.000010 0.000010 0.000010 0.000010 0.999430 0.000010 0.000010 0.000010 0.000010 0.000010 0.000010 0.000010 0.000010 0.000010 0.000010 0.000010 0.000010 0.000010 0.000010 0.000010 0.000010 0.000010 0.000010 0.000010 0.000010 0.000010 0.000010 0.000010
0.000010 0.000010 0.000010 0.000010 0.000010 0.000010 0.000010 0.000010 0.000010 0.000010 0.000010 0.000010 0.000010 0.000010 0.000010 0.000010 0.000010 0.000010 0.000010 0.000010 0.000010 0.000010 0.000010 0.000010 0.000010 0.000010 0.000010 0.000010 0.000010 0.000010 0.000010 0.000010 0.000010 0.000010 0.999430 0.000010 0.000010 0.000010 0.000010 0.000010 0.000010 0.000010 0.000010 0.000010 0.000010 0.000010 0.000010 0.000010 0.000010 0.000010 0.000010 0.000010 0.000010 0.000010 0.000010 0.000010 0.000010 0.000010
0.000010 0.000010 0.000010 0.000010 0.000010 0.000010 0.000010 0.000010 0.000010 0.000010 0.000010 0.000010 0.000010 0.000010 0.000010 0.000010 0.000010 0.000010 0.000010 0.000010 0.000010 0.000010 0.000010 0.000010 0.000010 0.000010 0.000010 0.000010 0.000010 0.000010 0.000010 0.000010 0.000010 0.000010 0.999430 0.000010 0.000010 0.000010 0.000010 0.000010 0.000010 0.000010 0.000010 0.000010 0.000010 0.000010 0.000010 0.000010 0.000010 0.000010 0.000010 0.000010 0.000010 0.000010 0.000010 0.000010 0.000010 0.000010
0.000010 0.000010 0.000010 0.000010 0.000010 0.000010 0.000010 0.000010 0.000010 0.000010 0.000010 0.000010 0.032344 0.000010 0.000010 0.000010 0.000010 0.162438 0.000010 0.000010 0.000010 0.000010 0.000010 0.000010 0.000010 0.000010 0.000010 0.000010 0.000010 0.000010 0.000010 0.000010 0.000010 0.000010 0.779520 0.000010 0.000010 0.000010 0.000010 0.000010 0.000010 0.000010 0.000010 0.000010 0.000010 0.000010 0.000010 0.000010 0.000010 0.000010 0.000010 0.025158 0.000010 0.000010 0.000010 0.000010 0.000010 0.000010
0.000010 0.000010 0.000010 0.000010 0.000010 0.000010 0.000010 0.000010 0.000010 0.000010 0.000010 0.000010 0.000010 0.000010 0.000010 0.000010 0.000010 0.000010 0.000010 0.000010 0.000010 0.000010 0.000010 0.000010 0.000010 0.000010 0.000010 0.000010 0.000010 0.000010 0.000010 0.000010 0.000010 0.000010 0.999430 0.000010 0.000010 0.000010 0.000010 0.000010 0.000010 0.000010 0.000010 0.000010 0.000010 0.000010 0.000010 0.000010 0.000010 0.000010 0.000010 0.000010 0.000010 0.000010 0.000010 0.000010 0.000010 0.000010
0.000010 0.000010 0.000010 0.000010 0.000010 0.000010 0.000010 0.000010 0.000010 0.000010 0.000010 0.000010 0.022433 0.000010 0.000010 0.000010 0.000010 0.160802 0.000010 0.000010 0.000010 0.000010 0.000010 0.000010 0.000010 0.000010 0.000010 0.006710 0.000010 0.000010 0.000010 0.000010 0.000010 0.000010 0.763735 0.000010 0.000010 0.000010 0.000010 0.000010 0.000010 0.000010 0.000010 0.000010 0.000010 0.000010 0.000010 0.000010 0.000010 0.000010 0.000010 0.045790 0.000010 0.000010 0.000010 0.000010 0.000010 0.000010
0.000010 0.000010 0.000010 0.000010 0.000010 0.000010 0.000010 0.000010 0.000010 0.000010 0.000010 0.000010 0.000010 0.000010 0.000010 0.000010 0.000010 0.153957 0.000010 0.000010 0.000010 0.000010 0.000010 0.000010 0.000010 0.000010 0.000010 0.011970 0.000010 0.000010 0.000010 0.000010 0.000010 0.000010 0.827942 0.000010 0.000010 0.000010 0.000010 0.000010 0.000010 0.000010 0.000010 0.000010 0.000010 0.005591 0.000010 0.000010 0.000010 0.000010 0.000010 0.000010 0.000010 0.000010 0.000010 0.000010 0.000010 0.000010
0.000010 0.000010 0.000010 0.000010 0.000010 0.000010 0.000010 0.000010 0.000010 0.000010 0.000010 0.000010 0.022539 0.000010 0.000010 0.000010 0.000010 0.137387 0.000010 0.000010 0.000010 0.000010 0.000010 0.000010 0.000010 0.000010 0.000010 0.000010 0.000010 0.000010 0.000010 0.000010 0.000010 0.000010 0.839523 0.000010 0.000010 0.000010 0.000010 0.000010 0.000010 0.000010 0.000010 0.000010 0.000010 0.000010 0.000010 0.000010 0.000010 0.000010 0.000010 0.000010 0.000010 0.000010 0.000010 0.000010 0.000010 0.000010
0.000010 0.000010 0.000010 0.000010 0.000010 0.000010 0.000010 0.000010 0.000010 0.000010 0.000010 0.000010 0.021988 0.000010 0.000010 0.000010 0.000010 0.186976 0.000010 0.000010 0.000010 0.000010 0.000010 0.000010 0.000010 0.000010 0.000010 0.000010 0.000010 0.000010 0.000010 0.000010 0.000010 0.000010 0.790486 0.000010 0.000010 0.000010 0.000010 0.000010 0.000010 0.000010 0.000010 0.000010 0.000010 0.000010 0.000010 0.000010 0.000010 0.000010 0.000010 0.000010 0.000010 0.000010 0.000010 0.000010 0.000010 0.000010
0.000010 0.000010 0.000010 0.000010 0.000010 0.000010 0.000010 0.000010 0.000010 0.000010 0.000010 0.000010 0.000010 0.000010 0.000010 0.000010 0.000010 0.000010 0.000010 0.000010 0.000010 0.000010 0.000010 0.000010 0.000010 0.000010 0.000010 0.000010 0.000010 0.000010 0.000010 0.000010 0.000010 0.000010 0.999430 0.000010 0.000010 0.000010 0.000010 0.000010 0.000010 0.000010 0.000010 0.000010 0.000010 0.000010 0.000010 0.000010 0.000010 0.000010 0.000010 0.000010 0.000010 0.000010 0.000010 0.000010 0.000010 0.000010
0.000010 0.000010 0.000010 0.000010 0.000010 0.000010 0.000010 0.000010 0.000010 0.000010 0.000010 0.000010 0.000010 0.000010 0.000010 0.000010 0.000010 0.000010 0.000010 0.000010 0.000010 0.000010 0.000010 0.000010 0.000010 0.000010 0.000010 0.000010 0.000010 0.000010 0.000010 0.000010 0.000010 0.000010 0.999430 0.000010 0.000010 0.000010 0.000010 0.000010 0.000010 0.000010 0.000010 0.000010 0.000010 0.000010 0.000010 0.000010 0.000010 0.000010 0.000010 0.000010 0.000010 0.000010 0.000010 0.000010 0.000010 0.000010
0.000010 0.000010 0.000010 0.000010 0.000010 0.000010 0.000010 0.000010 0.000010 0.000010 0.000010 0.000010 0.000010 0.000010 0.000010 0.000010 0.000010 0.000010 0.000010 0.000010 0.000010 0.000010 0.000010 0.000010 0.000010 0.000010 0.000010 0.000010 0.000010 0.000010 0.000010 0.000010 0.000010 0.000010 0.999430 0.000010 0.000010 0.000010 0.000010 0.000010 0.000010 0.000010 0.000010 0.000010 0.000010 0.000010 0.000010 0.000010 0.000010 0.000010 0.000010 0.000010 0.000010 0.000010 0.000010 0.000010 0.000010 0.000010
0.000010 0.000010 0.000010 0.000010 0.000010 0.000010 0.000010 0.000010 0.000010 0.000010 0.000010 0.000010 0.000010 0.000010 0.000010 0.000010 0.000010 0.000010 0.000010 0.000010 0.000010 0.000010 0.000010 0.000010 0.000010 0.000010 0.000010 0.000010 0.000010 0.000010 0.000010 0.000010 0.000010 0.000010 0.999430 0.000010 0.000010 0.000010 0.000010 0.000010 0.000010 0.000010 0.000010 0.000010 0.000010 0.000010 0.000010 0.000010 0.000010 0.000010 0.000010 0.000010 0.000010 0.000010 0.000010 0.000010 0.000010 0.000010
0.000010 0.000010 0.000010 0.000010 0.000010 0.000010 0.000010 0.000010 0.000010 0.000010 0.000010 0.000010 0.000010 0.000010 0.000010 0.000010 0.000010 0.349348 0.000010 0.000010 0.000010 0.000010 0.000010 0.000010 0.000010 0.000010 0.000010 0.000010 0.000010 0.000010 0.000010 0.000010 0.000010 0.000010 0.633014 0.000010 0.000010 0.000010 0.000010 0.000010 0.000010 0.000010 0.000010 0.000010 0.000010 0.000010 0.000010 0.000010 0.000010 0.000010 0.000010 0.017087 0.000010 0.000010 0.000010 0.000010 0.000010 0.000010
0.000010 0.000010 0.000010 0.000010 0.000010 0.000010 0.000010 0.000010 0.000010 0.000010 0.000010 0.000010 0.000010 0.000010 0.000010 0.000010 0.000010 0.000010 0.000010 0.000010 0.000010 0.000010 0.000010 0.000010 0.000010 0.000010 0.000010 0.000010 0.000010 0.000010 0.000010 0.000010 0.000010 0.000010 0.999430 0.000010 0.000010 0.000010 0.000010 0.000010 0.000010 0.000010 0.000010 0.000010 0.000010 0.000010 0.000010 0.000010 0.000010 0.000010 0.000010 0.000010 0.000010 0.000010 0.000010 0.000010 0.000010 0.000010
0.000010 0.000010 0.000010 0.000010 0.000010 0.000010 0.000010 0.000010 0.000010 0.000010 0.000010 0.000010 0.000010 0.000010 0.000010 0.000010 0.000010 0.000010 0.000010 0.000010 0.000010 0.000010 0.000010 0.000010 0.000010 0.000010 0.000010 0.000010 0.000010 0.000010 0.000010 0.000010 0.000010 0.000010 0.999430 0.000010 0.000010 0.000010 0.000010 0.000010 0.000010 0.000010 0.000010 0.000010 0.000010 0.000010 0.000010 0.000010 0.000010 0.000010 0.000010 0.000010 0.000010 0.000010 0.000010 0.000010 0.000010 0.000010
0.000010 0.000010 0.000010 0.000010 0.000010 0.000010 0.000010 0.000010 0.000010 0.000010 0.000010 0.000010 0.999430 0.000010 0.000010 0.000010 0.000010 0.000010 0.000010 0.000010 0.000010 0.000010 0.000010 0.000010 0.000010 0.000010 0.000010 0.000010 0.000010 0.000010 0.000010 0.000010 0.000010 0.000010 0.000010 0.000010 0.000010 0.000010 0.000010 0.000010 0.000010 0.000010 0.000010 0.000010 0.000010 0.000010 0.000010 0.000010 0.000010 0.000010 0.000010 0.000010 0.000010 0.000010 0.000010 0.000010 0.000010 0.000010
0.000010 0.000010 0.000010 0.000010 0.000010 0.000010 0.000010 0.000010 0.000010 0.000010 0.000010 0.000010 0.999430 0.000010 0.000010 0.000010 0.000010 0.000010 0.000010 0.000010 0.000010 0.000010 0.000010 0.000010 0.000010 0.000010 0.000010 0.000010 0.000010 0.000010 0.000010 0.000010 0.000010 0.000010 0.000010 0.000010 0.000010 0.000010 0.000010 0.000010 0.000010 0.000010 0.000010 0.000010 0.000010 0.000010 0.000010 0.000010 0.000010 0.000010 0.000010 0.000010 0.000010 0.000010 0.000010 0.000010 0.000010 0.000010
0.000010 0.000010 0.000010 0.000010 0.000010 0.000010 0.000010 0.000010 0.000010 0.000010 0.000010 0.000010 0.999422 0.000010 0.000010 0.000010 0.000010 0.000016 0.000010 0.000010 0.000010 0.000010 0.000010 0.000010 0.000010 0.000010 0.000010 0.000013 0.000010 0.000010 0.000010 0.000010 0.000010 0.000010 0.000010 0.000010 0.000010 0.000010 0.000010 0.000010 0.000010 0.000010 0.000010 0.000010 0.000010 0.000010 0.000010 0.000010 0.000010 0.000010 0.000010 0.000010 0.000010 0.000010 0.000010 0.000010 0.000010 0.000010
0.000010 0.000010 0.000010 0.000010 0.000010 0.000010 0.000010 0.000010 0.000010 0.000010 0.000010 0.000010 0.999430 0.000010 0.000010 0.000010 0.000010 0.000010 0.000010 0.000010 0.000010 0.000010 0.000010 0.000010 0.000010 0.000010 0.000010 0.000010 0.000010 0.000010 0.000010 0.000010 0.000010 0.000010 0.000010 0.000010 0.000010 0.000010 0.000010 0.000010 0.000010 0.000010 0.000010 0.000010 0.000010 0.000010 0.000010 0.000010 0.000010 0.000010 0.000010 0.000010 0.000010 0.000010 0.000010 0.000010 0.000010 0.000010
0.000010 0.000010 0.000010 0.000010 0.000010 0.000010 0.000010 0.000010 0.000010 0.000010 0.000010 0.000010 0.999430 0.000010 0.000010 0.000010 0.000010 0.000010 0.000010 0.000010 0.000010 0.000010 0.000010 0.000010 0.000010 0.000010 0.000010 0.000010 0.000010 0.000010 0.000010 0.000010 0.000010 0.000010 0.000010 0.000010 0.000010 0.000010 0.000010 0.000010 0.000010 0.000010 0.000010 0.000010 0.000010 0.000010 0.000010 0.000010 0.000010 0.000010 0.000010 0.000010 0.000010 0.000010 0.000010 0.000010 0.000010 0.000010
0.000010 0.000010 0.000010 0.000010 0.000010 0.000010 0.000010 0.000010 0.000010 0.000010 0.000010 0.000010 0.999430 0.000010 0.000010 0.000010 0.000010 0.000010 0.000010 0.000010 0.000010 0.000010 0.000010 0.000010 0.000010 0.000010 0.000010 0.000010 0.000010 0.000010 0.000010 0.000010 0.000010 0.000010 0.000010 0.000010 0.000010 0.000010 0.000010 0.000010 0.000010 0.000010 0.000010 0.000010 0.000010 0.000010 0.000010 0.000010 0.000010 0.000010 0.000010 0.000010 0.000010 0.000010 0.000010 0.000010 0.000010 0.000010
0.000010 0.000010 0.000010 0.000010 0.000010 0.000010 0.000010 0.000010 0.000010 0.000010 0.000010 0.000010 0.999430 0.000010 0.000010 0.000010 0.000010 0.000010 0.000010 0.000010 0.000010 0.000010 0.000010 0.000010 0.000010 0.000010 0.000010 0.000010 0.000010 0.000010 0.000010 0.000010 0.000010 0.000010 0.000010 0.000010 0.000010 0.000010 0.000010 0.000010 0.000010 0.000010 0.000010 0.000010 0.000010 0.000010 0.000010 0.000010 0.000010 0.000010 0.000010 0.000010 0.000010 0.000010 0.000010 0.000010 0.000010 0.000010
0.000010 0.000010 0.000010 0.000010 0.000010 0.000010 0.000010 0.000010 0.000010 0.000010 0.000010 0.000010 0.999430 0.000010 0.000010 0.000010 0.000010 0.000010 0.000010 0.000010 0.000010 0.000010 0.000010 0.000010 0.000010 0.000010 0.000010 0.000010 0.000010 0.000010 0.000010 0.000010 0.000010 0.000010 0.000010 0.000010 0.000010 0.000010 0.000010 0.000010 0.000010 0.000010 0.000010 0.000010 0.000010 0.000010 0.000010 0.000010 0.000010 0.000010 0.000010 0.000010 0.000010 0.000010 0.000010 0.000010 0.000010 0.000010
0.000010 0.000010 0.000010 0.000010 0.000010 0.000010 0.000010 0.000010 0.000010 0.000010 0.000010 0.000010 0.976944 0.000010 0.000010 0.000010 0.000010 0.000010 0.000010 0.000010 0.000010 0.000010 0.000010 0.000010 0.000010 0.000010 0.000010 0.002234 0.000010 0.020273 0.000010 0.000010 0.000010 0.000010 0.000010 0.000010 0.000010 0.000010 0.000010 0.000010 0.000010 0.000010 0.000010 0.000010 0.000010 0.000010 0.000010 0.000010 0.000010 0.000010 0.000010 0.000010 0.000010 0.000010 0.000010 0.000010 0.000010 0.000010
0.000010 0.000010 0.000010 0.000010 0.000010 0.000010 0.000010 0.000010 0.000010 0.000010 0.000010 0.000010 0.999430 0.000010 0.000010 0.000010 0.000010 0.000010 0.000010 0.000010 0.000010 0.000010 0.000010 0.000010 0.000010 0.000010 0.000010 0.000010 0.000010 0.000010 0.000010 0.000010 0.000010 0.000010 0.000010 0.000010 0.000010 0.000010 0.000010 0.000010 0.000010 0.000010 0.000010 0.000010 0.000010 0.000010 0.000010 0.000010 0.000010 0.000010 0.000010 0.000010 0.000010 0.000010 0.000010 0.000010 0.000010 0.000010
0.000010 0.000010 0.000010 0.000010 0.000010 0.000010 0.000010 0.000010 0.000010 0.000010 0.000010 0.000010 0.999430 0.000010 0.000010 0.000010 0.000010 0.000010 0.000010 0.000010 0.000010 0.000010 0.000010 0.000010 0.000010 0.000010 0.000010 0.000010 0.000010 0.000010 0.000010 0.000010 0.000010 0.000010 0.000010 0.000010 0.000010 0.000010 0.000010 0.000010 0.000010 0.000010 0.000010 0.000010 0.000010 0.000010 0.000010 0.000010 0.000010 0.000010 0.000010 0.000010 0.000010 0.000010 0.000010 0.000010 0.000010 0.000010
0.000010 0.000010 0.000010 0.000010 0.000010 0.000010 0.000010 0.000010 0.000010 0.000010 0.000010 0.000010 0.999430 0.000010 0.000010 0.000010 0.000010 0.000010 0.000010 0.000010 0.000010 0.000010 0.000010 0.000010 0.000010 0.000010 0.000010 0.000010 0.000010 0.000010 0.000010 0.000010 0.000010 0.000010 0.000010 0.000010 0.000010 0.000010 0.000010 0.000010 0.000010 0.000010 0.000010 0.000010 0.000010 0.000010 0.000010 0.000010 0.000010 0.000010 0.000010 0.000010 0.000010 0.000010 0.000010 0.000010 0.000010 0.000010
0.000010 0.000010 0.000010 0.000010 0.000010 0.000010 0.000010 0.000010 0.000010 0.000010 0.000010 0.000010 0.999430 0.000010 0.000010 0.000010 0.000010 0.000010 0.000010 0.000010 0.000010 0.000010 0.000010 0.000010 0.000010 0.000010 0.000010 0.000010 0.000010 0.000010 0.000010 0.000010 0.000010 0.000010 0.000010 0.000010 0.000010 0.000010 0.000010 0.000010 0.000010 0.000010 0.000010 0.000010 0.000010 0.000010 0.000010 0.000010 0.000010 0.000010 0.000010 0.000010 0.000010 0.000010 0.000010 0.000010 0.000010 0.000010
0.000010 0.000010 0.000010 0.000010 0.000010 0.000010 0.000010 0.000010 0.000010 0.000010 0.000010 0.000010 0.999424 0.000010 0.000010 0.000010 0.000010 0.000016 0.000010 0.000010 0.000010 0.000010 0.000010 0.000010 0.000010 0.000010 0.000010 0.000010 0.000010 0.000010 0.000010 0.000010 0.000010 0.000010 0.000010 0.000010 0.000010 0.000010 0.000010 0.000010 0.000010 0.000010 0.000010 0.000010 0.000010 0.000010 0.000010 0.000010 0.000010 0.000010 0.000010 0.000010 0.000010 0.000010 0.000010 0.000010 0.000010 0.000010
0.000010 0.000010 0.000010 0.000010 0.000010 0.000010 0.000010 0.000010 0.000010 0.000010 0.000010 0.000010 0.999427 0.000010 0.000010 0.000010 0.000010 0.000013 0.000010 0.000010 0.000010 0.000010 0.000010 0.000010 0.000010 0.000010 0.000010 0.000010 0.000010 0.000010 0.000010 0.000010 0.000010 0.000010 0.000010 0.000010 0.000010 0.000010 0.000010 0.000010 0.000010 0.000010 0.000010 0.000010 0.000010 0.000010 0.000010 0.000010 0.000010 0.000010 0.000010 0.000010 0.000010 0.000010 0.000010 0.000010 0.000010 0.000010
0.000010 0.000010 0.000010 0.000010 0.000010 0.000010 0.000010 0.000010 0.000010 0.000010 0.000010 0.000010 0.999429 0.000010 0.000010 0.000010 0.000010 0.000010 0.000010 0.000010 0.000010 0.000010 0.000010 0.000010 0.000010 0.000010 0.000010 0.000010 0.000010 0.000010 0.000010 0.000010 0.000010 0.000010 0.000010 0.000010 0.000010 0.000010 0.000010 0.000010 0.000010 0.000010 0.000010 0.000010 0.000010 0.000010 0.000010 0.000010 0.000010 0.000010 0.000010 0.000011 0.000010 0.000010 0.000010 0.000010 0.000010 0.000010
0.000010 0.000010 0.000010 0.000010 0.000010 0.000010 0.000010 0.000010 0.000010 0.000010 0.000010 0.000010 0.999430 0.000010 0.000010 0.000010 0.000010 0.000010 0.000010 0.000010 0.000010 0.000010 0.000010 0.000010 0.000010 0.000010 0.000010 0.000010 0.000010 0.000010 0.000010 0.000010 0.000010 0.000010 0.000010 0.000010 0.000010 0.000010 0.000010 0.000010 0.000010 0.000010 0.000010 0.000010 0.000010 0.000010 0.000010 0.000010 0.000010 0.000010 0.000010 0.000010 0.000010 0.000010 0.000010 0.000010 0.000010 0.000010
0.000010 0.000010 0.000010 0.000010 0.000010 0.000010 0.000010 0.000010 0.000010 0.000010 0.000010 0.000010 0.999430 0.000010 0.000010 0.000010 0.000010 0.000010 0.000010 0.000010 0.000010 0.000010 0.000010 0.000010 0.000010 0.000010 0.000010 0.000010 0.000010 0.000010 0.000010 0.000010 0.000010 0.000010 0.000010 0.000010 0.000010 0.000010 0.000010 0.000010 0.000010 0.000010 0.000010 0.000010 0.000010 0.000010 0.000010 0.000010 0.000010 0.000010 0.000010 0.000010 0.000010 0.000010 0.000010 0.000010 0.000010 0.000010
0.000010 0.000010 0.000010 0.000010 0.000010 0.000010 0.000010 0.000010 0.000010 0.000010 0.000010 0.000010 0.999430 0.000010 0.000010 0.000010 0.000010 0.000010 0.000010 0.000010 0.000010 0.000010 0.000010 0.000010 0.000010 0.000010 0.000010 0.000010 0.000010 0.000010 0.000010 0.000010 0.000010 0.000010 0.000010 0.000010 0.000010 0.000010 0.000010 0.000010 0.000010 0.000010 0.000010 0.000010 0.000010 0.000010 0.000010 0.000010 0.000010 0.000010 0.000010 0.000010 0.000010 0.000010 0.000010 0.000010 0.000010 0.000010
0.000010 0.000010 0.000010 0.000010 0.000010 0.000010 0.000010 0.000010 0.000010 0.000010 0.000010 0.000010 0.999430 0.000010 0.000010 0.000010 0.000010 0.000010 0.000010 0.000010 0.000010 0.000010 0.000010 0.000010 0.000010 0.000010 0.000010 0.000010 0.000010 0.000010 0.000010 0.000010 0.000010 0.000010 0.000010 0.000010 0.000010 0.000010 0.000010 0.000010 0.000010 0.000010 0.000010 0.000010 0.000010 0.000010 0.000010 0.000010 0.000010 0.000010 0.000010 0.000010 0.000010 0.000010 0.000010 0.000010 0.000010 0.000010
0.000010 0.000010 0.000010 0.000010 0.000010 0.000010 0.000010 0.000010 0.000010 0.000010 0.000010 0.000010 0.000010 0.000010 0.000010 0.000010 0.000010 0.000010 0.000010 0.000010 0.000010 0.000010 0.000010 0.000010 0.000010 0.000010 0.000010 0.000010 0.000010 0.000010 0.000010 0.000010 0.000010 0.000010 0.000010 0.000010 0.000010 0.000010 0.000010 0.000010 0.000010 0.000010 0.000010 0.000010 0.000010 0.000010 0.000010 0.000010 0.000010 0.000010 0.000010 0.999430 0.000010 0.000010 0.000010 0.000010 0.000010 0.000010
0.000010 0.000010 0.000010 0.000010 0.000010 0.000010 0.000010 0.000010 0.000010 0.000010 0.000010 0.000010 0.000010 0.000010 0.000010 0.000010 0.000010 0.000010 0.000010 0.000010 0.000010 0.000010 0.000010 0.000010 0.000010 0.000010 0.000010 0.000010 0.000010 0.000010 0.000010 0.000010 0.000010 0.000010 0.000010 0.000010 0.000010 0.000010 0.000010 0.000010 0.000010 0.000010 0.000010 0.000010 0.000010 0.000010 0.000010 0.000010 0.000010 0.000010 0.000010 0.999430 0.000010 0.000010 0.000010 0.000010 0.000010 0.000010
0.000010 0.000010 0.000010 0.000010 0.000010 0.000010 0.000010 0.000010 0.000010 0.000010 0.000010 0.000010 0.000010 0.000010 0.000010 0.000010 0.000010 0.000010 0.000010 0.000010 0.000010 0.000010 0.000010 0.000010 0.000010 0.000010 0.000010 0.000010 0.000010 0.000010 0.000010 0.000010 0.000010 0.000010 0.000010 0.000010 0.000010 0.000010 0.000010 0.000010 0.000010 0.000010 0.000010 0.000010 0.000010 0.000010 0.000010 0.000010 0.000010 0.000010 0.000010 0.999430 0.000010 0.000010 0.000010 0.000010 0.000010 0.000010
0.000010 0.000010 0.000010 0.000010 0.000010 0.000010 0.000010 0.000010 0.000010 0.000010 0.000010 0.000010 0.000010 0.000010 0.000010 0.000010 0.000010 0.000010 0.000010 0.000010 0.000010 0.000010 0.000010 0.000010 0.000010 0.000010 0.000010 0.000010 0.000010 0.000010 0.000010 0.000010 0.000010 0.000010 0.000010 0.000010 0.000010 0.000010 0.000010 0.000010 0.000010 0.000010 0.000010 0.000010 0.000010 0.000010 0.000010 0.000010 0.000010 0.000010 0.000010 0.999430 0.000010 0.000010 0.000010 0.000010 0.000010 0.000010
0.000010 0.000010 0.000010 0.000010 0.000010 0.000010 0.000010 0.000010 0.000010 0.000010 0.000010 0.000010 0.000010 0.000010 0.000010 0.000010 0.000010 0.000010 0.000010 0.000010 0.000010 0.000010 0.000010 0.000010 0.000010 0.000010 0.000010 0.000010 0.000010 0.000010 0.000010 0.000010 0.000010 0.000010 0.000010 0.000010 0.000010 0.000010 0.000010 0.000010 0.000010 0.000010 0.000010 0.000010 0.000010 0.000010 0.000010 0.000010 0.000010 0.000010 0.000010 0.999430 0.000010 0.000010 0.000010 0.000010 0.000010 0.000010
0.000010 0.000010 0.000010 0.000010 0.000010 0.000010 0.000010 0.000010 0.000010 0.000010 0.000010 0.000010 0.000010 0.000010 0.000010 0.000010 0.000010 0.000010 0.000010 0.000010 0.000010 0.000010 0.000010 0.000010 0.000010 0.000010 0.000010 0.000010 0.000010 0.000010 0.000010 0.000010 0.000010 0.000010 0.000010 0.000010 0.000010 0.000010 0.000010 0.000010 0.000010 0.000010 0.000010 0.000010 0.000010 0.000010 0.000010 0.000010 0.000010 0.000010 0.000010 0.999430 0.000010 0.000010 0.000010 0.000010 0.000010 0.000010
0.000010 0.000010 0.000010 0.000010 0.000010 0.000010 0.000010 0.000010 0.000010 0.000010 0.000010 0.000010 0.021907 0.000010 0.000010 0.000010 0.000010 0.076617 0.000010 0.000010 0.000010 0.000010 0.000010 0.000010 0.000010 0.000010 0.000010 0.000010 0.000010 0.004496 0.000010 0.000010 0.000010 0.000010 0.000010 0.000010 0.000010 0.000010 0.000010 0.000010 0.000010 0.000010 0.000010 0.000010 0.000010 0.000010 0.000010 0.000010 0.000010 0.000010 0.000010 0.896440 0.000010 0.000010 0.000010 0.000010 0.000010 0.000010
0.000010 0.000010 0.000010 0.000010 0.000010 0.000010 0.000010 0.000010 0.000010 0.000010 0.000010 0.000010 0.000010 0.000010 0.000010 0.000010 0.000010 0.000010 0.000010 0.000010 0.000010 0.000010 0.000010 0.000010 0.000010 0.000010 0.000010 0.000010 0.000010 0.000010 0.000010 0.000010 0.000010 0.000010 0.000010 0.000010 0.000010 0.000010 0.000010 0.000010 0.000010 0.000010 0.000010 0.000010 0.000010 0.000010 0.000010 0.000010 0.000010 0.000010 0.000010 0.999430 0.000010 0.000010 0.000010 0.000010 0.000010 0.000010
0.000010 0.000010 0.000010 0.000011 0.000010 0.000010 0.000010 0.000010 0.000010 0.000010 0.000010 0.000010 0.000010 0.000010 0.000010 0.000010 0.000010 0.000010 0.000010 0.000010 0.000010 0.000010 0.000010 0.000010 0.000010 0.000010 0.000010 0.000010 0.000010 0.000010 0.000010 0.000010 0.000010 0.000010 0.000010 0.000010 0.000010 0.000010 0.000010 0.000010 0.000010 0.000010 0.000010 0.000010 0.000010 0.000010 0.000010 0.000010 0.000010 0.000010 0.000010 0.999429 0.000010 0.000010 0.000010 0.000010 0.000010 0.000010
0.000010 0.000010 0.000010 0.000010 0.000010 0.000010 0.000010 0.000010 0.000010 0.000010 0.000010 0.000010 0.000010 0.000010 0.000010 0.000010 0.000010 0.000010 0.000010 0.000010 0.000010 0.000010 0.000010 0.000010 0.000010 0.000010 0.000010 0.000010 0.000010 0.000010 0.000010 0.000010 0.000010 0.000010 0.000010 0.000010 0.000010 0.000010 0.000010 0.000010 0.000010 0.000010 0.000010 0.000010 0.000010 0.000010 0.000010 0.000010 0.000010 0.000010 0.000010 0.999430 0.000010 0.000010 0.000010 0.000010 0.000010 0.000010
0.000010 0.000010 0.000010 0.000010 0.000010 0.000010 0.000010 0.000010 0.000010 0.041086 0.000010 0.000010 0.047275 0.000010 0.000010 0.000010 0.000010 0.587496 0.000010 0.000010 0.000010 0.000010 0.000010 0.000010 0.000010 0.000010 0.000010 0.029828 0.000010 0.033929 0.000010 0.000010 0.000010 0.000010 0.137808 0.000010 0.000010 0.000010 0.000010 0.000010 0.000010 0.000010 0.000010 0.000010 0.000010 0.031280 0.000010 0.000010 0.000010 0.000010 0.000010 0.075707 0.000010 0.000010 0.000010 0.000010 0.010730 0.004380
0.000010 0.000010 0.000010 0.000010 0.000010 0.000010 0.000010 0.000010 0.000010 0.000010 0.000010 0.000010 0.000010 0.000010 0.000010 0.000010 0.000010 0.948084 0.000010 0.000010 0.000010 0.000010 0.000010 0.000010 0.000010 0.000010 0.000010 0.019807 0.000010 0.006911 0.000010 0.000010 0.000010 0.000010 0.001103 0.000010 0.000010 0.000010 0.000010 0.000010 0.000010 0.000010 0.000010 0.000010 0.000010 0.000010 0.000010 0.000010 0.000010 0.000010 0.000010 0.023564 0.000010 0.000010 0.000010 0.000010 0.000010 0.000010
0.000010 0.000010 0.000010 0.000010 0.000010 0.000010 0.000010 0.000010 0.000010 0.000010 0.000010 0.000010 0.015455 0.000010 0.000010 0.000010 0.000010 0.940789 0.000010 0.000010 0.000010 0.000010 0.000010 0.000010 0.000010 0.000010 0.000010 0.000010 0.000010 0.000010 0.000010 0.000010 0.000010 0.000010 0.027793 0.000010 0.000010 0.000010 0.000699 0.000010 0.000010 0.000010 0.000010 0.000010 0.000010 0.000010 0.000010 0.000010 0.000010 0.000010 0.000010 0.014734 0.000010 0.000010 0.000010 0.000010 0.000010 0.000010
0.000010 0.000010 0.000010 0.000010 0.000010 0.000010 0.000010 0.000010 0.000010 0.000010 0.000010 0.000010 0.000010 0.000010 0.000010 0.000010 0.000010 0.980550 0.000010 0.000010 0.000010 0.000010 0.000010 0.000010 0.000010 0.000010 0.000010 0.000010 0.000010 0.000010 0.000010 0.000010 0.000010 0.000010 0.018890 0.000010 0.000010 0.000010 0.000010 0.000010 0.000010 0.000010 0.000010 0.000010 0.000010 0.000010 0.000010 0.000010 0.000010 0.000010 0.000010 0.000010 0.000010 0.000010 0.000010 0.000010 0.000010 0.000010
0.000010 0.000010 0.000010 0.000010 0.000010 0.000010 0.000010 0.000010 0.000010 0.035567 0.003850 0.000010 0.041137 0.000010 0.000010 0.000010 0.000010 0.713297 0.000010 0.000010 0.000010 0.000010 0.000010 0.000010 0.000010 0.000010 0.000010 0.002297 0.000010 0.055975 0.000010 0.000010 0.000010 0.000010 0.027416 0.000010 0.000010 0.000010 0.000010 0.000010 0.000010 0.000010 0.000010 0.000010 0.000010 0.043501 0.000010 0.000010 0.000010 0.000010 0.000010 0.058300 0.000010 0.000010 0.000010 0.000010 0.014374 0.003815
0.000010 0.000010 0.000010 0.000010 0.000010 0.000010 0.000010 0.000010 0.000010 0.000010 0.000010 0.000010 0.000010 0.000010 0.000010 0.000010 0.000010 0.991205 0.000010 0.000010 0.000010 0.000010 0.000010 0.000010 0.000010 0.000010 0.000010 0.008235 0.000010 0.000010 0.000010 0.000010 0.000010 0.000010 0.000010 0.000010 0.000010 0.000010 0.000010 0.000010 0.000010 0.000010 0.000010 0.000010 0.000010 0.000010 0.000010 0.000010 0.000010 0.000010 0.000010 0.000010 0.000010 0.000010 0.000010 0.000010 0.000010 0.000010
0.000010 0.000010 0.000010 0.000010 0.000010 0.000010 0.000010 0.000010 0.000010 0.000010 0.000010 0.000010 0.000010 0.000010 0.000010 0.000010 0.000010 0.999430 0.000010 0.000010 0.000010 0.000010 0.000010 0.000010 0.000010 0.000010 0.000010 0.000010 0.000010 0.000010 0.000010 0.000010 0.000010 0.000010 0.000010 0.000010 0.000010 0.000010 0.000010 0.000010 0.000010 0.000010 0.000010 0.000010 0.000010 0.000010 0.000010 0.000010 0.000010 0.000010 0.000010 0.000010 0.000010 0.000010 0.000010 0.000010 0.000010 0.000010
0.000010 0.000010 0.000010 0.000010 0.000010 0.000010 0.000010 0.000010 0.000010 0.000010 0.000010 0.000010 0.000010 0.000010 0.000010 0.000010 0.000010 0.983657 0.000010 0.000010 0.000010 0.000010 0.000010 0.000010 0.000010 0.000010 0.000010 0.003826 0.000010 0.000010 0.000010 0.000010 0.000010 0.000010 0.000010 0.000010 0.000010 0.000010 0.000010 0.000010 0.000010 0.000010 0.000010 0.000010 0.000010 0.000010 0.000010 0.000010 0.000010 0.000010 0.000010 0.011966 0.000010 0.000010 0.000010 0.000010 0.000010 0.000010
0.000010 0.000010 0.000010 0.000013 0.000010 0.000010 0.000010 0.000010 0.000010 0.069189 0.009597 0.000010 0.031023 0.000010 0.000010 0.000010 0.000010 0.693429 0.000010 0.000010 0.000010 0.000010 0.000010 0.000010 0.000010 0.000010 0.000010 0.028343 0.000010 0.087114 0.000010 0.000010 0.000010 0.000010 0.019439 0.000010 0.000010 0.000010 0.000010 0.000010 0.000010 0.000010 0.000010 0.000010 0.000010 0.023965 0.000010 0.000010 0.000010 0.000010 0.000010 0.037409 0.000010 0.000010 0.000010 0.000010 0.000010 0.000010
0.000010 0.000010 0.003412 0.000010 0.000010 0.000010 0.000010 0.000010 0.000010 0.000010 0.006509 0.000010 0.068838 0.000010 0.000010 0.000010 0.000010 0.744039 0.000010 0.000010 0.000010 0.000010 0.000010 0.000010 0.000010 0.000010 0.000010 0.002080 0.000010 0.064285 0.000010 0.000010 0.000010 0.000010 0.028286 0.000010 0.000010 0.000010 0.000010 0.000010 0.000010 0.000010 0.000010 0.000010 0.000010 0.034355 0.000010 0.000010 0.000010 0.013073 0.000010 0.021190 0.000010 0.000010 0.000010 0.000010 0.013462 0.000010
0.000010 0.000010 0.000010 0.004273 0.000010 0.000010 0.000010 0.000010 0.000010 0.043981 0.000010 0.000010 0.032346 0.000010 0.000010 0.000010 0.000010 0.699655 0.000010 0.000010 0.000010 0.000010 0.000010 0.000010 0.000010 0.000010 0.000010 0.011784 0.000010 0.067251 0.000010 0.000010 0.000010 0.000010 0.041626 0.000010 0.000010 0.000010 0.000010 0.000010 0.000010 0.000010 0.000010 0.000010 0.000010 0.056090 0.000010 0.000010 0.000010 0.000010 0.000010 0.029494 0.000010 0.000010 0.000010 0.000010 0.006179 0.006852
0.000010 0.000010 0.000010 0.000010 0.000010 0.000010 0.000010 0.000010 0.000010 0.000010 0.000010 0.000010 0.000010 0.000010 0.000010 0.000010 0.000010 0.884508 0.000010 0.000010 0.000010 0.000010 0.000010 0.000010 0.000010 0.000010 0.000010 0.003649 0.000010 0.013519 0.000010 0.000010 0.000010 0.000010 0.027739 0.000010 0.000010 0.000010 0.000010 0.000010 0.000010 0.000010 0.000010 0.000010 0.000010 0.014954 0.000010 0.000010 0.000010 0.000010 0.000010 0.055112 0.000010 0.000010 0.000010 0.000010 0.000010 0.000010
0.000010 0.000010 0.000010 0.000010 0.000010 0.000010 0.000010 0.000010 0.000010 0.019152 0.000010 0.000010 0.000010 0.000010 0.000010 0.000010 0.000010 0.855780 0.000010 0.000010 0.000010 0.000010 0.000010 0.000010 0.000010 0.000010 0.000010 0.000010 0.000010 0.000010 0.000010 0.000010 0.000010 0.000010 0.023401 0.000010 0.000010 0.000010 0.000010 0.000010 0.000010 0.000010 0.000010 0.000010 0.000010 0.038801 0.000010 0.000010 0.000010 0.000010 0.000010 0.042556 0.000010 0.000010 0.000010 0.000010 0.019790 0.000010
0.000010 0.000010 0.000010 0.000010 0.000010 0.000010 0.000010 0.000010 0.000010 0.020009 0.039716 0.000010 0.078855 0.000010 0.000010 0.000010 0.000010 0.665896 0.001137 0.000010 0.000010 0.006050 0.000010 0.000010 0.000010 0.000010 0.000010 0.023333 0.000010 0.039184 0.000010 0.000010 0.000010 0.000010 0.065728 0.000010 0.000010 0.000010 0.000010 0.000010 0.000010 0.000010 0.000010 0.000010 0.000010 0.000010 0.000010 0.000010 0.000010 0.000010 0.000010 0.038468 0.000010 0.000010 0.000010 0.000010 0.020412 0.000750
0.000010 0.000010 0.000010 0.000010 0.000010 0.000010 0.000010 0.000010 0.000010 0.035076 0.030939 0.000010 0.050554 0.000010 0.000010 0.000010 0.000010 0.740351 0.000010 0.000010 0.000010 0.000010 0.000010 0.000010 0.000010 0.000010 0.000010 0.000010 0.000010 0.053442 0.000010 0.000010 0.000404 0.000010 0.058033 0.000010 0.000010 0.000010 0.000010 0.000010 0.000010 0.000010 0.000010 0.000010 0.000010 0.000010 0.000010 0.000010 0.000010 0.000010 0.000010 0.018162 0.000010 0.000010 0.000010 0.000010 0.012549 0.000010
0.000010 0.000010 0.000010 0.000010 0.000010 0.000010 0.000010 0.000010 0.000010 0.026534 0.000010 0.000010 0.000010 0.000010 0.000010 0.000010 0.000010 0.698102 0.001664 0.000010 0.000010 0.000010 0.000010 0.000010 0.000010 0.002826 0.000010 0.010226 0.000010 0.017142 0.026034 0.000010 0.000010 0.000010 0.048587 0.000010 0.000010 0.000010 0.000010 0.000010 0.000010 0.000010 0.000010 0.000010 0.000010 0.051239 0.000010 0.000010 0.000010 0.009978 0.000010 0.023990 0.000010 0.000010 0.000010 0.000010 0.067188 0.016040
0.000010 0.000010 0.000010 0.000010 0.000010 0.000010 0.000010 0.000010 0.000010 0.000010 0.000010 0.000010 0.020642 0.000010 0.000010 0.000010 0.000010 0.892993 0.000010 0.000010 0.000010 0.000010 0.000010 0.000010 0.000010 0.000010 0.000010 0.006719 0.000010 0.000010 0.000010 0.000010 0.000010 0.000010 0.033674 0.000010 0.000010 0.000010 0.000010 0.000010 0.000010 0.000010 0.000010 0.000010 0.000010 0.000010 0.000010 0.000010 0.000010 0.000010 0.000010 0.006798 0.000010 0.000010 0.000010 0.000010 0.038654 0.000010
0.000010 0.000010 0.000010 0.000010 0.000010 0.000010 0.000010 0.000010 0.000010 0.000010 0.000015 0.000010 0.031274 0.000010 0.000010 0.000010 0.000010 0.882722 0.000010 0.000010 0.000010 0.000010 0.000010 0.000010 0.000010 0.000010 0.000010 0.000010 0.000010 0.000010 0.000010 0.000010 0.000010 0.000010 0.026139 0.000010 0.000010 0.000010 0.000010 0.000010 0.000010 0.000010 0.000010 0.000010 0.000010 0.000010 0.000010 0.000010 0.000010 0.000010 0.000010 0.020444 0.000010 0.000010 0.000010 0.000010 0.038886 0.000010
0.000010 0.000010 0.000010 0.000010 0.000010 0.000010 0.000010 0.000010 0.000010 0.000010 0.000010 0.000010 0.000010 0.000010 0.000010 0.000010 0.000010 0.849954 0.000010 0.000010 0.000010 0.000010 0.000010 0.000010 0.000010 0.000010 0.000010 0.006994 0.000010 0.023278 0.000010 0.000010 0.000010 0.000010 0.019218 0.000010 0.000010 0.000010 0.000010 0.000010 0.000010 0.000010 0.000010 0.000010 0.000010 0.067491 0.000010 0.000010 0.000010 0.000010 0.001062 0.011155 0.000010 0.000010 0.000010 0.000010 0.020348 0.000010
0.000010 0.000010 0.000010 0.000010 0.000010 0.000010 0.000010 0.000010 0.000010 0.002626 0.000010 0.000010 0.008489 0.000010 0.000010 0.000010 0.000010 0.925899 0.000010 0.000010 0.000010 0.000010 0.000010 0.000010 0.000010 0.000010 0.000010 0.015892 0.000010 0.024306 0.000010 0.000010 0.000010 0.000010 0.012356 0.000010 0.000010 0.000010 0.000010 0.000010 0.000010 0.000010 0.000010 0.000010 0.000010 0.006514 0.000010 0.000010 0.000010 0.000010 0.000010 0.003418 0.000010 0.000010 0.000010 0.000010 0.000010 0.000010
0.000010 0.000010 0.000010 0.000010 0.000010 0.000010 0.000010 0.000010 0.000010 0.088311 0.000010 0.000010 0.079105 0.000010 0.000010 0.000010 0.000010 0.667192 0.000010 0.000010 0.000010 0.000010 0.000010 0.000010 0.000010 0.000010 0.000010 0.000010 0.000010 0.028008 0.000010 0.000010 0.000010 0.000010 0.055433 0.000010 0.000010 0.000010 0.000010 0.000010 0.000010 0.000010 0.000010 0.000010 0.000010 0.020747 0.000010 0.000010 0.000010 0.000010 0.000010 0.020754 0.000010 0.000010 0.000010 0.000010 0.039950 0.000010
0.000010 0.000010 0.000010 0.000010 0.000010 0.000010 0.000010 0.000010 0.000010 0.023827 0.004202 0.000010 0.083510 0.000010 0.000010 0.000010 0.000010 0.685251 0.000010 0.000010 0.000010 0.000010 0.000010 0.000010 0.000010 0.000010 0.000010 0.018066 0.000010 0.046936 0.000010 0.000010 0.000010 0.000010 0.036486 0.000010 0.000010 0.000010 0.000010 0.000010 0.000010 0.000010 0.000010 0.015935 0.000010 0.035320 0.000010 0.000010 0.000010 0.000010 0.000010 0.038522 0.000010 0.000010 0.000010 0.000010 0.011475 0.000010
0.000010 0.000010 0.000010 0.000010 0.000010 0.000010 0.000010 0.000010 0.000010 0.034972 0.000010 0.000010 0.040147 0.000010 0.001810 0.000010 0.000010 0.688950 0.000010 0.000010 0.000010 0.000010 0.000010 0.000010 0.000010 0.000010 0.000010 0.018337 0.000010 0.050761 0.000639 0.000010 0.000010 0.000010 0.074161 0.000010 0.000010 0.000010 0.000010 0.000010 0.000010 0.000010 0.000010 0.003926 0.000010 0.029097 0.000010 0.000010 0.000010 0.000010 0.000010 0.046777 0.000010 0.000010 0.000010 0.000010 0.004396 0.005578
0.000010 0.000010 0.000010 0.000010 0.000010 0.000010 0.000010 0.000010 0.000010 0.000010 0.000010 0.000010 0.054981 0.000010 0.000010 0.000010 0.000010 0.944459 0.000010 0.000010 0.000010 0.000010 0.000010 0.000010 0.000010 0.000010 0.000010 0.000010 0.000010 0.000010 0.000010 0.000010 0.000010 0.000010 0.000010 0.000010 0.000010 0.000010 0.000010 0.000010 0.000010 0.000010 0.000010 0.000010 0.000010 0.000010 0.000010 0.000010 0.000010 0.000010 0.000010 0.000010 0.000010 0.000010 0.000010 0.000010 0.000010 0.000010
0.000010 0.000010 0.000010 0.000010 0.000010 0.000010 0.000010 0.000010 0.000010 0.000010 0.000010 0.000010 0.093963 0.000010 0.000010 0.000010 0.000010 0.905477 0.000010 0.000010 0.000010 0.000010 0.000010 0.000010 0.000010 0.000010 0.000010 0.000010 0.000010 0.000010 0.000010 0.000010 0.000010 0.000010 0.000010 0.000010 0.000010 0.000010 0.000010 0.000010 0.000010 0.000010 0.000010 0.000010 0.000010 0.000010 0.000010 0.000010 0.000010 0.000010 0.000010 0.000010 0.000010 0.000010 0.000010 0.000010 0.000010 0.000010
0.000010 0.000010 0.000010 0.000010 0.000010 0.000010 0.000010 0.000010 0.000010 0.000010 0.000010 0.000010 0.125751 0.000010 0.000010 0.000010 0.000010 0.861950 0.000010 0.000010 0.000010 0.000010 0.000010 0.000010 0.000010 0.000010 0.000010 0.009914 0.000010 0.001845 0.000010 0.000010 0.000010 0.000010 0.000010 0.000010 0.000010 0.000010 0.000010 0.000010 0.000010 0.000010 0.000010 0.000010 0.000010 0.000010 0.000010 0.000010 0.000010 0.000010 0.000010 0.000010 0.000010 0.000010 0.000010 0.000010 0.000010 0.000010
0.000010 0.000010 0.000010 0.000010 0.000010 0.000010 0.000010 0.000010 0.000010 0.000010 0.000010 0.000010 0.132889 0.000010 0.000010 0.000010 0.000010 0.862006 0.000010 0.000010 0.000010 0.000010 0.000010 0.000010 0.000010 0.000010 0.000010 0.004555 0.000010 0.000010 0.000010 0.000010 0.000010 0.000010 0.000010 0.000010 0.000010 0.000010 0.000010 0.000010 0.000010 0.000010 0.000010 0.000010 0.000010 0.000010 0.000010 0.000010 0.000010 0.000010 0.000010 0.000010 0.000010 0.000010 0.000010 0.000010 0.000010 0.000010
0.000010 0.000010 0.000010 0.000010 0.000010 0.000010 0.002253 0.000010 0.000010 0.000010 0.000010 0.000010 0.087431 0.005417 0.000010 0.000010 0.000010 0.798029 0.000010 0.000010 0.000010 0.000010 0.000010 0.000010 0.000010 0.000010 0.000010 0.010260 0.000010 0.006832 0.000010 0.082246 0.000010 0.000010 0.000010 0.000010 0.000010 0.000010 0.000010 0.000010 0.000010 0.000010 0.000010 0.000010 0.000010 0.000010 0.000010 0.000010 0.000010 0.000010 0.000010 0.000010 0.007031 0.000010 0.000010 0.000010 0.000010 0.000010
0.000010 0.000010 0.000010 0.000010 0.000010 0.000010 0.000010 0.000010 0.000010 0.000010 0.000010 0.000010 0.068111 0.000010 0.000010 0.000010 0.000010 0.910965 0.000010 0.000010 0.000010 0.000010 0.000010 0.000010 0.000010 0.000010 0.000010 0.009012 0.000010 0.000010 0.000010 0.000010 0.000010 0.000010 0.000010 0.000010 0.000010 0.000010 0.000010 0.000010 0.000010 0.000010 0.000010 0.000010 0.000010 0.000010 0.000010 0.000010 0.000010 0.000010 0.000010 0.011372 0.000010 0.000010 0.000010 0.000010 0.000010 0.000010
0.000010 0.000010 0.000010 0.001895 0.000010 0.006750 0.000010 0.000010 0.000010 0.008100 0.000010 0.022344 0.102224 0.000010 0.004896 0.000899 0.003505 0.628226 0.003656 0.000010 0.000010 0.000010 0.000010 0.000010 0.000010 0.000010 0.000010 0.026217 0.000010 0.021835 0.000010 0.047824 0.000010 0.001611 0.053090 0.000010 0.000010 0.000010 0.000933 0.000010 0.000010 0.000010 0.000010 0.000017 0.000010 0.000010 0.004536 0.000010 0.000010 0.000010 0.000010 0.055696 0.000010 0.000010 0.000010 0.000010 0.003904 0.001473
0.000010 0.000010 0.000010 0.000010 0.000010 0.000010 0.000010 0.000010 0.000010 0.079391 0.000010 0.000010 0.139860 0.001267 0.000010 0.000010 0.000010 0.597170 0.000010 0.000010 0.000010 0.000010 0.000010 0.000010 0.000010 0.000010 0.000010 0.017487 0.000010 0.021159 0.000010 0.000010 0.000010 0.000010 0.041778 0.000010 0.000010 0.000010 0.000010 0.000010 0.000010 0.000010 0.000010 0.000010 0.000010 0.038308 0.000010 0.000010 0.000010 0.000010 0.000010 0.063090 0.000010 0.000010 0.000010 0.000010 0.000010 0.000010
0.000010 0.000010 0.000010 0.000010 0.000010 0.000010 0.000010 0.000010 0.000010 0.007378 0.000010 0.000010 0.139866 0.000010 0.000010 0.000010 0.000010 0.800484 0.000010 0.000010 0.000010 0.000010 0.000010 0.000010 0.000010 0.000010 0.000010 0.023657 0.000010 0.000010 0.000010 0.000010 0.000010 0.000010 0.017438 0.000010 0.000010 0.000010 0.000010 0.000010 0.000010 0.000010 0.000010 0.000010 0.000010 0.000010 0.000010 0.000010 0.000010 0.000010 0.000010 0.010657 0.000010 0.000010 0.000010 0.000010 0.000010 0.000010
0.000010 0.000010 0.000010 0.000010 0.000010 0.000010 0.000010 0.000010 0.000010 0.052671 0.029988 0.000010 0.172080 0.000010 0.000010 0.000010 0.000010 0.581525 0.000010 0.000010 0.000010 0.000010 0.000010 0.000010 0.000010 0.000010 0.000010 0.019092 0.000010 0.068156 0.000010 0.000010 0.000010 0.000010 0.008613 0.000010 0.000010 0.000010 0.000010 0.000010 0.000010 0.000010 0.000010 0.014672 0.000010 0.008910 0.000010 0.000010 0.000010 0.000010 0.000010 0.029607 0.000010 0.000010 0.000010 0.000010 0.010000 0.004226
0.000010 0.000010 0.000010 0.000010 0.000010 0.000010 0.000010 0.000010 0.000010 0.029277 0.000010 0.000010 0.115984 0.000010 0.000010 0.000010 0.000010 0.809339 0.000010 0.000010 0.000010 0.000010 0.000010 0.000010 0.000010 0.000010 0.000010 0.019968 0.000010 0.000010 0.000010 0.000010 0.000010 0.000010 0.004178 0.000010 0.000010 0.000010 0.000010 0.000010 0.000010 0.000010 0.000010 0.000010 0.000010 0.000010 0.000010 0.000010 0.000010 0.000010 0.000010 0.020734 0.000010 0.000010 0.000010 0.000010 0.000010 0.000010
0.000010 0.000010 0.000010 0.000010 0.000010 0.000010 0.000010 0.000010 0.000010 0.000010 0.000010 0.000010 0.128861 0.000010 0.000010 0.000010 0.000010 0.788674 0.000010 0.000010 0.000010 0.000010 0.000010 0.000010 0.000010 0.000010 0.000010 0.020796 0.000010 0.000010 0.000010 0.000010 0.000010 0.000010 0.000010 0.000010 0.000010 0.000010 0.000010 0.000010 0.000010 0.000010 0.000010 0.000010 0.000010 0.000010 0.000010 0.000010 0.000010 0.000010 0.000010 0.061130 0.000010 0.000010 0.000010 0.000010 0.000010 0.000010
0.000010 0.000010 0.000010 0.000010 0.000010 0.000010 0.000010 0.000010 0.000010 0.010699 0.016790 0.000010 0.121076 0.000010 0.000010 0.000010 0.000010 0.774595 0.000010 0.000010 0.000010 0.000010 0.000010 0.000010 0.000010 0.000010 0.000010 0.000010 0.000010 0.019134 0.000010 0.000010 0.000010 0.000010 0.053256 0.000010 0.000010 0.000010 0.000010 0.000010 0.000010 0.000010 0.000010 0.000010 0.000010 0.000010 0.000010 0.000010 0.000010 0.000010 0.000010 0.003939 0.000010 0.000010 0.000010 0.000010 0.000010 0.000010
0.000010 0.000010 0.000010 0.000010 0.000010 0.000010 0.000010 0.000010 0.000010 0.000010 0.000010 0.000010 0.118016 0.000010 0.000010 0.000010 0.000010 0.756938 0.000010 0.000010 0.000010 0.000010 0.000010 0.000010 0.000010 0.000010 0.000010 0.000010 0.000010 0.013133 0.000010 0.000010 0.000010 0.000010 0.069761 0.000010 0.000010 0.000010 0.000010 0.000010 0.000010 0.000010 0.000010 0.000010 0.000010 0.011418 0.000010 0.000010 0.000010 0.000010 0.000010 0.030215 0.000010 0.000010 0.000010 0.000010 0.000010 0.000010
0.000010 0.000010 0.000010 0.000010 0.000010 0.000010 0.000010 0.000010 0.000010 0.035824 0.018509 0.000010 0.108696 0.000010 0.000010 0.000010 0.000010 0.733432 0.000010 0.000010 0.000010 0.000010 0.000010 0.000010 0.000010 0.000010 0.000010 0.010330 0.000010 0.000010 0.000010 0.000010 0.000010 0.000010 0.062370 0.000010 0.000010 0.000010 0.000010 0.000010 0.000010 0.000010 0.000010 0.000010 0.000010 0.010926 0.000010 0.000010 0.000010 0.000010 0.000010 0.019414 0.000010 0.000010 0.000010 0.000010 0.000010 0.000010
0.000010 0.000010 0.000010 0.000010 0.000010 0.000010 0.000010 0.000010 0.000010 0.000010 0.000010 0.000010 0.134139 0.000010 0.000010 0.000010 0.000010 0.783692 0.000010 0.000010 0.000010 0.000010 0.000010 0.000010 0.000010 0.000010 0.000010 0.000010 0.000010 0.000010 0.000010 0.000010 0.000010 0.000010 0.042481 0.000010 0.000010 0.000010 0.003830 0.000010 0.000010 0.000010 0.000010 0.000010 0.000010 0.000011 0.000010 0.000010 0.000010 0.000010 0.000010 0.027569 0.000010 0.000010 0.000010 0.000010 0.007768 0.000010
0.000010 0.000010 0.000010 0.000010 0.000010 0.000010 0.000010 0.000010 0.000010 0.000010 0.000010 0.000010 0.120352 0.000010 0.000010 0.000010 0.000010 0.709127 0.000010 0.000010 0.000010 0.000010 0.000010 0.000010 0.000010 0.000010 0.000010 0.010078 0.000010 0.043594 0.000010 0.000010 0.000010 0.000010 0.085300 0.000010 0.000010 0.000010 0.000010 0.000010 0.000010 0.000010 0.000010 0.000010 0.000010 0.000010 0.000010 0.000010 0.000010 0.000010 0.000010 0.031030 0.000010 0.000010 0.000010 0.000010 0.000010 0.000010
0.000010 0.000010 0.000010 0.000010 0.000010 0.000010 0.000010 0.000010 0.000010 0.000010 0.000010 0.000010 0.075892 0.000010 0.000010 0.000010 0.000010 0.214267 0.000010 0.000010 0.000010 0.000010 0.000010 0.000010 0.000010 0.000010 0.000010 0.018787 0.000010 0.000010 0.000010 0.000010 0.000010 0.000010 0.670166 0.000010 0.000010 0.000010 0.000010 0.000010 0.000010 0.000010 0.000010 0.000010 0.000010 0.008492 0.000010 0.000010 0.000010 0.000010 0.000010 0.011876 0.000010 0.000010 0.000010 0.000010 0.000010 0.000010
0.000010 0.000010 0.000010 0.000010 0.000010 0.000010 0.000010 0.000010 0.000010 0.000010 0.000010 0.000010 0.000010 0.000010 0.000010 0.000010 0.000010 0.153366 0.000010 0.000010 0.000010 0.000010 0.000010 0.000010 0.000010 0.000010 0.000010 0.000243 0.000010 0.000010 0.000010 0.000010 0.000010 0.000010 0.837058 0.000010 0.000010 0.000010 0.000010 0.000010 0.000010 0.000010 0.000010 0.000010 0.000010 0.000010 0.000010 0.000010 0.000010 0.000010 0.000010 0.008792 0.000010 0.000010 0.000010 0.000010 0.000010 0.000010
0.000010 0.000010 0.000010 0.000010 0.000010 0.000010 0.000010 0.000010 0.000010 0.042858 0.000010 0.000010 0.138813 0.000010 0.000010 0.000010 0.000010 0.608661 0.000010 0.000010 0.000010 0.000010 0.000010 0.000010 0.000010 0.000010 0.000010 0.020975 0.000010 0.064224 0.000010 0.000010 0.000010 0.000010 0.069181 0.000010 0.000010 0.000010 0.003687 0.000010 0.000010 0.000010 0.000010 0.002258 0.000010 0.000010 0.000010 0.000010 0.000010 0.010671 0.000010 0.035842 0.000010 0.000010 0.000010 0.000010 0.000010 0.002361
0.000010 0.000010 0.000010 0.003332 0.000010 0.000010 0.001367 0.000010 0.000010 0.000010 0.000010 0.000010 0.103746 0.000010 0.000010 0.000010 0.000010 0.515058 0.000010 0.000010 0.000010 0.000010 0.000010 0.010283 0.000010 0.000010 0.000010 0.017613 0.000010 0.000010 0.000010 0.000010 0.000010 0.000010 0.322538 0.000010 0.000010 0.000010 0.000010 0.000010 0.006994 0.000010 0.000010 0.000010 0.000010 0.000010 0.001212 0.000010 0.000010 0.000010 0.000010 0.014952 0.000010 0.000010 0.000010 0.000010 0.002434 0.000010
0.000010 0.000010 0.000010 0.000010 0.000010 0.000010 0.000010 0.000010 0.000010 0.000010 0.000010 0.000010 0.049803 0.000010 0.000010 0.000010 0.000010 0.439556 0.000010 0.000010 0.000010 0.000010 0.000010 0.000010 0.000010 0.000010 0.000010 0.424447 0.000010 0.000010 0.000010 0.000010 0.000010 0.000010 0.061809 0.000010 0.000010 0.000010 0.000010 0.000010 0.000010 0.000010 0.000010 0.000010 0.000010 0.006405 0.000010 0.000010 0.000010 0.000010 0.000010 0.017460 0.000010 0.000010 0.000010 0.000010 0.000010 0.000010
0.000010 0.000010 0.000010 0.000010 0.000010 0.000010 0.000010 0.000010 0.000010 0.000010 0.000010 0.000010 0.009013 0.000010 0.000010 0.000010 0.000010 0.051412 0.000010 0.000010 0.000010 0.000010 0.000010 0.000010 0.000010 0.000010 0.000010 0.000010 0.000010 0.000010 0.000010 0.000010 0.000010 0.000010 0.047170 0.000010 0.000010 0.000010 0.000010 0.000010 0.000010 0.000010 0.000010 0.000010 0.000010 0.042370 0.000010 0.000010 0.000010 0.000010 0.000010 0.081413 0.000010 0.000010 0.000010 0.000010 0.768101 0.000010
0.000010 0.000010 0.000010 0.000010 0.000010 0.000010 0.000010 0.000010 0.000015 0.000010 0.000010 0.000010 0.000010 0.000010 0.000010 0.000010 0.000010 0.000010 0.000010 0.000010 0.000010 0.000010 0.000010 0.000010 0.000010 0.000010 0.000010 0.000010 0.000010 0.000010 0.000010 0.000010 0.000010 0.000010 0.000010 0.000010 0.000010 0.000010 0.000010 0.000010 0.000010 0.000010 0.000010 0.000010 0.000010 0.000010 0.000010 0.000010 0.000010 0.000010 0.000010 0.000010 0.000010 0.000010 0.000010 0.000010 0.999425 0.000010
0.000010 0.000010 0.000010 0.000010 0.000010 0.000010 0.000010 0.000010 0.000010 0.000010 0.000010 0.000010 0.000010 0.000010 0.000010 0.000010 0.000010 0.266019 0.000010 0.000010 0.000010 0.000010 0.000010 0.000010 0.000010 0.000010 0.000010 0.001770 0.000010 0.000010 0.000010 0.000010 0.000010 0.000010 0.358508 0.000010 0.000010 0.000010 0.000010 0.000010 0.000010 0.000010 0.000010 0.000010 0.000010 0.000010 0.000010 0.000010 0.000010 0.000010 0.000010 0.028800 0.000010 0.000010 0.000010 0.000010 0.344373 0.000010
0.000010 0.000010 0.000010 0.000010 0.000010 0.000010 0.000010 0.000010 0.000010 0.000010 0.000010 0.000010 0.000010 0.000010 0.000010 0.000010 0.000010 0.000010 0.000010 0.000010 0.000010 0.000010 0.000010 0.000010 0.000010 0.000010 0.000010 0.000010 0.000010 0.000010 0.000010 0.000010 0.000010 0.000012 0.000010 0.000010 0.000010 0.000010 0.000010 0.000010 0.000010 0.000010 0.000010 0.000010 0.000010 0.000010 0.000010 0.000010 0.000011 0.000010 0.000010 0.000010 0.000010 0.000010 0.000010 0.000010 0.999427 0.000010
0.000010 0.000010 0.000010 0.000010 0.000010 0.000010 0.000010 0.000010 0.000010 0.015151 0.013539 0.001797 0.047638 0.000010 0.000010 0.000010 0.000010 0.641655 0.000010 0.000010 0.000010 0.000010 0.000010 0.000010 0.000010 0.000010 0.000010 0.005843 0.000010 0.022081 0.024218 0.000010 0.000010 0.000010 0.037060 0.000010 0.000010 0.000010 0.000010 0.000010 0.000010 0.000010 0.000010 0.000010 0.000010 0.035579 0.000010 0.000010 0.000010 0.000010 0.000010 0.058023 0.000010 0.000010 0.000010 0.000010 0.095620 0.001348
0.000010 0.000010 0.000010 0.000010 0.000010 0.000010 0.015163 0.000010 0.000010 0.035938 0.007409 0.000010 0.000010 0.000010 0.000010 0.000010 0.000010 0.594312 0.009997 0.000010 0.000010 0.013930 0.006371 0.000010 0.007873 0.000010 0.000010 0.002215 0.000010 0.022370 0.070285 0.000010 0.000010 0.000010 0.026123 0.000010 0.000010 0.000010 0.000010 0.000010 0.005044 0.000010 0.002018 0.000010 0.000010 0.034878 0.000010 0.000010 0.000010 0.000010 0.000010 0.013636 0.000010 0.000010 0.000010 0.000010 0.127029 0.005008
0.000010 0.000010 0.000010 0.000010 0.000010 0.000010 0.000105 0.000010 0.000010 0.064141 0.013555 0.036748 0.004017 0.000010 0.000010 0.000010 0.000010 0.529115 0.000010 0.000010 0.013299 0.007250 0.003760 0.000010 0.000010 0.000010 0.000010 0.004085 0.000010 0.007456 0.020682 0.000618 0.000010 0.000010 0.068551 0.007600 0.000010 0.003116 0.000010 0.000010 0.001286 0.000010 0.000010 0.000010 0.000010 0.062120 0.000010 0.000010 0.000010 0.000014 0.000010 0.056765 0.000010 0.001286 0.000010 0.000010 0.073594 0.020486
0.000010 0.000010 0.000010 0.000010 0.000010 0.000010 0.000010 0.000010 0.000010 0.000010 0.000010 0.000010 0.000010 0.000010 0.000010 0.000010 0.000010 0.000010 0.000010 0.000010 0.000010 0.000010 0.000010 0.000010 0.000010 0.000010 0.000010 0.000010 0.000010 0.000010 0.000010 0.000010 0.000010 0.000010 0.000010 0.000010 0.000010 0.000010 0.000010 0.000010 0.000010 0.000010 0.000010 0.000010 0.000010 0.000010 0.000010 0.000010 0.000010 0.000010 0.000010 0.000010 0.000010 0.000010 0.000010 0.000010 0.999430 0.000010
0.000010 0.000010 0.000010 0.000010 0.000010 0.000010 0.000010 0.000010 0.000010 0.000010 0.000010 0.000010 0.034691 0.000010 0.000010 0.000010 0.000010 0.121378 0.000010 0.000010 0.000010 0.000010 0.000010 0.000010 0.000010 0.000010 0.000010 0.000010 0.000010 0.036976 0.000010 0.000010 0.000010 0.000010 0.034986 0.000010 0.000010 0.000010 0.000010 0.000010 0.000010 0.000010 0.000010 0.000010 0.000010 0.003642 0.000010 0.000010 0.000010 0.000010 0.000010 0.021578 0.000010 0.000010 0.000010 0.000010 0.746239 0.000010
0.000010 0.000010 0.000010 0.000010 0.000010 0.000010 0.000010 0.000010 0.000010 0.000010 0.000010 0.000010 0.000010 0.000010 0.000010 0.000010 0.000010 0.000010 0.000010 0.000010 0.000010 0.000010 0.000010 0.000010 0.000010 0.000010 0.000010 0.000010 0.000010 0.000010 0.000010 0.000010 0.000010 0.000010 0.000010 0.000010 0.000010 0.000010 0.000010 0.000010 0.000010 0.000010 0.000010 0.000010 0.000010 0.000010 0.000010 0.000010 0.000010 0.000010 0.000010 0.000010 0.000010 0.000010 0.000010 0.000010 0.999430 0.000010
0.000010 0.000010 0.000010 0.000010 0.000010 0.000010 0.000010 0.000010 0.000010 0.052267 0.011764 0.000010 0.000010 0.000010 0.000010 0.000010 0.000010 0.512835 0.000010 0.000010 0.000010 0.011969 0.000010 0.000010 0.000010 0.000010 0.000010 0.000010 0.000010 0.023515 0.050309 0.000010 0.000010 0.000010 0.075694 0.000010 0.000010 0.000010 0.000010 0.000010 0.000010 0.000010 0.000010 0.000010 0.000010 0.061663 0.000010 0.000010 0.000010 0.017995 0.000010 0.035688 0.000010 0.000010 0.004820 0.000010 0.141020 0.000010
0.000010 0.000010 0.000010 0.000949 0.000010 0.000010 0.008155 0.000010 0.000010 0.053523 0.000010 0.000010 0.075259 0.003111 0.004002 0.000010 0.000010 0.528784 0.000010 0.001445 0.000010 0.015938 0.000010 0.000010 0.000010 0.000010 0.000010 0.000323 0.000010 0.000010 0.082479 0.000010 0.000010 0.000010 0.043969 0.000010 0.000010 0.000798 0.000010 0.000010 0.010703 0.000010 0.000010 0.000010 0.000010 0.021788 0.000010 0.000010 0.000010 0.000010 0.000010 0.027760 0.000010 0.000010 0.000010 0.000010 0.120603 0.000010
0.000010 0.000010 0.000010 0.000010 0.000010 0.000010 0.000010 0.000010 0.000010 0.000010 0.000010 0.000010 0.000010 0.000010 0.000010 0.000010 0.000010 0.000010 0.000010 0.000010 0.000010 0.000010 0.000010 0.000010 0.000010 0.000010 0.000010 0.000010 0.000010 0.000010 0.000010 0.000010 0.000010 0.000010 0.000010 0.000010 0.000010 0.000010 0.000010 0.000010 0.999430 0.000010 0.000010 0.000010 0.000010 0.000010 0.000010 0.000010 0.000010 0.000010 0.000010 0.000010 0.000010 0.000010 0.000010 0.000010 0.000010 0.000010
0.000010 0.000010 0.000010 0.000010 0.000010 0.000010 0.000010 0.000010 0.000010 0.000010 0.000010 0.000010 0.000010 0.000010 0.000010 0.000010 0.000010 0.000010 0.000010 0.000010 0.000010 0.000010 0.000010 0.000010 0.000010 0.000010 0.000010 0.000010 0.000010 0.000010 0.000010 0.000010 0.000010 0.000010 0.000010 0.000010 0.000010 0.000010 0.000010 0.000010 0.999430 0.000010 0.000010 0.000010 0.000010 0.000010 0.000010 0.000010 0.000010 0.000010 0.000010 0.000010 0.000010 0.000010 0.000010 0.000010 0.000010 0.000010
0.000010 0.000010 0.000010 0.000010 0.000010 0.000010 0.000010 0.000010 0.000010 0.000010 0.000010 0.000010 0.000010 0.000010 0.000010 0.000010 0.000010 0.000010 0.000010 0.000010 0.000010 0.000010 0.000010 0.000010 0.000010 0.000010 0.000010 0.000010 0.000010 0.000010 0.000010 0.000010 0.000010 0.000010 0.000010 0.000010 0.000010 0.000010 0.000010 0.000010 0.999430 0.000010 0.000010 0.000010 0.000010 0.000010 0.000010 0.000010 0.000010 0.000010 0.000010 0.000010 0.000010 0.000010 0.000010 0.000010 0.000010 0.000010
0.000010 0.000010 0.000010 0.000010 0.000010 0.000010 0.000010 0.000010 0.000010 0.000010 0.000010 0.000010 0.000010 0.000010 0.000010 0.000010 0.000010 0.000010 0.000010 0.000010 0.000010 0.000010 0.000010 0.000010 0.000010 0.000010 0.000010 0.000010 0.000010 0.000010 0.000010 0.000010 0.000010 0.000010 0.000010 0.000010 0.000010 0.000010 0.000010 0.000010 0.999430 0.000010 0.000010 0.000010 0.000010 0.000010 0.000010 0.000010 0.000010 0.000010 0.000010 0.000010 0.000010 0.000010 0.000010 0.000010 0.000010 0.000010
0.000010 0.000010 0.000010 0.000010 0.000010 0.000010 0.000010 0.000010 0.000010 0.000010 0.000010 0.000010 0.000010 0.000010 0.000010 0.000010 0.000010 0.000010 0.000010 0.000010 0.000010 0.000010 0.000010 0.000010 0.000010 0.000010 0.000010 0.000010 0.000010 0.000010 0.000010 0.000010 0.000010 0.000010 0.000010 0.000010 0.000010 0.000010 0.000010 0.000010 0.999430 0.000010 0.000010 0.000010 0.000010 0.000010 0.000010 0.000010 0.000010 0.000010 0.000010 0.000010 0.000010 0.000010 0.000010 0.000010 0.000010 0.000010
0.000010 0.000010 0.000010 0.000010 0.000010 0.000010 0.000010 0.000010 0.000010 0.000010 0.000010 0.000010 0.000010 0.000010 0.000010 0.000010 0.000010 0.000010 0.000010 0.000010 0.000010 0.000010 0.000010 0.000010 0.000010 0.000010 0.000010 0.000010 0.000010 0.000010 0.000010 0.000010 0.000010 0.000010 0.000010 0.000010 0.000010 0.000010 0.000010 0.000010 0.999430 0.000010 0.000010 0.000010 0.000010 0.000010 0.000010 0.000010 0.000010 0.000010 0.000010 0.000010 0.000010 0.000010 0.000010 0.000010 0.000010 0.000010
0.000010 0.000010 0.000010 0.000010 0.000010 0.000010 0.000010 0.000010 0.000010 0.000010 0.000010 0.000010 0.000010 0.000010 0.000010 0.000010 0.000010 0.000010 0.000010 0.000010 0.000010 0.000010 0.000010 0.000010 0.000010 0.000010 0.000010 0.000010 0.000010 0.000010 0.000010 0.000010 0.000010 0.000010 0.000010 0.000010 0.000010 0.000010 0.000010 0.000010 0.999430 0.000010 0.000010 0.000010 0.000010 0.000010 0.000010 0.000010 0.000010 0.000010 0.000010 0.000010 0.000010 0.000010 0.000010 0.000010 0.000010 0.000010
0.000010 0.000010 0.000010 0.000010 0.000010 0.000010 0.000010 0.000010 0.000010 0.000010 0.000010 0.000010 0.000010 0.000010 0.002721 0.000010 0.000010 0.000010 0.000010 0.000010 0.000010 0.000010 0.000010 0.000010 0.000010 0.000010 0.000010 0.000010 0.000010 0.000010 0.000010 0.000010 0.000010 0.000010 0.000010 0.000010 0.000010 0.000010 0.000010 0.005824 0.990906 0.000010 0.000010 0.000010 0.000010 0.000010 0.000010 0.000010 0.000010 0.000010 0.000010 0.000010 0.000010 0.000010 0.000010 0.000010 0.000010 0.000010
0.000010 0.000010 0.000010 0.000010 0.000010 0.000010 0.000010 0.000010 0.000010 0.000010 0.000010 0.000010 0.000010 0.000010 0.000010 0.000010 0.000010 0.000010 0.000010 0.000010 0.000010 0.000010 0.000010 0.000010 0.000010 0.000010 0.000010 0.000010 0.000010 0.000010 0.000010 0.000010 0.000010 0.000010 0.000010 0.000010 0.000010 0.000010 0.000010 0.000010 0.999430 0.000010 0.000010 0.000010 0.000010 0.000010 0.000010 0.000010 0.000010 0.000010 0.000010 0.000010 0.000010 0.000010 0.000010 0.000010 0.000010 0.000010
0.000010 0.000010 0.000010 0.000010 0.000010 0.000010 0.000010 0.000010 0.000010 0.000010 0.000010 0.000010 0.000010 0.000010 0.000010 0.000010 0.000010 0.000010 0.000010 0.000010 0.000010 0.000010 0.000010 0.000010 0.000010 0.000010 0.000010 0.000010 0.000010 0.000010 0.000010 0.000010 0.000010 0.000010 0.000010 0.000010 0.000010 0.000010 0.000010 0.000010 0.999430 0.000010 0.000010 0.000010 0.000010 0.000010 0.000010 0.000010 0.000010 0.000010 0.000010 0.000010 0.000010 0.000010 0.000010 0.000010 0.000010 0.000010
0.000010 0.000010 0.000010 0.000010 0.000010 0.000010 0.000010 0.000010 0.000010 0.000010 0.000010 0.000010 0.000010 0.000010 0.000010 0.000010 0.000010 0.000010 0.000010 0.000010 0.000010 0.000010 0.000010 0.000010 0.000010 0.000010 0.000010 0.000010 0.000010 0.000010 0.000010 0.000010 0.000010 0.000010 0.000010 0.000010 0.000010 0.000010 0.000010 0.010561 0.988879 0.000010 0.000010 0.000010 0.000010 0.000010 0.000010 0.000010 0.000010 0.000010 0.000010 0.000010 0.000010 0.000010 0.000010 0.000010 0.000010 0.000010
0.000010 0.000010 0.000010 0.000010 0.000010 0.000010 0.000010 0.000010 0.000010 0.000010 0.000010 0.000010 0.000010 0.000010 0.000010 0.000010 0.000010 0.000010 0.000010 0.000010 0.000010 0.000010 0.000010 0.000010 0.000010 0.000010 0.000010 0.000010 0.000010 0.000010 0.000010 0.000010 0.000010 0.000010 0.000010 0.000010 0.000010 0.000010 0.000010 0.000010 0.999430 0.000010 0.000010 0.000010 0.000010 0.000010 0.000010 0.000010 0.000010 0.000010 0.000010 0.000010 0.000010 0.000010 0.000010 0.000010 0.000010 0.000010
0.000010 0.000010 0.000010 0.000010 0.000010 0.000010 0.000010 0.000010 0.000010 0.000010 0.000010 0.000010 0.000010 0.000010 0.000010 0.000010 0.000010 0.000010 0.000010 0.000010 0.000010 0.000010 0.000010 0.000010 0.000010 0.000010 0.000010 0.000010 0.000010 0.000010 0.000010 0.000010 0.000010 0.000010 0.000010 0.000010 0.000010 0.000010 0.000010 0.000010 0.999430 0.000010 0.000010 0.000010 0.000010 0.000010 0.000010 0.000010 0.000010 0.000010 0.000010 0.000010 0.000010 0.000010 0.000010 0.000010 0.000010 0.000010
0.000010 0.000010 0.000010 0.000010 0.000010 0.000010 0.000010 0.000010 0.000010 0.000010 0.000010 0.000010 0.000010 0.000010 0.000010 0.000010 0.000010 0.000010 0.000010 0.000010 0.000010 0.000010 0.000010 0.000010 0.000010 0.000010 0.000010 0.000010 0.000010 0.000010 0.000010 0.000010 0.000010 0.000010 0.000010 0.000010 0.000010 0.000010 0.000010 0.000010 0.999430 0.000010 0.000010 0.000010 0.000010 0.000010 0.000010 0.000010 0.000010 0.000010 0.000010 0.000010 0.000010 0.000010 0.000010 0.000010 0.000010 0.000010
0.000010 0.000010 0.000010 0.000010 0.000010 0.000010 0.000010 0.000010 0.000010 0.000010 0.000010 0.000010 0.000010 0.000010 0.000010 0.000010 0.000010 0.000010 0.000010 0.000010 0.000010 0.000010 0.000010 0.000010 0.000010 0.000010 0.000010 0.000010 0.000010 0.000010 0.000010 0.000010 0.000010 0.000010 0.000010 0.000010 0.000010 0.000010 0.000010 0.000010 0.999430 0.000010 0.000010 0.000010 0.000010 0.000010 0.000010 0.000010 0.000010 0.000010 0.000010 0.000010 0.000010 0.000010 0.000010 0.000010 0.000010 0.000010
0.000010 0.000010 0.000010 0.000010 0.000010 0.000010 0.000010 0.000010 0.000010 0.000010 0.000010 0.000010 0.000010 0.000010 0.000010 0.000010 0.000010 0.000010 0.000010 0.000010 0.000010 0.000010 0.000010 0.000010 0.000010 0.000010 0.000010 0.000010 0.000010 0.000010 0.000010 0.000010 0.000010 0.000010 0.000010 0.000010 0.000010 0.000010 0.000010 0.000010 0.999430 0.000010 0.000010 0.000010 0.000010 0.000010 0.000010 0.000010 0.000010 0.000010 0.000010 0.000010 0.000010 0.000010 0.000010 0.000010 0.000010 0.000010
0.000010 0.000010 0.000010 0.000010 0.000010 0.000010 0.000010 0.000010 0.000010 0.000010 0.000010 0.000010 0.000010 0.000010 0.000010 0.000010 0.000010 0.000010 0.000010 0.000010 0.000010 0.000010 0.000010 0.000010 0.000010 0.000010 0.000010 0.000010 0.000010 0.000010 0.000010 0.000010 0.000010 0.000010 0.000010 0.000010 0.000010 0.000010 0.000010 0.000010 0.999430 0.000010 0.000010 0.000010 0.000010 0.000010 0.000010 0.000010 0.000010 0.000010 0.000010 0.000010 0.000010 0.000010 0.000010 0.000010 0.000010 0.000010
[truncated: 329,383 more chars]
