# Supplementary material for: Genetic analysis of Thai cattle reveals a Southeast Asian indicine ancestry
Source: PeerJ. 2015 Oct 27;3:e1318. doi: 10.7717/peerj.1318 (PMC4627918; doi:10.7717/peerj.1318)
Supplement: Dataset S2 — The Q values inferred by ADMIXTURE for each modeled K are shown for each individual, which are labeled according to breed information. The data are organized into three folders, each of which represents the ADMIXTURE experiments described in Fig. S5. [file peerj-03-1318-s007.zip › SupplementDataS7/1397breeds/59.Q]

0.000010 0.002120 0.000010 0.000010 0.000010 0.000010 0.000010 0.000010 0.008373 0.000010 0.000010 0.000010 0.006439 0.000010 0.000010 0.011305 0.000010 0.000010 0.000010 0.000010 0.000010 0.003020 0.000010 0.000010 0.000010 0.000010 0.000010 0.000010 0.000010 0.000010 0.000010 0.000010 0.910055 0.000010 0.000010 0.000010 0.000010 0.000010 0.000010 0.000010 0.010953 0.000010 0.000010 0.000010 0.000010 0.000010 0.000010 0.000010 0.000010 0.000010 0.000010 0.000010 0.000010 0.003278 0.029548 0.014420 0.000010 0.000010 0.000010
0.000010 0.000010 0.000010 0.000010 0.000010 0.000010 0.000010 0.000010 0.000014 0.000010 0.000010 0.000010 0.000010 0.000010 0.000010 0.000010 0.012079 0.010769 0.000010 0.000010 0.000010 0.014653 0.000010 0.000010 0.000010 0.000010 0.000010 0.000010 0.000010 0.000010 0.000010 0.000010 0.892029 0.000010 0.000010 0.000010 0.000010 0.032616 0.000010 0.000010 0.010118 0.000010 0.000010 0.000010 0.000010 0.000010 0.000010 0.000010 0.000010 0.000010 0.000010 0.000010 0.012901 0.000010 0.014320 0.000010 0.000010 0.000010 0.000010
0.001459 0.000010 0.000010 0.000010 0.000010 0.000010 0.000010 0.000010 0.000010 0.000010 0.000010 0.000010 0.000010 0.000010 0.000010 0.000010 0.000010 0.000010 0.000010 0.000010 0.015137 0.009933 0.000010 0.000010 0.000010 0.000010 0.000010 0.000010 0.000010 0.000010 0.000010 0.000010 0.925745 0.000010 0.003838 0.000010 0.000010 0.000010 0.000010 0.000010 0.000010 0.000010 0.000010 0.000010 0.000010 0.000010 0.000010 0.000010 0.000010 0.000010 0.000010 0.000010 0.000010 0.016504 0.026863 0.000010 0.000010 0.000010 0.000010
0.000010 0.000010 0.000010 0.000010 0.000010 0.000010 0.000010 0.000010 0.000010 0.000010 0.000010 0.000010 0.000010 0.000010 0.000010 0.000010 0.000010 0.000010 0.023735 0.000010 0.000010 0.000010 0.000010 0.000010 0.000010 0.000010 0.000010 0.000010 0.000010 0.000010 0.000010 0.000010 0.975695 0.000010 0.000010 0.000010 0.000010 0.000010 0.000010 0.000010 0.000010 0.000010 0.000010 0.000010 0.000010 0.000010 0.000010 0.000010 0.000010 0.000010 0.000010 0.000010 0.000010 0.000010 0.000010 0.000010 0.000010 0.000010 0.000010
0.000010 0.000010 0.000010 0.000010 0.000010 0.000010 0.000010 0.000010 0.000010 0.000010 0.000010 0.000010 0.000010 0.010143 0.000010 0.000010 0.000010 0.000010 0.000010 0.000010 0.000010 0.000010 0.000010 0.000010 0.000010 0.000010 0.001855 0.000010 0.000010 0.000010 0.000010 0.000010 0.910051 0.000010 0.000010 0.000010 0.000010 0.010696 0.000010 0.000010 0.009153 0.000010 0.000010 0.000010 0.000010 0.000010 0.000010 0.000010 0.000010 0.000010 0.000010 0.000010 0.010592 0.038066 0.000010 0.008933 0.000010 0.000010 0.000010
0.000010 0.000010 0.000010 0.000010 0.000010 0.000010 0.000010 0.000010 0.000010 0.000010 0.000010 0.000010 0.000010 0.010814 0.000010 0.000010 0.000010 0.000010 0.000010 0.000010 0.000010 0.000010 0.000010 0.000010 0.000010 0.000010 0.000010 0.000010 0.000010 0.000010 0.000010 0.000010 0.967336 0.000010 0.000010 0.000010 0.000010 0.000010 0.000010 0.000010 0.000010 0.000010 0.000010 0.000010 0.000010 0.000010 0.000010 0.000010 0.000010 0.000010 0.000010 0.000010 0.000010 0.000010 0.021290 0.000010 0.000010 0.000010 0.000010
0.000010 0.000010 0.000010 0.000010 0.000010 0.007697 0.000010 0.000010 0.000010 0.000010 0.000010 0.000010 0.000010 0.000010 0.000010 0.000010 0.000010 0.000010 0.000010 0.000010 0.000010 0.000010 0.000010 0.000010 0.000010 0.000010 0.000010 0.000010 0.000010 0.000010 0.000010 0.000010 0.985756 0.000010 0.000010 0.000010 0.000010 0.000010 0.000010 0.000010 0.000010 0.000010 0.000010 0.000010 0.000010 0.000010 0.000010 0.000010 0.000010 0.000010 0.000010 0.000010 0.000010 0.000010 0.005987 0.000010 0.000010 0.000010 0.000010
0.000010 0.000010 0.000010 0.000010 0.000010 0.000010 0.000010 0.000010 0.000010 0.000010 0.000010 0.000010 0.000010 0.000010 0.000010 0.000010 0.000010 0.000010 0.000010 0.000010 0.000010 0.000010 0.000010 0.000010 0.000010 0.000010 0.000010 0.000010 0.000010 0.000010 0.000010 0.000010 0.999420 0.000010 0.000010 0.000010 0.000010 0.000010 0.000010 0.000010 0.000010 0.000010 0.000010 0.000010 0.000010 0.000010 0.000010 0.000010 0.000010 0.000010 0.000010 0.000010 0.000010 0.000010 0.000010 0.000010 0.000010 0.000010 0.000010
0.011041 0.000010 0.000010 0.000010 0.000010 0.000010 0.000010 0.000010 0.000010 0.000010 0.000010 0.000010 0.000010 0.012418 0.000010 0.000010 0.000010 0.000010 0.000010 0.000010 0.003433 0.000010 0.000010 0.000010 0.000010 0.000010 0.002267 0.000010 0.000010 0.000010 0.000010 0.000010 0.900687 0.004832 0.000010 0.000010 0.000010 0.000010 0.000010 0.000010 0.000010 0.000010 0.000010 0.000010 0.012420 0.000010 0.000010 0.000010 0.000010 0.000010 0.000010 0.000010 0.000010 0.002979 0.049422 0.000010 0.000010 0.000010 0.000010
0.000010 0.000010 0.000010 0.000010 0.000010 0.018008 0.000010 0.000010 0.000010 0.000010 0.000010 0.000010 0.010970 0.000010 0.000128 0.001079 0.000010 0.000010 0.001887 0.001556 0.000010 0.015218 0.000010 0.000010 0.000010 0.000010 0.012711 0.000010 0.000010 0.000010 0.000010 0.000010 0.932472 0.005482 0.000010 0.000010 0.000010 0.000010 0.000010 0.000010 0.000010 0.000010 0.000010 0.000010 0.000010 0.000010 0.000010 0.000010 0.000010 0.000010 0.000010 0.000010 0.000010 0.000010 0.000010 0.000010 0.000010 0.000010 0.000010
0.015244 0.000010 0.000010 0.000010 0.000010 0.000010 0.000010 0.010963 0.000010 0.000010 0.000010 0.000010 0.000010 0.000010 0.000010 0.008426 0.000010 0.000010 0.000010 0.000010 0.005703 0.022996 0.000010 0.000010 0.000010 0.000010 0.000010 0.000010 0.000010 0.000010 0.000010 0.000010 0.903650 0.000010 0.000010 0.000010 0.000010 0.000010 0.000010 0.000010 0.000010 0.000010 0.000010 0.000010 0.000010 0.000010 0.000010 0.000010 0.000010 0.000010 0.000010 0.000010 0.000557 0.014834 0.017128 0.000010 0.000010 0.000010 0.000010
0.000011 0.000010 0.000010 0.000010 0.000010 0.000010 0.000010 0.000010 0.000010 0.000010 0.000010 0.000010 0.000010 0.000010 0.000010 0.000010 0.000010 0.000010 0.000010 0.000010 0.000010 0.000010 0.000010 0.000010 0.000010 0.000010 0.000010 0.000010 0.000010 0.000010 0.000010 0.000010 0.999419 0.000010 0.000010 0.000010 0.000010 0.000010 0.000010 0.000010 0.000010 0.000010 0.000010 0.000010 0.000010 0.000010 0.000010 0.000010 0.000010 0.000010 0.000010 0.000010 0.000010 0.000010 0.000010 0.000010 0.000010 0.000010 0.000010
0.013975 0.000010 0.000010 0.000010 0.000010 0.000010 0.000010 0.000010 0.000010 0.000010 0.000010 0.000010 0.000010 0.005929 0.000010 0.001501 0.000010 0.000010 0.000010 0.000010 0.000010 0.000010 0.000010 0.000010 0.000010 0.000010 0.000010 0.008638 0.000010 0.000010 0.000010 0.000010 0.961177 0.006592 0.000010 0.000010 0.000010 0.000010 0.000010 0.000010 0.000010 0.000010 0.000010 0.000010 0.000010 0.000010 0.000010 0.000010 0.000010 0.000010 0.000010 0.000010 0.000010 0.000010 0.001667 0.000010 0.000010 0.000010 0.000010
0.000010 0.001921 0.000010 0.000010 0.000010 0.000010 0.000010 0.000010 0.000010 0.000010 0.000010 0.000010 0.000010 0.000010 0.000010 0.008825 0.000010 0.000010 0.000010 0.000010 0.000010 0.000010 0.000010 0.000010 0.000010 0.000010 0.000010 0.000010 0.000010 0.000010 0.000010 0.000010 0.919143 0.000010 0.016754 0.000010 0.000010 0.020811 0.000010 0.000010 0.004832 0.000010 0.000010 0.000010 0.000010 0.000010 0.000010 0.000010 0.000010 0.000010 0.000010 0.000010 0.019118 0.000010 0.008085 0.000010 0.000010 0.000010 0.000010
0.000010 0.011142 0.000010 0.000010 0.000010 0.000816 0.000010 0.039559 0.004093 0.000010 0.000010 0.000010 0.000010 0.000010 0.000010 0.000010 0.000010 0.013518 0.000010 0.000010 0.002354 0.000010 0.000010 0.000010 0.000010 0.000010 0.008064 0.000010 0.000010 0.000010 0.000010 0.000010 0.880281 0.000010 0.022242 0.000010 0.000010 0.000010 0.000010 0.000010 0.000010 0.000010 0.000010 0.000010 0.000010 0.000010 0.000010 0.000010 0.000010 0.000010 0.000010 0.000010 0.011785 0.000010 0.005667 0.000010 0.000010 0.000010 0.000010
0.000010 0.000010 0.000010 0.000010 0.000010 0.000010 0.000010 0.000010 0.000010 0.000010 0.000010 0.000010 0.000010 0.000010 0.000010 0.000010 0.000010 0.000010 0.000010 0.000010 0.000010 0.000010 0.000010 0.000010 0.000010 0.000010 0.000010 0.000010 0.000010 0.000010 0.000010 0.000010 0.997777 0.000010 0.000010 0.000010 0.000010 0.000010 0.000010 0.000010 0.001653 0.000010 0.000010 0.000010 0.000010 0.000010 0.000010 0.000010 0.000010 0.000010 0.000010 0.000010 0.000010 0.000010 0.000010 0.000010 0.000010 0.000010 0.000010
0.000010 0.000010 0.000010 0.000010 0.000010 0.000010 0.000010 0.000010 0.000010 0.000010 0.000010 0.000010 0.000010 0.000010 0.000010 0.000010 0.000010 0.000010 0.000010 0.000010 0.000010 0.000010 0.000010 0.000010 0.000010 0.000010 0.000010 0.000010 0.000010 0.000010 0.000010 0.000010 0.960287 0.000010 0.000010 0.000010 0.000010 0.008945 0.000010 0.000010 0.000010 0.000010 0.000010 0.000010 0.000010 0.000010 0.000010 0.000010 0.000010 0.000010 0.000010 0.000010 0.000010 0.000010 0.026162 0.000010 0.000010 0.004056 0.000010
0.000010 0.000010 0.000010 0.000010 0.000010 0.000010 0.000010 0.000010 0.000010 0.000010 0.000010 0.000010 0.000010 0.000010 0.000010 0.000010 0.000010 0.000010 0.000010 0.000010 0.000010 0.007550 0.000010 0.000010 0.000010 0.000010 0.000010 0.000010 0.000010 0.000010 0.000010 0.000010 0.935127 0.000010 0.018703 0.000010 0.000010 0.000010 0.000010 0.000010 0.010857 0.000010 0.000010 0.000010 0.000010 0.000010 0.000010 0.000010 0.000010 0.000010 0.000010 0.000010 0.000010 0.002939 0.024293 0.000010 0.000010 0.000010 0.000010
0.000010 0.000010 0.000010 0.000010 0.000010 0.000010 0.000010 0.000372 0.000010 0.000010 0.000010 0.000010 0.000010 0.000010 0.000010 0.000010 0.000010 0.000010 0.000010 0.000010 0.000010 0.000010 0.000010 0.000010 0.000010 0.000010 0.000010 0.000010 0.000010 0.000010 0.000010 0.000010 0.900631 0.000010 0.000010 0.000010 0.000010 0.067771 0.000010 0.000010 0.017437 0.000010 0.000010 0.000010 0.000010 0.000010 0.000010 0.000010 0.000010 0.000010 0.000010 0.000010 0.000010 0.004668 0.008591 0.000010 0.000010 0.000010 0.000010
0.000010 0.000010 0.000010 0.000010 0.000010 0.000010 0.000010 0.000010 0.000010 0.000010 0.000010 0.000010 0.009380 0.000010 0.000010 0.000010 0.000010 0.012289 0.006288 0.000010 0.000010 0.001339 0.000010 0.000010 0.000010 0.000010 0.000010 0.000010 0.000010 0.000010 0.000010 0.000010 0.959463 0.000010 0.003460 0.000010 0.000010 0.007262 0.000010 0.000010 0.000010 0.000010 0.000010 0.000010 0.000010 0.000010 0.000010 0.000010 0.000010 0.000010 0.000010 0.000010 0.000010 0.000010 0.000010 0.000010 0.000010 0.000010 0.000010
0.000010 0.000010 0.000010 0.000010 0.000010 0.000010 0.000010 0.000010 0.000010 0.000010 0.000010 0.000010 0.000010 0.000010 0.000010 0.000010 0.000010 0.000010 0.000010 0.999420 0.000010 0.000010 0.000010 0.000010 0.000010 0.000010 0.000010 0.000010 0.000010 0.000010 0.000010 0.000010 0.000010 0.000010 0.000010 0.000010 0.000010 0.000010 0.000010 0.000010 0.000010 0.000010 0.000010 0.000010 0.000010 0.000010 0.000010 0.000010 0.000010 0.000010 0.000010 0.000010 0.000010 0.000010 0.000010 0.000010 0.000010 0.000010 0.000010
0.000010 0.000010 0.000010 0.000010 0.000010 0.003444 0.000010 0.000010 0.000010 0.000010 0.000010 0.000010 0.000010 0.000010 0.000010 0.000010 0.000010 0.000010 0.000010 0.926200 0.010105 0.000010 0.000010 0.000010 0.000010 0.000010 0.001621 0.000010 0.000010 0.000010 0.000010 0.000010 0.000010 0.002999 0.000010 0.000010 0.000010 0.000010 0.000010 0.000010 0.002414 0.000010 0.000010 0.000010 0.000010 0.000010 0.000010 0.000010 0.000010 0.000010 0.000010 0.000010 0.000010 0.000010 0.052696 0.000010 0.000010 0.000010 0.000010
0.000010 0.000010 0.000010 0.000010 0.000010 0.000010 0.000010 0.000010 0.000010 0.000010 0.000010 0.000010 0.000010 0.000010 0.000010 0.000010 0.000010 0.000010 0.000010 0.999420 0.000010 0.000010 0.000010 0.000010 0.000010 0.000010 0.000010 0.000010 0.000010 0.000010 0.000010 0.000010 0.000010 0.000010 0.000010 0.000010 0.000010 0.000010 0.000010 0.000010 0.000010 0.000010 0.000010 0.000010 0.000010 0.000010 0.000010 0.000010 0.000010 0.000010 0.000010 0.000010 0.000010 0.000010 0.000010 0.000010 0.000010 0.000010 0.000010
0.000010 0.000010 0.000010 0.000010 0.000010 0.000010 0.000010 0.000010 0.000010 0.000010 0.000010 0.000010 0.000010 0.000010 0.000010 0.000010 0.000010 0.000010 0.016175 0.978981 0.000010 0.000010 0.000010 0.000010 0.000010 0.000010 0.000010 0.000010 0.000010 0.000010 0.000010 0.000010 0.003474 0.000010 0.000010 0.000010 0.000010 0.000010 0.000010 0.000010 0.000820 0.000010 0.000010 0.000010 0.000010 0.000010 0.000010 0.000010 0.000010 0.000010 0.000010 0.000010 0.000010 0.000010 0.000010 0.000010 0.000010 0.000010 0.000010
0.000010 0.000010 0.000010 0.000010 0.000010 0.000010 0.000010 0.000010 0.000010 0.000010 0.000010 0.000010 0.000010 0.000010 0.000010 0.000010 0.000010 0.000010 0.000010 0.992202 0.000010 0.000010 0.000010 0.000010 0.000010 0.000010 0.000010 0.000010 0.000010 0.000010 0.000010 0.000010 0.000010 0.000010 0.000010 0.000010 0.000010 0.000010 0.000010 0.000010 0.000010 0.000010 0.000010 0.000010 0.000010 0.000010 0.000010 0.000010 0.000010 0.000010 0.000010 0.000010 0.000010 0.000010 0.007228 0.000010 0.000010 0.000010 0.000010
0.000010 0.000010 0.000010 0.000010 0.000010 0.000010 0.000010 0.000010 0.000014 0.000010 0.000010 0.000010 0.000010 0.000010 0.000010 0.000010 0.000010 0.000010 0.000010 0.980197 0.000010 0.000010 0.000010 0.000010 0.000010 0.000010 0.000010 0.000010 0.000010 0.000010 0.000010 0.000010 0.000010 0.000010 0.000010 0.000010 0.000010 0.012290 0.000010 0.000010 0.000010 0.000010 0.000010 0.000010 0.000010 0.000010 0.000010 0.000010 0.000010 0.000010 0.000010 0.000010 0.006949 0.000010 0.000010 0.000010 0.000010 0.000010 0.000010
0.000010 0.000010 0.000010 0.000010 0.000010 0.000010 0.000010 0.000010 0.000010 0.000010 0.000010 0.000010 0.000010 0.000010 0.000010 0.000010 0.000010 0.000010 0.000010 0.999420 0.000010 0.000010 0.000010 0.000010 0.000010 0.000010 0.000010 0.000010 0.000010 0.000010 0.000010 0.000010 0.000010 0.000010 0.000010 0.000010 0.000010 0.000010 0.000010 0.000010 0.000010 0.000010 0.000010 0.000010 0.000010 0.000010 0.000010 0.000010 0.000010 0.000010 0.000010 0.000010 0.000010 0.000010 0.000010 0.000010 0.000010 0.000010 0.000010
0.000010 0.000010 0.000010 0.000010 0.000010 0.000010 0.000010 0.000010 0.000010 0.000010 0.000010 0.000010 0.000010 0.000010 0.000010 0.000010 0.000010 0.000010 0.000010 0.999420 0.000010 0.000010 0.000010 0.000010 0.000010 0.000010 0.000010 0.000010 0.000010 0.000010 0.000010 0.000010 0.000010 0.000010 0.000010 0.000010 0.000010 0.000010 0.000010 0.000010 0.000010 0.000010 0.000010 0.000010 0.000010 0.000010 0.000010 0.000010 0.000010 0.000010 0.000010 0.000010 0.000010 0.000010 0.000010 0.000010 0.000010 0.000010 0.000010
0.000010 0.000010 0.000010 0.000010 0.000010 0.000010 0.000010 0.000010 0.000010 0.000010 0.000010 0.000010 0.000010 0.000010 0.000010 0.000010 0.000010 0.000010 0.000010 0.999420 0.000010 0.000010 0.000010 0.000010 0.000010 0.000010 0.000010 0.000010 0.000010 0.000010 0.000010 0.000010 0.000010 0.000010 0.000010 0.000010 0.000010 0.000010 0.000010 0.000010 0.000010 0.000010 0.000010 0.000010 0.000010 0.000010 0.000010 0.000010 0.000010 0.000010 0.000010 0.000010 0.000010 0.000010 0.000010 0.000010 0.000010 0.000010 0.000010
0.000010 0.000010 0.000010 0.000010 0.000010 0.000010 0.000010 0.000010 0.000010 0.000010 0.000010 0.000010 0.000010 0.000010 0.000010 0.000010 0.000010 0.000010 0.000010 0.999420 0.000010 0.000010 0.000010 0.000010 0.000010 0.000010 0.000010 0.000010 0.000010 0.000010 0.000010 0.000010 0.000010 0.000010 0.000010 0.000010 0.000010 0.000010 0.000010 0.000010 0.000010 0.000010 0.000010 0.000010 0.000010 0.000010 0.000010 0.000010 0.000010 0.000010 0.000010 0.000010 0.000010 0.000010 0.000010 0.000010 0.000010 0.000010 0.000010
0.000010 0.000010 0.000010 0.000010 0.000010 0.000010 0.000010 0.000010 0.000010 0.000010 0.000010 0.000010 0.000010 0.000010 0.000010 0.000010 0.000010 0.000010 0.000010 0.971164 0.000010 0.000010 0.000010 0.000010 0.000010 0.000010 0.000010 0.000010 0.000010 0.000010 0.000010 0.000010 0.000010 0.000010 0.002910 0.000010 0.000010 0.011058 0.000010 0.000010 0.000010 0.000010 0.000010 0.000010 0.003652 0.000010 0.000010 0.000010 0.000010 0.000010 0.000010 0.000010 0.009471 0.001215 0.000010 0.000010 0.000010 0.000010 0.000010
0.000010 0.000010 0.000010 0.003607 0.000010 0.000010 0.000010 0.000010 0.000010 0.000010 0.000010 0.000010 0.013253 0.000010 0.000010 0.000010 0.000010 0.022371 0.000010 0.831680 0.000010 0.000010 0.000010 0.000010 0.000010 0.000010 0.000010 0.000010 0.011071 0.000010 0.000010 0.000010 0.000010 0.000010 0.000010 0.000010 0.000010 0.011636 0.000010 0.000010 0.002185 0.000010 0.078058 0.000010 0.000010 0.000010 0.000010 0.000010 0.000010 0.000010 0.000010 0.000010 0.000010 0.002441 0.023207 0.000010 0.000010 0.000010 0.000010
0.000010 0.000010 0.000010 0.000010 0.000010 0.000010 0.000010 0.000010 0.000010 0.000010 0.000010 0.000010 0.005438 0.003072 0.000010 0.000010 0.017726 0.000010 0.000010 0.883569 0.009448 0.000010 0.000010 0.000010 0.000010 0.000010 0.000010 0.000010 0.014460 0.000010 0.000010 0.000010 0.000010 0.000010 0.000010 0.000010 0.000010 0.000010 0.000010 0.000010 0.018964 0.004701 0.000010 0.000010 0.000010 0.000010 0.000010 0.000010 0.000010 0.000010 0.032277 0.000010 0.000010 0.000010 0.005880 0.003985 0.000010 0.000010 0.000010
0.000010 0.000010 0.000010 0.000010 0.000010 0.000010 0.000010 0.008105 0.000010 0.000010 0.000010 0.000010 0.005992 0.000010 0.000010 0.000010 0.000010 0.000010 0.000010 0.898739 0.004463 0.000016 0.000010 0.000010 0.000010 0.000010 0.000010 0.000010 0.000010 0.000010 0.000010 0.000010 0.000010 0.000010 0.000010 0.000010 0.000010 0.000010 0.000010 0.000010 0.000010 0.000010 0.000010 0.000010 0.000010 0.000010 0.000010 0.000010 0.000010 0.000010 0.003805 0.000010 0.009967 0.000010 0.042683 0.016974 0.000010 0.008768 0.000010
0.000010 0.000010 0.000010 0.000010 0.000010 0.000010 0.000010 0.000010 0.000010 0.000010 0.000010 0.000010 0.000010 0.000010 0.000010 0.000010 0.000010 0.000010 0.000010 0.999420 0.000010 0.000010 0.000010 0.000010 0.000010 0.000010 0.000010 0.000010 0.000010 0.000010 0.000010 0.000010 0.000010 0.000010 0.000010 0.000010 0.000010 0.000010 0.000010 0.000010 0.000010 0.000010 0.000010 0.000010 0.000010 0.000010 0.000010 0.000010 0.000010 0.000010 0.000010 0.000010 0.000010 0.000010 0.000010 0.000010 0.000010 0.000010 0.000010
0.000010 0.000010 0.000010 0.000010 0.000010 0.000010 0.000010 0.000010 0.000010 0.000010 0.000010 0.000010 0.000010 0.000010 0.000010 0.000010 0.000010 0.000010 0.000010 0.999420 0.000010 0.000010 0.000010 0.000010 0.000010 0.000010 0.000010 0.000010 0.000010 0.000010 0.000010 0.000010 0.000010 0.000010 0.000010 0.000010 0.000010 0.000010 0.000010 0.000010 0.000010 0.000010 0.000010 0.000010 0.000010 0.000010 0.000010 0.000010 0.000010 0.000010 0.000010 0.000010 0.000010 0.000010 0.000010 0.000010 0.000010 0.000010 0.000010
0.000626 0.000010 0.000010 0.000010 0.000010 0.000010 0.000010 0.000010 0.017140 0.000010 0.000010 0.000010 0.000010 0.000010 0.000010 0.000010 0.000010 0.016629 0.000010 0.897657 0.000010 0.000010 0.000010 0.000010 0.000010 0.000010 0.000010 0.000010 0.000010 0.000010 0.000010 0.000010 0.022973 0.000010 0.000010 0.000010 0.000010 0.000010 0.000010 0.000010 0.011906 0.000010 0.000010 0.000010 0.000010 0.000010 0.000010 0.000010 0.000010 0.000010 0.000010 0.000010 0.000010 0.000010 0.032549 0.000010 0.000010 0.000010 0.000010
0.000010 0.000010 0.000010 0.000010 0.000010 0.000010 0.000010 0.000010 0.000010 0.000010 0.000010 0.000010 0.000010 0.000010 0.000010 0.001696 0.000010 0.000010 0.000010 0.982714 0.000010 0.000010 0.000010 0.000010 0.000010 0.000010 0.015030 0.000010 0.000010 0.000010 0.000010 0.000010 0.000010 0.000010 0.000010 0.000010 0.000010 0.000010 0.000010 0.000010 0.000010 0.000010 0.000010 0.000010 0.000010 0.000010 0.000010 0.000010 0.000010 0.000010 0.000010 0.000010 0.000010 0.000010 0.000010 0.000010 0.000010 0.000010 0.000010
0.000010 0.000010 0.000010 0.000010 0.000010 0.000010 0.000010 0.000010 0.000010 0.000010 0.000010 0.000010 0.000010 0.000010 0.000010 0.000010 0.000010 0.000010 0.000010 0.999420 0.000010 0.000010 0.000010 0.000010 0.000010 0.000010 0.000010 0.000010 0.000010 0.000010 0.000010 0.000010 0.000010 0.000010 0.000010 0.000010 0.000010 0.000010 0.000010 0.000010 0.000010 0.000010 0.000010 0.000010 0.000010 0.000010 0.000010 0.000010 0.000010 0.000010 0.000010 0.000010 0.000010 0.000010 0.000010 0.000010 0.000010 0.000010 0.000010
0.000010 0.000010 0.000010 0.000010 0.000010 0.000010 0.000010 0.000010 0.000010 0.000010 0.000010 0.000010 0.000010 0.000010 0.000010 0.000010 0.000010 0.000010 0.000010 0.999420 0.000010 0.000010 0.000010 0.000010 0.000010 0.000010 0.000010 0.000010 0.000010 0.000010 0.000010 0.000010 0.000010 0.000010 0.000010 0.000010 0.000010 0.000010 0.000010 0.000010 0.000010 0.000010 0.000010 0.000010 0.000010 0.000010 0.000010 0.000010 0.000010 0.000010 0.000010 0.000010 0.000010 0.000010 0.000010 0.000010 0.000010 0.000010 0.000010
0.217839 0.000043 0.000010 0.000010 0.000010 0.000010 0.000010 0.000010 0.688819 0.000010 0.000010 0.000010 0.000010 0.003275 0.000010 0.029047 0.000010 0.000010 0.000010 0.000010 0.033623 0.000010 0.000010 0.000010 0.000010 0.000010 0.000010 0.000333 0.000010 0.000010 0.000010 0.000010 0.000010 0.000010 0.000010 0.000010 0.000010 0.000010 0.000010 0.000010 0.000010 0.000010 0.000010 0.000010 0.000010 0.000010 0.000010 0.000010 0.000010 0.000010 0.004626 0.000010 0.011882 0.000010 0.000010 0.010023 0.000010 0.000010 0.000010
0.182242 0.004543 0.000010 0.000010 0.000010 0.000010 0.000010 0.000010 0.611283 0.000010 0.000010 0.000010 0.000010 0.037232 0.000010 0.034861 0.000010 0.000010 0.018774 0.000010 0.018176 0.000010 0.000010 0.000010 0.000010 0.000010 0.039328 0.000010 0.005310 0.000010 0.000010 0.000010 0.000010 0.000010 0.003104 0.000010 0.000010 0.007350 0.000010 0.000010 0.000010 0.000010 0.000015 0.000010 0.000713 0.000010 0.000010 0.000010 0.000010 0.000010 0.006823 0.000010 0.029806 0.000010 0.000010 0.000010 0.000010 0.000010 0.000010
0.174237 0.000010 0.000010 0.000010 0.000010 0.005175 0.000010 0.000010 0.667946 0.000010 0.000010 0.000010 0.000010 0.000010 0.000010 0.039379 0.000010 0.026655 0.000010 0.000010 0.043599 0.000010 0.000010 0.000010 0.000010 0.000010 0.010430 0.000010 0.000010 0.000010 0.000010 0.000010 0.000010 0.000010 0.000010 0.000010 0.000010 0.000010 0.000010 0.000010 0.000010 0.000010 0.022974 0.000010 0.000010 0.000010 0.000010 0.000010 0.000010 0.000010 0.000645 0.000010 0.008471 0.000010 0.000010 0.000010 0.000010 0.000010 0.000010
0.207991 0.000010 0.000010 0.000010 0.000010 0.000010 0.000010 0.000010 0.628231 0.000010 0.000010 0.000010 0.000010 0.000010 0.000010 0.039488 0.000010 0.000010 0.000012 0.000010 0.030628 0.000010 0.000010 0.000010 0.000010 0.000010 0.000010 0.000010 0.043057 0.000010 0.000010 0.000010 0.000010 0.000010 0.000010 0.000010 0.000010 0.000010 0.000010 0.000010 0.000010 0.000010 0.000013 0.000010 0.000010 0.000010 0.000010 0.000010 0.000010 0.000010 0.036556 0.000049 0.000010 0.008762 0.000010 0.004733 0.000010 0.000010 0.000010
0.231267 0.000010 0.000010 0.000010 0.000010 0.008461 0.000010 0.000010 0.567580 0.000010 0.000010 0.000010 0.000010 0.012450 0.000010 0.040711 0.000010 0.024766 0.001863 0.000010 0.023040 0.000010 0.000010 0.000010 0.000010 0.008157 0.034691 0.000010 0.032979 0.000010 0.000010 0.000010 0.000010 0.000010 0.000072 0.000010 0.000010 0.000010 0.000010 0.000010 0.000010 0.000010 0.000010 0.000010 0.004151 0.000010 0.000010 0.000010 0.000010 0.000010 0.000010 0.000010 0.009362 0.000010 0.000010 0.000010 0.000010 0.000010 0.000010
0.187283 0.000010 0.000010 0.000010 0.000010 0.000010 0.000010 0.000014 0.681220 0.000010 0.000010 0.000010 0.000010 0.000010 0.000010 0.036991 0.000010 0.000010 0.000010 0.000010 0.033679 0.000010 0.000010 0.000010 0.000010 0.000010 0.015043 0.000010 0.003461 0.000010 0.000010 0.000010 0.000010 0.000010 0.000010 0.000010 0.000010 0.000010 0.000010 0.000010 0.014093 0.000010 0.021248 0.000010 0.000010 0.000010 0.000010 0.000010 0.000010 0.000010 0.000010 0.000010 0.004671 0.000010 0.001817 0.000010 0.000010 0.000010 0.000010
0.233802 0.009514 0.000010 0.000010 0.000010 0.005961 0.000010 0.000010 0.594661 0.000010 0.000010 0.000010 0.000010 0.000010 0.000010 0.021280 0.000010 0.054705 0.000010 0.000010 0.016504 0.000010 0.000010 0.000010 0.000010 0.012210 0.000010 0.000010 0.000010 0.000010 0.000010 0.000010 0.000010 0.000010 0.000010 0.000010 0.000010 0.000010 0.000010 0.000010 0.000010 0.000010 0.000010 0.000010 0.000010 0.000010 0.000010 0.000010 0.000010 0.000010 0.008466 0.000010 0.024961 0.000010 0.000010 0.017456 0.000010 0.000010 0.000010
0.219105 0.000010 0.000010 0.000010 0.000010 0.007066 0.000010 0.000010 0.590592 0.000010 0.000010 0.000010 0.000010 0.004606 0.000010 0.037970 0.000010 0.025195 0.000010 0.000010 0.016209 0.012497 0.000010 0.000010 0.000010 0.000010 0.023792 0.004475 0.014276 0.000010 0.000010 0.000010 0.000010 0.000010 0.000010 0.000010 0.000010 0.000568 0.000010 0.000010 0.002015 0.000010 0.000010 0.000010 0.000010 0.000010 0.000010 0.000010 0.000010 0.000010 0.011701 0.000010 0.028561 0.000010 0.000010 0.000942 0.000010 0.000010 0.000010
0.204257 0.000010 0.000010 0.000010 0.000010 0.000010 0.000010 0.000010 0.610405 0.000010 0.000010 0.000010 0.013414 0.013511 0.000010 0.008423 0.000010 0.008907 0.000010 0.000010 0.029629 0.000010 0.000010 0.000010 0.000010 0.000010 0.000010 0.000010 0.053348 0.000010 0.000010 0.000010 0.000010 0.000010 0.000010 0.000010 0.000010 0.000010 0.000010 0.000010 0.000010 0.000010 0.015899 0.000010 0.000010 0.000010 0.000010 0.000010 0.000010 0.000010 0.013101 0.000010 0.014071 0.000010 0.014564 0.000010 0.000010 0.000010 0.000010
0.203352 0.000010 0.000010 0.000010 0.000010 0.000010 0.000010 0.000010 0.675249 0.000010 0.000010 0.000010 0.000010 0.002976 0.000010 0.064789 0.000010 0.000010 0.000010 0.000010 0.006938 0.000010 0.000010 0.000010 0.000010 0.000010 0.010161 0.000010 0.008284 0.000010 0.000010 0.000010 0.000010 0.000010 0.000010 0.000010 0.000010 0.000010 0.000010 0.000010 0.000010 0.000010 0.006109 0.000010 0.000010 0.000010 0.000010 0.000010 0.000010 0.000010 0.013065 0.000010 0.008587 0.000010 0.000010 0.000010 0.000010 0.000010 0.000010
0.212537 0.005702 0.000010 0.000010 0.000010 0.005832 0.000010 0.000010 0.601476 0.000010 0.000010 0.000010 0.000010 0.011605 0.000010 0.021163 0.000010 0.000010 0.004702 0.000010 0.041157 0.000010 0.000010 0.000010 0.000010 0.000010 0.023566 0.000010 0.027618 0.000010 0.000010 0.000010 0.000010 0.000010 0.000010 0.000010 0.000010 0.000010 0.000010 0.000010 0.007757 0.000010 0.005043 0.000010 0.000010 0.000010 0.000010 0.000010 0.000010 0.000010 0.029322 0.000010 0.002069 0.000010 0.000010 0.000010 0.000010 0.000010 0.000010
0.193418 0.005020 0.000010 0.000010 0.000010 0.000010 0.000010 0.001597 0.635571 0.000010 0.000010 0.000010 0.003987 0.013130 0.000010 0.041289 0.006719 0.006290 0.007735 0.000010 0.000010 0.000010 0.000010 0.000010 0.000010 0.000010 0.014458 0.000010 0.000010 0.000010 0.000010 0.000010 0.000010 0.000010 0.003559 0.000010 0.000010 0.000010 0.000010 0.000010 0.000303 0.000010 0.054558 0.000010 0.000010 0.000010 0.000010 0.000010 0.000010 0.000010 0.006697 0.000010 0.000010 0.005239 0.000010 0.000010 0.000010 0.000010 0.000010
0.239384 0.002122 0.000010 0.000010 0.000010 0.000010 0.000010 0.000010 0.639327 0.000010 0.000010 0.000010 0.000010 0.002649 0.000010 0.027687 0.000010 0.029366 0.000010 0.000010 0.008232 0.000010 0.000010 0.000010 0.000010 0.000010 0.004396 0.000996 0.005589 0.000010 0.000010 0.000010 0.000010 0.000010 0.000010 0.000010 0.000010 0.000010 0.000010 0.000010 0.000010 0.000010 0.000010 0.000010 0.000010 0.000010 0.000010 0.000010 0.000010 0.000010 0.000010 0.000010 0.023834 0.000010 0.000010 0.015947 0.000010 0.000010 0.000010
0.223599 0.000010 0.000010 0.000010 0.000010 0.001133 0.000010 0.000010 0.584813 0.000010 0.000010 0.000010 0.025340 0.007538 0.000010 0.029076 0.000010 0.009538 0.000011 0.000010 0.009802 0.000010 0.000010 0.000010 0.000010 0.002065 0.002723 0.008948 0.015790 0.000010 0.000010 0.000010 0.000010 0.000010 0.000010 0.000010 0.000010 0.016166 0.000010 0.000010 0.000010 0.000010 0.040368 0.000010 0.000010 0.000010 0.000010 0.000010 0.000010 0.000010 0.011026 0.000010 0.002025 0.000010 0.000010 0.009628 0.000010 0.000010 0.000010
0.198790 0.000010 0.000010 0.000010 0.000010 0.000010 0.000010 0.000010 0.644202 0.000010 0.000010 0.000010 0.008730 0.019058 0.000010 0.053147 0.000010 0.000010 0.000010 0.000010 0.045802 0.000010 0.000010 0.000010 0.000010 0.000010 0.016444 0.000010 0.000010 0.000010 0.000010 0.000010 0.000010 0.000010 0.001525 0.000010 0.000010 0.000010 0.000010 0.000010 0.001306 0.000010 0.003079 0.000010 0.000010 0.000010 0.000010 0.000010 0.000010 0.000010 0.007437 0.000010 0.000010 0.000010 0.000010 0.000010 0.000010 0.000010 0.000010
0.222315 0.000010 0.000010 0.004174 0.000010 0.000010 0.000010 0.000010 0.572161 0.000010 0.000010 0.000010 0.011643 0.009624 0.000010 0.032482 0.003420 0.017939 0.000010 0.000010 0.052898 0.000010 0.000010 0.000010 0.000010 0.000010 0.001276 0.003463 0.031673 0.000010 0.000010 0.000010 0.000010 0.000010 0.000010 0.000010 0.000010 0.000010 0.000010 0.000010 0.004653 0.000010 0.000010 0.000010 0.000010 0.000010 0.000010 0.000010 0.000010 0.000010 0.022862 0.000010 0.007515 0.000235 0.000010 0.001245 0.000010 0.000010 0.000010
0.248810 0.000010 0.000010 0.000010 0.000010 0.000010 0.000010 0.000010 0.614135 0.000010 0.003225 0.000010 0.000010 0.014214 0.000010 0.039651 0.000010 0.020053 0.000162 0.000010 0.026826 0.000010 0.000010 0.000010 0.000010 0.000010 0.000010 0.000010 0.010597 0.000010 0.000010 0.000010 0.000010 0.000010 0.000010 0.000010 0.000010 0.000010 0.000010 0.000010 0.000010 0.000010 0.000010 0.000010 0.000010 0.000010 0.000010 0.000010 0.000010 0.000010 0.000010 0.004048 0.001773 0.002401 0.000010 0.013644 0.000010 0.000010 0.000010
0.212251 0.012126 0.000010 0.000010 0.000010 0.000010 0.000010 0.008958 0.713554 0.000010 0.000010 0.000010 0.002565 0.000010 0.000010 0.011199 0.000010 0.000010 0.000010 0.000010 0.000014 0.000010 0.000010 0.000010 0.000010 0.000010 0.000010 0.000010 0.000010 0.000010 0.000010 0.000010 0.000010 0.000010 0.000010 0.000010 0.000010 0.000010 0.000010 0.000010 0.000010 0.000010 0.000010 0.000010 0.000010 0.000010 0.000010 0.000010 0.000010 0.000010 0.000010 0.000010 0.000010 0.000010 0.016977 0.007483 0.000010 0.014382 0.000010
0.203539 0.001268 0.000010 0.000010 0.000010 0.000010 0.000010 0.000010 0.724507 0.000010 0.000010 0.000010 0.000010 0.000010 0.000010 0.054865 0.000010 0.000010 0.000010 0.000010 0.001627 0.000010 0.000010 0.000010 0.000010 0.000010 0.011204 0.000010 0.000010 0.000010 0.000010 0.000010 0.000010 0.000010 0.000010 0.000010 0.000010 0.000010 0.000010 0.000010 0.000010 0.000010 0.000010 0.000010 0.000010 0.000010 0.000010 0.000010 0.000010 0.000010 0.000010 0.000010 0.002471 0.000010 0.000010 0.000010 0.000010 0.000010 0.000010
0.244493 0.000010 0.000010 0.013240 0.000010 0.000010 0.000010 0.000298 0.637203 0.000010 0.000010 0.000010 0.000010 0.000010 0.000010 0.007019 0.000010 0.000010 0.012506 0.000010 0.026424 0.000010 0.000010 0.000010 0.000010 0.000010 0.015536 0.000010 0.000010 0.000010 0.000010 0.000010 0.000010 0.000010 0.000010 0.000010 0.000010 0.000010 0.000010 0.000010 0.000010 0.000010 0.000019 0.000010 0.000926 0.000010 0.000010 0.000010 0.000010 0.000010 0.000010 0.000010 0.029663 0.000010 0.000010 0.012202 0.000010 0.000010 0.000010
0.081053 0.000010 0.000010 0.000010 0.011081 0.472397 0.000010 0.000010 0.156499 0.000010 0.000010 0.000010 0.004718 0.043012 0.000010 0.000010 0.000510 0.015457 0.000010 0.000010 0.000010 0.000010 0.000010 0.000010 0.000010 0.000010 0.011807 0.000326 0.045474 0.000010 0.000010 0.000010 0.000010 0.000010 0.000010 0.000010 0.000010 0.039183 0.000010 0.000010 0.000010 0.000010 0.008292 0.000010 0.000010 0.000010 0.000010 0.000010 0.000010 0.000010 0.042274 0.000010 0.000010 0.023873 0.043615 0.000010 0.000010 0.000010 0.000010
0.000010 0.000010 0.000010 0.000010 0.000010 0.792668 0.000010 0.022727 0.083330 0.000010 0.000010 0.000010 0.000010 0.000010 0.000010 0.000010 0.000010 0.027866 0.000010 0.000010 0.000010 0.002727 0.000010 0.000010 0.000010 0.000010 0.000010 0.000010 0.000010 0.000010 0.000010 0.000010 0.000010 0.000010 0.000010 0.000010 0.000010 0.000786 0.000010 0.000010 0.000010 0.000010 0.022732 0.000010 0.008005 0.000010 0.000010 0.000010 0.000010 0.000010 0.000010 0.000010 0.029647 0.000010 0.000010 0.009022 0.000010 0.000010 0.000010
0.000010 0.000010 0.000010 0.000010 0.000010 0.999420 0.000010 0.000010 0.000010 0.000010 0.000010 0.000010 0.000010 0.000010 0.000010 0.000010 0.000010 0.000010 0.000010 0.000010 0.000010 0.000010 0.000010 0.000010 0.000010 0.000010 0.000010 0.000010 0.000010 0.000010 0.000010 0.000010 0.000010 0.000010 0.000010 0.000010 0.000010 0.000010 0.000010 0.000010 0.000010 0.000010 0.000010 0.000010 0.000010 0.000010 0.000010 0.000010 0.000010 0.000010 0.000010 0.000010 0.000010 0.000010 0.000010 0.000010 0.000010 0.000010 0.000010
0.000010 0.000010 0.000010 0.000010 0.000010 0.993556 0.000010 0.000010 0.000010 0.000010 0.000010 0.000010 0.000010 0.000010 0.000010 0.000010 0.000010 0.000010 0.000010 0.000010 0.000010 0.000010 0.000010 0.000010 0.000010 0.000010 0.000010 0.000010 0.000010 0.004908 0.000010 0.000010 0.000010 0.000010 0.000010 0.000010 0.000010 0.000010 0.000010 0.000010 0.000010 0.000010 0.000010 0.000010 0.000976 0.000010 0.000010 0.000010 0.000010 0.000010 0.000010 0.000010 0.000010 0.000010 0.000010 0.000010 0.000010 0.000010 0.000010
0.060427 0.014544 0.000010 0.000010 0.000010 0.416956 0.000010 0.027004 0.144382 0.000010 0.000010 0.000010 0.037375 0.026667 0.000010 0.006239 0.000010 0.027748 0.035900 0.018255 0.000010 0.017227 0.000010 0.000010 0.000010 0.000010 0.006187 0.000010 0.014487 0.000010 0.000010 0.000010 0.000010 0.000010 0.002693 0.000010 0.000010 0.079660 0.000010 0.000010 0.002545 0.020153 0.004755 0.000010 0.000010 0.000010 0.000010 0.000010 0.006664 0.000010 0.006101 0.000010 0.004406 0.000010 0.019266 0.000010 0.000010 0.000010 0.000010
0.000010 0.000010 0.000010 0.000010 0.000010 0.999420 0.000010 0.000010 0.000010 0.000010 0.000010 0.000010 0.000010 0.000010 0.000010 0.000010 0.000010 0.000010 0.000010 0.000010 0.000010 0.000010 0.000010 0.000010 0.000010 0.000010 0.000010 0.000010 0.000010 0.000010 0.000010 0.000010 0.000010 0.000010 0.000010 0.000010 0.000010 0.000010 0.000010 0.000010 0.000010 0.000010 0.000010 0.000010 0.000010 0.000010 0.000010 0.000010 0.000010 0.000010 0.000010 0.000010 0.000010 0.000010 0.000010 0.000010 0.000010 0.000010 0.000010
0.003695 0.000010 0.000010 0.000010 0.000010 0.920934 0.000010 0.000010 0.000010 0.000010 0.014818 0.000010 0.000010 0.000010 0.000010 0.000010 0.000010 0.000010 0.000010 0.000010 0.000010 0.000010 0.000010 0.000010 0.000010 0.000010 0.000010 0.000010 0.000010 0.000010 0.000010 0.000010 0.000010 0.000010 0.000010 0.000010 0.000010 0.000010 0.000010 0.000010 0.000010 0.000010 0.000010 0.000010 0.000010 0.018526 0.000010 0.000010 0.000010 0.000010 0.014722 0.000010 0.000010 0.000010 0.003300 0.016415 0.000010 0.007080 0.000010
0.048262 0.000010 0.000010 0.007608 0.000010 0.457556 0.000010 0.009519 0.131029 0.000010 0.000010 0.000010 0.027432 0.000010 0.000010 0.000010 0.000010 0.027858 0.025996 0.043055 0.004412 0.014586 0.000010 0.000010 0.000010 0.000010 0.016152 0.000010 0.026210 0.000010 0.000010 0.000010 0.000010 0.000010 0.013072 0.000010 0.000010 0.034105 0.000010 0.000010 0.000010 0.008621 0.002473 0.000010 0.000010 0.000010 0.000010 0.000010 0.016064 0.000010 0.049665 0.000010 0.000535 0.002381 0.021778 0.010712 0.000010 0.000569 0.000010
0.000010 0.000010 0.000010 0.000010 0.000010 0.999420 0.000010 0.000010 0.000010 0.000010 0.000010 0.000010 0.000010 0.000010 0.000010 0.000010 0.000010 0.000010 0.000010 0.000010 0.000010 0.000010 0.000010 0.000010 0.000010 0.000010 0.000010 0.000010 0.000010 0.000010 0.000010 0.000010 0.000010 0.000010 0.000010 0.000010 0.000010 0.000010 0.000010 0.000010 0.000010 0.000010 0.000010 0.000010 0.000010 0.000010 0.000010 0.000010 0.000010 0.000010 0.000010 0.000010 0.000010 0.000010 0.000010 0.000010 0.000010 0.000010 0.000010
0.000010 0.000010 0.000010 0.000010 0.000010 0.875620 0.000010 0.000010 0.048231 0.000010 0.000010 0.000010 0.000520 0.000010 0.000010 0.000010 0.000010 0.000010 0.000010 0.000010 0.000010 0.000010 0.000010 0.000010 0.000010 0.004341 0.000010 0.000010 0.007403 0.000010 0.000010 0.000010 0.000010 0.000010 0.000010 0.000010 0.000010 0.000010 0.000010 0.000010 0.000010 0.000010 0.015557 0.000010 0.000010 0.000010 0.000010 0.000010 0.000010 0.000010 0.000010 0.000010 0.000010 0.000010 0.042214 0.005604 0.000010 0.000010 0.000010
0.000010 0.000010 0.000010 0.000010 0.000010 0.999420 0.000010 0.000010 0.000010 0.000010 0.000010 0.000010 0.000010 0.000010 0.000010 0.000010 0.000010 0.000010 0.000010 0.000010 0.000010 0.000010 0.000010 0.000010 0.000010 0.000010 0.000010 0.000010 0.000010 0.000010 0.000010 0.000010 0.000010 0.000010 0.000010 0.000010 0.000010 0.000010 0.000010 0.000010 0.000010 0.000010 0.000010 0.000010 0.000010 0.000010 0.000010 0.000010 0.000010 0.000010 0.000010 0.000010 0.000010 0.000010 0.000010 0.000010 0.000010 0.000010 0.000010
0.000013 0.000010 0.000010 0.000010 0.000010 0.755001 0.000010 0.006996 0.023444 0.000010 0.000010 0.000010 0.013829 0.000010 0.000010 0.010049 0.000010 0.000010 0.000010 0.000010 0.000010 0.007535 0.000010 0.000010 0.000010 0.000010 0.000010 0.003608 0.046894 0.000010 0.000010 0.000010 0.000010 0.000010 0.000010 0.000010 0.000010 0.085343 0.000010 0.000010 0.006153 0.000010 0.015057 0.000010 0.001443 0.000010 0.000010 0.000010 0.001591 0.000010 0.022604 0.000010 0.000010 0.000010 0.000010 0.000010 0.000010 0.000010 0.000010
0.082772 0.000010 0.000010 0.000010 0.000010 0.495243 0.000010 0.000010 0.135200 0.000010 0.000010 0.000010 0.010188 0.018242 0.000010 0.000010 0.000010 0.053754 0.000010 0.005757 0.000010 0.000010 0.000010 0.000010 0.000010 0.023118 0.000010 0.000010 0.000010 0.000010 0.000010 0.000010 0.000010 0.004777 0.018498 0.000010 0.000010 0.071544 0.000010 0.000010 0.023983 0.000010 0.011937 0.000010 0.005504 0.000010 0.000010 0.000010 0.020151 0.000010 0.011011 0.000010 0.000010 0.005163 0.000010 0.002749 0.000010 0.000010 0.000010
0.000010 0.000010 0.000010 0.000010 0.000823 0.775986 0.000010 0.000010 0.021950 0.000010 0.000010 0.000010 0.013950 0.000010 0.000010 0.007111 0.000010 0.000010 0.000010 0.012698 0.000010 0.000010 0.012997 0.000010 0.000010 0.000010 0.002920 0.000010 0.004168 0.000010 0.000010 0.000010 0.000010 0.011819 0.000010 0.000010 0.000010 0.000010 0.004232 0.000010 0.000010 0.000010 0.052962 0.000010 0.000010 0.019594 0.006800 0.000010 0.015102 0.000010 0.000010 0.000010 0.000010 0.007410 0.029059 0.000010 0.000010 0.000010 0.000010
0.027733 0.000010 0.005645 0.002062 0.000010 0.452173 0.000034 0.008809 0.129423 0.000010 0.000010 0.000010 0.029912 0.000010 0.003143 0.007959 0.000010 0.028860 0.001024 0.000010 0.000010 0.035160 0.003152 0.000010 0.000010 0.000603 0.000010 0.004779 0.008779 0.000010 0.000010 0.000010 0.022199 0.000010 0.000010 0.000010 0.000010 0.096008 0.000010 0.000010 0.014205 0.000010 0.000010 0.009479 0.004870 0.001812 0.000010 0.000010 0.004938 0.005482 0.046548 0.000010 0.000010 0.017916 0.016587 0.000010 0.005663 0.004754 0.000010
0.091725 0.001096 0.000010 0.000558 0.002291 0.434441 0.000010 0.026839 0.094235 0.000010 0.000010 0.000010 0.014437 0.005989 0.000010 0.001174 0.000010 0.015999 0.014173 0.005355 0.000010 0.000015 0.000010 0.000010 0.000010 0.000010 0.000010 0.000010 0.036337 0.000010 0.000010 0.000010 0.005518 0.000010 0.000010 0.000010 0.000010 0.078375 0.000010 0.000010 0.000010 0.033789 0.016884 0.000010 0.000029 0.000010 0.023216 0.000010 0.039543 0.000010 0.005319 0.000010 0.025646 0.006814 0.013765 0.006117 0.000010 0.000010 0.000010
0.089565 0.007402 0.000010 0.000010 0.000010 0.407348 0.000010 0.000010 0.115340 0.000010 0.000010 0.000010 0.020653 0.013469 0.000010 0.006310 0.000010 0.063677 0.018677 0.035583 0.000010 0.000010 0.000010 0.000010 0.013867 0.000010 0.027430 0.000010 0.000010 0.000010 0.000010 0.000010 0.004963 0.000010 0.000010 0.010875 0.000010 0.031204 0.000010 0.000010 0.000010 0.000010 0.011111 0.000010 0.000010 0.045144 0.000010 0.007859 0.011419 0.000010 0.017150 0.000010 0.006572 0.003475 0.030545 0.000010 0.000010 0.000010 0.000010
0.049316 0.000010 0.000010 0.000010 0.000010 0.651971 0.000010 0.000010 0.043898 0.000010 0.000010 0.000010 0.029018 0.003021 0.000010 0.008129 0.005717 0.000010 0.011664 0.014247 0.028683 0.000010 0.000010 0.006032 0.000010 0.000010 0.000010 0.000010 0.024400 0.000010 0.000010 0.000010 0.000010 0.022554 0.000010 0.000010 0.000010 0.010911 0.000010 0.000010 0.007344 0.041876 0.000010 0.000010 0.000010 0.000010 0.000010 0.000010 0.000010 0.000010 0.000010 0.000010 0.000010 0.000010 0.040801 0.000010 0.000010 0.000010 0.000010
0.090039 0.001122 0.000010 0.000010 0.000010 0.431032 0.000010 0.000010 0.148737 0.000010 0.000010 0.000010 0.000010 0.008801 0.000010 0.022748 0.000010 0.008216 0.005998 0.026741 0.000010 0.025567 0.000010 0.000010 0.000010 0.002445 0.000010 0.000010 0.002866 0.000010 0.000010 0.000010 0.008503 0.000010 0.000010 0.000010 0.000010 0.031391 0.000010 0.000010 0.000010 0.000010 0.000010 0.000010 0.001125 0.000010 0.000010 0.000010 0.013938 0.000010 0.028708 0.000010 0.032635 0.030648 0.078351 0.000010 0.000010 0.000010 0.000010
0.000010 0.000010 0.000010 0.000010 0.000010 0.999420 0.000010 0.000010 0.000010 0.000010 0.000010 0.000010 0.000010 0.000010 0.000010 0.000010 0.000010 0.000010 0.000010 0.000010 0.000010 0.000010 0.000010 0.000010 0.000010 0.000010 0.000010 0.000010 0.000010 0.000010 0.000010 0.000010 0.000010 0.000010 0.000010 0.000010 0.000010 0.000010 0.000010 0.000010 0.000010 0.000010 0.000010 0.000010 0.000010 0.000010 0.000010 0.000010 0.000010 0.000010 0.000010 0.000010 0.000010 0.000010 0.000010 0.000010 0.000010 0.000010 0.000010
0.056010 0.000010 0.000010 0.000010 0.000010 0.000010 0.000010 0.000010 0.000010 0.000010 0.000010 0.000010 0.000010 0.000010 0.000010 0.007549 0.000010 0.066450 0.013345 0.000010 0.000010 0.000010 0.000010 0.000010 0.000010 0.000010 0.000010 0.000010 0.030031 0.000010 0.000010 0.000010 0.000010 0.000010 0.000010 0.000010 0.000010 0.000010 0.000010 0.000010 0.000010 0.000010 0.722605 0.000010 0.000010 0.000010 0.000010 0.000010 0.000010 0.000010 0.054059 0.000010 0.000010 0.042477 0.000010 0.006975 0.000010 0.000010 0.000010
0.000010 0.000010 0.000010 0.000010 0.000010 0.000010 0.000010 0.000010 0.000010 0.000010 0.000010 0.000010 0.000010 0.000010 0.000010 0.000010 0.000010 0.016971 0.001866 0.000010 0.000010 0.000010 0.000010 0.000010 0.000010 0.000010 0.000010 0.000010 0.000010 0.000010 0.000010 0.000010 0.000010 0.000010 0.000010 0.000010 0.000010 0.000010 0.000010 0.000010 0.000010 0.000010 0.980603 0.000010 0.000010 0.000010 0.000010 0.000010 0.000010 0.000010 0.000010 0.000010 0.000010 0.000010 0.000010 0.000010 0.000010 0.000010 0.000010
0.007081 0.000010 0.000010 0.000010 0.000010 0.000010 0.000010 0.000010 0.000010 0.000010 0.000010 0.000010 0.000010 0.000010 0.000010 0.000010 0.000010 0.003528 0.000010 0.000010 0.000010 0.000010 0.000010 0.000010 0.000010 0.000010 0.000010 0.000010 0.056479 0.000010 0.000010 0.000010 0.000010 0.000010 0.000010 0.000010 0.000010 0.000010 0.000010 0.000010 0.000010 0.000010 0.886948 0.000010 0.000010 0.000010 0.000010 0.000010 0.000010 0.000010 0.045101 0.000010 0.000010 0.000010 0.000010 0.000010 0.000010 0.000335 0.000010
0.009782 0.000010 0.000010 0.000010 0.000010 0.015949 0.000010 0.000010 0.030496 0.000010 0.000010 0.000010 0.037186 0.000010 0.000010 0.000010 0.000010 0.000010 0.087950 0.000010 0.005895 0.000010 0.000010 0.000010 0.000010 0.000010 0.000010 0.000010 0.010182 0.000010 0.000010 0.000010 0.000010 0.000010 0.000010 0.000010 0.000010 0.000010 0.000010 0.000010 0.000010 0.000010 0.728097 0.000010 0.000010 0.000010 0.000010 0.000010 0.000010 0.000010 0.052068 0.000010 0.000010 0.018607 0.003308 0.000010 0.000010 0.000010 0.000010
0.000010 0.000010 0.000010 0.000010 0.000010 0.000010 0.000010 0.000010 0.000010 0.000010 0.000010 0.000010 0.000010 0.000010 0.000010 0.000010 0.000010 0.000010 0.016455 0.000010 0.000010 0.000010 0.000010 0.000010 0.000010 0.000010 0.000010 0.000010 0.030147 0.000010 0.000010 0.000010 0.000010 0.000010 0.000010 0.000010 0.000010 0.000010 0.000010 0.000010 0.000010 0.000010 0.935241 0.000010 0.000010 0.000010 0.000010 0.000010 0.000010 0.000010 0.011884 0.000010 0.005732 0.000010 0.000010 0.000010 0.000010 0.000010 0.000010
0.008458 0.000010 0.000010 0.000010 0.000010 0.011238 0.000010 0.000010 0.064228 0.000010 0.000010 0.000010 0.024230 0.000010 0.000010 0.000010 0.000010 0.014822 0.062909 0.000010 0.000010 0.000010 0.000010 0.000010 0.000010 0.000010 0.000010 0.000010 0.045860 0.000010 0.000010 0.000010 0.000010 0.000010 0.000010 0.000010 0.000010 0.011942 0.000010 0.000010 0.000010 0.000010 0.637532 0.000010 0.000010 0.000010 0.000010 0.000010 0.000010 0.000010 0.085871 0.000010 0.000550 0.031891 0.000010 0.000010 0.000010 0.000010 0.000010
0.000010 0.000010 0.000010 0.000010 0.000010 0.000010 0.000010 0.000010 0.000010 0.000010 0.000010 0.000010 0.000010 0.000010 0.000010 0.000010 0.000010 0.000010 0.000010 0.000010 0.000010 0.000010 0.000010 0.000010 0.000010 0.000010 0.000010 0.000010 0.000010 0.000010 0.000010 0.000010 0.000010 0.000010 0.000010 0.000010 0.000010 0.000010 0.000010 0.000010 0.000010 0.000010 0.999420 0.000010 0.000010 0.000010 0.000010 0.000010 0.000010 0.000010 0.000010 0.000010 0.000010 0.000010 0.000010 0.000010 0.000010 0.000010 0.000010
0.000010 0.000010 0.000010 0.000010 0.000010 0.000010 0.000010 0.000010 0.000010 0.000010 0.000010 0.000010 0.000010 0.000010 0.000010 0.000010 0.000010 0.000010 0.000010 0.000010 0.000010 0.000010 0.000010 0.000010 0.000010 0.000010 0.000010 0.000010 0.000010 0.000010 0.000010 0.000010 0.000010 0.000010 0.000010 0.000010 0.000010 0.000010 0.000010 0.000010 0.000010 0.000010 0.999420 0.000010 0.000010 0.000010 0.000010 0.000010 0.000010 0.000010 0.000010 0.000010 0.000010 0.000010 0.000010 0.000010 0.000010 0.000010 0.000010
0.000010 0.000010 0.000010 0.000010 0.000010 0.000010 0.000010 0.000010 0.000010 0.000010 0.000010 0.000010 0.000010 0.000010 0.000010 0.000010 0.000010 0.000010 0.000010 0.000010 0.000010 0.000010 0.000010 0.000010 0.000010 0.000010 0.000010 0.000010 0.000010 0.000010 0.000010 0.000010 0.000010 0.000010 0.000010 0.000010 0.000010 0.000010 0.000010 0.000010 0.000010 0.000010 0.999420 0.000010 0.000010 0.000010 0.000010 0.000010 0.000010 0.000010 0.000010 0.000010 0.000010 0.000010 0.000010 0.000010 0.000010 0.000010 0.000010
0.000010 0.000010 0.000010 0.000010 0.000010 0.000010 0.000010 0.000010 0.000010 0.000010 0.000010 0.000010 0.049216 0.000010 0.000010 0.000010 0.000010 0.030291 0.017973 0.000010 0.009234 0.000010 0.000010 0.000010 0.000010 0.000010 0.000010 0.000010 0.034841 0.000010 0.000010 0.000010 0.000010 0.000010 0.000010 0.000010 0.000010 0.000010 0.000010 0.000010 0.000010 0.000010 0.837866 0.000010 0.000010 0.000010 0.000010 0.000010 0.000010 0.000010 0.000010 0.000010 0.000010 0.020058 0.000010 0.000010 0.000010 0.000010 0.000010
0.000010 0.000010 0.000010 0.000010 0.000010 0.000010 0.000010 0.000010 0.000010 0.000010 0.000010 0.000010 0.001131 0.000010 0.000010 0.000010 0.000010 0.059870 0.025263 0.000010 0.000010 0.000010 0.000010 0.000010 0.000010 0.000010 0.000010 0.000010 0.069329 0.000010 0.000010 0.000010 0.000010 0.000010 0.000010 0.000010 0.000010 0.000010 0.000010 0.000010 0.000010 0.000010 0.794209 0.000010 0.000010 0.000010 0.000010 0.000010 0.000010 0.000010 0.035567 0.000010 0.004036 0.009014 0.000010 0.001081 0.000010 0.000010 0.000010
0.000010 0.000010 0.000010 0.000010 0.000010 0.000010 0.000010 0.000010 0.000010 0.000010 0.000010 0.000010 0.000010 0.000010 0.000010 0.000010 0.000010 0.000010 0.000010 0.000010 0.000010 0.000010 0.000010 0.000010 0.000010 0.000010 0.000010 0.000010 0.000010 0.000010 0.000010 0.000010 0.000010 0.000010 0.000010 0.000010 0.000010 0.000010 0.000010 0.000010 0.000010 0.000010 0.999420 0.000010 0.000010 0.000010 0.000010 0.000010 0.000010 0.000010 0.000010 0.000010 0.000010 0.000010 0.000010 0.000010 0.000010 0.000010 0.000010
0.000010 0.000010 0.000010 0.000010 0.000010 0.000010 0.000010 0.000010 0.000010 0.000010 0.000010 0.000010 0.000010 0.000010 0.000010 0.000010 0.000010 0.029135 0.000010 0.000010 0.000010 0.000010 0.000010 0.000010 0.000010 0.000010 0.000010 0.000010 0.000010 0.000010 0.000010 0.000010 0.000010 0.000010 0.000010 0.000010 0.000010 0.000010 0.000010 0.000010 0.000010 0.000010 0.963839 0.000010 0.000010 0.000010 0.000010 0.000010 0.000010 0.000010 0.006466 0.000010 0.000010 0.000010 0.000010 0.000010 0.000010 0.000010 0.000010
0.000010 0.000010 0.000010 0.000010 0.000010 0.000010 0.000010 0.000010 0.000010 0.000010 0.000010 0.000010 0.000010 0.000010 0.000010 0.000010 0.000010 0.000010 0.000010 0.000010 0.000010 0.000010 0.000010 0.000010 0.000010 0.000010 0.000010 0.000010 0.000010 0.000010 0.000010 0.000010 0.000010 0.000010 0.000010 0.000010 0.000010 0.000010 0.000010 0.000010 0.000010 0.000010 0.999420 0.000010 0.000010 0.000010 0.000010 0.000010 0.000010 0.000010 0.000010 0.000010 0.000010 0.000010 0.000010 0.000010 0.000010 0.000010 0.000010
0.000809 0.010214 0.000010 0.000010 0.000010 0.000010 0.000010 0.000010 0.000010 0.000010 0.000010 0.000010 0.027483 0.000010 0.000010 0.000010 0.000010 0.011274 0.000010 0.000010 0.006048 0.000010 0.000010 0.000010 0.000010 0.000010 0.000010 0.000010 0.002780 0.000010 0.000010 0.000010 0.000010 0.000010 0.000010 0.000010 0.000010 0.000010 0.000010 0.000010 0.000010 0.000010 0.910779 0.000010 0.000010 0.000010 0.000010 0.000010 0.000010 0.000010 0.002241 0.000010 0.000010 0.012529 0.000010 0.015353 0.000010 0.000010 0.000010
0.000010 0.000010 0.000010 0.000010 0.000010 0.000010 0.000010 0.000010 0.000010 0.000010 0.000010 0.000010 0.011736 0.000010 0.000010 0.000010 0.008545 0.000010 0.000010 0.000010 0.000010 0.000010 0.000010 0.000010 0.000010 0.000010 0.003334 0.000660 0.020689 0.000010 0.000010 0.000010 0.000010 0.000010 0.000010 0.000010 0.000010 0.000010 0.000010 0.000010 0.000010 0.000010 0.932350 0.000010 0.000010 0.000010 0.000010 0.000010 0.000010 0.000010 0.022167 0.000010 0.000010 0.000010 0.000010 0.000010 0.000010 0.000010 0.000010
0.000010 0.000010 0.000010 0.000010 0.000010 0.000010 0.000010 0.000010 0.008576 0.000010 0.000010 0.000010 0.000010 0.009591 0.000010 0.000010 0.000010 0.067625 0.000010 0.000010 0.000010 0.000010 0.000010 0.000010 0.000010 0.000010 0.000010 0.000010 0.021720 0.000010 0.000010 0.000010 0.000010 0.000010 0.000010 0.000010 0.000010 0.000010 0.000010 0.000010 0.000010 0.000010 0.891948 0.000010 0.000010 0.000010 0.000010 0.000010 0.000010 0.000010 0.000010 0.000010 0.000010 0.000010 0.000010 0.000010 0.000010 0.000010 0.000010
0.000010 0.000010 0.000010 0.000010 0.000010 0.005204 0.000010 0.000010 0.008902 0.000010 0.000010 0.000010 0.041333 0.000010 0.000010 0.000010 0.000010 0.001311 0.013377 0.000010 0.000010 0.000010 0.000010 0.000010 0.000010 0.000010 0.000010 0.006049 0.027914 0.000010 0.000010 0.000010 0.000010 0.000010 0.000010 0.000010 0.000010 0.000010 0.000010 0.000010 0.000010 0.000010 0.858647 0.000010 0.000010 0.000010 0.000010 0.000010 0.000010 0.000010 0.023849 0.000010 0.000010 0.012924 0.000010 0.000010 0.000010 0.000010 0.000010
0.000010 0.000010 0.000010 0.000010 0.000010 0.000010 0.000010 0.000010 0.000010 0.000010 0.000010 0.000010 0.000010 0.000010 0.000010 0.000010 0.000010 0.000010 0.000010 0.000010 0.000010 0.000010 0.000010 0.000010 0.000010 0.000010 0.000010 0.000010 0.000010 0.000010 0.000010 0.000010 0.000010 0.000010 0.000010 0.000010 0.000010 0.000010 0.000010 0.000010 0.000010 0.000010 0.999420 0.000010 0.000010 0.000010 0.000010 0.000010 0.000010 0.000010 0.000010 0.000010 0.000010 0.000010 0.000010 0.000010 0.000010 0.000010 0.000010
0.000010 0.000010 0.000010 0.001136 0.000010 0.000010 0.000010 0.000010 0.000010 0.000010 0.000010 0.000010 0.000010 0.000010 0.000010 0.000010 0.000010 0.000010 0.000010 0.007380 0.000010 0.000010 0.000010 0.000010 0.000010 0.000010 0.000010 0.000010 0.000010 0.000010 0.000010 0.000010 0.000010 0.000010 0.000010 0.000010 0.000010 0.000010 0.000010 0.000010 0.000010 0.000010 0.990923 0.000010 0.000010 0.000010 0.000010 0.000010 0.000010 0.000010 0.000010 0.000010 0.000010 0.000010 0.000010 0.000010 0.000010 0.000010 0.000010
0.000010 0.999420 0.000010 0.000010 0.000010 0.000010 0.000010 0.000010 0.000010 0.000010 0.000010 0.000010 0.000010 0.000010 0.000010 0.000010 0.000010 0.000010 0.000010 0.000010 0.000010 0.000010 0.000010 0.000010 0.000010 0.000010 0.000010 0.000010 0.000010 0.000010 0.000010 0.000010 0.000010 0.000010 0.000010 0.000010 0.000010 0.000010 0.000010 0.000010 0.000010 0.000010 0.000010 0.000010 0.000010 0.000010 0.000010 0.000010 0.000010 0.000010 0.000010 0.000010 0.000010 0.000010 0.000010 0.000010 0.000010 0.000010 0.000010
0.000010 0.999420 0.000010 0.000010 0.000010 0.000010 0.000010 0.000010 0.000010 0.000010 0.000010 0.000010 0.000010 0.000010 0.000010 0.000010 0.000010 0.000010 0.000010 0.000010 0.000010 0.000010 0.000010 0.000010 0.000010 0.000010 0.000010 0.000010 0.000010 0.000010 0.000010 0.000010 0.000010 0.000010 0.000010 0.000010 0.000010 0.000010 0.000010 0.000010 0.000010 0.000010 0.000010 0.000010 0.000010 0.000010 0.000010 0.000010 0.000010 0.000010 0.000010 0.000010 0.000010 0.000010 0.000010 0.000010 0.000010 0.000010 0.000010
0.000010 0.999420 0.000010 0.000010 0.000010 0.000010 0.000010 0.000010 0.000010 0.000010 0.000010 0.000010 0.000010 0.000010 0.000010 0.000010 0.000010 0.000010 0.000010 0.000010 0.000010 0.000010 0.000010 0.000010 0.000010 0.000010 0.000010 0.000010 0.000010 0.000010 0.000010 0.000010 0.000010 0.000010 0.000010 0.000010 0.000010 0.000010 0.000010 0.000010 0.000010 0.000010 0.000010 0.000010 0.000010 0.000010 0.000010 0.000010 0.000010 0.000010 0.000010 0.000010 0.000010 0.000010 0.000010 0.000010 0.000010 0.000010 0.000010
0.001297 0.550899 0.000010 0.000010 0.000010 0.000010 0.000010 0.023039 0.000010 0.000010 0.000010 0.000010 0.000010 0.002398 0.000010 0.000010 0.185794 0.006419 0.021504 0.000010 0.013414 0.053495 0.000010 0.000010 0.000010 0.000897 0.000010 0.000907 0.000010 0.000010 0.000010 0.000010 0.005181 0.000010 0.000010 0.000010 0.000010 0.058342 0.000010 0.000010 0.000010 0.000010 0.001613 0.000010 0.000010 0.000010 0.000010 0.000010 0.022670 0.000010 0.000010 0.000010 0.023826 0.010513 0.017383 0.000010 0.000010 0.000010 0.000010
0.000010 0.689620 0.000010 0.000010 0.000010 0.000010 0.000010 0.031689 0.000010 0.000010 0.000010 0.000010 0.002108 0.000010 0.000010 0.000010 0.163254 0.000010 0.007970 0.000010 0.000010 0.000010 0.000010 0.000010 0.000010 0.000010 0.006704 0.000010 0.000010 0.000010 0.000010 0.000010 0.000010 0.000010 0.000010 0.000010 0.000010 0.010055 0.000010 0.000010 0.025208 0.000010 0.003618 0.000010 0.000010 0.000010 0.000010 0.000010 0.000010 0.000010 0.001901 0.000010 0.002862 0.000010 0.054540 0.000010 0.000010 0.000010 0.000010
0.000010 0.771310 0.000010 0.000010 0.000010 0.000010 0.000010 0.000010 0.000010 0.000010 0.000010 0.000010 0.008498 0.000010 0.000010 0.000010 0.177990 0.000010 0.000010 0.000010 0.000010 0.000010 0.000010 0.000010 0.000010 0.000010 0.000010 0.000010 0.000010 0.000010 0.000010 0.000010 0.000010 0.000010 0.000010 0.000010 0.000010 0.000010 0.000010 0.000010 0.000010 0.000010 0.000010 0.000010 0.000010 0.000010 0.000010 0.000010 0.000010 0.000010 0.000010 0.000010 0.000010 0.000010 0.041652 0.000010 0.000010 0.000010 0.000010
0.000010 0.999420 0.000010 0.000010 0.000010 0.000010 0.000010 0.000010 0.000010 0.000010 0.000010 0.000010 0.000010 0.000010 0.000010 0.000010 0.000010 0.000010 0.000010 0.000010 0.000010 0.000010 0.000010 0.000010 0.000010 0.000010 0.000010 0.000010 0.000010 0.000010 0.000010 0.000010 0.000010 0.000010 0.000010 0.000010 0.000010 0.000010 0.000010 0.000010 0.000010 0.000010 0.000010 0.000010 0.000010 0.000010 0.000010 0.000010 0.000010 0.000010 0.000010 0.000010 0.000010 0.000010 0.000010 0.000010 0.000010 0.000010 0.000010
0.000010 0.999420 0.000010 0.000010 0.000010 0.000010 0.000010 0.000010 0.000010 0.000010 0.000010 0.000010 0.000010 0.000010 0.000010 0.000010 0.000010 0.000010 0.000010 0.000010 0.000010 0.000010 0.000010 0.000010 0.000010 0.000010 0.000010 0.000010 0.000010 0.000010 0.000010 0.000010 0.000010 0.000010 0.000010 0.000010 0.000010 0.000010 0.000010 0.000010 0.000010 0.000010 0.000010 0.000010 0.000010 0.000010 0.000010 0.000010 0.000010 0.000010 0.000010 0.000010 0.000010 0.000010 0.000010 0.000010 0.000010 0.000010 0.000010
0.000010 0.999420 0.000010 0.000010 0.000010 0.000010 0.000010 0.000010 0.000010 0.000010 0.000010 0.000010 0.000010 0.000010 0.000010 0.000010 0.000010 0.000010 0.000010 0.000010 0.000010 0.000010 0.000010 0.000010 0.000010 0.000010 0.000010 0.000010 0.000010 0.000010 0.000010 0.000010 0.000010 0.000010 0.000010 0.000010 0.000010 0.000010 0.000010 0.000010 0.000010 0.000010 0.000010 0.000010 0.000010 0.000010 0.000010 0.000010 0.000010 0.000010 0.000010 0.000010 0.000010 0.000010 0.000010 0.000010 0.000010 0.000010 0.000010
0.000010 0.999420 0.000010 0.000010 0.000010 0.000010 0.000010 0.000010 0.000010 0.000010 0.000010 0.000010 0.000010 0.000010 0.000010 0.000010 0.000010 0.000010 0.000010 0.000010 0.000010 0.000010 0.000010 0.000010 0.000010 0.000010 0.000010 0.000010 0.000010 0.000010 0.000010 0.000010 0.000010 0.000010 0.000010 0.000010 0.000010 0.000010 0.000010 0.000010 0.000010 0.000010 0.000010 0.000010 0.000010 0.000010 0.000010 0.000010 0.000010 0.000010 0.000010 0.000010 0.000010 0.000010 0.000010 0.000010 0.000010 0.000010 0.000010
0.000010 0.999420 0.000010 0.000010 0.000010 0.000010 0.000010 0.000010 0.000010 0.000010 0.000010 0.000010 0.000010 0.000010 0.000010 0.000010 0.000010 0.000010 0.000010 0.000010 0.000010 0.000010 0.000010 0.000010 0.000010 0.000010 0.000010 0.000010 0.000010 0.000010 0.000010 0.000010 0.000010 0.000010 0.000010 0.000010 0.000010 0.000010 0.000010 0.000010 0.000010 0.000010 0.000010 0.000010 0.000010 0.000010 0.000010 0.000010 0.000010 0.000010 0.000010 0.000010 0.000010 0.000010 0.000010 0.000010 0.000010 0.000010 0.000010
0.000010 0.999420 0.000010 0.000010 0.000010 0.000010 0.000010 0.000010 0.000010 0.000010 0.000010 0.000010 0.000010 0.000010 0.000010 0.000010 0.000010 0.000010 0.000010 0.000010 0.000010 0.000010 0.000010 0.000010 0.000010 0.000010 0.000010 0.000010 0.000010 0.000010 0.000010 0.000010 0.000010 0.000010 0.000010 0.000010 0.000010 0.000010 0.000010 0.000010 0.000010 0.000010 0.000010 0.000010 0.000010 0.000010 0.000010 0.000010 0.000010 0.000010 0.000010 0.000010 0.000010 0.000010 0.000010 0.000010 0.000010 0.000010 0.000010
0.002216 0.354844 0.000010 0.006499 0.000010 0.000010 0.000010 0.000010 0.000010 0.000951 0.000010 0.000010 0.000010 0.000010 0.000785 0.000010 0.605590 0.000010 0.000010 0.000010 0.000010 0.000010 0.000010 0.000010 0.000010 0.000010 0.000010 0.005591 0.000010 0.000010 0.000010 0.000010 0.015486 0.000010 0.000010 0.000010 0.000010 0.000010 0.000010 0.000010 0.000010 0.000010 0.000010 0.000010 0.007537 0.000010 0.000010 0.000010 0.000010 0.000010 0.000010 0.000010 0.000010 0.000010 0.000010 0.000010 0.000010 0.000010 0.000010
0.000010 0.363878 0.000010 0.009742 0.000010 0.000010 0.000010 0.000010 0.000010 0.000010 0.000010 0.000010 0.000010 0.000010 0.004264 0.000010 0.606305 0.000010 0.000010 0.000010 0.000010 0.000010 0.000010 0.000010 0.000010 0.000010 0.000010 0.000010 0.000010 0.000010 0.000010 0.000010 0.000010 0.000010 0.000010 0.000010 0.000010 0.000010 0.000010 0.000010 0.000010 0.000010 0.000010 0.000010 0.015270 0.000010 0.000010 0.000010 0.000010 0.000010 0.000010 0.000010 0.000010 0.000010 0.000010 0.000010 0.000010 0.000010 0.000010
0.000010 0.374635 0.000010 0.002473 0.000010 0.000010 0.000010 0.000010 0.000010 0.000010 0.000010 0.000010 0.000010 0.000010 0.003012 0.000010 0.603617 0.000010 0.000010 0.000010 0.000010 0.000010 0.000010 0.000010 0.000010 0.000010 0.000010 0.000010 0.000010 0.000010 0.000010 0.000010 0.000010 0.000010 0.000010 0.000010 0.000010 0.000010 0.000010 0.000010 0.000010 0.000010 0.000010 0.000010 0.003213 0.000010 0.000010 0.000010 0.000010 0.000010 0.000010 0.000010 0.000010 0.000010 0.000010 0.000010 0.000010 0.012519 0.000010
0.000010 0.372208 0.000010 0.012638 0.000010 0.000010 0.000010 0.000010 0.000010 0.000010 0.000010 0.000010 0.000010 0.000010 0.000010 0.000010 0.610054 0.000010 0.000010 0.000010 0.000010 0.000010 0.000010 0.000010 0.000010 0.000010 0.000010 0.000010 0.000010 0.000010 0.000010 0.000010 0.000010 0.000010 0.000010 0.000010 0.000010 0.000010 0.000010 0.000010 0.000010 0.000010 0.000010 0.000010 0.000010 0.000010 0.000010 0.000010 0.000010 0.000010 0.000010 0.004549 0.000010 0.000010 0.000010 0.000010 0.000010 0.000010 0.000010
0.000010 0.340218 0.000010 0.000010 0.000010 0.000010 0.000010 0.000010 0.000010 0.000010 0.000010 0.000010 0.000010 0.000010 0.003060 0.000010 0.639388 0.000010 0.000010 0.000010 0.000010 0.000010 0.000010 0.000010 0.000010 0.000010 0.000010 0.000010 0.000010 0.000010 0.000010 0.000010 0.000010 0.005671 0.000010 0.000010 0.000010 0.000010 0.000010 0.000010 0.000010 0.000010 0.000010 0.000010 0.011123 0.000010 0.000010 0.000010 0.000010 0.000010 0.000010 0.000010 0.000010 0.000010 0.000010 0.000010 0.000010 0.000010 0.000010
0.000010 0.370940 0.000010 0.001147 0.000010 0.000010 0.000010 0.000010 0.000010 0.007602 0.000010 0.000010 0.000010 0.000010 0.000629 0.000010 0.603545 0.000010 0.000010 0.000010 0.000010 0.000010 0.000010 0.000010 0.000010 0.000010 0.000010 0.000010 0.000010 0.000010 0.000010 0.000010 0.000010 0.000010 0.000010 0.000010 0.000010 0.000010 0.000010 0.000010 0.000010 0.000010 0.000010 0.000010 0.014553 0.000010 0.000010 0.000010 0.000010 0.000010 0.000010 0.000010 0.000010 0.000010 0.000010 0.000010 0.000010 0.001064 0.000010
0.000010 0.277170 0.000010 0.000010 0.000010 0.159320 0.000010 0.000010 0.000010 0.000010 0.000010 0.000010 0.000010 0.000010 0.000010 0.000010 0.562302 0.000010 0.000010 0.000010 0.000010 0.000010 0.000010 0.000010 0.000010 0.000010 0.000010 0.000010 0.000010 0.000010 0.000010 0.000010 0.000010 0.000010 0.000010 0.000010 0.000010 0.000010 0.000010 0.000010 0.000010 0.000010 0.000010 0.000010 0.000010 0.000010 0.000010 0.000010 0.000010 0.000010 0.000010 0.000010 0.000010 0.000010 0.000010 0.000658 0.000010 0.000010 0.000010
0.000010 0.276285 0.000010 0.000010 0.000010 0.155274 0.000010 0.000010 0.000010 0.000010 0.000010 0.000010 0.000010 0.000010 0.001178 0.000010 0.564533 0.000010 0.000010 0.000010 0.000010 0.000010 0.000010 0.000010 0.000010 0.000010 0.000010 0.000010 0.000010 0.000010 0.000010 0.000010 0.000010 0.000010 0.000010 0.000010 0.000010 0.000010 0.000010 0.000010 0.000010 0.000010 0.000010 0.000010 0.000010 0.000010 0.000010 0.000010 0.000010 0.000010 0.000010 0.000010 0.000010 0.000010 0.000010 0.002189 0.000010 0.000010 0.000010
0.000010 0.000010 0.000010 0.004437 0.000010 0.000010 0.000010 0.000010 0.000010 0.000010 0.000010 0.000010 0.861322 0.000010 0.000010 0.000010 0.000010 0.000010 0.000010 0.000010 0.000010 0.000010 0.000010 0.000010 0.000010 0.000010 0.000010 0.000010 0.000010 0.000010 0.000010 0.000010 0.118808 0.000010 0.000010 0.000010 0.000010 0.000010 0.000010 0.000010 0.000010 0.000010 0.000010 0.000010 0.000010 0.000010 0.000010 0.000010 0.000010 0.000010 0.000010 0.000010 0.000010 0.000010 0.014882 0.000010 0.000010 0.000010 0.000010
0.000010 0.000010 0.000010 0.000010 0.000010 0.000010 0.000010 0.009475 0.000010 0.000010 0.000010 0.000010 0.945119 0.000010 0.000010 0.000010 0.000010 0.005489 0.000010 0.000010 0.000010 0.000010 0.000010 0.000010 0.000010 0.000010 0.000010 0.000010 0.000010 0.000010 0.000010 0.000010 0.019691 0.000010 0.000010 0.000010 0.000010 0.000010 0.000010 0.000010 0.008304 0.000010 0.000010 0.000010 0.000010 0.000010 0.000010 0.000010 0.000010 0.000010 0.000010 0.000010 0.000010 0.000010 0.011392 0.000010 0.000010 0.000010 0.000010
0.000010 0.000010 0.000010 0.000010 0.000010 0.000010 0.000010 0.000010 0.000010 0.000010 0.000010 0.000010 0.907534 0.000010 0.000010 0.000010 0.000010 0.000010 0.000010 0.000010 0.000010 0.000010 0.000010 0.000010 0.000010 0.000010 0.000010 0.000010 0.000010 0.000010 0.000010 0.000010 0.089805 0.000010 0.000010 0.000010 0.000010 0.000010 0.000010 0.000010 0.000010 0.000010 0.000010 0.000010 0.000010 0.000010 0.000010 0.000010 0.000010 0.000010 0.000010 0.000010 0.002101 0.000010 0.000010 0.000010 0.000010 0.000010 0.000010
0.000010 0.000010 0.000010 0.000010 0.000010 0.000010 0.000010 0.000010 0.006534 0.000010 0.000010 0.000010 0.795259 0.000010 0.000010 0.021211 0.000010 0.025958 0.000010 0.000010 0.000010 0.000010 0.000010 0.000010 0.000010 0.000010 0.000010 0.000010 0.011925 0.000010 0.000010 0.000010 0.000010 0.000010 0.000010 0.000010 0.000010 0.000010 0.000010 0.000010 0.000010 0.000010 0.053782 0.000010 0.000225 0.000010 0.000010 0.000010 0.000010 0.000010 0.000010 0.000010 0.084597 0.000010 0.000010 0.000010 0.000010 0.000010 0.000010
0.000010 0.000010 0.000010 0.000010 0.009437 0.000010 0.000010 0.000010 0.000010 0.000010 0.000010 0.000010 0.851812 0.000010 0.000010 0.000741 0.000010 0.000010 0.020260 0.000010 0.000010 0.000010 0.000010 0.000010 0.000010 0.000010 0.000010 0.000010 0.023278 0.000010 0.000010 0.000010 0.000010 0.000010 0.000010 0.000010 0.000010 0.000010 0.000010 0.000010 0.001508 0.000010 0.022675 0.000010 0.000010 0.000010 0.000010 0.000010 0.000010 0.000010 0.000010 0.000010 0.065515 0.000010 0.000010 0.004274 0.000010 0.000010 0.000010
0.015052 0.000010 0.000010 0.004037 0.000010 0.000010 0.000010 0.000010 0.010330 0.000010 0.000010 0.000010 0.835091 0.000010 0.000010 0.000010 0.000010 0.008108 0.041308 0.000010 0.000010 0.000010 0.000010 0.000010 0.000010 0.000010 0.000010 0.000010 0.002428 0.000010 0.000010 0.000010 0.000010 0.000010 0.000010 0.000010 0.000010 0.000010 0.000010 0.000010 0.000010 0.000010 0.018841 0.000010 0.000010 0.000010 0.000010 0.000010 0.003175 0.000010 0.000010 0.000010 0.061140 0.000010 0.000010 0.000010 0.000010 0.000010 0.000010
0.000010 0.000010 0.000010 0.000010 0.000010 0.000010 0.000010 0.000010 0.000010 0.000010 0.000010 0.000010 0.999420 0.000010 0.000010 0.000010 0.000010 0.000010 0.000010 0.000010 0.000010 0.000010 0.000010 0.000010 0.000010 0.000010 0.000010 0.000010 0.000010 0.000010 0.000010 0.000010 0.000010 0.000010 0.000010 0.000010 0.000010 0.000010 0.000010 0.000010 0.000010 0.000010 0.000010 0.000010 0.000010 0.000010 0.000010 0.000010 0.000010 0.000010 0.000010 0.000010 0.000010 0.000010 0.000010 0.000010 0.000010 0.000010 0.000010
0.000010 0.000010 0.000010 0.000010 0.000010 0.000010 0.000010 0.000010 0.000010 0.000010 0.000010 0.000010 0.999420 0.000010 0.000010 0.000010 0.000010 0.000010 0.000010 0.000010 0.000010 0.000010 0.000010 0.000010 0.000010 0.000010 0.000010 0.000010 0.000010 0.000010 0.000010 0.000010 0.000010 0.000010 0.000010 0.000010 0.000010 0.000010 0.000010 0.000010 0.000010 0.000010 0.000010 0.000010 0.000010 0.000010 0.000010 0.000010 0.000010 0.000010 0.000010 0.000010 0.000010 0.000010 0.000010 0.000010 0.000010 0.000010 0.000010
0.000010 0.000010 0.000010 0.000010 0.000010 0.000010 0.000010 0.000010 0.000010 0.000010 0.000010 0.000010 0.981503 0.000010 0.000010 0.000010 0.000010 0.000010 0.000010 0.000010 0.000010 0.000010 0.000010 0.000010 0.000010 0.000010 0.000010 0.000010 0.000010 0.000010 0.000010 0.000010 0.000010 0.000010 0.000010 0.000010 0.000010 0.000010 0.000010 0.000010 0.000010 0.000010 0.000010 0.000010 0.000010 0.000010 0.000010 0.000010 0.000010 0.000010 0.016148 0.000010 0.001789 0.000010 0.000010 0.000010 0.000010 0.000010 0.000010
0.000010 0.000010 0.000010 0.009275 0.000010 0.039589 0.000010 0.000010 0.000010 0.000010 0.000010 0.000010 0.828383 0.007719 0.000010 0.000010 0.000010 0.031623 0.000010 0.000010 0.000010 0.025831 0.000010 0.000010 0.000010 0.006329 0.001743 0.000010 0.007266 0.000010 0.000010 0.000010 0.000010 0.000010 0.016309 0.000010 0.000010 0.000010 0.000010 0.000010 0.000010 0.000010 0.000010 0.000010 0.000010 0.000010 0.000010 0.000010 0.000010 0.000010 0.010776 0.000010 0.014686 0.000010 0.000010 0.000010 0.000010 0.000010 0.000010
0.000010 0.009053 0.000010 0.000971 0.000010 0.000010 0.000010 0.000010 0.000010 0.000010 0.000010 0.000010 0.896446 0.000010 0.000010 0.000010 0.000010 0.000010 0.010012 0.000010 0.000010 0.000010 0.000010 0.000010 0.000010 0.000010 0.000010 0.000010 0.000010 0.000010 0.000010 0.000010 0.000010 0.000010 0.000010 0.000010 0.000010 0.000010 0.000010 0.000010 0.013013 0.000010 0.058752 0.000010 0.002598 0.000010 0.000010 0.000010 0.000010 0.000010 0.000010 0.000010 0.008644 0.000010 0.000010 0.000010 0.000010 0.000010 0.000010
0.000010 0.000010 0.000010 0.000010 0.000010 0.000010 0.000010 0.000010 0.000010 0.000010 0.000010 0.000010 0.999420 0.000010 0.000010 0.000010 0.000010 0.000010 0.000010 0.000010 0.000010 0.000010 0.000010 0.000010 0.000010 0.000010 0.000010 0.000010 0.000010 0.000010 0.000010 0.000010 0.000010 0.000010 0.000010 0.000010 0.000010 0.000010 0.000010 0.000010 0.000010 0.000010 0.000010 0.000010 0.000010 0.000010 0.000010 0.000010 0.000010 0.000010 0.000010 0.000010 0.000010 0.000010 0.000010 0.000010 0.000010 0.000010 0.000010
0.000010 0.000010 0.000010 0.000010 0.000010 0.000010 0.000010 0.000010 0.000010 0.000010 0.000010 0.000010 0.999420 0.000010 0.000010 0.000010 0.000010 0.000010 0.000010 0.000010 0.000010 0.000010 0.000010 0.000010 0.000010 0.000010 0.000010 0.000010 0.000010 0.000010 0.000010 0.000010 0.000010 0.000010 0.000010 0.000010 0.000010 0.000010 0.000010 0.000010 0.000010 0.000010 0.000010 0.000010 0.000010 0.000010 0.000010 0.000010 0.000010 0.000010 0.000010 0.000010 0.000010 0.000010 0.000010 0.000010 0.000010 0.000010 0.000010
0.000010 0.000010 0.000010 0.000010 0.000010 0.004708 0.000010 0.000010 0.004593 0.000010 0.000010 0.000010 0.655614 0.005616 0.000010 0.009189 0.008950 0.036833 0.030646 0.000010 0.013489 0.000010 0.000010 0.000010 0.000010 0.000010 0.015617 0.000010 0.041645 0.000010 0.000010 0.000010 0.000010 0.000010 0.000010 0.000010 0.000010 0.000010 0.000010 0.000010 0.020466 0.000010 0.029896 0.000010 0.001513 0.000010 0.000010 0.000010 0.000010 0.000010 0.025076 0.000010 0.089909 0.000010 0.000010 0.005819 0.000010 0.000010 0.000010
0.000010 0.000010 0.000010 0.000010 0.000010 0.000010 0.000010 0.000010 0.000010 0.000010 0.000010 0.000010 0.891901 0.000010 0.000010 0.000010 0.000010 0.000010 0.041767 0.000010 0.000010 0.000010 0.000010 0.000010 0.000010 0.000010 0.000010 0.000010 0.000010 0.000010 0.000010 0.000010 0.000010 0.000010 0.000010 0.000010 0.000010 0.000010 0.000010 0.000010 0.000010 0.000010 0.013879 0.000010 0.000010 0.000010 0.000010 0.000010 0.000010 0.000010 0.000010 0.000010 0.051902 0.000010 0.000010 0.000010 0.000010 0.000010 0.000010
0.000010 0.008120 0.000010 0.000010 0.006521 0.000010 0.000010 0.000010 0.000010 0.000010 0.000010 0.000010 0.850829 0.000010 0.000010 0.000010 0.000010 0.000010 0.000010 0.000010 0.000010 0.000010 0.000010 0.000010 0.000010 0.000010 0.002060 0.000010 0.033262 0.000010 0.000010 0.000010 0.000010 0.000010 0.000010 0.000010 0.000010 0.000010 0.000010 0.000010 0.000010 0.000010 0.026594 0.000010 0.001457 0.000010 0.000010 0.000010 0.000010 0.000010 0.000010 0.000010 0.064838 0.000010 0.000010 0.005820 0.000010 0.000010 0.000010
0.000010 0.000010 0.000010 0.000010 0.000010 0.000010 0.000010 0.000010 0.000010 0.000010 0.000010 0.000010 0.999420 0.000010 0.000010 0.000010 0.000010 0.000010 0.000010 0.000010 0.000010 0.000010 0.000010 0.000010 0.000010 0.000010 0.000010 0.000010 0.000010 0.000010 0.000010 0.000010 0.000010 0.000010 0.000010 0.000010 0.000010 0.000010 0.000010 0.000010 0.000010 0.000010 0.000010 0.000010 0.000010 0.000010 0.000010 0.000010 0.000010 0.000010 0.000010 0.000010 0.000010 0.000010 0.000010 0.000010 0.000010 0.000010 0.000010
0.000010 0.000010 0.000010 0.000010 0.000010 0.108157 0.000010 0.000010 0.004912 0.000010 0.000010 0.000010 0.695456 0.000010 0.000010 0.003183 0.007243 0.000010 0.000010 0.000010 0.000010 0.000010 0.000010 0.000010 0.000010 0.000010 0.022968 0.006864 0.006872 0.000010 0.000010 0.000010 0.000010 0.000010 0.000010 0.000010 0.000010 0.005976 0.000010 0.000010 0.000010 0.000010 0.000010 0.000010 0.000010 0.000010 0.000010 0.000010 0.029192 0.000010 0.003414 0.000010 0.047002 0.026500 0.021892 0.004837 0.000010 0.005101 0.000010
0.000010 0.000010 0.000010 0.000010 0.000010 0.000010 0.000010 0.000010 0.000010 0.000010 0.000010 0.000010 0.865249 0.000010 0.000010 0.000010 0.000010 0.010205 0.000010 0.000010 0.000010 0.000010 0.000010 0.000010 0.000010 0.000010 0.000010 0.007411 0.000010 0.000010 0.000010 0.000010 0.082906 0.000010 0.000010 0.000010 0.000010 0.000010 0.000010 0.000010 0.000010 0.000010 0.001426 0.000010 0.000010 0.000010 0.000010 0.000010 0.000010 0.000010 0.031012 0.000010 0.000019 0.001262 0.000010 0.000010 0.000010 0.000010 0.000010
0.000010 0.000010 0.000010 0.000010 0.029522 0.029733 0.000010 0.043224 0.083884 0.000010 0.000010 0.000010 0.133006 0.036571 0.000010 0.025885 0.076374 0.014295 0.022425 0.002091 0.031106 0.081453 0.000010 0.000010 0.000010 0.015959 0.022104 0.000010 0.036762 0.000010 0.000010 0.000010 0.004258 0.005064 0.032625 0.000010 0.000010 0.047786 0.000010 0.000010 0.037951 0.000010 0.065004 0.000010 0.000010 0.000010 0.000010 0.000010 0.050786 0.000010 0.017992 0.000010 0.044927 0.000010 0.000010 0.008885 0.000010 0.000010 0.000010
0.000010 0.000010 0.000010 0.000010 0.000010 0.000010 0.000010 0.000010 0.011512 0.002270 0.000010 0.000010 0.010001 0.000010 0.000010 0.004994 0.389627 0.002770 0.000010 0.000010 0.026077 0.000010 0.000010 0.000010 0.000010 0.275525 0.027901 0.000010 0.038813 0.000010 0.000010 0.000010 0.068317 0.010304 0.000010 0.000010 0.000010 0.069718 0.000010 0.000010 0.017706 0.000010 0.000010 0.000010 0.000010 0.000010 0.000010 0.000010 0.000010 0.000010 0.000010 0.000010 0.004877 0.000010 0.024158 0.000010 0.015012 0.000010 0.000010
0.000010 0.013453 0.000010 0.000010 0.000010 0.000010 0.001735 0.000010 0.046209 0.000010 0.000010 0.000010 0.055862 0.026666 0.000010 0.020817 0.349459 0.016637 0.000010 0.000010 0.067932 0.000010 0.009163 0.000010 0.000010 0.300776 0.000010 0.000010 0.000010 0.000010 0.000010 0.000010 0.000010 0.008035 0.000010 0.000010 0.000010 0.001188 0.000010 0.000010 0.000010 0.000010 0.000010 0.000010 0.004922 0.000010 0.000010 0.005441 0.016458 0.000010 0.028790 0.000010 0.015757 0.000010 0.000010 0.005472 0.004838 0.000010 0.000010
0.000010 0.000010 0.000010 0.000010 0.000010 0.010279 0.001929 0.000010 0.013916 0.000010 0.000010 0.000010 0.000010 0.001064 0.000010 0.001359 0.082773 0.000010 0.000010 0.000010 0.025728 0.039823 0.000010 0.000010 0.000010 0.075342 0.000010 0.000010 0.000010 0.000010 0.000010 0.000010 0.186442 0.000010 0.000010 0.000010 0.000010 0.498403 0.000010 0.000010 0.005277 0.008416 0.000010 0.000907 0.001870 0.000010 0.000010 0.000010 0.000010 0.011035 0.000010 0.000010 0.000010 0.000010 0.035018 0.000010 0.000010 0.000010 0.000010
0.007166 0.000010 0.000010 0.010292 0.005910 0.090941 0.000010 0.000010 0.028118 0.000010 0.000010 0.000010 0.000010 0.008623 0.000010 0.000010 0.245615 0.012407 0.000010 0.011059 0.044298 0.000010 0.000010 0.000010 0.000010 0.194026 0.015320 0.000010 0.000010 0.000010 0.000010 0.000010 0.174132 0.000010 0.004520 0.000010 0.000010 0.004424 0.000010 0.000010 0.000010 0.007023 0.006218 0.000010 0.000010 0.021587 0.000010 0.000010 0.033233 0.000010 0.000010 0.000010 0.017980 0.029291 0.022629 0.000010 0.000010 0.004827 0.000010
0.001219 0.000010 0.000010 0.012302 0.000010 0.035724 0.000010 0.000010 0.000010 0.000010 0.000010 0.000010 0.000010 0.020034 0.000010 0.000010 0.237296 0.040968 0.000010 0.000010 0.041236 0.018699 0.000010 0.000010 0.000010 0.164093 0.010278 0.000010 0.000010 0.000010 0.000010 0.000010 0.383223 0.010909 0.000010 0.000010 0.000010 0.002421 0.000010 0.000010 0.000010 0.007766 0.000010 0.000010 0.000010 0.009899 0.000010 0.000010 0.000010 0.000010 0.000010 0.000010 0.001860 0.001655 0.000010 0.000010 0.000010 0.000010 0.000010
0.000010 0.000527 0.000010 0.000010 0.000010 0.000010 0.000010 0.000010 0.070889 0.000010 0.000010 0.000010 0.007687 0.005000 0.000010 0.000010 0.356825 0.000010 0.022834 0.000010 0.057991 0.000010 0.000010 0.000010 0.004764 0.326020 0.021522 0.000010 0.014567 0.000010 0.000010 0.000010 0.010284 0.006818 0.001071 0.000010 0.000010 0.014864 0.000010 0.000010 0.000010 0.003545 0.000010 0.000010 0.008244 0.000010 0.000010 0.021160 0.015362 0.000010 0.001756 0.000010 0.008131 0.019771 0.000010 0.000010 0.000010 0.000010 0.000010
0.015815 0.000010 0.000010 0.000010 0.000010 0.000010 0.000010 0.000010 0.053204 0.000010 0.010880 0.000010 0.004745 0.016071 0.000010 0.000899 0.382045 0.038321 0.000010 0.000010 0.046962 0.000010 0.005487 0.000010 0.000010 0.304133 0.030748 0.009449 0.000010 0.000010 0.000010 0.000010 0.000010 0.011546 0.000010 0.000010 0.000010 0.012340 0.000010 0.000010 0.000010 0.000010 0.000010 0.000010 0.000010 0.000010 0.000010 0.000010 0.011084 0.008830 0.014185 0.002835 0.000010 0.010682 0.000010 0.009359 0.000010 0.000010 0.000010
0.000010 0.000010 0.000010 0.000010 0.000010 0.008111 0.000010 0.000010 0.041747 0.000010 0.002582 0.002397 0.011369 0.010074 0.000010 0.014539 0.418073 0.026160 0.000010 0.000010 0.072002 0.000010 0.004116 0.000010 0.000010 0.308071 0.017362 0.003570 0.000010 0.000010 0.000010 0.000010 0.000010 0.000010 0.000010 0.000010 0.000010 0.012756 0.000010 0.000010 0.015682 0.000010 0.000010 0.000010 0.000010 0.000010 0.000010 0.000010 0.000010 0.000010 0.000010 0.000010 0.014098 0.000010 0.000010 0.000010 0.007662 0.009227 0.000010
0.000010 0.000010 0.000010 0.000010 0.000010 0.013781 0.001957 0.000010 0.023283 0.000010 0.000010 0.000010 0.000010 0.016131 0.000010 0.005010 0.385030 0.031957 0.000010 0.000010 0.046961 0.049693 0.000010 0.000010 0.000010 0.287071 0.014496 0.000010 0.000010 0.000010 0.000010 0.000010 0.022514 0.000010 0.011417 0.000010 0.000010 0.006900 0.008130 0.000010 0.000010 0.000010 0.000010 0.000010 0.000770 0.017604 0.000010 0.004250 0.000010 0.000010 0.010386 0.000010 0.024683 0.017596 0.000010 0.000010 0.000010 0.000010 0.000010
0.008791 0.003384 0.000010 0.000010 0.000010 0.000010 0.000010 0.000010 0.074813 0.000010 0.000010 0.000010 0.049819 0.000010 0.000010 0.025531 0.027007 0.095803 0.095104 0.000010 0.001353 0.000010 0.000010 0.000010 0.000010 0.003657 0.000010 0.007936 0.038932 0.000010 0.000010 0.000010 0.000010 0.000010 0.000010 0.000010 0.000010 0.000010 0.000010 0.000010 0.000010 0.000010 0.159847 0.000010 0.000010 0.000010 0.000010 0.000010 0.009199 0.000010 0.048461 0.000010 0.003107 0.339957 0.000010 0.006890 0.000010 0.000010 0.000010
0.012809 0.000010 0.000010 0.000010 0.002466 0.009944 0.000010 0.002731 0.058743 0.000010 0.000010 0.000010 0.046799 0.005296 0.000010 0.000010 0.020685 0.057234 0.034912 0.000010 0.006909 0.004470 0.000010 0.000010 0.000010 0.001750 0.000010 0.009779 0.051201 0.000010 0.000010 0.000010 0.000010 0.000010 0.000010 0.000010 0.000010 0.000010 0.000010 0.000010 0.000010 0.000010 0.124908 0.000010 0.000010 0.000010 0.000010 0.000010 0.000010 0.000010 0.024228 0.000010 0.016202 0.499936 0.000010 0.008607 0.000010 0.000010 0.000010
0.000010 0.006631 0.000010 0.025341 0.000010 0.045002 0.000010 0.000010 0.044618 0.000010 0.000010 0.000010 0.053011 0.000010 0.000010 0.009036 0.000296 0.059684 0.044015 0.000010 0.019356 0.000010 0.000010 0.000010 0.000010 0.000010 0.011778 0.000010 0.027950 0.000010 0.000010 0.000010 0.000010 0.009915 0.000010 0.000010 0.000010 0.002512 0.000010 0.000010 0.024778 0.000010 0.110226 0.000010 0.000010 0.000010 0.000010 0.000010 0.000010 0.000010 0.013868 0.000010 0.000010 0.491575 0.000010 0.000010 0.000010 0.000010 0.000010
0.000010 0.000010 0.000010 0.000010 0.000010 0.019905 0.000010 0.000010 0.047383 0.000010 0.000010 0.000010 0.019602 0.000010 0.000010 0.000010 0.000010 0.039778 0.045991 0.000010 0.000010 0.000010 0.000010 0.000010 0.000010 0.000010 0.000010 0.000010 0.041779 0.000010 0.000010 0.000010 0.000010 0.000010 0.000010 0.000010 0.000010 0.000010 0.000010 0.000010 0.000010 0.000010 0.035489 0.000010 0.011601 0.000010 0.000010 0.000010 0.000010 0.000010 0.016593 0.000010 0.014312 0.699653 0.000010 0.007444 0.000010 0.000010 0.000010
0.035854 0.000010 0.000010 0.000010 0.000010 0.001084 0.000010 0.000010 0.016856 0.000010 0.000010 0.000010 0.021850 0.000010 0.000010 0.000010 0.000010 0.033203 0.059478 0.005916 0.000010 0.020378 0.000010 0.000010 0.000010 0.000010 0.006210 0.000010 0.041840 0.000010 0.000010 0.000010 0.000010 0.000010 0.001781 0.000010 0.000010 0.000010 0.000010 0.000010 0.000010 0.000010 0.091177 0.000010 0.000010 0.000010 0.000010 0.000010 0.000010 0.000010 0.000343 0.000010 0.018951 0.644640 0.000010 0.000010 0.000010 0.000010 0.000010
0.000510 0.009457 0.000010 0.000010 0.000010 0.003325 0.000010 0.000010 0.041367 0.000010 0.000010 0.000010 0.013014 0.000010 0.000010 0.025675 0.004056 0.022020 0.032347 0.000010 0.000010 0.000010 0.000010 0.000010 0.000010 0.000010 0.011303 0.000010 0.014874 0.000010 0.000010 0.000010 0.047758 0.000010 0.000010 0.000010 0.000010 0.000010 0.000010 0.000010 0.016907 0.000010 0.078672 0.000010 0.000010 0.000010 0.000010 0.000010 0.000010 0.000010 0.014038 0.000010 0.000010 0.652686 0.000010 0.011570 0.000010 0.000010 0.000010
0.000010 0.000010 0.000010 0.000010 0.000010 0.000010 0.000010 0.000010 0.000010 0.000010 0.000010 0.000010 0.000010 0.000010 0.000010 0.000010 0.000010 0.000010 0.000010 0.000010 0.000010 0.000010 0.000010 0.000010 0.000010 0.000010 0.000010 0.000010 0.000010 0.000010 0.000010 0.000010 0.000010 0.000010 0.000010 0.000010 0.000010 0.000010 0.000010 0.000010 0.000010 0.000010 0.000010 0.000010 0.000010 0.000010 0.000010 0.000010 0.000010 0.000010 0.000010 0.000010 0.000010 0.999420 0.000010 0.000010 0.000010 0.000010 0.000010
0.000010 0.000347 0.000010 0.005957 0.000010 0.000010 0.000010 0.000010 0.000010 0.000010 0.000010 0.000010 0.014456 0.000010 0.000010 0.000010 0.000010 0.020251 0.000010 0.000010 0.000010 0.000010 0.000010 0.000010 0.000010 0.000010 0.000010 0.000010 0.000010 0.000010 0.000010 0.000010 0.000010 0.000010 0.000010 0.000010 0.000010 0.000010 0.000010 0.000010 0.000010 0.000010 0.021399 0.000010 0.000010 0.000010 0.000010 0.000010 0.000010 0.000010 0.000010 0.000010 0.005855 0.931216 0.000010 0.000010 0.000010 0.000010 0.000010
0.000010 0.000010 0.000010 0.000010 0.000010 0.000010 0.000010 0.000010 0.000010 0.000010 0.000010 0.000010 0.000010 0.000010 0.000010 0.000010 0.000010 0.000010 0.000010 0.000010 0.000010 0.000010 0.000010 0.000010 0.000010 0.000010 0.000010 0.000010 0.000010 0.000010 0.000010 0.000010 0.000010 0.000010 0.000010 0.000010 0.000010 0.000010 0.000010 0.000010 0.000010 0.000010 0.000010 0.000010 0.000010 0.000010 0.000010 0.000010 0.000010 0.000010 0.000010 0.000010 0.000010 0.999420 0.000010 0.000010 0.000010 0.000010 0.000010
0.000010 0.000010 0.000010 0.000010 0.000010 0.000010 0.000010 0.000010 0.000010 0.000010 0.000010 0.000010 0.000010 0.000010 0.000010 0.000010 0.000010 0.000010 0.000010 0.000010 0.000010 0.000010 0.000010 0.000010 0.000010 0.000010 0.000010 0.000010 0.000010 0.000010 0.000010 0.000010 0.000010 0.000010 0.000010 0.000010 0.000010 0.000010 0.000010 0.000010 0.000010 0.000010 0.000010 0.000010 0.000010 0.000010 0.000010 0.000010 0.000010 0.000010 0.000010 0.000010 0.000010 0.999420 0.000010 0.000010 0.000010 0.000010 0.000010
0.000011 0.000010 0.000010 0.000010 0.000010 0.000010 0.000010 0.000010 0.017025 0.000010 0.000010 0.000010 0.045351 0.013715 0.000010 0.000010 0.000010 0.026469 0.000010 0.000010 0.000010 0.000010 0.000010 0.000010 0.000010 0.000010 0.000010 0.000010 0.000010 0.000010 0.000010 0.000010 0.128794 0.000010 0.000010 0.000010 0.000010 0.000010 0.000010 0.000010 0.009985 0.000010 0.035430 0.000010 0.000010 0.000010 0.000010 0.000010 0.000010 0.000010 0.031098 0.000010 0.000010 0.679372 0.012271 0.000010 0.000010 0.000010 0.000010
0.000010 0.000010 0.000010 0.000010 0.000010 0.000010 0.000010 0.000010 0.015220 0.000010 0.000010 0.000010 0.026265 0.000010 0.000010 0.000010 0.000010 0.000010 0.032413 0.000010 0.000010 0.000010 0.000010 0.000010 0.000010 0.000010 0.000010 0.000010 0.000010 0.000010 0.000010 0.000010 0.068938 0.000010 0.000010 0.000010 0.000010 0.005015 0.000010 0.000010 0.000010 0.000010 0.048632 0.000010 0.000010 0.000010 0.000010 0.000010 0.003171 0.000010 0.016830 0.000010 0.000010 0.782091 0.000010 0.000935 0.000010 0.000010 0.000010
0.000010 0.005105 0.000010 0.000010 0.000010 0.000010 0.000010 0.000010 0.066407 0.000010 0.000010 0.000010 0.018543 0.000474 0.000010 0.000010 0.000010 0.038868 0.000010 0.000010 0.012383 0.000010 0.000010 0.000010 0.000010 0.000010 0.000010 0.000010 0.000010 0.000010 0.000010 0.000010 0.060921 0.000010 0.000010 0.000010 0.000010 0.000010 0.000010 0.000010 0.000010 0.000010 0.002084 0.000010 0.000010 0.000010 0.000010 0.000010 0.000010 0.000010 0.036429 0.000010 0.000010 0.758297 0.000010 0.000010 0.000010 0.000010 0.000010
0.007391 0.003995 0.000010 0.000010 0.000010 0.018863 0.000010 0.000010 0.000010 0.000010 0.000010 0.000010 0.023454 0.000010 0.000010 0.000010 0.000010 0.037871 0.010642 0.000010 0.055133 0.000010 0.000010 0.000010 0.000010 0.003483 0.000010 0.000010 0.020524 0.000010 0.000010 0.000010 0.047968 0.000010 0.000010 0.000010 0.000010 0.000010 0.000010 0.000010 0.000010 0.000010 0.070107 0.000010 0.000010 0.000010 0.000010 0.000010 0.000010 0.000010 0.022185 0.000010 0.000010 0.670632 0.007302 0.000010 0.000010 0.000010 0.000010
0.000010 0.000010 0.000010 0.000010 0.006551 0.000010 0.000010 0.000010 0.016661 0.000010 0.000010 0.000010 0.024600 0.005489 0.000010 0.000010 0.016894 0.041640 0.047324 0.000010 0.001452 0.000010 0.000010 0.000010 0.000010 0.000010 0.000010 0.000010 0.042413 0.000010 0.000010 0.000010 0.000010 0.000010 0.000010 0.000010 0.000010 0.000010 0.000010 0.000010 0.000010 0.000010 0.061541 0.000010 0.000010 0.000010 0.000010 0.000010 0.000010 0.000010 0.000010 0.000010 0.012171 0.716251 0.006554 0.000010 0.000010 0.000010 0.000010
0.039537 0.000010 0.000010 0.000010 0.000010 0.000010 0.000010 0.000010 0.001771 0.000010 0.000010 0.000010 0.014421 0.001359 0.000010 0.000010 0.000010 0.003827 0.040412 0.000010 0.022262 0.020049 0.000010 0.000010 0.000010 0.013558 0.015064 0.000321 0.029739 0.000010 0.000010 0.000010 0.041675 0.002117 0.004540 0.000010 0.000010 0.000010 0.000010 0.000010 0.000010 0.000010 0.063213 0.000010 0.000010 0.000010 0.000010 0.000010 0.000010 0.000010 0.011955 0.000010 0.000010 0.667650 0.000010 0.004721 0.000010 0.001420 0.000010
0.000010 0.000010 0.000010 0.000010 0.000010 0.037487 0.000010 0.000010 0.000010 0.000010 0.000010 0.000010 0.000010 0.000010 0.000010 0.000010 0.000010 0.000010 0.005861 0.000010 0.000010 0.000010 0.000010 0.000010 0.000010 0.000010 0.000010 0.000010 0.007822 0.000010 0.000010 0.000010 0.000010 0.000010 0.000010 0.000010 0.000010 0.000010 0.000010 0.000010 0.000010 0.000010 0.037135 0.000010 0.005670 0.000010 0.002082 0.001627 0.000010 0.000010 0.000010 0.000010 0.005033 0.881436 0.015358 0.000010 0.000010 0.000010 0.000010
0.023046 0.016508 0.000010 0.000010 0.000010 0.000010 0.000010 0.000010 0.000010 0.000010 0.000010 0.000010 0.021415 0.000010 0.000010 0.021844 0.000010 0.052686 0.021832 0.000010 0.000010 0.000010 0.000010 0.000010 0.000010 0.000010 0.000010 0.000010 0.000010 0.000010 0.000010 0.000010 0.000010 0.000010 0.000010 0.000010 0.000010 0.021378 0.000010 0.000010 0.005382 0.000010 0.029426 0.000010 0.000010 0.000010 0.000010 0.000010 0.014216 0.000010 0.000010 0.000010 0.008444 0.755618 0.007745 0.000010 0.000010 0.000010 0.000010
0.000010 0.000010 0.000010 0.000010 0.000010 0.008931 0.000010 0.000010 0.000010 0.000010 0.000010 0.000010 0.000010 0.000010 0.000010 0.000010 0.000010 0.008659 0.031250 0.000010 0.000010 0.000010 0.000010 0.000010 0.000010 0.000010 0.000010 0.000010 0.000010 0.000010 0.000010 0.000010 0.040620 0.000010 0.000010 0.000010 0.000010 0.000010 0.000010 0.000010 0.000010 0.000010 0.000010 0.000010 0.000010 0.000010 0.000010 0.000010 0.000010 0.000010 0.000010 0.000010 0.001128 0.908882 0.000010 0.000010 0.000010 0.000010 0.000010
0.000010 0.000010 0.000010 0.007859 0.000010 0.000010 0.000010 0.000010 0.000010 0.000010 0.000010 0.000010 0.000010 0.000010 0.000010 0.000010 0.000010 0.000010 0.000010 0.000010 0.000010 0.000010 0.000010 0.000010 0.000010 0.000010 0.000010 0.000010 0.000010 0.000010 0.000010 0.000010 0.000010 0.000010 0.000010 0.000010 0.000010 0.000010 0.000010 0.000010 0.000010 0.000010 0.000010 0.000010 0.000010 0.000010 0.000010 0.000010 0.000010 0.000010 0.000010 0.000010 0.000010 0.991571 0.000010 0.000010 0.000010 0.000010 0.000010
0.000010 0.000010 0.000010 0.000010 0.000010 0.000010 0.000010 0.000010 0.000010 0.000010 0.000010 0.000010 0.000010 0.000010 0.000010 0.000010 0.000010 0.000010 0.000010 0.000010 0.000010 0.000010 0.000010 0.000010 0.000010 0.000010 0.000010 0.000010 0.000010 0.000010 0.000010 0.000010 0.000010 0.000010 0.000010 0.000010 0.000010 0.999420 0.000010 0.000010 0.000010 0.000010 0.000010 0.000010 0.000010 0.000010 0.000010 0.000010 0.000010 0.000010 0.000010 0.000010 0.000010 0.000010 0.000010 0.000010 0.000010 0.000010 0.000010
0.000010 0.000010 0.000010 0.000010 0.000010 0.000010 0.000010 0.000010 0.004695 0.002025 0.000010 0.000010 0.000010 0.000010 0.000010 0.000010 0.046854 0.000010 0.023713 0.000010 0.000010 0.000010 0.000010 0.000010 0.000010 0.053202 0.000010 0.000010 0.000010 0.000010 0.000010 0.000010 0.030381 0.000010 0.000010 0.000010 0.000010 0.793823 0.000010 0.000010 0.000010 0.000010 0.000010 0.000010 0.000010 0.000010 0.000010 0.000010 0.000010 0.000010 0.000010 0.000010 0.000010 0.001417 0.043391 0.000010 0.000010 0.000010 0.000010
0.000010 0.000010 0.000010 0.000010 0.000010 0.000010 0.000010 0.000010 0.000010 0.000010 0.000010 0.000010 0.000010 0.000010 0.000010 0.000010 0.000010 0.000010 0.000010 0.000010 0.000010 0.000010 0.000010 0.000010 0.000010 0.000010 0.000010 0.000010 0.000010 0.000010 0.000010 0.000010 0.000010 0.000010 0.000010 0.000010 0.000010 0.999420 0.000010 0.000010 0.000010 0.000010 0.000010 0.000010 0.000010 0.000010 0.000010 0.000010 0.000010 0.000010 0.000010 0.000010 0.000010 0.000010 0.000010 0.000010 0.000010 0.000010 0.000010
0.001285 0.000010 0.000010 0.000010 0.000010 0.031063 0.000010 0.000010 0.000010 0.000010 0.000010 0.000010 0.000010 0.000010 0.000010 0.000010 0.000010 0.000010 0.000010 0.056367 0.000010 0.000010 0.000010 0.000010 0.000010 0.000010 0.000010 0.000010 0.007937 0.000010 0.000010 0.000010 0.051464 0.005454 0.000010 0.000010 0.000010 0.788495 0.000010 0.000010 0.008212 0.000010 0.013764 0.000010 0.000010 0.000010 0.000010 0.000010 0.000010 0.000010 0.000555 0.000010 0.000010 0.000010 0.028607 0.006329 0.000010 0.000010 0.000010
0.000010 0.000010 0.000010 0.000010 0.000010 0.000010 0.000010 0.000010 0.000010 0.000010 0.000010 0.000010 0.000010 0.000010 0.000010 0.014014 0.000010 0.000010 0.000010 0.000010 0.000010 0.000010 0.000010 0.000010 0.000010 0.000010 0.013146 0.006032 0.000010 0.000010 0.000010 0.000010 0.000010 0.000010 0.000010 0.000010 0.000010 0.904596 0.000010 0.000010 0.000010 0.000010 0.000010 0.000010 0.000010 0.000010 0.000010 0.000010 0.000010 0.000010 0.000010 0.000010 0.002368 0.000010 0.059315 0.000010 0.000010 0.000010 0.000010
0.000010 0.000010 0.000010 0.000235 0.000010 0.000010 0.000010 0.000010 0.022633 0.000010 0.000010 0.000010 0.000010 0.000010 0.000010 0.000010 0.000010 0.000010 0.005571 0.000010 0.000010 0.000010 0.000010 0.000010 0.000010 0.000010 0.000010 0.000010 0.000010 0.000010 0.000010 0.000010 0.000010 0.000010 0.000010 0.000010 0.000010 0.886961 0.000010 0.000010 0.000010 0.000010 0.015258 0.000010 0.001167 0.000010 0.000010 0.000010 0.000010 0.000010 0.000010 0.000010 0.000010 0.000010 0.058709 0.008955 0.000010 0.000010 0.000010
0.000010 0.000010 0.000010 0.000010 0.000010 0.000010 0.000010 0.000010 0.000010 0.000010 0.000010 0.000010 0.000010 0.040948 0.000010 0.000010 0.000010 0.000010 0.000010 0.000010 0.000010 0.000010 0.000010 0.000010 0.000010 0.000010 0.000010 0.000010 0.000010 0.000010 0.000010 0.000010 0.000010 0.000010 0.000010 0.000010 0.000010 0.838183 0.000010 0.000010 0.000010 0.000010 0.000010 0.000010 0.013303 0.000010 0.000010 0.000010 0.000010 0.000010 0.000010 0.000010 0.000794 0.000010 0.106231 0.000010 0.000010 0.000010 0.000010
0.006660 0.000010 0.000010 0.000010 0.000010 0.000010 0.000010 0.000010 0.000010 0.000010 0.000010 0.000010 0.000010 0.051839 0.000010 0.000010 0.000010 0.000010 0.000010 0.000010 0.001925 0.025709 0.000010 0.000010 0.000010 0.000010 0.000010 0.000010 0.000010 0.000010 0.000010 0.000010 0.000010 0.000010 0.000010 0.000010 0.000010 0.871749 0.000010 0.000010 0.000446 0.000010 0.000010 0.000010 0.002659 0.000010 0.000010 0.000010 0.000010 0.000010 0.000010 0.000010 0.000010 0.000010 0.038504 0.000010 0.000010 0.000010 0.000010
0.000010 0.008560 0.000010 0.007611 0.000010 0.000010 0.000010 0.000010 0.000010 0.000010 0.000010 0.000010 0.000010 0.000010 0.000010 0.000010 0.000010 0.000010 0.000010 0.000010 0.000010 0.000010 0.000010 0.000010 0.000010 0.000010 0.000010 0.000010 0.008162 0.000010 0.000010 0.000010 0.000010 0.000010 0.000010 0.000010 0.000010 0.908140 0.000010 0.000010 0.000010 0.000010 0.006019 0.000010 0.000010 0.000010 0.000010 0.000010 0.000010 0.000010 0.000010 0.000010 0.000010 0.000010 0.060978 0.000010 0.000010 0.000010 0.000010
0.000010 0.000191 0.000010 0.000010 0.000010 0.000010 0.000010 0.000010 0.000010 0.000010 0.000010 0.000010 0.000010 0.004040 0.000010 0.000010 0.000010 0.009579 0.000010 0.000010 0.000010 0.000010 0.000010 0.000010 0.000010 0.000010 0.006011 0.000010 0.000010 0.000010 0.000010 0.000010 0.000010 0.000010 0.000010 0.000010 0.000010 0.933811 0.000010 0.000010 0.010993 0.000010 0.000010 0.000010 0.000010 0.000010 0.000010 0.000010 0.000010 0.000010 0.000010 0.000010 0.000010 0.000010 0.034854 0.000010 0.000010 0.000010 0.000010
0.000010 0.000010 0.000010 0.000010 0.000010 0.000010 0.000010 0.000010 0.000010 0.000010 0.000010 0.000010 0.000010 0.048532 0.000010 0.002534 0.000010 0.000010 0.002981 0.000010 0.000010 0.000010 0.000010 0.000010 0.000010 0.000010 0.000010 0.000010 0.000010 0.000010 0.000010 0.000010 0.000010 0.000010 0.010774 0.000010 0.000010 0.774408 0.000010 0.000010 0.032473 0.000010 0.022469 0.000010 0.000010 0.000010 0.000010 0.000010 0.000010 0.000010 0.002071 0.000010 0.010439 0.000010 0.092830 0.000010 0.000010 0.000010 0.000010
0.000010 0.000010 0.000010 0.000010 0.000010 0.000010 0.000010 0.000010 0.000010 0.000010 0.000010 0.000010 0.000010 0.000010 0.000010 0.000010 0.000010 0.009909 0.000010 0.000010 0.000010 0.000010 0.000010 0.000010 0.000010 0.000010 0.000860 0.000010 0.000010 0.000010 0.000010 0.000010 0.000010 0.000010 0.000010 0.000010 0.000010 0.988671 0.000010 0.000010 0.000010 0.000010 0.000010 0.000010 0.000010 0.000010 0.000010 0.000010 0.000010 0.000010 0.000010 0.000010 0.000010 0.000010 0.000010 0.000010 0.000010 0.000010 0.000010
0.000010 0.000010 0.000010 0.000010 0.000010 0.000010 0.000010 0.000010 0.000010 0.000010 0.000010 0.000010 0.000010 0.000010 0.000010 0.000010 0.000010 0.000010 0.000010 0.000010 0.000010 0.000010 0.000010 0.000010 0.000010 0.000010 0.000010 0.000010 0.000010 0.000010 0.000010 0.000010 0.000010 0.000010 0.000010 0.000010 0.000010 0.999417 0.000010 0.000010 0.000010 0.000010 0.000010 0.000010 0.000010 0.000010 0.000010 0.000010 0.000010 0.000010 0.000010 0.000010 0.000010 0.000010 0.000013 0.000010 0.000010 0.000010 0.000010
0.000010 0.000010 0.000010 0.000010 0.000010 0.000010 0.000010 0.000010 0.000010 0.000010 0.000010 0.000010 0.000010 0.000010 0.000010 0.000010 0.000010 0.000010 0.000010 0.000010 0.000010 0.000010 0.000010 0.000010 0.000010 0.000010 0.000010 0.000010 0.000010 0.000010 0.000010 0.000010 0.000010 0.000010 0.000010 0.000010 0.000010 0.999420 0.000010 0.000010 0.000010 0.000010 0.000010 0.000010 0.000010 0.000010 0.000010 0.000010 0.000010 0.000010 0.000010 0.000010 0.000010 0.000010 0.000010 0.000010 0.000010 0.000010 0.000010
0.000010 0.000010 0.000010 0.000010 0.000010 0.000010 0.000010 0.000010 0.000426 0.000010 0.000010 0.000010 0.000010 0.000010 0.000010 0.000010 0.000010 0.000010 0.000010 0.000010 0.000010 0.007068 0.000010 0.000010 0.000010 0.000010 0.000010 0.000010 0.000010 0.000010 0.000010 0.000010 0.000010 0.000010 0.000010 0.000010 0.000010 0.888442 0.000010 0.000010 0.000010 0.000010 0.000010 0.000010 0.000010 0.000010 0.000010 0.000010 0.000010 0.000010 0.021933 0.000010 0.000010 0.010612 0.070989 0.000010 0.000010 0.000010 0.000010
0.000010 0.000010 0.000010 0.000010 0.000010 0.000010 0.000010 0.000010 0.000010 0.000010 0.000010 0.000010 0.000010 0.000010 0.000010 0.000010 0.000010 0.000010 0.000010 0.000010 0.000010 0.000010 0.000010 0.000010 0.000010 0.000010 0.000010 0.000010 0.000010 0.000010 0.000010 0.000010 0.000010 0.000010 0.000010 0.000010 0.000010 0.999420 0.000010 0.000010 0.000010 0.000010 0.000010 0.000010 0.000010 0.000010 0.000010 0.000010 0.000010 0.000010 0.000010 0.000010 0.000010 0.000010 0.000010 0.000010 0.000010 0.000010 0.000010
0.000010 0.009907 0.000010 0.000010 0.009976 0.000010 0.000010 0.000010 0.004673 0.000010 0.000010 0.000010 0.000010 0.024100 0.000010 0.000010 0.000010 0.000010 0.001611 0.000010 0.005764 0.043556 0.000010 0.000010 0.000010 0.000010 0.000010 0.000010 0.000010 0.000010 0.000010 0.000010 0.000010 0.000010 0.000010 0.000010 0.000010 0.785750 0.000010 0.000010 0.000010 0.000010 0.000010 0.000010 0.000010 0.000010 0.000010 0.000010 0.015695 0.000010 0.001269 0.000010 0.000010 0.000010 0.097220 0.000010 0.000010 0.000010 0.000010
0.000010 0.000010 0.000010 0.000010 0.000010 0.000010 0.000010 0.000010 0.000010 0.000010 0.000010 0.000010 0.000010 0.000010 0.000010 0.000010 0.000010 0.000010 0.000010 0.000010 0.000010 0.000010 0.000010 0.000010 0.000010 0.000010 0.000010 0.000010 0.000010 0.000010 0.000010 0.000010 0.000010 0.000010 0.000010 0.000010 0.000010 0.938030 0.000010 0.000010 0.003934 0.000010 0.000010 0.000010 0.000010 0.000010 0.000010 0.000010 0.000010 0.000010 0.000010 0.000010 0.000010 0.000010 0.057476 0.000010 0.000010 0.000010 0.000010
0.000010 0.010574 0.000010 0.000010 0.000010 0.011746 0.000010 0.000010 0.000010 0.000010 0.000010 0.000010 0.013016 0.000010 0.000010 0.000010 0.000010 0.000010 0.019938 0.000010 0.032939 0.000010 0.000010 0.000010 0.000010 0.000010 0.000010 0.001590 0.000010 0.000010 0.000010 0.000010 0.000010 0.000010 0.000010 0.000010 0.000010 0.806279 0.000010 0.000010 0.000010 0.000010 0.004252 0.000010 0.000010 0.000010 0.000010 0.000010 0.000010 0.000010 0.000010 0.000010 0.000010 0.000010 0.086027 0.013149 0.000010 0.000010 0.000010
0.000010 0.000010 0.000010 0.000010 0.000010 0.000010 0.000010 0.000010 0.000010 0.000010 0.000010 0.000010 0.000010 0.000010 0.000010 0.000010 0.000010 0.000010 0.000010 0.000010 0.000010 0.000010 0.000010 0.000010 0.000010 0.000010 0.000010 0.000010 0.000010 0.000010 0.000010 0.000010 0.000010 0.000010 0.000010 0.000010 0.000010 0.999134 0.000010 0.000010 0.000010 0.000010 0.000010 0.000010 0.000010 0.000010 0.000010 0.000010 0.000010 0.000010 0.000010 0.000010 0.000296 0.000010 0.000010 0.000010 0.000010 0.000010 0.000010
0.013301 0.006925 0.000010 0.000010 0.000010 0.009365 0.000010 0.015650 0.034528 0.000010 0.000010 0.000010 0.000010 0.697091 0.000010 0.000010 0.000010 0.000010 0.010241 0.000010 0.039679 0.012744 0.000010 0.000010 0.000010 0.000010 0.030094 0.013128 0.000010 0.000010 0.000010 0.000010 0.000010 0.000010 0.025160 0.000010 0.000010 0.051037 0.000010 0.000010 0.006737 0.000010 0.000010 0.000010 0.000025 0.000010 0.000010 0.000010 0.001879 0.000010 0.000010 0.000010 0.000010 0.006973 0.000010 0.025036 0.000010 0.000010 0.000010
0.017833 0.000010 0.000010 0.000010 0.000010 0.000010 0.000010 0.000010 0.000010 0.000010 0.000010 0.000010 0.000010 0.981597 0.000010 0.000010 0.000010 0.000010 0.000010 0.000010 0.000010 0.000010 0.000010 0.000010 0.000010 0.000010 0.000010 0.000010 0.000010 0.000010 0.000010 0.000010 0.000010 0.000010 0.000010 0.000010 0.000010 0.000010 0.000010 0.000010 0.000010 0.000010 0.000010 0.000010 0.000010 0.000010 0.000010 0.000010 0.000010 0.000010 0.000010 0.000010 0.000010 0.000010 0.000010 0.000010 0.000010 0.000010 0.000010
0.000010 0.003189 0.000010 0.000010 0.000010 0.000010 0.000010 0.000010 0.000010 0.000010 0.000010 0.000010 0.000010 0.994538 0.000010 0.000010 0.000010 0.000010 0.000010 0.000010 0.000010 0.000010 0.000010 0.000010 0.000010 0.000010 0.000010 0.000010 0.000010 0.000010 0.000010 0.000010 0.000010 0.000010 0.000010 0.000010 0.000010 0.000010 0.000010 0.000010 0.000010 0.000010 0.000010 0.000010 0.000010 0.000010 0.000010 0.000010 0.000010 0.000010 0.001713 0.000010 0.000010 0.000010 0.000010 0.000010 0.000010 0.000010 0.000010
0.000010 0.000010 0.000010 0.000010 0.000010 0.000010 0.000010 0.000010 0.020115 0.000010 0.000010 0.000010 0.000010 0.961275 0.000010 0.000010 0.000010 0.000010 0.005253 0.000010 0.000010 0.000010 0.000010 0.000010 0.000010 0.000010 0.000010 0.000010 0.000010 0.000010 0.000010 0.000010 0.000010 0.000010 0.000010 0.000010 0.000010 0.000010 0.000010 0.000010 0.000010 0.000010 0.000010 0.000010 0.003404 0.000010 0.000010 0.000010 0.000010 0.000010 0.000010 0.000010 0.000010 0.000010 0.009412 0.000010 0.000010 0.000010 0.000010
0.005343 0.000010 0.000010 0.000010 0.000010 0.000010 0.000010 0.000010 0.000010 0.000010 0.000010 0.000010 0.000010 0.944431 0.000010 0.003104 0.000010 0.000010 0.000010 0.000010 0.000010 0.000010 0.000010 0.000010 0.000010 0.000010 0.026161 0.000010 0.000010 0.000010 0.000010 0.000010 0.000010 0.000010 0.000010 0.000010 0.000010 0.000010 0.000010 0.000010 0.000239 0.000010 0.000010 0.000010 0.000010 0.000010 0.000010 0.000010 0.000010 0.000010 0.000010 0.000010 0.010138 0.000010 0.000010 0.010064 0.000010 0.000010 0.000010
0.000010 0.000010 0.000010 0.000010 0.000010 0.000010 0.000010 0.000010 0.000010 0.000010 0.000010 0.000010 0.000010 0.999420 0.000010 0.000010 0.000010 0.000010 0.000010 0.000010 0.000010 0.000010 0.000010 0.000010 0.000010 0.000010 0.000010 0.000010 0.000010 0.000010 0.000010 0.000010 0.000010 0.000010 0.000010 0.000010 0.000010 0.000010 0.000010 0.000010 0.000010 0.000010 0.000010 0.000010 0.000010 0.000010 0.000010 0.000010 0.000010 0.000010 0.000010 0.000010 0.000010 0.000010 0.000010 0.000010 0.000010 0.000010 0.000010
0.000010 0.000010 0.000010 0.000010 0.000010 0.000010 0.000010 0.000010 0.000010 0.000010 0.000010 0.000010 0.000010 0.999420 0.000010 0.000010 0.000010 0.000010 0.000010 0.000010 0.000010 0.000010 0.000010 0.000010 0.000010 0.000010 0.000010 0.000010 0.000010 0.000010 0.000010 0.000010 0.000010 0.000010 0.000010 0.000010 0.000010 0.000010 0.000010 0.000010 0.000010 0.000010 0.000010 0.000010 0.000010 0.000010 0.000010 0.000010 0.000010 0.000010 0.000010 0.000010 0.000010 0.000010 0.000010 0.000010 0.000010 0.000010 0.000010
0.000010 0.000010 0.000010 0.000010 0.000010 0.000010 0.000010 0.000010 0.000010 0.000010 0.000010 0.000010 0.000010 0.999420 0.000010 0.000010 0.000010 0.000010 0.000010 0.000010 0.000010 0.000010 0.000010 0.000010 0.000010 0.000010 0.000010 0.000010 0.000010 0.000010 0.000010 0.000010 0.000010 0.000010 0.000010 0.000010 0.000010 0.000010 0.000010 0.000010 0.000010 0.000010 0.000010 0.000010 0.000010 0.000010 0.000010 0.000010 0.000010 0.000010 0.000010 0.000010 0.000010 0.000010 0.000010 0.000010 0.000010 0.000010 0.000010
0.000010 0.000010 0.000010 0.000010 0.000010 0.000010 0.000010 0.000010 0.000010 0.000010 0.000010 0.000010 0.000010 0.999420 0.000010 0.000010 0.000010 0.000010 0.000010 0.000010 0.000010 0.000010 0.000010 0.000010 0.000010 0.000010 0.000010 0.000010 0.000010 0.000010 0.000010 0.000010 0.000010 0.000010 0.000010 0.000010 0.000010 0.000010 0.000010 0.000010 0.000010 0.000010 0.000010 0.000010 0.000010 0.000010 0.000010 0.000010 0.000010 0.000010 0.000010 0.000010 0.000010 0.000010 0.000010 0.000010 0.000010 0.000010 0.000010
0.000010 0.000010 0.000010 0.000010 0.000010 0.000010 0.000010 0.000010 0.000010 0.000010 0.000010 0.000010 0.000010 0.977203 0.000010 0.000010 0.000010 0.000010 0.000010 0.000010 0.000010 0.000010 0.000010 0.000010 0.000010 0.000010 0.013529 0.000010 0.000010 0.000010 0.000010 0.000010 0.000010 0.000010 0.000010 0.000010 0.000010 0.000010 0.000010 0.000010 0.007132 0.000010 0.000010 0.000010 0.000010 0.000010 0.000010 0.000010 0.000010 0.000010 0.000010 0.000010 0.000010 0.000010 0.001586 0.000010 0.000010 0.000010 0.000010
0.000010 0.000010 0.000010 0.000010 0.000010 0.000010 0.000010 0.000010 0.000010 0.000010 0.000010 0.000010 0.000010 0.999420 0.000010 0.000010 0.000010 0.000010 0.000010 0.000010 0.000010 0.000010 0.000010 0.000010 0.000010 0.000010 0.000010 0.000010 0.000010 0.000010 0.000010 0.000010 0.000010 0.000010 0.000010 0.000010 0.000010 0.000010 0.000010 0.000010 0.000010 0.000010 0.000010 0.000010 0.000010 0.000010 0.000010 0.000010 0.000010 0.000010 0.000010 0.000010 0.000010 0.000010 0.000010 0.000010 0.000010 0.000010 0.000010
0.000010 0.000010 0.000010 0.001794 0.000010 0.000010 0.000010 0.039585 0.000010 0.000010 0.000010 0.000010 0.019976 0.776282 0.000010 0.000010 0.001504 0.000010 0.000010 0.000010 0.037499 0.027742 0.000010 0.000010 0.000010 0.000010 0.000010 0.000010 0.011517 0.000010 0.000010 0.000010 0.004136 0.000010 0.006351 0.000010 0.000010 0.015336 0.000010 0.000010 0.000010 0.000010 0.019055 0.000010 0.000010 0.000010 0.000010 0.000010 0.012531 0.000010 0.000010 0.000010 0.000010 0.002345 0.000010 0.023908 0.000010 0.000010 0.000010
0.000010 0.000010 0.000010 0.000010 0.000010 0.000010 0.000010 0.000010 0.000010 0.000010 0.000010 0.000010 0.000010 0.999420 0.000010 0.000010 0.000010 0.000010 0.000010 0.000010 0.000010 0.000010 0.000010 0.000010 0.000010 0.000010 0.000010 0.000010 0.000010 0.000010 0.000010 0.000010 0.000010 0.000010 0.000010 0.000010 0.000010 0.000010 0.000010 0.000010 0.000010 0.000010 0.000010 0.000010 0.000010 0.000010 0.000010 0.000010 0.000010 0.000010 0.000010 0.000010 0.000010 0.000010 0.000010 0.000010 0.000010 0.000010 0.000010
0.000010 0.000010 0.000010 0.000010 0.000010 0.000010 0.000010 0.000010 0.000010 0.000010 0.000010 0.000010 0.000010 0.999420 0.000010 0.000010 0.000010 0.000010 0.000010 0.000010 0.000010 0.000010 0.000010 0.000010 0.000010 0.000010 0.000010 0.000010 0.000010 0.000010 0.000010 0.000010 0.000010 0.000010 0.000010 0.000010 0.000010 0.000010 0.000010 0.000010 0.000010 0.000010 0.000010 0.000010 0.000010 0.000010 0.000010 0.000010 0.000010 0.000010 0.000010 0.000010 0.000010 0.000010 0.000010 0.000010 0.000010 0.000010 0.000010
0.000010 0.000010 0.000010 0.000010 0.000010 0.000010 0.000010 0.000010 0.000010 0.000010 0.000010 0.000010 0.000010 0.999420 0.000010 0.000010 0.000010 0.000010 0.000010 0.000010 0.000010 0.000010 0.000010 0.000010 0.000010 0.000010 0.000010 0.000010 0.000010 0.000010 0.000010 0.000010 0.000010 0.000010 0.000010 0.000010 0.000010 0.000010 0.000010 0.000010 0.000010 0.000010 0.000010 0.000010 0.000010 0.000010 0.000010 0.000010 0.000010 0.000010 0.000010 0.000010 0.000010 0.000010 0.000010 0.000010 0.000010 0.000010 0.000010
0.000010 0.000010 0.000010 0.000010 0.000010 0.000010 0.000010 0.000010 0.000010 0.000010 0.000010 0.000010 0.000010 0.999420 0.000010 0.000010 0.000010 0.000010 0.000010 0.000010 0.000010 0.000010 0.000010 0.000010 0.000010 0.000010 0.000010 0.000010 0.000010 0.000010 0.000010 0.000010 0.000010 0.000010 0.000010 0.000010 0.000010 0.000010 0.000010 0.000010 0.000010 0.000010 0.000010 0.000010 0.000010 0.000010 0.000010 0.000010 0.000010 0.000010 0.000010 0.000010 0.000010 0.000010 0.000010 0.000010 0.000010 0.000010 0.000010
0.000010 0.000010 0.000010 0.000010 0.000010 0.000010 0.000010 0.000010 0.000010 0.000010 0.000010 0.000010 0.000010 0.999420 0.000010 0.000010 0.000010 0.000010 0.000010 0.000010 0.000010 0.000010 0.000010 0.000010 0.000010 0.000010 0.000010 0.000010 0.000010 0.000010 0.000010 0.000010 0.000010 0.000010 0.000010 0.000010 0.000010 0.000010 0.000010 0.000010 0.000010 0.000010 0.000010 0.000010 0.000010 0.000010 0.000010 0.000010 0.000010 0.000010 0.000010 0.000010 0.000010 0.000010 0.000010 0.000010 0.000010 0.000010 0.000010
0.000010 0.000010 0.000010 0.000010 0.000010 0.000010 0.000010 0.000010 0.000010 0.000010 0.000010 0.000010 0.000010 0.999420 0.000010 0.000010 0.000010 0.000010 0.000010 0.000010 0.000010 0.000010 0.000010 0.000010 0.000010 0.000010 0.000010 0.000010 0.000010 0.000010 0.000010 0.000010 0.000010 0.000010 0.000010 0.000010 0.000010 0.000010 0.000010 0.000010 0.000010 0.000010 0.000010 0.000010 0.000010 0.000010 0.000010 0.000010 0.000010 0.000010 0.000010 0.000010 0.000010 0.000010 0.000010 0.000010 0.000010 0.000010 0.000010
0.000010 0.000010 0.000010 0.000010 0.000010 0.000010 0.000010 0.000010 0.000010 0.000010 0.000010 0.000010 0.000010 0.999420 0.000010 0.000010 0.000010 0.000010 0.000010 0.000010 0.000010 0.000010 0.000010 0.000010 0.000010 0.000010 0.000010 0.000010 0.000010 0.000010 0.000010 0.000010 0.000010 0.000010 0.000010 0.000010 0.000010 0.000010 0.000010 0.000010 0.000010 0.000010 0.000010 0.000010 0.000010 0.000010 0.000010 0.000010 0.000010 0.000010 0.000010 0.000010 0.000010 0.000010 0.000010 0.000010 0.000010 0.000010 0.000010
0.000010 0.000010 0.000010 0.000010 0.000010 0.000010 0.000010 0.000010 0.000010 0.000010 0.000010 0.000010 0.000010 0.935157 0.000010 0.000010 0.000010 0.011188 0.000010 0.000010 0.006612 0.000010 0.000010 0.000010 0.000010 0.000010 0.016522 0.000010 0.000010 0.000010 0.000010 0.000010 0.000010 0.000010 0.000010 0.000010 0.000010 0.004596 0.000010 0.000010 0.000010 0.000010 0.000010 0.000010 0.000010 0.000010 0.000010 0.000010 0.000010 0.000010 0.005889 0.000010 0.000010 0.000010 0.000010 0.019516 0.000010 0.000010 0.000010
0.000010 0.000010 0.000010 0.000010 0.000010 0.000010 0.000010 0.000010 0.176206 0.000010 0.000010 0.000010 0.079855 0.059196 0.000010 0.017617 0.153242 0.078920 0.017164 0.000010 0.149541 0.008647 0.000010 0.000010 0.000010 0.032561 0.026087 0.000010 0.042504 0.000010 0.000010 0.000010 0.000010 0.000010 0.001532 0.000010 0.000010 0.000010 0.000010 0.000010 0.010438 0.000010 0.040503 0.000010 0.000010 0.000010 0.000010 0.000010 0.026627 0.000010 0.042069 0.000010 0.004244 0.002734 0.000010 0.029923 0.000010 0.000010 0.000010
0.000010 0.000010 0.000010 0.000010 0.000010 0.000010 0.000010 0.009219 0.214162 0.000010 0.000010 0.000010 0.065553 0.030117 0.000010 0.007696 0.132485 0.014183 0.021547 0.000010 0.135265 0.016529 0.000010 0.000010 0.000010 0.056623 0.033194 0.000010 0.065311 0.000010 0.000010 0.000010 0.000010 0.000010 0.032450 0.000010 0.000010 0.000010 0.000010 0.000010 0.023715 0.000010 0.033256 0.000010 0.001137 0.000010 0.000010 0.000010 0.024614 0.000010 0.024955 0.000010 0.030644 0.016609 0.000010 0.010367 0.000010 0.000010 0.000010
0.000010 0.014125 0.000010 0.000010 0.000010 0.014851 0.000010 0.005161 0.168971 0.000010 0.000010 0.000010 0.079031 0.018607 0.000010 0.023751 0.141634 0.039631 0.025792 0.006969 0.087880 0.056192 0.000010 0.000010 0.000010 0.046493 0.040504 0.002494 0.075056 0.000010 0.000010 0.000010 0.000010 0.001834 0.000010 0.000010 0.000010 0.000010 0.000010 0.000010 0.026773 0.000010 0.045785 0.000010 0.000010 0.000010 0.000010 0.000010 0.023504 0.000010 0.000010 0.000010 0.013816 0.017731 0.000010 0.023062 0.000010 0.000010 0.000010
0.019256 0.000010 0.000010 0.000010 0.000010 0.000019 0.000010 0.000010 0.206084 0.000010 0.000010 0.000010 0.075106 0.021706 0.000010 0.001519 0.151977 0.003375 0.000010 0.000010 0.148583 0.000091 0.000010 0.000010 0.000010 0.043459 0.036497 0.003013 0.109869 0.000010 0.000010 0.000010 0.010044 0.000010 0.015115 0.000010 0.000010 0.000010 0.000010 0.000010 0.018853 0.000010 0.040636 0.000010 0.000010 0.000010 0.000010 0.000010 0.028548 0.000010 0.024088 0.000010 0.014693 0.000010 0.000010 0.027099 0.000010 0.000010 0.000010
0.006949 0.000010 0.000010 0.000010 0.000010 0.000010 0.000010 0.011511 0.194914 0.000010 0.000010 0.000010 0.041210 0.028654 0.000010 0.035474 0.130184 0.048486 0.022111 0.000010 0.155717 0.000010 0.000010 0.000010 0.000010 0.043247 0.019927 0.000010 0.086089 0.000010 0.000010 0.000010 0.000010 0.000010 0.000822 0.000010 0.000010 0.000010 0.000010 0.000010 0.023158 0.000010 0.047844 0.000010 0.003026 0.000010 0.000010 0.000010 0.029725 0.000010 0.019452 0.000010 0.020701 0.028196 0.000010 0.002232 0.000010 0.000010 0.000010
0.000010 0.000010 0.000010 0.000010 0.000010 0.019670 0.000010 0.000010 0.207242 0.000010 0.000010 0.000010 0.091571 0.013268 0.000010 0.008917 0.143081 0.008713 0.042332 0.000010 0.119577 0.029104 0.000010 0.000010 0.000010 0.038128 0.020833 0.000010 0.069989 0.000010 0.000010 0.000010 0.000010 0.000010 0.002946 0.000010 0.000010 0.000010 0.000010 0.000010 0.011674 0.000010 0.010017 0.000010 0.000260 0.000010 0.000010 0.000010 0.056834 0.000010 0.054519 0.000010 0.013945 0.007091 0.000010 0.029917 0.000010 0.000010 0.000010
0.000010 0.009348 0.000010 0.000010 0.005340 0.017711 0.000010 0.000010 0.215773 0.000010 0.000010 0.000010 0.044308 0.016874 0.000010 0.004152 0.118089 0.064066 0.029402 0.000010 0.126050 0.026764 0.000010 0.000010 0.000010 0.040329 0.028347 0.010041 0.076912 0.000010 0.000010 0.000010 0.000010 0.000010 0.013418 0.000010 0.000010 0.000010 0.000010 0.000010 0.016426 0.000010 0.008843 0.000010 0.000010 0.000010 0.000010 0.000010 0.040943 0.000010 0.030421 0.000010 0.025182 0.007769 0.000010 0.023142 0.000010 0.000010 0.000010
0.000010 0.002520 0.000010 0.000010 0.000010 0.000010 0.000010 0.012915 0.208442 0.000010 0.000010 0.000010 0.073214 0.039061 0.000010 0.006860 0.119582 0.098105 0.004151 0.000010 0.128569 0.021262 0.000010 0.000010 0.000010 0.043842 0.032617 0.000010 0.074762 0.000010 0.000010 0.000010 0.000010 0.000612 0.000010 0.000010 0.000010 0.000010 0.000010 0.000010 0.000010 0.000010 0.011422 0.000010 0.000010 0.000010 0.000010 0.000010 0.037126 0.000010 0.041062 0.000010 0.000010 0.020624 0.000010 0.022861 0.000010 0.000010 0.000010
0.000010 0.000010 0.000010 0.000010 0.000010 0.000010 0.000010 0.010683 0.197558 0.000010 0.000010 0.000010 0.099037 0.005816 0.000010 0.030252 0.141882 0.061867 0.040617 0.000010 0.133520 0.021941 0.000010 0.000010 0.000010 0.028859 0.040993 0.000010 0.056504 0.000010 0.000010 0.000010 0.000010 0.000010 0.000010 0.000010 0.000010 0.000010 0.000010 0.000010 0.030497 0.000010 0.016143 0.000010 0.000010 0.000010 0.000010 0.000010 0.027792 0.000010 0.025052 0.000010 0.009382 0.000010 0.004306 0.016908 0.000010 0.000010 0.000010
0.005795 0.000010 0.000010 0.000010 0.000010 0.007512 0.000010 0.016279 0.192572 0.000010 0.000010 0.000010 0.064240 0.040512 0.000010 0.008462 0.151831 0.051944 0.025269 0.000010 0.139586 0.000010 0.000010 0.000010 0.000010 0.052635 0.025874 0.002438 0.058866 0.000010 0.000010 0.000010 0.000010 0.000010 0.000010 0.000010 0.000010 0.000130 0.000010 0.000010 0.017566 0.000010 0.032232 0.000010 0.000784 0.000010 0.000010 0.000010 0.035524 0.000010 0.031025 0.000010 0.031910 0.006656 0.000010 0.000010 0.000010 0.000010 0.000010
0.000010 0.000010 0.000010 0.000010 0.000010 0.000010 0.000010 0.012352 0.218673 0.000010 0.000010 0.000010 0.062904 0.032022 0.000010 0.017264 0.126073 0.000010 0.049550 0.000010 0.133808 0.000010 0.000010 0.000010 0.000010 0.026495 0.025436 0.000010 0.099741 0.000010 0.000010 0.000010 0.000010 0.000010 0.000010 0.000010 0.000010 0.000010 0.000010 0.000010 0.028705 0.000010 0.045573 0.000010 0.009554 0.000010 0.000010 0.000010 0.050853 0.000010 0.007347 0.000010 0.015630 0.016572 0.000010 0.021048 0.000010 0.000010 0.000010
0.000010 0.012113 0.000010 0.000010 0.000010 0.000010 0.000010 0.000010 0.180173 0.000010 0.000010 0.000010 0.085294 0.030512 0.000010 0.019540 0.147668 0.030072 0.024492 0.000010 0.146009 0.023394 0.000010 0.000010 0.000010 0.064737 0.021372 0.000010 0.075283 0.000010 0.000010 0.000010 0.000010 0.000010 0.008666 0.000010 0.000010 0.000010 0.000010 0.000010 0.021244 0.000010 0.000010 0.000010 0.000010 0.000010 0.000010 0.000010 0.024370 0.000010 0.044945 0.000010 0.014230 0.010454 0.000010 0.015041 0.000010 0.000010 0.000010
0.022069 0.007513 0.000010 0.000010 0.000010 0.021549 0.000010 0.000010 0.153204 0.000010 0.000010 0.000010 0.076069 0.008176 0.000010 0.000010 0.134936 0.029915 0.081588 0.000084 0.137901 0.036797 0.000010 0.000010 0.000010 0.020681 0.026515 0.003637 0.086276 0.000010 0.000010 0.000010 0.000010 0.000010 0.006946 0.000010 0.000010 0.000010 0.000010 0.000010 0.002173 0.000010 0.000010 0.000010 0.000010 0.000010 0.000010 0.000010 0.026749 0.000010 0.021020 0.000010 0.048424 0.031236 0.000010 0.016183 0.000010 0.000010 0.000010
0.000010 0.000010 0.000010 0.000010 0.000010 0.000010 0.000010 0.018647 0.180288 0.000010 0.000010 0.000010 0.072556 0.005080 0.000010 0.027165 0.164648 0.008954 0.020446 0.000010 0.117608 0.034066 0.000010 0.000010 0.000010 0.030104 0.038074 0.000010 0.100420 0.000010 0.000010 0.000010 0.000010 0.000010 0.002568 0.000010 0.000010 0.000010 0.000010 0.000010 0.010760 0.000010 0.011497 0.000010 0.000010 0.000010 0.000010 0.000010 0.054053 0.000010 0.015112 0.000010 0.025680 0.041606 0.000010 0.020289 0.000010 0.000010 0.000010
0.000010 0.012508 0.000010 0.005599 0.000010 0.000010 0.000010 0.000010 0.208447 0.000010 0.000010 0.000010 0.094148 0.028619 0.000010 0.008483 0.090147 0.032918 0.042748 0.009557 0.163772 0.000010 0.000010 0.000010 0.000010 0.071926 0.018663 0.000010 0.076030 0.000010 0.000010 0.000010 0.004199 0.005563 0.000010 0.000010 0.000010 0.000010 0.000010 0.000010 0.022024 0.000010 0.002025 0.000010 0.001480 0.000010 0.000010 0.000010 0.053785 0.000010 0.000010 0.000010 0.019292 0.000010 0.000010 0.027696 0.000010 0.000010 0.000010
0.011379 0.000010 0.000010 0.000010 0.000010 0.023717 0.000010 0.019676 0.170090 0.000010 0.000010 0.000010 0.120683 0.021880 0.000010 0.013970 0.131646 0.055105 0.000010 0.000010 0.161656 0.000010 0.000010 0.000010 0.000010 0.060129 0.023286 0.000010 0.049301 0.000010 0.000010 0.000010 0.000010 0.000010 0.001678 0.000010 0.000010 0.000010 0.000010 0.000010 0.014104 0.000010 0.038396 0.000010 0.000010 0.000010 0.000010 0.000010 0.032292 0.000010 0.001808 0.000010 0.000010 0.027676 0.000010 0.021139 0.000010 0.000010 0.000010
0.000010 0.003509 0.000010 0.000010 0.003752 0.000010 0.000010 0.015408 0.208420 0.000010 0.000010 0.000010 0.057598 0.060824 0.000010 0.011965 0.137208 0.050795 0.004468 0.000010 0.127533 0.000010 0.000010 0.000010 0.000010 0.042972 0.034969 0.000010 0.065901 0.000010 0.000010 0.000010 0.000559 0.017908 0.000010 0.000010 0.000010 0.000010 0.000010 0.000010 0.018064 0.000010 0.011154 0.000010 0.005171 0.000010 0.000010 0.000010 0.009476 0.000010 0.036748 0.000010 0.035995 0.023008 0.000010 0.015125 0.000010 0.001128 0.000010
0.000010 0.000010 0.000010 0.000010 0.000010 0.001095 0.000010 0.000010 0.194529 0.000010 0.000010 0.000010 0.092442 0.015021 0.000010 0.000010 0.106314 0.070024 0.041767 0.000010 0.189671 0.006566 0.000010 0.000010 0.000010 0.034834 0.027393 0.000010 0.063756 0.000010 0.000010 0.000010 0.006213 0.000010 0.002401 0.000010 0.000010 0.000010 0.000010 0.000010 0.000010 0.000010 0.014647 0.000010 0.007977 0.000010 0.000010 0.000010 0.039476 0.000010 0.037047 0.000010 0.002781 0.020241 0.000010 0.025424 0.000010 0.000010 0.000010
0.000010 0.000010 0.000010 0.000010 0.000010 0.016439 0.000010 0.000010 0.175729 0.000010 0.000010 0.000010 0.053306 0.041232 0.000010 0.013728 0.151582 0.056594 0.029570 0.000010 0.145584 0.000010 0.000010 0.000010 0.000010 0.046000 0.030883 0.011225 0.080640 0.000010 0.000010 0.000010 0.000010 0.000010 0.000010 0.000010 0.000010 0.000010 0.000010 0.000010 0.024261 0.000010 0.013583 0.000010 0.000010 0.000010 0.000010 0.000010 0.023996 0.000010 0.032815 0.000010 0.006117 0.029395 0.000010 0.016931 0.000010 0.000010 0.000010
0.000010 0.008077 0.000010 0.000010 0.000010 0.000015 0.000010 0.000010 0.232021 0.000010 0.000010 0.000010 0.087060 0.035444 0.000010 0.004067 0.144537 0.032397 0.000010 0.000010 0.129836 0.027320 0.000010 0.000010 0.000010 0.019947 0.030052 0.000010 0.099332 0.000010 0.000010 0.000010 0.000010 0.000010 0.000010 0.000010 0.000010 0.002170 0.000010 0.000010 0.011535 0.000010 0.048606 0.000010 0.004867 0.000010 0.000010 0.000010 0.007570 0.000010 0.018314 0.000010 0.013492 0.011837 0.000010 0.031132 0.000010 0.000010 0.000010
0.000010 0.000010 0.000010 0.003026 0.002712 0.000010 0.000010 0.003181 0.000010 0.000010 0.000010 0.002996 0.000010 0.000010 0.008997 0.005239 0.117390 0.000010 0.000010 0.000010 0.010235 0.000010 0.000010 0.000010 0.000010 0.781891 0.005253 0.000010 0.000010 0.000010 0.000010 0.000010 0.000010 0.000010 0.000010 0.000010 0.000010 0.000010 0.000010 0.000010 0.000010 0.000010 0.016788 0.000010 0.000010 0.000010 0.000010 0.000010 0.016224 0.000010 0.007775 0.000010 0.000010 0.017845 0.000010 0.000010 0.000010 0.000010 0.000010
0.000010 0.000010 0.000010 0.000010 0.000010 0.000010 0.000010 0.000010 0.000010 0.000010 0.000010 0.000010 0.000010 0.000010 0.000010 0.000010 0.000010 0.000010 0.000010 0.000010 0.000010 0.000010 0.000010 0.000010 0.000010 0.999420 0.000010 0.000010 0.000010 0.000010 0.000010 0.000010 0.000010 0.000010 0.000010 0.000010 0.000010 0.000010 0.000010 0.000010 0.000010 0.000010 0.000010 0.000010 0.000010 0.000010 0.000010 0.000010 0.000010 0.000010 0.000010 0.000010 0.000010 0.000010 0.000010 0.000010 0.000010 0.000010 0.000010
0.000010 0.000010 0.000010 0.000010 0.000010 0.000010 0.000010 0.000010 0.000010 0.000010 0.000010 0.000010 0.000010 0.000010 0.000010 0.000010 0.000010 0.000010 0.000010 0.000010 0.000010 0.000010 0.000010 0.000010 0.000010 0.999420 0.000010 0.000010 0.000010 0.000010 0.000010 0.000010 0.000010 0.000010 0.000010 0.000010 0.000010 0.000010 0.000010 0.000010 0.000010 0.000010 0.000010 0.000010 0.000010 0.000010 0.000010 0.000010 0.000010 0.000010 0.000010 0.000010 0.000010 0.000010 0.000010 0.000010 0.000010 0.000010 0.000010
0.000510 0.000010 0.000010 0.010977 0.006972 0.000010 0.000010 0.000010 0.010463 0.000010 0.000010 0.000010 0.000010 0.000010 0.000010 0.000010 0.000010 0.009277 0.000010 0.000010 0.000010 0.000010 0.000010 0.000010 0.000010 0.953576 0.000010 0.000010 0.000010 0.000010 0.000010 0.000010 0.000010 0.000010 0.000010 0.000010 0.000010 0.000010 0.000010 0.000251 0.000010 0.000010 0.000010 0.000010 0.000010 0.000010 0.000010 0.000010 0.000010 0.000010 0.000010 0.007465 0.000010 0.000010 0.000010 0.000010 0.000010 0.000010 0.000010
0.000010 0.000010 0.000010 0.000010 0.000010 0.000010 0.000010 0.000010 0.000010 0.000010 0.000010 0.000010 0.000010 0.000010 0.000010 0.000010 0.000010 0.000010 0.000010 0.000010 0.000010 0.000010 0.000010 0.000010 0.000010 0.999420 0.000010 0.000010 0.000010 0.000010 0.000010 0.000010 0.000010 0.000010 0.000010 0.000010 0.000010 0.000010 0.000010 0.000010 0.000010 0.000010 0.000010 0.000010 0.000010 0.000010 0.000010 0.000010 0.000010 0.000010 0.000010 0.000010 0.000010 0.000010 0.000010 0.000010 0.000010 0.000010 0.000010
0.000010 0.000010 0.000571 0.000010 0.000010 0.000010 0.000010 0.000010 0.000010 0.000010 0.000010 0.000010 0.013711 0.000010 0.000010 0.000010 0.063067 0.000010 0.004756 0.000010 0.000010 0.000010 0.000010 0.000010 0.000010 0.904315 0.000010 0.002685 0.000010 0.000010 0.000010 0.000010 0.000010 0.000010 0.000010 0.000010 0.000010 0.000010 0.000010 0.000010 0.000010 0.000010 0.000010 0.000010 0.000010 0.000010 0.000010 0.010376 0.000010 0.000010 0.000010 0.000010 0.000010 0.000010 0.000010 0.000010 0.000010 0.000010 0.000010
0.000010 0.000010 0.000010 0.000010 0.000010 0.000010 0.000010 0.000010 0.000010 0.000010 0.000010 0.000010 0.000010 0.009314 0.000010 0.000010 0.000010 0.000010 0.000010 0.000010 0.000010 0.000010 0.000010 0.000010 0.000010 0.979299 0.000010 0.000010 0.000010 0.000010 0.000010 0.000010 0.000010 0.000010 0.000010 0.000010 0.000010 0.000010 0.000010 0.000010 0.000010 0.000010 0.000010 0.000010 0.009864 0.000010 0.000010 0.000010 0.000010 0.000010 0.000010 0.000010 0.000973 0.000010 0.000010 0.000010 0.000010 0.000010 0.000010
0.000010 0.000010 0.000010 0.000010 0.000010 0.000010 0.000010 0.000010 0.000010 0.000010 0.000010 0.000010 0.000010 0.000010 0.000010 0.000010 0.000010 0.000010 0.000010 0.000010 0.000010 0.000010 0.000010 0.000010 0.000010 0.999420 0.000010 0.000010 0.000010 0.000010 0.000010 0.000010 0.000010 0.000010 0.000010 0.000010 0.000010 0.000010 0.000010 0.000010 0.000010 0.000010 0.000010 0.000010 0.000010 0.000010 0.000010 0.000010 0.000010 0.000010 0.000010 0.000010 0.000010 0.000010 0.000010 0.000010 0.000010 0.000010 0.000010
0.000010 0.000010 0.000010 0.000010 0.000010 0.000010 0.000010 0.000010 0.038473 0.000010 0.000010 0.000010 0.003615 0.000010 0.000010 0.000010 0.047110 0.004484 0.000010 0.000010 0.000010 0.000010 0.000438 0.000010 0.000010 0.866699 0.011232 0.000315 0.000010 0.000010 0.000010 0.000010 0.000010 0.000010 0.000010 0.000010 0.000010 0.000010 0.000010 0.000010 0.000010 0.000010 0.000010 0.000010 0.000010 0.000010 0.000010 0.000010 0.000010 0.000010 0.000010 0.000010 0.000010 0.000010 0.000010 0.006229 0.009325 0.011598 0.000010
0.000010 0.000010 0.000010 0.000010 0.000010 0.000010 0.000010 0.000010 0.000010 0.000010 0.000010 0.000010 0.000010 0.000010 0.000010 0.000010 0.000010 0.000010 0.000010 0.000010 0.000010 0.000010 0.000010 0.000010 0.000010 0.990155 0.000010 0.000010 0.000010 0.000010 0.000010 0.000010 0.000010 0.000010 0.000010 0.000010 0.000010 0.000010 0.009275 0.000010 0.000010 0.000010 0.000010 0.000010 0.000010 0.000010 0.000010 0.000010 0.000010 0.000010 0.000010 0.000010 0.000010 0.000010 0.000010 0.000010 0.000010 0.000010 0.000010
0.000010 0.000010 0.000010 0.000010 0.000010 0.000010 0.000010 0.000010 0.000010 0.000010 0.000010 0.000010 0.000010 0.000010 0.000010 0.000010 0.000010 0.000010 0.000010 0.000010 0.000010 0.000010 0.000010 0.000010 0.000010 0.997427 0.000010 0.000010 0.000010 0.000010 0.000010 0.000010 0.000010 0.000010 0.000010 0.000010 0.000010 0.000010 0.000010 0.000010 0.000010 0.000010 0.000010 0.000010 0.000010 0.000010 0.000010 0.000010 0.000010 0.000010 0.000010 0.000010 0.000010 0.000010 0.000010 0.000010 0.000010 0.002003 0.000010
0.000010 0.000010 0.000010 0.000010 0.000010 0.000010 0.000010 0.000010 0.000010 0.000010 0.000010 0.000010 0.000010 0.000010 0.000010 0.000010 0.000010 0.000010 0.000010 0.000010 0.000010 0.000010 0.000010 0.000010 0.000010 0.999420 0.000010 0.000010 0.000010 0.000010 0.000010 0.000010 0.000010 0.000010 0.000010 0.000010 0.000010 0.000010 0.000010 0.000010 0.000010 0.000010 0.000010 0.000010 0.000010 0.000010 0.000010 0.000010 0.000010 0.000010 0.000010 0.000010 0.000010 0.000010 0.000010 0.000010 0.000010 0.000010 0.000010
0.000010 0.000010 0.000010 0.000010 0.000010 0.000010 0.000010 0.000010 0.000010 0.000010 0.000010 0.000010 0.000010 0.000010 0.000010 0.000010 0.000010 0.000010 0.000010 0.000010 0.000010 0.000010 0.000010 0.000010 0.000010 0.999420 0.000010 0.000010 0.000010 0.000010 0.000010 0.000010 0.000010 0.000010 0.000010 0.000010 0.000010 0.000010 0.000010 0.000010 0.000010 0.000010 0.000010 0.000010 0.000010 0.000010 0.000010 0.000010 0.000010 0.000010 0.000010 0.000010 0.000010 0.000010 0.000010 0.000010 0.000010 0.000010 0.000010
0.000010 0.000010 0.000010 0.000010 0.000010 0.000010 0.000010 0.000010 0.000010 0.000010 0.000010 0.000010 0.000010 0.000010 0.000010 0.000010 0.000010 0.000010 0.000010 0.000010 0.000010 0.000010 0.000010 0.000010 0.000010 0.992546 0.000010 0.001326 0.000010 0.000010 0.000010 0.000010 0.000010 0.000010 0.000010 0.000010 0.000010 0.000010 0.000010 0.000010 0.000010 0.000010 0.000010 0.000010 0.000010 0.000010 0.000010 0.000010 0.000010 0.000010 0.000010 0.000010 0.000010 0.000010 0.000010 0.002633 0.000010 0.002945 0.000010
0.000010 0.000010 0.000010 0.000010 0.000010 0.000010 0.000010 0.000010 0.000010 0.000010 0.000010 0.000010 0.000010 0.000010 0.000010 0.000010 0.000010 0.000010 0.000010 0.000010 0.000010 0.000010 0.000010 0.000010 0.000010 0.999420 0.000010 0.000010 0.000010 0.000010 0.000010 0.000010 0.000010 0.000010 0.000010 0.000010 0.000010 0.000010 0.000010 0.000010 0.000010 0.000010 0.000010 0.000010 0.000010 0.000010 0.000010 0.000010 0.000010 0.000010 0.000010 0.000010 0.000010 0.000010 0.000010 0.000010 0.000010 0.000010 0.000010
0.000010 0.000010 0.000010 0.000010 0.000010 0.000010 0.000010 0.000010 0.000010 0.000010 0.000010 0.000010 0.000010 0.000010 0.000010 0.000010 0.000010 0.000010 0.000010 0.000010 0.000010 0.000010 0.000010 0.000010 0.000010 0.999420 0.000010 0.000010 0.000010 0.000010 0.000010 0.000010 0.000010 0.000010 0.000010 0.000010 0.000010 0.000010 0.000010 0.000010 0.000010 0.000010 0.000010 0.000010 0.000010 0.000010 0.000010 0.000010 0.000010 0.000010 0.000010 0.000010 0.000010 0.000010 0.000010 0.000010 0.000010 0.000010 0.000010
0.000010 0.000010 0.000010 0.000010 0.000010 0.000010 0.000010 0.000010 0.000010 0.000010 0.000010 0.000010 0.000010 0.000010 0.000010 0.000010 0.000010 0.000010 0.000010 0.000010 0.000010 0.000010 0.000010 0.000010 0.000010 0.999420 0.000010 0.000010 0.000010 0.000010 0.000010 0.000010 0.000010 0.000010 0.000010 0.000010 0.000010 0.000010 0.000010 0.000010 0.000010 0.000010 0.000010 0.000010 0.000010 0.000010 0.000010 0.000010 0.000010 0.000010 0.000010 0.000010 0.000010 0.000010 0.000010 0.000010 0.000010 0.000010 0.000010
0.000010 0.000010 0.000010 0.000010 0.000010 0.000010 0.000010 0.000010 0.000010 0.000010 0.000010 0.000010 0.000010 0.000010 0.000010 0.000010 0.000010 0.000010 0.000010 0.000010 0.000010 0.000010 0.000010 0.000010 0.000010 0.983284 0.000010 0.005529 0.000010 0.000010 0.000010 0.000010 0.000010 0.000010 0.000010 0.000010 0.000010 0.000010 0.000010 0.000010 0.000010 0.000010 0.000010 0.000010 0.010627 0.000010 0.000010 0.000010 0.000010 0.000010 0.000010 0.000010 0.000010 0.000010 0.000010 0.000010 0.000010 0.000010 0.000010
0.000010 0.000010 0.000010 0.000010 0.000010 0.000010 0.000010 0.000010 0.000010 0.000010 0.000010 0.000010 0.000010 0.000010 0.000010 0.000010 0.000010 0.000010 0.000010 0.000010 0.000010 0.000010 0.000010 0.000010 0.000010 0.999420 0.000010 0.000010 0.000010 0.000010 0.000010 0.000010 0.000010 0.000010 0.000010 0.000010 0.000010 0.000010 0.000010 0.000010 0.000010 0.000010 0.000010 0.000010 0.000010 0.000010 0.000010 0.000010 0.000010 0.000010 0.000010 0.000010 0.000010 0.000010 0.000010 0.000010 0.000010 0.000010 0.000010
0.000010 0.000010 0.000010 0.000010 0.000010 0.000010 0.000010 0.000010 0.000010 0.000010 0.000010 0.000010 0.000010 0.000010 0.000010 0.000010 0.000010 0.000010 0.000010 0.000010 0.000010 0.000010 0.000010 0.000010 0.000010 0.999420 0.000010 0.000010 0.000010 0.000010 0.000010 0.000010 0.000010 0.000010 0.000010 0.000010 0.000010 0.000010 0.000010 0.000010 0.000010 0.000010 0.000010 0.000010 0.000010 0.000010 0.000010 0.000010 0.000010 0.000010 0.000010 0.000010 0.000010 0.000010 0.000010 0.000010 0.000010 0.000010 0.000010
0.929966 0.000010 0.000010 0.000010 0.000010 0.000010 0.000010 0.000010 0.069464 0.000010 0.000010 0.000010 0.000010 0.000010 0.000010 0.000010 0.000010 0.000010 0.000010 0.000010 0.000010 0.000010 0.000010 0.000010 0.000010 0.000010 0.000010 0.000010 0.000010 0.000010 0.000010 0.000010 0.000010 0.000010 0.000010 0.000010 0.000010 0.000010 0.000010 0.000010 0.000010 0.000010 0.000010 0.000010 0.000010 0.000010 0.000010 0.000010 0.000010 0.000010 0.000010 0.000010 0.000010 0.000010 0.000010 0.000010 0.000010 0.000010 0.000010
0.695496 0.000010 0.000010 0.000010 0.000010 0.000010 0.000010 0.000010 0.106335 0.000010 0.000010 0.000010 0.038744 0.000010 0.000010 0.004707 0.025319 0.011454 0.009906 0.041334 0.000010 0.008805 0.000010 0.000010 0.000010 0.000010 0.000010 0.000010 0.000010 0.000010 0.000010 0.000010 0.000010 0.000010 0.000010 0.000010 0.000010 0.000010 0.000010 0.000010 0.000010 0.000010 0.034018 0.000010 0.000010 0.000010 0.000010 0.000010 0.023400 0.000010 0.000010 0.000010 0.000010 0.000010 0.000010 0.000010 0.000010 0.000010 0.000010
0.795650 0.002502 0.000010 0.000010 0.000010 0.000010 0.000010 0.000010 0.006580 0.000010 0.000010 0.000010 0.004473 0.011559 0.000010 0.000010 0.000010 0.002635 0.007251 0.000010 0.000010 0.000010 0.000010 0.000010 0.000010 0.015046 0.025214 0.000010 0.000010 0.000010 0.000010 0.000010 0.086493 0.000010 0.000010 0.000010 0.000010 0.000010 0.000010 0.000010 0.000010 0.000010 0.000010 0.000010 0.000644 0.000010 0.000010 0.000010 0.000010 0.000010 0.003823 0.000010 0.000010 0.014356 0.023324 0.000010 0.000010 0.000010 0.000010
0.782844 0.000010 0.000010 0.000010 0.000010 0.000010 0.000010 0.000010 0.216586 0.000010 0.000010 0.000010 0.000010 0.000010 0.000010 0.000010 0.000010 0.000010 0.000010 0.000010 0.000010 0.000010 0.000010 0.000010 0.000010 0.000010 0.000010 0.000010 0.000010 0.000010 0.000010 0.000010 0.000010 0.000010 0.000010 0.000010 0.000010 0.000010 0.000010 0.000010 0.000010 0.000010 0.000010 0.000010 0.000010 0.000010 0.000010 0.000010 0.000010 0.000010 0.000010 0.000010 0.000010 0.000010 0.000010 0.000010 0.000010 0.000010 0.000010
0.759906 0.000010 0.000010 0.000010 0.003287 0.000010 0.000010 0.000010 0.000010 0.000010 0.000010 0.000010 0.013951 0.000010 0.000010 0.000010 0.000010 0.000010 0.000010 0.049412 0.000010 0.000010 0.000010 0.000010 0.000010 0.000010 0.000010 0.000010 0.000010 0.000010 0.000010 0.000010 0.105410 0.000010 0.000010 0.000010 0.000010 0.026920 0.000010 0.000010 0.012035 0.000010 0.000010 0.000010 0.000010 0.000010 0.000010 0.000010 0.000010 0.000010 0.000010 0.000010 0.000010 0.002446 0.026132 0.000010 0.000010 0.000010 0.000010
0.746505 0.000010 0.000010 0.000010 0.000010 0.000010 0.000010 0.000010 0.123413 0.000010 0.000010 0.000010 0.000010 0.000010 0.000010 0.007644 0.000010 0.000010 0.000010 0.000010 0.001712 0.000010 0.000010 0.000010 0.000010 0.000010 0.000010 0.000010 0.000010 0.000010 0.000010 0.000010 0.054752 0.000010 0.000010 0.000010 0.000010 0.001699 0.000010 0.000010 0.000010 0.000010 0.030839 0.000010 0.000010 0.000010 0.000010 0.000010 0.009379 0.000010 0.008015 0.000010 0.000010 0.000201 0.000010 0.015361 0.000010 0.000010 0.000010
0.852958 0.000010 0.000010 0.000010 0.000010 0.000010 0.000010 0.000010 0.000010 0.000010 0.000010 0.000010 0.000010 0.000010 0.000010 0.000010 0.000010 0.000010 0.000010 0.000010 0.000010 0.000010 0.000010 0.000010 0.000010 0.000010 0.000010 0.000010 0.000010 0.000010 0.000010 0.000010 0.146472 0.000010 0.000010 0.000010 0.000010 0.000010 0.000010 0.000010 0.000010 0.000010 0.000010 0.000010 0.000010 0.000010 0.000010 0.000010 0.000010 0.000010 0.000010 0.000010 0.000010 0.000010 0.000010 0.000010 0.000010 0.000010 0.000010
0.999420 0.000010 0.000010 0.000010 0.000010 0.000010 0.000010 0.000010 0.000010 0.000010 0.000010 0.000010 0.000010 0.000010 0.000010 0.000010 0.000010 0.000010 0.000010 0.000010 0.000010 0.000010 0.000010 0.000010 0.000010 0.000010 0.000010 0.000010 0.000010 0.000010 0.000010 0.000010 0.000010 0.000010 0.000010 0.000010 0.000010 0.000010 0.000010 0.000010 0.000010 0.000010 0.000010 0.000010 0.000010 0.000010 0.000010 0.000010 0.000010 0.000010 0.000010 0.000010 0.000010 0.000010 0.000010 0.000010 0.000010 0.000010 0.000010
0.858599 0.000740 0.000010 0.000010 0.000010 0.000010 0.000010 0.000010 0.000010 0.000010 0.000010 0.000010 0.000010 0.000010 0.000010 0.000010 0.000010 0.000010 0.000010 0.031663 0.000010 0.000014 0.000010 0.000010 0.000010 0.000010 0.003917 0.000010 0.010267 0.000010 0.000010 0.000010 0.075907 0.000010 0.000010 0.000010 0.000010 0.000010 0.000010 0.000010 0.000010 0.000010 0.000010 0.000010 0.000010 0.001334 0.000010 0.000010 0.000010 0.000010 0.000010 0.000010 0.000010 0.014736 0.002334 0.000010 0.000010 0.000010 0.000010
0.999420 0.000010 0.000010 0.000010 0.000010 0.000010 0.000010 0.000010 0.000010 0.000010 0.000010 0.000010 0.000010 0.000010 0.000010 0.000010 0.000010 0.000010 0.000010 0.000010 0.000010 0.000010 0.000010 0.000010 0.000010 0.000010 0.000010 0.000010 0.000010 0.000010 0.000010 0.000010 0.000010 0.000010 0.000010 0.000010 0.000010 0.000010 0.000010 0.000010 0.000010 0.000010 0.000010 0.000010 0.000010 0.000010 0.000010 0.000010 0.000010 0.000010 0.000010 0.000010 0.000010 0.000010 0.000010 0.000010 0.000010 0.000010 0.000010
0.865088 0.000010 0.000010 0.000010 0.000010 0.000010 0.000010 0.000010 0.000010 0.000010 0.000010 0.000010 0.000010 0.000010 0.000010 0.000010 0.000010 0.000010 0.000010 0.000010 0.000010 0.000010 0.000010 0.000010 0.000010 0.000010 0.000010 0.000010 0.000010 0.000010 0.000010 0.000010 0.110827 0.000010 0.000010 0.000010 0.000010 0.000010 0.000010 0.000010 0.000010 0.000010 0.000010 0.000010 0.000010 0.000010 0.000010 0.000010 0.000010 0.000010 0.000010 0.000010 0.000010 0.000010 0.023525 0.000010 0.000010 0.000010 0.000010
0.719365 0.000010 0.000010 0.000010 0.000010 0.000010 0.000010 0.011697 0.000010 0.000010 0.000010 0.000010 0.000010 0.000010 0.000010 0.000010 0.000010 0.000010 0.000010 0.000010 0.000010 0.000010 0.000010 0.000010 0.000010 0.000010 0.000010 0.004798 0.000010 0.000010 0.000010 0.000010 0.243331 0.000010 0.000010 0.000010 0.000010 0.000010 0.000010 0.000010 0.000010 0.000010 0.000010 0.000010 0.000010 0.000010 0.000010 0.000010 0.000010 0.000010 0.000010 0.000010 0.000010 0.000010 0.020269 0.000010 0.000010 0.000010 0.000010
0.830904 0.000010 0.000010 0.000010 0.000010 0.000010 0.000010 0.000010 0.000010 0.000010 0.000010 0.000010 0.000010 0.000010 0.000010 0.000010 0.000010 0.000010 0.000010 0.000010 0.000010 0.000010 0.000010 0.000010 0.000010 0.000010 0.000010 0.000010 0.000010 0.000010 0.000010 0.000010 0.102612 0.000010 0.000010 0.000010 0.000010 0.000010 0.000010 0.000010 0.000010 0.000010 0.000010 0.000010 0.000010 0.000010 0.000010 0.000010 0.000010 0.000010 0.000010 0.000010 0.000010 0.000010 0.065924 0.000010 0.000010 0.000010 0.000010
0.809803 0.000010 0.000010 0.000010 0.000010 0.000010 0.000010 0.000010 0.000010 0.000010 0.000010 0.000010 0.000010 0.000010 0.000010 0.000010 0.000010 0.018322 0.000010 0.007178 0.000010 0.000010 0.000010 0.000010 0.000010 0.000010 0.000010 0.000010 0.000010 0.000010 0.000010 0.000010 0.126664 0.000010 0.000010 0.000010 0.000010 0.010143 0.000010 0.000010 0.000010 0.000010 0.000010 0.000010 0.007943 0.000010 0.000010 0.000010 0.000010 0.000010 0.000010 0.000010 0.000010 0.000010 0.019427 0.000010 0.000010 0.000010 0.000010
0.702574 0.000010 0.000010 0.000010 0.000010 0.000010 0.000010 0.000031 0.000010 0.000010 0.000010 0.000010 0.000010 0.000010 0.000010 0.000010 0.000010 0.000010 0.000010 0.000010 0.000010 0.017795 0.000010 0.000010 0.000010 0.000010 0.000010 0.000010 0.000010 0.000010 0.000010 0.000010 0.231543 0.000010 0.000010 0.000010 0.000010 0.033305 0.000010 0.000010 0.000010 0.000010 0.014222 0.000010 0.000010 0.000010 0.000010 0.000010 0.000010 0.000010 0.000010 0.000010 0.000010 0.000010 0.000010 0.000010 0.000010 0.000010 0.000010
0.792212 0.000010 0.000010 0.000010 0.000010 0.000010 0.000010 0.000010 0.162892 0.000010 0.000010 0.000010 0.005224 0.007330 0.000010 0.011533 0.000010 0.001100 0.000010 0.000010 0.000010 0.000010 0.000010 0.000010 0.000010 0.000010 0.000010 0.000010 0.016939 0.000010 0.000010 0.000010 0.000010 0.000010 0.000010 0.000010 0.000010 0.002260 0.000010 0.000010 0.000010 0.000010 0.000010 0.000010 0.000011 0.000010 0.000010 0.000010 0.000010 0.000010 0.000010 0.000010 0.000010 0.000010 0.000010 0.000010 0.000010 0.000010 0.000010
0.749784 0.000010 0.000010 0.000010 0.006089 0.000010 0.000010 0.000010 0.205110 0.000010 0.000010 0.000010 0.000010 0.000010 0.000010 0.000010 0.000010 0.029754 0.000010 0.000010 0.000010 0.000010 0.000010 0.000010 0.000010 0.000013 0.000010 0.000010 0.003451 0.000010 0.000010 0.000010 0.000010 0.000010 0.000010 0.000010 0.000010 0.000010 0.000010 0.000010 0.000010 0.000010 0.000010 0.000010 0.000010 0.000010 0.000010 0.000010 0.000010 0.000010 0.005279 0.000010 0.000010 0.000010 0.000010 0.000010 0.000010 0.000010 0.000010
0.529827 0.000010 0.000010 0.006055 0.000010 0.024286 0.000010 0.000010 0.000010 0.000010 0.000010 0.000010 0.000731 0.000010 0.000010 0.000010 0.000010 0.000010 0.000010 0.000010 0.000010 0.000010 0.000010 0.000010 0.000010 0.000010 0.000010 0.009862 0.000010 0.000010 0.000010 0.000010 0.387566 0.000010 0.000010 0.000010 0.000010 0.021569 0.000010 0.000010 0.000010 0.000010 0.000010 0.000010 0.000010 0.000010 0.000010 0.000010 0.012299 0.000010 0.007305 0.000010 0.000010 0.000010 0.000010 0.000010 0.000010 0.000010 0.000010
0.869101 0.000010 0.000010 0.000010 0.000010 0.000010 0.000010 0.000010 0.086526 0.000010 0.000010 0.000010 0.000010 0.000010 0.000010 0.000010 0.000010 0.000010 0.000010 0.000010 0.000010 0.000010 0.000010 0.000010 0.000010 0.000010 0.000010 0.000010 0.021466 0.000010 0.000010 0.000010 0.000010 0.000010 0.000010 0.000010 0.000010 0.000010 0.000010 0.000010 0.000010 0.000010 0.022357 0.000010 0.000010 0.000010 0.000010 0.000010 0.000010 0.000010 0.000010 0.000010 0.000010 0.000010 0.000010 0.000010 0.000010 0.000010 0.000010
0.923047 0.000010 0.000010 0.000010 0.004917 0.000010 0.000010 0.000010 0.000010 0.000010 0.000010 0.000010 0.000010 0.000010 0.000010 0.000010 0.000010 0.000010 0.000010 0.049344 0.000010 0.000010 0.000010 0.000010 0.000010 0.000010 0.000010 0.000010 0.000010 0.000010 0.000010 0.000010 0.000010 0.000010 0.000010 0.000010 0.000010 0.000010 0.000010 0.000010 0.000010 0.000010 0.000010 0.000010 0.000010 0.000010 0.000010 0.000010 0.000010 0.000010 0.000010 0.000010 0.000010 0.022142 0.000010 0.000010 0.000010 0.000010 0.000010
0.000010 0.008344 0.042136 0.000010 0.000010 0.000010 0.000010 0.006458 0.022047 0.000010 0.008410 0.000010 0.000010 0.000010 0.000010 0.000010 0.000010 0.000010 0.000010 0.040996 0.000010 0.014860 0.007218 0.000010 0.000010 0.000010 0.014771 0.000010 0.000010 0.000010 0.000010 0.031188 0.000010 0.000010 0.000010 0.000010 0.021367 0.000010 0.031806 0.000010 0.001261 0.000010 0.000010 0.000010 0.000010 0.026108 0.000010 0.000010 0.671113 0.000010 0.000010 0.011652 0.000010 0.000010 0.000010 0.000010 0.000010 0.007612 0.032243
0.000010 0.000010 0.003604 0.000010 0.000010 0.000010 0.016652 0.000010 0.000010 0.000010 0.000010 0.008488 0.021024 0.005259 0.000010 0.008815 0.000010 0.000010 0.000010 0.000010 0.000010 0.000010 0.000010 0.000010 0.005772 0.000010 0.000010 0.000010 0.000010 0.000010 0.000010 0.000010 0.000010 0.005571 0.000010 0.000010 0.055443 0.000010 0.000010 0.000010 0.000010 0.000010 0.017140 0.010728 0.020972 0.001399 0.000010 0.000010 0.802541 0.000010 0.000010 0.000010 0.000010 0.000010 0.016150 0.000010 0.000010 0.000010 0.000010
0.000010 0.000010 0.014069 0.007091 0.000010 0.000010 0.033954 0.000010 0.000010 0.000010 0.000010 0.000010 0.008453 0.019819 0.000010 0.018448 0.012735 0.000010 0.008599 0.035911 0.000010 0.000010 0.000010 0.000010 0.000010 0.000010 0.000010 0.000010 0.000010 0.000010 0.000010 0.020766 0.000010 0.010936 0.000010 0.000010 0.063378 0.000210 0.000010 0.000010 0.000441 0.000010 0.000010 0.000010 0.000010 0.000010 0.000010 0.005613 0.682707 0.000010 0.000010 0.000010 0.005153 0.000010 0.014715 0.012184 0.012783 0.000010 0.011656
0.000010 0.000010 0.000010 0.000010 0.009937 0.000010 0.000010 0.000010 0.000010 0.000010 0.000010 0.000010 0.000010 0.000010 0.000010 0.000010 0.000010 0.000010 0.000010 0.000010 0.000010 0.000010 0.000010 0.000010 0.000010 0.000010 0.000010 0.000010 0.000010 0.000010 0.000010 0.000010 0.000010 0.000010 0.000010 0.000010 0.000010 0.000010 0.000010 0.000010 0.000010 0.000010 0.000010 0.000010 0.000010 0.000010 0.000010 0.000010 0.989493 0.000010 0.000010 0.000010 0.000010 0.000010 0.000010 0.000010 0.000010 0.000010 0.000010
0.000010 0.000010 0.000010 0.000010 0.000010 0.000010 0.022555 0.000010 0.000010 0.000010 0.000427 0.000010 0.000010 0.000010 0.000010 0.000010 0.000010 0.000010 0.000010 0.000010 0.000010 0.000010 0.001047 0.000010 0.000010 0.000010 0.000010 0.000010 0.000010 0.000010 0.004752 0.000010 0.000010 0.000010 0.000010 0.000010 0.018738 0.000010 0.000010 0.000010 0.000010 0.000010 0.000010 0.000010 0.004874 0.000010 0.000010 0.000010 0.944804 0.000010 0.000010 0.000010 0.000010 0.000010 0.000010 0.000010 0.002292 0.000010 0.000010
0.000010 0.007129 0.017585 0.000010 0.000010 0.000010 0.000010 0.000010 0.000010 0.000010 0.016352 0.005413 0.000010 0.004067 0.000010 0.000010 0.000010 0.000010 0.005296 0.000010 0.000010 0.000010 0.001860 0.000010 0.000010 0.002544 0.000010 0.008071 0.000010 0.009980 0.017968 0.058318 0.000010 0.000010 0.000010 0.000010 0.021862 0.000010 0.000527 0.000010 0.000010 0.008954 0.000010 0.000010 0.017937 0.001579 0.000010 0.000010 0.780337 0.000010 0.000010 0.006228 0.000010 0.000010 0.000010 0.000010 0.000010 0.000010 0.007605
0.000010 0.009496 0.028683 0.006143 0.000010 0.000010 0.034882 0.009549 0.006842 0.000010 0.008233 0.000010 0.000010 0.021901 0.000010 0.000010 0.000010 0.000010 0.008471 0.063772 0.014531 0.000010 0.000010 0.013828 0.000010 0.000010 0.000010 0.000010 0.000010 0.000010 0.013613 0.030578 0.000010 0.000835 0.000010 0.000177 0.000010 0.000010 0.000010 0.000010 0.010746 0.003997 0.000010 0.000010 0.001445 0.000010 0.000010 0.000010 0.661118 0.000010 0.005257 0.000010 0.009280 0.000010 0.004801 0.000010 0.000010 0.031470 0.000010
0.000010 0.000010 0.000010 0.000010 0.000010 0.000010 0.000010 0.000010 0.000010 0.000010 0.000010 0.000010 0.000010 0.000010 0.000010 0.000010 0.000010 0.000010 0.000010 0.000010 0.000010 0.000010 0.000010 0.000010 0.000010 0.000010 0.000010 0.000010 0.000010 0.000010 0.000010 0.000010 0.000010 0.000010 0.000010 0.000010 0.000010 0.000010 0.000010 0.000010 0.000010 0.000010 0.000010 0.000010 0.000010 0.000010 0.000010 0.000010 0.999420 0.000010 0.000010 0.000010 0.000010 0.000010 0.000010 0.000010 0.000010 0.000010 0.000010
0.006384 0.001237 0.000010 0.009437 0.004207 0.000010 0.013247 0.000010 0.000010 0.000010 0.000010 0.021103 0.000010 0.000010 0.000010 0.023532 0.014029 0.000010 0.000010 0.010426 0.000010 0.000010 0.000010 0.000010 0.002500 0.000010 0.009564 0.011216 0.018864 0.000010 0.003162 0.029987 0.000010 0.005622 0.000010 0.000010 0.000010 0.015788 0.000010 0.000010 0.004854 0.000010 0.000010 0.000010 0.002828 0.000010 0.000010 0.003695 0.763345 0.000470 0.009682 0.000010 0.000010 0.000010 0.000010 0.004180 0.005880 0.004431 0.000010
0.000010 0.000010 0.000010 0.015324 0.000010 0.000010 0.000010 0.000010 0.000010 0.000010 0.000010 0.000010 0.000010 0.000010 0.000010 0.000010 0.000010 0.000010 0.000010 0.000010 0.000010 0.000010 0.000010 0.000010 0.000010 0.000010 0.000010 0.000010 0.000010 0.000010 0.000010 0.000010 0.000010 0.000010 0.000010 0.000010 0.000010 0.000010 0.000010 0.000010 0.000010 0.000010 0.000010 0.000010 0.000010 0.000010 0.000010 0.000010 0.984106 0.000010 0.000010 0.000010 0.000010 0.000010 0.000010 0.000010 0.000010 0.000010 0.000010
0.000010 0.000010 0.000010 0.002466 0.000010 0.000010 0.000010 0.000010 0.000010 0.000010 0.000010 0.000010 0.000010 0.000010 0.000010 0.000010 0.000010 0.000010 0.000571 0.000010 0.000010 0.000010 0.000153 0.000010 0.000010 0.000010 0.000010 0.000010 0.001650 0.000010 0.000010 0.000010 0.000010 0.000010 0.000010 0.000010 0.000010 0.000010 0.000010 0.000010 0.000010 0.000010 0.000010 0.000010 0.000010 0.000010 0.000010 0.000010 0.972007 0.000010 0.000010 0.000010 0.000010 0.000010 0.000010 0.000010 0.000010 0.022623 0.000010
0.000010 0.000010 0.000010 0.012554 0.000010 0.000010 0.000010 0.000010 0.000010 0.003036 0.000010 0.000010 0.000010 0.000010 0.000010 0.010429 0.000010 0.000010 0.000010 0.000010 0.000010 0.000010 0.000010 0.000010 0.000010 0.000010 0.000010 0.000010 0.000010 0.000010 0.000010 0.000010 0.000010 0.000010 0.000010 0.000010 0.000010 0.000010 0.000010 0.004209 0.000010 0.000010 0.014451 0.000010 0.000010 0.000010 0.000010 0.000247 0.952611 0.000010 0.000010 0.000010 0.000010 0.000010 0.000010 0.000010 0.001954 0.000010 0.000010
0.000010 0.000010 0.000010 0.000010 0.000010 0.000010 0.000010 0.000010 0.000010 0.000010 0.000010 0.000010 0.000010 0.000010 0.000010 0.000010 0.000010 0.000010 0.000010 0.000010 0.000010 0.000010 0.000010 0.000010 0.000010 0.000010 0.000010 0.000010 0.000010 0.000010 0.000010 0.000010 0.000010 0.000010 0.000010 0.000010 0.000010 0.000010 0.000010 0.000010 0.000010 0.000010 0.000010 0.000010 0.000958 0.000010 0.000010 0.000010 0.985153 0.000010 0.000010 0.000010 0.000010 0.000010 0.000010 0.000010 0.000010 0.013329 0.000010
0.000010 0.000010 0.000010 0.011212 0.000010 0.000010 0.000010 0.001669 0.000010 0.000010 0.000010 0.000010 0.000010 0.000010 0.000010 0.000010 0.000010 0.000010 0.000010 0.000010 0.000010 0.000010 0.008427 0.000010 0.000010 0.006000 0.000010 0.000010 0.000010 0.000010 0.000010 0.000010 0.000010 0.000010 0.000010 0.000010 0.000010 0.000010 0.000010 0.000010 0.006729 0.000010 0.000010 0.000010 0.000010 0.030223 0.000010 0.003937 0.888692 0.000010 0.026014 0.000010 0.002160 0.000010 0.000010 0.013532 0.000937 0.000010 0.000010
0.000010 0.000010 0.007339 0.000010 0.000010 0.000010 0.000010 0.000010 0.000010 0.000010 0.000010 0.000010 0.000010 0.000010 0.000010 0.000010 0.000010 0.000010 0.000010 0.000010 0.000010 0.000010 0.005963 0.000010 0.000010 0.000010 0.000010 0.000010 0.000010 0.000010 0.000010 0.000010 0.000010 0.000010 0.000010 0.000010 0.000010 0.000010 0.000010 0.000010 0.000010 0.000010 0.000010 0.000010 0.000010 0.000010 0.000010 0.000010 0.981958 0.000010 0.000010 0.000010 0.000010 0.000010 0.000010 0.000010 0.004189 0.000010 0.000010
0.000010 0.000010 0.000010 0.000010 0.000010 0.000010 0.000010 0.000010 0.002336 0.006338 0.000010 0.000010 0.000010 0.000010 0.000010 0.008599 0.000010 0.000010 0.000010 0.000010 0.000010 0.000010 0.000010 0.000010 0.000010 0.011211 0.000010 0.000010 0.005274 0.000010 0.000010 0.000010 0.000010 0.008282 0.000010 0.000010 0.000010 0.000010 0.000010 0.000010 0.000010 0.000010 0.000010 0.000010 0.021631 0.000010 0.000010 0.000010 0.920422 0.000010 0.000010 0.000010 0.014728 0.000010 0.000010 0.000010 0.000689 0.000010 0.000010
0.000010 0.000010 0.000010 0.000010 0.000010 0.000010 0.000010 0.000010 0.000010 0.000010 0.000010 0.000010 0.000010 0.000010 0.000010 0.000010 0.000010 0.000010 0.000010 0.000010 0.000010 0.000010 0.000010 0.000010 0.000010 0.000010 0.000010 0.000010 0.000010 0.000010 0.012555 0.000010 0.000010 0.000010 0.000010 0.000010 0.000010 0.000010 0.000010 0.000010 0.000010 0.000010 0.000010 0.000010 0.000010 0.000010 0.000010 0.000010 0.986875 0.000010 0.000010 0.000010 0.000010 0.000010 0.000010 0.000010 0.000010 0.000010 0.000010
0.000010 0.000010 0.000010 0.000010 0.000010 0.000010 0.000010 0.000010 0.000010 0.000010 0.000010 0.001858 0.000010 0.000010 0.000010 0.000010 0.000010 0.000010 0.000010 0.000010 0.000010 0.000010 0.007278 0.000010 0.000010 0.000010 0.000010 0.000010 0.000010 0.000010 0.000010 0.000010 0.000010 0.000010 0.000010 0.000010 0.008709 0.000010 0.026324 0.000010 0.000010 0.000010 0.000010 0.015993 0.000010 0.000010 0.006318 0.000010 0.927970 0.000010 0.000010 0.000010 0.000010 0.000010 0.000010 0.000010 0.000010 0.005040 0.000010
0.000010 0.008995 0.000010 0.024404 0.000010 0.000010 0.000010 0.000010 0.000010 0.000010 0.000010 0.002514 0.028834 0.000010 0.000010 0.000010 0.000010 0.000010 0.000010 0.000010 0.000010 0.000010 0.000010 0.000010 0.007410 0.008821 0.000010 0.000010 0.034585 0.000010 0.000010 0.000010 0.000010 0.000010 0.000010 0.000010 0.000010 0.000010 0.000010 0.000010 0.000010 0.000010 0.000010 0.000010 0.000010 0.040087 0.000010 0.004602 0.828303 0.000010 0.000010 0.000010 0.000010 0.000010 0.000153 0.000010 0.010065 0.000768 0.000010
0.000010 0.000010 0.000010 0.000010 0.000010 0.000010 0.000010 0.000010 0.000010 0.000010 0.000010 0.000010 0.000010 0.000010 0.000010 0.000010 0.000010 0.000010 0.000010 0.000010 0.000010 0.000010 0.000010 0.000010 0.000010 0.000010 0.000010 0.000010 0.000010 0.000010 0.000010 0.000010 0.000010 0.000010 0.000010 0.000010 0.000010 0.000010 0.000010 0.000010 0.000010 0.000010 0.000010 0.000010 0.000010 0.000010 0.000010 0.000010 0.999420 0.000010 0.000010 0.000010 0.000010 0.000010 0.000010 0.000010 0.000010 0.000010 0.000010
0.000010 0.000010 0.000010 0.000010 0.000010 0.000010 0.000010 0.000010 0.000010 0.000010 0.000010 0.000010 0.000010 0.000010 0.000010 0.000010 0.000010 0.000010 0.000010 0.000010 0.000010 0.000010 0.000010 0.000010 0.000010 0.000010 0.000010 0.000010 0.000010 0.000010 0.000010 0.000010 0.000010 0.000010 0.000010 0.000010 0.000010 0.000010 0.000010 0.000010 0.999420 0.000010 0.000010 0.000010 0.000010 0.000010 0.000010 0.000010 0.000010 0.000010 0.000010 0.000010 0.000010 0.000010 0.000010 0.000010 0.000010 0.000010 0.000010
0.000010 0.000010 0.000010 0.000010 0.000010 0.000010 0.000010 0.000010 0.000010 0.000010 0.000010 0.000010 0.000010 0.000010 0.000010 0.000010 0.000010 0.000010 0.000010 0.000010 0.000010 0.000010 0.000010 0.000010 0.000010 0.000010 0.000010 0.000010 0.000010 0.000010 0.000010 0.000010 0.000010 0.000010 0.000010 0.000010 0.000010 0.000010 0.000010 0.000010 0.999420 0.000010 0.000010 0.000010 0.000010 0.000010 0.000010 0.000010 0.000010 0.000010 0.000010 0.000010 0.000010 0.000010 0.000010 0.000010 0.000010 0.000010 0.000010
0.000010 0.000010 0.000010 0.000010 0.000010 0.000010 0.000010 0.000010 0.000010 0.000010 0.000010 0.000010 0.000010 0.000010 0.000010 0.000010 0.000010 0.000010 0.000010 0.000010 0.000010 0.000010 0.000010 0.000010 0.000010 0.000010 0.000010 0.000010 0.000010 0.000010 0.000010 0.000010 0.000010 0.000010 0.000010 0.000010 0.000010 0.000010 0.000010 0.000010 0.999420 0.000010 0.000010 0.000010 0.000010 0.000010 0.000010 0.000010 0.000010 0.000010 0.000010 0.000010 0.000010 0.000010 0.000010 0.000010 0.000010 0.000010 0.000010
0.000010 0.000010 0.000010 0.000010 0.000010 0.000010 0.000010 0.000010 0.000010 0.000010 0.000010 0.000010 0.000010 0.000010 0.000010 0.000010 0.000010 0.000010 0.000010 0.000010 0.000010 0.000010 0.000010 0.000010 0.000010 0.000010 0.000010 0.000010 0.000010 0.000010 0.000010 0.000010 0.000010 0.000010 0.000010 0.000010 0.000010 0.000010 0.000010 0.000010 0.999420 0.000010 0.000010 0.000010 0.000010 0.000010 0.000010 0.000010 0.000010 0.000010 0.000010 0.000010 0.000010 0.000010 0.000010 0.000010 0.000010 0.000010 0.000010
0.000010 0.000010 0.000010 0.000010 0.000010 0.000010 0.000010 0.000010 0.000010 0.000010 0.000010 0.000010 0.000010 0.000010 0.000010 0.000010 0.000010 0.000010 0.000010 0.000010 0.000010 0.000010 0.000010 0.000010 0.000010 0.000010 0.000010 0.000010 0.000010 0.000010 0.000010 0.000010 0.000010 0.000010 0.000010 0.000010 0.000010 0.000010 0.000010 0.000010 0.999420 0.000010 0.000010 0.000010 0.000010 0.000010 0.000010 0.000010 0.000010 0.000010 0.000010 0.000010 0.000010 0.000010 0.000010 0.000010 0.000010 0.000010 0.000010
0.000010 0.000010 0.000010 0.000010 0.000010 0.000010 0.000010 0.000010 0.000010 0.000010 0.000010 0.000010 0.000010 0.000010 0.000010 0.000010 0.000010 0.000010 0.000010 0.000010 0.000010 0.000010 0.000010 0.000010 0.000010 0.000010 0.000010 0.000010 0.000010 0.000010 0.000010 0.000010 0.000010 0.000010 0.000010 0.000010 0.000010 0.000010 0.000010 0.000010 0.999420 0.000010 0.000010 0.000010 0.000010 0.000010 0.000010 0.000010 0.000010 0.000010 0.000010 0.000010 0.000010 0.000010 0.000010 0.000010 0.000010 0.000010 0.000010
0.000010 0.000010 0.000010 0.000010 0.000010 0.000010 0.000010 0.000010 0.000010 0.000010 0.000010 0.000010 0.000010 0.000010 0.000010 0.000010 0.000010 0.000010 0.000010 0.000010 0.000010 0.000010 0.000010 0.000010 0.000010 0.000010 0.000010 0.000010 0.000010 0.000010 0.000010 0.000010 0.000010 0.000010 0.000010 0.000010 0.000010 0.000010 0.000010 0.000010 0.999420 0.000010 0.000010 0.000010 0.000010 0.000010 0.000010 0.000010 0.000010 0.000010 0.000010 0.000010 0.000010 0.000010 0.000010 0.000010 0.000010 0.000010 0.000010
0.000010 0.000010 0.000010 0.000010 0.000010 0.000010 0.000010 0.000010 0.000010 0.000010 0.000010 0.000010 0.000010 0.000010 0.000010 0.000010 0.000010 0.000010 0.000010 0.000010 0.000010 0.000010 0.000010 0.000010 0.000010 0.000010 0.000010 0.000010 0.000010 0.000010 0.000010 0.000010 0.000010 0.000010 0.000010 0.000010 0.000010 0.000010 0.000010 0.000010 0.999420 0.000010 0.000010 0.000010 0.000010 0.000010 0.000010 0.000010 0.000010 0.000010 0.000010 0.000010 0.000010 0.000010 0.000010 0.000010 0.000010 0.000010 0.000010
0.000010 0.000010 0.000010 0.000010 0.000010 0.000010 0.000010 0.000010 0.000010 0.000010 0.000010 0.000010 0.000010 0.004656 0.000010 0.000010 0.000010 0.000010 0.000010 0.000010 0.004931 0.019942 0.000010 0.000010 0.000010 0.000010 0.001615 0.000010 0.000010 0.000010 0.000010 0.000010 0.000010 0.147644 0.806609 0.000010 0.000010 0.000010 0.000010 0.000010 0.000613 0.000010 0.000010 0.000010 0.000010 0.000010 0.000010 0.000010 0.000010 0.000010 0.000010 0.000010 0.000010 0.000010 0.008663 0.004826 0.000010 0.000010 0.000010
0.000010 0.000010 0.000010 0.000010 0.000010 0.000010 0.000010 0.000010 0.000010 0.000010 0.000010 0.000010 0.000010 0.000010 0.000010 0.000010 0.000010 0.000010 0.000010 0.000010 0.000010 0.188440 0.000010 0.000010 0.000010 0.000010 0.000010 0.000010 0.000010 0.000010 0.000010 0.000010 0.000010 0.182911 0.624810 0.000010 0.000010 0.000010 0.000010 0.000010 0.003289 0.000010 0.000010 0.000010 0.000010 0.000010 0.000010 0.000010 0.000010 0.000010 0.000010 0.000010 0.000010 0.000010 0.000010 0.000010 0.000010 0.000010 0.000010
0.000010 0.000010 0.000010 0.000010 0.000010 0.000010 0.000010 0.000010 0.000010 0.000010 0.000010 0.000010 0.000010 0.000010 0.000010 0.000010 0.000010 0.000010 0.000010 0.000010 0.000010 0.165776 0.000010 0.000010 0.000010 0.000010 0.000010 0.000010 0.000010 0.000010 0.000010 0.000010 0.000010 0.166760 0.666904 0.000010 0.000010 0.000010 0.000010 0.000010 0.000010 0.000010 0.000010 0.000010 0.000010 0.000010 0.000010 0.000010 0.000010 0.000010 0.000010 0.000010 0.000010 0.000010 0.000010 0.000010 0.000010 0.000010 0.000010
0.000010 0.000010 0.000010 0.000010 0.000010 0.000010 0.000010 0.000010 0.000010 0.000010 0.000010 0.000010 0.000010 0.000010 0.000010 0.000010 0.000010 0.005199 0.000010 0.000010 0.000010 0.022166 0.000010 0.000010 0.000010 0.000010 0.004869 0.000010 0.000010 0.000010 0.000010 0.000010 0.000010 0.132060 0.826736 0.000010 0.000010 0.000010 0.000010 0.000010 0.000010 0.000010 0.000010 0.000010 0.000010 0.000010 0.000010 0.000010 0.000010 0.000010 0.000010 0.000010 0.000010 0.000010 0.000932 0.000010 0.007518 0.000010 0.000010
0.007156 0.013337 0.000010 0.000010 0.000010 0.012909 0.015851 0.000010 0.000010 0.000010 0.000010 0.000010 0.000010 0.000010 0.000011 0.000010 0.000010 0.000010 0.000010 0.000010 0.000010 0.045953 0.000010 0.000010 0.000010 0.000010 0.000010 0.000010 0.000010 0.000010 0.000010 0.003447 0.000010 0.107988 0.759029 0.000010 0.000010 0.000010 0.007616 0.000010 0.000010 0.000010 0.000010 0.000010 0.000010 0.005084 0.000010 0.000010 0.000010 0.000010 0.000010 0.000010 0.000010 0.000010 0.005673 0.015486 0.000010 0.000010 0.000010
0.000010 0.020012 0.000010 0.000010 0.000010 0.000010 0.000010 0.000010 0.000010 0.000010 0.000010 0.000010 0.000010 0.000010 0.000010 0.000010 0.000010 0.000010 0.000010 0.000010 0.000010 0.004106 0.000010 0.001855 0.000010 0.000010 0.000010 0.001952 0.000010 0.017141 0.001819 0.000010 0.001554 0.787709 0.000010 0.000010 0.000010 0.000010 0.018631 0.016971 0.000010 0.000010 0.021449 0.001355 0.000010 0.037374 0.000010 0.000010 0.013572 0.000010 0.005241 0.000010 0.000010 0.021501 0.000010 0.027338 0.000010 0.000010 0.000010
0.000010 0.000010 0.000010 0.000010 0.000010 0.009988 0.000010 0.000010 0.000010 0.000010 0.000010 0.000010 0.000010 0.000010 0.000010 0.000010 0.019517 0.000010 0.000010 0.000010 0.000010 0.000010 0.000010 0.000010 0.000010 0.000010 0.000010 0.000010 0.000010 0.000010 0.012180 0.000010 0.000010 0.846114 0.000010 0.015154 0.000010 0.007566 0.000010 0.000010 0.021992 0.000010 0.000010 0.000010 0.000010 0.024984 0.000010 0.009041 0.004133 0.000010 0.000010 0.000010 0.000010 0.004685 0.000010 0.004554 0.000010 0.000010 0.019631
0.000010 0.000010 0.000010 0.000010 0.000010 0.000010 0.000010 0.000010 0.000010 0.000010 0.000010 0.000010 0.000010 0.000010 0.000010 0.000010 0.000010 0.000010 0.000010 0.000010 0.000010 0.000010 0.000010 0.000010 0.000010 0.000010 0.000010 0.000010 0.000010 0.000010 0.000010 0.000010 0.000010 0.995332 0.000010 0.000010 0.000010 0.000010 0.000010 0.000010 0.000010 0.000010 0.000010 0.000010 0.004098 0.000010 0.000010 0.000010 0.000010 0.000010 0.000010 0.000010 0.000010 0.000010 0.000010 0.000010 0.000010 0.000010 0.000010
0.000010 0.000010 0.000010 0.000010 0.000010 0.000010 0.000010 0.000010 0.000010 0.000010 0.000010 0.002870 0.000010 0.000010 0.000010 0.000010 0.000010 0.000010 0.000010 0.000010 0.000010 0.000010 0.000010 0.000010 0.000010 0.000010 0.000010 0.000010 0.000010 0.029456 0.000010 0.000010 0.000010 0.878475 0.000010 0.000010 0.000010 0.014119 0.021299 0.001484 0.000010 0.000010 0.012042 0.000010 0.000010 0.030625 0.000010 0.000010 0.002654 0.000010 0.000010 0.000010 0.000010 0.006488 0.000010 0.000010 0.000010 0.000010 0.000010
0.000010 0.000010 0.000010 0.000010 0.000010 0.000010 0.000010 0.000010 0.000010 0.000010 0.000010 0.000010 0.000010 0.000010 0.000010 0.000010 0.000010 0.000010 0.000010 0.000010 0.000010 0.000010 0.000010 0.000010 0.000010 0.000010 0.000010 0.000010 0.000010 0.000010 0.000010 0.000010 0.000010 0.999420 0.000010 0.000010 0.000010 0.000010 0.000010 0.000010 0.000010 0.000010 0.000010 0.000010 0.000010 0.000010 0.000010 0.000010 0.000010 0.000010 0.000010 0.000010 0.000010 0.000010 0.000010 0.000010 0.000010 0.000010 0.000010
0.000010 0.000010 0.000010 0.000010 0.000010 0.000010 0.000010 0.000010 0.000010 0.000010 0.000010 0.000010 0.000010 0.000010 0.000010 0.000010 0.000010 0.000010 0.000010 0.000010 0.000010 0.000010 0.000010 0.000010 0.000010 0.000010 0.000010 0.000010 0.000010 0.000010 0.000010 0.000010 0.000010 0.999420 0.000010 0.000010 0.000010 0.000010 0.000010 0.000010 0.000010 0.000010 0.000010 0.000010 0.000010 0.000010 0.000010 0.000010 0.000010 0.000010 0.000010 0.000010 0.000010 0.000010 0.000010 0.000010 0.000010 0.000010 0.000010
0.000010 0.000010 0.000010 0.000010 0.000010 0.000010 0.000010 0.000010 0.000010 0.000010 0.000010 0.000010 0.000010 0.000010 0.000010 0.000010 0.000010 0.000010 0.000010 0.000010 0.000010 0.000010 0.000010 0.000010 0.000010 0.000010 0.000010 0.000010 0.000010 0.000010 0.000010 0.000010 0.000010 0.999420 0.000010 0.000010 0.000010 0.000010 0.000010 0.000010 0.000010 0.000010 0.000010 0.000010 0.000010 0.000010 0.000010 0.000010 0.000010 0.000010 0.000010 0.000010 0.000010 0.000010 0.000010 0.000010 0.000010 0.000010 0.000010
0.000010 0.000010 0.000010 0.000010 0.000010 0.000010 0.000010 0.000010 0.000010 0.000010 0.000010 0.000010 0.000010 0.000010 0.000010 0.000010 0.000010 0.000010 0.000010 0.000010 0.000010 0.000010 0.000010 0.000010 0.000010 0.000010 0.000010 0.000010 0.000010 0.015905 0.000010 0.000010 0.000010 0.983525 0.000010 0.000010 0.000010 0.000010 0.000010 0.000010 0.000010 0.000010 0.000010 0.000010 0.000010 0.000010 0.000010 0.000010 0.000010 0.000010 0.000010 0.000010 0.000010 0.000010 0.000010 0.000010 0.000010 0.000010 0.000010
0.000010 0.000010 0.000010 0.000010 0.000010 0.000010 0.000010 0.000010 0.000010 0.000010 0.007523 0.000010 0.000010 0.000010 0.000010 0.000010 0.000010 0.000010 0.000010 0.000010 0.000010 0.000010 0.000010 0.000010 0.000010 0.000010 0.000010 0.000010 0.000010 0.000010 0.000010 0.000010 0.000010 0.982559 0.000010 0.000010 0.000010 0.000010 0.000010 0.000850 0.000010 0.000010 0.000010 0.008518 0.000010 0.000010 0.000010 0.000010 0.000010 0.000010 0.000010 0.000010 0.000010 0.000010 0.000010 0.000010 0.000010 0.000010 0.000010
0.000010 0.000010 0.000010 0.000010 0.000010 0.000010 0.000010 0.000010 0.000010 0.000010 0.000010 0.000010 0.000010 0.000010 0.000010 0.000010 0.000010 0.000010 0.000010 0.000010 0.000010 0.000010 0.000010 0.000010 0.000010 0.000010 0.000010 0.000010 0.000010 0.000010 0.000010 0.000010 0.000010 0.999420 0.000010 0.000010 0.000010 0.000010 0.000010 0.000010 0.000010 0.000010 0.000010 0.000010 0.000010 0.000010 0.000010 0.000010 0.000010 0.000010 0.000010 0.000010 0.000010 0.000010 0.000010 0.000010 0.000010 0.000010 0.000010
0.000010 0.000010 0.000010 0.000010 0.000010 0.000010 0.000010 0.000010 0.000010 0.000010 0.000010 0.000010 0.000010 0.000010 0.000010 0.000010 0.000010 0.000010 0.000010 0.000010 0.000010 0.000010 0.000010 0.000010 0.000010 0.000010 0.000010 0.000010 0.000010 0.010339 0.000010 0.000010 0.000010 0.975401 0.000010 0.000010 0.000010 0.000010 0.000010 0.000010 0.000010 0.000010 0.000010 0.000010 0.000010 0.000010 0.001208 0.012327 0.000010 0.000010 0.000010 0.000010 0.000010 0.000010 0.000010 0.000010 0.000010 0.000010 0.000185
0.000010 0.000010 0.000010 0.005149 0.000010 0.000010 0.000010 0.000010 0.000010 0.000010 0.000010 0.000010 0.000010 0.000010 0.005846 0.000010 0.000010 0.000010 0.000010 0.000010 0.000010 0.000010 0.000010 0.000010 0.000010 0.000010 0.000010 0.000010 0.000010 0.001994 0.005923 0.000010 0.000010 0.929069 0.000010 0.000010 0.000010 0.000010 0.000010 0.000148 0.000010 0.000010 0.000010 0.000010 0.000010 0.000010 0.000010 0.005945 0.000010 0.000010 0.000010 0.000010 0.000010 0.000010 0.000010 0.000010 0.000010 0.000010 0.045417
0.000010 0.000010 0.000010 0.000010 0.000010 0.000010 0.000010 0.000010 0.000010 0.000010 0.000010 0.000010 0.000010 0.000010 0.000010 0.000010 0.000010 0.000010 0.000010 0.000010 0.000010 0.000010 0.000010 0.000010 0.000010 0.000010 0.000010 0.000010 0.000010 0.000010 0.000010 0.000010 0.000010 0.999420 0.000010 0.000010 0.000010 0.000010 0.000010 0.000010 0.000010 0.000010 0.000010 0.000010 0.000010 0.000010 0.000010 0.000010 0.000010 0.000010 0.000010 0.000010 0.000010 0.000010 0.000010 0.000010 0.000010 0.000010 0.000010
0.000010 0.000010 0.000010 0.000010 0.000010 0.000010 0.000010 0.000010 0.000010 0.000010 0.000010 0.000010 0.000010 0.000010 0.000010 0.000010 0.000010 0.000010 0.000010 0.000010 0.000010 0.000010 0.000010 0.000010 0.000010 0.000010 0.000010 0.000010 0.000010 0.000010 0.000010 0.000010 0.000010 0.999420 0.000010 0.000010 0.000010 0.000010 0.000010 0.000010 0.000010 0.000010 0.000010 0.000010 0.000010 0.000010 0.000010 0.000010 0.000010 0.000010 0.000010 0.000010 0.000010 0.000010 0.000010 0.000010 0.000010 0.000010 0.000010
0.000010 0.000010 0.000010 0.000010 0.000010 0.000010 0.000010 0.000010 0.000010 0.000010 0.000010 0.000010 0.000010 0.000010 0.000010 0.000010 0.000010 0.000010 0.000010 0.000010 0.000010 0.000010 0.000010 0.000010 0.000010 0.000010 0.000010 0.000010 0.000010 0.000010 0.000010 0.000010 0.000010 0.000010 0.000010 0.000010 0.000010 0.000010 0.000010 0.000010 0.000010 0.000010 0.000010 0.000010 0.000010 0.000010 0.000010 0.000010 0.000010 0.000010 0.000010 0.000010 0.000010 0.000010 0.999420 0.000010 0.000010 0.000010 0.000010
0.000010 0.000010 0.000010 0.000010 0.000010 0.005122 0.000010 0.000010 0.003695 0.000010 0.000010 0.000010 0.000010 0.000010 0.000010 0.000010 0.000010 0.013812 0.002449 0.000010 0.000010 0.027324 0.000010 0.000010 0.000010 0.003695 0.001272 0.000010 0.000010 0.000010 0.000010 0.000010 0.000010 0.000010 0.013625 0.000010 0.000010 0.201230 0.000010 0.000010 0.000010 0.000010 0.000010 0.000010 0.000010 0.000010 0.000010 0.000010 0.013647 0.000010 0.002381 0.000010 0.000010 0.000010 0.711279 0.000010 0.000010 0.000010 0.000010
0.000010 0.000010 0.000010 0.000010 0.000010 0.000010 0.000010 0.000010 0.000010 0.000010 0.000010 0.000010 0.000010 0.000010 0.000010 0.000010 0.000010 0.000010 0.000010 0.000010 0.000010 0.000010 0.000010 0.000010 0.000010 0.000010 0.000010 0.000010 0.000010 0.000010 0.000010 0.000010 0.000010 0.000010 0.000010 0.000010 0.000010 0.019895 0.000010 0.000010 0.000010 0.000010 0.000010 0.000010 0.000010 0.000010 0.000010 0.000010 0.000010 0.000010 0.000010 0.000010 0.000010 0.000010 0.979535 0.000010 0.000010 0.000010 0.000010
0.000010 0.000010 0.000010 0.000010 0.000010 0.000010 0.000010 0.000010 0.000010 0.000010 0.000010 0.000010 0.000010 0.000010 0.000010 0.000010 0.000010 0.000010 0.000010 0.000010 0.000010 0.000010 0.000010 0.000010 0.000010 0.000010 0.000010 0.000010 0.000010 0.000010 0.000010 0.000010 0.000010 0.000010 0.000010 0.000010 0.000010 0.000010 0.000010 0.000010 0.000010 0.000010 0.000010 0.000010 0.000010 0.000010 0.000010 0.000010 0.000010 0.000010 0.000010 0.000010 0.000010 0.000010 0.999420 0.000010 0.000010 0.000010 0.000010
0.000010 0.000010 0.000010 0.000010 0.000010 0.000010 0.000010 0.000010 0.000010 0.000010 0.000010 0.000010 0.000010 0.000010 0.000010 0.000010 0.000010 0.000010 0.000010 0.000010 0.000010 0.000010 0.000010 0.000010 0.000010 0.000010 0.000010 0.000010 0.000010 0.000010 0.000010 0.000010 0.000010 0.000010 0.000010 0.000010 0.000010 0.000010 0.000010 0.000010 0.000010 0.000010 0.000010 0.000010 0.000010 0.000010 0.000010 0.000010 0.000010 0.000010 0.000010 0.000010 0.000010 0.000010 0.999420 0.000010 0.000010 0.000010 0.000010
0.000010 0.000010 0.000010 0.000010 0.000010 0.004550 0.000010 0.000010 0.000010 0.000010 0.000010 0.000010 0.000010 0.000010 0.000010 0.000010 0.000010 0.000010 0.000010 0.000010 0.000010 0.022295 0.000010 0.000010 0.000010 0.000010 0.000010 0.000010 0.000010 0.000010 0.000010 0.000010 0.000010 0.000010 0.000010 0.000010 0.000010 0.171067 0.000010 0.000010 0.006420 0.000010 0.000010 0.000010 0.000010 0.000010 0.000010 0.000010 0.000010 0.000010 0.000010 0.000010 0.000010 0.000010 0.795129 0.000010 0.000010 0.000010 0.000010
0.006853 0.002274 0.000010 0.000010 0.000575 0.000010 0.000010 0.066896 0.000010 0.000010 0.000010 0.000010 0.000305 0.004975 0.000010 0.000010 0.000010 0.014822 0.000010 0.004851 0.007158 0.059057 0.000010 0.000010 0.000010 0.012418 0.011864 0.000010 0.000010 0.000010 0.000010 0.000010 0.032226 0.000010 0.008548 0.000010 0.000010 0.141233 0.000010 0.000010 0.029833 0.000010 0.000010 0.000010 0.000010 0.000010 0.000010 0.000010 0.013496 0.000010 0.000010 0.000010 0.000010 0.010294 0.564921 0.001426 0.000010 0.005594 0.000010
0.011433 0.008013 0.000010 0.000010 0.000010 0.000010 0.000010 0.000010 0.000010 0.000010 0.000010 0.000010 0.000010 0.005845 0.000010 0.001273 0.014173 0.000010 0.000010 0.001982 0.000010 0.004116 0.000010 0.000010 0.000010 0.006724 0.002935 0.000010 0.000010 0.000010 0.000010 0.000010 0.029870 0.000010 0.000010 0.000010 0.000010 0.185188 0.000010 0.000010 0.000084 0.007461 0.000010 0.000010 0.000010 0.000010 0.000010 0.000010 0.000010 0.000010 0.000010 0.000010 0.000010 0.008095 0.708649 0.003730 0.000010 0.000010 0.000010
0.000010 0.000010 0.000010 0.000010 0.000010 0.000010 0.000010 0.000010 0.000010 0.000010 0.000010 0.000010 0.000010 0.000010 0.000010 0.000010 0.000010 0.000010 0.000010 0.000010 0.000010 0.000010 0.000010 0.000010 0.000010 0.000010 0.000010 0.000010 0.000010 0.000010 0.000010 0.000010 0.000010 0.000010 0.000010 0.000010 0.000010 0.159124 0.000010 0.000010 0.000010 0.000010 0.000010 0.000010 0.000010 0.000010 0.000010 0.000010 0.000010 0.000010 0.000010 0.000010 0.000010 0.024557 0.815758 0.000010 0.000010 0.000010 0.000010
0.000010 0.000010 0.000010 0.000010 0.000010 0.000010 0.000010 0.000010 0.000010 0.000010 0.000010 0.000010 0.000010 0.000010 0.000010 0.000010 0.000010 0.000010 0.000010 0.000010 0.000010 0.000010 0.000010 0.000010 0.000010 0.000010 0.000010 0.000010 0.000010 0.000010 0.000010 0.000010 0.000010 0.000010 0.000010 0.000010 0.000010 0.000010 0.000010 0.000010 0.000010 0.000010 0.000010 0.000010 0.000010 0.000010 0.000010 0.000010 0.000010 0.000010 0.000010 0.000010 0.000010 0.000010 0.999420 0.000010 0.000010 0.000010 0.000010
0.000010 0.000010 0.000010 0.000010 0.000010 0.000010 0.000010 0.000010 0.000010 0.000010 0.000010 0.000010 0.000010 0.000010 0.000010 0.000010 0.000010 0.000010 0.000010 0.000010 0.000010 0.000010 0.000010 0.000010 0.000010 0.000010 0.000010 0.000010 0.000010 0.000010 0.000010 0.000010 0.000010 0.000010 0.000010 0.000010 0.000010 0.000010 0.000010 0.000010 0.000010 0.000010 0.000010 0.000010 0.000010 0.000010 0.000010 0.000010 0.000010 0.000010 0.000010 0.000010 0.000010 0.000010 0.999420 0.000010 0.000010 0.000010 0.000010
0.000010 0.000010 0.000010 0.000010 0.000010 0.000010 0.000010 0.000010 0.000010 0.000010 0.000010 0.000010 0.000010 0.000010 0.000010 0.000010 0.000010 0.000010 0.000010 0.000010 0.000010 0.000010 0.000010 0.000010 0.000010 0.000010 0.000010 0.000010 0.000010 0.000010 0.000010 0.000010 0.000010 0.000010 0.000010 0.000010 0.000010 0.000010 0.000010 0.000010 0.000010 0.000010 0.000010 0.000010 0.000010 0.000010 0.000010 0.000010 0.000010 0.000010 0.000010 0.000010 0.000010 0.000010 0.999420 0.000010 0.000010 0.000010 0.000010
0.000010 0.000010 0.000010 0.000010 0.000010 0.000010 0.000010 0.000010 0.000010 0.000010 0.000010 0.000010 0.000010 0.000010 0.000010 0.000010 0.000010 0.000010 0.000010 0.000010 0.000010 0.000010 0.000010 0.000010 0.000010 0.000010 0.000010 0.000010 0.000010 0.000010 0.000010 0.000010 0.000010 0.000010 0.000010 0.000010 0.000010 0.199918 0.000010 0.000010 0.000010 0.000010 0.000010 0.000010 0.000010 0.000010 0.000010 0.000010 0.000010 0.000010 0.000010 0.000010 0.000010 0.000010 0.799512 0.000010 0.000010 0.000010 0.000010
0.000010 0.000010 0.000010 0.000010 0.000010 0.000010 0.000010 0.000010 0.000010 0.000010 0.000010 0.000010 0.000010 0.000010 0.000010 0.000010 0.000010 0.000010 0.000010 0.000010 0.000010 0.000010 0.000010 0.000010 0.000010 0.000010 0.000010 0.000010 0.000010 0.000010 0.000010 0.000010 0.000010 0.000010 0.000010 0.000010 0.000010 0.000010 0.000010 0.000010 0.000010 0.000010 0.000010 0.000010 0.000010 0.000010 0.000010 0.000010 0.000010 0.000010 0.000010 0.000010 0.000010 0.000010 0.999420 0.000010 0.000010 0.000010 0.000010
0.000010 0.000010 0.000010 0.000010 0.000010 0.000010 0.000010 0.000010 0.000010 0.000010 0.000010 0.000010 0.000010 0.000010 0.000010 0.000010 0.000010 0.000010 0.000010 0.000010 0.000010 0.000010 0.000010 0.000010 0.000010 0.000010 0.000010 0.000010 0.000010 0.000010 0.000010 0.000010 0.000010 0.000010 0.000010 0.000010 0.000010 0.000010 0.000010 0.000010 0.000010 0.000010 0.000010 0.000010 0.000010 0.000010 0.000010 0.000010 0.000010 0.000010 0.000010 0.000010 0.000010 0.000010 0.999420 0.000010 0.000010 0.000010 0.000010
0.000010 0.000010 0.000010 0.000010 0.000010 0.000010 0.000010 0.000010 0.000010 0.000010 0.000010 0.000010 0.000010 0.000010 0.000010 0.000010 0.000010 0.000010 0.000010 0.000010 0.000010 0.000010 0.000010 0.000010 0.000010 0.000010 0.000010 0.000010 0.000010 0.000010 0.000010 0.000010 0.000010 0.000010 0.000010 0.000010 0.000010 0.000010 0.000010 0.000010 0.000010 0.000010 0.000010 0.000010 0.000010 0.000010 0.000010 0.000010 0.000010 0.000010 0.000010 0.000010 0.000010 0.000010 0.999420 0.000010 0.000010 0.000010 0.000010
0.000010 0.000010 0.000010 0.000010 0.000010 0.000010 0.000010 0.000010 0.000010 0.000010 0.000010 0.000010 0.000010 0.000010 0.000010 0.000010 0.000010 0.000010 0.000010 0.000010 0.000010 0.000010 0.000010 0.000010 0.000010 0.000010 0.000010 0.000010 0.000010 0.000010 0.000010 0.000010 0.000010 0.000010 0.000010 0.000010 0.000010 0.000010 0.000010 0.000010 0.000010 0.000010 0.000010 0.000010 0.000010 0.000010 0.000010 0.000010 0.000010 0.000010 0.000010 0.000010 0.000010 0.000010 0.999420 0.000010 0.000010 0.000010 0.000010
0.000010 0.000010 0.000010 0.000010 0.000010 0.000010 0.000010 0.004461 0.000010 0.000010 0.000010 0.000010 0.000010 0.000010 0.000010 0.000010 0.000010 0.000010 0.000010 0.000010 0.000010 0.000010 0.000010 0.000010 0.000010 0.000010 0.002253 0.000010 0.000010 0.000010 0.000010 0.000010 0.000010 0.000010 0.000010 0.000010 0.000010 0.224375 0.000010 0.000010 0.003816 0.000010 0.000010 0.000010 0.000010 0.013847 0.000010 0.000010 0.000010 0.000010 0.000010 0.000010 0.000010 0.000010 0.750717 0.000010 0.000010 0.000010 0.000010
0.000010 0.000010 0.000010 0.000010 0.000010 0.000010 0.000010 0.000010 0.000010 0.000010 0.000010 0.000010 0.000010 0.000010 0.000010 0.000010 0.000010 0.000010 0.000010 0.000010 0.000010 0.000010 0.000010 0.000010 0.000010 0.000010 0.000010 0.000010 0.000010 0.000010 0.000010 0.000010 0.007761 0.000010 0.000010 0.000010 0.000010 0.102213 0.000010 0.000010 0.000010 0.000010 0.000010 0.000010 0.000010 0.000010 0.000010 0.000010 0.000010 0.000010 0.000010 0.000010 0.000010 0.000010 0.889466 0.000010 0.000010 0.000010 0.000010
0.000010 0.000010 0.000010 0.000010 0.000010 0.000010 0.000010 0.000010 0.000010 0.000010 0.000010 0.000010 0.000010 0.000010 0.000010 0.000010 0.000010 0.000010 0.000010 0.000010 0.000010 0.000010 0.000010 0.000010 0.000010 0.000010 0.000010 0.000010 0.000010 0.000010 0.000010 0.000010 0.000010 0.000010 0.000010 0.000010 0.000010 0.084454 0.000010 0.000010 0.000010 0.000010 0.000010 0.000010 0.000010 0.000010 0.000010 0.000010 0.000010 0.000010 0.000010 0.000010 0.000010 0.000010 0.914976 0.000010 0.000010 0.000010 0.000010
0.000010 0.000010 0.000010 0.000010 0.000010 0.000010 0.000010 0.000010 0.000010 0.000010 0.000010 0.000010 0.000010 0.000010 0.000010 0.000010 0.000010 0.000010 0.000010 0.000010 0.000010 0.000010 0.000010 0.000010 0.000010 0.000010 0.000010 0.000010 0.000010 0.000010 0.000010 0.000010 0.000010 0.000010 0.000010 0.000010 0.000010 0.039968 0.000010 0.000010 0.000010 0.000010 0.000010 0.000010 0.000010 0.000010 0.000010 0.000010 0.000010 0.000010 0.000010 0.000010 0.000010 0.000010 0.959462 0.000010 0.000010 0.000010 0.000010
0.000010 0.000010 0.000010 0.000010 0.000010 0.000010 0.000010 0.000010 0.000010 0.000010 0.000010 0.000010 0.000010 0.000010 0.000010 0.000010 0.000010 0.000010 0.000010 0.000010 0.000010 0.000010 0.000010 0.000010 0.000010 0.000010 0.000010 0.000010 0.000010 0.000010 0.000010 0.000010 0.004277 0.000010 0.000010 0.000010 0.000010 0.268992 0.000010 0.000010 0.000010 0.000010 0.000010 0.000010 0.000010 0.009515 0.000010 0.000010 0.000010 0.000010 0.000010 0.000010 0.000010 0.000010 0.716666 0.000010 0.000010 0.000010 0.000010
0.000010 0.000010 0.000010 0.000010 0.000010 0.000010 0.000010 0.000010 0.000010 0.000010 0.000010 0.000010 0.000010 0.000010 0.000010 0.000010 0.000010 0.000010 0.000010 0.000010 0.000010 0.000010 0.000010 0.000010 0.000010 0.000010 0.000010 0.000010 0.000010 0.000010 0.000010 0.000010 0.000010 0.000010 0.000010 0.000010 0.000010 0.086813 0.000010 0.000010 0.000010 0.000010 0.000010 0.000010 0.000010 0.000010 0.000010 0.000010 0.000010 0.000010 0.000010 0.000010 0.000010 0.000010 0.912617 0.000010 0.000010 0.000010 0.000010
0.000010 0.001079 0.000010 0.005117 0.000010 0.000010 0.000010 0.008453 0.000010 0.000010 0.000010 0.000010 0.000010 0.000010 0.000010 0.000010 0.000010 0.000010 0.000010 0.000010 0.000010 0.000010 0.000010 0.000010 0.000010 0.000010 0.000010 0.000010 0.000010 0.000010 0.000010 0.000010 0.000010 0.003967 0.037002 0.000010 0.000010 0.171190 0.000010 0.000010 0.000010 0.000010 0.000010 0.000010 0.000010 0.000010 0.000010 0.000010 0.000010 0.000010 0.000176 0.000010 0.000010 0.000010 0.760503 0.012013 0.000010 0.000010 0.000010
0.000010 0.000010 0.000010 0.000010 0.000010 0.000010 0.000010 0.000010 0.000010 0.000010 0.000010 0.000010 0.005714 0.001993 0.000010 0.000010 0.000010 0.005811 0.000010 0.000010 0.000010 0.000010 0.000010 0.000010 0.000010 0.008433 0.007825 0.000010 0.000010 0.000010 0.000010 0.000010 0.000010 0.000010 0.000010 0.000010 0.000010 0.184658 0.000010 0.000010 0.000010 0.000010 0.000010 0.000010 0.000010 0.000010 0.000010 0.000010 0.000010 0.000010 0.000010 0.000010 0.000010 0.000010 0.785046 0.000010 0.000010 0.000010 0.000010
0.000010 0.000010 0.000010 0.000010 0.000010 0.000010 0.000010 0.031109 0.000010 0.000010 0.000010 0.000010 0.000010 0.000010 0.000010 0.000010 0.000010 0.000010 0.000010 0.000010 0.000010 0.000010 0.000010 0.000010 0.000010 0.000010 0.000010 0.000010 0.000010 0.000010 0.000010 0.000010 0.000010 0.000010 0.000010 0.000010 0.000010 0.206859 0.000010 0.000010 0.000010 0.000010 0.000010 0.000010 0.000010 0.008724 0.000010 0.000010 0.000010 0.000010 0.000010 0.000010 0.000010 0.000010 0.752757 0.000010 0.000010 0.000010 0.000010
0.000010 0.000010 0.000010 0.000010 0.000010 0.000010 0.000010 0.000010 0.000010 0.000010 0.000010 0.000010 0.000010 0.000010 0.000010 0.000010 0.000010 0.000010 0.000010 0.000010 0.000010 0.000010 0.000010 0.000010 0.000010 0.000010 0.000010 0.000010 0.000010 0.000010 0.000010 0.000010 0.000010 0.000010 0.000010 0.000010 0.000010 0.000010 0.000010 0.000010 0.000010 0.000010 0.000010 0.000010 0.000010 0.000010 0.000010 0.000010 0.000010 0.000010 0.000010 0.000010 0.000010 0.000010 0.999420 0.000010 0.000010 0.000010 0.000010
0.000010 0.006622 0.000010 0.000010 0.000010 0.000010 0.000010 0.000010 0.000010 0.000010 0.000010 0.000010 0.000010 0.000010 0.000010 0.001617 0.000010 0.000010 0.000010 0.000010 0.000010 0.000010 0.000010 0.000010 0.000010 0.000010 0.000010 0.000010 0.024970 0.000010 0.000010 0.000010 0.000010 0.000010 0.000010 0.000010 0.000010 0.000010 0.000010 0.000010 0.010438 0.000010 0.000010 0.000010 0.000010 0.000010 0.000010 0.000010 0.000010 0.000010 0.000010 0.000010 0.000010 0.000010 0.955813 0.000010 0.000010 0.000010 0.000010
0.273216 0.000010 0.000010 0.000010 0.000013 0.000010 0.000010 0.007120 0.014833 0.000010 0.000010 0.000010 0.000010 0.012778 0.000010 0.000010 0.006332 0.000010 0.000010 0.028486 0.000010 0.038100 0.000010 0.000010 0.000010 0.000010 0.000010 0.001771 0.002606 0.000010 0.000010 0.000010 0.000010 0.000010 0.000010 0.000010 0.000010 0.012958 0.000010 0.000010 0.011094 0.000010 0.000010 0.000010 0.000010 0.000010 0.000010 0.000010 0.000010 0.000010 0.000010 0.000010 0.000010 0.000010 0.590234 0.000010 0.000010 0.000010 0.000010
0.017995 0.000018 0.000010 0.000010 0.000010 0.000010 0.000010 0.003036 0.000010 0.000010 0.000010 0.000010 0.000010 0.000010 0.000010 0.000010 0.000010 0.000010 0.002503 0.000010 0.000010 0.000010 0.000010 0.000010 0.000010 0.000010 0.000427 0.000010 0.000010 0.000010 0.000010 0.000010 0.000010 0.000010 0.000010 0.000010 0.000010 0.000010 0.000010 0.000010 0.000010 0.000010 0.000010 0.000010 0.000010 0.000010 0.000010 0.000010 0.000010 0.000010 0.000010 0.000010 0.012345 0.000010 0.963155 0.000010 0.000010 0.000010 0.000010
0.000010 0.000010 0.000010 0.000010 0.000010 0.000010 0.000010 0.000010 0.000010 0.000010 0.000010 0.000010 0.000010 0.000010 0.000010 0.003634 0.000010 0.000010 0.000010 0.000010 0.000010 0.000010 0.000010 0.000010 0.000010 0.000010 0.000010 0.000757 0.000010 0.000010 0.000010 0.000010 0.006409 0.000010 0.000010 0.000010 0.000010 0.016798 0.000010 0.000010 0.027219 0.000010 0.000010 0.000010 0.000010 0.000010 0.000010 0.000010 0.000010 0.000010 0.000010 0.000010 0.000010 0.000010 0.944652 0.000010 0.000010 0.000010 0.000010
0.017259 0.000010 0.000010 0.000010 0.000010 0.000010 0.000010 0.000010 0.000010 0.000010 0.000010 0.000010 0.001268 0.000010 0.000010 0.000010 0.000010 0.000010 0.000010 0.000010 0.000010 0.063388 0.000010 0.000010 0.000010 0.000010 0.000010 0.010793 0.000010 0.000010 0.000010 0.000010 0.040020 0.000010 0.000010 0.000010 0.000010 0.020861 0.000010 0.000010 0.010266 0.000010 0.000010 0.000010 0.000227 0.000010 0.000010 0.000010 0.000010 0.000010 0.000010 0.000010 0.000010 0.000010 0.835418 0.000010 0.000010 0.000010 0.000010
0.003559 0.000010 0.000010 0.000010 0.000010 0.004785 0.000010 0.000010 0.000010 0.000010 0.000010 0.000010 0.000010 0.000010 0.000010 0.000010 0.000010 0.000010 0.000010 0.000010 0.000010 0.043861 0.000010 0.000010 0.000010 0.000010 0.000010 0.000010 0.000010 0.000010 0.000010 0.000010 0.074272 0.000010 0.000010 0.000010 0.000010 0.069977 0.000010 0.000010 0.007477 0.000010 0.000010 0.000010 0.000010 0.000010 0.000010 0.000010 0.000010 0.000010 0.000010 0.000010 0.012488 0.000010 0.783071 0.000010 0.000010 0.000010 0.000010
0.120897 0.000010 0.000010 0.000010 0.000010 0.000010 0.000010 0.000010 0.000010 0.000010 0.000010 0.000010 0.000010 0.000010 0.000010 0.000010 0.000010 0.000010 0.000010 0.000010 0.000010 0.000010 0.000010 0.000010 0.000010 0.000010 0.000010 0.000010 0.000010 0.000010 0.000010 0.000010 0.000010 0.000010 0.000010 0.000010 0.000010 0.000010 0.000010 0.000010 0.000010 0.000010 0.000010 0.000010 0.000010 0.000010 0.000010 0.000010 0.000010 0.000010 0.000010 0.000010 0.000010 0.000010 0.878533 0.000010 0.000010 0.000010 0.000010
0.102924 0.000010 0.000010 0.000010 0.000010 0.000010 0.000010 0.000010 0.000010 0.000010 0.000010 0.000010 0.000010 0.000010 0.000010 0.000010 0.000010 0.000010 0.002040 0.031866 0.007595 0.000010 0.000010 0.000010 0.000010 0.000010 0.000010 0.000010 0.000010 0.000010 0.000010 0.000010 0.000010 0.000010 0.000010 0.000010 0.000010 0.000010 0.000010 0.000010 0.007319 0.000010 0.000010 0.000010 0.000010 0.000010 0.000010 0.000010 0.000010 0.000010 0.000010 0.000010 0.000010 0.000010 0.847727 0.000010 0.000010 0.000010 0.000010
0.000010 0.000010 0.000010 0.000010 0.000010 0.000010 0.000010 0.000010 0.000010 0.000010 0.001978 0.000010 0.000010 0.000010 0.000010 0.000010 0.047114 0.000010 0.000010 0.000010 0.000010 0.008874 0.000010 0.000010 0.017266 0.002716 0.000010 0.007908 0.000010 0.000913 0.000010 0.019252 0.000010 0.182655 0.000010 0.029041 0.000010 0.000010 0.000010 0.000010 0.000010 0.000010 0.015227 0.000010 0.000010 0.000010 0.000010 0.000010 0.637930 0.000010 0.000010 0.000010 0.000010 0.022647 0.000010 0.000010 0.000010 0.006031 0.000010
0.000010 0.000010 0.000010 0.000010 0.000010 0.000010 0.000010 0.032355 0.000010 0.000029 0.000010 0.000010 0.012902 0.000010 0.000010 0.017354 0.023786 0.000010 0.000010 0.000010 0.000010 0.000010 0.007775 0.000010 0.000010 0.000010 0.017527 0.011945 0.000010 0.008986 0.000010 0.008786 0.008372 0.155876 0.000010 0.031784 0.000010 0.000010 0.000010 0.000010 0.000010 0.016579 0.022829 0.000010 0.000010 0.000010 0.000249 0.000010 0.596584 0.000010 0.000010 0.000010 0.000010 0.025873 0.000010 0.000010 0.000010 0.000010 0.000010
0.000010 0.000010 0.000010 0.000010 0.006690 0.000010 0.000010 0.000010 0.000010 0.000010 0.001202 0.000010 0.000010 0.031069 0.000010 0.006057 0.012100 0.000010 0.000010 0.017161 0.011775 0.000010 0.000010 0.000010 0.006912 0.000010 0.000010 0.004112 0.000010 0.000010 0.000010 0.000010 0.000010 0.146742 0.017446 0.007569 0.000010 0.000010 0.000010 0.000010 0.000010 0.049640 0.043542 0.000010 0.007821 0.000010 0.000010 0.000010 0.596789 0.000010 0.000010 0.000010 0.010354 0.021137 0.000155 0.000010 0.000010 0.001336 0.000010
0.000010 0.000010 0.000010 0.000010 0.040757 0.014813 0.000010 0.021307 0.000010 0.000010 0.000010 0.000010 0.000010 0.000010 0.004821 0.000010 0.000010 0.000010 0.000010 0.000010 0.017292 0.000010 0.000010 0.000010 0.000010 0.007720 0.007475 0.000010 0.038926 0.000010 0.000010 0.000010 0.008485 0.154318 0.000010 0.066634 0.000010 0.023446 0.000010 0.000010 0.000010 0.000010 0.000010 0.000010 0.000010 0.000010 0.000010 0.000010 0.551505 0.000010 0.000010 0.000010 0.000010 0.042051 0.000010 0.000010 0.000010 0.000010 0.000010
0.000010 0.000010 0.000010 0.000010 0.000010 0.000010 0.010814 0.020635 0.000010 0.000010 0.000010 0.015811 0.000010 0.014304 0.000010 0.012814 0.031735 0.004344 0.009731 0.000010 0.017176 0.001059 0.000010 0.000010 0.018021 0.000010 0.000010 0.008841 0.005191 0.000010 0.000010 0.000010 0.000010 0.146401 0.004664 0.023568 0.000010 0.000010 0.000010 0.000010 0.000010 0.006816 0.022267 0.000010 0.000010 0.000010 0.000010 0.000010 0.583251 0.000010 0.000010 0.003175 0.012423 0.023126 0.000010 0.003472 0.000010 0.000010 0.000010
0.000010 0.000010 0.000010 0.000010 0.000010 0.037847 0.002728 0.014276 0.000010 0.000010 0.000010 0.000010 0.000010 0.005900 0.000010 0.016032 0.066714 0.001115 0.000010 0.035900 0.021423 0.015403 0.000010 0.000010 0.015933 0.007278 0.000010 0.000010 0.000010 0.000342 0.000010 0.000010 0.005373 0.125056 0.000010 0.040193 0.000010 0.003381 0.000010 0.000010 0.000010 0.016697 0.019261 0.000010 0.000010 0.000010 0.015542 0.005102 0.480179 0.016881 0.000010 0.000010 0.000010 0.026499 0.000010 0.004605 0.000010 0.000010 0.000010
0.000010 0.000010 0.000010 0.000010 0.040655 0.004069 0.000010 0.000010 0.013217 0.000010 0.000010 0.000010 0.000010 0.000010 0.000010 0.000010 0.000010 0.000010 0.002885 0.000010 0.000010 0.000010 0.000010 0.000010 0.000010 0.000010 0.000010 0.000010 0.020464 0.000010 0.000010 0.000010 0.016064 0.195498 0.003936 0.043037 0.000010 0.032677 0.000010 0.000010 0.000010 0.000010 0.000010 0.000010 0.000010 0.000010 0.000010 0.000010 0.598255 0.000010 0.007613 0.000010 0.000010 0.021168 0.000010 0.000010 0.000010 0.000010 0.000010
0.000010 0.000010 0.000010 0.000010 0.027001 0.007267 0.000010 0.007997 0.000010 0.000010 0.000010 0.000010 0.000010 0.000010 0.000010 0.000010 0.030222 0.000010 0.000010 0.000010 0.000010 0.000010 0.000010 0.000010 0.000010 0.000010 0.000010 0.000010 0.020054 0.000010 0.000010 0.000010 0.000010 0.189365 0.000010 0.030435 0.000010 0.004921 0.000010 0.000010 0.000010 0.000010 0.010920 0.000010 0.000010 0.000010 0.000010 0.000010 0.602742 0.000010 0.000010 0.005024 0.012789 0.050802 0.000010 0.000010 0.000010 0.000010 0.000010
0.000010 0.000010 0.000010 0.000010 0.000010 0.000010 0.000010 0.000010 0.000010 0.000010 0.000010 0.000010 0.000010 0.000010 0.000010 0.000010 0.000010 0.000010 0.000010 0.007531 0.000010 0.000010 0.000010 0.000010 0.000010 0.000010 0.007588 0.000010 0.000010 0.000010 0.000010 0.000010 0.894821 0.000010 0.000010 0.000010 0.000010 0.000010 0.000010 0.000010 0.000010 0.000010 0.000010 0.000010 0.000010 0.000010 0.000010 0.000010 0.000010 0.000010 0.000010 0.000010 0.000010 0.000010 0.089510 0.000010 0.000010 0.000010 0.000010
0.000010 0.000010 0.000010 0.000010 0.000010 0.000010 0.000010 0.000010 0.000010 0.000010 0.000010 0.000010 0.000010 0.000010 0.000010 0.000010 0.000010 0.000010 0.000010 0.000010 0.000010 0.000010 0.000010 0.000010 0.000010 0.000010 0.000010 0.000010 0.000010 0.000010 0.000010 0.000010 0.999420 0.000010 0.000010 0.000010 0.000010 0.000010 0.000010 0.000010 0.000010 0.000010 0.000010 0.000010 0.000010 0.000010 0.000010 0.000010 0.000010 0.000010 0.000010 0.000010 0.000010 0.000010 0.000010 0.000010 0.000010 0.000010 0.000010
0.010040 0.000010 0.000010 0.000203 0.000010 0.000010 0.000010 0.013902 0.000010 0.000010 0.000010 0.000010 0.000010 0.002469 0.000010 0.000010 0.000010 0.000010 0.000010 0.000010 0.000010 0.000010 0.000010 0.000010 0.000010 0.000010 0.000010 0.000010 0.000010 0.000010 0.000010 0.000010 0.971220 0.000010 0.000010 0.000010 0.000010 0.001636 0.000010 0.000010 0.000010 0.000010 0.000010 0.000010 0.000010 0.000010 0.000010 0.000010 0.000010 0.000010 0.000010 0.000010 0.000010 0.000010 0.000010 0.000010 0.000010 0.000010 0.000010
0.000010 0.001854 0.000010 0.008773 0.000010 0.000010 0.000010 0.000010 0.000010 0.000010 0.000010 0.000010 0.000010 0.000010 0.000010 0.000010 0.000010 0.000010 0.000010 0.000010 0.000010 0.000010 0.000010 0.000010 0.000010 0.000010 0.000010 0.000010 0.000010 0.000010 0.000010 0.000010 0.972194 0.000010 0.000010 0.000010 0.000010 0.000010 0.000010 0.000010 0.000010 0.000010 0.000010 0.000010 0.000010 0.000010 0.000010 0.000010 0.000010 0.000010 0.000010 0.000010 0.000010 0.000010 0.016629 0.000010 0.000010 0.000010 0.000010
0.000010 0.007555 0.000010 0.000010 0.000010 0.000010 0.000010 0.000010 0.000010 0.000010 0.000010 0.000010 0.000010 0.000010 0.000010 0.000010 0.000010 0.000010 0.000010 0.000010 0.000010 0.000010 0.000010 0.000010 0.000010 0.000010 0.000010 0.000010 0.000010 0.000010 0.000010 0.000010 0.952022 0.000010 0.009649 0.000010 0.000010 0.000010 0.000010 0.000010 0.000010 0.000010 0.000010 0.000010 0.000010 0.000010 0.000010 0.000010 0.016058 0.000010 0.005210 0.000010 0.000010 0.000010 0.008977 0.000010 0.000010 0.000010 0.000010
0.000010 0.000010 0.000010 0.000010 0.000010 0.000010 0.000010 0.000384 0.000010 0.000010 0.000010 0.000010 0.000010 0.005340 0.000010 0.000010 0.005928 0.000010 0.000010 0.000010 0.000010 0.000010 0.000010 0.000010 0.000010 0.008327 0.016809 0.000010 0.000010 0.000010 0.000010 0.000010 0.923709 0.000010 0.000010 0.000010 0.000010 0.005752 0.000010 0.000010 0.007623 0.000010 0.000010 0.000010 0.000010 0.000010 0.000010 0.000010 0.000010 0.000010 0.000010 0.000010 0.006933 0.000010 0.000010 0.018705 0.000010 0.000010 0.000010
0.000010 0.000010 0.000010 0.000010 0.000010 0.000010 0.000010 0.000010 0.000010 0.000010 0.000010 0.000010 0.000010 0.000010 0.000010 0.000010 0.000010 0.000010 0.000010 0.000010 0.000010 0.000010 0.000010 0.000010 0.000010 0.000010 0.005521 0.000010 0.000010 0.000010 0.000010 0.000010 0.971547 0.000010 0.000010 0.000010 0.000010 0.000010 0.000010 0.000010 0.012862 0.000010 0.000010 0.000010 0.000010 0.000010 0.000010 0.000010 0.002676 0.000010 0.000010 0.000010 0.006854 0.000010 0.000010 0.000010 0.000010 0.000010 0.000010
0.000010 0.000010 0.000010 0.000010 0.000010 0.000010 0.000010 0.000010 0.000010 0.000010 0.000010 0.000010 0.000010 0.000010 0.000010 0.000010 0.000010 0.000010 0.000010 0.016481 0.000010 0.000010 0.000010 0.000010 0.000010 0.000010 0.000010 0.000010 0.000010 0.000010 0.000010 0.000010 0.916748 0.000010 0.000010 0.000010 0.000010 0.000010 0.000010 0.000010 0.000010 0.000010 0.000010 0.000010 0.000781 0.000010 0.000010 0.000010 0.000010 0.000010 0.000957 0.000010 0.000010 0.000010 0.064493 0.000010 0.000010 0.000010 0.000010
0.000010 0.000010 0.000010 0.000010 0.000010 0.000010 0.000010 0.000010 0.000010 0.000010 0.000010 0.000010 0.000010 0.000010 0.000010 0.000010 0.000010 0.000010 0.000010 0.000010 0.000411 0.000010 0.000010 0.000010 0.000010 0.000010 0.000010 0.000010 0.000010 0.000010 0.000010 0.000010 0.956050 0.000010 0.000010 0.000010 0.000010 0.020879 0.000010 0.000010 0.000019 0.000010 0.000010 0.000010 0.000010 0.000010 0.000010 0.000010 0.000010 0.000010 0.000010 0.000010 0.000010 0.008185 0.013926 0.000010 0.000010 0.000010 0.000010
0.000010 0.000010 0.000010 0.000010 0.000010 0.000010 0.000010 0.000010 0.000010 0.000010 0.000010 0.000010 0.000010 0.000010 0.000010 0.000010 0.000010 0.000010 0.000010 0.000010 0.000010 0.000010 0.000010 0.000010 0.000010 0.000010 0.005422 0.000010 0.000010 0.000010 0.000010 0.000010 0.994008 0.000010 0.000010 0.000010 0.000010 0.000010 0.000010 0.000010 0.000010 0.000010 0.000010 0.000010 0.000010 0.000010 0.000010 0.000010 0.000010 0.000010 0.000010 0.000010 0.000010 0.000010 0.000010 0.000010 0.000010 0.000010 0.000010
0.000010 0.000010 0.000010 0.000010 0.000010 0.000010 0.000010 0.000010 0.000010 0.000010 0.000010 0.000010 0.000010 0.000010 0.000010 0.000010 0.000010 0.000010 0.000010 0.000010 0.000010 0.000010 0.000010 0.000010 0.000010 0.000010 0.000010 0.000010 0.000010 0.000010 0.000010 0.000010 0.999420 0.000010 0.000010 0.000010 0.000010 0.000010 0.000010 0.000010 0.000010 0.000010 0.000010 0.000010 0.000010 0.000010 0.000010 0.000010 0.000010 0.000010 0.000010 0.000010 0.000010 0.000010 0.000010 0.000010 0.000010 0.000010 0.000010
0.000010 0.000010 0.000010 0.000010 0.000010 0.000010 0.000010 0.000010 0.000010 0.000010 0.000010 0.000010 0.000010 0.000010 0.000010 0.000010 0.000010 0.000010 0.000010 0.000010 0.000010 0.000010 0.000010 0.000010 0.000010 0.000010 0.000010 0.000010 0.000010 0.000010 0.000010 0.000010 0.999420 0.000010 0.000010 0.000010 0.000010 0.000010 0.000010 0.000010 0.000010 0.000010 0.000010 0.000010 0.000010 0.000010 0.000010 0.000010 0.000010 0.000010 0.000010 0.000010 0.000010 0.000010 0.000010 0.000010 0.000010 0.000010 0.000010
0.000010 0.002368 0.000010 0.000010 0.000010 0.000010 0.000010 0.011965 0.000010 0.000010 0.000010 0.000010 0.000010 0.000010 0.000010 0.000010 0.000010 0.000010 0.000010 0.000010 0.008441 0.000010 0.000010 0.000010 0.000010 0.000010 0.010981 0.000010 0.000010 0.000010 0.000010 0.000010 0.917850 0.000010 0.000010 0.000010 0.000010 0.000010 0.000010 0.000010 0.000010 0.000010 0.000010 0.000010 0.000010 0.000010 0.000010 0.000010 0.000010 0.000010 0.000010 0.000010 0.000010 0.000010 0.023845 0.024032 0.000010 0.000010 0.000010
0.000010 0.000010 0.000010 0.000010 0.000010 0.000010 0.000010 0.000010 0.000010 0.000010 0.000010 0.000010 0.000010 0.000010 0.000010 0.000010 0.000010 0.000010 0.000010 0.023023 0.000010 0.000010 0.000010 0.000010 0.000010 0.000010 0.000010 0.000010 0.000010 0.000010 0.000010 0.000010 0.931925 0.000010 0.000010 0.000010 0.000010 0.000010 0.000010 0.000010 0.000010 0.000010 0.000010 0.000010 0.000010 0.000010 0.000010 0.000010 0.000010 0.000010 0.000268 0.000010 0.000010 0.000010 0.044234 0.000010 0.000010 0.000010 0.000010
0.000010 0.000010 0.000010 0.000010 0.000010 0.000010 0.000010 0.000010 0.000010 0.000010 0.000010 0.000010 0.000010 0.000010 0.000010 0.000010 0.000010 0.000010 0.000010 0.000010 0.000010 0.000010 0.000010 0.000010 0.000010 0.000010 0.000010 0.000010 0.000010 0.000010 0.000010 0.000010 0.999420 0.000010 0.000010 0.000010 0.000010 0.000010 0.000010 0.000010 0.000010 0.000010 0.000010 0.000010 0.000010 0.000010 0.000010 0.000010 0.000010 0.000010 0.000010 0.000010 0.000010 0.000010 0.000010 0.000010 0.000010 0.000010 0.000010
0.000010 0.000010 0.000010 0.000010 0.000010 0.000010 0.000010 0.000010 0.000010 0.000010 0.000010 0.000010 0.000010 0.000010 0.000010 0.000010 0.000010 0.000010 0.000010 0.009234 0.000010 0.000010 0.000010 0.000010 0.000010 0.000010 0.000010 0.000010 0.000010 0.000010 0.000010 0.000010 0.981696 0.000010 0.000010 0.000010 0.000010 0.000010 0.000010 0.000010 0.000010 0.000010 0.000010 0.000010 0.000010 0.000010 0.000010 0.000010 0.000010 0.000010 0.000010 0.000010 0.000010 0.000010 0.000010 0.008510 0.000010 0.000010 0.000010
0.000010 0.000010 0.000010 0.000010 0.000010 0.000010 0.000010 0.000010 0.000010 0.000010 0.000010 0.000010 0.000010 0.000010 0.000010 0.000010 0.000010 0.000010 0.000010 0.000010 0.000010 0.000010 0.000010 0.000010 0.000010 0.000010 0.000010 0.000010 0.000010 0.000010 0.000010 0.000010 0.999420 0.000010 0.000010 0.000010 0.000010 0.000010 0.000010 0.000010 0.000010 0.000010 0.000010 0.000010 0.000010 0.000010 0.000010 0.000010 0.000010 0.000010 0.000010 0.000010 0.000010 0.000010 0.000010 0.000010 0.000010 0.000010 0.000010
0.000010 0.000010 0.000010 0.000010 0.000010 0.000010 0.000010 0.000010 0.000010 0.000010 0.000010 0.000010 0.000010 0.000010 0.000010 0.000010 0.000010 0.000010 0.000010 0.000010 0.000010 0.000010 0.000010 0.000010 0.000010 0.000010 0.000010 0.000010 0.000010 0.000010 0.000010 0.000010 0.999420 0.000010 0.000010 0.000010 0.000010 0.000010 0.000010 0.000010 0.000010 0.000010 0.000010 0.000010 0.000010 0.000010 0.000010 0.000010 0.000010 0.000010 0.000010 0.000010 0.000010 0.000010 0.000010 0.000010 0.000010 0.000010 0.000010
0.000010 0.000010 0.000010 0.000010 0.000010 0.000010 0.000010 0.000010 0.000010 0.000010 0.000010 0.000010 0.000010 0.000010 0.000010 0.000010 0.000010 0.000010 0.000010 0.000010 0.000010 0.000010 0.000010 0.000010 0.000010 0.000010 0.000010 0.000010 0.000010 0.000010 0.000010 0.000010 0.982035 0.000010 0.000010 0.000010 0.000010 0.000010 0.000010 0.000010 0.000010 0.000010 0.001381 0.000010 0.000010 0.000010 0.000010 0.000010 0.000010 0.000010 0.000010 0.000010 0.000010 0.012319 0.003715 0.000010 0.000010 0.000010 0.000010
0.032944 0.007282 0.000010 0.000010 0.000010 0.008523 0.012858 0.016723 0.011031 0.000010 0.004922 0.013603 0.000015 0.006235 0.000010 0.003517 0.036779 0.006983 0.000010 0.040084 0.008115 0.000010 0.000010 0.000010 0.000010 0.000010 0.024972 0.000010 0.014878 0.000010 0.000010 0.000010 0.039525 0.015224 0.000010 0.000010 0.000010 0.063485 0.005717 0.000010 0.052875 0.018470 0.000010 0.000010 0.003721 0.000010 0.000010 0.000010 0.473178 0.000010 0.006173 0.000010 0.011513 0.000010 0.007880 0.052473 0.000010 0.000010 0.000010
0.000010 0.000010 0.000010 0.000010 0.000010 0.000010 0.000010 0.000010 0.000010 0.000010 0.000010 0.000010 0.000010 0.000010 0.000010 0.000010 0.000010 0.000010 0.000010 0.000010 0.000010 0.000010 0.000010 0.000010 0.000010 0.000010 0.003841 0.000010 0.000010 0.000010 0.000010 0.000010 0.051491 0.000010 0.000010 0.000010 0.000010 0.000010 0.000010 0.000010 0.102412 0.000010 0.000010 0.000010 0.000010 0.000010 0.000010 0.000010 0.806247 0.000010 0.000010 0.000010 0.000010 0.000010 0.000010 0.035469 0.000010 0.000010 0.000010
0.000010 0.000010 0.000010 0.000010 0.000010 0.000010 0.000010 0.000010 0.000010 0.000010 0.000010 0.000010 0.000010 0.000010 0.000010 0.000010 0.000010 0.000010 0.000010 0.092329 0.011547 0.000010 0.000010 0.000010 0.000010 0.000010 0.008315 0.000010 0.000010 0.000010 0.000010 0.000010 0.033389 0.000010 0.000010 0.000010 0.000010 0.070082 0.000010 0.000010 0.114221 0.000010 0.000010 0.000010 0.000010 0.000010 0.000010 0.000010 0.573328 0.000010 0.000010 0.000010 0.000010 0.000010 0.010419 0.085869 0.000010 0.000010 0.000010
0.000010 0.000010 0.000010 0.000010 0.000010 0.000010 0.000010 0.000010 0.000010 0.000010 0.000010 0.000010 0.000010 0.000010 0.000010 0.000010 0.000010 0.000010 0.000010 0.076130 0.005440 0.000010 0.000010 0.000010 0.000010 0.000010 0.010500 0.000010 0.000010 0.000010 0.000010 0.000010 0.012692 0.000010 0.000010 0.000010 0.000010 0.042526 0.000010 0.000010 0.119179 0.000010 0.000010 0.000010 0.000010 0.000010 0.000010 0.000010 0.659668 0.000010 0.000010 0.000010 0.000010 0.000010 0.000010 0.073355 0.000010 0.000010 0.000010
0.000010 0.001205 0.000010 0.000010 0.000010 0.000010 0.000010 0.011039 0.000010 0.000010 0.000010 0.000010 0.000010 0.000010 0.000010 0.000010 0.000010 0.000010 0.005625 0.036541 0.000010 0.000010 0.000010 0.000010 0.000010 0.000010 0.000010 0.000010 0.000010 0.000010 0.000010 0.000010 0.047087 0.000010 0.000010 0.000010 0.000010 0.030950 0.000010 0.000010 0.125224 0.000010 0.000010 0.000010 0.000010 0.000010 0.000010 0.000010 0.643000 0.000010 0.000010 0.000010 0.000010 0.010489 0.007021 0.081339 0.000010 0.000010 0.000010
0.000010 0.000010 0.000010 0.000010 0.000010 0.005295 0.000010 0.014427 0.000010 0.000010 0.000010 0.000010 0.008215 0.024916 0.000010 0.000010 0.000010 0.000010 0.009969 0.000010 0.000010 0.019182 0.000010 0.000010 0.000010 0.000010 0.008080 0.000010 0.000010 0.000010 0.000010 0.000010 0.042881 0.000010 0.000010 0.000010 0.000010 0.060854 0.000010 0.000010 0.113146 0.000010 0.000010 0.000010 0.000010 0.000010 0.000010 0.000010 0.637522 0.000010 0.000010 0.000010 0.004652 0.000010 0.000010 0.050401 0.000010 0.000010 0.000010
0.000010 0.000010 0.000010 0.000010 0.000010 0.000010 0.000010 0.009375 0.000010 0.000010 0.000010 0.000010 0.000010 0.013688 0.000010 0.000010 0.000010 0.011416 0.012807 0.000010 0.000010 0.000010 0.000010 0.000010 0.000010 0.000010 0.006579 0.000010 0.000010 0.000010 0.000010 0.000010 0.051460 0.000010 0.000010 0.000010 0.000010 0.043067 0.000010 0.000010 0.117104 0.000010 0.000010 0.000010 0.000010 0.000010 0.000010 0.000010 0.663834 0.000010 0.000010 0.000010 0.000010 0.000010 0.000010 0.070180 0.000010 0.000010 0.000010
0.001197 0.000010 0.000010 0.000010 0.000010 0.000010 0.000010 0.000010 0.000010 0.000010 0.000010 0.000010 0.000010 0.000010 0.000010 0.000010 0.000010 0.000010 0.000010 0.000010 0.000010 0.000010 0.000010 0.000010 0.000010 0.000010 0.000010 0.000010 0.000010 0.000010 0.000010 0.000010 0.062767 0.000010 0.000010 0.000010 0.000010 0.000010 0.000010 0.000010 0.097271 0.000010 0.000010 0.000010 0.000010 0.000010 0.000010 0.000010 0.809414 0.000010 0.000010 0.000010 0.000010 0.000010 0.000010 0.028811 0.000010 0.000010 0.000010
0.000010 0.000010 0.000010 0.000010 0.000010 0.002393 0.000010 0.013233 0.000010 0.000010 0.000010 0.000010 0.000010 0.005003 0.000010 0.000010 0.000010 0.000010 0.042787 0.004668 0.000010 0.002999 0.000010 0.000010 0.000010 0.000010 0.011804 0.000010 0.000010 0.000010 0.000010 0.000010 0.067877 0.000010 0.000010 0.000010 0.000010 0.029901 0.000010 0.000010 0.107246 0.000010 0.000010 0.000010 0.000010 0.000010 0.000010 0.000010 0.611388 0.000010 0.000010 0.000010 0.000010 0.020622 0.000010 0.079620 0.000010 0.000010 0.000010
0.000010 0.006903 0.000010 0.000010 0.005964 0.001318 0.000010 0.031743 0.000010 0.000010 0.000010 0.000010 0.000010 0.002198 0.000010 0.002583 0.000010 0.031770 0.000010 0.000642 0.040350 0.252469 0.000010 0.000010 0.000010 0.000010 0.000010 0.000010 0.000010 0.000010 0.000010 0.000010 0.020784 0.000010 0.560529 0.000010 0.000010 0.021982 0.000010 0.000010 0.000010 0.000010 0.000010 0.000010 0.000010 0.000010 0.000010 0.000010 0.020317 0.000010 0.000010 0.000010 0.000010 0.000010 0.000010 0.000010 0.000010 0.000010 0.000010
0.000010 0.000010 0.000010 0.000010 0.000010 0.000010 0.000010 0.000010 0.000010 0.000010 0.000010 0.000010 0.000010 0.000010 0.000010 0.000010 0.000010 0.000010 0.000010 0.000010 0.000010 0.102699 0.000010 0.000010 0.000010 0.000010 0.000010 0.000010 0.000010 0.000010 0.000010 0.000010 0.000010 0.000010 0.896731 0.000010 0.000010 0.000010 0.000010 0.000010 0.000010 0.000010 0.000010 0.000010 0.000010 0.000010 0.000010 0.000010 0.000010 0.000010 0.000010 0.000010 0.000010 0.000010 0.000010 0.000010 0.000010 0.000010 0.000010
0.003508 0.011423 0.000010 0.000010 0.000010 0.000010 0.000010 0.028207 0.000010 0.000010 0.000010 0.000010 0.004341 0.000010 0.000010 0.010653 0.000010 0.000010 0.000010 0.000010 0.000010 0.274085 0.000010 0.000010 0.000010 0.000010 0.000010 0.000010 0.004284 0.000010 0.000010 0.000010 0.000010 0.000010 0.615098 0.000010 0.000010 0.017530 0.000010 0.000010 0.007150 0.000010 0.000010 0.000010 0.000010 0.000010 0.000010 0.000010 0.000010 0.000010 0.003663 0.000010 0.005611 0.000010 0.000010 0.013988 0.000010 0.000010 0.000010
0.000010 0.000010 0.000010 0.000010 0.000010 0.000010 0.000010 0.000010 0.000010 0.000010 0.000010 0.000010 0.000010 0.000010 0.000010 0.000010 0.000010 0.000010 0.000010 0.000010 0.000010 0.000010 0.000010 0.000010 0.000010 0.000010 0.000010 0.000010 0.000010 0.000010 0.000010 0.000010 0.000010 0.000010 0.999420 0.000010 0.000010 0.000010 0.000010 0.000010 0.000010 0.000010 0.000010 0.000010 0.000010 0.000010 0.000010 0.000010 0.000010 0.000010 0.000010 0.000010 0.000010 0.000010 0.000010 0.000010 0.000010 0.000010 0.000010
0.000010 0.000010 0.000010 0.000010 0.000010 0.000010 0.000010 0.000081 0.019142 0.000010 0.000010 0.000010 0.000010 0.000199 0.000010 0.000010 0.000010 0.000010 0.000010 0.000010 0.000010 0.099078 0.000010 0.000010 0.000010 0.000010 0.000010 0.000010 0.000010 0.000010 0.000010 0.000010 0.000010 0.008453 0.872518 0.000010 0.000010 0.000010 0.000010 0.000010 0.000010 0.000010 0.000010 0.000010 0.000010 0.000010 0.000010 0.000010 0.000010 0.000010 0.000010 0.000010 0.000010 0.000010 0.000010 0.000010 0.000010 0.000010 0.000010
0.000010 0.000010 0.000010 0.000010 0.000010 0.000010 0.000010 0.000010 0.000010 0.000010 0.000010 0.000010 0.000010 0.000010 0.000010 0.000010 0.000010 0.000010 0.000010 0.000010 0.000010 0.000010 0.000010 0.000010 0.000010 0.000010 0.000010 0.000010 0.000010 0.000010 0.000010 0.000010 0.000010 0.000010 0.999420 0.000010 0.000010 0.000010 0.000010 0.000010 0.000010 0.000010 0.000010 0.000010 0.000010 0.000010 0.000010 0.000010 0.000010 0.000010 0.000010 0.000010 0.000010 0.000010 0.000010 0.000010 0.000010 0.000010 0.000010
0.000010 0.000010 0.000010 0.000010 0.000010 0.000010 0.000010 0.000010 0.000010 0.000010 0.000010 0.000010 0.000010 0.000010 0.000010 0.000010 0.000010 0.000010 0.000010 0.000010 0.000010 0.581321 0.000010 0.000010 0.000010 0.000010 0.000010 0.000010 0.000010 0.000010 0.000010 0.000010 0.000010 0.000010 0.418109 0.000010 0.000010 0.000010 0.000010 0.000010 0.000010 0.000010 0.000010 0.000010 0.000010 0.000010 0.000010 0.000010 0.000010 0.000010 0.000010 0.000010 0.000010 0.000010 0.000010 0.000010 0.000010 0.000010 0.000010
0.000010 0.000010 0.000010 0.000010 0.000010 0.000010 0.000010 0.000010 0.000010 0.000010 0.000010 0.000010 0.000010 0.000010 0.000010 0.000010 0.000010 0.000010 0.000010 0.000010 0.000010 0.008789 0.000010 0.000010 0.000010 0.000010 0.000010 0.000010 0.000010 0.000010 0.000010 0.000010 0.000010 0.000010 0.990641 0.000010 0.000010 0.000010 0.000010 0.000010 0.000010 0.000010 0.000010 0.000010 0.000010 0.000010 0.000010 0.000010 0.000010 0.000010 0.000010 0.000010 0.000010 0.000010 0.000010 0.000010 0.000010 0.000010 0.000010
0.000010 0.000010 0.000010 0.000010 0.000010 0.000010 0.000010 0.000010 0.000010 0.000010 0.000010 0.000010 0.000010 0.000010 0.000010 0.000010 0.000010 0.000010 0.000010 0.000010 0.000010 0.000010 0.000010 0.000010 0.000010 0.000010 0.000010 0.000010 0.000010 0.000010 0.000010 0.000010 0.000010 0.000010 0.999420 0.000010 0.000010 0.000010 0.000010 0.000010 0.000010 0.000010 0.000010 0.000010 0.000010 0.000010 0.000010 0.000010 0.000010 0.000010 0.000010 0.000010 0.000010 0.000010 0.000010 0.000010 0.000010 0.000010 0.000010
0.000010 0.000010 0.000010 0.000010 0.000010 0.000010 0.000010 0.000010 0.000010 0.000010 0.000010 0.000010 0.000010 0.000010 0.000010 0.000010 0.000010 0.000010 0.000010 0.000010 0.000010 0.000010 0.000010 0.000010 0.000010 0.000010 0.000010 0.000010 0.000010 0.000010 0.000010 0.000010 0.000010 0.000010 0.999420 0.000010 0.000010 0.000010 0.000010 0.000010 0.000010 0.000010 0.000010 0.000010 0.000010 0.000010 0.000010 0.000010 0.000010 0.000010 0.000010 0.000010 0.000010 0.000010 0.000010 0.000010 0.000010 0.000010 0.000010
0.000010 0.000010 0.000010 0.000010 0.000010 0.000010 0.000010 0.000010 0.000010 0.000010 0.000010 0.000010 0.000010 0.000010 0.000010 0.000010 0.000010 0.000010 0.000010 0.000010 0.000010 0.101539 0.000010 0.000010 0.000010 0.000010 0.000010 0.000010 0.000010 0.000010 0.000010 0.000010 0.000010 0.000010 0.890584 0.000010 0.000010 0.003056 0.000010 0.000010 0.000010 0.000010 0.000010 0.000010 0.000010 0.000010 0.000010 0.000010 0.000010 0.000010 0.000010 0.000010 0.000010 0.000010 0.004271 0.000010 0.000010 0.000010 0.000010
0.000010 0.000010 0.000010 0.000010 0.000010 0.000010 0.000010 0.000010 0.000010 0.000010 0.000010 0.000010 0.000010 0.000010 0.000010 0.000010 0.000010 0.000010 0.000010 0.000010 0.000010 0.017485 0.000010 0.000010 0.000010 0.000010 0.000010 0.000010 0.000010 0.000010 0.000010 0.000010 0.000010 0.000010 0.968610 0.000010 0.000010 0.000010 0.000010 0.000010 0.013346 0.000010 0.000010 0.000010 0.000010 0.000010 0.000010 0.000010 0.000010 0.000010 0.000010 0.000010 0.000010 0.000010 0.000010 0.000010 0.000010 0.000010 0.000010
0.000010 0.000010 0.000010 0.000010 0.000010 0.000010 0.000010 0.000010 0.000010 0.000010 0.000010 0.000010 0.000010 0.000010 0.000010 0.000010 0.000010 0.000010 0.000010 0.000010 0.000010 0.000010 0.000010 0.000010 0.000010 0.000010 0.000010 0.000010 0.000010 0.000010 0.000010 0.000010 0.000010 0.000010 0.999420 0.000010 0.000010 0.000010 0.000010 0.000010 0.000010 0.000010 0.000010 0.000010 0.000010 0.000010 0.000010 0.000010 0.000010 0.000010 0.000010 0.000010 0.000010 0.000010 0.000010 0.000010 0.000010 0.000010 0.000010
0.000010 0.000010 0.000010 0.000010 0.000010 0.000010 0.000010 0.000010 0.000010 0.000010 0.000010 0.000010 0.000010 0.000010 0.000010 0.000010 0.000010 0.000010 0.000010 0.000010 0.000010 0.000010 0.000010 0.000010 0.000010 0.000010 0.000010 0.000010 0.000010 0.000010 0.000010 0.000010 0.000010 0.000010 0.999420 0.000010 0.000010 0.000010 0.000010 0.000010 0.000010 0.000010 0.000010 0.000010 0.000010 0.000010 0.000010 0.000010 0.000010 0.000010 0.000010 0.000010 0.000010 0.000010 0.000010 0.000010 0.000010 0.000010 0.000010
0.000010 0.000184 0.000010 0.000010 0.001779 0.000010 0.000010 0.067640 0.000010 0.000010 0.000010 0.000010 0.011294 0.005120 0.000010 0.000010 0.003233 0.027515 0.000010 0.000876 0.015356 0.381438 0.000010 0.000010 0.000010 0.000010 0.045194 0.005208 0.000010 0.000010 0.000010 0.000010 0.009785 0.000010 0.256823 0.000010 0.000010 0.044125 0.000010 0.000010 0.000010 0.000010 0.000010 0.000010 0.000010 0.000010 0.000010 0.000010 0.030768 0.000010 0.001071 0.000010 0.012430 0.033487 0.020821 0.025473 0.000010 0.000010 0.000010
0.000010 0.000933 0.000010 0.006200 0.000010 0.000010 0.000010 0.031247 0.000013 0.000010 0.000010 0.000010 0.029386 0.003988 0.000010 0.019399 0.000010 0.000010 0.000010 0.000010 0.031876 0.353124 0.000010 0.000010 0.000010 0.000010 0.018545 0.000010 0.018721 0.000010 0.000010 0.000010 0.000010 0.000010 0.451499 0.000010 0.000010 0.006004 0.000010 0.000010 0.000010 0.000010 0.000010 0.000010 0.000010 0.000010 0.000010 0.000010 0.000010 0.000010 0.000010 0.000010 0.000010 0.004811 0.014808 0.009016 0.000010 0.000010 0.000010
0.000010 0.000010 0.000010 0.000010 0.000010 0.000010 0.000010 0.006302 0.000010 0.000010 0.000010 0.000010 0.000010 0.012210 0.000010 0.002376 0.000010 0.000010 0.000010 0.000010 0.000010 0.011016 0.000010 0.000010 0.000010 0.000010 0.000010 0.000010 0.000010 0.000010 0.000010 0.000010 0.000010 0.000010 0.962402 0.000010 0.000010 0.005164 0.000010 0.000010 0.000010 0.000010 0.000010 0.000010 0.000010 0.000010 0.000010 0.000010 0.000010 0.000010 0.000010 0.000010 0.000010 0.000010 0.000010 0.000010 0.000010 0.000010 0.000010
0.000010 0.000010 0.000010 0.000010 0.000010 0.000010 0.000010 0.000010 0.000010 0.000010 0.000010 0.000010 0.000010 0.000010 0.000010 0.000010 0.000010 0.000010 0.000010 0.000010 0.000010 0.000010 0.000010 0.000010 0.000010 0.000010 0.000010 0.000010 0.000010 0.000010 0.000010 0.000010 0.000010 0.000010 0.999420 0.000010 0.000010 0.000010 0.000010 0.000010 0.000010 0.000010 0.000010 0.000010 0.000010 0.000010 0.000010 0.000010 0.000010 0.000010 0.000010 0.000010 0.000010 0.000010 0.000010 0.000010 0.000010 0.000010 0.000010
0.000010 0.000010 0.000010 0.000010 0.000010 0.000010 0.000010 0.000010 0.000010 0.000010 0.000010 0.000010 0.000010 0.000010 0.000010 0.000010 0.000010 0.000010 0.000010 0.000010 0.000010 0.000010 0.000010 0.000010 0.000010 0.000010 0.000010 0.000010 0.000010 0.000010 0.000010 0.000010 0.000010 0.000010 0.999420 0.000010 0.000010 0.000010 0.000010 0.000010 0.000010 0.000010 0.000010 0.000010 0.000010 0.000010 0.000010 0.000010 0.000010 0.000010 0.000010 0.000010 0.000010 0.000010 0.000010 0.000010 0.000010 0.000010 0.000010
0.000010 0.000010 0.000010 0.000010 0.000010 0.000010 0.000010 0.000010 0.000010 0.000010 0.000010 0.000010 0.000010 0.000010 0.000010 0.000010 0.000010 0.000010 0.000010 0.000010 0.000010 0.000010 0.000010 0.000010 0.000010 0.000010 0.000010 0.004296 0.000010 0.000010 0.000010 0.000010 0.000010 0.000010 0.995134 0.000010 0.000010 0.000010 0.000010 0.000010 0.000010 0.000010 0.000010 0.000010 0.000010 0.000010 0.000010 0.000010 0.000010 0.000010 0.000010 0.000010 0.000010 0.000010 0.000010 0.000010 0.000010 0.000010 0.000010
0.000010 0.000010 0.000010 0.000010 0.000010 0.000010 0.000010 0.998350 0.000010 0.000010 0.000010 0.000010 0.000010 0.000010 0.000010 0.000010 0.000010 0.000010 0.000010 0.000010 0.000010 0.000010 0.000010 0.000010 0.000010 0.000010 0.000010 0.000010 0.000010 0.000010 0.000010 0.000010 0.000010 0.000010 0.000010 0.000010 0.000010 0.000010 0.000010 0.000010 0.001080 0.000010 0.000010 0.000010 0.000010 0.000010 0.000010 0.000010 0.000010 0.000010 0.000010 0.000010 0.000010 0.000010 0.000010 0.000010 0.000010 0.000010 0.000010
0.000010 0.000010 0.000010 0.000010 0.000010 0.000010 0.000010 0.999420 0.000010 0.000010 0.000010 0.000010 0.000010 0.000010 0.000010 0.000010 0.000010 0.000010 0.000010 0.000010 0.000010 0.000010 0.000010 0.000010 0.000010 0.000010 0.000010 0.000010 0.000010 0.000010 0.000010 0.000010 0.000010 0.000010 0.000010 0.000010 0.000010 0.000010 0.000010 0.000010 0.000010 0.000010 0.000010 0.000010 0.000010 0.000010 0.000010 0.000010 0.000010 0.000010 0.000010 0.000010 0.000010 0.000010 0.000010 0.000010 0.000010 0.000010 0.000010
0.000010 0.000010 0.000010 0.000010 0.000010 0.000010 0.000010 0.944851 0.000100 0.000010 0.000010 0.000010 0.014552 0.000010 0.000010 0.000010 0.000010 0.000010 0.000010 0.000010 0.039947 0.000010 0.000010 0.000010 0.000010 0.000010 0.000010 0.000010 0.000010 0.000010 0.000010 0.000010 0.000010 0.000010 0.000010 0.000010 0.000010 0.000010 0.000010 0.000010 0.000010 0.000010 0.000010 0.000010 0.000010 0.000010 0.000010 0.000010 0.000010 0.000010 0.000010 0.000010 0.000010 0.000010 0.000010 0.000010 0.000010 0.000010 0.000010
0.000010 0.000010 0.000010 0.000010 0.000010 0.000010 0.000010 0.920607 0.000010 0.000010 0.000010 0.000010 0.010308 0.000010 0.000010 0.004036 0.000010 0.000010 0.010897 0.000010 0.000010 0.002527 0.000010 0.000010 0.000010 0.000010 0.019176 0.000010 0.000010 0.000010 0.000010 0.000010 0.000010 0.006927 0.000010 0.000010 0.000010 0.000010 0.000010 0.000010 0.006696 0.000010 0.000010 0.000010 0.003645 0.000010 0.000010 0.000010 0.000010 0.000010 0.000010 0.000010 0.000010 0.004093 0.010609 0.000010 0.000010 0.000010 0.000010
0.000010 0.000010 0.000010 0.000010 0.000010 0.000010 0.000010 0.987642 0.000010 0.000010 0.000010 0.000010 0.000010 0.000010 0.000010 0.000010 0.000010 0.000010 0.000010 0.000010 0.000010 0.000010 0.000010 0.000010 0.000010 0.000010 0.000010 0.000010 0.000010 0.000010 0.000010 0.000010 0.000010 0.000010 0.000010 0.000010 0.000010 0.000010 0.000010 0.000010 0.011788 0.000010 0.000010 0.000010 0.000010 0.000010 0.000010 0.000010 0.000010 0.000010 0.000010 0.000010 0.000010 0.000010 0.000010 0.000010 0.000010 0.000010 0.000010
0.000010 0.000010 0.000010 0.000010 0.000010 0.000010 0.000010 0.988011 0.000010 0.000010 0.000010 0.000010 0.000010 0.000010 0.000010 0.000010 0.000010 0.000010 0.000010 0.000010 0.000010 0.000010 0.000010 0.000010 0.000010 0.000010 0.000010 0.000010 0.000010 0.000010 0.000010 0.000010 0.000010 0.000010 0.000010 0.000010 0.000010 0.000010 0.000010 0.000010 0.011419 0.000010 0.000010 0.000010 0.000010 0.000010 0.000010 0.000010 0.000010 0.000010 0.000010 0.000010 0.000010 0.000010 0.000010 0.000010 0.000010 0.000010 0.000010
0.000010 0.000010 0.000010 0.000010 0.000010 0.000010 0.000010 0.999420 0.000010 0.000010 0.000010 0.000010 0.000010 0.000010 0.000010 0.000010 0.000010 0.000010 0.000010 0.000010 0.000010 0.000010 0.000010 0.000010 0.000010 0.000010 0.000010 0.000010 0.000010 0.000010 0.000010 0.000010 0.000010 0.000010 0.000010 0.000010 0.000010 0.000010 0.000010 0.000010 0.000010 0.000010 0.000010 0.000010 0.000010 0.000010 0.000010 0.000010 0.000010 0.000010 0.000010 0.000010 0.000010 0.000010 0.000010 0.000010 0.000010 0.000010 0.000010
0.000010 0.000010 0.000010 0.000010 0.000010 0.000010 0.000010 0.999420 0.000010 0.000010 0.000010 0.000010 0.000010 0.000010 0.000010 0.000010 0.000010 0.000010 0.000010 0.000010 0.000010 0.000010 0.000010 0.000010 0.000010 0.000010 0.000010 0.000010 0.000010 0.000010 0.000010 0.000010 0.000010 0.000010 0.000010 0.000010 0.000010 0.000010 0.000010 0.000010 0.000010 0.000010 0.000010 0.000010 0.000010 0.000010 0.000010 0.000010 0.000010 0.000010 0.000010 0.000010 0.000010 0.000010 0.000010 0.000010 0.000010 0.000010 0.000010
0.000010 0.000010 0.000010 0.000010 0.000010 0.000010 0.000010 0.999420 0.000010 0.000010 0.000010 0.000010 0.000010 0.000010 0.000010 0.000010 0.000010 0.000010 0.000010 0.000010 0.000010 0.000010 0.000010 0.000010 0.000010 0.000010 0.000010 0.000010 0.000010 0.000010 0.000010 0.000010 0.000010 0.000010 0.000010 0.000010 0.000010 0.000010 0.000010 0.000010 0.000010 0.000010 0.000010 0.000010 0.000010 0.000010 0.000010 0.000010 0.000010 0.000010 0.000010 0.000010 0.000010 0.000010 0.000010 0.000010 0.000010 0.000010 0.000010
0.000010 0.000010 0.000010 0.000010 0.000010 0.000010 0.000010 0.999420 0.000010 0.000010 0.000010 0.000010 0.000010 0.000010 0.000010 0.000010 0.000010 0.000010 0.000010 0.000010 0.000010 0.000010 0.000010 0.000010 0.000010 0.000010 0.000010 0.000010 0.000010 0.000010 0.000010 0.000010 0.000010 0.000010 0.000010 0.000010 0.000010 0.000010 0.000010 0.000010 0.000010 0.000010 0.000010 0.000010 0.000010 0.000010 0.000010 0.000010 0.000010 0.000010 0.000010 0.000010 0.000010 0.000010 0.000010 0.000010 0.000010 0.000010 0.000010
0.000010 0.000010 0.000010 0.000010 0.000010 0.000010 0.000010 0.999420 0.000010 0.000010 0.000010 0.000010 0.000010 0.000010 0.000010 0.000010 0.000010 0.000010 0.000010 0.000010 0.000010 0.000010 0.000010 0.000010 0.000010 0.000010 0.000010 0.000010 0.000010 0.000010 0.000010 0.000010 0.000010 0.000010 0.000010 0.000010 0.000010 0.000010 0.000010 0.000010 0.000010 0.000010 0.000010 0.000010 0.000010 0.000010 0.000010 0.000010 0.000010 0.000010 0.000010 0.000010 0.000010 0.000010 0.000010 0.000010 0.000010 0.000010 0.000010
0.000010 0.000010 0.000010 0.000010 0.000010 0.000010 0.000010 0.999420 0.000010 0.000010 0.000010 0.000010 0.000010 0.000010 0.000010 0.000010 0.000010 0.000010 0.000010 0.000010 0.000010 0.000010 0.000010 0.000010 0.000010 0.000010 0.000010 0.000010 0.000010 0.000010 0.000010 0.000010 0.000010 0.000010 0.000010 0.000010 0.000010 0.000010 0.000010 0.000010 0.000010 0.000010 0.000010 0.000010 0.000010 0.000010 0.000010 0.000010 0.000010 0.000010 0.000010 0.000010 0.000010 0.000010 0.000010 0.000010 0.000010 0.000010 0.000010
0.000010 0.000010 0.000010 0.000010 0.000010 0.000010 0.000010 0.945157 0.000010 0.000010 0.000010 0.000010 0.000010 0.000010 0.000010 0.000010 0.000010 0.000010 0.000010 0.000010 0.025487 0.000010 0.000010 0.000010 0.000010 0.000010 0.000010 0.000010 0.000010 0.000010 0.000010 0.000010 0.000010 0.000010 0.000010 0.000010 0.000010 0.000010 0.000010 0.000010 0.000010 0.000010 0.000010 0.000010 0.000010 0.000010 0.000010 0.000010 0.000010 0.000010 0.000010 0.000010 0.000010 0.000010 0.028796 0.000010 0.000010 0.000010 0.000010
0.000010 0.000010 0.000010 0.000010 0.000010 0.000010 0.000010 0.993767 0.000010 0.000010 0.000010 0.000010 0.000010 0.000010 0.000010 0.000010 0.000010 0.000010 0.000010 0.000010 0.005663 0.000010 0.000010 0.000010 0.000010 0.000010 0.000010 0.000010 0.000010 0.000010 0.000010 0.000010 0.000010 0.000010 0.000010 0.000010 0.000010 0.000010 0.000010 0.000010 0.000010 0.000010 0.000010 0.000010 0.000010 0.000010 0.000010 0.000010 0.000010 0.000010 0.000010 0.000010 0.000010 0.000010 0.000010 0.000010 0.000010 0.000010 0.000010
0.000010 0.000010 0.000010 0.000010 0.000010 0.000010 0.000010 0.956438 0.000010 0.000010 0.000010 0.000010 0.000010 0.015616 0.000010 0.000010 0.000010 0.000010 0.000010 0.000010 0.000010 0.000010 0.000010 0.000010 0.000010 0.000010 0.000012 0.000010 0.000010 0.000010 0.000010 0.000010 0.000010 0.000010 0.000010 0.000010 0.000010 0.000010 0.000010 0.000010 0.027384 0.000010 0.000010 0.000010 0.000010 0.000010 0.000010 0.000010 0.000010 0.000010 0.000010 0.000010 0.000010 0.000010 0.000010 0.000010 0.000010 0.000010 0.000010
0.000010 0.020376 0.000010 0.000010 0.001107 0.015991 0.000010 0.180179 0.032635 0.000010 0.000010 0.000010 0.010315 0.024195 0.000010 0.000010 0.178420 0.000010 0.000010 0.016203 0.042593 0.129889 0.000010 0.000010 0.000010 0.000424 0.021335 0.000010 0.000010 0.000010 0.000010 0.000010 0.030474 0.009120 0.055237 0.000010 0.000010 0.000867 0.000010 0.000010 0.039048 0.000010 0.023332 0.000010 0.011849 0.000010 0.000010 0.000010 0.064857 0.000010 0.004867 0.000010 0.006544 0.061183 0.007249 0.011381 0.000010 0.000010 0.000010
0.000010 0.000010 0.000010 0.000010 0.000010 0.000010 0.000010 0.999420 0.000010 0.000010 0.000010 0.000010 0.000010 0.000010 0.000010 0.000010 0.000010 0.000010 0.000010 0.000010 0.000010 0.000010 0.000010 0.000010 0.000010 0.000010 0.000010 0.000010 0.000010 0.000010 0.000010 0.000010 0.000010 0.000010 0.000010 0.000010 0.000010 0.000010 0.000010 0.000010 0.000010 0.000010 0.000010 0.000010 0.000010 0.000010 0.000010 0.000010 0.000010 0.000010 0.000010 0.000010 0.000010 0.000010 0.000010 0.000010 0.000010 0.000010 0.000010
0.000010 0.000010 0.000010 0.000010 0.000010 0.000010 0.000010 0.999420 0.000010 0.000010 0.000010 0.000010 0.000010 0.000010 0.000010 0.000010 0.000010 0.000010 0.000010 0.000010 0.000010 0.000010 0.000010 0.000010 0.000010 0.000010 0.000010 0.000010 0.000010 0.000010 0.000010 0.000010 0.000010 0.000010 0.000010 0.000010 0.000010 0.000010 0.000010 0.000010 0.000010 0.000010 0.000010 0.000010 0.000010 0.000010 0.000010 0.000010 0.000010 0.000010 0.000010 0.000010 0.000010 0.000010 0.000010 0.000010 0.000010 0.000010 0.000010
0.000010 0.000010 0.000010 0.000010 0.000010 0.000010 0.000010 0.019831 0.000010 0.000010 0.000010 0.000010 0.031498 0.010859 0.000010 0.000010 0.009634 0.000010 0.000010 0.000010 0.000010 0.000010 0.000010 0.000010 0.000010 0.000010 0.008493 0.000010 0.000010 0.000010 0.000010 0.000010 0.000010 0.000010 0.458759 0.000010 0.000010 0.000010 0.000010 0.000010 0.006572 0.000010 0.000010 0.000010 0.000010 0.000010 0.000010 0.000010 0.000010 0.000010 0.001199 0.000010 0.007658 0.000010 0.000010 0.445007 0.000010 0.000010 0.000010
0.000010 0.000010 0.000010 0.000010 0.000010 0.000010 0.000010 0.000010 0.000010 0.000010 0.000010 0.000010 0.000010 0.000010 0.000010 0.000010 0.000010 0.000010 0.000010 0.000010 0.000010 0.000010 0.000010 0.000010 0.000010 0.000010 0.000010 0.000010 0.000010 0.000010 0.000010 0.000010 0.000010 0.000010 0.000010 0.000010 0.000010 0.000010 0.000010 0.000010 0.000010 0.000010 0.000010 0.000010 0.000010 0.000010 0.000010 0.000010 0.000010 0.000010 0.000010 0.000010 0.000010 0.000010 0.000010 0.999420 0.000010 0.000010 0.000010
0.000010 0.000010 0.000010 0.000010 0.000010 0.000010 0.000010 0.000010 0.000010 0.000010 0.000010 0.000010 0.000010 0.000010 0.000010 0.000010 0.000010 0.000010 0.000010 0.000010 0.000010 0.000010 0.000010 0.000010 0.000010 0.000010 0.000010 0.000010 0.000010 0.000010 0.000010 0.000010 0.000010 0.000010 0.000010 0.000010 0.000010 0.000010 0.000010 0.000010 0.000010 0.000010 0.000010 0.000010 0.000010 0.000010 0.000010 0.000010 0.000010 0.000010 0.000010 0.000010 0.000010 0.000010 0.000010 0.999420 0.000010 0.000010 0.000010
0.000010 0.000010 0.000010 0.000010 0.000010 0.000010 0.000010 0.000010 0.000010 0.000010 0.000010 0.000010 0.000010 0.000010 0.000010 0.000010 0.000010 0.000010 0.000010 0.000010 0.000010 0.000010 0.000010 0.000010 0.000010 0.000010 0.000010 0.000010 0.000010 0.000010 0.000010 0.000010 0.000010 0.000010 0.000010 0.000010 0.000010 0.000010 0.000010 0.000010 0.000010 0.000010 0.000010 0.000010 0.000010 0.000010 0.000010 0.000010 0.000010 0.000014 0.000010 0.000010 0.000010 0.000010 0.000010 0.999416 0.000010 0.000010 0.000010
0.000010 0.000010 0.000010 0.000010 0.000010 0.000010 0.000010 0.000010 0.000010 0.000010 0.000010 0.000010 0.000010 0.000010 0.000010 0.000010 0.000010 0.000010 0.000010 0.000010 0.000010 0.000010 0.000010 0.000010 0.000010 0.000010 0.000010 0.000010 0.000010 0.000010 0.000010 0.000010 0.000010 0.000010 0.000010 0.000010 0.000010 0.000010 0.000010 0.000010 0.000010 0.000010 0.000010 0.000010 0.000010 0.000010 0.000010 0.000010 0.000010 0.000010 0.000010 0.000010 0.000010 0.000010 0.000010 0.999420 0.000010 0.000010 0.000010
0.000010 0.000010 0.000010 0.000010 0.000010 0.000010 0.000010 0.000010 0.000010 0.000010 0.000010 0.000010 0.000010 0.000010 0.000010 0.000010 0.000010 0.000010 0.000010 0.000010 0.000010 0.000010 0.000010 0.000010 0.000010 0.000010 0.000010 0.000010 0.000010 0.000010 0.000010 0.000010 0.000010 0.000010 0.000010 0.000010 0.000010 0.000010 0.000010 0.000010 0.000010 0.000010 0.000010 0.000010 0.000010 0.000010 0.000010 0.000010 0.000010 0.000010 0.000010 0.000010 0.000010 0.000010 0.000010 0.999420 0.000010 0.000010 0.000010
0.000010 0.000010 0.000010 0.000010 0.000010 0.000108 0.000010 0.000010 0.038633 0.000010 0.000010 0.000010 0.000010 0.002039 0.000010 0.000010 0.000010 0.020475 0.000010 0.000010 0.032538 0.000010 0.000010 0.000010 0.000010 0.000010 0.048427 0.000010 0.000010 0.000010 0.000010 0.000010 0.000010 0.000010 0.000010 0.000010 0.000010 0.000010 0.000010 0.000010 0.000010 0.000010 0.000010 0.000010 0.000010 0.000010 0.000010 0.000010 0.012630 0.000010 0.004893 0.000010 0.011913 0.000010 0.000010 0.827854 0.000010 0.000010 0.000010
0.000010 0.001618 0.000010 0.000010 0.000010 0.000010 0.000010 0.000010 0.033338 0.000010 0.000010 0.000010 0.018005 0.000010 0.000010 0.018285 0.000010 0.000010 0.013535 0.000010 0.038892 0.000010 0.000010 0.000010 0.000010 0.000010 0.060213 0.000010 0.000010 0.000010 0.000010 0.000010 0.000010 0.000010 0.000010 0.000010 0.000010 0.000010 0.000010 0.000010 0.008408 0.000010 0.001224 0.000010 0.000010 0.000010 0.000010 0.000010 0.000010 0.000010 0.002160 0.000010 0.000010 0.000010 0.000010 0.803842 0.000010 0.000010 0.000010
0.000010 0.000010 0.000010 0.000010 0.000010 0.000010 0.000010 0.000010 0.000010 0.000010 0.000010 0.000010 0.000010 0.000010 0.000010 0.000010 0.000010 0.000010 0.000010 0.000010 0.000010 0.000010 0.000010 0.000010 0.000010 0.000010 0.000010 0.000010 0.000010 0.000010 0.000010 0.000010 0.000010 0.000010 0.000010 0.000010 0.000010 0.000010 0.000010 0.000010 0.000010 0.000010 0.000010 0.000010 0.000010 0.000010 0.000010 0.000010 0.000010 0.000010 0.000010 0.000010 0.000010 0.000010 0.000010 0.999420 0.000010 0.000010 0.000010
0.000010 0.000010 0.000010 0.000010 0.000010 0.000010 0.000010 0.000010 0.000010 0.000010 0.000010 0.000010 0.000010 0.000010 0.000010 0.000010 0.000010 0.000010 0.000010 0.000010 0.008177 0.000010 0.000010 0.000010 0.000010 0.000010 0.000010 0.000010 0.036501 0.000010 0.000010 0.000010 0.000010 0.000010 0.000010 0.000010 0.000010 0.000010 0.000010 0.000010 0.000010 0.000010 0.000010 0.000010 0.000010 0.000010 0.000010 0.000010 0.000010 0.000010 0.000010 0.000010 0.016017 0.000010 0.000010 0.938755 0.000010 0.000010 0.000010
0.000010 0.000010 0.000010 0.000010 0.000010 0.000010 0.000010 0.000010 0.000010 0.000010 0.000010 0.000010 0.000010 0.000010 0.000010 0.000010 0.000010 0.000010 0.000010 0.000010 0.000010 0.000010 0.000010 0.000010 0.000010 0.000010 0.000010 0.000010 0.000010 0.000010 0.000010 0.000010 0.000010 0.000010 0.000010 0.000010 0.000010 0.000010 0.000010 0.000010 0.000010 0.000010 0.000010 0.000010 0.000010 0.000010 0.000010 0.000010 0.000010 0.000010 0.000010 0.000010 0.000010 0.000010 0.000010 0.999420 0.000010 0.000010 0.000010
0.000010 0.000010 0.000010 0.000010 0.000010 0.000010 0.000010 0.000010 0.000010 0.000010 0.000010 0.000010 0.000010 0.000010 0.000010 0.000010 0.000010 0.000010 0.000010 0.000010 0.000010 0.000010 0.000010 0.000010 0.000010 0.000010 0.000010 0.000010 0.000010 0.000010 0.000010 0.000010 0.000010 0.000010 0.000010 0.000010 0.000010 0.000010 0.000010 0.000010 0.000010 0.000010 0.000010 0.000010 0.000010 0.000010 0.000010 0.000010 0.000010 0.000010 0.000010 0.000010 0.000010 0.000010 0.000010 0.999420 0.000010 0.000010 0.000010
0.000010 0.000010 0.000010 0.000010 0.000010 0.000010 0.000010 0.000010 0.004411 0.000010 0.000010 0.000010 0.000010 0.000010 0.000010 0.000010 0.000010 0.000010 0.000010 0.000010 0.000010 0.000010 0.000010 0.000010 0.000010 0.000010 0.009135 0.000010 0.000010 0.000010 0.000010 0.000010 0.000010 0.000010 0.000010 0.000010 0.000010 0.000010 0.000010 0.000010 0.000010 0.000010 0.000010 0.000010 0.000010 0.000010 0.000010 0.000010 0.000010 0.000010 0.000010 0.000010 0.000010 0.000010 0.000010 0.985894 0.000010 0.000010 0.000010
0.000010 0.000010 0.000010 0.000010 0.005083 0.000010 0.000010 0.000010 0.000010 0.000010 0.000010 0.000010 0.015565 0.000010 0.000010 0.000010 0.000010 0.000010 0.002701 0.000010 0.000010 0.000010 0.000010 0.000010 0.000010 0.000010 0.003919 0.004429 0.000010 0.000010 0.000010 0.000010 0.000010 0.000010 0.000010 0.000010 0.000010 0.000010 0.000010 0.000010 0.000010 0.000010 0.000010 0.000010 0.000010 0.000010 0.000010 0.000010 0.023065 0.000010 0.000010 0.000010 0.000010 0.000010 0.000010 0.944719 0.000010 0.000010 0.000010
0.000010 0.000010 0.000010 0.000010 0.000010 0.000010 0.000010 0.000010 0.000010 0.000010 0.000010 0.000010 0.000010 0.000010 0.000010 0.000010 0.000010 0.000010 0.000010 0.000010 0.000010 0.000010 0.000010 0.000010 0.000010 0.000010 0.000010 0.000010 0.000010 0.000010 0.000010 0.000010 0.000010 0.000010 0.000010 0.000010 0.000010 0.000010 0.000010 0.000010 0.000010 0.000010 0.000010 0.000010 0.000010 0.000010 0.000010 0.000010 0.000010 0.000010 0.000010 0.000010 0.000010 0.000010 0.000010 0.999420 0.000010 0.000010 0.000010
0.000010 0.000010 0.000010 0.000010 0.000010 0.000010 0.000010 0.000010 0.000010 0.000010 0.000010 0.000010 0.000010 0.000010 0.000010 0.000010 0.000010 0.000010 0.000010 0.000010 0.000010 0.000010 0.000010 0.000010 0.000010 0.000010 0.000010 0.000010 0.000010 0.000010 0.000010 0.000010 0.000010 0.000010 0.000010 0.000010 0.000010 0.000010 0.000010 0.000010 0.000010 0.000010 0.000010 0.000010 0.000010 0.000010 0.000010 0.000010 0.000010 0.000010 0.000010 0.000010 0.000010 0.000010 0.000010 0.999420 0.000010 0.000010 0.000010
0.000010 0.000010 0.000010 0.000010 0.000010 0.000010 0.000010 0.000010 0.000010 0.000010 0.000010 0.000010 0.000010 0.000010 0.000010 0.000010 0.000010 0.000010 0.000010 0.000010 0.000010 0.000010 0.000010 0.000010 0.000010 0.000010 0.000010 0.000010 0.000010 0.000010 0.000010 0.000010 0.000010 0.000010 0.000010 0.000010 0.000010 0.000010 0.000010 0.000010 0.000010 0.000010 0.000010 0.000010 0.000010 0.000010 0.000010 0.000010 0.000010 0.000010 0.000010 0.000010 0.000010 0.000010 0.000010 0.999420 0.000010 0.000010 0.000010
0.000010 0.000010 0.000010 0.000010 0.000010 0.000010 0.000010 0.000010 0.059714 0.000010 0.000010 0.000010 0.001530 0.000010 0.000010 0.006546 0.000869 0.000010 0.010569 0.000010 0.052220 0.000010 0.000010 0.000010 0.000010 0.006864 0.080228 0.000010 0.000010 0.000010 0.000010 0.000010 0.000010 0.000010 0.000010 0.000010 0.000010 0.000010 0.000010 0.000010 0.000010 0.000010 0.000010 0.000010 0.000010 0.000010 0.000010 0.000010 0.024852 0.000010 0.000010 0.000010 0.016449 0.000010 0.000010 0.739681 0.000010 0.000010 0.000010
0.000010 0.000010 0.000010 0.000010 0.000010 0.000010 0.000010 0.000010 0.000010 0.000010 0.000010 0.000010 0.000010 0.000010 0.000010 0.000010 0.000010 0.000010 0.000010 0.000010 0.000010 0.000010 0.000010 0.000010 0.000010 0.000010 0.000010 0.000010 0.000010 0.000010 0.000010 0.000010 0.000010 0.000010 0.000010 0.000010 0.000010 0.000010 0.000010 0.000010 0.000010 0.000010 0.000010 0.000010 0.000010 0.000010 0.000010 0.000010 0.000010 0.000010 0.000010 0.000010 0.000010 0.000010 0.000010 0.999420 0.000010 0.000010 0.000010
0.023431 0.000010 0.000010 0.000010 0.000010 0.001835 0.000010 0.000010 0.005795 0.000010 0.000010 0.000010 0.009511 0.007171 0.000010 0.000010 0.000010 0.000010 0.000010 0.000010 0.054968 0.000010 0.000010 0.000010 0.000010 0.007436 0.058817 0.000583 0.009564 0.000010 0.000010 0.000010 0.000010 0.002737 0.000010 0.000010 0.000010 0.000010 0.000010 0.000010 0.013915 0.000010 0.000010 0.000010 0.000010 0.000010 0.000010 0.000010 0.032117 0.000010 0.000010 0.000010 0.027125 0.000010 0.000010 0.744556 0.000010 0.000010 0.000010
0.000010 0.000010 0.000010 0.000010 0.000010 0.000010 0.000010 0.000010 0.000010 0.000010 0.000010 0.000010 0.000010 0.000010 0.000010 0.000010 0.000010 0.000010 0.000010 0.000010 0.000010 0.000010 0.000010 0.000010 0.000010 0.000010 0.000010 0.000010 0.000010 0.000010 0.000010 0.000010 0.000010 0.000010 0.000010 0.000010 0.000010 0.000010 0.000010 0.000010 0.000010 0.000010 0.000010 0.000010 0.000010 0.000010 0.000010 0.000010 0.000010 0.000010 0.000010 0.000010 0.999420 0.000010 0.000010 0.000010 0.000010 0.000010 0.000010
0.000010 0.000010 0.000010 0.000010 0.000010 0.000010 0.000010 0.000010 0.000010 0.000010 0.000010 0.000010 0.000010 0.000010 0.000010 0.000010 0.000010 0.000010 0.000010 0.000010 0.000010 0.000010 0.000010 0.000010 0.000010 0.000010 0.000010 0.000010 0.000010 0.000010 0.000010 0.000010 0.000010 0.000010 0.000010 0.000010 0.000010 0.000010 0.000010 0.000010 0.000010 0.000010 0.000010 0.000010 0.000010 0.000010 0.000010 0.000010 0.000010 0.000010 0.000010 0.000010 0.999420 0.000010 0.000010 0.000010 0.000010 0.000010 0.000010
0.000010 0.000010 0.000010 0.000010 0.000010 0.000010 0.000010 0.000010 0.000010 0.000010 0.000010 0.000010 0.000010 0.000010 0.000010 0.000010 0.000010 0.000010 0.000010 0.000010 0.000010 0.000010 0.000010 0.000010 0.000010 0.000010 0.000010 0.000010 0.000010 0.000010 0.000010 0.000010 0.000010 0.000010 0.000010 0.000010 0.000010 0.000010 0.000010 0.000010 0.000010 0.000010 0.000010 0.000010 0.000010 0.000010 0.000010 0.000010 0.000010 0.000010 0.000010 0.000010 0.999420 0.000010 0.000010 0.000010 0.000010 0.000010 0.000010
0.000010 0.000010 0.000010 0.000010 0.000010 0.000010 0.000010 0.000010 0.000010 0.000010 0.000010 0.000010 0.000010 0.000010 0.000010 0.000010 0.000010 0.000010 0.000010 0.000010 0.000010 0.000010 0.000010 0.000010 0.000010 0.000010 0.000010 0.000010 0.000010 0.000010 0.000010 0.000010 0.000010 0.000010 0.000010 0.000010 0.000010 0.000010 0.000010 0.000010 0.000010 0.000010 0.000010 0.000010 0.000010 0.000010 0.000010 0.000010 0.000010 0.000010 0.000010 0.000010 0.999420 0.000010 0.000010 0.000010 0.000010 0.000010 0.000010
0.000010 0.000010 0.000010 0.000010 0.000010 0.000010 0.000010 0.000010 0.000010 0.000010 0.000010 0.000010 0.000010 0.000010 0.000010 0.000010 0.000010 0.000010 0.000010 0.000010 0.000010 0.000010 0.000010 0.000010 0.000010 0.000010 0.000010 0.000010 0.000010 0.000010 0.000010 0.000010 0.000010 0.000010 0.000010 0.000010 0.000010 0.000010 0.000010 0.000010 0.000010 0.000010 0.000010 0.000010 0.000010 0.000010 0.000010 0.000010 0.000010 0.000010 0.000010 0.000010 0.999420 0.000010 0.000010 0.000010 0.000010 0.000010 0.000010
0.000010 0.000010 0.000010 0.000010 0.000010 0.000010 0.000010 0.000010 0.000010 0.000010 0.000010 0.000010 0.000010 0.000010 0.000010 0.000010 0.000010 0.000010 0.000010 0.000010 0.000010 0.000010 0.000010 0.000010 0.000010 0.000010 0.000010 0.000010 0.000010 0.000010 0.000010 0.000010 0.000010 0.000010 0.000010 0.000010 0.000010 0.000010 0.000010 0.000010 0.000010 0.000010 0.000010 0.000010 0.000010 0.000010 0.000010 0.000010 0.000010 0.000010 0.000010 0.000010 0.999420 0.000010 0.000010 0.000010 0.000010 0.000010 0.000010
0.001723 0.001399 0.000010 0.001225 0.000010 0.000010 0.000010 0.000010 0.000010 0.000010 0.000010 0.000010 0.132621 0.000010 0.000010 0.000010 0.012009 0.000010 0.032745 0.000010 0.006071 0.018464 0.000010 0.000010 0.000010 0.003817 0.000010 0.000010 0.043643 0.000010 0.000010 0.000010 0.000010 0.000010 0.000010 0.000010 0.000010 0.000010 0.000010 0.000010 0.008152 0.000010 0.001133 0.000010 0.000010 0.000010 0.000010 0.000010 0.000010 0.000010 0.010146 0.000010 0.714348 0.000010 0.000010 0.005522 0.000010 0.006550 0.000010
0.000010 0.000010 0.000010 0.000010 0.000010 0.000010 0.000010 0.000010 0.000010 0.000010 0.000010 0.000010 0.058997 0.000010 0.000010 0.000010 0.000010 0.000010 0.000010 0.000010 0.000010 0.000010 0.000010 0.000010 0.000010 0.000010 0.000010 0.012409 0.000010 0.000010 0.000010 0.000010 0.000010 0.000010 0.000010 0.000010 0.000010 0.000010 0.000010 0.000010 0.000010 0.000010 0.048581 0.000010 0.000010 0.000010 0.000010 0.000010 0.000010 0.000010 0.000010 0.000010 0.879462 0.000010 0.000010 0.000010 0.000010 0.000010 0.000010
0.000010 0.000010 0.000010 0.000010 0.000010 0.000010 0.000010 0.000010 0.000010 0.000010 0.000010 0.000010 0.000218 0.000010 0.000010 0.000010 0.000010 0.000010 0.020085 0.000010 0.000010 0.000010 0.000010 0.000010 0.000010 0.000010 0.000010 0.000010 0.000010 0.000010 0.000010 0.000010 0.000010 0.000010 0.000010 0.000010 0.000010 0.000010 0.000010 0.000010 0.000010 0.000010 0.000010 0.000010 0.000010 0.000010 0.000010 0.000010 0.000010 0.000010 0.000010 0.000010 0.978393 0.000010 0.000010 0.000755 0.000010 0.000010 0.000010
0.000010 0.000010 0.000010 0.000010 0.000010 0.000010 0.000010 0.000010 0.000010 0.000010 0.000010 0.000010 0.000010 0.000010 0.000010 0.000010 0.000010 0.000010 0.000010 0.000010 0.000010 0.000010 0.000010 0.000010 0.000010 0.000010 0.000010 0.000010 0.000010 0.000010 0.000010 0.000010 0.000010 0.000010 0.000010 0.000010 0.000010 0.000010 0.000010 0.000010 0.000010 0.000010 0.000010 0.000010 0.000010 0.000010 0.000010 0.000010 0.000010 0.000010 0.000010 0.000010 0.999420 0.000010 0.000010 0.000010 0.000010 0.000010 0.000010
0.000011 0.002652 0.000010 0.000010 0.001362 0.008468 0.000010 0.000010 0.009608 0.000010 0.000010 0.000010 0.131890 0.000010 0.000010 0.000010 0.004843 0.000010 0.031483 0.000010 0.000010 0.000010 0.000010 0.000010 0.000010 0.000010 0.000010 0.000010 0.000010 0.000010 0.000010 0.000010 0.000010 0.000010 0.000010 0.000010 0.000010 0.009933 0.000010 0.000010 0.012321 0.000010 0.002906 0.000010 0.000010 0.000010 0.000010 0.000010 0.000010 0.000010 0.000010 0.000010 0.759284 0.015701 0.009088 0.000010 0.000010 0.000010 0.000010
0.000010 0.000010 0.000010 0.000010 0.000010 0.000010 0.000010 0.000010 0.000010 0.000010 0.000010 0.000010 0.016416 0.000010 0.000010 0.000010 0.000010 0.024625 0.031595 0.000010 0.000010 0.000010 0.000010 0.000010 0.000010 0.000010 0.000010 0.000010 0.000010 0.000010 0.000010 0.000010 0.000010 0.000010 0.000010 0.000010 0.000010 0.000010 0.000010 0.000010 0.000010 0.000010 0.000010 0.000010 0.000010 0.000010 0.000010 0.000010 0.000010 0.000010 0.000010 0.000010 0.926814 0.000010 0.000010 0.000010 0.000010 0.000010 0.000010
0.000010 0.001260 0.000010 0.000010 0.000010 0.000010 0.000010 0.000010 0.001080 0.000010 0.000010 0.000010 0.089051 0.000010 0.000010 0.000010 0.000010 0.038546 0.000010 0.000010 0.000010 0.000010 0.000010 0.000010 0.000010 0.000010 0.014873 0.007941 0.000010 0.000010 0.000010 0.000010 0.000010 0.000010 0.000010 0.000010 0.000010 0.000010 0.000010 0.000010 0.000010 0.000010 0.017221 0.000010 0.000010 0.000010 0.000010 0.000010 0.000010 0.000010 0.000010 0.000010 0.827827 0.000010 0.000010 0.001701 0.000010 0.000010 0.000010
0.000010 0.000010 0.000010 0.000010 0.000010 0.000010 0.000010 0.000010 0.000010 0.000010 0.000010 0.000010 0.000010 0.000010 0.000010 0.000010 0.000010 0.000010 0.000010 0.000010 0.000010 0.000010 0.000010 0.000010 0.000010 0.000010 0.000010 0.000010 0.000010 0.000010 0.000010 0.000010 0.000010 0.000010 0.000010 0.000010 0.000010 0.000010 0.000010 0.000010 0.000010 0.000010 0.000010 0.000010 0.000010 0.000010 0.000010 0.000010 0.000010 0.000010 0.000010 0.000010 0.999420 0.000010 0.000010 0.000010 0.000010 0.000010 0.000010
0.000010 0.000010 0.000010 0.000010 0.000010 0.000010 0.000010 0.000010 0.000010 0.000010 0.000010 0.000010 0.000010 0.000010 0.000010 0.000010 0.000010 0.000010 0.000010 0.000010 0.000010 0.000010 0.000010 0.000010 0.000010 0.000010 0.000010 0.000010 0.000010 0.000010 0.000010 0.000010 0.000010 0.000010 0.000010 0.000010 0.000010 0.000010 0.000010 0.000010 0.000010 0.000010 0.000010 0.000010 0.000010 0.000010 0.000010 0.000010 0.000010 0.000010 0.000010 0.000010 0.999420 0.000010 0.000010 0.000010 0.000010 0.000010 0.000010
0.000010 0.000010 0.000010 0.000010 0.000010 0.000010 0.000010 0.000010 0.000010 0.000010 0.000010 0.000010 0.045163 0.000010 0.000010 0.000010 0.000010 0.001365 0.000010 0.000010 0.000010 0.000010 0.000010 0.000010 0.000010 0.000010 0.000010 0.000010 0.000010 0.000010 0.000010 0.000010 0.000010 0.000010 0.000010 0.000010 0.000010 0.000010 0.000010 0.000010 0.000010 0.000010 0.000010 0.000010 0.000010 0.000010 0.000010 0.000010 0.000010 0.000010 0.000010 0.000010 0.952913 0.000010 0.000010 0.000010 0.000010 0.000010 0.000010
0.000010 0.000010 0.000010 0.000010 0.000010 0.000010 0.000010 0.000010 0.000010 0.000010 0.000010 0.000010 0.000010 0.000010 0.000010 0.000010 0.000010 0.000010 0.000010 0.000010 0.000010 0.000010 0.000010 0.000010 0.000010 0.000010 0.000010 0.000010 0.000010 0.000010 0.000010 0.000010 0.000010 0.000010 0.000010 0.000010 0.000010 0.000010 0.000010 0.000010 0.000010 0.000010 0.000010 0.000010 0.000010 0.000010 0.000010 0.000010 0.000010 0.000010 0.000010 0.000010 0.999420 0.000010 0.000010 0.000010 0.000010 0.000010 0.000010
0.012963 0.000010 0.000010 0.000010 0.000010 0.000010 0.000010 0.000010 0.000010 0.000010 0.000010 0.000010 0.060023 0.000010 0.000010 0.000010 0.000010 0.000010 0.000010 0.000010 0.000010 0.000010 0.000010 0.000010 0.000010 0.000010 0.000010 0.000010 0.000010 0.000010 0.000010 0.000010 0.000010 0.000010 0.000010 0.000010 0.000010 0.000010 0.000010 0.000010 0.000010 0.000010 0.035222 0.000010 0.000010 0.000010 0.000010 0.000010 0.000010 0.000010 0.005043 0.000010 0.886209 0.000010 0.000010 0.000010 0.000010 0.000010 0.000010
0.000010 0.000010 0.000010 0.000010 0.000010 0.000010 0.000010 0.000010 0.014854 0.000010 0.000010 0.000010 0.033696 0.000010 0.000010 0.001030 0.000010 0.000010 0.000010 0.000010 0.008097 0.000010 0.000010 0.000010 0.000010 0.000010 0.004846 0.000010 0.000010 0.000010 0.000010 0.000010 0.000010 0.000010 0.000010 0.000010 0.000010 0.000010 0.000010 0.000010 0.000010 0.000010 0.000010 0.000010 0.000010 0.000010 0.000010 0.000010 0.000010 0.000010 0.003638 0.000010 0.933319 0.000010 0.000010 0.000010 0.000010 0.000010 0.000010
0.000010 0.000010 0.000010 0.000010 0.000010 0.000010 0.000010 0.000010 0.000010 0.000010 0.000010 0.000010 0.000010 0.000010 0.000010 0.000010 0.000010 0.000010 0.000010 0.000010 0.000010 0.000010 0.000010 0.000010 0.000010 0.000010 0.000010 0.000010 0.000010 0.000010 0.000010 0.000010 0.000010 0.000010 0.000010 0.000010 0.000010 0.000010 0.000010 0.000010 0.000010 0.000010 0.000010 0.000010 0.000010 0.000010 0.000010 0.000010 0.000010 0.000010 0.000010 0.000010 0.999420 0.000010 0.000010 0.000010 0.000010 0.000010 0.000010
0.000010 0.000010 0.000010 0.000010 0.000010 0.000010 0.000010 0.000010 0.000010 0.000010 0.000010 0.000010 0.000010 0.000010 0.000010 0.003641 0.000010 0.000010 0.000010 0.000010 0.006424 0.000010 0.000010 0.000010 0.000010 0.000010 0.914042 0.006320 0.000010 0.000010 0.000010 0.000010 0.000010 0.000010 0.000010 0.000010 0.000010 0.000010 0.000010 0.000010 0.000010 0.000010 0.000010 0.000010 0.000010 0.000010 0.000010 0.000010 0.022314 0.000010 0.000279 0.000010 0.000010 0.016280 0.000010 0.030191 0.000010 0.000010 0.000010
0.000010 0.002146 0.000010 0.000010 0.000010 0.000010 0.000010 0.000010 0.000010 0.000010 0.000010 0.000010 0.000010 0.000010 0.000010 0.000010 0.000010 0.000010 0.000010 0.000010 0.000010 0.000010 0.000010 0.000010 0.000010 0.000010 0.992024 0.000010 0.000010 0.000010 0.000010 0.000010 0.000010 0.000010 0.000010 0.000010 0.000010 0.000010 0.000010 0.000010 0.000010 0.000010 0.000010 0.000010 0.000010 0.000010 0.000010 0.000010 0.000010 0.000010 0.000010 0.000010 0.000010 0.000010 0.000010 0.005270 0.000010 0.000010 0.000010
0.000010 0.000010 0.000010 0.000010 0.000010 0.000010 0.000010 0.000010 0.000010 0.000010 0.000010 0.000010 0.000010 0.000010 0.000010 0.000010 0.000010 0.000010 0.000010 0.000010 0.000010 0.000010 0.000010 0.000010 0.000010 0.000010 0.999420 0.000010 0.000010 0.000010 0.000010 0.000010 0.000010 0.000010 0.000010 0.000010 0.000010 0.000010 0.000010 0.000010 0.000010 0.000010 0.000010 0.000010 0.000010 0.000010 0.000010 0.000010 0.000010 0.000010 0.000010 0.000010 0.000010 0.000010 0.000010 0.000010 0.000010 0.000010 0.000010
0.000010 0.000010 0.000010 0.000010 0.000010 0.000010 0.000010 0.000010 0.000010 0.000010 0.000010 0.000010 0.000010 0.000010 0.000010 0.000010 0.000010 0.000010 0.000010 0.000010 0.000014 0.000010 0.000010 0.000010 0.000010 0.000010 0.999413 0.000010 0.000010 0.000010 0.000010 0.000010 0.000010 0.000010 0.000010 0.000010 0.000010 0.000010 0.000010 0.000010 0.000010 0.000010 0.000010 0.000010 0.000010 0.000010 0.000010 0.000010 0.000010 0.000010 0.000010 0.000010 0.000010 0.000010 0.000010 0.000012 0.000010 0.000010 0.000010
0.000010 0.000010 0.000010 0.000010 0.000010 0.000010 0.000010 0.000010 0.000010 0.000010 0.000010 0.000010 0.004132 0.000010 0.000010 0.000010 0.000010 0.000010 0.000010 0.000010 0.000010 0.000010 0.000010 0.000010 0.000010 0.000010 0.973055 0.000010 0.000010 0.000010 0.000010 0.000010 0.000010 0.000010 0.000010 0.000010 0.000010 0.000010 0.000010 0.000010 0.000010 0.000010 0.000010 0.000010 0.000010 0.000010 0.000010 0.000010 0.000010 0.000010 0.000010 0.000010 0.000010 0.000010 0.000010 0.022252 0.000010 0.000010 0.000010
0.000010 0.000010 0.000010 0.000010 0.000010 0.000010 0.000010 0.000010 0.000010 0.000010 0.000010 0.000010 0.000010 0.000010 0.000010 0.000010 0.000010 0.000010 0.000010 0.000010 0.000010 0.000010 0.000010 0.000010 0.000010 0.000010 0.999420 0.000010 0.000010 0.000010 0.000010 0.000010 0.000010 0.000010 0.000010 0.000010 0.000010 0.000010 0.000010 0.000010 0.000010 0.000010 0.000010 0.000010 0.000010 0.000010 0.000010 0.000010 0.000010 0.000010 0.000010 0.000010 0.000010 0.000010 0.000010 0.000010 0.000010 0.000010 0.000010
0.000010 0.000010 0.000010 0.000010 0.000010 0.000010 0.000010 0.000010 0.000010 0.000010 0.000010 0.000010 0.000010 0.000010 0.000010 0.000010 0.000010 0.000010 0.000010 0.000010 0.000010 0.000010 0.000010 0.000010 0.000010 0.000010 0.999420 0.000010 0.000010 0.000010 0.000010 0.000010 0.000010 0.000010 0.000010 0.000010 0.000010 0.000010 0.000010 0.000010 0.000010 0.000010 0.000010 0.000010 0.000010 0.000010 0.000010 0.000010 0.000010 0.000010 0.000010 0.000010 0.000010 0.000010 0.000010 0.000010 0.000010 0.000010 0.000010
0.000010 0.000010 0.000010 0.000010 0.000010 0.000010 0.000010 0.000010 0.000010 0.000010 0.000010 0.000010 0.000010 0.000010 0.000010 0.000010 0.000010 0.000010 0.000010 0.000010 0.000010 0.000010 0.000010 0.000010 0.000010 0.000011 0.999419 0.000010 0.000010 0.000010 0.000010 0.000010 0.000010 0.000010 0.000010 0.000010 0.000010 0.000010 0.000010 0.000010 0.000010 0.000010 0.000010 0.000010 0.000010 0.000010 0.000010 0.000010 0.000010 0.000010 0.000010 0.000010 0.000010 0.000010 0.000010 0.000010 0.000010 0.000010 0.000010
0.000010 0.000010 0.000010 0.000010 0.000010 0.000010 0.000010 0.000010 0.000010 0.000010 0.000010 0.000010 0.000010 0.000010 0.000010 0.000010 0.000010 0.000010 0.000010 0.000010 0.000010 0.000010 0.000010 0.000010 0.000010 0.000010 0.999420 0.000010 0.000010 0.000010 0.000010 0.000010 0.000010 0.000010 0.000010 0.000010 0.000010 0.000010 0.000010 0.000010 0.000010 0.000010 0.000010 0.000010 0.000010 0.000010 0.000010 0.000010 0.000010 0.000010 0.000010 0.000010 0.000010 0.000010 0.000010 0.000010 0.000010 0.000010 0.000010
0.000010 0.000010 0.000010 0.000010 0.000010 0.000010 0.000010 0.000010 0.000010 0.000010 0.000010 0.000010 0.000010 0.000010 0.000010 0.000010 0.000010 0.000010 0.000010 0.000010 0.000010 0.000010 0.000010 0.000010 0.000010 0.000010 0.999420 0.000010 0.000010 0.000010 0.000010 0.000010 0.000010 0.000010 0.000010 0.000010 0.000010 0.000010 0.000010 0.000010 0.000010 0.000010 0.000010 0.000010 0.000010 0.000010 0.000010 0.000010 0.000010 0.000010 0.000010 0.000010 0.000010 0.000010 0.000010 0.000010 0.000010 0.000010 0.000010
0.000010 0.000010 0.000010 0.000010 0.000010 0.000010 0.000010 0.000010 0.023957 0.000010 0.000010 0.000010 0.000986 0.000010 0.000010 0.000010 0.000010 0.000010 0.000010 0.000010 0.018642 0.000010 0.000010 0.000010 0.000010 0.000010 0.926302 0.000010 0.008897 0.000010 0.000010 0.000010 0.000010 0.000010 0.000010 0.000010 0.000010 0.000010 0.000010 0.000010 0.000010 0.000010 0.000010 0.000010 0.000010 0.000010 0.000010 0.000010 0.006689 0.000010 0.000010 0.000010 0.000010 0.001113 0.000010 0.012904 0.000010 0.000010 0.000010
0.000010 0.000010 0.000010 0.000010 0.000010 0.000010 0.000010 0.000010 0.000010 0.000010 0.000010 0.000010 0.000010 0.000010 0.000010 0.000010 0.000010 0.000010 0.000010 0.000010 0.000010 0.000010 0.000010 0.000010 0.000010 0.000010 0.973738 0.000010 0.000010 0.000010 0.000010 0.000010 0.000010 0.000010 0.008679 0.000010 0.000010 0.000010 0.000010 0.000010 0.000010 0.000010 0.017023 0.000010 0.000010 0.000010 0.000010 0.000010 0.000010 0.000010 0.000010 0.000010 0.000010 0.000010 0.000010 0.000010 0.000010 0.000010 0.000010
0.000010 0.002476 0.000010 0.003926 0.000010 0.000010 0.000010 0.000010 0.031425 0.000010 0.000010 0.000010 0.000010 0.000010 0.000010 0.003063 0.000010 0.000010 0.000010 0.000010 0.000010 0.000010 0.000010 0.000010 0.000010 0.000010 0.921387 0.000010 0.000010 0.000010 0.000010 0.000010 0.000010 0.000010 0.000010 0.000010 0.000010 0.000010 0.000010 0.000010 0.022417 0.000010 0.000010 0.000010 0.000010 0.000010 0.000010 0.000010 0.000010 0.000010 0.000010 0.000010 0.000010 0.000010 0.000010 0.014787 0.000010 0.000010 0.000010
0.000010 0.000010 0.000010 0.000010 0.000010 0.000010 0.000010 0.000010 0.001343 0.000010 0.000010 0.000010 0.000010 0.000010 0.000010 0.000010 0.000010 0.000010 0.007720 0.000010 0.000010 0.000010 0.000010 0.000010 0.000010 0.000010 0.987092 0.000010 0.000010 0.000010 0.000010 0.000010 0.000010 0.000010 0.003296 0.000010 0.000010 0.000010 0.000010 0.000010 0.000010 0.000010 0.000010 0.000010 0.000010 0.000010 0.000010 0.000010 0.000010 0.000010 0.000010 0.000010 0.000010 0.000010 0.000010 0.000010 0.000010 0.000010 0.000010
0.000010 0.000010 0.000010 0.000010 0.000010 0.000010 0.000010 0.000010 0.000010 0.000010 0.000010 0.000010 0.000010 0.000010 0.000010 0.000010 0.000010 0.000010 0.000010 0.000010 0.000010 0.000010 0.000010 0.000010 0.000010 0.000010 0.999420 0.000010 0.000010 0.000010 0.000010 0.000010 0.000010 0.000010 0.000010 0.000010 0.000010 0.000010 0.000010 0.000010 0.000010 0.000010 0.000010 0.000010 0.000010 0.000010 0.000010 0.000010 0.000010 0.000010 0.000010 0.000010 0.000010 0.000010 0.000010 0.000010 0.000010 0.000010 0.000010
0.000010 0.000010 0.000010 0.000010 0.000010 0.000010 0.000010 0.000010 0.000010 0.000010 0.000010 0.000010 0.000010 0.000010 0.000010 0.000010 0.000010 0.000010 0.000010 0.000010 0.000010 0.000010 0.000010 0.000010 0.000010 0.000010 0.999420 0.000010 0.000010 0.000010 0.000010 0.000010 0.000010 0.000010 0.000010 0.000010 0.000010 0.000010 0.000010 0.000010 0.000010 0.000010 0.000010 0.000010 0.000010 0.000010 0.000010 0.000010 0.000010 0.000010 0.000010 0.000010 0.000010 0.000010 0.000010 0.000010 0.000010 0.000010 0.000010
0.000010 0.000010 0.000010 0.000010 0.000010 0.000010 0.000010 0.000010 0.000010 0.000010 0.000010 0.000010 0.000010 0.000010 0.000010 0.000010 0.000010 0.000010 0.000010 0.000010 0.000010 0.030143 0.000010 0.000010 0.000010 0.000010 0.932477 0.000010 0.000010 0.000010 0.000010 0.000010 0.000010 0.000010 0.036821 0.000010 0.000010 0.000010 0.000010 0.000010 0.000010 0.000010 0.000010 0.000010 0.000010 0.000010 0.000010 0.000010 0.000010 0.000010 0.000010 0.000010 0.000010 0.000010 0.000010 0.000010 0.000010 0.000010 0.000010
0.000010 0.000010 0.000010 0.000010 0.000010 0.000010 0.000010 0.000010 0.000010 0.000010 0.000010 0.000010 0.000010 0.000010 0.000010 0.000010 0.000010 0.000010 0.000010 0.000010 0.000010 0.000010 0.000010 0.000010 0.000010 0.000010 0.999420 0.000010 0.000010 0.000010 0.000010 0.000010 0.000010 0.000010 0.000010 0.000010 0.000010 0.000010 0.000010 0.000010 0.000010 0.000010 0.000010 0.000010 0.000010 0.000010 0.000010 0.000010 0.000010 0.000010 0.000010 0.000010 0.000010 0.000010 0.000010 0.000010 0.000010 0.000010 0.000010
0.000010 0.000010 0.000010 0.000010 0.000010 0.000010 0.000010 0.000010 0.002375 0.000010 0.000010 0.000010 0.008871 0.000010 0.000010 0.000010 0.000010 0.000010 0.000010 0.000010 0.000010 0.000010 0.000010 0.000010 0.000010 0.000010 0.935401 0.000010 0.000010 0.000010 0.000010 0.000010 0.000010 0.000010 0.000010 0.000010 0.000010 0.000010 0.000010 0.000010 0.000010 0.000010 0.000010 0.000010 0.000010 0.000010 0.000010 0.000010 0.001412 0.000010 0.000010 0.000010 0.000010 0.000010 0.000010 0.051401 0.000010 0.000010 0.000010
0.000010 0.000010 0.000010 0.000010 0.000010 0.000010 0.000010 0.000010 0.000010 0.000010 0.000010 0.000010 0.000010 0.000010 0.000010 0.000010 0.000010 0.000010 0.000010 0.000010 0.000010 0.000010 0.000010 0.000010 0.000010 0.000010 0.999420 0.000010 0.000010 0.000010 0.000010 0.000010 0.000010 0.000010 0.000010 0.000010 0.000010 0.000010 0.000010 0.000010 0.000010 0.000010 0.000010 0.000010 0.000010 0.000010 0.000010 0.000010 0.000010 0.000010 0.000010 0.000010 0.000010 0.000010 0.000010 0.000010 0.000010 0.000010 0.000010
0.000010 0.000010 0.000010 0.000010 0.000010 0.000010 0.000010 0.000010 0.000010 0.000010 0.000010 0.000010 0.000010 0.000010 0.000010 0.000010 0.000010 0.050628 0.000010 0.000010 0.000010 0.032237 0.000010 0.000010 0.000010 0.000010 0.000010 0.000010 0.000010 0.000010 0.000010 0.000010 0.000010 0.000010 0.000010 0.000010 0.000010 0.000010 0.000010 0.000010 0.000010 0.000010 0.000010 0.000010 0.000010 0.000010 0.000010 0.000010 0.000010 0.000010 0.907940 0.000010 0.000010 0.008646 0.000010 0.000010 0.000010 0.000010 0.000010
0.000010 0.000010 0.000010 0.000010 0.000010 0.000010 0.000010 0.000010 0.000010 0.000010 0.000010 0.000010 0.000010 0.000010 0.000010 0.000010 0.000010 0.000010 0.000010 0.000010 0.000010 0.000010 0.000010 0.000010 0.000010 0.000010 0.000010 0.000010 0.000010 0.000010 0.000010 0.000010 0.000010 0.000010 0.000010 0.000010 0.000010 0.000010 0.000010 0.000010 0.000010 0.000010 0.000010 0.000010 0.000010 0.000010 0.000010 0.000010 0.000010 0.000010 0.999420 0.000010 0.000010 0.000010 0.000010 0.000010 0.000010 0.000010 0.000010
0.000010 0.000010 0.000010 0.000010 0.000010 0.000010 0.000010 0.000010 0.000010 0.000010 0.000010 0.000010 0.000010 0.000010 0.000010 0.000010 0.000010 0.000010 0.000010 0.000010 0.000010 0.000010 0.000010 0.000010 0.000010 0.000010 0.000010 0.000010 0.000010 0.000010 0.000010 0.000010 0.000010 0.000010 0.000010 0.000010 0.000010 0.000010 0.000010 0.000010 0.000010 0.000010 0.000010 0.000010 0.000010 0.000010 0.000010 0.000010 0.000010 0.000010 0.999420 0.000010 0.000010 0.000010 0.000010 0.000010 0.000010 0.000010 0.000010
0.000010 0.000010 0.000010 0.000010 0.000010 0.000010 0.000010 0.000010 0.000010 0.000010 0.000010 0.000010 0.000010 0.000010 0.000010 0.000010 0.000010 0.000010 0.000010 0.000010 0.000010 0.000010 0.000010 0.000010 0.000010 0.000010 0.000010 0.000010 0.000010 0.000010 0.000010 0.000010 0.000010 0.000010 0.000010 0.000010 0.000010 0.000010 0.000010 0.000010 0.000010 0.000010 0.000010 0.000010 0.000010 0.000010 0.000010 0.000010 0.000010 0.000010 0.999420 0.000010 0.000010 0.000010 0.000010 0.000010 0.000010 0.000010 0.000010
0.000010 0.000010 0.000010 0.000010 0.000010 0.000010 0.000010 0.000010 0.000010 0.000010 0.000010 0.000010 0.000010 0.000010 0.000010 0.000010 0.000010 0.000010 0.000010 0.000010 0.000010 0.000010 0.000010 0.000010 0.000010 0.000010 0.000010 0.000010 0.000010 0.000010 0.000010 0.000010 0.000010 0.000010 0.000010 0.000010 0.000010 0.000010 0.000010 0.000010 0.000010 0.000010 0.000010 0.000010 0.000010 0.000010 0.000010 0.000010 0.000010 0.000010 0.999420 0.000010 0.000010 0.000010 0.000010 0.000010 0.000010 0.000010 0.000010
0.005490 0.000010 0.000010 0.005321 0.000010 0.000010 0.000010 0.000010 0.021710 0.000010 0.000010 0.000010 0.000010 0.000010 0.000010 0.000010 0.000010 0.000010 0.000010 0.000010 0.000010 0.018248 0.000010 0.000010 0.000010 0.000010 0.000010 0.000010 0.000010 0.000010 0.000010 0.000010 0.000010 0.000010 0.000010 0.000010 0.000010 0.000010 0.000010 0.000010 0.016972 0.000010 0.000010 0.000010 0.000010 0.000010 0.000010 0.000010 0.000010 0.000010 0.926079 0.000010 0.004609 0.001060 0.000010 0.000010 0.000010 0.000010 0.000010
0.000010 0.000010 0.000010 0.000010 0.000010 0.000010 0.000010 0.000010 0.000010 0.000010 0.000010 0.000010 0.000010 0.000010 0.000010 0.000010 0.000010 0.000010 0.000010 0.000010 0.000010 0.000010 0.000010 0.000010 0.000010 0.000010 0.000010 0.000010 0.000010 0.000010 0.000010 0.000010 0.000010 0.000010 0.000010 0.000010 0.000010 0.000010 0.000010 0.000010 0.000010 0.000010 0.000010 0.000010 0.000010 0.000010 0.000010 0.000010 0.000010 0.000010 0.999420 0.000010 0.000010 0.000010 0.000010 0.000010 0.000010 0.000010 0.000010
0.000010 0.000010 0.000010 0.000010 0.000010 0.000010 0.000010 0.000010 0.000010 0.000010 0.000010 0.000010 0.000010 0.000010 0.000010 0.000010 0.000010 0.000017 0.000010 0.000010 0.000010 0.000010 0.000010 0.000010 0.000010 0.000010 0.000010 0.000010 0.000010 0.000010 0.000010 0.000010 0.000010 0.000010 0.000010 0.000010 0.000010 0.000010 0.000010 0.000010 0.000010 0.000010 0.000010 0.000010 0.000010 0.000010 0.000010 0.000010 0.000010 0.000010 0.999413 0.000010 0.000010 0.000010 0.000010 0.000010 0.000010 0.000010 0.000010
0.000010 0.000010 0.000010 0.000010 0.000010 0.000010 0.000010 0.000010 0.000010 0.000010 0.000010 0.000010 0.009786 0.000010 0.000010 0.000884 0.000010 0.000010 0.000010 0.000010 0.000010 0.000010 0.000010 0.000010 0.000010 0.000010 0.000010 0.000010 0.009790 0.000010 0.000010 0.000010 0.000010 0.000010 0.000010 0.000010 0.000010 0.000010 0.000010 0.000010 0.000010 0.000010 0.062177 0.000010 0.000010 0.000010 0.000010 0.000010 0.000010 0.000010 0.916823 0.000010 0.000010 0.000010 0.000010 0.000010 0.000010 0.000010 0.000010
0.000010 0.000010 0.000010 0.000010 0.000010 0.000010 0.000010 0.000010 0.000010 0.000010 0.000010 0.000010 0.000010 0.000010 0.000010 0.000010 0.000010 0.023837 0.000010 0.000010 0.000010 0.038477 0.000010 0.000010 0.000010 0.000010 0.000010 0.000010 0.000010 0.000010 0.000010 0.000010 0.000010 0.000010 0.000010 0.000010 0.000010 0.000010 0.000010 0.000010 0.000010 0.000010 0.000010 0.000010 0.000010 0.000010 0.000010 0.000010 0.000010 0.000010 0.937126 0.000010 0.000010 0.000010 0.000010 0.000010 0.000010 0.000010 0.000010
0.000010 0.000010 0.000010 0.000010 0.000010 0.000010 0.000010 0.000010 0.000010 0.000010 0.000010 0.000010 0.000010 0.000010 0.000010 0.000010 0.000010 0.000010 0.000010 0.000010 0.000010 0.000010 0.000010 0.000010 0.000010 0.000010 0.000010 0.000010 0.000010 0.000010 0.000010 0.000010 0.000010 0.000010 0.000010 0.000010 0.000010 0.000010 0.000010 0.000010 0.000010 0.000010 0.055007 0.000010 0.000010 0.000010 0.000010 0.000010 0.000010 0.000010 0.928928 0.000010 0.000010 0.015505 0.000010 0.000010 0.000010 0.000010 0.000010
0.000010 0.000010 0.000010 0.000010 0.000010 0.000010 0.000010 0.000010 0.000010 0.000010 0.000010 0.000010 0.000010 0.000010 0.000010 0.000010 0.000010 0.000010 0.000010 0.000010 0.000010 0.000010 0.000010 0.000010 0.000010 0.000010 0.000010 0.000010 0.000010 0.000010 0.000010 0.000010 0.000010 0.000010 0.000010 0.000010 0.000010 0.000010 0.000010 0.000010 0.000010 0.000010 0.000010 0.000010 0.000010 0.000010 0.000010 0.000010 0.000010 0.000010 0.999420 0.000010 0.000010 0.000010 0.000010 0.000010 0.000010 0.000010 0.000010
0.000010 0.000010 0.000010 0.000010 0.000010 0.000010 0.000010 0.000010 0.000010 0.000010 0.000010 0.000010 0.000010 0.000010 0.000010 0.000010 0.000010 0.000010 0.000010 0.000010 0.000010 0.000010 0.000010 0.000010 0.000010 0.000010 0.000010 0.000010 0.000010 0.000010 0.000010 0.000010 0.000010 0.000010 0.000010 0.000010 0.000010 0.000010 0.000010 0.000010 0.000010 0.000010 0.000010 0.000010 0.000010 0.000010 0.000010 0.000010 0.000010 0.000010 0.999420 0.000010 0.000010 0.000010 0.000010 0.000010 0.000010 0.000010 0.000010
0.001054 0.000202 0.000010 0.000010 0.000010 0.000010 0.000010 0.000010 0.037410 0.000010 0.000010 0.000010 0.000010 0.000010 0.000010 0.000010 0.000010 0.006667 0.059989 0.000010 0.003368 0.016898 0.000010 0.000010 0.000010 0.000010 0.000010 0.000010 0.039238 0.000010 0.000010 0.000010 0.000010 0.007844 0.000010 0.000010 0.000010 0.000010 0.000010 0.000010 0.000010 0.000010 0.106152 0.000010 0.000289 0.000010 0.000010 0.000010 0.000010 0.000010 0.684014 0.000010 0.010591 0.015278 0.010564 0.000010 0.000010 0.000010 0.000010
0.014727 0.000010 0.000010 0.000010 0.000010 0.000010 0.000010 0.000010 0.000010 0.000010 0.000010 0.000010 0.010663 0.000010 0.000010 0.000010 0.000010 0.000010 0.040138 0.000010 0.000010 0.000010 0.000010 0.000010 0.000010 0.000010 0.000010 0.000010 0.000010 0.000010 0.000010 0.000010 0.000010 0.000010 0.000010 0.000010 0.000010 0.000010 0.000010 0.000010 0.002222 0.000010 0.034360 0.000010 0.000010 0.000010 0.000010 0.000010 0.000010 0.000010 0.897361 0.000010 0.000010 0.000010 0.000010 0.000010 0.000010 0.000010 0.000010
0.000011 0.000010 0.000010 0.000010 0.000010 0.000010 0.000010 0.000010 0.000010 0.000010 0.000010 0.000010 0.025559 0.000010 0.000010 0.000010 0.000010 0.002692 0.036521 0.000010 0.008009 0.000010 0.000010 0.000010 0.000010 0.000010 0.000010 0.011497 0.009835 0.000010 0.000010 0.000010 0.000010 0.000010 0.000010 0.000010 0.000010 0.000010 0.000010 0.000010 0.000010 0.000010 0.076209 0.000010 0.000010 0.000010 0.000010 0.000010 0.000010 0.000010 0.829167 0.000010 0.000010 0.000010 0.000010 0.000010 0.000010 0.000010 0.000010
0.000010 0.000010 0.000010 0.000010 0.000010 0.000010 0.000010 0.000010 0.007405 0.000010 0.000010 0.000010 0.000010 0.000010 0.000010 0.000010 0.000010 0.027112 0.017466 0.000010 0.000010 0.011856 0.000010 0.000010 0.000010 0.000010 0.000632 0.000010 0.036851 0.000010 0.000010 0.000010 0.000010 0.000010 0.000010 0.000010 0.000010 0.000010 0.000010 0.000010 0.000655 0.000010 0.033937 0.000010 0.006232 0.000010 0.000010 0.000010 0.000010 0.000010 0.851010 0.000010 0.006363 0.000010 0.000010 0.000010 0.000010 0.000010 0.000010
0.007580 0.000010 0.000010 0.000010 0.000010 0.000010 0.000010 0.000010 0.034561 0.000010 0.000010 0.000010 0.000010 0.000010 0.000010 0.000010 0.000010 0.000010 0.011437 0.000010 0.000010 0.000010 0.000010 0.000010 0.000010 0.000010 0.001737 0.000010 0.000010 0.000010 0.000010 0.000010 0.000010 0.000010 0.000010 0.000010 0.000010 0.000010 0.000010 0.000010 0.000010 0.000010 0.049189 0.000010 0.000010 0.000010 0.000010 0.000010 0.000010 0.000010 0.893916 0.000010 0.000010 0.000010 0.001060 0.000010 0.000010 0.000010 0.000010
0.040710 0.000010 0.000010 0.000010 0.000010 0.000010 0.000010 0.000010 0.007166 0.000010 0.000010 0.000010 0.000010 0.000010 0.000010 0.000010 0.000010 0.056671 0.039765 0.000010 0.006445 0.000010 0.000010 0.000010 0.000010 0.000010 0.000010 0.000010 0.027593 0.000010 0.000010 0.000010 0.000010 0.000010 0.000010 0.000010 0.000010 0.000837 0.000010 0.000010 0.000010 0.000010 0.213000 0.000010 0.000010 0.000010 0.000010 0.000010 0.000010 0.000010 0.597642 0.000010 0.000010 0.009682 0.000010 0.000010 0.000010 0.000010 0.000010
0.000010 0.000010 0.000010 0.000010 0.000010 0.000010 0.000010 0.000010 0.000010 0.000010 0.000010 0.000010 0.000010 0.000010 0.000010 0.000010 0.000010 0.000010 0.000010 0.000010 0.000010 0.000010 0.000010 0.000010 0.000010 0.000010 0.000010 0.000010 0.000010 0.000010 0.000010 0.000010 0.000010 0.000010 0.000010 0.000010 0.000010 0.000010 0.000010 0.000010 0.000010 0.000010 0.000010 0.000010 0.000010 0.000010 0.000010 0.000010 0.000010 0.000010 0.999420 0.000010 0.000010 0.000010 0.000010 0.000010 0.000010 0.000010 0.000010
0.000010 0.000010 0.000010 0.005116 0.000010 0.000010 0.000010 0.632633 0.000010 0.000010 0.000010 0.000010 0.000010 0.000010 0.000010 0.000010 0.000010 0.011207 0.013357 0.000010 0.012920 0.225153 0.000010 0.000010 0.000010 0.000010 0.006160 0.000010 0.000010 0.000010 0.000010 0.000010 0.000010 0.000010 0.000010 0.000010 0.000010 0.000010 0.000010 0.000010 0.000010 0.000010 0.000010 0.000010 0.000010 0.000010 0.000010 0.000010 0.000010 0.000010 0.000010 0.000010 0.010202 0.000010 0.081823 0.000939 0.000010 0.000010 0.000010
0.000010 0.000010 0.000010 0.000010 0.000010 0.000010 0.000010 0.663424 0.000010 0.000010 0.000010 0.000010 0.000010 0.000010 0.000010 0.000010 0.000010 0.000010 0.008421 0.000010 0.000010 0.196337 0.000010 0.000010 0.000010 0.000010 0.000010 0.003087 0.000010 0.000010 0.000010 0.000010 0.000010 0.000010 0.000010 0.000010 0.000010 0.049574 0.000010 0.000010 0.001050 0.000010 0.000010 0.000010 0.003113 0.000010 0.000010 0.000010 0.000010 0.000010 0.000010 0.000010 0.000010 0.000010 0.074485 0.000010 0.000010 0.000010 0.000010
0.000010 0.000010 0.000010 0.000010 0.000010 0.000010 0.000010 0.780646 0.000010 0.000010 0.000010 0.000010 0.007578 0.000010 0.000010 0.006677 0.002799 0.000010 0.000010 0.000010 0.004528 0.142712 0.000010 0.000010 0.000010 0.000010 0.000010 0.000010 0.000010 0.000010 0.000010 0.000010 0.000010 0.000010 0.000010 0.000010 0.000010 0.019396 0.000010 0.000010 0.000010 0.000010 0.000010 0.000010 0.000010 0.000010 0.000010 0.000010 0.000010 0.000010 0.000010 0.000010 0.000010 0.000010 0.035154 0.000010 0.000010 0.000010 0.000010
0.000010 0.000010 0.000010 0.000010 0.000010 0.000010 0.000010 0.768970 0.000010 0.000010 0.000010 0.000010 0.000010 0.000010 0.000010 0.000010 0.000010 0.000010 0.000010 0.000010 0.000010 0.144525 0.000010 0.000010 0.000010 0.000010 0.000010 0.000010 0.000010 0.000010 0.000010 0.000010 0.000010 0.000010 0.000010 0.000010 0.000010 0.000010 0.000010 0.000010 0.000010 0.000010 0.000010 0.000010 0.000010 0.000010 0.000010 0.000010 0.000010 0.000010 0.000010 0.000010 0.000010 0.000010 0.085946 0.000010 0.000010 0.000010 0.000010
0.000010 0.000010 0.000010 0.015062 0.000010 0.000010 0.000010 0.734224 0.000010 0.000010 0.000010 0.000010 0.000010 0.000010 0.000010 0.000010 0.000010 0.000010 0.000010 0.000010 0.000010 0.180759 0.000010 0.000010 0.000010 0.000010 0.000010 0.000010 0.000010 0.000010 0.000010 0.000010 0.000010 0.000010 0.000010 0.000010 0.000010 0.000010 0.000010 0.000010 0.000010 0.000010 0.000010 0.000010 0.000010 0.000010 0.000010 0.000010 0.000010 0.000010 0.000010 0.000010 0.000010 0.000010 0.069405 0.000010 0.000010 0.000010 0.000010
0.000010 0.000010 0.000010 0.000018 0.002702 0.000010 0.000010 0.643249 0.000010 0.000010 0.000010 0.000010 0.000010 0.000010 0.000010 0.005893 0.000010 0.012070 0.012752 0.000010 0.008480 0.145951 0.000010 0.000010 0.000010 0.000010 0.004180 0.000010 0.000010 0.000010 0.000010 0.000010 0.000010 0.000010 0.050650 0.000010 0.000010 0.034817 0.000010 0.000010 0.000010 0.000010 0.000010 0.000010 0.000010 0.000010 0.000010 0.000010 0.000010 0.000010 0.000010 0.000010 0.000010 0.000010 0.078768 0.000010 0.000010 0.000010 0.000010
0.000010 0.000010 0.000010 0.000010 0.000010 0.000010 0.000010 0.580422 0.000010 0.000010 0.000010 0.000010 0.004857 0.014272 0.000010 0.000010 0.000010 0.000010 0.000010 0.000010 0.000010 0.273240 0.000010 0.000010 0.000010 0.000059 0.000010 0.006425 0.000010 0.000010 0.000010 0.000010 0.000010 0.000010 0.017069 0.000010 0.000010 0.009487 0.000010 0.000010 0.000010 0.006481 0.000010 0.000010 0.000010 0.000010 0.000010 0.000010 0.000010 0.000010 0.000010 0.000010 0.000010 0.000010 0.081557 0.005649 0.000010 0.000010 0.000010
0.000010 0.000010 0.000010 0.000010 0.000010 0.000010 0.000010 0.642280 0.000010 0.000010 0.000010 0.000010 0.000010 0.000010 0.000010 0.000010 0.000010 0.000010 0.000010 0.000010 0.000010 0.228757 0.000010 0.000010 0.000010 0.000010 0.000010 0.004283 0.000010 0.000010 0.000010 0.000010 0.000010 0.000010 0.055307 0.000010 0.000010 0.009779 0.000010 0.000010 0.000010 0.000010 0.000010 0.000010 0.000010 0.000010 0.000010 0.000010 0.000010 0.000010 0.000010 0.000010 0.000010 0.000010 0.059064 0.000010 0.000010 0.000010 0.000010
0.000010 0.000010 0.000010 0.000010 0.007258 0.000010 0.000010 0.704352 0.000010 0.000010 0.000010 0.000010 0.000010 0.000010 0.000010 0.000010 0.000010 0.000010 0.000010 0.000010 0.000010 0.196786 0.000010 0.000010 0.000010 0.000010 0.000010 0.000010 0.000010 0.000010 0.000010 0.000010 0.000010 0.000010 0.000010 0.000010 0.000010 0.000010 0.000010 0.000010 0.000010 0.000010 0.000010 0.000010 0.000010 0.000010 0.000010 0.000010 0.000010 0.000010 0.000010 0.000010 0.000010 0.000010 0.091054 0.000010 0.000010 0.000010 0.000010
0.002357 0.000010 0.000010 0.005107 0.000010 0.000010 0.000010 0.643888 0.000010 0.000010 0.000010 0.000010 0.018735 0.000010 0.000010 0.000010 0.000010 0.000010 0.000010 0.000010 0.000010 0.188403 0.000010 0.000010 0.000010 0.000010 0.000239 0.000010 0.000010 0.000010 0.000010 0.000010 0.000010 0.000010 0.000010 0.000010 0.000010 0.041935 0.000010 0.000010 0.000010 0.000010 0.000010 0.000010 0.000010 0.000010 0.000010 0.000010 0.000010 0.000010 0.000010 0.000010 0.000010 0.000010 0.096611 0.002224 0.000010 0.000010 0.000010
0.000010 0.000010 0.000010 0.007594 0.000010 0.000010 0.000010 0.695325 0.000010 0.000010 0.000010 0.000010 0.000010 0.000010 0.000010 0.000010 0.000010 0.000010 0.000010 0.000010 0.000010 0.229851 0.000010 0.000010 0.000010 0.000010 0.000010 0.000010 0.000010 0.000010 0.000010 0.000010 0.000010 0.000010 0.000010 0.000010 0.000010 0.000010 0.000010 0.000010 0.000010 0.000010 0.000010 0.000010 0.000010 0.000010 0.000010 0.000010 0.000010 0.000010 0.000010 0.000010 0.000010 0.000010 0.066680 0.000010 0.000010 0.000010 0.000010
0.000010 0.000010 0.000010 0.000010 0.006423 0.000010 0.000010 0.602955 0.000010 0.000010 0.000010 0.000010 0.000010 0.000010 0.000010 0.000010 0.007334 0.000010 0.000010 0.000010 0.000010 0.267651 0.000010 0.000010 0.000010 0.000010 0.000010 0.001740 0.000010 0.000010 0.000010 0.000010 0.000010 0.000010 0.016700 0.000010 0.000010 0.032702 0.000010 0.000010 0.000010 0.000010 0.000412 0.000010 0.007134 0.000010 0.000010 0.000010 0.000010 0.000010 0.000010 0.000010 0.000010 0.000010 0.056460 0.000010 0.000010 0.000010 0.000010
0.000010 0.000010 0.000010 0.000010 0.000010 0.000010 0.000010 0.714751 0.000010 0.000010 0.000010 0.000010 0.000010 0.000010 0.000010 0.000010 0.000010 0.000010 0.000010 0.000010 0.000010 0.180827 0.000010 0.000010 0.000010 0.000010 0.000010 0.000010 0.000010 0.000010 0.000010 0.000010 0.000010 0.000010 0.010385 0.000010 0.000010 0.036573 0.000010 0.000010 0.000010 0.000010 0.000010 0.000010 0.000010 0.000010 0.000010 0.000010 0.000010 0.000010 0.000010 0.000010 0.000010 0.000010 0.056924 0.000010 0.000010 0.000010 0.000010
0.000010 0.000010 0.000010 0.001409 0.000010 0.000010 0.000010 0.641583 0.000010 0.000010 0.000010 0.000010 0.000010 0.000010 0.000010 0.000010 0.000010 0.000010 0.000010 0.000010 0.000010 0.230737 0.000010 0.000010 0.000010 0.000010 0.000010 0.002246 0.000010 0.000010 0.000010 0.000010 0.000010 0.000010 0.000010 0.000010 0.000010 0.003795 0.000010 0.000010 0.000010 0.000010 0.000010 0.000010 0.000010 0.000010 0.000010 0.000010 0.000010 0.000010 0.000010 0.000010 0.000010 0.013814 0.105896 0.000010 0.000010 0.000010 0.000010
0.000010 0.009142 0.000010 0.000010 0.000010 0.000010 0.000010 0.592716 0.000010 0.000010 0.000010 0.000010 0.000010 0.000010 0.000010 0.000010 0.000010 0.000010 0.000010 0.000010 0.000010 0.280479 0.000010 0.000010 0.000010 0.000010 0.000010 0.000010 0.000010 0.000010 0.000010 0.000010 0.000010 0.000010 0.000010 0.000010 0.000010 0.032601 0.000010 0.000010 0.000010 0.000010 0.000010 0.000010 0.000010 0.000010 0.000010 0.000010 0.000010 0.000010 0.000010 0.000010 0.000010 0.000010 0.084522 0.000010 0.000010 0.000010 0.000010
0.000010 0.000010 0.000010 0.000010 0.000010 0.000010 0.000010 0.699136 0.000010 0.000010 0.000010 0.000010 0.000010 0.000010 0.000010 0.000010 0.000010 0.009318 0.000010 0.000010 0.000010 0.162570 0.000010 0.000010 0.000010 0.000010 0.000010 0.001322 0.000010 0.000010 0.000010 0.000010 0.000010 0.000010 0.000010 0.000010 0.000010 0.020449 0.000010 0.000010 0.000010 0.000010 0.000010 0.000010 0.000010 0.000010 0.000010 0.000010 0.000010 0.000010 0.000010 0.000010 0.000010 0.000010 0.106674 0.000010 0.000010 0.000010 0.000010
0.000010 0.000010 0.000010 0.000010 0.000010 0.000010 0.000010 0.557752 0.000010 0.000010 0.000010 0.000010 0.000010 0.000010 0.000010 0.000010 0.005504 0.000010 0.000010 0.000010 0.000010 0.254143 0.000010 0.000010 0.000010 0.000010 0.000010 0.000010 0.000010 0.000010 0.000010 0.000010 0.000010 0.000010 0.020377 0.000010 0.000010 0.118643 0.000010 0.000010 0.000010 0.000010 0.000010 0.000010 0.002547 0.000010 0.000010 0.000010 0.000010 0.000010 0.000010 0.000010 0.000010 0.000010 0.040514 0.000010 0.000010 0.000010 0.000010
0.000010 0.003917 0.000010 0.000010 0.000010 0.000010 0.000010 0.711662 0.000010 0.000010 0.000010 0.000010 0.000010 0.000010 0.000010 0.000010 0.000010 0.000010 0.000010 0.000010 0.000010 0.195859 0.000010 0.000010 0.000010 0.000010 0.000010 0.000010 0.000010 0.000010 0.000010 0.000010 0.000010 0.000010 0.000010 0.000010 0.000010 0.000010 0.000010 0.000010 0.000010 0.000010 0.000010 0.000010 0.003733 0.000010 0.000010 0.000010 0.000010 0.000010 0.000010 0.000010 0.000010 0.000010 0.084288 0.000010 0.000010 0.000010 0.000010
0.000010 0.001336 0.000010 0.000010 0.000010 0.000010 0.000010 0.666813 0.000010 0.000010 0.000010 0.000010 0.000010 0.000010 0.000010 0.000010 0.000010 0.000010 0.000010 0.000010 0.000010 0.254512 0.000010 0.000010 0.000010 0.000010 0.002545 0.000010 0.000010 0.000010 0.000010 0.000010 0.000010 0.000010 0.000010 0.000010 0.000010 0.000010 0.000010 0.000010 0.000010 0.000010 0.000010 0.000010 0.000010 0.000010 0.000010 0.000010 0.000010 0.000010 0.024327 0.000010 0.000010 0.000010 0.049937 0.000010 0.000010 0.000010 0.000010
0.000010 0.000010 0.000010 0.000010 0.000010 0.000010 0.000010 0.667911 0.000010 0.000010 0.000010 0.000010 0.000010 0.000010 0.000017 0.000010 0.000010 0.000010 0.000010 0.000010 0.000010 0.203351 0.000010 0.000010 0.000010 0.000010 0.000010 0.000010 0.000010 0.000010 0.000010 0.000010 0.000010 0.000010 0.000011 0.000010 0.000010 0.022654 0.000010 0.000010 0.000010 0.000010 0.000010 0.000010 0.000010 0.000010 0.000010 0.000010 0.000010 0.000010 0.000010 0.000010 0.000010 0.000010 0.105525 0.000010 0.000010 0.000010 0.000010
0.009744 0.000749 0.028032 0.000010 0.007790 0.005829 0.000010 0.002595 0.000010 0.000010 0.010747 0.000010 0.001367 0.000010 0.000010 0.000010 0.575545 0.000010 0.000010 0.000010 0.000010 0.050792 0.013378 0.009232 0.083951 0.003684 0.000010 0.000010 0.016450 0.007679 0.000010 0.000010 0.000010 0.003813 0.000010 0.000010 0.011178 0.000010 0.000010 0.000010 0.004511 0.000010 0.000010 0.026035 0.009021 0.000010 0.000010 0.015820 0.000010 0.005802 0.000010 0.000010 0.000010 0.021099 0.000010 0.015921 0.000010 0.000010 0.058906
0.008846 0.000010 0.024183 0.000010 0.000010 0.000010 0.014277 0.001083 0.000010 0.000010 0.015119 0.000010 0.019876 0.000010 0.000010 0.015000 0.663632 0.000010 0.000010 0.000010 0.000010 0.000010 0.000010 0.019796 0.057335 0.000010 0.000010 0.000010 0.000010 0.012639 0.010839 0.000010 0.000010 0.000382 0.000010 0.000010 0.000010 0.000010 0.000010 0.000010 0.000010 0.000010 0.000010 0.000010 0.000010 0.022899 0.008761 0.004917 0.009981 0.000010 0.000010 0.000010 0.000010 0.020546 0.000010 0.009473 0.007259 0.009178 0.043608
0.003431 0.000010 0.010291 0.000010 0.000010 0.000010 0.033435 0.000010 0.000010 0.000010 0.024580 0.000856 0.026186 0.000010 0.000131 0.002762 0.652151 0.000010 0.000010 0.000010 0.000010 0.000010 0.000010 0.013418 0.079217 0.000010 0.000010 0.002467 0.000010 0.020739 0.018551 0.000010 0.000010 0.000010 0.000010 0.020753 0.000010 0.000010 0.004736 0.000010 0.000010 0.000010 0.000010 0.019254 0.000010 0.026466 0.008989 0.016406 0.000010 0.000010 0.000010 0.000010 0.000010 0.000010 0.000010 0.001818 0.012992 0.000010 0.000010
0.000010 0.000010 0.023231 0.000010 0.000010 0.000010 0.003422 0.005450 0.013227 0.000010 0.000743 0.000010 0.056914 0.000010 0.000010 0.010491 0.526188 0.012851 0.000010 0.000010 0.029862 0.015140 0.000010 0.000010 0.067479 0.031512 0.007500 0.000010 0.002447 0.003374 0.019913 0.000010 0.005014 0.004826 0.018535 0.000010 0.000010 0.000010 0.000010 0.000010 0.001778 0.000010 0.000010 0.030495 0.000010 0.000010 0.011681 0.005502 0.012717 0.000010 0.035842 0.000010 0.000010 0.008231 0.000010 0.006964 0.008861 0.003783 0.015748
0.000010 0.005006 0.000010 0.000010 0.014483 0.026165 0.000010 0.030725 0.000010 0.000010 0.003816 0.000010 0.062457 0.000010 0.000010 0.000010 0.512974 0.013368 0.007725 0.000010 0.020606 0.000010 0.000010 0.000010 0.063471 0.058436 0.010257 0.000010 0.000010 0.021427 0.000010 0.000010 0.000010 0.000010 0.000010 0.000010 0.000010 0.000010 0.002935 0.000010 0.006061 0.000010 0.000010 0.052140 0.000010 0.009107 0.000069 0.002644 0.009195 0.000010 0.010842 0.009797 0.017921 0.014427 0.000010 0.008494 0.005132 0.000010 0.000010
0.001812 0.008407 0.032929 0.000010 0.000010 0.008845 0.000010 0.000010 0.010119 0.000010 0.000010 0.013265 0.000010 0.000010 0.000010 0.000010 0.542767 0.000010 0.000010 0.000010 0.006067 0.025692 0.000219 0.001562 0.102224 0.034201 0.008864 0.000010 0.000010 0.011115 0.005083 0.058198 0.000010 0.000654 0.004595 0.014337 0.000010 0.000010 0.000010 0.000010 0.000010 0.000010 0.001043 0.035759 0.000010 0.000010 0.000010 0.000010 0.000010 0.007676 0.005091 0.000010 0.003289 0.005402 0.000010 0.001031 0.025985 0.000010 0.023466
0.000010 0.000968 0.003131 0.029833 0.000010 0.000010 0.000019 0.006524 0.009244 0.000010 0.008033 0.000332 0.075289 0.031539 0.004066 0.000010 0.520266 0.035167 0.000010 0.000010 0.000010 0.000010 0.000010 0.000010 0.038061 0.044114 0.013213 0.000010 0.010509 0.000300 0.017162 0.010929 0.000010 0.023996 0.000010 0.000010 0.000010 0.000010 0.000010 0.000010 0.001681 0.000010 0.009614 0.038735 0.000010 0.000010 0.000010 0.012178 0.000010 0.000010 0.007724 0.000010 0.015792 0.010249 0.000010 0.004248 0.000010 0.000010 0.016792
0.000010 0.000010 0.021762 0.005638 0.014657 0.002169 0.003739 0.000010 0.017543 0.000010 0.000010 0.013947 0.084674 0.000010 0.000010 0.000010 0.524768 0.000010 0.013551 0.000010 0.041693 0.011268 0.008747 0.000010 0.060205 0.026623 0.000031 0.000010 0.000010 0.000010 0.000010 0.000010 0.000010 0.000010 0.000010 0.000010 0.000010 0.000010 0.000010 0.000010 0.005535 0.000010 0.000010 0.038894 0.000010 0.016954 0.000010 0.000220 0.023283 0.000010 0.001344 0.000010 0.011123 0.016016 0.000010 0.007852 0.027433 0.000010 0.000010
0.000010 0.000099 0.000010 0.000010 0.002613 0.000010 0.042611 0.019383 0.000010 0.002845 0.000010 0.009280 0.000010 0.009196 0.000010 0.004170 0.489226 0.000010 0.000010 0.000010 0.000010 0.005843 0.010254 0.000010 0.105068 0.014768 0.000010 0.008875 0.004298 0.006644 0.003896 0.000010 0.000010 0.000010 0.075899 0.007213 0.000010 0.022381 0.000010 0.021477 0.002670 0.010298 0.000010 0.003492 0.000010 0.000010 0.000010 0.001910 0.000010 0.000010 0.000010 0.000010 0.012604 0.005097 0.000010 0.000010 0.006286 0.000010 0.091305
0.000010 0.000010 0.000010 0.000010 0.000010 0.000010 0.010263 0.000010 0.000010 0.000010 0.016104 0.026698 0.010686 0.000010 0.000010 0.000010 0.654201 0.000010 0.000010 0.000010 0.000010 0.000010 0.009765 0.002255 0.089019 0.000010 0.001025 0.000010 0.000010 0.000852 0.001107 0.000010 0.000010 0.000010 0.000010 0.000516 0.000010 0.000010 0.000010 0.000010 0.000010 0.000010 0.000010 0.000010 0.000010 0.000010 0.009759 0.019226 0.000010 0.000010 0.000010 0.000010 0.000010 0.000010 0.000010 0.000010 0.031591 0.000010 0.116502
0.000010 0.000010 0.000010 0.002264 0.002271 0.000010 0.012933 0.000010 0.000010 0.000010 0.000010 0.001743 0.016024 0.005767 0.000010 0.009068 0.570103 0.000010 0.000010 0.000010 0.005095 0.000010 0.013112 0.000010 0.063220 0.008874 0.000010 0.000010 0.000010 0.022912 0.011656 0.000010 0.000010 0.000010 0.000010 0.000010 0.000010 0.000010 0.004202 0.008920 0.008414 0.000010 0.000010 0.045372 0.000010 0.000010 0.000010 0.022412 0.000010 0.000010 0.000010 0.000010 0.000010 0.011214 0.004508 0.000010 0.010685 0.019894 0.118987
0.000010 0.011402 0.028095 0.000010 0.000010 0.000010 0.021762 0.000010 0.000010 0.000010 0.000906 0.000010 0.019777 0.000010 0.000010 0.000010 0.573773 0.000010 0.000010 0.000010 0.003158 0.000010 0.000010 0.016961 0.085540 0.021897 0.000010 0.014945 0.000010 0.011781 0.030410 0.005669 0.000010 0.000010 0.000010 0.000010 0.010075 0.000010 0.000010 0.000010 0.000010 0.000010 0.004212 0.021807 0.003980 0.000010 0.021797 0.000010 0.000010 0.000010 0.000010 0.000010 0.000010 0.000010 0.006615 0.000010 0.000010 0.000010 0.085057
0.000010 0.000010 0.000010 0.000010 0.000010 0.000010 0.000010 0.000010 0.000010 0.000010 0.031378 0.012802 0.014466 0.000010 0.000010 0.000010 0.601962 0.002200 0.023524 0.000010 0.008020 0.000010 0.000010 0.000010 0.066980 0.000010 0.000010 0.000010 0.000010 0.000010 0.008516 0.000010 0.000010 0.000010 0.000010 0.000010 0.000010 0.000010 0.039560 0.000010 0.006177 0.000010 0.000010 0.031167 0.000010 0.000010 0.000010 0.000010 0.000010 0.000010 0.000010 0.000010 0.001454 0.000010 0.000010 0.000010 0.000010 0.000010 0.151343
0.000010 0.014747 0.000010 0.000010 0.000010 0.003888 0.006197 0.000010 0.000010 0.000010 0.019732 0.016456 0.011066 0.000010 0.000010 0.000010 0.558188 0.004504 0.000010 0.000010 0.014249 0.009357 0.008275 0.025492 0.066907 0.000010 0.000010 0.000010 0.007915 0.015064 0.000010 0.000010 0.000010 0.000010 0.000010 0.000010 0.000010 0.000010 0.051912 0.000600 0.007249 0.000010 0.000010 0.038018 0.027420 0.000048 0.000010 0.015551 0.000010 0.000010 0.000010 0.000010 0.000010 0.000010 0.000010 0.000010 0.000010 0.000010 0.076807
0.000010 0.000010 0.001628 0.005277 0.000010 0.000010 0.007434 0.000010 0.007248 0.001700 0.000010 0.003409 0.021070 0.000010 0.000010 0.000010 0.564645 0.000010 0.000010 0.000010 0.000010 0.000010 0.010566 0.000577 0.081564 0.000010 0.013051 0.002000 0.021573 0.031465 0.015090 0.000010 0.000010 0.000010 0.000010 0.000010 0.012179 0.000010 0.000010 0.007863 0.000010 0.000010 0.000010 0.000010 0.000010 0.000010 0.000010 0.010278 0.000010 0.000018 0.000010 0.000010 0.007546 0.000010 0.000010 0.007822 0.000010 0.019943 0.145702
0.000010 0.013401 0.014952 0.028461 0.000010 0.011726 0.000010 0.000010 0.000010 0.000010 0.008206 0.023408 0.000010 0.000010 0.000010 0.008747 0.579707 0.000010 0.001397 0.000010 0.000010 0.000010 0.004592 0.000010 0.065506 0.019458 0.000010 0.005533 0.000010 0.007750 0.019910 0.000010 0.000010 0.000010 0.000010 0.000010 0.000010 0.000010 0.018663 0.000010 0.009818 0.000010 0.000010 0.023412 0.000010 0.000010 0.000010 0.008700 0.000010 0.004014 0.000010 0.000010 0.003074 0.000010 0.000010 0.000010 0.002028 0.000010 0.117178
0.006576 0.000010 0.000010 0.000010 0.019271 0.000010 0.013503 0.000010 0.000010 0.000010 0.006140 0.025824 0.026189 0.010775 0.000010 0.000010 0.447436 0.024159 0.000010 0.000010 0.000010 0.000010 0.001429 0.000010 0.093025 0.018734 0.000010 0.000010 0.000010 0.002158 0.002568 0.000419 0.000010 0.003425 0.000010 0.005261 0.000010 0.000010 0.004591 0.000010 0.000010 0.003011 0.090351 0.008366 0.000010 0.000010 0.016246 0.011338 0.010318 0.000010 0.000839 0.000010 0.024295 0.000010 0.000010 0.001900 0.000010 0.004522 0.117030
0.000010 0.000010 0.008815 0.000010 0.000010 0.000010 0.007654 0.000010 0.000010 0.000010 0.003263 0.019965 0.000010 0.000010 0.000010 0.000010 0.598557 0.000010 0.000010 0.000010 0.000010 0.000010 0.000010 0.007758 0.089861 0.000010 0.000010 0.000010 0.000010 0.014692 0.007288 0.083951 0.000010 0.000010 0.000010 0.000010 0.000010 0.000010 0.003803 0.000010 0.000010 0.000010 0.000010 0.038871 0.020058 0.000010 0.023961 0.010753 0.000010 0.000010 0.000010 0.000010 0.006450 0.000010 0.000010 0.000010 0.000010 0.000010 0.053880
0.000010 0.005310 0.000010 0.002071 0.003503 0.000010 0.000010 0.000010 0.000010 0.000010 0.003874 0.024483 0.000010 0.000010 0.000010 0.002684 0.547981 0.000010 0.000010 0.000010 0.000010 0.000010 0.010245 0.031061 0.087399 0.027270 0.000010 0.016207 0.013159 0.030246 0.040290 0.027544 0.000010 0.000010 0.000010 0.000010 0.000010 0.000010 0.032734 0.000010 0.000010 0.000010 0.000010 0.025148 0.000010 0.000010 0.003745 0.004750 0.000010 0.000010 0.000010 0.000010 0.000010 0.000010 0.000010 0.000010 0.000010 0.000010 0.059917
0.000010 0.000010 0.020100 0.000010 0.000010 0.000010 0.000010 0.000010 0.000010 0.000010 0.000010 0.023237 0.000010 0.000010 0.000010 0.000010 0.551109 0.004006 0.000010 0.000010 0.002047 0.000010 0.011185 0.023540 0.096758 0.019051 0.003351 0.000010 0.008529 0.000010 0.011184 0.000010 0.000010 0.000010 0.000010 0.000010 0.034663 0.000010 0.034852 0.000010 0.000010 0.000010 0.000010 0.033200 0.009556 0.000010 0.000010 0.002775 0.000010 0.017036 0.000010 0.000010 0.000010 0.000010 0.000010 0.000010 0.000661 0.006689 0.086092
0.000010 0.007407 0.011639 0.000898 0.000010 0.000010 0.000010 0.000010 0.000010 0.000010 0.000010 0.045383 0.002329 0.000010 0.000010 0.000010 0.558386 0.000010 0.000010 0.000010 0.000010 0.000010 0.000010 0.000010 0.095257 0.010271 0.000010 0.013667 0.000010 0.018185 0.028156 0.016012 0.000010 0.000010 0.000010 0.000010 0.000010 0.000010 0.018364 0.026492 0.000010 0.000010 0.003896 0.034681 0.006771 0.000010 0.000010 0.001412 0.000010 0.000010 0.000010 0.000010 0.000010 0.000010 0.000010 0.000010 0.000010 0.023069 0.077335
0.000010 0.000010 0.000010 0.000096 0.000010 0.000010 0.000010 0.004497 0.000010 0.000581 0.000010 0.019482 0.015596 0.000010 0.008177 0.000010 0.517399 0.000010 0.002115 0.000010 0.000016 0.055293 0.006099 0.022117 0.126555 0.012131 0.000010 0.005557 0.000150 0.000010 0.024698 0.000010 0.000010 0.000010 0.000010 0.008061 0.000010 0.000010 0.000010 0.004596 0.000010 0.000010 0.000010 0.067277 0.004104 0.000010 0.000010 0.000010 0.000010 0.008141 0.000010 0.000010 0.000010 0.000010 0.000010 0.000010 0.000010 0.000010 0.086902
0.000010 0.000010 0.005196 0.028121 0.000010 0.000010 0.001176 0.000010 0.000010 0.000010 0.005273 0.031661 0.000010 0.000010 0.000010 0.000010 0.573076 0.000010 0.000010 0.000010 0.000010 0.000010 0.000010 0.000010 0.066898 0.022865 0.000010 0.008084 0.000010 0.019419 0.014728 0.045515 0.000010 0.000010 0.000010 0.017379 0.002608 0.000010 0.037225 0.000010 0.000010 0.000010 0.000010 0.000010 0.000010 0.015870 0.000010 0.000272 0.000010 0.014454 0.000010 0.000010 0.000010 0.000010 0.000010 0.000010 0.000010 0.000010 0.089779
0.000010 0.002446 0.033851 0.000010 0.024767 0.000010 0.011212 0.000010 0.004212 0.000010 0.003367 0.048646 0.000010 0.000010 0.000010 0.000010 0.548371 0.000010 0.000010 0.000010 0.008464 0.000010 0.000010 0.016348 0.053641 0.013533 0.000010 0.000019 0.002747 0.000010 0.001395 0.021378 0.000010 0.000010 0.000010 0.020270 0.014037 0.000010 0.046869 0.000010 0.006187 0.000010 0.000010 0.017935 0.000010 0.000010 0.006724 0.013849 0.000010 0.009041 0.000010 0.000010 0.003729 0.000010 0.000010 0.000010 0.000010 0.000010 0.066632
0.000010 0.000010 0.004761 0.022277 0.041245 0.000010 0.000010 0.000010 0.002183 0.005460 0.000010 0.020592 0.004090 0.000010 0.000010 0.004141 0.505067 0.014774 0.000010 0.000010 0.000010 0.013113 0.015637 0.000010 0.149089 0.000010 0.000010 0.009830 0.000010 0.039766 0.047748 0.000010 0.000010 0.000010 0.014812 0.000010 0.000010 0.000010 0.018511 0.008923 0.000010 0.000010 0.000010 0.005458 0.006032 0.000010 0.000010 0.000010 0.000010 0.003144 0.010407 0.000010 0.000010 0.000010 0.000010 0.000010 0.005420 0.002329 0.024861
0.000010 0.000010 0.000010 0.017178 0.000010 0.000010 0.012047 0.000010 0.000010 0.000010 0.000010 0.000010 0.003452 0.000010 0.001452 0.020250 0.492783 0.000010 0.000010 0.000010 0.000010 0.000010 0.015003 0.001870 0.206608 0.000010 0.000010 0.000010 0.010245 0.043350 0.017756 0.000010 0.000010 0.000010 0.000010 0.016574 0.040352 0.000010 0.019498 0.000010 0.000010 0.000010 0.000010 0.037059 0.009037 0.000010 0.000010 0.000010 0.000010 0.000010 0.004941 0.000010 0.000010 0.000010 0.000010 0.000010 0.008815 0.012793 0.008558
0.000010 0.000010 0.000010 0.009446 0.011244 0.000010 0.000010 0.000010 0.000010 0.000010 0.002554 0.000010 0.000010 0.000010 0.000010 0.000010 0.498252 0.000010 0.000010 0.000010 0.000010 0.002826 0.008155 0.007603 0.220830 0.000010 0.000010 0.000010 0.000010 0.018687 0.000010 0.000010 0.000010 0.009025 0.029165 0.004023 0.034191 0.000010 0.000010 0.000010 0.000010 0.000010 0.000010 0.029211 0.003328 0.012459 0.000010 0.000010 0.000010 0.004922 0.005908 0.000010 0.000010 0.010637 0.000010 0.000010 0.000010 0.013051 0.064103
0.000010 0.000010 0.000010 0.000010 0.023602 0.011856 0.003109 0.000010 0.000010 0.000010 0.016348 0.025579 0.000010 0.000010 0.000010 0.000010 0.517392 0.000010 0.000010 0.000010 0.000010 0.000010 0.035262 0.026080 0.119582 0.000010 0.000010 0.026976 0.000010 0.017661 0.000010 0.000010 0.000010 0.009515 0.000010 0.014949 0.000010 0.000010 0.025693 0.000010 0.000010 0.000010 0.005406 0.032295 0.000010 0.000010 0.000010 0.011970 0.000010 0.016929 0.000010 0.000010 0.002919 0.000010 0.003859 0.000010 0.000010 0.000010 0.052638
0.000010 0.000010 0.003516 0.000010 0.060271 0.000010 0.000010 0.000010 0.000010 0.000010 0.016629 0.009199 0.000010 0.000010 0.000010 0.000010 0.533677 0.000010 0.000010 0.000010 0.000010 0.000010 0.009879 0.000010 0.185239 0.000010 0.000010 0.000010 0.000010 0.026696 0.000010 0.000010 0.000010 0.000010 0.000010 0.000010 0.009348 0.000010 0.000010 0.010573 0.000010 0.000010 0.000010 0.040403 0.004038 0.000010 0.039154 0.000010 0.000010 0.000010 0.000010 0.000010 0.000010 0.000010 0.000010 0.000010 0.000010 0.000010 0.050929
0.000010 0.000010 0.000010 0.000010 0.047197 0.000010 0.001862 0.000010 0.000010 0.000010 0.000010 0.000010 0.000010 0.000010 0.000010 0.000010 0.533442 0.000010 0.000010 0.000010 0.000010 0.000010 0.026958 0.017944 0.178737 0.000010 0.000010 0.000010 0.000010 0.000010 0.035701 0.000010 0.000010 0.000010 0.000010 0.000010 0.000010 0.000010 0.045697 0.000010 0.000010 0.000010 0.000010 0.009119 0.000010 0.000010 0.000010 0.000010 0.000010 0.014505 0.000010 0.000010 0.000010 0.000010 0.000010 0.000010 0.000010 0.002990 0.085377
0.000010 0.000010 0.000010 0.012878 0.031716 0.000010 0.006275 0.000010 0.000010 0.000010 0.000206 0.001448 0.000010 0.000010 0.001541 0.008733 0.524663 0.000010 0.000121 0.000010 0.000010 0.000010 0.003241 0.000010 0.159155 0.000010 0.000010 0.001584 0.000010 0.026014 0.031087 0.000010 0.000010 0.000010 0.000010 0.000010 0.004203 0.000010 0.030377 0.020505 0.000010 0.000010 0.002297 0.015284 0.000010 0.000010 0.039196 0.013021 0.000010 0.010614 0.000010 0.001726 0.000010 0.000010 0.000010 0.000010 0.017449 0.009829 0.026507
0.000010 0.000010 0.000010 0.028045 0.000010 0.000010 0.000200 0.000010 0.000010 0.000010 0.010331 0.006619 0.000010 0.000010 0.000010 0.000010 0.557043 0.000010 0.000010 0.000010 0.000010 0.000010 0.000010 0.000010 0.263166 0.000010 0.000010 0.000010 0.000010 0.019406 0.007608 0.000010 0.000010 0.000010 0.000010 0.000010 0.000010 0.000010 0.000012 0.000010 0.000010 0.000010 0.000010 0.059799 0.000010 0.000010 0.034564 0.000010 0.000010 0.000010 0.000010 0.000010 0.000010 0.000010 0.000010 0.000010 0.012738 0.000010 0.000010
0.000010 0.000010 0.000010 0.000010 0.000010 0.000010 0.012745 0.000010 0.000010 0.000010 0.000010 0.022437 0.006162 0.000010 0.000010 0.006176 0.649231 0.000010 0.000010 0.000010 0.000010 0.000010 0.000010 0.000010 0.045775 0.000566 0.000010 0.000452 0.000010 0.023723 0.015116 0.038580 0.000010 0.000010 0.000010 0.006643 0.054115 0.000010 0.013286 0.000010 0.000010 0.000010 0.007104 0.015922 0.000010 0.000010 0.033640 0.000010 0.000010 0.000010 0.000010 0.000010 0.000010 0.000010 0.000010 0.000120 0.005278 0.008394 0.034154
0.001573 0.000010 0.000010 0.003092 0.030002 0.000010 0.013607 0.000010 0.000010 0.000010 0.000010 0.035373 0.019420 0.002985 0.000010 0.000010 0.600185 0.016075 0.000010 0.000010 0.000010 0.000010 0.000010 0.000010 0.021647 0.000010 0.005436 0.000010 0.010608 0.000010 0.013429 0.028653 0.000010 0.000010 0.000010 0.000418 0.000010 0.000010 0.030701 0.000010 0.000010 0.000010 0.005702 0.047114 0.000010 0.010944 0.000010 0.006302 0.000010 0.001442 0.010059 0.000010 0.000010 0.000010 0.000280 0.001383 0.019052 0.000010 0.064187
0.000010 0.000010 0.009153 0.000010 0.000010 0.000010 0.000010 0.000010 0.000010 0.000010 0.007377 0.012303 0.000010 0.000010 0.000010 0.000010 0.689199 0.000010 0.000010 0.000010 0.000010 0.000010 0.000010 0.000010 0.074023 0.000010 0.000010 0.000010 0.000010 0.000010 0.000010 0.000607 0.000010 0.000010 0.000010 0.000010 0.000010 0.000010 0.003803 0.000010 0.000010 0.000010 0.000010 0.024069 0.000010 0.000010 0.011774 0.000010 0.000010 0.000010 0.000010 0.000010 0.002288 0.000010 0.000010 0.001211 0.010846 0.000359 0.152538
0.000010 0.000010 0.022661 0.000010 0.000010 0.000010 0.005473 0.000010 0.000010 0.000010 0.020015 0.000010 0.000010 0.000010 0.000010 0.000010 0.692596 0.000010 0.000010 0.000010 0.000010 0.000010 0.000010 0.000010 0.053908 0.000010 0.000010 0.000010 0.000010 0.009939 0.039347 0.015141 0.000010 0.000010 0.000010 0.000010 0.000010 0.000010 0.000010 0.010056 0.000010 0.000010 0.000010 0.018907 0.000010 0.000010 0.000010 0.000010 0.000010 0.000010 0.000010 0.000010 0.000010 0.000010 0.000010 0.000010 0.027927 0.008515 0.075055
0.002108 0.015612 0.027579 0.000010 0.000010 0.006139 0.019526 0.007116 0.017714 0.000698 0.000010 0.033843 0.049732 0.000010 0.000010 0.000010 0.498928 0.015531 0.000010 0.000010 0.000010 0.000010 0.003982 0.000665 0.081272 0.017416 0.010562 0.000010 0.002763 0.026278 0.000010 0.007910 0.003268 0.000010 0.000010 0.008343 0.000010 0.000010 0.000010 0.000010 0.008778 0.000010 0.011481 0.000010 0.010720 0.000939 0.000010 0.000010 0.016536 0.000010 0.000010 0.000010 0.041342 0.000010 0.000010 0.019692 0.000010 0.000010 0.033236
0.000010 0.000010 0.017571 0.000010 0.000010 0.000010 0.004541 0.000010 0.000010 0.000010 0.000010 0.000010 0.000010 0.000010 0.000010 0.000010 0.679383 0.000010 0.000010 0.000010 0.000010 0.000010 0.028323 0.000010 0.048167 0.000010 0.000010 0.000010 0.000010 0.004991 0.000010 0.012178 0.000010 0.000010 0.000010 0.006335 0.000010 0.000010 0.028277 0.009928 0.000010 0.000010 0.000010 0.000010 0.010381 0.000010 0.008724 0.000010 0.000010 0.000010 0.000010 0.000010 0.000010 0.000010 0.000010 0.000010 0.014959 0.000010 0.125793
0.000010 0.011575 0.002229 0.000019 0.013001 0.000010 0.024373 0.000010 0.000010 0.000010 0.013642 0.002011 0.036939 0.000010 0.000010 0.000010 0.633117 0.006400 0.000010 0.000010 0.000010 0.000013 0.004687 0.000010 0.045312 0.000010 0.000010 0.000010 0.000010 0.000010 0.000010 0.047765 0.000010 0.000010 0.000010 0.009188 0.000010 0.000010 0.019945 0.000010 0.000010 0.000010 0.000010 0.000010 0.000010 0.000010 0.000010 0.004863 0.005531 0.000010 0.000010 0.000010 0.015749 0.000010 0.000010 0.000010 0.011887 0.000010 0.091375
0.000010 0.015587 0.020856 0.000010 0.000010 0.000010 0.020412 0.000010 0.000010 0.000010 0.000010 0.034242 0.047917 0.013012 0.000010 0.005410 0.509460 0.000010 0.000010 0.000010 0.002744 0.000010 0.008890 0.028617 0.064969 0.000010 0.000010 0.001889 0.000010 0.029369 0.000359 0.000010 0.000010 0.000010 0.000010 0.000010 0.000010 0.000010 0.012297 0.000010 0.004054 0.000010 0.045219 0.046453 0.000010 0.000010 0.015654 0.009240 0.000010 0.000010 0.004488 0.005194 0.029310 0.004921 0.000010 0.000010 0.000010 0.019107 0.000010
0.000010 0.000010 0.000010 0.744979 0.067718 0.000010 0.000010 0.000010 0.000010 0.000010 0.000010 0.000010 0.000010 0.000010 0.000010 0.000010 0.000010 0.000010 0.000010 0.000010 0.000010 0.000010 0.016801 0.000010 0.096014 0.000010 0.000010 0.014155 0.000010 0.000788 0.000010 0.001716 0.000010 0.000010 0.000010 0.000010 0.001138 0.000010 0.047851 0.000010 0.000010 0.000010 0.000010 0.000010 0.008351 0.000010 0.000010 0.000010 0.000010 0.000010 0.000010 0.000010 0.000010 0.000010 0.000010 0.000010 0.000010 0.000010 0.000010
0.000010 0.000010 0.003958 0.715583 0.061144 0.000010 0.000010 0.000010 0.000010 0.002114 0.000010 0.000010 0.000010 0.000010 0.000010 0.000010 0.000010 0.000010 0.000010 0.000010 0.000010 0.000010 0.000010 0.000010 0.088845 0.000010 0.000010 0.000010 0.000010 0.000010 0.002508 0.000010 0.000010 0.000010 0.000010 0.000010 0.000010 0.000010 0.083070 0.000010 0.000010 0.000010 0.000010 0.000010 0.031576 0.000010 0.000010 0.010703 0.000010 0.000010 0.000010 0.000010 0.000010 0.000010 0.000010 0.000010 0.000010 0.000010 0.000010
0.000010 0.000010 0.000010 0.688903 0.084475 0.000010 0.000010 0.000010 0.000010 0.000010 0.000010 0.000010 0.000010 0.000010 0.000010 0.000010 0.000010 0.000010 0.000010 0.000010 0.000010 0.000010 0.000010 0.000010 0.144190 0.000010 0.000010 0.005070 0.000010 0.000010 0.020283 0.000010 0.000010 0.000010 0.000010 0.000010 0.000010 0.000010 0.020614 0.002606 0.000010 0.000010 0.000010 0.000010 0.002871 0.000010 0.022041 0.001530 0.000010 0.006939 0.000010 0.000010 0.000010 0.000010 0.000010 0.000010 0.000010 0.000010 0.000010
0.000010 0.000010 0.000010 0.622545 0.021492 0.000010 0.000010 0.000010 0.000010 0.000010 0.000010 0.000010 0.000010 0.000010 0.000010 0.000010 0.000010 0.000010 0.000010 0.000010 0.000010 0.000010 0.000010 0.000010 0.136535 0.000010 0.000010 0.028813 0.000010 0.000010 0.000010 0.000010 0.000010 0.000010 0.000010 0.000010 0.000010 0.000010 0.103909 0.004271 0.000010 0.000010 0.000010 0.000010 0.000010 0.000010 0.030272 0.000010 0.000010 0.000010 0.000010 0.000010 0.000010 0.000010 0.000010 0.000010 0.000010 0.051653 0.000010
0.000010 0.000010 0.000010 0.726234 0.061920 0.000010 0.000010 0.000010 0.000010 0.000010 0.000010 0.000010 0.000010 0.000010 0.000010 0.000010 0.000010 0.000010 0.000010 0.000010 0.000010 0.000010 0.008770 0.000010 0.093885 0.000010 0.000010 0.014782 0.000010 0.000010 0.000010 0.000010 0.000010 0.000010 0.000010 0.000010 0.000010 0.000010 0.040518 0.000010 0.000010 0.000010 0.000010 0.000010 0.015343 0.000010 0.000010 0.003365 0.000010 0.000010 0.000010 0.000010 0.000010 0.000010 0.000010 0.000010 0.000010 0.001846 0.032846
0.000010 0.000010 0.000010 0.574388 0.053049 0.000010 0.000010 0.000010 0.000010 0.000010 0.003880 0.000010 0.000010 0.000010 0.000010 0.000010 0.000010 0.000010 0.000010 0.000010 0.000010 0.000010 0.028137 0.000010 0.154964 0.000010 0.000010 0.018426 0.000010 0.000010 0.006437 0.000010 0.000010 0.000010 0.000010 0.000010 0.000010 0.000010 0.113675 0.000010 0.000010 0.000010 0.000010 0.008853 0.014698 0.000010 0.000010 0.012731 0.000010 0.000010 0.000010 0.000010 0.000010 0.000010 0.000010 0.000010 0.009315 0.000986 0.000010
0.000010 0.000010 0.000010 0.999420 0.000010 0.000010 0.000010 0.000010 0.000010 0.000010 0.000010 0.000010 0.000010 0.000010 0.000010 0.000010 0.000010 0.000010 0.000010 0.000010 0.000010 0.000010 0.000010 0.000010 0.000010 0.000010 0.000010 0.000010 0.000010 0.000010 0.000010 0.000010 0.000010 0.000010 0.000010 0.000010 0.000010 0.000010 0.000010 0.000010 0.000010 0.000010 0.000010 0.000010 0.000010 0.000010 0.000010 0.000010 0.000010 0.000010 0.000010 0.000010 0.000010 0.000010 0.000010 0.000010 0.000010 0.000010 0.000010
0.000010 0.000010 0.000010 0.999420 0.000010 0.000010 0.000010 0.000010 0.000010 0.000010 0.000010 0.000010 0.000010 0.000010 0.000010 0.000010 0.000010 0.000010 0.000010 0.000010 0.000010 0.000010 0.000010 0.000010 0.000010 0.000010 0.000010 0.000010 0.000010 0.000010 0.000010 0.000010 0.000010 0.000010 0.000010 0.000010 0.000010 0.000010 0.000010 0.000010 0.000010 0.000010 0.000010 0.000010 0.000010 0.000010 0.000010 0.000010 0.000010 0.000010 0.000010 0.000010 0.000010 0.000010 0.000010 0.000010 0.000010 0.000010 0.000010
0.000010 0.000010 0.000010 0.999420 0.000010 0.000010 0.000010 0.000010 0.000010 0.000010 0.000010 0.000010 0.000010 0.000010 0.000010 0.000010 0.000010 0.000010 0.000010 0.000010 0.000010 0.000010 0.000010 0.000010 0.000010 0.000010 0.000010 0.000010 0.000010 0.000010 0.000010 0.000010 0.000010 0.000010 0.000010 0.000010 0.000010 0.000010 0.000010 0.000010 0.000010 0.000010 0.000010 0.000010 0.000010 0.000010 0.000010 0.000010 0.000010 0.000010 0.000010 0.000010 0.000010 0.000010 0.000010 0.000010 0.000010 0.000010 0.000010
0.000010 0.000010 0.000010 0.999420 0.000010 0.000010 0.000010 0.000010 0.000010 0.000010 0.000010 0.000010 0.000010 0.000010 0.000010 0.000010 0.000010 0.000010 0.000010 0.000010 0.000010 0.000010 0.000010 0.000010 0.000010 0.000010 0.000010 0.000010 0.000010 0.000010 0.000010 0.000010 0.000010 0.000010 0.000010 0.000010 0.000010 0.000010 0.000010 0.000010 0.000010 0.000010 0.000010 0.000010 0.000010 0.000010 0.000010 0.000010 0.000010 0.000010 0.000010 0.000010 0.000010 0.000010 0.000010 0.000010 0.000010 0.000010 0.000010
0.000010 0.000010 0.000010 0.999420 0.000010 0.000010 0.000010 0.000010 0.000010 0.000010 0.000010 0.000010 0.000010 0.000010 0.000010 0.000010 0.000010 0.000010 0.000010 0.000010 0.000010 0.000010 0.000010 0.000010 0.000010 0.000010 0.000010 0.000010 0.000010 0.000010 0.000010 0.000010 0.000010 0.000010 0.000010 0.000010 0.000010 0.000010 0.000010 0.000010 0.000010 0.000010 0.000010 0.000010 0.000010 0.000010 0.000010 0.000010 0.000010 0.000010 0.000010 0.000010 0.000010 0.000010 0.000010 0.000010 0.000010 0.000010 0.000010
0.000010 0.000010 0.000010 0.999420 0.000010 0.000010 0.000010 0.000010 0.000010 0.000010 0.000010 0.000010 0.000010 0.000010 0.000010 0.000010 0.000010 0.000010 0.000010 0.000010 0.000010 0.000010 0.000010 0.000010 0.000010 0.000010 0.000010 0.000010 0.000010 0.000010 0.000010 0.000010 0.000010 0.000010 0.000010 0.000010 0.000010 0.000010 0.000010 0.000010 0.000010 0.000010 0.000010 0.000010 0.000010 0.000010 0.000010 0.000010 0.000010 0.000010 0.000010 0.000010 0.000010 0.000010 0.000010 0.000010 0.000010 0.000010 0.000010
0.000010 0.000010 0.000010 0.999420 0.000010 0.000010 0.000010 0.000010 0.000010 0.000010 0.000010 0.000010 0.000010 0.000010 0.000010 0.000010 0.000010 0.000010 0.000010 0.000010 0.000010 0.000010 0.000010 0.000010 0.000010 0.000010 0.000010 0.000010 0.000010 0.000010 0.000010 0.000010 0.000010 0.000010 0.000010 0.000010 0.000010 0.000010 0.000010 0.000010 0.000010 0.000010 0.000010 0.000010 0.000010 0.000010 0.000010 0.000010 0.000010 0.000010 0.000010 0.000010 0.000010 0.000010 0.000010 0.000010 0.000010 0.000010 0.000010
0.000010 0.000010 0.000010 0.999420 0.000010 0.000010 0.000010 0.000010 0.000010 0.000010 0.000010 0.000010 0.000010 0.000010 0.000010 0.000010 0.000010 0.000010 0.000010 0.000010 0.000010 0.000010 0.000010 0.000010 0.000010 0.000010 0.000010 0.000010 0.000010 0.000010 0.000010 0.000010 0.000010 0.000010 0.000010 0.000010 0.000010 0.000010 0.000010 0.000010 0.000010 0.000010 0.000010 0.000010 0.000010 0.000010 0.000010 0.000010 0.000010 0.000010 0.000010 0.000010 0.000010 0.000010 0.000010 0.000010 0.000010 0.000010 0.000010
0.000010 0.000010 0.000010 0.999420 0.000010 0.000010 0.000010 0.000010 0.000010 0.000010 0.000010 0.000010 0.000010 0.000010 0.000010 0.000010 0.000010 0.000010 0.000010 0.000010 0.000010 0.000010 0.000010 0.000010 0.000010 0.000010 0.000010 0.000010 0.000010 0.000010 0.000010 0.000010 0.000010 0.000010 0.000010 0.000010 0.000010 0.000010 0.000010 0.000010 0.000010 0.000010 0.000010 0.000010 0.000010 0.000010 0.000010 0.000010 0.000010 0.000010 0.000010 0.000010 0.000010 0.000010 0.000010 0.000010 0.000010 0.000010 0.000010
0.000010 0.000010 0.000010 0.975246 0.008012 0.000010 0.000010 0.000010 0.000010 0.000010 0.000010 0.000010 0.000010 0.000010 0.000010 0.000010 0.000010 0.000010 0.000010 0.000010 0.000010 0.000010 0.000010 0.000010 0.000010 0.000010 0.000010 0.016181 0.000010 0.000010 0.000010 0.000010 0.000010 0.000010 0.000010 0.000010 0.000010 0.000010 0.000010 0.000010 0.000010 0.000010 0.000010 0.000010 0.000010 0.000010 0.000010 0.000010 0.000010 0.000010 0.000010 0.000010 0.000010 0.000010 0.000010 0.000010 0.000010 0.000010 0.000010
0.000010 0.000010 0.000010 0.999420 0.000010 0.000010 0.000010 0.000010 0.000010 0.000010 0.000010 0.000010 0.000010 0.000010 0.000010 0.000010 0.000010 0.000010 0.000010 0.000010 0.000010 0.000010 0.000010 0.000010 0.000010 0.000010 0.000010 0.000010 0.000010 0.000010 0.000010 0.000010 0.000010 0.000010 0.000010 0.000010 0.000010 0.000010 0.000010 0.000010 0.000010 0.000010 0.000010 0.000010 0.000010 0.000010 0.000010 0.000010 0.000010 0.000010 0.000010 0.000010 0.000010 0.000010 0.000010 0.000010 0.000010 0.000010 0.000010
0.000010 0.000010 0.000010 0.999420 0.000010 0.000010 0.000010 0.000010 0.000010 0.000010 0.000010 0.000010 0.000010 0.000010 0.000010 0.000010 0.000010 0.000010 0.000010 0.000010 0.000010 0.000010 0.000010 0.000010 0.000010 0.000010 0.000010 0.000010 0.000010 0.000010 0.000010 0.000010 0.000010 0.000010 0.000010 0.000010 0.000010 0.000010 0.000010 0.000010 0.000010 0.000010 0.000010 0.000010 0.000010 0.000010 0.000010 0.000010 0.000010 0.000010 0.000010 0.000010 0.000010 0.000010 0.000010 0.000010 0.000010 0.000010 0.000010
0.000010 0.000010 0.000010 0.999420 0.000010 0.000010 0.000010 0.000010 0.000010 0.000010 0.000010 0.000010 0.000010 0.000010 0.000010 0.000010 0.000010 0.000010 0.000010 0.000010 0.000010 0.000010 0.000010 0.000010 0.000010 0.000010 0.000010 0.000010 0.000010 0.000010 0.000010 0.000010 0.000010 0.000010 0.000010 0.000010 0.000010 0.000010 0.000010 0.000010 0.000010 0.000010 0.000010 0.000010 0.000010 0.000010 0.000010 0.000010 0.000010 0.000010 0.000010 0.000010 0.000010 0.000010 0.000010 0.000010 0.000010 0.000010 0.000010
0.000010 0.000010 0.000010 0.999420 0.000010 0.000010 0.000010 0.000010 0.000010 0.000010 0.000010 0.000010 0.000010 0.000010 0.000010 0.000010 0.000010 0.000010 0.000010 0.000010 0.000010 0.000010 0.000010 0.000010 0.000010 0.000010 0.000010 0.000010 0.000010 0.000010 0.000010 0.000010 0.000010 0.000010 0.000010 0.000010 0.000010 0.000010 0.000010 0.000010 0.000010 0.000010 0.000010 0.000010 0.000010 0.000010 0.000010 0.000010 0.000010 0.000010 0.000010 0.000010 0.000010 0.000010 0.000010 0.000010 0.000010 0.000010 0.000010
0.000010 0.000010 0.000010 0.000010 0.000010 0.000010 0.000010 0.000010 0.000010 0.000010 0.000010 0.000010 0.000010 0.000010 0.000010 0.000010 0.000010 0.000010 0.000010 0.000010 0.000010 0.000010 0.000010 0.000010 0.000010 0.000010 0.000010 0.000010 0.000010 0.000010 0.000010 0.000010 0.000010 0.000010 0.000010 0.000010 0.000010 0.000010 0.000010 0.000010 0.000010 0.000010 0.000010 0.000010 0.000010 0.000010 0.999420 0.000010 0.000010 0.000010 0.000010 0.000010 0.000010 0.000010 0.000010 0.000010 0.000010 0.000010 0.000010
0.000010 0.000010 0.000010 0.000010 0.004314 0.000010 0.000010 0.000010 0.000010 0.000010 0.004309 0.000010 0.000010 0.000010 0.000010 0.000010 0.000010 0.000010 0.000010 0.000010 0.000010 0.000010 0.000010 0.000010 0.024141 0.000010 0.000010 0.000010 0.000010 0.000010 0.000010 0.000010 0.000010 0.000010 0.000010 0.000010 0.013299 0.000010 0.002443 0.000010 0.000010 0.000010 0.000010 0.000010 0.000010 0.000010 0.920679 0.030295 0.000010 0.000010 0.000010 0.000010 0.000010 0.000010 0.000010 0.000010 0.000010 0.000010 0.000010
0.000010 0.000010 0.000010 0.000010 0.000010 0.000010 0.000010 0.000010 0.000010 0.000010 0.000010 0.000010 0.000010 0.000010 0.000010 0.000010 0.000010 0.000010 0.000010 0.000010 0.000010 0.000010 0.000010 0.000010 0.000010 0.000010 0.000010 0.000010 0.000010 0.000010 0.000010 0.000010 0.000010 0.000010 0.000010 0.000010 0.000010 0.000010 0.000010 0.000010 0.000010 0.000010 0.000010 0.000010 0.000010 0.000010 0.999420 0.000010 0.000010 0.000010 0.000010 0.000010 0.000010 0.000010 0.000010 0.000010 0.000010 0.000010 0.000010
0.000010 0.000010 0.000010 0.000010 0.000010 0.000010 0.000010 0.000010 0.000010 0.000010 0.000010 0.000010 0.000010 0.000010 0.000010 0.000010 0.000010 0.000010 0.000010 0.000010 0.000010 0.000010 0.000010 0.000010 0.000010 0.000010 0.000010 0.000010 0.000010 0.000010 0.003520 0.000010 0.000010 0.000010 0.000010 0.000010 0.000010 0.000010 0.000010 0.000010 0.000010 0.000010 0.000010 0.000010 0.000010 0.000010 0.992429 0.003490 0.000010 0.000010 0.000010 0.000010 0.000010 0.000010 0.000010 0.000010 0.000010 0.000010 0.000010
0.000010 0.000010 0.000010 0.000010 0.000010 0.000010 0.000010 0.000010 0.000010 0.000010 0.000010 0.000010 0.000010 0.000010 0.000010 0.000010 0.000010 0.000010 0.000010 0.000010 0.000010 0.000010 0.000010 0.000010 0.000010 0.000010 0.000010 0.000010 0.000010 0.000010 0.000010 0.000010 0.000010 0.000010 0.000010 0.000010 0.000010 0.000010 0.000010 0.000010 0.000010 0.000010 0.000010 0.000010 0.000010 0.000010 0.999420 0.000010 0.000010 0.000010 0.000010 0.000010 0.000010 0.000010 0.000010 0.000010 0.000010 0.000010 0.000010
0.000010 0.000010 0.000010 0.000010 0.000010 0.000010 0.000010 0.000010 0.000010 0.000010 0.000010 0.000010 0.000010 0.000010 0.000010 0.000010 0.000010 0.000010 0.000010 0.000010 0.000010 0.000010 0.035490 0.000010 0.000010 0.000010 0.000010 0.000010 0.000010 0.000010 0.000010 0.000010 0.000010 0.000010 0.000010 0.000010 0.000010 0.000010 0.000010 0.000010 0.000010 0.000010 0.000010 0.000010 0.000010 0.000010 0.963940 0.000010 0.000010 0.000010 0.000010 0.000010 0.000010 0.000010 0.000010 0.000010 0.000010 0.000010 0.000010
0.000010 0.000010 0.000010 0.000010 0.000010 0.000010 0.000010 0.000010 0.000010 0.000010 0.000010 0.000010 0.000010 0.000010 0.000010 0.000010 0.000010 0.000010 0.000010 0.000010 0.000010 0.000010 0.006330 0.000010 0.000010 0.000010 0.000010 0.000010 0.000010 0.000010 0.000010 0.024293 0.000010 0.000010 0.000010 0.000010 0.000010 0.000010 0.000010 0.000010 0.000010 0.000010 0.000010 0.000010 0.000010 0.000010 0.968817 0.000010 0.000010 0.000010 0.000010 0.000010 0.000010 0.000010 0.000010 0.000010 0.000010 0.000010 0.000010
0.000010 0.000010 0.000010 0.000010 0.005697 0.000010 0.000010 0.004311 0.000010 0.000010 0.000010 0.000010 0.000010 0.000010 0.000010 0.012857 0.000010 0.000010 0.000010 0.000010 0.000010 0.000010 0.034947 0.000010 0.000010 0.000010 0.000010 0.013312 0.000010 0.005912 0.000010 0.000010 0.000010 0.000010 0.000010 0.000010 0.000010 0.000010 0.004907 0.000010 0.000010 0.000010 0.000010 0.049511 0.005651 0.000010 0.854430 0.000010 0.000010 0.000010 0.000010 0.000010 0.000010 0.000010 0.000010 0.000010 0.000010 0.007985 0.000010
0.000010 0.000010 0.000015 0.000010 0.000010 0.000010 0.000010 0.000010 0.000010 0.000010 0.000010 0.000010 0.000010 0.000010 0.000010 0.000010 0.000010 0.000010 0.000010 0.000010 0.000010 0.000010 0.000010 0.000010 0.000010 0.000010 0.000010 0.000010 0.000010 0.000010 0.000010 0.000010 0.000010 0.000010 0.000010 0.000010 0.000010 0.000010 0.000010 0.000010 0.000010 0.000010 0.000010 0.000010 0.000010 0.000010 0.999415 0.000010 0.000010 0.000010 0.000010 0.000010 0.000010 0.000010 0.000010 0.000010 0.000010 0.000010 0.000010
0.000010 0.000010 0.000010 0.000010 0.000010 0.000010 0.000010 0.000010 0.000010 0.000010 0.000010 0.000010 0.000010 0.000010 0.000010 0.000010 0.000010 0.000010 0.000010 0.000010 0.000010 0.000010 0.000010 0.000010 0.000010 0.000010 0.000010 0.000010 0.000010 0.000010 0.000010 0.000010 0.000010 0.000010 0.000010 0.000010 0.000010 0.000010 0.000010 0.000010 0.000010 0.000010 0.000010 0.000010 0.000010 0.000010 0.999420 0.000010 0.000010 0.000010 0.000010 0.000010 0.000010 0.000010 0.000010 0.000010 0.000010 0.000010 0.000010
0.000010 0.000010 0.000010 0.000010 0.000010 0.000010 0.000010 0.000010 0.000010 0.000010 0.000010 0.000010 0.000010 0.000010 0.000010 0.000010 0.000010 0.000010 0.000010 0.000010 0.000010 0.000010 0.000010 0.000010 0.019184 0.000010 0.000010 0.000010 0.000010 0.000010 0.032629 0.000010 0.000010 0.000010 0.000010 0.000010 0.000010 0.000010 0.000010 0.000010 0.000010 0.000010 0.000010 0.000010 0.001058 0.000010 0.946579 0.000010 0.000010 0.000010 0.000010 0.000010 0.000010 0.000010 0.000010 0.000010 0.000010 0.000010 0.000010
0.000010 0.000010 0.000010 0.000010 0.000010 0.000010 0.000010 0.000010 0.000010 0.000010 0.000010 0.000010 0.000010 0.000010 0.000010 0.000010 0.000010 0.000010 0.000010 0.000010 0.000010 0.000010 0.000010 0.000010 0.000010 0.000010 0.000010 0.000010 0.000010 0.000010 0.000010 0.000010 0.000010 0.000010 0.000010 0.000010 0.000010 0.000010 0.000010 0.000010 0.000010 0.000010 0.000010 0.000010 0.000010 0.000010 0.999420 0.000010 0.000010 0.000010 0.000010 0.000010 0.000010 0.000010 0.000010 0.000010 0.000010 0.000010 0.000010
0.000010 0.000010 0.000010 0.000010 0.000010 0.000010 0.000010 0.000010 0.000010 0.000010 0.000010 0.000010 0.000010 0.000010 0.000010 0.000010 0.000010 0.000010 0.000010 0.000010 0.000010 0.000010 0.000010 0.000010 0.000010 0.000010 0.000010 0.000010 0.000010 0.000010 0.000010 0.000010 0.000010 0.000010 0.000010 0.000010 0.000010 0.000010 0.000010 0.000010 0.000010 0.000010 0.000010 0.000010 0.000010 0.000010 0.999420 0.000010 0.000010 0.000010 0.000010 0.000010 0.000010 0.000010 0.000010 0.000010 0.000010 0.000010 0.000010
0.000010 0.000010 0.000010 0.000010 0.000010 0.000010 0.000010 0.000010 0.000010 0.000010 0.000010 0.000010 0.000010 0.000010 0.000010 0.000010 0.000010 0.000010 0.000010 0.000010 0.000010 0.000010 0.000010 0.000010 0.000010 0.000010 0.000010 0.000010 0.000010 0.000010 0.000010 0.000010 0.000010 0.000010 0.000010 0.000010 0.000010 0.000010 0.000010 0.001974 0.000010 0.000010 0.000010 0.010034 0.000010 0.000010 0.987432 0.000010 0.000010 0.000010 0.000010 0.000010 0.000010 0.000010 0.000010 0.000010 0.000010 0.000010 0.000010
0.000010 0.000010 0.000010 0.000010 0.000010 0.000010 0.000010 0.000010 0.000010 0.000010 0.000010 0.000010 0.000010 0.000010 0.000010 0.000010 0.000010 0.000010 0.000010 0.000010 0.000010 0.000010 0.043568 0.000010 0.005272 0.000010 0.000010 0.000010 0.000010 0.007767 0.000010 0.000010 0.000010 0.000010 0.000010 0.000010 0.000010 0.000010 0.006533 0.000010 0.000010 0.000010 0.000010 0.000010 0.009680 0.000010 0.914842 0.000010 0.000010 0.000010 0.000010 0.000010 0.000010 0.000010 0.000010 0.000010 0.000016 0.011812 0.000010
0.000010 0.000010 0.000010 0.000010 0.000010 0.000010 0.000010 0.000010 0.000010 0.000010 0.000010 0.000010 0.000010 0.000010 0.000010 0.000010 0.000010 0.000010 0.000010 0.000010 0.000010 0.000010 0.000010 0.000010 0.000010 0.000010 0.000010 0.000010 0.000010 0.000010 0.000010 0.000010 0.000010 0.000010 0.000010 0.000010 0.000010 0.000010 0.000010 0.000010 0.000010 0.000010 0.000010 0.000010 0.000010 0.000010 0.999420 0.000010 0.000010 0.000010 0.000010 0.000010 0.000010 0.000010 0.000010 0.000010 0.000010 0.000010 0.000010
0.000010 0.000010 0.000010 0.000010 0.000010 0.000010 0.001843 0.000010 0.000010 0.000010 0.000010 0.000010 0.000010 0.000010 0.000010 0.000010 0.000010 0.000010 0.000010 0.000010 0.000010 0.000010 0.092260 0.000010 0.009837 0.000010 0.000010 0.000010 0.000010 0.008769 0.012610 0.039488 0.000010 0.000010 0.000010 0.000010 0.000010 0.000010 0.051491 0.000010 0.000010 0.000010 0.000010 0.038938 0.000010 0.000010 0.730108 0.000010 0.000010 0.014165 0.000010 0.000010 0.000010 0.000010 0.000010 0.000010 0.000010 0.000010 0.000010
0.000010 0.000010 0.000010 0.000010 0.000010 0.000010 0.000010 0.000010 0.000010 0.000010 0.000010 0.000010 0.000010 0.000010 0.000010 0.000010 0.000010 0.000010 0.000010 0.000010 0.000010 0.000010 0.000010 0.000010 0.000010 0.000010 0.000010 0.000010 0.000010 0.000010 0.000010 0.000010 0.000010 0.000010 0.000010 0.000010 0.000010 0.000010 0.000010 0.000010 0.000010 0.000010 0.000010 0.000010 0.000010 0.000010 0.999420 0.000010 0.000010 0.000010 0.000010 0.000010 0.000010 0.000010 0.000010 0.000010 0.000010 0.000010 0.000010
0.000010 0.000010 0.000010 0.000010 0.000010 0.000010 0.000010 0.000010 0.000010 0.000010 0.000010 0.000010 0.000010 0.000010 0.000010 0.000010 0.000010 0.000010 0.000010 0.000010 0.000010 0.000010 0.000010 0.000010 0.000010 0.000010 0.000010 0.000010 0.000010 0.000010 0.000010 0.000010 0.000010 0.000010 0.000010 0.000010 0.000010 0.000010 0.000010 0.000010 0.000010 0.000010 0.000010 0.000010 0.000010 0.000010 0.999420 0.000010 0.000010 0.000010 0.000010 0.000010 0.000010 0.000010 0.000010 0.000010 0.000010 0.000010 0.000010
0.000010 0.000010 0.000010 0.000010 0.000010 0.000010 0.000010 0.000010 0.000010 0.000010 0.005976 0.000010 0.000010 0.000010 0.000010 0.000010 0.000010 0.000010 0.000010 0.000010 0.000010 0.000010 0.000010 0.000010 0.000010 0.000010 0.000010 0.000010 0.000010 0.000010 0.013872 0.000010 0.000010 0.000010 0.000010 0.000010 0.000010 0.000010 0.017935 0.000010 0.000010 0.000010 0.000010 0.000010 0.000010 0.000010 0.961667 0.000010 0.000010 0.000010 0.000010 0.000010 0.000010 0.000010 0.000010 0.000010 0.000010 0.000010 0.000010
0.000010 0.000010 0.029657 0.000010 0.000010 0.000010 0.030426 0.000010 0.000010 0.000010 0.012778 0.000010 0.011537 0.000010 0.000010 0.000010 0.000010 0.005104 0.000010 0.000010 0.000010 0.000010 0.015786 0.000010 0.000010 0.004012 0.000010 0.000010 0.000010 0.016389 0.052776 0.292183 0.000010 0.000010 0.000010 0.059245 0.022722 0.000010 0.000766 0.000010 0.000010 0.000010 0.000010 0.043363 0.000010 0.003676 0.004516 0.001596 0.000010 0.000010 0.000010 0.000010 0.000010 0.000010 0.000010 0.000413 0.002417 0.000010 0.390249
0.000010 0.000010 0.066797 0.000010 0.000010 0.000010 0.000010 0.000010 0.000010 0.000010 0.000010 0.000010 0.002074 0.000010 0.000010 0.000010 0.000010 0.000010 0.000010 0.000010 0.011218 0.000010 0.000010 0.000010 0.000010 0.001819 0.000010 0.000010 0.000010 0.018931 0.054324 0.395758 0.000010 0.002469 0.000010 0.108249 0.039612 0.000010 0.000010 0.000010 0.000010 0.000010 0.000010 0.010997 0.000010 0.000010 0.018914 0.012610 0.012837 0.000010 0.000010 0.000010 0.000010 0.000010 0.000010 0.000628 0.000010 0.000010 0.242335
0.000010 0.000010 0.051399 0.000010 0.000010 0.000010 0.000010 0.000010 0.000010 0.000010 0.000010 0.000010 0.000010 0.000010 0.000010 0.000010 0.000010 0.000010 0.000010 0.000010 0.000010 0.000010 0.000010 0.000010 0.000010 0.000010 0.000010 0.000010 0.000010 0.048424 0.068898 0.102396 0.000010 0.000010 0.000010 0.609373 0.029770 0.000010 0.019052 0.000010 0.000010 0.000010 0.000010 0.000010 0.000010 0.000010 0.000010 0.003541 0.000010 0.000010 0.000010 0.000010 0.000010 0.000010 0.000010 0.000010 0.000010 0.000010 0.066647
0.000010 0.000010 0.000010 0.000010 0.000010 0.000010 0.000010 0.000010 0.000010 0.000010 0.000010 0.000010 0.000010 0.000010 0.000010 0.000010 0.000010 0.000010 0.000010 0.000010 0.000010 0.000015 0.000010 0.000010 0.000010 0.000010 0.000010 0.000010 0.000015 0.000010 0.000010 0.000010 0.000010 0.000010 0.000010 0.999408 0.000010 0.000010 0.000010 0.000010 0.000010 0.000010 0.000010 0.000010 0.000010 0.000012 0.000010 0.000010 0.000010 0.000010 0.000010 0.000010 0.000010 0.000010 0.000010 0.000010 0.000010 0.000010 0.000010
0.000010 0.000010 0.000010 0.000010 0.000010 0.000010 0.000010 0.000010 0.000010 0.000010 0.000010 0.000010 0.000010 0.000010 0.000010 0.000010 0.000010 0.000010 0.000010 0.000010 0.000010 0.000010 0.000010 0.000010 0.000010 0.000010 0.000010 0.000010 0.000010 0.000010 0.000010 0.000010 0.000010 0.000010 0.000010 0.999420 0.000010 0.000010 0.000010 0.000010 0.000010 0.000010 0.000010 0.000010 0.000010 0.000010 0.000010 0.000010 0.000010 0.000010 0.000010 0.000010 0.000010 0.000010 0.000010 0.000010 0.000010 0.000010 0.000010
0.000010 0.000010 0.021118 0.000010 0.000010 0.000010 0.000010 0.000010 0.000010 0.000010 0.000010 0.000010 0.000010 0.000010 0.000010 0.000010 0.000010 0.000010 0.000010 0.000010 0.000010 0.000010 0.000010 0.000010 0.000010 0.000010 0.000010 0.000010 0.000010 0.000012 0.048603 0.127749 0.000010 0.000010 0.000010 0.658762 0.040088 0.000010 0.000010 0.000010 0.000010 0.000010 0.000010 0.000010 0.000010 0.000010 0.000010 0.007019 0.000010 0.000010 0.000010 0.000010 0.000010 0.000010 0.000010 0.000010 0.000010 0.000010 0.096141
0.000010 0.000010 0.056640 0.000010 0.000010 0.000010 0.000010 0.000010 0.000010 0.000010 0.012968 0.000010 0.000010 0.000010 0.000010 0.000010 0.000010 0.000010 0.000010 0.000010 0.000010 0.000010 0.000010 0.000010 0.000010 0.000010 0.000010 0.000010 0.000010 0.022847 0.032529 0.329444 0.000010 0.000010 0.000010 0.290692 0.029720 0.000010 0.003690 0.000010 0.000010 0.000010 0.000010 0.000010 0.000010 0.000010 0.008279 0.023010 0.000010 0.000010 0.000010 0.000010 0.000010 0.000010 0.000010 0.000010 0.000010 0.000010 0.189701
0.000010 0.000010 0.000010 0.000010 0.000010 0.000010 0.000010 0.000010 0.000010 0.000010 0.000010 0.000010 0.000010 0.000010 0.000010 0.000010 0.000010 0.000010 0.000010 0.000010 0.000010 0.000010 0.000010 0.000010 0.000010 0.000010 0.000010 0.000010 0.000010 0.000010 0.000010 0.000010 0.000010 0.000010 0.000010 0.999420 0.000010 0.000010 0.000010 0.000010 0.000010 0.000010 0.000010 0.000010 0.000010 0.000010 0.000010 0.000010 0.000010 0.000010 0.000010 0.000010 0.000010 0.000010 0.000010 0.000010 0.000010 0.000010 0.000010
0.000010 0.000010 0.050758 0.000010 0.000010 0.000010 0.008383 0.000010 0.000010 0.000010 0.026455 0.006441 0.006405 0.000010 0.000010 0.003632 0.000010 0.000010 0.000010 0.000010 0.000010 0.000010 0.000010 0.000010 0.000010 0.000010 0.003568 0.000010 0.000010 0.015166 0.000010 0.092479 0.000010 0.000010 0.000010 0.609757 0.000010 0.000010 0.014585 0.000010 0.000010 0.000010 0.000010 0.011704 0.000010 0.047220 0.020954 0.016516 0.000010 0.000010 0.000010 0.000010 0.000010 0.000010 0.000010 0.000010 0.007942 0.000010 0.057611
0.003608 0.000010 0.012070 0.000010 0.000010 0.000010 0.000010 0.000010 0.000010 0.000010 0.001137 0.004093 0.012202 0.010529 0.000010 0.000010 0.000010 0.000010 0.000010 0.000010 0.016393 0.000010 0.003067 0.000010 0.000010 0.000010 0.000010 0.000010 0.000010 0.038411 0.028116 0.061197 0.000010 0.000010 0.000010 0.504676 0.043682 0.011271 0.000010 0.005444 0.001965 0.000010 0.000010 0.000010 0.000010 0.000010 0.000010 0.005803 0.025815 0.000010 0.000010 0.000010 0.000010 0.008047 0.020558 0.000010 0.000010 0.000010 0.181536
0.000010 0.000010 0.033080 0.000010 0.000010 0.000010 0.000010 0.000010 0.000010 0.001811 0.000010 0.000010 0.000010 0.000010 0.000010 0.000010 0.000010 0.000010 0.000010 0.000010 0.000010 0.000010 0.000010 0.000010 0.000010 0.006711 0.000010 0.000010 0.000010 0.007913 0.053733 0.236757 0.000010 0.000010 0.000010 0.467669 0.033668 0.017559 0.000010 0.000010 0.013376 0.021198 0.011824 0.021150 0.000010 0.000010 0.000010 0.000010 0.008100 0.000010 0.000010 0.000010 0.000010 0.005555 0.000010 0.000010 0.000010 0.004441 0.055035
0.000010 0.000010 0.000010 0.000010 0.000010 0.000010 0.000010 0.000010 0.000010 0.000010 0.000010 0.000010 0.000010 0.000010 0.000010 0.000010 0.000010 0.000010 0.000010 0.000010 0.000010 0.000010 0.000010 0.000010 0.000010 0.000010 0.000010 0.000010 0.000010 0.000010 0.000010 0.000010 0.000010 0.000010 0.000010 0.999420 0.000010 0.000010 0.000010 0.000010 0.000010 0.000010 0.000010 0.000010 0.000010 0.000010 0.000010 0.000010 0.000010 0.000010 0.000010 0.000010 0.000010 0.000010 0.000010 0.000010 0.000010 0.000010 0.000010
0.000010 0.000010 0.061292 0.000010 0.000010 0.000010 0.000010 0.000010 0.000010 0.000010 0.000010 0.007322 0.000010 0.000010 0.000010 0.000010 0.000010 0.005600 0.000010 0.000010 0.000010 0.000010 0.000010 0.000010 0.000010 0.000010 0.000010 0.000010 0.000010 0.009645 0.054474 0.380616 0.000010 0.000010 0.000010 0.146232 0.005038 0.000010 0.000010 0.000010 0.000010 0.000010 0.000010 0.016882 0.000010 0.000010 0.017610 0.016995 0.007289 0.000010 0.000010 0.000010 0.000010 0.000010 0.002392 0.000010 0.006745 0.000010 0.261428
0.000010 0.000010 0.046646 0.000010 0.000010 0.000010 0.000010 0.000010 0.000010 0.000010 0.000010 0.000010 0.000010 0.000010 0.000010 0.000010 0.000010 0.000010 0.000010 0.000010 0.000010 0.000010 0.000010 0.000010 0.000010 0.000010 0.000010 0.000010 0.000010 0.000010 0.000010 0.097101 0.000010 0.000010 0.000010 0.855693 0.000010 0.000010 0.000010 0.000010 0.000010 0.000010 0.000010 0.000010 0.000010 0.000010 0.000010 0.000010 0.000010 0.000010 0.000010 0.000010 0.000010 0.000010 0.000010 0.000010 0.000010 0.000010 0.000010
0.000010 0.000010 0.011868 0.000010 0.000010 0.000010 0.000665 0.000010 0.000010 0.000010 0.000010 0.000010 0.016028 0.000010 0.000010 0.001052 0.000010 0.006891 0.000010 0.000010 0.000010 0.000010 0.009254 0.000010 0.000010 0.000010 0.000299 0.000010 0.000010 0.027627 0.053968 0.375949 0.000010 0.000010 0.000010 0.259543 0.000010 0.000010 0.000010 0.022183 0.000010 0.002212 0.000010 0.002224 0.000010 0.016448 0.000010 0.006181 0.000010 0.000010 0.000010 0.000010 0.000010 0.000010 0.000010 0.000010 0.013535 0.000010 0.173662
0.000010 0.001743 0.022416 0.000010 0.000010 0.000010 0.024432 0.001267 0.000010 0.000010 0.000010 0.024463 0.000010 0.000010 0.001868 0.000010 0.000010 0.000010 0.000010 0.000010 0.000010 0.000010 0.000010 0.000010 0.007448 0.000010 0.000010 0.000010 0.000010 0.000911 0.052864 0.241445 0.000010 0.000010 0.000010 0.380033 0.013290 0.000010 0.000010 0.000010 0.000010 0.000010 0.000010 0.004006 0.000010 0.046348 0.021403 0.000010 0.000010 0.003923 0.000010 0.000010 0.000010 0.000010 0.009120 0.000010 0.000010 0.000010 0.142610
0.000010 0.000010 0.000010 0.000010 0.000010 0.000010 0.040974 0.000010 0.000010 0.000010 0.003638 0.000010 0.000010 0.000010 0.000010 0.000010 0.000010 0.000010 0.000010 0.000010 0.000010 0.000010 0.010766 0.000010 0.000010 0.000604 0.000010 0.000010 0.000010 0.028133 0.033317 0.308813 0.000010 0.008500 0.000010 0.424091 0.008132 0.000010 0.000010 0.000010 0.000159 0.020704 0.000010 0.000010 0.002590 0.025646 0.000010 0.005565 0.000010 0.000010 0.000010 0.000010 0.000010 0.000010 0.000010 0.000010 0.000010 0.000010 0.077941
0.000010 0.000010 0.000010 0.000010 0.000010 0.000010 0.000010 0.000010 0.000010 0.000010 0.000010 0.000010 0.000010 0.000010 0.000010 0.000010 0.000010 0.000010 0.000010 0.000010 0.000010 0.000010 0.000010 0.000010 0.000010 0.000010 0.000010 0.000010 0.000010 0.000010 0.004567 0.021885 0.000010 0.000010 0.000010 0.972987 0.000010 0.000010 0.000010 0.000010 0.000010 0.000010 0.000010 0.000010 0.000010 0.000010 0.000010 0.000010 0.000010 0.000010 0.000010 0.000010 0.000010 0.000010 0.000010 0.000010 0.000010 0.000010 0.000010
0.000010 0.000010 0.000010 0.000010 0.000010 0.000010 0.000010 0.000010 0.000010 0.000010 0.000010 0.000010 0.000010 0.000010 0.000010 0.000010 0.000010 0.000010 0.000010 0.000010 0.000010 0.000010 0.000010 0.000010 0.000010 0.000010 0.000010 0.000010 0.000010 0.000010 0.000010 0.000010 0.000010 0.000010 0.000010 0.999418 0.000010 0.000010 0.000010 0.000010 0.000012 0.000010 0.000010 0.000010 0.000010 0.000010 0.000010 0.000010 0.000010 0.000010 0.000010 0.000010 0.000010 0.000010 0.000010 0.000010 0.000010 0.000010 0.000010
0.000010 0.000010 0.000010 0.000010 0.000010 0.000010 0.000010 0.000010 0.000010 0.000010 0.000010 0.000010 0.000010 0.000010 0.000010 0.000010 0.000010 0.000010 0.000010 0.000010 0.000010 0.000010 0.000010 0.000010 0.000010 0.000010 0.000010 0.000010 0.000010 0.000010 0.000010 0.000010 0.000010 0.000010 0.000010 0.999420 0.000010 0.000010 0.000010 0.000010 0.000010 0.000010 0.000010 0.000010 0.000010 0.000010 0.000010 0.000010 0.000010 0.000010 0.000010 0.000010 0.000010 0.000010 0.000010 0.000010 0.000010 0.000010 0.000010
0.000010 0.000010 0.693452 0.000010 0.000010 0.000010 0.009017 0.000010 0.000010 0.000010 0.000010 0.000010 0.000010 0.000010 0.000010 0.000010 0.000010 0.000010 0.000010 0.000010 0.000010 0.000010 0.000010 0.000010 0.000010 0.000010 0.000010 0.000010 0.000010 0.000010 0.027555 0.087616 0.000010 0.000010 0.000010 0.000010 0.000010 0.000010 0.000010 0.003812 0.000010 0.000010 0.000010 0.034274 0.000010 0.000010 0.000010 0.000010 0.000010 0.000010 0.000010 0.000010 0.000010 0.000010 0.000010 0.000010 0.000936 0.000010 0.142828
0.000010 0.000010 0.999420 0.000010 0.000010 0.000010 0.000010 0.000010 0.000010 0.000010 0.000010 0.000010 0.000010 0.000010 0.000010 0.000010 0.000010 0.000010 0.000010 0.000010 0.000010 0.000010 0.000010 0.000010 0.000010 0.000010 0.000010 0.000010 0.000010 0.000010 0.000010 0.000010 0.000010 0.000010 0.000010 0.000010 0.000010 0.000010 0.000010 0.000010 0.000010 0.000010 0.000010 0.000010 0.000010 0.000010 0.000010 0.000010 0.000010 0.000010 0.000010 0.000010 0.000010 0.000010 0.000010 0.000010 0.000010 0.000010 0.000010
0.000010 0.000010 0.999420 0.000010 0.000010 0.000010 0.000010 0.000010 0.000010 0.000010 0.000010 0.000010 0.000010 0.000010 0.000010 0.000010 0.000010 0.000010 0.000010 0.000010 0.000010 0.000010 0.000010 0.000010 0.000010 0.000010 0.000010 0.000010 0.000010 0.000010 0.000010 0.000010 0.000010 0.000010 0.000010 0.000010 0.000010 0.000010 0.000010 0.000010 0.000010 0.000010 0.000010 0.000010 0.000010 0.000010 0.000010 0.000010 0.000010 0.000010 0.000010 0.000010 0.000010 0.000010 0.000010 0.000010 0.000010 0.000010 0.000010
0.000010 0.000010 0.999420 0.000010 0.000010 0.000010 0.000010 0.000010 0.000010 0.000010 0.000010 0.000010 0.000010 0.000010 0.000010 0.000010 0.000010 0.000010 0.000010 0.000010 0.000010 0.000010 0.000010 0.000010 0.000010 0.000010 0.000010 0.000010 0.000010 0.000010 0.000010 0.000010 0.000010 0.000010 0.000010 0.000010 0.000010 0.000010 0.000010 0.000010 0.000010 0.000010 0.000010 0.000010 0.000010 0.000010 0.000010 0.000010 0.000010 0.000010 0.000010 0.000010 0.000010 0.000010 0.000010 0.000010 0.000010 0.000010 0.000010
0.000010 0.000010 0.999420 0.000010 0.000010 0.000010 0.000010 0.000010 0.000010 0.000010 0.000010 0.000010 0.000010 0.000010 0.000010 0.000010 0.000010 0.000010 0.000010 0.000010 0.000010 0.000010 0.000010 0.000010 0.000010 0.000010 0.000010 0.000010 0.000010 0.000010 0.000010 0.000010 0.000010 0.000010 0.000010 0.000010 0.000010 0.000010 0.000010 0.000010 0.000010 0.000010 0.000010 0.000010 0.000010 0.000010 0.000010 0.000010 0.000010 0.000010 0.000010 0.000010 0.000010 0.000010 0.000010 0.000010 0.000010 0.000010 0.000010
0.000010 0.000010 0.858522 0.000010 0.000010 0.000010 0.000010 0.000010 0.000010 0.000010 0.000010 0.000010 0.000010 0.000010 0.000010 0.000010 0.000010 0.000010 0.000010 0.000010 0.000010 0.000010 0.000010 0.000010 0.000010 0.000010 0.000010 0.000010 0.000010 0.000010 0.000010 0.040497 0.000010 0.000010 0.000010 0.000010 0.000010 0.000010 0.000010 0.000010 0.000010 0.000010 0.000010 0.000010 0.000010 0.000010 0.000010 0.000010 0.000010 0.000010 0.000010 0.000010 0.000010 0.000010 0.000010 0.000010 0.000010 0.000010 0.100421
0.000010 0.000010 0.999420 0.000010 0.000010 0.000010 0.000010 0.000010 0.000010 0.000010 0.000010 0.000010 0.000010 0.000010 0.000010 0.000010 0.000010 0.000010 0.000010 0.000010 0.000010 0.000010 0.000010 0.000010 0.000010 0.000010 0.000010 0.000010 0.000010 0.000010 0.000010 0.000010 0.000010 0.000010 0.000010 0.000010 0.000010 0.000010 0.000010 0.000010 0.000010 0.000010 0.000010 0.000010 0.000010 0.000010 0.000010 0.000010 0.000010 0.000010 0.000010 0.000010 0.000010 0.000010 0.000010 0.000010 0.000010 0.000010 0.000010
0.000010 0.000010 0.921584 0.000010 0.000010 0.000010 0.000010 0.000010 0.000010 0.000010 0.000010 0.000010 0.000010 0.000010 0.000010 0.000010 0.000010 0.000010 0.000010 0.000010 0.000010 0.000010 0.000010 0.000010 0.000010 0.000010 0.000010 0.000010 0.000010 0.000010 0.000010 0.000010 0.000010 0.000010 0.000010 0.065471 0.000010 0.000010 0.000010 0.000010 0.000010 0.000010 0.000010 0.000010 0.000010 0.000010 0.000010 0.012385 0.000010 0.000010 0.000010 0.000010 0.000010 0.000010 0.000010 0.000010 0.000010 0.000010 0.000010
0.000010 0.000010 0.999420 0.000010 0.000010 0.000010 0.000010 0.000010 0.000010 0.000010 0.000010 0.000010 0.000010 0.000010 0.000010 0.000010 0.000010 0.000010 0.000010 0.000010 0.000010 0.000010 0.000010 0.000010 0.000010 0.000010 0.000010 0.000010 0.000010 0.000010 0.000010 0.000010 0.000010 0.000010 0.000010 0.000010 0.000010 0.000010 0.000010 0.000010 0.000010 0.000010 0.000010 0.000010 0.000010 0.000010 0.000010 0.000010 0.000010 0.000010 0.000010 0.000010 0.000010 0.000010 0.000010 0.000010 0.000010 0.000010 0.000010
0.000010 0.000010 0.999420 0.000010 0.000010 0.000010 0.000010 0.000010 0.000010 0.000010 0.000010 0.000010 0.000010 0.000010 0.000010 0.000010 0.000010 0.000010 0.000010 0.000010 0.000010 0.000010 0.000010 0.000010 0.000010 0.000010 0.000010 0.000010 0.000010 0.000010 0.000010 0.000010 0.000010 0.000010 0.000010 0.000010 0.000010 0.000010 0.000010 0.000010 0.000010 0.000010 0.000010 0.000010 0.000010 0.000010 0.000010 0.000010 0.000010 0.000010 0.000010 0.000010 0.000010 0.000010 0.000010 0.000010 0.000010 0.000010 0.000010
0.000010 0.000010 0.999420 0.000010 0.000010 0.000010 0.000010 0.000010 0.000010 0.000010 0.000010 0.000010 0.000010 0.000010 0.000010 0.000010 0.000010 0.000010 0.000010 0.000010 0.000010 0.000010 0.000010 0.000010 0.000010 0.000010 0.000010 0.000010 0.000010 0.000010 0.000010 0.000010 0.000010 0.000010 0.000010 0.000010 0.000010 0.000010 0.000010 0.000010 0.000010 0.000010 0.000010 0.000010 0.000010 0.000010 0.000010 0.000010 0.000010 0.000010 0.000010 0.000010 0.000010 0.000010 0.000010 0.000010 0.000010 0.000010 0.000010
0.000010 0.000010 0.990859 0.000010 0.000010 0.000010 0.000010 0.000010 0.000010 0.000010 0.000010 0.000010 0.000010 0.000010 0.000010 0.000010 0.000010 0.000010 0.000010 0.000010 0.000010 0.000010 0.000010 0.000010 0.000010 0.000010 0.000010 0.000010 0.000010 0.000010 0.008571 0.000010 0.000010 0.000010 0.000010 0.000010 0.000010 0.000010 0.000010 0.000010 0.000010 0.000010 0.000010 0.000010 0.000010 0.000010 0.000010 0.000010 0.000010 0.000010 0.000010 0.000010 0.000010 0.000010 0.000010 0.000010 0.000010 0.000010 0.000010
0.000010 0.000010 0.999420 0.000010 0.000010 0.000010 0.000010 0.000010 0.000010 0.000010 0.000010 0.000010 0.000010 0.000010 0.000010 0.000010 0.000010 0.000010 0.000010 0.000010 0.000010 0.000010 0.000010 0.000010 0.000010 0.000010 0.000010 0.000010 0.000010 0.000010 0.000010 0.000010 0.000010 0.000010 0.000010 0.000010 0.000010 0.000010 0.000010 0.000010 0.000010 0.000010 0.000010 0.000010 0.000010 0.000010 0.000010 0.000010 0.000010 0.000010 0.000010 0.000010 0.000010 0.000010 0.000010 0.000010 0.000010 0.000010 0.000010
0.000010 0.000010 0.999420 0.000010 0.000010 0.000010 0.000010 0.000010 0.000010 0.000010 0.000010 0.000010 0.000010 0.000010 0.000010 0.000010 0.000010 0.000010 0.000010 0.000010 0.000010 0.000010 0.000010 0.000010 0.000010 0.000010 0.000010 0.000010 0.000010 0.000010 0.000010 0.000010 0.000010 0.000010 0.000010 0.000010 0.000010 0.000010 0.000010 0.000010 0.000010 0.000010 0.000010 0.000010 0.000010 0.000010 0.000010 0.000010 0.000010 0.000010 0.000010 0.000010 0.000010 0.000010 0.000010 0.000010 0.000010 0.000010 0.000010
0.000010 0.000010 0.715163 0.000010 0.000010 0.000010 0.030345 0.000010 0.000010 0.000010 0.005753 0.000010 0.000010 0.000010 0.000010 0.000010 0.000010 0.000010 0.000010 0.000010 0.000010 0.000010 0.000010 0.000010 0.000010 0.000010 0.000010 0.000010 0.000010 0.000010 0.034390 0.010297 0.000010 0.000010 0.000010 0.016009 0.000010 0.000010 0.007195 0.000010 0.000010 0.000010 0.000010 0.000010 0.000010 0.000010 0.000010 0.000177 0.000010 0.000010 0.000010 0.000010 0.000010 0.000010 0.000010 0.000010 0.009267 0.000010 0.170914
0.000010 0.000010 0.999420 0.000010 0.000010 0.000010 0.000010 0.000010 0.000010 0.000010 0.000010 0.000010 0.000010 0.000010 0.000010 0.000010 0.000010 0.000010 0.000010 0.000010 0.000010 0.000010 0.000010 0.000010 0.000010 0.000010 0.000010 0.000010 0.000010 0.000010 0.000010 0.000010 0.000010 0.000010 0.000010 0.000010 0.000010 0.000010 0.000010 0.000010 0.000010 0.000010 0.000010 0.000010 0.000010 0.000010 0.000010 0.000010 0.000010 0.000010 0.000010 0.000010 0.000010 0.000010 0.000010 0.000010 0.000010 0.000010 0.000010
0.000010 0.000010 0.999420 0.000010 0.000010 0.000010 0.000010 0.000010 0.000010 0.000010 0.000010 0.000010 0.000010 0.000010 0.000010 0.000010 0.000010 0.000010 0.000010 0.000010 0.000010 0.000010 0.000010 0.000010 0.000010 0.000010 0.000010 0.000010 0.000010 0.000010 0.000010 0.000010 0.000010 0.000010 0.000010 0.000010 0.000010 0.000010 0.000010 0.000010 0.000010 0.000010 0.000010 0.000010 0.000010 0.000010 0.000010 0.000010 0.000010 0.000010 0.000010 0.000010 0.000010 0.000010 0.000010 0.000010 0.000010 0.000010 0.000010
0.000010 0.000010 0.999420 0.000010 0.000010 0.000010 0.000010 0.000010 0.000010 0.000010 0.000010 0.000010 0.000010 0.000010 0.000010 0.000010 0.000010 0.000010 0.000010 0.000010 0.000010 0.000010 0.000010 0.000010 0.000010 0.000010 0.000010 0.000010 0.000010 0.000010 0.000010 0.000010 0.000010 0.000010 0.000010 0.000010 0.000010 0.000010 0.000010 0.000010 0.000010 0.000010 0.000010 0.000010 0.000010 0.000010 0.000010 0.000010 0.000010 0.000010 0.000010 0.000010 0.000010 0.000010 0.000010 0.000010 0.000010 0.000010 0.000010
0.000010 0.000010 0.999420 0.000010 0.000010 0.000010 0.000010 0.000010 0.000010 0.000010 0.000010 0.000010 0.000010 0.000010 0.000010 0.000010 0.000010 0.000010 0.000010 0.000010 0.000010 0.000010 0.000010 0.000010 0.000010 0.000010 0.000010 0.000010 0.000010 0.000010 0.000010 0.000010 0.000010 0.000010 0.000010 0.000010 0.000010 0.000010 0.000010 0.000010 0.000010 0.000010 0.000010 0.000010 0.000010 0.000010 0.000010 0.000010 0.000010 0.000010 0.000010 0.000010 0.000010 0.000010 0.000010 0.000010 0.000010 0.000010 0.000010
0.000010 0.000010 0.999420 0.000010 0.000010 0.000010 0.000010 0.000010 0.000010 0.000010 0.000010 0.000010 0.000010 0.000010 0.000010 0.000010 0.000010 0.000010 0.000010 0.000010 0.000010 0.000010 0.000010 0.000010 0.000010 0.000010 0.000010 0.000010 0.000010 0.000010 0.000010 0.000010 0.000010 0.000010 0.000010 0.000010 0.000010 0.000010 0.000010 0.000010 0.000010 0.000010 0.000010 0.000010 0.000010 0.000010 0.000010 0.000010 0.000010 0.000010 0.000010 0.000010 0.000010 0.000010 0.000010 0.000010 0.000010 0.000010 0.000010
0.000010 0.000010 0.000010 0.000010 0.000010 0.000010 0.000010 0.000010 0.000010 0.000010 0.000010 0.000010 0.000010 0.000010 0.000010 0.000010 0.000010 0.000010 0.000010 0.000010 0.000010 0.000010 0.000010 0.000010 0.000010 0.000010 0.000010 0.000010 0.000010 0.000010 0.000010 0.000010 0.000010 0.000010 0.000010 0.000010 0.000010 0.000010 0.000010 0.000010 0.000010 0.000010 0.000010 0.802041 0.000010 0.000010 0.000010 0.000010 0.000010 0.000010 0.000010 0.000010 0.000010 0.000010 0.000010 0.000010 0.000010 0.000010 0.197389
0.000010 0.000010 0.000010 0.000010 0.000010 0.000010 0.000010 0.000010 0.000010 0.000010 0.000010 0.000010 0.000010 0.000010 0.000010 0.000010 0.000010 0.000010 0.000010 0.000010 0.000010 0.000010 0.000010 0.000010 0.000010 0.000010 0.000010 0.000010 0.000010 0.000010 0.000010 0.000010 0.000010 0.000010 0.000010 0.000010 0.000010 0.000010 0.000010 0.000010 0.000010 0.000010 0.000010 0.999420 0.000010 0.000010 0.000010 0.000010 0.000010 0.000010 0.000010 0.000010 0.000010 0.000010 0.000010 0.000010 0.000010 0.000010 0.000010
0.000010 0.000010 0.000010 0.000010 0.000010 0.000010 0.000010 0.000010 0.000010 0.000010 0.000010 0.000010 0.000010 0.000010 0.000010 0.000010 0.000010 0.000010 0.000010 0.000010 0.000010 0.000010 0.000010 0.000010 0.000010 0.000010 0.000010 0.000010 0.000010 0.000010 0.000010 0.000010 0.000010 0.000010 0.000010 0.000010 0.000010 0.000010 0.000010 0.000010 0.000010 0.000010 0.000010 0.999420 0.000010 0.000010 0.000010 0.000010 0.000010 0.000010 0.000010 0.000010 0.000010 0.000010 0.000010 0.000010 0.000010 0.000010 0.000010
0.000010 0.000010 0.000010 0.000010 0.000010 0.000010 0.000010 0.000010 0.000010 0.000010 0.000010 0.000010 0.000010 0.000010 0.000010 0.000010 0.000010 0.000010 0.000010 0.000010 0.000010 0.000010 0.000010 0.000010 0.000010 0.000010 0.000010 0.000010 0.000010 0.000010 0.000010 0.000010 0.000010 0.000010 0.000010 0.000010 0.000010 0.000010 0.000010 0.000010 0.000010 0.000010 0.000010 0.999420 0.000010 0.000010 0.000010 0.000010 0.000010 0.000010 0.000010 0.000010 0.000010 0.000010 0.000010 0.000010 0.000010 0.000010 0.000010
0.000010 0.000010 0.000010 0.000010 0.000010 0.000010 0.000010 0.000010 0.000010 0.000010 0.000010 0.000010 0.000010 0.000010 0.000010 0.000010 0.000010 0.000010 0.000010 0.000010 0.000010 0.000010 0.000010 0.000010 0.000010 0.000010 0.000010 0.000010 0.000010 0.024124 0.004697 0.027090 0.000010 0.000010 0.000010 0.000010 0.000010 0.000010 0.000010 0.000010 0.000010 0.000010 0.000010 0.774582 0.000010 0.000010 0.000010 0.000010 0.000010 0.000010 0.000010 0.000010 0.000010 0.000010 0.000010 0.000010 0.000010 0.000010 0.168966
0.000010 0.000010 0.000010 0.000010 0.000010 0.000010 0.000010 0.000010 0.000010 0.000010 0.000010 0.000010 0.000010 0.000010 0.000010 0.000010 0.000010 0.000010 0.000010 0.000010 0.000010 0.000010 0.000010 0.000010 0.000010 0.000010 0.000010 0.000010 0.000010 0.000010 0.000010 0.000010 0.000010 0.000010 0.000010 0.000010 0.000010 0.000010 0.000010 0.000010 0.000010 0.000010 0.000010 0.999420 0.000010 0.000010 0.000010 0.000010 0.000010 0.000010 0.000010 0.000010 0.000010 0.000010 0.000010 0.000010 0.000010 0.000010 0.000010
0.000010 0.000010 0.000010 0.000010 0.000010 0.000010 0.000010 0.000010 0.000010 0.000010 0.000010 0.000010 0.000010 0.000010 0.000010 0.000010 0.000010 0.000010 0.000010 0.000010 0.000010 0.000010 0.000010 0.000010 0.000010 0.000010 0.000010 0.000010 0.000010 0.045145 0.000010 0.018858 0.000010 0.000010 0.000010 0.000010 0.000010 0.000010 0.000010 0.000010 0.000010 0.000010 0.000010 0.760837 0.000010 0.000010 0.000010 0.006170 0.000010 0.000010 0.000010 0.000010 0.000010 0.000010 0.000010 0.000010 0.000010 0.000010 0.168450
0.000010 0.000010 0.000010 0.000010 0.000010 0.000010 0.000010 0.000010 0.000010 0.000010 0.000010 0.000010 0.000010 0.000010 0.000010 0.000010 0.000010 0.000010 0.000010 0.000010 0.000010 0.000010 0.000010 0.000010 0.000010 0.000010 0.000010 0.000010 0.000010 0.000010 0.000010 0.000010 0.000010 0.000010 0.000010 0.000010 0.000010 0.000010 0.000010 0.011415 0.000010 0.000010 0.000010 0.825808 0.000010 0.000010 0.000010 0.011013 0.000010 0.000010 0.000010 0.000010 0.000010 0.000010 0.000010 0.000010 0.000010 0.000010 0.151214
0.000010 0.000010 0.000010 0.000010 0.000010 0.000010 0.000010 0.000010 0.000010 0.000010 0.000010 0.000010 0.000010 0.000010 0.000010 0.000010 0.000010 0.000010 0.000010 0.000010 0.000010 0.000010 0.000010 0.000010 0.000010 0.000010 0.000010 0.000010 0.000010 0.000010 0.000010 0.019017 0.000010 0.000010 0.000010 0.000010 0.000010 0.000010 0.000010 0.000010 0.000010 0.000010 0.000010 0.835626 0.000010 0.000010 0.000010 0.000010 0.000010 0.000010 0.000010 0.000010 0.000010 0.000010 0.000010 0.000010 0.000010 0.000010 0.144798
0.000010 0.000010 0.000010 0.000010 0.000010 0.000010 0.000010 0.000010 0.000010 0.000010 0.000010 0.000010 0.000010 0.000010 0.000010 0.000010 0.000010 0.000010 0.000010 0.000010 0.000010 0.000010 0.000010 0.000010 0.000010 0.000010 0.000010 0.000010 0.000010 0.000010 0.000017 0.015711 0.000010 0.000010 0.000010 0.000010 0.000010 0.000010 0.000010 0.000010 0.000010 0.000010 0.000010 0.787864 0.000010 0.000010 0.000010 0.000010 0.000010 0.000010 0.000010 0.000010 0.000010 0.000010 0.000010 0.000010 0.000010 0.000010 0.195858
0.000010 0.000010 0.000014 0.000010 0.000010 0.000010 0.000010 0.000010 0.000010 0.000010 0.000010 0.000010 0.000010 0.000010 0.000010 0.000010 0.000010 0.000010 0.000010 0.000010 0.000010 0.000010 0.000010 0.000010 0.000010 0.000010 0.000010 0.000010 0.000010 0.000010 0.000010 0.000010 0.000010 0.000010 0.000010 0.000010 0.000010 0.000010 0.000010 0.000010 0.000010 0.000010 0.000010 0.999416 0.000010 0.000010 0.000010 0.000010 0.000010 0.000010 0.000010 0.000010 0.000010 0.000010 0.000010 0.000010 0.000010 0.000010 0.000010
0.000010 0.000010 0.000010 0.000010 0.000010 0.000010 0.000010 0.000010 0.000010 0.000010 0.000010 0.000010 0.000010 0.000010 0.000010 0.000010 0.000010 0.000010 0.000010 0.000010 0.000010 0.000010 0.000010 0.000010 0.000010 0.000010 0.000010 0.000010 0.000010 0.000010 0.000010 0.000010 0.000010 0.000010 0.000010 0.000010 0.000010 0.000010 0.000010 0.000010 0.000010 0.000010 0.000010 0.999420 0.000010 0.000010 0.000010 0.000010 0.000010 0.000010 0.000010 0.000010 0.000010 0.000010 0.000010 0.000010 0.000010 0.000010 0.000010
0.000010 0.000010 0.000010 0.000010 0.000010 0.000010 0.000010 0.000010 0.000010 0.000010 0.000010 0.000010 0.000010 0.000010 0.000010 0.000010 0.000010 0.000010 0.000010 0.000010 0.000010 0.000010 0.000010 0.000010 0.000010 0.000010 0.000010 0.000010 0.000010 0.000010 0.000010 0.000010 0.000010 0.000010 0.000010 0.000010 0.000010 0.000010 0.000010 0.000010 0.000010 0.000010 0.000010 0.999420 0.000010 0.000010 0.000010 0.000010 0.000010 0.000010 0.000010 0.000010 0.000010 0.000010 0.000010 0.000010 0.000010 0.000010 0.000010
0.000010 0.000010 0.000010 0.000010 0.000010 0.000010 0.000010 0.000010 0.000010 0.000010 0.000010 0.000010 0.000010 0.000010 0.000010 0.000010 0.000010 0.000010 0.000010 0.000010 0.000010 0.000010 0.000010 0.000010 0.000010 0.000010 0.000010 0.000010 0.000010 0.000010 0.000010 0.000010 0.000010 0.000010 0.000010 0.000010 0.000010 0.000010 0.000010 0.000010 0.000010 0.000010 0.000010 0.999420 0.000010 0.000010 0.000010 0.000010 0.000010 0.000010 0.000010 0.000010 0.000010 0.000010 0.000010 0.000010 0.000010 0.000010 0.000010
0.000010 0.000010 0.000010 0.000010 0.000010 0.000010 0.000010 0.000010 0.000010 0.000010 0.000010 0.000010 0.000010 0.000010 0.000010 0.000010 0.000010 0.000010 0.000010 0.000010 0.000010 0.000010 0.000010 0.000010 0.000010 0.000010 0.000010 0.000010 0.000010 0.017342 0.000010 0.000010 0.000010 0.000010 0.000010 0.000010 0.000010 0.000010 0.000010 0.000010 0.000010 0.000010 0.000010 0.627280 0.000010 0.000010 0.000010 0.000010 0.000010 0.000010 0.000010 0.000010 0.000010 0.000010 0.000010 0.000010 0.009376 0.000010 0.345452
0.000010 0.000010 0.000010 0.000010 0.000010 0.000010 0.000010 0.000010 0.000010 0.000010 0.000010 0.000010 0.000010 0.000010 0.000010 0.000010 0.000010 0.000010 0.000010 0.000010 0.000010 0.000010 0.000014 0.000010 0.000010 0.000010 0.000010 0.000010 0.000010 0.000010 0.000010 0.000010 0.000010 0.000010 0.000010 0.000010 0.000010 0.000010 0.000010 0.000010 0.000010 0.000010 0.000010 0.999416 0.000010 0.000010 0.000010 0.000010 0.000010 0.000010 0.000010 0.000010 0.000010 0.000010 0.000010 0.000010 0.000010 0.000010 0.000010
0.000010 0.000010 0.000010 0.000010 0.000010 0.000010 0.000010 0.000010 0.000010 0.000010 0.000010 0.000010 0.000010 0.000010 0.000010 0.000010 0.000010 0.000010 0.000010 0.000010 0.000010 0.000010 0.000010 0.000010 0.000010 0.000010 0.000010 0.000010 0.000010 0.000010 0.000010 0.000010 0.000010 0.000010 0.000010 0.000010 0.000010 0.000010 0.000010 0.000010 0.000010 0.000010 0.000010 0.999420 0.000010 0.000010 0.000010 0.000010 0.000010 0.000010 0.000010 0.000010 0.000010 0.000010 0.000010 0.000010 0.000010 0.000010 0.000010
0.000010 0.000010 0.000010 0.000010 0.000010 0.000010 0.000010 0.000010 0.000010 0.000010 0.000010 0.000010 0.000010 0.000010 0.000010 0.000010 0.000010 0.000010 0.000010 0.000010 0.000010 0.000010 0.000010 0.000010 0.000010 0.000010 0.000010 0.000010 0.000010 0.000010 0.000010 0.999420 0.000010 0.000010 0.000010 0.000010 0.000010 0.000010 0.000010 0.000010 0.000010 0.000010 0.000010 0.000010 0.000010 0.000010 0.000010 0.000010 0.000010 0.000010 0.000010 0.000010 0.000010 0.000010 0.000010 0.000010 0.000010 0.000010 0.000010
0.000010 0.000010 0.000010 0.000010 0.000010 0.000010 0.000010 0.000010 0.000010 0.000010 0.000010 0.000010 0.000010 0.000010 0.000010 0.000010 0.000010 0.000010 0.000010 0.000010 0.000010 0.000010 0.000010 0.000010 0.000010 0.000010 0.000010 0.000010 0.000010 0.000010 0.000010 0.999420 0.000010 0.000010 0.000010 0.000010 0.000010 0.000010 0.000010 0.000010 0.000010 0.000010 0.000010 0.000010 0.000010 0.000010 0.000010 0.000010 0.000010 0.000010 0.000010 0.000010 0.000010 0.000010 0.000010 0.000010 0.000010 0.000010 0.000010
0.000010 0.000010 0.000010 0.000010 0.000010 0.000010 0.000010 0.000010 0.000010 0.000010 0.000010 0.000010 0.000010 0.000010 0.000010 0.000010 0.000010 0.000010 0.000010 0.000010 0.000010 0.000010 0.000010 0.000010 0.000010 0.000010 0.000010 0.000010 0.000010 0.000010 0.000010 0.999420 0.000010 0.000010 0.000010 0.000010 0.000010 0.000010 0.000010 0.000010 0.000010 0.000010 0.000010 0.000010 0.000010 0.000010 0.000010 0.000010 0.000010 0.000010 0.000010 0.000010 0.000010 0.000010 0.000010 0.000010 0.000010 0.000010 0.000010
0.000010 0.000010 0.000010 0.000010 0.000010 0.000010 0.000010 0.000010 0.000010 0.000010 0.000010 0.000010 0.000010 0.000010 0.000010 0.000010 0.000010 0.000010 0.000010 0.000010 0.000010 0.000010 0.000010 0.000010 0.000010 0.000010 0.000010 0.000010 0.000010 0.000010 0.000010 0.999420 0.000010 0.000010 0.000010 0.000010 0.000010 0.000010 0.000010 0.000010 0.000010 0.000010 0.000010 0.000010 0.000010 0.000010 0.000010 0.000010 0.000010 0.000010 0.000010 0.000010 0.000010 0.000010 0.000010 0.000010 0.000010 0.000010 0.000010
0.000010 0.000010 0.000010 0.000010 0.000010 0.000010 0.000010 0.000010 0.000010 0.000010 0.000010 0.000010 0.000010 0.000010 0.000010 0.000010 0.000010 0.000010 0.000010 0.000010 0.000010 0.000010 0.000010 0.000010 0.000010 0.000010 0.000010 0.000010 0.000010 0.000010 0.000010 0.999420 0.000010 0.000010 0.000010 0.000010 0.000010 0.000010 0.000010 0.000010 0.000010 0.000010 0.000010 0.000010 0.000010 0.000010 0.000010 0.000010 0.000010 0.000010 0.000010 0.000010 0.000010 0.000010 0.000010 0.000010 0.000010 0.000010 0.000010
0.000010 0.000010 0.000010 0.000010 0.000010 0.000010 0.000010 0.000010 0.000010 0.000010 0.000010 0.000010 0.000010 0.000010 0.000010 0.000010 0.000010 0.000010 0.000010 0.000010 0.000010 0.000010 0.000010 0.000010 0.000010 0.000010 0.000010 0.000010 0.000010 0.000010 0.000010 0.999420 0.000010 0.000010 0.000010 0.000010 0.000010 0.000010 0.000010 0.000010 0.000010 0.000010 0.000010 0.000010 0.000010 0.000010 0.000010 0.000010 0.000010 0.000010 0.000010 0.000010 0.000010 0.000010 0.000010 0.000010 0.000010 0.000010 0.000010
0.000010 0.000010 0.000010 0.000010 0.000010 0.000010 0.000010 0.000010 0.000010 0.000010 0.000010 0.000010 0.000010 0.000010 0.000010 0.000010 0.000010 0.000010 0.000010 0.000010 0.000010 0.000010 0.000010 0.000010 0.000010 0.000010 0.000010 0.000010 0.000010 0.000010 0.000010 0.999420 0.000010 0.000010 0.000010 0.000010 0.000010 0.000010 0.000010 0.000010 0.000010 0.000010 0.000010 0.000010 0.000010 0.000010 0.000010 0.000010 0.000010 0.000010 0.000010 0.000010 0.000010 0.000010 0.000010 0.000010 0.000010 0.000010 0.000010
0.000010 0.000010 0.000010 0.000010 0.000010 0.000010 0.000010 0.000010 0.000010 0.000010 0.000010 0.000010 0.000010 0.000010 0.000010 0.000010 0.000010 0.000010 0.000010 0.000010 0.000010 0.000010 0.000010 0.000010 0.000010 0.000010 0.000010 0.000010 0.000010 0.000010 0.000010 0.999420 0.000010 0.000010 0.000010 0.000010 0.000010 0.000010 0.000010 0.000010 0.000010 0.000010 0.000010 0.000010 0.000010 0.000010 0.000010 0.000010 0.000010 0.000010 0.000010 0.000010 0.000010 0.000010 0.000010 0.000010 0.000010 0.000010 0.000010
0.000010 0.000010 0.025279 0.000010 0.000010 0.000010 0.000010 0.000010 0.000010 0.000010 0.000010 0.000010 0.000010 0.000010 0.000010 0.000010 0.000010 0.000010 0.000010 0.000010 0.000010 0.000010 0.000010 0.000010 0.000010 0.000010 0.000010 0.000010 0.000010 0.000010 0.000010 0.972025 0.000010 0.000010 0.000010 0.000010 0.000010 0.000010 0.000010 0.000010 0.000010 0.000010 0.000010 0.000010 0.000010 0.000010 0.000010 0.002135 0.000010 0.000010 0.000010 0.000010 0.000010 0.000010 0.000010 0.000010 0.000010 0.000010 0.000010
0.000010 0.000010 0.000010 0.000010 0.000010 0.000010 0.000010 0.000010 0.000010 0.000010 0.000010 0.000010 0.000010 0.000010 0.000010 0.000010 0.000010 0.000010 0.000010 0.000010 0.000010 0.000010 0.000010 0.000010 0.000010 0.000010 0.000010 0.000010 0.000010 0.000010 0.000010 0.999420 0.000010 0.000010 0.000010 0.000010 0.000010 0.000010 0.000010 0.000010 0.000010 0.000010 0.000010 0.000010 0.000010 0.000010 0.000010 0.000010 0.000010 0.000010 0.000010 0.000010 0.000010 0.000010 0.000010 0.000010 0.000010 0.000010 0.000010
0.000010 0.000010 0.000010 0.000010 0.000010 0.000010 0.000010 0.000010 0.000010 0.000010 0.000010 0.000010 0.000010 0.000010 0.000010 0.000010 0.000010 0.000010 0.000010 0.000010 0.000010 0.000010 0.000010 0.000010 0.000010 0.000010 0.000010 0.000010 0.000010 0.000010 0.000010 0.999420 0.000010 0.000010 0.000010 0.000010 0.000010 0.000010 0.000010 0.000010 0.000010 0.000010 0.000010 0.000010 0.000010 0.000010 0.000010 0.000010 0.000010 0.000010 0.000010 0.000010 0.000010 0.000010 0.000010 0.000010 0.000010 0.000010 0.000010
0.000010 0.000010 0.000010 0.000010 0.000010 0.000010 0.000010 0.000010 0.000010 0.000010 0.000010 0.000010 0.000010 0.000010 0.000010 0.000010 0.000010 0.000010 0.000010 0.000010 0.000010 0.000010 0.000010 0.000010 0.000010 0.000010 0.000010 0.000010 0.000010 0.000010 0.000010 0.999420 0.000010 0.000010 0.000010 0.000010 0.000010 0.000010 0.000010 0.000010 0.000010 0.000010 0.000010 0.000010 0.000010 0.000010 0.000010 0.000010 0.000010 0.000010 0.000010 0.000010 0.000010 0.000010 0.000010 0.000010 0.000010 0.000010 0.000010
0.000010 0.000010 0.000010 0.000010 0.000010 0.000010 0.000010 0.000010 0.000010 0.000010 0.000010 0.000010 0.000010 0.000010 0.000010 0.000010 0.000010 0.000010 0.000010 0.000010 0.000010 0.000010 0.000010 0.000010 0.000010 0.000010 0.000010 0.000010 0.000010 0.000010 0.000010 0.999420 0.000010 0.000010 0.000010 0.000010 0.000010 0.000010 0.000010 0.000010 0.000010 0.000010 0.000010 0.000010 0.000010 0.000010 0.000010 0.000010 0.000010 0.000010 0.000010 0.000010 0.000010 0.000010 0.000010 0.000010 0.000010 0.000010 0.000010
0.000010 0.000010 0.000010 0.000010 0.000010 0.000010 0.000010 0.000010 0.000010 0.000010 0.000010 0.000010 0.000010 0.000010 0.000010 0.000010 0.000010 0.000010 0.000010 0.000010 0.000010 0.000010 0.000010 0.000010 0.000010 0.000010 0.000010 0.000010 0.000010 0.000010 0.000010 0.999419 0.000010 0.000010 0.000010 0.000010 0.000010 0.000010 0.000010 0.000010 0.000010 0.000010 0.000010 0.000010 0.000010 0.000010 0.000010 0.000010 0.000010 0.000010 0.000010 0.000011 0.000010 0.000010 0.000010 0.000010 0.000010 0.000010 0.000010
0.000010 0.000010 0.000010 0.000010 0.000010 0.000010 0.000010 0.000010 0.000010 0.000010 0.000010 0.000010 0.000010 0.000010 0.000010 0.000010 0.000010 0.000010 0.000010 0.000010 0.000010 0.000010 0.000010 0.000010 0.000010 0.000010 0.000010 0.000010 0.000010 0.000010 0.000010 0.999420 0.000010 0.000010 0.000010 0.000010 0.000010 0.000010 0.000010 0.000010 0.000010 0.000010 0.000010 0.000010 0.000010 0.000010 0.000010 0.000010 0.000010 0.000010 0.000010 0.000010 0.000010 0.000010 0.000010 0.000010 0.000010 0.000010 0.000010
0.000010 0.000010 0.000010 0.000010 0.000010 0.000010 0.000010 0.000010 0.000010 0.000010 0.000010 0.000010 0.000010 0.000010 0.000010 0.000010 0.000010 0.000010 0.000010 0.000010 0.000010 0.000010 0.000010 0.000010 0.000010 0.000010 0.000010 0.000010 0.000010 0.000010 0.000010 0.999420 0.000010 0.000010 0.000010 0.000010 0.000010 0.000010 0.000010 0.000010 0.000010 0.000010 0.000010 0.000010 0.000010 0.000010 0.000010 0.000010 0.000010 0.000010 0.000010 0.000010 0.000010 0.000010 0.000010 0.000010 0.000010 0.000010 0.000010
0.000010 0.000010 0.000010 0.000010 0.000010 0.000010 0.000011 0.000010 0.000010 0.000010 0.000011 0.000010 0.000010 0.000010 0.000010 0.000010 0.000010 0.000010 0.000010 0.000010 0.000010 0.000010 0.000010 0.000010 0.000010 0.000010 0.000010 0.000010 0.000010 0.000010 0.000010 0.999418 0.000010 0.000010 0.000010 0.000010 0.000010 0.000010 0.000010 0.000010 0.000010 0.000010 0.000010 0.000010 0.000010 0.000010 0.000010 0.000010 0.000010 0.000010 0.000010 0.000010 0.000010 0.000010 0.000010 0.000010 0.000010 0.000010 0.000010
0.000010 0.000010 0.000010 0.000010 0.000010 0.000010 0.000010 0.000010 0.000010 0.000010 0.000010 0.000010 0.000010 0.000010 0.000010 0.000010 0.000010 0.000010 0.000010 0.000010 0.000010 0.000010 0.000010 0.000010 0.000010 0.000010 0.000010 0.000010 0.000010 0.000010 0.019415 0.980015 0.000010 0.000010 0.000010 0.000010 0.000010 0.000010 0.000010 0.000010 0.000010 0.000010 0.000010 0.000010 0.000010 0.000010 0.000010 0.000010 0.000010 0.000010 0.000010 0.000010 0.000010 0.000010 0.000010 0.000010 0.000010 0.000010 0.000010
0.000010 0.000010 0.000011 0.000010 0.000010 0.000010 0.000011 0.000010 0.000010 0.000010 0.000010 0.000010 0.000010 0.000010 0.000010 0.000010 0.000010 0.000010 0.000010 0.000010 0.000010 0.000010 0.000010 0.000010 0.000010 0.000010 0.000010 0.000010 0.000010 0.000010 0.000010 0.999419 0.000010 0.000010 0.000010 0.000010 0.000010 0.000010 0.000010 0.000010 0.000010 0.000010 0.000010 0.000010 0.000010 0.000010 0.000010 0.000010 0.000010 0.000010 0.000010 0.000010 0.000010 0.000010 0.000010 0.000010 0.000010 0.000010 0.000010
0.000010 0.000010 0.000010 0.000010 0.000010 0.000010 0.000010 0.000010 0.000010 0.000010 0.000010 0.000010 0.000010 0.000010 0.000010 0.000010 0.000010 0.000010 0.000010 0.000010 0.000010 0.000010 0.000010 0.000010 0.000010 0.000010 0.000010 0.000010 0.000010 0.000010 0.000010 0.999420 0.000010 0.000010 0.000010 0.000010 0.000010 0.000010 0.000010 0.000010 0.000010 0.000010 0.000010 0.000010 0.000010 0.000010 0.000010 0.000010 0.000010 0.000010 0.000010 0.000010 0.000010 0.000010 0.000010 0.000010 0.000010 0.000010 0.000010
0.000010 0.000010 0.000010 0.000010 0.000010 0.000010 0.000010 0.000010 0.000010 0.000010 0.000010 0.000010 0.000010 0.000010 0.000010 0.000010 0.000010 0.000010 0.000010 0.000010 0.000010 0.000010 0.000010 0.000010 0.000010 0.000010 0.000010 0.000010 0.000010 0.999420 0.000010 0.000010 0.000010 0.000010 0.000010 0.000010 0.000010 0.000010 0.000010 0.000010 0.000010 0.000010 0.000010 0.000010 0.000010 0.000010 0.000010 0.000010 0.000010 0.000010 0.000010 0.000010 0.000010 0.000010 0.000010 0.000010 0.000010 0.000010 0.000010
0.000010 0.000010 0.000010 0.000010 0.000010 0.000010 0.000010 0.000010 0.000010 0.000010 0.000010 0.000010 0.000010 0.000010 0.000010 0.000010 0.000010 0.000010 0.000010 0.000010 0.000010 0.000010 0.000010 0.000010 0.000010 0.000010 0.000010 0.000010 0.000010 0.999420 0.000010 0.000010 0.000010 0.000010 0.000010 0.000010 0.000010 0.000010 0.000010 0.000010 0.000010 0.000010 0.000010 0.000010 0.000010 0.000010 0.000010 0.000010 0.000010 0.000010 0.000010 0.000010 0.000010 0.000010 0.000010 0.000010 0.000010 0.000010 0.000010
0.000010 0.000010 0.000010 0.000010 0.000010 0.000010 0.000010 0.000010 0.000010 0.000010 0.000010 0.000010 0.000010 0.000010 0.000010 0.000010 0.000010 0.000010 0.000010 0.000010 0.000010 0.000010 0.000010 0.000010 0.000010 0.000010 0.000010 0.000010 0.000010 0.999420 0.000010 0.000010 0.000010 0.000010 0.000010 0.000010 0.000010 0.000010 0.000010 0.000010 0.000010 0.000010 0.000010 0.000010 0.000010 0.000010 0.000010 0.000010 0.000010 0.000010 0.000010 0.000010 0.000010 0.000010 0.000010 0.000010 0.000010 0.000010 0.000010
0.000010 0.000010 0.000010 0.000010 0.000010 0.000010 0.000010 0.000010 0.000010 0.000010 0.000010 0.000010 0.000010 0.000010 0.000010 0.000010 0.000010 0.000010 0.000010 0.000010 0.000010 0.000010 0.000010 0.000010 0.000010 0.000010 0.000010 0.000010 0.000010 0.999420 0.000010 0.000010 0.000010 0.000010 0.000010 0.000010 0.000010 0.000010 0.000010 0.000010 0.000010 0.000010 0.000010 0.000010 0.000010 0.000010 0.000010 0.000010 0.000010 0.000010 0.000010 0.000010 0.000010 0.000010 0.000010 0.000010 0.000010 0.000010 0.000010
0.000010 0.000010 0.000010 0.000010 0.000010 0.000010 0.000010 0.000010 0.000010 0.000010 0.000010 0.000010 0.000010 0.000010 0.000010 0.000010 0.000010 0.000010 0.000010 0.000010 0.000010 0.000010 0.000010 0.000010 0.000010 0.000010 0.000010 0.000010 0.000010 0.999420 0.000010 0.000010 0.000010 0.000010 0.000010 0.000010 0.000010 0.000010 0.000010 0.000010 0.000010 0.000010 0.000010 0.000010 0.000010 0.000010 0.000010 0.000010 0.000010 0.000010 0.000010 0.000010 0.000010 0.000010 0.000010 0.000010 0.000010 0.000010 0.000010
0.000010 0.000010 0.000010 0.000010 0.000010 0.000010 0.000010 0.000010 0.000010 0.000010 0.000010 0.000010 0.000010 0.000010 0.000010 0.000010 0.000010 0.000010 0.000010 0.000010 0.000010 0.000010 0.000010 0.000010 0.000010 0.000010 0.000010 0.000010 0.000010 0.999420 0.000010 0.000010 0.000010 0.000010 0.000010 0.000010 0.000010 0.000010 0.000010 0.000010 0.000010 0.000010 0.000010 0.000010 0.000010 0.000010 0.000010 0.000010 0.000010 0.000010 0.000010 0.000010 0.000010 0.000010 0.000010 0.000010 0.000010 0.000010 0.000010
0.000010 0.000010 0.002183 0.000010 0.000010 0.000010 0.000010 0.000010 0.000010 0.000010 0.000010 0.000010 0.000010 0.000010 0.000010 0.000010 0.000010 0.000010 0.000010 0.000010 0.000010 0.000010 0.000010 0.000010 0.000010 0.000010 0.000010 0.000010 0.000010 0.891906 0.000010 0.007276 0.000010 0.000010 0.000010 0.000010 0.000010 0.000010 0.000010 0.000010 0.000010 0.000010 0.000010 0.000010 0.000010 0.000010 0.000010 0.000010 0.000010 0.000010 0.000010 0.000010 0.000010 0.000010 0.000010 0.000010 0.000010 0.000010 0.098085
0.000010 0.000010 0.000010 0.000010 0.000010 0.000010 0.000010 0.000010 0.000010 0.000010 0.000010 0.000010 0.000010 0.000010 0.000010 0.000010 0.000011 0.000010 0.000010 0.000010 0.000010 0.000010 0.000010 0.000010 0.000010 0.000010 0.000010 0.000010 0.000010 0.999419 0.000010 0.000010 0.000010 0.000010 0.000010 0.000010 0.000010 0.000010 0.000010 0.000010 0.000010 0.000010 0.000010 0.000010 0.000010 0.000010 0.000010 0.000010 0.000010 0.000010 0.000010 0.000010 0.000010 0.000010 0.000010 0.000010 0.000010 0.000010 0.000010
0.000010 0.000010 0.000010 0.000010 0.000010 0.000010 0.000010 0.000010 0.000010 0.000010 0.000010 0.000010 0.000010 0.000010 0.000010 0.000010 0.000010 0.000010 0.000010 0.000010 0.000010 0.000010 0.000010 0.000010 0.000010 0.000010 0.000010 0.000010 0.000010 0.999420 0.000010 0.000010 0.000010 0.000010 0.000010 0.000010 0.000010 0.000010 0.000010 0.000010 0.000010 0.000010 0.000010 0.000010 0.000010 0.000010 0.000010 0.000010 0.000010 0.000010 0.000010 0.000010 0.000010 0.000010 0.000010 0.000010 0.000010 0.000010 0.000010
0.000010 0.000010 0.000010 0.000010 0.000010 0.000010 0.000010 0.000010 0.000010 0.000010 0.000010 0.000010 0.000010 0.000010 0.000010 0.000010 0.000010 0.000010 0.000010 0.000010 0.000010 0.000010 0.000010 0.000010 0.000010 0.000010 0.000010 0.000010 0.000010 0.999420 0.000010 0.000010 0.000010 0.000010 0.000010 0.000010 0.000010 0.000010 0.000010 0.000010 0.000010 0.000010 0.000010 0.000010 0.000010 0.000010 0.000010 0.000010 0.000010 0.000010 0.000010 0.000010 0.000010 0.000010 0.000010 0.000010 0.000010 0.000010 0.000010
0.000010 0.000010 0.031665 0.000010 0.000010 0.000010 0.014896 0.000010 0.000010 0.000010 0.000010 0.011536 0.000010 0.000010 0.000010 0.000010 0.000010 0.000010 0.000010 0.000010 0.000010 0.000010 0.003901 0.002719 0.000010 0.000010 0.000010 0.000010 0.000010 0.075140 0.032655 0.044656 0.000010 0.000010 0.000010 0.002168 0.017921 0.000010 0.000010 0.018837 0.000010 0.000010 0.000010 0.136287 0.000010 0.000010 0.000010 0.029195 0.000010 0.000010 0.000010 0.000010 0.000010 0.000010 0.000010 0.000010 0.001633 0.000010 0.576350
0.000010 0.000010 0.006512 0.000010 0.000010 0.000010 0.000010 0.000010 0.000010 0.000010 0.000010 0.000010 0.000010 0.000010 0.000010 0.000010 0.000010 0.000010 0.000010 0.000010 0.000010 0.000010 0.000010 0.000010 0.000010 0.000010 0.000010 0.000010 0.000010 0.020812 0.049353 0.000010 0.000010 0.000010 0.000010 0.000010 0.000010 0.000010 0.000010 0.004731 0.000010 0.000010 0.000010 0.000010 0.000010 0.000010 0.000010 0.016532 0.000010 0.000010 0.000010 0.000010 0.000010 0.000010 0.000010 0.000010 0.007442 0.000010 0.894098
0.000010 0.000010 0.000010 0.000010 0.000010 0.000010 0.000010 0.000010 0.000010 0.000010 0.000010 0.000010 0.000010 0.000010 0.000010 0.000010 0.000010 0.000010 0.000010 0.000010 0.000010 0.000010 0.000010 0.000010 0.000010 0.000010 0.000010 0.000010 0.000010 0.013307 0.018310 0.015015 0.000010 0.000010 0.000010 0.000010 0.000010 0.000010 0.000010 0.000010 0.000010 0.000010 0.000010 0.026283 0.000010 0.000010 0.000010 0.000010 0.000010 0.000010 0.000010 0.000010 0.000010 0.000010 0.000010 0.000010 0.009394 0.000010 0.917160
0.000010 0.000010 0.000010 0.000010 0.000010 0.000010 0.000010 0.000010 0.000010 0.000010 0.000324 0.000010 0.000010 0.000010 0.000010 0.000010 0.000010 0.000010 0.000010 0.000010 0.000010 0.000010 0.000010 0.000010 0.000010 0.000010 0.000010 0.000010 0.000010 0.000010 0.000010 0.000010 0.000010 0.000010 0.000010 0.000010 0.000010 0.000010 0.000010 0.000010 0.000010 0.000010 0.000010 0.015612 0.000010 0.000010 0.000010 0.000010 0.000010 0.000010 0.000010 0.000010 0.000010 0.000010 0.000010 0.000010 0.011630 0.000010 0.971883
0.000010 0.000010 0.056821 0.000010 0.000010 0.000010 0.011554 0.000010 0.000010 0.000010 0.000010 0.014615 0.000010 0.000010 0.000010 0.000010 0.000010 0.000010 0.000010 0.000010 0.000010 0.000010 0.004836 0.007428 0.000010 0.000010 0.000010 0.000010 0.000010 0.057142 0.038673 0.041461 0.000010 0.000010 0.000010 0.000010 0.002554 0.000010 0.000010 0.041490 0.000010 0.000010 0.000010 0.024708 0.000010 0.000010 0.000010 0.001563 0.000010 0.000010 0.000010 0.000010 0.000010 0.000010 0.000010 0.000010 0.000010 0.000010 0.696695
0.000010 0.000010 0.000010 0.000010 0.000010 0.000010 0.000010 0.000010 0.000010 0.000010 0.000010 0.000010 0.000010 0.000010 0.000010 0.000010 0.000010 0.000010 0.000010 0.000010 0.000010 0.000010 0.000010 0.000010 0.000010 0.000010 0.000010 0.000010 0.000010 0.000010 0.000010 0.000010 0.000010 0.000010 0.000010 0.000010 0.000010 0.000010 0.000010 0.000010 0.000010 0.000010 0.000010 0.000010 0.000010 0.000010 0.000010 0.004938 0.000010 0.000010 0.000010 0.000010 0.000010 0.000010 0.000010 0.000010 0.000010 0.000010 0.994492
0.000010 0.000010 0.000010 0.000010 0.000010 0.000010 0.000010 0.000010 0.000010 0.000010 0.000010 0.000010 0.000010 0.000010 0.000010 0.000010 0.000010 0.000010 0.000010 0.000010 0.000010 0.000010 0.000010 0.000010 0.000010 0.000010 0.000010 0.000010 0.000010 0.000010 0.000010 0.000010 0.000010 0.000010 0.000010 0.000010 0.000010 0.000010 0.000010 0.000010 0.000010 0.000010 0.000010 0.000010 0.000010 0.000010 0.000010 0.000010 0.000010 0.000010 0.000010 0.000010 0.000010 0.000010 0.000010 0.000010 0.000010 0.000010 0.999420
0.000010 0.000010 0.000010 0.000010 0.000010 0.000010 0.000010 0.000010 0.000010 0.000010 0.000010 0.000010 0.000010 0.000010 0.000010 0.000010 0.000010 0.000010 0.000010 0.000010 0.000010 0.000010 0.000010 0.000010 0.000010 0.000010 0.000010 0.000010 0.000010 0.008968 0.000010 0.000010 0.000010 0.000010 0.000010 0.000010 0.000010 0.000010 0.000010 0.000010 0.000010 0.000010 0.000010 0.000010 0.000010 0.000010 0.000010 0.001496 0.000010 0.000010 0.000010 0.000010 0.000010 0.000010 0.000010 0.000010 0.000010 0.000010 0.988975
0.000010 0.000010 0.084506 0.000010 0.000010 0.000010 0.028340 0.000010 0.000010 0.000010 0.000010 0.000010 0.000010 0.000010 0.000010 0.000010 0.000010 0.000010 0.000010 0.000010 0.000010 0.000010 0.000010 0.001909 0.000010 0.000010 0.000010 0.000010 0.000010 0.037335 0.054331 0.029216 0.000010 0.000010 0.000010 0.000010 0.046860 0.000010 0.000010 0.000010 0.000010 0.000010 0.000010 0.018690 0.000010 0.000010 0.000010 0.027732 0.000010 0.000010 0.000010 0.000010 0.000010 0.000010 0.000010 0.000010 0.008465 0.000010 0.662134
0.000010 0.000010 0.061710 0.000010 0.000010 0.000010 0.000010 0.000010 0.000010 0.000010 0.005298 0.013344 0.000010 0.000010 0.000010 0.000010 0.000010 0.000010 0.000010 0.000010 0.000010 0.000010 0.000010 0.007437 0.000010 0.000010 0.000010 0.002361 0.000010 0.019773 0.025725 0.060802 0.000010 0.000010 0.000010 0.000010 0.055076 0.000010 0.008985 0.000010 0.000010 0.000010 0.000010 0.024784 0.000010 0.000010 0.006202 0.001618 0.000010 0.000010 0.000010 0.000010 0.000010 0.000010 0.000010 0.000010 0.000010 0.000431 0.706013
0.000010 0.000010 0.060252 0.000010 0.000010 0.000010 0.023120 0.000010 0.000010 0.000010 0.012001 0.007183 0.000010 0.000010 0.003371 0.000010 0.000010 0.000010 0.000010 0.000010 0.000010 0.000010 0.006059 0.000010 0.000010 0.000010 0.000010 0.000010 0.000010 0.029361 0.031199 0.029169 0.000010 0.000010 0.000010 0.000010 0.000010 0.000010 0.000010 0.057926 0.000010 0.000010 0.000010 0.040560 0.000010 0.000010 0.000010 0.010592 0.000010 0.000010 0.000010 0.000010 0.000010 0.000010 0.000010 0.000010 0.000010 0.000010 0.688748
0.000010 0.000010 0.018580 0.000010 0.000010 0.000010 0.000010 0.000010 0.000010 0.000010 0.000010 0.000010 0.000010 0.000010 0.000010 0.000010 0.000010 0.000010 0.000010 0.000010 0.000010 0.000010 0.000010 0.000010 0.000010 0.000010 0.000010 0.000010 0.000010 0.055175 0.023108 0.000010 0.000010 0.000010 0.000010 0.000010 0.000010 0.000010 0.000010 0.019799 0.000010 0.000010 0.000010 0.024537 0.000010 0.000010 0.000010 0.001954 0.000010 0.000010 0.000010 0.000010 0.000010 0.000010 0.000010 0.000010 0.000010 0.000010 0.856327
0.000010 0.000010 0.000010 0.000010 0.000010 0.000010 0.000010 0.000010 0.000010 0.000010 0.001306 0.020765 0.000010 0.000010 0.000010 0.000010 0.000010 0.000010 0.000010 0.000010 0.000010 0.000010 0.000010 0.000010 0.000010 0.000010 0.000010 0.000010 0.000010 0.043608 0.045631 0.000010 0.000010 0.000010 0.000010 0.000010 0.000010 0.000010 0.000010 0.042399 0.000010 0.000010 0.000010 0.019341 0.000010 0.000010 0.000010 0.000010 0.000010 0.000010 0.000010 0.000010 0.000010 0.000010 0.000010 0.000010 0.002046 0.000010 0.824394
0.000010 0.000010 0.035954 0.000010 0.000010 0.000010 0.000010 0.000010 0.000010 0.000010 0.028030 0.020478 0.000010 0.000010 0.000010 0.000010 0.000010 0.000010 0.000010 0.000010 0.000010 0.000010 0.000524 0.021880 0.000010 0.000010 0.000010 0.000010 0.000010 0.036905 0.036871 0.077925 0.000010 0.000010 0.000010 0.000010 0.000010 0.000010 0.000010 0.000010 0.000010 0.000010 0.000010 0.062061 0.000010 0.000010 0.007403 0.022451 0.000010 0.000010 0.000010 0.000010 0.000010 0.000010 0.000010 0.000010 0.000010 0.000010 0.649048
0.000010 0.000010 0.054757 0.000010 0.000010 0.000010 0.022408 0.000010 0.000010 0.000010 0.021423 0.012906 0.000010 0.000010 0.000010 0.000010 0.000010 0.000010 0.000010 0.000010 0.000010 0.000010 0.000010 0.006188 0.000010 0.000010 0.000010 0.000743 0.000010 0.018858 0.023707 0.049142 0.000010 0.000010 0.000010 0.000010 0.021127 0.000010 0.000010 0.000010 0.000010 0.000010 0.000010 0.055243 0.000010 0.000010 0.000010 0.000010 0.000010 0.000010 0.000010 0.000010 0.000010 0.000010 0.000010 0.000010 0.000010 0.000010 0.713030
0.000010 0.000427 0.015123 0.000010 0.000010 0.000010 0.007302 0.000010 0.000010 0.000010 0.022076 0.071710 0.000010 0.000010 0.000010 0.000010 0.031642 0.000010 0.000010 0.000010 0.000010 0.000010 0.019481 0.000010 0.000010 0.000010 0.000010 0.000010 0.000010 0.023317 0.035071 0.000010 0.000010 0.000010 0.000010 0.000010 0.050003 0.000010 0.000010 0.001451 0.000010 0.000010 0.000010 0.047072 0.000010 0.000010 0.001432 0.009540 0.000010 0.000010 0.000010 0.000010 0.000010 0.000010 0.000010 0.000010 0.000010 0.000010 0.663915
0.000010 0.000010 0.000010 0.000010 0.000010 0.000010 0.000010 0.000010 0.000010 0.000010 0.000010 0.040055 0.000010 0.000010 0.000010 0.000010 0.000010 0.000010 0.000010 0.000010 0.000010 0.000010 0.000010 0.000010 0.000010 0.000010 0.000010 0.000010 0.000010 0.006063 0.001370 0.011407 0.000010 0.000010 0.000010 0.000010 0.000010 0.000010 0.000010 0.010547 0.000010 0.000010 0.000010 0.024818 0.000010 0.000010 0.000010 0.005202 0.000010 0.000010 0.000010 0.000010 0.000010 0.000010 0.000010 0.000010 0.000010 0.000010 0.900026
0.000010 0.000010 0.000010 0.000010 0.000010 0.000010 0.000010 0.000010 0.000010 0.000010 0.000010 0.039020 0.000010 0.000010 0.000010 0.000010 0.000010 0.000010 0.000010 0.000010 0.000010 0.000010 0.000010 0.000010 0.000010 0.000010 0.000010 0.000010 0.000010 0.018641 0.000010 0.026188 0.000010 0.000010 0.000010 0.000010 0.000010 0.000010 0.000010 0.000010 0.000010 0.000010 0.000010 0.022405 0.000010 0.000010 0.000010 0.000010 0.000010 0.000010 0.000010 0.000010 0.000010 0.000010 0.000010 0.000010 0.000517 0.000010 0.892700
0.000010 0.000010 0.025608 0.000010 0.000010 0.000010 0.000010 0.000010 0.000010 0.000010 0.000010 0.024430 0.000010 0.000010 0.000010 0.000010 0.000010 0.000010 0.000010 0.000010 0.000010 0.000010 0.000010 0.000010 0.000010 0.000010 0.000010 0.000824 0.000010 0.012514 0.014159 0.000010 0.000010 0.000010 0.000010 0.000010 0.002373 0.000010 0.000010 0.069949 0.000010 0.000010 0.000010 0.017758 0.000010 0.000010 0.000010 0.008089 0.000010 0.000010 0.000010 0.000010 0.000010 0.000010 0.000010 0.000010 0.000010 0.000010 0.823807
0.000010 0.000010 0.025698 0.000010 0.000010 0.000010 0.000010 0.000010 0.000010 0.000010 0.000010 0.000010 0.000010 0.000010 0.000010 0.000010 0.000010 0.000010 0.000010 0.000010 0.000010 0.000010 0.000010 0.000010 0.000010 0.000010 0.000010 0.000010 0.000010 0.004283 0.040603 0.000012 0.000010 0.000010 0.000010 0.000010 0.020983 0.000010 0.000010 0.000010 0.000010 0.000010 0.000010 0.008806 0.000010 0.000010 0.000010 0.013925 0.000010 0.000010 0.000010 0.000010 0.000010 0.000010 0.000010 0.000010 0.000010 0.000010 0.885181
0.000010 0.000010 0.028221 0.000010 0.000010 0.000010 0.043250 0.000010 0.000010 0.000010 0.000010 0.040878 0.000010 0.000010 0.000010 0.000010 0.000010 0.000010 0.000010 0.000010 0.000010 0.000010 0.000010 0.000010 0.000010 0.000010 0.000010 0.000010 0.000010 0.020628 0.054339 0.079789 0.000010 0.000010 0.000010 0.000010 0.022949 0.000010 0.000010 0.007686 0.000010 0.000010 0.000010 0.051376 0.000010 0.000010 0.000010 0.000010 0.000010 0.000010 0.000010 0.000010 0.000010 0.000010 0.000010 0.000010 0.002925 0.000010 0.647477
0.000010 0.000010 0.045699 0.000010 0.000010 0.000010 0.000010 0.000010 0.000010 0.000010 0.001380 0.012875 0.000010 0.000010 0.000010 0.000010 0.000322 0.000010 0.000010 0.000010 0.000010 0.000010 0.000010 0.006248 0.000010 0.000010 0.000010 0.000010 0.000010 0.038448 0.034701 0.080014 0.000010 0.000010 0.000010 0.000010 0.029002 0.000010 0.015062 0.012964 0.000010 0.000010 0.000010 0.034724 0.000010 0.000010 0.000010 0.017308 0.000010 0.000010 0.000010 0.000010 0.000010 0.000010 0.000010 0.000010 0.000010 0.000010 0.670802
0.000010 0.000010 0.050033 0.000010 0.000010 0.000010 0.039614 0.000010 0.000010 0.000010 0.000010 0.004886 0.000010 0.000010 0.000010 0.000010 0.000010 0.000010 0.000010 0.000010 0.000010 0.000010 0.006039 0.000010 0.000010 0.000010 0.000010 0.002131 0.000010 0.047291 0.003131 0.047675 0.000010 0.000010 0.000010 0.000010 0.026410 0.000010 0.003586 0.013136 0.000010 0.000010 0.000010 0.069939 0.000010 0.000010 0.000010 0.018893 0.000010 0.000010 0.000010 0.000010 0.000010 0.000010 0.000010 0.000010 0.000010 0.000010 0.666786
0.000010 0.000010 0.000010 0.000010 0.000010 0.000010 0.000010 0.000010 0.000010 0.000010 0.000010 0.000010 0.000010 0.000010 0.000010 0.000010 0.000010 0.000010 0.000010 0.000010 0.000010 0.000010 0.000010 0.000010 0.000010 0.000010 0.000010 0.000010 0.000010 0.000010 0.033634 0.043330 0.000010 0.000010 0.000010 0.000010 0.000010 0.000010 0.000010 0.000010 0.000010 0.000010 0.000010 0.000010 0.000010 0.000010 0.000010 0.000010 0.000010 0.000010 0.000010 0.000010 0.000010 0.000010 0.000010 0.000010 0.000010 0.000010 0.922477
0.000010 0.000010 0.000010 0.000010 0.000010 0.000010 0.000010 0.000010 0.000010 0.000010 0.000010 0.000010 0.000010 0.000010 0.000010 0.000010 0.000010 0.000010 0.000010 0.000010 0.000010 0.000010 0.000010 0.000010 0.000010 0.000010 0.000010 0.000010 0.000010 0.000010 0.040900 0.082173 0.000010 0.000010 0.000010 0.000010 0.000010 0.000010 0.000010 0.005996 0.000010 0.000010 0.000010 0.000010 0.000010 0.000010 0.000010 0.000010 0.000010 0.000010 0.000010 0.000010 0.000010 0.000010 0.000010 0.000010 0.000010 0.000010 0.870381
0.000010 0.000010 0.000010 0.000010 0.000010 0.000010 0.000010 0.000010 0.000010 0.000010 0.000010 0.000010 0.000010 0.000010 0.000010 0.000010 0.000010 0.000010 0.000010 0.000010 0.000010 0.000010 0.000010 0.000010 0.000010 0.000010 0.000010 0.000010 0.000010 0.000010 0.061053 0.112215 0.000010 0.000010 0.000010 0.000010 0.000010 0.000010 0.000010 0.000010 0.000010 0.000010 0.000010 0.000010 0.000010 0.000010 0.000010 0.007259 0.000010 0.000010 0.000010 0.000010 0.000010 0.000010 0.000010 0.000010 0.000010 0.000010 0.818923
0.000010 0.000010 0.000010 0.000010 0.000010 0.000010 0.000010 0.000010 0.000010 0.000010 0.000010 0.000010 0.000010 0.000010 0.000010 0.000010 0.000010 0.000010 0.000010 0.000010 0.000010 0.000010 0.000010 0.000010 0.000010 0.000010 0.000010 0.000010 0.000010 0.000010 0.031483 0.123314 0.000010 0.000010 0.000010 0.000010 0.000010 0.000010 0.000010 0.000010 0.000010 0.000010 0.000010 0.000010 0.000010 0.000010 0.000010 0.002894 0.000010 0.000010 0.000010 0.000010 0.000010 0.000010 0.000010 0.000010 0.000010 0.000010 0.841760
0.000010 0.003010 0.006638 0.000010 0.000010 0.000010 0.000010 0.000010 0.000010 0.000010 0.000010 0.000010 0.000010 0.000010 0.000010 0.008495 0.000010 0.000010 0.000010 0.000010 0.000010 0.000010 0.000010 0.000010 0.000010 0.000010 0.000010 0.001796 0.000010 0.000010 0.062582 0.074783 0.000010 0.000010 0.000010 0.000010 0.000010 0.000010 0.000010 0.000010 0.000010 0.000010 0.000010 0.000010 0.000205 0.000010 0.000010 0.008031 0.000010 0.000010 0.000010 0.000010 0.000010 0.000010 0.000010 0.082913 0.000010 0.000010 0.751057
0.000010 0.000010 0.000010 0.000010 0.000010 0.000010 0.000010 0.000010 0.000010 0.000010 0.000010 0.000010 0.000010 0.000010 0.000010 0.000010 0.000010 0.000010 0.000010 0.000010 0.000010 0.000010 0.000010 0.000010 0.000010 0.000010 0.000010 0.000010 0.000010 0.007162 0.031851 0.060144 0.000010 0.000010 0.000010 0.000010 0.000010 0.000010 0.000010 0.000010 0.000010 0.000010 0.000010 0.000010 0.000010 0.000010 0.000010 0.007665 0.000010 0.000010 0.000010 0.000010 0.000010 0.000010 0.000010 0.000010 0.000010 0.000010 0.892638
0.000010 0.000010 0.018987 0.000010 0.000010 0.000425 0.000010 0.000010 0.000010 0.000010 0.000010 0.003239 0.001841 0.000010 0.001992 0.000010 0.000010 0.000010 0.000010 0.000010 0.003483 0.000010 0.001547 0.006502 0.000010 0.003488 0.000010 0.003983 0.008134 0.054404 0.040660 0.095180 0.000010 0.000010 0.000010 0.024846 0.024713 0.000010 0.000191 0.000010 0.000010 0.000010 0.000010 0.048627 0.000010 0.000010 0.000010 0.024117 0.001734 0.000010 0.000010 0.000067 0.000010 0.000010 0.000010 0.048251 0.000010 0.000010 0.583231
0.000010 0.000010 0.021159 0.000010 0.000010 0.000010 0.005059 0.000010 0.000010 0.000010 0.018570 0.000010 0.000010 0.000010 0.000010 0.000010 0.000010 0.000010 0.000010 0.000010 0.000010 0.000010 0.000010 0.000010 0.000010 0.000010 0.000010 0.000010 0.000010 0.060577 0.103606 0.132206 0.000010 0.000010 0.000010 0.000010 0.037950 0.000010 0.000010 0.003020 0.000010 0.000010 0.000010 0.041127 0.000010 0.000010 0.000010 0.015703 0.000010 0.000010 0.000010 0.000010 0.000010 0.000010 0.000010 0.000010 0.000010 0.000010 0.560542
0.000010 0.000010 0.000010 0.000010 0.000010 0.000010 0.000019 0.000010 0.000010 0.000010 0.000010 0.000010 0.000010 0.000010 0.000010 0.000010 0.000010 0.000010 0.000010 0.000010 0.000010 0.000010 0.000010 0.000010 0.000010 0.000010 0.000010 0.000010 0.000010 0.009003 0.040922 0.130014 0.000010 0.000010 0.000010 0.000010 0.000010 0.000010 0.000010 0.011505 0.000010 0.000010 0.000010 0.018883 0.000010 0.000010 0.000010 0.021954 0.000010 0.000010 0.000010 0.000010 0.000010 0.000010 0.000010 0.000010 0.000010 0.000010 0.767189
0.000010 0.000010 0.067004 0.000010 0.000010 0.000010 0.000010 0.000010 0.000010 0.000010 0.001283 0.012489 0.000010 0.000010 0.000010 0.000010 0.000010 0.000010 0.000010 0.000010 0.000010 0.000010 0.004346 0.007230 0.000010 0.000010 0.000010 0.000010 0.000010 0.031884 0.119020 0.159676 0.000010 0.000010 0.000010 0.000010 0.000010 0.000010 0.014577 0.028168 0.000010 0.000010 0.000010 0.007280 0.000010 0.000010 0.000010 0.016363 0.000010 0.000010 0.000010 0.000010 0.000010 0.000010 0.000010 0.000010 0.007074 0.000010 0.523157
0.000010 0.000010 0.000010 0.000010 0.000010 0.000010 0.000010 0.000010 0.000010 0.000010 0.000010 0.005151 0.000010 0.000010 0.000010 0.000010 0.000010 0.000010 0.000010 0.000010 0.000010 0.000010 0.000010 0.000010 0.000010 0.000010 0.000010 0.000010 0.000010 0.022770 0.067162 0.108486 0.000010 0.000010 0.000010 0.000010 0.000010 0.000010 0.000010 0.000010 0.000010 0.000010 0.000010 0.005140 0.000010 0.000010 0.000010 0.018641 0.000010 0.000010 0.000010 0.000010 0.000010 0.000010 0.000010 0.000010 0.000010 0.000010 0.772130
0.000010 0.000010 0.000010 0.000010 0.000010 0.000010 0.000010 0.000010 0.000010 0.000010 0.000661 0.000010 0.000010 0.000010 0.000010 0.000010 0.000010 0.000010 0.000010 0.000010 0.000010 0.000010 0.000010 0.000010 0.000010 0.000010 0.000010 0.000010 0.000010 0.059726 0.072201 0.113061 0.000010 0.000010 0.000010 0.000010 0.000010 0.000010 0.000010 0.000010 0.000010 0.000010 0.000010 0.000010 0.000010 0.000010 0.000010 0.018498 0.000010 0.000010 0.000010 0.000010 0.000010 0.000010 0.000010 0.000010 0.009720 0.000010 0.725614
0.000010 0.000010 0.018733 0.000010 0.000010 0.000010 0.003719 0.000010 0.000010 0.000010 0.003509 0.000010 0.000010 0.000010 0.000010 0.000010 0.000010 0.000010 0.000010 0.000010 0.000010 0.000010 0.000010 0.010090 0.000010 0.000010 0.000010 0.000010 0.000010 0.008000 0.024352 0.120036 0.000010 0.000010 0.000010 0.000010 0.003073 0.000010 0.000010 0.000010 0.000010 0.000010 0.000010 0.050503 0.000010 0.000010 0.000010 0.000010 0.000010 0.000010 0.000010 0.000010 0.000010 0.000010 0.000010 0.000010 0.004186 0.000010 0.753319
0.000010 0.000010 0.013348 0.000010 0.000010 0.000010 0.000010 0.000010 0.000010 0.000010 0.000010 0.000010 0.000010 0.000010 0.000010 0.000010 0.000010 0.000010 0.000010 0.000010 0.000010 0.000010 0.000010 0.000010 0.000010 0.000010 0.000010 0.000010 0.000010 0.029505 0.031281 0.112761 0.000010 0.000010 0.000010 0.000010 0.020785 0.000010 0.000010 0.001961 0.000010 0.000010 0.000010 0.069574 0.000010 0.000010 0.000010 0.000010 0.000010 0.000010 0.000010 0.000010 0.000010 0.000010 0.000010 0.000010 0.000010 0.000010 0.720275
0.000010 0.000010 0.000010 0.000010 0.000010 0.000010 0.015730 0.000010 0.000010 0.000010 0.020209 0.000010 0.000010 0.000010 0.000010 0.000010 0.000010 0.000010 0.000010 0.000010 0.000010 0.000010 0.000010 0.000010 0.000010 0.000010 0.000010 0.000010 0.000010 0.020818 0.037606 0.110999 0.000010 0.000010 0.000010 0.000010 0.016142 0.000010 0.000010 0.001859 0.000010 0.000010 0.000010 0.061232 0.000010 0.000010 0.000010 0.009690 0.000010 0.000010 0.000010 0.000010 0.000010 0.000010 0.000010 0.000010 0.004233 0.000010 0.701002
0.000010 0.000010 0.000010 0.000010 0.000010 0.000010 0.000010 0.000010 0.000010 0.004645 0.004378 0.010348 0.000010 0.000010 0.000010 0.000010 0.000010 0.000010 0.000010 0.000010 0.000010 0.000010 0.000010 0.000010 0.000010 0.000010 0.000010 0.000010 0.000010 0.027717 0.030196 0.130819 0.000010 0.000010 0.000010 0.000010 0.000010 0.000010 0.000010 0.005533 0.000010 0.000010 0.000010 0.039255 0.000010 0.000010 0.000010 0.000010 0.000010 0.000010 0.000010 0.000010 0.000010 0.000010 0.000010 0.000010 0.000010 0.000010 0.746607
0.000010 0.000010 0.041798 0.000010 0.000010 0.000010 0.000010 0.000010 0.000010 0.000010 0.000010 0.000010 0.000010 0.000010 0.000010 0.000010 0.000010 0.000010 0.000010 0.000010 0.000010 0.000010 0.000010 0.000010 0.000010 0.000010 0.000010 0.000010 0.000010 0.028536 0.022981 0.119820 0.000010 0.000010 0.000010 0.000010 0.000010 0.000010 0.000010 0.008522 0.000010 0.000010 0.000010 0.084230 0.000010 0.000010 0.000010 0.009677 0.000010 0.000010 0.000010 0.000010 0.000010 0.000010 0.000010 0.000010 0.000010 0.000010 0.683927
0.000010 0.000010 0.000010 0.000010 0.000010 0.000010 0.000010 0.000010 0.000010 0.000010 0.000010 0.000010 0.000010 0.000010 0.000010 0.000010 0.000010 0.000010 0.000010 0.000010 0.000010 0.000010 0.000010 0.000010 0.000010 0.000010 0.000010 0.000010 0.000010 0.011345 0.000010 0.074425 0.000010 0.000010 0.000010 0.000010 0.000010 0.000010 0.000010 0.016148 0.000010 0.000010 0.000010 0.666514 0.000010 0.000010 0.000010 0.018671 0.000010 0.000010 0.000010 0.000010 0.000010 0.000010 0.000010 0.000010 0.000010 0.000010 0.212367
0.000010 0.000010 0.000010 0.000010 0.000010 0.000010 0.000010 0.000010 0.000010 0.000010 0.000010 0.000010 0.000010 0.000010 0.000010 0.000010 0.000010 0.000010 0.000010 0.000010 0.000010 0.000010 0.000010 0.000010 0.000010 0.000010 0.000010 0.000010 0.000010 0.007491 0.000010 0.000010 0.000010 0.000010 0.000010 0.000010 0.000010 0.000010 0.000010 0.000010 0.000010 0.000010 0.000010 0.831009 0.000010 0.000010 0.000010 0.000010 0.000010 0.000010 0.000010 0.000010 0.000010 0.000010 0.000010 0.000010 0.000010 0.000010 0.160940
0.000010 0.000010 0.062525 0.000010 0.000010 0.000010 0.000010 0.000010 0.000010 0.003416 0.006447 0.000010 0.000010 0.000010 0.000010 0.000010 0.000010 0.000010 0.000010 0.000010 0.000010 0.000010 0.008620 0.000010 0.000750 0.000010 0.000010 0.000010 0.000010 0.036146 0.059567 0.136658 0.000010 0.000010 0.000010 0.000010 0.000010 0.000010 0.009666 0.000010 0.000010 0.000010 0.000010 0.068734 0.000010 0.000010 0.000010 0.020236 0.000010 0.000010 0.000010 0.001503 0.000010 0.000010 0.000010 0.000010 0.000010 0.000010 0.585272
0.011193 0.001650 0.000010 0.000010 0.000010 0.000010 0.000010 0.000010 0.000010 0.000010 0.000010 0.003681 0.000010 0.000010 0.003376 0.000010 0.000010 0.000010 0.000010 0.000010 0.000010 0.000010 0.000010 0.000010 0.000010 0.000010 0.000010 0.000010 0.000010 0.014423 0.000010 0.106838 0.000010 0.000010 0.000010 0.000010 0.000010 0.000010 0.000010 0.000010 0.000010 0.000010 0.000010 0.321044 0.000010 0.000010 0.000010 0.018122 0.000010 0.007282 0.000010 0.000010 0.000010 0.000010 0.000010 0.000010 0.000010 0.000010 0.511901
0.000010 0.000010 0.000010 0.000010 0.000010 0.000010 0.000010 0.000010 0.000010 0.000010 0.003286 0.000010 0.000010 0.000010 0.000010 0.000010 0.000010 0.000010 0.000010 0.000010 0.000010 0.000010 0.000010 0.000010 0.000010 0.000010 0.000010 0.000010 0.000010 0.015689 0.044889 0.038610 0.000010 0.000010 0.000010 0.000010 0.022608 0.000010 0.000010 0.000010 0.000010 0.000010 0.000010 0.056049 0.000010 0.000010 0.000010 0.421879 0.000010 0.000010 0.000010 0.000010 0.000010 0.000010 0.000010 0.000010 0.000010 0.000010 0.396479
0.000010 0.000010 0.000010 0.000010 0.000010 0.000010 0.000010 0.000010 0.000010 0.000010 0.000010 0.766726 0.000010 0.000010 0.000010 0.000010 0.000010 0.000010 0.000010 0.000010 0.000010 0.000010 0.000010 0.000010 0.000010 0.000010 0.000010 0.000010 0.000010 0.079285 0.000010 0.003375 0.000010 0.000010 0.000010 0.000010 0.000010 0.000010 0.000010 0.040126 0.000010 0.000010 0.000010 0.045027 0.000010 0.000010 0.000010 0.000010 0.000010 0.000010 0.000010 0.000010 0.000010 0.000010 0.000010 0.000010 0.000010 0.000010 0.064931
0.000010 0.000010 0.000010 0.000010 0.000010 0.000010 0.000010 0.000010 0.000010 0.000010 0.000010 0.999420 0.000010 0.000010 0.000010 0.000010 0.000010 0.000010 0.000010 0.000010 0.000010 0.000010 0.000010 0.000010 0.000010 0.000010 0.000010 0.000010 0.000010 0.000010 0.000010 0.000010 0.000010 0.000010 0.000010 0.000010 0.000010 0.000010 0.000010 0.000010 0.000010 0.000010 0.000010 0.000010 0.000010 0.000010 0.000010 0.000010 0.000010 0.000010 0.000010 0.000010 0.000010 0.000010 0.000010 0.000010 0.000010 0.000010 0.000010
0.000010 0.000010 0.000010 0.000010 0.000010 0.000010 0.000010 0.000010 0.000010 0.000010 0.000010 0.343940 0.000010 0.000010 0.000010 0.000010 0.000010 0.000010 0.000010 0.000010 0.000010 0.000010 0.000010 0.000010 0.000010 0.000010 0.000010 0.000010 0.000010 0.027587 0.016900 0.000010 0.000010 0.000010 0.000010 0.000010 0.000010 0.000010 0.000010 0.000010 0.000010 0.000010 0.000010 0.354408 0.000010 0.000010 0.000010 0.000172 0.000010 0.000010 0.000010 0.000010 0.000010 0.000010 0.000010 0.000010 0.000010 0.000010 0.256462
0.000010 0.000010 0.000010 0.000010 0.000015 0.000010 0.000010 0.000010 0.000010 0.000010 0.000010 0.999415 0.000010 0.000010 0.000010 0.000010 0.000010 0.000010 0.000010 0.000010 0.000010 0.000010 0.000010 0.000010 0.000010 0.000010 0.000010 0.000010 0.000010 0.000010 0.000010 0.000010 0.000010 0.000010 0.000010 0.000010 0.000010 0.000010 0.000010 0.000010 0.000010 0.000010 0.000010 0.000010 0.000010 0.000010 0.000010 0.000010 0.000010 0.000010 0.000010 0.000010 0.000010 0.000010 0.000010 0.000010 0.000010 0.000010 0.000010
0.000010 0.000010 0.023818 0.000010 0.000010 0.000010 0.019220 0.000010 0.000010 0.000010 0.006225 0.095231 0.000010 0.000010 0.000010 0.000010 0.023325 0.000010 0.000010 0.000010 0.000010 0.000010 0.000567 0.006661 0.000010 0.000010 0.000010 0.000010 0.000010 0.056542 0.009909 0.044016 0.000010 0.000010 0.000010 0.006700 0.008200 0.000010 0.000010 0.031441 0.000010 0.000010 0.000010 0.034226 0.000010 0.000010 0.000010 0.005139 0.000010 0.001362 0.000010 0.000010 0.000010 0.000010 0.000010 0.000010 0.000010 0.000010 0.626997
0.000010 0.015148 0.023076 0.000010 0.000010 0.000010 0.030963 0.000010 0.008333 0.000010 0.024337 0.128873 0.000010 0.000010 0.000010 0.000010 0.069099 0.000010 0.000010 0.000010 0.000010 0.000010 0.006221 0.000010 0.005426 0.000010 0.000010 0.000010 0.000010 0.013198 0.019310 0.000010 0.000010 0.000010 0.000010 0.000010 0.019498 0.000010 0.000010 0.015761 0.000010 0.000010 0.008918 0.022656 0.000010 0.000010 0.012874 0.000913 0.000010 0.000010 0.000010 0.000010 0.000010 0.000010 0.000010 0.000010 0.000333 0.000010 0.574664
0.000010 0.001513 0.006271 0.000010 0.000010 0.002119 0.030752 0.002116 0.000010 0.000010 0.004902 0.075275 0.000010 0.013956 0.000010 0.002422 0.020215 0.004464 0.000010 0.000010 0.000010 0.000010 0.020062 0.001300 0.002312 0.000477 0.000010 0.000010 0.000010 0.055790 0.042800 0.002613 0.000010 0.000010 0.000010 0.029858 0.080997 0.000010 0.000010 0.007647 0.000010 0.000010 0.000010 0.066992 0.000010 0.000010 0.008397 0.003567 0.000010 0.000252 0.000010 0.000010 0.000010 0.000010 0.000010 0.001025 0.001865 0.000010 0.509731
0.000010 0.000010 0.000010 0.000010 0.000010 0.000010 0.000010 0.000010 0.000010 0.000010 0.000010 0.999420 0.000010 0.000010 0.000010 0.000010 0.000010 0.000010 0.000010 0.000010 0.000010 0.000010 0.000010 0.000010 0.000010 0.000010 0.000010 0.000010 0.000010 0.000010 0.000010 0.000010 0.000010 0.000010 0.000010 0.000010 0.000010 0.000010 0.000010 0.000010 0.000010 0.000010 0.000010 0.000010 0.000010 0.000010 0.000010 0.000010 0.000010 0.000010 0.000010 0.000010 0.000010 0.000010 0.000010 0.000010 0.000010 0.000010 0.000010
0.000010 0.000010 0.038099 0.000010 0.000010 0.000010 0.000010 0.000010 0.000010 0.000010 0.000010 0.745011 0.000010 0.000010 0.000010 0.000010 0.000010 0.000010 0.000010 0.000010 0.000010 0.000010 0.000010 0.000010 0.000010 0.000010 0.000010 0.000010 0.000010 0.020115 0.000010 0.033740 0.000010 0.000010 0.000010 0.000010 0.000010 0.000010 0.000010 0.009297 0.000010 0.000010 0.000010 0.032066 0.000010 0.000010 0.000010 0.000010 0.000010 0.000010 0.000010 0.000010 0.000010 0.000010 0.000010 0.000010 0.000010 0.000010 0.121151
0.000010 0.000010 0.000010 0.000010 0.000010 0.000010 0.000010 0.000010 0.000010 0.000010 0.000010 0.999420 0.000010 0.000010 0.000010 0.000010 0.000010 0.000010 0.000010 0.000010 0.000010 0.000010 0.000010 0.000010 0.000010 0.000010 0.000010 0.000010 0.000010 0.000010 0.000010 0.000010 0.000010 0.000010 0.000010 0.000010 0.000010 0.000010 0.000010 0.000010 0.000010 0.000010 0.000010 0.000010 0.000010 0.000010 0.000010 0.000010 0.000010 0.000010 0.000010 0.000010 0.000010 0.000010 0.000010 0.000010 0.000010 0.000010 0.000010
0.000010 0.000127 0.022056 0.000010 0.000010 0.000010 0.024832 0.000010 0.000010 0.000010 0.019884 0.140559 0.000010 0.000010 0.000010 0.000010 0.051467 0.000010 0.000010 0.000010 0.000010 0.000010 0.000010 0.002134 0.007602 0.000010 0.000010 0.000010 0.000010 0.034178 0.031512 0.000010 0.000010 0.000010 0.000010 0.000010 0.036106 0.000010 0.000010 0.025645 0.000010 0.000010 0.000010 0.072202 0.005575 0.000010 0.017865 0.000010 0.000010 0.000010 0.000010 0.000010 0.000010 0.000010 0.000010 0.000010 0.000010 0.000010 0.507826
0.000010 0.008052 0.000010 0.000010 0.000010 0.000010 0.028895 0.000010 0.000010 0.000010 0.000010 0.120380 0.000010 0.000010 0.000010 0.000010 0.085056 0.001570 0.000010 0.000010 0.000010 0.000010 0.000010 0.000010 0.000010 0.000010 0.000010 0.005961 0.000010 0.027311 0.032628 0.070107 0.000010 0.000010 0.000010 0.000010 0.070251 0.000010 0.000010 0.000010 0.000010 0.000010 0.000010 0.040818 0.000010 0.000010 0.015331 0.000010 0.000010 0.005818 0.000010 0.000010 0.000010 0.000010 0.000010 0.000010 0.000010 0.000010 0.487372
0.000010 0.000010 0.000010 0.000010 0.000010 0.000010 0.000010 0.000010 0.000010 0.000010 0.000010 0.000010 0.000010 0.000010 0.000010 0.000010 0.000010 0.000010 0.000010 0.000010 0.000010 0.000010 0.000010 0.000010 0.000010 0.000010 0.000010 0.000010 0.000010 0.000010 0.000010 0.000010 0.000010 0.000010 0.000010 0.000010 0.000010 0.000010 0.000010 0.000010 0.000010 0.000010 0.000010 0.000010 0.000010 0.000010 0.000010 0.000010 0.000010 0.999420 0.000010 0.000010 0.000010 0.000010 0.000010 0.000010 0.000010 0.000010 0.000010
0.000010 0.000010 0.000010 0.000010 0.000010 0.000010 0.000010 0.000010 0.000010 0.000010 0.000010 0.000010 0.000010 0.000010 0.000010 0.000010 0.000010 0.000010 0.000010 0.000010 0.000010 0.000010 0.000010 0.000010 0.000010 0.000010 0.000010 0.000010 0.000010 0.000010 0.000010 0.000010 0.000010 0.000010 0.000010 0.000010 0.000010 0.000010 0.000010 0.000010 0.000010 0.000010 0.000010 0.000010 0.000010 0.000010 0.000010 0.000010 0.000010 0.999420 0.000010 0.000010 0.000010 0.000010 0.000010 0.000010 0.000010 0.000010 0.000010
0.000010 0.000010 0.000010 0.000010 0.000010 0.000010 0.000010 0.000010 0.000010 0.000010 0.000010 0.000010 0.000010 0.000010 0.000010 0.000010 0.000010 0.000010 0.000010 0.000010 0.000010 0.000010 0.000010 0.000010 0.000010 0.000010 0.000010 0.000010 0.000010 0.000010 0.000010 0.000010 0.000010 0.000010 0.000010 0.000010 0.000010 0.000010 0.000010 0.000010 0.000010 0.000010 0.000010 0.000010 0.000010 0.000010 0.000010 0.000010 0.000010 0.999420 0.000010 0.000010 0.000010 0.000010 0.000010 0.000010 0.000010 0.000010 0.000010
0.000010 0.000010 0.000010 0.000010 0.000010 0.000010 0.000010 0.000010 0.000010 0.000010 0.000010 0.000010 0.000010 0.000010 0.000010 0.000010 0.000010 0.000010 0.000010 0.000010 0.000010 0.000010 0.000010 0.000010 0.000010 0.000010 0.000010 0.000010 0.000010 0.000010 0.000010 0.000010 0.000010 0.000010 0.000010 0.000010 0.000010 0.000010 0.000010 0.000010 0.000010 0.000010 0.000010 0.000010 0.000010 0.000010 0.000010 0.000010 0.000010 0.999420 0.000010 0.000010 0.000010 0.000010 0.000010 0.000010 0.000010 0.000010 0.000010
[truncated: 341,965 more chars]
