# Supplementary material for: Genetic analysis of Thai cattle reveals a Southeast Asian indicine ancestry
Source: PeerJ. 2015 Oct 27;3:e1318. doi: 10.7717/peerj.1318 (PMC4627918; doi:10.7717/peerj.1318)
Supplement: Dataset S2 — The Q values inferred by ADMIXTURE for each modeled K are shown for each individual, which are labeled according to breed information. The data are organized into three folders, each of which represents the ADMIXTURE experiments described in Fig. S5. [file peerj-03-1318-s007.zip › SupplementDataS7/1397breeds/6.Q]

0.007526 0.000010 0.213524 0.000010 0.763733 0.015196
0.044832 0.000010 0.230682 0.000010 0.723116 0.001350
0.000010 0.000010 0.238574 0.000010 0.751720 0.009676
0.019489 0.000010 0.178785 0.000010 0.801697 0.000010
0.024325 0.000010 0.193394 0.000010 0.758015 0.024246
0.000010 0.000010 0.229448 0.000010 0.770512 0.000010
0.000010 0.000010 0.209894 0.008972 0.781104 0.000010
0.000010 0.000010 0.198337 0.000010 0.801623 0.000010
0.003382 0.000010 0.246305 0.020428 0.729866 0.000010
0.000010 0.000010 0.205833 0.000010 0.788669 0.005469
0.012940 0.000010 0.208941 0.007357 0.761504 0.009248
0.000010 0.000010 0.190573 0.000010 0.809387 0.000010
0.002974 0.000010 0.203125 0.008789 0.785092 0.000010
0.000010 0.000010 0.210118 0.009233 0.764663 0.015966
0.024792 0.000010 0.211072 0.007048 0.735137 0.021941
0.000010 0.000010 0.187133 0.000010 0.812827 0.000010
0.000010 0.000010 0.227048 0.001520 0.771402 0.000010
0.000010 0.000010 0.225420 0.000010 0.773629 0.000921
0.002316 0.000010 0.258701 0.000010 0.717678 0.021285
0.012099 0.000010 0.222228 0.001430 0.760761 0.003472
0.076677 0.000010 0.000010 0.000010 0.908220 0.015073
0.067831 0.000010 0.041880 0.000010 0.852558 0.037711
0.071684 0.000010 0.000010 0.000010 0.928276 0.000010
0.083000 0.000010 0.000010 0.000010 0.916960 0.000010
0.095359 0.000010 0.002029 0.000010 0.881125 0.021467
0.096151 0.000010 0.000010 0.000010 0.873829 0.029990
0.022928 0.000010 0.000010 0.000010 0.974926 0.002116
0.076760 0.000010 0.000010 0.000010 0.892295 0.030914
0.068779 0.000010 0.000010 0.000010 0.923973 0.007219
0.026251 0.000010 0.000010 0.000010 0.918655 0.055064
0.080028 0.000010 0.003112 0.000010 0.869801 0.047040
0.207127 0.000010 0.022372 0.002545 0.767097 0.000848
0.122634 0.000010 0.000010 0.000010 0.841195 0.036141
0.078907 0.000010 0.030284 0.001434 0.830519 0.058846
0.059433 0.000010 0.000010 0.000010 0.925464 0.015073
0.032111 0.000010 0.000010 0.000010 0.956376 0.011483
0.090808 0.000010 0.024249 0.000010 0.858988 0.025934
0.053764 0.000010 0.000010 0.002048 0.905964 0.038205
0.035437 0.000010 0.000010 0.000010 0.964523 0.000010
0.064893 0.000010 0.000010 0.000010 0.918088 0.016989
0.861107 0.000010 0.007879 0.018797 0.018940 0.093266
0.833134 0.000010 0.009750 0.019171 0.018088 0.119847
0.880243 0.000010 0.000010 0.015491 0.016631 0.087615
0.899892 0.000010 0.000258 0.014462 0.011962 0.073417
0.851947 0.000010 0.009063 0.027714 0.006030 0.105235
0.867570 0.000010 0.008332 0.012665 0.005384 0.106039
0.863469 0.000010 0.010857 0.018732 0.007388 0.099544
0.854013 0.000010 0.007718 0.026274 0.016925 0.095061
0.905975 0.000010 0.018546 0.005787 0.000010 0.069672
0.898853 0.000010 0.000010 0.028261 0.000010 0.072856
0.881730 0.000010 0.006163 0.013996 0.005912 0.092188
0.864876 0.000010 0.007158 0.024070 0.005914 0.097972
0.875473 0.000010 0.001155 0.024474 0.015841 0.083046
0.871378 0.000010 0.007600 0.028617 0.020944 0.071451
0.850678 0.000010 0.003288 0.022907 0.009012 0.114105
0.873114 0.000010 0.000010 0.027042 0.020896 0.078928
0.874307 0.007320 0.014477 0.017585 0.000010 0.086301
0.852330 0.002093 0.027696 0.025004 0.004368 0.088510
0.892642 0.000010 0.000228 0.021855 0.006202 0.079063
0.863743 0.000010 0.000010 0.026401 0.022564 0.087272
0.652274 0.012122 0.169087 0.018587 0.061998 0.085933
0.597830 0.018967 0.142457 0.019550 0.130530 0.090666
0.549159 0.026979 0.194754 0.008545 0.156711 0.063852
0.502602 0.050631 0.188079 0.016608 0.157081 0.084998
0.579238 0.013832 0.167901 0.010654 0.113046 0.115328
0.601565 0.025154 0.176993 0.000010 0.114438 0.081840
0.529067 0.055089 0.187442 0.010908 0.127810 0.089683
0.593775 0.015736 0.138621 0.015392 0.121492 0.114984
0.580244 0.036567 0.182281 0.000010 0.118192 0.082706
0.580121 0.012458 0.208807 0.000010 0.087420 0.111183
0.542794 0.033595 0.173969 0.001839 0.163511 0.084292
0.569129 0.024560 0.201767 0.012337 0.131817 0.060390
0.613989 0.013699 0.142892 0.007750 0.099372 0.122298
0.535974 0.043220 0.181996 0.019714 0.140467 0.078630
0.553901 0.042450 0.180208 0.026899 0.104387 0.092155
0.571421 0.036055 0.162351 0.021700 0.120876 0.087598
0.579205 0.049694 0.149425 0.011086 0.119750 0.090840
0.539844 0.043186 0.189759 0.003610 0.127516 0.096085
0.605896 0.014577 0.192454 0.008974 0.107597 0.070502
0.556915 0.024390 0.180905 0.010904 0.135249 0.091635
0.973516 0.000010 0.006637 0.000010 0.000010 0.019818
0.996064 0.000010 0.000010 0.000010 0.000010 0.003896
0.995925 0.000010 0.000010 0.004035 0.000010 0.000010
0.956643 0.000010 0.007174 0.000010 0.036153 0.000010
0.999949 0.000010 0.000010 0.000011 0.000010 0.000010
0.976965 0.000010 0.005046 0.000010 0.017959 0.000010
0.999950 0.000010 0.000010 0.000010 0.000010 0.000010
0.981982 0.000010 0.000010 0.009608 0.000010 0.008380
0.980047 0.000010 0.010013 0.009910 0.000010 0.000010
0.970680 0.000010 0.000010 0.009299 0.007406 0.012595
0.998491 0.000010 0.000010 0.000018 0.000010 0.001461
0.988971 0.000010 0.002508 0.000010 0.000010 0.008490
0.993905 0.000010 0.006055 0.000010 0.000010 0.000010
0.999950 0.000010 0.000010 0.000010 0.000010 0.000010
0.954928 0.000010 0.000294 0.008045 0.007177 0.029546
0.984876 0.000010 0.000010 0.004938 0.000010 0.010157
0.999950 0.000010 0.000010 0.000010 0.000010 0.000010
0.988803 0.000010 0.000010 0.006555 0.000010 0.004612
0.965902 0.000010 0.005930 0.006750 0.000010 0.021398
0.938333 0.000010 0.000010 0.014358 0.047279 0.000010
0.216534 0.058201 0.042675 0.150499 0.000010 0.532081
0.256991 0.053318 0.037687 0.138472 0.000010 0.513523
0.202717 0.059677 0.032103 0.165496 0.000010 0.539997
0.295216 0.041967 0.096393 0.114564 0.017725 0.434135
0.266148 0.050361 0.110397 0.120734 0.000010 0.452350
0.241460 0.054339 0.084523 0.138829 0.000010 0.480838
0.237080 0.038974 0.062030 0.158167 0.000010 0.503739
0.240092 0.044659 0.049342 0.152813 0.000010 0.513084
0.235992 0.039796 0.072384 0.135517 0.000010 0.516300
0.243277 0.042762 0.074770 0.147857 0.000010 0.491324
0.239857 0.043987 0.034808 0.151043 0.000010 0.530296
0.234746 0.050269 0.047592 0.155350 0.000010 0.512032
0.292611 0.069366 0.006520 0.173582 0.028527 0.429393
0.306349 0.076851 0.008651 0.191850 0.000010 0.416289
0.279025 0.081163 0.016979 0.191685 0.000010 0.431138
0.280922 0.085575 0.002592 0.186293 0.000010 0.444608
0.297669 0.083547 0.018426 0.171090 0.008682 0.420586
0.292248 0.088276 0.000316 0.188199 0.000010 0.430951
0.370649 0.072670 0.048302 0.121810 0.011240 0.375329
0.352761 0.077862 0.049662 0.120036 0.024377 0.375302
0.633232 0.005755 0.058712 0.035906 0.144413 0.121981
0.734871 0.000010 0.039009 0.016389 0.045653 0.164068
0.697756 0.001882 0.027358 0.019401 0.128320 0.125283
0.795059 0.001788 0.016414 0.029689 0.000010 0.157040
0.775523 0.000010 0.000811 0.026307 0.028400 0.168949
0.812956 0.000010 0.001752 0.026725 0.018714 0.139843
0.799198 0.000010 0.002258 0.011387 0.000010 0.187137
0.805026 0.000010 0.000201 0.016878 0.000010 0.177875
0.786577 0.001009 0.010184 0.011032 0.024048 0.167151
0.713485 0.000010 0.012956 0.030452 0.034143 0.208955
0.765597 0.000010 0.008890 0.026027 0.013002 0.186474
0.778433 0.000010 0.018278 0.021841 0.000010 0.181428
0.816756 0.000010 0.000010 0.015433 0.000010 0.167781
0.776080 0.000010 0.011860 0.020060 0.000010 0.191980
0.786236 0.011738 0.004977 0.010114 0.015130 0.171805
0.781243 0.001836 0.000010 0.029638 0.004670 0.182603
0.814783 0.000010 0.009845 0.018625 0.000010 0.156726
0.681641 0.009717 0.054032 0.028930 0.027010 0.198670
0.737690 0.000010 0.020925 0.025864 0.103203 0.112309
0.517053 0.000398 0.073691 0.068474 0.062087 0.278298
0.365228 0.076608 0.091708 0.087487 0.080457 0.298512
0.463505 0.082742 0.018809 0.098233 0.003525 0.333185
0.170822 0.024333 0.413581 0.035834 0.193175 0.162255
0.341217 0.050013 0.103564 0.085788 0.194806 0.224612
0.244214 0.047905 0.110211 0.068697 0.331101 0.197873
0.434195 0.091499 0.025639 0.095573 0.028248 0.324846
0.431994 0.093036 0.013183 0.102432 0.021838 0.337516
0.427124 0.085684 0.028578 0.110063 0.004134 0.344417
0.399167 0.080824 0.044284 0.090319 0.033848 0.351559
0.844206 0.000010 0.018512 0.025492 0.011250 0.100531
0.788308 0.000010 0.020885 0.026363 0.041733 0.122702
0.749967 0.000010 0.030053 0.038040 0.099903 0.082026
0.795314 0.000010 0.034913 0.020353 0.055447 0.093963
0.792050 0.002927 0.000010 0.005225 0.088309 0.111478
0.713088 0.000010 0.030845 0.016267 0.135221 0.104568
0.690534 0.000010 0.050973 0.001861 0.181549 0.075073
0.731003 0.002793 0.050282 0.024243 0.124357 0.067321
0.728372 0.008060 0.044954 0.003579 0.157456 0.057579
0.721618 0.002218 0.040471 0.003579 0.179898 0.052216
0.647115 0.006303 0.079903 0.000010 0.196898 0.069770
0.699720 0.000010 0.060638 0.012252 0.175116 0.052265
0.712762 0.000010 0.034484 0.002169 0.174189 0.076385
0.698068 0.005154 0.066568 0.003177 0.132243 0.094791
0.748400 0.004998 0.054504 0.017687 0.071675 0.102737
0.697517 0.008412 0.042542 0.008468 0.149660 0.093400
0.713293 0.024995 0.066611 0.013636 0.134806 0.046660
0.709299 0.000010 0.060396 0.024267 0.138153 0.067874
0.692857 0.000010 0.049873 0.009542 0.186285 0.061432
0.657986 0.007755 0.057104 0.022004 0.147310 0.107841
0.225359 0.000010 0.619635 0.005766 0.064927 0.084303
0.228523 0.013005 0.566862 0.024167 0.070016 0.097428
0.190719 0.000010 0.646854 0.016931 0.018873 0.126612
0.197000 0.000010 0.552711 0.003167 0.126159 0.120953
0.180593 0.000010 0.652087 0.020999 0.000010 0.146301
0.212468 0.000010 0.637928 0.004212 0.025841 0.119542
0.181246 0.000010 0.663610 0.023686 0.000010 0.131439
0.186919 0.000010 0.610253 0.012166 0.039912 0.150739
0.186774 0.000010 0.644205 0.023587 0.000010 0.145413
0.180971 0.000010 0.631983 0.009198 0.009471 0.168366
0.215585 0.000010 0.613345 0.004198 0.019299 0.147562
0.195793 0.000010 0.633487 0.011284 0.032649 0.126778
0.183671 0.000010 0.682125 0.015578 0.002559 0.116056
0.185095 0.000010 0.647349 0.006453 0.006950 0.154143
0.202351 0.000010 0.640018 0.001382 0.038162 0.118077
0.201415 0.000010 0.649829 0.014481 0.000010 0.134255
0.187133 0.000010 0.615009 0.015585 0.027521 0.154742
0.170053 0.000010 0.649120 0.005248 0.048290 0.127278
0.207744 0.000010 0.617985 0.013447 0.019496 0.141318
0.208475 0.000010 0.634657 0.009622 0.007347 0.139889
0.299360 0.000010 0.135148 0.023878 0.054157 0.487447
0.340146 0.000010 0.104436 0.014935 0.047213 0.493259
0.349318 0.000010 0.096229 0.017684 0.064529 0.472230
0.321556 0.000010 0.127137 0.015622 0.069172 0.466503
0.314743 0.000010 0.096700 0.011946 0.058564 0.518037
0.293701 0.000010 0.118890 0.003980 0.067864 0.515554
0.281567 0.000010 0.133825 0.017816 0.070053 0.496728
0.336433 0.000010 0.131266 0.026931 0.039049 0.466311
0.328392 0.000010 0.117840 0.014054 0.066256 0.473447
0.300495 0.000010 0.136842 0.014182 0.067001 0.481470
0.302715 0.000010 0.099587 0.002146 0.082180 0.513362
0.314919 0.000010 0.115467 0.014836 0.069099 0.485669
0.334101 0.000010 0.128756 0.015232 0.038231 0.483670
0.314221 0.000010 0.112740 0.023107 0.044919 0.505003
0.306265 0.000010 0.108988 0.008609 0.056202 0.519926
0.282146 0.000010 0.130157 0.004524 0.065069 0.518094
0.360324 0.000010 0.118924 0.006001 0.048067 0.466675
0.305077 0.000010 0.139094 0.015760 0.066240 0.473819
0.302716 0.000010 0.133411 0.010497 0.077496 0.475870
0.319934 0.000010 0.114479 0.009216 0.044893 0.511469
0.630083 0.006146 0.017953 0.040742 0.011414 0.293661
0.602155 0.010681 0.021452 0.038131 0.033943 0.293639
0.588809 0.008892 0.016447 0.050580 0.042820 0.292452
0.614591 0.000010 0.022072 0.044582 0.042745 0.276000
0.645352 0.004702 0.009641 0.052991 0.033842 0.253472
0.632496 0.004008 0.010702 0.043060 0.034114 0.275620
0.623901 0.005254 0.011652 0.050524 0.033121 0.275548
0.629651 0.005767 0.021492 0.036765 0.026293 0.280033
0.630193 0.001920 0.030414 0.042123 0.035733 0.259617
0.648602 0.006300 0.012090 0.043824 0.035867 0.253317
0.630110 0.004207 0.014467 0.047463 0.036262 0.267490
0.611434 0.006355 0.012127 0.039263 0.018771 0.312050
0.653095 0.002399 0.025149 0.040786 0.023691 0.254881
0.605070 0.008881 0.018652 0.036476 0.027738 0.303183
0.591080 0.007411 0.017410 0.050672 0.054335 0.279092
0.611321 0.008845 0.023995 0.033731 0.030075 0.292034
0.605654 0.009079 0.016206 0.052065 0.039246 0.277750
0.644542 0.003286 0.026733 0.035659 0.032351 0.257430
0.626247 0.003470 0.001140 0.056750 0.042854 0.269539
0.641363 0.001909 0.016869 0.041573 0.031805 0.266482
0.421731 0.086707 0.012668 0.097142 0.007477 0.374276
0.441595 0.085071 0.003027 0.080682 0.000010 0.389615
0.429247 0.094341 0.009670 0.090956 0.000010 0.375775
0.438499 0.093086 0.000010 0.094466 0.000010 0.373930
0.435944 0.082185 0.008003 0.088257 0.010709 0.374904
0.437959 0.102176 0.008588 0.083639 0.000010 0.367629
0.427482 0.089847 0.002802 0.095840 0.000010 0.384018
0.425039 0.084422 0.004925 0.087512 0.000010 0.398093
0.418779 0.096812 0.003726 0.087394 0.006763 0.386525
0.426142 0.094782 0.006314 0.087523 0.000010 0.385230
0.427165 0.082616 0.000010 0.090698 0.000010 0.399501
0.448804 0.090250 0.012526 0.075771 0.000010 0.372639
0.418092 0.097235 0.008663 0.085084 0.000010 0.390917
0.412844 0.088498 0.013470 0.091736 0.000010 0.393442
0.420421 0.088667 0.016595 0.072814 0.000010 0.401493
0.405438 0.086646 0.010140 0.087704 0.000010 0.410063
0.406720 0.095596 0.014146 0.078978 0.019680 0.384881
0.410026 0.087207 0.009259 0.089579 0.000010 0.403920
0.434978 0.091769 0.002224 0.077105 0.000010 0.393914
0.414400 0.082360 0.016061 0.091981 0.000010 0.395189
0.994141 0.000010 0.000010 0.000010 0.005819 0.000010
0.875813 0.000010 0.007970 0.005370 0.105970 0.004866
0.803763 0.000010 0.052377 0.006747 0.137093 0.000010
0.986905 0.000010 0.000010 0.006349 0.006518 0.000208
0.711874 0.000010 0.078499 0.013806 0.195800 0.000010
0.857974 0.000010 0.021281 0.000179 0.105523 0.015033
0.769997 0.000010 0.042699 0.003038 0.184246 0.000010
0.872623 0.000010 0.019551 0.000010 0.107796 0.000010
0.810534 0.000010 0.032202 0.000010 0.157234 0.000010
0.856529 0.000010 0.023710 0.002102 0.117639 0.000010
0.779483 0.000010 0.071453 0.008147 0.140897 0.000010
0.630371 0.000010 0.083397 0.017548 0.268664 0.000010
0.742553 0.000010 0.112997 0.000010 0.144420 0.000010
0.751421 0.000010 0.063523 0.005914 0.179122 0.000010
0.664647 0.000010 0.091584 0.000312 0.243436 0.000010
0.937268 0.000010 0.028507 0.011945 0.022260 0.000010
0.972126 0.000010 0.000010 0.002958 0.019751 0.005145
0.519792 0.000010 0.111717 0.022180 0.346291 0.000010
0.960266 0.000010 0.000010 0.008840 0.030864 0.000010
0.843771 0.000010 0.006173 0.010747 0.139289 0.000010
0.254165 0.203843 0.034170 0.088419 0.145685 0.273719
0.328296 0.117022 0.059508 0.105817 0.099674 0.289682
0.283131 0.188154 0.047428 0.077057 0.128604 0.275626
0.363099 0.022581 0.037411 0.123532 0.097489 0.355888
0.328781 0.073197 0.057867 0.106394 0.118511 0.315250
0.298578 0.189996 0.020800 0.101824 0.113022 0.275780
0.271754 0.154730 0.046282 0.095515 0.171324 0.260395
0.348986 0.023056 0.053920 0.112959 0.133746 0.327332
0.331190 0.099753 0.043014 0.124623 0.106158 0.295263
0.369776 0.022272 0.021471 0.122671 0.106930 0.356880
0.367364 0.037515 0.033710 0.113510 0.125246 0.322654
0.367874 0.043199 0.059277 0.108869 0.099812 0.320968
0.371970 0.038330 0.032913 0.131743 0.111943 0.313101
0.328923 0.039794 0.053986 0.111196 0.123592 0.342508
0.384159 0.053622 0.047654 0.103000 0.075277 0.336289
0.382710 0.044179 0.026227 0.112636 0.104918 0.329330
0.347120 0.049190 0.063444 0.101086 0.096953 0.342207
0.344060 0.079653 0.045587 0.117845 0.109001 0.303853
0.368187 0.061492 0.050839 0.116372 0.111589 0.291522
0.367522 0.011999 0.033916 0.120974 0.105833 0.359756
0.247879 0.000010 0.080986 0.000010 0.331253 0.339862
0.236061 0.000010 0.047746 0.007044 0.343719 0.365420
0.247938 0.000010 0.050138 0.000010 0.325622 0.376283
0.256738 0.000010 0.052052 0.001665 0.321795 0.367740
0.250845 0.000010 0.059594 0.002577 0.307355 0.379620
0.255499 0.000010 0.073362 0.001828 0.325268 0.344033
0.280045 0.000010 0.050606 0.000010 0.332555 0.336774
0.268737 0.000010 0.069521 0.000010 0.324297 0.337425
0.041879 0.029509 0.188970 0.000694 0.063714 0.675235
0.110431 0.023159 0.167248 0.018926 0.088239 0.591996
0.052331 0.029575 0.177012 0.024279 0.086472 0.630330
0.053773 0.035349 0.181573 0.023075 0.042153 0.664076
0.045883 0.052277 0.175741 0.025206 0.077690 0.623202
0.201635 0.162750 0.103993 0.073006 0.131572 0.327044
0.202318 0.164722 0.118267 0.060982 0.116577 0.337134
0.182068 0.134380 0.118508 0.093124 0.098526 0.373395
0.192823 0.165473 0.125939 0.071955 0.114885 0.328924
0.179782 0.137843 0.100872 0.070383 0.125174 0.385946
0.188419 0.123235 0.094035 0.073802 0.157217 0.363291
0.191125 0.099570 0.095447 0.086486 0.145735 0.381637
0.162757 0.147404 0.111226 0.082267 0.132306 0.364041
0.164806 0.153362 0.131247 0.062610 0.146386 0.341590
0.183527 0.144548 0.112763 0.059076 0.137490 0.362596
0.178812 0.151937 0.093773 0.081866 0.138561 0.355052
0.182322 0.183591 0.123080 0.084455 0.094348 0.332203
0.214384 0.107444 0.116843 0.074945 0.114890 0.371494
0.225655 0.121362 0.086502 0.079627 0.133926 0.352928
0.000010 0.000010 0.999946 0.000010 0.000014 0.000010
0.075010 0.000010 0.872256 0.000010 0.000010 0.052703
0.000010 0.000011 0.999949 0.000010 0.000010 0.000010
0.000010 0.000010 0.999950 0.000010 0.000010 0.000010
0.000010 0.000010 0.999950 0.000010 0.000010 0.000010
0.030996 0.000010 0.942755 0.000010 0.000010 0.026219
0.071943 0.000010 0.711112 0.010675 0.067595 0.138665
0.049418 0.000314 0.857045 0.003156 0.034342 0.055724
0.033453 0.000010 0.949876 0.000010 0.016642 0.000010
0.000010 0.000010 0.999941 0.000010 0.000019 0.000010
0.000010 0.000010 0.999950 0.000010 0.000010 0.000010
0.000010 0.000010 0.999950 0.000010 0.000010 0.000010
0.013104 0.000010 0.977824 0.001800 0.000010 0.007253
0.000010 0.000010 0.999950 0.000010 0.000010 0.000010
0.000010 0.000010 0.999950 0.000010 0.000010 0.000010
0.000010 0.000010 0.999950 0.000010 0.000010 0.000010
0.000010 0.000010 0.999950 0.000010 0.000010 0.000010
0.012104 0.000010 0.929848 0.001816 0.000010 0.056212
0.014853 0.000010 0.985107 0.000010 0.000010 0.000010
0.000010 0.000010 0.999950 0.000010 0.000010 0.000010
0.000010 0.000010 0.999950 0.000010 0.000010 0.000010
0.002242 0.000010 0.938957 0.008652 0.019031 0.031107
0.000010 0.000010 0.999950 0.000010 0.000010 0.000010
0.000010 0.000010 0.912220 0.011327 0.000010 0.076423
0.028417 0.000010 0.922831 0.003480 0.000010 0.045252
0.004907 0.000010 0.930888 0.000010 0.000010 0.064175
0.000010 0.000010 0.999950 0.000010 0.000010 0.000010
0.019797 0.000010 0.980163 0.000010 0.000010 0.000010
0.282591 0.000010 0.624889 0.001544 0.051415 0.039551
0.012450 0.000010 0.974212 0.000010 0.000010 0.013307
0.000444 0.000010 0.982508 0.001561 0.000010 0.015467
0.026762 0.000010 0.896247 0.015040 0.044720 0.017221
0.036096 0.000010 0.874658 0.000010 0.048210 0.041016
0.105808 0.000010 0.888608 0.000010 0.000010 0.005554
0.097762 0.000010 0.853988 0.000010 0.039515 0.008715
0.316947 0.104284 0.044324 0.111494 0.111194 0.311757
0.287640 0.099125 0.045512 0.099589 0.143077 0.325058
0.317819 0.061392 0.058041 0.101654 0.157198 0.303897
0.309179 0.103143 0.074988 0.107535 0.128472 0.276683
0.315399 0.095702 0.035314 0.099610 0.129495 0.324479
0.303872 0.117350 0.053020 0.088739 0.155512 0.281507
0.319165 0.082598 0.081150 0.115963 0.117081 0.284044
0.375650 0.077292 0.066332 0.099604 0.086660 0.294461
0.000010 0.000010 0.275709 0.000010 0.724251 0.000010
0.000010 0.000010 0.226229 0.000013 0.773728 0.000010
0.000010 0.000010 0.197031 0.000010 0.802929 0.000010
0.000010 0.000010 0.213938 0.006895 0.779137 0.000010
0.000010 0.000010 0.216071 0.003489 0.766379 0.014041
0.000010 0.000010 0.193906 0.001034 0.767170 0.037869
0.000010 0.000010 0.187711 0.000847 0.811412 0.000010
0.000010 0.000010 0.242911 0.000010 0.757049 0.000010
0.000010 0.000010 0.234238 0.000010 0.765722 0.000010
0.000010 0.000010 0.180727 0.000010 0.819233 0.000010
0.000010 0.000010 0.174806 0.000010 0.825154 0.000010
0.000010 0.000010 0.195700 0.000010 0.804260 0.000010
0.000010 0.000010 0.217116 0.000951 0.739212 0.042700
0.000010 0.000010 0.235135 0.000017 0.764818 0.000010
0.000010 0.000010 0.179140 0.000010 0.820820 0.000010
0.000010 0.000010 0.177272 0.000010 0.822688 0.000010
0.000010 0.000010 0.213201 0.000010 0.786759 0.000010
0.000010 0.000010 0.209701 0.000010 0.790259 0.000010
0.017808 0.000010 0.219640 0.000962 0.761570 0.000010
0.300845 0.056031 0.089629 0.062323 0.171948 0.319224
0.292039 0.005782 0.042312 0.064835 0.218728 0.376305
0.218532 0.011161 0.095008 0.045500 0.256562 0.373237
0.237117 0.014272 0.064442 0.043195 0.251134 0.389839
0.262401 0.021044 0.073060 0.038717 0.226487 0.378291
0.274105 0.028217 0.089843 0.045433 0.186547 0.375854
0.289890 0.032499 0.070085 0.041550 0.187910 0.378067
0.296673 0.015463 0.045669 0.050626 0.228288 0.363281
0.290547 0.021792 0.064277 0.030916 0.224744 0.367724
0.100957 0.003003 0.181621 0.026370 0.115092 0.572957
0.048163 0.000010 0.185223 0.010183 0.065777 0.690644
0.109913 0.000010 0.175860 0.014568 0.091793 0.607856
0.044561 0.000010 0.168584 0.015642 0.060789 0.710414
0.066731 0.000010 0.174742 0.023309 0.072154 0.663054
0.034910 0.000010 0.200252 0.024447 0.053801 0.686580
0.107042 0.000010 0.185518 0.005668 0.078613 0.623150
0.038815 0.000010 0.164451 0.029032 0.062352 0.705338
0.043787 0.003644 0.165758 0.028072 0.046507 0.712232
0.065331 0.000010 0.169366 0.019382 0.079730 0.666181
0.065020 0.000130 0.197224 0.016954 0.046242 0.674429
0.049021 0.004739 0.161988 0.017364 0.084081 0.682807
0.035842 0.000010 0.170736 0.023481 0.050973 0.718958
0.043689 0.006352 0.182851 0.025343 0.042028 0.699737
0.159900 0.000010 0.184987 0.026582 0.106804 0.521716
0.135531 0.000010 0.176284 0.027392 0.088230 0.572552
0.052008 0.000010 0.181313 0.020467 0.089846 0.656356
0.047595 0.000010 0.158744 0.016260 0.056644 0.720747
0.049439 0.002351 0.188957 0.018439 0.042080 0.698735
0.063736 0.000769 0.171251 0.038359 0.038762 0.687123
0.088524 0.000010 0.153564 0.000010 0.217317 0.540575
0.071796 0.000010 0.203328 0.000010 0.191666 0.533190
0.101474 0.000010 0.183919 0.000837 0.194125 0.519635
0.107298 0.000010 0.195575 0.000010 0.178931 0.518177
0.068131 0.000010 0.216337 0.000010 0.182550 0.532961
0.087368 0.000010 0.177361 0.000010 0.200809 0.534443
0.094179 0.000010 0.181945 0.003325 0.162490 0.558052
0.045333 0.000010 0.238885 0.000010 0.171126 0.544636
0.061854 0.000010 0.203524 0.000010 0.177447 0.557155
0.091839 0.000010 0.166777 0.002194 0.216186 0.522995
0.079072 0.000010 0.216117 0.000010 0.188778 0.516013
0.072065 0.000010 0.189119 0.000010 0.186586 0.552210
0.070060 0.000010 0.233303 0.000010 0.207002 0.489615
0.059256 0.000010 0.197837 0.000010 0.213826 0.529061
0.081983 0.000010 0.203054 0.000010 0.164781 0.550162
0.287838 0.000468 0.105836 0.060944 0.141869 0.403045
0.053389 0.000010 0.218442 0.000010 0.192499 0.535650
0.073668 0.000010 0.181151 0.000010 0.210152 0.535010
0.067242 0.000010 0.089439 0.005830 0.006129 0.831350
0.000010 0.000010 0.000010 0.000010 0.000010 0.999950
0.000010 0.000010 0.000010 0.000010 0.000010 0.999950
0.000010 0.000010 0.000010 0.000010 0.000010 0.999950
0.000010 0.000010 0.000010 0.000010 0.000010 0.999950
0.000010 0.000010 0.000010 0.000010 0.000010 0.999950
0.078731 0.000010 0.000010 0.000010 0.000010 0.921229
0.070451 0.000010 0.000010 0.009318 0.000010 0.920200
0.000010 0.000010 0.000010 0.000010 0.000010 0.999950
0.012891 0.000010 0.000010 0.000010 0.000010 0.987069
0.000010 0.000010 0.000016 0.000010 0.000010 0.999944
0.000010 0.000010 0.000010 0.000010 0.000010 0.999950
0.000010 0.000010 0.000010 0.000010 0.000010 0.999950
0.001819 0.000010 0.000010 0.020377 0.000010 0.977773
0.000010 0.000010 0.000010 0.000010 0.000010 0.999950
0.000010 0.000010 0.000010 0.000010 0.000010 0.999950
0.000010 0.000010 0.000010 0.000010 0.000010 0.999950
0.115688 0.000010 0.000010 0.001112 0.000010 0.883170
0.000010 0.000010 0.000010 0.000010 0.000010 0.999950
0.095948 0.000010 0.005417 0.000010 0.000010 0.898605
0.836988 0.000010 0.011926 0.020466 0.000010 0.130601
0.801384 0.000010 0.015225 0.000010 0.000010 0.183361
0.826714 0.002197 0.007463 0.007322 0.000010 0.156295
0.832916 0.000012 0.015584 0.004527 0.000010 0.146951
0.811334 0.000010 0.014126 0.017562 0.000010 0.156958
0.833581 0.000010 0.006517 0.009253 0.000010 0.150628
0.773830 0.000010 0.023758 0.024479 0.000010 0.177913
0.829872 0.000010 0.000010 0.019131 0.005229 0.145748
0.824931 0.000010 0.014734 0.003721 0.000010 0.156593
0.783604 0.000010 0.029062 0.017570 0.000010 0.169744
0.795914 0.000010 0.035337 0.009265 0.002557 0.156917
0.833397 0.004958 0.005228 0.002351 0.000010 0.154056
0.785272 0.000010 0.007501 0.015595 0.000010 0.191612
0.835849 0.000010 0.007678 0.017965 0.000010 0.138488
0.831927 0.000019 0.013431 0.014081 0.000010 0.140532
0.809739 0.000010 0.015697 0.014635 0.000010 0.159909
0.819229 0.001489 0.012011 0.009464 0.000010 0.157796
0.812267 0.000997 0.021085 0.006604 0.000010 0.159037
0.780206 0.003519 0.010967 0.009092 0.010520 0.185696
0.809888 0.000010 0.008104 0.014749 0.000010 0.167239
0.195760 0.000010 0.006615 0.025287 0.026533 0.745795
0.222260 0.000010 0.011749 0.005048 0.000010 0.760923
0.169585 0.000010 0.011363 0.013745 0.004957 0.800339
0.195587 0.000010 0.000010 0.013623 0.000010 0.790760
0.231626 0.000010 0.005195 0.000010 0.005258 0.757901
0.178173 0.000010 0.020126 0.013876 0.008262 0.779553
0.217335 0.000010 0.000010 0.012878 0.000010 0.769757
0.204222 0.000010 0.000010 0.007664 0.000010 0.788084
0.175192 0.000010 0.000010 0.008193 0.000010 0.816585
0.163023 0.000010 0.000010 0.009303 0.000010 0.827644
0.265250 0.000010 0.016048 0.011686 0.006540 0.700465
0.197318 0.000010 0.018638 0.010020 0.004819 0.769195
0.209499 0.000010 0.014781 0.015104 0.008731 0.751875
0.189012 0.000010 0.024012 0.014973 0.008216 0.763777
0.150567 0.000010 0.026381 0.013652 0.000010 0.809380
0.155345 0.000010 0.026595 0.016737 0.000010 0.801303
0.174443 0.000010 0.034994 0.010883 0.008613 0.771057
0.155717 0.000010 0.015178 0.023452 0.000010 0.805634
0.204144 0.000010 0.016237 0.007580 0.014992 0.757037
0.203263 0.000010 0.022683 0.019632 0.007127 0.747284
0.958531 0.000010 0.011542 0.000010 0.000010 0.029897
0.987299 0.000010 0.012661 0.000010 0.000010 0.000010
0.996103 0.000010 0.003857 0.000010 0.000010 0.000010
0.999950 0.000010 0.000010 0.000010 0.000010 0.000010
0.999950 0.000010 0.000010 0.000010 0.000010 0.000010
0.960485 0.000010 0.004167 0.005855 0.000010 0.029473
0.999950 0.000010 0.000010 0.000010 0.000010 0.000010
0.999950 0.000010 0.000010 0.000010 0.000010 0.000010
0.999947 0.000010 0.000012 0.000011 0.000010 0.000010
0.950837 0.000010 0.005562 0.000010 0.000010 0.043571
0.999950 0.000010 0.000010 0.000010 0.000010 0.000010
0.994708 0.000010 0.000010 0.005252 0.000010 0.000010
0.983643 0.000010 0.013956 0.000010 0.000010 0.002371
0.948755 0.000010 0.025518 0.003025 0.000010 0.022682
0.978042 0.000010 0.010253 0.000010 0.000010 0.011675
0.991153 0.000010 0.000010 0.008807 0.000010 0.000010
0.962057 0.000010 0.014973 0.000010 0.000010 0.022940
0.990674 0.000010 0.004563 0.000010 0.000010 0.004733
0.986238 0.000010 0.013722 0.000010 0.000010 0.000010
0.995215 0.000010 0.004745 0.000010 0.000010 0.000010
0.114108 0.000010 0.269056 0.011398 0.130842 0.474586
0.097451 0.000010 0.295840 0.017336 0.153749 0.435614
0.082298 0.001979 0.249637 0.007293 0.156757 0.502037
0.065169 0.000010 0.308384 0.000010 0.147235 0.479193
0.078428 0.000010 0.279742 0.028587 0.140149 0.473084
0.096128 0.000010 0.289508 0.009207 0.127003 0.478145
0.072776 0.000010 0.281176 0.010919 0.149846 0.485274
0.068628 0.000010 0.282989 0.024424 0.135309 0.488640
0.067409 0.000010 0.301664 0.025549 0.132572 0.472797
0.104024 0.000010 0.309880 0.011465 0.115602 0.459019
0.079787 0.000010 0.281391 0.015771 0.122846 0.500195
0.094183 0.000010 0.272042 0.027864 0.130232 0.475670
0.046345 0.004288 0.299169 0.007753 0.157109 0.485335
0.074844 0.000010 0.303993 0.014635 0.155766 0.450752
0.093373 0.000010 0.305878 0.014861 0.122434 0.463444
0.064000 0.000010 0.315659 0.016092 0.122386 0.481853
0.090191 0.000010 0.302304 0.010198 0.129742 0.467554
0.072508 0.000010 0.297496 0.014697 0.125736 0.489552
0.107707 0.000010 0.257088 0.002830 0.113333 0.519032
0.083848 0.002847 0.343123 0.005665 0.093307 0.471209
0.248863 0.273942 0.020352 0.163256 0.010948 0.282640
0.279301 0.259214 0.019990 0.153756 0.000010 0.287729
0.267480 0.307674 0.016216 0.157595 0.000010 0.251025
0.328035 0.207470 0.021070 0.133579 0.011239 0.298607
0.335963 0.186538 0.013654 0.142022 0.028332 0.293492
0.253346 0.328185 0.005159 0.147598 0.018718 0.246993
0.371878 0.190938 0.006810 0.137997 0.017728 0.274650
0.355615 0.196865 0.007828 0.148382 0.009154 0.282156
0.201248 0.301273 0.042685 0.162092 0.007857 0.284845
0.242637 0.341268 0.010397 0.157184 0.005964 0.242549
0.245529 0.356330 0.016673 0.159784 0.000010 0.221675
0.249777 0.345762 0.009869 0.164428 0.000010 0.230153
0.262235 0.352223 0.005404 0.150760 0.000010 0.229369
0.237160 0.339544 0.002914 0.183087 0.002654 0.234641
0.251806 0.341372 0.000010 0.164973 0.000010 0.241828
0.220248 0.335667 0.010023 0.183607 0.006779 0.243675
0.339963 0.294900 0.006579 0.159914 0.005042 0.193602
0.232032 0.375770 0.000398 0.184251 0.000010 0.207538
0.219795 0.372314 0.000704 0.188650 0.015828 0.202711
0.220399 0.377216 0.004054 0.177183 0.000010 0.221138
0.203588 0.371839 0.000010 0.199666 0.000010 0.224887
0.217973 0.355641 0.018333 0.171625 0.000384 0.236044
0.233894 0.360422 0.013390 0.189563 0.005203 0.197528
0.215723 0.385555 0.011646 0.167483 0.000010 0.219582
0.211010 0.304829 0.011130 0.267855 0.003699 0.201477
0.194459 0.350641 0.003800 0.259544 0.000010 0.191545
0.201213 0.320648 0.023776 0.248027 0.000010 0.206326
0.197836 0.354895 0.014414 0.233033 0.013432 0.186390
0.153049 0.338797 0.009442 0.281395 0.000010 0.217307
0.169030 0.343547 0.017366 0.282656 0.000010 0.187390
0.201220 0.346043 0.009107 0.263589 0.000010 0.180032
0.189126 0.309749 0.010548 0.285791 0.000010 0.204776
0.240203 0.345889 0.000010 0.161779 0.000010 0.252109
0.281916 0.320768 0.008750 0.155581 0.000010 0.232976
0.251734 0.331057 0.000010 0.156959 0.000010 0.260230
0.257135 0.344879 0.012994 0.159599 0.000010 0.225383
0.316395 0.244818 0.016659 0.144997 0.009269 0.267862
0.242121 0.335074 0.008720 0.174499 0.000381 0.239206
0.284233 0.308712 0.010027 0.154990 0.000010 0.242027
0.319805 0.296641 0.013685 0.155451 0.006299 0.208119
0.000010 0.092788 0.000010 0.907172 0.000010 0.000010
0.000010 0.111145 0.000010 0.888815 0.000010 0.000010
0.000010 0.123520 0.000010 0.876440 0.000010 0.000010
0.000010 0.156416 0.000010 0.843544 0.000010 0.000010
0.000010 0.110585 0.000010 0.889375 0.000010 0.000010
0.000010 0.202004 0.000010 0.797956 0.000010 0.000010
0.000010 0.000010 0.000010 0.999950 0.000010 0.000010
0.000010 0.000010 0.000010 0.999950 0.000010 0.000010
0.000010 0.000010 0.000012 0.999948 0.000010 0.000010
0.000010 0.000010 0.000010 0.999950 0.000010 0.000010
0.000012 0.000010 0.000010 0.999948 0.000010 0.000010
0.000010 0.000010 0.000010 0.999950 0.000010 0.000010
0.000010 0.000010 0.000010 0.999950 0.000010 0.000010
0.000010 0.000016 0.000010 0.999944 0.000010 0.000010
0.000010 0.000010 0.000010 0.999950 0.000010 0.000010
0.000010 0.000010 0.000010 0.999950 0.000010 0.000010
0.000010 0.000010 0.000010 0.999950 0.000010 0.000010
0.000010 0.000010 0.000010 0.999950 0.000010 0.000010
0.000010 0.000010 0.000010 0.999950 0.000010 0.000010
0.000010 0.000010 0.000010 0.999950 0.000010 0.000010
0.003515 0.703438 0.014717 0.216484 0.020828 0.041018
0.000010 0.711480 0.010580 0.233125 0.022547 0.022259
0.018037 0.704158 0.012812 0.230027 0.027146 0.007820
0.003589 0.711843 0.026368 0.227034 0.010133 0.021032
0.002067 0.700918 0.029535 0.235377 0.029049 0.003055
0.011927 0.692518 0.012786 0.234765 0.032849 0.015155
0.021023 0.717482 0.017819 0.227731 0.013617 0.002328
0.000010 0.691295 0.033234 0.224697 0.029721 0.021043
0.015779 0.740472 0.006757 0.226443 0.008455 0.002094
0.003900 0.727363 0.000827 0.233783 0.034117 0.000010
0.000010 0.709737 0.024231 0.233577 0.011411 0.021035
0.013257 0.692689 0.026650 0.224706 0.023411 0.019287
0.000010 0.718134 0.013423 0.228434 0.037813 0.002186
0.003754 0.721645 0.007427 0.231002 0.017529 0.018642
0.014854 0.690623 0.034141 0.246718 0.007702 0.005962
0.006031 0.722567 0.016683 0.231766 0.011562 0.011391
0.010225 0.734237 0.011827 0.218119 0.016984 0.008608
0.014506 0.714220 0.023705 0.215227 0.020655 0.011687
0.010106 0.699767 0.018908 0.222489 0.035157 0.013574
0.001450 0.712845 0.011094 0.234663 0.018326 0.021622
0.014360 0.963040 0.001726 0.007635 0.000010 0.013229
0.012423 0.953523 0.003992 0.003545 0.004027 0.022489
0.011053 0.929033 0.010009 0.014351 0.016239 0.019315
0.013391 0.932769 0.021113 0.000010 0.007236 0.025481
0.037189 0.910554 0.016012 0.006911 0.014760 0.014573
0.015545 0.933774 0.012871 0.013888 0.003527 0.020395
0.000010 0.967039 0.005788 0.000505 0.005257 0.021402
0.018402 0.935114 0.002789 0.005963 0.013172 0.024560
0.025927 0.888421 0.020931 0.007096 0.022555 0.035070
0.042002 0.848016 0.043024 0.000010 0.032276 0.034672
0.042147 0.877377 0.026348 0.004495 0.028224 0.021410
0.007760 0.940367 0.022550 0.002471 0.010329 0.016524
0.009706 0.965716 0.007143 0.003724 0.000010 0.013701
0.023766 0.905758 0.015744 0.000344 0.024190 0.030198
0.025008 0.933463 0.008950 0.002561 0.008805 0.021213
0.002485 0.907034 0.037391 0.012266 0.011015 0.029810
0.010668 0.911555 0.024162 0.006342 0.022040 0.025233
0.021980 0.907323 0.011741 0.011756 0.013728 0.033473
0.020284 0.943294 0.005256 0.000010 0.016486 0.014670
0.016672 0.945717 0.002072 0.008198 0.002889 0.024452
0.013959 0.982367 0.000010 0.003493 0.000010 0.000160
0.003815 0.987891 0.000010 0.001339 0.003419 0.003526
0.000010 0.996921 0.000833 0.002217 0.000010 0.000010
0.000010 0.999950 0.000010 0.000010 0.000010 0.000010
0.000016 0.995638 0.000010 0.004316 0.000010 0.000010
0.008215 0.985457 0.000010 0.006298 0.000010 0.000010
0.000010 0.995517 0.000010 0.000010 0.000010 0.004443
0.000010 0.993551 0.000010 0.002916 0.000010 0.003503
0.001634 0.997093 0.001243 0.000010 0.000010 0.000010
0.000010 0.999950 0.000010 0.000010 0.000010 0.000010
0.000010 0.998566 0.000010 0.001394 0.000010 0.000010
0.002847 0.997113 0.000010 0.000010 0.000010 0.000010
0.004757 0.990971 0.000010 0.003960 0.000010 0.000291
0.000010 0.999950 0.000010 0.000010 0.000010 0.000010
0.003815 0.975973 0.006939 0.006086 0.000433 0.006755
0.002375 0.989158 0.000010 0.000010 0.000010 0.008437
0.013546 0.983900 0.000010 0.002523 0.000010 0.000010
0.018239 0.974712 0.000010 0.001669 0.000010 0.005360
0.001855 0.994501 0.000010 0.003613 0.000010 0.000010
0.000010 0.999950 0.000010 0.000010 0.000010 0.000010
0.000010 0.999950 0.000010 0.000010 0.000010 0.000010
0.000010 0.999945 0.000010 0.000015 0.000010 0.000010
0.000010 0.999950 0.000010 0.000010 0.000010 0.000010
0.000010 0.999950 0.000010 0.000010 0.000010 0.000010
0.000010 0.999950 0.000010 0.000010 0.000010 0.000010
0.000010 0.999950 0.000010 0.000010 0.000010 0.000010
0.000010 0.999950 0.000010 0.000010 0.000010 0.000010
0.000010 0.999388 0.000010 0.000572 0.000010 0.000010
0.000010 0.999950 0.000010 0.000010 0.000010 0.000010
0.000010 0.999950 0.000010 0.000010 0.000010 0.000010
0.000010 0.999950 0.000010 0.000010 0.000010 0.000010
0.000010 0.999950 0.000010 0.000010 0.000010 0.000010
0.000010 0.999950 0.000010 0.000010 0.000010 0.000010
0.000013 0.999947 0.000010 0.000010 0.000010 0.000010
0.000797 0.994338 0.004694 0.000010 0.000152 0.000010
0.000010 0.999950 0.000010 0.000010 0.000010 0.000010
0.000010 0.999946 0.000010 0.000014 0.000010 0.000010
0.000010 0.999950 0.000010 0.000010 0.000010 0.000010
0.000010 0.999950 0.000010 0.000010 0.000010 0.000010
0.000010 0.999950 0.000010 0.000010 0.000010 0.000010
0.000010 0.992932 0.007025 0.000010 0.000013 0.000010
0.000010 0.999950 0.000010 0.000010 0.000010 0.000010
0.000010 0.996572 0.000010 0.003388 0.000010 0.000010
0.000010 0.994400 0.000010 0.000010 0.000010 0.005560
0.000010 0.999876 0.000010 0.000084 0.000010 0.000010
0.000010 0.996942 0.000010 0.003018 0.000010 0.000010
0.000010 0.999950 0.000010 0.000010 0.000010 0.000010
0.000010 0.999950 0.000010 0.000010 0.000010 0.000010
0.000010 0.999651 0.000010 0.000309 0.000010 0.000010
0.000010 0.984542 0.014128 0.001300 0.000010 0.000010
0.000010 0.999950 0.000010 0.000010 0.000010 0.000010
0.000010 0.999950 0.000010 0.000010 0.000010 0.000010
0.000010 0.999947 0.000010 0.000013 0.000010 0.000010
0.005407 0.985936 0.000010 0.005432 0.000010 0.003205
0.006353 0.987727 0.000010 0.004370 0.000010 0.001530
0.000010 0.999950 0.000010 0.000010 0.000010 0.000010
0.000010 0.999950 0.000010 0.000010 0.000010 0.000010
0.000010 0.999950 0.000010 0.000010 0.000010 0.000010
0.000010 0.999950 0.000010 0.000010 0.000010 0.000010
0.000010 0.999950 0.000010 0.000010 0.000010 0.000010
0.000018 0.999942 0.000010 0.000010 0.000010 0.000010
0.000010 0.999943 0.000010 0.000017 0.000010 0.000010
0.000010 0.999950 0.000010 0.000010 0.000010 0.000010
0.000010 0.999950 0.000010 0.000010 0.000010 0.000010
0.000010 0.999950 0.000010 0.000010 0.000010 0.000010
0.000010 0.999950 0.000010 0.000010 0.000010 0.000010
0.000010 0.999950 0.000010 0.000010 0.000010 0.000010
0.000010 0.996510 0.000010 0.003450 0.000010 0.000010
0.000010 0.999743 0.000010 0.000217 0.000010 0.000010
0.000010 0.996509 0.000010 0.003450 0.000011 0.000010
0.000010 0.994329 0.000010 0.005631 0.000010 0.000010
0.000010 0.993880 0.000010 0.006080 0.000010 0.000010
0.000010 0.995793 0.000010 0.004167 0.000010 0.000010
0.000010 0.999950 0.000010 0.000010 0.000010 0.000010
0.000010 0.993762 0.000010 0.006198 0.000010 0.000010
0.000010 0.997351 0.000010 0.000010 0.000010 0.002609
0.000010 0.986628 0.000010 0.013332 0.000010 0.000010
0.000010 0.992963 0.000010 0.006997 0.000010 0.000010
0.003226 0.996734 0.000010 0.000010 0.000010 0.000010
0.000010 0.994877 0.000010 0.005083 0.000010 0.000010
0.002096 0.990903 0.002428 0.004553 0.000010 0.000010
0.000010 0.990383 0.000010 0.008888 0.000010 0.000699
0.020483 0.956908 0.000010 0.014145 0.000010 0.008445
0.000010 0.990862 0.000010 0.009098 0.000010 0.000010
0.000010 0.993733 0.000010 0.006227 0.000010 0.000010
0.000010 0.989295 0.000010 0.010665 0.000010 0.000010
0.000016 0.994127 0.000010 0.005828 0.000010 0.000010
0.002684 0.994956 0.000010 0.000010 0.000010 0.002330
0.000010 0.988941 0.000010 0.005026 0.000010 0.006002
0.009632 0.989193 0.000010 0.001146 0.000010 0.000010
0.000010 0.999950 0.000010 0.000010 0.000010 0.000010
0.000010 0.999950 0.000010 0.000010 0.000010 0.000010
0.000010 0.999950 0.000010 0.000010 0.000010 0.000010
0.000010 0.999950 0.000010 0.000010 0.000010 0.000010
0.000010 0.899109 0.000010 0.013824 0.000010 0.087037
0.000010 0.999950 0.000010 0.000010 0.000010 0.000010
0.003267 0.924955 0.004001 0.007504 0.000010 0.060263
0.000010 0.995580 0.000010 0.004380 0.000010 0.000010
0.000010 0.996398 0.000010 0.003562 0.000010 0.000010
0.000010 0.990111 0.000010 0.005382 0.000010 0.004477
0.000010 0.995805 0.000010 0.004155 0.000010 0.000010
0.000010 0.997642 0.000010 0.002318 0.000010 0.000010
0.000010 0.999950 0.000010 0.000010 0.000010 0.000010
0.000010 0.998109 0.000010 0.001851 0.000010 0.000010
0.000015 0.999945 0.000010 0.000010 0.000010 0.000010
0.000010 0.999950 0.000010 0.000010 0.000010 0.000010
0.000010 0.999949 0.000010 0.000011 0.000010 0.000010
0.008709 0.990921 0.000010 0.000340 0.000010 0.000010
0.000015 0.999945 0.000010 0.000010 0.000010 0.000010
0.000019 0.992808 0.000010 0.007143 0.000010 0.000010
0.010615 0.981317 0.000018 0.002807 0.000010 0.005234
0.000010 0.991583 0.000011 0.004733 0.000010 0.003653
0.015579 0.914306 0.000893 0.025286 0.000010 0.043926
0.011401 0.901928 0.000010 0.031661 0.000010 0.054990
0.000010 0.953061 0.000010 0.017746 0.000010 0.029163
0.017940 0.901873 0.000010 0.034740 0.000010 0.045427
0.012969 0.966562 0.004153 0.006279 0.001136 0.008900
0.052905 0.882015 0.000010 0.023834 0.000010 0.041226
0.023417 0.932621 0.002388 0.014625 0.000010 0.026940
0.018173 0.889550 0.000014 0.035668 0.000010 0.056585
0.006761 0.904346 0.005869 0.029714 0.000010 0.053300
0.020198 0.913485 0.000010 0.022521 0.000010 0.043776
0.019506 0.921714 0.004463 0.026827 0.000010 0.027480
0.043461 0.887269 0.005981 0.036765 0.000010 0.026514
0.002135 0.644658 0.000010 0.316213 0.000010 0.036974
0.000010 0.659084 0.000010 0.306304 0.000010 0.034582
0.000010 0.651647 0.000010 0.309528 0.000010 0.038796
0.000010 0.646878 0.000020 0.313100 0.000010 0.039982
0.000010 0.650619 0.000434 0.314636 0.000010 0.034291
0.000010 0.660450 0.000010 0.312491 0.000010 0.027029
0.000010 0.659305 0.001080 0.315230 0.000010 0.024365
0.000010 0.637793 0.000010 0.328005 0.000010 0.034172
0.000010 0.656585 0.001130 0.311272 0.003325 0.027678
0.001879 0.642239 0.004553 0.326774 0.000010 0.024544
0.000010 0.633911 0.004179 0.313467 0.000010 0.048423
0.000010 0.652141 0.000010 0.325966 0.000010 0.021863
0.000010 0.657651 0.000010 0.306626 0.000010 0.035694
0.000010 0.650201 0.003018 0.305043 0.000921 0.040809
0.000010 0.642961 0.000830 0.323881 0.000010 0.032309
0.000010 0.645703 0.000628 0.324681 0.000010 0.028968
0.000010 0.640837 0.000010 0.330181 0.000010 0.028952
0.000010 0.644398 0.000010 0.313596 0.000946 0.041040
0.000010 0.657881 0.000986 0.309255 0.004406 0.027463
0.000010 0.646592 0.000010 0.325842 0.000010 0.027536
0.012322 0.370424 0.213909 0.004960 0.398374 0.000010
0.035184 0.319952 0.179266 0.000010 0.445104 0.020485
0.057428 0.310283 0.235901 0.006636 0.349743 0.040009
0.006205 0.316089 0.194911 0.006446 0.451434 0.024914
0.000010 0.333363 0.199274 0.011613 0.442542 0.013198
0.023250 0.329795 0.211590 0.004240 0.431114 0.000010
0.070759 0.281589 0.171625 0.015743 0.453712 0.006571
0.101372 0.295407 0.183630 0.008897 0.402251 0.008442
0.118721 0.257146 0.163756 0.002736 0.378977 0.078664
0.037799 0.343188 0.209682 0.002461 0.388816 0.018054
0.033185 0.320318 0.195816 0.004220 0.418239 0.028221
0.031576 0.315789 0.181063 0.010343 0.461219 0.000010
0.034456 0.377009 0.175249 0.013007 0.397449 0.002830
0.041819 0.337606 0.161921 0.005528 0.453116 0.000010
0.010887 0.352867 0.212870 0.010845 0.412521 0.000010
0.040737 0.319374 0.186742 0.006363 0.437901 0.008884
0.049486 0.347797 0.192883 0.007732 0.399595 0.002506
0.059827 0.291631 0.204149 0.009313 0.388270 0.046811
0.048949 0.337851 0.210572 0.000454 0.381542 0.020633
0.023558 0.362294 0.195696 0.000775 0.391760 0.025917
0.041302 0.348989 0.415954 0.016183 0.111650 0.065922
0.037128 0.351247 0.458355 0.000010 0.083150 0.070110
0.074451 0.324655 0.393680 0.021659 0.129440 0.056115
0.041896 0.264365 0.381360 0.014036 0.276089 0.022254
0.070686 0.336486 0.443983 0.025040 0.082535 0.041270
0.059885 0.346955 0.404123 0.012966 0.118500 0.057571
0.051535 0.338069 0.432870 0.000010 0.119809 0.057707
0.042247 0.287378 0.477377 0.000246 0.122399 0.070354
0.032801 0.339918 0.483010 0.001110 0.076450 0.066710
0.052527 0.286581 0.481863 0.022463 0.068121 0.088445
0.068199 0.320749 0.438579 0.007055 0.113418 0.052000
0.061058 0.344228 0.408502 0.000010 0.117911 0.068292
0.017542 0.344071 0.446835 0.007507 0.089740 0.094305
0.040510 0.350091 0.433483 0.010018 0.089677 0.076220
0.092186 0.308347 0.455390 0.004062 0.081592 0.058422
0.037843 0.390837 0.437415 0.013432 0.078493 0.041980
0.075906 0.329957 0.454790 0.007880 0.072671 0.058795
0.109049 0.303701 0.450584 0.011951 0.052762 0.071954
0.150329 0.249059 0.361813 0.010678 0.153906 0.074215
0.083660 0.317844 0.416371 0.013905 0.135865 0.032355
0.384082 0.350055 0.135826 0.013646 0.087336 0.029055
0.380140 0.328521 0.160027 0.003969 0.070176 0.057167
0.384928 0.446717 0.078909 0.018741 0.014381 0.056323
0.347348 0.382069 0.143176 0.006388 0.022231 0.098789
0.440923 0.368641 0.093459 0.017110 0.020102 0.059765
0.461856 0.280610 0.132727 0.013048 0.042438 0.069321
0.448761 0.308808 0.104708 0.016459 0.063398 0.057866
0.441873 0.351749 0.129143 0.012964 0.004933 0.059338
0.339889 0.401598 0.127492 0.013295 0.061751 0.055976
0.361821 0.405998 0.107078 0.002658 0.056660 0.065784
0.381233 0.348860 0.116822 0.015808 0.068319 0.068958
0.395147 0.339373 0.121906 0.007577 0.058789 0.077209
0.402525 0.342209 0.111273 0.030941 0.022177 0.090875
0.422995 0.335781 0.122012 0.011790 0.056462 0.050960
0.356844 0.362363 0.123625 0.014490 0.046803 0.095876
0.396462 0.345013 0.121059 0.016383 0.045577 0.075506
0.415523 0.383132 0.093461 0.016053 0.009809 0.082022
0.460589 0.327455 0.101514 0.015639 0.015741 0.079062
0.446444 0.363871 0.110463 0.000010 0.015170 0.064042
0.405001 0.298147 0.114762 0.016738 0.091321 0.074031
0.018520 0.573967 0.000010 0.407483 0.000010 0.000010
0.010333 0.554054 0.000010 0.427688 0.000010 0.007905
0.000010 0.557293 0.000010 0.430885 0.000010 0.011791
0.005330 0.561300 0.000010 0.425574 0.000010 0.007776
0.017061 0.541879 0.000010 0.437124 0.000010 0.003915
0.015990 0.529500 0.000010 0.441707 0.000010 0.012782
0.017887 0.544524 0.000010 0.432910 0.000010 0.004659
0.009358 0.571659 0.000010 0.407180 0.000010 0.011784
0.010786 0.574825 0.000010 0.411779 0.002590 0.000010
0.000010 0.531699 0.000010 0.453668 0.000010 0.014604
0.020407 0.532153 0.000010 0.443695 0.000010 0.003725
0.000010 0.536081 0.000010 0.444880 0.000010 0.019010
0.000010 0.569615 0.000010 0.412135 0.000010 0.018221
0.007761 0.566311 0.000010 0.415419 0.000010 0.010489
0.000010 0.548093 0.000010 0.438894 0.000010 0.012983
0.000010 0.559048 0.000013 0.436117 0.000010 0.004803
0.000010 0.559882 0.000010 0.431973 0.000010 0.008115
0.000012 0.997864 0.000010 0.002093 0.000010 0.000010
0.007598 0.988197 0.003455 0.000010 0.000730 0.000010
0.000010 0.999950 0.000010 0.000010 0.000010 0.000010
0.000010 0.997701 0.000010 0.002259 0.000010 0.000010
0.025756 0.962874 0.004159 0.005703 0.001498 0.000010
0.007197 0.978957 0.002972 0.010485 0.000010 0.000379
0.496482 0.498023 0.005465 0.000010 0.000010 0.000010
0.498502 0.497508 0.003960 0.000010 0.000010 0.000010
0.499778 0.499214 0.000978 0.000010 0.000010 0.000010
0.416441 0.498810 0.031673 0.005961 0.019471 0.027644
0.418180 0.498192 0.030738 0.005836 0.018464 0.028590
0.000872 0.984422 0.000010 0.006155 0.002619 0.005922
0.316162 0.617389 0.001911 0.000010 0.017911 0.046617
0.011711 0.888698 0.049222 0.022817 0.015497 0.012055
0.000010 0.991492 0.000010 0.000010 0.003588 0.004890
0.000010 0.987040 0.000010 0.000940 0.003533 0.008467
0.002724 0.989491 0.000012 0.000010 0.007753 0.000010
0.000010 0.996756 0.002969 0.000245 0.000010 0.000010
0.000010 0.993605 0.000010 0.000010 0.000010 0.006355
0.000010 0.991208 0.000010 0.001933 0.000010 0.006829
0.000010 0.999950 0.000010 0.000010 0.000010 0.000010
0.000010 0.999950 0.000010 0.000010 0.000010 0.000010
0.000010 0.999950 0.000010 0.000010 0.000010 0.000010
0.000010 0.999950 0.000010 0.000010 0.000010 0.000010
0.000010 0.999950 0.000010 0.000010 0.000010 0.000010
0.000010 0.999950 0.000010 0.000010 0.000010 0.000010
0.000010 0.999950 0.000010 0.000010 0.000010 0.000010
0.000010 0.999950 0.000010 0.000010 0.000010 0.000010
0.000010 0.999950 0.000010 0.000010 0.000010 0.000010
0.000010 0.999950 0.000010 0.000010 0.000010 0.000010
0.000010 0.999950 0.000010 0.000010 0.000010 0.000010
0.000010 0.999950 0.000010 0.000010 0.000010 0.000010
0.000010 0.999950 0.000010 0.000010 0.000010 0.000010
0.000010 0.999950 0.000010 0.000010 0.000010 0.000010
0.000010 0.999950 0.000010 0.000010 0.000010 0.000010
0.434428 0.501403 0.000010 0.000010 0.000010 0.064139
0.000244 0.992398 0.006159 0.000016 0.001174 0.000010
0.004328 0.984897 0.006825 0.000915 0.000731 0.002305
0.000010 0.999950 0.000010 0.000010 0.000010 0.000010
0.000010 0.999941 0.000019 0.000010 0.000010 0.000010
0.001505 0.957544 0.003389 0.003142 0.002654 0.031766
0.000010 0.999946 0.000010 0.000010 0.000014 0.000010
0.000010 0.988612 0.011348 0.000010 0.000010 0.000010
0.000010 0.998406 0.000010 0.001554 0.000010 0.000010
0.000010 0.999950 0.000010 0.000010 0.000010 0.000010
0.000010 0.999950 0.000010 0.000010 0.000010 0.000010
0.000010 0.999950 0.000010 0.000010 0.000010 0.000010
0.000010 0.995936 0.004024 0.000010 0.000010 0.000010
0.000010 0.999940 0.000020 0.000010 0.000010 0.000010
0.000010 0.999950 0.000010 0.000010 0.000010 0.000010
0.007852 0.992108 0.000010 0.000010 0.000010 0.000010
0.000010 0.999950 0.000010 0.000010 0.000010 0.000010
0.000010 0.996260 0.000010 0.000010 0.000010 0.003700
0.000010 0.994447 0.000010 0.001409 0.000010 0.004115
0.006738 0.989143 0.002366 0.000010 0.000010 0.001732
0.005514 0.990056 0.001402 0.000010 0.000010 0.003007
0.000010 0.986375 0.000010 0.009123 0.000010 0.004472
0.000010 0.985919 0.000013 0.009245 0.000010 0.004803
0.017334 0.967572 0.000010 0.012944 0.000010 0.002129
0.009502 0.967839 0.000017 0.007546 0.000010 0.015085
0.021615 0.967928 0.000010 0.005943 0.000010 0.004494
0.012720 0.972135 0.001059 0.007091 0.000010 0.006984
0.006395 0.974122 0.000010 0.014220 0.000010 0.005243
0.000015 0.974140 0.008021 0.008401 0.000010 0.009413
0.012680 0.968272 0.001064 0.013509 0.000010 0.004464
0.000010 0.982595 0.000010 0.009800 0.000010 0.007575
0.013577 0.982343 0.000013 0.000186 0.000010 0.003871
0.008809 0.974570 0.000010 0.007726 0.000010 0.008875
0.005386 0.969200 0.004917 0.006536 0.000010 0.013951
0.000010 0.982023 0.002954 0.008844 0.000010 0.006159
0.000371 0.982695 0.002647 0.009500 0.000010 0.004778
0.000010 0.970980 0.007148 0.002248 0.002665 0.016950
0.006458 0.971622 0.000010 0.007962 0.000010 0.013937
0.009169 0.978939 0.000473 0.007138 0.000010 0.004271
0.000010 0.999950 0.000010 0.000010 0.000010 0.000010
0.000010 0.999950 0.000010 0.000010 0.000010 0.000010
0.000010 0.998437 0.000010 0.001523 0.000010 0.000010
0.010370 0.869690 0.027682 0.000010 0.006458 0.085791
0.000010 0.999701 0.000010 0.000259 0.000010 0.000010
0.000010 0.999950 0.000010 0.000010 0.000010 0.000010
0.012904 0.886739 0.017289 0.005653 0.010963 0.066453
0.010735 0.869600 0.027377 0.000010 0.007144 0.085134
0.000010 0.999950 0.000010 0.000010 0.000010 0.000010
0.000010 0.997597 0.000010 0.002363 0.000010 0.000010
0.000010 0.996504 0.000010 0.003456 0.000010 0.000010
0.000010 0.995524 0.000010 0.004436 0.000010 0.000010
0.000010 0.999950 0.000010 0.000010 0.000010 0.000010
0.002207 0.996530 0.000010 0.001233 0.000010 0.000010
0.000018 0.992922 0.000010 0.007030 0.000010 0.000010
0.000010 0.999950 0.000010 0.000010 0.000010 0.000010
0.000010 0.999950 0.000010 0.000010 0.000010 0.000010
0.000010 0.980058 0.003303 0.000010 0.004081 0.012538
0.000010 0.998748 0.000010 0.001212 0.000010 0.000010
0.000010 0.995345 0.000010 0.004615 0.000010 0.000010
0.017389 0.953120 0.000010 0.012817 0.002813 0.013851
0.000010 0.999950 0.000010 0.000010 0.000010 0.000010
0.023509 0.923301 0.003869 0.012097 0.000010 0.037213
0.000016 0.999944 0.000010 0.000010 0.000010 0.000010
0.000010 0.999950 0.000010 0.000010 0.000010 0.000010
0.016878 0.932768 0.000016 0.018302 0.000010 0.032026
0.000011 0.999940 0.000010 0.000019 0.000010 0.000010
0.035752 0.862587 0.000010 0.036101 0.008674 0.056876
0.045373 0.877057 0.000910 0.028166 0.000010 0.048484
0.039404 0.870132 0.010438 0.025491 0.004628 0.049907
0.000010 0.999950 0.000010 0.000010 0.000010 0.000010
0.000010 0.999950 0.000010 0.000010 0.000010 0.000010
0.000010 0.999950 0.000010 0.000010 0.000010 0.000010
0.000010 0.999950 0.000010 0.000010 0.000010 0.000010
0.000010 0.999950 0.000010 0.000010 0.000010 0.000010
0.000010 0.999950 0.000010 0.000010 0.000010 0.000010
0.000010 0.999950 0.000010 0.000010 0.000010 0.000010
0.000010 0.999950 0.000010 0.000010 0.000010 0.000010
0.000010 0.999950 0.000010 0.000010 0.000010 0.000010
0.000010 0.999950 0.000010 0.000010 0.000010 0.000010
0.000010 0.999759 0.000010 0.000201 0.000010 0.000010
0.000010 0.999950 0.000010 0.000010 0.000010 0.000010
0.000018 0.999942 0.000010 0.000010 0.000010 0.000010
0.000010 0.999950 0.000010 0.000010 0.000010 0.000010
0.000010 0.999950 0.000010 0.000010 0.000010 0.000010
0.000017 0.999943 0.000010 0.000010 0.000010 0.000010
0.000010 0.999950 0.000010 0.000010 0.000010 0.000010
0.000010 0.999947 0.000010 0.000013 0.000010 0.000010
0.000010 0.999950 0.000010 0.000010 0.000010 0.000010
0.000010 0.998595 0.000010 0.001049 0.000010 0.000326
0.000017 0.999943 0.000010 0.000010 0.000010 0.000010
0.000010 0.999950 0.000010 0.000010 0.000010 0.000010
0.000010 0.997664 0.000010 0.002296 0.000010 0.000010
0.000010 0.999950 0.000010 0.000010 0.000010 0.000010
0.000010 0.999950 0.000010 0.000010 0.000010 0.000010
0.000010 0.999950 0.000010 0.000010 0.000010 0.000010
0.000010 0.999942 0.000018 0.000010 0.000010 0.000010
0.000010 0.999950 0.000010 0.000010 0.000010 0.000010
0.000010 0.999945 0.000010 0.000015 0.000010 0.000010
0.000010 0.999950 0.000010 0.000010 0.000010 0.000010
0.000248 0.965012 0.003756 0.004892 0.000105 0.025987
0.000010 0.993002 0.000010 0.003117 0.000010 0.003851
0.000010 0.996246 0.000010 0.003714 0.000010 0.000010
0.000010 0.999950 0.000010 0.000010 0.000010 0.000010
0.000011 0.999949 0.000010 0.000010 0.000010 0.000010
0.000010 0.999314 0.000010 0.000646 0.000010 0.000010
0.000010 0.996676 0.000010 0.002898 0.000010 0.000396
0.000010 0.997032 0.000010 0.002928 0.000010 0.000010
0.000010 0.995502 0.000010 0.004458 0.000010 0.000010
0.000010 0.992570 0.000010 0.003640 0.000010 0.003761
0.000010 0.033326 0.000010 0.966634 0.000010 0.000010
0.000010 0.041945 0.000010 0.958015 0.000010 0.000010
0.000010 0.024726 0.000010 0.975234 0.000010 0.000010
0.000010 0.042421 0.000010 0.957539 0.000010 0.000010
0.000010 0.021343 0.000010 0.978617 0.000010 0.000010
0.000010 0.020793 0.000010 0.979167 0.000010 0.000010
0.000010 0.022453 0.000010 0.977507 0.000010 0.000010
0.000010 0.042422 0.000010 0.957538 0.000010 0.000010
0.000010 0.051431 0.000010 0.948529 0.000010 0.000010
0.000010 0.052613 0.000010 0.947347 0.000010 0.000010
0.000010 0.027279 0.000010 0.972681 0.000010 0.000010
0.000010 0.029810 0.000010 0.970150 0.000010 0.000010
0.000010 0.039281 0.000010 0.960679 0.000010 0.000010
0.000010 0.023211 0.000010 0.976749 0.000010 0.000010
0.000010 0.046502 0.000010 0.953458 0.000010 0.000010
0.000010 0.017073 0.000010 0.982887 0.000010 0.000010
0.000010 0.023867 0.000010 0.976093 0.000010 0.000010
0.000010 0.035917 0.000010 0.964043 0.000010 0.000010
0.000010 0.020450 0.000016 0.979504 0.000010 0.000010
0.000010 0.023466 0.000010 0.976494 0.000010 0.000010
0.000010 0.048911 0.000010 0.951049 0.000010 0.000010
0.000010 0.114564 0.000010 0.885396 0.000010 0.000010
0.000010 0.051094 0.000020 0.948856 0.000010 0.000010
0.000010 0.078702 0.000010 0.921258 0.000010 0.000010
0.000010 0.109503 0.000010 0.890457 0.000010 0.000010
0.000010 0.039945 0.000010 0.960015 0.000010 0.000010
0.000010 0.125065 0.000010 0.874895 0.000010 0.000010
0.000010 0.081716 0.000010 0.918244 0.000010 0.000010
0.000010 0.109531 0.000010 0.890429 0.000010 0.000010
0.000010 0.087794 0.000010 0.912166 0.000010 0.000010
0.000010 0.066150 0.000010 0.933810 0.000010 0.000010
0.000010 0.191389 0.000010 0.808571 0.000010 0.000010
0.000010 0.113896 0.000010 0.886064 0.000010 0.000010
0.000010 0.145439 0.000010 0.854521 0.000010 0.000010
0.000010 0.099953 0.000010 0.900007 0.000010 0.000010
0.000010 0.119055 0.000010 0.880905 0.000010 0.000010
0.000010 0.063033 0.000010 0.936927 0.000010 0.000010
0.351459 0.012966 0.013761 0.426670 0.000010 0.195134
0.453644 0.013506 0.000010 0.365016 0.000010 0.167814
0.432457 0.004527 0.002179 0.384697 0.000010 0.176130
0.430490 0.008887 0.008367 0.370791 0.000010 0.181455
0.413865 0.013871 0.019094 0.378416 0.003264 0.171489
0.530960 0.006409 0.014220 0.312277 0.000010 0.136124
0.581425 0.004622 0.010664 0.256978 0.000010 0.146300
0.460213 0.001876 0.000010 0.364200 0.000010 0.173692
0.436857 0.004280 0.012409 0.366715 0.000281 0.179459
0.423337 0.009080 0.014305 0.380095 0.000010 0.173174
0.360049 0.009564 0.024283 0.423139 0.003020 0.179944
0.490520 0.000164 0.007693 0.320621 0.012161 0.168841
0.444487 0.000010 0.012748 0.374929 0.005437 0.162389
0.471847 0.010117 0.000328 0.344801 0.000010 0.172896
0.541757 0.007980 0.016767 0.295994 0.000010 0.137492
0.519455 0.000010 0.000010 0.290713 0.001164 0.188648
0.420575 0.010059 0.006667 0.386262 0.000010 0.176426
0.412920 0.009344 0.013386 0.396828 0.000010 0.167512
0.423340 0.000010 0.007695 0.395939 0.015362 0.157654
0.962864 0.000010 0.009350 0.000121 0.000010 0.027645
0.991062 0.000011 0.000010 0.008897 0.000010 0.000010
0.953951 0.000010 0.014400 0.000010 0.005429 0.026200
0.962629 0.000010 0.000013 0.012774 0.000010 0.024563
0.997426 0.000010 0.000010 0.002534 0.000010 0.000010
0.999950 0.000010 0.000010 0.000010 0.000010 0.000010
0.999950 0.000010 0.000010 0.000010 0.000010 0.000010
0.999950 0.000010 0.000010 0.000010 0.000010 0.000010
0.991943 0.004682 0.000010 0.000010 0.000010 0.003345
0.998724 0.000010 0.000010 0.001236 0.000010 0.000010
0.971417 0.000652 0.000010 0.000010 0.000010 0.027902
0.977471 0.002428 0.004353 0.009420 0.000010 0.006318
0.997586 0.000010 0.002374 0.000010 0.000010 0.000010
0.999950 0.000010 0.000010 0.000010 0.000010 0.000010
0.988841 0.000010 0.009047 0.002082 0.000010 0.000010
0.989154 0.002000 0.008815 0.000010 0.000010 0.000010
0.970989 0.003953 0.002836 0.009184 0.000010 0.013028
0.989795 0.000010 0.002797 0.000010 0.000010 0.007378
0.977337 0.000015 0.011044 0.006680 0.000010 0.004915
0.999950 0.000010 0.000010 0.000010 0.000010 0.000010
0.000010 0.042532 0.000010 0.957428 0.000010 0.000010
0.000010 0.000016 0.000010 0.999944 0.000010 0.000010
0.000010 0.000010 0.000010 0.999950 0.000010 0.000010
0.000010 0.000010 0.000010 0.999950 0.000010 0.000010
0.000010 0.013617 0.000010 0.986343 0.000010 0.000010
0.000010 0.000010 0.000010 0.999950 0.000010 0.000010
0.000010 0.000010 0.000010 0.999950 0.000010 0.000010
0.000010 0.057523 0.000010 0.942437 0.000010 0.000010
0.000010 0.000010 0.000010 0.999950 0.000010 0.000010
0.000010 0.000012 0.000010 0.999948 0.000010 0.000010
0.000010 0.000010 0.000010 0.999950 0.000010 0.000010
0.000010 0.000010 0.000010 0.999950 0.000010 0.000010
0.000010 0.000010 0.000010 0.999950 0.000010 0.000010
0.000010 0.000010 0.000010 0.999950 0.000010 0.000010
0.000010 0.000010 0.000010 0.999950 0.000010 0.000010
0.000010 0.000010 0.000010 0.999950 0.000010 0.000010
0.000010 0.000010 0.000010 0.999945 0.000015 0.000010
0.000010 0.000012 0.000010 0.999948 0.000010 0.000010
0.000010 0.035077 0.000010 0.964883 0.000010 0.000010
0.000010 0.000010 0.000010 0.999950 0.000010 0.000010
0.000010 0.721508 0.000014 0.278448 0.000010 0.000010
0.000010 0.708561 0.000010 0.291399 0.000010 0.000010
0.000010 0.730920 0.000010 0.269040 0.000010 0.000010
0.000010 0.731824 0.000010 0.268136 0.000010 0.000010
0.000010 0.712469 0.000010 0.287491 0.000010 0.000010
0.059528 0.633528 0.000010 0.294735 0.000010 0.012189
0.001457 0.716224 0.000010 0.282290 0.000010 0.000010
0.000010 0.721812 0.000017 0.278141 0.000010 0.000010
0.003936 0.722901 0.000010 0.273134 0.000010 0.000010
0.000010 0.707926 0.000010 0.292034 0.000010 0.000010
0.000011 0.728175 0.000013 0.271780 0.000010 0.000010
0.000010 0.717645 0.012486 0.269839 0.000010 0.000010
0.021773 0.701634 0.000030 0.270074 0.000010 0.006478
0.000010 0.729641 0.000010 0.270319 0.000010 0.000010
0.000010 0.733814 0.000017 0.266139 0.000010 0.000010
0.000010 0.719664 0.000010 0.280296 0.000010 0.000010
0.000010 0.725213 0.000010 0.274747 0.000010 0.000010
0.035053 0.685101 0.000562 0.254885 0.000010 0.024389
0.001223 0.726760 0.000010 0.271987 0.000010 0.000010
0.000010 0.720001 0.000010 0.279959 0.000010 0.000010
0.000010 0.624026 0.000010 0.375934 0.000010 0.000010
0.000010 0.617818 0.000010 0.382142 0.000010 0.000010
0.000010 0.580231 0.000010 0.418182 0.000010 0.001557
0.000010 0.641200 0.000010 0.358760 0.000010 0.000010
0.000010 0.627951 0.000010 0.372009 0.000010 0.000010
0.000010 0.636235 0.000010 0.363725 0.000010 0.000010
0.000010 0.597992 0.000010 0.401968 0.000010 0.000010
0.000010 0.610468 0.000014 0.389488 0.000010 0.000010
0.000010 0.616011 0.000443 0.383517 0.000010 0.000010
0.000010 0.614486 0.000010 0.385474 0.000010 0.000010
0.000010 0.574425 0.000010 0.425535 0.000010 0.000010
0.000010 0.601185 0.000010 0.398775 0.000010 0.000010
0.000010 0.643770 0.000010 0.356190 0.000010 0.000010
0.000010 0.549792 0.000010 0.450168 0.000010 0.000010
0.000010 0.656422 0.000010 0.343538 0.000010 0.000010
0.002583 0.623333 0.000010 0.374054 0.000010 0.000010
0.000903 0.627476 0.000010 0.371591 0.000010 0.000010
0.000010 0.649898 0.000010 0.350062 0.000010 0.000010
0.000010 0.593872 0.000010 0.406088 0.000010 0.000010
0.000010 0.612466 0.000010 0.380567 0.000010 0.006937
0.576952 0.000010 0.056456 0.034699 0.067078 0.264804
0.542891 0.000010 0.068356 0.022707 0.070432 0.295605
0.591546 0.000010 0.063534 0.019012 0.041608 0.284290
0.561184 0.000010 0.054816 0.015229 0.050243 0.318518
0.575097 0.000010 0.067091 0.023181 0.060518 0.274104
0.559756 0.000010 0.040491 0.038900 0.083892 0.276951
0.607520 0.000010 0.041538 0.036517 0.051373 0.263042
0.595065 0.000010 0.034177 0.038711 0.042313 0.289723
0.580156 0.000010 0.039995 0.019609 0.055143 0.305087
0.600622 0.000010 0.022236 0.020087 0.082800 0.274245
0.595573 0.000010 0.014492 0.024462 0.071642 0.293822
0.554535 0.001788 0.053602 0.025124 0.065159 0.299792
0.592412 0.000010 0.058945 0.015786 0.068653 0.264193
0.586115 0.000111 0.041662 0.030618 0.075415 0.266079
0.583754 0.002635 0.027006 0.023297 0.090350 0.272958
0.557857 0.000293 0.043581 0.037736 0.062046 0.298487
0.560591 0.000010 0.061054 0.023732 0.069454 0.285160
0.532786 0.003601 0.062172 0.030257 0.070316 0.300868
0.541089 0.002419 0.044381 0.031089 0.081320 0.299702
0.000010 0.098156 0.000010 0.901804 0.000010 0.000010
0.000010 0.095073 0.000010 0.904887 0.000010 0.000010
0.000010 0.081099 0.000010 0.918861 0.000010 0.000010
0.000010 0.081099 0.000010 0.918861 0.000010 0.000010
0.000010 0.037338 0.000010 0.962622 0.000010 0.000010
0.000010 0.097024 0.000010 0.902936 0.000010 0.000010
0.000010 0.069253 0.000010 0.930707 0.000010 0.000010
0.000010 0.046406 0.000010 0.953554 0.000010 0.000010
0.000014 0.062923 0.000010 0.937033 0.000010 0.000010
0.000010 0.077842 0.000011 0.922116 0.000010 0.000010
0.000010 0.076190 0.000010 0.923770 0.000010 0.000010
0.000010 0.080388 0.000010 0.919572 0.000010 0.000010
0.000010 0.026194 0.000010 0.973766 0.000010 0.000010
0.000010 0.073303 0.000010 0.926657 0.000010 0.000010
0.174141 0.000010 0.178703 0.009086 0.099123 0.538937
0.172707 0.000010 0.154358 0.026166 0.134248 0.512511
0.165811 0.000010 0.173233 0.013801 0.113886 0.533259
0.208367 0.000010 0.162305 0.008909 0.133174 0.487235
0.212671 0.000010 0.158486 0.017296 0.132271 0.479267
0.156829 0.000010 0.182094 0.001383 0.125388 0.534296
0.125624 0.002478 0.208308 0.009842 0.114613 0.539135
0.148881 0.000010 0.171346 0.020670 0.116443 0.542649
0.182097 0.000010 0.156625 0.019166 0.115976 0.526126
0.114075 0.000010 0.174924 0.011784 0.143984 0.555223
0.199125 0.003877 0.177117 0.009930 0.144369 0.465581
0.159338 0.000010 0.171715 0.018443 0.127774 0.522721
0.177307 0.000010 0.167542 0.022757 0.120010 0.512374
0.190701 0.000010 0.169370 0.020920 0.124902 0.494097
0.155541 0.000010 0.154226 0.032990 0.106411 0.550822
0.166345 0.000010 0.189672 0.021881 0.105861 0.516231
0.182203 0.000010 0.163559 0.034651 0.102384 0.517193
0.162823 0.008384 0.165981 0.025573 0.125783 0.511457
0.204893 0.000010 0.179552 0.004624 0.110011 0.500910
0.178528 0.000010 0.172445 0.026790 0.136678 0.485549
0.940650 0.000010 0.000010 0.018920 0.000010 0.040401
0.940383 0.000010 0.000010 0.018471 0.000010 0.041116
0.950075 0.000010 0.000010 0.014051 0.011497 0.024356
0.910490 0.000010 0.000010 0.018833 0.027616 0.043042
0.948955 0.000010 0.000010 0.011638 0.012640 0.026748
0.971093 0.000010 0.000010 0.000010 0.005795 0.023082
0.941132 0.000010 0.000010 0.010152 0.000010 0.048686
0.932412 0.000010 0.000010 0.019840 0.000010 0.047718
0.963983 0.000010 0.000010 0.010101 0.006349 0.019547
0.950852 0.000010 0.001891 0.014477 0.024885 0.007885
0.958534 0.000010 0.000010 0.016031 0.013445 0.011970
0.961188 0.000010 0.000010 0.008305 0.000010 0.030476
0.941320 0.000015 0.000010 0.006667 0.024003 0.027985
0.925773 0.000010 0.000010 0.023595 0.000010 0.050601
0.940830 0.000010 0.010897 0.018946 0.000010 0.029307
0.931393 0.000010 0.011300 0.009057 0.001568 0.046672
0.946597 0.000010 0.013790 0.006977 0.000010 0.032617
0.949376 0.000010 0.000010 0.018195 0.000010 0.032399
0.956697 0.000010 0.008331 0.015097 0.015604 0.004260
0.962398 0.000010 0.000010 0.015891 0.000010 0.021681
0.002165 0.652866 0.000010 0.340011 0.000010 0.004938
0.000010 0.620724 0.000010 0.379236 0.000010 0.000010
0.000766 0.635815 0.000010 0.363389 0.000010 0.000010
0.000787 0.629959 0.000010 0.369159 0.000010 0.000076
0.000010 0.620311 0.000010 0.379649 0.000010 0.000010
0.000010 0.630670 0.000010 0.369290 0.000010 0.000010
0.000015 0.613483 0.000010 0.385509 0.000010 0.000974
0.000010 0.614716 0.000050 0.382840 0.001155 0.001229
0.000010 0.645910 0.000010 0.350403 0.000010 0.003657
0.000010 0.635083 0.000010 0.364877 0.000010 0.000010
0.000010 0.644374 0.000010 0.355586 0.000010 0.000010
0.000010 0.597727 0.000010 0.398418 0.000010 0.003825
0.000010 0.648087 0.003933 0.347950 0.000010 0.000010
0.001346 0.622981 0.000010 0.375643 0.000010 0.000010
0.000010 0.656991 0.000010 0.341589 0.000010 0.001390
0.006183 0.627677 0.001943 0.364175 0.000012 0.000010
0.000010 0.599687 0.000010 0.397466 0.000010 0.002817
0.003325 0.618482 0.000686 0.373045 0.000010 0.004452
0.000010 0.623391 0.000463 0.375941 0.000010 0.000186
0.000010 0.653089 0.000010 0.342696 0.000010 0.004185
0.000010 0.000010 0.000010 0.999950 0.000010 0.000010
0.000010 0.000010 0.000010 0.999950 0.000010 0.000010
0.000010 0.000010 0.000010 0.999950 0.000010 0.000010
0.000010 0.000010 0.000010 0.999950 0.000010 0.000010
0.000010 0.000010 0.000010 0.999950 0.000010 0.000010
0.000010 0.000010 0.000010 0.999950 0.000010 0.000010
0.000010 0.000010 0.000010 0.999950 0.000010 0.000010
0.000010 0.000010 0.000010 0.999950 0.000010 0.000010
0.000010 0.000010 0.000013 0.999947 0.000010 0.000010
0.000010 0.000010 0.000010 0.999950 0.000010 0.000010
0.000010 0.000010 0.000010 0.999950 0.000010 0.000010
0.000010 0.000010 0.000010 0.999950 0.000010 0.000010
0.000010 0.000010 0.000010 0.999950 0.000010 0.000010
0.000010 0.000010 0.000010 0.999950 0.000010 0.000010
0.000010 0.000010 0.000010 0.999950 0.000010 0.000010
0.000010 0.000016 0.000010 0.999944 0.000010 0.000010
0.000010 0.000010 0.000010 0.999950 0.000010 0.000010
0.000010 0.000010 0.000010 0.999950 0.000010 0.000010
0.000010 0.000011 0.000010 0.999949 0.000010 0.000010
0.000010 0.000010 0.000010 0.999950 0.000010 0.000010
0.334188 0.000010 0.159024 0.006014 0.096796 0.403969
0.348271 0.000010 0.156781 0.019250 0.099190 0.376498
0.339976 0.000010 0.133371 0.027649 0.105971 0.393023
0.377943 0.004487 0.125204 0.008848 0.091225 0.392293
0.399538 0.000010 0.144251 0.020168 0.090649 0.345384
0.383042 0.000010 0.155977 0.006424 0.078730 0.375817
0.386113 0.005618 0.136094 0.023162 0.076513 0.372500
0.367203 0.000010 0.181850 0.010538 0.091962 0.348436
0.288203 0.000010 0.169471 0.029716 0.120373 0.392227
0.367190 0.000010 0.134108 0.010910 0.095426 0.392356
0.408534 0.004253 0.129619 0.025080 0.081883 0.350631
0.366416 0.000010 0.162665 0.004906 0.080433 0.385570
0.390717 0.003832 0.140641 0.009513 0.090236 0.365061
0.371483 0.002502 0.142800 0.012444 0.086873 0.383896
0.413061 0.000010 0.125243 0.010348 0.087196 0.364142
0.359135 0.002709 0.185776 0.026340 0.091949 0.334091
0.326798 0.000010 0.160008 0.014749 0.086445 0.411990
0.357230 0.000010 0.150807 0.002019 0.091869 0.398065
0.000010 0.413902 0.000010 0.580575 0.000010 0.005493
0.007565 0.425581 0.000010 0.566686 0.000010 0.000147
0.005556 0.429386 0.001802 0.552320 0.000010 0.010927
0.004225 0.423866 0.000878 0.571012 0.000010 0.000010
0.005327 0.393655 0.000010 0.600636 0.000010 0.000361
0.001915 0.435077 0.000010 0.562506 0.000010 0.000482
0.000010 0.436597 0.002320 0.552598 0.000010 0.008465
0.000946 0.436087 0.000010 0.561283 0.000010 0.001664
0.004671 0.425504 0.000010 0.553382 0.000010 0.016422
0.000010 0.409774 0.000010 0.590186 0.000010 0.000010
0.003885 0.441275 0.000010 0.545966 0.000010 0.008855
0.006241 0.438758 0.000010 0.554123 0.000010 0.000858
0.000010 0.432433 0.000010 0.567527 0.000010 0.000010
0.002854 0.407460 0.000010 0.587305 0.000010 0.002362
0.005782 0.433177 0.000010 0.561010 0.000010 0.000010
0.014455 0.419121 0.000010 0.566394 0.000010 0.000010
0.014853 0.392710 0.000010 0.592407 0.000010 0.000010
0.000010 0.409209 0.000010 0.584316 0.000010 0.006445
0.000176 0.429821 0.000010 0.557688 0.000010 0.012295
0.002587 0.426730 0.000010 0.569986 0.000010 0.000678
0.860631 0.000010 0.003262 0.043875 0.011978 0.080244
0.819498 0.000010 0.000010 0.051020 0.025442 0.104019
0.839081 0.000010 0.008338 0.033964 0.007775 0.110832
0.864676 0.000010 0.015677 0.039087 0.018106 0.062444
0.840813 0.000389 0.000880 0.055524 0.026197 0.076197
0.873359 0.000010 0.000010 0.034370 0.000369 0.091881
0.835676 0.000010 0.000010 0.032910 0.017722 0.113672
0.852081 0.000010 0.000010 0.030428 0.023921 0.093549
0.857367 0.000010 0.004914 0.031158 0.010088 0.096462
0.829544 0.000010 0.013533 0.041570 0.014877 0.100466
0.828078 0.000010 0.000010 0.030228 0.027550 0.114124
0.830338 0.000010 0.001415 0.030385 0.022320 0.115532
0.857239 0.000010 0.001898 0.026301 0.030547 0.084006
0.859532 0.000010 0.010989 0.029753 0.019219 0.080497
0.839174 0.000010 0.017460 0.034138 0.009876 0.099342
0.870189 0.000010 0.000010 0.034590 0.011354 0.083847
0.861907 0.002722 0.000010 0.031727 0.000010 0.103624
0.823908 0.000010 0.003225 0.033913 0.024546 0.114397
0.853794 0.000010 0.001346 0.028596 0.021879 0.094375
0.891526 0.000010 0.000010 0.020606 0.000322 0.087526
0.928334 0.000010 0.000010 0.001431 0.000010 0.070205
0.926887 0.000010 0.000010 0.004959 0.000010 0.068124
0.927433 0.000010 0.001021 0.000010 0.000010 0.071516
0.923499 0.000011 0.000979 0.001314 0.000010 0.074186
0.914614 0.000010 0.000010 0.007084 0.000010 0.078271
0.949487 0.000010 0.000668 0.000767 0.000010 0.049058
0.922989 0.000010 0.000010 0.011217 0.000010 0.065764
0.905618 0.000010 0.000010 0.000010 0.000010 0.094342
0.896769 0.001671 0.000010 0.027718 0.000010 0.073822
0.916631 0.000010 0.000010 0.008413 0.000010 0.074926
0.913869 0.000010 0.000010 0.004187 0.000010 0.081914
0.939242 0.000010 0.000010 0.001736 0.004920 0.054083
0.906138 0.000010 0.000010 0.009121 0.000010 0.084712
0.929578 0.000010 0.000010 0.007725 0.000010 0.062666
0.905010 0.001473 0.000690 0.016820 0.003451 0.072554
0.930672 0.000010 0.000010 0.019407 0.000010 0.049891
0.944746 0.000010 0.000010 0.013278 0.002792 0.039165
0.916393 0.000010 0.000010 0.001418 0.000010 0.082159
0.770834 0.000010 0.017809 0.017820 0.044919 0.148607
0.821920 0.000010 0.029038 0.017400 0.015414 0.116219
0.796157 0.000010 0.030560 0.004777 0.014148 0.154348
0.753280 0.000010 0.030692 0.014030 0.028838 0.173149
0.904576 0.000010 0.002635 0.009207 0.000010 0.083562
0.956177 0.000010 0.002808 0.007334 0.000010 0.033661
0.542979 0.004216 0.101121 0.008967 0.044019 0.298698
0.767421 0.000010 0.034305 0.018977 0.010815 0.168473
0.594228 0.001757 0.073063 0.014927 0.022445 0.293580
0.874052 0.000010 0.014408 0.014487 0.004464 0.092579
0.880416 0.000010 0.013715 0.003363 0.018487 0.084009
0.919074 0.000010 0.022144 0.009578 0.000010 0.049183
0.916079 0.000010 0.016259 0.008792 0.000010 0.058850
0.892549 0.000010 0.019473 0.005999 0.000010 0.081960
0.963343 0.000010 0.000010 0.007529 0.000010 0.029098
0.739522 0.000010 0.043545 0.000010 0.025481 0.191432
0.933094 0.001764 0.000010 0.018002 0.000010 0.047120
0.840468 0.000010 0.028326 0.009413 0.000010 0.121772
0.939908 0.000010 0.004499 0.000010 0.000010 0.055563
0.877320 0.001584 0.024160 0.008818 0.013523 0.074595
0.000010 0.473612 0.000010 0.526348 0.000010 0.000010
0.000010 0.443637 0.000010 0.556323 0.000010 0.000010
0.000010 0.451688 0.000010 0.547756 0.000010 0.000526
0.000010 0.292467 0.000010 0.707493 0.000010 0.000010
0.000010 0.426022 0.000010 0.573938 0.000010 0.000010
0.000010 0.440139 0.000010 0.559821 0.000010 0.000010
0.017558 0.294799 0.000010 0.684971 0.000010 0.002651
0.000011 0.440609 0.000010 0.559350 0.000010 0.000010
0.000010 0.510584 0.000010 0.489376 0.000010 0.000010
0.000010 0.430848 0.000010 0.569112 0.000010 0.000010
0.000010 0.359982 0.000013 0.639975 0.000010 0.000010
0.000016 0.424299 0.000010 0.575655 0.000010 0.000010
0.000014 0.401649 0.000010 0.598307 0.000010 0.000010
0.000010 0.346232 0.000010 0.653728 0.000010 0.000010
0.000010 0.332253 0.000010 0.667707 0.000010 0.000010
0.000010 0.385726 0.000010 0.614234 0.000010 0.000010
0.000010 0.393394 0.000010 0.606566 0.000010 0.000010
0.000010 0.469525 0.000014 0.530431 0.000010 0.000010
0.000010 0.373817 0.000010 0.626143 0.000010 0.000010
0.000010 0.410864 0.000010 0.589096 0.000010 0.000010
0.000018 0.983222 0.000010 0.000010 0.016730 0.000010
0.000010 0.981229 0.000010 0.000010 0.018731 0.000010
0.000010 0.982494 0.000010 0.000010 0.017466 0.000010
0.000010 0.988832 0.000010 0.000010 0.011128 0.000010
0.000010 0.987935 0.003448 0.002343 0.006255 0.000010
0.002535 0.976741 0.000010 0.011832 0.000959 0.007923
0.003731 0.987796 0.006859 0.001594 0.000010 0.000010
0.011299 0.983453 0.001112 0.002899 0.000010 0.001226
0.000010 0.988339 0.007246 0.003190 0.000010 0.001206
0.000010 0.999941 0.000019 0.000010 0.000010 0.000010
0.000010 0.999350 0.000010 0.000610 0.000010 0.000010
0.000010 0.999950 0.000010 0.000010 0.000010 0.000010
0.000010 0.999950 0.000010 0.000010 0.000010 0.000010
0.003821 0.993425 0.000010 0.002724 0.000010 0.000010
0.011510 0.976502 0.005482 0.002390 0.000010 0.004106
0.000010 0.990627 0.007502 0.001840 0.000010 0.000010
0.000491 0.977462 0.009865 0.005466 0.000010 0.006707
0.000010 0.999950 0.000010 0.000010 0.000010 0.000010
0.007315 0.983758 0.000010 0.003312 0.000010 0.005595
0.028683 0.919001 0.020210 0.002416 0.005213 0.024477
0.002145 0.995186 0.000010 0.002639 0.000010 0.000010
0.000010 0.999622 0.000010 0.000338 0.000010 0.000010
0.002915 0.996626 0.000010 0.000429 0.000010 0.000010
0.000343 0.985852 0.004214 0.003503 0.000010 0.006079
0.002935 0.992229 0.000010 0.004806 0.000010 0.000010
0.000010 0.992841 0.000010 0.007119 0.000010 0.000010
0.006866 0.977997 0.010535 0.003998 0.000010 0.000595
0.000010 0.999950 0.000010 0.000010 0.000010 0.000010
0.000010 0.999950 0.000010 0.000010 0.000010 0.000010
0.000010 0.999950 0.000010 0.000010 0.000010 0.000010
0.000010 0.999950 0.000010 0.000010 0.000010 0.000010
0.000010 0.999950 0.000010 0.000010 0.000010 0.000010
0.115422 0.670847 0.000010 0.057137 0.000010 0.156574
0.117699 0.670030 0.000010 0.067840 0.009063 0.135357
0.117036 0.643507 0.007178 0.067620 0.001093 0.163566
0.108074 0.660481 0.004631 0.059023 0.008195 0.159596
0.120074 0.670458 0.001298 0.056600 0.000010 0.151561
0.346378 0.197450 0.011389 0.104619 0.025284 0.314881
0.379332 0.177866 0.018723 0.120654 0.024906 0.278519
0.407938 0.148649 0.026944 0.112494 0.010422 0.293554
0.388287 0.170372 0.008453 0.110516 0.012312 0.310060
0.412653 0.166671 0.023796 0.109120 0.001576 0.286183
