# Supplementary material for: Genetic analysis of Thai cattle reveals a Southeast Asian indicine ancestry
Source: PeerJ. 2015 Oct 27;3:e1318. doi: 10.7717/peerj.1318 (PMC4627918; doi:10.7717/peerj.1318)
Supplement: Dataset S2 — The Q values inferred by ADMIXTURE for each modeled K are shown for each individual, which are labeled according to breed information. The data are organized into three folders, each of which represents the ADMIXTURE experiments described in Fig. S5. [file peerj-03-1318-s007.zip › SupplementDataS7/1397breeds/61.Q]

0.000010 0.000010 0.004572 0.005519 0.006572 0.000010 0.000010 0.000010 0.000010 0.000010 0.000010 0.000010 0.010738 0.000010 0.000010 0.000010 0.000010 0.000010 0.000010 0.032052 0.000010 0.000010 0.000010 0.014664 0.000010 0.000010 0.000010 0.000010 0.000010 0.001084 0.011242 0.000010 0.000010 0.000010 0.000010 0.000010 0.000010 0.002081 0.000010 0.003755 0.000010 0.000010 0.000010 0.000010 0.000010 0.000010 0.000010 0.000010 0.000010 0.000010 0.000010 0.000010 0.000010 0.000010 0.000010 0.000010 0.907221 0.000010 0.000010 0.000010 0.000010
0.000010 0.000010 0.000694 0.000010 0.000010 0.000010 0.000010 0.000010 0.010955 0.000010 0.034768 0.000010 0.000010 0.000010 0.000010 0.000010 0.000010 0.000010 0.000010 0.003817 0.000010 0.000010 0.000010 0.000010 0.000010 0.012426 0.000010 0.000010 0.000010 0.000010 0.009016 0.000010 0.000010 0.000010 0.000010 0.015876 0.000010 0.000010 0.014189 0.000010 0.000010 0.000010 0.000010 0.000010 0.000010 0.000010 0.000010 0.000010 0.000010 0.000010 0.000010 0.000010 0.000010 0.000010 0.000010 0.007724 0.890024 0.000010 0.000010 0.000010 0.000010
0.000010 0.000010 0.000010 0.000010 0.000010 0.000010 0.003446 0.000010 0.000010 0.000010 0.000010 0.000010 0.000010 0.000010 0.014091 0.000010 0.000010 0.000010 0.000010 0.006183 0.000010 0.000010 0.000010 0.000010 0.000010 0.000010 0.000010 0.014278 0.000010 0.000010 0.000010 0.000010 0.000010 0.000010 0.000010 0.023683 0.000010 0.000010 0.000010 0.016563 0.000010 0.000010 0.000010 0.000010 0.000010 0.000010 0.000010 0.000010 0.000010 0.000010 0.000010 0.000010 0.000010 0.000010 0.000010 0.000013 0.921213 0.000010 0.000010 0.000010 0.000010
0.000010 0.000010 0.000010 0.000010 0.000010 0.000010 0.000010 0.000010 0.000010 0.000010 0.000010 0.000010 0.000010 0.000010 0.000010 0.000015 0.000010 0.000010 0.000010 0.000010 0.000010 0.000010 0.000010 0.000010 0.000010 0.000010 0.000010 0.000010 0.000010 0.000010 0.000010 0.000010 0.000010 0.000010 0.000010 0.000010 0.000010 0.000010 0.000010 0.000010 0.000010 0.000010 0.000010 0.000010 0.000010 0.000010 0.000010 0.024966 0.000010 0.000010 0.000010 0.000010 0.000010 0.000010 0.000010 0.002017 0.972431 0.000010 0.000010 0.000010 0.000010
0.000010 0.000010 0.000023 0.000010 0.000010 0.000010 0.000010 0.000010 0.000010 0.000010 0.013423 0.000010 0.000010 0.000010 0.000010 0.011204 0.000010 0.000010 0.000010 0.000010 0.000010 0.000010 0.000010 0.009293 0.000010 0.000010 0.002265 0.000010 0.000010 0.000010 0.009688 0.000010 0.000010 0.000010 0.000010 0.000010 0.000010 0.000010 0.009468 0.037320 0.000010 0.000010 0.000010 0.000010 0.000010 0.000010 0.000010 0.000010 0.000010 0.000010 0.000010 0.000010 0.000010 0.000010 0.000010 0.000010 0.906795 0.000010 0.000010 0.000010 0.000010
0.000010 0.000010 0.013190 0.000010 0.000010 0.000010 0.000010 0.000010 0.000010 0.000010 0.000010 0.000010 0.000010 0.000010 0.000010 0.000010 0.000010 0.000010 0.000010 0.004257 0.000010 0.000010 0.000010 0.000010 0.000010 0.000010 0.000010 0.000010 0.000010 0.000010 0.000010 0.000010 0.000010 0.000010 0.000010 0.020749 0.000010 0.000010 0.000010 0.000010 0.000010 0.000010 0.000010 0.000010 0.000010 0.000010 0.000010 0.000010 0.000010 0.000010 0.000010 0.000010 0.000010 0.000010 0.000010 0.000010 0.961234 0.000010 0.000010 0.000010 0.000010
0.000010 0.000010 0.000010 0.000010 0.000010 0.000010 0.000010 0.000010 0.000010 0.000010 0.000010 0.000010 0.000010 0.000010 0.000010 0.000010 0.000010 0.000010 0.006587 0.003437 0.000010 0.000010 0.000010 0.000010 0.000010 0.000010 0.000010 0.000010 0.000010 0.000010 0.000010 0.000010 0.000010 0.000010 0.000010 0.006953 0.000010 0.000010 0.000010 0.000010 0.000010 0.000010 0.002025 0.000010 0.000010 0.000010 0.000010 0.000010 0.000010 0.000010 0.000010 0.000010 0.000010 0.000010 0.000010 0.000010 0.980437 0.000010 0.000010 0.000010 0.000010
0.000010 0.000010 0.000010 0.000010 0.000010 0.000010 0.000010 0.000010 0.000010 0.000010 0.000010 0.000010 0.000010 0.000010 0.000010 0.000010 0.000010 0.000010 0.000010 0.000010 0.000010 0.000010 0.000010 0.000010 0.000010 0.000010 0.000010 0.000010 0.000010 0.000010 0.000010 0.000010 0.000010 0.000010 0.000010 0.000010 0.000010 0.000010 0.000010 0.000010 0.000010 0.000010 0.000010 0.000010 0.000010 0.000010 0.000010 0.000010 0.000010 0.000010 0.000010 0.000010 0.000010 0.000010 0.000010 0.000010 0.999400 0.000010 0.000010 0.000010 0.000010
0.000010 0.000010 0.000010 0.000010 0.000010 0.000010 0.000010 0.000010 0.000010 0.000010 0.000010 0.000010 0.000010 0.000010 0.000010 0.016532 0.004499 0.000010 0.000010 0.043535 0.000010 0.009249 0.000010 0.000010 0.000010 0.000010 0.001304 0.004751 0.000010 0.000010 0.000010 0.000010 0.000010 0.011879 0.000010 0.009520 0.000010 0.000010 0.000010 0.001974 0.000010 0.000010 0.000010 0.000010 0.000010 0.000010 0.000010 0.000010 0.000010 0.000010 0.000010 0.000010 0.000010 0.000010 0.000010 0.000010 0.896246 0.000010 0.000010 0.000010 0.000010
0.000010 0.000010 0.000010 0.000010 0.011220 0.000010 0.000010 0.000010 0.000010 0.000010 0.000010 0.000010 0.001688 0.000010 0.000010 0.007851 0.000010 0.000010 0.018436 0.004294 0.000010 0.000010 0.000010 0.000010 0.000010 0.000010 0.013751 0.000010 0.000010 0.000010 0.000010 0.000010 0.000010 0.000010 0.000010 0.000010 0.000010 0.000010 0.000010 0.000010 0.000010 0.000010 0.000010 0.000010 0.000010 0.000010 0.000010 0.002262 0.000010 0.000010 0.000010 0.000010 0.002938 0.000010 0.000010 0.000010 0.931004 0.000010 0.000010 0.006047 0.000010
0.000010 0.000010 0.000010 0.000010 0.000010 0.000010 0.000010 0.000010 0.000010 0.032549 0.000010 0.000010 0.008352 0.000010 0.000010 0.000010 0.000010 0.000010 0.000010 0.000010 0.000010 0.014201 0.000010 0.000010 0.000010 0.000010 0.000010 0.009203 0.000010 0.000010 0.000010 0.000010 0.000010 0.000010 0.000010 0.023996 0.000010 0.000010 0.000018 0.012918 0.000010 0.000010 0.000010 0.000010 0.000010 0.000010 0.000010 0.000010 0.000010 0.000010 0.000010 0.000010 0.000010 0.000010 0.000010 0.000010 0.898233 0.000010 0.000010 0.000010 0.000010
0.000010 0.000010 0.000010 0.000010 0.000010 0.000010 0.000010 0.000010 0.000010 0.000010 0.000010 0.000010 0.000010 0.000010 0.000010 0.000010 0.000010 0.000010 0.000010 0.000010 0.000010 0.001776 0.000010 0.000010 0.000010 0.000010 0.000010 0.000010 0.000010 0.000010 0.000010 0.000010 0.000010 0.000010 0.000010 0.000010 0.000010 0.000010 0.000010 0.000010 0.000010 0.000010 0.000010 0.000010 0.000010 0.000010 0.000010 0.000010 0.000010 0.000010 0.000010 0.000010 0.000010 0.000010 0.000010 0.000010 0.997634 0.000010 0.000010 0.000010 0.000010
0.000010 0.000010 0.000010 0.000010 0.000010 0.000010 0.000010 0.000010 0.000010 0.000010 0.000010 0.000010 0.000010 0.000010 0.000010 0.010207 0.000010 0.000010 0.000010 0.000010 0.000010 0.006847 0.000010 0.000010 0.000010 0.000010 0.000010 0.000010 0.000010 0.000010 0.000010 0.000010 0.000010 0.000010 0.000010 0.018507 0.000010 0.000010 0.000010 0.000010 0.000010 0.000010 0.000010 0.000010 0.000010 0.000010 0.000010 0.000010 0.000010 0.000010 0.000010 0.008055 0.000010 0.000010 0.000010 0.008581 0.947253 0.000010 0.000010 0.000010 0.000010
0.000010 0.000010 0.000010 0.000010 0.000010 0.000010 0.012947 0.000010 0.000010 0.022259 0.000010 0.000010 0.008246 0.000010 0.000010 0.000010 0.000010 0.000010 0.000010 0.025837 0.000010 0.000010 0.000010 0.000010 0.000010 0.000010 0.000010 0.000010 0.000010 0.000010 0.000236 0.000010 0.000010 0.000010 0.000010 0.000010 0.000010 0.000845 0.018595 0.000010 0.000010 0.000010 0.000010 0.000010 0.000010 0.000010 0.000010 0.000010 0.000010 0.000010 0.000010 0.000010 0.000010 0.000010 0.000010 0.000701 0.909814 0.000010 0.000010 0.000010 0.000010
0.000010 0.000010 0.000010 0.005992 0.000010 0.000010 0.017490 0.000010 0.011781 0.013668 0.000010 0.000010 0.000010 0.000010 0.034611 0.000010 0.000010 0.000010 0.000879 0.007142 0.000010 0.000010 0.000010 0.000010 0.000010 0.000010 0.009310 0.000287 0.000010 0.000010 0.000010 0.000010 0.000010 0.000010 0.000010 0.000010 0.000010 0.011381 0.011589 0.000010 0.000010 0.000010 0.000010 0.000010 0.000010 0.000010 0.000010 0.000010 0.000010 0.000010 0.000010 0.000010 0.000528 0.000010 0.000010 0.000010 0.874861 0.000010 0.000010 0.000010 0.000010
0.000010 0.000010 0.000010 0.000010 0.000010 0.000010 0.000010 0.000010 0.000010 0.000010 0.000010 0.000010 0.000010 0.000010 0.000010 0.000010 0.000010 0.000010 0.000010 0.000010 0.000010 0.000010 0.000010 0.000010 0.000010 0.000010 0.000010 0.000010 0.000010 0.000010 0.002947 0.000010 0.000010 0.000010 0.000010 0.000010 0.000010 0.000010 0.000010 0.000010 0.000010 0.000010 0.000010 0.000010 0.000010 0.000010 0.000010 0.000010 0.000010 0.000010 0.000010 0.000010 0.000010 0.000010 0.000010 0.000010 0.996462 0.000010 0.000010 0.000010 0.000010
0.000010 0.000010 0.000010 0.000010 0.000010 0.000010 0.000010 0.000010 0.000010 0.000010 0.003710 0.000010 0.000010 0.000010 0.000010 0.002783 0.000010 0.000010 0.000010 0.021210 0.000010 0.000010 0.000010 0.000010 0.005315 0.000010 0.000010 0.000010 0.000010 0.000010 0.000010 0.000010 0.000010 0.000010 0.000010 0.011457 0.000010 0.000010 0.000010 0.000010 0.000010 0.000010 0.000010 0.000010 0.000010 0.000010 0.000010 0.000010 0.000010 0.000010 0.000010 0.000010 0.000010 0.000010 0.000010 0.000010 0.954976 0.000010 0.000010 0.000010 0.000010
0.000010 0.000010 0.000010 0.000010 0.000010 0.000010 0.022504 0.000010 0.000010 0.000010 0.000010 0.000010 0.000010 0.000010 0.000010 0.000010 0.000010 0.000010 0.000010 0.007653 0.000010 0.000010 0.000010 0.000010 0.000010 0.000010 0.000010 0.000010 0.000010 0.000010 0.011007 0.000010 0.000010 0.000010 0.000010 0.022142 0.000010 0.000010 0.000010 0.003271 0.000010 0.000010 0.000010 0.000010 0.000010 0.000010 0.000010 0.000010 0.000010 0.000010 0.000010 0.000010 0.000010 0.000010 0.000010 0.000010 0.932873 0.000010 0.000010 0.000010 0.000010
0.000010 0.000010 0.000010 0.000010 0.000010 0.000010 0.000010 0.000010 0.000010 0.004447 0.048134 0.000010 0.000010 0.000010 0.000010 0.000010 0.000010 0.000010 0.000010 0.028924 0.000010 0.000010 0.000010 0.000010 0.000010 0.000010 0.000010 0.000010 0.000010 0.000010 0.017126 0.000010 0.000010 0.000010 0.000010 0.000010 0.000010 0.000010 0.000010 0.005622 0.000010 0.000010 0.000010 0.000010 0.000010 0.000010 0.000010 0.000010 0.000010 0.000010 0.000010 0.000010 0.000010 0.000010 0.000010 0.000010 0.895197 0.000010 0.000010 0.000010 0.000010
0.000010 0.000010 0.008343 0.000010 0.010995 0.000010 0.001066 0.000010 0.000010 0.000010 0.000010 0.000010 0.000010 0.000010 0.013247 0.000010 0.000010 0.000010 0.000010 0.000010 0.000010 0.000010 0.000010 0.000010 0.000010 0.000010 0.000010 0.000010 0.000010 0.000010 0.000010 0.000010 0.000010 0.000010 0.000010 0.007949 0.000010 0.000010 0.000010 0.000010 0.000010 0.000010 0.000010 0.000010 0.000010 0.000010 0.000010 0.005548 0.000010 0.000010 0.000010 0.000010 0.000010 0.000010 0.000010 0.000010 0.952313 0.000010 0.000010 0.000010 0.000010
0.000010 0.000010 0.000010 0.000010 0.000010 0.000010 0.000010 0.000010 0.000010 0.000010 0.000010 0.000010 0.000010 0.000010 0.000010 0.000010 0.000010 0.000010 0.000010 0.000010 0.000010 0.000010 0.000010 0.000010 0.000010 0.000010 0.000010 0.000010 0.000010 0.000010 0.000010 0.000010 0.000010 0.000010 0.000010 0.000010 0.000010 0.000010 0.000010 0.000010 0.000010 0.000010 0.000010 0.000010 0.000010 0.000010 0.000010 0.000010 0.000010 0.000010 0.000010 0.000010 0.999400 0.000010 0.000010 0.000010 0.000010 0.000010 0.000010 0.000010 0.000010
0.000010 0.000010 0.006647 0.000010 0.000010 0.000010 0.000010 0.000010 0.000010 0.000224 0.000010 0.000010 0.000010 0.000010 0.000010 0.000010 0.000010 0.000010 0.003140 0.035748 0.000010 0.000010 0.000010 0.000011 0.000010 0.000010 0.001055 0.007790 0.000010 0.000010 0.001023 0.000010 0.000010 0.000010 0.000010 0.018787 0.000010 0.000010 0.000010 0.000010 0.000010 0.000010 0.000010 0.000010 0.000010 0.000010 0.000010 0.000010 0.000010 0.000010 0.000010 0.000010 0.923710 0.000010 0.000010 0.000010 0.000010 0.000010 0.000010 0.001365 0.000010
0.000010 0.000010 0.000010 0.000010 0.000010 0.000010 0.000010 0.000010 0.000010 0.000010 0.000010 0.000010 0.000010 0.000010 0.000010 0.000010 0.000010 0.000010 0.000010 0.000010 0.000010 0.000010 0.000010 0.000010 0.000010 0.000010 0.000010 0.000010 0.000010 0.000010 0.000010 0.000010 0.000010 0.000010 0.000010 0.000010 0.000010 0.000010 0.000010 0.000010 0.000010 0.000010 0.000010 0.000010 0.000010 0.000010 0.000010 0.000010 0.000010 0.000010 0.000010 0.000010 0.999400 0.000010 0.000010 0.000010 0.000010 0.000010 0.000010 0.000010 0.000010
0.000010 0.000010 0.000010 0.000010 0.000010 0.000010 0.000010 0.000010 0.000010 0.000010 0.000010 0.000010 0.000010 0.000010 0.000010 0.000010 0.000010 0.000010 0.000010 0.000010 0.000010 0.000010 0.000010 0.000010 0.000010 0.000010 0.000010 0.000010 0.000010 0.000010 0.000010 0.000010 0.000010 0.000010 0.000010 0.003771 0.000010 0.000010 0.000010 0.000010 0.000010 0.000010 0.000010 0.000010 0.000010 0.000010 0.000010 0.016573 0.000010 0.000010 0.000010 0.000010 0.977468 0.000010 0.000010 0.000010 0.001618 0.000010 0.000010 0.000010 0.000010
0.000010 0.000010 0.000010 0.000010 0.000010 0.000010 0.000010 0.000010 0.000010 0.000010 0.000010 0.000010 0.000010 0.000010 0.000010 0.000010 0.000010 0.000010 0.000010 0.010579 0.000010 0.000010 0.000010 0.000010 0.000010 0.000010 0.000010 0.000010 0.000010 0.000010 0.000010 0.000010 0.000010 0.000010 0.000010 0.000010 0.000010 0.000010 0.000010 0.000010 0.000010 0.000010 0.000010 0.000010 0.000010 0.000010 0.000010 0.000010 0.000010 0.000010 0.000010 0.000010 0.988831 0.000010 0.000010 0.000010 0.000010 0.000010 0.000010 0.000010 0.000010
0.000010 0.000010 0.000010 0.000010 0.000010 0.000010 0.000010 0.000010 0.000010 0.006390 0.000010 0.000010 0.000010 0.000010 0.000010 0.000010 0.000010 0.000010 0.000010 0.000010 0.000010 0.000010 0.000010 0.000010 0.000010 0.000010 0.000010 0.000010 0.000010 0.000010 0.000010 0.000010 0.000010 0.000010 0.000010 0.006831 0.000010 0.000010 0.001950 0.000010 0.000010 0.000010 0.000010 0.000010 0.000010 0.000010 0.000010 0.000010 0.000010 0.000010 0.000010 0.000010 0.973735 0.000010 0.000010 0.010533 0.000010 0.000010 0.000010 0.000010 0.000010
0.000010 0.000010 0.000010 0.000010 0.000010 0.000010 0.000010 0.000010 0.000010 0.000010 0.000010 0.000010 0.000010 0.000010 0.000010 0.000010 0.000010 0.000010 0.000010 0.000010 0.000010 0.000010 0.000010 0.000010 0.000010 0.000010 0.000010 0.000010 0.000010 0.000010 0.000010 0.000010 0.000010 0.000010 0.000010 0.000010 0.000010 0.000010 0.000010 0.000010 0.000010 0.000010 0.000010 0.000010 0.000010 0.000010 0.000010 0.000010 0.000010 0.000010 0.000010 0.000010 0.999400 0.000010 0.000010 0.000010 0.000010 0.000010 0.000010 0.000010 0.000010
0.000010 0.000010 0.000010 0.000010 0.000010 0.000010 0.000010 0.000010 0.000010 0.000010 0.000010 0.000010 0.000010 0.000010 0.000010 0.000010 0.000010 0.000010 0.000010 0.000010 0.000010 0.000010 0.000010 0.000010 0.000010 0.000010 0.000010 0.000010 0.000010 0.000010 0.000010 0.000010 0.000010 0.000010 0.000010 0.000010 0.000010 0.000010 0.000010 0.000010 0.000010 0.000010 0.000010 0.000010 0.000010 0.000010 0.000010 0.000010 0.000010 0.000010 0.000010 0.000010 0.999400 0.000010 0.000010 0.000010 0.000010 0.000010 0.000010 0.000010 0.000010
0.000010 0.000010 0.000010 0.000010 0.000010 0.000010 0.000010 0.000010 0.000010 0.000010 0.000010 0.000010 0.000010 0.000010 0.000010 0.000010 0.000010 0.000010 0.000010 0.000010 0.000010 0.000010 0.000010 0.000010 0.000010 0.000010 0.000010 0.000010 0.000010 0.000010 0.000010 0.000010 0.000010 0.000010 0.000010 0.000010 0.000010 0.000010 0.000010 0.000010 0.000010 0.000010 0.000010 0.000010 0.000010 0.000010 0.000010 0.000010 0.000010 0.000010 0.000010 0.000010 0.999400 0.000010 0.000010 0.000010 0.000010 0.000010 0.000010 0.000010 0.000010
0.000010 0.000010 0.000010 0.000010 0.000010 0.000010 0.000010 0.000010 0.000010 0.000010 0.000010 0.000010 0.000010 0.000010 0.000010 0.000010 0.000010 0.000010 0.000010 0.000010 0.000010 0.000010 0.000010 0.000010 0.000010 0.000010 0.000010 0.000010 0.000010 0.000010 0.000010 0.000010 0.000010 0.000010 0.000010 0.000010 0.000010 0.000010 0.000010 0.000010 0.000010 0.000010 0.000010 0.000010 0.000010 0.000010 0.000010 0.000010 0.000010 0.000010 0.000010 0.000010 0.999400 0.000010 0.000010 0.000010 0.000010 0.000010 0.000010 0.000010 0.000010
0.000010 0.000010 0.000010 0.000010 0.000010 0.000010 0.000010 0.000010 0.000010 0.000010 0.011672 0.000010 0.000010 0.000010 0.000010 0.000010 0.000010 0.000010 0.000010 0.000010 0.000010 0.000010 0.000010 0.000010 0.000010 0.000010 0.000010 0.000010 0.000010 0.000010 0.000010 0.000010 0.000010 0.003667 0.000010 0.000010 0.000010 0.000010 0.009500 0.001140 0.000010 0.000010 0.000010 0.000010 0.000010 0.000010 0.000010 0.000010 0.000010 0.000010 0.000010 0.000010 0.969406 0.000010 0.000010 0.004064 0.000010 0.000010 0.000010 0.000010 0.000010
0.000010 0.000010 0.000010 0.000010 0.015030 0.000010 0.000010 0.000010 0.085360 0.000010 0.008682 0.014158 0.000010 0.000010 0.000010 0.000010 0.013273 0.000010 0.000010 0.016376 0.000010 0.000010 0.000010 0.000010 0.000010 0.000010 0.000010 0.000010 0.000010 0.000010 0.000674 0.000010 0.000010 0.000010 0.000010 0.009221 0.000010 0.000010 0.000010 0.003562 0.002631 0.000010 0.000010 0.000010 0.000010 0.000010 0.000010 0.000010 0.000010 0.000010 0.000010 0.000010 0.830534 0.000010 0.000010 0.000010 0.000010 0.000010 0.000010 0.000010 0.000010
0.000010 0.000010 0.017629 0.000010 0.003286 0.000010 0.000010 0.000010 0.000010 0.004903 0.000010 0.011292 0.000010 0.000010 0.000010 0.000010 0.000010 0.000010 0.000010 0.007836 0.000010 0.000010 0.000010 0.002150 0.000010 0.014846 0.000010 0.004831 0.000010 0.000010 0.015933 0.000010 0.002986 0.000010 0.000010 0.000010 0.000010 0.000010 0.000010 0.000010 0.000010 0.000010 0.000010 0.000010 0.000010 0.000010 0.000010 0.000010 0.000010 0.000010 0.000010 0.000010 0.882158 0.000010 0.000010 0.000010 0.000010 0.000010 0.000010 0.000010 0.031661
0.000010 0.000010 0.000010 0.000010 0.004415 0.000010 0.000010 0.000010 0.000010 0.009740 0.000010 0.000010 0.000010 0.000010 0.001932 0.000010 0.000010 0.000010 0.000010 0.038111 0.000010 0.000010 0.000010 0.015795 0.011380 0.000010 0.000010 0.007295 0.000010 0.000010 0.000010 0.000010 0.000010 0.000010 0.000010 0.003828 0.000010 0.000010 0.009368 0.000010 0.000010 0.000010 0.000010 0.000010 0.000010 0.000010 0.000010 0.000010 0.000010 0.000010 0.000010 0.000010 0.897484 0.000010 0.000010 0.000010 0.000010 0.000010 0.000010 0.000010 0.000149
0.000010 0.000010 0.000010 0.000010 0.000010 0.000010 0.000010 0.000010 0.000010 0.000010 0.000010 0.000010 0.000010 0.000010 0.000010 0.000010 0.000010 0.000010 0.000010 0.000010 0.000010 0.000010 0.000010 0.000010 0.000010 0.000010 0.000010 0.000010 0.000010 0.000010 0.000010 0.000010 0.000010 0.000010 0.000010 0.000010 0.000010 0.000010 0.000010 0.000010 0.000010 0.000010 0.000010 0.000010 0.000010 0.000010 0.000010 0.000010 0.000010 0.000010 0.000010 0.000010 0.999400 0.000010 0.000010 0.000010 0.000010 0.000010 0.000010 0.000010 0.000010
0.000010 0.000010 0.000010 0.000010 0.000010 0.000010 0.000010 0.000010 0.000010 0.000010 0.000010 0.000010 0.000010 0.000010 0.000010 0.000010 0.000010 0.000010 0.000010 0.000010 0.000010 0.000010 0.000010 0.000010 0.000010 0.000010 0.000010 0.000010 0.000010 0.000010 0.000011 0.000010 0.000010 0.000010 0.000010 0.000010 0.000010 0.000010 0.000010 0.000010 0.000010 0.000010 0.000010 0.000010 0.000010 0.000010 0.000010 0.000010 0.000010 0.000010 0.000010 0.000010 0.999399 0.000010 0.000010 0.000010 0.000010 0.000010 0.000010 0.000010 0.000010
0.000010 0.000010 0.000010 0.011931 0.000010 0.000010 0.000010 0.000010 0.019088 0.000010 0.000010 0.000010 0.000010 0.000010 0.000010 0.000010 0.000010 0.000010 0.000010 0.036021 0.000010 0.002898 0.000010 0.000010 0.000010 0.000010 0.000010 0.000010 0.000010 0.000010 0.011749 0.000010 0.000010 0.000010 0.000010 0.000010 0.000010 0.000010 0.000010 0.000010 0.000010 0.000010 0.000010 0.000010 0.000010 0.000010 0.000010 0.000010 0.000010 0.000010 0.000010 0.000010 0.896466 0.000010 0.000010 0.000010 0.021308 0.000010 0.000010 0.000010 0.000010
0.000010 0.000010 0.000010 0.000010 0.000010 0.000010 0.000010 0.000010 0.000010 0.000010 0.000010 0.000010 0.001645 0.000010 0.000010 0.000010 0.000010 0.000010 0.000010 0.000010 0.000010 0.000010 0.000010 0.000010 0.000010 0.000010 0.015965 0.000010 0.000010 0.000010 0.000010 0.000010 0.000010 0.000010 0.000010 0.000010 0.000010 0.000010 0.000010 0.000010 0.000010 0.000010 0.000010 0.000010 0.000010 0.000010 0.000010 0.000010 0.000010 0.000010 0.000010 0.000010 0.981810 0.000010 0.000010 0.000010 0.000010 0.000010 0.000010 0.000010 0.000010
0.000010 0.000010 0.000010 0.000010 0.000010 0.000010 0.000010 0.000010 0.000010 0.000010 0.000010 0.000010 0.000010 0.000010 0.000010 0.000010 0.000010 0.000010 0.000010 0.000010 0.000010 0.000010 0.000010 0.000010 0.000010 0.000010 0.000010 0.000010 0.000010 0.000010 0.000010 0.000010 0.000010 0.000010 0.000010 0.000010 0.000010 0.000010 0.000010 0.000010 0.000010 0.000010 0.000010 0.000010 0.000010 0.000010 0.000010 0.000010 0.000010 0.000010 0.000010 0.000010 0.999400 0.000010 0.000010 0.000010 0.000010 0.000010 0.000010 0.000010 0.000010
0.000010 0.000010 0.000010 0.000010 0.000010 0.000010 0.000010 0.000010 0.000010 0.000010 0.000010 0.000010 0.000010 0.000010 0.000010 0.000010 0.000010 0.000010 0.000010 0.000010 0.000010 0.000010 0.000010 0.000010 0.000010 0.000010 0.000010 0.000010 0.000010 0.000010 0.000010 0.000010 0.000010 0.000010 0.000010 0.000010 0.000010 0.000010 0.000010 0.000010 0.000010 0.000010 0.000010 0.000010 0.000010 0.000010 0.000010 0.000010 0.000010 0.000010 0.000010 0.000010 0.999400 0.000010 0.000010 0.000010 0.000010 0.000010 0.000010 0.000010 0.000010
0.000010 0.000010 0.013823 0.687302 0.000010 0.000010 0.000010 0.000010 0.000010 0.000010 0.000010 0.000010 0.028743 0.000010 0.000010 0.000010 0.000010 0.000010 0.000010 0.000010 0.000010 0.217386 0.000010 0.009264 0.000010 0.000010 0.000010 0.027822 0.000010 0.000010 0.000010 0.000010 0.000010 0.000010 0.000010 0.000010 0.000010 0.000010 0.011062 0.000010 0.000010 0.000010 0.000010 0.000010 0.000010 0.000010 0.000010 0.000010 0.000010 0.000010 0.000010 0.000508 0.000010 0.000010 0.000010 0.000010 0.000010 0.000010 0.000010 0.000010 0.003571
0.000010 0.000010 0.034854 0.610002 0.000010 0.000010 0.000010 0.000010 0.000010 0.000010 0.008329 0.005243 0.035661 0.000010 0.000010 0.006883 0.000010 0.000010 0.000010 0.000010 0.000010 0.182515 0.000010 0.000010 0.000010 0.000010 0.039823 0.013641 0.000010 0.000010 0.000010 0.000010 0.000010 0.000909 0.000010 0.000010 0.000010 0.004291 0.029607 0.000010 0.000010 0.000010 0.000010 0.000010 0.000010 0.000010 0.000010 0.019116 0.000010 0.000010 0.000010 0.000010 0.000010 0.000010 0.000010 0.000010 0.000010 0.000010 0.000010 0.000010 0.008656
0.000010 0.000010 0.000010 0.665061 0.000010 0.000010 0.000010 0.000010 0.047562 0.004402 0.000010 0.000010 0.039831 0.000010 0.000010 0.003850 0.000010 0.000010 0.004796 0.000010 0.000010 0.175263 0.000010 0.000010 0.000010 0.000010 0.009913 0.039910 0.000010 0.000010 0.000010 0.000010 0.000010 0.000010 0.000010 0.000010 0.000010 0.000010 0.007841 0.000010 0.000010 0.000010 0.000010 0.000010 0.000010 0.000010 0.000010 0.000010 0.000010 0.000010 0.000010 0.000010 0.000010 0.000010 0.000010 0.000010 0.000010 0.000010 0.000010 0.000010 0.001072
0.000010 0.000010 0.000010 0.629687 0.000010 0.000050 0.000010 0.000010 0.000010 0.000010 0.000010 0.042675 0.040123 0.000010 0.000010 0.000010 0.000010 0.000010 0.000010 0.000010 0.000010 0.207587 0.000010 0.005748 0.000010 0.000010 0.000010 0.027006 0.000010 0.000010 0.000010 0.000010 0.000010 0.000010 0.000010 0.000010 0.000010 0.000010 0.000010 0.009517 0.000010 0.000010 0.000010 0.000010 0.000010 0.000010 0.000010 0.000010 0.000010 0.000010 0.000010 0.000010 0.000010 0.000010 0.000010 0.000010 0.000010 0.000010 0.000010 0.000010 0.037086
0.000010 0.000010 0.000010 0.567856 0.000010 0.000010 0.000010 0.000010 0.019978 0.000010 0.000010 0.033788 0.040379 0.000010 0.000010 0.024910 0.000010 0.000010 0.008862 0.000010 0.000010 0.232351 0.000010 0.000010 0.000010 0.000010 0.034858 0.013455 0.000010 0.000010 0.000010 0.000010 0.000010 0.003472 0.000010 0.000010 0.000010 0.000010 0.008629 0.000010 0.000010 0.000010 0.001483 0.000010 0.000010 0.000010 0.000010 0.000790 0.000010 0.008721 0.000010 0.000010 0.000010 0.000010 0.000010 0.000010 0.000010 0.000010 0.000010 0.000010 0.000010
0.000010 0.000010 0.000010 0.688087 0.000010 0.000010 0.000010 0.000010 0.003622 0.000601 0.000010 0.005665 0.036897 0.000010 0.000010 0.001016 0.000902 0.000010 0.000010 0.000010 0.000010 0.186646 0.000010 0.000010 0.000010 0.000010 0.015421 0.023224 0.000010 0.004141 0.013559 0.000010 0.000010 0.000010 0.000010 0.010653 0.000010 0.000010 0.004478 0.000010 0.000010 0.000010 0.000010 0.000010 0.000010 0.000010 0.000010 0.000010 0.000010 0.000010 0.000010 0.000010 0.000010 0.000010 0.000010 0.001146 0.000010 0.000010 0.000010 0.000010 0.003493
0.000010 0.000010 0.000010 0.593091 0.000010 0.000010 0.000010 0.000010 0.049310 0.000010 0.000010 0.000010 0.018905 0.000010 0.000010 0.015779 0.000010 0.000010 0.004348 0.002173 0.000010 0.235151 0.000010 0.017850 0.003197 0.000010 0.000010 0.007313 0.000010 0.000010 0.000010 0.000010 0.000010 0.000010 0.000010 0.000010 0.000010 0.009394 0.024135 0.000010 0.000010 0.000010 0.000010 0.000010 0.000010 0.000010 0.000010 0.000010 0.000010 0.012133 0.000010 0.000010 0.000010 0.000010 0.000010 0.000010 0.000010 0.000010 0.000010 0.000010 0.006752
0.000010 0.000010 0.016081 0.591098 0.000010 0.000010 0.000010 0.000010 0.019006 0.000010 0.002494 0.013544 0.038141 0.000010 0.000010 0.000010 0.000010 0.000010 0.007654 0.000010 0.000010 0.219786 0.000010 0.001017 0.000010 0.000010 0.024407 0.015965 0.000010 0.000010 0.004052 0.000010 0.000010 0.000010 0.000010 0.000010 0.000010 0.000010 0.029365 0.000010 0.000010 0.000010 0.000010 0.000010 0.000010 0.000010 0.000010 0.000010 0.000010 0.000010 0.000010 0.004603 0.000010 0.000365 0.000010 0.000010 0.000010 0.000010 0.000010 0.000010 0.011972
0.000010 0.000010 0.009869 0.610714 0.014101 0.000010 0.000010 0.000010 0.019000 0.000010 0.000010 0.054824 0.008812 0.000010 0.000010 0.009876 0.000010 0.000010 0.000010 0.016156 0.000010 0.204675 0.000010 0.000010 0.000010 0.000010 0.000010 0.022284 0.000010 0.000010 0.000010 0.000010 0.000010 0.000010 0.000010 0.000010 0.000010 0.000010 0.014126 0.000010 0.000010 0.000010 0.000010 0.000010 0.000010 0.000010 0.000010 0.000010 0.000010 0.000010 0.000010 0.000010 0.000010 0.000010 0.000010 0.000016 0.000010 0.000010 0.000010 0.000010 0.015065
0.000010 0.000010 0.002299 0.675604 0.000010 0.000010 0.000010 0.000010 0.000010 0.000010 0.000010 0.008413 0.065131 0.000010 0.000010 0.007780 0.000010 0.000010 0.000010 0.000010 0.000010 0.203933 0.000010 0.000010 0.000010 0.000010 0.010108 0.002608 0.000010 0.000010 0.000010 0.000010 0.000010 0.000010 0.000010 0.000010 0.000010 0.000010 0.008994 0.000010 0.000010 0.000010 0.000010 0.000010 0.000010 0.000010 0.000010 0.000010 0.000010 0.000010 0.000010 0.000010 0.000010 0.000010 0.000010 0.000010 0.000010 0.000010 0.000010 0.000010 0.014620
0.000010 0.000010 0.000010 0.601196 0.000010 0.000010 0.000010 0.000010 0.000914 0.000010 0.000010 0.026831 0.020433 0.000010 0.000010 0.021232 0.000010 0.000010 0.005464 0.000010 0.000010 0.212429 0.000010 0.000010 0.000010 0.000010 0.023241 0.036576 0.000010 0.000010 0.008675 0.000010 0.000010 0.000010 0.000010 0.000010 0.000010 0.006038 0.001112 0.000010 0.000010 0.000010 0.000010 0.000010 0.000010 0.000010 0.000010 0.006208 0.000010 0.000010 0.000010 0.000010 0.000010 0.000010 0.000010 0.000010 0.000010 0.000010 0.000010 0.000010 0.029180
0.000010 0.000010 0.006804 0.634878 0.003558 0.000010 0.001212 0.000010 0.041555 0.002736 0.000010 0.000010 0.040916 0.000010 0.000010 0.010350 0.000010 0.000010 0.000010 0.000010 0.000010 0.193981 0.000010 0.000010 0.000010 0.004458 0.012983 0.000010 0.000010 0.003488 0.000010 0.000010 0.000010 0.000010 0.000010 0.000010 0.000010 0.004627 0.000010 0.004826 0.000010 0.000010 0.000010 0.000010 0.000010 0.000010 0.000010 0.012384 0.000010 0.000010 0.000010 0.000010 0.000010 0.000010 0.000010 0.006463 0.000010 0.000010 0.000010 0.000010 0.014340
0.000010 0.000010 0.000010 0.640058 0.000010 0.000010 0.000010 0.000010 0.019404 0.000010 0.000010 0.006285 0.027497 0.000010 0.000010 0.012323 0.000010 0.000010 0.000010 0.000010 0.000010 0.240640 0.000010 0.015752 0.000010 0.000010 0.004723 0.005188 0.000010 0.000010 0.000010 0.000010 0.000010 0.000010 0.000010 0.000010 0.000010 0.002305 0.024027 0.000010 0.000010 0.000010 0.000010 0.000010 0.000010 0.000010 0.000010 0.000010 0.000010 0.000010 0.000010 0.001307 0.000010 0.000010 0.000010 0.000010 0.000010 0.000010 0.000010 0.000010 0.000010
0.000010 0.000010 0.000010 0.580012 0.023509 0.000010 0.000010 0.000010 0.040213 0.000010 0.012141 0.013693 0.027958 0.000010 0.001139 0.019343 0.010355 0.000010 0.000010 0.000010 0.000010 0.224728 0.000010 0.008587 0.000010 0.000010 0.000271 0.007235 0.000010 0.000010 0.000010 0.000010 0.000010 0.000010 0.000010 0.000010 0.000010 0.000010 0.002207 0.000010 0.000010 0.000010 0.000010 0.000010 0.000010 0.000010 0.000010 0.003849 0.000010 0.000704 0.000010 0.007895 0.000010 0.000010 0.000010 0.000010 0.000010 0.000010 0.000010 0.000010 0.015732
0.000010 0.000010 0.007794 0.643185 0.009146 0.000010 0.000010 0.000010 0.000010 0.000010 0.000010 0.000011 0.053440 0.000010 0.000010 0.018683 0.000010 0.000010 0.000010 0.000010 0.000010 0.198617 0.000010 0.000010 0.000010 0.000010 0.016689 0.041904 0.000010 0.000010 0.001547 0.000010 0.000010 0.000010 0.000010 0.000010 0.000010 0.000010 0.000010 0.000010 0.000010 0.000010 0.000010 0.000010 0.000010 0.000010 0.000010 0.000010 0.000010 0.000010 0.000010 0.000010 0.000010 0.000010 0.000010 0.000010 0.000010 0.000010 0.000010 0.000010 0.008484
0.000010 0.000010 0.010545 0.571468 0.010949 0.000010 0.000010 0.000010 0.014746 0.000010 0.000010 0.031380 0.032315 0.000010 0.000010 0.004514 0.000010 0.000010 0.000010 0.000010 0.000010 0.221711 0.000010 0.000263 0.000010 0.003159 0.000410 0.045983 0.000010 0.000010 0.001710 0.000010 0.000010 0.000010 0.000010 0.000010 0.000010 0.000010 0.006955 0.000010 0.004166 0.000010 0.000010 0.000010 0.000010 0.000010 0.000010 0.000010 0.000010 0.000010 0.000010 0.003450 0.000010 0.000010 0.000010 0.012477 0.000010 0.000010 0.000010 0.000010 0.023369
0.000010 0.000010 0.006093 0.612478 0.000010 0.000010 0.000010 0.000010 0.017855 0.000010 0.000010 0.009259 0.039825 0.000010 0.000010 0.015823 0.000010 0.000010 0.000010 0.000010 0.002015 0.248574 0.000010 0.013256 0.000010 0.000010 0.000010 0.026048 0.000010 0.000010 0.000010 0.000010 0.000010 0.000010 0.000010 0.000010 0.000010 0.000010 0.001164 0.001843 0.000010 0.000010 0.000010 0.000010 0.000010 0.000010 0.000010 0.000010 0.000010 0.000010 0.004637 0.000010 0.000010 0.000010 0.000010 0.000661 0.000010 0.000010 0.000010 0.000010 0.000010
0.000010 0.000010 0.000010 0.710811 0.000955 0.000010 0.000010 0.000010 0.000010 0.004988 0.000010 0.000010 0.011370 0.000010 0.000010 0.000012 0.000010 0.000010 0.000010 0.016689 0.000010 0.213482 0.000010 0.007316 0.000010 0.000010 0.000010 0.000010 0.000010 0.010489 0.000010 0.000010 0.000010 0.000010 0.000010 0.000544 0.000010 0.011480 0.000010 0.000010 0.000010 0.000010 0.011373 0.000010 0.000010 0.000010 0.000010 0.000010 0.000010 0.000010 0.000010 0.000010 0.000010 0.000010 0.000010 0.000010 0.000010 0.000010 0.000010 0.000010 0.000010
0.000010 0.000010 0.000010 0.723996 0.000010 0.000010 0.000010 0.000010 0.000010 0.000010 0.000010 0.000010 0.055248 0.000010 0.000010 0.000010 0.000010 0.000010 0.000010 0.000010 0.000010 0.203798 0.000010 0.000010 0.000010 0.000010 0.010944 0.000010 0.000010 0.000010 0.000010 0.000010 0.000010 0.000010 0.000010 0.002152 0.000010 0.001275 0.002049 0.000010 0.000010 0.000010 0.000010 0.000010 0.000010 0.000010 0.000010 0.000010 0.000010 0.000010 0.000010 0.000010 0.000010 0.000010 0.000010 0.000010 0.000010 0.000010 0.000010 0.000010 0.000010
0.000010 0.000010 0.000010 0.637004 0.000010 0.000010 0.000010 0.000010 0.000010 0.000010 0.000010 0.000010 0.006963 0.000010 0.002913 0.000010 0.006876 0.000010 0.000010 0.000010 0.000010 0.243996 0.000010 0.012092 0.000010 0.000010 0.015205 0.021186 0.000010 0.000010 0.000010 0.000010 0.000010 0.001293 0.000010 0.000010 0.000010 0.000010 0.028508 0.000010 0.012193 0.000010 0.000010 0.000010 0.000010 0.000010 0.000010 0.011281 0.000010 0.000010 0.000010 0.000010 0.000010 0.000010 0.000010 0.000010 0.000010 0.000010 0.000010 0.000010 0.000010
0.000010 0.000010 0.000010 0.154990 0.005061 0.000010 0.000010 0.000010 0.015956 0.000010 0.034168 0.044538 0.000010 0.000010 0.000010 0.046392 0.002327 0.000010 0.470365 0.028036 0.000010 0.079509 0.000010 0.000010 0.000010 0.000734 0.010205 0.000010 0.000010 0.000010 0.000010 0.000010 0.000010 0.000010 0.000010 0.020531 0.000010 0.000010 0.000010 0.023274 0.000010 0.000010 0.000010 0.000010 0.000010 0.000010 0.000010 0.000010 0.009761 0.000010 0.000010 0.000639 0.000010 0.000010 0.000010 0.010116 0.000010 0.000010 0.000010 0.000010 0.042966
0.000010 0.000010 0.006062 0.080976 0.000010 0.000010 0.000010 0.000010 0.038342 0.012947 0.000010 0.000010 0.000010 0.000010 0.010570 0.000010 0.017436 0.000010 0.788532 0.000010 0.000010 0.000010 0.000010 0.007987 0.000010 0.000010 0.000010 0.000010 0.000010 0.000010 0.000010 0.000010 0.000010 0.006249 0.000010 0.001544 0.000010 0.000010 0.028854 0.000010 0.000010 0.000010 0.000010 0.000010 0.000010 0.000010 0.000010 0.000010 0.000010 0.000010 0.000010 0.000010 0.000010 0.000013 0.000010 0.000010 0.000010 0.000010 0.000010 0.000010 0.000010
0.000010 0.000010 0.000010 0.000010 0.000010 0.000010 0.000010 0.000010 0.000010 0.000010 0.000010 0.000010 0.000010 0.000010 0.000010 0.000010 0.000010 0.000010 0.999400 0.000010 0.000010 0.000010 0.000010 0.000010 0.000010 0.000010 0.000010 0.000010 0.000010 0.000010 0.000010 0.000010 0.000010 0.000010 0.000010 0.000010 0.000010 0.000010 0.000010 0.000010 0.000010 0.000010 0.000010 0.000010 0.000010 0.000010 0.000010 0.000010 0.000010 0.000010 0.000010 0.000010 0.000010 0.000010 0.000010 0.000010 0.000010 0.000010 0.000010 0.000010 0.000010
0.000010 0.000010 0.000010 0.000010 0.000010 0.000010 0.000010 0.000010 0.000010 0.000010 0.000010 0.000010 0.000010 0.005183 0.000010 0.000010 0.000010 0.000010 0.993358 0.000010 0.000024 0.000010 0.000010 0.000010 0.000010 0.000010 0.000010 0.000010 0.000010 0.000010 0.000010 0.000010 0.000010 0.000865 0.000010 0.000010 0.000010 0.000010 0.000010 0.000010 0.000010 0.000010 0.000010 0.000010 0.000010 0.000010 0.000010 0.000010 0.000010 0.000010 0.000010 0.000010 0.000010 0.000010 0.000010 0.000010 0.000010 0.000010 0.000010 0.000010 0.000010
0.000010 0.000010 0.000010 0.142650 0.035292 0.000010 0.005726 0.000010 0.024583 0.020000 0.074147 0.014846 0.004599 0.000010 0.011723 0.037926 0.000010 0.000010 0.416415 0.000010 0.000010 0.057893 0.000010 0.000010 0.000010 0.000010 0.005431 0.000010 0.000010 0.000010 0.000016 0.000010 0.021199 0.000010 0.000010 0.026400 0.000010 0.013844 0.004016 0.000010 0.000010 0.000010 0.000010 0.000010 0.000010 0.000010 0.000010 0.035134 0.000010 0.000010 0.000010 0.000010 0.014068 0.012614 0.000010 0.014546 0.000010 0.000010 0.000010 0.000010 0.006551
0.000010 0.000010 0.000010 0.000010 0.000010 0.000010 0.000010 0.000010 0.000010 0.000010 0.000010 0.000010 0.000010 0.000010 0.000010 0.000010 0.000010 0.000010 0.999400 0.000010 0.000010 0.000010 0.000010 0.000010 0.000010 0.000010 0.000010 0.000010 0.000010 0.000010 0.000010 0.000010 0.000010 0.000010 0.000010 0.000010 0.000010 0.000010 0.000010 0.000010 0.000010 0.000010 0.000010 0.000010 0.000010 0.000010 0.000010 0.000010 0.000010 0.000010 0.000010 0.000010 0.000010 0.000010 0.000010 0.000010 0.000010 0.000010 0.000010 0.000010 0.000010
0.000010 0.000010 0.000010 0.000010 0.000010 0.000010 0.000010 0.000010 0.000010 0.000010 0.000010 0.000010 0.000010 0.000010 0.000010 0.000010 0.000010 0.000010 0.920249 0.005715 0.014669 0.003121 0.000010 0.017194 0.007840 0.000010 0.000010 0.000010 0.000010 0.000010 0.000010 0.000010 0.000010 0.000010 0.017762 0.000010 0.000010 0.000010 0.000010 0.000010 0.000010 0.000010 0.000010 0.000010 0.000010 0.000010 0.000010 0.000010 0.000010 0.000010 0.000010 0.000010 0.000010 0.000010 0.000010 0.000010 0.000010 0.000010 0.000010 0.000010 0.012919
0.000010 0.000010 0.000010 0.130822 0.027898 0.000010 0.021205 0.000010 0.020552 0.011798 0.025142 0.027387 0.000010 0.000010 0.000010 0.000010 0.000010 0.000010 0.456064 0.030159 0.000010 0.049361 0.000010 0.010977 0.000010 0.000010 0.016358 0.006999 0.000010 0.000010 0.000010 0.000010 0.006817 0.000010 0.000010 0.000010 0.000010 0.000010 0.000631 0.002541 0.003768 0.000010 0.004638 0.000010 0.000010 0.000010 0.000010 0.025785 0.000010 0.000010 0.000010 0.000010 0.043628 0.027252 0.000010 0.000010 0.000010 0.000010 0.000010 0.000010 0.049830
0.000010 0.000010 0.000010 0.000010 0.000010 0.000010 0.000010 0.000010 0.000010 0.000010 0.000010 0.000010 0.000010 0.000010 0.000010 0.000010 0.000010 0.000010 0.999400 0.000010 0.000010 0.000010 0.000010 0.000010 0.000010 0.000010 0.000010 0.000010 0.000010 0.000010 0.000010 0.000010 0.000010 0.000010 0.000010 0.000010 0.000010 0.000010 0.000010 0.000010 0.000010 0.000010 0.000010 0.000010 0.000010 0.000010 0.000010 0.000010 0.000010 0.000010 0.000010 0.000010 0.000010 0.000010 0.000010 0.000010 0.000010 0.000010 0.000010 0.000010 0.000010
0.000010 0.000010 0.000010 0.047749 0.002973 0.000010 0.000010 0.000010 0.000010 0.000010 0.000010 0.010979 0.000010 0.000010 0.000010 0.000010 0.000010 0.000010 0.877398 0.039012 0.000010 0.000010 0.000010 0.005830 0.000010 0.000010 0.000010 0.000010 0.000010 0.000010 0.000010 0.000010 0.000010 0.000010 0.000010 0.004516 0.000010 0.000010 0.000010 0.000021 0.000010 0.000010 0.000010 0.000010 0.000010 0.000010 0.000010 0.005841 0.000010 0.005170 0.000010 0.000010 0.000010 0.000010 0.000010 0.000010 0.000010 0.000010 0.000010 0.000010 0.000010
0.000010 0.000010 0.000010 0.000010 0.000010 0.000010 0.000010 0.000010 0.000010 0.000010 0.000010 0.000010 0.000010 0.000010 0.000010 0.000010 0.000010 0.000010 0.999400 0.000010 0.000010 0.000010 0.000010 0.000010 0.000010 0.000010 0.000010 0.000010 0.000010 0.000010 0.000010 0.000010 0.000010 0.000010 0.000010 0.000010 0.000010 0.000010 0.000010 0.000010 0.000010 0.000010 0.000010 0.000010 0.000010 0.000010 0.000010 0.000010 0.000010 0.000010 0.000010 0.000010 0.000010 0.000010 0.000010 0.000010 0.000010 0.000010 0.000010 0.000010 0.000010
0.000010 0.000010 0.000010 0.024536 0.013805 0.000010 0.000010 0.000010 0.005326 0.009075 0.077583 0.048496 0.009317 0.000010 0.000010 0.000010 0.000010 0.000010 0.753367 0.008282 0.000010 0.000010 0.000010 0.000010 0.000010 0.000010 0.000010 0.000010 0.000010 0.000010 0.005422 0.000010 0.000010 0.001808 0.000010 0.000010 0.000010 0.000010 0.000010 0.000010 0.000010 0.000010 0.000010 0.000010 0.000010 0.000010 0.000010 0.000010 0.000010 0.000010 0.000010 0.003197 0.000010 0.014495 0.000010 0.000010 0.000010 0.000010 0.000010 0.000010 0.024821
0.000010 0.000010 0.005848 0.132440 0.009790 0.000010 0.019029 0.000010 0.058641 0.000023 0.069577 0.000010 0.000010 0.000010 0.000010 0.015730 0.000010 0.000010 0.494382 0.001522 0.000010 0.083273 0.000010 0.002479 0.000010 0.000010 0.000010 0.000010 0.000010 0.000010 0.022866 0.000010 0.000010 0.005342 0.000010 0.000010 0.000010 0.000010 0.000010 0.005411 0.000010 0.000010 0.000010 0.000010 0.000010 0.000010 0.000010 0.000010 0.000010 0.022694 0.000010 0.000010 0.004740 0.026397 0.000010 0.002588 0.000010 0.000010 0.000010 0.005501 0.011329
0.005392 0.000010 0.000010 0.029397 0.016714 0.000010 0.000010 0.000010 0.004315 0.000010 0.000010 0.011435 0.006642 0.000010 0.000010 0.000010 0.000010 0.000010 0.773902 0.032255 0.000010 0.000010 0.000010 0.000010 0.000010 0.000010 0.001776 0.000010 0.000010 0.010255 0.000010 0.000010 0.000010 0.000010 0.014928 0.000010 0.000010 0.000010 0.001775 0.012071 0.000010 0.000010 0.000010 0.000010 0.000010 0.000010 0.012947 0.000010 0.003475 0.000010 0.000010 0.000010 0.013375 0.009769 0.000010 0.018806 0.000010 0.000010 0.000010 0.008359 0.012002
0.000010 0.000010 0.000010 0.131252 0.031008 0.003897 0.005314 0.001496 0.025951 0.001986 0.096850 0.008831 0.008064 0.000010 0.018804 0.000010 0.000010 0.000010 0.452089 0.004030 0.000010 0.027345 0.000010 0.000010 0.000010 0.000010 0.000010 0.008159 0.000010 0.000010 0.014477 0.006417 0.000010 0.003374 0.003187 0.014641 0.000010 0.000010 0.000010 0.017288 0.002224 0.000010 0.005920 0.000010 0.000010 0.004862 0.003111 0.000010 0.001322 0.002091 0.000010 0.004328 0.000010 0.006203 0.000010 0.003087 0.023467 0.000010 0.012034 0.000010 0.046609
0.021668 0.000010 0.000010 0.089341 0.012522 0.000010 0.000010 0.000010 0.029073 0.005599 0.075623 0.033473 0.000010 0.000010 0.024181 0.023327 0.009009 0.000010 0.432574 0.000450 0.000010 0.090466 0.000010 0.005166 0.000010 0.000010 0.000010 0.000010 0.000010 0.000010 0.000010 0.000010 0.034284 0.000010 0.000010 0.012426 0.000010 0.000238 0.024637 0.006170 0.000010 0.000010 0.001351 0.000010 0.000010 0.000010 0.000010 0.016019 0.000666 0.000010 0.000010 0.000010 0.003253 0.035732 0.000010 0.002087 0.004131 0.000010 0.000010 0.000010 0.006196
0.000115 0.008883 0.000010 0.112781 0.020933 0.000010 0.000010 0.000010 0.071976 0.001290 0.009173 0.000010 0.006332 0.000010 0.000010 0.017149 0.000010 0.012080 0.404800 0.048923 0.000010 0.089699 0.000010 0.000010 0.000010 0.000010 0.025312 0.000010 0.000010 0.000010 0.000010 0.000016 0.000010 0.000010 0.039615 0.000010 0.000010 0.007539 0.005675 0.002723 0.000010 0.000010 0.000010 0.000010 0.009251 0.000010 0.000010 0.014267 0.000010 0.000010 0.000010 0.002153 0.034172 0.000010 0.000010 0.038533 0.000010 0.000010 0.000010 0.000010 0.016250
0.000010 0.000010 0.000010 0.043618 0.029370 0.000010 0.000010 0.000010 0.000010 0.000010 0.009356 0.023919 0.008428 0.000010 0.004239 0.007705 0.000010 0.000010 0.651200 0.017945 0.000010 0.047378 0.000010 0.000010 0.000010 0.003945 0.000010 0.023369 0.000968 0.000010 0.003729 0.000010 0.044948 0.000010 0.000010 0.025224 0.000010 0.000010 0.000010 0.000010 0.000010 0.000010 0.000010 0.000010 0.000010 0.000010 0.000010 0.009124 0.000010 0.000010 0.000010 0.000010 0.012188 0.000010 0.000010 0.007225 0.000010 0.003328 0.000010 0.022393 0.000010
0.000010 0.000010 0.015029 0.150536 0.000010 0.000010 0.000010 0.000010 0.000010 0.000010 0.028171 0.005554 0.023148 0.000010 0.000010 0.000012 0.000010 0.000010 0.431780 0.079029 0.000010 0.091670 0.000010 0.000010 0.000010 0.000010 0.000010 0.000010 0.000010 0.000010 0.000010 0.000010 0.000010 0.001040 0.000010 0.004761 0.000010 0.001764 0.033209 0.031895 0.000010 0.000010 0.000010 0.000010 0.000010 0.000010 0.000010 0.005603 0.000010 0.003791 0.000010 0.000010 0.026221 0.003410 0.000010 0.022982 0.009683 0.000010 0.000010 0.001111 0.029212
0.000010 0.000010 0.000010 0.000010 0.000010 0.000010 0.000010 0.000010 0.000010 0.000010 0.000010 0.000010 0.000010 0.000010 0.000010 0.000010 0.000010 0.000010 0.999400 0.000010 0.000010 0.000010 0.000010 0.000010 0.000010 0.000010 0.000010 0.000010 0.000010 0.000010 0.000010 0.000010 0.000010 0.000010 0.000010 0.000010 0.000010 0.000010 0.000010 0.000010 0.000010 0.000010 0.000010 0.000010 0.000010 0.000010 0.000010 0.000010 0.000010 0.000010 0.000010 0.000010 0.000010 0.000010 0.000010 0.000010 0.000010 0.000010 0.000010 0.000010 0.000010
0.000010 0.000010 0.000010 0.000010 0.000010 0.000010 0.000010 0.000010 0.557137 0.000010 0.000010 0.026984 0.003499 0.000010 0.000010 0.000010 0.000010 0.000010 0.000010 0.000010 0.000010 0.056377 0.000010 0.000944 0.000010 0.000010 0.000010 0.000010 0.000010 0.013515 0.000010 0.000010 0.000010 0.000010 0.000010 0.000010 0.000010 0.000010 0.000010 0.061306 0.000010 0.000010 0.000010 0.000010 0.000010 0.000010 0.000010 0.141399 0.000010 0.000010 0.000010 0.000010 0.000010 0.000010 0.000010 0.000010 0.000010 0.000010 0.000010 0.000010 0.138318
0.000010 0.000010 0.000010 0.000010 0.000188 0.000010 0.000010 0.000010 0.681725 0.000010 0.000010 0.000010 0.000010 0.000010 0.000010 0.000010 0.000010 0.000010 0.000010 0.000010 0.000010 0.000010 0.000010 0.000010 0.000010 0.000010 0.000010 0.000010 0.000010 0.001736 0.000010 0.000010 0.000010 0.000258 0.000010 0.000010 0.000010 0.000010 0.000010 0.037645 0.000010 0.000010 0.000010 0.000010 0.000010 0.000010 0.000010 0.194384 0.000010 0.000010 0.000010 0.000010 0.000010 0.000010 0.000010 0.000010 0.000010 0.000010 0.000010 0.000010 0.083524
0.000010 0.000010 0.000010 0.000010 0.000010 0.000010 0.000010 0.000010 0.601790 0.000010 0.000010 0.043696 0.000010 0.000010 0.000010 0.000010 0.000010 0.000010 0.000010 0.000010 0.000010 0.019463 0.000010 0.000010 0.005199 0.000010 0.000010 0.000010 0.000010 0.000216 0.000010 0.000010 0.000010 0.000010 0.000010 0.000010 0.000010 0.000010 0.000010 0.026493 0.000010 0.000010 0.000010 0.000010 0.000010 0.000010 0.000010 0.154473 0.000010 0.000010 0.000010 0.000010 0.000010 0.000010 0.000010 0.000010 0.000010 0.000010 0.000010 0.000010 0.148141
0.000010 0.000010 0.000010 0.028623 0.042912 0.000010 0.000010 0.000010 0.483525 0.006665 0.000010 0.015796 0.000010 0.000010 0.000010 0.000010 0.000010 0.000010 0.005582 0.000010 0.000010 0.011379 0.000010 0.000010 0.000010 0.000010 0.000010 0.000010 0.000010 0.006042 0.000010 0.000010 0.000010 0.000010 0.000010 0.013277 0.000010 0.000010 0.000010 0.038629 0.000010 0.000010 0.000010 0.000010 0.000010 0.000010 0.000010 0.206779 0.000010 0.000010 0.000010 0.001628 0.009038 0.000010 0.000010 0.000010 0.000010 0.000010 0.000010 0.000010 0.129655
0.000010 0.000010 0.000010 0.001305 0.010365 0.000010 0.000010 0.000010 0.561500 0.000010 0.000010 0.045822 0.000010 0.000010 0.000010 0.000010 0.000010 0.000010 0.000010 0.000010 0.000010 0.000010 0.000010 0.000010 0.000010 0.000010 0.000010 0.000010 0.000010 0.026638 0.000010 0.000010 0.000010 0.000010 0.000010 0.000010 0.000010 0.000010 0.011554 0.000010 0.000010 0.000010 0.000010 0.000010 0.000010 0.000010 0.000010 0.196980 0.000010 0.000010 0.000010 0.000010 0.000010 0.000010 0.000010 0.000010 0.000010 0.000010 0.000010 0.000010 0.145306
0.000010 0.000010 0.000010 0.060667 0.025667 0.000010 0.000010 0.000010 0.450084 0.000010 0.003764 0.052983 0.000010 0.000010 0.000010 0.000010 0.000010 0.000010 0.000010 0.000010 0.000010 0.009736 0.000010 0.000010 0.000010 0.000010 0.000010 0.000010 0.000010 0.008778 0.000010 0.000010 0.000010 0.000010 0.000010 0.000010 0.000010 0.000010 0.001065 0.050485 0.000010 0.000010 0.000010 0.000010 0.000010 0.000010 0.000010 0.173108 0.000010 0.000010 0.000010 0.000010 0.002587 0.000010 0.000010 0.000010 0.000010 0.000010 0.000010 0.000010 0.160586
0.000010 0.000010 0.000010 0.000010 0.000010 0.000010 0.000010 0.000010 0.734698 0.000010 0.000010 0.000010 0.000010 0.000010 0.000010 0.000010 0.000010 0.000010 0.000010 0.000010 0.000010 0.000010 0.000010 0.000010 0.000010 0.000010 0.000010 0.000010 0.000010 0.000010 0.000010 0.000010 0.000010 0.000010 0.000010 0.000010 0.000010 0.000010 0.000010 0.000010 0.000010 0.000010 0.000010 0.000010 0.000010 0.000010 0.000010 0.180581 0.000010 0.000010 0.000010 0.000010 0.000010 0.000010 0.000010 0.000010 0.000010 0.000010 0.000010 0.000010 0.084141
0.000010 0.000010 0.000010 0.000010 0.005824 0.000010 0.000010 0.000010 0.639192 0.000010 0.000010 0.006585 0.000010 0.000010 0.000010 0.000010 0.000010 0.000010 0.000010 0.000010 0.000010 0.006722 0.000010 0.000010 0.000010 0.000010 0.000010 0.000010 0.000010 0.021231 0.000010 0.000010 0.000010 0.002345 0.000010 0.000010 0.000010 0.000010 0.000010 0.029862 0.000010 0.000010 0.000010 0.000010 0.000010 0.000010 0.000010 0.169642 0.004475 0.000010 0.000010 0.000010 0.000010 0.000010 0.000010 0.000010 0.000010 0.000010 0.000010 0.000010 0.113612
0.000010 0.000010 0.000010 0.000010 0.000010 0.000010 0.000010 0.000010 0.776722 0.000010 0.000010 0.000010 0.000010 0.000010 0.000010 0.000010 0.000010 0.000010 0.000010 0.000010 0.000010 0.000010 0.000010 0.000010 0.000010 0.000010 0.000010 0.000010 0.000010 0.004192 0.000010 0.000010 0.000010 0.000010 0.000010 0.000010 0.000010 0.000010 0.000010 0.000010 0.000010 0.000010 0.000010 0.000010 0.000010 0.000010 0.000010 0.133867 0.000010 0.000010 0.000010 0.000010 0.000010 0.000010 0.000010 0.000010 0.000010 0.000010 0.000010 0.000010 0.084649
0.000010 0.000010 0.000010 0.000010 0.047688 0.000010 0.000010 0.000010 0.590949 0.000010 0.000010 0.046666 0.000010 0.000010 0.000010 0.001493 0.000010 0.000010 0.000010 0.000010 0.000010 0.000010 0.000010 0.000010 0.000010 0.000010 0.000010 0.000010 0.000010 0.004940 0.000010 0.000010 0.000010 0.000010 0.000010 0.000010 0.000010 0.001563 0.000010 0.040952 0.000010 0.000010 0.002571 0.000010 0.000010 0.000010 0.000010 0.163128 0.000010 0.000010 0.000010 0.000010 0.000010 0.000010 0.000010 0.000010 0.000010 0.000010 0.000010 0.000010 0.099541
0.000010 0.000010 0.000010 0.000010 0.000010 0.000010 0.000010 0.000010 0.588640 0.000010 0.000010 0.065054 0.000010 0.000010 0.000010 0.000010 0.000010 0.000010 0.000010 0.000010 0.000010 0.000010 0.000010 0.000010 0.000010 0.000010 0.000010 0.000010 0.000010 0.004108 0.000010 0.000010 0.000010 0.000010 0.000010 0.000010 0.000010 0.000010 0.003270 0.040091 0.000010 0.000010 0.000010 0.000010 0.000010 0.000010 0.000010 0.174040 0.000010 0.000010 0.000010 0.000010 0.000010 0.000010 0.000010 0.000010 0.000010 0.000010 0.000010 0.000010 0.124257
0.000010 0.000010 0.000010 0.000010 0.000010 0.000010 0.000010 0.000010 0.648605 0.000010 0.000010 0.000010 0.000010 0.000010 0.000010 0.000010 0.000010 0.000010 0.000010 0.000010 0.000010 0.000010 0.000010 0.000010 0.000010 0.000010 0.000010 0.000010 0.000010 0.006776 0.000010 0.000010 0.000010 0.002872 0.000010 0.000010 0.000010 0.006408 0.004540 0.000010 0.000010 0.000010 0.000010 0.000010 0.000010 0.000010 0.000010 0.196342 0.000010 0.000010 0.000010 0.000010 0.000010 0.000010 0.000010 0.000010 0.000010 0.000010 0.000010 0.000010 0.133917
0.000010 0.000010 0.000010 0.000010 0.000010 0.000010 0.000010 0.000010 0.670690 0.000010 0.000010 0.015101 0.000010 0.000010 0.000010 0.000010 0.000010 0.000010 0.000010 0.000010 0.000010 0.000010 0.000010 0.000010 0.000010 0.000010 0.000010 0.000010 0.000010 0.000010 0.000010 0.000010 0.000010 0.000010 0.000010 0.000010 0.000010 0.000010 0.000010 0.013667 0.000010 0.000010 0.000010 0.000010 0.000010 0.000010 0.000010 0.165815 0.000010 0.000010 0.000010 0.000010 0.000010 0.000010 0.000010 0.000010 0.000010 0.000010 0.000010 0.000010 0.134167
0.000010 0.000010 0.000010 0.000010 0.000010 0.000010 0.000010 0.000010 0.739894 0.000010 0.000010 0.000010 0.000010 0.000010 0.000010 0.000010 0.000010 0.000010 0.000010 0.000010 0.000010 0.000010 0.000010 0.000010 0.002320 0.000010 0.000010 0.000010 0.000010 0.000010 0.000010 0.000010 0.000010 0.000010 0.000010 0.000010 0.000010 0.000010 0.000010 0.000010 0.000010 0.000010 0.000010 0.000010 0.000010 0.000010 0.000010 0.172067 0.000010 0.000010 0.000010 0.000010 0.000010 0.000010 0.000010 0.000010 0.000010 0.000010 0.000010 0.000010 0.085149
0.000010 0.000010 0.000010 0.000010 0.020967 0.000010 0.000010 0.000010 0.620949 0.000010 0.000010 0.012882 0.000010 0.000010 0.000010 0.000010 0.000010 0.000010 0.000010 0.000010 0.000010 0.002292 0.000010 0.006657 0.000010 0.000010 0.000010 0.000010 0.000010 0.018285 0.000399 0.000010 0.000010 0.000867 0.000010 0.000010 0.000010 0.011840 0.000010 0.042158 0.000010 0.000010 0.000010 0.000010 0.000010 0.000010 0.000010 0.154742 0.000010 0.000010 0.000010 0.000010 0.000010 0.000010 0.000010 0.000010 0.000010 0.000010 0.000010 0.000010 0.107471
0.000010 0.000010 0.000010 0.000010 0.029848 0.000010 0.000010 0.000010 0.608222 0.000010 0.000010 0.035084 0.000607 0.000010 0.000010 0.000010 0.000010 0.000010 0.000010 0.000010 0.000010 0.000010 0.000010 0.000010 0.000010 0.006598 0.000010 0.000010 0.000010 0.005935 0.000010 0.000010 0.000010 0.000010 0.000010 0.000010 0.000010 0.000010 0.000010 0.020024 0.000010 0.000010 0.000010 0.000010 0.000010 0.000010 0.000010 0.146524 0.000010 0.000010 0.000010 0.005536 0.000010 0.000010 0.000010 0.000010 0.000010 0.000010 0.000010 0.000010 0.141113
0.000010 0.000010 0.008441 0.010924 0.000010 0.000010 0.000010 0.000010 0.700250 0.000010 0.000010 0.031750 0.000010 0.000010 0.000010 0.000010 0.000010 0.000010 0.000010 0.000010 0.000010 0.000892 0.000010 0.000010 0.000010 0.000010 0.000010 0.000010 0.000010 0.000010 0.000010 0.000010 0.000010 0.000010 0.000010 0.000010 0.000010 0.000010 0.000010 0.000010 0.000010 0.000010 0.000010 0.000010 0.000010 0.000010 0.000010 0.157412 0.000010 0.000010 0.000010 0.000010 0.000010 0.000010 0.000010 0.000010 0.000010 0.000010 0.000010 0.000010 0.089791
0.000010 0.000010 0.000010 0.016570 0.035366 0.000010 0.000010 0.000010 0.572070 0.000010 0.000010 0.024659 0.000010 0.000010 0.000010 0.000010 0.000010 0.000010 0.001371 0.000010 0.000010 0.000205 0.000010 0.000010 0.000010 0.000010 0.000010 0.000010 0.000010 0.017158 0.000010 0.000010 0.000010 0.000010 0.000010 0.000010 0.000010 0.000010 0.002819 0.034793 0.000010 0.000010 0.000010 0.000010 0.000010 0.000010 0.000010 0.158445 0.000010 0.000010 0.000010 0.008836 0.000010 0.000010 0.000010 0.000010 0.000010 0.000010 0.000010 0.000010 0.127218
0.000010 0.000010 0.000010 0.000010 0.000010 0.000010 0.000010 0.000010 0.735494 0.000010 0.000010 0.008879 0.002573 0.000010 0.000010 0.000010 0.000010 0.000010 0.006749 0.000010 0.000010 0.000010 0.000010 0.000010 0.000010 0.000010 0.000010 0.000010 0.000010 0.000010 0.002282 0.000010 0.000010 0.000010 0.000010 0.000010 0.000010 0.008384 0.000010 0.000830 0.004651 0.000010 0.000010 0.000010 0.000010 0.000010 0.000010 0.140575 0.000010 0.000010 0.000010 0.000010 0.000010 0.000010 0.000010 0.000010 0.000010 0.000010 0.000010 0.000010 0.089074
0.000010 0.000010 0.000010 0.000010 0.000010 0.000010 0.000010 0.000010 0.647988 0.000010 0.000010 0.000010 0.000010 0.000010 0.000010 0.000010 0.000010 0.000010 0.000010 0.000010 0.000010 0.000010 0.000010 0.000010 0.000010 0.000010 0.000010 0.000010 0.000010 0.016189 0.000010 0.000010 0.000010 0.000010 0.000010 0.000010 0.000010 0.000010 0.000010 0.034854 0.008217 0.000010 0.000010 0.000010 0.000010 0.000010 0.000010 0.116964 0.000010 0.000010 0.000010 0.000010 0.037297 0.000010 0.000010 0.000010 0.000010 0.000010 0.000010 0.000010 0.137951
0.000010 0.000010 0.000010 0.000010 0.000010 0.000010 0.000010 0.000010 0.000010 0.000010 0.000010 0.000010 0.000010 0.000010 0.000010 0.000010 0.000010 0.000010 0.000010 0.000010 0.000010 0.000010 0.000010 0.000010 0.000010 0.000010 0.000010 0.000010 0.000010 0.000010 0.000010 0.000010 0.000010 0.000010 0.000010 0.000010 0.000010 0.999400 0.000010 0.000010 0.000010 0.000010 0.000010 0.000010 0.000010 0.000010 0.000010 0.000010 0.000010 0.000010 0.000010 0.000010 0.000010 0.000010 0.000010 0.000010 0.000010 0.000010 0.000010 0.000010 0.000010
0.000010 0.000010 0.000010 0.000010 0.000010 0.000010 0.000010 0.000010 0.000010 0.000010 0.000010 0.000010 0.000010 0.000010 0.000010 0.000010 0.000010 0.000010 0.000010 0.000010 0.000010 0.000010 0.000010 0.000010 0.000010 0.000010 0.000010 0.000010 0.000010 0.000010 0.000010 0.000010 0.000010 0.000010 0.000010 0.000010 0.000010 0.999400 0.000010 0.000010 0.000010 0.000010 0.000010 0.000010 0.000010 0.000010 0.000010 0.000010 0.000010 0.000010 0.000010 0.000010 0.000010 0.000010 0.000010 0.000010 0.000010 0.000010 0.000010 0.000010 0.000010
0.000010 0.000010 0.000010 0.000010 0.000010 0.000010 0.000010 0.000010 0.000010 0.000010 0.000010 0.000010 0.000010 0.000010 0.000010 0.000010 0.000010 0.000010 0.000010 0.000010 0.000010 0.000010 0.000010 0.000010 0.000010 0.000010 0.000010 0.000010 0.000010 0.000010 0.000010 0.000010 0.000010 0.000010 0.000010 0.000010 0.000010 0.999400 0.000010 0.000010 0.000010 0.000010 0.000010 0.000010 0.000010 0.000010 0.000010 0.000010 0.000010 0.000010 0.000010 0.000010 0.000010 0.000010 0.000010 0.000010 0.000010 0.000010 0.000010 0.000010 0.000010
0.000010 0.000010 0.000010 0.000010 0.000010 0.000010 0.006937 0.000010 0.011453 0.010455 0.056845 0.000010 0.000010 0.000010 0.032521 0.014609 0.000010 0.000010 0.000010 0.007681 0.000010 0.000010 0.000010 0.000010 0.000010 0.183308 0.000010 0.021081 0.000010 0.000010 0.000010 0.000010 0.000010 0.000010 0.000010 0.011019 0.000010 0.551858 0.024167 0.009357 0.000010 0.000010 0.000625 0.000010 0.000010 0.000010 0.000010 0.022445 0.000010 0.001442 0.000010 0.000010 0.000010 0.019419 0.000010 0.007654 0.006405 0.000010 0.000010 0.000310 0.000010
0.000010 0.000010 0.000010 0.000010 0.000859 0.000010 0.000010 0.000010 0.000010 0.006875 0.008763 0.000010 0.000010 0.000010 0.035111 0.000957 0.000010 0.000010 0.000010 0.035036 0.000010 0.000010 0.000010 0.000010 0.000010 0.159370 0.006058 0.000010 0.000010 0.000010 0.024131 0.000010 0.000010 0.000010 0.000010 0.017377 0.000010 0.690316 0.002144 0.000010 0.000010 0.000010 0.000010 0.000010 0.000010 0.000010 0.000010 0.009863 0.000010 0.000010 0.000010 0.000010 0.000010 0.000010 0.000010 0.000010 0.000010 0.000010 0.000010 0.000010 0.002670
0.000010 0.000010 0.006802 0.000010 0.008131 0.000010 0.000010 0.000010 0.000010 0.000010 0.000010 0.000010 0.000010 0.000010 0.000010 0.000010 0.000010 0.000010 0.000010 0.034697 0.000010 0.000010 0.000010 0.000010 0.000010 0.171609 0.000010 0.000010 0.000010 0.000010 0.000010 0.000010 0.000010 0.000010 0.000010 0.005920 0.000010 0.772292 0.000010 0.000010 0.000010 0.000010 0.000010 0.000010 0.000010 0.000010 0.000010 0.000010 0.000010 0.000010 0.000010 0.000010 0.000010 0.000010 0.000010 0.000010 0.000010 0.000010 0.000010 0.000010 0.000010
0.000010 0.000010 0.000010 0.000010 0.000010 0.000010 0.000010 0.000010 0.000010 0.000010 0.000010 0.000010 0.000010 0.000010 0.000010 0.000010 0.000010 0.000010 0.000010 0.000010 0.000010 0.000010 0.000010 0.000010 0.000010 0.000010 0.000010 0.000010 0.000010 0.000010 0.000010 0.000010 0.000010 0.000010 0.000010 0.000010 0.000010 0.999400 0.000010 0.000010 0.000010 0.000010 0.000010 0.000010 0.000010 0.000010 0.000010 0.000010 0.000010 0.000010 0.000010 0.000010 0.000010 0.000010 0.000010 0.000010 0.000010 0.000010 0.000010 0.000010 0.000010
0.000010 0.000010 0.000010 0.000010 0.000010 0.000010 0.000010 0.000010 0.000010 0.000010 0.000010 0.000010 0.000010 0.000010 0.000010 0.000010 0.000010 0.000010 0.000010 0.000010 0.000010 0.000010 0.000010 0.000010 0.000010 0.000010 0.000010 0.000010 0.000010 0.000010 0.000010 0.000010 0.000010 0.000010 0.000010 0.000010 0.000010 0.999400 0.000010 0.000010 0.000010 0.000010 0.000010 0.000010 0.000010 0.000010 0.000010 0.000010 0.000010 0.000010 0.000010 0.000010 0.000010 0.000010 0.000010 0.000010 0.000010 0.000010 0.000010 0.000010 0.000010
0.000010 0.000010 0.000010 0.000010 0.000010 0.000010 0.000010 0.000010 0.000010 0.000010 0.000010 0.000010 0.000010 0.000010 0.000010 0.000010 0.000010 0.000010 0.000010 0.000010 0.000010 0.000010 0.000010 0.000010 0.000010 0.000010 0.000010 0.000010 0.000010 0.000010 0.000010 0.000010 0.000010 0.000010 0.000010 0.000010 0.000010 0.999400 0.000010 0.000010 0.000010 0.000010 0.000010 0.000010 0.000010 0.000010 0.000010 0.000010 0.000010 0.000010 0.000010 0.000010 0.000010 0.000010 0.000010 0.000010 0.000010 0.000010 0.000010 0.000010 0.000010
0.000010 0.000010 0.000010 0.000010 0.000010 0.000010 0.000010 0.000010 0.000010 0.000010 0.000010 0.000010 0.000010 0.000010 0.000010 0.000010 0.000010 0.000010 0.000010 0.000010 0.000010 0.000010 0.000010 0.000010 0.000010 0.000010 0.000010 0.000010 0.000010 0.000010 0.000010 0.000010 0.000010 0.000010 0.000010 0.000010 0.000010 0.999400 0.000010 0.000010 0.000010 0.000010 0.000010 0.000010 0.000010 0.000010 0.000010 0.000010 0.000010 0.000010 0.000010 0.000010 0.000010 0.000010 0.000010 0.000010 0.000010 0.000010 0.000010 0.000010 0.000010
0.000010 0.000010 0.000010 0.000010 0.000010 0.000010 0.000010 0.000010 0.000010 0.000010 0.000010 0.000010 0.000010 0.000010 0.000010 0.000010 0.000010 0.000010 0.000010 0.000010 0.000010 0.000010 0.000010 0.000010 0.000010 0.000010 0.000010 0.000010 0.000010 0.000010 0.000010 0.000010 0.000010 0.000010 0.000010 0.000010 0.000010 0.999400 0.000010 0.000010 0.000010 0.000010 0.000010 0.000010 0.000010 0.000010 0.000010 0.000010 0.000010 0.000010 0.000010 0.000010 0.000010 0.000010 0.000010 0.000010 0.000010 0.000010 0.000010 0.000010 0.000010
0.000010 0.000010 0.000010 0.000010 0.000010 0.000010 0.000010 0.000010 0.000010 0.000010 0.000010 0.000010 0.000010 0.000010 0.000010 0.000010 0.000010 0.000010 0.000010 0.000010 0.000010 0.000010 0.000010 0.000010 0.000010 0.000010 0.000010 0.000010 0.000010 0.000010 0.000010 0.000010 0.000010 0.000010 0.000010 0.000010 0.000010 0.999400 0.000010 0.000010 0.000010 0.000010 0.000010 0.000010 0.000010 0.000010 0.000010 0.000010 0.000010 0.000010 0.000010 0.000010 0.000010 0.000010 0.000010 0.000010 0.000010 0.000010 0.000010 0.000010 0.000010
0.000010 0.000010 0.000010 0.000010 0.000010 0.001346 0.000010 0.000010 0.000010 0.000010 0.000010 0.000010 0.000010 0.000010 0.000010 0.000010 0.000010 0.000010 0.000010 0.000010 0.000010 0.003242 0.000010 0.000010 0.000010 0.601593 0.000010 0.000010 0.000010 0.000010 0.000010 0.000010 0.000010 0.006969 0.000010 0.000010 0.000010 0.356157 0.000010 0.000010 0.003879 0.000010 0.000010 0.000010 0.000010 0.000010 0.000010 0.000010 0.000010 0.000010 0.000010 0.004671 0.000010 0.004021 0.000010 0.000010 0.017603 0.000010 0.000010 0.000010 0.000010
0.000010 0.000010 0.000010 0.000010 0.000010 0.003495 0.000010 0.000010 0.000010 0.000010 0.000010 0.000010 0.000010 0.000010 0.000010 0.000010 0.000010 0.000010 0.000010 0.000010 0.000010 0.000010 0.000010 0.000010 0.000010 0.607863 0.000010 0.000010 0.000010 0.000010 0.000010 0.000010 0.000010 0.014985 0.000010 0.000010 0.000010 0.366378 0.000010 0.000010 0.006720 0.000010 0.000010 0.000010 0.000010 0.000010 0.000010 0.000010 0.000010 0.000010 0.000010 0.000010 0.000010 0.000010 0.000010 0.000010 0.000010 0.000010 0.000010 0.000010 0.000010
0.000010 0.000010 0.000010 0.000010 0.000010 0.001890 0.000010 0.000010 0.000010 0.000010 0.000010 0.000010 0.000010 0.000010 0.000010 0.000010 0.000010 0.000010 0.000010 0.000010 0.000010 0.000010 0.000010 0.000010 0.000010 0.604136 0.000010 0.000010 0.000010 0.000010 0.000010 0.000010 0.000010 0.000010 0.000010 0.000010 0.000010 0.377353 0.000010 0.000010 0.000010 0.000010 0.016051 0.000010 0.000010 0.000010 0.000010 0.000010 0.000010 0.000010 0.000010 0.000010 0.000010 0.000010 0.000010 0.000010 0.000010 0.000010 0.000010 0.000010 0.000010
0.000010 0.000010 0.000010 0.000010 0.000010 0.000010 0.000010 0.000010 0.000010 0.000010 0.000010 0.000010 0.000010 0.000010 0.000010 0.000010 0.000010 0.000010 0.000010 0.000010 0.000010 0.000010 0.000010 0.000010 0.000010 0.611314 0.000010 0.000010 0.000010 0.000010 0.000010 0.000010 0.000010 0.000010 0.000010 0.000010 0.000010 0.374944 0.000010 0.000010 0.009628 0.000010 0.000010 0.003544 0.000010 0.000010 0.000010 0.000010 0.000010 0.000010 0.000010 0.000010 0.000010 0.000010 0.000010 0.000010 0.000010 0.000010 0.000010 0.000010 0.000010
0.000010 0.000010 0.000010 0.000010 0.000010 0.002773 0.000010 0.000010 0.000010 0.000010 0.000010 0.000010 0.000010 0.000010 0.000010 0.000010 0.000010 0.000010 0.000010 0.000010 0.000010 0.000010 0.000010 0.000010 0.000010 0.637331 0.000010 0.000010 0.000010 0.000010 0.000010 0.000010 0.000010 0.008629 0.000010 0.000010 0.000010 0.342518 0.000010 0.000010 0.000010 0.000010 0.000010 0.000010 0.000010 0.000010 0.000010 0.000010 0.000010 0.000010 0.000010 0.000010 0.000010 0.000010 0.000010 0.000010 0.000010 0.000010 0.000010 0.008188 0.000010
0.000010 0.000010 0.000010 0.000010 0.000010 0.000655 0.000010 0.000010 0.000010 0.000010 0.000010 0.000010 0.000010 0.000010 0.000010 0.000010 0.000010 0.000010 0.000010 0.000010 0.000010 0.000010 0.000010 0.000010 0.007951 0.603062 0.000010 0.000010 0.000010 0.000010 0.000010 0.000010 0.000010 0.008568 0.000010 0.000010 0.000010 0.372589 0.000010 0.000010 0.000010 0.000010 0.000010 0.006625 0.000010 0.000010 0.000010 0.000010 0.000010 0.000010 0.000010 0.000010 0.000010 0.000010 0.000010 0.000010 0.000010 0.000010 0.000010 0.000010 0.000010
0.000010 0.000010 0.000010 0.000010 0.000010 0.000010 0.000010 0.000010 0.000010 0.000010 0.000010 0.000010 0.000010 0.000010 0.000010 0.000010 0.000010 0.000010 0.162404 0.000010 0.000010 0.000010 0.000010 0.002933 0.000010 0.553954 0.000010 0.000010 0.000010 0.000010 0.000010 0.000010 0.000010 0.000010 0.000010 0.000010 0.000010 0.280139 0.000010 0.000010 0.000010 0.000010 0.000010 0.000010 0.000010 0.000010 0.000010 0.000010 0.000010 0.000010 0.000010 0.000010 0.000010 0.000010 0.000010 0.000010 0.000010 0.000010 0.000010 0.000010 0.000010
0.000010 0.000010 0.000010 0.000010 0.000010 0.001128 0.000010 0.000010 0.000010 0.000010 0.000010 0.000010 0.000010 0.000010 0.000010 0.000010 0.000010 0.000010 0.156421 0.000010 0.000010 0.000010 0.000010 0.004003 0.000010 0.554952 0.000010 0.000010 0.000010 0.000010 0.000010 0.000010 0.000010 0.000010 0.000010 0.004123 0.000010 0.278822 0.000010 0.000010 0.000010 0.000010 0.000010 0.000010 0.000010 0.000010 0.000010 0.000010 0.000010 0.000010 0.000010 0.000010 0.000010 0.000010 0.000010 0.000010 0.000010 0.000010 0.000010 0.000010 0.000010
0.000010 0.000010 0.000010 0.000010 0.860863 0.000010 0.000010 0.000010 0.000010 0.000010 0.000010 0.000010 0.000010 0.000010 0.000010 0.000010 0.000010 0.000010 0.000010 0.018110 0.000010 0.000010 0.000010 0.000010 0.000010 0.000010 0.000010 0.000010 0.000010 0.000010 0.000010 0.000010 0.000010 0.000010 0.000010 0.000010 0.000010 0.000010 0.000010 0.000010 0.004196 0.000010 0.000010 0.000010 0.000010 0.000010 0.000010 0.000010 0.000010 0.000010 0.000010 0.000010 0.000010 0.000010 0.000010 0.000010 0.116261 0.000010 0.000010 0.000010 0.000010
0.000010 0.000010 0.000010 0.000010 0.941009 0.000010 0.000010 0.000010 0.000010 0.000010 0.000010 0.000010 0.000010 0.000010 0.035425 0.000010 0.000010 0.000010 0.000010 0.004159 0.000010 0.000010 0.000010 0.000010 0.000010 0.000010 0.000010 0.000010 0.000010 0.000010 0.004183 0.000010 0.000010 0.000010 0.000010 0.000010 0.000010 0.000010 0.000010 0.000010 0.000010 0.000010 0.000010 0.000010 0.000010 0.000010 0.000010 0.000010 0.000010 0.000010 0.000010 0.000010 0.000010 0.000010 0.000010 0.000010 0.014664 0.000010 0.000010 0.000010 0.000010
0.000010 0.000010 0.000010 0.000010 0.907558 0.000010 0.000010 0.000010 0.000010 0.000010 0.000010 0.000010 0.000010 0.000010 0.000010 0.000010 0.000010 0.000010 0.000010 0.000010 0.000010 0.000010 0.000010 0.000010 0.000010 0.000010 0.000010 0.000010 0.000010 0.000010 0.000010 0.000010 0.000010 0.000010 0.000010 0.000010 0.000010 0.000010 0.002149 0.000010 0.000010 0.000010 0.000010 0.000010 0.000010 0.000010 0.000010 0.000010 0.000010 0.000010 0.000010 0.000010 0.000010 0.000010 0.000010 0.000010 0.089713 0.000010 0.000010 0.000010 0.000010
0.000010 0.000010 0.000010 0.008747 0.795345 0.000010 0.000010 0.000010 0.066193 0.000010 0.000010 0.013074 0.021495 0.000010 0.000010 0.000010 0.000010 0.000010 0.000010 0.000010 0.000010 0.000010 0.000010 0.000010 0.000010 0.000010 0.000010 0.000010 0.000010 0.000010 0.000010 0.000010 0.000010 0.000449 0.000010 0.000010 0.000010 0.000010 0.084926 0.000010 0.000010 0.000010 0.000010 0.000010 0.000010 0.000010 0.000010 0.009240 0.000010 0.000010 0.000010 0.000010 0.000010 0.000010 0.000010 0.000010 0.000010 0.000010 0.000010 0.000010 0.000010
0.000010 0.000010 0.000010 0.000010 0.854657 0.000010 0.000010 0.000010 0.000010 0.000010 0.000010 0.026321 0.001362 0.000010 0.000010 0.000010 0.000010 0.000010 0.000010 0.000010 0.000010 0.000010 0.000010 0.004038 0.001547 0.000010 0.000010 0.003192 0.000010 0.000010 0.001288 0.000010 0.000010 0.000010 0.000010 0.000010 0.000010 0.000010 0.065976 0.000010 0.000010 0.000010 0.000010 0.000010 0.000010 0.000010 0.000010 0.032311 0.008796 0.000010 0.000010 0.000010 0.000010 0.000010 0.000010 0.000010 0.000010 0.000010 0.000010 0.000010 0.000010
0.000010 0.000010 0.000010 0.008060 0.836463 0.000010 0.000010 0.000010 0.011019 0.000010 0.000010 0.003792 0.000010 0.000010 0.000010 0.000010 0.000010 0.000010 0.000010 0.000010 0.000010 0.015480 0.000010 0.000010 0.004276 0.000010 0.000010 0.000010 0.000010 0.000010 0.000010 0.000010 0.000010 0.000010 0.000010 0.000010 0.000010 0.000010 0.060757 0.000010 0.000014 0.000010 0.000010 0.000010 0.000010 0.000010 0.000010 0.047816 0.000010 0.000010 0.000010 0.000010 0.000010 0.011813 0.000010 0.000010 0.000010 0.000010 0.000010 0.000010 0.000010
0.000010 0.000010 0.000010 0.000010 0.999400 0.000010 0.000010 0.000010 0.000010 0.000010 0.000010 0.000010 0.000010 0.000010 0.000010 0.000010 0.000010 0.000010 0.000010 0.000010 0.000010 0.000010 0.000010 0.000010 0.000010 0.000010 0.000010 0.000010 0.000010 0.000010 0.000010 0.000010 0.000010 0.000010 0.000010 0.000010 0.000010 0.000010 0.000010 0.000010 0.000010 0.000010 0.000010 0.000010 0.000010 0.000010 0.000010 0.000010 0.000010 0.000010 0.000010 0.000010 0.000010 0.000010 0.000010 0.000010 0.000010 0.000010 0.000010 0.000010 0.000010
0.000010 0.000010 0.000010 0.000010 0.999397 0.000010 0.000010 0.000010 0.000010 0.000010 0.000010 0.000010 0.000010 0.000010 0.000010 0.000010 0.000010 0.000010 0.000010 0.000010 0.000010 0.000010 0.000010 0.000010 0.000010 0.000010 0.000010 0.000010 0.000010 0.000010 0.000010 0.000010 0.000010 0.000010 0.000010 0.000010 0.000010 0.000013 0.000010 0.000010 0.000010 0.000010 0.000010 0.000010 0.000010 0.000010 0.000010 0.000010 0.000010 0.000010 0.000010 0.000010 0.000010 0.000010 0.000010 0.000010 0.000010 0.000010 0.000010 0.000010 0.000010
0.000010 0.000010 0.000010 0.000010 0.983481 0.000010 0.000010 0.000010 0.000010 0.000010 0.000010 0.000010 0.000010 0.000010 0.000010 0.000010 0.000010 0.000010 0.000010 0.000010 0.000010 0.000010 0.000010 0.000010 0.000010 0.000010 0.000010 0.000010 0.000010 0.000010 0.000010 0.000010 0.000010 0.000010 0.000010 0.000010 0.000010 0.000010 0.002423 0.000010 0.000010 0.000010 0.000010 0.000010 0.000010 0.000010 0.000010 0.000010 0.000010 0.000010 0.000010 0.000010 0.000010 0.000010 0.000010 0.000010 0.000010 0.000010 0.000010 0.000010 0.013516
0.000010 0.000010 0.009289 0.000010 0.831963 0.000010 0.033907 0.000010 0.013541 0.003697 0.000010 0.011820 0.000010 0.000010 0.000010 0.000015 0.000010 0.000010 0.041737 0.000010 0.000010 0.000010 0.000010 0.000822 0.000010 0.000010 0.003090 0.003494 0.000010 0.000010 0.000010 0.000010 0.000010 0.000010 0.000010 0.000010 0.000010 0.000010 0.016328 0.000010 0.010194 0.000010 0.000010 0.000010 0.000010 0.000010 0.000010 0.000010 0.000010 0.007680 0.000010 0.000010 0.000010 0.001287 0.000010 0.000662 0.000010 0.000010 0.000010 0.000010 0.010035
0.000010 0.000010 0.000010 0.000010 0.907891 0.000010 0.000010 0.000010 0.000010 0.000010 0.000010 0.000010 0.000010 0.000010 0.000010 0.000010 0.000010 0.000010 0.000010 0.000010 0.000010 0.000010 0.000010 0.000010 0.000010 0.000010 0.000010 0.003767 0.000010 0.000010 0.014063 0.000010 0.000010 0.003006 0.000010 0.000010 0.000010 0.011196 0.011992 0.000010 0.002022 0.000010 0.000010 0.000010 0.000010 0.000010 0.000010 0.040655 0.000010 0.000010 0.000010 0.000010 0.000010 0.000010 0.000010 0.000010 0.000010 0.000010 0.000010 0.000010 0.004888
0.000010 0.000010 0.000010 0.000010 0.999400 0.000010 0.000010 0.000010 0.000010 0.000010 0.000010 0.000010 0.000010 0.000010 0.000010 0.000010 0.000010 0.000010 0.000010 0.000010 0.000010 0.000010 0.000010 0.000010 0.000010 0.000010 0.000010 0.000010 0.000010 0.000010 0.000010 0.000010 0.000010 0.000010 0.000010 0.000010 0.000010 0.000010 0.000010 0.000010 0.000010 0.000010 0.000010 0.000010 0.000010 0.000010 0.000010 0.000010 0.000010 0.000010 0.000010 0.000010 0.000010 0.000010 0.000010 0.000010 0.000010 0.000010 0.000010 0.000010 0.000010
0.000010 0.000010 0.000010 0.000010 0.999400 0.000010 0.000010 0.000010 0.000010 0.000010 0.000010 0.000010 0.000010 0.000010 0.000010 0.000010 0.000010 0.000010 0.000010 0.000010 0.000010 0.000010 0.000010 0.000010 0.000010 0.000010 0.000010 0.000010 0.000010 0.000010 0.000010 0.000010 0.000010 0.000010 0.000010 0.000010 0.000010 0.000010 0.000010 0.000010 0.000010 0.000010 0.000010 0.000010 0.000010 0.000010 0.000010 0.000010 0.000010 0.000010 0.000010 0.000010 0.000010 0.000010 0.000010 0.000010 0.000010 0.000010 0.000010 0.000010 0.000010
0.000010 0.000010 0.007407 0.000010 0.657863 0.000010 0.000010 0.000010 0.052452 0.000010 0.000010 0.039922 0.006062 0.000010 0.000010 0.000010 0.028988 0.000010 0.001271 0.000010 0.000010 0.000010 0.000010 0.004030 0.000010 0.002348 0.012921 0.013566 0.000010 0.000010 0.018454 0.000010 0.000010 0.000217 0.000010 0.000010 0.000010 0.000010 0.089779 0.000010 0.000010 0.000010 0.000010 0.000010 0.000010 0.000010 0.000010 0.035806 0.000010 0.000010 0.000010 0.000010 0.000010 0.000010 0.000010 0.000010 0.000010 0.000010 0.000010 0.000010 0.028466
0.000010 0.000010 0.000010 0.000010 0.894887 0.000010 0.000010 0.000010 0.000010 0.000010 0.000010 0.001355 0.000010 0.000010 0.000010 0.000010 0.000010 0.000010 0.000010 0.000010 0.000010 0.000010 0.000010 0.000010 0.000010 0.000010 0.000010 0.000010 0.000010 0.000010 0.000010 0.000010 0.000010 0.000010 0.000010 0.000010 0.000010 0.000010 0.052298 0.000010 0.000010 0.000010 0.000010 0.000010 0.000010 0.000010 0.000010 0.050890 0.000010 0.000010 0.000010 0.000010 0.000010 0.000010 0.000010 0.000010 0.000010 0.000010 0.000010 0.000010 0.000010
0.000010 0.000010 0.000010 0.000010 0.854153 0.000010 0.000010 0.000010 0.007211 0.000010 0.000010 0.036801 0.000010 0.000010 0.000010 0.000010 0.014131 0.000010 0.000010 0.000010 0.000010 0.000010 0.000010 0.005309 0.000010 0.000010 0.001677 0.000010 0.000010 0.000010 0.000010 0.000010 0.000010 0.002411 0.000010 0.000010 0.000010 0.007775 0.065489 0.000010 0.000010 0.000010 0.000010 0.000010 0.000010 0.000010 0.000010 0.000010 0.004534 0.000010 0.000010 0.000010 0.000010 0.000010 0.000010 0.000010 0.000010 0.000010 0.000010 0.000010 0.000010
0.000010 0.000010 0.000010 0.000010 0.999400 0.000010 0.000010 0.000010 0.000010 0.000010 0.000010 0.000010 0.000010 0.000010 0.000010 0.000010 0.000010 0.000010 0.000010 0.000010 0.000010 0.000010 0.000010 0.000010 0.000010 0.000010 0.000010 0.000010 0.000010 0.000010 0.000010 0.000010 0.000010 0.000010 0.000010 0.000010 0.000010 0.000010 0.000010 0.000010 0.000010 0.000010 0.000010 0.000010 0.000010 0.000010 0.000010 0.000010 0.000010 0.000010 0.000010 0.000010 0.000010 0.000010 0.000010 0.000010 0.000010 0.000010 0.000010 0.000010 0.000010
0.000010 0.000010 0.000010 0.001450 0.696918 0.000010 0.000010 0.000010 0.000010 0.000010 0.000010 0.006549 0.001782 0.000010 0.000010 0.000010 0.000010 0.000010 0.106141 0.028499 0.000010 0.000010 0.000010 0.004359 0.000010 0.005702 0.022664 0.000010 0.000010 0.000010 0.000010 0.000010 0.000010 0.000010 0.000010 0.000010 0.000010 0.000010 0.047096 0.025829 0.000010 0.000010 0.005294 0.000010 0.000010 0.000010 0.000010 0.000010 0.000010 0.000010 0.000010 0.006684 0.000010 0.039623 0.000010 0.000010 0.000010 0.000010 0.000010 0.000010 0.000949
0.000010 0.000010 0.003746 0.000010 0.866441 0.000010 0.000010 0.000010 0.007858 0.000010 0.000010 0.000010 0.000010 0.000010 0.000010 0.000010 0.000010 0.000010 0.000010 0.000010 0.000010 0.000010 0.000010 0.000010 0.000010 0.000010 0.000010 0.000010 0.000010 0.000010 0.000010 0.000010 0.000010 0.000010 0.000010 0.000010 0.000010 0.000010 0.000021 0.001078 0.000010 0.000010 0.000010 0.000010 0.000010 0.000010 0.000010 0.000010 0.000010 0.000010 0.000010 0.007789 0.000010 0.000010 0.000010 0.000010 0.082368 0.000010 0.000010 0.000010 0.030169
0.000010 0.000010 0.017958 0.086580 0.133748 0.000010 0.062164 0.000010 0.058322 0.015510 0.045511 0.037542 0.024702 0.000010 0.045367 0.026417 0.022656 0.000010 0.031196 0.000010 0.000010 0.000010 0.000010 0.007938 0.007781 0.076543 0.022873 0.040855 0.000010 0.000010 0.037362 0.000010 0.000010 0.000010 0.000010 0.000541 0.000010 0.000010 0.045060 0.000010 0.000010 0.000010 0.000010 0.000010 0.000010 0.000010 0.000010 0.032429 0.023741 0.015407 0.000010 0.000010 0.001562 0.012796 0.000010 0.033735 0.004404 0.000010 0.000010 0.003208 0.025783
0.000010 0.000010 0.000010 0.015106 0.010332 0.000010 0.000010 0.009161 0.000010 0.000010 0.071641 0.036997 0.002534 0.000010 0.000010 0.003362 0.000010 0.000010 0.000313 0.000010 0.000010 0.000010 0.000010 0.000010 0.000208 0.387836 0.026097 0.018222 0.000010 0.000010 0.015931 0.000010 0.000010 0.000010 0.000010 0.027134 0.000010 0.000010 0.004576 0.000010 0.000010 0.000010 0.000010 0.000010 0.000010 0.000010 0.000010 0.000010 0.000010 0.276006 0.005102 0.000010 0.000010 0.000010 0.000010 0.010270 0.066856 0.000010 0.000010 0.011905 0.000010
0.000010 0.006556 0.011159 0.051339 0.058101 0.000010 0.000010 0.004098 0.002720 0.000010 0.001153 0.000010 0.020142 0.000010 0.000010 0.018877 0.008368 0.000010 0.000010 0.000010 0.000010 0.000010 0.000010 0.004784 0.000010 0.345014 0.000010 0.059591 0.000010 0.000333 0.000010 0.000010 0.000010 0.003614 0.000010 0.000010 0.000010 0.014433 0.016695 0.000010 0.000010 0.000010 0.001480 0.000010 0.000010 0.000010 0.009100 0.000010 0.000010 0.302079 0.000010 0.000010 0.000010 0.000010 0.000010 0.021666 0.000010 0.000010 0.000010 0.006888 0.031431
0.000010 0.000010 0.000010 0.012142 0.000010 0.000010 0.006215 0.002779 0.000010 0.000010 0.493898 0.000010 0.000010 0.000010 0.000010 0.015800 0.000010 0.000010 0.009804 0.000010 0.000010 0.000010 0.000010 0.000010 0.000010 0.080324 0.000010 0.033641 0.000010 0.000010 0.004452 0.000010 0.009472 0.000010 0.000011 0.053528 0.000010 0.000010 0.000010 0.000010 0.000010 0.000010 0.005417 0.000010 0.000010 0.010145 0.000010 0.000010 0.000010 0.075905 0.000010 0.000010 0.000010 0.000891 0.000010 0.000010 0.185134 0.000010 0.000010 0.000010 0.000010
0.000010 0.000010 0.000010 0.030739 0.000010 0.000010 0.000948 0.000010 0.012389 0.000010 0.002313 0.000010 0.000010 0.000010 0.016413 0.014244 0.000010 0.000010 0.090672 0.004630 0.000010 0.004536 0.000010 0.000010 0.000010 0.241072 0.014498 0.041477 0.000010 0.000010 0.000010 0.000010 0.005665 0.000010 0.022042 0.018734 0.000010 0.000010 0.017168 0.030062 0.005078 0.000010 0.016003 0.000010 0.000010 0.000010 0.000010 0.000010 0.000010 0.193825 0.000010 0.000010 0.009230 0.027126 0.000010 0.010139 0.170629 0.000010 0.000010 0.000010 0.000010
0.000010 0.000010 0.000010 0.000010 0.000010 0.000010 0.001586 0.000010 0.018088 0.000010 0.004260 0.000010 0.000010 0.000010 0.000010 0.029518 0.000010 0.000010 0.036857 0.000010 0.000010 0.001438 0.000010 0.000010 0.000010 0.235519 0.010245 0.041270 0.000010 0.000010 0.000010 0.000010 0.004985 0.000010 0.011246 0.000010 0.000010 0.000010 0.002546 0.004212 0.010554 0.000010 0.000010 0.000010 0.000010 0.000010 0.000010 0.000010 0.000010 0.166974 0.000010 0.000010 0.000010 0.000010 0.000010 0.030524 0.380146 0.000010 0.000010 0.009602 0.000010
0.000010 0.022197 0.000010 0.072847 0.007828 0.000010 0.000010 0.000010 0.000010 0.000010 0.007354 0.013561 0.000010 0.000010 0.000010 0.012243 0.000010 0.000010 0.000010 0.000010 0.000010 0.000010 0.000010 0.000010 0.000010 0.357096 0.020735 0.053634 0.000010 0.000010 0.000010 0.000010 0.003413 0.007653 0.000010 0.006883 0.000010 0.000885 0.007384 0.019835 0.000010 0.000010 0.000010 0.000010 0.000010 0.000010 0.000345 0.020347 0.000010 0.325843 0.000010 0.000010 0.000010 0.011492 0.000010 0.012552 0.008434 0.000010 0.000010 0.006406 0.000654
0.000010 0.000010 0.000010 0.062106 0.007356 0.000010 0.000010 0.000010 0.009396 0.000010 0.012516 0.000010 0.000012 0.000010 0.000010 0.027416 0.002854 0.000010 0.000010 0.000010 0.013030 0.016872 0.000010 0.009136 0.000010 0.383250 0.029989 0.044690 0.000010 0.000010 0.000010 0.000010 0.000010 0.000010 0.000010 0.000010 0.000010 0.000010 0.000010 0.012115 0.000010 0.000010 0.000010 0.001207 0.000010 0.008071 0.004598 0.000010 0.000010 0.304677 0.000010 0.008510 0.000010 0.002987 0.000010 0.011479 0.000010 0.000010 0.000010 0.010313 0.017039
0.000010 0.000010 0.007175 0.051058 0.014611 0.000010 0.000010 0.000010 0.000010 0.000010 0.013072 0.000010 0.012569 0.000010 0.000010 0.008745 0.000010 0.000010 0.007606 0.000010 0.002482 0.000010 0.002690 0.000010 0.006570 0.412456 0.016855 0.063540 0.000010 0.012740 0.012451 0.000010 0.000010 0.000010 0.000010 0.000010 0.000010 0.000010 0.014241 0.000010 0.000010 0.000010 0.003514 0.000010 0.000010 0.000010 0.004054 0.000010 0.000010 0.309147 0.000010 0.002038 0.000010 0.000010 0.000010 0.021988 0.000010 0.000010 0.000010 0.000010 0.000010
0.000010 0.005595 0.000010 0.034471 0.000010 0.000010 0.032407 0.003882 0.000010 0.000010 0.009121 0.000354 0.002567 0.000010 0.000010 0.031474 0.000010 0.000010 0.015927 0.000010 0.000010 0.000010 0.000010 0.000760 0.000010 0.386232 0.015795 0.051073 0.000010 0.000010 0.000010 0.000010 0.000010 0.000010 0.019311 0.000010 0.000010 0.000010 0.027269 0.022085 0.000010 0.000010 0.005240 0.000010 0.000010 0.000010 0.000010 0.000010 0.000010 0.289093 0.000010 0.000010 0.000010 0.000483 0.000010 0.004983 0.025883 0.000010 0.000010 0.000010 0.015604
0.000010 0.000010 0.000010 0.074450 0.049910 0.000010 0.000010 0.000010 0.201696 0.001201 0.000010 0.039582 0.024658 0.000010 0.000010 0.000010 0.000010 0.000010 0.000010 0.000010 0.000010 0.007763 0.000010 0.006464 0.000010 0.025598 0.000010 0.001353 0.000010 0.000010 0.000010 0.000010 0.000010 0.000010 0.000010 0.000010 0.000010 0.003838 0.003874 0.342554 0.000010 0.000010 0.000010 0.000010 0.000010 0.000010 0.000010 0.122285 0.000010 0.004220 0.000010 0.007901 0.000010 0.016496 0.000010 0.000010 0.000010 0.000010 0.000010 0.000010 0.065727
0.000010 0.000010 0.000010 0.058852 0.048347 0.000010 0.000010 0.000010 0.136426 0.000010 0.000010 0.051055 0.000010 0.000010 0.010786 0.009261 0.000010 0.000010 0.009447 0.000010 0.000010 0.011353 0.000010 0.008402 0.000010 0.018836 0.000010 0.005660 0.000010 0.000010 0.000010 0.000010 0.000010 0.000010 0.000010 0.000010 0.000010 0.000010 0.017255 0.503730 0.000010 0.000010 0.000010 0.000010 0.000010 0.000010 0.000010 0.057810 0.001334 0.001224 0.000010 0.011566 0.000010 0.000010 0.000010 0.000010 0.000010 0.000010 0.000010 0.000010 0.038225
0.000010 0.000010 0.000010 0.045156 0.052834 0.000010 0.000010 0.000010 0.134163 0.000010 0.002807 0.028339 0.008343 0.000010 0.000010 0.000010 0.000010 0.000010 0.045012 0.000010 0.000010 0.000010 0.000010 0.000010 0.000010 0.000770 0.011698 0.019278 0.000010 0.000010 0.024430 0.000010 0.000010 0.000010 0.000010 0.000010 0.000010 0.006727 0.000010 0.493720 0.025293 0.000010 0.000010 0.000010 0.000010 0.000010 0.000010 0.060184 0.000010 0.000010 0.000010 0.000010 0.000010 0.004894 0.000010 0.000010 0.000010 0.000010 0.000010 0.009778 0.026144
0.000010 0.000010 0.000010 0.046832 0.019456 0.000010 0.000010 0.000010 0.063078 0.000010 0.000010 0.041622 0.000010 0.000010 0.000010 0.000010 0.000010 0.000010 0.021763 0.000010 0.000010 0.000010 0.000010 0.008306 0.000010 0.000010 0.000010 0.000010 0.000010 0.000010 0.000010 0.000010 0.000010 0.012031 0.000010 0.000010 0.000010 0.000010 0.014772 0.701008 0.000010 0.000010 0.000010 0.000010 0.000010 0.000010 0.000010 0.052303 0.000010 0.000010 0.000010 0.000010 0.000010 0.000010 0.000010 0.000010 0.000010 0.000010 0.000010 0.000010 0.018328
0.000010 0.000010 0.000010 0.017789 0.023340 0.000010 0.012624 0.000010 0.093210 0.007195 0.000010 0.043627 0.000010 0.000010 0.000010 0.000010 0.000010 0.000010 0.001434 0.000010 0.000010 0.035336 0.000010 0.000010 0.000010 0.000010 0.006712 0.000010 0.000010 0.000010 0.000010 0.000010 0.000010 0.000010 0.000010 0.000010 0.000010 0.000010 0.019500 0.646984 0.000010 0.000010 0.000010 0.000010 0.000010 0.000010 0.000010 0.073959 0.000010 0.000010 0.000010 0.000010 0.007073 0.000010 0.000010 0.000010 0.000010 0.000010 0.000010 0.000010 0.010747
0.000010 0.000010 0.000010 0.040843 0.012720 0.000010 0.000010 0.000010 0.072107 0.000010 0.000010 0.015124 0.025918 0.000010 0.000010 0.000010 0.000010 0.000010 0.004025 0.000010 0.000010 0.000010 0.000010 0.011750 0.000010 0.005235 0.011161 0.000010 0.000010 0.000010 0.017830 0.000010 0.000010 0.000010 0.000010 0.000010 0.000010 0.009915 0.000010 0.655063 0.000010 0.000010 0.000010 0.000010 0.000010 0.000010 0.000010 0.047435 0.000010 0.000010 0.000010 0.000010 0.000010 0.000010 0.000010 0.000010 0.048340 0.000010 0.000010 0.000010 0.022076
0.000010 0.000010 0.000010 0.000010 0.000010 0.000010 0.000010 0.000010 0.000010 0.000010 0.000010 0.000010 0.000010 0.000010 0.000010 0.000010 0.000010 0.000010 0.000010 0.000010 0.000010 0.000010 0.000010 0.000010 0.000010 0.000010 0.000010 0.000010 0.000010 0.000010 0.000010 0.000010 0.000010 0.000010 0.000010 0.000010 0.000010 0.000010 0.000010 0.999400 0.000010 0.000010 0.000010 0.000010 0.000010 0.000010 0.000010 0.000010 0.000010 0.000010 0.000010 0.000010 0.000010 0.000010 0.000010 0.000010 0.000010 0.000010 0.000010 0.000010 0.000010
0.000010 0.000010 0.000010 0.000010 0.014744 0.000010 0.000010 0.000010 0.034738 0.000010 0.000010 0.000010 0.000010 0.000010 0.000010 0.000010 0.000010 0.000010 0.000010 0.000010 0.000010 0.000010 0.000010 0.000010 0.000010 0.000010 0.000010 0.000010 0.000010 0.000010 0.000010 0.000010 0.000010 0.000010 0.000010 0.000010 0.000010 0.000462 0.007121 0.934320 0.000295 0.000010 0.007251 0.000010 0.000010 0.000010 0.000010 0.000541 0.000010 0.000010 0.000010 0.000010 0.000010 0.000010 0.000010 0.000010 0.000010 0.000010 0.000010 0.000010 0.000010
0.000010 0.000010 0.000010 0.000010 0.000010 0.000010 0.000010 0.000010 0.000010 0.000010 0.000010 0.000010 0.000010 0.000010 0.000010 0.000010 0.000010 0.000010 0.000010 0.000010 0.000010 0.000010 0.000010 0.000010 0.000010 0.000010 0.000010 0.000010 0.000010 0.000010 0.000010 0.000010 0.000010 0.000010 0.000010 0.000010 0.000010 0.000010 0.000010 0.999400 0.000010 0.000010 0.000010 0.000010 0.000010 0.000010 0.000010 0.000010 0.000010 0.000010 0.000010 0.000010 0.000010 0.000010 0.000010 0.000010 0.000010 0.000010 0.000010 0.000010 0.000010
0.000010 0.000010 0.000010 0.000010 0.000010 0.000010 0.000010 0.000010 0.000010 0.000010 0.000010 0.000010 0.000010 0.000010 0.000010 0.000010 0.000010 0.000010 0.000010 0.000010 0.000010 0.000010 0.000010 0.000010 0.000010 0.000010 0.000010 0.000010 0.000010 0.000010 0.000010 0.000010 0.000010 0.000010 0.000010 0.000010 0.000010 0.000010 0.000010 0.999397 0.000010 0.000010 0.000010 0.000010 0.000010 0.000010 0.000010 0.000010 0.000010 0.000010 0.000010 0.000013 0.000010 0.000010 0.000010 0.000010 0.000010 0.000010 0.000010 0.000010 0.000010
0.000010 0.000010 0.000010 0.016179 0.045283 0.000010 0.000010 0.000010 0.042462 0.000010 0.000010 0.000010 0.000010 0.000010 0.000010 0.032160 0.000010 0.000010 0.000010 0.013228 0.000010 0.000010 0.000010 0.000010 0.000010 0.000010 0.000010 0.000010 0.000010 0.000745 0.006618 0.000010 0.000010 0.000010 0.000010 0.000010 0.000010 0.000010 0.000010 0.682086 0.000010 0.000010 0.000010 0.000010 0.000010 0.000010 0.000010 0.000010 0.000010 0.000010 0.000010 0.000010 0.000010 0.000010 0.000010 0.001196 0.125299 0.000010 0.000010 0.000010 0.034245
0.000010 0.000010 0.000010 0.015060 0.027060 0.000010 0.000010 0.000010 0.022986 0.000010 0.000960 0.000370 0.000010 0.000010 0.011178 0.000010 0.000010 0.000010 0.000010 0.000010 0.000010 0.000010 0.000010 0.000713 0.000010 0.000010 0.000010 0.000010 0.000010 0.000010 0.000010 0.000010 0.000010 0.000010 0.000010 0.000010 0.000010 0.000010 0.000010 0.785374 0.000010 0.000010 0.000010 0.000010 0.000010 0.000010 0.000010 0.041208 0.000010 0.000010 0.000010 0.000010 0.000010 0.005359 0.000010 0.000010 0.066936 0.000010 0.000010 0.000010 0.022305
0.000010 0.000010 0.014829 0.062676 0.016309 0.000010 0.000010 0.000010 0.035079 0.000010 0.000010 0.000010 0.000010 0.000010 0.000010 0.000010 0.000010 0.000010 0.000010 0.000010 0.000010 0.000010 0.000010 0.000010 0.000010 0.000010 0.000010 0.014363 0.000010 0.000010 0.000010 0.000010 0.000010 0.000010 0.000010 0.000010 0.000010 0.004562 0.000010 0.758080 0.000010 0.000010 0.000010 0.000010 0.000010 0.000010 0.000010 0.000010 0.000010 0.000010 0.000010 0.000010 0.000010 0.000010 0.000010 0.000010 0.059187 0.000010 0.000010 0.000010 0.034395
0.000010 0.000010 0.008720 0.000017 0.023657 0.000010 0.000010 0.000010 0.082207 0.000010 0.000010 0.020361 0.000010 0.000010 0.000010 0.000010 0.000010 0.000010 0.019056 0.008024 0.000010 0.006247 0.000010 0.000010 0.000010 0.000010 0.000010 0.052181 0.000010 0.000010 0.000019 0.000010 0.000010 0.000010 0.000010 0.000010 0.000010 0.003923 0.000010 0.672414 0.000010 0.000010 0.000010 0.000010 0.000010 0.000010 0.000010 0.022144 0.000010 0.002509 0.000010 0.000010 0.000010 0.000010 0.000010 0.003636 0.046108 0.000010 0.000010 0.000010 0.028338
0.000010 0.000010 0.014098 0.015992 0.024365 0.000010 0.000010 0.000010 0.080004 0.000010 0.000010 0.043990 0.000010 0.000010 0.000010 0.000010 0.000010 0.000010 0.000010 0.008694 0.000010 0.000010 0.000010 0.000010 0.000010 0.017235 0.000010 0.000010 0.000010 0.000010 0.000010 0.000010 0.000010 0.000010 0.000010 0.000010 0.000010 0.000010 0.011852 0.718248 0.000010 0.000010 0.000010 0.000010 0.000010 0.000010 0.000010 0.058156 0.006866 0.000010 0.000010 0.000010 0.000010 0.000010 0.000010 0.000010 0.000010 0.000010 0.000010 0.000010 0.000010
0.000010 0.000010 0.000010 0.002234 0.014480 0.000010 0.014684 0.000010 0.041758 0.000010 0.000010 0.029559 0.000010 0.000010 0.000010 0.007512 0.010821 0.000010 0.000010 0.000010 0.000010 0.038763 0.000010 0.004351 0.000010 0.000010 0.014722 0.022345 0.000010 0.000010 0.000010 0.000010 0.000010 0.000010 0.000010 0.000010 0.000010 0.000010 0.000010 0.669370 0.000010 0.000010 0.001034 0.000010 0.000010 0.000010 0.000010 0.051759 0.000010 0.012885 0.000010 0.000010 0.000010 0.000010 0.000010 0.000010 0.042692 0.000010 0.000010 0.000010 0.020592
0.000010 0.001403 0.000010 0.000010 0.000010 0.000010 0.000010 0.000010 0.000010 0.000010 0.000010 0.014990 0.000010 0.000010 0.000010 0.000010 0.000010 0.000010 0.037043 0.019834 0.000010 0.000010 0.000010 0.000010 0.000010 0.000010 0.000010 0.000010 0.000010 0.005209 0.000010 0.000010 0.000010 0.006477 0.000010 0.000010 0.000010 0.000010 0.006950 0.886645 0.000010 0.000010 0.000010 0.000010 0.000010 0.000010 0.000010 0.018509 0.000010 0.000010 0.000010 0.000010 0.000010 0.000010 0.000010 0.000010 0.000010 0.000010 0.000010 0.000010 0.002429
0.000010 0.000010 0.000010 0.000010 0.020089 0.000010 0.000010 0.000010 0.069337 0.000010 0.023425 0.000010 0.020837 0.000010 0.000010 0.000010 0.000010 0.000010 0.000010 0.006856 0.000010 0.021206 0.000010 0.000010 0.000010 0.000010 0.000010 0.000010 0.000010 0.000010 0.005422 0.000010 0.000010 0.000010 0.000010 0.000010 0.000010 0.016385 0.009365 0.757233 0.000010 0.000010 0.000010 0.000010 0.000010 0.000010 0.000010 0.025532 0.000010 0.000010 0.000010 0.000010 0.000010 0.023825 0.000010 0.000010 0.000010 0.000010 0.000010 0.000010 0.000010
0.000010 0.000010 0.010160 0.000010 0.000010 0.000010 0.000010 0.000010 0.000010 0.000010 0.000010 0.000010 0.000010 0.000010 0.000010 0.000010 0.000010 0.000010 0.009120 0.000010 0.000010 0.000010 0.000010 0.000010 0.000010 0.000010 0.000010 0.000010 0.000010 0.000010 0.000010 0.000010 0.000010 0.000010 0.000010 0.000010 0.000010 0.000010 0.001427 0.909457 0.000010 0.000010 0.000010 0.000010 0.000010 0.000010 0.000010 0.029761 0.000010 0.000010 0.000010 0.000010 0.000010 0.000010 0.000010 0.000010 0.039526 0.000010 0.000010 0.000010 0.000010
0.000010 0.000010 0.000010 0.000010 0.000010 0.000010 0.000010 0.000010 0.000010 0.000010 0.000010 0.000010 0.000010 0.000010 0.000010 0.000010 0.000010 0.000010 0.000010 0.000010 0.000010 0.000010 0.000010 0.000010 0.008047 0.000010 0.000010 0.000010 0.000010 0.000010 0.000010 0.000010 0.000010 0.000010 0.000010 0.000010 0.000010 0.000010 0.000010 0.990589 0.000784 0.000010 0.000010 0.000010 0.000010 0.000010 0.000010 0.000010 0.000010 0.000010 0.000010 0.000010 0.000010 0.000010 0.000010 0.000010 0.000010 0.000010 0.000010 0.000010 0.000010
0.000010 0.000010 0.000010 0.000010 0.000010 0.000010 0.000010 0.000010 0.000010 0.000010 0.999400 0.000010 0.000010 0.000010 0.000010 0.000010 0.000010 0.000010 0.000010 0.000010 0.000010 0.000010 0.000010 0.000010 0.000010 0.000010 0.000010 0.000010 0.000010 0.000010 0.000010 0.000010 0.000010 0.000010 0.000010 0.000010 0.000010 0.000010 0.000010 0.000010 0.000010 0.000010 0.000010 0.000010 0.000010 0.000010 0.000010 0.000010 0.000010 0.000010 0.000010 0.000010 0.000010 0.000010 0.000010 0.000010 0.000010 0.000010 0.000010 0.000010 0.000010
0.000010 0.000010 0.000010 0.000875 0.000010 0.000010 0.000010 0.000010 0.000010 0.000010 0.790844 0.000010 0.000010 0.000010 0.000010 0.000010 0.000010 0.000010 0.000010 0.000010 0.000010 0.000010 0.000010 0.000010 0.001998 0.048228 0.000010 0.000010 0.000010 0.000010 0.000010 0.000010 0.000010 0.000010 0.000010 0.058466 0.000010 0.000010 0.000010 0.000010 0.000010 0.000010 0.000010 0.000010 0.000010 0.000010 0.000010 0.020834 0.000010 0.050694 0.000836 0.000010 0.000010 0.000010 0.000010 0.000010 0.026705 0.000010 0.000010 0.000010 0.000010
0.000010 0.000010 0.000010 0.000010 0.000010 0.000010 0.000010 0.000010 0.000010 0.000010 0.999400 0.000010 0.000010 0.000010 0.000010 0.000010 0.000010 0.000010 0.000010 0.000010 0.000010 0.000010 0.000010 0.000010 0.000010 0.000010 0.000010 0.000010 0.000010 0.000010 0.000010 0.000010 0.000010 0.000010 0.000010 0.000010 0.000010 0.000010 0.000010 0.000010 0.000010 0.000010 0.000010 0.000010 0.000010 0.000010 0.000010 0.000010 0.000010 0.000010 0.000010 0.000010 0.000010 0.000010 0.000010 0.000010 0.000010 0.000010 0.000010 0.000010 0.000010
0.000010 0.000010 0.000010 0.000010 0.000010 0.000010 0.000010 0.000010 0.002837 0.003456 0.792860 0.009959 0.000010 0.000010 0.000010 0.000010 0.000010 0.000010 0.030991 0.016618 0.000010 0.001415 0.000010 0.005602 0.000010 0.000010 0.000010 0.000010 0.000010 0.000010 0.006738 0.000010 0.000010 0.000010 0.000010 0.015667 0.000010 0.000010 0.000010 0.000010 0.000010 0.000010 0.000010 0.000010 0.000010 0.000010 0.000010 0.000010 0.000010 0.000010 0.000010 0.000010 0.055557 0.000010 0.000010 0.000010 0.049867 0.000010 0.000010 0.005055 0.002910
0.000010 0.000010 0.000010 0.000010 0.000010 0.000010 0.000010 0.000010 0.000010 0.000010 0.898290 0.000010 0.013135 0.000010 0.000010 0.000010 0.000010 0.000010 0.000010 0.067647 0.000010 0.000010 0.000010 0.000010 0.000010 0.000010 0.013833 0.000010 0.000010 0.000010 0.000010 0.000010 0.000010 0.000010 0.000010 0.000010 0.000010 0.000010 0.000928 0.000010 0.000010 0.000010 0.000010 0.000010 0.000010 0.000010 0.000010 0.000010 0.000010 0.000010 0.000010 0.005617 0.000010 0.000010 0.000010 0.000010 0.000010 0.000010 0.000010 0.000010 0.000010
0.000010 0.000010 0.000010 0.027027 0.000010 0.000010 0.000010 0.000010 0.001577 0.000010 0.878383 0.000010 0.000010 0.000010 0.000010 0.000287 0.000010 0.000010 0.000010 0.069698 0.000010 0.000010 0.000010 0.009549 0.000010 0.000010 0.000010 0.000010 0.000010 0.000010 0.000010 0.000010 0.000010 0.002193 0.000010 0.000010 0.000010 0.000010 0.000010 0.000010 0.000153 0.000010 0.000010 0.000010 0.000010 0.000010 0.000010 0.010033 0.000010 0.000010 0.000010 0.000010 0.000010 0.000010 0.000010 0.000010 0.000010 0.000010 0.000010 0.000010 0.000589
0.000010 0.000010 0.018881 0.000010 0.000010 0.000010 0.000010 0.000010 0.000010 0.000010 0.831992 0.000010 0.000010 0.000010 0.000010 0.020797 0.002931 0.000010 0.000010 0.112608 0.000010 0.000010 0.000010 0.000010 0.000010 0.000010 0.000010 0.000010 0.000010 0.000010 0.000010 0.000010 0.000010 0.012242 0.000010 0.000010 0.000010 0.000010 0.000010 0.000010 0.000010 0.000010 0.000010 0.000010 0.000010 0.000010 0.000010 0.000010 0.000010 0.000010 0.000010 0.000010 0.000010 0.000010 0.000010 0.000010 0.000010 0.000010 0.000010 0.000010 0.000010
0.000010 0.000010 0.048667 0.000010 0.000010 0.000010 0.000010 0.000010 0.000010 0.004186 0.876564 0.000010 0.000010 0.000010 0.000010 0.008172 0.000010 0.000010 0.000010 0.013167 0.000010 0.005797 0.000010 0.000010 0.000010 0.000010 0.000010 0.006448 0.000010 0.000010 0.000010 0.000010 0.000010 0.002660 0.000010 0.033819 0.000010 0.000010 0.000010 0.000010 0.000010 0.000010 0.000010 0.000010 0.000010 0.000010 0.000010 0.000010 0.000010 0.000010 0.000010 0.000010 0.000010 0.000010 0.000010 0.000010 0.000010 0.000010 0.000010 0.000010 0.000010
0.000010 0.000010 0.000010 0.000010 0.000010 0.000010 0.000010 0.000010 0.000010 0.000010 0.901062 0.005859 0.000010 0.000010 0.000010 0.000010 0.004244 0.000010 0.000010 0.026260 0.000010 0.000010 0.000010 0.000010 0.000010 0.000010 0.000010 0.000010 0.000010 0.000010 0.000010 0.000010 0.000010 0.000010 0.000010 0.048464 0.000010 0.007156 0.000010 0.000010 0.006415 0.000010 0.000010 0.000010 0.000010 0.000010 0.000010 0.000010 0.000010 0.000010 0.000010 0.000010 0.000010 0.000010 0.000010 0.000010 0.000010 0.000010 0.000010 0.000010 0.000010
0.000010 0.000010 0.007252 0.000010 0.000010 0.000010 0.000010 0.000010 0.000010 0.000010 0.928954 0.000010 0.000010 0.000010 0.000010 0.000010 0.000010 0.000010 0.000010 0.035776 0.000010 0.000010 0.000010 0.000010 0.000010 0.000010 0.005936 0.000010 0.000010 0.000010 0.009509 0.000010 0.000010 0.000010 0.000010 0.006681 0.000010 0.000010 0.000010 0.000010 0.000010 0.000010 0.000010 0.000010 0.000010 0.000010 0.000010 0.000010 0.000010 0.000010 0.000010 0.000010 0.000010 0.000010 0.000010 0.005352 0.000010 0.000010 0.000010 0.000010 0.000010
0.000010 0.000010 0.046230 0.000010 0.000010 0.000010 0.009335 0.000010 0.000010 0.000010 0.757458 0.004512 0.003009 0.000010 0.000010 0.002057 0.000010 0.000010 0.000010 0.110165 0.000010 0.000010 0.000010 0.000010 0.000010 0.000010 0.000010 0.000010 0.000010 0.000010 0.034190 0.000010 0.000010 0.000010 0.000010 0.000010 0.000010 0.000010 0.012367 0.000010 0.000010 0.000010 0.000010 0.000010 0.000010 0.000010 0.000010 0.014549 0.000010 0.000010 0.000010 0.000010 0.000010 0.000010 0.000010 0.000010 0.000010 0.000010 0.000010 0.000010 0.005628
0.000010 0.000010 0.000010 0.000010 0.000010 0.000010 0.000010 0.000010 0.000010 0.000524 0.992176 0.000010 0.000010 0.000010 0.000010 0.000010 0.000010 0.000010 0.000010 0.001718 0.000010 0.000010 0.000010 0.000010 0.000010 0.000010 0.003660 0.000010 0.000010 0.000010 0.000010 0.000010 0.000010 0.000010 0.000010 0.001362 0.000010 0.000010 0.000010 0.000010 0.000010 0.000010 0.000010 0.000010 0.000010 0.000010 0.000010 0.000010 0.000010 0.000010 0.000010 0.000010 0.000010 0.000010 0.000010 0.000010 0.000010 0.000010 0.000010 0.000010 0.000010
0.000010 0.000010 0.000010 0.000010 0.000010 0.000010 0.000010 0.000010 0.000010 0.000010 0.967411 0.000010 0.000010 0.000010 0.000010 0.000010 0.000010 0.000010 0.000010 0.000010 0.000010 0.000010 0.000010 0.000010 0.000010 0.000010 0.000010 0.000010 0.000010 0.000010 0.000010 0.000010 0.000010 0.000010 0.000010 0.031999 0.000010 0.000010 0.000010 0.000010 0.000010 0.000010 0.000010 0.000010 0.000010 0.000010 0.000010 0.000010 0.000010 0.000010 0.000010 0.000010 0.000010 0.000010 0.000010 0.000010 0.000010 0.000010 0.000010 0.000010 0.000010
0.000010 0.000010 0.000010 0.000010 0.000010 0.000010 0.000010 0.000010 0.000010 0.000010 0.994585 0.000010 0.000010 0.000010 0.000010 0.000010 0.000010 0.000010 0.000010 0.004825 0.000010 0.000010 0.000010 0.000010 0.000010 0.000010 0.000010 0.000010 0.000010 0.000010 0.000010 0.000010 0.000010 0.000010 0.000010 0.000010 0.000010 0.000010 0.000010 0.000010 0.000010 0.000010 0.000010 0.000010 0.000010 0.000010 0.000010 0.000010 0.000010 0.000010 0.000010 0.000010 0.000010 0.000010 0.000010 0.000010 0.000010 0.000010 0.000010 0.000010 0.000010
0.000010 0.000010 0.000010 0.000010 0.000010 0.000010 0.000010 0.000010 0.000010 0.000010 0.887488 0.000010 0.000010 0.000010 0.000010 0.005173 0.000010 0.000010 0.000010 0.057143 0.000010 0.000010 0.000010 0.000010 0.000010 0.000010 0.000010 0.000010 0.000010 0.000010 0.000010 0.000010 0.000010 0.000010 0.000010 0.021996 0.000010 0.000010 0.000010 0.008625 0.000010 0.000010 0.000010 0.000010 0.000010 0.000010 0.000010 0.000010 0.000010 0.000010 0.000010 0.000010 0.000010 0.000010 0.000010 0.000010 0.000010 0.000010 0.000010 0.000010 0.019024
0.000010 0.000010 0.000010 0.000010 0.000010 0.000010 0.000010 0.000010 0.000010 0.000010 0.999400 0.000010 0.000010 0.000010 0.000010 0.000010 0.000010 0.000010 0.000010 0.000010 0.000010 0.000010 0.000010 0.000010 0.000010 0.000010 0.000010 0.000010 0.000010 0.000010 0.000010 0.000010 0.000010 0.000010 0.000010 0.000010 0.000010 0.000010 0.000010 0.000010 0.000010 0.000010 0.000010 0.000010 0.000010 0.000010 0.000010 0.000010 0.000010 0.000010 0.000010 0.000010 0.000010 0.000010 0.000010 0.000010 0.000010 0.000010 0.000010 0.000010 0.000010
0.000010 0.000010 0.000010 0.004996 0.000010 0.000010 0.000010 0.000010 0.000010 0.006926 0.785231 0.000010 0.000010 0.000010 0.000010 0.031715 0.000010 0.000010 0.000010 0.068456 0.000010 0.000010 0.000010 0.000010 0.000010 0.000010 0.000010 0.013712 0.000010 0.000010 0.000010 0.000010 0.000010 0.000010 0.000010 0.042227 0.000010 0.010617 0.000010 0.000010 0.000010 0.000010 0.000010 0.000010 0.000010 0.000010 0.000010 0.000557 0.008874 0.000010 0.000010 0.000010 0.000010 0.024173 0.000010 0.000010 0.000010 0.000010 0.000010 0.000010 0.002026
0.000010 0.000010 0.000010 0.000010 0.000010 0.000010 0.000010 0.000010 0.000010 0.000010 0.927506 0.000010 0.000010 0.000010 0.000010 0.000010 0.000010 0.000010 0.000010 0.000582 0.000010 0.000010 0.000010 0.000010 0.000010 0.000010 0.000010 0.000010 0.000010 0.000010 0.000010 0.000010 0.000010 0.000010 0.000010 0.071332 0.000010 0.000010 0.000010 0.000010 0.000010 0.000010 0.000010 0.000010 0.000010 0.000010 0.000010 0.000010 0.000010 0.000010 0.000010 0.000010 0.000010 0.000010 0.000010 0.000010 0.000010 0.000010 0.000010 0.000010 0.000010
0.000010 0.000010 0.012218 0.000010 0.010620 0.000010 0.000010 0.000010 0.000010 0.000010 0.805755 0.000010 0.000010 0.000010 0.000010 0.000010 0.004437 0.000010 0.008486 0.070172 0.000010 0.000010 0.000010 0.011814 0.000010 0.000010 0.000010 0.024813 0.000010 0.000010 0.000010 0.000010 0.000010 0.000010 0.000010 0.020690 0.000010 0.009030 0.000010 0.000010 0.000010 0.000010 0.002213 0.000010 0.000010 0.000010 0.000010 0.019262 0.000010 0.000010 0.000010 0.000010 0.000010 0.000010 0.000010 0.000010 0.000010 0.000010 0.000010 0.000010 0.000010
0.000010 0.000010 0.000010 0.000010 0.000010 0.000010 0.000010 0.000010 0.000010 0.000010 0.980877 0.000010 0.000010 0.000010 0.004615 0.000010 0.000010 0.000010 0.000010 0.000010 0.000010 0.000010 0.000010 0.000010 0.000010 0.000010 0.000010 0.000010 0.000010 0.000010 0.000010 0.000010 0.000010 0.000010 0.000010 0.013928 0.000010 0.000010 0.000010 0.000010 0.000010 0.000010 0.000010 0.000010 0.000010 0.000010 0.000010 0.000010 0.000010 0.000010 0.000010 0.000010 0.000010 0.000010 0.000010 0.000010 0.000010 0.000010 0.000010 0.000010 0.000010
0.000010 0.000010 0.347430 0.033477 0.000010 0.000010 0.029560 0.000010 0.000010 0.026079 0.050175 0.000010 0.000010 0.000010 0.000010 0.346356 0.000010 0.000010 0.007922 0.000010 0.000010 0.010361 0.000010 0.025485 0.000010 0.000010 0.028673 0.042546 0.000010 0.000010 0.002872 0.000010 0.000010 0.000010 0.000010 0.002703 0.000010 0.006003 0.000010 0.006779 0.000010 0.000010 0.000010 0.000010 0.000010 0.000010 0.000010 0.011019 0.000010 0.000010 0.000010 0.013480 0.000010 0.008650 0.000010 0.000010 0.000010 0.000010 0.000010 0.000010 0.000010
0.000010 0.000010 0.000010 0.000010 0.000010 0.000010 0.000010 0.000010 0.000010 0.000010 0.000010 0.000010 0.000010 0.000010 0.000010 0.999397 0.000010 0.000010 0.000010 0.000010 0.000010 0.000010 0.000010 0.000010 0.000010 0.000010 0.000010 0.000010 0.000010 0.000010 0.000010 0.000010 0.000010 0.000010 0.000010 0.000010 0.000010 0.000010 0.000010 0.000010 0.000010 0.000010 0.000010 0.000010 0.000010 0.000010 0.000010 0.000010 0.000010 0.000013 0.000010 0.000010 0.000010 0.000010 0.000010 0.000010 0.000010 0.000010 0.000010 0.000010 0.000010
0.000010 0.000010 0.399336 0.000010 0.000010 0.000010 0.000010 0.000010 0.000010 0.000010 0.000010 0.000010 0.000010 0.000010 0.000010 0.590267 0.000010 0.000010 0.000010 0.000010 0.000010 0.000010 0.000010 0.000010 0.000010 0.000010 0.000010 0.000010 0.000010 0.000010 0.000010 0.000010 0.000010 0.000010 0.000010 0.000010 0.000010 0.008454 0.000010 0.000010 0.000010 0.000010 0.000010 0.000010 0.000010 0.000010 0.000010 0.000010 0.000010 0.000010 0.000010 0.000010 0.000010 0.000010 0.000010 0.000010 0.000010 0.000010 0.000010 0.000010 0.001373
0.000010 0.000010 0.380963 0.012020 0.000010 0.000010 0.000010 0.000010 0.000014 0.000010 0.000010 0.000010 0.000010 0.000010 0.000010 0.578917 0.000010 0.000010 0.000010 0.002632 0.000010 0.000010 0.000010 0.000010 0.000010 0.000010 0.000010 0.000010 0.000010 0.000010 0.000010 0.000010 0.000010 0.003778 0.000010 0.008401 0.000010 0.000010 0.000010 0.000010 0.000010 0.000010 0.000010 0.000010 0.000010 0.000010 0.000010 0.012746 0.000010 0.000010 0.000010 0.000010 0.000010 0.000010 0.000010 0.000010 0.000010 0.000010 0.000010 0.000010 0.000010
0.000010 0.000010 0.440090 0.000010 0.000010 0.000010 0.000010 0.000010 0.000010 0.000010 0.000010 0.000010 0.007643 0.000010 0.000010 0.487540 0.000010 0.000010 0.000010 0.000010 0.000010 0.007749 0.000010 0.012926 0.000010 0.000010 0.026709 0.000010 0.000010 0.000010 0.003516 0.000010 0.000010 0.000010 0.000010 0.000010 0.000010 0.000010 0.013296 0.000010 0.000010 0.000010 0.000010 0.000010 0.000010 0.000010 0.000010 0.000010 0.000010 0.000010 0.000010 0.000010 0.000010 0.000010 0.000010 0.000010 0.000010 0.000010 0.000010 0.000010 0.000010
0.000010 0.000010 0.999400 0.000010 0.000010 0.000010 0.000010 0.000010 0.000010 0.000010 0.000010 0.000010 0.000010 0.000010 0.000010 0.000010 0.000010 0.000010 0.000010 0.000010 0.000010 0.000010 0.000010 0.000010 0.000010 0.000010 0.000010 0.000010 0.000010 0.000010 0.000010 0.000010 0.000010 0.000010 0.000010 0.000010 0.000010 0.000010 0.000010 0.000010 0.000010 0.000010 0.000010 0.000010 0.000010 0.000010 0.000010 0.000010 0.000010 0.000010 0.000010 0.000010 0.000010 0.000010 0.000010 0.000010 0.000010 0.000010 0.000010 0.000010 0.000010
0.000010 0.000010 0.999400 0.000010 0.000010 0.000010 0.000010 0.000010 0.000010 0.000010 0.000010 0.000010 0.000010 0.000010 0.000010 0.000010 0.000010 0.000010 0.000010 0.000010 0.000010 0.000010 0.000010 0.000010 0.000010 0.000010 0.000010 0.000010 0.000010 0.000010 0.000010 0.000010 0.000010 0.000010 0.000010 0.000010 0.000010 0.000010 0.000010 0.000010 0.000010 0.000010 0.000010 0.000010 0.000010 0.000010 0.000010 0.000010 0.000010 0.000010 0.000010 0.000010 0.000010 0.000010 0.000010 0.000010 0.000010 0.000010 0.000010 0.000010 0.000010
0.000010 0.000010 0.000015 0.000010 0.000010 0.000010 0.000010 0.000010 0.000010 0.000010 0.000010 0.000010 0.000010 0.000010 0.000010 0.999395 0.000010 0.000010 0.000010 0.000010 0.000010 0.000010 0.000010 0.000010 0.000010 0.000010 0.000010 0.000010 0.000010 0.000010 0.000010 0.000010 0.000010 0.000010 0.000010 0.000010 0.000010 0.000010 0.000010 0.000010 0.000010 0.000010 0.000010 0.000010 0.000010 0.000010 0.000010 0.000010 0.000010 0.000010 0.000010 0.000010 0.000010 0.000010 0.000010 0.000010 0.000010 0.000010 0.000010 0.000010 0.000010
0.000010 0.000010 0.000010 0.000010 0.000010 0.000010 0.000010 0.000010 0.000010 0.000010 0.000010 0.000010 0.000010 0.000010 0.000010 0.999400 0.000010 0.000010 0.000010 0.000010 0.000010 0.000010 0.000010 0.000010 0.000010 0.000010 0.000010 0.000010 0.000010 0.000010 0.000010 0.000010 0.000010 0.000010 0.000010 0.000010 0.000010 0.000010 0.000010 0.000010 0.000010 0.000010 0.000010 0.000010 0.000010 0.000010 0.000010 0.000010 0.000010 0.000010 0.000010 0.000010 0.000010 0.000010 0.000010 0.000010 0.000010 0.000010 0.000010 0.000010 0.000010
0.000010 0.000010 0.000015 0.000010 0.000010 0.000010 0.000010 0.000010 0.000010 0.000010 0.000010 0.000010 0.000010 0.000010 0.000010 0.999395 0.000010 0.000010 0.000010 0.000010 0.000010 0.000010 0.000010 0.000010 0.000010 0.000010 0.000010 0.000010 0.000010 0.000010 0.000010 0.000010 0.000010 0.000010 0.000010 0.000010 0.000010 0.000010 0.000010 0.000010 0.000010 0.000010 0.000010 0.000010 0.000010 0.000010 0.000010 0.000010 0.000010 0.000010 0.000010 0.000010 0.000010 0.000010 0.000010 0.000010 0.000010 0.000010 0.000010 0.000010 0.000010
0.000010 0.000010 0.999400 0.000010 0.000010 0.000010 0.000010 0.000010 0.000010 0.000010 0.000010 0.000010 0.000010 0.000010 0.000010 0.000010 0.000010 0.000010 0.000010 0.000010 0.000010 0.000010 0.000010 0.000010 0.000010 0.000010 0.000010 0.000010 0.000010 0.000010 0.000010 0.000010 0.000010 0.000010 0.000010 0.000010 0.000010 0.000010 0.000010 0.000010 0.000010 0.000010 0.000010 0.000010 0.000010 0.000010 0.000010 0.000010 0.000010 0.000010 0.000010 0.000010 0.000010 0.000010 0.000010 0.000010 0.000010 0.000010 0.000010 0.000010 0.000010
0.000010 0.000010 0.361381 0.000010 0.019785 0.000010 0.017651 0.000010 0.011737 0.012782 0.011677 0.013937 0.000010 0.000010 0.037467 0.411404 0.000010 0.000010 0.000010 0.000010 0.000010 0.000010 0.000010 0.024778 0.000010 0.000010 0.000010 0.042835 0.000010 0.000010 0.000010 0.000010 0.000010 0.000010 0.000010 0.000010 0.000010 0.000010 0.000010 0.003288 0.002044 0.000010 0.000010 0.000010 0.000010 0.000010 0.000010 0.000010 0.000010 0.000010 0.000010 0.000010 0.000010 0.019878 0.000010 0.000010 0.005234 0.000010 0.000010 0.000010 0.003672
0.000010 0.000010 0.000010 0.000010 0.000010 0.000010 0.000010 0.000010 0.000010 0.000010 0.000010 0.000010 0.000010 0.000010 0.000010 0.999400 0.000010 0.000010 0.000010 0.000010 0.000010 0.000010 0.000010 0.000010 0.000010 0.000010 0.000010 0.000010 0.000010 0.000010 0.000010 0.000010 0.000010 0.000010 0.000010 0.000010 0.000010 0.000010 0.000010 0.000010 0.000010 0.000010 0.000010 0.000010 0.000010 0.000010 0.000010 0.000010 0.000010 0.000010 0.000010 0.000010 0.000010 0.000010 0.000010 0.000010 0.000010 0.000010 0.000010 0.000010 0.000010
0.000010 0.000010 0.999400 0.000010 0.000010 0.000010 0.000010 0.000010 0.000010 0.000010 0.000010 0.000010 0.000010 0.000010 0.000010 0.000010 0.000010 0.000010 0.000010 0.000010 0.000010 0.000010 0.000010 0.000010 0.000010 0.000010 0.000010 0.000010 0.000010 0.000010 0.000010 0.000010 0.000010 0.000010 0.000010 0.000010 0.000010 0.000010 0.000010 0.000010 0.000010 0.000010 0.000010 0.000010 0.000010 0.000010 0.000010 0.000010 0.000010 0.000010 0.000010 0.000010 0.000010 0.000010 0.000010 0.000010 0.000010 0.000010 0.000010 0.000010 0.000010
0.000010 0.000010 0.999400 0.000010 0.000010 0.000010 0.000010 0.000010 0.000010 0.000010 0.000010 0.000010 0.000010 0.000010 0.000010 0.000010 0.000010 0.000010 0.000010 0.000010 0.000010 0.000010 0.000010 0.000010 0.000010 0.000010 0.000010 0.000010 0.000010 0.000010 0.000010 0.000010 0.000010 0.000010 0.000010 0.000010 0.000010 0.000010 0.000010 0.000010 0.000010 0.000010 0.000010 0.000010 0.000010 0.000010 0.000010 0.000010 0.000010 0.000010 0.000010 0.000010 0.000010 0.000010 0.000010 0.000010 0.000010 0.000010 0.000010 0.000010 0.000010
0.000010 0.000010 0.999400 0.000010 0.000010 0.000010 0.000010 0.000010 0.000010 0.000010 0.000010 0.000010 0.000010 0.000010 0.000010 0.000010 0.000010 0.000010 0.000010 0.000010 0.000010 0.000010 0.000010 0.000010 0.000010 0.000010 0.000010 0.000010 0.000010 0.000010 0.000010 0.000010 0.000010 0.000010 0.000010 0.000010 0.000010 0.000010 0.000010 0.000010 0.000010 0.000010 0.000010 0.000010 0.000010 0.000010 0.000010 0.000010 0.000010 0.000010 0.000010 0.000010 0.000010 0.000010 0.000010 0.000010 0.000010 0.000010 0.000010 0.000010 0.000010
0.000010 0.000010 0.000010 0.000010 0.000010 0.000010 0.000010 0.000010 0.000010 0.000010 0.000010 0.000010 0.000010 0.000010 0.000010 0.999400 0.000010 0.000010 0.000010 0.000010 0.000010 0.000010 0.000010 0.000010 0.000010 0.000010 0.000010 0.000010 0.000010 0.000010 0.000010 0.000010 0.000010 0.000010 0.000010 0.000010 0.000010 0.000010 0.000010 0.000010 0.000010 0.000010 0.000010 0.000010 0.000010 0.000010 0.000010 0.000010 0.000010 0.000010 0.000010 0.000010 0.000010 0.000010 0.000010 0.000010 0.000010 0.000010 0.000010 0.000010 0.000010
0.000010 0.000010 0.399498 0.000010 0.000010 0.000010 0.000010 0.000010 0.000010 0.000010 0.005727 0.000010 0.000010 0.000010 0.000010 0.591633 0.000010 0.000010 0.000010 0.002571 0.000010 0.000010 0.000010 0.000010 0.000010 0.000010 0.000010 0.000010 0.000010 0.000010 0.000010 0.000010 0.000010 0.000010 0.000010 0.000010 0.000010 0.000010 0.000010 0.000010 0.000010 0.000010 0.000010 0.000010 0.000010 0.000010 0.000010 0.000010 0.000010 0.000010 0.000010 0.000010 0.000010 0.000010 0.000010 0.000010 0.000010 0.000010 0.000010 0.000010 0.000010
0.000010 0.000010 0.999400 0.000010 0.000010 0.000010 0.000010 0.000010 0.000010 0.000010 0.000010 0.000010 0.000010 0.000010 0.000010 0.000010 0.000010 0.000010 0.000010 0.000010 0.000010 0.000010 0.000010 0.000010 0.000010 0.000010 0.000010 0.000010 0.000010 0.000010 0.000010 0.000010 0.000010 0.000010 0.000010 0.000010 0.000010 0.000010 0.000010 0.000010 0.000010 0.000010 0.000010 0.000010 0.000010 0.000010 0.000010 0.000010 0.000010 0.000010 0.000010 0.000010 0.000010 0.000010 0.000010 0.000010 0.000010 0.000010 0.000010 0.000010 0.000010
0.000010 0.000010 0.504333 0.000010 0.000010 0.000010 0.000010 0.000010 0.002902 0.000010 0.003414 0.000010 0.000010 0.000010 0.006255 0.415405 0.000010 0.000010 0.000010 0.000010 0.000010 0.000010 0.000010 0.021273 0.000010 0.000010 0.016035 0.018048 0.000010 0.000010 0.000010 0.000010 0.000010 0.000010 0.000010 0.000010 0.000010 0.000010 0.002456 0.000010 0.000010 0.000010 0.000010 0.000010 0.000010 0.000010 0.000010 0.000010 0.000010 0.000010 0.000010 0.000010 0.000010 0.000010 0.000010 0.000010 0.000010 0.000010 0.000010 0.000010 0.009368
0.000010 0.000010 0.040029 0.180916 0.081237 0.000010 0.003758 0.000010 0.099965 0.000010 0.000010 0.042616 0.016999 0.000010 0.000010 0.028715 0.005909 0.000010 0.000010 0.000010 0.000010 0.000010 0.000010 0.030452 0.000010 0.149466 0.026640 0.148494 0.000010 0.000010 0.011459 0.000010 0.000010 0.000010 0.000010 0.000010 0.000010 0.000010 0.005249 0.003528 0.000360 0.000010 0.000010 0.000010 0.000010 0.000010 0.000010 0.022170 0.000010 0.034247 0.000010 0.000010 0.000010 0.021074 0.000010 0.000014 0.000010 0.000010 0.000010 0.000010 0.046310
0.000010 0.000010 0.010344 0.216565 0.065907 0.000010 0.032498 0.000010 0.035381 0.000010 0.000010 0.065327 0.006664 0.000010 0.025174 0.026617 0.008017 0.000010 0.000010 0.000010 0.000010 0.000010 0.000010 0.010599 0.000010 0.128371 0.032376 0.133271 0.000010 0.000010 0.023314 0.000010 0.000010 0.001024 0.000010 0.000010 0.000010 0.000010 0.030597 0.017205 0.000010 0.000010 0.000010 0.000010 0.000010 0.000010 0.000010 0.025741 0.000010 0.056905 0.000010 0.000010 0.000108 0.019530 0.000010 0.000010 0.000010 0.000010 0.000010 0.000010 0.028084
0.000010 0.000010 0.007886 0.170423 0.079715 0.000010 0.006654 0.000010 0.064672 0.016518 0.000010 0.074710 0.022882 0.000010 0.000897 0.023520 0.000010 0.000010 0.016687 0.000010 0.000010 0.000010 0.000010 0.022332 0.000010 0.143625 0.041350 0.098034 0.000010 0.000010 0.027704 0.000010 0.000010 0.000010 0.000010 0.000010 0.000010 0.014685 0.014297 0.020204 0.000010 0.000010 0.000010 0.000010 0.000010 0.000010 0.000010 0.034235 0.000010 0.047947 0.000010 0.002070 0.006933 0.016920 0.000010 0.012827 0.000010 0.000010 0.000010 0.005520 0.006412
0.000010 0.000010 0.019559 0.209010 0.077300 0.000010 0.012986 0.000010 0.032860 0.002050 0.000010 0.113080 0.000444 0.000010 0.000010 0.010605 0.008893 0.000010 0.000010 0.000010 0.000010 0.018031 0.000010 0.026596 0.000010 0.145876 0.036225 0.142954 0.000010 0.000010 0.019967 0.000010 0.000010 0.000010 0.000010 0.000010 0.000010 0.000010 0.014527 0.000010 0.000010 0.000010 0.000010 0.000010 0.000010 0.000010 0.000010 0.000010 0.000010 0.044112 0.000010 0.002914 0.000010 0.023427 0.000010 0.000010 0.009854 0.000010 0.000010 0.000010 0.028340
0.000010 0.000010 0.015468 0.197804 0.043038 0.000010 0.000010 0.000010 0.072527 0.013848 0.000010 0.086775 0.035249 0.000010 0.000010 0.021409 0.027398 0.000010 0.000010 0.000010 0.000010 0.007354 0.000010 0.002523 0.000010 0.122895 0.019748 0.151253 0.000010 0.000010 0.022401 0.000010 0.000010 0.003026 0.000010 0.000010 0.000010 0.000010 0.020945 0.027930 0.000010 0.000010 0.000010 0.000010 0.000010 0.000010 0.000010 0.030640 0.000010 0.043437 0.000010 0.000010 0.000010 0.006481 0.000010 0.002009 0.000010 0.000010 0.000010 0.000010 0.025462
0.000010 0.000010 0.021718 0.209893 0.093131 0.000010 0.012130 0.000010 0.013137 0.002305 0.000010 0.070236 0.007992 0.000010 0.000010 0.001384 0.020472 0.000010 0.019893 0.000010 0.000010 0.000010 0.000010 0.030575 0.000010 0.137801 0.021232 0.125342 0.000010 0.000010 0.012200 0.000010 0.000010 0.000010 0.000010 0.000010 0.000010 0.000010 0.014082 0.006081 0.000010 0.000010 0.000010 0.000010 0.000010 0.000010 0.000010 0.042134 0.000010 0.038433 0.000010 0.000010 0.000010 0.043335 0.000010 0.000010 0.000010 0.000010 0.000010 0.000010 0.056102
0.000010 0.000010 0.005161 0.217539 0.045640 0.000010 0.024959 0.000010 0.065598 0.000010 0.000010 0.076056 0.004596 0.000010 0.000010 0.021841 0.028245 0.000010 0.016548 0.000010 0.000010 0.000010 0.000010 0.024383 0.000010 0.115510 0.029127 0.129616 0.000010 0.000010 0.018106 0.000010 0.000010 0.000010 0.000010 0.000010 0.000010 0.010225 0.024531 0.005639 0.000010 0.000010 0.000010 0.000010 0.000010 0.000010 0.000010 0.031145 0.003966 0.040631 0.000010 0.009289 0.000010 0.019932 0.000010 0.000010 0.000010 0.000010 0.000010 0.000010 0.031346
0.000010 0.000010 0.026561 0.212555 0.072313 0.000010 0.003533 0.000010 0.102447 0.011072 0.000010 0.074428 0.006578 0.000010 0.009825 0.020492 0.002777 0.000010 0.000010 0.000010 0.000010 0.000010 0.000010 0.021912 0.000010 0.119197 0.033315 0.129095 0.000010 0.000010 0.000010 0.000010 0.000010 0.000010 0.000010 0.000010 0.000010 0.002293 0.000010 0.018564 0.000010 0.000010 0.000010 0.000010 0.000010 0.000010 0.000010 0.004751 0.000010 0.044822 0.000010 0.000010 0.000010 0.017340 0.000010 0.022125 0.000010 0.000010 0.000010 0.002242 0.041383
0.000010 0.000010 0.013187 0.199230 0.098686 0.000010 0.000010 0.000010 0.070644 0.017130 0.000010 0.057488 0.030927 0.000010 0.000010 0.000836 0.000010 0.000010 0.000010 0.008785 0.000010 0.000010 0.000010 0.014901 0.000010 0.140185 0.041459 0.134751 0.000010 0.000010 0.027597 0.000010 0.000010 0.000010 0.000010 0.000010 0.000010 0.000010 0.010209 0.000010 0.000010 0.000010 0.000010 0.000010 0.000010 0.000010 0.000010 0.041178 0.000010 0.030246 0.000010 0.000010 0.000010 0.009854 0.000010 0.026704 0.000010 0.000010 0.000010 0.000846 0.024756
0.000010 0.000010 0.047276 0.195092 0.065426 0.000010 0.000010 0.000010 0.068824 0.001240 0.000010 0.059269 0.007008 0.000010 0.017877 0.000010 0.000010 0.000010 0.007501 0.000010 0.000010 0.005250 0.000010 0.000010 0.000010 0.147353 0.026007 0.138443 0.000010 0.000010 0.017705 0.000010 0.000010 0.000612 0.000010 0.000010 0.000010 0.000010 0.031677 0.006501 0.000010 0.000010 0.000010 0.000010 0.000010 0.000010 0.000010 0.028820 0.000010 0.053098 0.000010 0.002391 0.000010 0.033720 0.000010 0.003852 0.000010 0.000010 0.000010 0.000010 0.034676
0.000010 0.000010 0.012443 0.222109 0.065452 0.000010 0.000010 0.000010 0.012416 0.016926 0.000010 0.102034 0.015544 0.000010 0.000010 0.025952 0.018612 0.000010 0.000010 0.000010 0.000010 0.000010 0.000010 0.021020 0.000010 0.121650 0.025038 0.131854 0.000010 0.000010 0.028133 0.000010 0.000010 0.009672 0.000010 0.000010 0.000010 0.000010 0.016421 0.018301 0.000010 0.000010 0.000010 0.000010 0.000010 0.000010 0.000010 0.060969 0.000010 0.026916 0.000010 0.000010 0.000010 0.031296 0.000010 0.001749 0.000010 0.000010 0.000010 0.000010 0.015106
0.000010 0.000010 0.023020 0.184609 0.087041 0.000010 0.014064 0.000010 0.024011 0.008082 0.000010 0.076031 0.019395 0.000010 0.000010 0.017209 0.022528 0.000010 0.000010 0.000010 0.000010 0.000010 0.000010 0.014582 0.000010 0.141097 0.021834 0.145964 0.000010 0.000010 0.020315 0.000010 0.000010 0.000010 0.000010 0.000010 0.000010 0.013458 0.013322 0.008351 0.000010 0.000010 0.000010 0.000010 0.000010 0.000010 0.000010 0.023545 0.000010 0.065381 0.000010 0.000010 0.000010 0.000010 0.000010 0.011504 0.000010 0.000010 0.000010 0.000010 0.044269
0.000010 0.000010 0.008040 0.157728 0.077381 0.000010 0.022110 0.000010 0.013076 0.007841 0.000010 0.088521 0.000010 0.000010 0.000010 0.010716 0.000010 0.000010 0.022498 0.000010 0.000010 0.022017 0.000010 0.016548 0.000010 0.131256 0.027792 0.141578 0.000010 0.000010 0.003802 0.000010 0.000010 0.000010 0.000010 0.000010 0.000010 0.009216 0.049279 0.030902 0.000010 0.000010 0.000010 0.000010 0.000010 0.000010 0.000010 0.083045 0.000010 0.021708 0.000010 0.003281 0.000010 0.029405 0.000010 0.000010 0.000010 0.000010 0.000010 0.000010 0.021882
0.000010 0.000010 0.019083 0.184211 0.073580 0.000010 0.011967 0.000010 0.008184 0.013225 0.000010 0.101162 0.025526 0.000010 0.011849 0.000010 0.027938 0.000010 0.000010 0.000010 0.000010 0.000010 0.000010 0.019972 0.000010 0.161096 0.038967 0.121722 0.000010 0.000010 0.012303 0.000010 0.000010 0.000010 0.000010 0.000010 0.000010 0.000010 0.025920 0.040463 0.000010 0.000010 0.000010 0.000010 0.000010 0.000010 0.000010 0.021802 0.000010 0.030356 0.000010 0.000010 0.000010 0.032094 0.000010 0.000010 0.000010 0.000010 0.000010 0.000010 0.018179
0.000010 0.000010 0.028104 0.210170 0.094415 0.000010 0.000010 0.000010 0.029392 0.003884 0.000010 0.074397 0.007628 0.000010 0.000010 0.007802 0.010836 0.000010 0.000010 0.000010 0.000010 0.000010 0.000010 0.028228 0.000010 0.086280 0.019049 0.158474 0.000010 0.000010 0.022114 0.000010 0.000010 0.000346 0.000010 0.000010 0.000010 0.012402 0.019151 0.000010 0.005094 0.000010 0.000811 0.000010 0.000010 0.000010 0.000010 0.044141 0.000010 0.072186 0.000010 0.000010 0.008299 0.050111 0.000010 0.000010 0.004429 0.000010 0.000010 0.001897 0.000010
0.000010 0.000010 0.006361 0.175195 0.121766 0.000010 0.000010 0.000010 0.078230 0.015915 0.000010 0.051287 0.012993 0.000010 0.004838 0.025061 0.009604 0.000010 0.024104 0.000010 0.000010 0.011183 0.000010 0.021678 0.000010 0.129877 0.023922 0.156065 0.000010 0.000010 0.015132 0.000010 0.000010 0.000010 0.000010 0.000010 0.000010 0.000010 0.000010 0.028067 0.000010 0.000010 0.000010 0.000010 0.000010 0.000010 0.000010 0.000010 0.000010 0.060582 0.000010 0.000010 0.000010 0.022951 0.000010 0.000010 0.000010 0.000010 0.000010 0.000010 0.004790
0.000010 0.000010 0.065100 0.211117 0.058251 0.000010 0.000010 0.000010 0.054165 0.020609 0.000010 0.063876 0.010796 0.000010 0.000010 0.000352 0.005734 0.000010 0.000010 0.000010 0.000010 0.000010 0.000010 0.014053 0.000010 0.130967 0.035097 0.123098 0.000010 0.000010 0.015153 0.000010 0.000010 0.004598 0.000010 0.000010 0.000010 0.003692 0.036339 0.021913 0.000010 0.000010 0.007882 0.000010 0.000010 0.000010 0.000010 0.006207 0.000010 0.043366 0.000010 0.000010 0.000010 0.000010 0.000010 0.013765 0.000010 0.000010 0.000010 0.016038 0.037464
0.000010 0.000010 0.021002 0.199406 0.092684 0.000010 0.001660 0.000010 0.072582 0.000010 0.000010 0.065066 0.000010 0.000010 0.006956 0.004208 0.000010 0.000010 0.000366 0.000010 0.000010 0.000010 0.000010 0.024771 0.000010 0.105019 0.028342 0.185472 0.000010 0.000010 0.000010 0.000010 0.000010 0.007781 0.000010 0.004135 0.000010 0.000010 0.002778 0.020552 0.000010 0.000010 0.000010 0.000010 0.000010 0.000010 0.000010 0.042049 0.000010 0.036674 0.000010 0.000010 0.000010 0.031367 0.000010 0.006819 0.002137 0.000010 0.000010 0.000298 0.037506
0.000010 0.000010 0.024225 0.180214 0.055057 0.000010 0.000010 0.000010 0.056630 0.000010 0.000010 0.081379 0.013484 0.000010 0.000010 0.025583 0.025776 0.000010 0.014235 0.000010 0.000010 0.000089 0.000010 0.017129 0.000010 0.145140 0.030869 0.142216 0.000010 0.000010 0.023905 0.000010 0.000010 0.000010 0.000010 0.000010 0.000010 0.000677 0.006058 0.027080 0.000123 0.000010 0.000010 0.000010 0.000010 0.000010 0.000010 0.033026 0.000010 0.047504 0.000010 0.010512 0.000010 0.000010 0.000010 0.005070 0.000010 0.000010 0.000010 0.000010 0.033648
0.000010 0.000010 0.037420 0.234368 0.087045 0.000010 0.000010 0.000010 0.063662 0.000010 0.005295 0.103573 0.004429 0.000010 0.000010 0.008897 0.000010 0.000010 0.001613 0.000010 0.000010 0.000010 0.000010 0.029782 0.000010 0.142571 0.030342 0.128280 0.000010 0.000010 0.011434 0.000010 0.000010 0.004758 0.000010 0.000010 0.000010 0.009509 0.013218 0.013786 0.000010 0.000010 0.000010 0.000010 0.000010 0.000010 0.000010 0.003544 0.000010 0.019907 0.000010 0.000010 0.000010 0.000010 0.000010 0.021498 0.000010 0.000010 0.000010 0.000010 0.024677
0.000010 0.000010 0.005145 0.000010 0.000010 0.008365 0.000010 0.000010 0.000010 0.004111 0.000010 0.000010 0.004705 0.000010 0.000010 0.000010 0.000010 0.000010 0.000010 0.000010 0.000010 0.000010 0.002855 0.000010 0.000010 0.117381 0.005599 0.010487 0.000010 0.000010 0.000010 0.000010 0.000010 0.000010 0.000010 0.000010 0.000010 0.000010 0.000010 0.021376 0.001900 0.000010 0.000010 0.000010 0.000010 0.000010 0.000010 0.000010 0.004067 0.783125 0.000010 0.000010 0.000010 0.015633 0.000010 0.000010 0.000010 0.000010 0.000010 0.000010 0.014781
0.000010 0.000010 0.000010 0.000010 0.000010 0.000010 0.000010 0.000010 0.000010 0.000010 0.000010 0.000010 0.000010 0.000010 0.000010 0.000010 0.000010 0.000010 0.000010 0.000010 0.000010 0.000010 0.000010 0.000010 0.000010 0.000010 0.000010 0.000010 0.000010 0.000010 0.000010 0.000010 0.000010 0.000010 0.000010 0.000010 0.000010 0.000010 0.000010 0.000010 0.000010 0.000010 0.000010 0.000010 0.000010 0.000010 0.000010 0.000010 0.000010 0.999400 0.000010 0.000010 0.000010 0.000010 0.000010 0.000010 0.000010 0.000010 0.000010 0.000010 0.000010
0.000010 0.000010 0.000010 0.000010 0.000010 0.000010 0.000010 0.000010 0.000010 0.000010 0.000010 0.000010 0.000010 0.000010 0.000010 0.000010 0.000010 0.000010 0.000010 0.000010 0.000010 0.000010 0.000010 0.000010 0.000010 0.000010 0.000010 0.000010 0.000010 0.000010 0.000010 0.000010 0.000010 0.000010 0.000010 0.000010 0.000010 0.000010 0.000010 0.000010 0.000010 0.000010 0.000010 0.000010 0.000010 0.000010 0.000010 0.000010 0.000010 0.999400 0.000010 0.000010 0.000010 0.000010 0.000010 0.000010 0.000010 0.000010 0.000010 0.000010 0.000010
0.000010 0.000010 0.001639 0.013918 0.000010 0.000010 0.000010 0.000010 0.000010 0.000010 0.000010 0.000010 0.000010 0.000010 0.000010 0.000010 0.000010 0.000010 0.000010 0.000010 0.000456 0.002675 0.000010 0.000010 0.000010 0.000010 0.000010 0.000010 0.000010 0.000010 0.000010 0.000010 0.000010 0.000010 0.000010 0.000010 0.000010 0.000010 0.000010 0.000010 0.006968 0.000010 0.000968 0.006728 0.000010 0.000010 0.000010 0.000010 0.011991 0.953299 0.000010 0.000010 0.000010 0.000849 0.000010 0.000010 0.000010 0.000010 0.000010 0.000010 0.000010
0.000010 0.000010 0.000010 0.000010 0.000010 0.000010 0.000010 0.000010 0.000010 0.000010 0.000010 0.000010 0.000010 0.000010 0.000010 0.000010 0.000010 0.000010 0.000010 0.000010 0.000010 0.000010 0.000010 0.000010 0.000010 0.000010 0.000010 0.000010 0.000010 0.000010 0.000010 0.000010 0.000010 0.000010 0.000010 0.000010 0.000010 0.000010 0.000010 0.000010 0.000010 0.000010 0.000010 0.000010 0.000010 0.000010 0.000010 0.000010 0.000010 0.999400 0.000010 0.000010 0.000010 0.000010 0.000010 0.000010 0.000010 0.000010 0.000010 0.000010 0.000010
0.000010 0.010302 0.000010 0.000010 0.014483 0.000010 0.000010 0.000010 0.000010 0.000010 0.000010 0.000010 0.000010 0.000010 0.000010 0.000010 0.007883 0.000010 0.000010 0.000010 0.000010 0.000010 0.000010 0.000010 0.000010 0.058805 0.000010 0.000010 0.000010 0.000010 0.000010 0.000328 0.000010 0.000010 0.000010 0.000010 0.000010 0.000010 0.000010 0.000010 0.000010 0.000010 0.000010 0.000010 0.000010 0.000010 0.000010 0.001994 0.000010 0.903161 0.000010 0.002514 0.000010 0.000010 0.000010 0.000010 0.000010 0.000010 0.000010 0.000010 0.000010
0.000010 0.000010 0.000010 0.000010 0.000010 0.000010 0.000010 0.000010 0.000010 0.000010 0.000010 0.000010 0.000010 0.000010 0.000010 0.016613 0.000010 0.000010 0.000010 0.000010 0.000010 0.000010 0.000010 0.000010 0.000010 0.000010 0.000010 0.000010 0.000010 0.000010 0.000010 0.000010 0.000010 0.009763 0.000010 0.000010 0.000010 0.000010 0.000010 0.000010 0.000010 0.000010 0.000010 0.000010 0.000010 0.000010 0.000010 0.000010 0.000010 0.973044 0.000010 0.000010 0.000010 0.000010 0.000010 0.000010 0.000010 0.000010 0.000010 0.000010 0.000010
0.000010 0.000010 0.000010 0.000010 0.000010 0.000010 0.000010 0.000010 0.000010 0.000010 0.000010 0.000010 0.000010 0.000010 0.000010 0.000010 0.000010 0.000010 0.000010 0.000010 0.000010 0.000010 0.000010 0.000010 0.000010 0.000010 0.000010 0.000010 0.000010 0.000010 0.000010 0.000010 0.000010 0.000010 0.000010 0.000010 0.000010 0.000010 0.000010 0.000010 0.000010 0.000010 0.000010 0.000010 0.000010 0.000010 0.000010 0.000010 0.000010 0.999400 0.000010 0.000010 0.000010 0.000010 0.000010 0.000010 0.000010 0.000010 0.000010 0.000010 0.000010
0.000010 0.000010 0.000010 0.041075 0.004959 0.000010 0.000010 0.000010 0.000010 0.000010 0.000010 0.000010 0.000010 0.000010 0.000010 0.000010 0.000010 0.000010 0.000010 0.000010 0.000010 0.000010 0.000010 0.007036 0.011348 0.045877 0.011869 0.000010 0.000010 0.000010 0.000010 0.002082 0.000010 0.000010 0.000010 0.000010 0.004415 0.000010 0.000010 0.000010 0.000010 0.000010 0.000010 0.000010 0.000010 0.000010 0.002894 0.000010 0.000010 0.867244 0.000010 0.000702 0.000010 0.000010 0.000010 0.000010 0.000010 0.000010 0.000010 0.000010 0.000010
0.000010 0.000010 0.000010 0.000010 0.000010 0.000010 0.000010 0.000010 0.000010 0.000010 0.000010 0.000010 0.000010 0.000010 0.000010 0.000010 0.000010 0.000010 0.000010 0.000010 0.000010 0.000010 0.000010 0.000010 0.000010 0.000010 0.000010 0.000010 0.000010 0.000010 0.000010 0.000010 0.000010 0.000010 0.000010 0.000010 0.000010 0.000010 0.000010 0.000010 0.000010 0.000010 0.000010 0.000010 0.004767 0.000010 0.000010 0.000010 0.000010 0.993794 0.000010 0.000010 0.000010 0.000010 0.000010 0.000010 0.000010 0.000010 0.000010 0.000859 0.000010
0.000010 0.000010 0.000010 0.000010 0.000010 0.000010 0.000010 0.000010 0.000010 0.000010 0.000010 0.000010 0.000010 0.000010 0.000010 0.000010 0.000010 0.000010 0.000010 0.000010 0.000010 0.000010 0.000010 0.000010 0.010842 0.000010 0.000010 0.000010 0.000010 0.000010 0.000010 0.000010 0.000010 0.000010 0.000010 0.000010 0.000010 0.000010 0.000010 0.000010 0.000010 0.000010 0.000010 0.000010 0.000010 0.000010 0.000010 0.000010 0.000010 0.988568 0.000010 0.000010 0.000010 0.000010 0.000010 0.000010 0.000010 0.000010 0.000010 0.000010 0.000010
0.000010 0.000010 0.000010 0.000010 0.000010 0.000010 0.000010 0.000010 0.000010 0.000010 0.000010 0.000010 0.000010 0.000010 0.000010 0.000010 0.000010 0.000010 0.000010 0.000010 0.000010 0.000010 0.000010 0.000010 0.000010 0.000010 0.000010 0.000010 0.000010 0.000010 0.000010 0.000010 0.000010 0.000010 0.000010 0.000010 0.000010 0.000010 0.000010 0.000010 0.000010 0.000010 0.000010 0.000010 0.000010 0.000010 0.000010 0.000010 0.000010 0.999400 0.000010 0.000010 0.000010 0.000010 0.000010 0.000010 0.000010 0.000010 0.000010 0.000010 0.000010
0.000010 0.000010 0.000010 0.000010 0.000010 0.000010 0.000010 0.000010 0.000010 0.000010 0.000010 0.000010 0.000010 0.000010 0.000010 0.000010 0.000010 0.000010 0.000010 0.000010 0.000010 0.000010 0.000010 0.000010 0.000010 0.000010 0.000010 0.000010 0.000010 0.000010 0.000010 0.000010 0.000010 0.000010 0.000010 0.000010 0.000010 0.000010 0.000010 0.000010 0.000010 0.000010 0.000010 0.000010 0.000010 0.000010 0.000010 0.000010 0.000010 0.999400 0.000010 0.000010 0.000010 0.000010 0.000010 0.000010 0.000010 0.000010 0.000010 0.000010 0.000010
0.000010 0.000010 0.000010 0.000010 0.000010 0.000010 0.000010 0.000010 0.000010 0.000010 0.000010 0.000010 0.000010 0.000010 0.000010 0.004142 0.000010 0.000010 0.000010 0.000010 0.000010 0.000010 0.000010 0.001541 0.004684 0.000010 0.000010 0.000010 0.000010 0.000010 0.000010 0.000010 0.000010 0.000010 0.000010 0.000010 0.000010 0.000010 0.000010 0.000010 0.000010 0.000010 0.000010 0.000010 0.000010 0.000010 0.000010 0.000010 0.000010 0.988895 0.000010 0.000177 0.000010 0.000010 0.000010 0.000010 0.000010 0.000010 0.000010 0.000010 0.000010
0.000010 0.000010 0.000010 0.000010 0.000010 0.000010 0.000010 0.000010 0.000010 0.000010 0.000010 0.000010 0.000010 0.000010 0.000010 0.000010 0.000010 0.000010 0.000010 0.000010 0.000010 0.000010 0.000010 0.000010 0.000010 0.000010 0.000010 0.000010 0.000010 0.000010 0.000010 0.000010 0.000010 0.000010 0.000010 0.000010 0.000010 0.000010 0.000010 0.000010 0.000010 0.000010 0.000010 0.000010 0.000010 0.000010 0.000010 0.000010 0.000010 0.999400 0.000010 0.000010 0.000010 0.000010 0.000010 0.000010 0.000010 0.000010 0.000010 0.000010 0.000010
0.000010 0.000010 0.000010 0.000010 0.000010 0.000010 0.000010 0.000010 0.000010 0.000010 0.000010 0.000010 0.000010 0.000010 0.000010 0.000010 0.000010 0.000010 0.000010 0.000010 0.000010 0.000010 0.000010 0.000010 0.000010 0.000010 0.000010 0.000010 0.000010 0.000010 0.000010 0.000010 0.000010 0.000010 0.000010 0.000010 0.000010 0.000010 0.000010 0.000010 0.000010 0.000010 0.000010 0.000010 0.000010 0.000010 0.000010 0.000010 0.000010 0.999400 0.000010 0.000010 0.000010 0.000010 0.000010 0.000010 0.000010 0.000010 0.000010 0.000010 0.000010
0.000010 0.000010 0.000010 0.000010 0.000010 0.000010 0.000010 0.000010 0.000010 0.000010 0.000010 0.000010 0.000010 0.000010 0.000010 0.000010 0.000010 0.000010 0.000010 0.000010 0.000010 0.000010 0.000010 0.000010 0.000010 0.000010 0.000010 0.000010 0.000010 0.000010 0.000010 0.000010 0.000010 0.000010 0.000010 0.000010 0.000010 0.000010 0.000010 0.000010 0.000010 0.000010 0.000010 0.000010 0.000010 0.000010 0.000010 0.000010 0.000010 0.999400 0.000010 0.000010 0.000010 0.000010 0.000010 0.000010 0.000010 0.000010 0.000010 0.000010 0.000010
0.000010 0.000010 0.000010 0.000010 0.000010 0.000010 0.000010 0.000010 0.000010 0.000010 0.000010 0.000010 0.000010 0.000010 0.000010 0.000010 0.000010 0.000010 0.000010 0.000010 0.000010 0.000010 0.000010 0.000010 0.000010 0.000010 0.000010 0.000010 0.000010 0.000010 0.000010 0.000010 0.000010 0.009559 0.000010 0.000010 0.000010 0.000010 0.000010 0.000010 0.000010 0.000010 0.000010 0.000010 0.000010 0.000010 0.000010 0.000010 0.000010 0.983049 0.000010 0.006812 0.000010 0.000010 0.000010 0.000010 0.000010 0.000010 0.000010 0.000010 0.000010
0.000010 0.000010 0.000010 0.000010 0.000010 0.000010 0.000010 0.000010 0.000010 0.000010 0.000010 0.000010 0.000010 0.000010 0.000010 0.000010 0.000010 0.000010 0.000010 0.000010 0.000010 0.000010 0.000010 0.000010 0.000010 0.000010 0.000010 0.000010 0.000010 0.000010 0.000010 0.000010 0.000010 0.000010 0.000010 0.000010 0.000010 0.000010 0.000010 0.000010 0.000010 0.000010 0.000010 0.000010 0.000010 0.000010 0.000010 0.000010 0.000010 0.999400 0.000010 0.000010 0.000010 0.000010 0.000010 0.000010 0.000010 0.000010 0.000010 0.000010 0.000010
0.000010 0.000010 0.000010 0.000010 0.000010 0.000010 0.000010 0.000010 0.000010 0.000010 0.000010 0.000010 0.000010 0.000010 0.000010 0.000010 0.000010 0.000010 0.000010 0.000010 0.000010 0.000010 0.000010 0.000010 0.000010 0.000010 0.000010 0.000010 0.000010 0.000010 0.000010 0.000010 0.000010 0.000010 0.000010 0.000010 0.000010 0.000010 0.000010 0.000010 0.000010 0.000010 0.000010 0.000010 0.000010 0.000010 0.000010 0.000010 0.000010 0.999400 0.000010 0.000010 0.000010 0.000010 0.000010 0.000010 0.000010 0.000010 0.000010 0.000010 0.000010
0.000010 0.000010 0.000010 0.061262 0.000010 0.000010 0.000010 0.000010 0.000010 0.000010 0.000010 0.000010 0.000010 0.000010 0.000010 0.000010 0.000010 0.000010 0.000010 0.000010 0.000010 0.938148 0.000010 0.000010 0.000010 0.000010 0.000010 0.000010 0.000010 0.000010 0.000010 0.000010 0.000010 0.000010 0.000010 0.000010 0.000010 0.000010 0.000010 0.000010 0.000010 0.000010 0.000010 0.000010 0.000010 0.000010 0.000010 0.000010 0.000010 0.000010 0.000010 0.000010 0.000010 0.000010 0.000010 0.000010 0.000010 0.000010 0.000010 0.000010 0.000010
0.000010 0.000010 0.000010 0.104237 0.038647 0.000010 0.000010 0.000010 0.037574 0.000010 0.000010 0.000010 0.004388 0.000010 0.000010 0.001607 0.000010 0.000010 0.000010 0.000010 0.000010 0.698423 0.000010 0.000010 0.000010 0.026102 0.000010 0.000010 0.000010 0.000010 0.000010 0.000010 0.000010 0.000010 0.000010 0.000010 0.000010 0.000013 0.000019 0.002749 0.000010 0.000010 0.000010 0.000010 0.000010 0.000010 0.000010 0.017169 0.000010 0.000010 0.000010 0.000010 0.042681 0.025911 0.000010 0.000010 0.000010 0.000010 0.000010 0.000010 0.000010
0.000010 0.000010 0.000010 0.002263 0.003732 0.000010 0.000010 0.000010 0.000010 0.000010 0.000010 0.000010 0.000010 0.000010 0.000010 0.018751 0.000010 0.000010 0.000010 0.025339 0.000010 0.800802 0.000010 0.000010 0.000010 0.000010 0.024815 0.000010 0.000010 0.000010 0.000010 0.000010 0.000010 0.000017 0.000010 0.000010 0.000010 0.002261 0.000010 0.014836 0.000010 0.000010 0.000010 0.000010 0.000010 0.000010 0.000010 0.005899 0.000010 0.014628 0.000010 0.000010 0.000010 0.000010 0.000010 0.000010 0.084214 0.000010 0.000010 0.000010 0.001962
0.000010 0.000010 0.000010 0.213678 0.000010 0.000010 0.000010 0.000010 0.000010 0.000010 0.000010 0.000010 0.000016 0.000010 0.000010 0.000010 0.000010 0.000010 0.000010 0.000010 0.000010 0.785726 0.000010 0.000010 0.000010 0.000010 0.000010 0.000010 0.000010 0.000010 0.000010 0.000010 0.000010 0.000010 0.000010 0.000010 0.000010 0.000010 0.000010 0.000010 0.000010 0.000010 0.000010 0.000010 0.000010 0.000010 0.000010 0.000010 0.000010 0.000010 0.000010 0.000010 0.000010 0.000010 0.000010 0.000010 0.000010 0.000010 0.000010 0.000010 0.000010
0.000010 0.000010 0.000010 0.000010 0.011079 0.000010 0.000010 0.000010 0.000010 0.000010 0.021864 0.000010 0.000010 0.000010 0.000010 0.000010 0.001609 0.000010 0.000010 0.029400 0.000010 0.761049 0.000010 0.000010 0.000010 0.000010 0.000010 0.000010 0.000010 0.000010 0.011574 0.000010 0.000010 0.000010 0.000010 0.000010 0.000010 0.000010 0.000010 0.000488 0.000010 0.000010 0.000010 0.000010 0.000010 0.000010 0.000010 0.000010 0.002541 0.000010 0.000010 0.000010 0.048923 0.000010 0.000010 0.007913 0.103062 0.000010 0.000010 0.000010 0.000010
0.000010 0.000010 0.000010 0.118772 0.000010 0.000010 0.000010 0.000010 0.018250 0.000010 0.000010 0.000010 0.006128 0.000010 0.000010 0.000010 0.000010 0.000010 0.000010 0.000010 0.000010 0.750252 0.000010 0.012718 0.000010 0.000010 0.000010 0.004053 0.000010 0.000010 0.000010 0.000010 0.000010 0.000010 0.000010 0.000010 0.000010 0.000010 0.000010 0.000898 0.000010 0.000010 0.000010 0.000010 0.000010 0.000010 0.000010 0.000010 0.000010 0.000010 0.000010 0.000010 0.000010 0.006855 0.000010 0.017516 0.051110 0.000010 0.000010 0.000010 0.012947
0.000010 0.000010 0.000010 0.000010 0.000010 0.000010 0.000010 0.000010 0.000010 0.000010 0.000010 0.000010 0.000010 0.000010 0.000010 0.000010 0.000010 0.000010 0.000010 0.000010 0.000010 0.853831 0.000010 0.000010 0.000010 0.000010 0.000010 0.000010 0.000010 0.000010 0.000010 0.000010 0.000010 0.000010 0.000010 0.000010 0.000010 0.000010 0.000010 0.000010 0.000010 0.000010 0.000010 0.000010 0.000010 0.000010 0.000010 0.000010 0.000010 0.000010 0.000010 0.000010 0.000010 0.000010 0.000010 0.000010 0.145579 0.000010 0.000010 0.000010 0.000010
0.000010 0.000010 0.000010 0.000010 0.000010 0.000010 0.000010 0.000010 0.000010 0.000010 0.000010 0.000010 0.000010 0.000010 0.000010 0.000010 0.000010 0.000010 0.000010 0.000010 0.000010 0.999400 0.000010 0.000010 0.000010 0.000010 0.000010 0.000010 0.000010 0.000010 0.000010 0.000010 0.000010 0.000010 0.000010 0.000010 0.000010 0.000010 0.000010 0.000010 0.000010 0.000010 0.000010 0.000010 0.000010 0.000010 0.000010 0.000010 0.000010 0.000010 0.000010 0.000010 0.000010 0.000010 0.000010 0.000010 0.000010 0.000010 0.000010 0.000010 0.000010
0.000010 0.000010 0.000010 0.000010 0.000010 0.000010 0.000010 0.000010 0.000010 0.000010 0.000010 0.006363 0.000010 0.000010 0.000010 0.000010 0.006905 0.000010 0.000010 0.003239 0.000010 0.861261 0.000010 0.000010 0.000010 0.000010 0.003326 0.000010 0.000010 0.000010 0.000010 0.000010 0.000010 0.000010 0.000010 0.000010 0.000010 0.000010 0.000010 0.013235 0.000010 0.000010 0.000010 0.000010 0.000010 0.000010 0.000010 0.000010 0.000010 0.000010 0.000010 0.000010 0.031128 0.000010 0.000010 0.000010 0.074013 0.000010 0.000010 0.000010 0.000010
0.000010 0.000010 0.000010 0.000010 0.000010 0.000010 0.000010 0.000010 0.000010 0.000010 0.000010 0.000010 0.000010 0.000010 0.000010 0.000010 0.000010 0.000010 0.000010 0.000010 0.000010 0.999400 0.000010 0.000010 0.000010 0.000010 0.000010 0.000010 0.000010 0.000010 0.000010 0.000010 0.000010 0.000010 0.000010 0.000010 0.000010 0.000010 0.000010 0.000010 0.000010 0.000010 0.000010 0.000010 0.000010 0.000010 0.000010 0.000010 0.000010 0.000010 0.000010 0.000010 0.000010 0.000010 0.000010 0.000010 0.000010 0.000010 0.000010 0.000010 0.000010
0.000010 0.000010 0.000010 0.000010 0.000010 0.000010 0.000010 0.000010 0.000010 0.000010 0.000010 0.000010 0.000010 0.000010 0.000010 0.000010 0.000010 0.000010 0.000010 0.027618 0.000010 0.864688 0.000010 0.000010 0.000010 0.000010 0.000010 0.000010 0.000010 0.000010 0.000010 0.000010 0.000010 0.000010 0.000010 0.000010 0.000010 0.000010 0.000010 0.000010 0.000010 0.000010 0.000010 0.000010 0.000010 0.000010 0.000010 0.000010 0.000010 0.000010 0.000010 0.000010 0.000010 0.000010 0.000010 0.000010 0.107114 0.000010 0.000010 0.000010 0.000010
0.000010 0.000010 0.000010 0.000010 0.000010 0.000010 0.000010 0.000010 0.000010 0.015270 0.000010 0.000010 0.000010 0.000010 0.000010 0.000010 0.000010 0.000010 0.000010 0.025421 0.000010 0.717870 0.000010 0.000010 0.000010 0.000010 0.000010 0.000010 0.000010 0.000010 0.000010 0.000010 0.000010 0.000010 0.000010 0.000010 0.000010 0.000010 0.000010 0.000010 0.000010 0.000010 0.000010 0.000010 0.000010 0.000010 0.000010 0.000010 0.000010 0.000010 0.000010 0.003857 0.000010 0.000010 0.000010 0.000010 0.237022 0.000010 0.000010 0.000010 0.000010
0.000010 0.000010 0.000010 0.000010 0.000010 0.000010 0.000010 0.000010 0.000010 0.000010 0.000010 0.000010 0.000010 0.000010 0.000010 0.000010 0.000010 0.000010 0.000010 0.065758 0.000010 0.831267 0.000010 0.000010 0.000010 0.000010 0.000010 0.000010 0.000010 0.000010 0.000010 0.000010 0.000010 0.000010 0.000010 0.000013 0.000010 0.000010 0.000010 0.000010 0.000010 0.000010 0.000010 0.000010 0.000010 0.000010 0.000010 0.000010 0.000010 0.000010 0.000010 0.000010 0.000010 0.000010 0.000010 0.000010 0.102391 0.000010 0.000010 0.000010 0.000010
0.000010 0.000010 0.000010 0.000010 0.000010 0.000010 0.000010 0.000010 0.000531 0.000010 0.000781 0.000010 0.000010 0.000010 0.017398 0.000010 0.000010 0.000010 0.000010 0.023470 0.000010 0.818448 0.000010 0.000010 0.000010 0.000010 0.000010 0.000010 0.000010 0.000010 0.000010 0.000010 0.000010 0.007735 0.000010 0.000010 0.000010 0.000010 0.000010 0.000010 0.000010 0.000010 0.000010 0.000010 0.000010 0.000010 0.000010 0.000010 0.000010 0.000010 0.000010 0.000010 0.006681 0.000010 0.000010 0.000010 0.124427 0.000010 0.000010 0.000010 0.000010
0.000010 0.000010 0.000010 0.000010 0.000010 0.000010 0.001061 0.000010 0.002217 0.000010 0.034045 0.000010 0.000010 0.000010 0.013545 0.000010 0.000010 0.000010 0.000010 0.000010 0.000010 0.710830 0.000010 0.000010 0.000010 0.000010 0.000010 0.000010 0.000010 0.000010 0.001156 0.000010 0.000010 0.000010 0.000010 0.000012 0.000010 0.000010 0.000010 0.003579 0.000010 0.000010 0.000010 0.000010 0.000010 0.000010 0.000010 0.000010 0.000010 0.000010 0.000010 0.000010 0.000010 0.000010 0.000010 0.000010 0.233035 0.000010 0.000010 0.000010 0.000010
0.000010 0.000010 0.000010 0.157874 0.003458 0.000010 0.000010 0.000010 0.000010 0.000010 0.000014 0.015572 0.010872 0.000010 0.000010 0.017249 0.000010 0.000010 0.000010 0.000010 0.000010 0.794148 0.000010 0.000010 0.000010 0.000010 0.000010 0.000010 0.000010 0.000010 0.000010 0.000010 0.000010 0.000282 0.000010 0.000010 0.000010 0.000010 0.000010 0.000010 0.000010 0.000010 0.000010 0.000010 0.000010 0.000010 0.000010 0.000010 0.000010 0.000010 0.000010 0.000010 0.000010 0.000010 0.000010 0.000010 0.000010 0.000010 0.000010 0.000010 0.000010
0.000010 0.000010 0.000010 0.204466 0.000010 0.000010 0.000010 0.000010 0.028298 0.000010 0.000010 0.003077 0.000010 0.000010 0.000010 0.000010 0.000010 0.000010 0.000010 0.000010 0.000010 0.752731 0.000010 0.000010 0.000010 0.000010 0.000010 0.000010 0.000010 0.000010 0.000010 0.000010 0.000010 0.000010 0.000010 0.000010 0.000010 0.000010 0.000010 0.000010 0.000010 0.000010 0.000010 0.000010 0.000010 0.000010 0.000010 0.000010 0.005810 0.000010 0.000010 0.000010 0.000010 0.000010 0.000010 0.000890 0.000010 0.000010 0.000010 0.000010 0.004188
0.000010 0.000010 0.000010 0.000010 0.000010 0.000010 0.000010 0.000010 0.000010 0.004797 0.010585 0.000010 0.000010 0.000010 0.000010 0.000010 0.000010 0.000010 0.022245 0.000010 0.000010 0.529724 0.000010 0.000010 0.000010 0.000010 0.000010 0.000010 0.000010 0.000010 0.000010 0.000010 0.000010 0.000010 0.000010 0.009778 0.000010 0.000010 0.000010 0.000010 0.005810 0.000010 0.000010 0.000010 0.000010 0.000010 0.000010 0.000010 0.000010 0.000010 0.000010 0.009827 0.000010 0.000010 0.000010 0.019301 0.381037 0.000010 0.000010 0.000010 0.006388
0.000010 0.000010 0.000010 0.089149 0.000010 0.000010 0.000010 0.000010 0.000010 0.000010 0.000010 0.027767 0.000010 0.000010 0.000010 0.000010 0.000010 0.000010 0.000010 0.000010 0.000010 0.878953 0.000010 0.000010 0.000010 0.000010 0.000010 0.000010 0.000010 0.000010 0.000010 0.000010 0.000010 0.000010 0.000010 0.000010 0.000010 0.000010 0.000010 0.000010 0.000010 0.000010 0.000010 0.000010 0.000010 0.000010 0.000010 0.000010 0.001010 0.000010 0.000010 0.000010 0.000010 0.000010 0.000010 0.000010 0.000010 0.000010 0.000010 0.000010 0.002562
0.000010 0.000010 0.000010 0.000010 0.000010 0.000010 0.000010 0.000010 0.000010 0.000010 0.000010 0.000010 0.000010 0.000010 0.000010 0.000010 0.000010 0.000010 0.000010 0.000010 0.000010 0.923075 0.000010 0.000010 0.000010 0.000010 0.000010 0.000010 0.000010 0.000010 0.000010 0.000010 0.000010 0.000010 0.000010 0.000010 0.000010 0.000010 0.000010 0.021206 0.000010 0.000010 0.000010 0.000010 0.000010 0.000010 0.000010 0.000010 0.005311 0.000010 0.000010 0.000010 0.049839 0.000010 0.000010 0.000010 0.000010 0.000010 0.000010 0.000010 0.000010
0.000010 0.000010 0.000010 0.008301 0.000010 0.000010 0.000010 0.000010 0.000010 0.017684 0.000010 0.000010 0.000010 0.000010 0.000010 0.000010 0.004038 0.000010 0.000010 0.000010 0.011373 0.000010 0.000010 0.000010 0.000010 0.000010 0.017518 0.000010 0.000010 0.000010 0.002674 0.044594 0.000010 0.000010 0.025692 0.000010 0.053039 0.009753 0.000010 0.000010 0.000010 0.027033 0.003821 0.008637 0.024051 0.000010 0.003493 0.000010 0.000010 0.000010 0.002980 0.000010 0.041265 0.692072 0.001561 0.000010 0.000010 0.000010 0.000010 0.000010 0.000010
0.007595 0.000010 0.001729 0.000010 0.019945 0.000010 0.000010 0.017700 0.000016 0.000010 0.000010 0.000010 0.000010 0.000010 0.000010 0.005445 0.015093 0.000010 0.000010 0.013875 0.000010 0.000010 0.012195 0.000010 0.000010 0.000010 0.002780 0.000010 0.000010 0.011021 0.000010 0.015429 0.000010 0.011016 0.000010 0.000010 0.000010 0.000010 0.000010 0.000010 0.000010 0.006833 0.000010 0.000010 0.000010 0.000010 0.000010 0.000010 0.000010 0.000010 0.000010 0.000010 0.000010 0.830595 0.006022 0.000010 0.000010 0.000010 0.022269 0.000010 0.000010
0.003101 0.010402 0.000010 0.000010 0.009554 0.002192 0.000010 0.034007 0.000010 0.000010 0.013271 0.000010 0.004349 0.000010 0.000010 0.026359 0.000010 0.000010 0.000010 0.000010 0.000010 0.000010 0.000698 0.012845 0.000010 0.012590 0.002220 0.000010 0.000223 0.002609 0.000010 0.015652 0.000010 0.000010 0.000013 0.004968 0.048183 0.000010 0.001092 0.000010 0.000010 0.019042 0.000010 0.001870 0.000010 0.000010 0.000010 0.006406 0.000010 0.000010 0.000010 0.000010 0.030044 0.712782 0.019703 0.000010 0.000010 0.000010 0.000010 0.005474 0.000010
0.000010 0.000010 0.000010 0.000010 0.000010 0.000010 0.000010 0.000010 0.000010 0.000010 0.000010 0.000010 0.000010 0.000010 0.000010 0.000010 0.000010 0.000010 0.000010 0.000010 0.000010 0.000010 0.000010 0.000010 0.000010 0.000010 0.000010 0.000010 0.000010 0.000010 0.000010 0.000010 0.000010 0.000010 0.000010 0.000010 0.000010 0.000010 0.000010 0.000010 0.000010 0.000010 0.000010 0.000010 0.000010 0.000010 0.000010 0.000010 0.000010 0.000010 0.000010 0.000010 0.000010 0.999400 0.000010 0.000010 0.000010 0.000010 0.000010 0.000010 0.000010
0.000010 0.000010 0.000010 0.000010 0.000010 0.000010 0.000010 0.018832 0.000010 0.000010 0.000010 0.000010 0.000010 0.000010 0.000010 0.000010 0.000010 0.000010 0.000010 0.000010 0.000010 0.000010 0.000010 0.000010 0.000010 0.000010 0.000010 0.000010 0.000010 0.000010 0.000010 0.000010 0.000010 0.000010 0.000010 0.000010 0.000010 0.000010 0.000010 0.000010 0.000010 0.000010 0.000010 0.000010 0.000010 0.000010 0.000010 0.000010 0.000010 0.000010 0.000010 0.000010 0.000010 0.970251 0.010338 0.000010 0.000010 0.000010 0.000010 0.000010 0.000010
0.000010 0.002678 0.000010 0.000010 0.000010 0.000010 0.000010 0.000010 0.000010 0.000010 0.000010 0.000010 0.000010 0.012754 0.000010 0.016444 0.000010 0.000010 0.000010 0.000010 0.013346 0.000010 0.005510 0.000010 0.000010 0.000010 0.000010 0.000010 0.000010 0.000010 0.000010 0.019064 0.001812 0.007679 0.000010 0.000010 0.018937 0.005123 0.000010 0.000010 0.000010 0.061605 0.000010 0.004852 0.000010 0.000010 0.000010 0.000010 0.000010 0.005579 0.000010 0.006682 0.000010 0.784176 0.007244 0.011591 0.000010 0.014495 0.000010 0.000010 0.000010
0.000010 0.000010 0.000010 0.000010 0.000010 0.000010 0.000010 0.032010 0.000010 0.000010 0.000010 0.000010 0.000010 0.000010 0.013767 0.025381 0.000010 0.008187 0.000010 0.002364 0.016134 0.000010 0.000010 0.000010 0.017934 0.000010 0.001311 0.015611 0.000010 0.001322 0.009660 0.029093 0.000010 0.000010 0.000010 0.000010 0.000010 0.007627 0.009222 0.000010 0.000010 0.027518 0.010279 0.000010 0.000010 0.000010 0.000010 0.009033 0.000010 0.000010 0.000010 0.000010 0.060916 0.655782 0.000010 0.027012 0.000010 0.012153 0.000010 0.000010 0.007293
0.000010 0.000010 0.000010 0.000010 0.000010 0.000010 0.000010 0.000010 0.000010 0.000010 0.000010 0.000010 0.000010 0.000010 0.000010 0.000010 0.000010 0.000010 0.000010 0.000010 0.000010 0.000010 0.000010 0.000010 0.000010 0.000010 0.000010 0.000010 0.000010 0.000010 0.000010 0.000010 0.000010 0.000010 0.000010 0.000010 0.000010 0.000010 0.000010 0.000010 0.000010 0.000010 0.000010 0.000010 0.000010 0.000010 0.000010 0.000010 0.000010 0.000010 0.000010 0.000010 0.000010 0.999400 0.000010 0.000010 0.000010 0.000010 0.000010 0.000010 0.000010
0.000010 0.008124 0.000010 0.000010 0.000010 0.000010 0.000010 0.011134 0.000010 0.000010 0.012796 0.012451 0.012904 0.000010 0.000010 0.000010 0.038639 0.000010 0.000010 0.000010 0.000010 0.005014 0.016957 0.001333 0.014771 0.016180 0.011276 0.009195 0.000010 0.000010 0.008372 0.000010 0.000010 0.000010 0.000010 0.000010 0.000010 0.000010 0.000010 0.000010 0.000010 0.028731 0.000010 0.000010 0.000010 0.000010 0.000010 0.000010 0.000010 0.000010 0.000010 0.010590 0.000010 0.769171 0.000010 0.000010 0.000010 0.001476 0.000010 0.000010 0.010468
0.000010 0.000010 0.000010 0.000010 0.000010 0.000010 0.000010 0.000010 0.000010 0.000010 0.000010 0.000010 0.000010 0.000010 0.000010 0.000010 0.000010 0.000010 0.000010 0.000010 0.000010 0.000010 0.000010 0.000010 0.000010 0.000010 0.000010 0.000010 0.000010 0.000010 0.000010 0.000010 0.000010 0.000010 0.000010 0.000010 0.000010 0.000010 0.000010 0.000010 0.000010 0.000010 0.000010 0.000010 0.000010 0.000010 0.000010 0.000010 0.000010 0.000010 0.000010 0.000010 0.000010 0.999400 0.000010 0.000010 0.000010 0.000010 0.000010 0.000010 0.000010
0.000010 0.000010 0.000010 0.000010 0.000010 0.000010 0.000010 0.000010 0.000010 0.000010 0.000010 0.000010 0.000010 0.000010 0.000010 0.000010 0.000010 0.000010 0.000010 0.000010 0.000010 0.000010 0.000010 0.000010 0.000010 0.000010 0.000010 0.000010 0.000010 0.000010 0.000010 0.000010 0.000010 0.000010 0.000010 0.000010 0.000010 0.000010 0.000010 0.000010 0.000010 0.000010 0.000010 0.000010 0.000010 0.000010 0.000010 0.000010 0.000010 0.000010 0.000010 0.000010 0.000010 0.999400 0.000010 0.000010 0.000010 0.000010 0.000010 0.000010 0.000010
0.000010 0.000010 0.000010 0.000010 0.000010 0.000010 0.000010 0.000010 0.000010 0.000010 0.000010 0.000010 0.000010 0.000010 0.000010 0.000010 0.006778 0.000010 0.000010 0.000010 0.000010 0.000010 0.000010 0.000010 0.000010 0.000010 0.000010 0.000010 0.000010 0.005733 0.000010 0.000010 0.000010 0.000010 0.000010 0.000010 0.000010 0.000010 0.000010 0.000010 0.000010 0.000010 0.000010 0.000010 0.000010 0.000010 0.000010 0.000010 0.000010 0.000010 0.000010 0.000010 0.000010 0.986909 0.000010 0.000010 0.000010 0.000010 0.000010 0.000010 0.000010
0.000010 0.000010 0.000010 0.000010 0.000010 0.000010 0.000010 0.000010 0.000010 0.000010 0.000010 0.000010 0.000010 0.000010 0.000010 0.000010 0.000010 0.000010 0.000010 0.000010 0.000010 0.000010 0.000010 0.000010 0.000010 0.000010 0.000010 0.000010 0.000010 0.000010 0.000010 0.000010 0.000010 0.000010 0.000010 0.000010 0.000010 0.000010 0.000010 0.000010 0.000010 0.000010 0.000010 0.000010 0.000010 0.000010 0.000010 0.000010 0.000010 0.000010 0.000010 0.000010 0.000010 0.999400 0.000010 0.000010 0.000010 0.000010 0.000010 0.000010 0.000010
0.000010 0.002648 0.000010 0.000010 0.000010 0.000010 0.003378 0.000010 0.000010 0.004916 0.000010 0.000010 0.000010 0.000010 0.000010 0.000010 0.022814 0.000010 0.000010 0.000010 0.000010 0.000010 0.000010 0.008394 0.000010 0.000010 0.003679 0.000010 0.000010 0.000010 0.006077 0.000010 0.000010 0.000010 0.014797 0.000010 0.000010 0.000010 0.000010 0.000010 0.000010 0.000010 0.000010 0.000010 0.000010 0.000010 0.000016 0.000010 0.000010 0.009455 0.000010 0.002129 0.000010 0.884528 0.000010 0.002482 0.006276 0.000010 0.000010 0.000010 0.027949
0.000010 0.000010 0.000010 0.000010 0.000014 0.000010 0.000010 0.000010 0.000010 0.000010 0.000010 0.000010 0.000010 0.000010 0.000010 0.000010 0.000010 0.000010 0.000010 0.000010 0.000010 0.000010 0.000010 0.000010 0.000010 0.000010 0.000010 0.000010 0.000010 0.000010 0.000010 0.000010 0.000010 0.000010 0.000010 0.000010 0.000010 0.000010 0.000010 0.000010 0.000010 0.000010 0.000010 0.000010 0.000010 0.000010 0.000010 0.000010 0.000010 0.000010 0.000010 0.000010 0.000010 0.999396 0.000010 0.000010 0.000010 0.000010 0.000010 0.000010 0.000010
0.000010 0.000010 0.000010 0.007388 0.000010 0.000010 0.000010 0.000010 0.000010 0.000010 0.000010 0.000037 0.000010 0.000010 0.000010 0.000010 0.000010 0.000010 0.000010 0.000010 0.000010 0.000010 0.000010 0.000010 0.000010 0.000010 0.000010 0.000010 0.000010 0.000010 0.000010 0.000010 0.000010 0.012453 0.000010 0.000010 0.000010 0.000010 0.017631 0.000010 0.000010 0.000010 0.000010 0.000010 0.000010 0.000010 0.000010 0.000010 0.000010 0.015618 0.000010 0.000010 0.000010 0.946324 0.000010 0.000010 0.000010 0.000010 0.000010 0.000010 0.000010
0.000010 0.000010 0.000010 0.000010 0.000010 0.000010 0.000010 0.000010 0.000010 0.000010 0.000010 0.000010 0.000010 0.000010 0.000010 0.000010 0.000010 0.000010 0.000010 0.000010 0.000010 0.000010 0.000010 0.000010 0.000010 0.000010 0.000010 0.000010 0.000010 0.000010 0.000010 0.000010 0.000010 0.000010 0.000010 0.000010 0.000010 0.000010 0.000010 0.000010 0.000010 0.000010 0.000010 0.000010 0.000010 0.000010 0.000010 0.000010 0.000010 0.000010 0.000010 0.000010 0.000010 0.999400 0.000010 0.000010 0.000010 0.000010 0.000010 0.000010 0.000010
0.005381 0.000010 0.000010 0.000010 0.000010 0.000010 0.000010 0.000010 0.000010 0.000010 0.000010 0.000010 0.000010 0.000010 0.000010 0.000010 0.000010 0.012044 0.000010 0.000010 0.000010 0.000010 0.005269 0.000010 0.000010 0.000010 0.000010 0.000010 0.000010 0.000010 0.000010 0.000010 0.000010 0.000010 0.000010 0.000010 0.000010 0.000010 0.000010 0.000010 0.000010 0.000010 0.000010 0.000010 0.010381 0.000010 0.001940 0.000010 0.000010 0.000010 0.000010 0.000010 0.000010 0.948161 0.000010 0.000010 0.000010 0.000010 0.016284 0.000010 0.000010
0.000010 0.006586 0.000010 0.000010 0.023765 0.000010 0.000010 0.003880 0.000010 0.000010 0.000010 0.034255 0.000010 0.000010 0.000010 0.000010 0.009410 0.000010 0.000010 0.007330 0.000010 0.000010 0.000010 0.000010 0.000010 0.009529 0.000010 0.000010 0.000010 0.000010 0.000010 0.000010 0.000010 0.000010 0.024100 0.000010 0.000010 0.008011 0.000010 0.000010 0.004237 0.000010 0.010226 0.003755 0.000010 0.000822 0.000010 0.000010 0.000010 0.013696 0.000010 0.000010 0.000010 0.839621 0.000010 0.000010 0.000010 0.000010 0.000010 0.000010 0.000328
0.000010 0.000010 0.000016 0.000010 0.000010 0.000010 0.000010 0.000010 0.000010 0.000010 0.000010 0.000010 0.000010 0.000010 0.000010 0.000010 0.000010 0.000010 0.000010 0.000010 0.000010 0.000010 0.000010 0.000010 0.000010 0.000010 0.000010 0.000010 0.000010 0.000010 0.000010 0.000010 0.000010 0.000010 0.000010 0.000010 0.000010 0.000010 0.000010 0.000010 0.000010 0.000010 0.000010 0.000010 0.000010 0.000010 0.000010 0.000010 0.000016 0.000010 0.000010 0.000010 0.000010 0.999387 0.000010 0.000010 0.000010 0.000010 0.000010 0.000010 0.000010
0.000010 0.000010 0.000010 0.000010 0.000010 0.000010 0.000010 0.000010 0.000010 0.000010 0.000010 0.000010 0.000010 0.000010 0.000010 0.000010 0.000010 0.000010 0.000010 0.000010 0.000010 0.000010 0.000010 0.000010 0.000010 0.000010 0.000010 0.000010 0.000010 0.000010 0.999400 0.000010 0.000010 0.000010 0.000010 0.000010 0.000010 0.000010 0.000010 0.000010 0.000010 0.000010 0.000010 0.000010 0.000010 0.000010 0.000010 0.000010 0.000010 0.000010 0.000010 0.000010 0.000010 0.000010 0.000010 0.000010 0.000010 0.000010 0.000010 0.000010 0.000010
0.000010 0.000010 0.000010 0.000010 0.000010 0.000010 0.000010 0.000010 0.000010 0.000010 0.000010 0.000010 0.000010 0.000010 0.000010 0.000010 0.000010 0.000010 0.000010 0.000010 0.000010 0.000010 0.000010 0.000010 0.000010 0.000010 0.000010 0.000010 0.000010 0.000010 0.999400 0.000010 0.000010 0.000010 0.000010 0.000010 0.000010 0.000010 0.000010 0.000010 0.000010 0.000010 0.000010 0.000010 0.000010 0.000010 0.000010 0.000010 0.000010 0.000010 0.000010 0.000010 0.000010 0.000010 0.000010 0.000010 0.000010 0.000010 0.000010 0.000010 0.000010
0.000010 0.000010 0.000010 0.000010 0.000010 0.000010 0.000010 0.000010 0.000010 0.000010 0.000010 0.000010 0.000010 0.000010 0.000010 0.000010 0.000010 0.000010 0.000010 0.000010 0.000010 0.000010 0.000010 0.000010 0.000010 0.000010 0.000010 0.000010 0.000010 0.000010 0.999400 0.000010 0.000010 0.000010 0.000010 0.000010 0.000010 0.000010 0.000010 0.000010 0.000010 0.000010 0.000010 0.000010 0.000010 0.000010 0.000010 0.000010 0.000010 0.000010 0.000010 0.000010 0.000010 0.000010 0.000010 0.000010 0.000010 0.000010 0.000010 0.000010 0.000010
0.000010 0.000010 0.000010 0.000010 0.000010 0.000010 0.000010 0.000010 0.000010 0.000010 0.000010 0.000010 0.000010 0.000010 0.000010 0.000010 0.000010 0.000010 0.000010 0.000010 0.000010 0.000010 0.000010 0.000010 0.000010 0.000010 0.000010 0.000010 0.000010 0.000010 0.999400 0.000010 0.000010 0.000010 0.000010 0.000010 0.000010 0.000010 0.000010 0.000010 0.000010 0.000010 0.000010 0.000010 0.000010 0.000010 0.000010 0.000010 0.000010 0.000010 0.000010 0.000010 0.000010 0.000010 0.000010 0.000010 0.000010 0.000010 0.000010 0.000010 0.000010
0.000010 0.000010 0.000010 0.000010 0.000010 0.000010 0.000010 0.000010 0.000010 0.000010 0.000010 0.000010 0.000010 0.000010 0.000010 0.000010 0.000010 0.000010 0.000010 0.000010 0.000010 0.000010 0.000010 0.000010 0.000010 0.000010 0.000010 0.000010 0.000010 0.000010 0.999400 0.000010 0.000010 0.000010 0.000010 0.000010 0.000010 0.000010 0.000010 0.000010 0.000010 0.000010 0.000010 0.000010 0.000010 0.000010 0.000010 0.000010 0.000010 0.000010 0.000010 0.000010 0.000010 0.000010 0.000010 0.000010 0.000010 0.000010 0.000010 0.000010 0.000010
0.000010 0.000010 0.000010 0.000010 0.000010 0.000010 0.000010 0.000010 0.000010 0.000010 0.000010 0.000010 0.000010 0.000010 0.000010 0.000010 0.000010 0.000010 0.000010 0.000010 0.000010 0.000010 0.000010 0.000010 0.000010 0.000010 0.000010 0.000010 0.000010 0.000010 0.999400 0.000010 0.000010 0.000010 0.000010 0.000010 0.000010 0.000010 0.000010 0.000010 0.000010 0.000010 0.000010 0.000010 0.000010 0.000010 0.000010 0.000010 0.000010 0.000010 0.000010 0.000010 0.000010 0.000010 0.000010 0.000010 0.000010 0.000010 0.000010 0.000010 0.000010
0.000010 0.000010 0.000010 0.000010 0.000010 0.000010 0.000010 0.000010 0.000010 0.000010 0.000010 0.000010 0.000010 0.000010 0.000010 0.000010 0.000010 0.000010 0.000010 0.000010 0.000010 0.000010 0.000010 0.000010 0.000010 0.000010 0.000010 0.000010 0.000010 0.000010 0.999400 0.000010 0.000010 0.000010 0.000010 0.000010 0.000010 0.000010 0.000010 0.000010 0.000010 0.000010 0.000010 0.000010 0.000010 0.000010 0.000010 0.000010 0.000010 0.000010 0.000010 0.000010 0.000010 0.000010 0.000010 0.000010 0.000010 0.000010 0.000010 0.000010 0.000010
0.000010 0.000010 0.000010 0.000010 0.000010 0.000010 0.000010 0.000010 0.000010 0.000010 0.000010 0.000010 0.000010 0.000010 0.000010 0.000010 0.000010 0.000010 0.000010 0.000010 0.000010 0.000010 0.000010 0.000010 0.000010 0.000010 0.000010 0.000010 0.000010 0.000010 0.999400 0.000010 0.000010 0.000010 0.000010 0.000010 0.000010 0.000010 0.000010 0.000010 0.000010 0.000010 0.000010 0.000010 0.000010 0.000010 0.000010 0.000010 0.000010 0.000010 0.000010 0.000010 0.000010 0.000010 0.000010 0.000010 0.000010 0.000010 0.000010 0.000010 0.000010
0.000010 0.000010 0.017404 0.000010 0.000010 0.000010 0.827404 0.000010 0.000010 0.000010 0.000010 0.000010 0.000010 0.000010 0.000010 0.000010 0.000010 0.000010 0.000010 0.000010 0.000010 0.000010 0.000010 0.001797 0.000010 0.000010 0.000010 0.000010 0.000010 0.000010 0.000010 0.000010 0.000010 0.000010 0.000010 0.012118 0.000010 0.000010 0.000010 0.000010 0.000010 0.000010 0.000010 0.000010 0.000010 0.000010 0.000010 0.000010 0.000010 0.000010 0.000010 0.000010 0.000010 0.000010 0.000010 0.000010 0.000010 0.001301 0.000010 0.139426 0.000010
0.000010 0.000010 0.000010 0.000010 0.018899 0.000010 0.739235 0.000010 0.000024 0.000010 0.000010 0.005555 0.000010 0.000010 0.000010 0.000010 0.000010 0.000010 0.000862 0.020569 0.000010 0.000010 0.000010 0.000010 0.000010 0.000010 0.000010 0.000010 0.000010 0.000010 0.015372 0.000010 0.000010 0.000010 0.000010 0.000010 0.000010 0.000010 0.001438 0.000010 0.000010 0.000010 0.000010 0.000010 0.000010 0.000010 0.000010 0.000010 0.000010 0.000010 0.000010 0.000010 0.000010 0.000010 0.000010 0.000010 0.000010 0.000010 0.000010 0.192679 0.004857
0.000010 0.000010 0.000010 0.000010 0.006171 0.000010 0.780116 0.000010 0.000010 0.000010 0.000010 0.000010 0.000010 0.000010 0.000010 0.002390 0.000010 0.000010 0.000010 0.019767 0.000010 0.000010 0.000010 0.003276 0.000010 0.000010 0.000010 0.000010 0.000010 0.000010 0.000010 0.000010 0.000010 0.000010 0.000010 0.000010 0.000010 0.000010 0.006800 0.000010 0.001730 0.000010 0.000010 0.000010 0.000010 0.000010 0.000010 0.000010 0.000010 0.000010 0.000010 0.000010 0.000010 0.000010 0.000010 0.000010 0.000010 0.000010 0.000010 0.179221 0.000010
0.000010 0.000010 0.000010 0.000010 0.000010 0.002732 0.853846 0.000010 0.000010 0.000010 0.000010 0.000010 0.000010 0.000010 0.000010 0.000010 0.018067 0.000010 0.000010 0.000010 0.000010 0.000010 0.000010 0.000010 0.000010 0.000010 0.000010 0.000010 0.000010 0.000010 0.000010 0.000010 0.000010 0.000010 0.000010 0.000010 0.000010 0.000010 0.000010 0.000010 0.000010 0.000010 0.000010 0.000010 0.000010 0.000010 0.000010 0.000010 0.000010 0.000010 0.000010 0.000010 0.000010 0.000010 0.000010 0.000010 0.000010 0.005412 0.000010 0.119383 0.000010
0.000010 0.000010 0.000010 0.000010 0.000010 0.000010 0.791347 0.009607 0.000010 0.000010 0.000010 0.000010 0.000010 0.000010 0.000010 0.000010 0.029543 0.000010 0.010752 0.000010 0.000801 0.006156 0.000010 0.015211 0.000010 0.000010 0.000010 0.000010 0.000010 0.000010 0.000010 0.000010 0.000010 0.000010 0.002357 0.012999 0.000010 0.011906 0.000010 0.000010 0.000010 0.014341 0.000010 0.000010 0.000010 0.000010 0.000010 0.000010 0.000010 0.000010 0.000010 0.000010 0.000010 0.000010 0.000010 0.000010 0.000010 0.000010 0.000010 0.094489 0.000010
0.000010 0.000010 0.000010 0.000010 0.000010 0.000010 0.000010 0.000010 0.000010 0.000010 0.000010 0.000010 0.000010 0.019934 0.000010 0.010921 0.029112 0.000010 0.000010 0.000010 0.000010 0.000010 0.000010 0.025227 0.000010 0.000010 0.000010 0.000010 0.000010 0.009478 0.000010 0.000010 0.000010 0.000010 0.034200 0.000010 0.000010 0.019074 0.000010 0.023609 0.000010 0.003362 0.000010 0.000010 0.003794 0.000010 0.002518 0.000067 0.000010 0.000010 0.000010 0.003677 0.000010 0.000010 0.005143 0.006666 0.000010 0.007420 0.005098 0.780863 0.009418
0.000010 0.009731 0.000010 0.000010 0.000010 0.000010 0.000010 0.000010 0.000010 0.000010 0.000010 0.000010 0.000010 0.000010 0.000010 0.000010 0.081417 0.007750 0.002475 0.002485 0.000010 0.000010 0.000010 0.001063 0.000010 0.000569 0.000010 0.000010 0.000010 0.000010 0.013309 0.001581 0.000010 0.000010 0.021775 0.000010 0.019834 0.000010 0.000010 0.000010 0.000010 0.000010 0.000010 0.000010 0.000010 0.000010 0.000010 0.000010 0.000010 0.000010 0.000010 0.000010 0.000010 0.000010 0.000010 0.002199 0.000010 0.014128 0.000010 0.821214 0.000010
0.000010 0.000010 0.000010 0.000010 0.000010 0.000010 0.000010 0.000010 0.000010 0.000010 0.000010 0.000010 0.000010 0.000010 0.000010 0.000010 0.000010 0.000010 0.000010 0.000010 0.000010 0.000010 0.000010 0.000010 0.000010 0.000010 0.000010 0.000010 0.000010 0.000010 0.000010 0.000010 0.000010 0.003895 0.000010 0.000010 0.000010 0.000010 0.000010 0.000010 0.000010 0.000010 0.000010 0.000010 0.000010 0.000010 0.000010 0.000010 0.000010 0.000010 0.000010 0.000010 0.000010 0.000010 0.000010 0.000010 0.000010 0.000010 0.000010 0.995515 0.000010
0.000010 0.000010 0.000010 0.000010 0.000010 0.000010 0.000010 0.000010 0.000010 0.000010 0.000010 0.000010 0.000010 0.027319 0.000010 0.000010 0.061739 0.000010 0.000010 0.000010 0.000010 0.000010 0.000010 0.000010 0.000010 0.000010 0.000010 0.000010 0.000010 0.031413 0.000010 0.000010 0.000010 0.000010 0.027072 0.000012 0.000010 0.000010 0.000010 0.000010 0.000010 0.000010 0.000010 0.000010 0.000010 0.000010 0.000010 0.000010 0.000010 0.000010 0.000010 0.000010 0.000010 0.000010 0.000010 0.000010 0.000010 0.000010 0.000010 0.851895 0.000010
0.000010 0.000010 0.000010 0.000010 0.000010 0.000010 0.000010 0.000010 0.000010 0.000010 0.000010 0.000010 0.000010 0.000010 0.000010 0.000010 0.000010 0.000010 0.000010 0.000010 0.000010 0.000010 0.000010 0.000010 0.000010 0.000010 0.000010 0.000010 0.000010 0.000010 0.000010 0.000010 0.000010 0.000010 0.000010 0.000010 0.000010 0.000010 0.000010 0.000010 0.000010 0.000010 0.000010 0.000010 0.000010 0.000010 0.000010 0.000010 0.000010 0.000010 0.000010 0.000010 0.000010 0.000010 0.000010 0.000010 0.000010 0.000010 0.000010 0.999400 0.000010
0.000010 0.000010 0.000010 0.000010 0.000010 0.000010 0.000010 0.000010 0.000010 0.000010 0.000010 0.000010 0.000010 0.000010 0.000010 0.000010 0.000010 0.000010 0.000010 0.000010 0.000010 0.000010 0.000010 0.000010 0.000010 0.000010 0.000010 0.000010 0.000010 0.000010 0.000010 0.000010 0.000010 0.000010 0.000010 0.000010 0.000010 0.000010 0.000010 0.000010 0.000010 0.000010 0.000010 0.000010 0.000010 0.000010 0.000010 0.000010 0.000010 0.000010 0.000010 0.000010 0.000010 0.000010 0.000010 0.000010 0.000010 0.000010 0.000010 0.999400 0.000010
0.000010 0.000010 0.000010 0.000010 0.000010 0.000010 0.000010 0.000010 0.000010 0.000010 0.000010 0.000010 0.000010 0.000010 0.000010 0.000010 0.000010 0.000010 0.000010 0.000010 0.000010 0.000010 0.000010 0.000010 0.000010 0.000010 0.000010 0.000010 0.000010 0.000010 0.000010 0.000010 0.000010 0.000010 0.000010 0.000010 0.000010 0.000010 0.000010 0.000010 0.000010 0.000010 0.000010 0.000010 0.000010 0.000010 0.000010 0.000010 0.000010 0.000010 0.000010 0.000010 0.000010 0.000010 0.000010 0.000010 0.000010 0.000010 0.000010 0.999400 0.000010
0.000010 0.000010 0.000010 0.000010 0.000010 0.000010 0.000010 0.000010 0.000010 0.000010 0.000010 0.000010 0.000010 0.014184 0.000010 0.000010 0.000010 0.000010 0.000010 0.000010 0.000010 0.000010 0.000010 0.000010 0.000010 0.000010 0.000010 0.000010 0.000010 0.000010 0.000010 0.000010 0.000010 0.000010 0.000017 0.000010 0.000010 0.000010 0.000010 0.000010 0.000010 0.000010 0.000010 0.000010 0.000010 0.000010 0.000010 0.000010 0.000010 0.000010 0.000010 0.000010 0.000010 0.000010 0.000010 0.000010 0.000010 0.000010 0.000010 0.985218 0.000010
0.000010 0.000010 0.000010 0.000010 0.000010 0.000010 0.000010 0.000010 0.000010 0.000010 0.000010 0.000010 0.000010 0.000010 0.000010 0.000010 0.000010 0.000010 0.000010 0.000010 0.010028 0.000010 0.000010 0.000010 0.000010 0.000010 0.000010 0.000010 0.000010 0.000010 0.000010 0.000010 0.000010 0.000010 0.000011 0.000010 0.000010 0.000010 0.000010 0.000010 0.000010 0.000010 0.000010 0.000010 0.000010 0.000010 0.000010 0.000010 0.000010 0.000010 0.000010 0.000010 0.000010 0.000010 0.000010 0.000010 0.000010 0.000010 0.006381 0.983010 0.000010
0.000010 0.000010 0.000010 0.000010 0.000010 0.000010 0.000010 0.000010 0.000010 0.000010 0.000010 0.000010 0.000010 0.000010 0.000010 0.000010 0.000010 0.000010 0.000010 0.000010 0.000010 0.000010 0.000010 0.000010 0.000010 0.000010 0.000010 0.000010 0.000010 0.000010 0.000010 0.000010 0.000010 0.000010 0.000010 0.000010 0.000010 0.000010 0.000010 0.000010 0.000010 0.000010 0.000010 0.000010 0.000010 0.000010 0.000010 0.000010 0.000010 0.000010 0.000010 0.000010 0.000010 0.000010 0.000010 0.000010 0.000010 0.000010 0.000010 0.999400 0.000010
0.000010 0.013342 0.000010 0.000010 0.000010 0.000010 0.000010 0.000010 0.000010 0.000010 0.000010 0.000010 0.000010 0.009360 0.000010 0.000010 0.000010 0.000010 0.000010 0.000010 0.000010 0.000010 0.000010 0.000010 0.000010 0.000010 0.000010 0.000010 0.000010 0.000010 0.000010 0.000010 0.000010 0.000010 0.000010 0.000010 0.000010 0.000010 0.000010 0.000010 0.000010 0.000010 0.000010 0.000010 0.000010 0.000010 0.000010 0.000010 0.000010 0.000010 0.000010 0.000010 0.000010 0.000010 0.000010 0.000010 0.000010 0.000010 0.000010 0.976719 0.000010
0.000010 0.006124 0.000010 0.000010 0.000010 0.005917 0.000010 0.000010 0.000010 0.000010 0.000010 0.000010 0.000010 0.002607 0.000010 0.000010 0.000010 0.000010 0.000010 0.000010 0.000010 0.000010 0.000010 0.000010 0.000010 0.000010 0.000010 0.000010 0.000010 0.000010 0.000010 0.000010 0.000010 0.000010 0.000010 0.000010 0.045162 0.000010 0.000010 0.000010 0.003700 0.000010 0.000010 0.000010 0.000010 0.000010 0.000010 0.000010 0.000010 0.000010 0.000010 0.000010 0.000010 0.000010 0.000010 0.000010 0.000010 0.005629 0.000010 0.930321 0.000010
0.000010 0.000010 0.000010 0.000010 0.000010 0.000010 0.000010 0.000010 0.000010 0.000010 0.000010 0.000010 0.000010 0.000010 0.000010 0.000010 0.000010 0.000010 0.000010 0.000010 0.000010 0.000010 0.000010 0.000010 0.000010 0.000010 0.000010 0.000010 0.000010 0.000010 0.000010 0.000010 0.000010 0.000010 0.000010 0.000010 0.000010 0.000010 0.000010 0.000010 0.000010 0.000010 0.000010 0.000010 0.000010 0.000010 0.000010 0.000010 0.000010 0.000010 0.000010 0.000010 0.000010 0.000010 0.000010 0.000010 0.000010 0.000010 0.000010 0.999400 0.000010
0.000010 0.000010 0.000010 0.000010 0.000010 0.000010 0.000010 0.000010 0.000010 0.000010 0.000010 0.000010 0.000010 0.000010 0.000010 0.000010 0.000010 0.000010 0.000010 0.000010 0.000010 0.000010 0.000010 0.000010 0.000010 0.000010 0.000010 0.000010 0.000010 0.000010 0.000010 0.000010 0.000010 0.000010 0.000010 0.000010 0.000010 0.000010 0.000010 0.000010 0.000010 0.000010 0.000010 0.000010 0.000010 0.000010 0.000010 0.000010 0.000010 0.000010 0.000010 0.000010 0.000010 0.000010 0.000010 0.000010 0.000010 0.000010 0.000010 0.999400 0.000010
0.000010 0.000010 0.000010 0.000010 0.000010 0.000010 0.000010 0.000010 0.000010 0.000010 0.000010 0.000010 0.000010 0.000010 0.000010 0.000010 0.000010 0.000010 0.000010 0.999400 0.000010 0.000010 0.000010 0.000010 0.000010 0.000010 0.000010 0.000010 0.000010 0.000010 0.000010 0.000010 0.000010 0.000010 0.000010 0.000010 0.000010 0.000010 0.000010 0.000010 0.000010 0.000010 0.000010 0.000010 0.000010 0.000010 0.000010 0.000010 0.000010 0.000010 0.000010 0.000010 0.000010 0.000010 0.000010 0.000010 0.000010 0.000010 0.000010 0.000010 0.000010
0.000010 0.000010 0.000010 0.004856 0.000010 0.000010 0.017985 0.000010 0.008125 0.000010 0.180189 0.000010 0.000010 0.000010 0.039464 0.001187 0.005664 0.000010 0.004179 0.701218 0.000010 0.000010 0.000010 0.000010 0.000010 0.000010 0.001735 0.000010 0.000010 0.000010 0.000010 0.000010 0.000010 0.000010 0.000010 0.018170 0.000010 0.000010 0.000010 0.001676 0.000010 0.000010 0.000010 0.000010 0.000010 0.000010 0.000010 0.008034 0.000010 0.000649 0.000010 0.000010 0.000010 0.005917 0.000010 0.000010 0.000010 0.000010 0.000010 0.000010 0.000502
0.000010 0.000010 0.000010 0.000010 0.000010 0.000010 0.000010 0.000010 0.000010 0.000010 0.013512 0.000010 0.000010 0.000010 0.000010 0.000010 0.000010 0.000010 0.000010 0.931737 0.000010 0.000010 0.000010 0.000010 0.000010 0.000010 0.000010 0.000010 0.000010 0.000010 0.000010 0.000010 0.000010 0.000010 0.000010 0.054171 0.000010 0.000010 0.000010 0.000010 0.000010 0.000010 0.000010 0.000010 0.000010 0.000010 0.000010 0.000010 0.000010 0.000010 0.000010 0.000010 0.000010 0.000010 0.000010 0.000010 0.000010 0.000010 0.000010 0.000010 0.000010
0.000010 0.000010 0.000010 0.000010 0.000010 0.000010 0.000010 0.000010 0.000010 0.000010 0.000010 0.000010 0.000010 0.000010 0.000010 0.000010 0.000010 0.000010 0.000010 0.999400 0.000010 0.000010 0.000010 0.000010 0.000010 0.000010 0.000010 0.000010 0.000010 0.000010 0.000010 0.000010 0.000010 0.000010 0.000010 0.000010 0.000010 0.000010 0.000010 0.000010 0.000010 0.000010 0.000010 0.000010 0.000010 0.000010 0.000010 0.000010 0.000010 0.000010 0.000010 0.000010 0.000010 0.000010 0.000010 0.000010 0.000010 0.000010 0.000010 0.000010 0.000010
0.000010 0.000010 0.000010 0.000010 0.000010 0.000010 0.000010 0.000010 0.000010 0.000010 0.000010 0.000010 0.000010 0.000010 0.000010 0.000010 0.000010 0.000010 0.000010 0.999400 0.000010 0.000010 0.000010 0.000010 0.000010 0.000010 0.000010 0.000010 0.000010 0.000010 0.000010 0.000010 0.000010 0.000010 0.000010 0.000010 0.000010 0.000010 0.000010 0.000010 0.000010 0.000010 0.000010 0.000010 0.000010 0.000010 0.000010 0.000010 0.000010 0.000010 0.000010 0.000010 0.000010 0.000010 0.000010 0.000010 0.000010 0.000010 0.000010 0.000010 0.000010
0.000010 0.000010 0.000010 0.000010 0.000010 0.000010 0.000010 0.000010 0.000010 0.000010 0.148475 0.000010 0.000010 0.000010 0.013683 0.000010 0.000010 0.000010 0.001791 0.762605 0.000010 0.000010 0.000010 0.000010 0.000010 0.000010 0.000010 0.000010 0.000010 0.000010 0.015303 0.000010 0.000010 0.000010 0.000010 0.053611 0.000010 0.000010 0.000010 0.000010 0.000010 0.000010 0.000010 0.000010 0.000010 0.000010 0.000010 0.003991 0.000010 0.000010 0.000010 0.000010 0.000010 0.000010 0.000010 0.000010 0.000010 0.000010 0.000010 0.000010 0.000010
0.000010 0.000010 0.012307 0.000010 0.000366 0.000010 0.021744 0.000010 0.013511 0.014774 0.126121 0.000010 0.000010 0.000010 0.089227 0.001732 0.021573 0.000010 0.000010 0.521920 0.000010 0.008665 0.000010 0.001828 0.000010 0.000010 0.011677 0.007365 0.000010 0.000010 0.030882 0.000010 0.000010 0.000010 0.000010 0.047467 0.000010 0.001191 0.000010 0.009494 0.000010 0.000010 0.006348 0.000010 0.000010 0.000010 0.000010 0.000010 0.000010 0.009014 0.000010 0.000010 0.004348 0.000010 0.000010 0.004291 0.033776 0.000010 0.000010 0.000010 0.000010
0.000010 0.000010 0.000010 0.000010 0.000010 0.000010 0.002113 0.000010 0.000010 0.000010 0.174443 0.000010 0.000010 0.000010 0.000010 0.015130 0.000010 0.000010 0.000010 0.669797 0.000010 0.011886 0.000010 0.000010 0.003960 0.013592 0.001625 0.000010 0.000010 0.000010 0.000010 0.000010 0.000281 0.000010 0.000010 0.049565 0.000010 0.008730 0.000010 0.006736 0.000010 0.000010 0.000010 0.000010 0.000010 0.000010 0.000010 0.000010 0.000010 0.006336 0.000010 0.000010 0.002169 0.000010 0.000010 0.003357 0.029833 0.000010 0.000010 0.000010 0.000010
0.000010 0.000010 0.000010 0.000010 0.000010 0.000010 0.000010 0.000010 0.000010 0.000010 0.153342 0.000010 0.000010 0.000010 0.000010 0.000010 0.000010 0.000010 0.000010 0.813427 0.000010 0.000010 0.000010 0.000010 0.000010 0.000010 0.000010 0.000010 0.000010 0.000010 0.000010 0.000010 0.000010 0.000010 0.000010 0.007009 0.000010 0.000010 0.000010 0.025652 0.000010 0.000010 0.000010 0.000010 0.000010 0.000010 0.000010 0.000010 0.000010 0.000010 0.000010 0.000010 0.000010 0.000010 0.000010 0.000010 0.000010 0.000010 0.000010 0.000010 0.000010
0.000010 0.000010 0.000010 0.000010 0.000010 0.000010 0.000010 0.000010 0.000010 0.000010 0.000010 0.000010 0.000010 0.000010 0.000010 0.000010 0.000010 0.000010 0.000010 0.999400 0.000010 0.000010 0.000010 0.000010 0.000010 0.000010 0.000010 0.000010 0.000010 0.000010 0.000010 0.000010 0.000010 0.000010 0.000010 0.000010 0.000010 0.000010 0.000010 0.000010 0.000010 0.000010 0.000010 0.000010 0.000010 0.000010 0.000010 0.000010 0.000010 0.000010 0.000010 0.000010 0.000010 0.000010 0.000010 0.000010 0.000010 0.000010 0.000010 0.000010 0.000010
0.000010 0.000010 0.000010 0.000010 0.000010 0.000010 0.000010 0.000010 0.000010 0.000010 0.000010 0.000010 0.000010 0.000010 0.000010 0.000010 0.000010 0.000010 0.000010 0.975876 0.000010 0.000010 0.000010 0.000010 0.000010 0.000010 0.000010 0.000010 0.000010 0.000010 0.000010 0.000010 0.000010 0.000010 0.000010 0.023534 0.000010 0.000010 0.000010 0.000010 0.000010 0.000010 0.000010 0.000010 0.000010 0.000010 0.000010 0.000010 0.000010 0.000010 0.000010 0.000010 0.000010 0.000010 0.000010 0.000010 0.000010 0.000010 0.000010 0.000010 0.000010
0.000010 0.000010 0.000010 0.000010 0.000010 0.000010 0.000010 0.000010 0.000010 0.000010 0.000010 0.000010 0.000010 0.000010 0.000010 0.000010 0.000010 0.000010 0.000010 0.999400 0.000010 0.000010 0.000010 0.000010 0.000010 0.000010 0.000010 0.000010 0.000010 0.000010 0.000010 0.000010 0.000010 0.000010 0.000010 0.000010 0.000010 0.000010 0.000010 0.000010 0.000010 0.000010 0.000010 0.000010 0.000010 0.000010 0.000010 0.000010 0.000010 0.000010 0.000010 0.000010 0.000010 0.000010 0.000010 0.000010 0.000010 0.000010 0.000010 0.000010 0.000010
0.000010 0.000010 0.000010 0.000010 0.000010 0.000010 0.000010 0.000010 0.000010 0.000010 0.177152 0.000010 0.000010 0.000010 0.001092 0.000010 0.000010 0.000010 0.000010 0.723733 0.000010 0.000010 0.000010 0.000010 0.000010 0.000010 0.000010 0.000010 0.000010 0.000010 0.000010 0.000010 0.000010 0.000010 0.000010 0.097452 0.000010 0.000010 0.000010 0.000010 0.000010 0.000010 0.000010 0.000010 0.000010 0.000010 0.000010 0.000010 0.000010 0.000010 0.000010 0.000010 0.000010 0.000010 0.000010 0.000010 0.000010 0.000010 0.000010 0.000010 0.000010
0.000010 0.000010 0.000010 0.000010 0.000010 0.000010 0.000010 0.000010 0.000010 0.000010 0.000010 0.000010 0.000010 0.000010 0.000010 0.000010 0.000010 0.000010 0.000010 0.999400 0.000010 0.000010 0.000010 0.000010 0.000010 0.000010 0.000010 0.000010 0.000010 0.000010 0.000010 0.000010 0.000010 0.000010 0.000010 0.000010 0.000010 0.000010 0.000010 0.000010 0.000010 0.000010 0.000010 0.000010 0.000010 0.000010 0.000010 0.000010 0.000010 0.000010 0.000010 0.000010 0.000010 0.000010 0.000010 0.000010 0.000010 0.000010 0.000010 0.000010 0.000010
0.000010 0.000010 0.000010 0.000010 0.000010 0.000010 0.000010 0.000010 0.000010 0.000010 0.000010 0.000010 0.000010 0.000010 0.000010 0.000010 0.000010 0.000010 0.000010 0.968164 0.000010 0.000010 0.000010 0.000010 0.000010 0.000010 0.000010 0.000010 0.000010 0.000010 0.000010 0.000010 0.000010 0.000010 0.000010 0.031246 0.000010 0.000010 0.000010 0.000010 0.000010 0.000010 0.000010 0.000010 0.000010 0.000010 0.000010 0.000010 0.000010 0.000010 0.000010 0.000010 0.000010 0.000010 0.000010 0.000011 0.000010 0.000010 0.000010 0.000010 0.000010
0.000010 0.000010 0.000010 0.000010 0.000010 0.000010 0.000010 0.000010 0.000010 0.000010 0.000010 0.000010 0.000010 0.000010 0.000010 0.000010 0.000010 0.000010 0.000010 0.999400 0.000010 0.000010 0.000010 0.000010 0.000010 0.000010 0.000010 0.000010 0.000010 0.000010 0.000010 0.000010 0.000010 0.000010 0.000010 0.000010 0.000010 0.000010 0.000010 0.000010 0.000010 0.000010 0.000010 0.000010 0.000010 0.000010 0.000010 0.000010 0.000010 0.000010 0.000010 0.000010 0.000010 0.000010 0.000010 0.000010 0.000010 0.000010 0.000010 0.000010 0.000010
0.000010 0.000010 0.000010 0.000010 0.000010 0.000010 0.000010 0.000010 0.000010 0.000010 0.000010 0.000010 0.000010 0.000010 0.000010 0.000010 0.000010 0.000010 0.000010 0.999400 0.000010 0.000010 0.000010 0.000010 0.000010 0.000010 0.000010 0.000010 0.000010 0.000010 0.000010 0.000010 0.000010 0.000010 0.000010 0.000010 0.000010 0.000010 0.000010 0.000010 0.000010 0.000010 0.000010 0.000010 0.000010 0.000010 0.000010 0.000010 0.000010 0.000010 0.000010 0.000010 0.000010 0.000010 0.000010 0.000010 0.000010 0.000010 0.000010 0.000010 0.000010
0.000010 0.000010 0.000010 0.000010 0.000010 0.000010 0.000010 0.000010 0.000010 0.000010 0.189540 0.000010 0.000010 0.000010 0.030299 0.000010 0.000010 0.000010 0.000010 0.710153 0.000010 0.000010 0.000010 0.000010 0.000010 0.000010 0.000010 0.000010 0.000010 0.000010 0.004604 0.000010 0.000010 0.000010 0.004974 0.059880 0.000010 0.000010 0.000010 0.000010 0.000010 0.000010 0.000010 0.000010 0.000010 0.000010 0.000010 0.000010 0.000010 0.000010 0.000010 0.000010 0.000010 0.000010 0.000010 0.000010 0.000010 0.000010 0.000010 0.000010 0.000010
0.000010 0.000010 0.000010 0.000010 0.000010 0.000010 0.000010 0.000010 0.000010 0.000010 0.085820 0.000010 0.000010 0.000010 0.000010 0.000010 0.000010 0.000010 0.000010 0.875571 0.000010 0.000010 0.000010 0.000010 0.000010 0.000010 0.000010 0.000010 0.000010 0.000010 0.000010 0.000010 0.000010 0.000010 0.000010 0.029438 0.000010 0.000010 0.000010 0.000010 0.000010 0.000010 0.000010 0.000010 0.000010 0.000010 0.000010 0.000010 0.000010 0.000010 0.000010 0.000010 0.000010 0.000010 0.000010 0.000010 0.008600 0.000010 0.000010 0.000010 0.000010
0.000010 0.000010 0.000010 0.000010 0.000010 0.000010 0.000010 0.000010 0.000010 0.000010 0.000010 0.000010 0.000010 0.000010 0.000010 0.000010 0.000010 0.000010 0.000010 0.999400 0.000010 0.000010 0.000010 0.000010 0.000010 0.000010 0.000010 0.000010 0.000010 0.000010 0.000010 0.000010 0.000010 0.000010 0.000010 0.000010 0.000010 0.000010 0.000010 0.000010 0.000010 0.000010 0.000010 0.000010 0.000010 0.000010 0.000010 0.000010 0.000010 0.000010 0.000010 0.000010 0.000010 0.000010 0.000010 0.000010 0.000010 0.000010 0.000010 0.000010 0.000010
0.000010 0.000010 0.000010 0.000010 0.000010 0.000010 0.000010 0.000010 0.000010 0.000010 0.000010 0.000010 0.000010 0.000010 0.000010 0.000010 0.000010 0.000010 0.000010 0.999400 0.000010 0.000010 0.000010 0.000010 0.000010 0.000010 0.000010 0.000010 0.000010 0.000010 0.000010 0.000010 0.000010 0.000010 0.000010 0.000010 0.000010 0.000010 0.000010 0.000010 0.000010 0.000010 0.000010 0.000010 0.000010 0.000010 0.000010 0.000010 0.000010 0.000010 0.000010 0.000010 0.000010 0.000010 0.000010 0.000010 0.000010 0.000010 0.000010 0.000010 0.000010
0.000010 0.000010 0.000010 0.000010 0.000010 0.000010 0.000010 0.000010 0.000010 0.000010 0.241444 0.000010 0.000010 0.000010 0.004846 0.000010 0.000010 0.000010 0.000010 0.673786 0.000010 0.000010 0.000010 0.000010 0.000010 0.000010 0.000010 0.000010 0.000010 0.000010 0.000010 0.000010 0.000010 0.000010 0.007396 0.066006 0.000010 0.000010 0.000010 0.000010 0.000010 0.000010 0.000010 0.000010 0.000010 0.000010 0.000010 0.000010 0.000010 0.000010 0.000010 0.000010 0.000010 0.000010 0.000010 0.000010 0.005972 0.000010 0.000010 0.000010 0.000010
0.000010 0.000010 0.000010 0.000010 0.000010 0.000010 0.000010 0.000010 0.000010 0.000010 0.031385 0.000010 0.000010 0.000010 0.000010 0.000010 0.000010 0.000010 0.000010 0.965391 0.000010 0.000010 0.000010 0.000010 0.000010 0.000010 0.000010 0.000010 0.000010 0.000010 0.000010 0.000010 0.000010 0.000010 0.000010 0.002643 0.000010 0.000010 0.000010 0.000010 0.000010 0.000010 0.000010 0.000010 0.000010 0.000010 0.000010 0.000010 0.000010 0.000010 0.000010 0.000010 0.000010 0.000010 0.000010 0.000010 0.000010 0.000010 0.000010 0.000010 0.000010
0.000010 0.000010 0.000010 0.000010 0.000010 0.000010 0.041421 0.000010 0.000010 0.000010 0.093486 0.000010 0.000010 0.000010 0.024741 0.000010 0.000010 0.000010 0.000010 0.817277 0.000010 0.000010 0.000010 0.012302 0.000010 0.000010 0.000010 0.000010 0.000010 0.000010 0.000010 0.000010 0.000010 0.000010 0.000010 0.000010 0.000010 0.000010 0.000010 0.000010 0.008021 0.000010 0.000010 0.000010 0.000010 0.000010 0.000010 0.000010 0.000010 0.000010 0.000010 0.000081 0.000010 0.000010 0.000010 0.000010 0.000010 0.000010 0.000010 0.000010 0.002139
0.000010 0.000010 0.009623 0.000010 0.000373 0.000010 0.000010 0.000010 0.000010 0.000010 0.134225 0.000010 0.000010 0.000010 0.029184 0.000010 0.000010 0.000010 0.000010 0.783030 0.000010 0.000010 0.000010 0.000010 0.000010 0.000010 0.005431 0.000010 0.000010 0.000010 0.000010 0.000010 0.000010 0.000010 0.000010 0.031275 0.000010 0.000010 0.000010 0.000010 0.000010 0.000010 0.000010 0.000010 0.000010 0.000010 0.000010 0.003309 0.000010 0.003030 0.000010 0.000010 0.000010 0.000010 0.000010 0.000010 0.000010 0.000010 0.000010 0.000010 0.000010
0.000010 0.000010 0.000010 0.000010 0.000010 0.000010 0.000010 0.000010 0.000010 0.008738 0.180296 0.000010 0.000010 0.000010 0.036929 0.000010 0.000010 0.000010 0.000010 0.733589 0.000010 0.000010 0.000010 0.000010 0.000010 0.000010 0.000010 0.000010 0.000010 0.000010 0.000010 0.000010 0.000010 0.000010 0.005767 0.034131 0.000010 0.000010 0.000010 0.000010 0.000010 0.000010 0.000010 0.000010 0.000010 0.000010 0.000010 0.000010 0.000010 0.000010 0.000010 0.000010 0.000010 0.000010 0.000010 0.000010 0.000010 0.000010 0.000010 0.000010 0.000010
0.000010 0.000010 0.000010 0.000010 0.000010 0.000010 0.000010 0.000010 0.000010 0.000010 0.000010 0.000010 0.000010 0.000010 0.000010 0.000010 0.000010 0.000010 0.000010 0.000010 0.000010 0.000010 0.000010 0.000010 0.000010 0.000010 0.000010 0.000010 0.000010 0.000010 0.000010 0.000010 0.000010 0.000010 0.000010 0.999400 0.000010 0.000010 0.000010 0.000010 0.000010 0.000010 0.000010 0.000010 0.000010 0.000010 0.000010 0.000010 0.000010 0.000010 0.000010 0.000010 0.000010 0.000010 0.000010 0.000010 0.000010 0.000010 0.000010 0.000010 0.000010
0.000010 0.000010 0.000010 0.000010 0.000010 0.000010 0.000010 0.000010 0.000010 0.000010 0.000010 0.000010 0.000010 0.000010 0.000010 0.000010 0.000010 0.000010 0.000010 0.275755 0.000010 0.000010 0.000010 0.000010 0.000010 0.000010 0.000010 0.000010 0.000010 0.000010 0.000010 0.000010 0.000010 0.000010 0.000010 0.723655 0.000010 0.000010 0.000010 0.000010 0.000010 0.000010 0.000010 0.000010 0.000010 0.000010 0.000010 0.000010 0.000010 0.000010 0.000010 0.000010 0.000010 0.000010 0.000010 0.000010 0.000010 0.000010 0.000010 0.000010 0.000010
0.000010 0.000010 0.000010 0.030518 0.000010 0.000010 0.000010 0.000010 0.000010 0.000010 0.057780 0.000010 0.000010 0.000010 0.000010 0.005798 0.000017 0.000010 0.000010 0.033581 0.000010 0.230360 0.000010 0.000010 0.000010 0.000010 0.000010 0.000010 0.000010 0.000010 0.000010 0.000010 0.000010 0.000010 0.000010 0.632772 0.000010 0.000010 0.000010 0.000010 0.000010 0.000010 0.000010 0.000010 0.000010 0.000010 0.000010 0.000010 0.000010 0.000010 0.000010 0.000010 0.000010 0.008643 0.000010 0.000010 0.000010 0.000010 0.000010 0.000010 0.000010
0.000010 0.000010 0.000010 0.000010 0.000010 0.000010 0.000010 0.000010 0.000010 0.000010 0.000010 0.000010 0.000010 0.000010 0.000010 0.000010 0.000010 0.000010 0.000010 0.000010 0.000010 0.000010 0.000010 0.000010 0.000010 0.000010 0.000010 0.000010 0.000010 0.000010 0.000010 0.000010 0.000010 0.000010 0.000010 0.999400 0.000010 0.000010 0.000010 0.000010 0.000010 0.000010 0.000010 0.000010 0.000010 0.000010 0.000010 0.000010 0.000010 0.000010 0.000010 0.000010 0.000010 0.000010 0.000010 0.000010 0.000010 0.000010 0.000010 0.000010 0.000010
0.000010 0.000010 0.000010 0.000010 0.000010 0.000010 0.000010 0.000010 0.000010 0.000010 0.000010 0.000010 0.000010 0.000010 0.000010 0.000010 0.000010 0.000010 0.000010 0.231498 0.000010 0.000010 0.000010 0.000010 0.000010 0.000010 0.000010 0.000010 0.000010 0.000010 0.000010 0.000010 0.000010 0.000010 0.000010 0.767912 0.000010 0.000010 0.000010 0.000010 0.000010 0.000010 0.000010 0.000010 0.000010 0.000010 0.000010 0.000010 0.000010 0.000010 0.000010 0.000010 0.000010 0.000010 0.000010 0.000010 0.000010 0.000010 0.000010 0.000010 0.000010
0.000010 0.000010 0.000010 0.000010 0.000010 0.000010 0.000010 0.000010 0.000010 0.000010 0.032022 0.000010 0.000010 0.000010 0.000010 0.000010 0.000010 0.000010 0.000010 0.223439 0.000010 0.000010 0.000010 0.000010 0.000010 0.000010 0.000010 0.000010 0.000010 0.000010 0.000010 0.000010 0.000010 0.000010 0.000010 0.743959 0.000010 0.000010 0.000010 0.000010 0.000010 0.000010 0.000010 0.000010 0.000010 0.000010 0.000010 0.000010 0.000010 0.000010 0.000010 0.000010 0.000010 0.000010 0.000010 0.000010 0.000010 0.000010 0.000010 0.000010 0.000010
0.000010 0.000010 0.000010 0.000010 0.000012 0.000010 0.000010 0.000010 0.000010 0.000010 0.107363 0.000010 0.000010 0.000010 0.000010 0.000015 0.000010 0.000010 0.000010 0.306205 0.000010 0.000010 0.000010 0.000010 0.000010 0.000010 0.000010 0.000010 0.000010 0.000010 0.000010 0.000010 0.000010 0.000010 0.000010 0.532772 0.000010 0.000010 0.000010 0.000010 0.000010 0.000010 0.000010 0.000010 0.000010 0.000010 0.000010 0.000010 0.000010 0.000010 0.000010 0.000010 0.000010 0.000010 0.000010 0.000010 0.053083 0.000010 0.000010 0.000010 0.000010
0.000010 0.000010 0.000010 0.000010 0.000010 0.000010 0.000010 0.000010 0.000010 0.000010 0.000010 0.000010 0.000010 0.000010 0.000010 0.000010 0.000010 0.000010 0.000010 0.000010 0.000010 0.000010 0.000010 0.000010 0.000010 0.000010 0.000010 0.000010 0.000010 0.000010 0.000010 0.000010 0.000010 0.000010 0.000010 0.999400 0.000010 0.000010 0.000010 0.000010 0.000010 0.000010 0.000010 0.000010 0.000010 0.000010 0.000010 0.000010 0.000010 0.000010 0.000010 0.000010 0.000010 0.000010 0.000010 0.000010 0.000010 0.000010 0.000010 0.000010 0.000010
0.000010 0.000010 0.000010 0.000010 0.000010 0.000010 0.000010 0.000010 0.000010 0.000010 0.000010 0.000010 0.000010 0.000010 0.000010 0.000010 0.000010 0.000010 0.000010 0.000010 0.000010 0.000010 0.000010 0.000010 0.000010 0.000010 0.000010 0.000010 0.000010 0.000010 0.000010 0.000010 0.000010 0.000010 0.000010 0.999400 0.000010 0.000010 0.000010 0.000010 0.000010 0.000010 0.000010 0.000010 0.000010 0.000010 0.000010 0.000010 0.000010 0.000010 0.000010 0.000010 0.000010 0.000010 0.000010 0.000010 0.000010 0.000010 0.000010 0.000010 0.000010
0.000010 0.000010 0.000010 0.000010 0.000010 0.000010 0.000010 0.000010 0.000010 0.000010 0.000010 0.000010 0.000010 0.000010 0.000010 0.000010 0.999392 0.000010 0.000010 0.000010 0.000010 0.000010 0.000010 0.000010 0.000010 0.000010 0.000010 0.000010 0.000010 0.000010 0.000010 0.000010 0.000010 0.000010 0.000018 0.000010 0.000010 0.000010 0.000010 0.000010 0.000010 0.000010 0.000010 0.000010 0.000010 0.000010 0.000010 0.000010 0.000010 0.000010 0.000010 0.000010 0.000010 0.000010 0.000010 0.000010 0.000010 0.000010 0.000010 0.000010 0.000010
0.000015 0.000010 0.000010 0.000010 0.000010 0.000010 0.000010 0.000010 0.000010 0.000010 0.000010 0.000010 0.000010 0.000010 0.000010 0.000010 0.999395 0.000010 0.000010 0.000010 0.000010 0.000010 0.000010 0.000010 0.000010 0.000010 0.000010 0.000010 0.000010 0.000010 0.000010 0.000010 0.000010 0.000010 0.000010 0.000010 0.000010 0.000010 0.000010 0.000010 0.000010 0.000010 0.000010 0.000010 0.000010 0.000010 0.000010 0.000010 0.000010 0.000010 0.000010 0.000010 0.000010 0.000010 0.000010 0.000010 0.000010 0.000010 0.000010 0.000010 0.000010
0.000010 0.000010 0.000010 0.000010 0.000010 0.000010 0.000010 0.000010 0.000010 0.000010 0.000010 0.000010 0.000010 0.000010 0.000010 0.000010 0.999400 0.000010 0.000010 0.000010 0.000010 0.000010 0.000010 0.000010 0.000010 0.000010 0.000010 0.000010 0.000010 0.000010 0.000010 0.000010 0.000010 0.000010 0.000010 0.000010 0.000010 0.000010 0.000010 0.000010 0.000010 0.000010 0.000010 0.000010 0.000010 0.000010 0.000010 0.000010 0.000010 0.000010 0.000010 0.000010 0.000010 0.000010 0.000010 0.000010 0.000010 0.000010 0.000010 0.000010 0.000010
0.000010 0.000010 0.000010 0.000010 0.000010 0.000010 0.000010 0.000010 0.000010 0.000010 0.000013 0.000010 0.000010 0.000010 0.000010 0.000010 0.999397 0.000010 0.000010 0.000010 0.000010 0.000010 0.000010 0.000010 0.000010 0.000010 0.000010 0.000010 0.000010 0.000010 0.000010 0.000010 0.000010 0.000010 0.000010 0.000010 0.000010 0.000010 0.000010 0.000010 0.000010 0.000010 0.000010 0.000010 0.000010 0.000010 0.000010 0.000010 0.000010 0.000010 0.000010 0.000010 0.000010 0.000010 0.000010 0.000010 0.000010 0.000010 0.000010 0.000010 0.000010
0.000010 0.000010 0.000010 0.000010 0.000010 0.000010 0.000010 0.000010 0.000010 0.000010 0.000010 0.000010 0.000010 0.000010 0.000010 0.000010 0.999400 0.000010 0.000010 0.000010 0.000010 0.000010 0.000010 0.000010 0.000010 0.000010 0.000010 0.000010 0.000010 0.000010 0.000010 0.000010 0.000010 0.000010 0.000010 0.000010 0.000010 0.000010 0.000010 0.000010 0.000010 0.000010 0.000010 0.000010 0.000010 0.000010 0.000010 0.000010 0.000010 0.000010 0.000010 0.000010 0.000010 0.000010 0.000010 0.000010 0.000010 0.000010 0.000010 0.000010 0.000010
0.019613 0.008741 0.000010 0.000010 0.000010 0.000010 0.000010 0.002580 0.000010 0.000010 0.000010 0.000010 0.013667 0.000010 0.000010 0.016717 0.836372 0.000010 0.023269 0.000010 0.000010 0.011718 0.000010 0.004116 0.000010 0.000010 0.000010 0.032710 0.000010 0.000010 0.000010 0.000010 0.000010 0.000010 0.000010 0.000010 0.000010 0.000010 0.000010 0.000010 0.000535 0.009534 0.000010 0.000010 0.000010 0.000010 0.000010 0.000010 0.000010 0.008397 0.000010 0.000010 0.000939 0.000010 0.000010 0.000010 0.000010 0.010631 0.000010 0.000010 0.000010
0.000010 0.000010 0.000010 0.000010 0.000010 0.000010 0.000010 0.000010 0.000010 0.000010 0.000010 0.000010 0.000010 0.000010 0.000010 0.000010 0.999400 0.000010 0.000010 0.000010 0.000010 0.000010 0.000010 0.000010 0.000010 0.000010 0.000010 0.000010 0.000010 0.000010 0.000010 0.000010 0.000010 0.000010 0.000010 0.000010 0.000010 0.000010 0.000010 0.000010 0.000010 0.000010 0.000010 0.000010 0.000010 0.000010 0.000010 0.000010 0.000010 0.000010 0.000010 0.000010 0.000010 0.000010 0.000010 0.000010 0.000010 0.000010 0.000010 0.000010 0.000010
0.000010 0.000010 0.000010 0.000010 0.000010 0.000010 0.000010 0.000010 0.000010 0.000010 0.000010 0.000010 0.000010 0.000010 0.000010 0.000010 0.999400 0.000010 0.000010 0.000010 0.000010 0.000010 0.000010 0.000010 0.000010 0.000010 0.000010 0.000010 0.000010 0.000010 0.000010 0.000010 0.000010 0.000010 0.000010 0.000010 0.000010 0.000010 0.000010 0.000010 0.000010 0.000010 0.000010 0.000010 0.000010 0.000010 0.000010 0.000010 0.000010 0.000010 0.000010 0.000010 0.000010 0.000010 0.000010 0.000010 0.000010 0.000010 0.000010 0.000010 0.000010
0.000010 0.000010 0.000010 0.000010 0.000010 0.000010 0.000010 0.000010 0.000010 0.000010 0.000010 0.000010 0.000010 0.000010 0.000010 0.000010 0.000010 0.000010 0.000010 0.072416 0.000010 0.000010 0.000010 0.000010 0.000010 0.000010 0.007355 0.000010 0.000010 0.000010 0.000010 0.000010 0.000010 0.000010 0.000010 0.021299 0.000010 0.000010 0.000010 0.000010 0.000010 0.000010 0.000010 0.000010 0.000010 0.000010 0.000010 0.000010 0.000010 0.000010 0.000010 0.000010 0.007208 0.000010 0.000010 0.000010 0.891162 0.000010 0.000010 0.000010 0.000010
0.000010 0.000010 0.000010 0.000010 0.000010 0.000010 0.000010 0.000010 0.000010 0.000010 0.000010 0.000010 0.000010 0.000010 0.000010 0.000010 0.000010 0.000010 0.000010 0.000010 0.000010 0.000010 0.000010 0.000010 0.000010 0.000010 0.000010 0.000010 0.000010 0.000010 0.000010 0.000010 0.000010 0.000010 0.000010 0.000010 0.000010 0.000010 0.000010 0.000010 0.000010 0.000010 0.000010 0.000010 0.000010 0.000010 0.000010 0.000010 0.000010 0.000010 0.000010 0.000010 0.000010 0.000010 0.000010 0.000010 0.999400 0.000010 0.000010 0.000010 0.000010
0.000010 0.000010 0.000010 0.000010 0.000010 0.000010 0.000010 0.000010 0.000010 0.013369 0.000010 0.000010 0.000010 0.000010 0.000010 0.005277 0.014315 0.000010 0.000010 0.000010 0.000010 0.002263 0.000010 0.000010 0.000010 0.000010 0.000010 0.000010 0.000010 0.000010 0.000010 0.000010 0.000010 0.000010 0.000010 0.000010 0.000010 0.000010 0.000010 0.000010 0.000010 0.000010 0.000010 0.000010 0.000010 0.000010 0.000010 0.000010 0.000010 0.000010 0.000010 0.000010 0.000010 0.000010 0.000010 0.000010 0.964215 0.000010 0.000010 0.000010 0.000010
0.000010 0.000010 0.000010 0.000010 0.000010 0.000010 0.000010 0.000010 0.000010 0.000010 0.000010 0.000010 0.000010 0.000010 0.000010 0.000010 0.000010 0.000010 0.000010 0.022409 0.000010 0.000010 0.000010 0.000010 0.000010 0.000010 0.000010 0.000010 0.000010 0.000010 0.000010 0.000010 0.000010 0.000010 0.000010 0.000010 0.000010 0.001432 0.000010 0.000010 0.008964 0.000010 0.000010 0.000010 0.000010 0.000010 0.000010 0.000010 0.000010 0.000010 0.000010 0.000010 0.000010 0.000010 0.000010 0.000010 0.966625 0.000010 0.000010 0.000010 0.000010
0.000010 0.000010 0.000010 0.000010 0.000010 0.000010 0.002194 0.000010 0.000010 0.000010 0.000010 0.000010 0.000010 0.000010 0.000010 0.000010 0.000010 0.000010 0.000010 0.016532 0.000010 0.000010 0.000010 0.000010 0.000010 0.000010 0.000010 0.000010 0.000010 0.000010 0.000010 0.000010 0.000010 0.000010 0.000010 0.000010 0.000010 0.008353 0.000010 0.000010 0.000010 0.000010 0.000010 0.000010 0.000010 0.000010 0.000010 0.000010 0.000010 0.000010 0.000010 0.000010 0.000010 0.001317 0.000010 0.017932 0.946085 0.000010 0.000010 0.000010 0.007047
0.000010 0.000010 0.000010 0.000010 0.000010 0.000010 0.000010 0.000010 0.000010 0.011304 0.000010 0.000010 0.000010 0.000010 0.000010 0.008275 0.000010 0.000010 0.000010 0.000010 0.000010 0.000010 0.000010 0.017994 0.002491 0.000010 0.015138 0.000010 0.000010 0.000010 0.002880 0.000010 0.000010 0.000010 0.000010 0.005045 0.000010 0.000010 0.004264 0.000010 0.000010 0.000010 0.000010 0.000010 0.000010 0.000010 0.000010 0.000010 0.000010 0.006009 0.000010 0.000010 0.000010 0.000010 0.000010 0.009767 0.916333 0.000010 0.000010 0.000010 0.000010
0.000010 0.000010 0.000010 0.000010 0.000010 0.000010 0.000010 0.000010 0.000010 0.000010 0.000010 0.000010 0.000010 0.000010 0.000010 0.000010 0.000010 0.000010 0.000010 0.000010 0.000010 0.000010 0.000010 0.000010 0.000010 0.000010 0.003057 0.000010 0.000010 0.000010 0.012293 0.000010 0.000010 0.000010 0.000010 0.004727 0.000010 0.000010 0.004238 0.000010 0.000010 0.000010 0.000010 0.000010 0.000010 0.000010 0.000010 0.000010 0.000010 0.000010 0.000010 0.000010 0.000010 0.010206 0.000010 0.000010 0.964929 0.000010 0.000010 0.000010 0.000010
0.000010 0.000010 0.000010 0.000010 0.000010 0.000010 0.000010 0.000010 0.000010 0.000010 0.000010 0.000010 0.000010 0.000010 0.000010 0.000010 0.000010 0.000010 0.000010 0.070209 0.000010 0.000010 0.000010 0.000010 0.000010 0.000010 0.000010 0.000010 0.000010 0.000010 0.000010 0.000010 0.000010 0.000010 0.000010 0.000010 0.000010 0.000010 0.000010 0.000010 0.000010 0.000010 0.000010 0.000010 0.000010 0.000010 0.000010 0.000010 0.000010 0.000010 0.000010 0.000010 0.012525 0.000010 0.000010 0.009751 0.906945 0.000010 0.000010 0.000010 0.000010
0.000010 0.000010 0.000010 0.000010 0.000010 0.000010 0.000010 0.000010 0.000010 0.000010 0.010760 0.000010 0.000010 0.000010 0.000010 0.000010 0.000010 0.000010 0.000010 0.026191 0.000010 0.000010 0.000010 0.000010 0.000010 0.000010 0.000010 0.000010 0.000010 0.000010 0.000249 0.000010 0.000010 0.000010 0.000010 0.000010 0.000010 0.000010 0.000010 0.010128 0.000010 0.000010 0.000010 0.000010 0.000010 0.000010 0.000010 0.000010 0.000010 0.000010 0.000010 0.000010 0.000010 0.000010 0.000010 0.000010 0.952112 0.000010 0.000010 0.000010 0.000010
0.000010 0.000010 0.000010 0.000010 0.000010 0.000010 0.000010 0.000010 0.000010 0.000010 0.000010 0.000010 0.000010 0.000010 0.000010 0.000010 0.000010 0.000010 0.000010 0.000010 0.000010 0.000010 0.000010 0.000010 0.000010 0.000010 0.004288 0.000010 0.000010 0.000010 0.000010 0.000010 0.000010 0.000010 0.000010 0.008053 0.000010 0.000010 0.000010 0.000010 0.000010 0.000010 0.000010 0.000010 0.000010 0.000010 0.000010 0.000010 0.000010 0.000010 0.000010 0.000010 0.000010 0.000010 0.000010 0.000010 0.987079 0.000010 0.000010 0.000010 0.000010
0.000010 0.000010 0.000010 0.000010 0.000010 0.000010 0.000010 0.000010 0.000010 0.000010 0.000010 0.000010 0.000010 0.000010 0.000010 0.000010 0.000010 0.000010 0.000010 0.000010 0.000010 0.000010 0.000010 0.000010 0.000010 0.000010 0.000010 0.000010 0.000010 0.000010 0.000010 0.000010 0.000010 0.000010 0.000010 0.000010 0.000010 0.000010 0.000010 0.000010 0.000010 0.000010 0.000010 0.000010 0.000010 0.000010 0.000010 0.000010 0.000010 0.000010 0.000010 0.000010 0.000010 0.000010 0.000010 0.000010 0.999400 0.000010 0.000010 0.000010 0.000010
0.000010 0.000010 0.000010 0.000010 0.000010 0.000010 0.000010 0.000010 0.000010 0.000010 0.000010 0.000010 0.000010 0.000010 0.000010 0.000010 0.000010 0.000010 0.000010 0.000010 0.000010 0.000010 0.000010 0.000010 0.000010 0.000010 0.000010 0.000010 0.000010 0.000010 0.000010 0.000010 0.000010 0.000010 0.000010 0.000010 0.000010 0.000010 0.000010 0.000010 0.000010 0.000010 0.000010 0.000010 0.000010 0.000010 0.000010 0.000010 0.000010 0.000010 0.000010 0.000010 0.000010 0.000010 0.000010 0.000010 0.999400 0.000010 0.000010 0.000010 0.000010
0.000010 0.000010 0.000715 0.000010 0.000010 0.000010 0.000010 0.000010 0.000010 0.012885 0.000010 0.000010 0.000010 0.000010 0.000010 0.000065 0.000010 0.000010 0.000010 0.029729 0.000010 0.000010 0.000010 0.024610 0.000010 0.000010 0.011118 0.005004 0.000010 0.000010 0.000010 0.000010 0.000010 0.000010 0.000010 0.000010 0.000010 0.002194 0.000010 0.000010 0.000010 0.000010 0.000010 0.000010 0.000010 0.000010 0.000010 0.000010 0.000010 0.000010 0.000010 0.000010 0.000010 0.000010 0.000010 0.000010 0.913160 0.000010 0.000010 0.000010 0.000010
0.000010 0.000010 0.000010 0.000010 0.000010 0.000010 0.000010 0.000010 0.000010 0.000010 0.000010 0.000010 0.000010 0.000010 0.000010 0.000010 0.000010 0.000010 0.000010 0.039525 0.000010 0.000010 0.000010 0.000010 0.000010 0.000010 0.000010 0.000010 0.000010 0.000010 0.000010 0.000010 0.000010 0.000010 0.000010 0.007761 0.000010 0.000010 0.000010 0.000010 0.000010 0.000010 0.000010 0.000010 0.000010 0.000010 0.000010 0.000010 0.000010 0.000010 0.000010 0.000010 0.023633 0.000010 0.000010 0.000010 0.928425 0.000010 0.000010 0.000010 0.000096
0.000010 0.000010 0.000010 0.000010 0.000010 0.000010 0.000010 0.000010 0.000010 0.000010 0.000010 0.000010 0.000010 0.000010 0.000010 0.000010 0.000010 0.000010 0.000010 0.000010 0.000010 0.000010 0.000010 0.000010 0.000010 0.000010 0.000010 0.000010 0.000010 0.000010 0.000010 0.000010 0.000010 0.000010 0.000010 0.000010 0.000010 0.000010 0.000010 0.000010 0.000010 0.000010 0.000010 0.000010 0.000010 0.000010 0.000010 0.000010 0.000010 0.000010 0.000010 0.000010 0.000010 0.000010 0.000010 0.000010 0.999400 0.000010 0.000010 0.000010 0.000010
0.000010 0.000010 0.000010 0.000010 0.000010 0.000010 0.000010 0.000010 0.000010 0.000010 0.000010 0.000010 0.000010 0.000010 0.000010 0.000010 0.000010 0.000010 0.000010 0.000010 0.000010 0.000010 0.000010 0.009415 0.000010 0.000010 0.000010 0.000010 0.000010 0.000010 0.000010 0.000010 0.000010 0.000010 0.000010 0.000010 0.000010 0.000010 0.000010 0.000010 0.000010 0.000010 0.000010 0.000010 0.000010 0.000010 0.000010 0.000010 0.000010 0.000010 0.000010 0.000010 0.010102 0.000010 0.000010 0.000010 0.979903 0.000010 0.000010 0.000010 0.000010
0.000010 0.000010 0.000010 0.000010 0.000010 0.000010 0.000010 0.000010 0.000010 0.000010 0.000010 0.000058 0.000010 0.000010 0.000010 0.000010 0.000010 0.000010 0.000010 0.001121 0.000010 0.000010 0.000010 0.000010 0.000010 0.000010 0.000010 0.000010 0.000010 0.000010 0.000010 0.000010 0.000010 0.000010 0.000010 0.000010 0.000010 0.000010 0.000010 0.000010 0.000010 0.000010 0.000010 0.000010 0.000010 0.000010 0.000010 0.000010 0.000010 0.000010 0.000010 0.000010 0.000010 0.000010 0.000010 0.000010 0.998241 0.000010 0.000010 0.000010 0.000010
0.000010 0.000010 0.000010 0.000010 0.000010 0.000010 0.000010 0.000010 0.000010 0.000010 0.000010 0.000010 0.000010 0.000010 0.000010 0.000010 0.000010 0.000010 0.000010 0.000394 0.000010 0.000010 0.000010 0.000010 0.000010 0.000010 0.000010 0.000010 0.000010 0.000010 0.000010 0.000010 0.000010 0.000010 0.000010 0.000010 0.000010 0.000010 0.000010 0.000010 0.000010 0.000010 0.000010 0.000010 0.000010 0.000010 0.000010 0.000010 0.000010 0.000010 0.000010 0.000010 0.000010 0.000010 0.000010 0.000010 0.999016 0.000010 0.000010 0.000010 0.000010
0.000010 0.000010 0.000010 0.000010 0.000010 0.000010 0.000010 0.000010 0.000010 0.000010 0.000010 0.000010 0.000010 0.000010 0.000010 0.000010 0.000010 0.000010 0.000010 0.007113 0.000010 0.000010 0.000010 0.000010 0.000010 0.000010 0.000010 0.000010 0.000010 0.000010 0.000010 0.000010 0.000010 0.000010 0.000010 0.000010 0.000010 0.000010 0.000010 0.012432 0.000010 0.000010 0.000010 0.000010 0.000010 0.000010 0.000010 0.000501 0.000010 0.000010 0.000010 0.000010 0.000010 0.000010 0.000010 0.000010 0.979384 0.000010 0.000010 0.000010 0.000010
0.000010 0.000010 0.000010 0.016958 0.000010 0.000010 0.000010 0.012945 0.000010 0.016421 0.051522 0.014306 0.003417 0.000010 0.000010 0.012162 0.019726 0.000010 0.006113 0.000010 0.007655 0.030870 0.011717 0.039804 0.000010 0.038697 0.024596 0.004274 0.000010 0.000010 0.031921 0.000010 0.018252 0.002343 0.000010 0.012975 0.000010 0.007802 0.010492 0.000010 0.000010 0.000010 0.000010 0.000010 0.000010 0.000010 0.000010 0.000010 0.000010 0.000010 0.000010 0.000010 0.034919 0.341609 0.000010 0.175229 0.032278 0.000010 0.000010 0.013992 0.006675
0.000010 0.000010 0.000010 0.000010 0.000010 0.000010 0.000010 0.000010 0.000010 0.000010 0.000010 0.000010 0.000010 0.000010 0.000010 0.000010 0.000010 0.000010 0.000010 0.000010 0.000010 0.000010 0.000010 0.000010 0.000010 0.000010 0.000010 0.000010 0.000010 0.000010 0.000010 0.000010 0.000010 0.000010 0.000010 0.000010 0.000010 0.000010 0.000010 0.000010 0.000010 0.000010 0.000010 0.000010 0.000010 0.000010 0.000010 0.000010 0.000010 0.000010 0.000010 0.000010 0.000010 0.000010 0.000010 0.999400 0.000010 0.000010 0.000010 0.000010 0.000010
0.000010 0.000010 0.000010 0.000010 0.000010 0.000010 0.000010 0.000010 0.000010 0.000010 0.000010 0.000010 0.000010 0.000010 0.000010 0.000010 0.000010 0.000010 0.000010 0.000010 0.000010 0.000010 0.000010 0.000010 0.000010 0.000010 0.000010 0.000010 0.000010 0.000010 0.000010 0.000010 0.000010 0.000010 0.000010 0.000010 0.000010 0.000010 0.000010 0.000010 0.000010 0.000010 0.000010 0.000010 0.000010 0.000010 0.000010 0.000010 0.000010 0.000010 0.000010 0.000010 0.000010 0.000010 0.000010 0.999400 0.000010 0.000010 0.000010 0.000010 0.000010
0.000010 0.000010 0.000010 0.000010 0.000010 0.000010 0.000010 0.000010 0.000010 0.000010 0.000010 0.000010 0.000010 0.000010 0.000010 0.000010 0.000010 0.000010 0.000010 0.000010 0.000010 0.000010 0.000010 0.000010 0.000010 0.000010 0.000010 0.000010 0.000010 0.000010 0.000010 0.000010 0.000010 0.000010 0.000010 0.000010 0.000010 0.000010 0.000010 0.000010 0.000010 0.000010 0.000010 0.000010 0.000010 0.000010 0.000010 0.000010 0.000010 0.000010 0.000010 0.000010 0.000010 0.000010 0.000010 0.999400 0.000010 0.000010 0.000010 0.000010 0.000010
0.000010 0.000010 0.000010 0.000010 0.000010 0.000010 0.000010 0.000010 0.000010 0.000010 0.000010 0.000010 0.000010 0.000010 0.000010 0.000010 0.000010 0.000013 0.000010 0.000010 0.000010 0.000010 0.000010 0.000010 0.000010 0.000010 0.000010 0.000010 0.000010 0.000010 0.000010 0.000010 0.000010 0.000010 0.000010 0.000010 0.000010 0.000010 0.000010 0.000010 0.000010 0.000010 0.000010 0.000010 0.000010 0.000010 0.000010 0.000010 0.000010 0.000010 0.000010 0.000010 0.000010 0.000010 0.000010 0.999397 0.000010 0.000010 0.000010 0.000010 0.000010
0.000010 0.000010 0.000010 0.000010 0.000010 0.000010 0.000010 0.000010 0.000010 0.000010 0.000010 0.000010 0.000010 0.000010 0.000010 0.000010 0.000010 0.000010 0.000010 0.000010 0.000010 0.000010 0.000010 0.000010 0.000010 0.000010 0.000010 0.000010 0.000010 0.000010 0.000010 0.000010 0.000010 0.000010 0.000010 0.000010 0.000010 0.000010 0.000010 0.000010 0.000010 0.000010 0.000010 0.000010 0.000010 0.000010 0.000010 0.000010 0.000010 0.000010 0.000010 0.000010 0.000010 0.000010 0.000010 0.999400 0.000010 0.000010 0.000010 0.000010 0.000010
0.000010 0.000010 0.000010 0.000010 0.000010 0.000010 0.000010 0.000010 0.000010 0.000010 0.000010 0.000010 0.000010 0.000010 0.000010 0.000010 0.000010 0.000010 0.000010 0.000010 0.000010 0.000010 0.000010 0.000010 0.000010 0.000010 0.000010 0.000010 0.000010 0.000010 0.000010 0.000010 0.000010 0.000010 0.000010 0.000010 0.000010 0.000010 0.000010 0.000010 0.000010 0.000010 0.000010 0.000010 0.000010 0.000010 0.000010 0.000010 0.000010 0.000010 0.000010 0.000010 0.000010 0.000010 0.000010 0.999400 0.000010 0.000010 0.000010 0.000010 0.000010
0.000010 0.000010 0.000010 0.000010 0.000010 0.000010 0.000010 0.000010 0.000010 0.000010 0.000010 0.000010 0.000010 0.000010 0.000010 0.000010 0.000010 0.000010 0.000010 0.000010 0.000010 0.000010 0.000010 0.000010 0.000010 0.000010 0.000010 0.000010 0.000010 0.000010 0.000010 0.000010 0.000010 0.000010 0.000010 0.000010 0.000010 0.000010 0.000010 0.000010 0.000010 0.000010 0.000010 0.000010 0.000010 0.000010 0.000010 0.000010 0.000010 0.000010 0.000010 0.000010 0.000010 0.000010 0.000010 0.999400 0.000010 0.000010 0.000010 0.000010 0.000010
0.000010 0.000010 0.000010 0.000010 0.000010 0.000010 0.000010 0.000010 0.000010 0.000010 0.000010 0.000010 0.000010 0.000010 0.000010 0.000010 0.000010 0.000010 0.000010 0.000010 0.000010 0.000010 0.000010 0.000010 0.000010 0.000010 0.000010 0.000010 0.000010 0.000010 0.000010 0.000010 0.000010 0.000010 0.000010 0.000010 0.000010 0.000010 0.000010 0.000010 0.000010 0.000010 0.000010 0.000010 0.000010 0.000010 0.000010 0.000010 0.000010 0.000010 0.000010 0.000010 0.000010 0.000010 0.000010 0.999400 0.000010 0.000010 0.000010 0.000010 0.000010
0.000010 0.000010 0.000010 0.000010 0.000010 0.000010 0.670323 0.000010 0.006437 0.000010 0.017962 0.000010 0.004355 0.000010 0.098870 0.031942 0.000010 0.000010 0.006438 0.000010 0.000010 0.000010 0.000010 0.000010 0.000010 0.004558 0.000010 0.073377 0.000010 0.000010 0.000010 0.000010 0.000010 0.000010 0.000010 0.000010 0.000010 0.009133 0.000010 0.003021 0.000010 0.000010 0.000010 0.000010 0.000010 0.000010 0.000010 0.000010 0.006630 0.000010 0.000010 0.000010 0.003440 0.024979 0.000010 0.011069 0.023491 0.000010 0.000010 0.000010 0.003533
0.000010 0.000010 0.000010 0.000010 0.000010 0.000010 0.983908 0.000010 0.000010 0.000010 0.000010 0.000010 0.000010 0.000010 0.000010 0.000010 0.000010 0.000010 0.000010 0.009926 0.000010 0.000010 0.000010 0.000010 0.000010 0.000010 0.005585 0.000010 0.000010 0.000010 0.000010 0.000010 0.000010 0.000010 0.000010 0.000010 0.000010 0.000010 0.000010 0.000010 0.000010 0.000010 0.000010 0.000010 0.000010 0.000010 0.000010 0.000010 0.000010 0.000010 0.000010 0.000010 0.000010 0.000010 0.000010 0.000010 0.000010 0.000010 0.000010 0.000010 0.000010
0.000010 0.000010 0.000010 0.000010 0.009254 0.000010 0.740192 0.000010 0.000010 0.000010 0.021562 0.009883 0.015741 0.000010 0.091933 0.029642 0.000010 0.000010 0.000010 0.003225 0.000010 0.009092 0.000010 0.017931 0.000010 0.000010 0.000010 0.000010 0.000010 0.000010 0.012548 0.000010 0.000010 0.000010 0.000010 0.000010 0.000010 0.014015 0.010206 0.000010 0.000010 0.000010 0.000010 0.000010 0.000010 0.000010 0.000010 0.000010 0.000010 0.000010 0.000010 0.000010 0.000010 0.000010 0.000010 0.008063 0.000010 0.000010 0.000010 0.000010 0.006252
0.000010 0.000010 0.000010 0.000010 0.000010 0.000010 0.999400 0.000010 0.000010 0.000010 0.000010 0.000010 0.000010 0.000010 0.000010 0.000010 0.000010 0.000010 0.000010 0.000010 0.000010 0.000010 0.000010 0.000010 0.000010 0.000010 0.000010 0.000010 0.000010 0.000010 0.000010 0.000010 0.000010 0.000010 0.000010 0.000010 0.000010 0.000010 0.000010 0.000010 0.000010 0.000010 0.000010 0.000010 0.000010 0.000010 0.000010 0.000010 0.000010 0.000010 0.000010 0.000010 0.000010 0.000010 0.000010 0.000010 0.000010 0.000010 0.000010 0.000010 0.000010
0.000010 0.000010 0.002487 0.027070 0.000010 0.000010 0.929395 0.000010 0.000010 0.000010 0.000010 0.000010 0.000010 0.000010 0.015740 0.007955 0.000010 0.000010 0.000010 0.000010 0.000010 0.000010 0.000010 0.000010 0.000010 0.000010 0.000010 0.000010 0.000010 0.000010 0.000010 0.000010 0.000010 0.000010 0.000010 0.010963 0.000010 0.000010 0.002218 0.000010 0.000010 0.000010 0.000010 0.000010 0.000010 0.000010 0.000010 0.000010 0.000010 0.000010 0.000010 0.000013 0.000010 0.000010 0.000010 0.000010 0.000010 0.000010 0.000010 0.003640 0.000010
0.000010 0.000010 0.000010 0.000010 0.000010 0.000010 0.999400 0.000010 0.000010 0.000010 0.000010 0.000010 0.000010 0.000010 0.000010 0.000010 0.000010 0.000010 0.000010 0.000010 0.000010 0.000010 0.000010 0.000010 0.000010 0.000010 0.000010 0.000010 0.000010 0.000010 0.000010 0.000010 0.000010 0.000010 0.000010 0.000010 0.000010 0.000010 0.000010 0.000010 0.000010 0.000010 0.000010 0.000010 0.000010 0.000010 0.000010 0.000010 0.000010 0.000010 0.000010 0.000010 0.000010 0.000010 0.000010 0.000010 0.000010 0.000010 0.000010 0.000010 0.000010
0.000010 0.000010 0.000010 0.000010 0.008049 0.000010 0.692939 0.000010 0.000010 0.000010 0.000010 0.000010 0.000010 0.000010 0.107416 0.045583 0.011341 0.000010 0.000010 0.013091 0.000010 0.000010 0.000010 0.006033 0.000010 0.000010 0.008858 0.068918 0.000010 0.000010 0.002617 0.000010 0.000010 0.000010 0.000010 0.000010 0.000010 0.000747 0.000010 0.000010 0.000010 0.000010 0.000010 0.000010 0.000010 0.000010 0.000010 0.000010 0.000010 0.000010 0.000010 0.000010 0.000010 0.007442 0.000010 0.000010 0.000010 0.000010 0.000010 0.000164 0.026332
0.000010 0.000010 0.000010 0.000010 0.000010 0.000010 0.999400 0.000010 0.000010 0.000010 0.000010 0.000010 0.000010 0.000010 0.000010 0.000010 0.000010 0.000010 0.000010 0.000010 0.000010 0.000010 0.000010 0.000010 0.000010 0.000010 0.000010 0.000010 0.000010 0.000010 0.000010 0.000010 0.000010 0.000010 0.000010 0.000010 0.000010 0.000010 0.000010 0.000010 0.000010 0.000010 0.000010 0.000010 0.000010 0.000010 0.000010 0.000010 0.000010 0.000010 0.000010 0.000010 0.000010 0.000010 0.000010 0.000010 0.000010 0.000010 0.000010 0.000010 0.000010
0.000010 0.000010 0.000010 0.000010 0.000010 0.000010 0.999400 0.000010 0.000010 0.000010 0.000010 0.000010 0.000010 0.000010 0.000010 0.000010 0.000010 0.000010 0.000010 0.000010 0.000010 0.000010 0.000010 0.000010 0.000010 0.000010 0.000010 0.000010 0.000010 0.000010 0.000010 0.000010 0.000010 0.000010 0.000010 0.000010 0.000010 0.000010 0.000010 0.000010 0.000010 0.000010 0.000010 0.000010 0.000010 0.000010 0.000010 0.000010 0.000010 0.000010 0.000010 0.000010 0.000010 0.000010 0.000010 0.000010 0.000010 0.000010 0.000010 0.000010 0.000010
0.000010 0.000010 0.000010 0.000010 0.000010 0.000010 0.999400 0.000010 0.000010 0.000010 0.000010 0.000010 0.000010 0.000010 0.000010 0.000010 0.000010 0.000010 0.000010 0.000010 0.000010 0.000010 0.000010 0.000010 0.000010 0.000010 0.000010 0.000010 0.000010 0.000010 0.000010 0.000010 0.000010 0.000010 0.000010 0.000010 0.000010 0.000010 0.000010 0.000010 0.000010 0.000010 0.000010 0.000010 0.000010 0.000010 0.000010 0.000010 0.000010 0.000010 0.000010 0.000010 0.000010 0.000010 0.000010 0.000010 0.000010 0.000010 0.000010 0.000010 0.000010
0.000010 0.000010 0.000010 0.000010 0.000010 0.000010 0.967571 0.000010 0.000010 0.000010 0.003368 0.000010 0.007865 0.000010 0.000010 0.000010 0.000010 0.000010 0.000010 0.000010 0.000010 0.000010 0.000010 0.000010 0.000010 0.000010 0.000010 0.000010 0.000010 0.000010 0.000010 0.000010 0.000010 0.000010 0.000010 0.020626 0.000010 0.000010 0.000010 0.000010 0.000010 0.000010 0.000010 0.000010 0.000010 0.000010 0.000010 0.000010 0.000010 0.000010 0.000010 0.000010 0.000010 0.000010 0.000010 0.000010 0.000010 0.000010 0.000010 0.000010 0.000010
0.000010 0.000010 0.000010 0.000010 0.000010 0.000010 0.995262 0.000010 0.000010 0.000010 0.000010 0.000010 0.000010 0.000010 0.000010 0.000010 0.000010 0.000010 0.000010 0.000010 0.000010 0.000010 0.000010 0.000010 0.000010 0.000010 0.000010 0.000010 0.000010 0.000010 0.004148 0.000010 0.000010 0.000010 0.000010 0.000010 0.000010 0.000010 0.000010 0.000010 0.000010 0.000010 0.000010 0.000010 0.000010 0.000010 0.000010 0.000010 0.000010 0.000010 0.000010 0.000010 0.000010 0.000010 0.000010 0.000010 0.000010 0.000010 0.000010 0.000010 0.000010
0.000010 0.000010 0.000010 0.000010 0.000010 0.000010 0.999400 0.000010 0.000010 0.000010 0.000010 0.000010 0.000010 0.000010 0.000010 0.000010 0.000010 0.000010 0.000010 0.000010 0.000010 0.000010 0.000010 0.000010 0.000010 0.000010 0.000010 0.000010 0.000010 0.000010 0.000010 0.000010 0.000010 0.000010 0.000010 0.000010 0.000010 0.000010 0.000010 0.000010 0.000010 0.000010 0.000010 0.000010 0.000010 0.000010 0.000010 0.000010 0.000010 0.000010 0.000010 0.000010 0.000010 0.000010 0.000010 0.000010 0.000010 0.000010 0.000010 0.000010 0.000010
0.000010 0.000010 0.000010 0.000010 0.000010 0.000010 0.999400 0.000010 0.000010 0.000010 0.000010 0.000010 0.000010 0.000010 0.000010 0.000010 0.000010 0.000010 0.000010 0.000010 0.000010 0.000010 0.000010 0.000010 0.000010 0.000010 0.000010 0.000010 0.000010 0.000010 0.000010 0.000010 0.000010 0.000010 0.000010 0.000010 0.000010 0.000010 0.000010 0.000010 0.000010 0.000010 0.000010 0.000010 0.000010 0.000010 0.000010 0.000010 0.000010 0.000010 0.000010 0.000010 0.000010 0.000010 0.000010 0.000010 0.000010 0.000010 0.000010 0.000010 0.000010
0.000010 0.000010 0.000010 0.004920 0.013822 0.000010 0.403013 0.000010 0.013706 0.000010 0.039210 0.000010 0.000010 0.000010 0.160210 0.044810 0.029279 0.000010 0.000010 0.004783 0.000010 0.000010 0.000010 0.029143 0.000010 0.008237 0.049166 0.067053 0.000010 0.000010 0.005858 0.000010 0.000010 0.000010 0.000010 0.017762 0.000010 0.001808 0.016025 0.033913 0.000010 0.000010 0.000010 0.000010 0.000010 0.000010 0.000010 0.000010 0.000010 0.000010 0.000010 0.005872 0.006322 0.020406 0.000010 0.000010 0.017607 0.000010 0.000010 0.000010 0.006695
0.000010 0.000010 0.000010 0.000010 0.032088 0.000010 0.588934 0.000010 0.000010 0.000010 0.005860 0.017834 0.017857 0.000010 0.108968 0.054484 0.030085 0.000010 0.000010 0.000010 0.000010 0.000010 0.000010 0.011532 0.000010 0.000010 0.021597 0.075600 0.000010 0.000010 0.000010 0.000010 0.000010 0.000010 0.000010 0.019667 0.000010 0.003343 0.000010 0.005169 0.003339 0.000010 0.000010 0.000010 0.000010 0.000010 0.000010 0.000010 0.000010 0.000010 0.000010 0.000010 0.000010 0.000010 0.000010 0.000010 0.003193 0.000010 0.000010 0.000010 0.000010
0.000010 0.000010 0.017797 0.000010 0.000010 0.000010 0.975868 0.000010 0.000010 0.000010 0.001077 0.000010 0.000015 0.000010 0.000010 0.000010 0.000010 0.000010 0.000010 0.000010 0.000010 0.000010 0.000010 0.000010 0.000010 0.000010 0.000010 0.000010 0.000010 0.000010 0.000010 0.000010 0.000010 0.000010 0.000010 0.004683 0.000010 0.000010 0.000010 0.000010 0.000010 0.000010 0.000010 0.000010 0.000010 0.000010 0.000010 0.000010 0.000010 0.000010 0.000010 0.000010 0.000010 0.000010 0.000010 0.000010 0.000010 0.000010 0.000010 0.000010 0.000010
0.000010 0.000010 0.000010 0.000010 0.000010 0.000010 0.999400 0.000010 0.000010 0.000010 0.000010 0.000010 0.000010 0.000010 0.000010 0.000010 0.000010 0.000010 0.000010 0.000010 0.000010 0.000010 0.000010 0.000010 0.000010 0.000010 0.000010 0.000010 0.000010 0.000010 0.000010 0.000010 0.000010 0.000010 0.000010 0.000010 0.000010 0.000010 0.000010 0.000010 0.000010 0.000010 0.000010 0.000010 0.000010 0.000010 0.000010 0.000010 0.000010 0.000010 0.000010 0.000010 0.000010 0.000010 0.000010 0.000010 0.000010 0.000010 0.000010 0.000010 0.000010
0.000010 0.000010 0.000010 0.000010 0.000010 0.000010 0.999400 0.000010 0.000010 0.000010 0.000010 0.000010 0.000010 0.000010 0.000010 0.000010 0.000010 0.000010 0.000010 0.000010 0.000010 0.000010 0.000010 0.000010 0.000010 0.000010 0.000010 0.000010 0.000010 0.000010 0.000010 0.000010 0.000010 0.000010 0.000010 0.000010 0.000010 0.000010 0.000010 0.000010 0.000010 0.000010 0.000010 0.000010 0.000010 0.000010 0.000010 0.000010 0.000010 0.000010 0.000010 0.000010 0.000010 0.000010 0.000010 0.000010 0.000010 0.000010 0.000010 0.000010 0.000010
0.000010 0.000010 0.000010 0.000010 0.000010 0.000010 0.995661 0.000010 0.000010 0.000010 0.000010 0.000010 0.000010 0.000010 0.000010 0.000010 0.000010 0.000010 0.000010 0.000010 0.000010 0.000010 0.000010 0.000010 0.000010 0.000010 0.000010 0.000010 0.000010 0.000010 0.000010 0.000010 0.000010 0.000010 0.000010 0.000010 0.000010 0.000010 0.000010 0.000010 0.000010 0.000010 0.000010 0.000010 0.000010 0.000010 0.000010 0.000010 0.000010 0.000010 0.000010 0.003749 0.000010 0.000010 0.000010 0.000010 0.000010 0.000010 0.000010 0.000010 0.000010
0.000010 0.000010 0.000010 0.000010 0.000010 0.000010 0.000010 0.000010 0.000010 0.999400 0.000010 0.000010 0.000010 0.000010 0.000010 0.000010 0.000010 0.000010 0.000010 0.000010 0.000010 0.000010 0.000010 0.000010 0.000010 0.000010 0.000010 0.000010 0.000010 0.000010 0.000010 0.000010 0.000010 0.000010 0.000010 0.000010 0.000010 0.000010 0.000010 0.000010 0.000010 0.000010 0.000010 0.000010 0.000010 0.000010 0.000010 0.000010 0.000010 0.000010 0.000010 0.000010 0.000010 0.000010 0.000010 0.000010 0.000010 0.000010 0.000010 0.000010 0.000010
0.000010 0.000010 0.000010 0.000010 0.000010 0.000010 0.000010 0.000010 0.000010 0.999400 0.000010 0.000010 0.000010 0.000010 0.000010 0.000010 0.000010 0.000010 0.000010 0.000010 0.000010 0.000010 0.000010 0.000010 0.000010 0.000010 0.000010 0.000010 0.000010 0.000010 0.000010 0.000010 0.000010 0.000010 0.000010 0.000010 0.000010 0.000010 0.000010 0.000010 0.000010 0.000010 0.000010 0.000010 0.000010 0.000010 0.000010 0.000010 0.000010 0.000010 0.000010 0.000010 0.000010 0.000010 0.000010 0.000010 0.000010 0.000010 0.000010 0.000010 0.000010
0.000010 0.000010 0.000010 0.000010 0.010336 0.000010 0.000010 0.000010 0.000010 0.980633 0.000010 0.000010 0.000010 0.000010 0.000010 0.000010 0.000010 0.000010 0.000010 0.000010 0.000010 0.000010 0.000010 0.000010 0.000010 0.000010 0.000010 0.008451 0.000010 0.000010 0.000010 0.000010 0.000010 0.000010 0.000010 0.000010 0.000010 0.000010 0.000010 0.000010 0.000010 0.000010 0.000010 0.000010 0.000010 0.000010 0.000010 0.000010 0.000010 0.000010 0.000010 0.000010 0.000010 0.000010 0.000010 0.000010 0.000010 0.000010 0.000010 0.000010 0.000010
0.000010 0.000010 0.000010 0.000010 0.007703 0.000010 0.000010 0.000010 0.000010 0.924445 0.000010 0.000010 0.000010 0.000010 0.019973 0.000010 0.000010 0.000010 0.000010 0.009588 0.000010 0.000010 0.000010 0.000010 0.000010 0.000010 0.011534 0.000010 0.000010 0.000010 0.000010 0.000010 0.000010 0.004027 0.000010 0.007769 0.000010 0.000010 0.000010 0.000010 0.000010 0.000010 0.000010 0.000010 0.000010 0.000010 0.000010 0.014432 0.000010 0.000010 0.000010 0.000010 0.000010 0.000010 0.000010 0.000010 0.000010 0.000010 0.000010 0.000010 0.000010
0.000010 0.000010 0.000010 0.000010 0.000010 0.000010 0.000010 0.000010 0.000010 0.819550 0.000010 0.000010 0.000010 0.000010 0.179860 0.000010 0.000010 0.000010 0.000010 0.000010 0.000010 0.000010 0.000010 0.000010 0.000010 0.000010 0.000010 0.000010 0.000010 0.000010 0.000010 0.000010 0.000010 0.000010 0.000010 0.000010 0.000010 0.000010 0.000010 0.000010 0.000010 0.000010 0.000010 0.000010 0.000010 0.000010 0.000010 0.000010 0.000010 0.000010 0.000010 0.000010 0.000010 0.000010 0.000010 0.000010 0.000010 0.000010 0.000010 0.000010 0.000010
0.000010 0.000010 0.000010 0.000010 0.000010 0.000010 0.000010 0.000010 0.000010 0.999400 0.000010 0.000010 0.000010 0.000010 0.000010 0.000010 0.000010 0.000010 0.000010 0.000010 0.000010 0.000010 0.000010 0.000010 0.000010 0.000010 0.000010 0.000010 0.000010 0.000010 0.000010 0.000010 0.000010 0.000010 0.000010 0.000010 0.000010 0.000010 0.000010 0.000010 0.000010 0.000010 0.000010 0.000010 0.000010 0.000010 0.000010 0.000010 0.000010 0.000010 0.000010 0.000010 0.000010 0.000010 0.000010 0.000010 0.000010 0.000010 0.000010 0.000010 0.000010
0.000010 0.000010 0.000010 0.000010 0.000010 0.000010 0.000010 0.000010 0.000010 0.902879 0.000010 0.000010 0.000010 0.000010 0.096531 0.000010 0.000010 0.000010 0.000010 0.000010 0.000010 0.000010 0.000010 0.000010 0.000010 0.000010 0.000010 0.000010 0.000010 0.000010 0.000010 0.000010 0.000010 0.000010 0.000010 0.000010 0.000010 0.000010 0.000010 0.000010 0.000010 0.000010 0.000010 0.000010 0.000010 0.000010 0.000010 0.000010 0.000010 0.000010 0.000010 0.000010 0.000010 0.000010 0.000010 0.000010 0.000010 0.000010 0.000010 0.000010 0.000010
0.000010 0.000010 0.000010 0.000010 0.000010 0.000010 0.000010 0.000010 0.000010 0.876766 0.000010 0.000010 0.000010 0.000010 0.122644 0.000010 0.000010 0.000010 0.000010 0.000010 0.000010 0.000010 0.000010 0.000010 0.000010 0.000010 0.000010 0.000010 0.000010 0.000010 0.000010 0.000010 0.000010 0.000010 0.000010 0.000010 0.000010 0.000010 0.000010 0.000010 0.000010 0.000010 0.000010 0.000010 0.000010 0.000010 0.000010 0.000010 0.000010 0.000010 0.000010 0.000010 0.000010 0.000010 0.000010 0.000010 0.000010 0.000010 0.000010 0.000010 0.000010
0.000010 0.000010 0.000010 0.000010 0.000010 0.000010 0.000010 0.000010 0.000010 0.858331 0.000010 0.000010 0.000010 0.000010 0.141079 0.000010 0.000010 0.000010 0.000010 0.000010 0.000010 0.000010 0.000010 0.000010 0.000010 0.000010 0.000010 0.000010 0.000010 0.000010 0.000010 0.000010 0.000010 0.000010 0.000010 0.000010 0.000010 0.000010 0.000010 0.000010 0.000010 0.000010 0.000010 0.000010 0.000010 0.000010 0.000010 0.000010 0.000010 0.000010 0.000010 0.000010 0.000010 0.000010 0.000010 0.000010 0.000010 0.000010 0.000010 0.000010 0.000010
0.000010 0.000010 0.000010 0.000010 0.000010 0.000010 0.000010 0.000010 0.000010 0.999400 0.000010 0.000010 0.000010 0.000010 0.000010 0.000010 0.000010 0.000010 0.000010 0.000010 0.000010 0.000010 0.000010 0.000010 0.000010 0.000010 0.000010 0.000010 0.000010 0.000010 0.000010 0.000010 0.000010 0.000010 0.000010 0.000010 0.000010 0.000010 0.000010 0.000010 0.000010 0.000010 0.000010 0.000010 0.000010 0.000010 0.000010 0.000010 0.000010 0.000010 0.000010 0.000010 0.000010 0.000010 0.000010 0.000010 0.000010 0.000010 0.000010 0.000010 0.000010
0.000010 0.000010 0.000010 0.000010 0.000010 0.000010 0.000010 0.000010 0.000010 0.853348 0.000010 0.000010 0.000010 0.000010 0.146062 0.000010 0.000010 0.000010 0.000010 0.000010 0.000010 0.000010 0.000010 0.000010 0.000010 0.000010 0.000010 0.000010 0.000010 0.000010 0.000010 0.000010 0.000010 0.000010 0.000010 0.000010 0.000010 0.000010 0.000010 0.000010 0.000010 0.000010 0.000010 0.000010 0.000010 0.000010 0.000010 0.000010 0.000010 0.000010 0.000010 0.000010 0.000010 0.000010 0.000010 0.000010 0.000010 0.000010 0.000010 0.000010 0.000010
0.000010 0.000010 0.000010 0.000010 0.000010 0.000010 0.000010 0.000010 0.000010 0.999400 0.000010 0.000010 0.000010 0.000010 0.000010 0.000010 0.000010 0.000010 0.000010 0.000010 0.000010 0.000010 0.000010 0.000010 0.000010 0.000010 0.000010 0.000010 0.000010 0.000010 0.000010 0.000010 0.000010 0.000010 0.000010 0.000010 0.000010 0.000010 0.000010 0.000010 0.000010 0.000010 0.000010 0.000010 0.000010 0.000010 0.000010 0.000010 0.000010 0.000010 0.000010 0.000010 0.000010 0.000010 0.000010 0.000010 0.000010 0.000010 0.000010 0.000010 0.000010
0.000010 0.000010 0.000010 0.000010 0.000010 0.000010 0.000010 0.000010 0.000010 0.785179 0.000010 0.000010 0.000010 0.000010 0.195937 0.000010 0.000010 0.000010 0.000010 0.018304 0.000010 0.000010 0.000010 0.000010 0.000010 0.000010 0.000010 0.000010 0.000010 0.000010 0.000010 0.000010 0.000010 0.000010 0.000010 0.000010 0.000010 0.000010 0.000010 0.000010 0.000010 0.000010 0.000010 0.000010 0.000010 0.000010 0.000010 0.000010 0.000010 0.000010 0.000010 0.000010 0.000010 0.000010 0.000010 0.000010 0.000010 0.000010 0.000010 0.000010 0.000010
0.000010 0.000010 0.000010 0.000010 0.000010 0.000010 0.000010 0.000010 0.000010 0.999400 0.000010 0.000010 0.000010 0.000010 0.000010 0.000010 0.000010 0.000010 0.000010 0.000010 0.000010 0.000010 0.000010 0.000010 0.000010 0.000010 0.000010 0.000010 0.000010 0.000010 0.000010 0.000010 0.000010 0.000010 0.000010 0.000010 0.000010 0.000010 0.000010 0.000010 0.000010 0.000010 0.000010 0.000010 0.000010 0.000010 0.000010 0.000010 0.000010 0.000010 0.000010 0.000010 0.000010 0.000010 0.000010 0.000010 0.000010 0.000010 0.000010 0.000010 0.000010
0.000010 0.000010 0.000010 0.000010 0.000010 0.000010 0.000010 0.000010 0.000010 0.859620 0.000010 0.000010 0.000010 0.000010 0.115129 0.004494 0.000010 0.000010 0.000010 0.000010 0.000010 0.000010 0.000010 0.000010 0.000010 0.000010 0.000010 0.000010 0.000010 0.000010 0.008638 0.000010 0.000010 0.000010 0.000010 0.000010 0.000010 0.000010 0.000010 0.000010 0.000010 0.000010 0.000010 0.000010 0.000010 0.000010 0.000010 0.000010 0.000010 0.000010 0.000010 0.000010 0.000010 0.000010 0.000010 0.011559 0.000010 0.000010 0.000010 0.000010 0.000010
0.000010 0.000010 0.000010 0.040695 0.012596 0.000010 0.096874 0.000010 0.001942 0.104173 0.000010 0.000010 0.000010 0.000010 0.123974 0.035084 0.014633 0.000010 0.014413 0.000010 0.000010 0.000010 0.000010 0.011531 0.000010 0.179810 0.022434 0.058346 0.000010 0.000010 0.037525 0.000010 0.000010 0.011485 0.000010 0.006436 0.000010 0.021844 0.008031 0.064249 0.000010 0.000010 0.000010 0.000010 0.000010 0.000010 0.000010 0.002906 0.000010 0.001131 0.000010 0.000010 0.018106 0.037994 0.000010 0.023592 0.031439 0.000010 0.000010 0.006582 0.011834
0.000010 0.000010 0.000010 0.000010 0.000010 0.000010 0.000010 0.000010 0.000010 0.999400 0.000010 0.000010 0.000010 0.000010 0.000010 0.000010 0.000010 0.000010 0.000010 0.000010 0.000010 0.000010 0.000010 0.000010 0.000010 0.000010 0.000010 0.000010 0.000010 0.000010 0.000010 0.000010 0.000010 0.000010 0.000010 0.000010 0.000010 0.000010 0.000010 0.000010 0.000010 0.000010 0.000010 0.000010 0.000010 0.000010 0.000010 0.000010 0.000010 0.000010 0.000010 0.000010 0.000010 0.000010 0.000010 0.000010 0.000010 0.000010 0.000010 0.000010 0.000010
0.000010 0.000010 0.000010 0.000010 0.000010 0.000010 0.000010 0.000010 0.000010 0.999400 0.000010 0.000010 0.000010 0.000010 0.000010 0.000010 0.000010 0.000010 0.000010 0.000010 0.000010 0.000010 0.000010 0.000010 0.000010 0.000010 0.000010 0.000010 0.000010 0.000010 0.000010 0.000010 0.000010 0.000010 0.000010 0.000010 0.000010 0.000010 0.000010 0.000010 0.000010 0.000010 0.000010 0.000010 0.000010 0.000010 0.000010 0.000010 0.000010 0.000010 0.000010 0.000010 0.000010 0.000010 0.000010 0.000010 0.000010 0.000010 0.000010 0.000010 0.000010
0.000010 0.000010 0.008446 0.000010 0.030756 0.000010 0.467710 0.000010 0.000010 0.007438 0.000010 0.002883 0.000010 0.000010 0.013086 0.002385 0.000010 0.000010 0.000010 0.000010 0.000010 0.000010 0.000010 0.441546 0.000010 0.008136 0.008621 0.000010 0.000010 0.000010 0.004245 0.000010 0.000010 0.000010 0.000010 0.000010 0.000010 0.000010 0.004259 0.000010 0.000010 0.000010 0.000010 0.000010 0.000010 0.000010 0.000010 0.000010 0.000010 0.000010 0.000010 0.000010 0.000010 0.000010 0.000010 0.000010 0.000010 0.000010 0.000010 0.000010 0.000010
0.000010 0.000010 0.000010 0.000010 0.000010 0.000010 0.000010 0.000010 0.000010 0.000010 0.000010 0.000010 0.000010 0.000010 0.000010 0.000010 0.000010 0.000010 0.000010 0.000010 0.000010 0.000010 0.000010 0.999400 0.000010 0.000010 0.000010 0.000010 0.000010 0.000010 0.000010 0.000010 0.000010 0.000010 0.000010 0.000010 0.000010 0.000010 0.000010 0.000010 0.000010 0.000010 0.000010 0.000010 0.000010 0.000010 0.000010 0.000010 0.000010 0.000010 0.000010 0.000010 0.000010 0.000010 0.000010 0.000010 0.000010 0.000010 0.000010 0.000010 0.000010
0.000010 0.000010 0.000010 0.000010 0.000010 0.000010 0.000010 0.000010 0.000010 0.000010 0.000010 0.000010 0.000010 0.000010 0.000010 0.000010 0.000010 0.000010 0.000010 0.000010 0.000010 0.000010 0.000010 0.999395 0.000010 0.000010 0.000010 0.000011 0.000010 0.000010 0.000010 0.000010 0.000010 0.000010 0.000010 0.000010 0.000010 0.000010 0.000015 0.000010 0.000010 0.000010 0.000010 0.000010 0.000010 0.000010 0.000010 0.000010 0.000010 0.000010 0.000010 0.000010 0.000010 0.000010 0.000010 0.000010 0.000010 0.000010 0.000010 0.000010 0.000010
0.000010 0.000010 0.000010 0.000010 0.000010 0.000010 0.000010 0.000010 0.000010 0.000010 0.000010 0.000010 0.000010 0.000010 0.000010 0.000010 0.000010 0.000010 0.000010 0.000010 0.000010 0.000010 0.000010 0.999400 0.000010 0.000010 0.000010 0.000010 0.000010 0.000010 0.000010 0.000010 0.000010 0.000010 0.000010 0.000010 0.000010 0.000010 0.000010 0.000010 0.000010 0.000010 0.000010 0.000010 0.000010 0.000010 0.000010 0.000010 0.000010 0.000010 0.000010 0.000010 0.000010 0.000010 0.000010 0.000010 0.000010 0.000010 0.000010 0.000010 0.000010
0.000010 0.000010 0.000010 0.000010 0.000010 0.000010 0.000010 0.000010 0.000010 0.000010 0.000010 0.000010 0.000010 0.000010 0.000010 0.000010 0.000010 0.000010 0.000010 0.000010 0.000010 0.000010 0.000010 0.999400 0.000010 0.000010 0.000010 0.000010 0.000010 0.000010 0.000010 0.000010 0.000010 0.000010 0.000010 0.000010 0.000010 0.000010 0.000010 0.000010 0.000010 0.000010 0.000010 0.000010 0.000010 0.000010 0.000010 0.000010 0.000010 0.000010 0.000010 0.000010 0.000010 0.000010 0.000010 0.000010 0.000010 0.000010 0.000010 0.000010 0.000010
0.000010 0.000010 0.000010 0.000010 0.000010 0.000010 0.000010 0.000010 0.000010 0.000010 0.000010 0.000010 0.000010 0.000010 0.000010 0.000010 0.000010 0.000010 0.000010 0.000010 0.000010 0.000010 0.000010 0.999400 0.000010 0.000010 0.000010 0.000010 0.000010 0.000010 0.000010 0.000010 0.000010 0.000010 0.000010 0.000010 0.000010 0.000010 0.000010 0.000010 0.000010 0.000010 0.000010 0.000010 0.000010 0.000010 0.000010 0.000010 0.000010 0.000010 0.000010 0.000010 0.000010 0.000010 0.000010 0.000010 0.000010 0.000010 0.000010 0.000010 0.000010
0.000010 0.000010 0.011064 0.041083 0.000010 0.000010 0.000010 0.000010 0.009354 0.000010 0.000010 0.000010 0.000010 0.000010 0.000010 0.000010 0.000010 0.000010 0.000128 0.000010 0.000010 0.000010 0.000010 0.826921 0.000010 0.000010 0.048762 0.032605 0.000010 0.000010 0.000010 0.000010 0.000010 0.000010 0.000010 0.000010 0.000010 0.000010 0.011909 0.000010 0.000010 0.000010 0.000010 0.000010 0.000010 0.000010 0.000010 0.002035 0.000010 0.000010 0.000010 0.000010 0.000010 0.010023 0.000010 0.000010 0.000010 0.000010 0.000010 0.000010 0.005617
0.000010 0.000010 0.016768 0.030026 0.015012 0.000010 0.000010 0.000010 0.000010 0.001179 0.000010 0.000010 0.016324 0.000010 0.000010 0.000010 0.000010 0.000010 0.000010 0.000010 0.000010 0.000010 0.000010 0.800513 0.000010 0.000010 0.057193 0.035101 0.000010 0.000010 0.002377 0.000010 0.000010 0.000010 0.000010 0.000010 0.000010 0.000719 0.000010 0.000010 0.000010 0.000010 0.000010 0.000010 0.000010 0.000010 0.000010 0.010911 0.000010 0.000010 0.000010 0.000010 0.000010 0.000010 0.000010 0.011831 0.000010 0.000010 0.000010 0.000010 0.001564
0.000010 0.000010 0.000010 0.000010 0.000010 0.000010 0.000010 0.000010 0.000010 0.000010 0.000010 0.000010 0.000010 0.000010 0.000010 0.000010 0.000010 0.000010 0.000010 0.000010 0.000010 0.000010 0.000010 0.999400 0.000010 0.000010 0.000010 0.000010 0.000010 0.000010 0.000010 0.000010 0.000010 0.000010 0.000010 0.000010 0.000010 0.000010 0.000010 0.000010 0.000010 0.000010 0.000010 0.000010 0.000010 0.000010 0.000010 0.000010 0.000010 0.000010 0.000010 0.000010 0.000010 0.000010 0.000010 0.000010 0.000010 0.000010 0.000010 0.000010 0.000010
0.000010 0.000010 0.000010 0.000010 0.000010 0.000010 0.000010 0.000010 0.000010 0.000010 0.000010 0.033788 0.000010 0.000010 0.000010 0.000010 0.000010 0.000010 0.000010 0.000010 0.000010 0.000010 0.000010 0.937380 0.000010 0.000010 0.000010 0.011480 0.000010 0.000010 0.000010 0.000010 0.000010 0.000010 0.000010 0.000010 0.000010 0.000010 0.015404 0.000010 0.000010 0.000010 0.000010 0.000010 0.000010 0.000010 0.000010 0.000010 0.000010 0.000010 0.000010 0.000010 0.000010 0.001388 0.000010 0.000010 0.000010 0.000010 0.000010 0.000010 0.000010
0.000010 0.000010 0.000010 0.000010 0.000010 0.000010 0.000010 0.000010 0.000010 0.000010 0.000010 0.000010 0.000010 0.000010 0.000010 0.000010 0.000010 0.000010 0.000010 0.000010 0.000010 0.000010 0.000010 0.999395 0.000010 0.000015 0.000010 0.000010 0.000010 0.000010 0.000010 0.000010 0.000010 0.000010 0.000010 0.000010 0.000010 0.000010 0.000010 0.000010 0.000010 0.000010 0.000010 0.000010 0.000010 0.000010 0.000010 0.000010 0.000010 0.000010 0.000010 0.000010 0.000010 0.000010 0.000010 0.000010 0.000010 0.000010 0.000010 0.000010 0.000010
0.000010 0.000010 0.000010 0.000010 0.000010 0.000010 0.000010 0.000010 0.000010 0.000010 0.000010 0.000010 0.000010 0.000010 0.000010 0.000010 0.000010 0.000010 0.000010 0.000010 0.000010 0.000010 0.000010 0.999400 0.000010 0.000010 0.000010 0.000010 0.000010 0.000010 0.000010 0.000010 0.000010 0.000010 0.000010 0.000010 0.000010 0.000010 0.000010 0.000010 0.000010 0.000010 0.000010 0.000010 0.000010 0.000010 0.000010 0.000010 0.000010 0.000010 0.000010 0.000010 0.000010 0.000010 0.000010 0.000010 0.000010 0.000010 0.000010 0.000010 0.000010
0.000010 0.000010 0.000010 0.000010 0.000010 0.000010 0.000010 0.000010 0.000010 0.000010 0.000010 0.000010 0.000010 0.000010 0.000010 0.012480 0.000010 0.000010 0.000010 0.000010 0.000010 0.000010 0.000010 0.981306 0.000010 0.000010 0.005634 0.000010 0.000010 0.000010 0.000010 0.000010 0.000010 0.000010 0.000010 0.000010 0.000010 0.000010 0.000010 0.000010 0.000010 0.000010 0.000010 0.000010 0.000010 0.000010 0.000010 0.000010 0.000010 0.000010 0.000010 0.000010 0.000010 0.000010 0.000010 0.000010 0.000010 0.000010 0.000010 0.000010 0.000010
0.000010 0.000010 0.000010 0.000010 0.015310 0.000010 0.000010 0.000010 0.000010 0.000010 0.000010 0.000010 0.000010 0.000010 0.000010 0.000010 0.014859 0.000010 0.000010 0.000010 0.000010 0.000010 0.000010 0.942487 0.000010 0.000010 0.003996 0.000010 0.000010 0.000010 0.000010 0.000010 0.000010 0.000010 0.000010 0.000010 0.000010 0.000010 0.000010 0.000010 0.000010 0.000010 0.000010 0.000010 0.000010 0.000010 0.000010 0.004033 0.004023 0.000010 0.000010 0.004512 0.000010 0.000010 0.000010 0.010249 0.000010 0.000010 0.000010 0.000010 0.000010
0.000010 0.000010 0.000010 0.000010 0.000010 0.000010 0.000010 0.000010 0.000010 0.000010 0.000010 0.000010 0.000010 0.000010 0.000010 0.000010 0.000010 0.000010 0.000010 0.000010 0.000010 0.000010 0.000010 0.999400 0.000010 0.000010 0.000010 0.000010 0.000010 0.000010 0.000010 0.000010 0.000010 0.000010 0.000010 0.000010 0.000010 0.000010 0.000010 0.000010 0.000010 0.000010 0.000010 0.000010 0.000010 0.000010 0.000010 0.000010 0.000010 0.000010 0.000010 0.000010 0.000010 0.000010 0.000010 0.000010 0.000010 0.000010 0.000010 0.000010 0.000010
0.000010 0.000010 0.000010 0.000010 0.000010 0.000010 0.000010 0.000010 0.000010 0.000010 0.000010 0.000010 0.000010 0.000010 0.000010 0.000010 0.000010 0.000010 0.000010 0.000010 0.000010 0.000010 0.000010 0.999400 0.000010 0.000010 0.000010 0.000010 0.000010 0.000010 0.000010 0.000010 0.000010 0.000010 0.000010 0.000010 0.000010 0.000010 0.000010 0.000010 0.000010 0.000010 0.000010 0.000010 0.000010 0.000010 0.000010 0.000010 0.000010 0.000010 0.000010 0.000010 0.000010 0.000010 0.000010 0.000010 0.000010 0.000010 0.000010 0.000010 0.000010
0.000010 0.000010 0.000010 0.000010 0.000010 0.000010 0.000010 0.000010 0.000010 0.000010 0.000010 0.000010 0.000010 0.000010 0.000010 0.000010 0.000010 0.000010 0.000010 0.000010 0.000010 0.000010 0.000010 0.999400 0.000010 0.000010 0.000010 0.000010 0.000010 0.000010 0.000010 0.000010 0.000010 0.000010 0.000010 0.000010 0.000010 0.000010 0.000010 0.000010 0.000010 0.000010 0.000010 0.000010 0.000010 0.000010 0.000010 0.000010 0.000010 0.000010 0.000010 0.000010 0.000010 0.000010 0.000010 0.000010 0.000010 0.000010 0.000010 0.000010 0.000010
0.000010 0.000010 0.012708 0.058331 0.000010 0.000010 0.000010 0.000010 0.000010 0.000010 0.000010 0.000010 0.005312 0.000010 0.000010 0.000010 0.004435 0.000010 0.000010 0.000010 0.000010 0.000010 0.000010 0.738430 0.000010 0.000010 0.079469 0.050217 0.000010 0.000010 0.000010 0.000010 0.000010 0.000010 0.000010 0.000010 0.000010 0.000010 0.016106 0.000010 0.000010 0.000010 0.000010 0.000010 0.000010 0.000010 0.000010 0.010189 0.000010 0.005432 0.000010 0.000010 0.000010 0.018871 0.000010 0.000010 0.000010 0.000010 0.000010 0.000010 0.000010
0.000010 0.000010 0.000010 0.000010 0.000010 0.000010 0.000010 0.000010 0.000010 0.000010 0.000010 0.000010 0.000010 0.000010 0.000010 0.000010 0.000010 0.000010 0.000010 0.000010 0.000010 0.000010 0.000010 0.999400 0.000010 0.000010 0.000010 0.000010 0.000010 0.000010 0.000010 0.000010 0.000010 0.000010 0.000010 0.000010 0.000010 0.000010 0.000010 0.000010 0.000010 0.000010 0.000010 0.000010 0.000010 0.000010 0.000010 0.000010 0.000010 0.000010 0.000010 0.000010 0.000010 0.000010 0.000010 0.000010 0.000010 0.000010 0.000010 0.000010 0.000010
0.000010 0.000010 0.000010 0.007858 0.008239 0.000010 0.000010 0.000010 0.000010 0.000010 0.000010 0.009997 0.000010 0.000010 0.000010 0.018034 0.000010 0.000010 0.000158 0.000010 0.000010 0.021966 0.000010 0.741849 0.000010 0.000010 0.058363 0.051294 0.000010 0.000010 0.007799 0.000010 0.000010 0.000010 0.000010 0.000010 0.000010 0.000010 0.025806 0.000010 0.000010 0.000010 0.000010 0.000010 0.000010 0.000010 0.000010 0.000010 0.000010 0.006488 0.000010 0.000148 0.000010 0.013411 0.000010 0.026543 0.000010 0.000010 0.000010 0.001596 0.000010
0.000010 0.000010 0.000010 0.000010 0.000010 0.000010 0.000010 0.000010 0.000010 0.000010 0.000010 0.000010 0.000010 0.000010 0.000010 0.000010 0.000010 0.000010 0.000010 0.000010 0.000010 0.000010 0.000010 0.000010 0.000010 0.000010 0.000010 0.000010 0.000010 0.000010 0.000010 0.000010 0.000010 0.000010 0.000010 0.000010 0.000010 0.000010 0.999400 0.000010 0.000010 0.000010 0.000010 0.000010 0.000010 0.000010 0.000010 0.000010 0.000010 0.000010 0.000010 0.000010 0.000010 0.000010 0.000010 0.000010 0.000010 0.000010 0.000010 0.000010 0.000010
0.000010 0.000010 0.000010 0.000010 0.000010 0.000010 0.000010 0.000010 0.000010 0.000010 0.000010 0.000010 0.000010 0.000010 0.000010 0.000010 0.000010 0.000010 0.000010 0.000010 0.000010 0.000010 0.000010 0.000010 0.000010 0.000010 0.000010 0.000010 0.000010 0.000010 0.000010 0.000010 0.000010 0.000010 0.000010 0.000010 0.000010 0.000010 0.999400 0.000010 0.000010 0.000010 0.000010 0.000010 0.000010 0.000010 0.000010 0.000010 0.000010 0.000010 0.000010 0.000010 0.000010 0.000010 0.000010 0.000010 0.000010 0.000010 0.000010 0.000010 0.000010
0.000010 0.000010 0.000010 0.000010 0.000010 0.000010 0.000010 0.000010 0.000010 0.000010 0.000010 0.000010 0.000010 0.000010 0.000010 0.000010 0.000010 0.000010 0.000010 0.000010 0.000010 0.000010 0.000010 0.000010 0.000010 0.000010 0.000010 0.000010 0.000010 0.000010 0.000010 0.000010 0.000010 0.000010 0.000010 0.000010 0.000010 0.000010 0.999400 0.000010 0.000010 0.000010 0.000010 0.000010 0.000010 0.000010 0.000010 0.000010 0.000010 0.000010 0.000010 0.000010 0.000010 0.000010 0.000010 0.000010 0.000010 0.000010 0.000010 0.000010 0.000010
0.000010 0.000010 0.000010 0.000010 0.000010 0.000010 0.000010 0.000010 0.000010 0.000010 0.000010 0.000010 0.000010 0.000010 0.000010 0.000010 0.000010 0.000010 0.000010 0.000010 0.000010 0.000010 0.000010 0.000010 0.000010 0.000010 0.000010 0.000010 0.000010 0.000010 0.000010 0.000010 0.000010 0.000010 0.000010 0.000010 0.000010 0.000010 0.999400 0.000010 0.000010 0.000010 0.000010 0.000010 0.000010 0.000010 0.000010 0.000010 0.000010 0.000010 0.000010 0.000010 0.000010 0.000010 0.000010 0.000010 0.000010 0.000010 0.000010 0.000010 0.000010
0.000010 0.000010 0.000010 0.000010 0.000010 0.000010 0.000010 0.000010 0.000010 0.000010 0.000010 0.000010 0.000010 0.000010 0.000010 0.000010 0.000010 0.000010 0.000010 0.000010 0.000010 0.000010 0.000010 0.000010 0.000010 0.000010 0.000010 0.000010 0.000010 0.000010 0.000010 0.000010 0.000010 0.000010 0.000010 0.000010 0.000010 0.000010 0.999400 0.000010 0.000010 0.000010 0.000010 0.000010 0.000010 0.000010 0.000010 0.000010 0.000010 0.000010 0.000010 0.000010 0.000010 0.000010 0.000010 0.000010 0.000010 0.000010 0.000010 0.000010 0.000010
0.000010 0.000010 0.000010 0.000010 0.000010 0.000010 0.000010 0.000010 0.000010 0.000010 0.000010 0.000010 0.000010 0.000010 0.000010 0.000010 0.000010 0.000010 0.000010 0.000010 0.000010 0.000010 0.000010 0.000010 0.000010 0.000010 0.000010 0.000010 0.000010 0.000010 0.000010 0.000010 0.000010 0.000010 0.000010 0.000010 0.000010 0.000010 0.999400 0.000010 0.000010 0.000010 0.000010 0.000010 0.000010 0.000010 0.000010 0.000010 0.000010 0.000010 0.000010 0.000010 0.000010 0.000010 0.000010 0.000010 0.000010 0.000010 0.000010 0.000010 0.000010
0.000010 0.000010 0.005595 0.000010 0.133776 0.000010 0.000010 0.000010 0.000010 0.004796 0.000010 0.042289 0.000010 0.000010 0.000010 0.000010 0.000010 0.000010 0.000010 0.000010 0.000010 0.000394 0.000010 0.005204 0.000010 0.010317 0.000010 0.011410 0.000010 0.000010 0.007634 0.000010 0.000010 0.000010 0.000010 0.005578 0.000010 0.000815 0.714637 0.000010 0.000010 0.000010 0.008988 0.000010 0.000010 0.000010 0.000010 0.032981 0.000010 0.004589 0.000010 0.000010 0.000010 0.000010 0.000010 0.000010 0.000010 0.000010 0.000010 0.000010 0.010545
0.000010 0.000010 0.000010 0.000010 0.059869 0.000010 0.000010 0.000010 0.040536 0.000010 0.000010 0.000010 0.000010 0.000010 0.000010 0.000010 0.000010 0.000010 0.000010 0.000010 0.000010 0.001470 0.000010 0.000010 0.000010 0.000010 0.000010 0.000010 0.000010 0.000010 0.000010 0.000010 0.000010 0.000010 0.000010 0.000010 0.000010 0.000010 0.880675 0.000010 0.000010 0.000010 0.000010 0.000010 0.000010 0.000010 0.000010 0.000010 0.000010 0.000010 0.000010 0.013097 0.000010 0.000010 0.000010 0.000010 0.000010 0.000010 0.000010 0.000010 0.003803
0.000010 0.000010 0.000010 0.000010 0.001784 0.000010 0.000010 0.000010 0.000010 0.000010 0.000010 0.000010 0.000010 0.000010 0.000010 0.000010 0.000010 0.000010 0.000010 0.000010 0.000010 0.000010 0.000010 0.001056 0.000010 0.000010 0.000010 0.000010 0.000010 0.000010 0.000010 0.000010 0.000010 0.000010 0.000010 0.000010 0.000010 0.000010 0.979062 0.000010 0.000010 0.000010 0.000010 0.000010 0.000010 0.000010 0.000010 0.017528 0.000010 0.000010 0.000010 0.000010 0.000010 0.000010 0.000010 0.000010 0.000010 0.000010 0.000010 0.000010 0.000010
0.000010 0.000010 0.000010 0.000010 0.000010 0.000010 0.000010 0.000010 0.000010 0.000010 0.000010 0.000010 0.000010 0.000010 0.000010 0.000010 0.000010 0.000010 0.000010 0.000010 0.000010 0.000010 0.000010 0.000010 0.000010 0.000010 0.000010 0.000010 0.000010 0.000010 0.000010 0.000010 0.000010 0.000010 0.000010 0.000010 0.000010 0.000010 0.999400 0.000010 0.000010 0.000010 0.000010 0.000010 0.000010 0.000010 0.000010 0.000010 0.000010 0.000010 0.000010 0.000010 0.000010 0.000010 0.000010 0.000010 0.000010 0.000010 0.000010 0.000010 0.000010
0.000010 0.000010 0.000010 0.009217 0.133204 0.000010 0.000010 0.000010 0.000010 0.000010 0.005189 0.000010 0.000010 0.000010 0.000010 0.000010 0.000010 0.000010 0.008307 0.000010 0.000010 0.000228 0.000010 0.000010 0.000010 0.003255 0.000010 0.000010 0.000010 0.000010 0.012446 0.000010 0.000010 0.000010 0.000010 0.014800 0.000010 0.002961 0.760476 0.015826 0.000010 0.000010 0.000010 0.000010 0.000010 0.000010 0.000010 0.032698 0.000913 0.000010 0.000010 0.000010 0.000010 0.000010 0.000010 0.000010 0.000010 0.000010 0.000010 0.000010 0.000010
0.000010 0.000010 0.000010 0.000010 0.016319 0.000010 0.000010 0.000010 0.015202 0.000010 0.000010 0.000010 0.000010 0.000010 0.000010 0.012814 0.000010 0.000010 0.000010 0.000010 0.000010 0.000010 0.000010 0.000010 0.000010 0.000010 0.000010 0.000010 0.000010 0.000010 0.000010 0.000010 0.000010 0.000010 0.000010 0.000010 0.000010 0.000010 0.925493 0.000010 0.000010 0.000010 0.000010 0.000010 0.000010 0.000010 0.000010 0.029613 0.000010 0.000010 0.000010 0.000010 0.000010 0.000010 0.000010 0.000010 0.000010 0.000010 0.000010 0.000010 0.000010
0.000010 0.000010 0.000010 0.000083 0.089045 0.000010 0.000010 0.000010 0.048665 0.008800 0.000010 0.000010 0.000010 0.000010 0.000010 0.000010 0.000010 0.000010 0.000010 0.000010 0.000010 0.000010 0.000010 0.000010 0.000010 0.000010 0.013734 0.000010 0.000010 0.000010 0.000010 0.000010 0.000010 0.000010 0.000010 0.000010 0.000010 0.000623 0.827052 0.000010 0.000010 0.000010 0.000010 0.000010 0.000010 0.000010 0.000010 0.000010 0.000010 0.000010 0.000010 0.007998 0.000010 0.000010 0.000010 0.003481 0.000010 0.000010 0.000010 0.000010 0.000010
0.000010 0.000010 0.000010 0.000010 0.000010 0.000010 0.000010 0.000010 0.000010 0.000010 0.000010 0.000010 0.000010 0.000010 0.000010 0.000010 0.000010 0.000010 0.000010 0.000010 0.000010 0.000010 0.000010 0.000010 0.000010 0.000010 0.000010 0.000010 0.000010 0.000010 0.000010 0.000010 0.000010 0.000010 0.000010 0.000010 0.000010 0.000010 0.999400 0.000010 0.000010 0.000010 0.000010 0.000010 0.000010 0.000010 0.000010 0.000010 0.000010 0.000010 0.000010 0.000010 0.000010 0.000010 0.000010 0.000010 0.000010 0.000010 0.000010 0.000010 0.000010
0.000010 0.000010 0.000010 0.000010 0.000010 0.000010 0.000010 0.000010 0.000010 0.000010 0.000010 0.000010 0.000010 0.000010 0.000010 0.000010 0.000010 0.000010 0.000010 0.000010 0.000010 0.000010 0.000010 0.000010 0.000010 0.000010 0.000010 0.000010 0.000010 0.000010 0.000010 0.000010 0.000010 0.000010 0.000010 0.000010 0.000010 0.000010 0.999400 0.000010 0.000010 0.000010 0.000010 0.000010 0.000010 0.000010 0.000010 0.000010 0.000010 0.000010 0.000010 0.000010 0.000010 0.000010 0.000010 0.000010 0.000010 0.000010 0.000010 0.000010 0.000010
0.000010 0.000010 0.000010 0.000010 0.045738 0.000010 0.000010 0.000010 0.000010 0.000010 0.000010 0.000010 0.000010 0.000010 0.000010 0.000010 0.000010 0.000010 0.000010 0.000010 0.000010 0.000010 0.000010 0.000010 0.000010 0.000010 0.000010 0.000010 0.000010 0.000010 0.000010 0.000010 0.000010 0.000010 0.000010 0.000010 0.000010 0.000010 0.953672 0.000010 0.000010 0.000010 0.000010 0.000010 0.000010 0.000010 0.000010 0.000010 0.000010 0.000010 0.000010 0.000010 0.000010 0.000010 0.000010 0.000010 0.000010 0.000010 0.000010 0.000010 0.000010
0.000010 0.000010 0.000010 0.000010 0.000010 0.000010 0.000010 0.000010 0.000010 0.000010 0.000010 0.000010 0.000010 0.000010 0.000010 0.000010 0.000010 0.000010 0.000010 0.000010 0.000010 0.000010 0.000010 0.000010 0.000010 0.000010 0.000010 0.000010 0.000010 0.000010 0.000010 0.000010 0.000010 0.000010 0.000010 0.000010 0.000010 0.000010 0.999400 0.000010 0.000010 0.000010 0.000010 0.000010 0.000010 0.000010 0.000010 0.000010 0.000010 0.000010 0.000010 0.000010 0.000010 0.000010 0.000010 0.000010 0.000010 0.000010 0.000010 0.000010 0.000010
0.000010 0.000010 0.000010 0.000010 0.062447 0.000010 0.000010 0.000010 0.013738 0.000010 0.000010 0.000010 0.000010 0.000010 0.000010 0.000010 0.000010 0.000010 0.000010 0.000010 0.000010 0.015500 0.000010 0.000010 0.000010 0.000010 0.000010 0.000010 0.000010 0.000010 0.000010 0.000010 0.000010 0.000010 0.000010 0.006079 0.000010 0.000010 0.885813 0.000010 0.000010 0.000010 0.000010 0.000010 0.000010 0.000010 0.000010 0.000010 0.000010 0.000010 0.000010 0.000010 0.000010 0.000010 0.000010 0.001866 0.000010 0.000010 0.000010 0.000010 0.014016
0.000010 0.000010 0.000010 0.016187 0.033490 0.000010 0.000010 0.000010 0.000010 0.000010 0.000010 0.000010 0.001434 0.000010 0.000010 0.000010 0.000010 0.000010 0.000010 0.000010 0.000010 0.000010 0.000010 0.000010 0.000010 0.000015 0.005528 0.004827 0.000010 0.000010 0.000010 0.000010 0.000010 0.000010 0.000010 0.000010 0.000010 0.000010 0.933985 0.000010 0.000010 0.000010 0.000010 0.000010 0.000010 0.000010 0.000010 0.000010 0.000010 0.000010 0.000010 0.000010 0.000010 0.000010 0.000010 0.000010 0.000010 0.000010 0.000010 0.000010 0.004005
0.000010 0.000010 0.000010 0.000010 0.000010 0.000010 0.000010 0.000010 0.000010 0.000010 0.000010 0.000010 0.000010 0.000010 0.000010 0.000010 0.000010 0.000010 0.000010 0.000010 0.000010 0.000010 0.000010 0.000010 0.000010 0.000010 0.000010 0.000010 0.000010 0.000010 0.000010 0.000010 0.000010 0.000010 0.000010 0.000010 0.000010 0.000010 0.999400 0.000010 0.000010 0.000010 0.000010 0.000010 0.000010 0.000010 0.000010 0.000010 0.000010 0.000010 0.000010 0.000010 0.000010 0.000010 0.000010 0.000010 0.000010 0.000010 0.000010 0.000010 0.000010
0.000010 0.000010 0.000010 0.000010 0.000010 0.000010 0.000010 0.000010 0.000010 0.009839 0.000010 0.000010 0.002964 0.000010 0.000010 0.000010 0.000010 0.000010 0.000010 0.000010 0.000010 0.000010 0.000010 0.027877 0.000010 0.000010 0.912634 0.002880 0.000010 0.000010 0.000010 0.000010 0.000010 0.000010 0.000010 0.000010 0.000010 0.000010 0.000010 0.013624 0.000729 0.000010 0.000010 0.000010 0.000010 0.000010 0.000010 0.000010 0.000010 0.000010 0.000010 0.006065 0.000010 0.009275 0.000010 0.013603 0.000010 0.000010 0.000010 0.000010 0.000010
0.000010 0.000010 0.000010 0.000010 0.000010 0.000010 0.000010 0.000010 0.000010 0.000010 0.000010 0.000010 0.000010 0.000010 0.000010 0.000010 0.000010 0.000010 0.000010 0.000010 0.000010 0.000010 0.000010 0.005299 0.000010 0.000010 0.992015 0.000010 0.000010 0.000010 0.000010 0.000010 0.000010 0.000010 0.000010 0.000010 0.000010 0.002105 0.000010 0.000010 0.000010 0.000010 0.000010 0.000010 0.000010 0.000010 0.000010 0.000010 0.000010 0.000010 0.000010 0.000010 0.000010 0.000010 0.000010 0.000010 0.000010 0.000010 0.000010 0.000010 0.000010
0.000010 0.000010 0.000010 0.000010 0.000010 0.000010 0.000010 0.000010 0.000010 0.000010 0.000010 0.000010 0.000010 0.000010 0.000010 0.000010 0.000010 0.000010 0.000010 0.000010 0.000010 0.000010 0.000010 0.000010 0.000010 0.000010 0.999400 0.000010 0.000010 0.000010 0.000010 0.000010 0.000010 0.000010 0.000010 0.000010 0.000010 0.000010 0.000010 0.000010 0.000010 0.000010 0.000010 0.000010 0.000010 0.000010 0.000010 0.000010 0.000010 0.000010 0.000010 0.000010 0.000010 0.000010 0.000010 0.000010 0.000010 0.000010 0.000010 0.000010 0.000010
0.000010 0.000010 0.000010 0.000010 0.000010 0.000010 0.000010 0.000010 0.000010 0.000010 0.000010 0.000010 0.000010 0.000010 0.000010 0.000010 0.000010 0.000010 0.000010 0.000010 0.000010 0.000010 0.000010 0.000010 0.000010 0.000010 0.999400 0.000010 0.000010 0.000010 0.000010 0.000010 0.000010 0.000010 0.000010 0.000010 0.000010 0.000010 0.000010 0.000010 0.000010 0.000010 0.000010 0.000010 0.000010 0.000010 0.000010 0.000010 0.000010 0.000010 0.000010 0.000010 0.000010 0.000010 0.000010 0.000010 0.000010 0.000010 0.000010 0.000010 0.000010
0.000010 0.000010 0.000010 0.000010 0.004153 0.000010 0.000010 0.000010 0.000010 0.000010 0.000010 0.000010 0.000010 0.000010 0.000010 0.000010 0.000010 0.000010 0.000010 0.000010 0.000010 0.000010 0.000010 0.021784 0.000010 0.000010 0.973482 0.000010 0.000010 0.000010 0.000010 0.000010 0.000010 0.000010 0.000010 0.000010 0.000010 0.000010 0.000010 0.000010 0.000010 0.000010 0.000010 0.000010 0.000010 0.000010 0.000010 0.000010 0.000010 0.000010 0.000010 0.000010 0.000010 0.000010 0.000010 0.000010 0.000010 0.000010 0.000010 0.000010 0.000010
0.000010 0.000010 0.000010 0.000010 0.000010 0.000010 0.000010 0.000010 0.000010 0.000010 0.000010 0.000010 0.000010 0.000010 0.000010 0.000010 0.000010 0.000010 0.000010 0.000010 0.000010 0.000010 0.000010 0.000010 0.000010 0.000010 0.999400 0.000010 0.000010 0.000010 0.000010 0.000010 0.000010 0.000010 0.000010 0.000010 0.000010 0.000010 0.000010 0.000010 0.000010 0.000010 0.000010 0.000010 0.000010 0.000010 0.000010 0.000010 0.000010 0.000010 0.000010 0.000010 0.000010 0.000010 0.000010 0.000010 0.000010 0.000010 0.000010 0.000010 0.000010
0.000010 0.000010 0.000010 0.000010 0.000010 0.000010 0.000010 0.000010 0.000010 0.000010 0.000010 0.000010 0.000010 0.000010 0.000010 0.000010 0.000010 0.000010 0.000010 0.000010 0.000010 0.000010 0.000010 0.000010 0.000010 0.000010 0.999400 0.000010 0.000010 0.000010 0.000010 0.000010 0.000010 0.000010 0.000010 0.000010 0.000010 0.000010 0.000010 0.000010 0.000010 0.000010 0.000010 0.000010 0.000010 0.000010 0.000010 0.000010 0.000010 0.000010 0.000010 0.000010 0.000010 0.000010 0.000010 0.000010 0.000010 0.000010 0.000010 0.000010 0.000010
0.000010 0.000010 0.000010 0.000010 0.000010 0.000010 0.000010 0.000010 0.000010 0.000010 0.000010 0.000010 0.000010 0.000010 0.000010 0.000010 0.000010 0.000010 0.000010 0.000010 0.000010 0.000010 0.000010 0.000010 0.000010 0.000010 0.999400 0.000010 0.000010 0.000010 0.000010 0.000010 0.000010 0.000010 0.000010 0.000010 0.000010 0.000010 0.000010 0.000010 0.000010 0.000010 0.000010 0.000010 0.000010 0.000010 0.000010 0.000010 0.000010 0.000010 0.000010 0.000010 0.000010 0.000010 0.000010 0.000010 0.000010 0.000010 0.000010 0.000010 0.000010
0.000010 0.000010 0.000010 0.000010 0.000010 0.000010 0.000010 0.000010 0.000010 0.000010 0.000010 0.000010 0.000010 0.000010 0.000010 0.000010 0.000010 0.000010 0.000010 0.000010 0.000010 0.000010 0.000010 0.000010 0.000010 0.000010 0.999400 0.000010 0.000010 0.000010 0.000010 0.000010 0.000010 0.000010 0.000010 0.000010 0.000010 0.000010 0.000010 0.000010 0.000010 0.000010 0.000010 0.000010 0.000010 0.000010 0.000010 0.000010 0.000010 0.000010 0.000010 0.000010 0.000010 0.000010 0.000010 0.000010 0.000010 0.000010 0.000010 0.000010 0.000010
0.000010 0.000010 0.000010 0.000010 0.000010 0.000010 0.000010 0.000010 0.000010 0.000010 0.000010 0.000010 0.000010 0.000010 0.000010 0.000010 0.000010 0.000010 0.000010 0.000010 0.000010 0.000010 0.000010 0.000010 0.000010 0.000010 0.999400 0.000010 0.000010 0.000010 0.000010 0.000010 0.000010 0.000010 0.000010 0.000010 0.000010 0.000010 0.000010 0.000010 0.000010 0.000010 0.000010 0.000010 0.000010 0.000010 0.000010 0.000010 0.000010 0.000010 0.000010 0.000010 0.000010 0.000010 0.000010 0.000010 0.000010 0.000010 0.000010 0.000010 0.000010
0.000010 0.000010 0.000010 0.022691 0.000010 0.000010 0.000010 0.000010 0.000010 0.000010 0.000010 0.006216 0.000010 0.000010 0.000010 0.000010 0.001898 0.000010 0.000010 0.000010 0.000010 0.000010 0.000010 0.011467 0.000010 0.000010 0.925928 0.019140 0.000010 0.003191 0.000010 0.000010 0.000010 0.000010 0.000010 0.000010 0.000010 0.000010 0.000010 0.000010 0.000010 0.000010 0.000010 0.000010 0.000010 0.000010 0.000010 0.000010 0.000010 0.000010 0.000010 0.000010 0.000010 0.000010 0.000010 0.008940 0.000010 0.000010 0.000010 0.000010 0.000010
0.000010 0.000010 0.003520 0.000010 0.000010 0.000010 0.005622 0.000010 0.007692 0.000010 0.000010 0.000010 0.000010 0.000010 0.000010 0.000010 0.000010 0.000010 0.000010 0.000010 0.000010 0.000010 0.000010 0.003098 0.000010 0.000010 0.979507 0.000010 0.000010 0.000010 0.000010 0.000010 0.000010 0.000010 0.000010 0.000010 0.000010 0.000010 0.000010 0.000010 0.000010 0.000010 0.000010 0.000010 0.000010 0.000010 0.000010 0.000010 0.000010 0.000010 0.000010 0.000010 0.000010 0.000010 0.000010 0.000010 0.000010 0.000010 0.000010 0.000010 0.000010
0.000010 0.000010 0.000010 0.030359 0.000010 0.000010 0.000010 0.000010 0.000010 0.000010 0.000010 0.000010 0.002805 0.000010 0.000010 0.000010 0.000010 0.000010 0.000010 0.000010 0.000010 0.000010 0.000010 0.014528 0.000010 0.000010 0.921682 0.000010 0.000010 0.000010 0.023564 0.000010 0.000010 0.000010 0.000010 0.000010 0.000010 0.002444 0.000010 0.000010 0.004078 0.000010 0.000010 0.000010 0.000010 0.000010 0.000010 0.000010 0.000010 0.000010 0.000010 0.000010 0.000010 0.000010 0.000010 0.000010 0.000010 0.000010 0.000010 0.000010 0.000010
0.000010 0.000010 0.000010 0.000010 0.000010 0.000010 0.001245 0.000010 0.000010 0.000010 0.000010 0.000010 0.000010 0.000010 0.000010 0.000010 0.000010 0.000010 0.000010 0.000010 0.000010 0.000010 0.000010 0.000010 0.000010 0.000010 0.988242 0.000010 0.000010 0.000010 0.000010 0.000010 0.000010 0.000010 0.000010 0.000010 0.000010 0.000010 0.000010 0.000010 0.000010 0.000010 0.000010 0.000010 0.000010 0.000010 0.000010 0.009934 0.000010 0.000010 0.000010 0.000010 0.000010 0.000010 0.000010 0.000010 0.000010 0.000010 0.000010 0.000010 0.000010
0.000010 0.000010 0.000010 0.000010 0.000010 0.000010 0.000010 0.000010 0.000010 0.000010 0.000010 0.000010 0.000010 0.000010 0.000010 0.000010 0.000010 0.000010 0.000010 0.000010 0.000010 0.000010 0.000010 0.000010 0.000010 0.000010 0.999400 0.000010 0.000010 0.000010 0.000010 0.000010 0.000010 0.000010 0.000010 0.000010 0.000010 0.000010 0.000010 0.000010 0.000010 0.000010 0.000010 0.000010 0.000010 0.000010 0.000010 0.000010 0.000010 0.000010 0.000010 0.000010 0.000010 0.000010 0.000010 0.000010 0.000010 0.000010 0.000010 0.000010 0.000010
0.000010 0.000010 0.000010 0.000010 0.000010 0.000010 0.000010 0.000010 0.000010 0.000010 0.000010 0.000010 0.000010 0.000010 0.000010 0.000010 0.000010 0.000010 0.000010 0.000010 0.000010 0.000010 0.000010 0.000010 0.000010 0.000010 0.999400 0.000010 0.000010 0.000010 0.000010 0.000010 0.000010 0.000010 0.000010 0.000010 0.000010 0.000010 0.000010 0.000010 0.000010 0.000010 0.000010 0.000010 0.000010 0.000010 0.000010 0.000010 0.000010 0.000010 0.000010 0.000010 0.000010 0.000010 0.000010 0.000010 0.000010 0.000010 0.000010 0.000010 0.000010
0.000010 0.000010 0.000010 0.000010 0.000010 0.000010 0.049142 0.000010 0.000010 0.000010 0.000010 0.000010 0.000010 0.000010 0.000010 0.016422 0.000010 0.000010 0.000010 0.000010 0.000010 0.000010 0.000010 0.000010 0.000010 0.000010 0.932581 0.000010 0.000010 0.000010 0.000010 0.000010 0.000010 0.000010 0.000010 0.001285 0.000010 0.000010 0.000010 0.000010 0.000010 0.000010 0.000010 0.000010 0.000010 0.000010 0.000010 0.000010 0.000010 0.000010 0.000010 0.000010 0.000010 0.000010 0.000010 0.000010 0.000010 0.000010 0.000010 0.000010 0.000010
0.000010 0.000010 0.000010 0.000010 0.000010 0.000010 0.000010 0.000010 0.000010 0.000010 0.000010 0.000010 0.000010 0.000010 0.000010 0.000010 0.000010 0.000010 0.000010 0.000010 0.000010 0.000010 0.000010 0.000010 0.000010 0.000010 0.999400 0.000010 0.000010 0.000010 0.000010 0.000010 0.000010 0.000010 0.000010 0.000010 0.000010 0.000010 0.000010 0.000010 0.000010 0.000010 0.000010 0.000010 0.000010 0.000010 0.000010 0.000010 0.000010 0.000010 0.000010 0.000010 0.000010 0.000010 0.000010 0.000010 0.000010 0.000010 0.000010 0.000010 0.000010
0.000010 0.000010 0.000010 0.000010 0.006992 0.000010 0.000010 0.000010 0.000010 0.004046 0.000010 0.000010 0.000010 0.000010 0.000010 0.000010 0.000010 0.000010 0.000010 0.000010 0.000010 0.000010 0.000010 0.050241 0.000010 0.000010 0.934120 0.000010 0.000010 0.000010 0.000010 0.000010 0.000010 0.000010 0.000010 0.000010 0.000010 0.000010 0.000010 0.000010 0.000010 0.000010 0.000010 0.000010 0.000010 0.000010 0.000010 0.000010 0.000010 0.000010 0.000010 0.000010 0.000010 0.004041 0.000010 0.000010 0.000010 0.000010 0.000010 0.000010 0.000010
0.000010 0.000010 0.000010 0.000010 0.000010 0.000010 0.000010 0.000010 0.000010 0.000010 0.000010 0.000010 0.000010 0.000010 0.000010 0.000010 0.000010 0.000010 0.000010 0.000010 0.000010 0.000010 0.000010 0.000010 0.000010 0.000010 0.999400 0.000010 0.000010 0.000010 0.000010 0.000010 0.000010 0.000010 0.000010 0.000010 0.000010 0.000010 0.000010 0.000010 0.000010 0.000010 0.000010 0.000010 0.000010 0.000010 0.000010 0.000010 0.000010 0.000010 0.000010 0.000010 0.000010 0.000010 0.000010 0.000010 0.000010 0.000010 0.000010 0.000010 0.000010
0.000010 0.000010 0.000010 0.000010 0.000010 0.000010 0.000010 0.000010 0.045483 0.000010 0.000010 0.000010 0.000010 0.000010 0.000010 0.000010 0.000010 0.000010 0.001847 0.000010 0.000010 0.000010 0.000010 0.000010 0.000010 0.000010 0.000010 0.000010 0.000010 0.000010 0.000010 0.000010 0.000010 0.000010 0.000010 0.000010 0.000010 0.000010 0.004252 0.018095 0.000010 0.000010 0.000010 0.000010 0.000010 0.000010 0.000010 0.000168 0.000010 0.000010 0.000010 0.000010 0.000010 0.000010 0.000010 0.000010 0.000010 0.000010 0.000010 0.000010 0.929604
0.000010 0.000010 0.000010 0.000010 0.000010 0.000010 0.000010 0.000010 0.000010 0.000010 0.000010 0.000010 0.000010 0.000010 0.000010 0.000010 0.000010 0.000010 0.000010 0.000010 0.000010 0.000010 0.000010 0.000010 0.000010 0.000010 0.000010 0.000010 0.000010 0.000010 0.000010 0.000010 0.000010 0.000010 0.000010 0.000010 0.000010 0.000010 0.000010 0.000010 0.000010 0.000010 0.000010 0.000010 0.000010 0.000010 0.000010 0.000010 0.000010 0.000010 0.000010 0.000010 0.000010 0.000010 0.000010 0.000010 0.000010 0.000010 0.000010 0.000010 0.999400
0.000010 0.000010 0.000010 0.000010 0.000010 0.000010 0.000010 0.000010 0.000010 0.000010 0.000010 0.000010 0.000010 0.000010 0.000010 0.000010 0.000010 0.000010 0.000010 0.000010 0.000010 0.000010 0.000010 0.000010 0.000010 0.000010 0.000010 0.000010 0.000010 0.000010 0.000010 0.000010 0.000010 0.000010 0.000010 0.000010 0.000010 0.000010 0.000010 0.000010 0.000010 0.000010 0.000010 0.000010 0.000010 0.000010 0.000010 0.000010 0.000010 0.000010 0.000010 0.000010 0.000010 0.000010 0.000010 0.000010 0.000010 0.000010 0.000010 0.000010 0.999400
0.000010 0.000010 0.000010 0.000010 0.000010 0.000010 0.000010 0.000010 0.000010 0.000010 0.000010 0.000010 0.000010 0.000010 0.000010 0.000010 0.000010 0.000010 0.000010 0.000010 0.000010 0.000010 0.000010 0.000010 0.000010 0.000010 0.000010 0.000010 0.000010 0.000010 0.000010 0.000010 0.000010 0.000010 0.000010 0.000010 0.000010 0.000010 0.000010 0.000010 0.000010 0.000010 0.000010 0.000010 0.000010 0.000010 0.000010 0.000010 0.000010 0.000010 0.000010 0.000010 0.000010 0.000010 0.000010 0.000010 0.000010 0.000010 0.000010 0.000010 0.999400
0.000010 0.000010 0.000010 0.000010 0.000010 0.000010 0.000010 0.000010 0.000010 0.000010 0.000010 0.000010 0.000010 0.000010 0.000010 0.000010 0.000010 0.000010 0.000010 0.000010 0.000010 0.000010 0.000010 0.000010 0.000010 0.000010 0.000010 0.000010 0.000010 0.000010 0.000010 0.000010 0.000010 0.000010 0.000010 0.000010 0.000010 0.000010 0.000010 0.000010 0.000010 0.000010 0.000010 0.000010 0.000010 0.000010 0.000010 0.000010 0.000010 0.000010 0.000010 0.000010 0.000010 0.000010 0.000010 0.000010 0.000010 0.000010 0.000010 0.000010 0.999400
0.000010 0.000010 0.000010 0.024028 0.000010 0.000010 0.003786 0.000010 0.000010 0.000010 0.000010 0.000010 0.000010 0.000010 0.000010 0.000010 0.000010 0.000010 0.000010 0.000010 0.000010 0.005802 0.000010 0.002553 0.000010 0.000010 0.000010 0.000010 0.000010 0.000010 0.019859 0.000010 0.000010 0.000010 0.000010 0.000010 0.000010 0.000010 0.005885 0.000016 0.006569 0.000010 0.000010 0.000010 0.000010 0.000010 0.000010 0.000010 0.000010 0.000010 0.000010 0.000010 0.000010 0.000010 0.000010 0.000010 0.000010 0.000010 0.000010 0.000010 0.930982
0.000010 0.000010 0.000010 0.000010 0.000010 0.000010 0.000010 0.000010 0.000010 0.000010 0.000010 0.000010 0.000010 0.000010 0.000010 0.000010 0.000010 0.000010 0.000010 0.000010 0.000010 0.000010 0.000010 0.000010 0.000010 0.000010 0.000010 0.000010 0.000010 0.000010 0.000010 0.000010 0.000010 0.000010 0.000010 0.000010 0.000010 0.000010 0.000010 0.000010 0.000010 0.000010 0.000010 0.000010 0.000010 0.000010 0.000010 0.000010 0.000010 0.000010 0.000010 0.000010 0.000010 0.000010 0.000010 0.000010 0.000010 0.000010 0.000010 0.000010 0.999400
0.000010 0.000010 0.000010 0.000010 0.000010 0.000010 0.000010 0.000010 0.000010 0.000010 0.000010 0.000010 0.000010 0.000010 0.000010 0.000010 0.000010 0.000010 0.000010 0.000010 0.000010 0.000010 0.000010 0.000010 0.000010 0.000010 0.000010 0.000010 0.000010 0.000010 0.000010 0.000010 0.000010 0.000010 0.000010 0.000010 0.000010 0.000010 0.000010 0.000010 0.000010 0.000010 0.000010 0.000010 0.000010 0.000010 0.000010 0.000010 0.000010 0.000010 0.000010 0.000010 0.000010 0.000010 0.000010 0.000010 0.000010 0.000010 0.000010 0.000010 0.999400
0.000010 0.000010 0.000010 0.000010 0.015861 0.000010 0.000010 0.000010 0.000010 0.000010 0.000010 0.015708 0.001152 0.000010 0.000010 0.000010 0.000010 0.000010 0.000010 0.000010 0.000010 0.000010 0.000010 0.000010 0.000010 0.000010 0.000010 0.000010 0.000010 0.000010 0.000010 0.000010 0.000010 0.000010 0.000010 0.000010 0.000010 0.000010 0.000010 0.000010 0.000010 0.000010 0.000010 0.000010 0.000010 0.000010 0.000010 0.025560 0.000010 0.000010 0.000010 0.000010 0.000010 0.000010 0.000010 0.000010 0.000010 0.000010 0.000010 0.000010 0.941159
0.000010 0.000010 0.002321 0.000010 0.000010 0.000010 0.002518 0.000010 0.021838 0.000010 0.000010 0.000010 0.000010 0.000010 0.000010 0.000010 0.000010 0.000010 0.000010 0.000010 0.000010 0.000010 0.000010 0.001647 0.000010 0.000010 0.000010 0.000010 0.000010 0.000010 0.000010 0.000010 0.000010 0.000010 0.000010 0.000010 0.000010 0.000010 0.000010 0.000537 0.000010 0.000010 0.000010 0.000010 0.000010 0.000010 0.000010 0.000010 0.000010 0.000010 0.000010 0.000010 0.000010 0.000010 0.000010 0.000010 0.000010 0.000010 0.000010 0.000010 0.970589
0.000010 0.000010 0.000010 0.000010 0.000010 0.000010 0.000010 0.000010 0.004785 0.000010 0.000010 0.000010 0.000010 0.000010 0.000010 0.000010 0.000010 0.000010 0.000010 0.000010 0.000010 0.000010 0.000010 0.000010 0.000010 0.000010 0.000010 0.000010 0.000010 0.000010 0.000010 0.000010 0.000010 0.000010 0.000010 0.000010 0.000010 0.001249 0.000010 0.024475 0.000010 0.000010 0.000010 0.000010 0.000010 0.000010 0.000010 0.013218 0.000010 0.000010 0.000010 0.000010 0.000010 0.000010 0.000010 0.000010 0.000010 0.000010 0.000010 0.000010 0.955713
0.000010 0.000010 0.000010 0.000010 0.000010 0.000010 0.000010 0.000010 0.000010 0.000010 0.000010 0.000010 0.000010 0.000010 0.000010 0.000010 0.000010 0.000010 0.000010 0.000010 0.000010 0.000010 0.000010 0.000010 0.000010 0.000010 0.000010 0.000010 0.000010 0.000010 0.000010 0.000010 0.000010 0.000010 0.000010 0.000010 0.000010 0.000010 0.000010 0.000010 0.000010 0.000010 0.000010 0.000010 0.000010 0.000010 0.000010 0.000010 0.000010 0.000010 0.000010 0.000010 0.000010 0.000010 0.000010 0.000010 0.000010 0.000010 0.000010 0.000010 0.999400
0.000010 0.000010 0.000010 0.000010 0.000010 0.000010 0.000010 0.000010 0.000010 0.000010 0.000010 0.000010 0.000010 0.000010 0.000010 0.000010 0.000010 0.000010 0.000010 0.000010 0.000010 0.000010 0.000010 0.000010 0.000010 0.000010 0.000010 0.000010 0.000010 0.000010 0.000010 0.000010 0.000010 0.000010 0.000010 0.000010 0.000010 0.000010 0.000010 0.000010 0.000010 0.000010 0.000010 0.000010 0.000010 0.000010 0.000010 0.000010 0.000010 0.000010 0.000010 0.000010 0.000010 0.000010 0.000010 0.000010 0.000010 0.000010 0.000010 0.000010 0.999400
0.000010 0.000010 0.001465 0.036390 0.000010 0.000010 0.003221 0.000010 0.079841 0.000010 0.000010 0.037227 0.000010 0.000010 0.000010 0.000010 0.000010 0.000010 0.000010 0.007766 0.000010 0.000291 0.000010 0.000010 0.000010 0.000010 0.000010 0.008049 0.000010 0.000010 0.000010 0.000010 0.000010 0.000864 0.000010 0.003906 0.000010 0.000010 0.011178 0.017371 0.000010 0.000010 0.000010 0.000010 0.000010 0.000010 0.000010 0.078416 0.000010 0.000775 0.000010 0.000010 0.000010 0.000010 0.000010 0.005062 0.000010 0.000010 0.000010 0.008652 0.699089
0.000010 0.000010 0.000010 0.000010 0.013133 0.000010 0.000010 0.000010 0.000010 0.000010 0.000010 0.000010 0.000010 0.000010 0.000010 0.000010 0.000010 0.000010 0.000010 0.000010 0.000010 0.017662 0.000010 0.000010 0.000010 0.000010 0.000010 0.000010 0.000010 0.000010 0.004359 0.000010 0.000010 0.000010 0.000010 0.000010 0.000010 0.000010 0.000010 0.000010 0.000010 0.000010 0.000010 0.000010 0.000010 0.000010 0.000010 0.052772 0.000010 0.000010 0.000010 0.000010 0.000010 0.000010 0.000010 0.000010 0.000010 0.000010 0.000010 0.000010 0.911514
0.000010 0.000010 0.000010 0.000010 0.025480 0.000010 0.000010 0.000010 0.047787 0.000010 0.000010 0.009143 0.000010 0.000010 0.000010 0.000010 0.000010 0.000010 0.000010 0.000010 0.000010 0.000010 0.000010 0.000010 0.000010 0.000010 0.000010 0.008736 0.000010 0.000010 0.000010 0.000010 0.000010 0.000010 0.000010 0.000010 0.000010 0.000010 0.000010 0.000010 0.000010 0.000010 0.000010 0.000010 0.000010 0.000010 0.000010 0.055299 0.000010 0.000010 0.000010 0.011258 0.000010 0.000010 0.000010 0.000010 0.000010 0.000010 0.000010 0.000010 0.841757
0.000010 0.000010 0.000010 0.003742 0.000010 0.000010 0.000010 0.000010 0.037493 0.000010 0.000010 0.033469 0.000010 0.000010 0.000010 0.031105 0.000010 0.000010 0.000010 0.000010 0.000010 0.000010 0.000010 0.000010 0.000010 0.000010 0.000010 0.000010 0.000010 0.000010 0.000010 0.000010 0.000010 0.005446 0.000010 0.000010 0.000010 0.000010 0.004503 0.000010 0.000010 0.000010 0.000010 0.000010 0.000010 0.000010 0.000010 0.023229 0.000010 0.000010 0.000010 0.000010 0.000010 0.000010 0.000010 0.000010 0.000010 0.000010 0.000010 0.000010 0.860483
0.000010 0.000010 0.000010 0.038323 0.000010 0.000010 0.000010 0.000010 0.000010 0.000010 0.000010 0.000010 0.000010 0.000010 0.000010 0.000010 0.000010 0.000010 0.000010 0.000010 0.000010 0.006384 0.000010 0.000010 0.000010 0.000010 0.000447 0.000010 0.000010 0.000010 0.000010 0.000010 0.000010 0.000010 0.000010 0.013597 0.000010 0.000010 0.000010 0.000010 0.000010 0.000010 0.000010 0.000010 0.000010 0.000010 0.000010 0.027523 0.000010 0.000010 0.000010 0.000010 0.000010 0.000010 0.000010 0.000010 0.000010 0.000010 0.000010 0.000010 0.913175
0.000010 0.000010 0.000010 0.005087 0.000010 0.000010 0.000010 0.000010 0.192925 0.000010 0.000010 0.025918 0.000010 0.000010 0.000010 0.000010 0.000010 0.000010 0.000010 0.000261 0.000010 0.042764 0.000010 0.000010 0.000010 0.000010 0.000010 0.007376 0.000010 0.000010 0.000010 0.000010 0.000010 0.000010 0.000010 0.000010 0.000010 0.000010 0.000010 0.015876 0.000010 0.000010 0.000010 0.000010 0.000010 0.000010 0.000010 0.080912 0.000010 0.000010 0.000010 0.000010 0.000010 0.000010 0.000010 0.000010 0.000010 0.000010 0.000010 0.000010 0.628360
0.000010 0.000010 0.000010 0.000010 0.000010 0.000010 0.000010 0.000010 0.000010 0.000010 0.000010 0.000010 0.000010 0.000010 0.000010 0.000010 0.000010 0.000010 0.000010 0.000010 0.000010 0.000010 0.000010 0.000010 0.000010 0.000010 0.000010 0.000010 0.000010 0.000010 0.000010 0.000010 0.000010 0.000010 0.000010 0.000010 0.000010 0.000010 0.000010 0.000010 0.000010 0.000010 0.000010 0.000010 0.000010 0.000010 0.000010 0.000010 0.000010 0.000010 0.000010 0.000010 0.000010 0.000010 0.000010 0.000010 0.000010 0.000010 0.000010 0.000010 0.999400
0.000010 0.000010 0.000010 0.000010 0.000010 0.000010 0.000010 0.000010 0.003996 0.043113 0.000010 0.000010 0.000010 0.000010 0.861501 0.000010 0.000010 0.000010 0.000010 0.001329 0.000010 0.000010 0.000010 0.012734 0.000010 0.000010 0.004803 0.021618 0.000010 0.000010 0.007352 0.000010 0.000010 0.000010 0.000010 0.011048 0.000010 0.000010 0.011957 0.000010 0.000010 0.000010 0.000010 0.000010 0.000010 0.000010 0.000010 0.000010 0.000010 0.000010 0.000010 0.000010 0.000010 0.008488 0.000010 0.000010 0.000010 0.000010 0.000010 0.000010 0.011571
0.000010 0.000010 0.000010 0.014278 0.000010 0.000010 0.000010 0.000010 0.000010 0.005346 0.013723 0.000010 0.000010 0.000010 0.950963 0.000010 0.000010 0.000010 0.000010 0.002763 0.000010 0.000010 0.000010 0.000010 0.000010 0.000010 0.000010 0.000010 0.000010 0.000010 0.003780 0.000010 0.000010 0.000010 0.000010 0.004264 0.000010 0.000010 0.000010 0.000010 0.000010 0.000010 0.000010 0.000010 0.000010 0.000010 0.000010 0.004353 0.000010 0.000010 0.000010 0.000010 0.000010 0.000010 0.000010 0.000010 0.000010 0.000010 0.000010 0.000010 0.000010
0.000010 0.000010 0.000010 0.000010 0.010576 0.000010 0.000010 0.000010 0.000010 0.315880 0.000010 0.000010 0.008981 0.000010 0.660694 0.000010 0.000010 0.000010 0.000010 0.000010 0.000010 0.000010 0.000010 0.000010 0.000010 0.000010 0.000010 0.003310 0.000010 0.000010 0.000010 0.000010 0.000010 0.000010 0.000010 0.000010 0.000010 0.000010 0.000010 0.000010 0.000010 0.000010 0.000010 0.000010 0.000010 0.000010 0.000010 0.000010 0.000010 0.000010 0.000010 0.000010 0.000010 0.000010 0.000010 0.000010 0.000010 0.000010 0.000010 0.000010 0.000010
0.000010 0.000010 0.000010 0.000010 0.000010 0.000010 0.000010 0.000010 0.000010 0.000010 0.000010 0.000010 0.000010 0.000010 0.999400 0.000010 0.000010 0.000010 0.000010 0.000010 0.000010 0.000010 0.000010 0.000010 0.000010 0.000010 0.000010 0.000010 0.000010 0.000010 0.000010 0.000010 0.000010 0.000010 0.000010 0.000010 0.000010 0.000010 0.000010 0.000010 0.000010 0.000010 0.000010 0.000010 0.000010 0.000010 0.000010 0.000010 0.000010 0.000010 0.000010 0.000010 0.000010 0.000010 0.000010 0.000010 0.000010 0.000010 0.000010 0.000010 0.000010
0.000010 0.000010 0.000010 0.000010 0.000010 0.000010 0.000010 0.000010 0.000010 0.025863 0.000010 0.000010 0.000010 0.000010 0.973547 0.000010 0.000010 0.000010 0.000010 0.000010 0.000010 0.000010 0.000010 0.000010 0.000010 0.000010 0.000010 0.000010 0.000010 0.000010 0.000010 0.000010 0.000010 0.000010 0.000010 0.000010 0.000010 0.000010 0.000010 0.000010 0.000010 0.000010 0.000010 0.000010 0.000010 0.000010 0.000010 0.000010 0.000010 0.000010 0.000010 0.000010 0.000010 0.000010 0.000010 0.000010 0.000010 0.000010 0.000010 0.000010 0.000010
0.000010 0.000010 0.002682 0.000010 0.000010 0.000010 0.033263 0.000010 0.009987 0.048281 0.006887 0.000010 0.006814 0.000010 0.838758 0.000010 0.015678 0.000010 0.000010 0.018760 0.000010 0.000010 0.000010 0.000010 0.000010 0.000010 0.010742 0.003025 0.000010 0.000010 0.004412 0.000010 0.000010 0.000010 0.000010 0.000010 0.000010 0.000010 0.000010 0.000010 0.000010 0.000010 0.000010 0.000010 0.000010 0.000010 0.000010 0.000232 0.000010 0.000010 0.000010 0.000010 0.000010 0.000010 0.000010 0.000010 0.000010 0.000010 0.000010 0.000010 0.000010
0.000010 0.000010 0.033345 0.000010 0.015826 0.000010 0.056664 0.000010 0.000010 0.073473 0.000010 0.000010 0.000010 0.000010 0.762004 0.000010 0.000010 0.000010 0.000010 0.000010 0.000010 0.000010 0.000010 0.003426 0.000010 0.000010 0.001355 0.003877 0.000010 0.000010 0.000010 0.000010 0.000010 0.000010 0.000010 0.038610 0.000010 0.003237 0.000010 0.000010 0.000010 0.000010 0.000010 0.000010 0.000010 0.000010 0.000010 0.000010 0.000010 0.002024 0.000010 0.002067 0.000010 0.000010 0.000010 0.003613 0.000010 0.000010 0.000010 0.000010 0.000010
0.000010 0.000010 0.000010 0.000010 0.000010 0.000010 0.078721 0.000010 0.000010 0.049493 0.000010 0.000010 0.000010 0.000010 0.866950 0.000010 0.000010 0.000010 0.000010 0.000010 0.000010 0.000010 0.000010 0.000010 0.000010 0.000010 0.000010 0.000010 0.000010 0.000010 0.000010 0.000010 0.000010 0.000010 0.000010 0.004180 0.000010 0.000010 0.000010 0.000010 0.000010 0.000010 0.000010 0.000010 0.000010 0.000010 0.000010 0.000010 0.000010 0.000010 0.000010 0.000096 0.000010 0.000010 0.000010 0.000010 0.000010 0.000010 0.000010 0.000010 0.000010
0.000010 0.000010 0.000010 0.000010 0.000010 0.000010 0.000010 0.000010 0.000010 0.000010 0.000010 0.000010 0.000010 0.000010 0.999400 0.000010 0.000010 0.000010 0.000010 0.000010 0.000010 0.000010 0.000010 0.000010 0.000010 0.000010 0.000010 0.000010 0.000010 0.000010 0.000010 0.000010 0.000010 0.000010 0.000010 0.000010 0.000010 0.000010 0.000010 0.000010 0.000010 0.000010 0.000010 0.000010 0.000010 0.000010 0.000010 0.000010 0.000010 0.000010 0.000010 0.000010 0.000010 0.000010 0.000010 0.000010 0.000010 0.000010 0.000010 0.000010 0.000010
0.000010 0.000010 0.000010 0.000010 0.023955 0.000010 0.000010 0.000010 0.000010 0.130153 0.020153 0.000010 0.000010 0.000010 0.766110 0.002855 0.000010 0.000010 0.000010 0.010675 0.000010 0.001364 0.000010 0.004453 0.000010 0.000010 0.008757 0.000010 0.000010 0.000010 0.004605 0.000010 0.000010 0.000010 0.000010 0.026421 0.000010 0.000010 0.000010 0.000010 0.000010 0.000010 0.000010 0.000010 0.000010 0.000010 0.000010 0.000010 0.000010 0.000010 0.000010 0.000010 0.000010 0.000010 0.000010 0.000010 0.000010 0.000010 0.000010 0.000010 0.000010
0.000010 0.000010 0.000010 0.000010 0.000010 0.000010 0.000010 0.000010 0.000010 0.000011 0.000010 0.000010 0.000010 0.000010 0.999399 0.000010 0.000010 0.000010 0.000010 0.000010 0.000010 0.000010 0.000010 0.000010 0.000010 0.000010 0.000010 0.000010 0.000010 0.000010 0.000010 0.000010 0.000010 0.000010 0.000010 0.000010 0.000010 0.000010 0.000010 0.000010 0.000010 0.000010 0.000010 0.000010 0.000010 0.000010 0.000010 0.000010 0.000010 0.000010 0.000010 0.000010 0.000010 0.000010 0.000010 0.000010 0.000010 0.000010 0.000010 0.000010 0.000010
0.000010 0.000010 0.000010 0.000010 0.000543 0.000010 0.044323 0.000010 0.000010 0.005389 0.000010 0.000010 0.001099 0.000010 0.879761 0.000010 0.010571 0.000010 0.000010 0.000010 0.000010 0.000011 0.000010 0.000010 0.000010 0.007710 0.000010 0.029275 0.000010 0.000010 0.000010 0.000010 0.000010 0.005096 0.000010 0.000010 0.000010 0.000010 0.000010 0.000010 0.000010 0.000010 0.000010 0.000010 0.000010 0.000010 0.000010 0.010798 0.004934 0.000010 0.000010 0.000010 0.000010 0.000010 0.000010 0.000010 0.000010 0.000010 0.000010 0.000010 0.000010
0.000010 0.000010 0.000010 0.000010 0.000010 0.000010 0.000010 0.000010 0.000010 0.024614 0.000010 0.000010 0.000010 0.000010 0.974796 0.000010 0.000010 0.000010 0.000010 0.000010 0.000010 0.000010 0.000010 0.000010 0.000010 0.000010 0.000010 0.000010 0.000010 0.000010 0.000010 0.000010 0.000010 0.000010 0.000010 0.000010 0.000010 0.000010 0.000010 0.000010 0.000010 0.000010 0.000010 0.000010 0.000010 0.000010 0.000010 0.000010 0.000010 0.000010 0.000010 0.000010 0.000010 0.000010 0.000010 0.000010 0.000010 0.000010 0.000010 0.000010 0.000010
0.000010 0.000010 0.000010 0.000010 0.000010 0.000010 0.000010 0.000010 0.000010 0.039198 0.000010 0.000010 0.000010 0.000010 0.909634 0.003889 0.000010 0.000010 0.000010 0.027629 0.000010 0.000010 0.000010 0.000010 0.000010 0.000010 0.000010 0.000010 0.000010 0.000010 0.000010 0.000010 0.000010 0.000010 0.000010 0.000010 0.000010 0.000010 0.000010 0.019090 0.000010 0.000010 0.000010 0.000010 0.000010 0.000010 0.000010 0.000010 0.000010 0.000010 0.000010 0.000010 0.000010 0.000010 0.000010 0.000010 0.000010 0.000010 0.000010 0.000010 0.000010
0.000010 0.000010 0.000010 0.000010 0.000010 0.000010 0.000010 0.000010 0.000010 0.000010 0.000010 0.000010 0.000010 0.000010 0.999400 0.000010 0.000010 0.000010 0.000010 0.000010 0.000010 0.000010 0.000010 0.000010 0.000010 0.000010 0.000010 0.000010 0.000010 0.000010 0.000010 0.000010 0.000010 0.000010 0.000010 0.000010 0.000010 0.000010 0.000010 0.000010 0.000010 0.000010 0.000010 0.000010 0.000010 0.000010 0.000010 0.000010 0.000010 0.000010 0.000010 0.000010 0.000010 0.000010 0.000010 0.000010 0.000010 0.000010 0.000010 0.000010 0.000010
0.000010 0.000010 0.000010 0.000010 0.000010 0.000010 0.000010 0.000010 0.003489 0.144608 0.000010 0.000010 0.000010 0.000010 0.789238 0.000010 0.000010 0.000010 0.000010 0.054964 0.000010 0.000010 0.000010 0.003250 0.000010 0.000010 0.000010 0.003900 0.000010 0.000010 0.000010 0.000010 0.000010 0.000010 0.000010 0.000010 0.000010 0.000010 0.000010 0.000010 0.000010 0.000010 0.000010 0.000010 0.000010 0.000010 0.000010 0.000010 0.000010 0.000010 0.000010 0.000010 0.000010 0.000010 0.000010 0.000010 0.000010 0.000010 0.000010 0.000010 0.000010
0.000010 0.000010 0.000010 0.000010 0.000010 0.000010 0.052977 0.000010 0.003719 0.000010 0.090892 0.000010 0.000010 0.000010 0.821292 0.008440 0.000010 0.000010 0.000010 0.000010 0.000010 0.000010 0.000010 0.000010 0.000010 0.009538 0.008384 0.000010 0.000010 0.000010 0.000010 0.000010 0.000010 0.000013 0.000010 0.001691 0.000010 0.000010 0.000010 0.000010 0.000010 0.000010 0.000010 0.000010 0.000010 0.000010 0.000010 0.000010 0.000010 0.000010 0.000010 0.000010 0.000010 0.002449 0.000010 0.000010 0.000010 0.000010 0.000010 0.000010 0.000105
0.000010 0.000010 0.000010 0.000010 0.000010 0.000010 0.000010 0.000010 0.000010 0.055620 0.000010 0.000010 0.000010 0.000010 0.943790 0.000010 0.000010 0.000010 0.000010 0.000010 0.000010 0.000010 0.000010 0.000010 0.000010 0.000010 0.000010 0.000010 0.000010 0.000010 0.000010 0.000010 0.000010 0.000010 0.000010 0.000010 0.000010 0.000010 0.000010 0.000010 0.000010 0.000010 0.000010 0.000010 0.000010 0.000010 0.000010 0.000010 0.000010 0.000010 0.000010 0.000010 0.000010 0.000010 0.000010 0.000010 0.000010 0.000010 0.000010 0.000010 0.000010
0.000010 0.000010 0.000289 0.000010 0.000010 0.000010 0.000010 0.000010 0.000010 0.000010 0.000010 0.000010 0.000010 0.000010 0.966955 0.000010 0.000010 0.000010 0.000010 0.000010 0.000010 0.000010 0.000010 0.000010 0.000010 0.000010 0.004698 0.000010 0.000010 0.000010 0.000010 0.000010 0.000010 0.000010 0.000010 0.000010 0.000010 0.000010 0.000010 0.000010 0.000010 0.000010 0.000010 0.000010 0.000010 0.000010 0.000010 0.000010 0.000010 0.000010 0.000010 0.000010 0.000010 0.000010 0.000010 0.000010 0.000010 0.000010 0.000010 0.000010 0.027488
0.000010 0.000010 0.000010 0.000010 0.000010 0.000010 0.000010 0.000010 0.000010 0.000010 0.000010 0.000010 0.000010 0.000010 0.990876 0.000010 0.000010 0.000010 0.000010 0.008534 0.000010 0.000010 0.000010 0.000010 0.000010 0.000010 0.000010 0.000010 0.000010 0.000010 0.000010 0.000010 0.000010 0.000010 0.000010 0.000010 0.000010 0.000010 0.000010 0.000010 0.000010 0.000010 0.000010 0.000010 0.000010 0.000010 0.000010 0.000010 0.000010 0.000010 0.000010 0.000010 0.000010 0.000010 0.000010 0.000010 0.000010 0.000010 0.000010 0.000010 0.000010
0.000010 0.016023 0.000010 0.000010 0.000825 0.000010 0.006969 0.000010 0.000010 0.000010 0.000010 0.016358 0.000010 0.008700 0.021771 0.009639 0.012843 0.000010 0.006719 0.001179 0.013709 0.010507 0.000010 0.015905 0.000010 0.588424 0.000010 0.000010 0.006738 0.000010 0.006375 0.029131 0.000010 0.009580 0.000010 0.000010 0.069961 0.001829 0.000010 0.019354 0.000010 0.000010 0.004558 0.000010 0.029312 0.010364 0.017654 0.000010 0.027236 0.004669 0.000010 0.000010 0.000010 0.000010 0.002025 0.000010 0.000010 0.000010 0.027445 0.003886 0.000010
0.014469 0.004673 0.001774 0.000010 0.016321 0.000010 0.000010 0.013123 0.000010 0.000010 0.000010 0.000010 0.012806 0.012630 0.000010 0.000010 0.035328 0.000010 0.000010 0.000010 0.027485 0.004590 0.000010 0.007635 0.018534 0.669175 0.000010 0.000010 0.004270 0.008460 0.000010 0.023168 0.000010 0.000010 0.018974 0.000010 0.049737 0.000010 0.000010 0.016834 0.000010 0.000010 0.002389 0.000010 0.021518 0.004011 0.000010 0.000010 0.000010 0.000010 0.000010 0.000010 0.000010 0.000010 0.000010 0.000010 0.000010 0.011717 0.000010 0.000010 0.000010
0.013851 0.016309 0.000010 0.000010 0.020977 0.001709 0.000010 0.033141 0.000010 0.000010 0.000010 0.000010 0.002515 0.019571 0.000010 0.000010 0.015903 0.020880 0.000010 0.000010 0.027938 0.000010 0.001093 0.000536 0.000783 0.658755 0.000010 0.000010 0.008503 0.011473 0.000010 0.009592 0.000010 0.000010 0.023591 0.000010 0.000010 0.000010 0.000010 0.000010 0.000010 0.000010 0.007881 0.000010 0.055690 0.001201 0.000010 0.000010 0.000010 0.000010 0.000010 0.007432 0.000010 0.000010 0.000010 0.000010 0.000010 0.017954 0.022351 0.000010 0.000010
0.013833 0.005510 0.007537 0.011390 0.056188 0.000010 0.020678 0.003741 0.010792 0.000010 0.000010 0.001155 0.011176 0.003444 0.014699 0.000010 0.017789 0.000010 0.000010 0.000010 0.002049 0.000010 0.000010 0.006859 0.013361 0.535024 0.007363 0.028256 0.000204 0.000010 0.002451 0.022593 0.000010 0.000010 0.000010 0.000010 0.016753 0.000010 0.000010 0.006164 0.000010 0.000010 0.000010 0.000010 0.044087 0.000010 0.001424 0.000010 0.002502 0.031558 0.000010 0.000010 0.000010 0.005641 0.000010 0.000010 0.004109 0.020323 0.031266 0.002394 0.037414
0.002523 0.002973 0.000095 0.000010 0.064888 0.000010 0.000010 0.000010 0.000010 0.019636 0.000010 0.000010 0.000010 0.022154 0.010124 0.000010 0.000010 0.000010 0.026985 0.000010 0.001722 0.000010 0.000010 0.007404 0.000010 0.521080 0.009709 0.020086 0.000010 0.000010 0.004540 0.000010 0.000347 0.000010 0.008157 0.000010 0.000010 0.005169 0.019019 0.015210 0.002268 0.000010 0.000010 0.010107 0.044580 0.000010 0.000010 0.007967 0.026693 0.057846 0.000010 0.000010 0.000010 0.000010 0.000010 0.022476 0.000010 0.000010 0.054913 0.000010 0.010999
0.002479 0.000010 0.000010 0.007286 0.000010 0.000010 0.014808 0.000131 0.000010 0.000010 0.000010 0.000010 0.000010 0.010625 0.000010 0.000010 0.014231 0.016019 0.007521 0.000010 0.000010 0.002670 0.013604 0.000195 0.000010 0.555135 0.006929 0.012733 0.029819 0.000010 0.000010 0.034453 0.000010 0.000010 0.000010 0.000699 0.016144 0.008333 0.003719 0.004501 0.000010 0.061629 0.000010 0.000010 0.037414 0.016757 0.006098 0.000010 0.026979 0.033918 0.000010 0.000010 0.000010 0.000010 0.000010 0.006147 0.000010 0.006907 0.037242 0.000010 0.004574
0.000010 0.012808 0.033810 0.010422 0.075497 0.003950 0.000010 0.000010 0.036675 0.004021 0.000010 0.010153 0.000010 0.000110 0.000010 0.000010 0.000010 0.000010 0.000010 0.000010 0.006718 0.000010 0.001522 0.004459 0.000010 0.526995 0.013216 0.000010 0.000010 0.000010 0.003351 0.002487 0.000010 0.000010 0.000010 0.000010 0.013575 0.001227 0.016073 0.010589 0.035423 0.012218 0.000010 0.000010 0.023581 0.000010 0.000010 0.000010 0.000010 0.043532 0.000010 0.000010 0.000010 0.003407 0.000010 0.000010 0.000010 0.016883 0.041064 0.026120 0.009796
0.001907 0.000500 0.000010 0.016890 0.083792 0.000010 0.000010 0.003454 0.000010 0.000010 0.000010 0.000010 0.000010 0.000010 0.000010 0.000010 0.007087 0.000010 0.000010 0.000010 0.000106 0.000010 0.014578 0.006136 0.004195 0.534550 0.000086 0.048139 0.005686 0.012579 0.005234 0.024516 0.000010 0.000010 0.018699 0.000010 0.000010 0.000010 0.010072 0.014064 0.010466 0.000010 0.000763 0.000010 0.034642 0.000010 0.010026 0.011295 0.019876 0.025534 0.000010 0.000010 0.000010 0.003428 0.000010 0.023017 0.000010 0.000010 0.047248 0.000010 0.001131
0.000010 0.002695 0.015971 0.000010 0.000010 0.000010 0.078549 0.041188 0.000010 0.012461 0.021188 0.003629 0.004899 0.008193 0.010751 0.000010 0.000010 0.009194 0.000010 0.000010 0.000094 0.000010 0.009838 0.000010 0.000909 0.495798 0.000010 0.000010 0.000010 0.000010 0.001789 0.000010 0.008850 0.000010 0.000010 0.000010 0.108300 0.000010 0.011114 0.004364 0.005371 0.000010 0.000010 0.000010 0.052330 0.000010 0.016845 0.000010 0.025037 0.014567 0.004018 0.010802 0.000010 0.000010 0.007869 0.003238 0.000010 0.002906 0.006942 0.000010 0.000010
0.020750 0.019310 0.000010 0.000010 0.007187 0.000010 0.000010 0.009291 0.000010 0.000010 0.000010 0.000010 0.000010 0.000013 0.000010 0.000010 0.000010 0.001977 0.000010 0.000010 0.002337 0.000010 0.026285 0.000010 0.000010 0.664122 0.000010 0.000010 0.040081 0.000010 0.000010 0.000010 0.000010 0.009917 0.000010 0.000010 0.125189 0.000010 0.000010 0.000010 0.000010 0.000010 0.008169 0.000010 0.033784 0.000010 0.017567 0.000010 0.000010 0.000010 0.000010 0.000010 0.000010 0.000010 0.000010 0.012245 0.000010 0.000010 0.001337 0.000010 0.000010
0.000010 0.023321 0.000010 0.000010 0.014285 0.002542 0.000010 0.014487 0.000010 0.000010 0.000010 0.000010 0.008634 0.022967 0.000010 0.013731 0.000010 0.000010 0.000010 0.003132 0.000010 0.000010 0.002606 0.000010 0.009445 0.577735 0.000010 0.000010 0.000010 0.000010 0.005811 0.000010 0.000010 0.000010 0.000010 0.001396 0.125953 0.000010 0.000010 0.010532 0.005609 0.000010 0.016435 0.000010 0.042837 0.000010 0.015668 0.000010 0.008335 0.008750 0.000010 0.000014 0.000010 0.000010 0.000010 0.000894 0.000010 0.012378 0.048892 0.003261 0.000010
0.025930 0.000010 0.006791 0.000010 0.018234 0.000010 0.000010 0.021784 0.000010 0.000010 0.000010 0.000010 0.000010 0.011608 0.000010 0.000010 0.000010 0.000010 0.000010 0.000010 0.000010 0.000010 0.000010 0.000010 0.000010 0.583815 0.000010 0.000862 0.013209 0.000010 0.000010 0.029472 0.000010 0.007051 0.000010 0.010706 0.094798 0.010657 0.000010 0.000010 0.000010 0.005950 0.013611 0.000010 0.050819 0.000010 0.000010 0.000010 0.000708 0.021518 0.000010 0.018303 0.000010 0.000833 0.000010 0.000010 0.000010 0.028451 0.024499 0.000010 0.000010
0.000010 0.000010 0.000010 0.000010 0.013871 0.000010 0.000010 0.000010 0.000010 0.000010 0.000010 0.000010 0.000010 0.000010 0.000010 0.009481 0.000010 0.000010 0.000010 0.000010 0.029804 0.000010 0.013724 0.000010 0.008286 0.609914 0.000010 0.005265 0.000010 0.000010 0.005251 0.000010 0.000010 0.000010 0.000010 0.000010 0.148779 0.000010 0.001268 0.000010 0.000010 0.000010 0.000010 0.000010 0.085258 0.000010 0.000010 0.023353 0.003124 0.000010 0.000010 0.001125 0.000010 0.000010 0.000010 0.000010 0.000010 0.008490 0.032557 0.000010 0.000010
0.000010 0.015550 0.000010 0.000010 0.011418 0.000010 0.000010 0.006577 0.004528 0.000010 0.000010 0.006291 0.000010 0.016267 0.000010 0.000010 0.001848 0.000010 0.004351 0.000010 0.019288 0.000010 0.016489 0.000010 0.004754 0.566315 0.000010 0.016137 0.014702 0.006074 0.010506 0.000010 0.000010 0.031502 0.002570 0.000010 0.076488 0.014741 0.000010 0.000010 0.004263 0.000010 0.000010 0.000010 0.097977 0.000010 0.009774 0.000010 0.000010 0.000010 0.000010 0.000559 0.000010 0.000010 0.000010 0.000010 0.000010 0.000010 0.040673 0.000010 0.000010
0.000010 0.010632 0.003753 0.007425 0.019557 0.000010 0.000010 0.006741 0.000010 0.000010 0.000010 0.021982 0.000010 0.032030 0.000010 0.000010 0.000010 0.000010 0.000010 0.000010 0.000010 0.000010 0.004115 0.007611 0.025571 0.573143 0.012854 0.000010 0.003357 0.000010 0.000010 0.001353 0.000010 0.001272 0.000010 0.000010 0.150828 0.000010 0.007374 0.000010 0.013315 0.000010 0.002036 0.000010 0.037450 0.004104 0.014314 0.000010 0.000010 0.000010 0.000010 0.007791 0.000010 0.000010 0.015919 0.000010 0.000010 0.015115 0.000010 0.000010 0.000010
0.000010 0.008831 0.000010 0.000010 0.000010 0.000010 0.000010 0.000010 0.000010 0.000010 0.000010 0.000010 0.009012 0.007066 0.000010 0.000010 0.000010 0.000010 0.012405 0.000010 0.002615 0.000010 0.023353 0.000010 0.000010 0.586212 0.000010 0.000010 0.000010 0.000010 0.011677 0.013453 0.000010 0.000010 0.000010 0.000010 0.121627 0.013745 0.002980 0.000010 0.033882 0.000010 0.004866 0.000010 0.063689 0.006013 0.005158 0.000010 0.000010 0.019561 0.000010 0.008281 0.000010 0.000937 0.000010 0.000010 0.000010 0.019332 0.024915 0.000010 0.000010
0.016959 0.011752 0.018851 0.000010 0.025726 0.000010 0.000010 0.011892 0.086262 0.000010 0.000010 0.000010 0.000010 0.002527 0.000010 0.000010 0.016217 0.006224 0.000010 0.000010 0.006539 0.006302 0.026000 0.000840 0.012910 0.451637 0.000010 0.000010 0.000010 0.003138 0.000010 0.000010 0.000261 0.000010 0.000010 0.000010 0.108517 0.000010 0.024309 0.000010 0.001841 0.003050 0.000010 0.000010 0.066109 0.000010 0.002918 0.010435 0.031795 0.018139 0.000010 0.000720 0.000010 0.005170 0.000010 0.000010 0.000010 0.001645 0.009505 0.000961 0.010561
0.025796 0.010352 0.000010 0.000010 0.000010 0.000010 0.000010 0.007294 0.000010 0.000010 0.000010 0.000010 0.000010 0.014594 0.000010 0.000010 0.000010 0.000010 0.000010 0.000010 0.006539 0.000010 0.020447 0.000010 0.007867 0.608237 0.000010 0.000010 0.000010 0.005478 0.000010 0.006677 0.000010 0.026545 0.000010 0.000010 0.052925 0.000010 0.006306 0.000010 0.000010 0.084418 0.000010 0.000010 0.065051 0.000010 0.000010 0.000010 0.005056 0.000010 0.000010 0.000010 0.000010 0.000010 0.000010 0.000010 0.000010 0.006219 0.039769 0.000010 0.000010
0.006618 0.004945 0.000010 0.000010 0.000010 0.000010 0.000010 0.000010 0.000010 0.000010 0.000010 0.013686 0.002013 0.031351 0.000010 0.000010 0.000010 0.000010 0.000010 0.000010 0.001360 0.000010 0.025463 0.000010 0.001130 0.556677 0.000010 0.000010 0.024565 0.000010 0.000010 0.000010 0.000010 0.000324 0.000010 0.000010 0.059545 0.005488 0.000010 0.000010 0.008894 0.027945 0.000010 0.000010 0.087434 0.000010 0.012494 0.000010 0.016282 0.027959 0.000010 0.017000 0.000010 0.000010 0.000010 0.000010 0.000010 0.040542 0.027894 0.000010 0.000010
0.000010 0.003272 0.001117 0.000010 0.000010 0.000010 0.000010 0.000010 0.000010 0.000010 0.000010 0.008316 0.000010 0.000010 0.000010 0.000010 0.000010 0.000010 0.000010 0.000010 0.000010 0.000010 0.024744 0.000010 0.011813 0.560998 0.002827 0.000010 0.018038 0.000010 0.000010 0.021827 0.000010 0.016535 0.000010 0.002542 0.091042 0.000010 0.000010 0.000010 0.000010 0.000010 0.004462 0.000010 0.104633 0.019324 0.012655 0.000010 0.000010 0.018584 0.000010 0.002606 0.000010 0.005940 0.022373 0.000010 0.000010 0.011359 0.034604 0.000010 0.000010
0.000010 0.001985 0.000010 0.000010 0.002351 0.000010 0.000010 0.000010 0.001256 0.000010 0.000010 0.000010 0.000010 0.018050 0.000010 0.000010 0.005922 0.000102 0.000010 0.000010 0.000010 0.000010 0.047138 0.000010 0.014325 0.566912 0.000010 0.000010 0.000010 0.000010 0.000010 0.011775 0.000010 0.009676 0.000013 0.000010 0.071067 0.007125 0.000010 0.000010 0.008853 0.019894 0.016960 0.000010 0.085120 0.000010 0.000010 0.000010 0.000010 0.009907 0.000010 0.015861 0.000010 0.000010 0.021230 0.000010 0.000010 0.027689 0.036410 0.000010 0.000010
0.000010 0.000010 0.000010 0.000010 0.018499 0.000010 0.015677 0.000010 0.000010 0.000010 0.000010 0.000010 0.000010 0.000010 0.029435 0.000010 0.004388 0.010415 0.000010 0.000010 0.000010 0.000010 0.018687 0.000010 0.000010 0.534871 0.000010 0.000010 0.015166 0.000010 0.000010 0.000010 0.000010 0.005535 0.000010 0.001861 0.088171 0.000010 0.002622 0.000010 0.010936 0.000010 0.007939 0.000010 0.080043 0.008043 0.011137 0.000010 0.009740 0.014723 0.008838 0.007515 0.000010 0.000010 0.002254 0.000010 0.000010 0.025745 0.067389 0.000010 0.000010
0.000010 0.000087 0.000010 0.000010 0.000010 0.000010 0.000010 0.000260 0.000010 0.000010 0.000010 0.000010 0.000010 0.017984 0.000010 0.000010 0.000010 0.019323 0.000010 0.000010 0.000010 0.000010 0.032470 0.000010 0.006541 0.579797 0.000010 0.000010 0.000010 0.000010 0.000010 0.004098 0.000010 0.000010 0.017417 0.000010 0.097179 0.000010 0.000010 0.000010 0.032418 0.044249 0.000010 0.000010 0.085357 0.013629 0.000010 0.000010 0.000010 0.023541 0.000010 0.011197 0.000010 0.000010 0.000010 0.000010 0.000010 0.014013 0.000010 0.000010 0.000010
0.008462 0.013800 0.000010 0.003169 0.000010 0.000010 0.000010 0.010756 0.000010 0.000010 0.000010 0.003140 0.000010 0.000010 0.000010 0.004104 0.002877 0.021971 0.000010 0.002309 0.005145 0.000010 0.048624 0.000010 0.000019 0.555754 0.000010 0.001443 0.009625 0.000010 0.005990 0.032570 0.000010 0.000010 0.000010 0.000010 0.084439 0.002823 0.003346 0.000010 0.000010 0.019892 0.000010 0.000010 0.079433 0.009178 0.000010 0.000162 0.035681 0.013594 0.000010 0.000010 0.000010 0.000010 0.002325 0.000010 0.000010 0.000010 0.019039 0.000010 0.000010
0.000010 0.000010 0.000010 0.007861 0.006065 0.000010 0.024305 0.000010 0.000010 0.000010 0.000010 0.000010 0.006185 0.039561 0.000010 0.000010 0.000010 0.000010 0.000010 0.000159 0.000010 0.000010 0.021571 0.000010 0.000010 0.519965 0.000010 0.000010 0.005124 0.012309 0.000010 0.003815 0.000010 0.003436 0.000010 0.000010 0.027489 0.000010 0.000010 0.000010 0.033270 0.000010 0.009030 0.001148 0.106861 0.011009 0.019421 0.000010 0.067183 0.000010 0.000010 0.010324 0.000010 0.000010 0.000010 0.000010 0.000010 0.046950 0.006828 0.000010 0.009763
0.000010 0.000010 0.000010 0.000010 0.003442 0.002324 0.000010 0.011859 0.000010 0.000010 0.000010 0.009040 0.022522 0.042025 0.000420 0.000010 0.000010 0.020819 0.000010 0.000010 0.000010 0.000010 0.000010 0.000010 0.026943 0.509821 0.000010 0.000010 0.011693 0.000010 0.000010 0.000010 0.000010 0.008781 0.000010 0.000010 0.025387 0.000010 0.000010 0.000010 0.028511 0.000010 0.000010 0.000010 0.158289 0.000010 0.020360 0.000010 0.028941 0.000010 0.000010 0.000010 0.000010 0.000010 0.013070 0.000010 0.000010 0.014848 0.037792 0.000010 0.002712
0.000010 0.000010 0.000010 0.000010 0.000010 0.000010 0.031026 0.000010 0.000010 0.000010 0.000010 0.000026 0.000010 0.015520 0.001220 0.000010 0.002595 0.007832 0.000010 0.000688 0.002236 0.000010 0.000642 0.000010 0.024308 0.512712 0.000010 0.000010 0.018050 0.000010 0.000010 0.000010 0.000010 0.003777 0.009371 0.000010 0.075544 0.000010 0.000010 0.011236 0.018985 0.000010 0.000010 0.000010 0.140442 0.017247 0.011701 0.000010 0.050932 0.000010 0.000010 0.000010 0.000010 0.000010 0.000010 0.000010 0.000010 0.000010 0.031088 0.008276 0.004178
0.000010 0.011225 0.000735 0.000010 0.000010 0.000010 0.000010 0.004525 0.000010 0.000010 0.000010 0.000010 0.000010 0.017969 0.000010 0.000010 0.009140 0.015683 0.009942 0.004933 0.022768 0.000010 0.025956 0.000010 0.001750 0.525310 0.000010 0.000010 0.005979 0.013836 0.000010 0.000010 0.000010 0.000010 0.000010 0.000486 0.051742 0.000010 0.000520 0.000010 0.000010 0.000010 0.005210 0.000010 0.095459 0.022461 0.038704 0.000010 0.047989 0.000010 0.000010 0.028068 0.000010 0.000010 0.000010 0.000010 0.000010 0.000010 0.034435 0.004816 0.000010
0.043904 0.000010 0.000010 0.000010 0.000010 0.000010 0.000010 0.000010 0.000010 0.000010 0.000010 0.000010 0.000010 0.026885 0.000010 0.000010 0.000010 0.000010 0.000010 0.000010 0.018921 0.000010 0.010611 0.000010 0.004343 0.547923 0.000010 0.000010 0.000010 0.000010 0.000010 0.002701 0.000010 0.005172 0.000013 0.000010 0.053777 0.000010 0.000010 0.000010 0.012517 0.000010 0.000010 0.000010 0.103524 0.004588 0.014623 0.000010 0.096346 0.000010 0.000010 0.000010 0.000010 0.000010 0.013177 0.000010 0.000010 0.000010 0.040536 0.000010 0.000010
0.000010 0.000010 0.000010 0.000010 0.000010 0.000010 0.000010 0.001890 0.000010 0.000010 0.000010 0.000010 0.000010 0.000010 0.000010 0.000010 0.000010 0.000010 0.000010 0.000010 0.000010 0.000010 0.000010 0.000010 0.000010 0.543925 0.000010 0.000010 0.014457 0.000010 0.000010 0.000010 0.000010 0.000010 0.000010 0.002904 0.084232 0.000010 0.000010 0.000010 0.013343 0.000010 0.009949 0.000010 0.158582 0.021039 0.030292 0.000010 0.074850 0.000010 0.000010 0.000010 0.000010 0.000010 0.000010 0.000010 0.000010 0.034597 0.009461 0.000010 0.000010
0.043740 0.012886 0.000010 0.000010 0.000010 0.000012 0.000010 0.003946 0.000010 0.000010 0.000010 0.000010 0.009456 0.023400 0.000010 0.000010 0.000010 0.001961 0.000010 0.000010 0.000475 0.000010 0.001156 0.000010 0.000010 0.536803 0.000010 0.000010 0.000010 0.002427 0.000010 0.000010 0.000010 0.000010 0.000010 0.000815 0.033519 0.000010 0.000010 0.000010 0.023648 0.000010 0.016704 0.006162 0.129334 0.013335 0.006621 0.000010 0.056639 0.000010 0.000010 0.001923 0.000010 0.000010 0.028468 0.000010 0.000010 0.029489 0.016709 0.000010 0.000010
0.042629 0.000010 0.000010 0.000010 0.000010 0.000010 0.000010 0.000010 0.000010 0.000010 0.000010 0.000010 0.000010 0.015560 0.000010 0.000010 0.000010 0.000010 0.000010 0.000010 0.014731 0.000010 0.011563 0.000010 0.006570 0.574443 0.000010 0.000010 0.000010 0.000010 0.000010 0.000010 0.000010 0.000010 0.000010 0.000010 0.000010 0.000010 0.000010 0.000010 0.051844 0.000010 0.000010 0.000010 0.164161 0.005937 0.001163 0.000010 0.041949 0.000010 0.000010 0.001309 0.000010 0.000010 0.000010 0.000010 0.000010 0.007208 0.060464 0.000010 0.000010
0.033604 0.000010 0.000010 0.000010 0.007391 0.000010 0.000010 0.013085 0.000010 0.000010 0.000010 0.000010 0.006696 0.023561 0.000010 0.000010 0.000010 0.011899 0.000010 0.000010 0.000010 0.000010 0.024644 0.000010 0.000010 0.656950 0.000010 0.000010 0.000010 0.011372 0.000010 0.000010 0.000010 0.000010 0.000010 0.000010 0.061718 0.000010 0.000010 0.000010 0.000010 0.038429 0.019900 0.000010 0.041101 0.000010 0.000453 0.000010 0.000010 0.001073 0.000010 0.000010 0.000010 0.000010 0.014280 0.000010 0.000010 0.014931 0.018483 0.000010 0.000010
0.000010 0.007303 0.000010 0.000010 0.019971 0.000010 0.000010 0.013981 0.014661 0.000010 0.000010 0.010890 0.000010 0.000010 0.000010 0.013404 0.000010 0.000012 0.000010 0.000010 0.000010 0.000010 0.035867 0.000968 0.007590 0.602900 0.004562 0.000010 0.002797 0.007179 0.000010 0.000010 0.000010 0.000010 0.010313 0.001972 0.068299 0.000010 0.000010 0.000010 0.000010 0.031578 0.000010 0.000010 0.043392 0.000459 0.000010 0.000010 0.029042 0.000010 0.000010 0.000010 0.000010 0.000010 0.000010 0.000010 0.000010 0.013965 0.050431 0.000010 0.008092
0.013980 0.000010 0.000010 0.000010 0.000010 0.000010 0.000010 0.000010 0.000010 0.000010 0.000010 0.000010 0.000010 0.000010 0.000010 0.000010 0.000010 0.000010 0.000010 0.000010 0.006540 0.000010 0.014356 0.001608 0.006353 0.699996 0.000010 0.000010 0.000010 0.001331 0.000010 0.008108 0.000010 0.000010 0.000010 0.000010 0.151356 0.000010 0.002969 0.000010 0.000010 0.002261 0.006294 0.000010 0.056344 0.000010 0.000010 0.000010 0.000010 0.000010 0.000010 0.001236 0.000010 0.000010 0.000010 0.000010 0.000010 0.000010 0.026809 0.000010 0.000010
0.000010 0.000010 0.000010 0.000010 0.000010 0.000010 0.000010 0.005764 0.000010 0.000010 0.000010 0.000010 0.000010 0.008378 0.000010 0.000010 0.000010 0.000010 0.000010 0.000010 0.022263 0.000010 0.000010 0.000010 0.009245 0.698907 0.000010 0.000010 0.019553 0.007509 0.000010 0.021402 0.000010 0.000010 0.000010 0.000010 0.084433 0.000010 0.000010 0.000010 0.000010 0.015122 0.008804 0.000010 0.038404 0.000010 0.000010 0.000010 0.000010 0.000010 0.000010 0.000010 0.000010 0.000010 0.001569 0.000010 0.000010 0.037406 0.020780 0.000010 0.000010
0.008344 0.000010 0.000010 0.015185 0.047501 0.000010 0.000010 0.019100 0.029936 0.017948 0.000010 0.000300 0.000010 0.026106 0.000010 0.000010 0.000010 0.009692 0.004074 0.000016 0.000010 0.002334 0.034937 0.019207 0.000010 0.507357 0.009692 0.000010 0.000010 0.000010 0.006433 0.028958 0.000010 0.019446 0.000013 0.000010 0.032517 0.015675 0.041233 0.000010 0.005366 0.007952 0.005343 0.000010 0.034549 0.000010 0.009392 0.000010 0.000010 0.017248 0.000010 0.000010 0.000010 0.023129 0.000010 0.000010 0.000715 0.000010 0.000010 0.000010 0.000010
0.007963 0.000010 0.000010 0.000010 0.000010 0.000010 0.000010 0.003958 0.000010 0.000010 0.000010 0.000010 0.000010 0.003913 0.000010 0.000010 0.000010 0.007489 0.000010 0.000010 0.000839 0.000010 0.000010 0.000010 0.000010 0.682601 0.000010 0.000010 0.000010 0.011561 0.000010 0.016166 0.000010 0.011765 0.000011 0.000010 0.136284 0.000010 0.000010 0.000010 0.000010 0.011575 0.008259 0.000010 0.059493 0.000010 0.029584 0.000010 0.000010 0.000010 0.000010 0.000010 0.000010 0.000010 0.008090 0.000010 0.000010 0.000010 0.000010 0.000010 0.000010
0.000010 0.005325 0.000010 0.000010 0.037603 0.000010 0.000010 0.025056 0.003708 0.000010 0.000010 0.000010 0.000010 0.000149 0.000010 0.000010 0.000010 0.010007 0.000010 0.000010 0.014978 0.000010 0.002833 0.000010 0.000010 0.641254 0.000010 0.000010 0.000010 0.000010 0.000010 0.003284 0.000010 0.000956 0.000010 0.000010 0.093669 0.011633 0.015335 0.000010 0.003032 0.050680 0.000091 0.000010 0.047956 0.000010 0.005934 0.000010 0.016650 0.000010 0.000010 0.000010 0.000010 0.007806 0.000010 0.001667 0.000010 0.000010 0.000010 0.000010 0.000010
0.016709 0.008714 0.022899 0.004406 0.051460 0.000010 0.000010 0.020093 0.000010 0.000010 0.000010 0.000010 0.007200 0.030452 0.008956 0.000010 0.000010 0.000010 0.000010 0.000010 0.000010 0.000010 0.035215 0.000010 0.031848 0.513981 0.000010 0.000010 0.017463 0.016706 0.000012 0.019067 0.000010 0.000010 0.000010 0.000010 0.000010 0.015515 0.031349 0.010957 0.000010 0.000010 0.000010 0.004003 0.053029 0.000010 0.010144 0.000010 0.000010 0.000010 0.000010 0.005277 0.000010 0.000010 0.000010 0.000010 0.000010 0.000010 0.047925 0.000010 0.016260
0.000010 0.000010 0.000010 0.000010 0.000010 0.000010 0.000010 0.000010 0.000010 0.000010 0.000010 0.000010 0.000010 0.002117 0.000010 0.000010 0.000010 0.000010 0.000010 0.000010 0.000010 0.000010 0.000010 0.000010 0.000616 0.000010 0.000010 0.000010 0.000010 0.000010 0.000010 0.001251 0.000010 0.009995 0.000010 0.000010 0.000010 0.000010 0.000010 0.000010 0.751754 0.001473 0.000010 0.000010 0.110781 0.000010 0.017673 0.000010 0.088049 0.000010 0.000010 0.015782 0.000010 0.000010 0.000010 0.000010 0.000010 0.000010 0.000010 0.000010 0.000010
0.000010 0.010194 0.000010 0.000010 0.000010 0.000010 0.000010 0.000010 0.000010 0.000010 0.000010 0.000010 0.000010 0.000010 0.000010 0.000010 0.000010 0.000010 0.000010 0.000010 0.000010 0.000010 0.000010 0.000010 0.022256 0.000010 0.000010 0.000010 0.000010 0.000010 0.000010 0.005494 0.000010 0.029556 0.000010 0.000010 0.000010 0.000010 0.000010 0.000010 0.707160 0.000010 0.000010 0.002306 0.137117 0.000010 0.000010 0.000010 0.082544 0.000010 0.000010 0.000010 0.000010 0.000010 0.000010 0.000010 0.000010 0.002852 0.000010 0.000010 0.000010
0.017997 0.000820 0.000010 0.000010 0.000010 0.000010 0.000010 0.000010 0.000010 0.000010 0.000010 0.000010 0.000010 0.000010 0.000010 0.000010 0.000010 0.000010 0.000010 0.000010 0.000010 0.000010 0.000010 0.000010 0.000010 0.000010 0.000010 0.000010 0.000010 0.000010 0.000010 0.000010 0.000010 0.000010 0.000010 0.000010 0.000010 0.000010 0.000010 0.000010 0.694101 0.000010 0.012486 0.000010 0.116283 0.017049 0.000010 0.000010 0.111827 0.000010 0.000010 0.010139 0.000010 0.000010 0.000011 0.000010 0.000010 0.018778 0.000010 0.000010 0.000010
0.032701 0.000010 0.000010 0.000010 0.000010 0.000010 0.000010 0.000010 0.000010 0.000010 0.000010 0.000010 0.000010 0.000010 0.000010 0.000010 0.000010 0.000010 0.000010 0.000010 0.000010 0.000010 0.000010 0.000010 0.032786 0.000010 0.000010 0.000010 0.000010 0.000010 0.000010 0.000010 0.000010 0.000010 0.000010 0.000010 0.000010 0.000010 0.000010 0.000010 0.629677 0.000010 0.024033 0.000010 0.195623 0.000010 0.001727 0.000010 0.051826 0.000010 0.000010 0.029107 0.000010 0.000010 0.002000 0.000010 0.000010 0.000010 0.000010 0.000010 0.000010
0.000010 0.003219 0.000010 0.000010 0.000010 0.000010 0.000010 0.000010 0.000010 0.000010 0.000010 0.000010 0.000010 0.000010 0.000010 0.000010 0.000010 0.000010 0.000010 0.000010 0.000010 0.000010 0.000010 0.000010 0.006613 0.000010 0.000010 0.000010 0.000010 0.000010 0.000010 0.000010 0.000010 0.016591 0.000010 0.000010 0.034454 0.000010 0.000010 0.000010 0.730855 0.000010 0.000010 0.000010 0.097843 0.000010 0.011573 0.000010 0.084309 0.000010 0.000010 0.014023 0.000010 0.000010 0.000010 0.000010 0.000010 0.000010 0.000010 0.000010 0.000010
0.000010 0.013109 0.000010 0.000010 0.000010 0.000010 0.000010 0.000010 0.000010 0.000010 0.000010 0.000010 0.000010 0.000010 0.000010 0.000010 0.000010 0.000010 0.000010 0.000010 0.006296 0.000010 0.000010 0.000010 0.013247 0.000010 0.000010 0.000010 0.000765 0.000010 0.000010 0.000010 0.000010 0.014546 0.000010 0.000010 0.000010 0.000010 0.000010 0.000010 0.577348 0.000010 0.000010 0.000010 0.221599 0.000010 0.028576 0.000010 0.085785 0.000010 0.000010 0.019516 0.000010 0.000010 0.000010 0.000010 0.000010 0.006711 0.012011 0.000010 0.000010
0.000010 0.000010 0.000010 0.000010 0.000010 0.000010 0.000010 0.000010 0.000010 0.000010 0.000010 0.000010 0.000010 0.000010 0.000010 0.000010 0.000010 0.000010 0.000010 0.000010 0.000010 0.000010 0.000010 0.000010 0.000010 0.000010 0.000010 0.000010 0.000010 0.000010 0.000010 0.000010 0.000010 0.000010 0.000010 0.000010 0.000010 0.000010 0.000010 0.000010 0.999400 0.000010 0.000010 0.000010 0.000010 0.000010 0.000010 0.000010 0.000010 0.000010 0.000010 0.000010 0.000010 0.000010 0.000010 0.000010 0.000010 0.000010 0.000010 0.000010 0.000010
0.000010 0.000010 0.000010 0.000010 0.000010 0.000010 0.000010 0.000010 0.000010 0.000010 0.000010 0.000010 0.000010 0.000010 0.000010 0.000010 0.000010 0.000010 0.000010 0.000010 0.000010 0.000010 0.000010 0.000010 0.000010 0.000010 0.000010 0.000010 0.000010 0.000010 0.000010 0.000010 0.000010 0.000010 0.000010 0.000010 0.000010 0.000010 0.000010 0.000010 0.999400 0.000010 0.000010 0.000010 0.000010 0.000010 0.000010 0.000010 0.000010 0.000010 0.000010 0.000010 0.000010 0.000010 0.000010 0.000010 0.000010 0.000010 0.000010 0.000010 0.000010
0.000010 0.000010 0.000010 0.000010 0.000010 0.000010 0.000010 0.000010 0.000010 0.000010 0.000010 0.000010 0.000010 0.000010 0.000010 0.000010 0.000010 0.000010 0.000010 0.000010 0.000010 0.000010 0.000010 0.000010 0.000010 0.000010 0.000010 0.000010 0.000010 0.000010 0.000010 0.000010 0.000010 0.000010 0.000010 0.000010 0.000010 0.000010 0.000010 0.000010 0.999400 0.000010 0.000010 0.000010 0.000010 0.000010 0.000010 0.000010 0.000010 0.000010 0.000010 0.000010 0.000010 0.000010 0.000010 0.000010 0.000010 0.000010 0.000010 0.000010 0.000010
0.000010 0.000010 0.000010 0.000010 0.000010 0.000010 0.000010 0.000010 0.000010 0.000010 0.000010 0.000010 0.000010 0.000010 0.000010 0.000010 0.000010 0.000010 0.000010 0.000010 0.000010 0.000010 0.000010 0.000010 0.000010 0.000010 0.000010 0.000010 0.000010 0.000010 0.000010 0.000010 0.000010 0.000010 0.000010 0.000010 0.000010 0.000010 0.000010 0.000010 0.999400 0.000010 0.000010 0.000010 0.000010 0.000010 0.000010 0.000010 0.000010 0.000010 0.000010 0.000010 0.000010 0.000010 0.000010 0.000010 0.000010 0.000010 0.000010 0.000010 0.000010
0.000010 0.000010 0.000010 0.000010 0.000010 0.000010 0.000010 0.000010 0.000010 0.000010 0.000010 0.000010 0.000010 0.000010 0.000010 0.000010 0.000010 0.000010 0.000010 0.000010 0.000010 0.000010 0.000010 0.000010 0.000010 0.000010 0.000010 0.000010 0.000010 0.000010 0.000010 0.000010 0.000010 0.000010 0.000010 0.000010 0.000010 0.000010 0.000010 0.000010 0.999400 0.000010 0.000010 0.000010 0.000010 0.000010 0.000010 0.000010 0.000010 0.000010 0.000010 0.000010 0.000010 0.000010 0.000010 0.000010 0.000010 0.000010 0.000010 0.000010 0.000010
0.000010 0.000010 0.000010 0.000010 0.000010 0.000010 0.000010 0.000010 0.000010 0.000010 0.000010 0.000010 0.000010 0.000010 0.000010 0.000010 0.000010 0.000010 0.000010 0.000010 0.000010 0.000010 0.000010 0.000010 0.000010 0.000010 0.000010 0.000010 0.000010 0.000010 0.000010 0.000010 0.000010 0.000010 0.000010 0.000010 0.000010 0.000010 0.000010 0.000010 0.999400 0.000010 0.000010 0.000010 0.000010 0.000010 0.000010 0.000010 0.000010 0.000010 0.000010 0.000010 0.000010 0.000010 0.000010 0.000010 0.000010 0.000010 0.000010 0.000010 0.000010
0.000010 0.000010 0.000010 0.000010 0.000010 0.000010 0.000010 0.000010 0.000010 0.000010 0.000010 0.000010 0.000010 0.000010 0.000010 0.000010 0.000010 0.000010 0.000010 0.000010 0.000010 0.000010 0.000010 0.000010 0.000010 0.000010 0.000010 0.000010 0.000010 0.000010 0.000010 0.000010 0.000010 0.000010 0.000010 0.000010 0.000010 0.000010 0.000010 0.000010 0.999400 0.000010 0.000010 0.000010 0.000010 0.000010 0.000010 0.000010 0.000010 0.000010 0.000010 0.000010 0.000010 0.000010 0.000010 0.000010 0.000010 0.000010 0.000010 0.000010 0.000010
0.000010 0.000010 0.000010 0.000010 0.000010 0.000010 0.000010 0.000010 0.000010 0.000010 0.000010 0.000010 0.000010 0.000010 0.000010 0.000010 0.000010 0.000010 0.000010 0.000010 0.000010 0.000010 0.000010 0.000010 0.000010 0.000010 0.000010 0.000010 0.000010 0.000010 0.000010 0.000010 0.000010 0.000010 0.000010 0.000010 0.000010 0.000010 0.000010 0.000010 0.999400 0.000010 0.000010 0.000010 0.000010 0.000010 0.000010 0.000010 0.000010 0.000010 0.000010 0.000010 0.000010 0.000010 0.000010 0.000010 0.000010 0.000010 0.000010 0.000010 0.000010
0.000010 0.000010 0.000010 0.000010 0.000010 0.000010 0.000010 0.000010 0.000010 0.000010 0.000010 0.000010 0.000010 0.000010 0.000010 0.000010 0.000010 0.000010 0.000010 0.000010 0.000010 0.000010 0.000010 0.000010 0.000010 0.000010 0.000010 0.000010 0.000010 0.000010 0.000010 0.000010 0.000010 0.000010 0.000010 0.000010 0.000010 0.000010 0.000010 0.000010 0.999400 0.000010 0.000010 0.000010 0.000010 0.000010 0.000010 0.000010 0.000010 0.000010 0.000010 0.000010 0.000010 0.000010 0.000010 0.000010 0.000010 0.000010 0.000010 0.000010 0.000010
0.000010 0.000010 0.000010 0.000010 0.000010 0.000010 0.000010 0.000010 0.000010 0.000010 0.000010 0.000010 0.000010 0.000010 0.000010 0.000010 0.000010 0.000010 0.000010 0.000010 0.000010 0.000010 0.000010 0.000010 0.000010 0.000010 0.000010 0.000010 0.000010 0.000010 0.000010 0.000010 0.000010 0.000010 0.000010 0.000010 0.000010 0.000010 0.000010 0.000010 0.972447 0.000010 0.000010 0.000010 0.000010 0.000010 0.000010 0.000010 0.011204 0.000010 0.000010 0.015769 0.000010 0.000010 0.000010 0.000010 0.000010 0.000010 0.000010 0.000010 0.000010
0.000010 0.000010 0.000010 0.000010 0.000010 0.000010 0.000010 0.000010 0.000010 0.000010 0.000010 0.000010 0.000010 0.000010 0.000010 0.000010 0.000010 0.000010 0.000010 0.000010 0.000010 0.000010 0.000010 0.000010 0.000010 0.000010 0.000010 0.000010 0.000010 0.000010 0.000010 0.000010 0.000010 0.000010 0.000010 0.000010 0.000010 0.000010 0.000010 0.000010 0.999400 0.000010 0.000010 0.000010 0.000010 0.000010 0.000010 0.000010 0.000010 0.000010 0.000010 0.000010 0.000010 0.000010 0.000010 0.000010 0.000010 0.000010 0.000010 0.000010 0.000010
0.000010 0.000010 0.000010 0.000010 0.000010 0.000010 0.000010 0.000010 0.000010 0.000010 0.000010 0.000010 0.000010 0.000010 0.000010 0.000010 0.000010 0.000010 0.000010 0.000010 0.000010 0.000010 0.000010 0.000010 0.000010 0.000010 0.000010 0.000010 0.000010 0.000010 0.000010 0.000010 0.000010 0.000010 0.000010 0.000010 0.000010 0.000010 0.000010 0.000010 0.999400 0.000010 0.000010 0.000010 0.000010 0.000010 0.000010 0.000010 0.000010 0.000010 0.000010 0.000010 0.000010 0.000010 0.000010 0.000010 0.000010 0.000010 0.000010 0.000010 0.000010
0.000010 0.000010 0.000010 0.000010 0.000010 0.000010 0.000010 0.000010 0.000010 0.000010 0.000010 0.000010 0.000010 0.000010 0.000010 0.000010 0.000010 0.000010 0.000010 0.000010 0.000010 0.000010 0.000010 0.000010 0.005915 0.000010 0.000010 0.000010 0.000010 0.000010 0.000010 0.000010 0.000010 0.000010 0.000010 0.000010 0.000010 0.000010 0.000010 0.000010 0.993495 0.000010 0.000010 0.000010 0.000010 0.000010 0.000010 0.000010 0.000010 0.000010 0.000010 0.000010 0.000010 0.000010 0.000010 0.000010 0.000010 0.000010 0.000010 0.000010 0.000010
0.000010 0.000010 0.000010 0.000010 0.000010 0.000010 0.000010 0.000010 0.000010 0.000010 0.000010 0.000010 0.000010 0.000010 0.000010 0.000010 0.000010 0.000010 0.000010 0.000010 0.000010 0.000010 0.000010 0.000010 0.000010 0.000010 0.000010 0.000010 0.000010 0.000010 0.000010 0.000010 0.000010 0.000010 0.000010 0.000010 0.000010 0.000010 0.000010 0.000010 0.999400 0.000010 0.000010 0.000010 0.000010 0.000010 0.000010 0.000010 0.000010 0.000010 0.000010 0.000010 0.000010 0.000010 0.000010 0.000010 0.000010 0.000010 0.000010 0.000010 0.000010
0.999399 0.000011 0.000010 0.000010 0.000010 0.000010 0.000010 0.000010 0.000010 0.000010 0.000010 0.000010 0.000010 0.000010 0.000010 0.000010 0.000010 0.000010 0.000010 0.000010 0.000010 0.000010 0.000010 0.000010 0.000010 0.000010 0.000010 0.000010 0.000010 0.000010 0.000010 0.000010 0.000010 0.000010 0.000010 0.000010 0.000010 0.000010 0.000010 0.000010 0.000010 0.000010 0.000010 0.000010 0.000010 0.000010 0.000010 0.000010 0.000010 0.000010 0.000010 0.000010 0.000010 0.000010 0.000010 0.000010 0.000010 0.000010 0.000010 0.000010 0.000010
0.926007 0.032513 0.000010 0.000010 0.000010 0.000010 0.000010 0.000010 0.000010 0.000010 0.000010 0.000010 0.000010 0.000010 0.000010 0.000010 0.000010 0.000010 0.000010 0.000010 0.003049 0.000010 0.000010 0.000010 0.000010 0.000010 0.000010 0.000010 0.000010 0.000010 0.000010 0.000010 0.000010 0.000010 0.000010 0.000010 0.000010 0.000010 0.000010 0.000010 0.000010 0.000010 0.000010 0.000010 0.016137 0.000010 0.000010 0.000010 0.011407 0.000010 0.000010 0.000010 0.000010 0.000010 0.010337 0.000010 0.000010 0.000010 0.000010 0.000010 0.000010
0.999400 0.000010 0.000010 0.000010 0.000010 0.000010 0.000010 0.000010 0.000010 0.000010 0.000010 0.000010 0.000010 0.000010 0.000010 0.000010 0.000010 0.000010 0.000010 0.000010 0.000010 0.000010 0.000010 0.000010 0.000010 0.000010 0.000010 0.000010 0.000010 0.000010 0.000010 0.000010 0.000010 0.000010 0.000010 0.000010 0.000010 0.000010 0.000010 0.000010 0.000010 0.000010 0.000010 0.000010 0.000010 0.000010 0.000010 0.000010 0.000010 0.000010 0.000010 0.000010 0.000010 0.000010 0.000010 0.000010 0.000010 0.000010 0.000010 0.000010 0.000010
0.990100 0.003845 0.000010 0.000010 0.000010 0.000010 0.000010 0.000010 0.000010 0.000010 0.000010 0.000010 0.000010 0.000010 0.000010 0.000010 0.000010 0.000010 0.000010 0.000010 0.000010 0.000010 0.000010 0.000010 0.000010 0.000010 0.000010 0.000010 0.000010 0.000010 0.000010 0.000010 0.000010 0.000010 0.000010 0.000010 0.000010 0.000010 0.000010 0.000010 0.000010 0.000010 0.000010 0.000010 0.000010 0.000010 0.000010 0.000010 0.000010 0.000010 0.000010 0.000010 0.000010 0.000010 0.000010 0.000010 0.000010 0.005475 0.000010 0.000010 0.000010
0.999400 0.000010 0.000010 0.000010 0.000010 0.000010 0.000010 0.000010 0.000010 0.000010 0.000010 0.000010 0.000010 0.000010 0.000010 0.000010 0.000010 0.000010 0.000010 0.000010 0.000010 0.000010 0.000010 0.000010 0.000010 0.000010 0.000010 0.000010 0.000010 0.000010 0.000010 0.000010 0.000010 0.000010 0.000010 0.000010 0.000010 0.000010 0.000010 0.000010 0.000010 0.000010 0.000010 0.000010 0.000010 0.000010 0.000010 0.000010 0.000010 0.000010 0.000010 0.000010 0.000010 0.000010 0.000010 0.000010 0.000010 0.000010 0.000010 0.000010 0.000010
0.964192 0.000010 0.000010 0.000010 0.000010 0.000010 0.000010 0.000010 0.000010 0.000010 0.000010 0.000010 0.000010 0.000010 0.000010 0.000010 0.000010 0.000010 0.000010 0.000010 0.000010 0.000010 0.000010 0.000010 0.000010 0.000010 0.000010 0.000010 0.000010 0.000010 0.000010 0.000010 0.000010 0.000010 0.000010 0.000010 0.000010 0.000010 0.000010 0.000010 0.000010 0.000010 0.000010 0.000010 0.000010 0.000010 0.035218 0.000010 0.000010 0.000010 0.000010 0.000010 0.000010 0.000010 0.000010 0.000010 0.000010 0.000010 0.000010 0.000010 0.000010
0.968319 0.000010 0.000010 0.000010 0.000010 0.000010 0.000010 0.000010 0.000010 0.000010 0.000010 0.000010 0.000010 0.000010 0.000010 0.000010 0.000010 0.000010 0.000010 0.000010 0.000010 0.000010 0.000010 0.000010 0.000010 0.000010 0.000010 0.000010 0.000010 0.000010 0.000010 0.000010 0.000010 0.000010 0.000010 0.000010 0.000010 0.000010 0.000010 0.000010 0.000010 0.023674 0.000010 0.000010 0.000010 0.000010 0.004834 0.000010 0.000010 0.000010 0.000010 0.000010 0.000010 0.000010 0.000010 0.000010 0.000010 0.002603 0.000010 0.000010 0.000010
0.857797 0.000010 0.000010 0.000010 0.000010 0.000010 0.000010 0.000010 0.000010 0.000010 0.000010 0.000010 0.005608 0.004128 0.001229 0.000010 0.007420 0.000010 0.000010 0.000010 0.000010 0.000010 0.000010 0.000010 0.000010 0.000010 0.000010 0.000010 0.000010 0.000010 0.000010 0.000010 0.000010 0.000010 0.000010 0.000010 0.000010 0.000010 0.000010 0.000010 0.000010 0.000010 0.028544 0.000010 0.000010 0.000010 0.034525 0.000010 0.000010 0.000010 0.000010 0.008645 0.000010 0.000010 0.000010 0.000010 0.000010 0.000010 0.051583 0.000010 0.000010
0.998326 0.000010 0.000010 0.000010 0.000010 0.000010 0.000010 0.000010 0.000010 0.000010 0.000010 0.000010 0.000010 0.000010 0.000010 0.000010 0.000010 0.000010 0.000010 0.000010 0.000010 0.000010 0.000010 0.000010 0.000010 0.000010 0.000010 0.000010 0.000010 0.000010 0.000010 0.001084 0.000010 0.000010 0.000010 0.000010 0.000010 0.000010 0.000010 0.000010 0.000010 0.000010 0.000010 0.000010 0.000010 0.000010 0.000010 0.000010 0.000010 0.000010 0.000010 0.000010 0.000010 0.000010 0.000010 0.000010 0.000010 0.000010 0.000010 0.000010 0.000010
0.999400 0.000010 0.000010 0.000010 0.000010 0.000010 0.000010 0.000010 0.000010 0.000010 0.000010 0.000010 0.000010 0.000010 0.000010 0.000010 0.000010 0.000010 0.000010 0.000010 0.000010 0.000010 0.000010 0.000010 0.000010 0.000010 0.000010 0.000010 0.000010 0.000010 0.000010 0.000010 0.000010 0.000010 0.000010 0.000010 0.000010 0.000010 0.000010 0.000010 0.000010 0.000010 0.000010 0.000010 0.000010 0.000010 0.000010 0.000010 0.000010 0.000010 0.000010 0.000010 0.000010 0.000010 0.000010 0.000010 0.000010 0.000010 0.000010 0.000010 0.000010
0.958679 0.000010 0.000010 0.000010 0.000010 0.000010 0.000010 0.000010 0.000010 0.000010 0.000010 0.000010 0.000010 0.000010 0.000010 0.000010 0.000010 0.000010 0.000010 0.000010 0.000010 0.000010 0.000010 0.000010 0.000010 0.000010 0.000010 0.000010 0.000010 0.000010 0.000010 0.000010 0.000010 0.006110 0.000010 0.000010 0.000010 0.000010 0.000010 0.000010 0.000010 0.000011 0.000010 0.000010 0.000012 0.000010 0.000010 0.000010 0.000010 0.000010 0.000010 0.000010 0.000010 0.000010 0.000010 0.000010 0.000010 0.034628 0.000010 0.000010 0.000010
0.999400 0.000010 0.000010 0.000010 0.000010 0.000010 0.000010 0.000010 0.000010 0.000010 0.000010 0.000010 0.000010 0.000010 0.000010 0.000010 0.000010 0.000010 0.000010 0.000010 0.000010 0.000010 0.000010 0.000010 0.000010 0.000010 0.000010 0.000010 0.000010 0.000010 0.000010 0.000010 0.000010 0.000010 0.000010 0.000010 0.000010 0.000010 0.000010 0.000010 0.000010 0.000010 0.000010 0.000010 0.000010 0.000010 0.000010 0.000010 0.000010 0.000010 0.000010 0.000010 0.000010 0.000010 0.000010 0.000010 0.000010 0.000010 0.000010 0.000010 0.000010
0.999399 0.000011 0.000010 0.000010 0.000010 0.000010 0.000010 0.000010 0.000010 0.000010 0.000010 0.000010 0.000010 0.000010 0.000010 0.000010 0.000010 0.000010 0.000010 0.000010 0.000010 0.000010 0.000010 0.000010 0.000010 0.000010 0.000010 0.000010 0.000010 0.000010 0.000010 0.000010 0.000010 0.000010 0.000010 0.000010 0.000010 0.000010 0.000010 0.000010 0.000010 0.000010 0.000010 0.000010 0.000010 0.000010 0.000010 0.000010 0.000010 0.000010 0.000010 0.000010 0.000010 0.000010 0.000010 0.000010 0.000010 0.000010 0.000010 0.000010 0.000010
0.986804 0.000010 0.000010 0.000010 0.000010 0.000010 0.000010 0.000010 0.000010 0.000010 0.000010 0.000010 0.000010 0.000010 0.000010 0.000010 0.000010 0.000010 0.000010 0.000010 0.000010 0.000010 0.000010 0.000010 0.000010 0.000010 0.000010 0.000010 0.000010 0.000010 0.000010 0.000010 0.000010 0.000010 0.000010 0.000010 0.000010 0.000010 0.000010 0.000010 0.000010 0.000010 0.000010 0.000010 0.000010 0.000010 0.000010 0.000010 0.000010 0.000010 0.000010 0.000010 0.000010 0.000010 0.000010 0.000010 0.000010 0.000010 0.012606 0.000010 0.000010
0.913134 0.000010 0.000010 0.000010 0.000010 0.000010 0.000010 0.000010 0.000010 0.000010 0.000010 0.000010 0.000010 0.007610 0.000010 0.000010 0.000010 0.000010 0.000010 0.000010 0.000010 0.000010 0.000010 0.000010 0.000281 0.000010 0.000010 0.000010 0.000010 0.000010 0.000010 0.000010 0.000010 0.008219 0.000010 0.000010 0.000010 0.000010 0.000010 0.000010 0.000010 0.000010 0.013191 0.000010 0.014038 0.000010 0.042986 0.000010 0.000010 0.000010 0.000010 0.000010 0.000010 0.000010 0.000010 0.000010 0.000010 0.000010 0.000010 0.000010 0.000010
0.999398 0.000010 0.000010 0.000010 0.000010 0.000010 0.000010 0.000010 0.000010 0.000010 0.000010 0.000010 0.000010 0.000010 0.000010 0.000010 0.000010 0.000010 0.000010 0.000010 0.000010 0.000010 0.000010 0.000010 0.000010 0.000010 0.000010 0.000010 0.000010 0.000010 0.000010 0.000010 0.000010 0.000010 0.000010 0.000010 0.000010 0.000010 0.000010 0.000010 0.000010 0.000012 0.000010 0.000010 0.000010 0.000010 0.000010 0.000010 0.000010 0.000010 0.000010 0.000010 0.000010 0.000010 0.000010 0.000010 0.000010 0.000010 0.000010 0.000010 0.000010
0.724989 0.000010 0.000010 0.000010 0.000010 0.000010 0.000010 0.001272 0.000010 0.000010 0.000010 0.000010 0.000010 0.009552 0.000010 0.000010 0.000010 0.000010 0.000010 0.000010 0.000010 0.000010 0.000010 0.000010 0.000010 0.000010 0.000010 0.000010 0.000010 0.000010 0.000010 0.000010 0.000010 0.000010 0.000010 0.000010 0.000010 0.000010 0.000010 0.000010 0.000010 0.038877 0.000010 0.000010 0.072645 0.008050 0.091352 0.000010 0.000010 0.000010 0.000010 0.000010 0.000010 0.000010 0.000010 0.000010 0.000010 0.013637 0.039105 0.000010 0.000010
0.999397 0.000010 0.000010 0.000010 0.000010 0.000010 0.000010 0.000010 0.000010 0.000010 0.000010 0.000010 0.000010 0.000010 0.000010 0.000010 0.000010 0.000010 0.000010 0.000010 0.000010 0.000010 0.000010 0.000010 0.000010 0.000010 0.000010 0.000010 0.000010 0.000010 0.000010 0.000010 0.000010 0.000010 0.000010 0.000010 0.000013 0.000010 0.000010 0.000010 0.000010 0.000010 0.000010 0.000010 0.000010 0.000010 0.000010 0.000010 0.000010 0.000010 0.000010 0.000010 0.000010 0.000010 0.000010 0.000010 0.000010 0.000010 0.000010 0.000010 0.000010
0.999400 0.000010 0.000010 0.000010 0.000010 0.000010 0.000010 0.000010 0.000010 0.000010 0.000010 0.000010 0.000010 0.000010 0.000010 0.000010 0.000010 0.000010 0.000010 0.000010 0.000010 0.000010 0.000010 0.000010 0.000010 0.000010 0.000010 0.000010 0.000010 0.000010 0.000010 0.000010 0.000010 0.000010 0.000010 0.000010 0.000010 0.000010 0.000010 0.000010 0.000010 0.000010 0.000010 0.000010 0.000010 0.000010 0.000010 0.000010 0.000010 0.000010 0.000010 0.000010 0.000010 0.000010 0.000010 0.000010 0.000010 0.000010 0.000010 0.000010 0.000010
0.966134 0.000010 0.000010 0.000010 0.000010 0.000010 0.000010 0.000010 0.000010 0.000010 0.000010 0.000010 0.000010 0.000010 0.000010 0.000010 0.000010 0.000010 0.000010 0.000010 0.006781 0.000010 0.000010 0.000010 0.000010 0.000010 0.000010 0.000010 0.000010 0.000010 0.000010 0.000010 0.000010 0.000010 0.000010 0.000010 0.000010 0.000010 0.000010 0.000010 0.000010 0.000010 0.000010 0.000010 0.009473 0.000010 0.000010 0.000010 0.000010 0.000010 0.000010 0.000010 0.000010 0.000010 0.000010 0.000010 0.000010 0.017042 0.000010 0.000010 0.000010
0.004434 0.001910 0.000010 0.000010 0.013584 0.000010 0.000010 0.031832 0.000010 0.000010 0.000010 0.000010 0.000010 0.016311 0.000010 0.000010 0.000010 0.059224 0.000010 0.000010 0.011456 0.000010 0.000010 0.000844 0.000010 0.000010 0.000010 0.000010 0.000010 0.000010 0.000010 0.032797 0.000010 0.000010 0.004432 0.000010 0.396482 0.000010 0.000010 0.000010 0.000010 0.293136 0.000010 0.000010 0.002241 0.000010 0.015703 0.000010 0.000010 0.003507 0.001378 0.000010 0.000010 0.002430 0.008772 0.000010 0.000010 0.053918 0.045199 0.000010 0.000010
0.019212 0.013388 0.002516 0.000010 0.002139 0.000010 0.000010 0.000010 0.000010 0.000010 0.000010 0.000010 0.000010 0.021242 0.000010 0.000010 0.000010 0.109313 0.000010 0.000010 0.000010 0.000010 0.000010 0.000842 0.000010 0.000010 0.000010 0.008052 0.000010 0.000010 0.000010 0.069277 0.000010 0.000010 0.000010 0.000389 0.263861 0.000010 0.000010 0.000010 0.000010 0.395329 0.000010 0.000010 0.000010 0.000010 0.000010 0.000010 0.000010 0.000730 0.000010 0.000010 0.000010 0.015656 0.009275 0.000010 0.000010 0.055475 0.011201 0.001673 0.000010
0.000010 0.003523 0.000010 0.000010 0.000010 0.000010 0.000010 0.000010 0.000010 0.000010 0.000010 0.000010 0.000010 0.049355 0.000010 0.000010 0.000010 0.617630 0.000010 0.000010 0.000010 0.000010 0.000010 0.000010 0.000010 0.000010 0.000010 0.000010 0.000010 0.000010 0.000010 0.048732 0.000010 0.000010 0.000010 0.000010 0.087749 0.000010 0.000010 0.000010 0.000010 0.100404 0.000010 0.000010 0.004778 0.000010 0.000010 0.000010 0.000010 0.000010 0.000010 0.000010 0.000010 0.000010 0.017566 0.000010 0.000010 0.069742 0.000010 0.000010 0.000010
0.000010 0.000010 0.000010 0.000010 0.000010 0.000010 0.000010 0.000010 0.000010 0.000010 0.000010 0.000010 0.000010 0.000010 0.000010 0.000010 0.000010 0.999400 0.000010 0.000010 0.000010 0.000010 0.000010 0.000010 0.000010 0.000010 0.000010 0.000010 0.000010 0.000010 0.000010 0.000010 0.000010 0.000010 0.000010 0.000010 0.000010 0.000010 0.000010 0.000010 0.000010 0.000010 0.000010 0.000010 0.000010 0.000010 0.000010 0.000010 0.000010 0.000010 0.000010 0.000010 0.000010 0.000010 0.000010 0.000010 0.000010 0.000010 0.000010 0.000010 0.000010
0.000010 0.000010 0.000010 0.000010 0.000010 0.000010 0.000010 0.000010 0.000010 0.000010 0.000010 0.000010 0.000010 0.000010 0.000010 0.000010 0.000010 0.999400 0.000010 0.000010 0.000010 0.000010 0.000010 0.000010 0.000010 0.000010 0.000010 0.000010 0.000010 0.000010 0.000010 0.000010 0.000010 0.000010 0.000010 0.000010 0.000010 0.000010 0.000010 0.000010 0.000010 0.000010 0.000010 0.000010 0.000010 0.000010 0.000010 0.000010 0.000010 0.000010 0.000010 0.000010 0.000010 0.000010 0.000010 0.000010 0.000010 0.000010 0.000010 0.000010 0.000010
0.000010 0.007280 0.000010 0.000010 0.000010 0.000010 0.000010 0.000010 0.000010 0.000010 0.000010 0.000010 0.000010 0.000010 0.000010 0.000010 0.000010 0.661337 0.000010 0.000010 0.000010 0.000010 0.000010 0.000010 0.000010 0.000010 0.000010 0.000010 0.000010 0.000010 0.000010 0.021282 0.000010 0.000010 0.000010 0.000010 0.127241 0.000010 0.000010 0.000010 0.000010 0.129319 0.000010 0.000010 0.000010 0.000010 0.000010 0.000010 0.000010 0.000010 0.000010 0.000010 0.000010 0.000010 0.003067 0.000010 0.000010 0.049934 0.000010 0.000010 0.000010
0.010940 0.023305 0.000010 0.000010 0.000010 0.000010 0.000010 0.000010 0.000010 0.000010 0.000010 0.000010 0.000010 0.023357 0.000010 0.000010 0.000010 0.293243 0.000010 0.000010 0.016848 0.000010 0.000010 0.000010 0.000010 0.000010 0.000010 0.000010 0.000010 0.000010 0.000010 0.057475 0.000010 0.000010 0.000010 0.000010 0.206971 0.000010 0.000010 0.000010 0.000010 0.331307 0.000010 0.000010 0.000010 0.000010 0.000628 0.000010 0.000010 0.000010 0.001073 0.000010 0.000010 0.000010 0.000010 0.000010 0.000010 0.034352 0.000010 0.000010 0.000010
0.000010 0.000010 0.000010 0.000010 0.000010 0.000010 0.000010 0.000010 0.000010 0.000010 0.000010 0.000010 0.000010 0.000010 0.000010 0.000010 0.000010 0.999400 0.000010 0.000010 0.000010 0.000010 0.000010 0.000010 0.000010 0.000010 0.000010 0.000010 0.000010 0.000010 0.000010 0.000010 0.000010 0.000010 0.000010 0.000010 0.000010 0.000010 0.000010 0.000010 0.000010 0.000010 0.000010 0.000010 0.000010 0.000010 0.000010 0.000010 0.000010 0.000010 0.000010 0.000010 0.000010 0.000010 0.000010 0.000010 0.000010 0.000010 0.000010 0.000010 0.000010
0.025578 0.017273 0.000010 0.000010 0.007210 0.000010 0.000010 0.007040 0.000010 0.000010 0.000010 0.000010 0.006245 0.016020 0.000010 0.000010 0.000010 0.606743 0.000010 0.000010 0.025141 0.000010 0.004464 0.000010 0.000010 0.000010 0.005466 0.000010 0.006407 0.000010 0.000010 0.051510 0.000010 0.000010 0.045490 0.000010 0.072779 0.000010 0.000010 0.000010 0.000010 0.090685 0.000010 0.000010 0.000010 0.000010 0.000010 0.000010 0.000010 0.000010 0.000010 0.000010 0.000010 0.000010 0.000010 0.000010 0.000010 0.000010 0.011498 0.000010 0.000010
0.000010 0.005510 0.015072 0.000010 0.011431 0.000010 0.000010 0.000010 0.000010 0.000010 0.000010 0.000010 0.000010 0.039223 0.000010 0.000010 0.000010 0.507358 0.000010 0.027654 0.003219 0.005370 0.002793 0.000010 0.000010 0.000010 0.000010 0.014373 0.000010 0.000010 0.000010 0.012477 0.000010 0.000010 0.000010 0.000010 0.194949 0.000010 0.000010 0.007345 0.000010 0.060971 0.000010 0.000010 0.000010 0.000010 0.003002 0.000010 0.000010 0.000010 0.000010 0.000010 0.000010 0.015358 0.031469 0.013846 0.000010 0.028160 0.000010 0.000010 0.000010
0.000010 0.000010 0.000010 0.000010 0.000010 0.000010 0.000010 0.000010 0.000010 0.000010 0.001652 0.000010 0.000010 0.009020 0.000010 0.006748 0.000010 0.466938 0.000010 0.000010 0.001601 0.000010 0.000010 0.000010 0.007370 0.000010 0.000010 0.000010 0.000010 0.000010 0.009521 0.036423 0.022133 0.000010 0.000010 0.010937 0.071478 0.000010 0.000010 0.008069 0.000010 0.242495 0.000010 0.004485 0.000010 0.000010 0.000010 0.000010 0.000010 0.007365 0.000010 0.000010 0.000010 0.000010 0.000010 0.014304 0.000010 0.053690 0.023004 0.000010 0.002347
0.000010 0.000010 0.000010 0.000010 0.000010 0.000010 0.000010 0.000010 0.000010 0.000010 0.000010 0.000010 0.000010 0.000010 0.000010 0.000010 0.000010 0.999400 0.000010 0.000010 0.000010 0.000010 0.000010 0.000010 0.000010 0.000010 0.000010 0.000010 0.000010 0.000010 0.000010 0.000010 0.000010 0.000010 0.000010 0.000010 0.000010 0.000010 0.000010 0.000010 0.000010 0.000010 0.000010 0.000010 0.000010 0.000010 0.000010 0.000010 0.000010 0.000010 0.000010 0.000010 0.000010 0.000010 0.000010 0.000010 0.000010 0.000010 0.000010 0.000010 0.000010
0.018413 0.017568 0.000010 0.000010 0.000010 0.000010 0.000010 0.000010 0.000010 0.000010 0.000010 0.000010 0.000010 0.009775 0.000010 0.000010 0.007314 0.146465 0.000010 0.003807 0.000010 0.000010 0.008173 0.000010 0.000010 0.000010 0.000010 0.000010 0.000010 0.000010 0.000010 0.062975 0.000010 0.000010 0.000010 0.000010 0.262848 0.000010 0.000010 0.000010 0.000010 0.384753 0.000010 0.000010 0.000010 0.000010 0.000010 0.000600 0.000010 0.000010 0.000010 0.000010 0.000010 0.000010 0.000011 0.004131 0.000010 0.055726 0.016982 0.000010 0.000010
0.000010 0.000010 0.000010 0.000010 0.000010 0.000010 0.000010 0.000010 0.000010 0.000010 0.000010 0.000010 0.000010 0.000010 0.000010 0.000010 0.000010 0.853988 0.000010 0.000010 0.000010 0.000010 0.000010 0.000010 0.000010 0.000010 0.000010 0.000010 0.000010 0.000010 0.000010 0.043500 0.000010 0.000010 0.000010 0.000010 0.000010 0.000010 0.000010 0.000010 0.000010 0.101932 0.000010 0.000010 0.000010 0.000010 0.000010 0.000010 0.000010 0.000010 0.000010 0.000010 0.000010 0.000010 0.000010 0.000010 0.000010 0.000010 0.000010 0.000010 0.000010
0.000010 0.005975 0.001388 0.000010 0.019627 0.000010 0.000010 0.001094 0.000010 0.000010 0.000010 0.000010 0.003267 0.028029 0.000010 0.000010 0.000010 0.259381 0.000010 0.000010 0.000010 0.000010 0.000010 0.001225 0.000010 0.000010 0.000716 0.000010 0.000010 0.000010 0.000010 0.015643 0.002603 0.000010 0.014552 0.000010 0.179396 0.000010 0.000010 0.000010 0.000010 0.374553 0.000010 0.000010 0.000010 0.000010 0.008180 0.000010 0.000010 0.000010 0.000010 0.000010 0.000010 0.000010 0.024407 0.000012 0.000010 0.054461 0.005071 0.000010 0.000010
0.020548 0.000010 0.000010 0.000010 0.000010 0.003918 0.000010 0.024746 0.000010 0.000010 0.000010 0.000010 0.000010 0.002013 0.004413 0.000010 0.000010 0.379988 0.000010 0.001229 0.000010 0.000010 0.024253 0.000010 0.000010 0.000010 0.000010 0.000010 0.000010 0.000010 0.000010 0.021995 0.000010 0.000010 0.047111 0.005715 0.148413 0.001205 0.000010 0.000010 0.000010 0.242614 0.000010 0.000010 0.009464 0.004412 0.000010 0.000010 0.000010 0.000010 0.000010 0.000010 0.000010 0.000010 0.000010 0.000010 0.000010 0.052803 0.004730 0.000010 0.000010
0.000010 0.005387 0.000010 0.000010 0.000010 0.000010 0.000010 0.040691 0.000010 0.000010 0.000010 0.000010 0.000010 0.028565 0.000010 0.000010 0.007514 0.420173 0.000010 0.000010 0.000398 0.000010 0.000010 0.000010 0.000010 0.000010 0.000010 0.000010 0.000010 0.000010 0.000010 0.000010 0.019688 0.000514 0.024613 0.000010 0.091511 0.000010 0.000010 0.000010 0.000010 0.309716 0.002298 0.000010 0.000010 0.000010 0.009447 0.000010 0.000010 0.000010 0.000451 0.000010 0.000010 0.000010 0.000010 0.000010 0.000010 0.033451 0.000010 0.005134 0.000010
0.000010 0.000010 0.000010 0.000010 0.000010 0.000010 0.000010 0.000010 0.000010 0.000010 0.000010 0.000010 0.000010 0.000010 0.000010 0.000010 0.000010 0.974842 0.000010 0.000010 0.000010 0.000010 0.000010 0.000010 0.000010 0.000010 0.000010 0.000010 0.000010 0.000010 0.000010 0.000010 0.000010 0.000010 0.000010 0.000010 0.000010 0.000010 0.000010 0.000010 0.000010 0.020909 0.000010 0.000010 0.000010 0.000010 0.000010 0.000010 0.000010 0.000010 0.000010 0.000010 0.000010 0.000010 0.000010 0.000010 0.000010 0.003669 0.000010 0.000010 0.000010
0.000010 0.000010 0.000010 0.000010 0.000010 0.000010 0.000010 0.000010 0.000010 0.000010 0.000010 0.000010 0.000010 0.000010 0.000010 0.000010 0.000010 0.999400 0.000010 0.000010 0.000010 0.000010 0.000010 0.000010 0.000010 0.000010 0.000010 0.000010 0.000010 0.000010 0.000010 0.000010 0.000010 0.000010 0.000010 0.000010 0.000010 0.000010 0.000010 0.000010 0.000010 0.000010 0.000010 0.000010 0.000010 0.000010 0.000010 0.000010 0.000010 0.000010 0.000010 0.000010 0.000010 0.000010 0.000010 0.000010 0.000010 0.000010 0.000010 0.000010 0.000010
0.000010 0.000010 0.000010 0.000010 0.000010 0.000010 0.000010 0.000010 0.000010 0.000010 0.000010 0.000010 0.000010 0.000010 0.000010 0.000010 0.000010 0.999400 0.000010 0.000010 0.000010 0.000010 0.000010 0.000010 0.000010 0.000010 0.000010 0.000010 0.000010 0.000010 0.000010 0.000010 0.000010 0.000010 0.000010 0.000010 0.000010 0.000010 0.000010 0.000010 0.000010 0.000010 0.000010 0.000010 0.000010 0.000010 0.000010 0.000010 0.000010 0.000010 0.000010 0.000010 0.000010 0.000010 0.000010 0.000010 0.000010 0.000010 0.000010 0.000010 0.000010
0.000010 0.000010 0.000010 0.000010 0.000010 0.000010 0.000010 0.008160 0.000010 0.000010 0.000010 0.000010 0.000010 0.000010 0.000010 0.000010 0.000010 0.000010 0.000010 0.000010 0.000010 0.000010 0.000010 0.000010 0.000010 0.000010 0.000010 0.000010 0.000010 0.000010 0.000010 0.694234 0.000010 0.000010 0.000010 0.000010 0.145879 0.000010 0.000010 0.000010 0.000010 0.088421 0.000010 0.000010 0.000010 0.000010 0.000010 0.000010 0.000010 0.000010 0.000010 0.000010 0.000010 0.000010 0.000010 0.000010 0.000010 0.028581 0.034176 0.000010 0.000010
0.000010 0.000010 0.000010 0.000010 0.000010 0.000010 0.000010 0.000010 0.000010 0.000010 0.000010 0.000010 0.000010 0.000010 0.000010 0.000010 0.000010 0.000010 0.000010 0.000010 0.000010 0.000010 0.000010 0.000010 0.000010 0.000010 0.000010 0.000010 0.000010 0.000010 0.000010 0.999400 0.000010 0.000010 0.000010 0.000010 0.000010 0.000010 0.000010 0.000010 0.000010 0.000010 0.000010 0.000010 0.000010 0.000010 0.000010 0.000010 0.000010 0.000010 0.000010 0.000010 0.000010 0.000010 0.000010 0.000010 0.000010 0.000010 0.000010 0.000010 0.000010
0.000010 0.000010 0.000010 0.000010 0.000010 0.000010 0.000010 0.000010 0.000010 0.000010 0.000010 0.000010 0.000010 0.000010 0.000010 0.000010 0.000010 0.000010 0.000010 0.000010 0.000010 0.000010 0.000010 0.000010 0.000010 0.000010 0.000010 0.000010 0.000010 0.000010 0.000010 0.999400 0.000010 0.000010 0.000010 0.000010 0.000010 0.000010 0.000010 0.000010 0.000010 0.000010 0.000010 0.000010 0.000010 0.000010 0.000010 0.000010 0.000010 0.000010 0.000010 0.000010 0.000010 0.000010 0.000010 0.000010 0.000010 0.000010 0.000010 0.000010 0.000010
0.000010 0.000010 0.000010 0.000010 0.000010 0.000010 0.000010 0.000010 0.000010 0.000010 0.000010 0.000010 0.000010 0.000010 0.000010 0.000010 0.000010 0.000010 0.000010 0.000010 0.000010 0.000010 0.000010 0.000010 0.000010 0.000010 0.000010 0.000010 0.000010 0.000010 0.000010 0.999400 0.000010 0.000010 0.000010 0.000010 0.000010 0.000010 0.000010 0.000010 0.000010 0.000010 0.000010 0.000010 0.000010 0.000010 0.000010 0.000010 0.000010 0.000010 0.000010 0.000010 0.000010 0.000010 0.000010 0.000010 0.000010 0.000010 0.000010 0.000010 0.000010
0.000010 0.000010 0.000010 0.000010 0.000010 0.000010 0.000010 0.000010 0.000010 0.000010 0.000010 0.000010 0.000010 0.000010 0.000010 0.000010 0.000010 0.000010 0.000010 0.000010 0.000010 0.000010 0.000010 0.000010 0.000010 0.000010 0.000010 0.000010 0.000010 0.000010 0.000010 0.999400 0.000010 0.000010 0.000010 0.000010 0.000010 0.000010 0.000010 0.000010 0.000010 0.000010 0.000010 0.000010 0.000010 0.000010 0.000010 0.000010 0.000010 0.000010 0.000010 0.000010 0.000010 0.000010 0.000010 0.000010 0.000010 0.000010 0.000010 0.000010 0.000010
0.000010 0.000010 0.000010 0.000010 0.000010 0.000010 0.000010 0.000010 0.000010 0.000010 0.000010 0.000010 0.000010 0.000010 0.000010 0.000010 0.000010 0.000010 0.000010 0.000010 0.000010 0.000010 0.000010 0.000010 0.000010 0.000010 0.000010 0.000010 0.000010 0.000010 0.000010 0.858000 0.000010 0.000010 0.000010 0.000010 0.101744 0.000010 0.000010 0.000010 0.000010 0.039675 0.000010 0.000010 0.000010 0.000010 0.000010 0.000010 0.000010 0.000010 0.000010 0.000010 0.000010 0.000010 0.000010 0.000010 0.000010 0.000010 0.000010 0.000010 0.000010
0.000010 0.000010 0.000010 0.000010 0.000010 0.000010 0.000010 0.000010 0.000010 0.000010 0.000010 0.000010 0.000010 0.000010 0.000010 0.000010 0.000010 0.000010 0.000010 0.000010 0.000010 0.000010 0.000010 0.000010 0.000010 0.000010 0.000010 0.000010 0.000010 0.000010 0.000010 0.999400 0.000010 0.000010 0.000010 0.000010 0.000010 0.000010 0.000010 0.000010 0.000010 0.000010 0.000010 0.000010 0.000010 0.000010 0.000010 0.000010 0.000010 0.000010 0.000010 0.000010 0.000010 0.000010 0.000010 0.000010 0.000010 0.000010 0.000010 0.000010 0.000010
0.000010 0.011967 0.000010 0.000010 0.000010 0.000010 0.000010 0.000010 0.000010 0.000010 0.000010 0.000010 0.000010 0.000010 0.000010 0.000010 0.000010 0.065506 0.000010 0.000010 0.000010 0.000010 0.000010 0.000010 0.000010 0.000010 0.000010 0.000010 0.000010 0.000010 0.000010 0.921947 0.000010 0.000010 0.000010 0.000010 0.000010 0.000010 0.000010 0.000010 0.000010 0.000010 0.000010 0.000010 0.000010 0.000010 0.000010 0.000010 0.000010 0.000010 0.000010 0.000010 0.000010 0.000010 0.000010 0.000010 0.000010 0.000010 0.000010 0.000010 0.000010
0.000010 0.000010 0.000010 0.000010 0.000010 0.000010 0.000010 0.000010 0.000010 0.000010 0.000010 0.000010 0.000010 0.000010 0.000010 0.000010 0.000010 0.000010 0.000010 0.000010 0.000010 0.000010 0.000010 0.000010 0.000010 0.000010 0.000010 0.000010 0.000010 0.000010 0.000010 0.999400 0.000010 0.000010 0.000010 0.000010 0.000010 0.000010 0.000010 0.000010 0.000010 0.000010 0.000010 0.000010 0.000010 0.000010 0.000010 0.000010 0.000010 0.000010 0.000010 0.000010 0.000010 0.000010 0.000010 0.000010 0.000010 0.000010 0.000010 0.000010 0.000010
0.000010 0.000010 0.000010 0.000010 0.000010 0.000010 0.000010 0.000010 0.000010 0.000010 0.000010 0.000010 0.000010 0.000010 0.000010 0.000010 0.000010 0.000010 0.000010 0.000010 0.000010 0.000010 0.000010 0.000010 0.000010 0.000010 0.000010 0.000010 0.000010 0.000010 0.000010 0.999400 0.000010 0.000010 0.000010 0.000010 0.000010 0.000010 0.000010 0.000010 0.000010 0.000010 0.000010 0.000010 0.000010 0.000010 0.000010 0.000010 0.000010 0.000010 0.000010 0.000010 0.000010 0.000010 0.000010 0.000010 0.000010 0.000010 0.000010 0.000010 0.000010
0.000010 0.000010 0.000010 0.000010 0.000010 0.000010 0.000010 0.000010 0.000010 0.000010 0.000010 0.000010 0.000010 0.000010 0.000010 0.000010 0.000010 0.000010 0.000010 0.000010 0.000010 0.000010 0.000010 0.000010 0.000010 0.000010 0.000010 0.000010 0.000010 0.000010 0.000010 0.999400 0.000010 0.000010 0.000010 0.000010 0.000010 0.000010 0.000010 0.000010 0.000010 0.000010 0.000010 0.000010 0.000010 0.000010 0.000010 0.000010 0.000010 0.000010 0.000010 0.000010 0.000010 0.000010 0.000010 0.000010 0.000010 0.000010 0.000010 0.000010 0.000010
0.000010 0.000010 0.000010 0.000010 0.000010 0.000010 0.000010 0.000010 0.000010 0.000010 0.000010 0.000010 0.000010 0.000010 0.000010 0.000010 0.000010 0.000010 0.000010 0.000010 0.000010 0.000010 0.000010 0.000010 0.000010 0.000010 0.000010 0.000010 0.000010 0.000010 0.000010 0.990561 0.000010 0.000010 0.000010 0.000010 0.000010 0.000010 0.000010 0.000010 0.000010 0.000010 0.000010 0.000010 0.000010 0.000010 0.000010 0.000010 0.000010 0.000010 0.000010 0.000010 0.000010 0.000010 0.000010 0.000010 0.000010 0.008849 0.000010 0.000010 0.000010
0.000010 0.000010 0.000010 0.000010 0.000010 0.000010 0.000010 0.000010 0.000010 0.000010 0.000010 0.000010 0.000010 0.000010 0.000010 0.000010 0.000010 0.000010 0.000010 0.000010 0.000010 0.000010 0.000010 0.000010 0.000010 0.000010 0.000010 0.000010 0.000010 0.000010 0.000010 0.999400 0.000010 0.000010 0.000010 0.000010 0.000010 0.000010 0.000010 0.000010 0.000010 0.000010 0.000010 0.000010 0.000010 0.000010 0.000010 0.000010 0.000010 0.000010 0.000010 0.000010 0.000010 0.000010 0.000010 0.000010 0.000010 0.000010 0.000010 0.000010 0.000010
0.000010 0.000010 0.000010 0.000010 0.000010 0.000010 0.000010 0.000010 0.000010 0.000010 0.000010 0.000010 0.000010 0.000010 0.000010 0.000010 0.000010 0.000010 0.000010 0.000010 0.000010 0.000010 0.000010 0.000010 0.000010 0.000010 0.000010 0.000010 0.000010 0.000010 0.000010 0.999400 0.000010 0.000010 0.000010 0.000010 0.000010 0.000010 0.000010 0.000010 0.000010 0.000010 0.000010 0.000010 0.000010 0.000010 0.000010 0.000010 0.000010 0.000010 0.000010 0.000010 0.000010 0.000010 0.000010 0.000010 0.000010 0.000010 0.000010 0.000010 0.000010
0.000010 0.000010 0.000010 0.000010 0.000010 0.000010 0.000010 0.030500 0.000010 0.000010 0.000010 0.000010 0.000010 0.000010 0.000010 0.000010 0.000010 0.016311 0.000010 0.000010 0.007510 0.000010 0.000010 0.000010 0.000010 0.000010 0.000010 0.000010 0.001090 0.000010 0.000010 0.716098 0.000010 0.000010 0.001764 0.000010 0.181099 0.000010 0.000010 0.000010 0.000010 0.010024 0.000010 0.000010 0.000010 0.000010 0.000010 0.000010 0.000010 0.000010 0.000010 0.000010 0.000010 0.000010 0.000010 0.000010 0.000010 0.035083 0.000010 0.000010 0.000010
0.000010 0.000010 0.000010 0.000010 0.000010 0.000010 0.000010 0.000010 0.000010 0.000010 0.000010 0.000010 0.000010 0.000010 0.000010 0.000010 0.000010 0.000010 0.000010 0.000010 0.000010 0.000010 0.000010 0.000010 0.000010 0.000010 0.000010 0.000010 0.000010 0.000010 0.000010 0.999400 0.000010 0.000010 0.000010 0.000010 0.000010 0.000010 0.000010 0.000010 0.000010 0.000010 0.000010 0.000010 0.000010 0.000010 0.000010 0.000010 0.000010 0.000010 0.000010 0.000010 0.000010 0.000010 0.000010 0.000010 0.000010 0.000010 0.000010 0.000010 0.000010
0.000010 0.000010 0.000010 0.000010 0.000010 0.000010 0.000010 0.000010 0.000010 0.000010 0.000010 0.000010 0.000010 0.000010 0.000010 0.000010 0.000010 0.000010 0.000010 0.000010 0.000010 0.000010 0.000010 0.000010 0.000010 0.000010 0.000010 0.000010 0.000010 0.000010 0.000010 0.999400 0.000010 0.000010 0.000010 0.000010 0.000010 0.000010 0.000010 0.000010 0.000010 0.000010 0.000010 0.000010 0.000010 0.000010 0.000010 0.000010 0.000010 0.000010 0.000010 0.000010 0.000010 0.000010 0.000010 0.000010 0.000010 0.000010 0.000010 0.000010 0.000010
0.000010 0.000010 0.000010 0.000010 0.000010 0.000010 0.000010 0.000010 0.000010 0.000010 0.000010 0.000010 0.000010 0.000010 0.000010 0.000010 0.000010 0.000010 0.000010 0.000010 0.000010 0.000010 0.000010 0.000010 0.000010 0.000010 0.000010 0.000010 0.000010 0.000010 0.000010 0.999400 0.000010 0.000010 0.000010 0.000010 0.000010 0.000010 0.000010 0.000010 0.000010 0.000010 0.000010 0.000010 0.000010 0.000010 0.000010 0.000010 0.000010 0.000010 0.000010 0.000010 0.000010 0.000010 0.000010 0.000010 0.000010 0.000010 0.000010 0.000010 0.000010
0.000010 0.000010 0.000010 0.000010 0.000010 0.000010 0.000010 0.000010 0.000010 0.000010 0.000010 0.000010 0.000010 0.000010 0.000010 0.000010 0.000010 0.000010 0.000010 0.000010 0.000010 0.000010 0.000010 0.000010 0.000010 0.000010 0.000010 0.000010 0.000010 0.000010 0.000010 0.999400 0.000010 0.000010 0.000010 0.000010 0.000010 0.000010 0.000010 0.000010 0.000010 0.000010 0.000010 0.000010 0.000010 0.000010 0.000010 0.000010 0.000010 0.000010 0.000010 0.000010 0.000010 0.000010 0.000010 0.000010 0.000010 0.000010 0.000010 0.000010 0.000010
0.000010 0.000010 0.000010 0.000010 0.000010 0.000010 0.000010 0.000010 0.000010 0.000010 0.000010 0.000010 0.000010 0.000010 0.000010 0.000010 0.000010 0.000010 0.000010 0.000010 0.000010 0.000010 0.000010 0.000010 0.000010 0.000010 0.000010 0.000010 0.000010 0.000010 0.000010 0.999400 0.000010 0.000010 0.000010 0.000010 0.000010 0.000010 0.000010 0.000010 0.000010 0.000010 0.000010 0.000010 0.000010 0.000010 0.000010 0.000010 0.000010 0.000010 0.000010 0.000010 0.000010 0.000010 0.000010 0.000010 0.000010 0.000010 0.000010 0.000010 0.000010
0.000010 0.000010 0.000010 0.000010 0.000010 0.000010 0.000010 0.000010 0.000010 0.000010 0.000010 0.000010 0.000010 0.000010 0.000010 0.000010 0.000010 0.000010 0.000010 0.000010 0.000010 0.000010 0.000010 0.000010 0.000010 0.000010 0.000010 0.000010 0.000010 0.000010 0.000010 0.000010 0.000010 0.000010 0.000010 0.000010 0.195006 0.000010 0.000010 0.000010 0.000010 0.000010 0.000010 0.000010 0.000010 0.000010 0.000010 0.000010 0.000010 0.000010 0.000010 0.000010 0.000010 0.000010 0.000010 0.000010 0.000010 0.000010 0.804404 0.000010 0.000010
0.000010 0.000010 0.000010 0.000010 0.000010 0.000010 0.000010 0.000010 0.000010 0.000010 0.000010 0.000010 0.000010 0.000010 0.000010 0.000010 0.000010 0.000010 0.000010 0.000010 0.000010 0.000010 0.000010 0.000010 0.000010 0.000010 0.000010 0.000010 0.000010 0.000010 0.000010 0.000010 0.000010 0.000010 0.000010 0.000010 0.000010 0.000010 0.000010 0.000010 0.000010 0.000010 0.000010 0.000010 0.000010 0.000010 0.000010 0.000010 0.000010 0.000010 0.000010 0.000010 0.000010 0.000010 0.000010 0.000010 0.000010 0.000010 0.999400 0.000010 0.000010
0.000010 0.000010 0.000010 0.000010 0.000010 0.000010 0.000010 0.000010 0.000010 0.000010 0.000010 0.000010 0.000010 0.000010 0.000010 0.000010 0.000010 0.000010 0.000010 0.000010 0.000010 0.000010 0.000010 0.000010 0.000010 0.000010 0.000010 0.000010 0.000010 0.000010 0.000010 0.000010 0.000010 0.000010 0.000010 0.000010 0.000010 0.000010 0.000010 0.000010 0.000010 0.000010 0.000010 0.000010 0.000010 0.000010 0.000010 0.000010 0.000010 0.000010 0.000010 0.000010 0.000010 0.000010 0.000010 0.000010 0.000010 0.000010 0.999400 0.000010 0.000010
0.000010 0.000010 0.000010 0.000010 0.000010 0.000010 0.000010 0.000010 0.000010 0.000010 0.000010 0.000010 0.000010 0.000010 0.000010 0.000010 0.000010 0.000010 0.000010 0.000010 0.000010 0.000010 0.000010 0.000010 0.000010 0.000010 0.000010 0.000010 0.000010 0.000010 0.000010 0.000010 0.000010 0.000010 0.000010 0.000010 0.000010 0.000010 0.000010 0.000010 0.000010 0.000010 0.000010 0.000010 0.000010 0.000010 0.000010 0.000010 0.000010 0.000010 0.000010 0.000010 0.000010 0.000010 0.000010 0.000010 0.000010 0.000010 0.999400 0.000010 0.000010
0.000010 0.000010 0.000010 0.000010 0.000010 0.000010 0.000010 0.000010 0.000010 0.000010 0.000010 0.000010 0.000010 0.024953 0.000010 0.000010 0.000010 0.000010 0.000010 0.000010 0.000010 0.000010 0.000010 0.000010 0.000010 0.000010 0.000010 0.000010 0.000010 0.000010 0.000010 0.000010 0.000010 0.000010 0.000010 0.000010 0.162091 0.000010 0.000010 0.000010 0.000010 0.030203 0.000010 0.000010 0.000010 0.000010 0.000010 0.000010 0.000010 0.000010 0.000010 0.000010 0.000010 0.000010 0.000010 0.000010 0.000010 0.005219 0.776974 0.000010 0.000010
0.000010 0.000010 0.000010 0.000010 0.000010 0.000010 0.000010 0.000010 0.000010 0.000010 0.000010 0.000010 0.000010 0.000010 0.000010 0.000010 0.000010 0.000010 0.000010 0.000010 0.000010 0.000010 0.000010 0.000010 0.000010 0.000010 0.000010 0.000010 0.000010 0.000010 0.000010 0.000010 0.000010 0.000010 0.000010 0.000010 0.000010 0.000010 0.000010 0.000010 0.000010 0.000010 0.000010 0.000010 0.000010 0.000010 0.000010 0.000010 0.000010 0.000010 0.000010 0.000010 0.000010 0.000010 0.000010 0.000010 0.000010 0.000010 0.999400 0.000010 0.000010
0.000010 0.006495 0.000010 0.000010 0.000010 0.000010 0.000010 0.000010 0.000010 0.000010 0.000010 0.000010 0.000010 0.045799 0.000010 0.000010 0.000010 0.000010 0.000010 0.000010 0.000010 0.000010 0.000010 0.000010 0.000010 0.000010 0.000010 0.000010 0.000010 0.000010 0.000010 0.000010 0.000010 0.000010 0.000010 0.000010 0.163701 0.000010 0.000010 0.000010 0.000010 0.021017 0.000010 0.000010 0.000010 0.000010 0.000010 0.000010 0.000010 0.000010 0.000010 0.000010 0.000010 0.000010 0.000010 0.000010 0.000010 0.000010 0.762427 0.000010 0.000010
0.000010 0.011324 0.000010 0.000010 0.000010 0.000010 0.000010 0.000010 0.000010 0.000010 0.000010 0.000010 0.000010 0.000010 0.000010 0.000010 0.000010 0.000010 0.000010 0.000010 0.000010 0.000010 0.000010 0.000010 0.000010 0.000010 0.000010 0.000010 0.000010 0.000010 0.000010 0.000010 0.000010 0.000010 0.000010 0.000010 0.157369 0.000010 0.000010 0.000010 0.000010 0.000010 0.000010 0.000010 0.000010 0.000010 0.000010 0.000010 0.000010 0.000010 0.000010 0.000010 0.000010 0.000010 0.003942 0.000010 0.000010 0.000010 0.826794 0.000010 0.000010
0.000010 0.000010 0.000010 0.000010 0.000010 0.000010 0.000010 0.000010 0.000010 0.000010 0.000010 0.000010 0.000010 0.000010 0.000010 0.000010 0.000010 0.000010 0.000010 0.000010 0.000010 0.000010 0.000010 0.000010 0.000010 0.000010 0.000010 0.000010 0.000010 0.000010 0.000010 0.000010 0.000010 0.000010 0.000010 0.000010 0.145412 0.000010 0.000010 0.000010 0.000010 0.018294 0.000010 0.000010 0.000010 0.000010 0.000010 0.000010 0.000010 0.000010 0.000010 0.000010 0.000010 0.000010 0.000010 0.000010 0.000010 0.000010 0.835714 0.000010 0.000010
0.000010 0.000010 0.000010 0.000010 0.000010 0.000010 0.000010 0.000010 0.000010 0.000010 0.000010 0.000010 0.000010 0.000010 0.000010 0.000010 0.000010 0.000010 0.000010 0.000010 0.000010 0.000010 0.000010 0.000010 0.000010 0.000010 0.000010 0.000010 0.000010 0.000010 0.000010 0.000010 0.000010 0.000010 0.000010 0.000010 0.190702 0.000010 0.000010 0.000010 0.000010 0.018311 0.000010 0.000010 0.000010 0.000010 0.000010 0.000010 0.000010 0.000010 0.000010 0.000010 0.000010 0.000010 0.000010 0.000010 0.000010 0.000010 0.790407 0.000010 0.000010
0.000010 0.000010 0.000010 0.000010 0.000010 0.000010 0.000010 0.000010 0.000010 0.000010 0.000010 0.000010 0.000010 0.000010 0.000010 0.000010 0.000010 0.000010 0.000010 0.000010 0.000010 0.000010 0.000010 0.000010 0.000010 0.000010 0.000010 0.000010 0.000010 0.000010 0.000010 0.000010 0.000010 0.000010 0.000010 0.000010 0.000010 0.000010 0.000010 0.000010 0.000010 0.000010 0.000010 0.000010 0.000010 0.000010 0.000010 0.000010 0.000010 0.000010 0.000010 0.000010 0.000010 0.000010 0.000010 0.000010 0.000010 0.000010 0.999400 0.000010 0.000010
0.000010 0.000010 0.000010 0.000010 0.000010 0.000010 0.000010 0.000010 0.000010 0.000010 0.000010 0.000010 0.000010 0.000010 0.000010 0.000010 0.000010 0.000010 0.000010 0.000010 0.000010 0.000010 0.000010 0.000010 0.000010 0.000010 0.000010 0.000010 0.000010 0.000010 0.000010 0.000010 0.000010 0.000010 0.000010 0.000010 0.000010 0.000010 0.000010 0.000010 0.000010 0.000010 0.000010 0.000010 0.000010 0.000010 0.000010 0.000010 0.000010 0.000010 0.000010 0.000010 0.000010 0.000010 0.000010 0.000010 0.000010 0.000010 0.999400 0.000010 0.000010
0.000010 0.000010 0.000010 0.000010 0.000010 0.000010 0.000010 0.000010 0.000010 0.000010 0.000010 0.000010 0.000010 0.000010 0.000010 0.000010 0.000010 0.000010 0.000010 0.000010 0.000010 0.000010 0.000010 0.000010 0.000010 0.000010 0.000010 0.000010 0.000010 0.000010 0.000010 0.000010 0.000010 0.000010 0.000010 0.000010 0.000010 0.000010 0.000010 0.000010 0.000010 0.000010 0.000010 0.000010 0.000010 0.000010 0.000010 0.000010 0.000010 0.000010 0.000010 0.000010 0.000010 0.000010 0.000010 0.000010 0.000010 0.000010 0.999400 0.000010 0.000010
0.000010 0.000010 0.000010 0.000010 0.000010 0.000010 0.000010 0.000010 0.000010 0.000010 0.000010 0.000010 0.000010 0.000010 0.000010 0.000010 0.000010 0.000010 0.000010 0.000010 0.000010 0.000010 0.000010 0.000010 0.000010 0.000010 0.000010 0.000010 0.000010 0.000010 0.000010 0.000010 0.000010 0.000010 0.000010 0.000010 0.000010 0.000010 0.000010 0.000010 0.000010 0.000010 0.000010 0.000010 0.000010 0.000010 0.000010 0.000010 0.000010 0.000010 0.000010 0.000010 0.000010 0.000010 0.000010 0.000010 0.000010 0.000010 0.999400 0.000010 0.000010
0.000010 0.000010 0.000010 0.000010 0.000010 0.000010 0.000010 0.000010 0.000010 0.000010 0.000010 0.000010 0.000010 0.017819 0.000010 0.000010 0.000010 0.000010 0.000010 0.000010 0.000010 0.000010 0.000010 0.000010 0.000010 0.000010 0.000010 0.000010 0.000010 0.000010 0.000010 0.000010 0.000010 0.000010 0.000010 0.000010 0.349393 0.000010 0.000010 0.000010 0.000010 0.000010 0.000010 0.000010 0.000010 0.000010 0.000010 0.000010 0.000010 0.000010 0.000010 0.000010 0.000010 0.000010 0.000010 0.000010 0.000010 0.000010 0.632208 0.000010 0.000010
0.000010 0.000010 0.000010 0.000010 0.000010 0.000010 0.000010 0.000010 0.000010 0.000010 0.000010 0.000010 0.000010 0.000010 0.000010 0.000010 0.000010 0.000010 0.000010 0.000010 0.000010 0.000010 0.000010 0.000010 0.000010 0.000010 0.000010 0.000010 0.000010 0.000010 0.000010 0.000010 0.000010 0.000010 0.000010 0.000010 0.000010 0.000010 0.000010 0.000010 0.000010 0.000010 0.000010 0.000010 0.000010 0.000010 0.000010 0.000010 0.000010 0.000010 0.000010 0.000010 0.000010 0.000010 0.000010 0.000010 0.000010 0.000010 0.999400 0.000010 0.000010
0.000010 0.000010 0.000010 0.000010 0.000010 0.000010 0.000010 0.000010 0.000010 0.000010 0.000010 0.000010 0.000010 0.000010 0.000010 0.000010 0.000010 0.000010 0.000010 0.000010 0.000010 0.000010 0.000010 0.000010 0.000010 0.000010 0.000010 0.000010 0.000010 0.000010 0.000010 0.000010 0.000010 0.000010 0.000010 0.000010 0.000010 0.000010 0.000010 0.000010 0.000010 0.000010 0.000010 0.000010 0.000010 0.000010 0.000010 0.000010 0.000010 0.000010 0.000010 0.000010 0.000010 0.000010 0.000010 0.000010 0.000010 0.000010 0.999400 0.000010 0.000010
0.000010 0.000010 0.000010 0.000010 0.000010 0.000010 0.000010 0.000010 0.000010 0.000010 0.000010 0.000010 0.000010 0.000010 0.000010 0.000010 0.000010 0.000010 0.000010 0.000010 0.000010 0.000010 0.000010 0.000010 0.000010 0.000010 0.000010 0.000010 0.000010 0.000010 0.000010 0.000010 0.000010 0.000010 0.000010 0.000010 0.000010 0.000010 0.000010 0.000010 0.000010 0.999400 0.000010 0.000010 0.000010 0.000010 0.000010 0.000010 0.000010 0.000010 0.000010 0.000010 0.000010 0.000010 0.000010 0.000010 0.000010 0.000010 0.000010 0.000010 0.000010
0.000010 0.000010 0.000010 0.000010 0.000010 0.000010 0.000010 0.000010 0.000010 0.000010 0.000010 0.000010 0.000010 0.000010 0.000010 0.000010 0.000010 0.000010 0.000010 0.000010 0.000010 0.000010 0.000010 0.000010 0.000010 0.000010 0.000010 0.000010 0.000010 0.000010 0.000010 0.000010 0.000010 0.000010 0.000010 0.000010 0.000010 0.000010 0.000010 0.000010 0.000010 0.999400 0.000010 0.000010 0.000010 0.000010 0.000010 0.000010 0.000010 0.000010 0.000010 0.000010 0.000010 0.000010 0.000010 0.000010 0.000010 0.000010 0.000010 0.000010 0.000010
0.000010 0.000010 0.000010 0.000010 0.000010 0.000010 0.000010 0.000010 0.000010 0.000010 0.000010 0.000010 0.000010 0.000010 0.000010 0.000010 0.000010 0.000010 0.000010 0.000010 0.000010 0.000010 0.000010 0.000010 0.000010 0.000010 0.000010 0.000010 0.000010 0.000010 0.000010 0.000010 0.000010 0.000010 0.000010 0.000010 0.000010 0.000010 0.000010 0.000010 0.000010 0.999400 0.000010 0.000010 0.000010 0.000010 0.000010 0.000010 0.000010 0.000010 0.000010 0.000010 0.000010 0.000010 0.000010 0.000010 0.000010 0.000010 0.000010 0.000010 0.000010
0.000010 0.000010 0.000010 0.000010 0.000010 0.000010 0.000010 0.000010 0.000010 0.000010 0.000010 0.000010 0.000010 0.000010 0.000010 0.000010 0.000010 0.000010 0.000010 0.000010 0.000010 0.000010 0.000010 0.000010 0.000010 0.000010 0.000010 0.000010 0.000010 0.000010 0.000010 0.000010 0.000010 0.000010 0.000010 0.000010 0.000010 0.000010 0.000010 0.000010 0.000010 0.999400 0.000010 0.000010 0.000010 0.000010 0.000010 0.000010 0.000010 0.000010 0.000010 0.000010 0.000010 0.000010 0.000010 0.000010 0.000010 0.000010 0.000010 0.000010 0.000010
0.000010 0.000010 0.000010 0.000010 0.000010 0.000010 0.000010 0.000010 0.000010 0.000010 0.000010 0.000010 0.000010 0.000010 0.000010 0.000010 0.000010 0.000010 0.000010 0.000010 0.000010 0.000010 0.000010 0.000010 0.000010 0.000010 0.000010 0.000010 0.000010 0.000010 0.000010 0.000010 0.000010 0.000010 0.000010 0.000010 0.000010 0.000010 0.000010 0.000010 0.000010 0.999398 0.000010 0.000010 0.000010 0.000010 0.000010 0.000010 0.000010 0.000010 0.000010 0.000010 0.000010 0.000010 0.000010 0.000010 0.000010 0.000012 0.000010 0.000010 0.000010
0.000010 0.000010 0.000010 0.000010 0.000010 0.000010 0.000010 0.000010 0.000010 0.000010 0.000010 0.000010 0.000010 0.000010 0.000010 0.000010 0.000010 0.000010 0.000010 0.000010 0.000010 0.000010 0.000010 0.000010 0.000010 0.000010 0.000010 0.000010 0.000010 0.000010 0.000010 0.000010 0.000010 0.000010 0.000010 0.000010 0.000010 0.000010 0.000010 0.000010 0.000010 0.999398 0.000010 0.000010 0.000010 0.000010 0.000010 0.000010 0.000010 0.000010 0.000010 0.000010 0.000010 0.000010 0.000010 0.000010 0.000010 0.000012 0.000010 0.000010 0.000010
0.000010 0.000010 0.000010 0.000010 0.000010 0.000010 0.000010 0.000010 0.000010 0.000010 0.000010 0.000010 0.000010 0.000010 0.000010 0.000010 0.000010 0.000010 0.000010 0.000010 0.000010 0.000010 0.000010 0.000010 0.000010 0.000010 0.000010 0.000010 0.000010 0.000010 0.000010 0.000010 0.000010 0.000010 0.000010 0.000010 0.000010 0.000010 0.000010 0.000010 0.000010 0.999400 0.000010 0.000010 0.000010 0.000010 0.000010 0.000010 0.000010 0.000010 0.000010 0.000010 0.000010 0.000010 0.000010 0.000010 0.000010 0.000010 0.000010 0.000010 0.000010
0.000010 0.000010 0.000010 0.000010 0.000010 0.000010 0.000010 0.000010 0.000010 0.000010 0.000010 0.000010 0.000010 0.000010 0.000010 0.000010 0.000010 0.000010 0.000010 0.000010 0.000010 0.000010 0.000010 0.000010 0.000010 0.000010 0.000010 0.000010 0.000010 0.000010 0.000010 0.000010 0.000010 0.000010 0.000010 0.000010 0.000010 0.000010 0.000010 0.000010 0.000010 0.999400 0.000010 0.000010 0.000010 0.000010 0.000010 0.000010 0.000010 0.000010 0.000010 0.000010 0.000010 0.000010 0.000010 0.000010 0.000010 0.000010 0.000010 0.000010 0.000010
0.000010 0.002232 0.000010 0.000010 0.000010 0.000010 0.000010 0.000010 0.000010 0.000010 0.000010 0.000010 0.000010 0.000010 0.000010 0.000010 0.000010 0.000010 0.000010 0.000010 0.000010 0.000010 0.000010 0.000010 0.000010 0.000010 0.000010 0.000010 0.000010 0.000010 0.000010 0.023867 0.000010 0.000010 0.000010 0.000010 0.000010 0.000010 0.000010 0.000010 0.000010 0.973320 0.000010 0.000010 0.000010 0.000010 0.000010 0.000010 0.000010 0.000010 0.000010 0.000010 0.000010 0.000010 0.000010 0.000010 0.000010 0.000010 0.000010 0.000010 0.000010
0.000010 0.000010 0.000010 0.000010 0.000010 0.000010 0.000010 0.000010 0.000010 0.000010 0.000010 0.000010 0.000010 0.000010 0.000010 0.000010 0.000010 0.000010 0.000010 0.000010 0.000010 0.000010 0.000010 0.000010 0.000010 0.000010 0.000010 0.000010 0.000010 0.000010 0.000010 0.000010 0.000010 0.000010 0.000010 0.000010 0.000010 0.000010 0.000010 0.000010 0.000010 0.999400 0.000010 0.000010 0.000010 0.000010 0.000010 0.000010 0.000010 0.000010 0.000010 0.000010 0.000010 0.000010 0.000010 0.000010 0.000010 0.000010 0.000010 0.000010 0.000010
0.000010 0.000010 0.000010 0.000010 0.000010 0.000010 0.000010 0.000010 0.000010 0.000010 0.000010 0.000010 0.000010 0.000010 0.000010 0.000010 0.000010 0.000010 0.000010 0.000010 0.000010 0.000010 0.000010 0.000010 0.000010 0.000010 0.000010 0.000010 0.000010 0.000010 0.000010 0.000010 0.000010 0.000010 0.000010 0.000010 0.000010 0.000010 0.000010 0.000010 0.000010 0.999400 0.000010 0.000010 0.000010 0.000010 0.000010 0.000010 0.000010 0.000010 0.000010 0.000010 0.000010 0.000010 0.000010 0.000010 0.000010 0.000010 0.000010 0.000010 0.000010
0.000010 0.000010 0.000010 0.000010 0.000010 0.000010 0.000010 0.000010 0.000010 0.000010 0.000010 0.000010 0.000010 0.000010 0.000010 0.000010 0.000010 0.000010 0.000010 0.000010 0.000010 0.000010 0.000010 0.000010 0.000010 0.000010 0.000010 0.000010 0.000010 0.000010 0.000010 0.000010 0.000010 0.000010 0.000010 0.000010 0.000010 0.000010 0.000010 0.000010 0.000010 0.999399 0.000010 0.000010 0.000010 0.000010 0.000010 0.000010 0.000010 0.000010 0.000010 0.000010 0.000010 0.000010 0.000010 0.000010 0.000010 0.000011 0.000010 0.000010 0.000010
0.000010 0.000010 0.000010 0.000010 0.000010 0.000010 0.000010 0.000010 0.000010 0.000010 0.000010 0.000010 0.000010 0.000010 0.000010 0.000010 0.000010 0.000010 0.000010 0.000010 0.000010 0.000010 0.000010 0.000010 0.000010 0.000010 0.000010 0.000010 0.000010 0.000010 0.000010 0.000010 0.000010 0.000010 0.000010 0.000010 0.000010 0.000010 0.000010 0.000010 0.000010 0.999400 0.000010 0.000010 0.000010 0.000010 0.000010 0.000010 0.000010 0.000010 0.000010 0.000010 0.000010 0.000010 0.000010 0.000010 0.000010 0.000010 0.000010 0.000010 0.000010
0.000010 0.000010 0.000010 0.000010 0.000010 0.000010 0.000010 0.000010 0.000010 0.000010 0.000010 0.000010 0.000010 0.000010 0.000010 0.000010 0.000010 0.000010 0.000010 0.000010 0.000010 0.000010 0.000010 0.000010 0.000010 0.000010 0.000010 0.000010 0.000010 0.000010 0.000010 0.000010 0.000010 0.000010 0.000010 0.000010 0.000010 0.000010 0.000010 0.000010 0.000010 0.999397 0.000010 0.000010 0.000010 0.000010 0.000010 0.000010 0.000010 0.000010 0.000010 0.000010 0.000010 0.000010 0.000010 0.000010 0.000010 0.000013 0.000010 0.000010 0.000010
0.000010 0.000010 0.000010 0.000010 0.000010 0.000010 0.000010 0.000010 0.000010 0.000010 0.000010 0.000010 0.000010 0.000010 0.000010 0.000010 0.000010 0.000010 0.000010 0.000010 0.000010 0.000010 0.000010 0.000010 0.000010 0.000010 0.000010 0.000010 0.000010 0.000010 0.000010 0.000010 0.000010 0.000010 0.000010 0.000010 0.000010 0.000010 0.000010 0.000010 0.000010 0.999397 0.000010 0.000010 0.000010 0.000010 0.000010 0.000010 0.000010 0.000010 0.000010 0.000010 0.000010 0.000010 0.000010 0.000010 0.000010 0.000013 0.000010 0.000010 0.000010
0.000010 0.000010 0.000010 0.000010 0.000010 0.000010 0.000010 0.000010 0.000010 0.000010 0.000010 0.000010 0.000010 0.000010 0.000010 0.000010 0.000010 0.000010 0.000010 0.000010 0.000010 0.000010 0.000010 0.000010 0.000010 0.000010 0.000010 0.000010 0.000010 0.000010 0.000010 0.000010 0.000010 0.000010 0.000010 0.000010 0.000010 0.000010 0.000010 0.000010 0.000010 0.999400 0.000010 0.000010 0.000010 0.000010 0.000010 0.000010 0.000010 0.000010 0.000010 0.000010 0.000010 0.000010 0.000010 0.000010 0.000010 0.000010 0.000010 0.000010 0.000010
0.000010 0.000010 0.000010 0.000010 0.000010 0.000010 0.000010 0.000010 0.000010 0.000010 0.000010 0.000010 0.000010 0.000010 0.000010 0.000010 0.000010 0.000010 0.000010 0.000010 0.000010 0.000010 0.000010 0.000010 0.000010 0.000010 0.000010 0.000010 0.000010 0.000010 0.000010 0.000010 0.000010 0.000010 0.000010 0.000010 0.000010 0.000010 0.000010 0.000010 0.000010 0.999400 0.000010 0.000010 0.000010 0.000010 0.000010 0.000010 0.000010 0.000010 0.000010 0.000010 0.000010 0.000010 0.000010 0.000010 0.000010 0.000010 0.000010 0.000010 0.000010
0.000010 0.000010 0.000010 0.000010 0.000010 0.000010 0.000010 0.000010 0.000010 0.000010 0.000010 0.000010 0.000010 0.000010 0.000010 0.000010 0.000010 0.000010 0.000010 0.000010 0.000010 0.000010 0.000010 0.000010 0.000010 0.000010 0.000010 0.000010 0.000010 0.000010 0.000010 0.000010 0.000010 0.000010 0.000010 0.000010 0.000010 0.000010 0.000010 0.000010 0.000010 0.979479 0.000010 0.000010 0.000010 0.000010 0.000010 0.000010 0.000010 0.000010 0.000010 0.000010 0.000010 0.000010 0.000010 0.000010 0.000010 0.019931 0.000010 0.000010 0.000010
0.000010 0.000010 0.000010 0.000010 0.000010 0.000010 0.000010 0.000010 0.000010 0.000010 0.000010 0.000010 0.000010 0.000010 0.000010 0.000010 0.000010 0.000010 0.000010 0.000010 0.000010 0.000010 0.000010 0.000010 0.000010 0.000010 0.000010 0.000010 0.000010 0.000010 0.000010 0.000010 0.000010 0.000010 0.000010 0.000010 0.000010 0.000010 0.000010 0.000010 0.000010 0.999400 0.000010 0.000010 0.000010 0.000010 0.000010 0.000010 0.000010 0.000010 0.000010 0.000010 0.000010 0.000010 0.000010 0.000010 0.000010 0.000010 0.000010 0.000010 0.000010
0.000010 0.000010 0.000010 0.000010 0.000010 0.000010 0.000010 0.000010 0.000010 0.000010 0.000010 0.000010 0.000010 0.000010 0.000010 0.000010 0.000010 0.000010 0.000010 0.000010 0.000010 0.000010 0.000010 0.000010 0.000010 0.000010 0.000010 0.000010 0.000010 0.000010 0.000010 0.000010 0.000010 0.000010 0.000010 0.000010 0.000010 0.000010 0.000010 0.000010 0.000010 0.999397 0.000010 0.000010 0.000010 0.000010 0.000010 0.000010 0.000010 0.000010 0.000010 0.000010 0.000010 0.000010 0.000010 0.000010 0.000010 0.000013 0.000010 0.000010 0.000010
0.000010 0.000010 0.000010 0.000010 0.000010 0.000010 0.000010 0.000010 0.000010 0.000010 0.000010 0.000010 0.000010 0.999400 0.000010 0.000010 0.000010 0.000010 0.000010 0.000010 0.000010 0.000010 0.000010 0.000010 0.000010 0.000010 0.000010 0.000010 0.000010 0.000010 0.000010 0.000010 0.000010 0.000010 0.000010 0.000010 0.000010 0.000010 0.000010 0.000010 0.000010 0.000010 0.000010 0.000010 0.000010 0.000010 0.000010 0.000010 0.000010 0.000010 0.000010 0.000010 0.000010 0.000010 0.000010 0.000010 0.000010 0.000010 0.000010 0.000010 0.000010
0.000010 0.000010 0.000010 0.000010 0.000010 0.000010 0.000010 0.000010 0.000010 0.000010 0.000010 0.000010 0.000010 0.999400 0.000010 0.000010 0.000010 0.000010 0.000010 0.000010 0.000010 0.000010 0.000010 0.000010 0.000010 0.000010 0.000010 0.000010 0.000010 0.000010 0.000010 0.000010 0.000010 0.000010 0.000010 0.000010 0.000010 0.000010 0.000010 0.000010 0.000010 0.000010 0.000010 0.000010 0.000010 0.000010 0.000010 0.000010 0.000010 0.000010 0.000010 0.000010 0.000010 0.000010 0.000010 0.000010 0.000010 0.000010 0.000010 0.000010 0.000010
0.000010 0.000010 0.000010 0.000010 0.000010 0.000010 0.000010 0.000010 0.000010 0.000010 0.000010 0.000010 0.000010 0.999400 0.000010 0.000010 0.000010 0.000010 0.000010 0.000010 0.000010 0.000010 0.000010 0.000010 0.000010 0.000010 0.000010 0.000010 0.000010 0.000010 0.000010 0.000010 0.000010 0.000010 0.000010 0.000010 0.000010 0.000010 0.000010 0.000010 0.000010 0.000010 0.000010 0.000010 0.000010 0.000010 0.000010 0.000010 0.000010 0.000010 0.000010 0.000010 0.000010 0.000010 0.000010 0.000010 0.000010 0.000010 0.000010 0.000010 0.000010
0.000010 0.000010 0.000010 0.000010 0.000010 0.000010 0.000010 0.000010 0.000010 0.000010 0.000010 0.000010 0.000010 0.999400 0.000010 0.000010 0.000010 0.000010 0.000010 0.000010 0.000010 0.000010 0.000010 0.000010 0.000010 0.000010 0.000010 0.000010 0.000010 0.000010 0.000010 0.000010 0.000010 0.000010 0.000010 0.000010 0.000010 0.000010 0.000010 0.000010 0.000010 0.000010 0.000010 0.000010 0.000010 0.000010 0.000010 0.000010 0.000010 0.000010 0.000010 0.000010 0.000010 0.000010 0.000010 0.000010 0.000010 0.000010 0.000010 0.000010 0.000010
0.000010 0.000010 0.000010 0.000010 0.000010 0.000010 0.000010 0.000010 0.000010 0.000010 0.000010 0.000010 0.000010 0.999400 0.000010 0.000010 0.000010 0.000010 0.000010 0.000010 0.000010 0.000010 0.000010 0.000010 0.000010 0.000010 0.000010 0.000010 0.000010 0.000010 0.000010 0.000010 0.000010 0.000010 0.000010 0.000010 0.000010 0.000010 0.000010 0.000010 0.000010 0.000010 0.000010 0.000010 0.000010 0.000010 0.000010 0.000010 0.000010 0.000010 0.000010 0.000010 0.000010 0.000010 0.000010 0.000010 0.000010 0.000010 0.000010 0.000010 0.000010
0.000010 0.000010 0.000010 0.000010 0.000010 0.000010 0.000010 0.000010 0.000010 0.000010 0.000010 0.000010 0.000010 0.999400 0.000010 0.000010 0.000010 0.000010 0.000010 0.000010 0.000010 0.000010 0.000010 0.000010 0.000010 0.000010 0.000010 0.000010 0.000010 0.000010 0.000010 0.000010 0.000010 0.000010 0.000010 0.000010 0.000010 0.000010 0.000010 0.000010 0.000010 0.000010 0.000010 0.000010 0.000010 0.000010 0.000010 0.000010 0.000010 0.000010 0.000010 0.000010 0.000010 0.000010 0.000010 0.000010 0.000010 0.000010 0.000010 0.000010 0.000010
0.000010 0.000010 0.000010 0.000010 0.000010 0.000010 0.000010 0.000010 0.000010 0.000010 0.000010 0.000010 0.000010 0.893349 0.000010 0.000010 0.000010 0.000010 0.000010 0.000010 0.000010 0.000010 0.000010 0.000010 0.000010 0.000010 0.000010 0.000010 0.000010 0.000010 0.000010 0.003440 0.000010 0.000010 0.000010 0.000010 0.090610 0.000010 0.000010 0.000010 0.000010 0.012032 0.000010 0.000010 0.000010 0.000010 0.000010 0.000010 0.000010 0.000010 0.000010 0.000010 0.000010 0.000010 0.000010 0.000010 0.000010 0.000010 0.000010 0.000010 0.000010
0.000010 0.000010 0.000010 0.000010 0.000010 0.000010 0.000010 0.000010 0.000010 0.000010 0.000010 0.000010 0.000010 0.999400 0.000010 0.000010 0.000010 0.000010 0.000010 0.000010 0.000010 0.000010 0.000010 0.000010 0.000010 0.000010 0.000010 0.000010 0.000010 0.000010 0.000010 0.000010 0.000010 0.000010 0.000010 0.000010 0.000010 0.000010 0.000010 0.000010 0.000010 0.000010 0.000010 0.000010 0.000010 0.000010 0.000010 0.000010 0.000010 0.000010 0.000010 0.000010 0.000010 0.000010 0.000010 0.000010 0.000010 0.000010 0.000010 0.000010 0.000010
0.000010 0.000010 0.000010 0.000010 0.000010 0.000010 0.000010 0.000010 0.000010 0.000010 0.000010 0.000010 0.000010 0.999400 0.000010 0.000010 0.000010 0.000010 0.000010 0.000010 0.000010 0.000010 0.000010 0.000010 0.000010 0.000010 0.000010 0.000010 0.000010 0.000010 0.000010 0.000010 0.000010 0.000010 0.000010 0.000010 0.000010 0.000010 0.000010 0.000010 0.000010 0.000010 0.000010 0.000010 0.000010 0.000010 0.000010 0.000010 0.000010 0.000010 0.000010 0.000010 0.000010 0.000010 0.000010 0.000010 0.000010 0.000010 0.000010 0.000010 0.000010
0.000010 0.000010 0.000010 0.000010 0.000010 0.000010 0.000010 0.000010 0.000010 0.000010 0.000010 0.000010 0.000010 0.999397 0.000010 0.000010 0.000010 0.000010 0.000010 0.000010 0.000010 0.000010 0.000010 0.000010 0.000011 0.000010 0.000010 0.000010 0.000010 0.000010 0.000010 0.000010 0.000010 0.000010 0.000010 0.000010 0.000010 0.000010 0.000010 0.000010 0.000010 0.000010 0.000010 0.000010 0.000010 0.000010 0.000010 0.000010 0.000010 0.000010 0.000010 0.000011 0.000010 0.000010 0.000010 0.000010 0.000010 0.000011 0.000010 0.000010 0.000010
0.000010 0.029531 0.000010 0.000010 0.000010 0.000010 0.000010 0.014344 0.000010 0.000010 0.000010 0.000010 0.000010 0.075466 0.000010 0.000010 0.000010 0.001678 0.000010 0.000010 0.000010 0.000010 0.011185 0.000010 0.000010 0.000010 0.000010 0.000010 0.004229 0.000010 0.000010 0.032582 0.000010 0.000010 0.000010 0.000010 0.582442 0.000010 0.000010 0.000010 0.000010 0.045886 0.000010 0.000010 0.000010 0.000010 0.004306 0.000010 0.000010 0.000010 0.000010 0.000010 0.000010 0.000010 0.026699 0.000010 0.000010 0.034118 0.137054 0.000010 0.000010
0.000010 0.017552 0.000010 0.000010 0.000010 0.000010 0.000010 0.000010 0.000010 0.000010 0.000010 0.000010 0.000010 0.021490 0.000010 0.000010 0.000010 0.000010 0.000010 0.000010 0.000010 0.000010 0.000010 0.000010 0.000010 0.000010 0.000010 0.000010 0.000010 0.000010 0.000010 0.006263 0.000010 0.000010 0.000010 0.000010 0.903544 0.000010 0.000010 0.000010 0.000010 0.000010 0.000010 0.000010 0.000010 0.000010 0.000010 0.000010 0.000010 0.000010 0.000010 0.000010 0.000010 0.000010 0.000010 0.000010 0.000010 0.050590 0.000010 0.000010 0.000010
0.000010 0.000010 0.000010 0.000010 0.000010 0.000010 0.000010 0.000010 0.000010 0.000010 0.000010 0.000010 0.000010 0.013693 0.000010 0.000010 0.000010 0.000010 0.000010 0.000010 0.000010 0.000010 0.000010 0.000010 0.000010 0.000010 0.000010 0.000010 0.000010 0.000010 0.000010 0.000010 0.000010 0.000010 0.000010 0.000010 0.921872 0.000010 0.000010 0.000010 0.000010 0.013878 0.000010 0.000010 0.000010 0.000010 0.000010 0.000010 0.000010 0.000010 0.002358 0.000010 0.000010 0.000010 0.000010 0.000010 0.000010 0.020073 0.027576 0.000010 0.000010
0.000010 0.000010 0.000010 0.000010 0.000010 0.000010 0.000010 0.000010 0.000010 0.000010 0.000010 0.000010 0.000010 0.000010 0.000010 0.000010 0.000010 0.000010 0.000010 0.000010 0.008034 0.000010 0.000010 0.000010 0.000010 0.000010 0.000010 0.000010 0.000010 0.000010 0.000010 0.000010 0.000010 0.000010 0.000010 0.000010 0.973578 0.000010 0.000010 0.000010 0.000010 0.000010 0.000010 0.000010 0.000010 0.000010 0.000010 0.000010 0.000010 0.000010 0.000010 0.000010 0.000010 0.000010 0.000010 0.000010 0.000010 0.000010 0.017809 0.000010 0.000010
0.000010 0.002941 0.000010 0.000010 0.000010 0.000010 0.000010 0.010895 0.000010 0.000010 0.000010 0.000010 0.000010 0.058564 0.000010 0.000010 0.000010 0.000010 0.000010 0.000010 0.003290 0.000010 0.015613 0.000010 0.000010 0.000010 0.000010 0.000010 0.000010 0.000010 0.000010 0.056454 0.000010 0.000010 0.000010 0.000010 0.698750 0.000010 0.000010 0.000010 0.000010 0.041039 0.000010 0.000010 0.000010 0.000010 0.004508 0.000010 0.000010 0.000010 0.000010 0.000010 0.000010 0.000010 0.040082 0.000010 0.000010 0.040092 0.027282 0.000010 0.000010
0.000010 0.006812 0.000010 0.000010 0.000010 0.000010 0.000010 0.000010 0.000010 0.000010 0.000010 0.000010 0.000010 0.000010 0.000010 0.000010 0.000010 0.000010 0.000010 0.000010 0.000010 0.000010 0.000010 0.000010 0.000010 0.000010 0.000010 0.000010 0.000010 0.000010 0.000010 0.000010 0.000010 0.000010 0.000010 0.000010 0.992598 0.000010 0.000010 0.000010 0.000010 0.000010 0.000010 0.000010 0.000010 0.000010 0.000010 0.000010 0.000010 0.000010 0.000010 0.000010 0.000010 0.000010 0.000010 0.000010 0.000010 0.000010 0.000010 0.000010 0.000010
0.000010 0.000010 0.000010 0.000010 0.000010 0.000010 0.000010 0.000010 0.000010 0.000010 0.000010 0.000010 0.000010 0.000010 0.000010 0.000010 0.000010 0.000010 0.000010 0.000010 0.000010 0.000010 0.000010 0.000010 0.000010 0.000010 0.000010 0.000010 0.000010 0.000010 0.000010 0.000010 0.000010 0.000010 0.000010 0.000010 0.999400 0.000010 0.000010 0.000010 0.000010 0.000010 0.000010 0.000010 0.000010 0.000010 0.000010 0.000010 0.000010 0.000010 0.000010 0.000010 0.000010 0.000010 0.000010 0.000010 0.000010 0.000010 0.000010 0.000010 0.000010
0.000010 0.003046 0.000010 0.000010 0.000010 0.000010 0.000010 0.000010 0.000010 0.000010 0.000010 0.000010 0.000010 0.010855 0.000010 0.000010 0.000010 0.000010 0.000010 0.000010 0.000010 0.000010 0.000010 0.000010 0.000010 0.000010 0.000010 0.000010 0.000010 0.000010 0.000010 0.000010 0.000010 0.000010 0.000010 0.000010 0.985517 0.000010 0.000010 0.000010 0.000010 0.000010 0.000010 0.000010 0.000010 0.000010 0.000010 0.000010 0.000010 0.000010 0.000010 0.000010 0.000010 0.000010 0.000010 0.000010 0.000010 0.000010 0.000012 0.000010 0.000010
0.000010 0.027728 0.000010 0.000010 0.000010 0.000010 0.000010 0.028043 0.000010 0.000010 0.000010 0.000010 0.000010 0.037201 0.000010 0.000010 0.000010 0.000010 0.000010 0.000010 0.000010 0.000010 0.000010 0.000010 0.000010 0.000010 0.000010 0.000010 0.014672 0.000010 0.000010 0.086594 0.000010 0.000010 0.000010 0.000010 0.675185 0.000010 0.000010 0.000010 0.000010 0.031385 0.000010 0.000010 0.000010 0.000010 0.000010 0.000010 0.000010 0.000010 0.000010 0.000010 0.000010 0.000010 0.022813 0.000010 0.000010 0.056040 0.019829 0.000010 0.000010
0.005958 0.002279 0.000010 0.000010 0.000010 0.000010 0.000010 0.000010 0.000010 0.000010 0.000010 0.000010 0.000010 0.021477 0.000010 0.000010 0.000010 0.000010 0.000010 0.000010 0.004276 0.000010 0.014370 0.000010 0.000010 0.000010 0.000010 0.000010 0.003583 0.000010 0.000010 0.063431 0.000010 0.000010 0.000010 0.000010 0.722463 0.000010 0.000010 0.000010 0.000010 0.065147 0.003280 0.000010 0.004859 0.000010 0.000010 0.000010 0.000010 0.000010 0.000010 0.002077 0.000010 0.000010 0.032821 0.000010 0.000010 0.027067 0.026451 0.000010 0.000010
0.000010 0.010882 0.000010 0.000010 0.000010 0.003920 0.000010 0.023287 0.000010 0.000010 0.000010 0.000010 0.000010 0.029185 0.000010 0.000010 0.000010 0.000010 0.000010 0.000010 0.016607 0.000010 0.006512 0.000010 0.000010 0.000010 0.000010 0.000010 0.000010 0.000010 0.000010 0.064371 0.000010 0.000010 0.000010 0.000010 0.692211 0.000010 0.000010 0.000010 0.000010 0.030801 0.000010 0.000010 0.000010 0.000010 0.006252 0.000010 0.000010 0.000010 0.000010 0.000010 0.000010 0.000010 0.042708 0.000010 0.000010 0.032195 0.040590 0.000010 0.000010
0.000010 0.002646 0.000010 0.000010 0.000010 0.000010 0.000010 0.000010 0.000010 0.000010 0.000010 0.000010 0.000010 0.054019 0.000010 0.000010 0.000010 0.000010 0.000010 0.000010 0.000010 0.000010 0.000010 0.000010 0.000010 0.000010 0.000010 0.000010 0.000010 0.000010 0.000010 0.017059 0.000010 0.000010 0.000010 0.000010 0.857286 0.000010 0.000010 0.000010 0.000010 0.000010 0.000010 0.000010 0.000010 0.000010 0.000010 0.000010 0.000010 0.000010 0.000010 0.000010 0.000010 0.000010 0.012597 0.000010 0.000010 0.027662 0.028190 0.000010 0.000010
0.000010 0.000010 0.000010 0.000010 0.000010 0.000010 0.000010 0.000010 0.000010 0.000010 0.000010 0.000010 0.000010 0.042802 0.000010 0.000010 0.000010 0.000010 0.000010 0.000010 0.005343 0.000010 0.020934 0.000010 0.000010 0.000010 0.000010 0.000010 0.000010 0.000010 0.000010 0.000010 0.000010 0.000010 0.000010 0.000010 0.826904 0.000010 0.000010 0.000010 0.000010 0.000010 0.000010 0.000010 0.000010 0.000010 0.000010 0.000010 0.000010 0.000010 0.000010 0.000010 0.000010 0.000010 0.031826 0.000010 0.000010 0.049875 0.021775 0.000010 0.000010
0.004841 0.022943 0.000010 0.000010 0.000010 0.000010 0.000010 0.000010 0.000010 0.000010 0.000010 0.000010 0.000010 0.038605 0.000010 0.000010 0.000010 0.000010 0.000010 0.000010 0.032598 0.000010 0.020657 0.000010 0.000010 0.000010 0.000010 0.000010 0.005236 0.004628 0.000010 0.037086 0.000010 0.000010 0.000010 0.000010 0.655252 0.000010 0.000010 0.000010 0.000010 0.077872 0.000010 0.000010 0.000010 0.000010 0.000010 0.000010 0.000010 0.000010 0.000010 0.000010 0.000010 0.000010 0.000010 0.000010 0.000010 0.037132 0.062661 0.000010 0.000010
0.000010 0.000010 0.000010 0.000010 0.000010 0.000010 0.000010 0.021450 0.000010 0.000010 0.000010 0.000010 0.000010 0.019539 0.000010 0.000010 0.000010 0.000010 0.000010 0.000010 0.021019 0.000010 0.012521 0.000010 0.001601 0.000010 0.000010 0.000010 0.002658 0.000010 0.000010 0.055956 0.000010 0.000010 0.000010 0.000010 0.730210 0.000010 0.000010 0.000010 0.000010 0.051321 0.000010 0.000010 0.000010 0.000010 0.000010 0.000010 0.000010 0.000010 0.000010 0.000010 0.000010 0.000010 0.000010 0.000010 0.000010 0.027049 0.056176 0.000010 0.000010
0.001916 0.009584 0.000010 0.000010 0.000010 0.000010 0.000010 0.005823 0.000010 0.000010 0.000010 0.000010 0.000010 0.025065 0.000010 0.000010 0.000010 0.000010 0.000010 0.000010 0.016294 0.000010 0.061673 0.000010 0.000010 0.029475 0.000010 0.000010 0.000010 0.002474 0.000010 0.014875 0.000010 0.000010 0.000010 0.000010 0.688160 0.000142 0.000010 0.000010 0.000010 0.000010 0.000010 0.000010 0.000010 0.000010 0.018544 0.000010 0.000010 0.000010 0.000010 0.000010 0.000010 0.000010 0.039880 0.002820 0.000010 0.035716 0.047108 0.000010 0.000010
0.000010 0.006299 0.000010 0.000010 0.000010 0.000010 0.000010 0.000010 0.000010 0.000010 0.000010 0.000010 0.000010 0.007195 0.000010 0.000010 0.000010 0.000010 0.000010 0.000010 0.000010 0.000010 0.040334 0.000010 0.000010 0.000010 0.000010 0.000010 0.000010 0.000010 0.000010 0.000010 0.000010 0.000010 0.000010 0.000010 0.888725 0.000010 0.000010 0.000010 0.000010 0.019160 0.000010 0.000010 0.000010 0.000010 0.000010 0.000010 0.000010 0.000010 0.000010 0.000010 0.000010 0.000010 0.000010 0.000010 0.000010 0.005849 0.031898 0.000010 0.000010
0.000010 0.000010 0.000010 0.000010 0.000010 0.000010 0.000010 0.000010 0.000010 0.000010 0.000010 0.000010 0.000010 0.020461 0.000010 0.000010 0.000010 0.000010 0.000010 0.000010 0.000010 0.000010 0.038906 0.000010 0.000010 0.000010 0.000010 0.000010 0.000010 0.000010 0.000010 0.000010 0.000010 0.000010 0.000010 0.000010 0.880760 0.000010 0.000010 0.000010 0.000010 0.031774 0.000010 0.000010 0.000010 0.000010 0.000010 0.000010 0.000010 0.000010 0.000010 0.000010 0.000010 0.000010 0.000010 0.000010 0.000010 0.001206 0.026343 0.000010 0.000010
0.000010 0.007264 0.000010 0.000010 0.000010 0.000010 0.000010 0.000010 0.000010 0.000010 0.000010 0.000010 0.000010 0.011117 0.000010 0.000010 0.000010 0.000010 0.000010 0.000010 0.000010 0.000010 0.022091 0.000010 0.000010 0.000010 0.000010 0.000010 0.000010 0.000010 0.000010 0.023974 0.000010 0.000010 0.000010 0.000010 0.829757 0.000010 0.000010 0.000010 0.000010 0.000010 0.000010 0.000010 0.000010 0.000010 0.000010 0.000010 0.000010 0.000010 0.000010 0.001047 0.000010 0.000010 0.066029 0.000010 0.000010 0.019114 0.019088 0.000010 0.000010
0.000010 0.014824 0.000010 0.000010 0.000010 0.000010 0.000010 0.000010 0.000010 0.000010 0.000010 0.000010 0.000010 0.005866 0.000010 0.000010 0.000010 0.000010 0.000010 0.000010 0.000010 0.000010 0.000010 0.000010 0.000010 0.000010 0.000010 0.000010 0.000010 0.000010 0.000010 0.023483 0.000010 0.000010 0.000010 0.000010 0.885580 0.000010 0.000010 0.000010 0.000010 0.005514 0.000010 0.000010 0.000010 0.000010 0.000010 0.000010 0.000010 0.000010 0.000010 0.000010 0.000010 0.000010 0.009162 0.000010 0.000010 0.043922 0.011119 0.000010 0.000010
0.000010 0.000010 0.000010 0.000010 0.000010 0.000010 0.000010 0.043565 0.000010 0.000010 0.000010 0.000010 0.000010 0.020761 0.000010 0.000010 0.000010 0.000010 0.000010 0.000010 0.000010 0.000010 0.040434 0.000010 0.000010 0.000010 0.000010 0.000010 0.000010 0.000010 0.000010 0.028175 0.000010 0.000010 0.000010 0.000010 0.657133 0.000010 0.000010 0.000010 0.000010 0.080819 0.000010 0.000010 0.000010 0.000010 0.000010 0.000010 0.000010 0.000010 0.000010 0.000010 0.000010 0.000010 0.020854 0.000010 0.000010 0.055559 0.052179 0.000010 0.000010
0.000010 0.017909 0.000010 0.000010 0.000010 0.000010 0.000010 0.000010 0.000010 0.000010 0.000010 0.000010 0.000010 0.038873 0.000010 0.000010 0.000010 0.000010 0.000010 0.000010 0.004996 0.000010 0.013160 0.000010 0.000010 0.000073 0.000010 0.000010 0.001495 0.000010 0.000010 0.046646 0.000010 0.000010 0.000010 0.000010 0.675705 0.000010 0.000010 0.000010 0.000010 0.081101 0.000010 0.000010 0.015990 0.000010 0.000010 0.000010 0.000010 0.000010 0.000010 0.000010 0.000010 0.000010 0.031751 0.000010 0.000010 0.036186 0.035635 0.000010 0.000010
0.000010 0.018983 0.000010 0.000010 0.000010 0.000010 0.000010 0.038114 0.000010 0.000010 0.000010 0.000010 0.000010 0.047723 0.000010 0.000010 0.000010 0.000010 0.000010 0.000010 0.000010 0.000010 0.004957 0.000010 0.000010 0.000010 0.000010 0.000010 0.000010 0.000010 0.000010 0.051657 0.000010 0.000010 0.000010 0.000010 0.678057 0.000010 0.000010 0.000010 0.000010 0.047193 0.000010 0.000010 0.001655 0.000010 0.007483 0.000010 0.000010 0.000010 0.000010 0.002377 0.000010 0.000010 0.025744 0.000010 0.000010 0.004833 0.070744 0.000010 0.000010
0.000010 0.000010 0.000010 0.000010 0.000010 0.000010 0.000010 0.000010 0.000010 0.000010 0.000010 0.000010 0.000010 0.000010 0.000010 0.000010 0.000010 0.000010 0.000010 0.000010 0.000010 0.000010 0.000010 0.000010 0.000010 0.000010 0.000010 0.000010 0.000010 0.000010 0.000010 0.000010 0.000010 0.000010 0.000010 0.000010 0.911232 0.000010 0.000010 0.000010 0.000010 0.050577 0.000010 0.000010 0.000010 0.000010 0.000010 0.000010 0.000010 0.000010 0.000010 0.000010 0.000010 0.000010 0.000010 0.000010 0.000010 0.037612 0.000010 0.000010 0.000010
0.000010 0.000010 0.000010 0.000010 0.000010 0.000010 0.000010 0.000010 0.000010 0.000010 0.000010 0.000010 0.000010 0.000010 0.000010 0.000010 0.000010 0.000010 0.000010 0.000010 0.000010 0.000010 0.000010 0.000010 0.000010 0.000010 0.000010 0.000010 0.000010 0.000010 0.000010 0.000010 0.000010 0.000010 0.000010 0.000010 0.862435 0.000010 0.000010 0.000010 0.000010 0.090342 0.000010 0.000010 0.000010 0.000010 0.000010 0.000010 0.000010 0.000010 0.000010 0.000010 0.000010 0.000010 0.000010 0.000010 0.000010 0.046643 0.000010 0.000010 0.000010
0.000010 0.008212 0.000010 0.000010 0.000010 0.000010 0.000010 0.000010 0.000010 0.000010 0.000010 0.000010 0.000010 0.000010 0.000010 0.000010 0.000010 0.000010 0.000010 0.000010 0.000010 0.000010 0.000010 0.000010 0.000010 0.000010 0.000010 0.000010 0.000010 0.000010 0.000010 0.000276 0.000010 0.000010 0.000010 0.000010 0.810146 0.000010 0.000010 0.000010 0.000010 0.116588 0.000010 0.000010 0.000010 0.000010 0.000010 0.000010 0.000010 0.000010 0.000010 0.000010 0.000010 0.000010 0.000010 0.000010 0.000010 0.064219 0.000010 0.000010 0.000010
0.000010 0.004227 0.000010 0.000010 0.000010 0.000010 0.000010 0.000010 0.000010 0.000010 0.000010 0.000010 0.000010 0.000010 0.000010 0.000010 0.000010 0.000010 0.000010 0.000010 0.000010 0.000010 0.000010 0.000010 0.000010 0.000010 0.000010 0.000010 0.000010 0.000010 0.000010 0.000010 0.000010 0.000010 0.000010 0.000010 0.831322 0.000010 0.000010 0.000010 0.000010 0.128736 0.000010 0.000010 0.000010 0.000010 0.000010 0.000010 0.000010 0.000010 0.000010 0.000010 0.000010 0.000010 0.000010 0.000010 0.000010 0.035145 0.000010 0.000010 0.000010
0.000010 0.009240 0.000010 0.000010 0.000010 0.000010 0.000010 0.000010 0.000010 0.000010 0.000010 0.000010 0.007914 0.000010 0.000010 0.000010 0.000010 0.000010 0.000010 0.000010 0.000010 0.000010 0.000010 0.081909 0.000010 0.000010 0.000010 0.000010 0.000010 0.000010 0.000010 0.007242 0.000010 0.000010 0.000010 0.000010 0.739781 0.002426 0.000010 0.000010 0.000010 0.079491 0.005052 0.000010 0.000010 0.000010 0.000010 0.000010 0.000010 0.000010 0.000010 0.000010 0.000010 0.000010 0.000013 0.000010 0.000010 0.066421 0.000010 0.000010 0.000010
0.000010 0.008650 0.000010 0.000010 0.000010 0.000010 0.000010 0.000010 0.000010 0.000010 0.000010 0.000010 0.000010 0.012396 0.000010 0.000010 0.000010 0.000010 0.000010 0.000010 0.000010 0.000010 0.000010 0.000010 0.000010 0.000010 0.000010 0.000010 0.000010 0.000010 0.000010 0.000010 0.000010 0.000010 0.000010 0.000010 0.876904 0.000010 0.000010 0.000010 0.000010 0.064588 0.000010 0.000010 0.000010 0.000010 0.000010 0.000010 0.000010 0.000010 0.000010 0.000010 0.000010 0.000010 0.000010 0.000010 0.000010 0.036901 0.000010 0.000010 0.000010
0.000010 0.025066 0.000010 0.000010 0.001313 0.000592 0.000010 0.000010 0.000010 0.000010 0.000010 0.007289 0.000010 0.054831 0.000010 0.000010 0.000010 0.025028 0.000010 0.000010 0.000010 0.000010 0.002891 0.048415 0.000010 0.000010 0.000010 0.001115 0.000010 0.002786 0.000010 0.021035 0.000010 0.000010 0.000010 0.000010 0.604128 0.000010 0.000010 0.000010 0.000010 0.095136 0.000010 0.003497 0.000010 0.000010 0.001441 0.000010 0.000010 0.003009 0.000010 0.003887 0.000010 0.005785 0.000010 0.000010 0.000010 0.042790 0.049555 0.000010 0.000010
0.000010 0.016274 0.000010 0.000010 0.000010 0.000010 0.000010 0.005930 0.000010 0.000010 0.000010 0.000010 0.000010 0.060827 0.000010 0.000010 0.000010 0.000010 0.000010 0.000010 0.018190 0.000010 0.000210 0.000010 0.000010 0.000010 0.000010 0.000010 0.000010 0.000010 0.000010 0.021470 0.000010 0.000010 0.000010 0.000010 0.559389 0.000010 0.000010 0.000010 0.000010 0.135221 0.000010 0.000010 0.000524 0.000010 0.000010 0.000010 0.000010 0.000010 0.000010 0.000010 0.000010 0.000010 0.030638 0.000010 0.000010 0.108326 0.042512 0.000010 0.000010
0.000010 0.022601 0.000010 0.000010 0.000010 0.000010 0.000010 0.000016 0.000010 0.000010 0.000010 0.000010 0.000010 0.011856 0.000010 0.000010 0.000010 0.000010 0.000010 0.000010 0.000010 0.000010 0.000010 0.000010 0.000010 0.000010 0.000010 0.000010 0.000010 0.000010 0.000010 0.000010 0.000010 0.000010 0.000010 0.000010 0.766449 0.000010 0.000010 0.000010 0.000010 0.133307 0.000010 0.000010 0.000010 0.000010 0.000010 0.000010 0.000010 0.000010 0.000010 0.000010 0.000010 0.000010 0.000010 0.000010 0.000010 0.044614 0.020618 0.000010 0.000010
0.000010 0.017718 0.000010 0.000010 0.000010 0.000010 0.000010 0.000010 0.000010 0.000010 0.000010 0.000010 0.000010 0.032105 0.000010 0.000010 0.000010 0.000010 0.000010 0.000010 0.002035 0.000010 0.011433 0.000010 0.000010 0.000010 0.000010 0.000010 0.019676 0.000010 0.000010 0.066010 0.000010 0.000010 0.000010 0.000010 0.518738 0.000010 0.000010 0.000010 0.000010 0.160756 0.000010 0.000010 0.015433 0.000010 0.003252 0.000010 0.000010 0.000010 0.000010 0.000010 0.000010 0.000010 0.018856 0.000010 0.000010 0.122187 0.011321 0.000010 0.000010
0.000010 0.019093 0.000010 0.000010 0.000010 0.000010 0.000010 0.000010 0.000010 0.000010 0.000010 0.000010 0.000010 0.022928 0.000010 0.000010 0.000010 0.000010 0.000010 0.000010 0.000010 0.000010 0.003777 0.000010 0.000010 0.000010 0.000010 0.000010 0.000010 0.000010 0.000010 0.000010 0.000010 0.000010 0.000010 0.000010 0.767130 0.000010 0.000010 0.000010 0.000010 0.108632 0.000010 0.000010 0.000010 0.000010 0.000010 0.000010 0.000010 0.000010 0.000010 0.000010 0.000010 0.000010 0.000010 0.000010 0.000010 0.070755 0.007145 0.000010 0.000010
0.000010 0.019423 0.000010 0.000010 0.000010 0.000010 0.000010 0.000010 0.000010 0.000010 0.000010 0.000010 0.000010 0.060802 0.000010 0.000010 0.000010 0.000010 0.000010 0.000010 0.000010 0.000010 0.000010 0.000010 0.000010 0.000010 0.000010 0.000010 0.000010 0.000010 0.000010 0.000010 0.000010 0.000010 0.000010 0.000010 0.728200 0.000010 0.000010 0.000010 0.000010 0.115686 0.000010 0.000010 0.000010 0.000010 0.000010 0.000010 0.000010 0.000010 0.000010 0.000010 0.000010 0.000010 0.000010 0.000010 0.000010 0.075330 0.000010 0.000010 0.000010
0.000010 0.000010 0.000010 0.000010 0.000010 0.000010 0.000010 0.003176 0.000010 0.000010 0.000010 0.000010 0.000010 0.005611 0.000010 0.000010 0.000010 0.000010 0.000010 0.000010 0.003021 0.000010 0.000010 0.000010 0.000010 0.000010 0.000010 0.000010 0.010279 0.000010 0.000010 0.019452 0.000010 0.000010 0.000010 0.000010 0.759142 0.000010 0.000010 0.000010 0.000010 0.120085 0.000010 0.000010 0.000010 0.000010 0.000010 0.000010 0.000010 0.000010 0.000011 0.000010 0.000010 0.000010 0.000010 0.000010 0.000010 0.026289 0.052424 0.000010 0.000010
[truncated: 367,282 more chars]
