# Supplementary material for: Genetic analysis of Thai cattle reveals a Southeast Asian indicine ancestry
Source: PeerJ. 2015 Oct 27;3:e1318. doi: 10.7717/peerj.1318 (PMC4627918; doi:10.7717/peerj.1318)
Supplement: Dataset S2 — The Q values inferred by ADMIXTURE for each modeled K are shown for each individual, which are labeled according to breed information. The data are organized into three folders, each of which represents the ADMIXTURE experiments described in Fig. S5. [file peerj-03-1318-s007.zip › SupplementDataS7/1397breeds/62.Q]

0.000010 0.000010 0.000010 0.003582 0.000010 0.000010 0.000010 0.000010 0.000010 0.007476 0.000010 0.000010 0.000010 0.000010 0.000010 0.000010 0.000010 0.000010 0.000010 0.968694 0.000010 0.000010 0.000010 0.000010 0.000010 0.000010 0.000010 0.000010 0.000010 0.000010 0.000010 0.000010 0.000010 0.000010 0.000010 0.000010 0.000010 0.000010 0.000010 0.000010 0.000010 0.000010 0.000010 0.000010 0.000010 0.000010 0.000010 0.000010 0.019668 0.000010 0.000010 0.000010 0.000010 0.000010 0.000010 0.000010 0.000010 0.000010 0.000010 0.000010 0.000010 0.000010
0.000010 0.000010 0.003167 0.000010 0.000790 0.000010 0.000010 0.000010 0.000010 0.000010 0.000010 0.000010 0.000010 0.000010 0.000010 0.000010 0.000010 0.000010 0.000010 0.909972 0.003281 0.000010 0.000010 0.000010 0.000010 0.000010 0.000010 0.000010 0.000010 0.000010 0.000010 0.009126 0.000010 0.000010 0.000010 0.000010 0.000010 0.000010 0.000010 0.000010 0.038183 0.000010 0.000010 0.000010 0.000010 0.000010 0.000010 0.000010 0.019192 0.000010 0.000010 0.000010 0.000010 0.000010 0.000010 0.000010 0.000010 0.000010 0.000010 0.000010 0.000010 0.015747
0.000010 0.000010 0.000010 0.000010 0.000010 0.000010 0.000010 0.000010 0.000010 0.000010 0.000010 0.000010 0.000010 0.000010 0.000010 0.000010 0.000010 0.000010 0.000010 0.988384 0.000010 0.000010 0.000010 0.000010 0.000010 0.000010 0.000010 0.000010 0.000010 0.000010 0.000010 0.011016 0.000010 0.000010 0.000010 0.000010 0.000010 0.000010 0.000010 0.000010 0.000010 0.000010 0.000010 0.000010 0.000010 0.000010 0.000010 0.000010 0.000010 0.000010 0.000010 0.000010 0.000010 0.000010 0.000010 0.000010 0.000010 0.000010 0.000010 0.000010 0.000010 0.000010
0.000010 0.000010 0.000010 0.000010 0.000010 0.000010 0.000010 0.000010 0.000010 0.000010 0.000010 0.000010 0.000010 0.000010 0.000010 0.000010 0.000010 0.000010 0.000010 0.999390 0.000010 0.000010 0.000010 0.000010 0.000010 0.000010 0.000010 0.000010 0.000010 0.000010 0.000010 0.000010 0.000010 0.000010 0.000010 0.000010 0.000010 0.000010 0.000010 0.000010 0.000010 0.000010 0.000010 0.000010 0.000010 0.000010 0.000010 0.000010 0.000010 0.000010 0.000010 0.000010 0.000010 0.000010 0.000010 0.000010 0.000010 0.000010 0.000010 0.000010 0.000010 0.000010
0.000010 0.000010 0.000010 0.000010 0.000010 0.000010 0.000010 0.000010 0.000010 0.011924 0.000010 0.000010 0.000010 0.000010 0.000010 0.000010 0.000010 0.000010 0.000010 0.958272 0.000010 0.000010 0.000010 0.000010 0.000010 0.000010 0.000010 0.000010 0.000010 0.000010 0.000010 0.000010 0.000010 0.000010 0.000010 0.017746 0.000010 0.000010 0.000010 0.000010 0.001637 0.000010 0.000010 0.000012 0.000010 0.000010 0.000010 0.000010 0.000010 0.000010 0.000010 0.002803 0.000010 0.007055 0.000010 0.000010 0.000010 0.000010 0.000010 0.000010 0.000010 0.000010
0.000010 0.000010 0.000010 0.000010 0.000010 0.000010 0.000010 0.000010 0.000010 0.000010 0.000010 0.000010 0.000010 0.000010 0.000010 0.000010 0.000010 0.000010 0.000010 0.999390 0.000010 0.000010 0.000010 0.000010 0.000010 0.000010 0.000010 0.000010 0.000010 0.000010 0.000010 0.000010 0.000010 0.000010 0.000010 0.000010 0.000010 0.000010 0.000010 0.000010 0.000010 0.000010 0.000010 0.000010 0.000010 0.000010 0.000010 0.000010 0.000010 0.000010 0.000010 0.000010 0.000010 0.000010 0.000010 0.000010 0.000010 0.000010 0.000010 0.000010 0.000010 0.000010
0.000010 0.000010 0.000010 0.000010 0.000010 0.000010 0.000010 0.000010 0.000010 0.000010 0.000010 0.000010 0.000010 0.000010 0.000010 0.000010 0.000010 0.000010 0.000010 0.999390 0.000010 0.000010 0.000010 0.000010 0.000010 0.000010 0.000010 0.000010 0.000010 0.000010 0.000010 0.000010 0.000010 0.000010 0.000010 0.000010 0.000010 0.000010 0.000010 0.000010 0.000010 0.000010 0.000010 0.000010 0.000010 0.000010 0.000010 0.000010 0.000010 0.000010 0.000010 0.000010 0.000010 0.000010 0.000010 0.000010 0.000010 0.000010 0.000010 0.000010 0.000010 0.000010
0.000010 0.000010 0.000010 0.000010 0.000010 0.000010 0.000010 0.000010 0.000010 0.000010 0.000010 0.000010 0.000010 0.000010 0.000010 0.000010 0.000010 0.000010 0.000010 0.998680 0.000010 0.000010 0.000010 0.000010 0.000010 0.000010 0.000010 0.000010 0.000010 0.000010 0.000010 0.000010 0.000010 0.000010 0.000010 0.000010 0.000010 0.000010 0.000010 0.000010 0.000720 0.000010 0.000010 0.000010 0.000010 0.000010 0.000010 0.000010 0.000010 0.000010 0.000010 0.000010 0.000010 0.000010 0.000010 0.000010 0.000010 0.000010 0.000010 0.000010 0.000010 0.000010
0.000010 0.000010 0.000010 0.000010 0.000010 0.000010 0.000010 0.000010 0.000010 0.000010 0.000010 0.000010 0.000010 0.000010 0.000010 0.000010 0.000010 0.000010 0.000010 0.779572 0.000010 0.000010 0.001009 0.000010 0.000010 0.000010 0.000010 0.000010 0.000010 0.000010 0.000010 0.002834 0.000010 0.000010 0.000010 0.000010 0.000010 0.000010 0.000010 0.000010 0.158364 0.000010 0.000010 0.000010 0.000010 0.000010 0.000010 0.000010 0.038997 0.000010 0.010641 0.004530 0.000010 0.000010 0.000467 0.003055 0.000010 0.000010 0.000010 0.000010 0.000010 0.000010
0.000010 0.000010 0.000010 0.000010 0.000010 0.000010 0.000010 0.000010 0.000010 0.000010 0.000010 0.000010 0.000010 0.000010 0.000010 0.000010 0.000010 0.000010 0.000010 0.896064 0.000010 0.000010 0.000010 0.000010 0.000010 0.000010 0.000010 0.000010 0.000010 0.000010 0.000010 0.000010 0.000010 0.000010 0.000010 0.000010 0.000010 0.000010 0.000010 0.000010 0.083395 0.000010 0.000010 0.000010 0.000010 0.000010 0.000010 0.000010 0.000010 0.000010 0.000010 0.000010 0.000010 0.019952 0.000010 0.000010 0.000010 0.000010 0.000010 0.000010 0.000010 0.000010
0.000010 0.000010 0.000010 0.001138 0.000010 0.000010 0.000010 0.000010 0.000010 0.000010 0.000010 0.000010 0.003939 0.000010 0.000010 0.000010 0.000010 0.000010 0.000010 0.886774 0.000010 0.000010 0.000010 0.000010 0.000010 0.000010 0.000010 0.000010 0.000010 0.000010 0.000010 0.019986 0.000010 0.000010 0.000010 0.007559 0.009822 0.000010 0.000010 0.000010 0.063277 0.000010 0.000010 0.000010 0.000010 0.000010 0.000010 0.000010 0.000010 0.000010 0.000010 0.000010 0.000010 0.002950 0.000010 0.000010 0.000010 0.000010 0.000010 0.000010 0.000010 0.004025
0.000010 0.000010 0.000010 0.000010 0.000010 0.000010 0.000010 0.000010 0.000010 0.000010 0.000010 0.000010 0.000010 0.000010 0.000010 0.000010 0.000010 0.000010 0.000010 0.999390 0.000010 0.000010 0.000010 0.000010 0.000010 0.000010 0.000010 0.000010 0.000010 0.000010 0.000010 0.000010 0.000010 0.000010 0.000010 0.000010 0.000010 0.000010 0.000010 0.000010 0.000010 0.000010 0.000010 0.000010 0.000010 0.000010 0.000010 0.000010 0.000010 0.000010 0.000010 0.000010 0.000010 0.000010 0.000010 0.000010 0.000010 0.000010 0.000010 0.000010 0.000010 0.000010
0.000010 0.000010 0.000010 0.000010 0.000010 0.000010 0.000010 0.000010 0.000010 0.000010 0.000010 0.000010 0.000010 0.000010 0.000823 0.000010 0.000010 0.000010 0.000010 0.998570 0.000010 0.000010 0.000010 0.000010 0.000010 0.000010 0.000010 0.000010 0.000010 0.000010 0.000010 0.000017 0.000010 0.000010 0.000010 0.000010 0.000010 0.000010 0.000010 0.000010 0.000010 0.000010 0.000010 0.000010 0.000010 0.000010 0.000010 0.000010 0.000010 0.000010 0.000010 0.000010 0.000010 0.000010 0.000010 0.000010 0.000010 0.000010 0.000010 0.000010 0.000010 0.000010
0.000010 0.000010 0.000010 0.007563 0.000010 0.000010 0.000010 0.000010 0.000010 0.000010 0.000010 0.000010 0.000010 0.000010 0.000010 0.000010 0.000010 0.000010 0.000010 0.915049 0.000531 0.000010 0.000010 0.000010 0.000010 0.000010 0.000010 0.000010 0.000010 0.000010 0.000010 0.000010 0.000010 0.000010 0.000010 0.000010 0.000010 0.000010 0.000010 0.000010 0.037068 0.000010 0.000010 0.000010 0.000010 0.000010 0.000010 0.000010 0.029828 0.000010 0.000010 0.000010 0.000010 0.000010 0.000010 0.000010 0.000010 0.000010 0.000010 0.000010 0.000010 0.009400
0.000010 0.000010 0.000010 0.000010 0.000010 0.000010 0.000010 0.000010 0.000010 0.000010 0.000010 0.000010 0.033607 0.000010 0.000010 0.000010 0.000010 0.000010 0.000010 0.935821 0.005830 0.000010 0.000010 0.000010 0.000010 0.000010 0.000010 0.000010 0.000010 0.000010 0.000010 0.000010 0.000010 0.000010 0.000010 0.000010 0.000010 0.000010 0.000010 0.000010 0.000010 0.000010 0.000010 0.000010 0.000010 0.000010 0.000010 0.000010 0.000010 0.000010 0.000010 0.000010 0.000010 0.000010 0.007526 0.000010 0.000010 0.000010 0.000010 0.000010 0.000010 0.016647
0.000010 0.000010 0.000010 0.000010 0.000010 0.000010 0.000010 0.000010 0.000010 0.000010 0.000010 0.000010 0.000010 0.000010 0.000010 0.000010 0.000010 0.000010 0.000010 0.999390 0.000010 0.000010 0.000010 0.000010 0.000010 0.000010 0.000010 0.000010 0.000010 0.000010 0.000010 0.000010 0.000010 0.000010 0.000010 0.000010 0.000010 0.000010 0.000010 0.000010 0.000010 0.000010 0.000010 0.000010 0.000010 0.000010 0.000010 0.000010 0.000010 0.000010 0.000010 0.000010 0.000010 0.000010 0.000010 0.000010 0.000010 0.000010 0.000010 0.000010 0.000010 0.000010
0.000010 0.000010 0.000010 0.000010 0.000010 0.000010 0.000010 0.000010 0.000010 0.000010 0.000010 0.000010 0.000010 0.000010 0.000010 0.000010 0.000010 0.000010 0.000010 0.999390 0.000010 0.000010 0.000010 0.000010 0.000010 0.000010 0.000010 0.000010 0.000010 0.000010 0.000010 0.000010 0.000010 0.000010 0.000010 0.000010 0.000010 0.000010 0.000010 0.000010 0.000010 0.000010 0.000010 0.000010 0.000010 0.000010 0.000010 0.000010 0.000010 0.000010 0.000010 0.000010 0.000010 0.000010 0.000010 0.000010 0.000010 0.000010 0.000010 0.000010 0.000010 0.000010
0.000010 0.000010 0.000010 0.000010 0.000010 0.000010 0.000010 0.000010 0.000010 0.000010 0.000010 0.000010 0.000010 0.000010 0.000010 0.000010 0.000010 0.000010 0.000010 0.930544 0.000010 0.000010 0.000010 0.000010 0.000010 0.000010 0.000010 0.000010 0.000010 0.000010 0.000010 0.022017 0.000010 0.000010 0.000010 0.000010 0.000010 0.000010 0.000010 0.000010 0.046849 0.000010 0.000010 0.000010 0.000010 0.000010 0.000010 0.000010 0.000010 0.000010 0.000010 0.000010 0.000010 0.000010 0.000010 0.000010 0.000010 0.000010 0.000010 0.000010 0.000010 0.000010
0.000010 0.000010 0.000010 0.000010 0.000010 0.000010 0.000010 0.000010 0.000010 0.000010 0.000010 0.000010 0.000010 0.000010 0.000010 0.000010 0.000010 0.000010 0.000010 0.964009 0.000010 0.000010 0.000010 0.000010 0.000010 0.000010 0.000010 0.000010 0.000010 0.000010 0.000010 0.000010 0.000010 0.000010 0.000010 0.000010 0.000010 0.000010 0.000010 0.000010 0.000010 0.000010 0.000010 0.000020 0.000010 0.000010 0.000010 0.000010 0.035381 0.000010 0.000010 0.000010 0.000010 0.000010 0.000010 0.000010 0.000010 0.000010 0.000010 0.000010 0.000010 0.000010
0.000010 0.000010 0.000010 0.000010 0.000010 0.000010 0.000010 0.000010 0.000010 0.000010 0.000010 0.000010 0.000010 0.000010 0.000010 0.000010 0.000010 0.000010 0.000010 0.999390 0.000010 0.000010 0.000010 0.000010 0.000010 0.000010 0.000010 0.000010 0.000010 0.000010 0.000010 0.000010 0.000010 0.000010 0.000010 0.000010 0.000010 0.000010 0.000010 0.000010 0.000010 0.000010 0.000010 0.000010 0.000010 0.000010 0.000010 0.000010 0.000010 0.000010 0.000010 0.000010 0.000010 0.000010 0.000010 0.000010 0.000010 0.000010 0.000010 0.000010 0.000010 0.000010
0.000010 0.000010 0.000010 0.000010 0.000010 0.000010 0.000010 0.000010 0.000010 0.000010 0.000010 0.000010 0.000010 0.000010 0.000010 0.000010 0.000010 0.000010 0.000010 0.000010 0.000010 0.999390 0.000010 0.000010 0.000010 0.000010 0.000010 0.000010 0.000010 0.000010 0.000010 0.000010 0.000010 0.000010 0.000010 0.000010 0.000010 0.000010 0.000010 0.000010 0.000010 0.000010 0.000010 0.000010 0.000010 0.000010 0.000010 0.000010 0.000010 0.000010 0.000010 0.000010 0.000010 0.000010 0.000010 0.000010 0.000010 0.000010 0.000010 0.000010 0.000010 0.000010
0.000010 0.000010 0.000010 0.000010 0.000010 0.000010 0.000010 0.000010 0.000010 0.000010 0.000010 0.000010 0.000010 0.000010 0.000010 0.000010 0.000010 0.000010 0.000010 0.000010 0.000010 0.919640 0.013671 0.000010 0.000010 0.000010 0.000010 0.000010 0.000010 0.000010 0.000010 0.020296 0.000010 0.000010 0.000010 0.000010 0.000010 0.000010 0.000010 0.000010 0.000010 0.000010 0.000010 0.000010 0.000010 0.000010 0.000010 0.000010 0.034269 0.000010 0.000010 0.000010 0.000010 0.011554 0.000010 0.000010 0.000010 0.000010 0.000010 0.000010 0.000010 0.000010
0.000010 0.000010 0.000010 0.000010 0.000010 0.000010 0.000010 0.000010 0.000010 0.000010 0.000010 0.000010 0.000010 0.000010 0.000010 0.000010 0.000010 0.000010 0.000010 0.000010 0.000010 0.998539 0.000010 0.000010 0.000010 0.000010 0.000010 0.000010 0.000010 0.000010 0.000010 0.000010 0.000010 0.000010 0.000010 0.000010 0.000010 0.000010 0.000010 0.000010 0.000861 0.000010 0.000010 0.000010 0.000010 0.000010 0.000010 0.000010 0.000010 0.000010 0.000010 0.000010 0.000010 0.000010 0.000010 0.000010 0.000010 0.000010 0.000010 0.000010 0.000010 0.000010
0.000010 0.000010 0.000010 0.000010 0.000010 0.000010 0.000010 0.000010 0.000010 0.000010 0.000010 0.000010 0.000010 0.000010 0.000010 0.000010 0.000010 0.007111 0.000010 0.000010 0.000010 0.968087 0.000010 0.000010 0.000010 0.000010 0.000010 0.000010 0.000010 0.000010 0.000010 0.000010 0.000010 0.000010 0.000010 0.000010 0.000010 0.000010 0.000010 0.000010 0.024212 0.000010 0.000010 0.000010 0.000010 0.000010 0.000010 0.000010 0.000010 0.000010 0.000010 0.000010 0.000010 0.000010 0.000010 0.000010 0.000010 0.000010 0.000010 0.000010 0.000010 0.000010
0.000010 0.000010 0.000010 0.000010 0.000010 0.000010 0.000010 0.000010 0.000010 0.000010 0.000010 0.000010 0.000010 0.000010 0.000010 0.000010 0.000010 0.000010 0.000010 0.000010 0.000010 0.989150 0.000010 0.000010 0.000010 0.000010 0.000010 0.000010 0.000010 0.000010 0.000010 0.000010 0.000010 0.000010 0.000010 0.000010 0.000010 0.000010 0.000010 0.000010 0.000010 0.000010 0.000010 0.000010 0.000010 0.000010 0.000010 0.000010 0.010244 0.000010 0.000010 0.000010 0.000010 0.000016 0.000010 0.000010 0.000010 0.000010 0.000010 0.000010 0.000010 0.000010
0.012732 0.000010 0.000010 0.000010 0.000010 0.000010 0.000010 0.000010 0.000010 0.000010 0.000010 0.000010 0.000010 0.000010 0.000010 0.000010 0.000010 0.000010 0.000010 0.000010 0.000010 0.974597 0.000010 0.000010 0.000010 0.000010 0.000010 0.000010 0.000010 0.000010 0.000010 0.008522 0.000010 0.000010 0.000010 0.000010 0.000010 0.000010 0.000010 0.000010 0.000010 0.000010 0.000010 0.000010 0.000010 0.000010 0.000010 0.000010 0.000010 0.000010 0.000010 0.000010 0.000010 0.000010 0.000010 0.000010 0.000010 0.000010 0.000010 0.000010 0.000010 0.003569
0.000010 0.000010 0.000010 0.000010 0.000010 0.000010 0.000010 0.000010 0.000010 0.000010 0.000010 0.000010 0.000010 0.000010 0.000010 0.000010 0.000010 0.000010 0.000010 0.000010 0.000010 0.999390 0.000010 0.000010 0.000010 0.000010 0.000010 0.000010 0.000010 0.000010 0.000010 0.000010 0.000010 0.000010 0.000010 0.000010 0.000010 0.000010 0.000010 0.000010 0.000010 0.000010 0.000010 0.000010 0.000010 0.000010 0.000010 0.000010 0.000010 0.000010 0.000010 0.000010 0.000010 0.000010 0.000010 0.000010 0.000010 0.000010 0.000010 0.000010 0.000010 0.000010
0.000010 0.000010 0.000010 0.000010 0.000010 0.000010 0.000010 0.000010 0.000010 0.000010 0.000010 0.000010 0.000010 0.000010 0.000010 0.000010 0.000010 0.000010 0.000010 0.000010 0.000010 0.996712 0.000010 0.000010 0.000010 0.000010 0.000010 0.000010 0.000010 0.000010 0.000010 0.000010 0.000010 0.000010 0.000010 0.000010 0.002688 0.000010 0.000010 0.000010 0.000010 0.000010 0.000010 0.000010 0.000010 0.000010 0.000010 0.000010 0.000010 0.000010 0.000010 0.000010 0.000010 0.000010 0.000010 0.000010 0.000010 0.000010 0.000010 0.000010 0.000010 0.000010
0.000010 0.000010 0.000010 0.000010 0.000010 0.000010 0.000010 0.000010 0.000010 0.000010 0.000010 0.000010 0.000010 0.000010 0.000010 0.000010 0.000010 0.000010 0.000010 0.000010 0.000010 0.999390 0.000010 0.000010 0.000010 0.000010 0.000010 0.000010 0.000010 0.000010 0.000010 0.000010 0.000010 0.000010 0.000010 0.000010 0.000010 0.000010 0.000010 0.000010 0.000010 0.000010 0.000010 0.000010 0.000010 0.000010 0.000010 0.000010 0.000010 0.000010 0.000010 0.000010 0.000010 0.000010 0.000010 0.000010 0.000010 0.000010 0.000010 0.000010 0.000010 0.000010
0.000010 0.000010 0.000010 0.000010 0.000010 0.000010 0.000010 0.000010 0.000010 0.000010 0.000010 0.000010 0.000010 0.000010 0.000010 0.000010 0.000010 0.000010 0.000010 0.000010 0.000010 0.999390 0.000010 0.000010 0.000010 0.000010 0.000010 0.000010 0.000010 0.000010 0.000010 0.000010 0.000010 0.000010 0.000010 0.000010 0.000010 0.000010 0.000010 0.000010 0.000010 0.000010 0.000010 0.000010 0.000010 0.000010 0.000010 0.000010 0.000010 0.000010 0.000010 0.000010 0.000010 0.000010 0.000010 0.000010 0.000010 0.000010 0.000010 0.000010 0.000010 0.000010
0.006385 0.000010 0.000010 0.000010 0.000010 0.000010 0.000010 0.000010 0.000010 0.000010 0.000010 0.000010 0.000010 0.000010 0.000010 0.000010 0.000010 0.000010 0.000010 0.000010 0.000010 0.970143 0.000010 0.000010 0.000010 0.000010 0.000010 0.000010 0.000010 0.000010 0.000010 0.000010 0.000010 0.000010 0.000010 0.002442 0.000010 0.000010 0.000010 0.000010 0.000010 0.000010 0.000010 0.000010 0.000010 0.000010 0.000010 0.000010 0.002681 0.000010 0.003874 0.000010 0.000010 0.000010 0.000010 0.000010 0.000010 0.003143 0.000010 0.000010 0.000010 0.010781
0.000010 0.013416 0.097230 0.000010 0.000010 0.000010 0.000010 0.000010 0.000010 0.000010 0.000010 0.000010 0.000010 0.000010 0.000010 0.000010 0.000010 0.000010 0.000010 0.000010 0.000010 0.831446 0.000010 0.000010 0.000010 0.000010 0.000010 0.000010 0.012516 0.000010 0.000010 0.006364 0.000010 0.000010 0.000010 0.003965 0.000812 0.000010 0.000010 0.000010 0.000010 0.000010 0.000010 0.001941 0.000010 0.000010 0.000010 0.000010 0.027491 0.004299 0.000010 0.000010 0.000010 0.000010 0.000010 0.000010 0.000010 0.000010 0.000010 0.000010 0.000010 0.000010
0.000010 0.005633 0.000010 0.000870 0.000010 0.000176 0.000010 0.000010 0.003546 0.003874 0.000010 0.000010 0.000011 0.000010 0.000010 0.000010 0.000010 0.000010 0.000010 0.000010 0.003042 0.882423 0.000010 0.032655 0.000010 0.000010 0.000010 0.000010 0.015448 0.000010 0.000010 0.000010 0.000010 0.000010 0.000010 0.000010 0.000010 0.000010 0.000010 0.000010 0.007872 0.000010 0.000010 0.017494 0.008340 0.000010 0.000010 0.000010 0.005987 0.000010 0.000010 0.002449 0.000010 0.000010 0.000010 0.009720 0.000010 0.000010 0.000010 0.000010 0.000010 0.000010
0.000010 0.005359 0.000010 0.000010 0.000010 0.002173 0.000010 0.000010 0.000010 0.017097 0.000010 0.000010 0.011604 0.000010 0.000010 0.000010 0.000010 0.000010 0.000010 0.000010 0.000010 0.897258 0.000010 0.002296 0.000010 0.000010 0.000010 0.000010 0.000010 0.000010 0.000010 0.005728 0.000010 0.000010 0.000010 0.000010 0.000010 0.000010 0.000010 0.000010 0.000010 0.008437 0.000010 0.000010 0.000010 0.000010 0.000010 0.000010 0.037039 0.000010 0.000010 0.000010 0.000010 0.000010 0.000010 0.001963 0.000010 0.000010 0.000010 0.000010 0.000010 0.010537
0.000010 0.000010 0.000010 0.000010 0.000010 0.000010 0.000010 0.000010 0.000010 0.000010 0.000010 0.000010 0.000010 0.000010 0.000010 0.000010 0.000010 0.000010 0.000010 0.000010 0.000010 0.999390 0.000010 0.000010 0.000010 0.000010 0.000010 0.000010 0.000010 0.000010 0.000010 0.000010 0.000010 0.000010 0.000010 0.000010 0.000010 0.000010 0.000010 0.000010 0.000010 0.000010 0.000010 0.000010 0.000010 0.000010 0.000010 0.000010 0.000010 0.000010 0.000010 0.000010 0.000010 0.000010 0.000010 0.000010 0.000010 0.000010 0.000010 0.000010 0.000010 0.000010
0.000010 0.000010 0.000010 0.000010 0.000010 0.000010 0.000010 0.000010 0.000010 0.000010 0.000010 0.000010 0.000010 0.000010 0.000010 0.000010 0.000010 0.000010 0.000010 0.000010 0.000010 0.999390 0.000010 0.000010 0.000010 0.000010 0.000010 0.000010 0.000010 0.000010 0.000010 0.000010 0.000010 0.000010 0.000010 0.000010 0.000010 0.000010 0.000010 0.000010 0.000010 0.000010 0.000010 0.000010 0.000010 0.000010 0.000010 0.000010 0.000010 0.000010 0.000010 0.000010 0.000010 0.000010 0.000010 0.000010 0.000010 0.000010 0.000010 0.000010 0.000010 0.000010
0.000010 0.000010 0.012692 0.000010 0.001113 0.002094 0.012172 0.000010 0.000010 0.000010 0.000010 0.000010 0.000010 0.000010 0.000010 0.000010 0.000010 0.000010 0.000010 0.031136 0.000010 0.894738 0.000010 0.000010 0.000010 0.000010 0.000010 0.000010 0.000010 0.000010 0.000010 0.000010 0.000010 0.000010 0.000010 0.000010 0.000010 0.000010 0.000010 0.000010 0.000010 0.000010 0.000010 0.009218 0.000010 0.000010 0.000010 0.000010 0.030170 0.000010 0.000010 0.000010 0.000010 0.000010 0.000010 0.006136 0.000010 0.000010 0.000010 0.000010 0.000010 0.000010
0.000010 0.000010 0.000010 0.002121 0.000010 0.000010 0.000010 0.000010 0.000010 0.000010 0.000010 0.000010 0.000010 0.000010 0.000010 0.000010 0.000010 0.000010 0.000010 0.000010 0.000010 0.981758 0.000010 0.000010 0.000010 0.000010 0.000010 0.000010 0.000010 0.000010 0.000010 0.000010 0.000010 0.000010 0.000010 0.000010 0.000010 0.000010 0.000010 0.000010 0.000010 0.000010 0.000010 0.000010 0.000010 0.000010 0.000010 0.000010 0.000010 0.000010 0.000010 0.000010 0.000010 0.010968 0.004573 0.000010 0.000010 0.000010 0.000010 0.000010 0.000010 0.000010
0.000010 0.000010 0.000010 0.000010 0.000010 0.000010 0.000010 0.000010 0.000010 0.000010 0.000010 0.000010 0.000010 0.000010 0.000010 0.000010 0.000010 0.000010 0.000010 0.000010 0.000010 0.999390 0.000010 0.000010 0.000010 0.000010 0.000010 0.000010 0.000010 0.000010 0.000010 0.000010 0.000010 0.000010 0.000010 0.000010 0.000010 0.000010 0.000010 0.000010 0.000010 0.000010 0.000010 0.000010 0.000010 0.000010 0.000010 0.000010 0.000010 0.000010 0.000010 0.000010 0.000010 0.000010 0.000010 0.000010 0.000010 0.000010 0.000010 0.000010 0.000010 0.000010
0.000010 0.000010 0.000010 0.000010 0.000010 0.000010 0.000010 0.000010 0.000010 0.000010 0.000010 0.000010 0.000010 0.000010 0.000010 0.000010 0.000010 0.000010 0.000010 0.000010 0.000010 0.999390 0.000010 0.000010 0.000010 0.000010 0.000010 0.000010 0.000010 0.000010 0.000010 0.000010 0.000010 0.000010 0.000010 0.000010 0.000010 0.000010 0.000010 0.000010 0.000010 0.000010 0.000010 0.000010 0.000010 0.000010 0.000010 0.000010 0.000010 0.000010 0.000010 0.000010 0.000010 0.000010 0.000010 0.000010 0.000010 0.000010 0.000010 0.000010 0.000010 0.000010
0.000010 0.000010 0.000010 0.012898 0.000842 0.000010 0.960856 0.000010 0.000010 0.011216 0.000010 0.000010 0.000010 0.000010 0.000010 0.000010 0.000010 0.000010 0.000010 0.000325 0.008849 0.000010 0.000010 0.000010 0.000010 0.000010 0.000010 0.000010 0.000010 0.000010 0.000010 0.000010 0.000010 0.000010 0.000010 0.000010 0.000010 0.000010 0.000010 0.000010 0.000010 0.000010 0.000010 0.000010 0.000010 0.000010 0.000010 0.000010 0.000010 0.000010 0.000010 0.000012 0.000010 0.000010 0.001670 0.002803 0.000010 0.000010 0.000010 0.000010 0.000010 0.000010
0.000010 0.003599 0.000010 0.010143 0.000010 0.002612 0.835876 0.000010 0.000010 0.000010 0.000010 0.000010 0.000010 0.000010 0.000010 0.000010 0.000010 0.007570 0.000010 0.000010 0.006365 0.000010 0.000010 0.000038 0.000010 0.002754 0.000010 0.000010 0.000010 0.000010 0.000010 0.000010 0.000010 0.000010 0.000010 0.000010 0.000010 0.000010 0.000010 0.000010 0.000010 0.000010 0.000010 0.000010 0.000010 0.000010 0.000010 0.000010 0.005252 0.000010 0.010291 0.042166 0.000010 0.023825 0.016869 0.009323 0.000010 0.000010 0.000010 0.000010 0.000010 0.022845
0.000010 0.000010 0.016585 0.022575 0.000010 0.000010 0.917131 0.000010 0.000010 0.001601 0.000010 0.000010 0.000014 0.000010 0.000010 0.000010 0.000010 0.000010 0.000010 0.000010 0.000010 0.000010 0.010196 0.000010 0.000010 0.000019 0.000010 0.000010 0.000010 0.000010 0.000010 0.000010 0.000010 0.000010 0.000010 0.000010 0.000010 0.000010 0.000010 0.000010 0.000010 0.000010 0.000010 0.000010 0.000010 0.000010 0.000010 0.000010 0.000010 0.000010 0.000010 0.000010 0.000010 0.014633 0.000559 0.010520 0.000010 0.000010 0.000010 0.000010 0.000010 0.005655
0.003215 0.000010 0.000010 0.022409 0.000010 0.026146 0.839874 0.000010 0.000010 0.001474 0.000010 0.000010 0.000010 0.000010 0.000010 0.000010 0.000010 0.002301 0.000010 0.000010 0.000010 0.000010 0.019250 0.031185 0.000010 0.003937 0.000010 0.000010 0.029603 0.000010 0.000010 0.000010 0.000010 0.000010 0.000010 0.009098 0.000010 0.000010 0.000010 0.000010 0.000010 0.000010 0.000010 0.000010 0.004079 0.000010 0.000010 0.000010 0.000010 0.000010 0.000010 0.000010 0.000010 0.000010 0.000010 0.006940 0.000010 0.000010 0.000010 0.000010 0.000010 0.000010
0.002621 0.000010 0.000010 0.027806 0.000010 0.000010 0.810306 0.000010 0.000010 0.000010 0.000010 0.000010 0.000010 0.000010 0.000010 0.000010 0.003742 0.000010 0.000010 0.000010 0.004166 0.000010 0.000010 0.000010 0.006338 0.015789 0.000010 0.000010 0.021430 0.000010 0.000010 0.000010 0.000010 0.000010 0.000010 0.000010 0.039852 0.000010 0.000010 0.000010 0.000740 0.000010 0.000010 0.000010 0.000010 0.000010 0.000010 0.000010 0.000010 0.000010 0.007500 0.015404 0.000010 0.016330 0.021391 0.000010 0.000010 0.003610 0.000010 0.000010 0.000010 0.002515
0.000072 0.000010 0.000010 0.017652 0.000010 0.000010 0.941025 0.000010 0.000010 0.000010 0.000010 0.000010 0.000010 0.000010 0.000010 0.000010 0.000010 0.000010 0.000010 0.000010 0.000010 0.000010 0.000010 0.000010 0.000010 0.000010 0.000010 0.000010 0.000010 0.000010 0.000010 0.012985 0.000010 0.000010 0.000010 0.000010 0.000010 0.000010 0.000010 0.000010 0.000010 0.000010 0.000010 0.003298 0.000010 0.000010 0.000010 0.000010 0.000010 0.000010 0.000010 0.000010 0.000010 0.008416 0.016002 0.000010 0.000010 0.000010 0.000010 0.000010 0.000010 0.000010
0.000010 0.000010 0.019348 0.007284 0.003153 0.000010 0.836952 0.000010 0.000010 0.015231 0.000010 0.000010 0.000010 0.000010 0.000010 0.000010 0.000010 0.000010 0.000010 0.006482 0.009660 0.000010 0.002240 0.009510 0.003915 0.013552 0.000010 0.000010 0.000010 0.000010 0.000010 0.000010 0.000010 0.000010 0.000010 0.000010 0.035534 0.000010 0.000010 0.000010 0.000010 0.001100 0.000010 0.000010 0.000010 0.000010 0.000010 0.000010 0.000010 0.000010 0.000010 0.000010 0.000010 0.011335 0.000010 0.000010 0.000010 0.000010 0.000010 0.000010 0.000010 0.024236
0.000010 0.000010 0.000010 0.019389 0.000010 0.048959 0.788383 0.000010 0.000010 0.003464 0.000010 0.000010 0.000010 0.000010 0.003240 0.000010 0.000010 0.000010 0.000010 0.000010 0.000147 0.000010 0.000010 0.013709 0.002646 0.006721 0.000010 0.000010 0.002279 0.000010 0.000010 0.000010 0.000010 0.000010 0.000010 0.000010 0.020239 0.008434 0.000010 0.000010 0.000010 0.000010 0.000010 0.006613 0.000010 0.000010 0.000010 0.000010 0.004098 0.005386 0.000010 0.010975 0.000010 0.010378 0.017126 0.004060 0.000010 0.000010 0.000010 0.000010 0.000010 0.023333
0.003238 0.019658 0.016871 0.000010 0.000014 0.045379 0.778941 0.000010 0.000010 0.000010 0.000010 0.000010 0.000010 0.000010 0.000010 0.000010 0.000010 0.000010 0.000010 0.000010 0.000010 0.000010 0.033303 0.007389 0.000010 0.000010 0.000010 0.000010 0.038067 0.000010 0.000010 0.000010 0.000010 0.000010 0.000010 0.000010 0.011524 0.000010 0.000010 0.000010 0.000010 0.000010 0.000010 0.000010 0.000010 0.000010 0.000010 0.000010 0.017889 0.000010 0.000010 0.016993 0.000010 0.004412 0.000010 0.000010 0.000010 0.000010 0.000010 0.000010 0.000010 0.005842
0.000010 0.000010 0.000010 0.040357 0.000010 0.000010 0.946154 0.000010 0.000010 0.000010 0.000010 0.000010 0.000010 0.000010 0.000014 0.000010 0.000010 0.000010 0.000010 0.000010 0.000010 0.000010 0.000010 0.000010 0.000010 0.000010 0.000010 0.000010 0.000010 0.000010 0.000010 0.000010 0.000010 0.000010 0.000010 0.000010 0.000010 0.000010 0.000010 0.000010 0.000010 0.000010 0.000010 0.000010 0.000010 0.000010 0.000010 0.000010 0.000010 0.000010 0.000010 0.000010 0.000010 0.012895 0.000010 0.000010 0.000010 0.000010 0.000010 0.000010 0.000010 0.000010
0.000010 0.000010 0.000010 0.004049 0.000010 0.000010 0.837958 0.000010 0.000010 0.000010 0.000010 0.000010 0.000010 0.000010 0.000010 0.000010 0.000010 0.009363 0.000010 0.000010 0.013151 0.000010 0.013250 0.028521 0.000010 0.000010 0.000010 0.000010 0.007501 0.000010 0.000010 0.000010 0.000010 0.000010 0.000010 0.000010 0.013297 0.000010 0.000010 0.000010 0.000010 0.000010 0.000010 0.015736 0.000010 0.000010 0.000010 0.000010 0.000010 0.000010 0.000010 0.012766 0.000010 0.030540 0.000010 0.013368 0.000010 0.000010 0.000010 0.000010 0.000010 0.000010
0.005660 0.000010 0.027403 0.020035 0.025212 0.000010 0.897301 0.000010 0.000010 0.000010 0.000010 0.000010 0.000010 0.000010 0.000010 0.000010 0.000010 0.000010 0.000010 0.000010 0.000010 0.000010 0.000010 0.000010 0.000010 0.000010 0.000010 0.000010 0.000010 0.000010 0.000010 0.000010 0.000010 0.000010 0.000010 0.000010 0.000010 0.000010 0.000010 0.000010 0.000010 0.000010 0.000010 0.000010 0.000010 0.000010 0.000010 0.000010 0.000010 0.000010 0.000010 0.006064 0.000010 0.000010 0.017776 0.000010 0.000010 0.000010 0.000010 0.000010 0.000010 0.000010
0.000010 0.000010 0.000010 0.014795 0.000010 0.000010 0.885258 0.000010 0.000010 0.013302 0.000010 0.000010 0.000010 0.000010 0.000504 0.000010 0.000010 0.000010 0.000010 0.000010 0.005087 0.000010 0.000010 0.000010 0.000010 0.000010 0.000010 0.000010 0.000010 0.000010 0.000010 0.000010 0.000010 0.000010 0.000010 0.000010 0.039021 0.000010 0.000010 0.000010 0.000010 0.000010 0.000010 0.000010 0.000010 0.000010 0.000010 0.000010 0.000010 0.000010 0.000010 0.004880 0.000010 0.014432 0.000010 0.000010 0.000010 0.000010 0.000010 0.000010 0.000010 0.022191
0.001270 0.031390 0.026289 0.016470 0.000010 0.012999 0.800982 0.000010 0.000010 0.005589 0.000010 0.000010 0.006803 0.000010 0.010918 0.000010 0.000010 0.000010 0.000010 0.000010 0.000010 0.000010 0.000010 0.007985 0.000577 0.010375 0.000010 0.000010 0.002291 0.000010 0.000010 0.000010 0.000010 0.000010 0.000010 0.002515 0.038203 0.013490 0.000010 0.000010 0.000010 0.000010 0.000010 0.000010 0.000010 0.000010 0.000010 0.000010 0.000909 0.000010 0.000010 0.003658 0.000010 0.000010 0.001443 0.005426 0.000010 0.000010 0.000010 0.000010 0.000010 0.000010
0.000010 0.004677 0.000010 0.035897 0.000010 0.000010 0.899212 0.000010 0.000010 0.000010 0.000010 0.000010 0.000010 0.000010 0.000010 0.000010 0.000010 0.000010 0.000010 0.000010 0.000010 0.000010 0.000010 0.000010 0.000010 0.000010 0.000010 0.000010 0.000010 0.000010 0.000010 0.000010 0.000010 0.000010 0.000010 0.000010 0.000010 0.000010 0.000010 0.000010 0.000010 0.000010 0.000010 0.001244 0.000010 0.000010 0.000010 0.000010 0.000010 0.000010 0.000010 0.010018 0.000010 0.004750 0.010946 0.032717 0.000010 0.000010 0.000010 0.000010 0.000010 0.000010
0.016480 0.013023 0.000010 0.014048 0.000010 0.000010 0.814278 0.000010 0.000010 0.000011 0.000010 0.000010 0.000010 0.000010 0.000764 0.000010 0.000010 0.000010 0.000010 0.000010 0.000641 0.000010 0.004142 0.019729 0.000010 0.006290 0.000010 0.000010 0.016579 0.000010 0.000010 0.000010 0.000010 0.000010 0.000010 0.010277 0.029390 0.000010 0.000010 0.000010 0.000010 0.000010 0.000010 0.000786 0.000846 0.000010 0.000010 0.000010 0.000010 0.011325 0.000010 0.005095 0.000010 0.007332 0.000010 0.028536 0.000010 0.000010 0.000010 0.000010 0.000010 0.000010
0.006388 0.000010 0.000010 0.024799 0.006306 0.005034 0.835654 0.000010 0.000010 0.011116 0.003640 0.000010 0.000010 0.000010 0.000010 0.001714 0.000010 0.000010 0.000010 0.000010 0.000010 0.000010 0.008665 0.000010 0.000010 0.006095 0.000010 0.000010 0.006441 0.000010 0.000010 0.001154 0.000010 0.000010 0.000010 0.001940 0.053047 0.000010 0.000010 0.000010 0.000010 0.000010 0.000010 0.000010 0.000010 0.000010 0.001170 0.000010 0.000010 0.000010 0.000010 0.011444 0.000010 0.000010 0.000010 0.014942 0.000010 0.000010 0.000010 0.000010 0.000010 0.000010
0.000010 0.000010 0.000010 0.000010 0.000010 0.000010 0.950272 0.000010 0.000010 0.001735 0.000010 0.000010 0.003412 0.000010 0.000010 0.000010 0.000010 0.000010 0.000010 0.000010 0.014077 0.000010 0.000010 0.000010 0.000010 0.000010 0.000010 0.000010 0.000010 0.000010 0.000010 0.016608 0.000010 0.000010 0.000010 0.000010 0.000010 0.000010 0.000010 0.000010 0.000010 0.013168 0.000010 0.000010 0.000010 0.000010 0.000010 0.000010 0.000178 0.000010 0.000010 0.000010 0.000010 0.000010 0.000010 0.000010 0.000010 0.000010 0.000010 0.000010 0.000010 0.000010
0.000010 0.000010 0.000010 0.020788 0.000010 0.000010 0.978612 0.000010 0.000010 0.000010 0.000010 0.000010 0.000010 0.000010 0.000010 0.000010 0.000010 0.000010 0.000010 0.000010 0.000010 0.000010 0.000010 0.000010 0.000010 0.000010 0.000010 0.000010 0.000010 0.000010 0.000010 0.000010 0.000010 0.000010 0.000010 0.000010 0.000010 0.000010 0.000010 0.000010 0.000010 0.000010 0.000010 0.000010 0.000010 0.000010 0.000010 0.000010 0.000010 0.000010 0.000010 0.000010 0.000010 0.000010 0.000010 0.000010 0.000010 0.000010 0.000010 0.000010 0.000010 0.000010
0.000010 0.000010 0.000010 0.000010 0.000010 0.000010 0.905262 0.000010 0.000010 0.009960 0.000010 0.000010 0.002398 0.000010 0.000010 0.000010 0.000010 0.000010 0.000010 0.000010 0.000010 0.000010 0.000010 0.000010 0.000010 0.000010 0.000010 0.000010 0.000010 0.000010 0.000010 0.004096 0.000010 0.000010 0.000010 0.000010 0.010787 0.000010 0.001924 0.000010 0.000010 0.000010 0.000010 0.000010 0.000010 0.000010 0.000010 0.000010 0.000010 0.009027 0.001938 0.000010 0.000010 0.016405 0.000010 0.014890 0.000010 0.000010 0.000010 0.000010 0.000010 0.022804
0.008007 0.003606 0.011692 0.000010 0.000010 0.037774 0.165979 0.000010 0.000010 0.000010 0.000010 0.000010 0.000010 0.000010 0.000010 0.000010 0.000010 0.000010 0.000010 0.000010 0.000010 0.000010 0.011097 0.041472 0.471481 0.000010 0.000010 0.000010 0.043345 0.000010 0.000010 0.019938 0.000010 0.000010 0.000010 0.024100 0.040189 0.000010 0.010426 0.000010 0.000017 0.000010 0.000010 0.000010 0.000010 0.000010 0.000010 0.000010 0.048944 0.000010 0.000010 0.039795 0.000010 0.000010 0.021688 0.000010 0.000010 0.000010 0.000010 0.000010 0.000010 0.000010
0.000010 0.000010 0.039850 0.000010 0.000010 0.016771 0.067866 0.000010 0.000010 0.008252 0.000010 0.000010 0.023987 0.000010 0.000010 0.000010 0.000010 0.000010 0.000010 0.000010 0.000010 0.000010 0.000010 0.000010 0.787400 0.000010 0.000010 0.000010 0.000010 0.000010 0.000010 0.001733 0.000010 0.000010 0.000010 0.000010 0.000010 0.007493 0.000010 0.000010 0.000010 0.000010 0.000010 0.000010 0.000010 0.000010 0.000010 0.000010 0.000010 0.000010 0.006711 0.000010 0.000010 0.000010 0.000010 0.010527 0.000010 0.000010 0.000010 0.000010 0.000010 0.028900
0.000010 0.000010 0.000010 0.000010 0.000010 0.000010 0.000010 0.000010 0.000010 0.000010 0.000010 0.000010 0.000010 0.000010 0.000010 0.000010 0.000010 0.000010 0.000010 0.000010 0.000010 0.000010 0.000010 0.000010 0.999390 0.000010 0.000010 0.000010 0.000010 0.000010 0.000010 0.000010 0.000010 0.000010 0.000010 0.000010 0.000010 0.000010 0.000010 0.000010 0.000010 0.000010 0.000010 0.000010 0.000010 0.000010 0.000010 0.000010 0.000010 0.000010 0.000010 0.000010 0.000010 0.000010 0.000010 0.000010 0.000010 0.000010 0.000010 0.000010 0.000010 0.000010
0.000010 0.000010 0.000010 0.000010 0.000010 0.000010 0.000010 0.000010 0.000010 0.000010 0.000010 0.000010 0.000010 0.000010 0.000010 0.000010 0.000010 0.000010 0.000010 0.000010 0.000010 0.000010 0.000010 0.000010 0.992835 0.000010 0.000010 0.000010 0.000010 0.000010 0.000010 0.000010 0.000010 0.000010 0.006565 0.000010 0.000010 0.000010 0.000010 0.000010 0.000010 0.000010 0.000010 0.000010 0.000010 0.000010 0.000010 0.000010 0.000010 0.000010 0.000010 0.000010 0.000010 0.000010 0.000010 0.000010 0.000010 0.000010 0.000010 0.000010 0.000010 0.000010
0.013667 0.034256 0.024707 0.002758 0.015765 0.033876 0.144428 0.000010 0.019873 0.000010 0.000010 0.000010 0.031647 0.000010 0.000010 0.000010 0.000010 0.034123 0.000010 0.000010 0.008646 0.015591 0.035341 0.004969 0.417099 0.000010 0.000010 0.000010 0.014669 0.000010 0.000010 0.031586 0.000010 0.000010 0.000010 0.000010 0.021035 0.000010 0.000010 0.000010 0.000010 0.000010 0.000010 0.000010 0.000010 0.000010 0.000010 0.000010 0.038939 0.000010 0.000010 0.027642 0.000010 0.018076 0.000010 0.000010 0.000010 0.008695 0.000010 0.000010 0.000010 0.002221
0.000010 0.000010 0.000010 0.000010 0.000010 0.000010 0.000010 0.000010 0.000010 0.000010 0.000010 0.000010 0.000010 0.000010 0.000010 0.000010 0.000010 0.000010 0.000010 0.000010 0.000010 0.000010 0.000010 0.000010 0.999390 0.000010 0.000010 0.000010 0.000010 0.000010 0.000010 0.000010 0.000010 0.000010 0.000010 0.000010 0.000010 0.000010 0.000010 0.000010 0.000010 0.000010 0.000010 0.000010 0.000010 0.000010 0.000010 0.000010 0.000010 0.000010 0.000010 0.000010 0.000010 0.000010 0.000010 0.000010 0.000010 0.000010 0.000010 0.000010 0.000010 0.000010
0.000010 0.000010 0.000010 0.000010 0.000010 0.000010 0.000010 0.000010 0.000010 0.017933 0.000010 0.000010 0.000010 0.000010 0.000010 0.000010 0.000010 0.000010 0.000010 0.000010 0.000010 0.000010 0.000010 0.015561 0.918814 0.000010 0.000010 0.000010 0.000010 0.019111 0.000010 0.000010 0.000010 0.000010 0.000010 0.000010 0.003809 0.000010 0.000010 0.000010 0.000010 0.007475 0.000010 0.000010 0.000010 0.000010 0.014081 0.000010 0.002677 0.000010 0.000010 0.000010 0.000010 0.000010 0.000010 0.000010 0.000010 0.000010 0.000010 0.000010 0.000010 0.000010
0.000010 0.027391 0.018367 0.000010 0.000010 0.028221 0.151282 0.000010 0.007774 0.011260 0.000010 0.000010 0.011726 0.000010 0.000010 0.000010 0.000010 0.026530 0.000010 0.000010 0.000010 0.043921 0.000010 0.049342 0.455783 0.000010 0.000010 0.000010 0.024024 0.000010 0.000010 0.000010 0.000010 0.000010 0.000010 0.004303 0.011312 0.023452 0.000010 0.000010 0.000010 0.000010 0.000010 0.000010 0.000010 0.000010 0.000010 0.000010 0.045122 0.006934 0.000010 0.000010 0.000010 0.007897 0.009848 0.013137 0.000010 0.020847 0.000010 0.000010 0.000010 0.001123
0.000010 0.000010 0.000010 0.000010 0.000010 0.000010 0.000010 0.000010 0.000010 0.000010 0.000010 0.000010 0.000010 0.000010 0.000010 0.000010 0.000010 0.000010 0.000010 0.000010 0.000010 0.000010 0.000010 0.000010 0.999390 0.000010 0.000010 0.000010 0.000010 0.000010 0.000010 0.000010 0.000010 0.000010 0.000010 0.000010 0.000010 0.000010 0.000010 0.000010 0.000010 0.000010 0.000010 0.000010 0.000010 0.000010 0.000010 0.000010 0.000010 0.000010 0.000010 0.000010 0.000010 0.000010 0.000010 0.000010 0.000010 0.000010 0.000010 0.000010 0.000010 0.000010
0.000010 0.000010 0.000010 0.000010 0.000010 0.000010 0.081215 0.000010 0.000010 0.004059 0.000010 0.000010 0.000010 0.000010 0.000010 0.000010 0.000010 0.000010 0.000010 0.000010 0.000010 0.000010 0.000010 0.000010 0.866308 0.001083 0.000010 0.000010 0.000010 0.000010 0.000010 0.007473 0.000010 0.000010 0.000010 0.000010 0.000010 0.000010 0.000010 0.000010 0.000010 0.000010 0.000010 0.000010 0.000010 0.000010 0.000010 0.000010 0.034539 0.000010 0.000010 0.000010 0.000010 0.004773 0.000010 0.000010 0.000010 0.000010 0.000010 0.000010 0.000010 0.000010
0.000010 0.000010 0.000010 0.000010 0.000010 0.000010 0.000010 0.000010 0.000010 0.000010 0.000010 0.000010 0.000010 0.000010 0.000010 0.000010 0.000010 0.000010 0.000010 0.000010 0.000010 0.000010 0.000010 0.000010 0.999390 0.000010 0.000010 0.000010 0.000010 0.000010 0.000010 0.000010 0.000010 0.000010 0.000010 0.000010 0.000010 0.000010 0.000010 0.000010 0.000010 0.000010 0.000010 0.000010 0.000010 0.000010 0.000010 0.000010 0.000010 0.000010 0.000010 0.000010 0.000010 0.000010 0.000010 0.000010 0.000010 0.000010 0.000010 0.000010 0.000010 0.000010
0.000010 0.014217 0.009125 0.009777 0.000010 0.000010 0.033138 0.000010 0.000010 0.000010 0.000010 0.000010 0.016004 0.000010 0.004084 0.000010 0.000010 0.000010 0.000010 0.000010 0.000010 0.000010 0.012644 0.024808 0.754854 0.000010 0.000010 0.000010 0.048310 0.000010 0.000010 0.000010 0.000010 0.000010 0.000010 0.000010 0.000010 0.009951 0.000010 0.000010 0.000010 0.000010 0.000010 0.005348 0.000010 0.000010 0.000010 0.000010 0.054669 0.000010 0.001861 0.000010 0.000010 0.000010 0.000010 0.000575 0.000010 0.000010 0.000010 0.000010 0.000010 0.000173
0.005107 0.013383 0.052370 0.000010 0.000010 0.013801 0.178603 0.000010 0.000010 0.003596 0.000010 0.000010 0.003262 0.000010 0.000010 0.000010 0.007229 0.000010 0.000010 0.000010 0.000010 0.005670 0.000010 0.010444 0.494642 0.025090 0.000010 0.000010 0.000010 0.000010 0.000010 0.000010 0.000010 0.000010 0.000010 0.007841 0.041684 0.020792 0.000010 0.000010 0.000010 0.000010 0.000010 0.024555 0.000010 0.000010 0.000010 0.000010 0.041812 0.000010 0.006322 0.022935 0.000010 0.000010 0.000010 0.000010 0.000010 0.020443 0.000010 0.000010 0.000010 0.000010
0.018098 0.011920 0.023659 0.006242 0.000010 0.000010 0.031229 0.006960 0.000010 0.000010 0.000010 0.000010 0.000010 0.000010 0.000010 0.010562 0.010243 0.000010 0.000010 0.000010 0.000010 0.011718 0.009554 0.008555 0.767949 0.000010 0.000010 0.000010 0.004963 0.020311 0.006868 0.000010 0.000010 0.000010 0.000010 0.008925 0.000010 0.003244 0.001376 0.000010 0.000010 0.000010 0.000010 0.000010 0.000010 0.000010 0.000010 0.000010 0.028229 0.000010 0.000010 0.000010 0.000010 0.007772 0.000010 0.000010 0.000010 0.000010 0.000010 0.000010 0.000010 0.001214
0.003989 0.031596 0.016267 0.006943 0.009015 0.049504 0.119889 0.000010 0.000010 0.000010 0.000010 0.000010 0.016896 0.000010 0.004948 0.002190 0.000010 0.000590 0.000010 0.000010 0.000010 0.000010 0.010927 0.048040 0.451797 0.002782 0.000010 0.000010 0.008537 0.001805 0.000010 0.018856 0.000010 0.003272 0.000010 0.018457 0.004475 0.004875 0.000010 0.000010 0.025357 0.005969 0.018066 0.014137 0.000010 0.004738 0.000010 0.000010 0.059347 0.000590 0.004356 0.000010 0.000010 0.000010 0.003416 0.014773 0.000010 0.010051 0.000010 0.003270 0.000010 0.000010
0.002848 0.011029 0.021173 0.000010 0.023147 0.000123 0.133000 0.021498 0.033807 0.006007 0.000010 0.000010 0.030675 0.000010 0.000010 0.000010 0.000010 0.014854 0.000010 0.001468 0.000010 0.005526 0.015945 0.006930 0.432395 0.000010 0.000010 0.000010 0.036345 0.000010 0.000010 0.016398 0.000010 0.000010 0.000010 0.007631 0.056369 0.041259 0.000010 0.000010 0.005493 0.000010 0.000010 0.000010 0.000010 0.000010 0.000010 0.000010 0.044411 0.000010 0.000031 0.005690 0.000010 0.000010 0.000010 0.000010 0.000010 0.000010 0.000010 0.000010 0.000010 0.025589
0.039109 0.022140 0.060590 0.003074 0.002009 0.015525 0.141536 0.000010 0.000010 0.000010 0.000010 0.000010 0.000010 0.000010 0.000010 0.000010 0.000010 0.015311 0.009275 0.004594 0.007251 0.034239 0.000010 0.016010 0.403067 0.000010 0.000010 0.000010 0.000010 0.038935 0.000010 0.000010 0.000010 0.000010 0.000010 0.003174 0.057329 0.000010 0.000010 0.000010 0.000010 0.000010 0.000010 0.000010 0.000010 0.000010 0.000010 0.000010 0.054492 0.000010 0.000010 0.012848 0.010836 0.010851 0.016705 0.000010 0.000010 0.000010 0.015431 0.000010 0.000010 0.005289
0.006422 0.027340 0.000010 0.004976 0.012920 0.000010 0.083093 0.000010 0.044284 0.000010 0.000010 0.000010 0.000010 0.000010 0.000010 0.000010 0.022383 0.006995 0.000010 0.000010 0.000010 0.013555 0.005109 0.000010 0.646587 0.000010 0.000339 0.000010 0.019724 0.000010 0.000010 0.026212 0.000010 0.000010 0.002091 0.000010 0.025726 0.000010 0.000010 0.000010 0.000010 0.000010 0.000010 0.003659 0.000010 0.000010 0.000010 0.000010 0.024596 0.000010 0.000010 0.001227 0.000010 0.000010 0.000015 0.020274 0.000010 0.000010 0.000010 0.000010 0.002073 0.000010
0.021894 0.000010 0.000010 0.019968 0.000010 0.033054 0.155559 0.000010 0.000010 0.000010 0.000010 0.000010 0.000010 0.000010 0.000010 0.000010 0.001179 0.005902 0.000010 0.011369 0.001243 0.026417 0.019345 0.029537 0.427742 0.003462 0.000010 0.000010 0.003410 0.000010 0.000010 0.004137 0.000010 0.000010 0.000010 0.031881 0.057377 0.002483 0.000010 0.000010 0.000010 0.000010 0.000010 0.000010 0.000010 0.000010 0.000010 0.000010 0.097125 0.000010 0.002410 0.010979 0.000010 0.000010 0.000010 0.000010 0.000010 0.000010 0.000010 0.000010 0.000010 0.033127
0.000010 0.000010 0.000010 0.000010 0.000010 0.000010 0.000010 0.000010 0.000010 0.000010 0.000010 0.000010 0.000010 0.000010 0.000010 0.000010 0.000010 0.000010 0.000010 0.000010 0.000010 0.000010 0.000010 0.000010 0.999390 0.000010 0.000010 0.000010 0.000010 0.000010 0.000010 0.000010 0.000010 0.000010 0.000010 0.000010 0.000010 0.000010 0.000010 0.000010 0.000010 0.000010 0.000010 0.000010 0.000010 0.000010 0.000010 0.000010 0.000010 0.000010 0.000010 0.000010 0.000010 0.000010 0.000010 0.000010 0.000010 0.000010 0.000010 0.000010 0.000010 0.000010
0.000010 0.000011 0.685618 0.007255 0.000010 0.000010 0.000010 0.000010 0.000010 0.004726 0.000010 0.000010 0.000010 0.000010 0.000010 0.000010 0.000010 0.071777 0.000010 0.000010 0.000010 0.000010 0.000010 0.094504 0.002274 0.000010 0.000010 0.000010 0.021535 0.000010 0.000010 0.000010 0.000010 0.000010 0.000010 0.055412 0.050638 0.000010 0.000010 0.000010 0.000010 0.000010 0.000010 0.000010 0.000010 0.000010 0.000010 0.000010 0.000010 0.000010 0.000010 0.000010 0.000010 0.000010 0.000010 0.005739 0.000010 0.000010 0.000010 0.000010 0.000010 0.000010
0.000010 0.000010 0.838264 0.000010 0.000010 0.000010 0.000010 0.000010 0.000010 0.000010 0.000010 0.000010 0.000010 0.000010 0.000010 0.000010 0.000010 0.103562 0.000010 0.000010 0.000010 0.000010 0.000010 0.022591 0.000010 0.000010 0.000010 0.000010 0.000010 0.000010 0.000010 0.000010 0.000010 0.000010 0.000010 0.032163 0.000010 0.000010 0.000010 0.000010 0.000010 0.000010 0.000010 0.000010 0.000010 0.000010 0.000010 0.000010 0.000010 0.000010 0.000016 0.000010 0.000010 0.000502 0.000010 0.002352 0.000010 0.000010 0.000010 0.000010 0.000010 0.000010
0.000010 0.000010 0.746552 0.000010 0.007199 0.000010 0.000010 0.000010 0.000010 0.000010 0.000010 0.000010 0.000010 0.000010 0.000010 0.000010 0.000010 0.071244 0.000010 0.000010 0.000010 0.000010 0.000010 0.095995 0.000010 0.000010 0.000010 0.000010 0.040283 0.000010 0.000010 0.000010 0.000010 0.000010 0.000010 0.019067 0.014975 0.000010 0.000010 0.000010 0.000010 0.004145 0.000010 0.000010 0.000010 0.000010 0.000010 0.000010 0.000010 0.000010 0.000010 0.000010 0.000010 0.000010 0.000010 0.000010 0.000010 0.000010 0.000010 0.000010 0.000010 0.000010
0.000010 0.037870 0.615186 0.000010 0.000010 0.024649 0.000010 0.000010 0.000010 0.000010 0.000010 0.000010 0.000010 0.000010 0.001676 0.000010 0.000010 0.135969 0.000010 0.003437 0.000010 0.007891 0.010760 0.087916 0.007046 0.000010 0.000010 0.000010 0.006467 0.000010 0.000010 0.013503 0.000010 0.000010 0.000010 0.031124 0.016024 0.000010 0.000010 0.000010 0.000010 0.000010 0.000010 0.000010 0.000010 0.000010 0.000010 0.000010 0.000010 0.000010 0.000010 0.000010 0.000010 0.000010 0.000010 0.000010 0.000010 0.000010 0.000010 0.000010 0.000010 0.000010
0.000010 0.003544 0.732504 0.000010 0.000778 0.004675 0.000010 0.000010 0.000010 0.000010 0.000010 0.000010 0.000010 0.000010 0.000010 0.000010 0.000010 0.112800 0.000010 0.000010 0.000010 0.000010 0.000010 0.094479 0.000010 0.000010 0.000010 0.000010 0.033569 0.000010 0.000010 0.000010 0.000010 0.000010 0.000010 0.000010 0.000010 0.000010 0.000010 0.000010 0.000010 0.000010 0.000010 0.000010 0.000010 0.000010 0.000010 0.000010 0.000010 0.000010 0.000994 0.000010 0.000010 0.000010 0.000010 0.000010 0.000010 0.000010 0.000010 0.000010 0.000010 0.016127
0.000010 0.024153 0.565533 0.000010 0.000010 0.018908 0.048515 0.000010 0.000010 0.000010 0.000010 0.000010 0.000010 0.000010 0.000010 0.000010 0.000010 0.109240 0.000010 0.000010 0.000010 0.001595 0.000010 0.120921 0.007473 0.000010 0.000010 0.000010 0.042574 0.000010 0.000010 0.000010 0.000010 0.000010 0.000010 0.044954 0.004365 0.000010 0.000010 0.000010 0.000010 0.000010 0.000010 0.000010 0.000010 0.000010 0.000010 0.000010 0.000010 0.000010 0.000010 0.000010 0.000010 0.009993 0.000010 0.000010 0.000010 0.000010 0.000010 0.000010 0.000010 0.001285
0.000010 0.000010 0.939062 0.000010 0.000010 0.000010 0.000010 0.000010 0.000010 0.000010 0.000010 0.000010 0.000010 0.000010 0.000010 0.000010 0.000010 0.057127 0.000010 0.000010 0.000010 0.000010 0.000010 0.003221 0.000010 0.000010 0.000010 0.000010 0.000010 0.000010 0.000010 0.000010 0.000010 0.000010 0.000010 0.000010 0.000010 0.000010 0.000010 0.000010 0.000010 0.000010 0.000010 0.000010 0.000010 0.000010 0.000010 0.000010 0.000010 0.000010 0.000010 0.000010 0.000010 0.000010 0.000010 0.000010 0.000010 0.000010 0.000010 0.000010 0.000010 0.000010
0.000010 0.000010 0.831707 0.000010 0.002174 0.000010 0.000010 0.000010 0.000010 0.000010 0.000010 0.000010 0.000010 0.000010 0.000010 0.000010 0.000010 0.069106 0.000010 0.000010 0.000010 0.000010 0.000010 0.052999 0.000010 0.000010 0.000010 0.000010 0.000010 0.000010 0.000010 0.000010 0.000010 0.000010 0.000010 0.022216 0.002774 0.000010 0.010274 0.000010 0.000010 0.000010 0.000010 0.000010 0.000010 0.000010 0.000010 0.000010 0.000010 0.000010 0.000010 0.000010 0.000010 0.000010 0.008209 0.000010 0.000010 0.000010 0.000010 0.000010 0.000010 0.000010
0.000010 0.000010 0.999390 0.000010 0.000010 0.000010 0.000010 0.000010 0.000010 0.000010 0.000010 0.000010 0.000010 0.000010 0.000010 0.000010 0.000010 0.000010 0.000010 0.000010 0.000010 0.000010 0.000010 0.000010 0.000010 0.000010 0.000010 0.000010 0.000010 0.000010 0.000010 0.000010 0.000010 0.000010 0.000010 0.000010 0.000010 0.000010 0.000010 0.000010 0.000010 0.000010 0.000010 0.000010 0.000010 0.000010 0.000010 0.000010 0.000010 0.000010 0.000010 0.000010 0.000010 0.000010 0.000010 0.000010 0.000010 0.000010 0.000010 0.000010 0.000010 0.000010
0.000010 0.044618 0.729311 0.000010 0.000010 0.000010 0.000010 0.000010 0.000010 0.000010 0.000010 0.000010 0.000010 0.000010 0.000010 0.000010 0.000010 0.087404 0.000010 0.000010 0.004096 0.000010 0.001195 0.049614 0.000010 0.000010 0.000010 0.000010 0.037150 0.000010 0.000010 0.000010 0.000010 0.000010 0.000010 0.037182 0.000010 0.000010 0.000010 0.000010 0.000010 0.000010 0.000010 0.000010 0.000010 0.000010 0.000010 0.000010 0.000010 0.000010 0.000566 0.000010 0.000010 0.000010 0.000010 0.008343 0.000010 0.000010 0.000010 0.000010 0.000010 0.000010
0.000010 0.000250 0.728025 0.000010 0.000010 0.000010 0.000010 0.000010 0.000010 0.000451 0.000010 0.000010 0.000010 0.000010 0.000010 0.000010 0.000010 0.092869 0.000010 0.000010 0.000010 0.000010 0.000010 0.080230 0.000010 0.000010 0.000010 0.000010 0.058723 0.000010 0.000010 0.000010 0.000010 0.000010 0.000010 0.034988 0.000010 0.000010 0.000010 0.000010 0.000010 0.000010 0.000010 0.000010 0.000010 0.000010 0.000010 0.000010 0.000010 0.000010 0.000010 0.000010 0.000010 0.000010 0.000010 0.000010 0.000010 0.000010 0.000010 0.000010 0.000010 0.003923
0.000010 0.000010 0.814661 0.000010 0.000010 0.000010 0.000010 0.000010 0.000010 0.000010 0.000010 0.000010 0.000010 0.000010 0.000010 0.000010 0.000010 0.097547 0.000010 0.000010 0.007770 0.000010 0.000010 0.073068 0.000010 0.000010 0.000010 0.000010 0.000010 0.000010 0.000010 0.000010 0.000010 0.000010 0.000010 0.000010 0.000010 0.000010 0.000010 0.000010 0.000010 0.000010 0.000010 0.000010 0.000010 0.000010 0.000010 0.000010 0.000010 0.000010 0.003221 0.000010 0.000010 0.000010 0.000010 0.000010 0.000010 0.000010 0.000010 0.000010 0.000010 0.003172
0.000010 0.000010 0.837176 0.000010 0.000010 0.000010 0.000010 0.000010 0.000010 0.000010 0.000010 0.000010 0.000010 0.000010 0.000010 0.000010 0.000010 0.073602 0.000010 0.000010 0.000010 0.000010 0.000010 0.074134 0.000010 0.000010 0.000010 0.000010 0.003772 0.000010 0.000010 0.000010 0.000010 0.000010 0.000010 0.010746 0.000010 0.000010 0.000010 0.000010 0.000010 0.000010 0.000010 0.000010 0.000010 0.000010 0.000010 0.000010 0.000010 0.000010 0.000010 0.000010 0.000010 0.000010 0.000010 0.000010 0.000010 0.000010 0.000010 0.000010 0.000010 0.000010
0.000010 0.000010 0.925509 0.000010 0.000010 0.000010 0.000010 0.000010 0.000010 0.000010 0.000010 0.000010 0.000010 0.000010 0.000010 0.000010 0.000010 0.064715 0.000010 0.000010 0.000010 0.000010 0.000010 0.009186 0.000010 0.000010 0.000010 0.000010 0.000010 0.000010 0.000010 0.000010 0.000010 0.000010 0.000010 0.000010 0.000010 0.000010 0.000010 0.000010 0.000010 0.000010 0.000010 0.000010 0.000010 0.000010 0.000010 0.000010 0.000010 0.000010 0.000010 0.000010 0.000010 0.000010 0.000010 0.000010 0.000010 0.000010 0.000010 0.000010 0.000010 0.000010
0.000010 0.016181 0.770801 0.000010 0.000010 0.000010 0.000010 0.000010 0.000010 0.007833 0.000010 0.000010 0.000010 0.000010 0.000010 0.000010 0.000010 0.068203 0.000010 0.000010 0.015501 0.000010 0.020317 0.058431 0.000010 0.000010 0.000010 0.000010 0.002468 0.000010 0.000010 0.000010 0.000010 0.000010 0.000010 0.035660 0.001655 0.000010 0.000010 0.000010 0.000010 0.000010 0.000010 0.000820 0.000010 0.000010 0.000010 0.000010 0.000010 0.000010 0.001630 0.000010 0.000010 0.000010 0.000010 0.000010 0.000010 0.000010 0.000010 0.000010 0.000010 0.000010
0.000010 0.026424 0.770090 0.002127 0.000010 0.000010 0.000010 0.000010 0.000010 0.000010 0.000010 0.000010 0.000010 0.000010 0.007992 0.000010 0.000010 0.062599 0.000010 0.000010 0.000010 0.000010 0.000010 0.085339 0.000010 0.000010 0.000010 0.000010 0.024857 0.000010 0.000010 0.000010 0.000010 0.000010 0.000010 0.013755 0.000010 0.000010 0.000010 0.000010 0.000010 0.000010 0.000010 0.000010 0.000010 0.000010 0.000010 0.000010 0.000010 0.000074 0.000010 0.000010 0.000010 0.003708 0.002523 0.000010 0.000010 0.000010 0.000010 0.000010 0.000010 0.000010
0.000010 0.000010 0.857531 0.000010 0.000010 0.017818 0.000010 0.000010 0.000010 0.000010 0.000010 0.000010 0.000010 0.000010 0.000010 0.000010 0.000010 0.060898 0.000010 0.000010 0.000010 0.000010 0.000010 0.029758 0.000010 0.000010 0.000010 0.000010 0.023779 0.000010 0.000010 0.000010 0.000010 0.000010 0.000010 0.000010 0.000019 0.000010 0.000010 0.000010 0.000010 0.000010 0.000010 0.000010 0.000010 0.000010 0.000010 0.000010 0.000010 0.000010 0.000010 0.009648 0.000010 0.000010 0.000010 0.000010 0.000010 0.000010 0.000010 0.000010 0.000010 0.000010
0.000010 0.032811 0.727289 0.000010 0.000010 0.000010 0.020704 0.000010 0.000010 0.000010 0.000010 0.000010 0.000010 0.000010 0.009566 0.000010 0.000010 0.075631 0.000010 0.000010 0.000010 0.000010 0.015039 0.074911 0.002001 0.000010 0.000010 0.000010 0.012743 0.000010 0.000010 0.000010 0.000010 0.000010 0.000010 0.027306 0.000010 0.000010 0.000010 0.000010 0.000010 0.000010 0.000010 0.000010 0.000010 0.000010 0.000010 0.000010 0.000010 0.000010 0.000010 0.000010 0.000010 0.000010 0.000010 0.000010 0.000010 0.000010 0.000010 0.000010 0.000010 0.001489
0.000010 0.000010 0.934853 0.003373 0.000010 0.000010 0.000010 0.000010 0.000010 0.000010 0.000010 0.000010 0.000010 0.000010 0.000010 0.000010 0.000010 0.029565 0.000010 0.000010 0.009508 0.000010 0.000010 0.013132 0.007252 0.000010 0.000010 0.000010 0.000010 0.000010 0.000010 0.000010 0.000010 0.000010 0.000010 0.000010 0.000010 0.000010 0.000010 0.000010 0.000010 0.000010 0.000010 0.000010 0.000010 0.000010 0.000010 0.000010 0.000010 0.001767 0.000010 0.000010 0.000010 0.000010 0.000010 0.000010 0.000010 0.000010 0.000010 0.000010 0.000010 0.000010
0.000010 0.000010 0.815688 0.000010 0.000010 0.000010 0.000010 0.000010 0.000010 0.000010 0.000010 0.000010 0.000010 0.000010 0.000010 0.000010 0.000010 0.027684 0.000010 0.000010 0.000010 0.039065 0.000010 0.081962 0.000010 0.000010 0.000010 0.000010 0.000010 0.000010 0.000010 0.000010 0.000010 0.000010 0.000010 0.023750 0.000010 0.000010 0.000010 0.000010 0.000010 0.000010 0.000010 0.000010 0.000010 0.000010 0.000010 0.000010 0.000010 0.011291 0.000010 0.000010 0.000010 0.000010 0.000010 0.000010 0.000010 0.000010 0.000010 0.000010 0.000010 0.000010
0.000010 0.000010 0.000010 0.000010 0.000010 0.000010 0.000010 0.000010 0.000010 0.000010 0.000010 0.000010 0.000010 0.000014 0.000010 0.000010 0.000010 0.000010 0.000010 0.000010 0.999386 0.000010 0.000010 0.000010 0.000010 0.000010 0.000010 0.000010 0.000010 0.000010 0.000010 0.000010 0.000010 0.000010 0.000010 0.000010 0.000010 0.000010 0.000010 0.000010 0.000010 0.000010 0.000010 0.000010 0.000010 0.000010 0.000010 0.000010 0.000010 0.000010 0.000010 0.000010 0.000010 0.000010 0.000010 0.000010 0.000010 0.000010 0.000010 0.000010 0.000010 0.000010
0.000010 0.000010 0.000010 0.000015 0.000014 0.000010 0.000010 0.000010 0.000010 0.000010 0.000010 0.000010 0.000010 0.000010 0.000010 0.000010 0.000010 0.000010 0.000010 0.000010 0.999381 0.000010 0.000010 0.000010 0.000010 0.000010 0.000010 0.000010 0.000010 0.000010 0.000010 0.000010 0.000010 0.000010 0.000010 0.000010 0.000010 0.000010 0.000010 0.000010 0.000010 0.000010 0.000010 0.000010 0.000010 0.000010 0.000010 0.000010 0.000010 0.000010 0.000010 0.000010 0.000010 0.000010 0.000010 0.000010 0.000010 0.000010 0.000010 0.000010 0.000010 0.000010
0.000010 0.000010 0.000010 0.000010 0.000010 0.000010 0.000010 0.000010 0.000010 0.000010 0.000010 0.000010 0.000010 0.000010 0.000010 0.000010 0.000010 0.000010 0.000010 0.000010 0.999390 0.000010 0.000010 0.000010 0.000010 0.000010 0.000010 0.000010 0.000010 0.000010 0.000010 0.000010 0.000010 0.000010 0.000010 0.000010 0.000010 0.000010 0.000010 0.000010 0.000010 0.000010 0.000010 0.000010 0.000010 0.000010 0.000010 0.000010 0.000010 0.000010 0.000010 0.000010 0.000010 0.000010 0.000010 0.000010 0.000010 0.000010 0.000010 0.000010 0.000010 0.000010
0.006649 0.000010 0.014041 0.000010 0.273351 0.000010 0.000010 0.000010 0.000010 0.000010 0.000010 0.000010 0.030644 0.000010 0.001763 0.000010 0.000010 0.021828 0.000010 0.001093 0.459540 0.000010 0.012674 0.000010 0.000010 0.008466 0.000010 0.000010 0.000010 0.000010 0.000010 0.018159 0.000010 0.000010 0.000010 0.009046 0.000010 0.022068 0.000010 0.000010 0.003276 0.000010 0.000010 0.000010 0.000010 0.000010 0.000010 0.000010 0.041097 0.000010 0.000010 0.005465 0.000010 0.008968 0.000010 0.023336 0.000010 0.017883 0.000010 0.000010 0.000010 0.020233
0.000010 0.007282 0.000010 0.000010 0.260575 0.000010 0.000010 0.000010 0.000010 0.000010 0.000010 0.000010 0.027279 0.000010 0.000010 0.000010 0.000010 0.007912 0.000010 0.000010 0.600490 0.000010 0.000010 0.001699 0.000010 0.000010 0.000010 0.000010 0.000010 0.000010 0.000010 0.020792 0.000010 0.000010 0.000010 0.000010 0.000010 0.000010 0.000010 0.000010 0.000010 0.000010 0.000010 0.022392 0.000010 0.000010 0.000010 0.000010 0.041825 0.000010 0.000010 0.000010 0.000010 0.000010 0.009233 0.000010 0.000010 0.000010 0.000010 0.000010 0.000010 0.000010
0.000010 0.008326 0.000010 0.000010 0.259829 0.000010 0.000010 0.000010 0.000010 0.000010 0.000010 0.000010 0.000010 0.000010 0.000010 0.000010 0.000010 0.000010 0.000010 0.000010 0.690963 0.000010 0.000010 0.000010 0.000010 0.000010 0.000010 0.000010 0.000010 0.000010 0.000010 0.001199 0.000010 0.000010 0.000010 0.000010 0.000010 0.000010 0.000010 0.000010 0.000010 0.000010 0.000010 0.000010 0.000010 0.000010 0.000010 0.000010 0.039113 0.000010 0.000010 0.000010 0.000010 0.000010 0.000010 0.000010 0.000010 0.000010 0.000010 0.000010 0.000010 0.000010
0.000010 0.000010 0.000010 0.000010 0.060061 0.000010 0.000010 0.000010 0.000010 0.000010 0.000010 0.000010 0.000010 0.000010 0.000010 0.000010 0.000010 0.000010 0.000010 0.000010 0.939339 0.000010 0.000010 0.000010 0.000010 0.000010 0.000010 0.000010 0.000010 0.000010 0.000010 0.000010 0.000010 0.000010 0.000010 0.000010 0.000010 0.000010 0.000010 0.000010 0.000010 0.000010 0.000010 0.000010 0.000010 0.000010 0.000010 0.000010 0.000010 0.000010 0.000010 0.000010 0.000010 0.000010 0.000010 0.000010 0.000010 0.000010 0.000010 0.000010 0.000010 0.000010
0.000010 0.000010 0.000010 0.000010 0.000018 0.000010 0.000010 0.000010 0.000010 0.000010 0.000010 0.000010 0.000010 0.000010 0.000010 0.000010 0.000010 0.000010 0.000010 0.000010 0.999382 0.000010 0.000010 0.000010 0.000010 0.000010 0.000010 0.000010 0.000010 0.000010 0.000010 0.000010 0.000010 0.000010 0.000010 0.000010 0.000010 0.000010 0.000010 0.000010 0.000010 0.000010 0.000010 0.000010 0.000010 0.000010 0.000010 0.000010 0.000010 0.000010 0.000010 0.000010 0.000010 0.000010 0.000010 0.000010 0.000010 0.000010 0.000010 0.000010 0.000010 0.000010
0.000010 0.000010 0.000010 0.000010 0.000010 0.000010 0.000010 0.000010 0.000010 0.000010 0.000010 0.000010 0.000010 0.000010 0.000010 0.000010 0.000010 0.000010 0.000010 0.000010 0.999390 0.000010 0.000010 0.000010 0.000010 0.000010 0.000010 0.000010 0.000010 0.000010 0.000010 0.000010 0.000010 0.000010 0.000010 0.000010 0.000010 0.000010 0.000010 0.000010 0.000010 0.000010 0.000010 0.000010 0.000010 0.000010 0.000010 0.000010 0.000010 0.000010 0.000010 0.000010 0.000010 0.000010 0.000010 0.000010 0.000010 0.000010 0.000010 0.000010 0.000010 0.000010
0.000010 0.000010 0.000010 0.000010 0.000010 0.000010 0.000010 0.000010 0.000010 0.000010 0.000010 0.000010 0.000010 0.000010 0.000010 0.000010 0.000010 0.000010 0.000010 0.000010 0.999390 0.000010 0.000010 0.000010 0.000010 0.000010 0.000010 0.000010 0.000010 0.000010 0.000010 0.000010 0.000010 0.000010 0.000010 0.000010 0.000010 0.000010 0.000010 0.000010 0.000010 0.000010 0.000010 0.000010 0.000010 0.000010 0.000010 0.000010 0.000010 0.000010 0.000010 0.000010 0.000010 0.000010 0.000010 0.000010 0.000010 0.000010 0.000010 0.000010 0.000010 0.000010
0.000010 0.000010 0.000010 0.000010 0.000010 0.000010 0.000010 0.000010 0.000010 0.000010 0.000010 0.000010 0.000010 0.000010 0.000010 0.000010 0.000010 0.000010 0.000010 0.000010 0.999390 0.000010 0.000010 0.000010 0.000010 0.000010 0.000010 0.000010 0.000010 0.000010 0.000010 0.000010 0.000010 0.000010 0.000010 0.000010 0.000010 0.000010 0.000010 0.000010 0.000010 0.000010 0.000010 0.000010 0.000010 0.000010 0.000010 0.000010 0.000010 0.000010 0.000010 0.000010 0.000010 0.000010 0.000010 0.000010 0.000010 0.000010 0.000010 0.000010 0.000010 0.000010
0.000010 0.000010 0.000010 0.000010 0.000010 0.000010 0.000010 0.000010 0.000010 0.000010 0.000010 0.000010 0.000010 0.000010 0.000010 0.000010 0.000010 0.000010 0.000010 0.000010 0.999390 0.000010 0.000010 0.000010 0.000010 0.000010 0.000010 0.000010 0.000010 0.000010 0.000010 0.000010 0.000010 0.000010 0.000010 0.000010 0.000010 0.000010 0.000010 0.000010 0.000010 0.000010 0.000010 0.000010 0.000010 0.000010 0.000010 0.000010 0.000010 0.000010 0.000010 0.000010 0.000010 0.000010 0.000010 0.000010 0.000010 0.000010 0.000010 0.000010 0.000010 0.000010
0.000010 0.000010 0.000010 0.000017 0.784224 0.000010 0.000010 0.000010 0.000010 0.000010 0.000010 0.000010 0.000010 0.000010 0.006625 0.000010 0.000010 0.000010 0.000010 0.000010 0.160475 0.000010 0.000010 0.000010 0.000010 0.000010 0.000010 0.000010 0.000010 0.000010 0.000010 0.000010 0.000010 0.000010 0.000010 0.000010 0.000010 0.000010 0.000010 0.000010 0.000010 0.000010 0.000010 0.000010 0.040536 0.000010 0.000010 0.000010 0.000010 0.000010 0.007561 0.000010 0.000010 0.000010 0.000010 0.000010 0.000010 0.000010 0.000010 0.000010 0.000010 0.000010
0.000010 0.000010 0.000010 0.000010 0.654837 0.000010 0.000010 0.000010 0.000010 0.000010 0.000010 0.000010 0.000010 0.000010 0.000010 0.000010 0.000010 0.000010 0.000010 0.000010 0.186417 0.000010 0.000010 0.000010 0.000010 0.000010 0.000010 0.000010 0.000010 0.000010 0.000010 0.000010 0.000010 0.000010 0.000010 0.000010 0.000010 0.000010 0.000010 0.000010 0.000010 0.000010 0.000010 0.000010 0.137103 0.000010 0.000010 0.000010 0.000010 0.008032 0.013041 0.000010 0.000010 0.000010 0.000010 0.000010 0.000010 0.000010 0.000010 0.000010 0.000010 0.000010
0.000010 0.000010 0.000010 0.000010 0.863206 0.000010 0.000010 0.000010 0.000010 0.000010 0.000010 0.000010 0.000010 0.000010 0.000010 0.000010 0.000010 0.000010 0.000010 0.000010 0.136194 0.000010 0.000010 0.000010 0.000010 0.000010 0.000010 0.000010 0.000010 0.000010 0.000010 0.000010 0.000010 0.000010 0.000010 0.000010 0.000010 0.000010 0.000010 0.000010 0.000010 0.000010 0.000010 0.000010 0.000010 0.000010 0.000010 0.000010 0.000010 0.000010 0.000010 0.000010 0.000010 0.000010 0.000010 0.000010 0.000010 0.000010 0.000010 0.000010 0.000010 0.000010
0.000010 0.000010 0.000010 0.000010 0.866452 0.000010 0.000010 0.000010 0.000010 0.000010 0.000010 0.000010 0.000010 0.000010 0.000010 0.000010 0.000010 0.000010 0.000010 0.000010 0.132948 0.000010 0.000010 0.000010 0.000010 0.000010 0.000010 0.000010 0.000010 0.000010 0.000010 0.000010 0.000010 0.000010 0.000010 0.000010 0.000010 0.000010 0.000010 0.000010 0.000010 0.000010 0.000010 0.000010 0.000010 0.000010 0.000010 0.000010 0.000010 0.000010 0.000010 0.000010 0.000010 0.000010 0.000010 0.000010 0.000010 0.000010 0.000010 0.000010 0.000010 0.000010
0.000010 0.000010 0.000010 0.000010 0.910470 0.000010 0.000010 0.000010 0.000010 0.000010 0.000010 0.000010 0.000010 0.000010 0.000010 0.000010 0.000010 0.000010 0.000010 0.000010 0.088930 0.000010 0.000010 0.000010 0.000010 0.000010 0.000010 0.000010 0.000010 0.000010 0.000010 0.000010 0.000010 0.000010 0.000010 0.000010 0.000010 0.000010 0.000010 0.000010 0.000010 0.000010 0.000010 0.000010 0.000010 0.000010 0.000010 0.000010 0.000010 0.000010 0.000010 0.000010 0.000010 0.000010 0.000010 0.000010 0.000010 0.000010 0.000010 0.000010 0.000010 0.000010
0.000010 0.000010 0.000010 0.000010 0.708059 0.000010 0.000010 0.000010 0.000010 0.000010 0.000010 0.000010 0.000010 0.000010 0.000010 0.000010 0.000010 0.000010 0.000010 0.000010 0.184061 0.000010 0.000010 0.000010 0.000010 0.000010 0.000010 0.000010 0.000010 0.000010 0.000010 0.000010 0.000010 0.000010 0.000010 0.000010 0.000010 0.000010 0.000010 0.000010 0.000010 0.002106 0.000010 0.000010 0.092726 0.000010 0.000010 0.000010 0.000010 0.000010 0.012478 0.000010 0.000010 0.000010 0.000010 0.000010 0.000010 0.000010 0.000010 0.000010 0.000010 0.000010
0.000010 0.000010 0.000010 0.000014 0.999383 0.000010 0.000010 0.000010 0.000010 0.000010 0.000010 0.000010 0.000010 0.000010 0.000010 0.000010 0.000010 0.000010 0.000011 0.000010 0.000010 0.000010 0.000010 0.000010 0.000010 0.000010 0.000010 0.000010 0.000010 0.000010 0.000010 0.000010 0.000010 0.000010 0.000010 0.000010 0.000010 0.000010 0.000010 0.000010 0.000010 0.000010 0.000010 0.000010 0.000010 0.000010 0.000010 0.000010 0.000010 0.000010 0.000010 0.000010 0.000010 0.000010 0.000010 0.000010 0.000010 0.000010 0.000010 0.000010 0.000012 0.000010
0.000010 0.000010 0.000010 0.000010 0.999388 0.000010 0.000010 0.000010 0.000010 0.000010 0.000010 0.000010 0.000010 0.000010 0.000010 0.000010 0.000010 0.000010 0.000010 0.000010 0.000010 0.000010 0.000010 0.000010 0.000010 0.000010 0.000010 0.000010 0.000010 0.000010 0.000010 0.000010 0.000011 0.000010 0.000010 0.000010 0.000010 0.000010 0.000010 0.000010 0.000010 0.000010 0.000010 0.000010 0.000010 0.000010 0.000010 0.000010 0.000010 0.000010 0.000010 0.000010 0.000010 0.000010 0.000010 0.000010 0.000010 0.000010 0.000010 0.000010 0.000010 0.000010
0.000010 0.857016 0.000010 0.000010 0.000010 0.000010 0.000010 0.000010 0.000010 0.000010 0.000010 0.000010 0.000010 0.000010 0.000010 0.000010 0.000010 0.000010 0.000010 0.128950 0.000010 0.000010 0.000010 0.000010 0.000010 0.000010 0.000010 0.000010 0.000010 0.000010 0.000010 0.000010 0.000010 0.000010 0.000010 0.000010 0.000010 0.000010 0.000010 0.000010 0.000010 0.000010 0.000010 0.000010 0.000010 0.000010 0.000010 0.000010 0.009845 0.003609 0.000010 0.000010 0.000010 0.000010 0.000010 0.000010 0.000010 0.000010 0.000010 0.000010 0.000010 0.000010
0.000010 0.946400 0.000010 0.000010 0.000010 0.000010 0.000010 0.000010 0.000010 0.000010 0.000010 0.000010 0.009052 0.000010 0.000010 0.000010 0.000010 0.000010 0.000010 0.026777 0.000010 0.000010 0.000010 0.000010 0.000010 0.000010 0.000010 0.000010 0.000010 0.000010 0.000010 0.000010 0.000010 0.000010 0.000010 0.000010 0.000010 0.000010 0.000010 0.000010 0.000010 0.000010 0.000010 0.007275 0.000010 0.000010 0.000010 0.000010 0.009925 0.000010 0.000010 0.000010 0.000010 0.000010 0.000010 0.000010 0.000010 0.000010 0.000010 0.000010 0.000010 0.000010
0.000010 0.902786 0.000010 0.000010 0.000010 0.000010 0.000010 0.000010 0.000010 0.000010 0.000010 0.000010 0.000010 0.000010 0.000010 0.000010 0.000010 0.000010 0.000010 0.096614 0.000010 0.000010 0.000010 0.000010 0.000010 0.000010 0.000010 0.000010 0.000010 0.000010 0.000010 0.000010 0.000010 0.000010 0.000010 0.000010 0.000010 0.000010 0.000010 0.000010 0.000010 0.000010 0.000010 0.000010 0.000010 0.000010 0.000010 0.000010 0.000010 0.000010 0.000010 0.000010 0.000010 0.000010 0.000010 0.000010 0.000010 0.000010 0.000010 0.000010 0.000010 0.000010
0.000010 0.798059 0.067766 0.022484 0.000010 0.000010 0.000010 0.000010 0.000010 0.000010 0.000010 0.000010 0.000010 0.000010 0.000010 0.000010 0.000010 0.003387 0.000010 0.000010 0.000010 0.000010 0.009406 0.000010 0.000010 0.000010 0.000010 0.000010 0.013846 0.000010 0.000010 0.000010 0.000010 0.000010 0.000010 0.000010 0.000010 0.000010 0.000010 0.000010 0.000010 0.000010 0.000010 0.000010 0.000010 0.000010 0.000010 0.000010 0.000010 0.000010 0.000268 0.000010 0.000010 0.000010 0.000010 0.000010 0.000010 0.000010 0.000010 0.000010 0.000010 0.084244
0.000010 0.855583 0.000010 0.002226 0.000014 0.000010 0.000010 0.000010 0.000010 0.003675 0.000010 0.000010 0.000010 0.000010 0.000010 0.000010 0.000010 0.027375 0.000010 0.000010 0.000010 0.000010 0.005356 0.000010 0.000010 0.000010 0.000010 0.000010 0.027929 0.000010 0.000010 0.000010 0.000010 0.000010 0.000010 0.000010 0.000010 0.000010 0.009714 0.000010 0.000010 0.000010 0.000010 0.000708 0.000010 0.000010 0.000010 0.000010 0.000010 0.000010 0.000010 0.000010 0.000010 0.000010 0.000010 0.001631 0.000010 0.000010 0.000010 0.000010 0.000010 0.065279
0.000010 0.837845 0.016004 0.000010 0.000010 0.011133 0.000863 0.000010 0.000010 0.000010 0.000010 0.000010 0.000010 0.000010 0.000010 0.000010 0.000010 0.044431 0.000010 0.000010 0.000010 0.000010 0.000010 0.000010 0.000010 0.000010 0.000010 0.000010 0.004089 0.000010 0.000010 0.000010 0.000010 0.000010 0.000010 0.000010 0.014054 0.006020 0.000010 0.000010 0.000010 0.000010 0.000010 0.000010 0.000010 0.000010 0.000010 0.000010 0.000010 0.004007 0.000010 0.000010 0.000010 0.000010 0.000010 0.000010 0.000010 0.000010 0.000010 0.000010 0.000010 0.061034
0.000010 0.999390 0.000010 0.000010 0.000010 0.000010 0.000010 0.000010 0.000010 0.000010 0.000010 0.000010 0.000010 0.000010 0.000010 0.000010 0.000010 0.000010 0.000010 0.000010 0.000010 0.000010 0.000010 0.000010 0.000010 0.000010 0.000010 0.000010 0.000010 0.000010 0.000010 0.000010 0.000010 0.000010 0.000010 0.000010 0.000010 0.000010 0.000010 0.000010 0.000010 0.000010 0.000010 0.000010 0.000010 0.000010 0.000010 0.000010 0.000010 0.000010 0.000010 0.000010 0.000010 0.000010 0.000010 0.000010 0.000010 0.000010 0.000010 0.000010 0.000010 0.000010
0.000010 0.999390 0.000010 0.000010 0.000010 0.000010 0.000010 0.000010 0.000010 0.000010 0.000010 0.000010 0.000010 0.000010 0.000010 0.000010 0.000010 0.000010 0.000010 0.000010 0.000010 0.000010 0.000010 0.000010 0.000010 0.000010 0.000010 0.000010 0.000010 0.000010 0.000010 0.000010 0.000010 0.000010 0.000010 0.000010 0.000010 0.000010 0.000010 0.000010 0.000010 0.000010 0.000010 0.000010 0.000010 0.000010 0.000010 0.000010 0.000010 0.000010 0.000010 0.000010 0.000010 0.000010 0.000010 0.000010 0.000010 0.000010 0.000010 0.000010 0.000010 0.000010
0.000010 0.984264 0.000010 0.000010 0.000010 0.000010 0.000010 0.000010 0.000010 0.000010 0.000010 0.000010 0.000010 0.000010 0.000010 0.000010 0.000010 0.000010 0.000010 0.000010 0.000010 0.000010 0.000010 0.013060 0.000010 0.000010 0.000010 0.000010 0.000010 0.000010 0.000010 0.000010 0.000010 0.000010 0.000010 0.000010 0.000010 0.000010 0.000010 0.000010 0.000010 0.000010 0.000010 0.000010 0.000010 0.000010 0.000010 0.000010 0.000010 0.000010 0.000010 0.000010 0.000010 0.000010 0.000010 0.000010 0.000010 0.000010 0.000010 0.000010 0.000010 0.002086
0.000333 0.833547 0.000010 0.000010 0.000011 0.001130 0.000010 0.000010 0.000010 0.000446 0.000010 0.000010 0.000010 0.000010 0.000010 0.000010 0.000010 0.000010 0.000010 0.000010 0.000010 0.000010 0.000010 0.011834 0.041526 0.007459 0.000010 0.000010 0.015386 0.000010 0.000010 0.000010 0.000010 0.000010 0.000010 0.000010 0.000010 0.000010 0.000010 0.000010 0.000015 0.000010 0.000010 0.000010 0.000010 0.000010 0.000010 0.000010 0.000010 0.009837 0.000010 0.009393 0.000010 0.003513 0.000014 0.017817 0.000010 0.032197 0.000010 0.000010 0.000010 0.015093
0.000010 0.904761 0.010541 0.000010 0.003895 0.000010 0.000017 0.000010 0.000010 0.000010 0.000010 0.000010 0.000010 0.000010 0.000010 0.000010 0.000010 0.032325 0.000010 0.000010 0.008010 0.000010 0.000010 0.000112 0.000010 0.000010 0.000010 0.000010 0.000010 0.000010 0.000010 0.000010 0.000010 0.000010 0.000010 0.000010 0.000010 0.000010 0.000010 0.000010 0.000010 0.000010 0.000010 0.012793 0.000010 0.000010 0.000010 0.000010 0.000010 0.000010 0.004199 0.000010 0.000010 0.000010 0.002316 0.008974 0.000010 0.000010 0.000010 0.000010 0.000010 0.011558
0.000010 0.999390 0.000010 0.000010 0.000010 0.000010 0.000010 0.000010 0.000010 0.000010 0.000010 0.000010 0.000010 0.000010 0.000010 0.000010 0.000010 0.000010 0.000010 0.000010 0.000010 0.000010 0.000010 0.000010 0.000010 0.000010 0.000010 0.000010 0.000010 0.000010 0.000010 0.000010 0.000010 0.000010 0.000010 0.000010 0.000010 0.000010 0.000010 0.000010 0.000010 0.000010 0.000010 0.000010 0.000010 0.000010 0.000010 0.000010 0.000010 0.000010 0.000010 0.000010 0.000010 0.000010 0.000010 0.000010 0.000010 0.000010 0.000010 0.000010 0.000010 0.000010
0.000010 0.999390 0.000010 0.000010 0.000010 0.000010 0.000010 0.000010 0.000010 0.000010 0.000010 0.000010 0.000010 0.000010 0.000010 0.000010 0.000010 0.000010 0.000010 0.000010 0.000010 0.000010 0.000010 0.000010 0.000010 0.000010 0.000010 0.000010 0.000010 0.000010 0.000010 0.000010 0.000010 0.000010 0.000010 0.000010 0.000010 0.000010 0.000010 0.000010 0.000010 0.000010 0.000010 0.000010 0.000010 0.000010 0.000010 0.000010 0.000010 0.000010 0.000010 0.000010 0.000010 0.000010 0.000010 0.000010 0.000010 0.000010 0.000010 0.000010 0.000010 0.000010
0.000010 0.657330 0.050402 0.006786 0.011887 0.000010 0.018222 0.000010 0.000010 0.005495 0.000010 0.000010 0.000010 0.000010 0.000010 0.000010 0.000010 0.031288 0.000010 0.000010 0.000010 0.000010 0.008349 0.025869 0.001092 0.000010 0.000010 0.000010 0.039865 0.000010 0.000010 0.000010 0.000010 0.000010 0.000010 0.000010 0.000010 0.000010 0.000010 0.000010 0.000010 0.000010 0.000010 0.019778 0.000010 0.000010 0.000010 0.000010 0.000010 0.000010 0.001482 0.006111 0.000010 0.011805 0.004608 0.009883 0.000010 0.000010 0.000010 0.000010 0.000010 0.089308
0.000010 0.895592 0.000010 0.000010 0.000010 0.000010 0.000010 0.000010 0.000010 0.000010 0.000010 0.000010 0.000010 0.000010 0.000010 0.000010 0.000010 0.046161 0.000010 0.000010 0.000013 0.000010 0.000010 0.000010 0.000010 0.000010 0.000010 0.000010 0.003122 0.000010 0.000010 0.000010 0.000010 0.000010 0.000010 0.000010 0.000010 0.000010 0.000010 0.000010 0.000010 0.000010 0.000010 0.000010 0.000010 0.000010 0.000010 0.000010 0.000010 0.000010 0.000010 0.000010 0.000010 0.003636 0.000010 0.000010 0.000010 0.000010 0.000010 0.000010 0.000010 0.050916
0.000010 0.856573 0.012558 0.000010 0.000010 0.000010 0.000010 0.000010 0.000010 0.003983 0.000010 0.000010 0.000010 0.000010 0.000010 0.000010 0.000010 0.000010 0.000010 0.000010 0.009034 0.000010 0.000010 0.000010 0.000010 0.000010 0.000010 0.000010 0.033817 0.000010 0.000010 0.000010 0.000010 0.000010 0.000010 0.000010 0.000010 0.000010 0.007199 0.000010 0.000010 0.000010 0.000010 0.000010 0.000010 0.000010 0.000010 0.000010 0.000010 0.000010 0.000987 0.000010 0.000010 0.011470 0.000010 0.000010 0.000010 0.000010 0.000010 0.000010 0.000010 0.063849
0.000010 0.999390 0.000010 0.000010 0.000010 0.000010 0.000010 0.000010 0.000010 0.000010 0.000010 0.000010 0.000010 0.000010 0.000010 0.000010 0.000010 0.000010 0.000010 0.000010 0.000010 0.000010 0.000010 0.000010 0.000010 0.000010 0.000010 0.000010 0.000010 0.000010 0.000010 0.000010 0.000010 0.000010 0.000010 0.000010 0.000010 0.000010 0.000010 0.000010 0.000010 0.000010 0.000010 0.000010 0.000010 0.000010 0.000010 0.000010 0.000010 0.000010 0.000010 0.000010 0.000010 0.000010 0.000010 0.000010 0.000010 0.000010 0.000010 0.000010 0.000010 0.000010
0.000010 0.696221 0.000010 0.002681 0.000010 0.004467 0.000010 0.000010 0.000010 0.005001 0.000010 0.000010 0.000010 0.000010 0.007804 0.000010 0.000010 0.000010 0.000010 0.000010 0.000010 0.000010 0.000010 0.000566 0.106000 0.000010 0.000010 0.000010 0.006951 0.000010 0.000010 0.000010 0.000010 0.000010 0.000010 0.026933 0.000010 0.031121 0.000010 0.000010 0.000010 0.003442 0.000010 0.000010 0.008912 0.000010 0.000010 0.000010 0.029544 0.000010 0.000010 0.000010 0.000010 0.013985 0.009372 0.000010 0.000010 0.000010 0.000010 0.000010 0.000010 0.046540
0.000010 0.866223 0.004614 0.000010 0.000010 0.000010 0.000010 0.000010 0.000010 0.000010 0.000010 0.000010 0.000010 0.000010 0.006225 0.000010 0.000010 0.000010 0.000010 0.091266 0.000010 0.000010 0.001733 0.029378 0.000010 0.000010 0.000010 0.000010 0.000010 0.000010 0.000010 0.000010 0.000010 0.000010 0.000010 0.000010 0.000010 0.000010 0.000010 0.000010 0.000010 0.000010 0.000010 0.000010 0.000010 0.000010 0.000010 0.000010 0.000010 0.000010 0.000010 0.000010 0.000010 0.000010 0.000010 0.000010 0.000010 0.000010 0.000010 0.000010 0.000010 0.000010
0.033646 0.133724 0.072725 0.026480 0.001257 0.030864 0.049642 0.000010 0.000010 0.006948 0.000010 0.000010 0.054670 0.000010 0.000010 0.000010 0.005109 0.025081 0.000010 0.000010 0.000010 0.000529 0.020039 0.020131 0.035026 0.020513 0.000010 0.000010 0.038747 0.000010 0.000010 0.010399 0.000010 0.000010 0.000010 0.000010 0.000010 0.030434 0.028761 0.000010 0.016208 0.000010 0.000010 0.034804 0.064145 0.000010 0.000010 0.000010 0.012866 0.000010 0.000010 0.043519 0.000010 0.002765 0.023912 0.045057 0.000010 0.066401 0.000010 0.000010 0.000010 0.045281
0.010634 0.004482 0.000010 0.000010 0.000010 0.000010 0.000733 0.000010 0.000010 0.000010 0.000010 0.000010 0.000010 0.000010 0.000010 0.000010 0.003347 0.000010 0.000010 0.056827 0.000010 0.000010 0.056601 0.000010 0.006116 0.266345 0.000010 0.000010 0.037067 0.000010 0.000010 0.027775 0.000010 0.000010 0.000010 0.000010 0.000010 0.000010 0.000010 0.000010 0.015342 0.000010 0.000010 0.017032 0.418632 0.000010 0.000010 0.000010 0.037502 0.000010 0.000010 0.000010 0.000010 0.000010 0.033604 0.001891 0.000010 0.000010 0.000010 0.000010 0.000010 0.005620
0.020229 0.052127 0.000010 0.018190 0.000010 0.037147 0.000010 0.000010 0.000010 0.003484 0.000010 0.000010 0.000010 0.000010 0.000010 0.000010 0.005258 0.000010 0.000010 0.000010 0.016562 0.000010 0.044670 0.034723 0.000010 0.294886 0.000010 0.000010 0.000010 0.000010 0.000010 0.000010 0.000010 0.000010 0.000010 0.000010 0.003250 0.000010 0.000010 0.000010 0.000010 0.000010 0.000010 0.000010 0.370336 0.000010 0.000010 0.000010 0.000010 0.000010 0.001606 0.025717 0.000010 0.007202 0.000010 0.046352 0.000010 0.000010 0.000010 0.000010 0.000010 0.017811
0.000553 0.000010 0.000010 0.000220 0.000010 0.032382 0.000010 0.000010 0.000010 0.001505 0.000010 0.000010 0.000010 0.000010 0.000010 0.000010 0.000010 0.000010 0.000010 0.187146 0.003848 0.010427 0.043060 0.000010 0.030199 0.076500 0.000010 0.006543 0.000010 0.000010 0.000010 0.064663 0.000010 0.000010 0.000010 0.001884 0.000010 0.010169 0.000010 0.000010 0.019273 0.000010 0.000010 0.004693 0.104923 0.000011 0.000010 0.000010 0.274357 0.000010 0.002761 0.029837 0.000010 0.000010 0.000010 0.078123 0.000010 0.016535 0.000010 0.000010 0.000010 0.000010
0.008565 0.000010 0.010583 0.000010 0.013610 0.013571 0.010303 0.000010 0.000010 0.000010 0.000010 0.000010 0.000010 0.000010 0.000010 0.000010 0.000010 0.000015 0.000010 0.163151 0.000010 0.014949 0.033533 0.001099 0.091401 0.190705 0.000010 0.000010 0.000010 0.007941 0.000010 0.018652 0.000010 0.000010 0.000010 0.031671 0.002521 0.028965 0.001440 0.000010 0.017254 0.002047 0.000010 0.000010 0.237131 0.000010 0.000010 0.000010 0.013694 0.011668 0.000010 0.009473 0.000010 0.015109 0.000530 0.027781 0.000010 0.005158 0.000010 0.000010 0.000010 0.017150
0.027903 0.000010 0.003452 0.000010 0.000010 0.000010 0.000010 0.000010 0.000010 0.000010 0.000010 0.000010 0.000010 0.000010 0.000010 0.000010 0.002702 0.000010 0.000010 0.335507 0.000010 0.000010 0.028871 0.006294 0.036991 0.160143 0.000010 0.000010 0.000010 0.000010 0.000010 0.000010 0.000010 0.000010 0.000010 0.005704 0.000010 0.000010 0.000010 0.000010 0.064232 0.000010 0.000010 0.000010 0.248061 0.000010 0.000010 0.000010 0.000010 0.006289 0.000010 0.023405 0.000010 0.006083 0.006983 0.035319 0.000010 0.000010 0.000010 0.000010 0.000010 0.001611
0.008635 0.000010 0.000010 0.000010 0.004331 0.022747 0.016632 0.000010 0.000010 0.000010 0.000010 0.000010 0.000010 0.000010 0.000010 0.000010 0.002101 0.024593 0.006379 0.015842 0.003782 0.000010 0.071317 0.003244 0.000010 0.321365 0.000010 0.000010 0.011954 0.000010 0.000010 0.007686 0.000010 0.000010 0.000010 0.020901 0.000010 0.007191 0.000010 0.000010 0.000010 0.000010 0.000010 0.000010 0.378693 0.000010 0.000010 0.000010 0.000010 0.000010 0.001898 0.006117 0.000010 0.012860 0.010355 0.030930 0.000010 0.000498 0.000010 0.000010 0.000010 0.009567
0.007372 0.000786 0.000010 0.000010 0.000010 0.068046 0.000010 0.000010 0.000010 0.008038 0.001842 0.000010 0.000010 0.000010 0.002885 0.000010 0.004833 0.000010 0.000010 0.009296 0.000016 0.000010 0.064777 0.018659 0.000010 0.295046 0.000010 0.000010 0.000010 0.000010 0.000010 0.000010 0.000010 0.000010 0.000010 0.010185 0.021376 0.001493 0.000010 0.000010 0.000010 0.000010 0.000010 0.000010 0.418282 0.000010 0.000010 0.000010 0.000010 0.000010 0.000010 0.014423 0.000010 0.008611 0.024291 0.019322 0.000010 0.000010 0.000010 0.000010 0.000010 0.000010
0.019978 0.007649 0.000010 0.011455 0.000010 0.012568 0.012940 0.000010 0.000010 0.000010 0.000010 0.000010 0.000010 0.000010 0.000010 0.000010 0.000010 0.000225 0.000010 0.000010 0.000010 0.000010 0.080295 0.000010 0.013644 0.299969 0.000010 0.000010 0.000010 0.000010 0.000010 0.000010 0.000010 0.000010 0.000010 0.000010 0.000010 0.000010 0.000010 0.000010 0.000010 0.001915 0.000010 0.014135 0.441845 0.000010 0.000010 0.000010 0.000010 0.000010 0.000010 0.010996 0.000010 0.011388 0.008778 0.035800 0.000010 0.000010 0.000010 0.000010 0.000010 0.015970
0.000521 0.000010 0.000010 0.000010 0.000010 0.023042 0.000010 0.000010 0.000010 0.000010 0.000010 0.000010 0.000010 0.000010 0.000010 0.000010 0.000010 0.000010 0.000010 0.042208 0.000010 0.000010 0.067297 0.017381 0.018439 0.275486 0.000010 0.000010 0.000010 0.001141 0.000010 0.001335 0.000010 0.000010 0.000010 0.015575 0.000134 0.000010 0.000010 0.000010 0.000010 0.000010 0.000010 0.000010 0.420433 0.000010 0.000010 0.000010 0.000010 0.000010 0.000010 0.021319 0.000010 0.006105 0.009874 0.022812 0.000010 0.031689 0.000010 0.000010 0.000010 0.024770
0.000010 0.050729 0.226024 0.026872 0.013443 0.057405 0.028044 0.000010 0.000010 0.006632 0.000010 0.000010 0.000010 0.000010 0.008610 0.000010 0.000010 0.104301 0.000010 0.000010 0.003300 0.000010 0.014672 0.054572 0.000010 0.006627 0.000010 0.000010 0.037777 0.000010 0.000010 0.000010 0.000010 0.000010 0.000010 0.340930 0.000708 0.011339 0.000010 0.000010 0.000010 0.000010 0.000010 0.000010 0.000010 0.000010 0.000010 0.000010 0.000010 0.000010 0.000010 0.000010 0.000010 0.002810 0.000010 0.000010 0.000010 0.000010 0.000010 0.000010 0.000010 0.004775
0.000010 0.046864 0.152446 0.000010 0.000010 0.050394 0.008653 0.000010 0.000010 0.008334 0.000010 0.000010 0.003118 0.000010 0.009953 0.000010 0.000010 0.044611 0.000010 0.000010 0.001280 0.000010 0.014575 0.031039 0.010960 0.001849 0.000010 0.000010 0.051805 0.000010 0.000010 0.000010 0.000010 0.000010 0.000010 0.501840 0.010855 0.000010 0.002796 0.000010 0.000010 0.000010 0.000010 0.000010 0.011590 0.000010 0.000010 0.000010 0.000010 0.000010 0.000010 0.005900 0.000010 0.000010 0.002702 0.008861 0.000010 0.001656 0.000010 0.000010 0.000010 0.017529
0.000010 0.053084 0.146291 0.007727 0.000010 0.000010 0.054074 0.000010 0.000010 0.000010 0.000010 0.000010 0.000010 0.000010 0.000010 0.000010 0.010371 0.048408 0.000010 0.000010 0.007764 0.000010 0.016945 0.016830 0.042673 0.000010 0.000010 0.000010 0.025696 0.000010 0.000010 0.000010 0.000010 0.000010 0.000010 0.492770 0.000010 0.000409 0.000010 0.000010 0.000010 0.000010 0.000010 0.023688 0.000010 0.000010 0.000010 0.000010 0.000010 0.025223 0.000010 0.000010 0.000010 0.004097 0.008991 0.014519 0.000010 0.000010 0.000010 0.000010 0.000010 0.000010
0.000010 0.020704 0.068677 0.000010 0.000010 0.038365 0.007647 0.000010 0.000010 0.008482 0.000010 0.000010 0.000010 0.000010 0.000010 0.000010 0.000010 0.048217 0.000010 0.000010 0.000010 0.000010 0.000010 0.015921 0.023877 0.000010 0.000010 0.000010 0.042009 0.000010 0.000010 0.000010 0.000010 0.000010 0.000010 0.699732 0.000010 0.000010 0.000010 0.000010 0.000010 0.000010 0.000010 0.000010 0.000010 0.000010 0.000010 0.000010 0.000010 0.000010 0.011311 0.000010 0.000010 0.000010 0.000010 0.000010 0.000010 0.000010 0.000010 0.000010 0.000010 0.014559
0.000010 0.020011 0.112520 0.000010 0.000010 0.001825 0.000010 0.000010 0.000010 0.000010 0.000010 0.000010 0.000010 0.000010 0.000010 0.000010 0.000010 0.063163 0.000010 0.000010 0.000010 0.004902 0.022264 0.004540 0.001749 0.000010 0.000010 0.000010 0.042155 0.000010 0.000010 0.000010 0.000010 0.000010 0.000010 0.645888 0.041369 0.000010 0.000010 0.000010 0.000010 0.000010 0.000010 0.000010 0.000010 0.000010 0.000010 0.000010 0.000010 0.000010 0.000010 0.000010 0.000010 0.007041 0.000010 0.000010 0.000010 0.012738 0.000010 0.000010 0.000010 0.019356
0.000010 0.011844 0.085656 0.025554 0.000010 0.001452 0.045879 0.000010 0.000010 0.011730 0.000010 0.000010 0.000010 0.000010 0.000010 0.000010 0.000010 0.037945 0.000010 0.022587 0.013291 0.000010 0.001186 0.017536 0.002811 0.000010 0.000010 0.000010 0.011015 0.000010 0.000010 0.000010 0.000010 0.000010 0.000010 0.652551 0.000010 0.000010 0.000010 0.000010 0.029604 0.000010 0.000010 0.016899 0.000010 0.000010 0.000010 0.000010 0.000010 0.000010 0.000010 0.000010 0.000010 0.012010 0.000010 0.000010 0.000010 0.000010 0.000010 0.000010 0.000010 0.000010
0.000010 0.000010 0.000010 0.000010 0.000010 0.000010 0.000010 0.000010 0.000010 0.000010 0.000010 0.000010 0.000010 0.000010 0.000010 0.000010 0.000010 0.000010 0.000010 0.000010 0.000010 0.000010 0.000010 0.000010 0.000010 0.000010 0.000010 0.000010 0.000010 0.000010 0.000010 0.000010 0.000010 0.000010 0.000010 0.999390 0.000010 0.000010 0.000010 0.000010 0.000010 0.000010 0.000010 0.000010 0.000010 0.000010 0.000010 0.000010 0.000010 0.000010 0.000010 0.000010 0.000010 0.000010 0.000010 0.000010 0.000010 0.000010 0.000010 0.000010 0.000010 0.000010
0.000010 0.014089 0.041819 0.000010 0.000010 0.000010 0.000010 0.000010 0.000010 0.000010 0.000010 0.000010 0.000010 0.000010 0.000010 0.000010 0.000010 0.000010 0.000010 0.000010 0.000687 0.000010 0.000010 0.000010 0.000010 0.000010 0.000010 0.000010 0.000010 0.000010 0.000010 0.000010 0.000010 0.000010 0.000010 0.930778 0.000010 0.000010 0.000010 0.000010 0.000010 0.000010 0.000010 0.000010 0.000010 0.000010 0.000010 0.000010 0.000010 0.005907 0.000010 0.000010 0.000010 0.000010 0.000010 0.000010 0.000010 0.000010 0.000010 0.000010 0.000010 0.006159
0.000010 0.000010 0.000010 0.000010 0.000010 0.000010 0.000010 0.000010 0.000010 0.000010 0.000010 0.000010 0.000010 0.000010 0.000010 0.000010 0.000010 0.000010 0.000010 0.000010 0.000010 0.000010 0.000010 0.000010 0.000010 0.000010 0.000010 0.000010 0.000010 0.000010 0.000010 0.000010 0.000010 0.000010 0.000010 0.999390 0.000010 0.000010 0.000010 0.000010 0.000010 0.000010 0.000010 0.000010 0.000010 0.000010 0.000010 0.000010 0.000010 0.000010 0.000010 0.000010 0.000010 0.000010 0.000010 0.000010 0.000010 0.000010 0.000010 0.000010 0.000010 0.000010
0.000010 0.000010 0.000010 0.000010 0.000010 0.000010 0.000010 0.000010 0.000010 0.000010 0.000010 0.000010 0.000010 0.000010 0.000010 0.000010 0.000010 0.000010 0.000010 0.000010 0.000010 0.000010 0.000010 0.000010 0.000010 0.000010 0.000010 0.000010 0.000010 0.000010 0.000010 0.000010 0.000010 0.000010 0.000010 0.999390 0.000010 0.000010 0.000010 0.000010 0.000010 0.000010 0.000010 0.000010 0.000010 0.000010 0.000010 0.000010 0.000010 0.000010 0.000010 0.000010 0.000010 0.000010 0.000010 0.000010 0.000010 0.000010 0.000010 0.000010 0.000010 0.000010
0.000010 0.044441 0.059347 0.000010 0.000010 0.007162 0.004772 0.000010 0.000010 0.000010 0.000010 0.000010 0.000010 0.000010 0.000010 0.000010 0.000010 0.000010 0.000010 0.143885 0.000010 0.000010 0.000759 0.030903 0.000010 0.000010 0.000010 0.000010 0.000010 0.000010 0.000010 0.000010 0.000010 0.000010 0.000010 0.680666 0.000010 0.000010 0.000010 0.000010 0.000010 0.000010 0.000010 0.006799 0.000010 0.000010 0.000010 0.000010 0.008903 0.000010 0.000010 0.011853 0.000010 0.000010 0.000010 0.000010 0.000010 0.000010 0.000010 0.000010 0.000010 0.000010
0.000010 0.023894 0.038783 0.000010 0.000010 0.000010 0.021398 0.000010 0.000010 0.000983 0.000010 0.000010 0.000010 0.000010 0.000011 0.000010 0.000010 0.033524 0.000010 0.076405 0.001038 0.000010 0.000010 0.018337 0.000010 0.000010 0.000010 0.000010 0.000010 0.000010 0.000010 0.000010 0.000010 0.000010 0.000010 0.781546 0.000010 0.003571 0.000010 0.000010 0.000010 0.000010 0.000010 0.000010 0.000010 0.000010 0.000010 0.000010 0.000010 0.000010 0.000010 0.000010 0.000010 0.000010 0.000010 0.000010 0.000010 0.000010 0.000010 0.000010 0.000010 0.000010
0.000010 0.016191 0.034650 0.000010 0.000010 0.025620 0.037016 0.000010 0.000010 0.000010 0.000010 0.000010 0.000010 0.000010 0.000010 0.000010 0.000010 0.000010 0.000010 0.048270 0.005856 0.000010 0.000010 0.033613 0.000010 0.000010 0.000010 0.000010 0.000010 0.000010 0.000010 0.000010 0.000010 0.000010 0.000010 0.756362 0.000010 0.000010 0.000010 0.000010 0.014317 0.000010 0.000010 0.000010 0.000010 0.000010 0.000010 0.000010 0.000010 0.000010 0.000010 0.000010 0.000010 0.000010 0.004066 0.023528 0.000010 0.000010 0.000010 0.000010 0.000010 0.000010
0.003379 0.023097 0.091039 0.000010 0.000010 0.000010 0.000010 0.000010 0.000010 0.000010 0.000010 0.000010 0.000010 0.000010 0.000010 0.000010 0.000010 0.014965 0.000010 0.023181 0.003316 0.000010 0.009960 0.024820 0.018223 0.002951 0.000010 0.000010 0.019327 0.000010 0.000010 0.000010 0.000010 0.000010 0.000010 0.671401 0.010528 0.000010 0.000010 0.000010 0.026899 0.000010 0.000010 0.000010 0.000010 0.000010 0.000010 0.000010 0.007519 0.000010 0.000010 0.000010 0.000010 0.000500 0.000010 0.048445 0.000010 0.000010 0.000010 0.000010 0.000010 0.000010
0.000010 0.024358 0.094252 0.000010 0.000010 0.021986 0.000010 0.000010 0.000010 0.000010 0.000010 0.000010 0.000010 0.000010 0.000010 0.000010 0.000010 0.049472 0.000010 0.000010 0.000010 0.000010 0.008457 0.000010 0.000010 0.000010 0.000010 0.000010 0.040904 0.000010 0.000010 0.000010 0.000010 0.000010 0.000010 0.716287 0.000010 0.000010 0.006280 0.000010 0.000010 0.000010 0.000010 0.000010 0.013001 0.000010 0.000010 0.000010 0.007561 0.000010 0.000010 0.004178 0.000010 0.000010 0.000010 0.000010 0.000010 0.000010 0.000010 0.000010 0.000010 0.012765
0.000010 0.013549 0.059167 0.000010 0.000010 0.000010 0.000010 0.000010 0.000010 0.003648 0.000010 0.000010 0.000010 0.000010 0.000010 0.000010 0.001741 0.043701 0.000010 0.044393 0.000010 0.000010 0.017188 0.016058 0.000010 0.012034 0.000010 0.000010 0.027263 0.000010 0.000010 0.000010 0.000010 0.000010 0.000010 0.666784 0.037882 0.000010 0.000010 0.000010 0.002183 0.001486 0.000010 0.000010 0.000010 0.000010 0.000010 0.000010 0.000010 0.000010 0.000010 0.000593 0.000010 0.021963 0.000010 0.016649 0.000010 0.013281 0.000010 0.000010 0.000010 0.000010
0.000010 0.000010 0.022267 0.000010 0.000010 0.000010 0.000010 0.001557 0.000010 0.000010 0.000010 0.000010 0.000010 0.000010 0.000010 0.000010 0.000010 0.010903 0.001561 0.000010 0.000010 0.000010 0.000010 0.000010 0.034725 0.000010 0.000010 0.000010 0.008996 0.002587 0.000010 0.000010 0.000010 0.000010 0.000010 0.879769 0.000010 0.000010 0.000010 0.000010 0.021436 0.000010 0.000010 0.000010 0.000010 0.000010 0.000010 0.000010 0.005336 0.000010 0.005514 0.000010 0.000010 0.000010 0.000010 0.000010 0.000010 0.000010 0.000010 0.000010 0.000010 0.004849
0.000010 0.021548 0.073861 0.021627 0.000010 0.000010 0.000334 0.000010 0.000010 0.000010 0.000010 0.000010 0.000010 0.000010 0.000010 0.000010 0.000010 0.022864 0.000010 0.000010 0.015808 0.000010 0.000010 0.000010 0.000010 0.000010 0.000010 0.000010 0.000010 0.000010 0.000010 0.000010 0.000010 0.000010 0.000010 0.754672 0.021432 0.021065 0.000010 0.000010 0.014886 0.000010 0.000010 0.004769 0.000010 0.000010 0.000010 0.000010 0.017856 0.000010 0.000010 0.000010 0.000010 0.000010 0.000010 0.000010 0.000010 0.000010 0.000010 0.000010 0.000010 0.008787
0.000010 0.000010 0.000010 0.000010 0.000010 0.000010 0.000010 0.000010 0.000010 0.000010 0.000010 0.000010 0.000010 0.000010 0.000010 0.000010 0.000010 0.032985 0.000010 0.013776 0.000013 0.000010 0.000010 0.000010 0.009252 0.000010 0.000010 0.000010 0.000010 0.000010 0.000010 0.000010 0.000010 0.000010 0.000010 0.909421 0.000010 0.000010 0.000010 0.000010 0.031919 0.000010 0.000010 0.000010 0.000010 0.000010 0.000010 0.000010 0.000010 0.000010 0.000010 0.000010 0.000010 0.000010 0.000010 0.000010 0.000010 0.000010 0.000010 0.000010 0.000010 0.002085
0.000010 0.000010 0.000010 0.000010 0.000010 0.000010 0.000010 0.000010 0.000010 0.000010 0.000010 0.000010 0.000010 0.000010 0.000010 0.000010 0.000010 0.000010 0.000010 0.000010 0.000010 0.000010 0.000010 0.000010 0.000010 0.000010 0.000010 0.000010 0.000010 0.000010 0.000010 0.000010 0.000010 0.000010 0.000010 0.991638 0.000010 0.000010 0.000010 0.000010 0.000010 0.000010 0.000010 0.000010 0.000010 0.000010 0.000010 0.000010 0.000010 0.007760 0.000010 0.000010 0.000010 0.000010 0.000010 0.000012 0.000010 0.000010 0.000010 0.000010 0.000010 0.000010
0.001728 0.001042 0.015016 0.000010 0.000010 0.000010 0.000010 0.000010 0.000010 0.000010 0.000010 0.000010 0.000010 0.000010 0.000010 0.000010 0.000010 0.000010 0.000010 0.058987 0.000010 0.000010 0.065996 0.000010 0.020624 0.000010 0.000010 0.000010 0.061814 0.000010 0.000010 0.000565 0.000010 0.000010 0.000010 0.000010 0.015679 0.000010 0.000010 0.000010 0.000010 0.000010 0.000010 0.000010 0.000010 0.000010 0.000010 0.000010 0.553786 0.002186 0.000010 0.045912 0.000010 0.000010 0.000010 0.137989 0.000010 0.000010 0.000010 0.000010 0.000010 0.018195
0.023905 0.012565 0.000010 0.001635 0.000010 0.025980 0.019096 0.000010 0.000010 0.000010 0.000119 0.000010 0.000010 0.000010 0.000010 0.000010 0.000010 0.029580 0.000010 0.062080 0.000010 0.007740 0.048338 0.000010 0.012292 0.058809 0.000010 0.000010 0.023331 0.000010 0.000010 0.071208 0.000010 0.000010 0.000010 0.006007 0.002759 0.000010 0.000010 0.000010 0.000010 0.000010 0.000010 0.000010 0.075884 0.000010 0.000010 0.000010 0.461931 0.000010 0.001377 0.036402 0.000010 0.000010 0.000010 0.018553 0.000010 0.000010 0.000010 0.000010 0.000010 0.000010
0.013089 0.012863 0.034519 0.000010 0.006429 0.000010 0.000010 0.000010 0.000010 0.000010 0.000010 0.000010 0.030149 0.000010 0.000010 0.000010 0.000010 0.000010 0.000010 0.000010 0.002958 0.000010 0.067754 0.000010 0.000010 0.000010 0.000010 0.000010 0.041087 0.000010 0.000010 0.000010 0.000010 0.000010 0.000010 0.000010 0.000010 0.002610 0.000010 0.000010 0.000010 0.000010 0.000010 0.000010 0.007047 0.000010 0.000010 0.000010 0.591311 0.008735 0.000010 0.030370 0.000010 0.000010 0.000010 0.149456 0.000010 0.000010 0.000010 0.000010 0.000010 0.001152
0.000238 0.000010 0.028381 0.000010 0.000010 0.000010 0.025354 0.000010 0.000010 0.010860 0.000010 0.000010 0.021190 0.000010 0.000010 0.000010 0.011090 0.000010 0.000010 0.066040 0.000010 0.056742 0.049378 0.000010 0.054008 0.000010 0.000010 0.000010 0.030418 0.000010 0.000010 0.032196 0.000010 0.000010 0.000010 0.000010 0.007581 0.005309 0.000010 0.000010 0.000010 0.000010 0.000010 0.008350 0.007492 0.000010 0.000010 0.000010 0.463262 0.000010 0.000010 0.035827 0.000010 0.000010 0.001591 0.069937 0.000010 0.011770 0.000010 0.000010 0.000010 0.002587
0.000010 0.002857 0.011101 0.015047 0.000010 0.000010 0.000010 0.000010 0.000010 0.010839 0.000010 0.000010 0.011254 0.000010 0.011411 0.000010 0.000010 0.000010 0.000010 0.000010 0.000010 0.000010 0.084686 0.000010 0.050561 0.013936 0.000010 0.000010 0.034586 0.000010 0.000010 0.023289 0.000010 0.000010 0.000010 0.000010 0.002818 0.002889 0.000010 0.000010 0.000010 0.000010 0.000010 0.000010 0.000010 0.000010 0.000010 0.000010 0.575551 0.000010 0.000010 0.029908 0.000010 0.007812 0.006961 0.079483 0.000010 0.013588 0.000010 0.000010 0.000010 0.011004
0.000010 0.000010 0.029425 0.000010 0.008801 0.031077 0.044516 0.000010 0.000010 0.014206 0.000010 0.000010 0.038568 0.000010 0.004284 0.000010 0.000010 0.025711 0.000010 0.018896 0.000010 0.000010 0.034282 0.001878 0.000010 0.007394 0.000010 0.000010 0.001545 0.000010 0.000010 0.020002 0.000010 0.000010 0.000010 0.005376 0.000010 0.000010 0.000010 0.000010 0.000010 0.000010 0.000010 0.007250 0.000010 0.000010 0.000010 0.000010 0.563219 0.000010 0.000010 0.038944 0.000010 0.000010 0.000010 0.098599 0.000010 0.005608 0.000010 0.000010 0.000010 0.000010
0.001180 0.020046 0.000010 0.000010 0.000010 0.015674 0.041023 0.000010 0.000010 0.001667 0.000010 0.000010 0.020045 0.000010 0.001599 0.000010 0.004458 0.000010 0.000010 0.000010 0.000010 0.000010 0.019130 0.000010 0.004847 0.000010 0.000010 0.000010 0.000010 0.000010 0.000010 0.022012 0.000010 0.000010 0.000010 0.000010 0.024515 0.011615 0.000010 0.000010 0.000010 0.000010 0.000010 0.000010 0.000010 0.000010 0.000010 0.000010 0.591952 0.000010 0.017194 0.080193 0.000010 0.000947 0.000010 0.096879 0.000010 0.012661 0.000010 0.000010 0.000010 0.011943
0.006187 0.000010 0.020350 0.000010 0.011416 0.000010 0.005384 0.000010 0.000010 0.000010 0.000010 0.000010 0.032484 0.000010 0.000010 0.000010 0.000698 0.000010 0.000010 0.017407 0.000010 0.000010 0.068189 0.000052 0.018742 0.000010 0.000010 0.000010 0.003450 0.000010 0.000010 0.046936 0.000010 0.000010 0.000010 0.003376 0.016286 0.007515 0.000010 0.000010 0.000010 0.000011 0.000010 0.015449 0.000010 0.000010 0.000010 0.000010 0.502284 0.000010 0.006684 0.095419 0.000010 0.000010 0.001579 0.106224 0.000010 0.013487 0.000010 0.000010 0.000010 0.000010
0.025017 0.000010 0.024965 0.003249 0.000010 0.000010 0.024210 0.000010 0.000010 0.001045 0.000010 0.000010 0.006400 0.000010 0.000010 0.000010 0.000010 0.000010 0.000010 0.000010 0.013848 0.000010 0.023084 0.000010 0.000010 0.002241 0.000010 0.000010 0.052799 0.000010 0.000010 0.063524 0.000010 0.000010 0.000010 0.000010 0.000010 0.003183 0.000010 0.000010 0.000010 0.000010 0.000010 0.000649 0.000010 0.000010 0.000010 0.000010 0.541683 0.013521 0.000555 0.042584 0.000010 0.000010 0.022346 0.086009 0.000010 0.029946 0.000010 0.000010 0.000010 0.018732
0.016823 0.000010 0.011621 0.000010 0.001090 0.000010 0.015929 0.000010 0.000010 0.008004 0.000010 0.000010 0.017921 0.000010 0.000010 0.000010 0.003989 0.005896 0.000010 0.000010 0.008622 0.000010 0.041910 0.000010 0.019613 0.019917 0.000010 0.000010 0.033012 0.000010 0.000010 0.034398 0.000010 0.000010 0.000010 0.000010 0.008264 0.000010 0.000010 0.000010 0.000010 0.000010 0.000010 0.023963 0.000010 0.000010 0.000010 0.000010 0.550644 0.000010 0.000010 0.060210 0.000010 0.000010 0.021937 0.071043 0.000010 0.010556 0.000010 0.000010 0.000010 0.014238
0.003286 0.000010 0.011467 0.006891 0.000010 0.000010 0.035081 0.000010 0.000010 0.000010 0.000010 0.000010 0.014493 0.000010 0.000010 0.000010 0.000010 0.018336 0.000010 0.003645 0.002700 0.000010 0.039165 0.000010 0.024527 0.000010 0.000010 0.000010 0.027177 0.000010 0.000010 0.001781 0.000010 0.000010 0.000010 0.000010 0.001759 0.003290 0.000892 0.000010 0.000010 0.000010 0.000010 0.040697 0.000010 0.000010 0.000010 0.000010 0.554756 0.000010 0.000010 0.083718 0.000010 0.007315 0.000010 0.066473 0.000010 0.037390 0.000010 0.000010 0.000010 0.014763
0.000010 0.000010 0.036470 0.000010 0.000010 0.021752 0.000010 0.000010 0.000010 0.001349 0.000010 0.000010 0.050564 0.000010 0.006530 0.000010 0.000010 0.010162 0.000010 0.000010 0.000010 0.000010 0.033178 0.004430 0.023707 0.000010 0.000010 0.000010 0.018957 0.000010 0.000010 0.022719 0.000010 0.000010 0.000010 0.003071 0.016687 0.006013 0.000010 0.000010 0.024740 0.000010 0.000010 0.000010 0.000010 0.000010 0.000010 0.000010 0.551790 0.000010 0.000010 0.035689 0.000010 0.000010 0.021028 0.098349 0.000010 0.007777 0.000010 0.000010 0.000010 0.004630
0.017172 0.000010 0.007151 0.017252 0.000010 0.009457 0.000893 0.000010 0.000010 0.000010 0.000010 0.000010 0.035448 0.000010 0.000010 0.000010 0.000010 0.013536 0.000010 0.000010 0.001557 0.000010 0.052171 0.000010 0.010308 0.001428 0.000010 0.000010 0.036906 0.000010 0.000010 0.077173 0.000010 0.000010 0.000010 0.000010 0.000010 0.002164 0.000010 0.000010 0.000010 0.000010 0.000010 0.006211 0.000010 0.000010 0.000010 0.000010 0.558348 0.004246 0.000010 0.036780 0.000010 0.000010 0.003522 0.104987 0.000010 0.001607 0.000010 0.000010 0.000010 0.001285
0.000010 0.023590 0.000010 0.000010 0.000010 0.033750 0.004167 0.000010 0.000010 0.005412 0.000010 0.000010 0.047791 0.000010 0.000010 0.000010 0.000010 0.002755 0.000010 0.000010 0.014668 0.000010 0.051178 0.000010 0.043247 0.000010 0.000010 0.000010 0.005944 0.000010 0.000010 0.012697 0.000010 0.000010 0.000010 0.000010 0.012385 0.000010 0.000010 0.000010 0.000010 0.000010 0.000010 0.014461 0.000010 0.000010 0.000010 0.000010 0.577099 0.000010 0.000010 0.023886 0.000010 0.000010 0.022709 0.094146 0.000010 0.008558 0.000010 0.000010 0.000010 0.001126
0.000010 0.000010 0.000010 0.006848 0.000010 0.009373 0.036640 0.000010 0.000010 0.005306 0.000010 0.000010 0.005948 0.000010 0.001623 0.000010 0.000010 0.000010 0.000010 0.005355 0.000010 0.012333 0.039415 0.021959 0.027186 0.010585 0.000010 0.000010 0.007838 0.000010 0.000010 0.035485 0.000010 0.000010 0.000010 0.017189 0.005695 0.000010 0.000010 0.000010 0.005415 0.000010 0.000010 0.000010 0.000010 0.000010 0.000010 0.000010 0.558351 0.000010 0.000010 0.049795 0.000010 0.001977 0.004628 0.110397 0.000010 0.008073 0.000010 0.000010 0.000010 0.012205
0.000010 0.013982 0.001499 0.000010 0.001449 0.033386 0.000010 0.000010 0.000010 0.003778 0.000010 0.000010 0.047038 0.000010 0.000010 0.000010 0.000010 0.000010 0.000010 0.000010 0.000010 0.000010 0.031203 0.002574 0.023640 0.000010 0.000010 0.000010 0.030310 0.000010 0.000010 0.015818 0.000010 0.000010 0.000010 0.000010 0.021107 0.036542 0.000010 0.000010 0.000010 0.000010 0.000010 0.000010 0.008837 0.000010 0.000010 0.000010 0.577419 0.000010 0.004875 0.025409 0.000010 0.000010 0.000010 0.120694 0.000010 0.000010 0.000010 0.000010 0.000010 0.000010
0.005356 0.011197 0.008766 0.000010 0.000010 0.044595 0.000010 0.000010 0.000010 0.000010 0.000010 0.000010 0.031571 0.000010 0.000010 0.000010 0.000010 0.021975 0.000010 0.018975 0.010352 0.000010 0.026007 0.000620 0.008209 0.000010 0.000010 0.000010 0.013714 0.000010 0.000010 0.054732 0.000010 0.000010 0.000010 0.000010 0.000010 0.036763 0.000641 0.000010 0.000010 0.000010 0.000010 0.001780 0.000010 0.000010 0.000010 0.000010 0.506769 0.000010 0.005275 0.057066 0.000010 0.004547 0.000010 0.108107 0.000010 0.022582 0.000010 0.000010 0.000010 0.000010
0.013415 0.014196 0.005387 0.000010 0.000268 0.006066 0.006530 0.000010 0.000010 0.000010 0.000010 0.000010 0.018383 0.000010 0.002545 0.000010 0.000010 0.000010 0.000010 0.000010 0.011942 0.009676 0.043449 0.000010 0.023842 0.000010 0.000010 0.000010 0.020414 0.000010 0.000010 0.087650 0.000010 0.000010 0.000010 0.006583 0.009842 0.001769 0.000010 0.000010 0.017938 0.000010 0.000010 0.015299 0.000010 0.000010 0.000010 0.000010 0.515533 0.000010 0.000010 0.038755 0.000010 0.009258 0.000010 0.105872 0.000010 0.015009 0.000010 0.000010 0.000010 0.000010
0.002807 0.014045 0.018522 0.000010 0.009878 0.000010 0.000010 0.000010 0.000010 0.008800 0.000010 0.000010 0.031165 0.000010 0.001485 0.000010 0.000010 0.023896 0.000010 0.000010 0.010025 0.000010 0.057794 0.000010 0.031965 0.003461 0.000010 0.000010 0.007904 0.000010 0.000010 0.044409 0.000010 0.000010 0.000010 0.012116 0.017962 0.000010 0.000010 0.000010 0.001784 0.001457 0.000010 0.002691 0.000010 0.000010 0.000010 0.000010 0.521301 0.003039 0.000010 0.033617 0.000010 0.005223 0.000010 0.120475 0.000010 0.006919 0.000010 0.000010 0.000010 0.006900
0.000010 0.015776 0.002998 0.000010 0.000010 0.009545 0.020999 0.000010 0.000010 0.007152 0.000010 0.000010 0.047143 0.000010 0.003544 0.000010 0.000010 0.000010 0.000010 0.000010 0.005951 0.000010 0.040489 0.000010 0.024896 0.006765 0.000010 0.000010 0.030180 0.000010 0.000010 0.043836 0.000010 0.000010 0.000010 0.014117 0.010412 0.000010 0.000010 0.000010 0.000010 0.000010 0.000010 0.000010 0.000010 0.000010 0.000010 0.000010 0.536906 0.002963 0.000010 0.040622 0.000010 0.000010 0.006113 0.110829 0.000010 0.000012 0.000010 0.000010 0.000010 0.018352
0.000010 0.000010 0.000010 0.000010 0.000010 0.000010 0.055252 0.000010 0.000010 0.024740 0.000010 0.000010 0.017235 0.000010 0.013081 0.000010 0.000010 0.007389 0.000010 0.000010 0.007094 0.000010 0.017904 0.000010 0.007832 0.000010 0.000010 0.000010 0.000010 0.000010 0.000010 0.008898 0.000010 0.000010 0.000010 0.005889 0.000010 0.002710 0.000010 0.000010 0.001430 0.000010 0.000010 0.005580 0.000010 0.000010 0.000010 0.000010 0.020808 0.000010 0.000010 0.700826 0.000010 0.000010 0.030289 0.043358 0.000010 0.029245 0.000010 0.000010 0.000010 0.000010
0.000010 0.000010 0.000010 0.000010 0.000010 0.000010 0.000010 0.000010 0.000010 0.000010 0.000010 0.000010 0.000010 0.000010 0.000010 0.000010 0.000010 0.000010 0.000010 0.000010 0.000010 0.000010 0.000010 0.000010 0.000010 0.000010 0.000010 0.000010 0.000010 0.000010 0.000010 0.000010 0.000010 0.000010 0.000010 0.000010 0.014772 0.000010 0.000010 0.000010 0.000010 0.000010 0.000010 0.000010 0.000010 0.000010 0.000010 0.000010 0.000010 0.000010 0.000010 0.984628 0.000010 0.000010 0.000010 0.000010 0.000010 0.000010 0.000010 0.000010 0.000010 0.000010
0.000010 0.000010 0.000010 0.000010 0.000010 0.000010 0.000010 0.000010 0.000010 0.000010 0.000010 0.000010 0.000010 0.000010 0.000010 0.000010 0.000010 0.000010 0.000010 0.000010 0.005404 0.000010 0.000010 0.000373 0.000010 0.000010 0.000010 0.000010 0.000010 0.000010 0.000010 0.000010 0.000010 0.000010 0.000010 0.000010 0.000010 0.000010 0.000010 0.000010 0.000010 0.000010 0.000010 0.000010 0.000010 0.000010 0.000010 0.000010 0.000010 0.000010 0.000010 0.993634 0.000010 0.000010 0.000010 0.000010 0.000010 0.000010 0.000010 0.000010 0.000010 0.000010
0.000010 0.000010 0.000010 0.000010 0.000010 0.006872 0.004597 0.000010 0.000010 0.000010 0.000010 0.000010 0.000010 0.000010 0.000010 0.000010 0.000010 0.009788 0.000010 0.000010 0.000010 0.000010 0.000010 0.000010 0.000011 0.000010 0.000010 0.000010 0.000010 0.000010 0.000010 0.009820 0.000010 0.000010 0.000010 0.000010 0.000010 0.000010 0.000010 0.000010 0.000010 0.000010 0.000010 0.000010 0.000010 0.000010 0.000010 0.000010 0.000647 0.000010 0.004032 0.963693 0.000010 0.000010 0.000010 0.000010 0.000010 0.000010 0.000010 0.000010 0.000010 0.000010
0.000010 0.000010 0.000010 0.004068 0.000010 0.000010 0.000010 0.000010 0.000010 0.009961 0.000010 0.000010 0.000010 0.000010 0.000010 0.000010 0.000010 0.000010 0.000010 0.000010 0.000010 0.000010 0.000010 0.000010 0.000010 0.000010 0.000010 0.000010 0.000010 0.000010 0.000010 0.000010 0.000010 0.000010 0.000010 0.000010 0.001998 0.000010 0.000010 0.000010 0.000010 0.000010 0.000010 0.000010 0.000010 0.000010 0.000010 0.000010 0.000010 0.000010 0.000010 0.945561 0.000010 0.013979 0.012730 0.000010 0.000010 0.000010 0.000010 0.000010 0.000010 0.011154
0.000010 0.000010 0.000010 0.000010 0.000010 0.000010 0.000010 0.000010 0.000010 0.000010 0.000010 0.000010 0.000010 0.000010 0.000010 0.000010 0.000010 0.000010 0.000010 0.000010 0.000010 0.000010 0.000010 0.000010 0.000010 0.000010 0.000010 0.000010 0.000010 0.000010 0.000010 0.000010 0.000010 0.000010 0.000010 0.000010 0.000010 0.000010 0.000010 0.000010 0.000010 0.000010 0.000010 0.000010 0.000010 0.000010 0.000010 0.000010 0.000010 0.000010 0.000010 0.999390 0.000010 0.000010 0.000010 0.000010 0.000010 0.000010 0.000010 0.000010 0.000010 0.000010
0.000010 0.000010 0.000010 0.000010 0.000010 0.000010 0.000010 0.000010 0.000010 0.000010 0.000010 0.000010 0.000010 0.000010 0.000010 0.000010 0.000010 0.000010 0.000010 0.000010 0.000010 0.000010 0.000010 0.000010 0.000010 0.000010 0.000010 0.000010 0.000010 0.000010 0.000010 0.000010 0.000010 0.000010 0.000010 0.000010 0.000010 0.000010 0.000010 0.000010 0.000010 0.000010 0.000010 0.000010 0.000010 0.000010 0.000010 0.000010 0.000010 0.000010 0.000010 0.999390 0.000010 0.000010 0.000010 0.000010 0.000010 0.000010 0.000010 0.000010 0.000010 0.000010
0.000010 0.000010 0.000010 0.000010 0.000010 0.000010 0.000010 0.000010 0.000010 0.000010 0.000010 0.000010 0.000010 0.000010 0.000010 0.000010 0.000010 0.000010 0.000010 0.000010 0.000010 0.000010 0.000010 0.000010 0.000010 0.000010 0.000010 0.000010 0.000010 0.000010 0.000010 0.000010 0.000010 0.000010 0.000010 0.000010 0.000010 0.000010 0.000010 0.000010 0.000010 0.000010 0.000010 0.000010 0.000010 0.000010 0.000010 0.000010 0.000010 0.000010 0.000010 0.999390 0.000010 0.000010 0.000010 0.000010 0.000010 0.000010 0.000010 0.000010 0.000010 0.000010
0.000010 0.000010 0.000010 0.000010 0.000010 0.000010 0.000010 0.000010 0.000010 0.000010 0.000010 0.000010 0.000010 0.000010 0.000010 0.000010 0.000010 0.000010 0.000010 0.000010 0.000010 0.000010 0.000010 0.000010 0.000010 0.000010 0.000010 0.000010 0.000010 0.000010 0.000010 0.000010 0.000010 0.000010 0.000010 0.000010 0.000010 0.000010 0.000010 0.000010 0.000010 0.000010 0.000010 0.000020 0.000010 0.000010 0.000010 0.000010 0.000010 0.000010 0.000010 0.999380 0.000010 0.000010 0.000010 0.000010 0.000010 0.000010 0.000010 0.000010 0.000010 0.000010
0.000010 0.000010 0.000010 0.000010 0.000010 0.000010 0.000010 0.000010 0.000010 0.000010 0.000010 0.000010 0.000010 0.000010 0.000010 0.000010 0.000010 0.000010 0.000010 0.000010 0.000010 0.000010 0.000010 0.000010 0.000010 0.000012 0.000010 0.000010 0.000010 0.000010 0.000010 0.007464 0.000010 0.000010 0.000010 0.000010 0.000010 0.000010 0.000010 0.000010 0.000010 0.000010 0.000010 0.002717 0.000010 0.000010 0.000010 0.000010 0.000010 0.000010 0.000010 0.975523 0.000010 0.001463 0.012262 0.000010 0.000010 0.000010 0.000010 0.000010 0.000010 0.000010
0.000010 0.000010 0.000010 0.000010 0.000010 0.000010 0.000010 0.000010 0.000010 0.000010 0.000010 0.000010 0.000010 0.000010 0.000010 0.000010 0.000010 0.000010 0.000010 0.000010 0.000010 0.000010 0.000010 0.000010 0.000010 0.000010 0.000010 0.000010 0.000010 0.000010 0.000010 0.000010 0.000010 0.000010 0.000010 0.000010 0.000010 0.000010 0.000010 0.000010 0.000010 0.000010 0.000010 0.000010 0.000010 0.000010 0.000010 0.000010 0.000010 0.000010 0.000010 0.999390 0.000010 0.000010 0.000010 0.000010 0.000010 0.000010 0.000010 0.000010 0.000010 0.000010
0.000010 0.021911 0.010252 0.000010 0.000010 0.000010 0.006168 0.000010 0.000010 0.023457 0.000010 0.000010 0.044527 0.000010 0.000010 0.000010 0.000010 0.000010 0.000010 0.000362 0.000010 0.000010 0.000010 0.002539 0.000010 0.000010 0.000010 0.000010 0.012276 0.000010 0.000010 0.000010 0.000010 0.000010 0.000010 0.003576 0.000010 0.013345 0.000010 0.000010 0.007120 0.000010 0.000010 0.000010 0.000010 0.000010 0.000010 0.000010 0.002340 0.002550 0.000010 0.780311 0.000010 0.000010 0.003669 0.045946 0.000010 0.019201 0.000010 0.000010 0.000010 0.000010
0.000010 0.000010 0.000010 0.000010 0.000010 0.000010 0.000010 0.000010 0.000010 0.000010 0.000010 0.000010 0.000010 0.000010 0.000010 0.000010 0.000010 0.000010 0.000010 0.000010 0.000010 0.000010 0.000010 0.000010 0.000010 0.000010 0.000010 0.000010 0.000010 0.000010 0.000010 0.000010 0.000010 0.000010 0.000010 0.000010 0.000010 0.000010 0.000010 0.000010 0.000010 0.000010 0.000010 0.000010 0.000010 0.000010 0.000010 0.000010 0.000010 0.000010 0.000010 0.999390 0.000010 0.000010 0.000010 0.000010 0.000010 0.000010 0.000010 0.000010 0.000010 0.000010
0.000010 0.000010 0.000010 0.000010 0.000010 0.000010 0.000010 0.000010 0.000010 0.000010 0.000010 0.000010 0.000010 0.000010 0.000010 0.000010 0.000010 0.000010 0.000010 0.000010 0.000010 0.000010 0.000010 0.000010 0.000010 0.000010 0.000010 0.000010 0.000010 0.000010 0.000010 0.000010 0.000010 0.000010 0.000010 0.000010 0.000010 0.000010 0.000010 0.000010 0.000010 0.000010 0.000010 0.000010 0.000010 0.000010 0.000010 0.000010 0.000010 0.000010 0.000010 0.999390 0.000010 0.000010 0.000010 0.000010 0.000010 0.000010 0.000010 0.000010 0.000010 0.000010
0.000010 0.000010 0.000010 0.000010 0.000010 0.000010 0.000010 0.000010 0.000010 0.000010 0.000010 0.000010 0.000010 0.000010 0.000010 0.000010 0.000010 0.000010 0.000010 0.000010 0.000010 0.000010 0.000010 0.000010 0.000010 0.000010 0.000010 0.000010 0.000010 0.000010 0.000010 0.000010 0.000010 0.000010 0.000010 0.000010 0.000010 0.000010 0.000010 0.000010 0.000010 0.000010 0.000010 0.000010 0.000010 0.000010 0.000010 0.000010 0.000010 0.000010 0.000010 0.999390 0.000010 0.000010 0.000010 0.000010 0.000010 0.000010 0.000010 0.000010 0.000010 0.000010
0.000010 0.000010 0.000010 0.000010 0.000010 0.000010 0.000010 0.000010 0.000010 0.000010 0.000010 0.000010 0.000010 0.000010 0.000010 0.000010 0.000010 0.000010 0.000010 0.000010 0.000010 0.000010 0.000010 0.000010 0.000010 0.000010 0.000010 0.000010 0.000010 0.000010 0.000010 0.000010 0.000010 0.000010 0.000010 0.000010 0.000010 0.000010 0.000010 0.000010 0.000010 0.000010 0.000010 0.000010 0.000010 0.000010 0.000010 0.000010 0.000010 0.000010 0.000010 0.999390 0.000010 0.000010 0.000010 0.000010 0.000010 0.000010 0.000010 0.000010 0.000010 0.000010
0.000010 0.000010 0.000010 0.000010 0.000010 0.000010 0.000010 0.000010 0.000010 0.000010 0.000010 0.000010 0.000010 0.000010 0.000010 0.000010 0.000010 0.000010 0.000010 0.000010 0.000010 0.000010 0.000010 0.000010 0.000010 0.000010 0.000010 0.000010 0.000010 0.000010 0.000010 0.000010 0.000010 0.000010 0.000010 0.000010 0.000010 0.000010 0.000010 0.000010 0.000010 0.000010 0.000010 0.000010 0.000010 0.000010 0.000010 0.000010 0.000010 0.000010 0.000010 0.999390 0.000010 0.000010 0.000010 0.000010 0.000010 0.000010 0.000010 0.000010 0.000010 0.000010
0.000010 0.000010 0.000010 0.000010 0.000010 0.000010 0.000010 0.000010 0.000010 0.000010 0.000010 0.000010 0.000010 0.000010 0.000010 0.000010 0.000010 0.000010 0.000010 0.000010 0.000010 0.000010 0.000010 0.000010 0.000010 0.000010 0.000010 0.000010 0.000010 0.000010 0.000010 0.000010 0.000010 0.000010 0.000010 0.000010 0.000010 0.000010 0.000010 0.000010 0.000010 0.000010 0.000010 0.000010 0.000010 0.000010 0.000010 0.000010 0.000010 0.000010 0.000010 0.999390 0.000010 0.000010 0.000010 0.000010 0.000010 0.000010 0.000010 0.000010 0.000010 0.000010
0.000010 0.000010 0.000010 0.000010 0.000010 0.000010 0.000010 0.000010 0.000010 0.000010 0.000010 0.000010 0.000010 0.000010 0.000010 0.000010 0.000010 0.000010 0.000010 0.000010 0.000010 0.000010 0.000010 0.000010 0.000010 0.000010 0.000010 0.000010 0.000010 0.000010 0.000010 0.000010 0.000010 0.000010 0.000010 0.000010 0.000010 0.000010 0.000010 0.000010 0.000010 0.000010 0.000010 0.000010 0.000010 0.000010 0.000010 0.000010 0.000010 0.000010 0.000010 0.999390 0.000010 0.000010 0.000010 0.000010 0.000010 0.000010 0.000010 0.000010 0.000010 0.000010
0.000010 0.000010 0.000010 0.000010 0.000010 0.000337 0.000010 0.000010 0.000010 0.019458 0.000010 0.000010 0.000010 0.000010 0.000010 0.000010 0.000010 0.000010 0.000010 0.000010 0.000010 0.000010 0.000010 0.009552 0.000010 0.000010 0.000010 0.000010 0.000010 0.000010 0.000010 0.000010 0.000010 0.000010 0.000010 0.000010 0.000010 0.000010 0.000010 0.000010 0.000010 0.000010 0.000010 0.000010 0.000010 0.000010 0.000010 0.000010 0.000010 0.000010 0.000010 0.937784 0.000010 0.013385 0.002198 0.016736 0.000010 0.000010 0.000010 0.000010 0.000010 0.000010
0.000010 0.080763 0.102665 0.017637 0.027568 0.083395 0.063699 0.000010 0.000010 0.026609 0.000010 0.000010 0.000010 0.000010 0.000018 0.000010 0.000010 0.018895 0.000010 0.000010 0.000010 0.000010 0.099631 0.042561 0.000010 0.037259 0.000010 0.000010 0.046130 0.000010 0.000010 0.000010 0.000010 0.000010 0.000010 0.001747 0.000010 0.024171 0.000010 0.000010 0.000010 0.000010 0.000010 0.009567 0.097586 0.000010 0.000010 0.000010 0.000010 0.000013 0.000010 0.061228 0.000010 0.000010 0.045194 0.101810 0.000010 0.005438 0.000010 0.000010 0.000010 0.006027
0.000010 0.062825 0.044429 0.007815 0.000010 0.135012 0.063086 0.000010 0.000010 0.009738 0.000010 0.000010 0.013749 0.000010 0.000010 0.000010 0.000010 0.022397 0.000010 0.000010 0.000010 0.000010 0.080032 0.025268 0.000010 0.060684 0.000010 0.000010 0.067628 0.000010 0.000010 0.000010 0.000010 0.000010 0.000010 0.018668 0.000010 0.026164 0.000010 0.000010 0.000010 0.000010 0.000010 0.023590 0.103102 0.000010 0.000010 0.000010 0.000010 0.000010 0.000010 0.032108 0.000010 0.009081 0.028282 0.096477 0.000010 0.037624 0.000010 0.000010 0.000010 0.031840
0.012635 0.081733 0.065430 0.025331 0.038468 0.093529 0.059417 0.000010 0.000010 0.021753 0.000010 0.000010 0.016802 0.000010 0.001354 0.000010 0.001553 0.031517 0.000010 0.000010 0.009756 0.006767 0.053881 0.003228 0.016489 0.052241 0.000010 0.000010 0.079828 0.000010 0.000010 0.000010 0.000010 0.000010 0.000010 0.019811 0.000010 0.016542 0.000014 0.000010 0.000010 0.000010 0.000010 0.026463 0.088083 0.000010 0.000010 0.000010 0.000010 0.000010 0.000010 0.026206 0.000010 0.006308 0.039153 0.083292 0.000010 0.007088 0.000010 0.000010 0.000010 0.015010
0.000010 0.074242 0.040817 0.002865 0.037314 0.122811 0.054129 0.000010 0.000010 0.024420 0.000010 0.000010 0.000010 0.000010 0.002507 0.000010 0.000010 0.000010 0.000010 0.011875 0.000010 0.000010 0.110365 0.026685 0.000010 0.051282 0.000010 0.000010 0.114623 0.000010 0.000010 0.000010 0.000010 0.000010 0.000010 0.000010 0.014543 0.032463 0.000010 0.000010 0.000010 0.000010 0.000010 0.017309 0.076520 0.000010 0.000010 0.000010 0.000010 0.000010 0.000010 0.023037 0.000010 0.000010 0.043355 0.092311 0.000010 0.010143 0.000010 0.000010 0.000010 0.015986
0.000010 0.043425 0.080613 0.036282 0.000010 0.099032 0.088052 0.000010 0.000010 0.001491 0.000010 0.000010 0.011696 0.000010 0.000010 0.000010 0.000010 0.023421 0.000010 0.000010 0.000010 0.000010 0.092312 0.020833 0.000010 0.048691 0.000010 0.000010 0.089111 0.000010 0.000010 0.000010 0.000010 0.000010 0.000010 0.029576 0.000010 0.028709 0.000010 0.000010 0.000010 0.000010 0.000010 0.023450 0.096694 0.000010 0.000010 0.000010 0.000010 0.000010 0.002521 0.030368 0.000010 0.013730 0.009852 0.105421 0.000010 0.002831 0.000010 0.000010 0.000010 0.021500
0.000010 0.092282 0.015513 0.008047 0.028553 0.112199 0.086064 0.000010 0.000010 0.030353 0.000010 0.000010 0.001366 0.000010 0.000010 0.000010 0.000010 0.042111 0.000010 0.000010 0.000010 0.000010 0.053761 0.054937 0.016679 0.045776 0.000010 0.000010 0.071557 0.000010 0.000010 0.000010 0.000010 0.000010 0.000010 0.007415 0.000010 0.061428 0.000010 0.000010 0.000010 0.000010 0.000010 0.010739 0.085933 0.000010 0.000010 0.000010 0.000010 0.000010 0.000010 0.017447 0.000010 0.009174 0.014795 0.104731 0.000010 0.013058 0.000010 0.000010 0.000010 0.015701
0.000010 0.044634 0.062888 0.004955 0.031853 0.123380 0.079749 0.000010 0.000010 0.022647 0.000010 0.000010 0.000010 0.000010 0.011413 0.000010 0.000010 0.027584 0.000010 0.005993 0.005671 0.000010 0.068246 0.029402 0.015953 0.046033 0.000010 0.000010 0.080853 0.000010 0.000010 0.000010 0.000010 0.000010 0.000010 0.005789 0.000010 0.043262 0.002028 0.000010 0.000010 0.000010 0.000010 0.015901 0.065833 0.000010 0.000010 0.000010 0.000010 0.000010 0.000010 0.018693 0.000010 0.004008 0.029844 0.100321 0.000010 0.025481 0.000010 0.000010 0.000010 0.027236
0.019153 0.072961 0.094093 0.007605 0.003175 0.138515 0.051575 0.000010 0.000010 0.021173 0.000010 0.000010 0.018152 0.000010 0.000010 0.000010 0.000010 0.003603 0.000010 0.000010 0.007381 0.000010 0.097232 0.041452 0.000010 0.050841 0.000010 0.000010 0.079643 0.000010 0.000010 0.000010 0.000010 0.000010 0.000010 0.019937 0.000010 0.022410 0.000010 0.000010 0.000010 0.000010 0.000010 0.000010 0.083363 0.000010 0.000010 0.000010 0.000010 0.000010 0.000010 0.042438 0.000010 0.006000 0.033103 0.082319 0.000010 0.002856 0.000010 0.000010 0.000010 0.000640
0.024892 0.099819 0.068061 0.032575 0.022915 0.142183 0.037698 0.000010 0.000010 0.014554 0.000010 0.000010 0.017759 0.000010 0.000010 0.000010 0.000010 0.038495 0.000010 0.000010 0.000010 0.000010 0.076727 0.024606 0.000010 0.036594 0.000010 0.000010 0.064667 0.000010 0.000010 0.000010 0.000010 0.000010 0.000010 0.000010 0.000010 0.009365 0.000010 0.000010 0.000010 0.000010 0.000010 0.027730 0.092124 0.000010 0.000010 0.000010 0.005047 0.000010 0.000010 0.009440 0.000010 0.007592 0.040390 0.095180 0.000010 0.000010 0.000010 0.000010 0.000010 0.011196
0.002979 0.065991 0.069626 0.009398 0.032032 0.105963 0.073042 0.000010 0.000010 0.000010 0.000010 0.000010 0.017460 0.000010 0.001593 0.000010 0.000010 0.025651 0.000010 0.000010 0.000010 0.000010 0.090119 0.032082 0.007570 0.059564 0.000010 0.000010 0.062507 0.000010 0.000010 0.000010 0.000010 0.000010 0.000010 0.004786 0.000010 0.029695 0.000010 0.000010 0.000010 0.000010 0.000010 0.016138 0.087058 0.000010 0.000010 0.000010 0.000010 0.000010 0.000187 0.041477 0.000010 0.007592 0.021600 0.103322 0.000010 0.000010 0.000010 0.000010 0.000010 0.032195
0.000066 0.062041 0.029520 0.018091 0.023671 0.132138 0.075739 0.000010 0.000010 0.020171 0.000010 0.000010 0.012459 0.000010 0.000010 0.000010 0.000010 0.055350 0.000010 0.000010 0.000010 0.000010 0.070469 0.010781 0.000010 0.031885 0.000010 0.000010 0.101671 0.000010 0.000010 0.000010 0.000010 0.000010 0.000010 0.016407 0.000010 0.046832 0.000010 0.000010 0.000010 0.000010 0.000010 0.026738 0.073139 0.000010 0.000010 0.000010 0.000010 0.000010 0.008674 0.034253 0.000010 0.003859 0.027179 0.101351 0.000010 0.000010 0.000010 0.000010 0.000010 0.017136
0.008655 0.084923 0.019740 0.022368 0.013948 0.094570 0.051265 0.000010 0.000010 0.013252 0.000010 0.000010 0.003798 0.000010 0.000010 0.000010 0.000010 0.024414 0.000010 0.000010 0.014328 0.000010 0.112180 0.046367 0.000010 0.072172 0.000010 0.000010 0.082062 0.000010 0.000010 0.000010 0.000010 0.000010 0.000010 0.011119 0.000010 0.014073 0.000010 0.000010 0.000010 0.000010 0.000010 0.020319 0.097798 0.000010 0.000010 0.000010 0.000010 0.000010 0.000010 0.031669 0.000010 0.000010 0.030114 0.098759 0.000010 0.015682 0.000010 0.000010 0.000010 0.016046
0.000010 0.076388 0.007343 0.000010 0.014862 0.080229 0.070059 0.000010 0.000010 0.015702 0.000010 0.000010 0.002673 0.000010 0.002183 0.000010 0.000010 0.084200 0.000010 0.000010 0.009084 0.000010 0.086482 0.024140 0.021274 0.024090 0.000010 0.000010 0.091320 0.000010 0.000010 0.000010 0.000010 0.000010 0.000010 0.031951 0.008097 0.030899 0.000010 0.000010 0.000010 0.000010 0.000010 0.004463 0.097239 0.000010 0.000010 0.000010 0.000010 0.000010 0.000010 0.012051 0.000010 0.004300 0.026435 0.101153 0.000010 0.022982 0.000010 0.000010 0.000010 0.050040
0.000010 0.072587 0.022217 0.026744 0.012125 0.085307 0.076050 0.000010 0.000010 0.020274 0.000010 0.000010 0.024173 0.000010 0.000010 0.000010 0.000010 0.019985 0.000010 0.000010 0.000010 0.000010 0.078414 0.017079 0.000010 0.036528 0.000010 0.000010 0.100191 0.000010 0.000010 0.000010 0.000010 0.000010 0.000010 0.041951 0.000010 0.055559 0.000010 0.000010 0.000010 0.000010 0.000010 0.013503 0.120944 0.000010 0.000010 0.000010 0.000010 0.000010 0.000010 0.008850 0.000010 0.016684 0.026130 0.081882 0.000010 0.015076 0.000010 0.000010 0.000010 0.027359
0.000010 0.091403 0.031287 0.009858 0.021052 0.130353 0.039260 0.000010 0.000010 0.026506 0.000010 0.000010 0.000010 0.000010 0.000010 0.000010 0.001587 0.045149 0.000010 0.000017 0.009512 0.007264 0.110398 0.000010 0.000011 0.077455 0.000010 0.000010 0.078329 0.000010 0.000010 0.000010 0.000010 0.000010 0.000010 0.000010 0.000010 0.056170 0.000011 0.000010 0.000686 0.000010 0.000010 0.020839 0.044262 0.000010 0.000010 0.000010 0.000010 0.003458 0.001391 0.028618 0.000010 0.000010 0.030960 0.113538 0.000010 0.000010 0.000010 0.000010 0.000010 0.020276
0.000010 0.119992 0.082778 0.013925 0.000010 0.082678 0.066078 0.000010 0.000010 0.019416 0.000010 0.000010 0.020595 0.000010 0.000010 0.000010 0.000010 0.000010 0.000010 0.000010 0.000932 0.000010 0.106714 0.001594 0.022920 0.063462 0.000010 0.000010 0.052496 0.000010 0.000010 0.000010 0.000010 0.000010 0.000010 0.028048 0.006544 0.032702 0.000010 0.000010 0.000010 0.000010 0.000010 0.014351 0.105929 0.000010 0.000010 0.000010 0.000010 0.000010 0.000010 0.023289 0.000010 0.016243 0.011733 0.107181 0.000010 0.000010 0.000010 0.000010 0.000010 0.000010
0.013885 0.059929 0.045892 0.012215 0.031487 0.102446 0.105949 0.000010 0.000010 0.014012 0.000010 0.000010 0.014481 0.000010 0.000010 0.000010 0.016598 0.003228 0.000010 0.000010 0.001463 0.000010 0.062954 0.036644 0.000010 0.050761 0.000010 0.000010 0.067119 0.000010 0.000010 0.000010 0.000010 0.000010 0.000010 0.022950 0.000010 0.002356 0.003130 0.000010 0.003903 0.000072 0.000010 0.013419 0.081012 0.000010 0.000010 0.000010 0.000010 0.000010 0.005956 0.061148 0.000010 0.026467 0.008986 0.095207 0.000010 0.000010 0.000010 0.000010 0.000010 0.035999
0.005100 0.093151 0.071280 0.000010 0.017621 0.104428 0.062167 0.000010 0.000010 0.024042 0.000010 0.000010 0.000010 0.000010 0.000010 0.000010 0.000010 0.041496 0.000010 0.000010 0.000010 0.000010 0.111871 0.036451 0.000010 0.041967 0.000010 0.000010 0.069992 0.000010 0.000010 0.001774 0.000010 0.000010 0.000010 0.018766 0.000010 0.032711 0.000010 0.000010 0.008767 0.000010 0.000010 0.000010 0.057007 0.000010 0.000010 0.000010 0.000010 0.000010 0.008396 0.016402 0.000010 0.005787 0.027134 0.134856 0.000010 0.004180 0.000010 0.000010 0.000010 0.004275
0.002639 0.054131 0.050967 0.013949 0.037206 0.073515 0.092477 0.000010 0.000010 0.015571 0.000010 0.000010 0.000010 0.000010 0.009710 0.000010 0.000010 0.028341 0.000010 0.000010 0.000010 0.000010 0.095308 0.032582 0.014252 0.053853 0.000010 0.000010 0.084784 0.000010 0.000010 0.000010 0.000010 0.000010 0.000010 0.028407 0.000010 0.021833 0.000010 0.000010 0.000010 0.000010 0.000010 0.023293 0.087982 0.000010 0.000010 0.000010 0.000010 0.000010 0.000010 0.041569 0.000010 0.023029 0.010894 0.095348 0.000010 0.000012 0.000010 0.000010 0.000010 0.007980
0.020183 0.087605 0.069203 0.006537 0.052452 0.146598 0.064443 0.000010 0.000010 0.028536 0.000010 0.000010 0.000010 0.000010 0.000010 0.000010 0.000010 0.000017 0.000010 0.000010 0.000010 0.000010 0.100662 0.022930 0.000010 0.026031 0.000010 0.000010 0.104319 0.000010 0.000010 0.000010 0.000010 0.000010 0.000010 0.011812 0.000010 0.000010 0.000010 0.000010 0.000010 0.000010 0.000010 0.011513 0.069131 0.000010 0.000010 0.000010 0.000010 0.000010 0.003333 0.041324 0.000010 0.009449 0.024595 0.083770 0.000010 0.000010 0.000010 0.000010 0.000010 0.015155
0.000010 0.000010 0.000010 0.002986 0.003648 0.000010 0.000010 0.000010 0.000010 0.000010 0.000010 0.000010 0.000010 0.000010 0.000010 0.000010 0.000010 0.000010 0.000010 0.000010 0.000010 0.000010 0.032446 0.012258 0.000010 0.781567 0.000010 0.000010 0.000010 0.000010 0.000010 0.000010 0.000010 0.000010 0.000010 0.020046 0.000010 0.014395 0.003887 0.000010 0.000010 0.000010 0.000010 0.000010 0.107702 0.000010 0.000010 0.000010 0.000010 0.001562 0.000010 0.000010 0.000010 0.011261 0.000010 0.000010 0.000010 0.000010 0.000010 0.007742 0.000010 0.000010
0.000010 0.000010 0.000010 0.000010 0.000010 0.000010 0.000010 0.000010 0.000010 0.000010 0.000010 0.000010 0.000010 0.000010 0.000010 0.000010 0.000010 0.000010 0.000010 0.000010 0.000010 0.000010 0.000010 0.000010 0.000010 0.999384 0.000010 0.000010 0.000010 0.000010 0.000016 0.000010 0.000010 0.000010 0.000010 0.000010 0.000010 0.000010 0.000010 0.000010 0.000010 0.000010 0.000010 0.000010 0.000010 0.000010 0.000010 0.000010 0.000010 0.000010 0.000010 0.000010 0.000010 0.000010 0.000010 0.000010 0.000010 0.000010 0.000010 0.000010 0.000010 0.000010
0.000010 0.000010 0.000010 0.000010 0.000010 0.000010 0.000010 0.000010 0.000010 0.000010 0.000010 0.000010 0.000010 0.000010 0.000010 0.000010 0.000010 0.000010 0.000010 0.000010 0.000010 0.000010 0.000010 0.000010 0.000010 0.999388 0.000010 0.000010 0.000010 0.000010 0.000010 0.000010 0.000010 0.000010 0.000010 0.000010 0.000010 0.000010 0.000010 0.000010 0.000010 0.000010 0.000010 0.000010 0.000010 0.000010 0.000010 0.000010 0.000010 0.000010 0.000012 0.000010 0.000010 0.000010 0.000010 0.000010 0.000010 0.000010 0.000010 0.000010 0.000010 0.000010
0.000010 0.000010 0.000010 0.000010 0.000010 0.023295 0.000014 0.000010 0.000010 0.000010 0.006323 0.000010 0.000010 0.000010 0.000010 0.000010 0.000010 0.000010 0.000010 0.000010 0.000013 0.000010 0.000010 0.000010 0.000010 0.950112 0.000010 0.000010 0.000010 0.000010 0.000010 0.000010 0.000010 0.000010 0.000010 0.000010 0.000010 0.000010 0.008005 0.000010 0.000010 0.000010 0.000010 0.000010 0.000010 0.000010 0.001769 0.000010 0.000010 0.009928 0.000010 0.000010 0.000010 0.000010 0.000010 0.000010 0.000010 0.000010 0.000010 0.000010 0.000010 0.000010
0.000010 0.000010 0.000010 0.000010 0.000010 0.000010 0.000010 0.000010 0.000010 0.000010 0.000010 0.000010 0.000010 0.000010 0.000010 0.000010 0.000010 0.000010 0.000010 0.000010 0.000010 0.000010 0.000010 0.000010 0.000010 0.999390 0.000010 0.000010 0.000010 0.000010 0.000010 0.000010 0.000010 0.000010 0.000010 0.000010 0.000010 0.000010 0.000010 0.000010 0.000010 0.000010 0.000010 0.000010 0.000010 0.000010 0.000010 0.000010 0.000010 0.000010 0.000010 0.000010 0.000010 0.000010 0.000010 0.000010 0.000010 0.000010 0.000010 0.000010 0.000010 0.000010
0.000010 0.013468 0.000010 0.000010 0.000010 0.000010 0.000010 0.000010 0.000010 0.000010 0.000010 0.000010 0.000010 0.000010 0.001425 0.000010 0.000010 0.003048 0.006362 0.000010 0.000010 0.000010 0.000010 0.000010 0.000010 0.901582 0.000010 0.003105 0.000010 0.000010 0.000010 0.000010 0.000010 0.000010 0.000010 0.000010 0.000010 0.000010 0.000010 0.000010 0.000010 0.000010 0.000010 0.002279 0.068190 0.000010 0.000010 0.000010 0.000010 0.000010 0.000010 0.000010 0.000010 0.000010 0.000010 0.000010 0.000010 0.000010 0.000010 0.000010 0.000010 0.000010
0.000010 0.000010 0.000010 0.000010 0.000010 0.000010 0.000010 0.000010 0.000010 0.000010 0.000010 0.000010 0.000010 0.000010 0.000010 0.000010 0.000010 0.000010 0.000010 0.000010 0.000010 0.000010 0.000010 0.000010 0.000010 0.978892 0.000010 0.000010 0.000010 0.000010 0.000010 0.000010 0.000010 0.000010 0.000010 0.000010 0.000010 0.000010 0.000010 0.000010 0.000010 0.000010 0.000010 0.000010 0.000010 0.000010 0.000010 0.000010 0.000010 0.000010 0.010114 0.009029 0.000010 0.000010 0.000010 0.000010 0.000010 0.000010 0.000010 0.000010 0.000010 0.001384
0.000010 0.000010 0.000010 0.000010 0.000010 0.000010 0.000010 0.000010 0.000010 0.000010 0.000010 0.000010 0.000010 0.000010 0.000010 0.000010 0.000010 0.000010 0.000010 0.000010 0.000010 0.000010 0.000010 0.000010 0.000010 0.999390 0.000010 0.000010 0.000010 0.000010 0.000010 0.000010 0.000010 0.000010 0.000010 0.000010 0.000010 0.000010 0.000010 0.000010 0.000010 0.000010 0.000010 0.000010 0.000010 0.000010 0.000010 0.000010 0.000010 0.000010 0.000010 0.000010 0.000010 0.000010 0.000010 0.000010 0.000010 0.000010 0.000010 0.000010 0.000010 0.000010
0.000010 0.004288 0.000010 0.000010 0.007179 0.029741 0.008987 0.000010 0.000010 0.006113 0.000010 0.000010 0.000010 0.000010 0.000010 0.003387 0.000010 0.000010 0.000010 0.000010 0.000010 0.000010 0.008869 0.000010 0.000010 0.866935 0.000010 0.000010 0.000010 0.000010 0.000010 0.000010 0.000010 0.000010 0.000010 0.000010 0.000010 0.000010 0.000010 0.005901 0.000010 0.011133 0.000010 0.000010 0.035419 0.000010 0.000010 0.000010 0.000010 0.000010 0.000010 0.000010 0.000010 0.011548 0.000010 0.000010 0.000010 0.000010 0.000010 0.000010 0.000010 0.000010
0.000010 0.000010 0.000010 0.000010 0.000010 0.000010 0.000010 0.000010 0.000010 0.000010 0.000010 0.000010 0.000010 0.000010 0.000010 0.000010 0.000010 0.000010 0.000010 0.000010 0.000010 0.000010 0.000010 0.000010 0.000010 0.988474 0.000010 0.000010 0.000010 0.000010 0.010926 0.000010 0.000010 0.000010 0.000010 0.000010 0.000010 0.000010 0.000010 0.000010 0.000010 0.000010 0.000010 0.000010 0.000010 0.000010 0.000010 0.000010 0.000010 0.000010 0.000010 0.000010 0.000010 0.000010 0.000010 0.000010 0.000010 0.000010 0.000010 0.000010 0.000010 0.000010
0.000010 0.000010 0.000010 0.000010 0.000010 0.000010 0.000010 0.000010 0.000010 0.000010 0.000010 0.000010 0.000010 0.000010 0.000010 0.000010 0.000010 0.000010 0.000010 0.000010 0.000010 0.000010 0.000010 0.000010 0.000010 0.996831 0.000010 0.000010 0.000010 0.000010 0.000010 0.000010 0.000010 0.000010 0.000010 0.000010 0.000010 0.000010 0.000010 0.000010 0.000010 0.002569 0.000010 0.000010 0.000010 0.000010 0.000010 0.000010 0.000010 0.000010 0.000010 0.000010 0.000010 0.000010 0.000010 0.000010 0.000010 0.000010 0.000010 0.000010 0.000010 0.000010
0.000010 0.000010 0.000010 0.000010 0.000010 0.000010 0.000010 0.000010 0.000010 0.000010 0.000010 0.000010 0.000010 0.000010 0.000010 0.000010 0.000010 0.000010 0.000010 0.000010 0.000010 0.000010 0.000010 0.000010 0.000010 0.999390 0.000010 0.000010 0.000010 0.000010 0.000010 0.000010 0.000010 0.000010 0.000010 0.000010 0.000010 0.000010 0.000010 0.000010 0.000010 0.000010 0.000010 0.000010 0.000010 0.000010 0.000010 0.000010 0.000010 0.000010 0.000010 0.000010 0.000010 0.000010 0.000010 0.000010 0.000010 0.000010 0.000010 0.000010 0.000010 0.000010
0.000010 0.000010 0.000010 0.000010 0.000010 0.000010 0.000010 0.000010 0.000010 0.000010 0.000010 0.000010 0.000010 0.000010 0.000010 0.000010 0.000010 0.000010 0.000010 0.000010 0.000020 0.000010 0.000010 0.000010 0.000010 0.999380 0.000010 0.000010 0.000010 0.000010 0.000010 0.000010 0.000010 0.000010 0.000010 0.000010 0.000010 0.000010 0.000010 0.000010 0.000010 0.000010 0.000010 0.000010 0.000010 0.000010 0.000010 0.000010 0.000010 0.000010 0.000010 0.000010 0.000010 0.000010 0.000010 0.000010 0.000010 0.000010 0.000010 0.000010 0.000010 0.000010
0.000010 0.000010 0.000010 0.000010 0.000019 0.000010 0.000010 0.000010 0.000010 0.002904 0.000010 0.000010 0.000010 0.000010 0.001642 0.000010 0.000010 0.000010 0.000010 0.000010 0.000010 0.000010 0.000010 0.000010 0.000010 0.991775 0.000010 0.000010 0.000010 0.000010 0.000010 0.000010 0.000010 0.000010 0.000010 0.000010 0.000010 0.000010 0.000010 0.000010 0.000010 0.003090 0.000010 0.000010 0.000010 0.000010 0.000010 0.000010 0.000010 0.000010 0.000010 0.000010 0.000010 0.000010 0.000010 0.000010 0.000010 0.000010 0.000010 0.000010 0.000010 0.000010
0.000010 0.000010 0.000010 0.000010 0.000010 0.000010 0.000010 0.000010 0.000010 0.000010 0.000010 0.000010 0.000010 0.000010 0.000010 0.000010 0.000010 0.000010 0.000010 0.000010 0.000010 0.000010 0.000010 0.000010 0.000010 0.999390 0.000010 0.000010 0.000010 0.000010 0.000010 0.000010 0.000010 0.000010 0.000010 0.000010 0.000010 0.000010 0.000010 0.000010 0.000010 0.000010 0.000010 0.000010 0.000010 0.000010 0.000010 0.000010 0.000010 0.000010 0.000010 0.000010 0.000010 0.000010 0.000010 0.000010 0.000010 0.000010 0.000010 0.000010 0.000010 0.000010
0.000010 0.000010 0.000010 0.000010 0.000010 0.000010 0.000010 0.000010 0.000010 0.000010 0.000010 0.000010 0.000010 0.000010 0.000010 0.000010 0.000010 0.000010 0.000010 0.000010 0.000010 0.000010 0.000010 0.000010 0.000010 0.999390 0.000010 0.000010 0.000010 0.000010 0.000010 0.000010 0.000010 0.000010 0.000010 0.000010 0.000010 0.000010 0.000010 0.000010 0.000010 0.000010 0.000010 0.000010 0.000010 0.000010 0.000010 0.000010 0.000010 0.000010 0.000010 0.000010 0.000010 0.000010 0.000010 0.000010 0.000010 0.000010 0.000010 0.000010 0.000010 0.000010
0.000010 0.000010 0.000010 0.000010 0.000010 0.000010 0.000010 0.000010 0.000010 0.000010 0.000010 0.000010 0.000010 0.000010 0.000010 0.000010 0.000010 0.000010 0.000010 0.000010 0.000010 0.000010 0.000010 0.000010 0.000010 0.999390 0.000010 0.000010 0.000010 0.000010 0.000010 0.000010 0.000010 0.000010 0.000010 0.000010 0.000010 0.000010 0.000010 0.000010 0.000010 0.000010 0.000010 0.000010 0.000010 0.000010 0.000010 0.000010 0.000010 0.000010 0.000010 0.000010 0.000010 0.000010 0.000010 0.000010 0.000010 0.000010 0.000010 0.000010 0.000010 0.000010
0.000010 0.000010 0.000010 0.000010 0.000020 0.000010 0.000010 0.000010 0.000010 0.000010 0.000010 0.000010 0.000010 0.000010 0.005601 0.000010 0.000010 0.000010 0.000010 0.000010 0.000010 0.000010 0.000010 0.000010 0.000010 0.983131 0.000010 0.000010 0.000010 0.000010 0.000010 0.000010 0.000010 0.000010 0.000010 0.000010 0.000010 0.000010 0.000010 0.000010 0.000010 0.000010 0.000010 0.000010 0.000010 0.000010 0.000010 0.000010 0.000010 0.000010 0.010668 0.000010 0.000010 0.000010 0.000010 0.000010 0.000010 0.000010 0.000010 0.000010 0.000010 0.000010
0.000010 0.000010 0.000010 0.000010 0.000010 0.000010 0.000010 0.000010 0.000010 0.000010 0.000010 0.000010 0.000010 0.000010 0.000010 0.000010 0.000010 0.000010 0.000010 0.000010 0.000010 0.000010 0.000010 0.000010 0.000010 0.999390 0.000010 0.000010 0.000010 0.000010 0.000010 0.000010 0.000010 0.000010 0.000010 0.000010 0.000010 0.000010 0.000010 0.000010 0.000010 0.000010 0.000010 0.000010 0.000010 0.000010 0.000010 0.000010 0.000010 0.000010 0.000010 0.000010 0.000010 0.000010 0.000010 0.000010 0.000010 0.000010 0.000010 0.000010 0.000010 0.000010
0.000010 0.000010 0.000010 0.000010 0.000010 0.000010 0.000010 0.000010 0.000010 0.000010 0.000010 0.000010 0.000010 0.000010 0.000010 0.000010 0.000010 0.000010 0.000010 0.000010 0.000010 0.000010 0.000010 0.000010 0.000010 0.999390 0.000010 0.000010 0.000010 0.000010 0.000010 0.000010 0.000010 0.000010 0.000010 0.000010 0.000010 0.000010 0.000010 0.000010 0.000010 0.000010 0.000010 0.000010 0.000010 0.000010 0.000010 0.000010 0.000010 0.000010 0.000010 0.000010 0.000010 0.000010 0.000010 0.000010 0.000010 0.000010 0.000010 0.000010 0.000010 0.000010
0.000010 0.000010 0.000010 0.000010 0.000010 0.000010 0.124555 0.000010 0.000010 0.000010 0.000010 0.000010 0.000010 0.000010 0.000010 0.000010 0.000010 0.000010 0.000010 0.000010 0.000010 0.000010 0.000010 0.000010 0.000010 0.000010 0.000010 0.000010 0.000010 0.000010 0.000010 0.000010 0.000010 0.000010 0.000010 0.000010 0.874845 0.000010 0.000010 0.000010 0.000010 0.000010 0.000010 0.000010 0.000010 0.000010 0.000010 0.000010 0.000010 0.000010 0.000010 0.000010 0.000010 0.000010 0.000010 0.000010 0.000010 0.000010 0.000010 0.000010 0.000010 0.000010
0.000010 0.035968 0.046276 0.003453 0.000010 0.040166 0.109462 0.000010 0.000010 0.000010 0.000010 0.000010 0.000010 0.000010 0.000010 0.000010 0.000010 0.012243 0.000010 0.000010 0.000010 0.034076 0.008032 0.000010 0.000010 0.000010 0.000010 0.000010 0.000010 0.000010 0.000010 0.000010 0.000010 0.000010 0.000010 0.000010 0.663997 0.024719 0.000010 0.000010 0.000010 0.000010 0.000010 0.000010 0.017139 0.000010 0.000010 0.000010 0.000010 0.000010 0.000010 0.000010 0.000010 0.003970 0.000010 0.000010 0.000010 0.000010 0.000010 0.000010 0.000010 0.000010
0.000010 0.000678 0.000898 0.000010 0.004846 0.000010 0.050208 0.000010 0.000010 0.000010 0.000010 0.000010 0.000010 0.000010 0.000010 0.000010 0.000010 0.010359 0.000010 0.018559 0.000017 0.000010 0.000010 0.000088 0.000010 0.008524 0.000010 0.000010 0.000010 0.000010 0.000010 0.000010 0.000010 0.000010 0.000010 0.011506 0.779624 0.000010 0.000010 0.000010 0.052515 0.000010 0.000010 0.000010 0.000010 0.000010 0.000010 0.000010 0.023700 0.000010 0.000015 0.009724 0.000010 0.011902 0.016385 0.000010 0.000010 0.000010 0.000010 0.000010 0.000010 0.000010
0.000010 0.000010 0.000010 0.000010 0.000010 0.036977 0.250298 0.000010 0.000010 0.000010 0.000010 0.000010 0.000010 0.000010 0.000010 0.000010 0.000010 0.000010 0.000010 0.000010 0.000010 0.000010 0.000010 0.000010 0.000010 0.000010 0.000010 0.000010 0.000010 0.000010 0.000010 0.000010 0.000010 0.000010 0.000010 0.000010 0.712135 0.000010 0.000010 0.000010 0.000010 0.000010 0.000010 0.000010 0.000010 0.000010 0.000010 0.000010 0.000010 0.000010 0.000010 0.000010 0.000010 0.000010 0.000010 0.000010 0.000010 0.000010 0.000010 0.000010 0.000010 0.000010
0.001415 0.002068 0.000010 0.000010 0.000010 0.000010 0.046452 0.000010 0.000010 0.000010 0.000010 0.000010 0.000010 0.000010 0.000010 0.000010 0.000010 0.000010 0.000010 0.112343 0.000010 0.042977 0.003106 0.000010 0.000010 0.000010 0.000010 0.000010 0.000010 0.000010 0.000010 0.001479 0.000010 0.000010 0.000010 0.000010 0.734953 0.000010 0.000011 0.000010 0.000010 0.000010 0.000010 0.009772 0.000010 0.000010 0.000010 0.000010 0.035244 0.000010 0.000010 0.000010 0.000010 0.009679 0.000010 0.000010 0.000010 0.000010 0.000010 0.000010 0.000010 0.000010
0.015425 0.000010 0.023942 0.005364 0.000010 0.009917 0.174832 0.000010 0.000010 0.012108 0.000010 0.000010 0.000010 0.000010 0.000010 0.000010 0.000010 0.000010 0.000010 0.044099 0.000010 0.000010 0.003185 0.008174 0.000010 0.000010 0.000010 0.000010 0.000010 0.000010 0.000010 0.000010 0.000010 0.000010 0.000010 0.000010 0.695489 0.000010 0.000010 0.000010 0.000010 0.000010 0.000010 0.000010 0.000010 0.000010 0.000010 0.000010 0.000010 0.000010 0.000010 0.000010 0.000010 0.000888 0.000010 0.006077 0.000010 0.000010 0.000010 0.000010 0.000010 0.000010
0.000010 0.000010 0.000010 0.000010 0.000010 0.000010 0.000010 0.000010 0.000010 0.000010 0.000010 0.000010 0.000010 0.000010 0.000010 0.000010 0.000010 0.000010 0.000010 0.137830 0.000010 0.000010 0.000010 0.000010 0.000010 0.000010 0.000010 0.000010 0.000010 0.000010 0.000010 0.000010 0.000010 0.000010 0.000010 0.000010 0.861570 0.000010 0.000010 0.000010 0.000010 0.000010 0.000010 0.000010 0.000010 0.000010 0.000010 0.000010 0.000010 0.000010 0.000010 0.000010 0.000010 0.000010 0.000010 0.000010 0.000010 0.000010 0.000010 0.000010 0.000010 0.000010
0.000010 0.000010 0.000010 0.000010 0.000010 0.000010 0.000010 0.000010 0.000010 0.000010 0.000010 0.000010 0.000010 0.000010 0.000010 0.000010 0.000010 0.000010 0.000010 0.000010 0.000010 0.000010 0.000010 0.000010 0.000010 0.000010 0.000010 0.000010 0.000010 0.000010 0.000010 0.000010 0.000010 0.000010 0.000010 0.000010 0.999390 0.000010 0.000010 0.000010 0.000010 0.000010 0.000010 0.000010 0.000010 0.000010 0.000010 0.000010 0.000010 0.000010 0.000010 0.000010 0.000010 0.000010 0.000010 0.000010 0.000010 0.000010 0.000010 0.000010 0.000010 0.000010
0.000010 0.000010 0.000010 0.000010 0.000010 0.000010 0.000010 0.000010 0.000010 0.000010 0.000010 0.000010 0.000010 0.000010 0.000010 0.000010 0.000010 0.000010 0.000010 0.078175 0.000010 0.012648 0.000010 0.000010 0.000010 0.000010 0.000010 0.000010 0.018900 0.000012 0.000010 0.000010 0.000010 0.000010 0.000010 0.009972 0.870020 0.002864 0.000010 0.000010 0.000010 0.000010 0.000010 0.000010 0.000010 0.000010 0.000010 0.000010 0.000010 0.000010 0.000010 0.000010 0.000010 0.006869 0.000010 0.000010 0.000010 0.000010 0.000010 0.000010 0.000010 0.000010
0.000010 0.000010 0.000010 0.000010 0.000010 0.000010 0.000010 0.000010 0.000010 0.000010 0.000010 0.000010 0.000010 0.000010 0.000010 0.000010 0.000010 0.000010 0.000010 0.000010 0.000010 0.000010 0.000010 0.000010 0.000010 0.000010 0.000010 0.000010 0.000010 0.000010 0.000010 0.000010 0.000010 0.000010 0.000010 0.000010 0.999390 0.000010 0.000010 0.000010 0.000010 0.000010 0.000010 0.000010 0.000010 0.000010 0.000010 0.000010 0.000010 0.000010 0.000010 0.000010 0.000010 0.000010 0.000010 0.000010 0.000010 0.000010 0.000010 0.000010 0.000010 0.000010
0.000010 0.000010 0.000010 0.000010 0.000010 0.000010 0.000010 0.000010 0.000010 0.000010 0.000010 0.000010 0.000010 0.000010 0.000010 0.000010 0.000010 0.000010 0.000010 0.000010 0.000010 0.000010 0.000010 0.000010 0.000010 0.000010 0.000010 0.000010 0.000010 0.000010 0.000010 0.000010 0.000010 0.000010 0.000010 0.000010 0.875625 0.000010 0.000010 0.000010 0.110883 0.000010 0.000010 0.000010 0.000010 0.000010 0.000010 0.000010 0.012902 0.000010 0.000010 0.000010 0.000010 0.000010 0.000010 0.000010 0.000010 0.000010 0.000010 0.000010 0.000010 0.000010
0.000010 0.000010 0.000010 0.000010 0.000010 0.000010 0.000010 0.000010 0.000010 0.000010 0.000010 0.000010 0.004144 0.000010 0.005592 0.000010 0.000010 0.000010 0.000010 0.249581 0.000010 0.000010 0.000010 0.000010 0.000010 0.000010 0.000010 0.000010 0.000010 0.000010 0.000010 0.000010 0.000010 0.000010 0.000010 0.000010 0.719826 0.000010 0.000010 0.000010 0.000010 0.000010 0.000010 0.000010 0.000010 0.000010 0.000010 0.000010 0.020286 0.000010 0.000010 0.000010 0.000010 0.000010 0.000010 0.000010 0.000010 0.000010 0.000010 0.000010 0.000010 0.000010
0.000010 0.000010 0.000010 0.000010 0.000010 0.000010 0.000010 0.000010 0.000010 0.000010 0.000010 0.000010 0.000010 0.000010 0.000010 0.000010 0.000010 0.000010 0.000010 0.090416 0.000010 0.000010 0.000010 0.000010 0.000010 0.000010 0.000010 0.000010 0.000010 0.000010 0.000010 0.000010 0.000010 0.000010 0.000010 0.000010 0.841818 0.000010 0.000010 0.000010 0.000010 0.000010 0.000010 0.000010 0.000010 0.000010 0.000010 0.000010 0.067177 0.000010 0.000010 0.000010 0.000010 0.000010 0.000010 0.000010 0.000010 0.000010 0.000010 0.000010 0.000010 0.000010
0.000010 0.000010 0.009530 0.000010 0.000010 0.007109 0.000010 0.000010 0.000010 0.000010 0.000010 0.000010 0.000010 0.000010 0.000010 0.000010 0.000010 0.000010 0.000010 0.100751 0.000010 0.000010 0.000010 0.000010 0.000010 0.000010 0.000010 0.000010 0.000010 0.000010 0.000010 0.000010 0.000010 0.000010 0.000010 0.000010 0.826185 0.000010 0.000010 0.000010 0.018724 0.000010 0.000010 0.000010 0.000010 0.000010 0.000010 0.000010 0.029687 0.000010 0.007465 0.000010 0.000010 0.000010 0.000010 0.000010 0.000010 0.000010 0.000010 0.000010 0.000010 0.000010
0.000010 0.000010 0.016930 0.000010 0.011026 0.000010 0.000010 0.000010 0.000010 0.000010 0.000010 0.000010 0.004275 0.000010 0.000010 0.000010 0.000010 0.000010 0.000010 0.207816 0.000010 0.000010 0.000010 0.000010 0.000010 0.000010 0.000010 0.000010 0.000010 0.000010 0.000010 0.000012 0.000010 0.000010 0.000010 0.000010 0.713896 0.000010 0.000010 0.000010 0.027691 0.000010 0.000010 0.000957 0.000010 0.000010 0.000010 0.000010 0.016867 0.000010 0.000010 0.000010 0.000010 0.000010 0.000010 0.000010 0.000010 0.000010 0.000010 0.000010 0.000010 0.000010
0.000010 0.000010 0.000012 0.008712 0.000010 0.022082 0.212851 0.000010 0.000010 0.000010 0.000010 0.000010 0.000010 0.000010 0.000010 0.000010 0.000010 0.000010 0.000010 0.000010 0.000010 0.000010 0.000010 0.000010 0.000010 0.000010 0.000010 0.000010 0.012679 0.000010 0.000010 0.000010 0.000010 0.000010 0.000010 0.000010 0.736058 0.000010 0.000010 0.000010 0.000010 0.000010 0.000010 0.000010 0.000010 0.000010 0.000010 0.000010 0.000010 0.000010 0.000010 0.007056 0.000010 0.000010 0.000010 0.000010 0.000010 0.000010 0.000010 0.000010 0.000010 0.000010
0.000010 0.000010 0.023910 0.000010 0.000010 0.026866 0.250027 0.000010 0.000010 0.000010 0.000010 0.000010 0.000010 0.000010 0.000010 0.000010 0.000010 0.000010 0.000010 0.000010 0.000010 0.000010 0.012862 0.000265 0.000010 0.000010 0.000010 0.000010 0.000272 0.000010 0.000010 0.000010 0.000010 0.000010 0.000010 0.000010 0.682833 0.000010 0.002425 0.000010 0.000010 0.000010 0.000010 0.000010 0.000010 0.000010 0.000010 0.000010 0.000010 0.000010 0.000010 0.000010 0.000010 0.000010 0.000010 0.000010 0.000010 0.000010 0.000010 0.000010 0.000010 0.000010
0.010950 0.000010 0.000010 0.000010 0.000010 0.000016 0.000010 0.000010 0.000010 0.000010 0.000010 0.000010 0.000010 0.000010 0.007324 0.000010 0.000010 0.000010 0.000010 0.407788 0.000010 0.000010 0.000010 0.006106 0.020912 0.000010 0.000010 0.000010 0.000010 0.000010 0.000010 0.007190 0.000010 0.000010 0.000010 0.000010 0.529519 0.000010 0.000010 0.000010 0.000010 0.000010 0.000010 0.000010 0.000010 0.000010 0.000010 0.000010 0.000010 0.009665 0.000010 0.000010 0.000010 0.000010 0.000010 0.000010 0.000010 0.000010 0.000010 0.000010 0.000010 0.000010
0.000010 0.000010 0.008456 0.001676 0.000010 0.006172 0.128691 0.000010 0.000010 0.000010 0.000010 0.000010 0.000010 0.000010 0.000010 0.000010 0.000010 0.000010 0.000010 0.000010 0.000010 0.000010 0.000010 0.000010 0.000010 0.000010 0.000010 0.000010 0.019390 0.000010 0.000010 0.000010 0.000010 0.000010 0.000010 0.000010 0.835055 0.000010 0.000010 0.000010 0.000010 0.000010 0.000010 0.000010 0.000010 0.000010 0.000010 0.000010 0.000010 0.000010 0.000010 0.000010 0.000010 0.000010 0.000010 0.000010 0.000010 0.000010 0.000010 0.000010 0.000010 0.000010
0.000010 0.000010 0.000010 0.000010 0.000010 0.000010 0.018204 0.000010 0.000010 0.000010 0.000010 0.000010 0.000010 0.000010 0.000010 0.000010 0.000010 0.000010 0.000010 0.000010 0.000010 0.030706 0.000010 0.000010 0.000010 0.000010 0.000010 0.000010 0.000010 0.000010 0.000010 0.000010 0.000010 0.000010 0.000010 0.019357 0.926313 0.000010 0.004850 0.000010 0.000010 0.000010 0.000010 0.000010 0.000010 0.000010 0.000010 0.000010 0.000010 0.000010 0.000010 0.000010 0.000010 0.000010 0.000010 0.000010 0.000010 0.000010 0.000010 0.000010 0.000010 0.000010
0.000010 0.000010 0.000010 0.000010 0.000010 0.018883 0.000010 0.000010 0.000010 0.000010 0.012526 0.000010 0.011510 0.000010 0.000010 0.002121 0.000010 0.000010 0.000010 0.000010 0.008735 0.041525 0.000010 0.000010 0.000010 0.000010 0.000010 0.008559 0.000010 0.023797 0.029528 0.000010 0.000010 0.041807 0.000010 0.000010 0.000010 0.691123 0.000010 0.056673 0.000010 0.000010 0.000010 0.002509 0.000010 0.000010 0.006453 0.001916 0.000010 0.000010 0.000010 0.000010 0.000010 0.000010 0.021908 0.000010 0.019975 0.000010 0.000010 0.000010 0.000010 0.000010
0.000010 0.015139 0.007313 0.000010 0.000010 0.000010 0.000010 0.001818 0.000010 0.000010 0.000010 0.000010 0.000010 0.014407 0.000010 0.000010 0.000010 0.000010 0.000010 0.000010 0.000010 0.000010 0.023246 0.000010 0.000010 0.000010 0.000010 0.000010 0.000010 0.000010 0.000010 0.000010 0.017085 0.017732 0.002557 0.000010 0.000010 0.832871 0.000010 0.000010 0.000010 0.000010 0.021631 0.000010 0.000010 0.000010 0.000010 0.011041 0.014581 0.000010 0.009862 0.000194 0.000010 0.001377 0.000010 0.000010 0.004460 0.000010 0.004237 0.000010 0.000010 0.000010
0.000010 0.011075 0.000010 0.008365 0.000010 0.000010 0.000010 0.000012 0.000010 0.012145 0.000010 0.000010 0.000010 0.002425 0.000010 0.000010 0.002015 0.005721 0.008631 0.000010 0.001726 0.033954 0.025148 0.000010 0.000010 0.000010 0.004472 0.005272 0.000010 0.000010 0.000010 0.005120 0.029304 0.015629 0.012943 0.000010 0.000010 0.700432 0.000010 0.032272 0.001540 0.000010 0.000010 0.000010 0.001545 0.000010 0.000010 0.021144 0.006928 0.000010 0.000010 0.020789 0.000010 0.000010 0.003343 0.000010 0.022240 0.000010 0.000010 0.003386 0.000010 0.002085
0.000010 0.000010 0.000010 0.000010 0.000010 0.000010 0.000010 0.000010 0.000010 0.000010 0.000010 0.000010 0.000010 0.000010 0.000010 0.000010 0.000010 0.000010 0.000010 0.000010 0.000010 0.000010 0.000010 0.000010 0.000010 0.000010 0.000010 0.000010 0.000010 0.000010 0.000010 0.000010 0.000010 0.000010 0.000010 0.000010 0.000010 0.999390 0.000010 0.000010 0.000010 0.000010 0.000010 0.000010 0.000010 0.000010 0.000010 0.000010 0.000010 0.000010 0.000010 0.000010 0.000010 0.000010 0.000010 0.000010 0.000010 0.000010 0.000010 0.000010 0.000010 0.000010
0.000010 0.000010 0.000010 0.000010 0.000010 0.000010 0.000010 0.000010 0.000010 0.000010 0.000010 0.000010 0.000010 0.001329 0.000010 0.000010 0.000010 0.000010 0.000010 0.000010 0.000010 0.000010 0.000010 0.000010 0.000010 0.000010 0.000010 0.000010 0.000010 0.000010 0.000010 0.000010 0.013951 0.000010 0.000010 0.000010 0.000010 0.960697 0.000010 0.000010 0.000010 0.000010 0.000010 0.000010 0.000010 0.000010 0.000010 0.015889 0.000010 0.000010 0.000010 0.000010 0.000010 0.000010 0.000010 0.000010 0.000010 0.000010 0.000010 0.000010 0.007565 0.000010
0.015456 0.000010 0.000010 0.000010 0.000010 0.000010 0.000010 0.000010 0.006384 0.000010 0.005406 0.008578 0.000010 0.003463 0.007528 0.000010 0.000010 0.002174 0.000010 0.000010 0.008268 0.000010 0.000010 0.000010 0.000010 0.001046 0.000010 0.000010 0.000010 0.000010 0.000249 0.000010 0.000010 0.016066 0.000010 0.000010 0.000010 0.786252 0.000010 0.043150 0.000010 0.000010 0.000010 0.000010 0.000010 0.000010 0.010921 0.008229 0.000010 0.000010 0.007288 0.006138 0.000010 0.000010 0.000010 0.000010 0.049985 0.000010 0.000010 0.000010 0.012989 0.000010
0.024440 0.000010 0.000010 0.000010 0.002981 0.000010 0.000010 0.000010 0.000010 0.000010 0.000010 0.000010 0.008274 0.000010 0.000010 0.000010 0.000010 0.005877 0.000010 0.000010 0.006768 0.061141 0.038344 0.001516 0.000010 0.000010 0.002416 0.000010 0.000010 0.000010 0.000010 0.000010 0.034051 0.030988 0.000010 0.000010 0.000010 0.649965 0.000010 0.000010 0.008739 0.026714 0.000010 0.006710 0.000010 0.000010 0.014548 0.000010 0.001469 0.001203 0.000010 0.016603 0.000018 0.000010 0.005977 0.000010 0.030911 0.000010 0.000010 0.000010 0.013073 0.006893
0.000010 0.000010 0.000010 0.000010 0.000010 0.000010 0.000010 0.000010 0.000010 0.000010 0.000010 0.000010 0.000010 0.000010 0.000010 0.000010 0.000010 0.000010 0.000010 0.000010 0.000010 0.000010 0.000010 0.000010 0.000010 0.000010 0.000010 0.000010 0.000010 0.000010 0.000010 0.000010 0.000010 0.000010 0.000010 0.000010 0.000010 0.999390 0.000010 0.000010 0.000010 0.000010 0.000010 0.000010 0.000010 0.000010 0.000010 0.000010 0.000010 0.000010 0.000010 0.000010 0.000010 0.000010 0.000010 0.000010 0.000010 0.000010 0.000010 0.000010 0.000010 0.000010
0.000010 0.000010 0.000010 0.017171 0.002926 0.000010 0.000010 0.000010 0.000010 0.003711 0.000010 0.000010 0.000010 0.021677 0.012541 0.000010 0.000010 0.000010 0.006819 0.000010 0.000232 0.005343 0.000010 0.008897 0.000010 0.000010 0.000528 0.000010 0.012600 0.000010 0.000010 0.000010 0.010735 0.000010 0.000010 0.000010 0.011854 0.798347 0.002933 0.000010 0.000010 0.004923 0.000010 0.010242 0.008425 0.000010 0.000010 0.000010 0.000010 0.000672 0.000010 0.000010 0.000010 0.000010 0.013058 0.015294 0.030673 0.000010 0.000010 0.000010 0.000010 0.000010
0.000010 0.000010 0.000010 0.000010 0.000010 0.000010 0.000010 0.000010 0.000010 0.000010 0.000010 0.000010 0.000010 0.000010 0.000010 0.000010 0.000010 0.000010 0.000010 0.000010 0.000010 0.000010 0.000010 0.000010 0.000010 0.000010 0.000010 0.000010 0.000010 0.000010 0.000010 0.000010 0.000010 0.000010 0.000010 0.000010 0.000010 0.999390 0.000010 0.000010 0.000010 0.000010 0.000010 0.000010 0.000010 0.000010 0.000010 0.000010 0.000010 0.000010 0.000010 0.000010 0.000010 0.000010 0.000010 0.000010 0.000010 0.000010 0.000010 0.000010 0.000010 0.000010
0.000010 0.000010 0.000010 0.000010 0.000010 0.000010 0.000010 0.000010 0.000010 0.000010 0.000010 0.000010 0.000010 0.000010 0.000010 0.000010 0.000010 0.000010 0.000010 0.000010 0.000010 0.000010 0.000010 0.000010 0.000010 0.000010 0.000010 0.000010 0.000010 0.000010 0.000010 0.000010 0.000010 0.000010 0.000010 0.000010 0.000010 0.997980 0.000010 0.000010 0.000010 0.001420 0.000010 0.000010 0.000010 0.000010 0.000010 0.000010 0.000010 0.000010 0.000010 0.000010 0.000010 0.000010 0.000010 0.000010 0.000010 0.000010 0.000010 0.000010 0.000010 0.000010
0.000010 0.001114 0.000010 0.004465 0.000010 0.000010 0.000010 0.000010 0.000010 0.000010 0.000477 0.000010 0.000010 0.000010 0.000010 0.000010 0.000010 0.000010 0.000010 0.000010 0.000010 0.000010 0.000010 0.000010 0.000010 0.000010 0.000010 0.000010 0.000010 0.000010 0.000010 0.000010 0.000010 0.000010 0.000010 0.000010 0.000010 0.993364 0.000010 0.000010 0.000010 0.000010 0.000010 0.000010 0.000010 0.000010 0.000010 0.000010 0.000010 0.000010 0.000010 0.000010 0.000010 0.000010 0.000010 0.000010 0.000010 0.000010 0.000010 0.000010 0.000010 0.000010
0.000010 0.000010 0.000010 0.000010 0.000010 0.000010 0.000010 0.000010 0.000010 0.000010 0.000010 0.000010 0.000010 0.000010 0.000010 0.000010 0.000010 0.000010 0.000010 0.000010 0.000010 0.000010 0.000010 0.000010 0.000010 0.000010 0.000010 0.000010 0.000010 0.000010 0.000010 0.000010 0.000010 0.000010 0.000010 0.000010 0.000010 0.999381 0.000010 0.000010 0.000010 0.000010 0.000010 0.000010 0.000010 0.000010 0.000010 0.000010 0.000010 0.000010 0.000019 0.000010 0.000010 0.000010 0.000010 0.000010 0.000010 0.000010 0.000010 0.000010 0.000010 0.000010
0.003785 0.000010 0.000010 0.000010 0.000010 0.002604 0.000010 0.000010 0.000010 0.014349 0.000010 0.000010 0.000427 0.000010 0.002089 0.003287 0.000010 0.000010 0.001219 0.005705 0.000010 0.000010 0.000010 0.028312 0.000010 0.005727 0.000010 0.000010 0.000010 0.021621 0.000010 0.000010 0.000010 0.000010 0.000010 0.000010 0.000010 0.901114 0.000010 0.000010 0.000010 0.000010 0.000010 0.003861 0.000010 0.000010 0.000010 0.000010 0.000010 0.000010 0.000010 0.000010 0.000010 0.000010 0.005420 0.000010 0.000010 0.000010 0.000010 0.000010 0.000010 0.000010
0.000010 0.000010 0.000010 0.000010 0.000010 0.000010 0.000010 0.000010 0.000010 0.000010 0.000010 0.000010 0.000010 0.000010 0.000010 0.000010 0.000010 0.000010 0.000010 0.000010 0.000010 0.000010 0.000010 0.000010 0.000010 0.000010 0.000010 0.000010 0.000010 0.000010 0.000010 0.000010 0.000010 0.000010 0.000010 0.000010 0.000010 0.999390 0.000010 0.000010 0.000010 0.000010 0.000010 0.000010 0.000010 0.000010 0.000010 0.000010 0.000010 0.000010 0.000010 0.000010 0.000010 0.000010 0.000010 0.000010 0.000010 0.000010 0.000010 0.000010 0.000010 0.000010
0.000010 0.000010 0.000010 0.005287 0.000010 0.004181 0.000010 0.000010 0.000010 0.000010 0.000014 0.000010 0.000010 0.000010 0.000010 0.000010 0.000010 0.000010 0.000010 0.000010 0.000010 0.000010 0.000010 0.000010 0.000010 0.013155 0.000010 0.000010 0.002700 0.000010 0.000010 0.000010 0.000010 0.000010 0.000010 0.000010 0.000010 0.946920 0.000010 0.000010 0.000010 0.000010 0.000010 0.000010 0.000010 0.000010 0.000010 0.000010 0.000010 0.000010 0.009202 0.000010 0.000010 0.000010 0.000010 0.000010 0.000010 0.000010 0.000010 0.000010 0.000010 0.018001
0.000010 0.000010 0.000010 0.000010 0.000010 0.000010 0.000010 0.000010 0.000010 0.000010 0.000010 0.000010 0.000010 0.000010 0.000010 0.000010 0.000010 0.000010 0.000010 0.000010 0.000010 0.000010 0.000010 0.000010 0.000010 0.000010 0.000010 0.000010 0.000010 0.000010 0.000010 0.000010 0.000010 0.000010 0.000010 0.000010 0.000010 0.999390 0.000010 0.000010 0.000010 0.000010 0.000010 0.000010 0.000010 0.000010 0.000010 0.000010 0.000010 0.000010 0.000010 0.000010 0.000010 0.000010 0.000010 0.000010 0.000010 0.000010 0.000010 0.000010 0.000010 0.000010
0.000010 0.000010 0.000010 0.000010 0.000010 0.000010 0.000010 0.000010 0.000010 0.000010 0.000010 0.000010 0.000010 0.005338 0.000010 0.004324 0.000010 0.000010 0.000010 0.000010 0.000010 0.000010 0.000010 0.000010 0.000010 0.000010 0.000010 0.000010 0.000010 0.000010 0.022318 0.000010 0.000010 0.000010 0.000010 0.000010 0.000010 0.946306 0.000010 0.000010 0.000010 0.000010 0.020691 0.000010 0.000010 0.000010 0.000010 0.000010 0.000010 0.000010 0.000010 0.000010 0.000010 0.000010 0.000010 0.000010 0.000010 0.000010 0.000010 0.000010 0.000463 0.000010
0.000010 0.021188 0.000010 0.000010 0.000010 0.000010 0.000010 0.000010 0.000010 0.000010 0.003248 0.000010 0.000010 0.000010 0.000010 0.000010 0.000010 0.000010 0.004548 0.000010 0.010101 0.000010 0.015657 0.000010 0.000010 0.005239 0.000010 0.000010 0.030523 0.036464 0.000010 0.002291 0.000062 0.000010 0.004601 0.000010 0.000010 0.842735 0.000010 0.000010 0.000010 0.000208 0.000010 0.000010 0.009420 0.000010 0.000010 0.000010 0.000010 0.011998 0.000010 0.000010 0.000010 0.000010 0.000010 0.000010 0.000010 0.000010 0.001257 0.000010 0.000010 0.000010
0.000010 0.000010 0.000010 0.000010 0.000010 0.000010 0.000010 0.000010 0.000010 0.000010 0.000010 0.000010 0.000010 0.000010 0.000010 0.000010 0.000010 0.000010 0.000010 0.000010 0.000010 0.000010 0.000010 0.000010 0.000010 0.000010 0.000010 0.000010 0.000010 0.000010 0.000010 0.000010 0.000010 0.000010 0.000010 0.000010 0.000010 0.999390 0.000010 0.000010 0.000010 0.000010 0.000010 0.000010 0.000010 0.000010 0.000010 0.000010 0.000010 0.000010 0.000010 0.000010 0.000010 0.000010 0.000010 0.000010 0.000010 0.000010 0.000010 0.000010 0.000010 0.000010
0.000010 0.000010 0.000010 0.000010 0.000010 0.000010 0.000010 0.000010 0.000010 0.000010 0.000010 0.000010 0.000010 0.000010 0.000010 0.000010 0.000010 0.000010 0.000010 0.000010 0.000010 0.000010 0.000010 0.000010 0.000010 0.000010 0.000010 0.000010 0.000010 0.000010 0.000010 0.000010 0.000010 0.000010 0.000010 0.000010 0.000010 0.000010 0.000010 0.000010 0.000010 0.000010 0.000010 0.999390 0.000010 0.000010 0.000010 0.000010 0.000010 0.000010 0.000010 0.000010 0.000010 0.000010 0.000010 0.000010 0.000010 0.000010 0.000010 0.000010 0.000010 0.000010
0.000010 0.000010 0.000010 0.000010 0.000010 0.000010 0.000010 0.000010 0.000010 0.000010 0.000010 0.000010 0.000010 0.000010 0.000010 0.000010 0.000010 0.000010 0.000010 0.000010 0.000010 0.000010 0.000010 0.000010 0.000010 0.000010 0.000010 0.000010 0.000010 0.000010 0.000010 0.000010 0.000010 0.000010 0.000010 0.000010 0.000013 0.000010 0.000010 0.000010 0.000010 0.000010 0.000010 0.999387 0.000010 0.000010 0.000010 0.000010 0.000010 0.000010 0.000010 0.000010 0.000010 0.000010 0.000010 0.000010 0.000010 0.000010 0.000010 0.000010 0.000010 0.000010
0.000010 0.000010 0.000010 0.000010 0.000010 0.000010 0.000010 0.000010 0.000010 0.000010 0.000010 0.000010 0.000010 0.000010 0.000010 0.000010 0.000010 0.000010 0.000010 0.000010 0.000010 0.000010 0.000010 0.000010 0.000010 0.000010 0.000010 0.000010 0.000010 0.000010 0.000010 0.000010 0.000010 0.000010 0.000010 0.000010 0.000010 0.000010 0.000010 0.000010 0.000010 0.000010 0.000010 0.999390 0.000010 0.000010 0.000010 0.000010 0.000010 0.000010 0.000010 0.000010 0.000010 0.000010 0.000010 0.000010 0.000010 0.000010 0.000010 0.000010 0.000010 0.000010
0.000010 0.000010 0.000010 0.000010 0.000010 0.000010 0.000010 0.000010 0.000010 0.000010 0.000010 0.000010 0.000010 0.000010 0.000010 0.000010 0.000010 0.000010 0.000010 0.000010 0.000010 0.000010 0.000010 0.000010 0.000010 0.000010 0.000010 0.000010 0.000010 0.000010 0.000010 0.000010 0.000010 0.000010 0.000010 0.000010 0.000010 0.000010 0.000010 0.000010 0.000010 0.000010 0.000010 0.999390 0.000010 0.000010 0.000010 0.000010 0.000010 0.000010 0.000010 0.000010 0.000010 0.000010 0.000010 0.000010 0.000010 0.000010 0.000010 0.000010 0.000010 0.000010
0.000010 0.000010 0.000010 0.000010 0.000010 0.000010 0.000010 0.000010 0.000010 0.000010 0.000010 0.000010 0.000010 0.000010 0.000010 0.000010 0.000010 0.000010 0.000010 0.000010 0.000010 0.000010 0.000010 0.000010 0.000010 0.000010 0.000010 0.000010 0.000010 0.000010 0.000010 0.000010 0.000010 0.000010 0.000010 0.000010 0.000010 0.000010 0.000010 0.000010 0.000010 0.000010 0.000010 0.999390 0.000010 0.000010 0.000010 0.000010 0.000010 0.000010 0.000010 0.000010 0.000010 0.000010 0.000010 0.000010 0.000010 0.000010 0.000010 0.000010 0.000010 0.000010
0.000010 0.000010 0.000010 0.000010 0.000010 0.000010 0.000010 0.000010 0.000010 0.000010 0.000010 0.000010 0.000010 0.000010 0.000010 0.000010 0.000010 0.000010 0.000010 0.000010 0.000010 0.000010 0.000010 0.000010 0.000010 0.000010 0.000010 0.000010 0.000010 0.000010 0.000010 0.000010 0.000010 0.000010 0.000010 0.000010 0.000010 0.000010 0.000010 0.000010 0.000010 0.000010 0.000010 0.999390 0.000010 0.000010 0.000010 0.000010 0.000010 0.000010 0.000010 0.000010 0.000010 0.000010 0.000010 0.000010 0.000010 0.000010 0.000010 0.000010 0.000010 0.000010
0.000010 0.000010 0.000010 0.000010 0.000010 0.000010 0.000010 0.000010 0.000010 0.000010 0.000010 0.000010 0.000010 0.000010 0.000010 0.000010 0.000010 0.000010 0.000010 0.000010 0.000010 0.000010 0.000010 0.000010 0.000010 0.000010 0.000010 0.000010 0.000010 0.000010 0.000010 0.000010 0.000010 0.000010 0.000010 0.000010 0.000010 0.000010 0.000010 0.000010 0.000010 0.000010 0.000010 0.999390 0.000010 0.000010 0.000010 0.000010 0.000010 0.000010 0.000010 0.000010 0.000010 0.000010 0.000010 0.000010 0.000010 0.000010 0.000010 0.000010 0.000010 0.000010
0.000010 0.000010 0.000010 0.000010 0.000010 0.000010 0.000010 0.000010 0.000010 0.000010 0.000010 0.000010 0.000010 0.000010 0.000010 0.000010 0.000010 0.000010 0.000010 0.000010 0.000010 0.000010 0.000010 0.000010 0.000010 0.000010 0.000010 0.000010 0.000010 0.000010 0.000010 0.000010 0.000010 0.000010 0.000010 0.000010 0.000010 0.000010 0.000010 0.000010 0.000010 0.000010 0.000010 0.999390 0.000010 0.000010 0.000010 0.000010 0.000010 0.000010 0.000010 0.000010 0.000010 0.000010 0.000010 0.000010 0.000010 0.000010 0.000010 0.000010 0.000010 0.000010
0.000010 0.000010 0.000010 0.000010 0.000010 0.000010 0.000010 0.000010 0.000010 0.002422 0.000010 0.000010 0.000010 0.000010 0.000010 0.000010 0.140278 0.000010 0.000010 0.000010 0.000010 0.000010 0.000010 0.000010 0.000010 0.000010 0.000010 0.000010 0.000010 0.000010 0.000010 0.012772 0.000010 0.000010 0.000010 0.000010 0.000010 0.000010 0.000010 0.000010 0.000010 0.000010 0.000010 0.000010 0.000010 0.000010 0.000010 0.000010 0.000010 0.000010 0.000010 0.001657 0.000010 0.012034 0.000010 0.000010 0.000010 0.828214 0.000010 0.000010 0.002074 0.000010
0.000010 0.019064 0.000010 0.000010 0.000010 0.000010 0.000010 0.000010 0.000010 0.000010 0.000010 0.000010 0.000010 0.000010 0.000010 0.000010 0.195105 0.000010 0.000010 0.000010 0.000010 0.000010 0.000010 0.006425 0.000896 0.000010 0.000010 0.000010 0.004523 0.000010 0.000010 0.000010 0.000010 0.000010 0.000010 0.000010 0.000133 0.000010 0.000010 0.000010 0.000010 0.000010 0.000010 0.016167 0.000010 0.000010 0.000010 0.000010 0.014446 0.000010 0.000010 0.000010 0.000010 0.000010 0.000010 0.000010 0.000010 0.741248 0.000010 0.000010 0.000010 0.001474
0.000010 0.006546 0.000010 0.000010 0.000010 0.000010 0.000010 0.000010 0.000010 0.002826 0.000010 0.000010 0.000010 0.000010 0.000010 0.000010 0.180828 0.000010 0.000010 0.000010 0.000010 0.000010 0.000010 0.000010 0.000010 0.000010 0.000010 0.000010 0.000010 0.000010 0.000010 0.000010 0.000010 0.000010 0.000010 0.000010 0.000010 0.000010 0.000010 0.000010 0.000010 0.000010 0.000010 0.000010 0.000010 0.000010 0.000010 0.000010 0.016057 0.000498 0.000010 0.000010 0.000010 0.000010 0.006507 0.000010 0.000010 0.779769 0.000010 0.000010 0.000010 0.006429
0.000010 0.000010 0.000010 0.000010 0.000010 0.000010 0.000010 0.000010 0.000010 0.000010 0.000010 0.000010 0.000010 0.000010 0.000010 0.000010 0.128253 0.000010 0.000010 0.000010 0.000010 0.000010 0.000010 0.000010 0.000010 0.000010 0.000010 0.000010 0.000010 0.000010 0.000010 0.000010 0.000010 0.000010 0.000010 0.000010 0.000010 0.000010 0.000010 0.000010 0.000010 0.000010 0.000010 0.000010 0.000010 0.000010 0.000010 0.000010 0.000010 0.000010 0.000010 0.000010 0.000010 0.000010 0.005677 0.000010 0.000010 0.855560 0.000010 0.002565 0.007375 0.000010
0.000010 0.000010 0.000010 0.000010 0.000010 0.000010 0.000010 0.000010 0.000010 0.018294 0.000010 0.000010 0.000010 0.000010 0.000010 0.000010 0.105565 0.000010 0.000010 0.000010 0.013886 0.000010 0.000010 0.000010 0.015642 0.000010 0.000010 0.000010 0.000010 0.000010 0.004614 0.014406 0.002119 0.000010 0.023039 0.000010 0.005393 0.000010 0.000010 0.000010 0.000010 0.000010 0.000010 0.000010 0.000010 0.000010 0.000010 0.000010 0.000010 0.000010 0.000010 0.000010 0.000010 0.000975 0.000010 0.000010 0.000010 0.795556 0.000010 0.000010 0.000010 0.000010
0.009273 0.000010 0.009593 0.000010 0.022525 0.000010 0.000010 0.000010 0.000010 0.025309 0.000010 0.003914 0.000010 0.000010 0.001856 0.000010 0.785090 0.000010 0.000010 0.008013 0.008786 0.000010 0.000010 0.005469 0.000010 0.000010 0.000010 0.000010 0.000010 0.034079 0.012835 0.000137 0.000010 0.000010 0.039556 0.023331 0.000010 0.009773 0.000010 0.000010 0.000010 0.000010 0.000010 0.000010 0.000010 0.000010 0.000010 0.000010 0.000010 0.000010 0.000010 0.000010 0.000010 0.000010 0.000010 0.000010 0.000010 0.000010 0.000010 0.000010 0.000010 0.000010
0.014013 0.000010 0.000010 0.000010 0.003148 0.000010 0.000010 0.000010 0.000010 0.002428 0.000010 0.000010 0.000010 0.000010 0.000010 0.000010 0.846581 0.000010 0.004219 0.000010 0.000010 0.000010 0.000010 0.000010 0.009617 0.000010 0.000010 0.011531 0.000010 0.017860 0.000010 0.000010 0.000010 0.000010 0.044326 0.008042 0.000010 0.000010 0.000010 0.000010 0.000010 0.000010 0.000010 0.020793 0.003712 0.000010 0.000010 0.000010 0.007293 0.000010 0.000010 0.000010 0.000711 0.005255 0.000010 0.000010 0.000010 0.000010 0.000010 0.000010 0.000010 0.000010
0.000010 0.000010 0.000010 0.000010 0.000010 0.000010 0.000010 0.000010 0.000010 0.000010 0.000010 0.000010 0.000010 0.000010 0.000010 0.000010 0.995292 0.000010 0.000010 0.000010 0.000010 0.000010 0.000010 0.000010 0.000010 0.000010 0.000010 0.000010 0.000010 0.000010 0.000010 0.000010 0.000010 0.000010 0.000024 0.000010 0.000010 0.000010 0.000010 0.000010 0.000010 0.000010 0.000010 0.000010 0.000010 0.000010 0.000010 0.000010 0.000010 0.000010 0.004094 0.000010 0.000010 0.000010 0.000010 0.000010 0.000010 0.000010 0.000010 0.000010 0.000010 0.000010
0.013258 0.000010 0.013493 0.000010 0.000010 0.000010 0.000010 0.000010 0.000010 0.000010 0.000010 0.004298 0.000010 0.000010 0.000010 0.000010 0.877840 0.000010 0.000010 0.000010 0.000010 0.000010 0.000010 0.000010 0.000010 0.000010 0.000010 0.029547 0.000010 0.027384 0.009891 0.004927 0.000010 0.000010 0.011625 0.007216 0.000010 0.000010 0.000010 0.000010 0.000010 0.000010 0.000010 0.000010 0.000010 0.000010 0.000010 0.000010 0.000010 0.000010 0.000010 0.000010 0.000010 0.000010 0.000010 0.000010 0.000010 0.000010 0.000010 0.000010 0.000010 0.000010
0.000010 0.000010 0.000010 0.000010 0.000010 0.000010 0.000010 0.000010 0.000010 0.000010 0.000010 0.000010 0.000010 0.000010 0.000010 0.000010 0.999390 0.000010 0.000010 0.000010 0.000010 0.000010 0.000010 0.000010 0.000010 0.000010 0.000010 0.000010 0.000010 0.000010 0.000010 0.000010 0.000010 0.000010 0.000010 0.000010 0.000010 0.000010 0.000010 0.000010 0.000010 0.000010 0.000010 0.000010 0.000010 0.000010 0.000010 0.000010 0.000010 0.000010 0.000010 0.000010 0.000010 0.000010 0.000010 0.000010 0.000010 0.000010 0.000010 0.000010 0.000010 0.000010
0.000010 0.000010 0.000010 0.000010 0.000010 0.000010 0.000010 0.000010 0.000010 0.000010 0.000010 0.000010 0.000010 0.000010 0.000010 0.000010 0.999390 0.000010 0.000010 0.000010 0.000010 0.000010 0.000010 0.000010 0.000010 0.000010 0.000010 0.000010 0.000010 0.000010 0.000010 0.000010 0.000010 0.000010 0.000010 0.000010 0.000010 0.000010 0.000010 0.000010 0.000010 0.000010 0.000010 0.000010 0.000010 0.000010 0.000010 0.000010 0.000010 0.000010 0.000010 0.000010 0.000010 0.000010 0.000010 0.000010 0.000010 0.000010 0.000010 0.000010 0.000010 0.000010
0.000010 0.000010 0.000010 0.000010 0.000010 0.000010 0.000010 0.000010 0.000010 0.000010 0.000010 0.000010 0.000010 0.000010 0.000010 0.000010 0.999390 0.000010 0.000010 0.000010 0.000010 0.000010 0.000010 0.000010 0.000010 0.000010 0.000010 0.000010 0.000010 0.000010 0.000010 0.000010 0.000010 0.000010 0.000010 0.000010 0.000010 0.000010 0.000010 0.000010 0.000010 0.000010 0.000010 0.000010 0.000010 0.000010 0.000010 0.000010 0.000010 0.000010 0.000010 0.000010 0.000010 0.000010 0.000010 0.000010 0.000010 0.000010 0.000010 0.000010 0.000010 0.000010
0.000010 0.000010 0.000010 0.000010 0.000010 0.000010 0.000010 0.000010 0.000010 0.000010 0.000010 0.015907 0.000010 0.000010 0.000010 0.000010 0.983493 0.000010 0.000010 0.000010 0.000010 0.000010 0.000010 0.000010 0.000010 0.000010 0.000010 0.000010 0.000010 0.000010 0.000010 0.000010 0.000010 0.000010 0.000010 0.000010 0.000010 0.000010 0.000010 0.000010 0.000010 0.000010 0.000010 0.000010 0.000010 0.000010 0.000010 0.000010 0.000010 0.000010 0.000010 0.000010 0.000010 0.000010 0.000010 0.000010 0.000010 0.000010 0.000010 0.000010 0.000010 0.000010
0.000010 0.000010 0.000010 0.000010 0.000010 0.000010 0.000010 0.000010 0.000010 0.000010 0.000010 0.000010 0.000010 0.000010 0.000010 0.000010 0.981653 0.000010 0.000010 0.000010 0.000010 0.000010 0.000010 0.000010 0.000010 0.000010 0.000010 0.000010 0.000010 0.000010 0.000010 0.000010 0.000010 0.000010 0.000010 0.000010 0.000010 0.000010 0.000010 0.000010 0.000010 0.000010 0.010566 0.000010 0.000010 0.000010 0.007191 0.000010 0.000010 0.000010 0.000010 0.000010 0.000010 0.000010 0.000010 0.000010 0.000010 0.000010 0.000010 0.000010 0.000010 0.000010
0.000010 0.000010 0.000010 0.000010 0.000010 0.000010 0.000010 0.000010 0.000010 0.000010 0.000010 0.000010 0.000010 0.000010 0.000010 0.000010 0.999390 0.000010 0.000010 0.000010 0.000010 0.000010 0.000010 0.000010 0.000010 0.000010 0.000010 0.000010 0.000010 0.000010 0.000010 0.000010 0.000010 0.000010 0.000010 0.000010 0.000010 0.000010 0.000010 0.000010 0.000010 0.000010 0.000010 0.000010 0.000010 0.000010 0.000010 0.000010 0.000010 0.000010 0.000010 0.000010 0.000010 0.000010 0.000010 0.000010 0.000010 0.000010 0.000010 0.000010 0.000010 0.000010
0.000010 0.000010 0.000010 0.000010 0.000010 0.000010 0.000010 0.000010 0.000010 0.000010 0.000010 0.003448 0.000010 0.000010 0.000010 0.000010 0.975074 0.000010 0.011756 0.000010 0.000010 0.000010 0.000010 0.000010 0.000010 0.000010 0.000010 0.000010 0.000010 0.000010 0.000010 0.000010 0.000010 0.000010 0.005096 0.000010 0.000010 0.000010 0.000010 0.004057 0.000010 0.000010 0.000010 0.000010 0.000010 0.000010 0.000010 0.000010 0.000010 0.000010 0.000010 0.000010 0.000010 0.000010 0.000010 0.000010 0.000010 0.000010 0.000010 0.000010 0.000010 0.000010
0.000010 0.000010 0.000010 0.000010 0.000010 0.000010 0.000010 0.000010 0.000010 0.000010 0.000010 0.000010 0.000010 0.000010 0.000010 0.000010 0.929523 0.000010 0.005407 0.000010 0.000010 0.000010 0.000010 0.000010 0.000010 0.000010 0.000010 0.000010 0.000010 0.000010 0.000010 0.000010 0.000010 0.000382 0.028947 0.000010 0.000010 0.000010 0.000010 0.021840 0.000010 0.000010 0.000010 0.000010 0.000010 0.000010 0.000010 0.000010 0.000010 0.004625 0.000010 0.000010 0.000010 0.000010 0.000010 0.000010 0.000010 0.000010 0.000010 0.005301 0.003435 0.000010
0.000010 0.000010 0.000010 0.000010 0.000010 0.000010 0.000010 0.000010 0.000010 0.000010 0.000010 0.000010 0.000010 0.000010 0.000010 0.000010 0.999386 0.000010 0.000010 0.000010 0.000010 0.000011 0.000010 0.000010 0.000010 0.000010 0.000010 0.000010 0.000010 0.000010 0.000010 0.000010 0.000010 0.000010 0.000010 0.000010 0.000010 0.000010 0.000010 0.000010 0.000010 0.000010 0.000010 0.000010 0.000010 0.000010 0.000010 0.000010 0.000010 0.000010 0.000010 0.000012 0.000010 0.000010 0.000010 0.000010 0.000010 0.000010 0.000010 0.000010 0.000010 0.000010
0.000010 0.000010 0.000010 0.000010 0.000010 0.000010 0.000010 0.000010 0.000010 0.000010 0.000010 0.000010 0.000010 0.000010 0.000010 0.000010 0.999390 0.000010 0.000010 0.000010 0.000010 0.000010 0.000010 0.000010 0.000010 0.000010 0.000010 0.000010 0.000010 0.000010 0.000010 0.000010 0.000010 0.000010 0.000010 0.000010 0.000010 0.000010 0.000010 0.000010 0.000010 0.000010 0.000010 0.000010 0.000010 0.000010 0.000010 0.000010 0.000010 0.000010 0.000010 0.000010 0.000010 0.000010 0.000010 0.000010 0.000010 0.000010 0.000010 0.000010 0.000010 0.000010
0.000010 0.000010 0.000010 0.000010 0.000010 0.000010 0.000010 0.000010 0.000010 0.000010 0.000010 0.000010 0.000010 0.000010 0.000010 0.000010 0.000010 0.000010 0.000010 0.000010 0.000010 0.000010 0.000010 0.000010 0.000010 0.000010 0.000010 0.000010 0.000010 0.000010 0.000010 0.000010 0.000010 0.000010 0.000010 0.000010 0.000010 0.000010 0.000010 0.000010 0.000010 0.000010 0.000010 0.000010 0.000010 0.000010 0.000010 0.000010 0.999390 0.000010 0.000010 0.000010 0.000010 0.000010 0.000010 0.000010 0.000010 0.000010 0.000010 0.000010 0.000010 0.000010
0.000010 0.000010 0.011184 0.000010 0.000010 0.000010 0.004339 0.000010 0.000010 0.000010 0.000010 0.000010 0.010448 0.000010 0.000010 0.000010 0.000010 0.013628 0.000010 0.000010 0.000010 0.000010 0.036524 0.001621 0.005671 0.004276 0.000010 0.000010 0.000010 0.000010 0.000010 0.021785 0.000010 0.000010 0.000010 0.001966 0.000020 0.017212 0.000010 0.000010 0.016382 0.000010 0.000010 0.000010 0.000010 0.000010 0.000010 0.000010 0.820074 0.000010 0.000010 0.000010 0.000010 0.003230 0.000698 0.000010 0.000010 0.030492 0.000010 0.000010 0.000010 0.000010
0.000010 0.000010 0.000010 0.000010 0.000010 0.000010 0.000010 0.000010 0.000010 0.000010 0.000010 0.000010 0.000010 0.000010 0.000010 0.000010 0.000010 0.000010 0.000010 0.000010 0.000010 0.000010 0.000010 0.000010 0.000010 0.000010 0.000010 0.000010 0.000010 0.000010 0.000010 0.035853 0.000010 0.000010 0.000010 0.000010 0.000010 0.000010 0.000010 0.000010 0.000010 0.000010 0.000010 0.000010 0.000010 0.000010 0.000010 0.000010 0.963547 0.000010 0.000010 0.000010 0.000010 0.000010 0.000010 0.000010 0.000010 0.000010 0.000010 0.000010 0.000010 0.000010
0.000010 0.000010 0.000010 0.000010 0.000010 0.000010 0.000010 0.000010 0.000010 0.000010 0.000010 0.000010 0.000010 0.000010 0.000010 0.000010 0.000010 0.000010 0.000010 0.000010 0.000010 0.000010 0.000010 0.000010 0.000010 0.000010 0.000010 0.000010 0.000010 0.000010 0.000010 0.000010 0.000010 0.000010 0.000010 0.000010 0.000010 0.000010 0.000010 0.000010 0.000010 0.000010 0.000010 0.000010 0.000010 0.000010 0.000010 0.000010 0.999390 0.000010 0.000010 0.000010 0.000010 0.000010 0.000010 0.000010 0.000010 0.000010 0.000010 0.000010 0.000010 0.000010
0.000010 0.000010 0.000010 0.000010 0.000010 0.000010 0.000010 0.000010 0.000010 0.000010 0.000010 0.000010 0.000010 0.000010 0.000010 0.000010 0.000010 0.000010 0.000010 0.000010 0.000010 0.000010 0.000010 0.000010 0.000010 0.000010 0.000010 0.000010 0.000010 0.000010 0.000010 0.000010 0.000010 0.000010 0.000010 0.000010 0.000010 0.000010 0.000010 0.000010 0.000010 0.000010 0.000010 0.000010 0.000010 0.000010 0.000010 0.000010 0.999390 0.000010 0.000010 0.000010 0.000010 0.000010 0.000010 0.000010 0.000010 0.000010 0.000010 0.000010 0.000010 0.000010
0.000010 0.000010 0.000010 0.000010 0.000010 0.000010 0.000010 0.000010 0.000010 0.000010 0.000010 0.000010 0.017796 0.000010 0.000010 0.000010 0.000010 0.018096 0.000010 0.000010 0.000010 0.000010 0.000010 0.000010 0.012424 0.000010 0.000010 0.000010 0.000010 0.000010 0.000010 0.055106 0.000010 0.000010 0.000010 0.000010 0.000010 0.000010 0.000010 0.000010 0.000010 0.000010 0.000010 0.021007 0.000010 0.000010 0.000010 0.000010 0.862577 0.000010 0.000010 0.005047 0.000010 0.000010 0.000010 0.006628 0.000010 0.000789 0.000010 0.000010 0.000010 0.000010
0.007166 0.003230 0.017092 0.000010 0.005800 0.000010 0.000010 0.000010 0.000010 0.002546 0.000010 0.000010 0.085591 0.000010 0.000010 0.000010 0.000010 0.000010 0.000010 0.015640 0.000010 0.007201 0.015874 0.000010 0.000010 0.014182 0.000010 0.000010 0.000010 0.000010 0.000010 0.049745 0.000010 0.000010 0.000010 0.010256 0.011463 0.011782 0.002082 0.000010 0.021093 0.003634 0.000010 0.032174 0.000010 0.000010 0.000010 0.000010 0.610081 0.000010 0.000010 0.014449 0.000010 0.009356 0.005691 0.009575 0.000010 0.033918 0.000010 0.000010 0.000010 0.000010
0.004324 0.000010 0.000010 0.004041 0.010794 0.000010 0.006050 0.000010 0.003469 0.002731 0.000010 0.000010 0.001851 0.000010 0.000010 0.000010 0.000010 0.000010 0.000010 0.014047 0.009234 0.004452 0.000010 0.000010 0.000010 0.011799 0.000010 0.000010 0.000010 0.000010 0.000010 0.053124 0.000010 0.000010 0.000010 0.012439 0.013087 0.000010 0.000010 0.000010 0.021302 0.001145 0.000010 0.002240 0.005225 0.000010 0.000010 0.000010 0.781121 0.000010 0.000010 0.018982 0.000010 0.000010 0.010970 0.001876 0.000010 0.005305 0.000010 0.000010 0.000010 0.000010
0.002339 0.000010 0.000010 0.000010 0.000010 0.000010 0.000010 0.000010 0.000010 0.000010 0.000010 0.000010 0.000010 0.000010 0.000010 0.000010 0.000010 0.000010 0.000010 0.000010 0.003746 0.010686 0.000010 0.000010 0.000010 0.000010 0.000010 0.000010 0.000010 0.000010 0.000010 0.006463 0.000010 0.000010 0.000010 0.042250 0.009895 0.000010 0.000010 0.000010 0.000010 0.000010 0.000010 0.000010 0.000010 0.000010 0.000010 0.000010 0.922076 0.000010 0.000010 0.000010 0.000010 0.002006 0.000010 0.000010 0.000010 0.000010 0.000010 0.000010 0.000010 0.000010
0.000010 0.000010 0.000010 0.000010 0.000010 0.000010 0.000010 0.000010 0.000010 0.000010 0.000010 0.000010 0.000010 0.000010 0.000010 0.000010 0.000010 0.000010 0.000010 0.000010 0.000010 0.000010 0.000010 0.000010 0.000010 0.000010 0.000010 0.000010 0.000010 0.000010 0.000010 0.000010 0.000010 0.000010 0.000010 0.000010 0.000010 0.000010 0.000010 0.000010 0.000010 0.000010 0.000010 0.000010 0.000010 0.000010 0.000010 0.000010 0.999390 0.000010 0.000010 0.000010 0.000010 0.000010 0.000010 0.000010 0.000010 0.000010 0.000010 0.000010 0.000010 0.000010
0.000010 0.000010 0.000010 0.000010 0.000010 0.000010 0.000010 0.000010 0.000010 0.000010 0.000010 0.000010 0.000010 0.000010 0.000010 0.000010 0.000010 0.000010 0.000010 0.000010 0.000010 0.000010 0.000010 0.000010 0.000010 0.000010 0.000010 0.000010 0.000010 0.000010 0.000010 0.019139 0.000010 0.000010 0.000010 0.000010 0.000010 0.000010 0.000010 0.000010 0.000010 0.000010 0.000010 0.000010 0.000010 0.000010 0.000010 0.000010 0.980261 0.000010 0.000010 0.000010 0.000010 0.000010 0.000010 0.000010 0.000010 0.000010 0.000010 0.000010 0.000010 0.000010
0.000010 0.000010 0.000010 0.000010 0.000010 0.000010 0.000010 0.000010 0.000010 0.000010 0.000010 0.000010 0.000010 0.000010 0.000010 0.000010 0.000010 0.000010 0.000010 0.000010 0.000010 0.000010 0.000010 0.000010 0.000010 0.000010 0.000010 0.000010 0.000010 0.000010 0.000010 0.000010 0.000010 0.000010 0.000010 0.000010 0.000010 0.000010 0.000010 0.000010 0.000010 0.000010 0.000010 0.000010 0.000010 0.000010 0.000010 0.000010 0.999390 0.000010 0.000010 0.000010 0.000010 0.000010 0.000010 0.000010 0.000010 0.000010 0.000010 0.000010 0.000010 0.000010
0.000010 0.000010 0.000010 0.001452 0.000010 0.000010 0.000010 0.000010 0.000010 0.000010 0.000010 0.000010 0.030282 0.000010 0.000010 0.000010 0.000010 0.000010 0.000010 0.000010 0.000010 0.000010 0.000010 0.000010 0.000010 0.000010 0.000010 0.000010 0.003702 0.000010 0.000010 0.099912 0.000010 0.000010 0.000010 0.000010 0.000010 0.000010 0.000010 0.000010 0.000010 0.000010 0.000010 0.000010 0.000010 0.000010 0.000010 0.000010 0.854411 0.000010 0.000525 0.009166 0.000010 0.000010 0.000010 0.000010 0.000010 0.000010 0.000010 0.000010 0.000010 0.000010
0.000010 0.000010 0.000010 0.000010 0.000010 0.000010 0.000010 0.000010 0.000010 0.000010 0.000010 0.000010 0.000010 0.000010 0.000010 0.000010 0.000010 0.000010 0.000010 0.000010 0.000010 0.000010 0.000010 0.000010 0.000010 0.000010 0.000010 0.000010 0.000010 0.000010 0.000010 0.000010 0.000010 0.000010 0.000010 0.000010 0.000010 0.000010 0.000010 0.000010 0.000010 0.000010 0.000010 0.000010 0.000010 0.000010 0.000010 0.000010 0.999390 0.000010 0.000010 0.000010 0.000010 0.000010 0.000010 0.000010 0.000010 0.000010 0.000010 0.000010 0.000010 0.000010
0.000010 0.000010 0.000010 0.000010 0.000010 0.000010 0.000010 0.000010 0.000010 0.000010 0.000010 0.000010 0.000010 0.000010 0.000010 0.000010 0.000010 0.000010 0.000010 0.000010 0.000010 0.000010 0.000010 0.000010 0.000010 0.000010 0.000010 0.000010 0.000010 0.000010 0.000010 0.035951 0.000010 0.000010 0.000010 0.000010 0.000010 0.000010 0.000010 0.000010 0.000010 0.000010 0.000010 0.000010 0.000010 0.000010 0.000010 0.000010 0.963445 0.000010 0.000010 0.000010 0.000010 0.000014 0.000010 0.000010 0.000010 0.000010 0.000010 0.000010 0.000010 0.000010
0.000010 0.000010 0.000010 0.000010 0.000010 0.000010 0.000010 0.000010 0.000010 0.000010 0.000010 0.000010 0.000010 0.000010 0.000010 0.000010 0.000010 0.000010 0.000010 0.000010 0.000010 0.000010 0.000010 0.000010 0.000010 0.000010 0.000010 0.000010 0.000010 0.000010 0.000010 0.000010 0.000010 0.000010 0.000010 0.000010 0.000010 0.000010 0.000010 0.000010 0.000010 0.000010 0.000010 0.000010 0.000010 0.000010 0.000010 0.000010 0.999390 0.000010 0.000010 0.000010 0.000010 0.000010 0.000010 0.000010 0.000010 0.000010 0.000010 0.000010 0.000010 0.000010
0.000010 0.000010 0.000010 0.000010 0.000010 0.000010 0.000010 0.000010 0.000010 0.000010 0.000010 0.000010 0.000010 0.000010 0.000010 0.000010 0.000010 0.000010 0.000010 0.000010 0.000010 0.000010 0.000010 0.000010 0.000010 0.000010 0.000010 0.000010 0.000010 0.000010 0.000010 0.000010 0.000010 0.000010 0.000010 0.000010 0.000010 0.000010 0.000010 0.000010 0.000010 0.000010 0.000010 0.000010 0.000010 0.000010 0.000010 0.000010 0.999390 0.000010 0.000010 0.000010 0.000010 0.000010 0.000010 0.000010 0.000010 0.000010 0.000010 0.000010 0.000010 0.000010
0.000010 0.000010 0.000010 0.000010 0.000010 0.000010 0.000010 0.000010 0.000010 0.000010 0.000010 0.000010 0.024690 0.000010 0.000010 0.000010 0.000010 0.000010 0.000010 0.000010 0.000010 0.000010 0.007176 0.006154 0.000010 0.000010 0.000010 0.000010 0.012565 0.009201 0.000010 0.061939 0.000010 0.000010 0.000010 0.000010 0.000010 0.003005 0.000010 0.000010 0.000010 0.000010 0.000010 0.014515 0.000010 0.000010 0.000010 0.000010 0.837121 0.001217 0.000010 0.011270 0.000010 0.000010 0.009165 0.001493 0.000010 0.000010 0.000010 0.000010 0.000010 0.000010
0.000010 0.001922 0.000010 0.000010 0.000010 0.000010 0.000010 0.000010 0.000010 0.000010 0.000010 0.000010 0.000010 0.000010 0.000010 0.000010 0.000010 0.000010 0.000010 0.019520 0.000010 0.000010 0.000010 0.000010 0.000010 0.000010 0.000010 0.000010 0.000010 0.000010 0.000010 0.021553 0.000010 0.000010 0.000010 0.002387 0.000010 0.000010 0.000010 0.000010 0.000010 0.000010 0.000010 0.006194 0.000010 0.000010 0.000010 0.000010 0.945311 0.000226 0.000010 0.000010 0.000010 0.000010 0.000010 0.002347 0.000010 0.000010 0.000010 0.000010 0.000010 0.000010
0.000010 0.000010 0.000010 0.000010 0.000010 0.000010 0.000010 0.000010 0.000010 0.000010 0.000010 0.000010 0.000010 0.000010 0.000010 0.000010 0.000010 0.000010 0.000010 0.000010 0.000010 0.000010 0.000010 0.000010 0.000010 0.000010 0.000010 0.000010 0.000010 0.000010 0.000010 0.000010 0.000010 0.000010 0.000010 0.000010 0.000010 0.000010 0.000010 0.000010 0.000010 0.000010 0.000010 0.000010 0.000010 0.000010 0.000010 0.000010 0.999390 0.000010 0.000010 0.000010 0.000010 0.000010 0.000010 0.000010 0.000010 0.000010 0.000010 0.000010 0.000010 0.000010
0.000010 0.000010 0.000010 0.000010 0.000010 0.000010 0.000010 0.000010 0.000010 0.000010 0.000010 0.000010 0.000010 0.000010 0.000010 0.000010 0.000010 0.000010 0.000010 0.000010 0.000010 0.000010 0.000010 0.000010 0.000010 0.000010 0.000010 0.000010 0.000010 0.000010 0.000010 0.000010 0.000010 0.000010 0.000010 0.000010 0.000010 0.000010 0.000010 0.000010 0.000010 0.000010 0.000010 0.000010 0.000010 0.000010 0.000010 0.000010 0.999390 0.000010 0.000010 0.000010 0.000010 0.000010 0.000010 0.000010 0.000010 0.000010 0.000010 0.000010 0.000010 0.000010
0.000010 0.000010 0.000010 0.000010 0.000010 0.000010 0.000010 0.000010 0.000010 0.000011 0.000010 0.000010 0.019555 0.000010 0.000010 0.000010 0.000010 0.000010 0.000010 0.019762 0.004613 0.000010 0.006883 0.000010 0.013535 0.000010 0.000010 0.000010 0.000010 0.018499 0.000010 0.066741 0.000010 0.000010 0.000010 0.000010 0.000010 0.000010 0.000010 0.000010 0.002066 0.000010 0.000010 0.001042 0.000010 0.000010 0.000010 0.000010 0.828897 0.000010 0.001472 0.012649 0.000010 0.000010 0.000010 0.003797 0.000010 0.000010 0.000010 0.000010 0.000010 0.000010
0.000010 0.000010 0.000010 0.000010 0.000010 0.000010 0.000010 0.000010 0.000010 0.000010 0.000010 0.000010 0.000010 0.000010 0.000010 0.000010 0.000010 0.000010 0.000010 0.000010 0.000010 0.000010 0.000010 0.000010 0.000010 0.000010 0.000010 0.000010 0.000010 0.000010 0.000010 0.000010 0.000010 0.000010 0.000010 0.000010 0.000010 0.000010 0.000010 0.000010 0.000010 0.000010 0.000010 0.000010 0.000010 0.000010 0.000010 0.000010 0.999390 0.000010 0.000010 0.000010 0.000010 0.000010 0.000010 0.000010 0.000010 0.000010 0.000010 0.000010 0.000010 0.000010
0.000010 0.000010 0.000010 0.000010 0.000010 0.000010 0.000010 0.000010 0.000010 0.016247 0.000010 0.000010 0.024436 0.000010 0.000010 0.000010 0.005295 0.000010 0.000010 0.000010 0.002624 0.000010 0.000010 0.007516 0.000010 0.000010 0.000010 0.000010 0.000010 0.000010 0.000010 0.000010 0.000010 0.000010 0.000010 0.000010 0.003460 0.000010 0.000010 0.000010 0.000010 0.000010 0.000010 0.000010 0.000010 0.000010 0.000010 0.000010 0.886429 0.010405 0.000010 0.000010 0.000010 0.000010 0.000010 0.000010 0.000010 0.043059 0.000010 0.000010 0.000010 0.000010
0.000010 0.006840 0.006546 0.002471 0.000010 0.000010 0.000010 0.000010 0.000010 0.004261 0.000010 0.000010 0.002983 0.000010 0.000710 0.000010 0.000010 0.009266 0.000010 0.007712 0.000010 0.000010 0.000010 0.000010 0.000599 0.009178 0.000010 0.000010 0.000010 0.000010 0.000010 0.033913 0.000010 0.000010 0.000010 0.000010 0.000010 0.000200 0.000010 0.000010 0.000010 0.000010 0.000010 0.000010 0.000010 0.000010 0.000010 0.000010 0.873517 0.000010 0.000010 0.013318 0.000010 0.007270 0.005457 0.015308 0.000010 0.000010 0.000010 0.000010 0.000010 0.000010
0.000010 0.006794 0.000010 0.000010 0.000010 0.000010 0.000010 0.000010 0.000010 0.000010 0.000010 0.000010 0.048853 0.000010 0.000010 0.000010 0.000010 0.000010 0.000010 0.000010 0.000010 0.000010 0.000010 0.000010 0.000010 0.000010 0.000010 0.000010 0.000010 0.012037 0.000010 0.033587 0.000010 0.000010 0.000010 0.005964 0.000010 0.000010 0.000010 0.000010 0.009984 0.000010 0.000010 0.000010 0.000010 0.000010 0.000010 0.000010 0.856280 0.000010 0.000010 0.000841 0.000010 0.003786 0.000010 0.021354 0.000010 0.000010 0.000010 0.000010 0.000010 0.000010
0.000010 0.000010 0.000010 0.000010 0.000010 0.000010 0.000010 0.000010 0.000010 0.000010 0.000010 0.000010 0.000010 0.000010 0.000010 0.000010 0.000010 0.000010 0.000010 0.000010 0.000010 0.000010 0.000010 0.000010 0.000010 0.000010 0.000010 0.000010 0.000010 0.000010 0.000010 0.999390 0.000010 0.000010 0.000010 0.000010 0.000010 0.000010 0.000010 0.000010 0.000010 0.000010 0.000010 0.000010 0.000010 0.000010 0.000010 0.000010 0.000010 0.000010 0.000010 0.000010 0.000010 0.000010 0.000010 0.000010 0.000010 0.000010 0.000010 0.000010 0.000010 0.000010
0.000010 0.000010 0.000010 0.000010 0.000010 0.000010 0.000010 0.000010 0.000010 0.000010 0.000010 0.000010 0.000010 0.000010 0.000010 0.000010 0.000010 0.000010 0.000010 0.000010 0.000010 0.000010 0.000010 0.000010 0.000010 0.000010 0.000010 0.000010 0.000010 0.000010 0.000010 0.719448 0.000010 0.000010 0.000010 0.000010 0.000010 0.000010 0.000010 0.000010 0.000010 0.000010 0.000010 0.000010 0.000010 0.000010 0.000010 0.000010 0.279952 0.000010 0.000010 0.000010 0.000010 0.000010 0.000010 0.000010 0.000010 0.000010 0.000010 0.000010 0.000010 0.000010
0.000010 0.000010 0.000010 0.000010 0.000010 0.020839 0.028825 0.000010 0.000010 0.000010 0.000010 0.000010 0.000010 0.000010 0.000010 0.000010 0.000010 0.000010 0.000010 0.000010 0.000011 0.000010 0.000010 0.000010 0.002183 0.000010 0.000010 0.000010 0.005170 0.000010 0.000010 0.629589 0.000010 0.000010 0.000010 0.000010 0.220026 0.006886 0.000010 0.000010 0.000010 0.000010 0.000010 0.000010 0.000010 0.000010 0.000010 0.000010 0.075147 0.000010 0.000010 0.000535 0.000010 0.000010 0.000010 0.010277 0.000010 0.000010 0.000010 0.000010 0.000010 0.000010
0.000010 0.000010 0.000010 0.000010 0.000010 0.000010 0.000010 0.000010 0.000010 0.000010 0.000010 0.000010 0.000010 0.000010 0.000010 0.000010 0.000010 0.000010 0.000010 0.000010 0.000010 0.000010 0.000010 0.000010 0.000010 0.000010 0.000010 0.000010 0.000010 0.000010 0.000010 0.999390 0.000010 0.000010 0.000010 0.000010 0.000010 0.000010 0.000010 0.000010 0.000010 0.000010 0.000010 0.000010 0.000010 0.000010 0.000010 0.000010 0.000010 0.000010 0.000010 0.000010 0.000010 0.000010 0.000010 0.000010 0.000010 0.000010 0.000010 0.000010 0.000010 0.000010
0.000010 0.000010 0.000010 0.000010 0.000010 0.000010 0.000010 0.000010 0.000010 0.000010 0.000010 0.000010 0.000010 0.000010 0.000010 0.000010 0.000010 0.000010 0.000010 0.000010 0.000010 0.000010 0.000010 0.000010 0.000010 0.000010 0.000010 0.000010 0.000010 0.000010 0.000010 0.755728 0.000010 0.000010 0.000010 0.000010 0.000010 0.000010 0.000010 0.000010 0.000010 0.000010 0.000010 0.000010 0.000010 0.000010 0.000010 0.000010 0.243672 0.000010 0.000010 0.000010 0.000010 0.000010 0.000010 0.000010 0.000010 0.000010 0.000010 0.000010 0.000010 0.000010
0.000010 0.000010 0.000010 0.000010 0.000010 0.000010 0.000010 0.000010 0.000010 0.000010 0.000010 0.000010 0.000010 0.000010 0.000010 0.000010 0.000010 0.000010 0.000010 0.000010 0.000010 0.000010 0.000010 0.000010 0.000010 0.000010 0.000010 0.000010 0.000010 0.000010 0.000010 0.739153 0.000010 0.000010 0.000010 0.000010 0.000010 0.000010 0.000010 0.000010 0.000010 0.000010 0.000010 0.000010 0.000010 0.000010 0.000010 0.000010 0.260247 0.000010 0.000010 0.000010 0.000010 0.000010 0.000010 0.000010 0.000010 0.000010 0.000010 0.000010 0.000010 0.000010
0.005579 0.000010 0.000010 0.000010 0.000010 0.000010 0.000010 0.000010 0.000010 0.000010 0.000010 0.000010 0.000010 0.000010 0.000010 0.000010 0.000010 0.000010 0.000010 0.000010 0.000010 0.000010 0.012268 0.000010 0.000010 0.000010 0.000010 0.000010 0.001599 0.000010 0.000010 0.536804 0.000010 0.000010 0.000010 0.000010 0.000010 0.000010 0.000010 0.000010 0.064164 0.000010 0.000010 0.000010 0.000010 0.000010 0.000010 0.000010 0.374870 0.000010 0.000010 0.000010 0.000010 0.000010 0.000010 0.000010 0.000010 0.000010 0.000010 0.000010 0.000010 0.004167
0.000010 0.000010 0.000010 0.000010 0.000010 0.000010 0.000010 0.000010 0.000010 0.000010 0.000010 0.000010 0.000010 0.000010 0.000010 0.000010 0.000010 0.000010 0.000010 0.000010 0.000010 0.000010 0.000010 0.000010 0.000010 0.000010 0.000010 0.000010 0.000010 0.000010 0.000010 0.999390 0.000010 0.000010 0.000010 0.000010 0.000010 0.000010 0.000010 0.000010 0.000010 0.000010 0.000010 0.000010 0.000010 0.000010 0.000010 0.000010 0.000010 0.000010 0.000010 0.000010 0.000010 0.000010 0.000010 0.000010 0.000010 0.000010 0.000010 0.000010 0.000010 0.000010
0.000010 0.000010 0.000010 0.000010 0.000010 0.000010 0.000010 0.000010 0.000010 0.000010 0.000010 0.000010 0.000010 0.000010 0.000010 0.000010 0.000010 0.000010 0.000010 0.000010 0.000010 0.000010 0.000010 0.000010 0.000010 0.000010 0.000010 0.000010 0.000010 0.000010 0.000010 0.999390 0.000010 0.000010 0.000010 0.000010 0.000010 0.000010 0.000010 0.000010 0.000010 0.000010 0.000010 0.000010 0.000010 0.000010 0.000010 0.000010 0.000010 0.000010 0.000010 0.000010 0.000010 0.000010 0.000010 0.000010 0.000010 0.000010 0.000010 0.000010 0.000010 0.000010
0.000010 0.000010 0.003001 0.000010 0.011666 0.000010 0.000010 0.000010 0.000010 0.000010 0.000010 0.000010 0.000010 0.000010 0.007182 0.000010 0.172218 0.000010 0.000010 0.000010 0.000010 0.000010 0.000010 0.000010 0.000010 0.004750 0.000010 0.000010 0.000010 0.000010 0.000010 0.000010 0.000010 0.000010 0.000010 0.035393 0.000010 0.673003 0.000010 0.000010 0.000010 0.001410 0.000010 0.000010 0.035251 0.000010 0.001208 0.000010 0.000010 0.000010 0.000010 0.000010 0.030189 0.000010 0.000010 0.000010 0.017640 0.000010 0.006599 0.000010 0.000010 0.000010
0.013579 0.021806 0.000010 0.012702 0.000010 0.000010 0.000010 0.000010 0.017211 0.000010 0.000010 0.009040 0.036354 0.000010 0.006809 0.006578 0.145165 0.000010 0.000010 0.000010 0.000010 0.000010 0.000010 0.001219 0.000010 0.000010 0.000010 0.000010 0.000010 0.000010 0.000010 0.000010 0.000010 0.000010 0.000010 0.033373 0.000010 0.613008 0.000010 0.000010 0.009077 0.000010 0.000010 0.000010 0.015447 0.000010 0.000010 0.000010 0.000010 0.000010 0.000010 0.000010 0.031022 0.009647 0.011737 0.000010 0.004520 0.000010 0.000010 0.001275 0.000010 0.000010
0.000010 0.000010 0.030490 0.000010 0.004083 0.000010 0.006124 0.000010 0.049061 0.004053 0.000010 0.000010 0.000010 0.000010 0.004844 0.000010 0.132944 0.000010 0.000128 0.000010 0.000010 0.015500 0.000010 0.000010 0.000010 0.000010 0.000010 0.000010 0.000010 0.000010 0.000010 0.003464 0.000010 0.000010 0.000010 0.030870 0.000010 0.629878 0.006965 0.000010 0.000010 0.001224 0.000010 0.000010 0.000010 0.001821 0.000010 0.000010 0.000010 0.000010 0.002244 0.028078 0.006334 0.000010 0.000010 0.014564 0.000010 0.014953 0.002084 0.000010 0.000010 0.009893
0.000010 0.000010 0.000010 0.000010 0.000010 0.000010 0.000010 0.000010 0.000010 0.000010 0.000010 0.000010 0.022585 0.000010 0.000010 0.000010 0.142917 0.000010 0.000010 0.015195 0.000010 0.000010 0.000010 0.000010 0.016176 0.004681 0.000010 0.000010 0.034973 0.000010 0.000010 0.000010 0.000010 0.000010 0.000010 0.047780 0.000010 0.576306 0.032036 0.000010 0.000010 0.000010 0.000010 0.000010 0.000010 0.000010 0.000010 0.000010 0.011140 0.000010 0.000010 0.000010 0.063987 0.007221 0.004184 0.016950 0.000010 0.000010 0.000010 0.003401 0.000010 0.000010
0.000010 0.000010 0.018942 0.006625 0.007312 0.000010 0.000010 0.000010 0.002522 0.005277 0.000010 0.000010 0.023227 0.013722 0.008795 0.000010 0.133333 0.013190 0.000010 0.002786 0.000010 0.000010 0.000010 0.000010 0.000010 0.000010 0.000010 0.015224 0.000725 0.000010 0.000010 0.000010 0.005145 0.000010 0.000010 0.026348 0.000010 0.612688 0.000010 0.000010 0.000010 0.000010 0.000010 0.000010 0.013114 0.000010 0.000010 0.000010 0.000010 0.000010 0.000010 0.014601 0.018871 0.001940 0.000010 0.031310 0.000010 0.001124 0.009832 0.000010 0.000010 0.012969
0.000010 0.000010 0.006435 0.011600 0.013943 0.000010 0.015971 0.013091 0.013078 0.004458 0.000010 0.000010 0.018183 0.000010 0.000010 0.000010 0.113289 0.000010 0.003840 0.008774 0.000010 0.033818 0.004829 0.000010 0.034168 0.009468 0.000010 0.005012 0.000010 0.000010 0.000010 0.002570 0.000010 0.000010 0.005452 0.030859 0.000010 0.509423 0.000010 0.000010 0.001159 0.000010 0.000010 0.000010 0.046107 0.017074 0.000010 0.000010 0.000010 0.000010 0.000010 0.008481 0.035555 0.000010 0.000010 0.027902 0.000010 0.000010 0.005111 0.000010 0.000010 0.000010
0.000010 0.000010 0.000010 0.000010 0.000010 0.000010 0.000010 0.000010 0.000010 0.000010 0.000010 0.000010 0.000010 0.000010 0.000010 0.000010 0.182969 0.004327 0.000010 0.022765 0.000010 0.000010 0.009090 0.007473 0.003764 0.000010 0.000010 0.000010 0.017961 0.002952 0.000010 0.000010 0.000010 0.000010 0.000010 0.029196 0.000010 0.632324 0.030294 0.000010 0.000016 0.000010 0.000010 0.000010 0.000010 0.000010 0.000010 0.000010 0.015412 0.000010 0.000010 0.000010 0.037444 0.000010 0.000010 0.000010 0.000010 0.003544 0.000010 0.000010 0.000010 0.000010
0.000010 0.000010 0.000010 0.000010 0.017612 0.000010 0.000010 0.000010 0.000010 0.000010 0.004705 0.000010 0.004910 0.000010 0.000010 0.000010 0.178426 0.000010 0.000010 0.000010 0.000010 0.000010 0.000010 0.000010 0.003869 0.000010 0.000010 0.000010 0.020143 0.000010 0.000010 0.003411 0.000010 0.000010 0.000010 0.056595 0.000010 0.642387 0.018756 0.000010 0.000010 0.000010 0.000010 0.000010 0.000010 0.000010 0.000010 0.000010 0.000010 0.000010 0.000010 0.000010 0.025075 0.000010 0.000010 0.008971 0.000010 0.000010 0.000010 0.000010 0.000010 0.014650
0.000010 0.000010 0.000010 0.000010 0.000010 0.000010 0.000010 0.000010 0.000010 0.000010 0.000010 0.000010 0.000010 0.000010 0.000010 0.000010 0.000010 0.000010 0.000010 0.036595 0.000010 0.000010 0.000010 0.000010 0.000010 0.000010 0.000010 0.000010 0.000010 0.000010 0.000010 0.008985 0.000010 0.000010 0.000010 0.000010 0.000010 0.000010 0.000010 0.000010 0.869603 0.000010 0.000010 0.000010 0.000010 0.000010 0.000010 0.000010 0.080658 0.000010 0.000010 0.000010 0.000010 0.003588 0.000010 0.000010 0.000010 0.000010 0.000010 0.000010 0.000010 0.000010
0.000010 0.000010 0.000010 0.000010 0.000010 0.000010 0.000010 0.000010 0.000010 0.000010 0.000010 0.000010 0.000010 0.000010 0.000010 0.000010 0.000010 0.000010 0.000010 0.225246 0.000010 0.000010 0.000010 0.000010 0.000010 0.000010 0.000010 0.000010 0.000010 0.000010 0.000010 0.000010 0.000010 0.000010 0.000010 0.000010 0.000010 0.000010 0.000010 0.000010 0.774154 0.000010 0.000010 0.000010 0.000010 0.000010 0.000010 0.000010 0.000010 0.000010 0.000010 0.000010 0.000010 0.000010 0.000010 0.000010 0.000010 0.000010 0.000010 0.000010 0.000010 0.000010
0.000010 0.000010 0.000010 0.000010 0.000010 0.000010 0.000010 0.000010 0.000010 0.000010 0.000010 0.000010 0.000010 0.000010 0.000010 0.000010 0.000010 0.000010 0.000010 0.000010 0.000010 0.000010 0.000010 0.000010 0.000010 0.000010 0.000010 0.000010 0.000010 0.000010 0.000010 0.000010 0.000010 0.000010 0.000010 0.000010 0.000010 0.000010 0.000010 0.000010 0.999390 0.000010 0.000010 0.000010 0.000010 0.000010 0.000010 0.000010 0.000010 0.000010 0.000010 0.000010 0.000010 0.000010 0.000010 0.000010 0.000010 0.000010 0.000010 0.000010 0.000010 0.000010
0.000010 0.000010 0.000010 0.000010 0.000010 0.000010 0.000010 0.000010 0.000010 0.000010 0.000010 0.000010 0.000010 0.000010 0.000010 0.000010 0.000010 0.000010 0.000010 0.121786 0.000010 0.000010 0.000010 0.000010 0.000010 0.000010 0.000010 0.000010 0.000010 0.000010 0.000010 0.000010 0.000010 0.000010 0.000010 0.000010 0.000010 0.000010 0.000010 0.000010 0.860780 0.000010 0.000010 0.000010 0.000010 0.000010 0.000010 0.000010 0.015028 0.001825 0.000010 0.000010 0.000010 0.000010 0.000011 0.000010 0.000010 0.000010 0.000010 0.000010 0.000010 0.000010
0.005457 0.000010 0.000010 0.000010 0.012125 0.000010 0.000010 0.000010 0.000010 0.000010 0.000010 0.000010 0.000010 0.000010 0.000010 0.000010 0.000010 0.000010 0.000010 0.707673 0.000010 0.000010 0.000010 0.000010 0.000010 0.000010 0.000010 0.000010 0.000010 0.000010 0.000010 0.000010 0.000010 0.000010 0.000010 0.000010 0.000010 0.000010 0.000010 0.000010 0.270358 0.000010 0.000010 0.000010 0.000010 0.000010 0.000010 0.000010 0.003818 0.000010 0.000010 0.000010 0.000010 0.000010 0.000010 0.000010 0.000010 0.000010 0.000010 0.000010 0.000010 0.000010
0.010329 0.000010 0.000010 0.000010 0.000010 0.000010 0.000010 0.000010 0.000010 0.018850 0.000010 0.000010 0.000010 0.000010 0.000010 0.000010 0.000010 0.000010 0.000010 0.472404 0.000010 0.000010 0.000010 0.000010 0.000010 0.004972 0.000010 0.000010 0.000010 0.000010 0.000010 0.000010 0.000010 0.000010 0.000010 0.000010 0.000010 0.000010 0.000010 0.000010 0.466419 0.000010 0.000010 0.001987 0.002372 0.000010 0.000010 0.000010 0.000011 0.000010 0.000010 0.001562 0.000010 0.000010 0.015968 0.003375 0.000010 0.000010 0.000010 0.000010 0.000010 0.001251
0.000010 0.000010 0.000010 0.000010 0.000010 0.000010 0.000010 0.000010 0.000010 0.000010 0.000010 0.000010 0.000010 0.000010 0.000010 0.000010 0.000010 0.000010 0.000010 0.000010 0.000010 0.000010 0.000010 0.000010 0.000010 0.000010 0.000010 0.000010 0.000010 0.000010 0.000010 0.000010 0.000010 0.000010 0.000010 0.000010 0.000010 0.000010 0.000010 0.000010 0.999390 0.000010 0.000010 0.000010 0.000010 0.000010 0.000010 0.000010 0.000010 0.000010 0.000010 0.000010 0.000010 0.000010 0.000010 0.000010 0.000010 0.000010 0.000010 0.000010 0.000010 0.000010
0.010623 0.000010 0.000010 0.000010 0.000010 0.000010 0.000010 0.000010 0.000010 0.000010 0.000010 0.000010 0.000010 0.000010 0.000010 0.000010 0.000010 0.000010 0.000010 0.398974 0.000010 0.005193 0.000010 0.000010 0.000010 0.000010 0.000010 0.000010 0.000010 0.000010 0.000010 0.000010 0.000010 0.000010 0.000010 0.000010 0.000010 0.000010 0.000010 0.000010 0.526252 0.000010 0.000010 0.000010 0.000010 0.000010 0.000010 0.000010 0.058387 0.000010 0.000010 0.000010 0.000010 0.000010 0.000010 0.000010 0.000010 0.000010 0.000010 0.000010 0.000010 0.000010
0.000010 0.000010 0.000010 0.000010 0.000010 0.000010 0.000010 0.000010 0.000010 0.000010 0.000010 0.000010 0.000010 0.000010 0.000010 0.000010 0.000010 0.000010 0.000010 0.542022 0.000010 0.000010 0.000010 0.000010 0.000010 0.000010 0.000010 0.000010 0.000010 0.000010 0.000010 0.000010 0.000010 0.000010 0.000010 0.000283 0.000010 0.000010 0.000010 0.000010 0.432018 0.000010 0.000010 0.000010 0.000010 0.000010 0.000010 0.000010 0.025097 0.000010 0.000010 0.000010 0.000010 0.000010 0.000010 0.000010 0.000010 0.000010 0.000010 0.000010 0.000010 0.000010
0.000010 0.000010 0.000010 0.000010 0.000010 0.000010 0.000010 0.000010 0.000010 0.000010 0.000010 0.000010 0.000010 0.000010 0.000010 0.000010 0.000010 0.000010 0.000010 0.097090 0.000010 0.000010 0.000010 0.000010 0.000010 0.000010 0.000010 0.000010 0.000010 0.000010 0.000010 0.000010 0.000010 0.000010 0.000010 0.000010 0.000010 0.000010 0.000010 0.000010 0.902310 0.000010 0.000010 0.000010 0.000010 0.000010 0.000010 0.000010 0.000010 0.000010 0.000010 0.000010 0.000010 0.000010 0.000010 0.000010 0.000010 0.000010 0.000010 0.000010 0.000010 0.000010
0.000010 0.000010 0.000010 0.000010 0.000010 0.000010 0.000010 0.000010 0.000010 0.000010 0.000010 0.000010 0.000010 0.000010 0.000010 0.000010 0.000010 0.000010 0.000010 0.086954 0.000010 0.000010 0.000010 0.000010 0.000010 0.000010 0.000010 0.000010 0.000010 0.000010 0.000010 0.000010 0.000010 0.000010 0.000010 0.000010 0.000010 0.000010 0.000010 0.000010 0.912446 0.000010 0.000010 0.000010 0.000010 0.000010 0.000010 0.000010 0.000010 0.000010 0.000010 0.000010 0.000010 0.000010 0.000010 0.000010 0.000010 0.000010 0.000010 0.000010 0.000010 0.000010
0.000010 0.000010 0.000016 0.000010 0.000010 0.000010 0.000010 0.000010 0.000010 0.000010 0.000010 0.000010 0.000010 0.000010 0.000010 0.000010 0.000010 0.000010 0.000010 0.000010 0.000010 0.000010 0.000010 0.000010 0.000010 0.000010 0.000010 0.000010 0.000010 0.000010 0.000010 0.000010 0.000010 0.000010 0.000010 0.000010 0.000010 0.000010 0.000010 0.000010 0.999379 0.000010 0.000010 0.000015 0.000010 0.000010 0.000010 0.000010 0.000010 0.000010 0.000010 0.000010 0.000010 0.000010 0.000010 0.000010 0.000010 0.000010 0.000010 0.000010 0.000010 0.000010
0.000010 0.000010 0.000010 0.000010 0.000010 0.000010 0.000010 0.000010 0.000010 0.028749 0.000010 0.000010 0.017406 0.000010 0.000010 0.000010 0.000010 0.000010 0.000010 0.082959 0.000010 0.000010 0.000010 0.000010 0.000010 0.000010 0.000010 0.000010 0.000010 0.000010 0.000010 0.000010 0.000010 0.000010 0.000010 0.000010 0.000010 0.000010 0.000010 0.000010 0.842043 0.000010 0.000010 0.000010 0.000010 0.000010 0.000010 0.000010 0.020391 0.000010 0.000010 0.000779 0.000010 0.000010 0.006091 0.001042 0.000010 0.000010 0.000010 0.000010 0.000010 0.000010
0.000010 0.000010 0.000010 0.000010 0.000010 0.000010 0.000010 0.000010 0.000010 0.000010 0.000010 0.000010 0.000010 0.000010 0.000010 0.000010 0.000010 0.000010 0.000010 0.000010 0.000010 0.000010 0.000010 0.000010 0.000010 0.000010 0.000010 0.000010 0.000010 0.000010 0.000010 0.000010 0.000010 0.000010 0.000010 0.000010 0.000010 0.000010 0.000010 0.000010 0.959979 0.000010 0.000010 0.000010 0.000010 0.000010 0.000010 0.000010 0.039421 0.000010 0.000010 0.000010 0.000010 0.000010 0.000010 0.000010 0.000010 0.000010 0.000010 0.000010 0.000010 0.000010
0.000010 0.000010 0.000010 0.000010 0.000010 0.000010 0.000010 0.000010 0.000010 0.000010 0.000010 0.000010 0.000010 0.000010 0.000010 0.000010 0.000010 0.000010 0.000010 0.000010 0.000010 0.000010 0.000010 0.000010 0.000010 0.000010 0.000010 0.000010 0.000010 0.000010 0.000010 0.000010 0.000010 0.000010 0.000010 0.000010 0.000010 0.000010 0.000010 0.000010 0.999390 0.000010 0.000010 0.000010 0.000010 0.000010 0.000010 0.000010 0.000010 0.000010 0.000010 0.000010 0.000010 0.000010 0.000010 0.000010 0.000010 0.000010 0.000010 0.000010 0.000010 0.000010
0.000010 0.000010 0.000010 0.000010 0.000010 0.000010 0.000010 0.000010 0.000010 0.000010 0.000010 0.000010 0.000010 0.000010 0.000010 0.000010 0.000010 0.000010 0.000010 0.000010 0.000010 0.000010 0.000010 0.000010 0.000010 0.000010 0.000010 0.000010 0.000010 0.000010 0.000010 0.000010 0.000010 0.000010 0.000010 0.000010 0.000010 0.000010 0.000010 0.000010 0.999390 0.000010 0.000010 0.000010 0.000010 0.000010 0.000010 0.000010 0.000010 0.000010 0.000010 0.000010 0.000010 0.000010 0.000010 0.000010 0.000010 0.000010 0.000010 0.000010 0.000010 0.000010
0.000010 0.000010 0.000010 0.000010 0.000010 0.000010 0.000010 0.000010 0.000010 0.000010 0.000010 0.000010 0.000010 0.000010 0.000010 0.000010 0.000010 0.000010 0.000010 0.050150 0.000010 0.000010 0.000010 0.000010 0.000010 0.000010 0.000010 0.000010 0.000010 0.000010 0.000010 0.000010 0.000010 0.000010 0.000010 0.000010 0.000010 0.000010 0.000010 0.000010 0.949250 0.000010 0.000010 0.000010 0.000010 0.000010 0.000010 0.000010 0.000010 0.000010 0.000010 0.000010 0.000010 0.000010 0.000010 0.000010 0.000010 0.000010 0.000010 0.000010 0.000010 0.000010
0.000010 0.000010 0.000010 0.000010 0.000010 0.000010 0.000010 0.000010 0.000010 0.000010 0.000010 0.000010 0.000010 0.000010 0.000010 0.000010 0.000010 0.000010 0.000010 0.000010 0.000010 0.000010 0.000010 0.000010 0.000010 0.000010 0.000010 0.000010 0.000010 0.000010 0.000010 0.000010 0.000010 0.000010 0.000010 0.000010 0.000010 0.000010 0.000010 0.000010 0.999390 0.000010 0.000010 0.000010 0.000010 0.000010 0.000010 0.000010 0.000010 0.000010 0.000010 0.000010 0.000010 0.000010 0.000010 0.000010 0.000010 0.000010 0.000010 0.000010 0.000010 0.000010
0.000010 0.000010 0.000010 0.000010 0.000010 0.000010 0.000010 0.000010 0.000010 0.000010 0.000010 0.000010 0.000010 0.000010 0.000010 0.000010 0.000010 0.000010 0.000010 0.000010 0.000010 0.000010 0.000010 0.000010 0.000010 0.000010 0.000010 0.000010 0.000010 0.000010 0.000010 0.000010 0.000010 0.000010 0.000010 0.000010 0.000010 0.000010 0.000010 0.000010 0.999390 0.000010 0.000010 0.000010 0.000010 0.000010 0.000010 0.000010 0.000010 0.000010 0.000010 0.000010 0.000010 0.000010 0.000010 0.000010 0.000010 0.000010 0.000010 0.000010 0.000010 0.000010
0.174027 0.000010 0.000010 0.003590 0.015443 0.009000 0.004222 0.000010 0.017346 0.038742 0.000010 0.000010 0.013148 0.011555 0.000010 0.000010 0.015510 0.000010 0.000010 0.039172 0.002493 0.034936 0.017007 0.006704 0.008621 0.000010 0.000010 0.000010 0.019480 0.000010 0.003234 0.015028 0.010374 0.000010 0.000010 0.000010 0.030981 0.356831 0.000010 0.000010 0.000010 0.000010 0.000010 0.031171 0.030327 0.000010 0.007578 0.000010 0.026069 0.000010 0.002386 0.005642 0.000010 0.000010 0.032321 0.006480 0.000010 0.000010 0.000010 0.000010 0.000010 0.010271
0.999390 0.000010 0.000010 0.000010 0.000010 0.000010 0.000010 0.000010 0.000010 0.000010 0.000010 0.000010 0.000010 0.000010 0.000010 0.000010 0.000010 0.000010 0.000010 0.000010 0.000010 0.000010 0.000010 0.000010 0.000010 0.000010 0.000010 0.000010 0.000010 0.000010 0.000010 0.000010 0.000010 0.000010 0.000010 0.000010 0.000010 0.000010 0.000010 0.000010 0.000010 0.000010 0.000010 0.000010 0.000010 0.000010 0.000010 0.000010 0.000010 0.000010 0.000010 0.000010 0.000010 0.000010 0.000010 0.000010 0.000010 0.000010 0.000010 0.000010 0.000010 0.000010
0.999390 0.000010 0.000010 0.000010 0.000010 0.000010 0.000010 0.000010 0.000010 0.000010 0.000010 0.000010 0.000010 0.000010 0.000010 0.000010 0.000010 0.000010 0.000010 0.000010 0.000010 0.000010 0.000010 0.000010 0.000010 0.000010 0.000010 0.000010 0.000010 0.000010 0.000010 0.000010 0.000010 0.000010 0.000010 0.000010 0.000010 0.000010 0.000010 0.000010 0.000010 0.000010 0.000010 0.000010 0.000010 0.000010 0.000010 0.000010 0.000010 0.000010 0.000010 0.000010 0.000010 0.000010 0.000010 0.000010 0.000010 0.000010 0.000010 0.000010 0.000010 0.000010
0.999386 0.000014 0.000010 0.000010 0.000010 0.000010 0.000010 0.000010 0.000010 0.000010 0.000010 0.000010 0.000010 0.000010 0.000010 0.000010 0.000010 0.000010 0.000010 0.000010 0.000010 0.000010 0.000010 0.000010 0.000010 0.000010 0.000010 0.000010 0.000010 0.000010 0.000010 0.000010 0.000010 0.000010 0.000010 0.000010 0.000010 0.000010 0.000010 0.000010 0.000010 0.000010 0.000010 0.000010 0.000010 0.000010 0.000010 0.000010 0.000010 0.000010 0.000010 0.000010 0.000010 0.000010 0.000010 0.000010 0.000010 0.000010 0.000010 0.000010 0.000010 0.000010
0.999388 0.000010 0.000010 0.000010 0.000010 0.000010 0.000010 0.000010 0.000010 0.000010 0.000010 0.000010 0.000010 0.000010 0.000010 0.000010 0.000010 0.000010 0.000010 0.000010 0.000010 0.000010 0.000012 0.000010 0.000010 0.000010 0.000010 0.000010 0.000010 0.000010 0.000010 0.000010 0.000010 0.000010 0.000010 0.000010 0.000010 0.000010 0.000010 0.000010 0.000010 0.000010 0.000010 0.000010 0.000010 0.000010 0.000010 0.000010 0.000010 0.000010 0.000010 0.000010 0.000010 0.000010 0.000010 0.000010 0.000010 0.000010 0.000010 0.000010 0.000010 0.000010
0.999390 0.000010 0.000010 0.000010 0.000010 0.000010 0.000010 0.000010 0.000010 0.000010 0.000010 0.000010 0.000010 0.000010 0.000010 0.000010 0.000010 0.000010 0.000010 0.000010 0.000010 0.000010 0.000010 0.000010 0.000010 0.000010 0.000010 0.000010 0.000010 0.000010 0.000010 0.000010 0.000010 0.000010 0.000010 0.000010 0.000010 0.000010 0.000010 0.000010 0.000010 0.000010 0.000010 0.000010 0.000010 0.000010 0.000010 0.000010 0.000010 0.000010 0.000010 0.000010 0.000010 0.000010 0.000010 0.000010 0.000010 0.000010 0.000010 0.000010 0.000010 0.000010
0.999386 0.000010 0.000010 0.000010 0.000010 0.000010 0.000010 0.000010 0.000010 0.000010 0.000010 0.000010 0.000010 0.000010 0.000010 0.000010 0.000010 0.000010 0.000010 0.000010 0.000010 0.000010 0.000010 0.000010 0.000010 0.000010 0.000010 0.000010 0.000010 0.000010 0.000010 0.000010 0.000010 0.000010 0.000010 0.000010 0.000010 0.000014 0.000010 0.000010 0.000010 0.000010 0.000010 0.000010 0.000010 0.000010 0.000010 0.000010 0.000010 0.000010 0.000010 0.000010 0.000010 0.000010 0.000010 0.000010 0.000010 0.000010 0.000010 0.000010 0.000010 0.000010
0.999388 0.000010 0.000010 0.000010 0.000010 0.000010 0.000010 0.000010 0.000010 0.000010 0.000010 0.000010 0.000010 0.000010 0.000010 0.000010 0.000012 0.000010 0.000010 0.000010 0.000010 0.000010 0.000010 0.000010 0.000010 0.000010 0.000010 0.000010 0.000010 0.000010 0.000010 0.000010 0.000010 0.000010 0.000010 0.000010 0.000010 0.000010 0.000010 0.000010 0.000010 0.000010 0.000010 0.000010 0.000010 0.000010 0.000010 0.000010 0.000010 0.000010 0.000010 0.000010 0.000010 0.000010 0.000010 0.000010 0.000010 0.000010 0.000010 0.000010 0.000010 0.000010
0.999389 0.000010 0.000010 0.000010 0.000010 0.000010 0.000010 0.000010 0.000010 0.000010 0.000010 0.000010 0.000010 0.000010 0.000010 0.000010 0.000010 0.000010 0.000010 0.000010 0.000011 0.000010 0.000010 0.000010 0.000010 0.000010 0.000010 0.000010 0.000010 0.000010 0.000010 0.000010 0.000010 0.000010 0.000010 0.000010 0.000010 0.000010 0.000010 0.000010 0.000010 0.000010 0.000010 0.000010 0.000010 0.000010 0.000010 0.000010 0.000010 0.000010 0.000010 0.000010 0.000010 0.000010 0.000010 0.000010 0.000010 0.000010 0.000010 0.000010 0.000010 0.000010
0.015077 0.000010 0.000010 0.005562 0.020613 0.000010 0.000010 0.000010 0.000010 0.000010 0.000010 0.000010 0.064093 0.000010 0.000010 0.000010 0.000010 0.000010 0.000010 0.004156 0.002485 0.001315 0.047328 0.004899 0.005117 0.000010 0.000010 0.000010 0.000010 0.000010 0.000010 0.000010 0.000010 0.000010 0.000010 0.002568 0.000010 0.013744 0.004933 0.000010 0.022459 0.000010 0.000010 0.000010 0.000010 0.000010 0.000010 0.000010 0.022663 0.000010 0.000010 0.017864 0.000010 0.009556 0.000010 0.050881 0.000010 0.684256 0.000010 0.000010 0.000010 0.000010
0.000010 0.000010 0.000010 0.000010 0.000010 0.000010 0.000010 0.000010 0.000010 0.000010 0.000010 0.000010 0.000010 0.000010 0.000010 0.000010 0.000010 0.000010 0.000010 0.000010 0.000010 0.000010 0.000010 0.000010 0.000010 0.000010 0.000010 0.000010 0.000010 0.000010 0.000010 0.000010 0.000010 0.000010 0.000010 0.000010 0.000010 0.000010 0.000010 0.000010 0.000010 0.000010 0.000010 0.000010 0.000010 0.000010 0.000010 0.000010 0.004234 0.000010 0.000010 0.000010 0.000010 0.016516 0.000010 0.000010 0.000010 0.978661 0.000010 0.000010 0.000010 0.000010
0.010235 0.011514 0.000010 0.016446 0.000010 0.006364 0.002464 0.000010 0.000010 0.017871 0.000010 0.000010 0.066257 0.000010 0.000010 0.000010 0.000010 0.000010 0.000010 0.000010 0.016041 0.000010 0.001438 0.006239 0.000010 0.000010 0.000010 0.000010 0.013176 0.000010 0.000010 0.000010 0.000010 0.000010 0.000010 0.000010 0.007880 0.000010 0.000010 0.000010 0.001615 0.000010 0.000010 0.013867 0.000010 0.000010 0.000010 0.000010 0.024730 0.000010 0.000010 0.018881 0.000010 0.001698 0.000010 0.000010 0.000010 0.751600 0.000010 0.000010 0.000010 0.011254
0.000010 0.000010 0.000010 0.000010 0.000010 0.000010 0.000010 0.000010 0.000010 0.000010 0.000010 0.000010 0.000010 0.000010 0.000010 0.000010 0.000010 0.000010 0.000010 0.000010 0.000010 0.000010 0.000010 0.000010 0.000010 0.000010 0.000010 0.000010 0.000010 0.000010 0.000010 0.000010 0.000010 0.000010 0.000010 0.000010 0.000010 0.000010 0.000010 0.000010 0.000010 0.000010 0.000010 0.000010 0.000010 0.000010 0.000010 0.000010 0.000010 0.000010 0.000010 0.000010 0.000010 0.000010 0.000010 0.000010 0.000010 0.999390 0.000010 0.000010 0.000010 0.000010
0.000010 0.000010 0.000010 0.000010 0.007218 0.036652 0.000010 0.000010 0.000010 0.000010 0.000010 0.000010 0.008349 0.000010 0.000010 0.000010 0.001217 0.000010 0.000010 0.000010 0.000010 0.000010 0.000010 0.000010 0.000010 0.000010 0.000010 0.000010 0.000010 0.000010 0.000010 0.011378 0.000010 0.000010 0.000010 0.000010 0.000010 0.000010 0.000010 0.000010 0.000010 0.000010 0.000010 0.000010 0.000010 0.000010 0.000010 0.000010 0.000010 0.000010 0.000010 0.001722 0.000010 0.000010 0.000010 0.000010 0.000010 0.932914 0.000010 0.000010 0.000010 0.000010
0.000010 0.000010 0.000010 0.000010 0.000010 0.000010 0.000010 0.000010 0.000010 0.000010 0.000010 0.000010 0.000010 0.000010 0.000010 0.000010 0.000010 0.000010 0.000010 0.000010 0.000010 0.000010 0.000010 0.000010 0.000010 0.000010 0.000010 0.000010 0.000010 0.000010 0.000010 0.000010 0.000010 0.000010 0.000010 0.000010 0.000010 0.000010 0.000010 0.000010 0.000010 0.000010 0.000010 0.000010 0.000010 0.000010 0.000010 0.000010 0.000010 0.000010 0.000010 0.000010 0.000010 0.000010 0.000010 0.000010 0.000010 0.999390 0.000010 0.000010 0.000010 0.000010
0.000010 0.009615 0.000010 0.000010 0.000010 0.000010 0.000010 0.000010 0.000010 0.003996 0.000010 0.000010 0.067673 0.000010 0.000010 0.000010 0.004391 0.000010 0.000010 0.001153 0.004595 0.000010 0.015482 0.028034 0.000010 0.000010 0.000010 0.000010 0.000010 0.000010 0.000010 0.001554 0.000010 0.000010 0.000010 0.000010 0.000010 0.016932 0.000010 0.000010 0.000421 0.000010 0.000010 0.002472 0.000010 0.000010 0.000010 0.000010 0.023317 0.000010 0.000010 0.029203 0.000010 0.000010 0.021208 0.062495 0.000010 0.706453 0.000010 0.000010 0.000010 0.000566
0.000010 0.000010 0.000010 0.000010 0.000010 0.000010 0.000010 0.000010 0.000010 0.000010 0.000010 0.000010 0.000010 0.000010 0.000010 0.000010 0.000010 0.000010 0.000010 0.000010 0.000010 0.000010 0.000010 0.000010 0.000010 0.000010 0.000010 0.000010 0.000010 0.000010 0.000010 0.000010 0.000010 0.000010 0.000010 0.000010 0.000010 0.000010 0.000010 0.000010 0.000010 0.000010 0.000010 0.000010 0.000010 0.000010 0.000010 0.000010 0.000010 0.000010 0.000010 0.000010 0.000010 0.000010 0.000010 0.000010 0.000010 0.999390 0.000010 0.000010 0.000010 0.000010
0.000010 0.000010 0.000010 0.000010 0.000010 0.000010 0.000010 0.000010 0.000010 0.000010 0.000010 0.000010 0.000010 0.000010 0.000010 0.000010 0.000010 0.000010 0.000010 0.000010 0.000010 0.000010 0.000010 0.000010 0.000010 0.000010 0.000010 0.000010 0.000010 0.000010 0.000010 0.000010 0.000010 0.000010 0.000010 0.000010 0.000010 0.000010 0.000010 0.000010 0.000010 0.000010 0.000010 0.000010 0.000010 0.000010 0.000010 0.000010 0.000010 0.000010 0.000010 0.000010 0.000010 0.000010 0.000010 0.000010 0.000010 0.999390 0.000010 0.000010 0.000010 0.000010
0.000010 0.000010 0.000010 0.000010 0.000010 0.000010 0.000010 0.000010 0.000010 0.000010 0.000010 0.000010 0.000010 0.000010 0.000010 0.000010 0.000010 0.000010 0.000010 0.000010 0.000010 0.000010 0.000010 0.000010 0.000010 0.000010 0.000010 0.000010 0.000010 0.000010 0.000010 0.000010 0.000010 0.000010 0.000010 0.000010 0.000010 0.000010 0.000010 0.000010 0.000010 0.000010 0.000010 0.000010 0.000010 0.000010 0.000010 0.000010 0.000010 0.000010 0.000010 0.000010 0.000010 0.000010 0.000010 0.000010 0.000010 0.999390 0.000010 0.000010 0.000010 0.000010
0.000010 0.000010 0.000010 0.006752 0.000010 0.000010 0.004217 0.000010 0.000010 0.000010 0.000010 0.000010 0.000010 0.000010 0.000010 0.000010 0.000010 0.000010 0.000010 0.000010 0.000010 0.000010 0.000010 0.000010 0.000010 0.000010 0.000010 0.000010 0.000010 0.000010 0.000010 0.022084 0.000010 0.000010 0.000010 0.000010 0.000010 0.000010 0.000010 0.000010 0.000010 0.000010 0.000010 0.000010 0.000010 0.000010 0.000010 0.000010 0.000010 0.000010 0.000010 0.000010 0.000010 0.000010 0.000010 0.000010 0.000010 0.966367 0.000010 0.000010 0.000010 0.000010
0.000010 0.000010 0.000010 0.000010 0.000010 0.000010 0.000010 0.000010 0.000010 0.000010 0.000010 0.000010 0.000010 0.000010 0.000010 0.000010 0.000010 0.000010 0.000010 0.000010 0.000010 0.000010 0.000010 0.000010 0.000010 0.000010 0.000010 0.000010 0.000010 0.000010 0.000010 0.000010 0.000010 0.000010 0.000010 0.000010 0.000010 0.000010 0.000010 0.000010 0.000010 0.000010 0.000010 0.005354 0.000010 0.000010 0.000010 0.000010 0.000010 0.000010 0.000010 0.000010 0.000010 0.000010 0.000010 0.000010 0.000010 0.994046 0.000010 0.000010 0.000010 0.000010
0.000010 0.000010 0.000010 0.000010 0.000010 0.000010 0.000010 0.000010 0.000010 0.000010 0.000010 0.000010 0.000010 0.000010 0.000010 0.000010 0.000010 0.000010 0.000010 0.000010 0.000010 0.000010 0.000010 0.000010 0.000010 0.000010 0.000010 0.000010 0.000010 0.000010 0.000010 0.000010 0.000010 0.000010 0.000010 0.000010 0.000010 0.000010 0.000010 0.000010 0.000010 0.000010 0.000010 0.000010 0.000010 0.000010 0.000010 0.000010 0.000010 0.000010 0.000010 0.000010 0.000010 0.000010 0.000010 0.000010 0.000010 0.999390 0.000010 0.000010 0.000010 0.000010
0.000010 0.000010 0.000010 0.000010 0.000010 0.000010 0.000010 0.000010 0.000010 0.000010 0.000010 0.000010 0.000010 0.000010 0.000010 0.000010 0.000010 0.000010 0.000010 0.000010 0.000010 0.000010 0.000010 0.000010 0.000010 0.000010 0.000010 0.000010 0.000010 0.000010 0.000010 0.000010 0.000010 0.000010 0.000010 0.000010 0.000010 0.000010 0.000010 0.000010 0.000010 0.000010 0.000010 0.000010 0.000010 0.000010 0.000010 0.000010 0.000010 0.000010 0.000010 0.000010 0.000010 0.000010 0.000010 0.000010 0.000010 0.999390 0.000010 0.000010 0.000010 0.000010
0.000010 0.013532 0.012309 0.000010 0.007682 0.012966 0.000010 0.000010 0.000010 0.028465 0.000010 0.000010 0.117900 0.000010 0.008078 0.000010 0.000010 0.000010 0.000010 0.022536 0.002239 0.005074 0.018474 0.006114 0.000010 0.000010 0.000010 0.000010 0.000010 0.000010 0.000010 0.020897 0.000010 0.000010 0.000010 0.036489 0.000010 0.044388 0.000010 0.000010 0.000010 0.000010 0.000010 0.006079 0.000010 0.000010 0.000010 0.000010 0.042167 0.000010 0.000010 0.032724 0.000010 0.015398 0.038982 0.067161 0.000010 0.421595 0.000010 0.000010 0.000010 0.018360
0.000010 0.031088 0.000010 0.018853 0.003363 0.000010 0.010085 0.000010 0.000010 0.010013 0.000010 0.000010 0.075219 0.000010 0.000010 0.000010 0.002301 0.000010 0.000010 0.007259 0.003819 0.000010 0.014144 0.000010 0.000010 0.000010 0.000010 0.000010 0.020473 0.000010 0.000010 0.027972 0.000010 0.000010 0.000010 0.007719 0.000010 0.012996 0.000010 0.000010 0.000257 0.000010 0.000010 0.001546 0.000010 0.000010 0.000010 0.000010 0.006606 0.005761 0.000010 0.028192 0.000010 0.000010 0.031316 0.074857 0.000010 0.605764 0.000010 0.000010 0.000010 0.000010
0.000010 0.000010 0.000010 0.001706 0.000010 0.000010 0.000010 0.000010 0.000010 0.000010 0.000010 0.000010 0.000010 0.000010 0.000089 0.000010 0.000010 0.000010 0.000010 0.000927 0.000010 0.000010 0.000010 0.000010 0.000010 0.000010 0.000010 0.000010 0.000010 0.000010 0.000010 0.006695 0.000010 0.000010 0.000010 0.000010 0.002806 0.000010 0.000010 0.000010 0.000010 0.000010 0.000010 0.000010 0.000010 0.000010 0.000010 0.000010 0.000010 0.000010 0.000010 0.009404 0.000010 0.000010 0.000010 0.000010 0.000010 0.977824 0.000010 0.000010 0.000010 0.000010
0.000010 0.000010 0.000010 0.000010 0.000010 0.000010 0.000010 0.000010 0.000010 0.000010 0.000010 0.000010 0.000010 0.000010 0.000010 0.000010 0.000010 0.000010 0.000010 0.000010 0.000010 0.000010 0.000010 0.000010 0.000010 0.000010 0.000010 0.000010 0.000010 0.000010 0.000010 0.000010 0.000010 0.000010 0.000010 0.000010 0.000010 0.000010 0.000010 0.000010 0.000010 0.000010 0.000010 0.000010 0.000010 0.000010 0.000010 0.000010 0.000010 0.000010 0.000010 0.000010 0.000010 0.000010 0.000010 0.000010 0.000010 0.999390 0.000010 0.000010 0.000010 0.000010
0.000010 0.000010 0.000010 0.000010 0.000010 0.000010 0.000010 0.000010 0.000010 0.000010 0.000010 0.000010 0.000010 0.000010 0.000010 0.000010 0.000010 0.000010 0.000010 0.000010 0.000010 0.000010 0.000010 0.000010 0.000010 0.000010 0.000010 0.000010 0.000010 0.000010 0.000010 0.000010 0.000010 0.000010 0.000010 0.000010 0.000010 0.000010 0.000010 0.000010 0.000010 0.000010 0.000010 0.000010 0.000010 0.000010 0.000010 0.000010 0.000010 0.000010 0.000010 0.000010 0.000010 0.000010 0.000010 0.000010 0.000010 0.999390 0.000010 0.000010 0.000010 0.000010
0.000010 0.000010 0.000010 0.000010 0.000010 0.000010 0.000010 0.000010 0.000010 0.000010 0.000010 0.000010 0.000010 0.000010 0.004358 0.000010 0.000010 0.000010 0.000010 0.000010 0.000010 0.000010 0.000010 0.000010 0.000010 0.000010 0.000010 0.000010 0.000010 0.000010 0.000010 0.000010 0.000010 0.000010 0.000010 0.000010 0.000010 0.000010 0.000010 0.000010 0.000010 0.000010 0.000010 0.000010 0.000010 0.000010 0.000010 0.000010 0.000010 0.000010 0.000010 0.000010 0.000010 0.000010 0.000010 0.000010 0.000010 0.995042 0.000010 0.000010 0.000010 0.000010
0.000010 0.000010 0.000010 0.000010 0.000010 0.000010 0.000010 0.000010 0.000010 0.000010 0.000010 0.000010 0.999390 0.000010 0.000010 0.000010 0.000010 0.000010 0.000010 0.000010 0.000010 0.000010 0.000010 0.000010 0.000010 0.000010 0.000010 0.000010 0.000010 0.000010 0.000010 0.000010 0.000010 0.000010 0.000010 0.000010 0.000010 0.000010 0.000010 0.000010 0.000010 0.000010 0.000010 0.000010 0.000010 0.000010 0.000010 0.000010 0.000010 0.000010 0.000010 0.000010 0.000010 0.000010 0.000010 0.000010 0.000010 0.000010 0.000010 0.000010 0.000010 0.000010
0.000010 0.000010 0.000010 0.000010 0.000010 0.000010 0.000010 0.000010 0.000010 0.000010 0.000010 0.000010 0.999390 0.000010 0.000010 0.000010 0.000010 0.000010 0.000010 0.000010 0.000010 0.000010 0.000010 0.000010 0.000010 0.000010 0.000010 0.000010 0.000010 0.000010 0.000010 0.000010 0.000010 0.000010 0.000010 0.000010 0.000010 0.000010 0.000010 0.000010 0.000010 0.000010 0.000010 0.000010 0.000010 0.000010 0.000010 0.000010 0.000010 0.000010 0.000010 0.000010 0.000010 0.000010 0.000010 0.000010 0.000010 0.000010 0.000010 0.000010 0.000010 0.000010
0.000010 0.011601 0.000010 0.000010 0.000010 0.000010 0.000010 0.000010 0.000010 0.000010 0.000010 0.000010 0.955156 0.000010 0.000010 0.000010 0.000010 0.000010 0.000010 0.000010 0.000010 0.000010 0.016157 0.000010 0.000010 0.000010 0.000010 0.000010 0.000010 0.000010 0.000010 0.000010 0.000010 0.000010 0.000010 0.000010 0.000010 0.000010 0.000010 0.000010 0.000010 0.000010 0.000010 0.000010 0.000010 0.000010 0.000010 0.000010 0.000010 0.000010 0.000010 0.000010 0.000010 0.000010 0.000010 0.016507 0.000010 0.000010 0.000010 0.000010 0.000010 0.000010
0.000010 0.002987 0.000010 0.002037 0.000010 0.007451 0.000010 0.000010 0.000010 0.000010 0.000010 0.000010 0.929789 0.000010 0.000010 0.000010 0.000648 0.005902 0.000010 0.000010 0.000010 0.000010 0.006810 0.000010 0.000010 0.000010 0.000010 0.000010 0.000010 0.000010 0.000010 0.018540 0.000010 0.000010 0.000010 0.002056 0.000010 0.000010 0.000010 0.000010 0.000010 0.000010 0.000010 0.002291 0.000010 0.000010 0.000010 0.000010 0.000010 0.000010 0.004810 0.000010 0.000010 0.007651 0.008538 0.000010 0.000010 0.000010 0.000010 0.000010 0.000010 0.000010
0.000010 0.000010 0.000010 0.000010 0.000010 0.000010 0.000010 0.000010 0.000010 0.000010 0.000010 0.000010 0.996547 0.000010 0.000010 0.000010 0.000010 0.000010 0.000010 0.000010 0.000010 0.000010 0.000010 0.000010 0.000010 0.000010 0.000010 0.000010 0.000010 0.000010 0.000010 0.000010 0.000010 0.000010 0.000010 0.000010 0.000010 0.000010 0.000010 0.000010 0.000010 0.000010 0.000010 0.002853 0.000010 0.000010 0.000010 0.000010 0.000010 0.000010 0.000010 0.000010 0.000010 0.000010 0.000010 0.000010 0.000010 0.000010 0.000010 0.000010 0.000010 0.000010
0.000010 0.000010 0.000010 0.000010 0.000010 0.000010 0.000010 0.000010 0.000010 0.000010 0.000010 0.000010 0.988142 0.000010 0.000010 0.000010 0.000010 0.000010 0.000010 0.000010 0.000010 0.000010 0.000010 0.000010 0.000010 0.000010 0.000010 0.000010 0.000010 0.000010 0.000010 0.000010 0.000010 0.000010 0.000010 0.000010 0.000010 0.000010 0.000010 0.000010 0.000010 0.000010 0.000010 0.011258 0.000010 0.000010 0.000010 0.000010 0.000010 0.000010 0.000010 0.000010 0.000010 0.000010 0.000010 0.000010 0.000010 0.000010 0.000010 0.000010 0.000010 0.000010
0.000010 0.000010 0.000010 0.000010 0.000010 0.000010 0.000010 0.000010 0.000010 0.000010 0.000010 0.000010 0.999390 0.000010 0.000010 0.000010 0.000010 0.000010 0.000010 0.000010 0.000010 0.000010 0.000010 0.000010 0.000010 0.000010 0.000010 0.000010 0.000010 0.000010 0.000010 0.000010 0.000010 0.000010 0.000010 0.000010 0.000010 0.000010 0.000010 0.000010 0.000010 0.000010 0.000010 0.000010 0.000010 0.000010 0.000010 0.000010 0.000010 0.000010 0.000010 0.000010 0.000010 0.000010 0.000010 0.000010 0.000010 0.000010 0.000010 0.000010 0.000010 0.000010
0.000010 0.000010 0.000010 0.000010 0.000010 0.000010 0.000010 0.000010 0.000010 0.000010 0.000010 0.000010 0.999390 0.000010 0.000010 0.000010 0.000010 0.000010 0.000010 0.000010 0.000010 0.000010 0.000010 0.000010 0.000010 0.000010 0.000010 0.000010 0.000010 0.000010 0.000010 0.000010 0.000010 0.000010 0.000010 0.000010 0.000010 0.000010 0.000010 0.000010 0.000010 0.000010 0.000010 0.000010 0.000010 0.000010 0.000010 0.000010 0.000010 0.000010 0.000010 0.000010 0.000010 0.000010 0.000010 0.000010 0.000010 0.000010 0.000010 0.000010 0.000010 0.000010
0.000010 0.000010 0.000010 0.000010 0.000010 0.000010 0.000010 0.000010 0.000010 0.000010 0.000010 0.000010 0.999390 0.000010 0.000010 0.000010 0.000010 0.000010 0.000010 0.000010 0.000010 0.000010 0.000010 0.000010 0.000010 0.000010 0.000010 0.000010 0.000010 0.000010 0.000010 0.000010 0.000010 0.000010 0.000010 0.000010 0.000010 0.000010 0.000010 0.000010 0.000010 0.000010 0.000010 0.000010 0.000010 0.000010 0.000010 0.000010 0.000010 0.000010 0.000010 0.000010 0.000010 0.000010 0.000010 0.000010 0.000010 0.000010 0.000010 0.000010 0.000010 0.000010
0.000010 0.000010 0.000010 0.000010 0.000010 0.000010 0.000010 0.000010 0.000010 0.000010 0.000010 0.000010 0.999390 0.000010 0.000010 0.000010 0.000010 0.000010 0.000010 0.000010 0.000010 0.000010 0.000010 0.000010 0.000010 0.000010 0.000010 0.000010 0.000010 0.000010 0.000010 0.000010 0.000010 0.000010 0.000010 0.000010 0.000010 0.000010 0.000010 0.000010 0.000010 0.000010 0.000010 0.000010 0.000010 0.000010 0.000010 0.000010 0.000010 0.000010 0.000010 0.000010 0.000010 0.000010 0.000010 0.000010 0.000010 0.000010 0.000010 0.000010 0.000010 0.000010
0.000010 0.000010 0.000010 0.000010 0.000010 0.000010 0.000010 0.000010 0.000010 0.000010 0.000010 0.000010 0.992266 0.000010 0.000010 0.000010 0.000010 0.000010 0.000010 0.000010 0.000010 0.000010 0.000010 0.000010 0.000010 0.000010 0.000010 0.000010 0.000010 0.000010 0.000010 0.007134 0.000010 0.000010 0.000010 0.000010 0.000010 0.000010 0.000010 0.000010 0.000010 0.000010 0.000010 0.000010 0.000010 0.000010 0.000010 0.000010 0.000010 0.000010 0.000010 0.000010 0.000010 0.000010 0.000010 0.000010 0.000010 0.000010 0.000010 0.000010 0.000010 0.000010
0.000010 0.000010 0.000010 0.000010 0.000010 0.000010 0.000010 0.000010 0.000010 0.000010 0.000010 0.000010 0.999390 0.000010 0.000010 0.000010 0.000010 0.000010 0.000010 0.000010 0.000010 0.000010 0.000010 0.000010 0.000010 0.000010 0.000010 0.000010 0.000010 0.000010 0.000010 0.000010 0.000010 0.000010 0.000010 0.000010 0.000010 0.000010 0.000010 0.000010 0.000010 0.000010 0.000010 0.000010 0.000010 0.000010 0.000010 0.000010 0.000010 0.000010 0.000010 0.000010 0.000010 0.000010 0.000010 0.000010 0.000010 0.000010 0.000010 0.000010 0.000010 0.000010
0.000010 0.000010 0.000010 0.000010 0.000010 0.000010 0.000010 0.000010 0.000010 0.000010 0.000010 0.000010 0.951883 0.000010 0.000010 0.000010 0.000010 0.000010 0.000010 0.000010 0.000010 0.000010 0.014006 0.000010 0.000011 0.000010 0.000010 0.000010 0.000010 0.000010 0.000010 0.000010 0.000010 0.000010 0.000010 0.000010 0.000010 0.000010 0.000010 0.000010 0.000010 0.000010 0.000010 0.000010 0.000010 0.000010 0.000010 0.000010 0.033520 0.000010 0.000010 0.000010 0.000010 0.000010 0.000010 0.000010 0.000010 0.000010 0.000010 0.000010 0.000010 0.000010
0.000010 0.000010 0.000010 0.000010 0.000010 0.000010 0.000010 0.000010 0.000010 0.000010 0.000010 0.000010 0.992331 0.000010 0.000010 0.000010 0.000010 0.000010 0.000010 0.000010 0.000010 0.000010 0.000010 0.000010 0.000010 0.000010 0.000010 0.000010 0.000010 0.000010 0.000010 0.007069 0.000010 0.000010 0.000010 0.000010 0.000010 0.000010 0.000010 0.000010 0.000010 0.000010 0.000010 0.000010 0.000010 0.000010 0.000010 0.000010 0.000010 0.000010 0.000010 0.000010 0.000010 0.000010 0.000010 0.000010 0.000010 0.000010 0.000010 0.000010 0.000010 0.000010
0.015393 0.000010 0.000010 0.000010 0.000010 0.000010 0.000010 0.000010 0.000010 0.000010 0.000010 0.000010 0.965119 0.000010 0.000010 0.000010 0.000010 0.000010 0.000010 0.000010 0.000010 0.000010 0.000010 0.000010 0.000010 0.000010 0.000010 0.000010 0.000010 0.000010 0.000010 0.000010 0.000010 0.000010 0.000010 0.000010 0.000010 0.000010 0.000010 0.000010 0.000010 0.000010 0.000010 0.017070 0.000010 0.000010 0.000010 0.000010 0.000010 0.000010 0.000010 0.001838 0.000010 0.000010 0.000010 0.000010 0.000010 0.000010 0.000010 0.000010 0.000010 0.000010
0.023030 0.013307 0.013136 0.000010 0.068658 0.031828 0.000010 0.000010 0.000010 0.010048 0.000010 0.000010 0.200358 0.000010 0.000010 0.000010 0.007650 0.000010 0.000010 0.007693 0.008619 0.018349 0.038469 0.009448 0.013302 0.003847 0.000010 0.000010 0.000010 0.000010 0.000010 0.013403 0.000010 0.000010 0.000010 0.063836 0.000010 0.051217 0.000010 0.000010 0.024264 0.000010 0.000010 0.036588 0.109393 0.000010 0.000010 0.000010 0.001619 0.000010 0.011291 0.030311 0.000010 0.014946 0.008850 0.049460 0.000010 0.107924 0.000010 0.000010 0.000010 0.008825
0.000010 0.000010 0.000010 0.000010 0.000010 0.000010 0.000010 0.000010 0.000010 0.000010 0.000010 0.000010 0.999390 0.000010 0.000010 0.000010 0.000010 0.000010 0.000010 0.000010 0.000010 0.000010 0.000010 0.000010 0.000010 0.000010 0.000010 0.000010 0.000010 0.000010 0.000010 0.000010 0.000010 0.000010 0.000010 0.000010 0.000010 0.000010 0.000010 0.000010 0.000010 0.000010 0.000010 0.000010 0.000010 0.000010 0.000010 0.000010 0.000010 0.000010 0.000010 0.000010 0.000010 0.000010 0.000010 0.000010 0.000010 0.000010 0.000010 0.000010 0.000010 0.000010
0.000010 0.000010 0.000010 0.000010 0.000010 0.000010 0.000010 0.000010 0.000010 0.000010 0.000010 0.000010 0.999390 0.000010 0.000010 0.000010 0.000010 0.000010 0.000010 0.000010 0.000010 0.000010 0.000010 0.000010 0.000010 0.000010 0.000010 0.000010 0.000010 0.000010 0.000010 0.000010 0.000010 0.000010 0.000010 0.000010 0.000010 0.000010 0.000010 0.000010 0.000010 0.000010 0.000010 0.000010 0.000010 0.000010 0.000010 0.000010 0.000010 0.000010 0.000010 0.000010 0.000010 0.000010 0.000010 0.000010 0.000010 0.000010 0.000010 0.000010 0.000010 0.000010
0.000010 0.032737 0.000010 0.000010 0.000014 0.000010 0.000010 0.000010 0.000010 0.441873 0.000010 0.000010 0.019438 0.000010 0.000010 0.000010 0.000010 0.000010 0.000010 0.000010 0.000010 0.000010 0.000010 0.000010 0.000010 0.000010 0.000010 0.000010 0.005460 0.000010 0.000010 0.000010 0.000010 0.000010 0.000010 0.000010 0.000010 0.000010 0.000010 0.000010 0.000010 0.000010 0.000010 0.004665 0.001894 0.000010 0.000010 0.000010 0.000010 0.000010 0.000010 0.007746 0.000010 0.005326 0.005525 0.000010 0.000010 0.470530 0.000010 0.000010 0.000010 0.004292
0.000010 0.000010 0.000010 0.000010 0.000010 0.000010 0.000010 0.000010 0.000010 0.999390 0.000010 0.000010 0.000010 0.000010 0.000010 0.000010 0.000010 0.000010 0.000010 0.000010 0.000010 0.000010 0.000010 0.000010 0.000010 0.000010 0.000010 0.000010 0.000010 0.000010 0.000010 0.000010 0.000010 0.000010 0.000010 0.000010 0.000010 0.000010 0.000010 0.000010 0.000010 0.000010 0.000010 0.000010 0.000010 0.000010 0.000010 0.000010 0.000010 0.000010 0.000010 0.000010 0.000010 0.000010 0.000010 0.000010 0.000010 0.000010 0.000010 0.000010 0.000010 0.000010
0.000010 0.000010 0.000010 0.000010 0.000010 0.000010 0.000010 0.000010 0.000010 0.999390 0.000010 0.000010 0.000010 0.000010 0.000010 0.000010 0.000010 0.000010 0.000010 0.000010 0.000010 0.000010 0.000010 0.000010 0.000010 0.000010 0.000010 0.000010 0.000010 0.000010 0.000010 0.000010 0.000010 0.000010 0.000010 0.000010 0.000010 0.000010 0.000010 0.000010 0.000010 0.000010 0.000010 0.000010 0.000010 0.000010 0.000010 0.000010 0.000010 0.000010 0.000010 0.000010 0.000010 0.000010 0.000010 0.000010 0.000010 0.000010 0.000010 0.000010 0.000010 0.000010
0.000010 0.000010 0.000010 0.000010 0.000010 0.000010 0.000010 0.000010 0.000010 0.999390 0.000010 0.000010 0.000010 0.000010 0.000010 0.000010 0.000010 0.000010 0.000010 0.000010 0.000010 0.000010 0.000010 0.000010 0.000010 0.000010 0.000010 0.000010 0.000010 0.000010 0.000010 0.000010 0.000010 0.000010 0.000010 0.000010 0.000010 0.000010 0.000010 0.000010 0.000010 0.000010 0.000010 0.000010 0.000010 0.000010 0.000010 0.000010 0.000010 0.000010 0.000010 0.000010 0.000010 0.000010 0.000010 0.000010 0.000010 0.000010 0.000010 0.000010 0.000010 0.000010
0.000010 0.000010 0.000010 0.000010 0.000010 0.000010 0.000010 0.000010 0.000010 0.999390 0.000010 0.000010 0.000010 0.000010 0.000010 0.000010 0.000010 0.000010 0.000010 0.000010 0.000010 0.000010 0.000010 0.000010 0.000010 0.000010 0.000010 0.000010 0.000010 0.000010 0.000010 0.000010 0.000010 0.000010 0.000010 0.000010 0.000010 0.000010 0.000010 0.000010 0.000010 0.000010 0.000010 0.000010 0.000010 0.000010 0.000010 0.000010 0.000010 0.000010 0.000010 0.000010 0.000010 0.000010 0.000010 0.000010 0.000010 0.000010 0.000010 0.000010 0.000010 0.000010
0.000010 0.000010 0.000010 0.000010 0.000010 0.000010 0.000010 0.000010 0.000010 0.999390 0.000010 0.000010 0.000010 0.000010 0.000010 0.000010 0.000010 0.000010 0.000010 0.000010 0.000010 0.000010 0.000010 0.000010 0.000010 0.000010 0.000010 0.000010 0.000010 0.000010 0.000010 0.000010 0.000010 0.000010 0.000010 0.000010 0.000010 0.000010 0.000010 0.000010 0.000010 0.000010 0.000010 0.000010 0.000010 0.000010 0.000010 0.000010 0.000010 0.000010 0.000010 0.000010 0.000010 0.000010 0.000010 0.000010 0.000010 0.000010 0.000010 0.000010 0.000010 0.000010
0.000010 0.000010 0.004908 0.000010 0.000010 0.015534 0.017034 0.000010 0.000010 0.826144 0.000010 0.000010 0.000010 0.000010 0.000010 0.000010 0.000010 0.004740 0.000010 0.000010 0.000010 0.000010 0.027890 0.006754 0.001105 0.000010 0.000010 0.000010 0.000010 0.000010 0.000010 0.000010 0.000010 0.000010 0.000010 0.000010 0.000010 0.010670 0.000010 0.000010 0.000010 0.000010 0.000010 0.000010 0.000010 0.000010 0.000010 0.000010 0.000010 0.000010 0.000010 0.000733 0.000010 0.000010 0.054608 0.017092 0.000010 0.000010 0.000010 0.000010 0.000010 0.012298
0.012669 0.017152 0.000010 0.015781 0.000722 0.000010 0.027064 0.000010 0.000010 0.799989 0.000010 0.000010 0.000010 0.000010 0.000010 0.000010 0.000010 0.012529 0.000010 0.000010 0.000994 0.000010 0.021196 0.000890 0.000010 0.000010 0.000010 0.000010 0.000010 0.000010 0.000010 0.000010 0.000010 0.000010 0.000010 0.000010 0.000010 0.000010 0.000010 0.000010 0.000010 0.000010 0.000010 0.004023 0.000010 0.000010 0.000010 0.000010 0.000010 0.000010 0.000010 0.000010 0.000010 0.007638 0.056207 0.022665 0.000010 0.000010 0.000010 0.000010 0.000010 0.000010
0.000010 0.000010 0.000010 0.000010 0.000010 0.000010 0.000010 0.000010 0.000010 0.999390 0.000010 0.000010 0.000010 0.000010 0.000010 0.000010 0.000010 0.000010 0.000010 0.000010 0.000010 0.000010 0.000010 0.000010 0.000010 0.000010 0.000010 0.000010 0.000010 0.000010 0.000010 0.000010 0.000010 0.000010 0.000010 0.000010 0.000010 0.000010 0.000010 0.000010 0.000010 0.000010 0.000010 0.000010 0.000010 0.000010 0.000010 0.000010 0.000010 0.000010 0.000010 0.000010 0.000010 0.000010 0.000010 0.000010 0.000010 0.000010 0.000010 0.000010 0.000010 0.000010
0.000010 0.000010 0.000010 0.000010 0.000010 0.000010 0.000010 0.000010 0.000010 0.935099 0.000010 0.000010 0.000010 0.000010 0.000010 0.000010 0.000010 0.000010 0.000010 0.000010 0.000010 0.000010 0.000010 0.000010 0.000010 0.000010 0.000010 0.000010 0.031746 0.000010 0.000010 0.000010 0.000010 0.000010 0.000010 0.000010 0.000010 0.000010 0.000010 0.000010 0.000010 0.000010 0.000010 0.000010 0.000010 0.000010 0.000010 0.000010 0.000010 0.000010 0.000010 0.000010 0.000010 0.007469 0.000010 0.011063 0.000010 0.000010 0.000010 0.000010 0.000010 0.014054
0.000010 0.000010 0.000010 0.000010 0.000010 0.000010 0.000010 0.000010 0.000010 0.999390 0.000010 0.000010 0.000010 0.000010 0.000010 0.000010 0.000010 0.000010 0.000010 0.000010 0.000010 0.000010 0.000010 0.000010 0.000010 0.000010 0.000010 0.000010 0.000010 0.000010 0.000010 0.000010 0.000010 0.000010 0.000010 0.000010 0.000010 0.000010 0.000010 0.000010 0.000010 0.000010 0.000010 0.000010 0.000010 0.000010 0.000010 0.000010 0.000010 0.000010 0.000010 0.000010 0.000010 0.000010 0.000010 0.000010 0.000010 0.000010 0.000010 0.000010 0.000010 0.000010
0.000010 0.000010 0.000010 0.000010 0.000010 0.000010 0.000010 0.000010 0.000010 0.999390 0.000010 0.000010 0.000010 0.000010 0.000010 0.000010 0.000010 0.000010 0.000010 0.000010 0.000010 0.000010 0.000010 0.000010 0.000010 0.000010 0.000010 0.000010 0.000010 0.000010 0.000010 0.000010 0.000010 0.000010 0.000010 0.000010 0.000010 0.000010 0.000010 0.000010 0.000010 0.000010 0.000010 0.000010 0.000010 0.000010 0.000010 0.000010 0.000010 0.000010 0.000010 0.000010 0.000010 0.000010 0.000010 0.000010 0.000010 0.000010 0.000010 0.000010 0.000010 0.000010
0.000010 0.000010 0.000010 0.000010 0.000010 0.000010 0.000010 0.000010 0.000010 0.965821 0.000010 0.000010 0.000010 0.000010 0.000010 0.000010 0.000010 0.000010 0.000010 0.000010 0.000010 0.000010 0.030955 0.000010 0.000010 0.000010 0.000010 0.000010 0.000010 0.000010 0.000010 0.000010 0.000010 0.000010 0.000010 0.000010 0.000010 0.000010 0.000010 0.000010 0.000010 0.000010 0.000010 0.000010 0.000010 0.000010 0.000010 0.000010 0.000010 0.000010 0.000010 0.000010 0.000010 0.002634 0.000010 0.000010 0.000010 0.000010 0.000010 0.000010 0.000010 0.000010
0.009491 0.014926 0.000010 0.000010 0.000010 0.000010 0.000010 0.000010 0.000010 0.940086 0.000010 0.000010 0.000010 0.000010 0.003835 0.000010 0.000010 0.001970 0.000010 0.000010 0.000010 0.000010 0.000010 0.000010 0.000010 0.000010 0.000010 0.000010 0.000010 0.000010 0.000010 0.000010 0.000010 0.000010 0.000010 0.000010 0.000010 0.008203 0.005459 0.000010 0.000010 0.000010 0.000010 0.000010 0.000010 0.000010 0.000010 0.000010 0.000010 0.000010 0.000010 0.000010 0.000010 0.015489 0.000010 0.000010 0.000010 0.000010 0.000010 0.000010 0.000010 0.000010
0.000010 0.000010 0.000010 0.000010 0.000010 0.000010 0.000010 0.000010 0.000010 0.999390 0.000010 0.000010 0.000010 0.000010 0.000010 0.000010 0.000010 0.000010 0.000010 0.000010 0.000010 0.000010 0.000010 0.000010 0.000010 0.000010 0.000010 0.000010 0.000010 0.000010 0.000010 0.000010 0.000010 0.000010 0.000010 0.000010 0.000010 0.000010 0.000010 0.000010 0.000010 0.000010 0.000010 0.000010 0.000010 0.000010 0.000010 0.000010 0.000010 0.000010 0.000010 0.000010 0.000010 0.000010 0.000010 0.000010 0.000010 0.000010 0.000010 0.000010 0.000010 0.000010
0.000010 0.000010 0.000010 0.000010 0.000010 0.000010 0.000010 0.000010 0.000010 0.999390 0.000010 0.000010 0.000010 0.000010 0.000010 0.000010 0.000010 0.000010 0.000010 0.000010 0.000010 0.000010 0.000010 0.000010 0.000010 0.000010 0.000010 0.000010 0.000010 0.000010 0.000010 0.000010 0.000010 0.000010 0.000010 0.000010 0.000010 0.000010 0.000010 0.000010 0.000010 0.000010 0.000010 0.000010 0.000010 0.000010 0.000010 0.000010 0.000010 0.000010 0.000010 0.000010 0.000010 0.000010 0.000010 0.000010 0.000010 0.000010 0.000010 0.000010 0.000010 0.000010
0.000010 0.000010 0.000010 0.000010 0.000010 0.000010 0.000010 0.000010 0.000010 0.999390 0.000010 0.000010 0.000010 0.000010 0.000010 0.000010 0.000010 0.000010 0.000010 0.000010 0.000010 0.000010 0.000010 0.000010 0.000010 0.000010 0.000010 0.000010 0.000010 0.000010 0.000010 0.000010 0.000010 0.000010 0.000010 0.000010 0.000010 0.000010 0.000010 0.000010 0.000010 0.000010 0.000010 0.000010 0.000010 0.000010 0.000010 0.000010 0.000010 0.000010 0.000010 0.000010 0.000010 0.000010 0.000010 0.000010 0.000010 0.000010 0.000010 0.000010 0.000010 0.000010
0.000010 0.000620 0.000010 0.006570 0.000010 0.042761 0.000010 0.000010 0.000010 0.736989 0.000010 0.000010 0.000010 0.000010 0.000010 0.000010 0.000010 0.012751 0.000010 0.000010 0.000010 0.000010 0.037944 0.000010 0.000010 0.005607 0.000010 0.000010 0.000010 0.000010 0.000010 0.000010 0.000010 0.000010 0.000010 0.000010 0.000010 0.024454 0.000010 0.000010 0.000010 0.000010 0.000010 0.000010 0.000010 0.000010 0.000010 0.000010 0.000010 0.000010 0.000010 0.000010 0.000010 0.017328 0.067514 0.030746 0.000010 0.000010 0.000010 0.000010 0.000010 0.016214
0.000010 0.000010 0.000010 0.000010 0.000010 0.000010 0.000010 0.000010 0.000010 0.999390 0.000010 0.000010 0.000010 0.000010 0.000010 0.000010 0.000010 0.000010 0.000010 0.000010 0.000010 0.000010 0.000010 0.000010 0.000010 0.000010 0.000010 0.000010 0.000010 0.000010 0.000010 0.000010 0.000010 0.000010 0.000010 0.000010 0.000010 0.000010 0.000010 0.000010 0.000010 0.000010 0.000010 0.000010 0.000010 0.000010 0.000010 0.000010 0.000010 0.000010 0.000010 0.000010 0.000010 0.000010 0.000010 0.000010 0.000010 0.000010 0.000010 0.000010 0.000010 0.000010
0.027286 0.007148 0.000010 0.000010 0.000010 0.009003 0.000010 0.000010 0.000010 0.741039 0.000010 0.000010 0.000010 0.000010 0.000010 0.000010 0.002229 0.000010 0.000010 0.000010 0.000010 0.000010 0.024963 0.000010 0.000010 0.006929 0.000010 0.000010 0.008857 0.000010 0.000010 0.000010 0.000010 0.000010 0.000010 0.000010 0.023071 0.009382 0.000010 0.000010 0.000010 0.000010 0.000010 0.009265 0.000010 0.000010 0.000010 0.000010 0.000010 0.000010 0.000010 0.005645 0.000010 0.018159 0.043528 0.037169 0.000010 0.000010 0.000010 0.000010 0.000010 0.025867
0.000010 0.000010 0.000010 0.000010 0.000010 0.000010 0.000010 0.000010 0.000010 0.000010 0.000010 0.000010 0.000010 0.000010 0.000010 0.000010 0.000010 0.000010 0.000010 0.000010 0.000010 0.000010 0.000010 0.000010 0.000010 0.000010 0.000010 0.000010 0.000010 0.000010 0.000010 0.000010 0.000010 0.000010 0.000010 0.000010 0.000010 0.000010 0.000010 0.000010 0.000010 0.000010 0.000010 0.000010 0.000010 0.000010 0.000010 0.000010 0.000010 0.000010 0.000010 0.000010 0.000010 0.000010 0.000010 0.000010 0.000010 0.000010 0.000010 0.000010 0.000010 0.999390
0.000010 0.000010 0.000010 0.000010 0.000017 0.000010 0.000010 0.000010 0.000010 0.000010 0.000010 0.000010 0.000010 0.000010 0.000010 0.000010 0.000010 0.000010 0.000010 0.000010 0.000010 0.000010 0.000010 0.000010 0.000010 0.000010 0.000010 0.000010 0.000010 0.000010 0.000010 0.000010 0.000010 0.000010 0.000010 0.000010 0.000010 0.000010 0.000010 0.000010 0.000010 0.000010 0.000010 0.000010 0.000010 0.000010 0.000010 0.000010 0.000010 0.000010 0.000010 0.000010 0.000010 0.000010 0.000010 0.000010 0.000010 0.000010 0.000010 0.000010 0.000010 0.999383
0.000010 0.000010 0.000010 0.000010 0.000010 0.000010 0.000010 0.000010 0.000010 0.000010 0.000010 0.000010 0.000010 0.000010 0.000010 0.000010 0.000010 0.000010 0.000010 0.000010 0.000010 0.000010 0.000010 0.000010 0.000010 0.000010 0.000010 0.000010 0.000010 0.000010 0.000010 0.000010 0.000010 0.000010 0.000010 0.000010 0.000010 0.000010 0.000010 0.000010 0.000010 0.000010 0.000010 0.000010 0.000010 0.000010 0.000010 0.000010 0.000010 0.000010 0.000010 0.000010 0.000010 0.000010 0.000010 0.000010 0.000010 0.000010 0.000010 0.000010 0.000010 0.999390
0.000010 0.000010 0.000010 0.000010 0.000010 0.000010 0.000010 0.000010 0.000010 0.000010 0.000010 0.000010 0.000010 0.000010 0.000010 0.000010 0.000010 0.000010 0.000010 0.000010 0.000010 0.000010 0.000010 0.000010 0.000010 0.000010 0.000010 0.000010 0.000010 0.000010 0.000010 0.000010 0.000010 0.000010 0.000010 0.000010 0.000010 0.000010 0.000010 0.000010 0.000010 0.000010 0.000010 0.000010 0.000010 0.000010 0.000010 0.000010 0.000010 0.000010 0.000010 0.000010 0.000010 0.000010 0.000010 0.000010 0.000010 0.000010 0.000010 0.000010 0.000010 0.999390
0.000010 0.000010 0.000010 0.000010 0.000010 0.000010 0.000010 0.000010 0.000010 0.000010 0.000010 0.000010 0.000010 0.000010 0.000010 0.000010 0.000010 0.000010 0.000010 0.000010 0.000010 0.000010 0.000010 0.000010 0.000010 0.000010 0.000010 0.000010 0.000010 0.000010 0.000010 0.000010 0.000010 0.000010 0.000010 0.000010 0.000010 0.000010 0.000010 0.000010 0.000010 0.000010 0.000010 0.000010 0.000010 0.000010 0.000010 0.000010 0.000010 0.000010 0.000010 0.000010 0.000010 0.000010 0.000010 0.000010 0.000010 0.000010 0.000010 0.000010 0.000010 0.999390
0.000010 0.000010 0.000010 0.000010 0.000010 0.000010 0.000010 0.000010 0.000010 0.000010 0.000010 0.000010 0.000010 0.000010 0.000010 0.000010 0.000010 0.000010 0.000010 0.000010 0.000010 0.000010 0.000010 0.000010 0.000010 0.000010 0.000010 0.000010 0.000010 0.000010 0.000010 0.000010 0.000010 0.000010 0.000010 0.000010 0.000010 0.000010 0.000010 0.000010 0.000010 0.000010 0.000010 0.000010 0.000010 0.000010 0.000010 0.000010 0.000010 0.000010 0.000010 0.000010 0.000010 0.000010 0.000010 0.000010 0.000010 0.000010 0.000010 0.000010 0.000010 0.999390
0.000010 0.133381 0.000010 0.000010 0.000010 0.000010 0.000010 0.000010 0.000010 0.005018 0.000010 0.000010 0.001782 0.000010 0.000010 0.000010 0.000010 0.033108 0.000010 0.000010 0.003832 0.000010 0.009746 0.011007 0.000010 0.005731 0.000010 0.000010 0.043165 0.000010 0.000010 0.006522 0.000010 0.000010 0.000010 0.000010 0.000010 0.000010 0.000010 0.000010 0.000010 0.006824 0.000010 0.008844 0.004685 0.000010 0.000010 0.000010 0.000010 0.001960 0.000010 0.000010 0.000010 0.006343 0.000010 0.003190 0.000010 0.000010 0.000010 0.000010 0.000010 0.714413
0.000010 0.057982 0.042939 0.000010 0.000018 0.000010 0.000010 0.000010 0.000010 0.000010 0.000010 0.000010 0.000010 0.000010 0.012344 0.000010 0.000010 0.000010 0.000010 0.000010 0.000010 0.000010 0.000010 0.000010 0.000010 0.000010 0.000010 0.000010 0.000010 0.000010 0.000010 0.000010 0.000010 0.000010 0.000010 0.000010 0.000010 0.000010 0.000010 0.000010 0.000010 0.000010 0.000010 0.000010 0.000010 0.000010 0.000010 0.000010 0.000010 0.000010 0.000010 0.000010 0.000010 0.006665 0.000010 0.000010 0.000010 0.000010 0.000010 0.000010 0.000010 0.879491
0.000010 0.001471 0.000010 0.000010 0.000010 0.000010 0.000010 0.000010 0.000010 0.001015 0.000010 0.000010 0.000010 0.000010 0.000010 0.000010 0.000010 0.018648 0.000010 0.000010 0.000010 0.000010 0.000010 0.000010 0.000010 0.000010 0.000010 0.000010 0.000010 0.000010 0.000010 0.000010 0.000010 0.000010 0.000010 0.000010 0.000010 0.000010 0.000010 0.000010 0.000010 0.000010 0.000010 0.000010 0.000010 0.000010 0.000010 0.000010 0.000010 0.000010 0.000010 0.000010 0.000010 0.000010 0.000010 0.000010 0.000010 0.000010 0.000010 0.000010 0.000010 0.978286
0.000010 0.000010 0.000010 0.000010 0.000010 0.000010 0.000010 0.000010 0.000010 0.000010 0.000010 0.000010 0.000010 0.000010 0.000010 0.000010 0.000010 0.000010 0.000010 0.000010 0.000010 0.000010 0.000010 0.000010 0.000010 0.000010 0.000010 0.000010 0.000010 0.000010 0.000010 0.000010 0.000010 0.000010 0.000010 0.000010 0.000010 0.000010 0.000010 0.000010 0.000010 0.000010 0.000010 0.000010 0.000010 0.000010 0.000010 0.000010 0.000010 0.000010 0.000010 0.000010 0.000010 0.000010 0.000010 0.000010 0.000010 0.000010 0.000010 0.000010 0.000010 0.999390
0.000010 0.131048 0.000010 0.000010 0.000010 0.002771 0.000010 0.000010 0.000010 0.000010 0.000010 0.000010 0.000010 0.000010 0.000010 0.000010 0.000010 0.032308 0.000010 0.000010 0.006046 0.000010 0.015082 0.000010 0.008908 0.000010 0.000010 0.000010 0.000010 0.000010 0.000010 0.015803 0.000010 0.000010 0.000010 0.014877 0.000010 0.000010 0.000670 0.000010 0.000010 0.000010 0.000010 0.011791 0.000010 0.000010 0.000010 0.000010 0.000010 0.000010 0.000010 0.000010 0.000010 0.000010 0.000010 0.000010 0.000010 0.000010 0.000010 0.000010 0.000010 0.760186
0.000010 0.020826 0.012183 0.000010 0.000010 0.000010 0.000928 0.000010 0.000010 0.000010 0.000010 0.000010 0.000010 0.000010 0.000010 0.000010 0.000010 0.036397 0.000010 0.000010 0.000010 0.000010 0.000010 0.000010 0.000010 0.000010 0.000010 0.000010 0.000010 0.000010 0.000010 0.000010 0.000010 0.000010 0.000010 0.000010 0.000010 0.000010 0.000010 0.000010 0.000010 0.000010 0.000010 0.000010 0.000010 0.000010 0.000010 0.000010 0.000010 0.000010 0.000010 0.000010 0.000010 0.000010 0.000010 0.000010 0.000010 0.000010 0.000010 0.000010 0.000010 0.929097
0.000915 0.084234 0.041797 0.000010 0.004510 0.000010 0.007073 0.000010 0.000010 0.000010 0.000010 0.000010 0.000010 0.000010 0.006195 0.000010 0.000010 0.000010 0.000010 0.000010 0.000010 0.000010 0.000010 0.000010 0.000010 0.000010 0.000010 0.000010 0.000010 0.000010 0.000010 0.000010 0.000010 0.000010 0.000010 0.000010 0.000010 0.000010 0.000010 0.000010 0.000010 0.000010 0.000010 0.000010 0.000010 0.000010 0.000010 0.000010 0.000010 0.000010 0.000010 0.000010 0.000010 0.000010 0.029385 0.000010 0.000010 0.000010 0.000010 0.000010 0.000010 0.825351
0.000010 0.000010 0.000010 0.000010 0.000010 0.000010 0.000010 0.000010 0.000010 0.000010 0.000010 0.000010 0.000010 0.000010 0.000010 0.000010 0.000010 0.000010 0.000010 0.000010 0.000010 0.000010 0.000010 0.000010 0.000010 0.000010 0.000010 0.000010 0.000010 0.000010 0.000010 0.000010 0.000010 0.000010 0.000010 0.000010 0.000010 0.000010 0.000010 0.000010 0.000010 0.000010 0.000010 0.000010 0.000010 0.000010 0.000010 0.000010 0.000010 0.000010 0.000010 0.000010 0.000010 0.000010 0.000010 0.000010 0.000010 0.000010 0.000010 0.000010 0.000010 0.999390
0.000010 0.000010 0.000010 0.000010 0.000010 0.000010 0.000010 0.000010 0.000010 0.000010 0.000010 0.000010 0.000010 0.000010 0.000010 0.000010 0.000010 0.000010 0.000010 0.000010 0.000010 0.000010 0.000010 0.000010 0.000010 0.000010 0.000010 0.000010 0.000010 0.000010 0.000010 0.000010 0.000010 0.000010 0.000010 0.000010 0.000010 0.000010 0.000010 0.000010 0.000010 0.000010 0.000010 0.000010 0.000010 0.000010 0.000010 0.000010 0.000010 0.000010 0.000010 0.000010 0.000010 0.000010 0.000010 0.000010 0.000010 0.000010 0.000010 0.000010 0.000010 0.999390
0.000010 0.044473 0.000010 0.000010 0.000010 0.000010 0.000010 0.000010 0.000010 0.000010 0.000010 0.000010 0.000010 0.000010 0.000010 0.000010 0.000010 0.000010 0.000010 0.000010 0.000010 0.000010 0.000010 0.000010 0.000010 0.000010 0.000010 0.000010 0.000010 0.000010 0.000010 0.000010 0.000010 0.000010 0.000010 0.000010 0.000010 0.000010 0.000010 0.000010 0.000010 0.000010 0.000010 0.000010 0.000010 0.000010 0.000010 0.000010 0.000010 0.000010 0.000010 0.000010 0.000010 0.000010 0.000010 0.000010 0.000010 0.000010 0.000010 0.000010 0.000010 0.954927
0.000010 0.000010 0.000010 0.000010 0.000010 0.000010 0.000010 0.000010 0.000010 0.000010 0.000010 0.000010 0.000010 0.000010 0.000010 0.000010 0.000010 0.000010 0.000010 0.000010 0.000010 0.000010 0.000010 0.000010 0.000010 0.000010 0.000010 0.000010 0.000010 0.000010 0.000010 0.000010 0.000010 0.000010 0.000010 0.000010 0.000010 0.000010 0.000010 0.000010 0.000010 0.000010 0.000010 0.000010 0.000010 0.000010 0.000010 0.000010 0.000010 0.000010 0.000010 0.000010 0.000010 0.000010 0.000010 0.000010 0.000010 0.000010 0.000010 0.000010 0.000010 0.999390
0.000010 0.056925 0.014495 0.000010 0.000010 0.004910 0.000010 0.000010 0.000010 0.000010 0.000010 0.000010 0.000010 0.000010 0.000010 0.000010 0.000010 0.000010 0.000010 0.000010 0.000010 0.000010 0.006715 0.009317 0.000010 0.000010 0.000010 0.000010 0.000010 0.000010 0.000010 0.004824 0.000010 0.000010 0.000010 0.000010 0.018008 0.000010 0.000010 0.000010 0.000010 0.000010 0.000010 0.000010 0.000010 0.000010 0.000010 0.000010 0.000010 0.000010 0.000010 0.000010 0.000010 0.000010 0.000010 0.000010 0.000010 0.000010 0.000010 0.000010 0.000010 0.884265
0.000010 0.032175 0.000010 0.000859 0.000010 0.003158 0.000014 0.000010 0.000010 0.000010 0.000010 0.000010 0.000010 0.000010 0.000010 0.000010 0.000010 0.000010 0.000010 0.000010 0.000010 0.000010 0.000010 0.004253 0.000010 0.000010 0.000010 0.000010 0.000011 0.000010 0.000010 0.000010 0.000010 0.000010 0.000010 0.000010 0.000010 0.000010 0.000010 0.000010 0.000010 0.000010 0.000010 0.000010 0.000010 0.000010 0.000010 0.000010 0.000010 0.000010 0.000010 0.000010 0.000010 0.000010 0.009987 0.016847 0.000010 0.000010 0.000010 0.000010 0.000010 0.932166
0.000010 0.000010 0.000010 0.000010 0.000010 0.000010 0.000010 0.000010 0.000010 0.000010 0.000010 0.000010 0.000010 0.000010 0.000010 0.000010 0.000010 0.000010 0.000010 0.000010 0.000010 0.000010 0.000010 0.000010 0.000010 0.000010 0.000010 0.000010 0.000010 0.000010 0.000010 0.000010 0.000010 0.000010 0.000010 0.000010 0.000010 0.000010 0.000010 0.000010 0.000010 0.000010 0.000010 0.000010 0.000010 0.000010 0.000010 0.000010 0.000010 0.000010 0.000010 0.000010 0.000010 0.000010 0.000010 0.000010 0.000010 0.000010 0.000010 0.000010 0.000010 0.999390
0.015952 0.000010 0.000010 0.004283 0.000010 0.000010 0.000010 0.000010 0.000010 0.026466 0.000010 0.000010 0.000010 0.000010 0.005398 0.000010 0.000010 0.000010 0.000010 0.000010 0.000010 0.000010 0.003412 0.001895 0.000010 0.000010 0.000010 0.000010 0.000010 0.000010 0.000010 0.000010 0.000010 0.000010 0.000010 0.016169 0.000010 0.012269 0.000010 0.000010 0.000010 0.000010 0.000010 0.000010 0.000010 0.000010 0.000010 0.000010 0.000010 0.000010 0.000010 0.000010 0.000010 0.339004 0.570404 0.004238 0.000010 0.000010 0.000010 0.000010 0.000010 0.000010
0.000010 0.000010 0.000010 0.000010 0.000010 0.000010 0.000010 0.000010 0.000010 0.000010 0.000010 0.000010 0.000010 0.000010 0.000010 0.000010 0.000010 0.000010 0.000010 0.000010 0.000010 0.000010 0.000010 0.000010 0.000010 0.000010 0.000010 0.000010 0.000010 0.000010 0.000010 0.000010 0.000010 0.000010 0.000010 0.000010 0.000010 0.000010 0.000010 0.000010 0.000010 0.000010 0.000010 0.000010 0.000010 0.000010 0.000010 0.000010 0.000010 0.000010 0.000010 0.000010 0.000010 0.205905 0.793495 0.000010 0.000010 0.000010 0.000010 0.000010 0.000010 0.000010
0.000010 0.000010 0.000010 0.000010 0.000010 0.000010 0.000010 0.000010 0.000010 0.000010 0.000010 0.000010 0.000010 0.000010 0.000010 0.000010 0.000010 0.000010 0.000010 0.000010 0.000010 0.000010 0.000010 0.000010 0.000010 0.000010 0.000010 0.000010 0.000010 0.000010 0.000010 0.000010 0.000010 0.000010 0.000010 0.000010 0.000010 0.000010 0.000010 0.000010 0.000010 0.000010 0.000010 0.000010 0.000010 0.000010 0.000010 0.000010 0.000010 0.000010 0.000010 0.000010 0.000010 0.197928 0.801472 0.000010 0.000010 0.000010 0.000010 0.000010 0.000010 0.000010
0.000010 0.000010 0.000010 0.000010 0.000010 0.000010 0.000010 0.000010 0.000010 0.000010 0.000010 0.000010 0.000010 0.000010 0.000010 0.000010 0.000010 0.000010 0.000010 0.000010 0.000010 0.000010 0.000010 0.000010 0.000010 0.000010 0.000010 0.000010 0.000010 0.000010 0.000010 0.000010 0.000010 0.000010 0.000010 0.000010 0.000010 0.000010 0.000010 0.000010 0.000010 0.000010 0.000010 0.000010 0.000010 0.000010 0.000010 0.000010 0.000010 0.000010 0.000010 0.000010 0.000010 0.999390 0.000010 0.000010 0.000010 0.000010 0.000010 0.000010 0.000010 0.000010
0.000010 0.000010 0.000010 0.000010 0.000010 0.000010 0.000010 0.000010 0.000010 0.012752 0.000010 0.000010 0.000010 0.000010 0.000010 0.000010 0.000010 0.000010 0.000010 0.000010 0.000010 0.000010 0.000010 0.000010 0.000010 0.000010 0.000010 0.000010 0.000010 0.000010 0.000010 0.000010 0.000010 0.000010 0.000010 0.000010 0.000010 0.000010 0.000010 0.000010 0.000010 0.000010 0.000010 0.000010 0.000010 0.000010 0.000010 0.000010 0.000010 0.000010 0.000010 0.000010 0.000010 0.225720 0.760938 0.000010 0.000010 0.000010 0.000010 0.000010 0.000010 0.000010
0.000010 0.000010 0.000010 0.000010 0.000010 0.000010 0.000010 0.000010 0.000010 0.000010 0.000010 0.000010 0.000010 0.000010 0.000010 0.000010 0.000010 0.000010 0.000010 0.000010 0.000010 0.000010 0.000010 0.000010 0.000010 0.000010 0.000010 0.000010 0.000010 0.000010 0.000010 0.000010 0.000010 0.000010 0.000010 0.000010 0.000010 0.000010 0.000010 0.000010 0.000010 0.000010 0.000010 0.000010 0.000010 0.000010 0.000010 0.000010 0.000010 0.000010 0.000010 0.000010 0.000010 0.295358 0.704042 0.000010 0.000010 0.000010 0.000010 0.000010 0.000010 0.000010
0.000010 0.000013 0.000010 0.000010 0.000010 0.000010 0.000010 0.000010 0.000010 0.000010 0.000010 0.000010 0.000010 0.000010 0.000010 0.000010 0.000010 0.000010 0.000010 0.000010 0.000010 0.000010 0.000010 0.000010 0.000010 0.000010 0.000010 0.000010 0.000010 0.000010 0.000010 0.000010 0.000010 0.000010 0.000010 0.000010 0.000010 0.000010 0.000010 0.000010 0.000010 0.000010 0.000010 0.000010 0.000010 0.000010 0.000010 0.000010 0.000010 0.000010 0.000010 0.000010 0.000010 0.999387 0.000010 0.000010 0.000010 0.000010 0.000010 0.000010 0.000010 0.000010
0.000010 0.000010 0.000010 0.000010 0.000010 0.000010 0.000010 0.000010 0.000010 0.000010 0.000010 0.000010 0.000010 0.000010 0.000010 0.000010 0.000010 0.000010 0.000010 0.000010 0.000011 0.000010 0.000010 0.000010 0.000010 0.000010 0.000010 0.000010 0.000010 0.000010 0.000010 0.000010 0.000010 0.000010 0.000010 0.000010 0.000010 0.000010 0.000010 0.000010 0.000010 0.000010 0.000010 0.000010 0.000010 0.000010 0.000010 0.000010 0.000010 0.000010 0.000010 0.000010 0.000010 0.999389 0.000010 0.000010 0.000010 0.000010 0.000010 0.000010 0.000010 0.000010
0.000010 0.000010 0.000010 0.000010 0.000010 0.000010 0.000010 0.000010 0.000010 0.000010 0.000010 0.000010 0.000010 0.000010 0.000010 0.000010 0.000010 0.000010 0.000010 0.000010 0.000010 0.000010 0.000010 0.000010 0.000010 0.000010 0.000010 0.000010 0.000010 0.000010 0.000010 0.000010 0.000010 0.000010 0.000010 0.000010 0.000010 0.000010 0.000010 0.000010 0.000010 0.000010 0.000010 0.000010 0.000010 0.000010 0.000010 0.000010 0.000010 0.000010 0.000010 0.000010 0.000010 0.796196 0.203204 0.000010 0.000010 0.000010 0.000010 0.000010 0.000010 0.000010
0.000010 0.000010 0.000010 0.000010 0.000010 0.000010 0.000010 0.000010 0.000010 0.000010 0.000010 0.000010 0.000010 0.000010 0.000010 0.000010 0.000010 0.000010 0.000010 0.000010 0.000010 0.000010 0.000010 0.000010 0.000010 0.000010 0.000010 0.000010 0.000010 0.000010 0.000010 0.000010 0.000010 0.000010 0.000010 0.000010 0.000010 0.000010 0.000010 0.000010 0.000010 0.000010 0.000010 0.000010 0.000010 0.000010 0.000010 0.000010 0.000010 0.000010 0.000010 0.000010 0.000010 0.999390 0.000010 0.000010 0.000010 0.000010 0.000010 0.000010 0.000010 0.000010
0.012197 0.002431 0.000010 0.000010 0.000010 0.011313 0.009203 0.000010 0.000010 0.010045 0.000010 0.000010 0.000010 0.000010 0.000010 0.000010 0.000010 0.000010 0.000010 0.000010 0.000010 0.000010 0.000010 0.000010 0.000010 0.000010 0.000010 0.000010 0.008972 0.000010 0.000010 0.000010 0.000010 0.000010 0.000010 0.000634 0.000010 0.000010 0.000010 0.000010 0.000010 0.000010 0.000010 0.000010 0.000010 0.000010 0.000010 0.000010 0.000010 0.000010 0.000010 0.000010 0.000010 0.347618 0.571356 0.025712 0.000010 0.000010 0.000010 0.000010 0.000010 0.000010
0.000010 0.000010 0.014474 0.000010 0.000518 0.000010 0.000010 0.000010 0.000010 0.001031 0.000010 0.000010 0.000010 0.000010 0.000010 0.000010 0.000010 0.000010 0.000010 0.000010 0.000010 0.000010 0.000010 0.000010 0.000010 0.000010 0.000010 0.000010 0.000010 0.000010 0.000010 0.000010 0.000010 0.000010 0.000010 0.000010 0.000010 0.000010 0.000010 0.000010 0.000010 0.000010 0.000010 0.000010 0.000010 0.000010 0.000010 0.000010 0.000010 0.000010 0.000010 0.000010 0.000010 0.322173 0.661234 0.000010 0.000010 0.000010 0.000010 0.000010 0.000010 0.000010
0.000010 0.000010 0.000010 0.000010 0.000010 0.000010 0.000010 0.000010 0.000010 0.000010 0.000010 0.000010 0.000010 0.000010 0.000010 0.000010 0.000010 0.000010 0.000010 0.000010 0.000010 0.000010 0.000010 0.000010 0.000010 0.000010 0.000010 0.000010 0.000010 0.000010 0.000010 0.000010 0.000010 0.000010 0.000010 0.000010 0.000010 0.000010 0.000010 0.000010 0.000010 0.000010 0.000010 0.000010 0.000010 0.000010 0.000010 0.000010 0.000010 0.000010 0.000010 0.000010 0.000010 0.043993 0.955407 0.000010 0.000010 0.000010 0.000010 0.000010 0.000010 0.000010
0.000010 0.000010 0.000010 0.000010 0.000010 0.000010 0.000010 0.000010 0.000010 0.000010 0.000010 0.000010 0.000010 0.000010 0.000010 0.000010 0.000010 0.000010 0.000010 0.000010 0.000010 0.000010 0.000010 0.000010 0.000010 0.000010 0.000010 0.000010 0.000010 0.000010 0.000010 0.000010 0.000010 0.000010 0.000010 0.000010 0.000010 0.000010 0.000010 0.000010 0.000010 0.000010 0.000010 0.000010 0.000010 0.000010 0.000010 0.000010 0.000010 0.000010 0.000010 0.000010 0.000010 0.000010 0.999390 0.000010 0.000010 0.000010 0.000010 0.000010 0.000010 0.000010
0.000010 0.000010 0.000010 0.000010 0.000010 0.000010 0.000010 0.000010 0.000010 0.000010 0.000010 0.000010 0.000010 0.000010 0.000010 0.000010 0.000010 0.000010 0.000010 0.000010 0.000010 0.000010 0.000010 0.000010 0.000010 0.000010 0.000010 0.000010 0.000010 0.000010 0.000010 0.000010 0.000010 0.000010 0.000010 0.000010 0.000010 0.000010 0.000010 0.000010 0.000010 0.000010 0.000010 0.000010 0.000010 0.000010 0.000010 0.000010 0.000010 0.000010 0.000010 0.000010 0.000010 0.000010 0.999390 0.000010 0.000010 0.000010 0.000010 0.000010 0.000010 0.000010
0.000010 0.000010 0.000010 0.000010 0.000010 0.000010 0.000010 0.000010 0.000010 0.000010 0.000010 0.000010 0.000010 0.000010 0.000010 0.000010 0.000010 0.000010 0.000010 0.000010 0.000010 0.000010 0.000010 0.000010 0.000010 0.000010 0.000010 0.000010 0.000010 0.000010 0.000010 0.000010 0.000010 0.000010 0.000010 0.000010 0.000010 0.000010 0.000010 0.000010 0.000010 0.000010 0.000010 0.000010 0.000010 0.000010 0.000010 0.000010 0.000010 0.000010 0.000010 0.000010 0.000010 0.000010 0.999390 0.000010 0.000010 0.000010 0.000010 0.000010 0.000010 0.000010
0.000010 0.000010 0.000010 0.000010 0.000010 0.000010 0.000010 0.000010 0.000010 0.000010 0.000010 0.000010 0.000010 0.000010 0.000010 0.000010 0.000010 0.000010 0.000010 0.000010 0.000010 0.000010 0.000010 0.000010 0.000010 0.000010 0.000010 0.000010 0.000010 0.000010 0.000010 0.000010 0.000010 0.000010 0.000010 0.000010 0.000010 0.000010 0.000010 0.000010 0.000010 0.000010 0.000010 0.000010 0.000010 0.000010 0.000010 0.000010 0.000010 0.000010 0.000010 0.000010 0.000010 0.000010 0.999390 0.000010 0.000010 0.000010 0.000010 0.000010 0.000010 0.000010
0.000010 0.000010 0.000010 0.000010 0.000010 0.000010 0.000010 0.000010 0.000010 0.000010 0.000010 0.000010 0.000010 0.000010 0.000010 0.000010 0.000010 0.000010 0.000010 0.000010 0.000010 0.000010 0.000010 0.000010 0.000010 0.000010 0.000010 0.000010 0.000010 0.000010 0.000010 0.000010 0.000010 0.000010 0.000010 0.000010 0.000010 0.000010 0.000010 0.000010 0.000010 0.000010 0.000010 0.000010 0.000010 0.000010 0.000010 0.000010 0.000010 0.000010 0.000010 0.000010 0.000010 0.000010 0.999390 0.000010 0.000010 0.000010 0.000010 0.000010 0.000010 0.000010
0.000010 0.000010 0.000010 0.000010 0.000010 0.000010 0.000010 0.000010 0.000010 0.026736 0.000010 0.000010 0.000010 0.000010 0.000010 0.000010 0.000010 0.000010 0.000010 0.000010 0.000010 0.000010 0.000010 0.000010 0.000010 0.000010 0.000010 0.000010 0.000010 0.000010 0.000010 0.000010 0.000010 0.000010 0.000010 0.000010 0.000010 0.000010 0.000010 0.000010 0.000010 0.000010 0.000010 0.000010 0.000010 0.000010 0.000010 0.000010 0.000010 0.000010 0.000010 0.000010 0.000010 0.071580 0.901094 0.000010 0.000010 0.000010 0.000010 0.000010 0.000010 0.000010
0.000010 0.000010 0.000010 0.000010 0.000010 0.000010 0.000010 0.000010 0.000010 0.000010 0.000010 0.000010 0.000010 0.000010 0.000010 0.000010 0.000010 0.000010 0.000010 0.000010 0.000010 0.000010 0.000010 0.000010 0.000010 0.000010 0.000010 0.000010 0.000010 0.000010 0.000010 0.000010 0.000010 0.000010 0.000010 0.000010 0.000010 0.000010 0.000010 0.000010 0.000010 0.000010 0.000010 0.000010 0.000010 0.000010 0.000011 0.000010 0.000010 0.000014 0.000010 0.000010 0.000010 0.119211 0.880183 0.000010 0.000010 0.000010 0.000010 0.000010 0.000010 0.000010
0.000010 0.000010 0.044663 0.000010 0.000010 0.000010 0.000010 0.000010 0.000010 0.000010 0.000010 0.000010 0.000010 0.000010 0.000010 0.000010 0.000010 0.000019 0.000010 0.000010 0.000010 0.000010 0.000010 0.930622 0.001343 0.000010 0.000010 0.000010 0.000010 0.000010 0.000010 0.000010 0.000010 0.000010 0.000010 0.018735 0.000010 0.000010 0.000010 0.000010 0.000010 0.000010 0.000010 0.000010 0.000010 0.000010 0.000010 0.000010 0.000010 0.000010 0.000010 0.000010 0.000010 0.000010 0.000010 0.000010 0.000010 0.000010 0.000010 0.000010 0.000010 0.004059
0.000010 0.000010 0.000010 0.000010 0.000010 0.000010 0.000010 0.000010 0.000010 0.000010 0.000010 0.000010 0.000010 0.000010 0.000010 0.000010 0.000010 0.000010 0.000010 0.000010 0.000010 0.000010 0.000010 0.999390 0.000010 0.000010 0.000010 0.000010 0.000010 0.000010 0.000010 0.000010 0.000010 0.000010 0.000010 0.000010 0.000010 0.000010 0.000010 0.000010 0.000010 0.000010 0.000010 0.000010 0.000010 0.000010 0.000010 0.000010 0.000010 0.000010 0.000010 0.000010 0.000010 0.000010 0.000010 0.000010 0.000010 0.000010 0.000010 0.000010 0.000010 0.000010
0.000010 0.000010 0.000010 0.000010 0.000010 0.000010 0.000010 0.000010 0.000010 0.000010 0.000010 0.000010 0.000010 0.000010 0.000010 0.000010 0.000010 0.000010 0.000010 0.000010 0.000010 0.000010 0.000010 0.999390 0.000010 0.000010 0.000010 0.000010 0.000010 0.000010 0.000010 0.000010 0.000010 0.000010 0.000010 0.000010 0.000010 0.000010 0.000010 0.000010 0.000010 0.000010 0.000010 0.000010 0.000010 0.000010 0.000010 0.000010 0.000010 0.000010 0.000010 0.000010 0.000010 0.000010 0.000010 0.000010 0.000010 0.000010 0.000010 0.000010 0.000010 0.000010
0.000010 0.000010 0.000010 0.000010 0.000010 0.000010 0.000010 0.000010 0.000010 0.000010 0.000010 0.000010 0.000010 0.000010 0.000010 0.000010 0.000010 0.000010 0.000010 0.000010 0.000010 0.000010 0.000010 0.999390 0.000010 0.000010 0.000010 0.000010 0.000010 0.000010 0.000010 0.000010 0.000010 0.000010 0.000010 0.000010 0.000010 0.000010 0.000010 0.000010 0.000010 0.000010 0.000010 0.000010 0.000010 0.000010 0.000010 0.000010 0.000010 0.000010 0.000010 0.000010 0.000010 0.000010 0.000010 0.000010 0.000010 0.000010 0.000010 0.000010 0.000010 0.000010
0.000010 0.000010 0.000010 0.000010 0.000010 0.000010 0.000010 0.000010 0.000010 0.000010 0.000010 0.000010 0.000010 0.000010 0.000010 0.000010 0.000010 0.000010 0.000010 0.000010 0.000010 0.000010 0.000010 0.999390 0.000010 0.000010 0.000010 0.000010 0.000010 0.000010 0.000010 0.000010 0.000010 0.000010 0.000010 0.000010 0.000010 0.000010 0.000010 0.000010 0.000010 0.000010 0.000010 0.000010 0.000010 0.000010 0.000010 0.000010 0.000010 0.000010 0.000010 0.000010 0.000010 0.000010 0.000010 0.000010 0.000010 0.000010 0.000010 0.000010 0.000010 0.000010
0.000010 0.000010 0.000010 0.000010 0.000010 0.029419 0.000010 0.000010 0.000010 0.000010 0.000010 0.000010 0.000010 0.000010 0.000010 0.000010 0.000010 0.000010 0.000010 0.000010 0.000010 0.000010 0.018121 0.926974 0.000010 0.000010 0.000010 0.000010 0.000010 0.000010 0.000010 0.000010 0.000010 0.000010 0.000010 0.000010 0.004526 0.000010 0.000010 0.000010 0.000010 0.000010 0.000010 0.015401 0.000010 0.000010 0.000010 0.000010 0.000010 0.004084 0.000010 0.000010 0.000010 0.000010 0.000010 0.000010 0.000010 0.000010 0.000010 0.000010 0.000010 0.000924
0.000010 0.000010 0.000010 0.000010 0.000010 0.000010 0.000010 0.000010 0.000010 0.000010 0.000010 0.000010 0.000010 0.000010 0.000010 0.000010 0.000010 0.000010 0.000010 0.000010 0.000010 0.000010 0.000010 0.999390 0.000010 0.000010 0.000010 0.000010 0.000010 0.000010 0.000010 0.000010 0.000010 0.000010 0.000010 0.000010 0.000010 0.000010 0.000010 0.000010 0.000010 0.000010 0.000010 0.000010 0.000010 0.000010 0.000010 0.000010 0.000010 0.000010 0.000010 0.000010 0.000010 0.000010 0.000010 0.000010 0.000010 0.000010 0.000010 0.000010 0.000010 0.000010
0.000010 0.000010 0.000010 0.000010 0.000010 0.000010 0.000010 0.000010 0.000010 0.000010 0.000010 0.000010 0.000010 0.000010 0.000010 0.000010 0.000010 0.000010 0.000010 0.000010 0.000010 0.000010 0.000010 0.999390 0.000010 0.000010 0.000010 0.000010 0.000010 0.000010 0.000010 0.000010 0.000010 0.000010 0.000010 0.000010 0.000010 0.000010 0.000010 0.000010 0.000010 0.000010 0.000010 0.000010 0.000010 0.000010 0.000010 0.000010 0.000010 0.000010 0.000010 0.000010 0.000010 0.000010 0.000010 0.000010 0.000010 0.000010 0.000010 0.000010 0.000010 0.000010
0.000010 0.011098 0.011965 0.001176 0.000010 0.000010 0.000010 0.000010 0.000010 0.000010 0.000010 0.000010 0.000010 0.000010 0.000010 0.000010 0.000010 0.017419 0.000010 0.000010 0.000010 0.000010 0.000010 0.934745 0.000010 0.000010 0.000010 0.000010 0.014296 0.000010 0.000010 0.000010 0.000010 0.000010 0.000010 0.000010 0.000010 0.000010 0.000010 0.000010 0.000010 0.000010 0.000010 0.000010 0.000010 0.000010 0.000010 0.000010 0.000010 0.000010 0.000010 0.000010 0.000010 0.008752 0.000010 0.000010 0.000010 0.000010 0.000010 0.000010 0.000010 0.000010
0.000010 0.000010 0.016243 0.000010 0.000010 0.000010 0.000010 0.000010 0.000010 0.001908 0.000010 0.000010 0.000010 0.000010 0.000010 0.000010 0.000010 0.000010 0.000010 0.000010 0.000010 0.000010 0.000010 0.977441 0.000010 0.000010 0.000010 0.000010 0.000010 0.000010 0.000010 0.000010 0.000010 0.000010 0.000010 0.002065 0.000010 0.000010 0.000010 0.000010 0.000010 0.000010 0.000010 0.000010 0.000010 0.000010 0.000010 0.000010 0.000010 0.000010 0.000010 0.000010 0.000010 0.000010 0.000010 0.000010 0.000010 0.001773 0.000010 0.000010 0.000010 0.000010
0.000010 0.000010 0.028632 0.000010 0.000010 0.000010 0.000792 0.000010 0.000010 0.000010 0.000010 0.000010 0.000010 0.000010 0.000010 0.000010 0.000010 0.001588 0.000010 0.000010 0.000010 0.000010 0.000010 0.946007 0.000010 0.000010 0.000010 0.000010 0.000010 0.000010 0.000010 0.000010 0.000010 0.000010 0.000010 0.022411 0.000010 0.000010 0.000010 0.000010 0.000010 0.000010 0.000010 0.000010 0.000010 0.000010 0.000010 0.000010 0.000010 0.000010 0.000010 0.000010 0.000010 0.000010 0.000010 0.000010 0.000010 0.000010 0.000010 0.000010 0.000010 0.000010
0.000010 0.000010 0.000010 0.000010 0.000010 0.000010 0.000010 0.000010 0.000010 0.000010 0.000010 0.000010 0.000010 0.000010 0.000010 0.000010 0.000010 0.000010 0.000010 0.000010 0.000010 0.000010 0.000010 0.999390 0.000010 0.000010 0.000010 0.000010 0.000010 0.000010 0.000010 0.000010 0.000010 0.000010 0.000010 0.000010 0.000010 0.000010 0.000010 0.000010 0.000010 0.000010 0.000010 0.000010 0.000010 0.000010 0.000010 0.000010 0.000010 0.000010 0.000010 0.000010 0.000010 0.000010 0.000010 0.000010 0.000010 0.000010 0.000010 0.000010 0.000010 0.000010
0.000010 0.000010 0.000010 0.000010 0.000010 0.000010 0.000010 0.000010 0.000010 0.000010 0.000010 0.000010 0.000010 0.000010 0.000010 0.000010 0.000010 0.000010 0.000010 0.000010 0.000010 0.000010 0.000010 0.999390 0.000010 0.000010 0.000010 0.000010 0.000010 0.000010 0.000010 0.000010 0.000010 0.000010 0.000010 0.000010 0.000010 0.000010 0.000010 0.000010 0.000010 0.000010 0.000010 0.000010 0.000010 0.000010 0.000010 0.000010 0.000010 0.000010 0.000010 0.000010 0.000010 0.000010 0.000010 0.000010 0.000010 0.000010 0.000010 0.000010 0.000010 0.000010
0.004441 0.000010 0.093574 0.000010 0.000010 0.000010 0.048363 0.000010 0.000010 0.000010 0.000010 0.000010 0.000010 0.000010 0.000010 0.000010 0.008815 0.066392 0.000010 0.000010 0.000010 0.000010 0.000010 0.692201 0.000010 0.000374 0.000010 0.000010 0.033835 0.000010 0.000010 0.007408 0.000010 0.000010 0.000010 0.016109 0.000010 0.000010 0.000010 0.000010 0.003387 0.000010 0.000010 0.000010 0.000010 0.000010 0.000010 0.000010 0.001084 0.000010 0.000440 0.000010 0.000010 0.000010 0.002537 0.007114 0.000010 0.002687 0.000010 0.000010 0.000010 0.010790
0.000010 0.010896 0.018227 0.000010 0.000010 0.000010 0.000010 0.000010 0.000010 0.000010 0.000010 0.000010 0.000010 0.000010 0.000010 0.000010 0.000010 0.047610 0.000010 0.000010 0.000010 0.000010 0.000010 0.906222 0.000010 0.000010 0.000010 0.000010 0.000010 0.000010 0.000010 0.000010 0.000010 0.000010 0.000010 0.000010 0.012883 0.000010 0.000010 0.000010 0.000010 0.000010 0.000010 0.003602 0.000010 0.000010 0.000010 0.000010 0.000010 0.000010 0.000010 0.000010 0.000010 0.000010 0.000010 0.000010 0.000010 0.000010 0.000010 0.000010 0.000010 0.000010
0.000010 0.023995 0.067552 0.000010 0.000010 0.000010 0.002628 0.000010 0.000010 0.000010 0.000010 0.000010 0.000010 0.000010 0.011173 0.000010 0.000010 0.044871 0.000010 0.000010 0.000010 0.000010 0.000010 0.835349 0.000010 0.000010 0.000010 0.000010 0.005996 0.000010 0.000010 0.000010 0.000010 0.000010 0.000010 0.000010 0.000010 0.000010 0.000010 0.000010 0.000010 0.000010 0.000010 0.000010 0.000010 0.000010 0.000010 0.000010 0.000010 0.000010 0.000010 0.000010 0.000010 0.000010 0.000010 0.007895 0.000010 0.000010 0.000010 0.000010 0.000010 0.000010
0.000010 0.000010 0.050164 0.000010 0.000010 0.019520 0.000010 0.000010 0.000010 0.000010 0.000010 0.000010 0.000010 0.000010 0.000010 0.000010 0.000010 0.017504 0.000010 0.000010 0.000010 0.000010 0.000010 0.856619 0.000010 0.000010 0.000010 0.000010 0.035314 0.000010 0.000010 0.000010 0.000010 0.000010 0.000010 0.000010 0.000010 0.000010 0.000010 0.000010 0.000010 0.000010 0.000010 0.002052 0.000010 0.000010 0.000010 0.000010 0.000010 0.000010 0.006027 0.000010 0.000010 0.000010 0.005122 0.000010 0.000010 0.001227 0.000010 0.000010 0.000010 0.005931
0.000010 0.000010 0.011737 0.000010 0.000010 0.022473 0.019430 0.000010 0.000010 0.000010 0.000010 0.000010 0.000010 0.000010 0.000010 0.000010 0.000010 0.021479 0.000010 0.000010 0.000010 0.000010 0.000010 0.908044 0.000010 0.000010 0.000010 0.000010 0.000010 0.000010 0.000010 0.011659 0.000010 0.000010 0.000010 0.000010 0.001872 0.000010 0.000010 0.000010 0.000010 0.000010 0.000010 0.000010 0.000010 0.000010 0.000010 0.000010 0.000010 0.000010 0.000010 0.000010 0.000010 0.002766 0.000010 0.000010 0.000010 0.000010 0.000010 0.000010 0.000010 0.000010
0.000010 0.000010 0.224514 0.000010 0.000010 0.000010 0.028953 0.000010 0.000010 0.000010 0.000010 0.000010 0.000010 0.000010 0.000010 0.000010 0.000010 0.056257 0.000010 0.000010 0.000010 0.000010 0.011746 0.612189 0.000010 0.000010 0.000010 0.000010 0.022689 0.000010 0.000010 0.000010 0.000010 0.000010 0.000010 0.013205 0.028869 0.000010 0.000010 0.000010 0.000010 0.000010 0.000010 0.000010 0.000010 0.000010 0.000010 0.000010 0.000567 0.000010 0.000010 0.000010 0.000010 0.000010 0.000010 0.000490 0.000010 0.000010 0.000010 0.000010 0.000010 0.000010
0.000010 0.000010 0.000010 0.000010 0.000010 0.000010 0.000010 0.000010 0.000010 0.000010 0.000010 0.000010 0.000010 0.000010 0.000010 0.000010 0.000010 0.000010 0.000010 0.000010 0.000010 0.000010 0.000010 0.999390 0.000010 0.000010 0.000010 0.000010 0.000010 0.000010 0.000010 0.000010 0.000010 0.000010 0.000010 0.000010 0.000010 0.000010 0.000010 0.000010 0.000010 0.000010 0.000010 0.000010 0.000010 0.000010 0.000010 0.000010 0.000010 0.000010 0.000010 0.000010 0.000010 0.000010 0.000010 0.000010 0.000010 0.000010 0.000010 0.000010 0.000010 0.000010
0.000010 0.000010 0.007870 0.000010 0.016750 0.000010 0.000010 0.000010 0.000010 0.004924 0.000010 0.000010 0.700823 0.000010 0.000010 0.000010 0.000010 0.021167 0.000010 0.000010 0.000010 0.000010 0.000010 0.002947 0.000010 0.000010 0.000010 0.000010 0.000010 0.000010 0.000010 0.017967 0.000010 0.000010 0.000010 0.000010 0.000010 0.005890 0.000010 0.000010 0.000010 0.000010 0.000010 0.000010 0.000010 0.000010 0.000010 0.000010 0.085381 0.005507 0.000010 0.000010 0.000010 0.000010 0.018360 0.039096 0.000010 0.060353 0.000010 0.000010 0.000010 0.012486
0.000010 0.000010 0.001765 0.000010 0.004703 0.012595 0.000010 0.000010 0.000010 0.000010 0.000010 0.000010 0.738864 0.000010 0.005899 0.000010 0.000010 0.016700 0.000010 0.000010 0.003830 0.000010 0.008381 0.000010 0.000010 0.000010 0.000010 0.000010 0.000010 0.000010 0.000010 0.008213 0.000010 0.000010 0.000010 0.000010 0.000010 0.000010 0.000010 0.000010 0.007736 0.000010 0.000010 0.005870 0.000010 0.000010 0.000010 0.000010 0.114346 0.000010 0.004259 0.000010 0.000010 0.000010 0.000010 0.026221 0.000010 0.038033 0.000010 0.000010 0.000010 0.002127
0.000010 0.014717 0.000010 0.009270 0.000010 0.000010 0.000010 0.000010 0.000010 0.000010 0.000010 0.000010 0.835276 0.000010 0.000010 0.000010 0.000010 0.000010 0.000010 0.000010 0.000010 0.000010 0.015420 0.000010 0.000010 0.000010 0.000010 0.000010 0.000010 0.000010 0.000010 0.006537 0.000010 0.000010 0.000010 0.000010 0.000010 0.004321 0.000010 0.000010 0.000010 0.000010 0.000010 0.000010 0.015897 0.000010 0.000010 0.000010 0.059002 0.000010 0.000010 0.000010 0.000010 0.000010 0.000010 0.007275 0.000010 0.031765 0.000010 0.000010 0.000010 0.000010
0.000010 0.000010 0.000010 0.000010 0.000010 0.000010 0.000010 0.000010 0.000010 0.000010 0.000010 0.000010 0.866426 0.000010 0.000010 0.000010 0.000010 0.000010 0.000010 0.000010 0.000010 0.000010 0.000010 0.000010 0.000010 0.000010 0.000010 0.000010 0.005740 0.000010 0.000010 0.000010 0.000010 0.000010 0.000010 0.000010 0.000010 0.000010 0.000010 0.000010 0.000010 0.000010 0.000010 0.000010 0.000010 0.000010 0.000010 0.000010 0.113515 0.000010 0.000010 0.000010 0.000010 0.000010 0.001253 0.000010 0.000010 0.012495 0.000010 0.000010 0.000010 0.000010
0.000010 0.000010 0.000010 0.000010 0.000010 0.000010 0.000010 0.000010 0.000010 0.000010 0.000010 0.000010 0.804062 0.000010 0.000010 0.000010 0.000010 0.011630 0.000010 0.000010 0.000010 0.000010 0.000010 0.000010 0.000297 0.000010 0.000010 0.000010 0.000010 0.000010 0.000010 0.000010 0.000010 0.000010 0.000010 0.000010 0.000010 0.000010 0.000010 0.000010 0.000010 0.000010 0.000010 0.000010 0.000010 0.000010 0.000010 0.000010 0.090217 0.021907 0.000010 0.000010 0.000010 0.000010 0.002063 0.000010 0.000010 0.069274 0.000010 0.000010 0.000010 0.000010
0.000010 0.000010 0.002748 0.006194 0.003636 0.000010 0.007315 0.000010 0.000010 0.000010 0.000010 0.000010 0.696496 0.000010 0.000642 0.000010 0.000010 0.018890 0.000010 0.000010 0.000010 0.000010 0.000010 0.000010 0.000010 0.000010 0.000010 0.000010 0.002687 0.000010 0.000010 0.000010 0.000010 0.000010 0.000010 0.000010 0.000010 0.000010 0.005485 0.000010 0.000010 0.000010 0.000010 0.000010 0.000010 0.000010 0.000010 0.000010 0.115170 0.000404 0.000010 0.000010 0.000010 0.009482 0.000010 0.025688 0.000010 0.104684 0.000010 0.000010 0.000010 0.000010
0.004117 0.019775 0.001859 0.000010 0.000010 0.000010 0.000010 0.000010 0.007175 0.009023 0.000010 0.000010 0.651729 0.000010 0.008920 0.000010 0.000010 0.000010 0.000010 0.000426 0.007063 0.000010 0.000010 0.000010 0.000010 0.007056 0.000010 0.000010 0.000010 0.000010 0.000010 0.050308 0.000010 0.000010 0.000010 0.000010 0.000010 0.000010 0.000010 0.000010 0.000563 0.000010 0.000010 0.000010 0.000544 0.000010 0.000010 0.000010 0.065264 0.000010 0.000010 0.031177 0.000010 0.001636 0.001288 0.002526 0.000010 0.129121 0.000010 0.000010 0.000010 0.000010
0.000010 0.000010 0.000010 0.000010 0.000010 0.000010 0.000010 0.000010 0.000010 0.000010 0.000010 0.000010 0.726371 0.000010 0.009330 0.000010 0.000010 0.000010 0.000010 0.000010 0.000010 0.000010 0.000010 0.000010 0.000010 0.000010 0.000010 0.000010 0.005697 0.000010 0.000010 0.026985 0.000010 0.000010 0.000010 0.000010 0.000010 0.000010 0.000010 0.000010 0.000010 0.000389 0.000010 0.000010 0.000010 0.000010 0.000010 0.000010 0.066722 0.000010 0.003209 0.000010 0.000010 0.000010 0.000010 0.000010 0.000010 0.160757 0.000010 0.000010 0.000010 0.000010
0.000010 0.000010 0.000010 0.000010 0.000010 0.000010 0.000010 0.000010 0.000010 0.000010 0.000010 0.000010 0.795722 0.000010 0.000010 0.000010 0.000010 0.000010 0.000010 0.000010 0.000010 0.000010 0.000010 0.000010 0.000010 0.000010 0.000010 0.000010 0.012389 0.000010 0.000010 0.000010 0.000010 0.000010 0.000010 0.000610 0.000010 0.000010 0.012498 0.000010 0.000010 0.000010 0.000010 0.000010 0.000010 0.000010 0.000010 0.000010 0.117500 0.005415 0.002069 0.000010 0.000010 0.000010 0.000010 0.000010 0.000010 0.053257 0.000010 0.000010 0.000010 0.000010
0.000010 0.028782 0.000010 0.000010 0.000010 0.000010 0.000010 0.000010 0.000010 0.006407 0.000010 0.000010 0.711429 0.000010 0.000010 0.000010 0.000010 0.000010 0.000010 0.000010 0.000010 0.000010 0.000010 0.000010 0.008943 0.000013 0.000010 0.000010 0.000010 0.000010 0.000010 0.031992 0.000010 0.000010 0.000010 0.000010 0.016303 0.000010 0.001135 0.000010 0.000010 0.000010 0.000010 0.001169 0.000010 0.000010 0.000010 0.000010 0.110556 0.008748 0.000010 0.002969 0.000010 0.014282 0.000010 0.000010 0.000010 0.056594 0.000010 0.000010 0.000010 0.000209
0.000010 0.001890 0.000010 0.000010 0.000010 0.000010 0.000010 0.000010 0.000010 0.000010 0.000010 0.000010 0.772808 0.000010 0.000010 0.000010 0.000010 0.000010 0.000010 0.000010 0.000010 0.000010 0.000010 0.000010 0.008947 0.000010 0.000010 0.000010 0.000010 0.000010 0.000010 0.004260 0.000010 0.000010 0.000010 0.000010 0.011832 0.000010 0.000010 0.000010 0.000010 0.000010 0.000010 0.000010 0.000010 0.000010 0.000010 0.000010 0.084839 0.013984 0.000010 0.000010 0.000010 0.012690 0.000010 0.000010 0.000010 0.088220 0.000010 0.000010 0.000010 0.000010
0.005696 0.000017 0.003920 0.000010 0.000010 0.000010 0.000010 0.000010 0.000010 0.000010 0.000010 0.000010 0.676464 0.000010 0.000010 0.000010 0.000010 0.001863 0.000010 0.000010 0.000010 0.000010 0.000010 0.000010 0.000010 0.000010 0.000010 0.000010 0.000010 0.000010 0.000010 0.027088 0.000010 0.000010 0.000010 0.000010 0.007940 0.000010 0.006058 0.000010 0.000010 0.000010 0.000010 0.000010 0.019037 0.000010 0.000010 0.000010 0.075599 0.001056 0.011062 0.000010 0.000010 0.000010 0.000199 0.029023 0.000010 0.128706 0.000010 0.000010 0.000010 0.005811
0.000010 0.000010 0.000010 0.000010 0.000010 0.000010 0.000010 0.000010 0.000010 0.000010 0.000010 0.000010 0.796656 0.000010 0.000010 0.000010 0.000010 0.000010 0.000010 0.000010 0.000010 0.000010 0.000010 0.000010 0.000010 0.000010 0.000010 0.000010 0.000010 0.000010 0.000010 0.001042 0.000010 0.000010 0.000010 0.000010 0.000010 0.000010 0.002576 0.000010 0.000010 0.000010 0.000010 0.000010 0.000010 0.000010 0.000010 0.000010 0.103120 0.000010 0.000010 0.000010 0.000010 0.000010 0.000010 0.000010 0.000010 0.090886 0.000010 0.000010 0.000010 0.005160
0.000010 0.000010 0.000010 0.000010 0.007691 0.000010 0.000010 0.000010 0.000010 0.000010 0.000010 0.000010 0.714126 0.000010 0.005676 0.000010 0.000010 0.000010 0.000010 0.000010 0.000010 0.000010 0.000010 0.000010 0.000010 0.000010 0.000010 0.000010 0.000010 0.000010 0.000010 0.000010 0.000010 0.000010 0.000010 0.029493 0.000010 0.000010 0.000010 0.000010 0.000010 0.000010 0.000010 0.000010 0.000010 0.000010 0.000010 0.000010 0.131533 0.002843 0.000010 0.017160 0.000010 0.000010 0.000010 0.000010 0.000010 0.090938 0.000010 0.000010 0.000010 0.000010
0.015321 0.000010 0.005084 0.000614 0.000010 0.000010 0.000010 0.000010 0.000010 0.000010 0.000010 0.000010 0.684387 0.000010 0.000010 0.000010 0.000010 0.000010 0.000010 0.000010 0.017567 0.000010 0.000010 0.000010 0.000010 0.001433 0.000010 0.000010 0.002861 0.000010 0.000010 0.020563 0.000010 0.000010 0.000010 0.000010 0.010314 0.000010 0.004149 0.000010 0.000010 0.000010 0.000010 0.000010 0.000010 0.000010 0.000010 0.000010 0.111908 0.000890 0.000010 0.000010 0.000010 0.000307 0.000010 0.017805 0.000010 0.106327 0.000010 0.000010 0.000010 0.000010
0.000010 0.000010 0.007995 0.000010 0.002924 0.000010 0.000010 0.000010 0.000010 0.000116 0.000010 0.000010 0.758458 0.000010 0.007359 0.000010 0.000010 0.000010 0.000010 0.000010 0.000010 0.000010 0.000010 0.000010 0.000010 0.000010 0.000010 0.000010 0.000010 0.000010 0.000010 0.000010 0.000010 0.000010 0.000010 0.000010 0.000010 0.000010 0.000010 0.000010 0.000010 0.000010 0.000010 0.000010 0.000010 0.000010 0.000010 0.000010 0.138996 0.000010 0.000010 0.000010 0.000010 0.000010 0.000010 0.018335 0.000010 0.065276 0.000010 0.000010 0.000010 0.000010
0.000010 0.004019 0.013672 0.000010 0.020835 0.001778 0.000010 0.000010 0.000010 0.000010 0.000010 0.000010 0.634431 0.000010 0.000010 0.000010 0.000010 0.000010 0.000010 0.015213 0.000010 0.000010 0.001630 0.000010 0.000010 0.000010 0.000010 0.000010 0.014760 0.000010 0.000010 0.021861 0.000010 0.000010 0.000010 0.000010 0.000010 0.000556 0.000010 0.000010 0.000010 0.000010 0.000010 0.000010 0.000010 0.000010 0.000010 0.000010 0.113411 0.000010 0.004833 0.008611 0.000010 0.000010 0.014847 0.000010 0.000010 0.129074 0.000010 0.000010 0.000010 0.000010
0.000010 0.000010 0.014431 0.000010 0.006462 0.000010 0.000010 0.000010 0.000010 0.000010 0.000010 0.000010 0.790985 0.000010 0.000010 0.000010 0.000010 0.003095 0.000010 0.000010 0.007800 0.000010 0.000010 0.000010 0.000010 0.000010 0.000010 0.000010 0.000010 0.000010 0.000010 0.000010 0.000010 0.000010 0.000010 0.000010 0.000010 0.000010 0.000010 0.000010 0.000010 0.000010 0.000010 0.000010 0.000010 0.000010 0.000010 0.000010 0.110348 0.000010 0.009544 0.004426 0.000010 0.004673 0.000010 0.002831 0.000010 0.044896 0.000010 0.000010 0.000010 0.000010
0.000010 0.000010 0.007035 0.000010 0.015164 0.000010 0.000010 0.000010 0.000010 0.000010 0.000010 0.000010 0.746991 0.000010 0.000010 0.000010 0.000010 0.000010 0.000010 0.000010 0.000777 0.000010 0.000010 0.027016 0.000010 0.000010 0.000010 0.000010 0.000010 0.000010 0.000010 0.000010 0.000010 0.000010 0.000010 0.000010 0.000010 0.000010 0.000010 0.000010 0.000010 0.000010 0.000010 0.000010 0.000010 0.000010 0.000010 0.000010 0.073781 0.000010 0.000010 0.010563 0.000010 0.000010 0.030428 0.010677 0.000010 0.077049 0.000010 0.000010 0.000010 0.000010
0.000010 0.000010 0.000010 0.000010 0.003292 0.000010 0.000010 0.000010 0.000010 0.000010 0.000010 0.000010 0.750064 0.000010 0.000010 0.000010 0.000010 0.006334 0.000010 0.000010 0.000010 0.000010 0.000010 0.000010 0.000010 0.000010 0.000010 0.000010 0.000010 0.000010 0.000010 0.000010 0.000010 0.000010 0.000010 0.000010 0.000010 0.000010 0.000010 0.000010 0.000010 0.000010 0.000010 0.000010 0.001696 0.000010 0.000010 0.000010 0.144329 0.000010 0.000010 0.000010 0.000010 0.000010 0.000010 0.000010 0.000010 0.093725 0.000010 0.000010 0.000010 0.000010
0.000010 0.000010 0.000010 0.000010 0.010478 0.000010 0.000010 0.000010 0.000010 0.015991 0.000010 0.007590 0.014788 0.000010 0.000010 0.014463 0.005361 0.000010 0.014766 0.000010 0.002439 0.000010 0.000010 0.000010 0.006377 0.000010 0.000010 0.021107 0.009864 0.000010 0.000010 0.000010 0.000010 0.034832 0.010810 0.020184 0.016445 0.000010 0.010325 0.010330 0.005327 0.000010 0.014122 0.005699 0.656966 0.000164 0.017908 0.016727 0.000010 0.000010 0.011504 0.004310 0.001657 0.000010 0.002604 0.000010 0.000010 0.007127 0.029414 0.000010 0.000010 0.000010
0.000010 0.000741 0.000010 0.006909 0.000010 0.000010 0.000010 0.008328 0.000010 0.006985 0.000010 0.006260 0.000010 0.000010 0.000010 0.000010 0.000010 0.000010 0.005065 0.000010 0.000010 0.000010 0.000010 0.000010 0.000010 0.000010 0.000875 0.025618 0.000010 0.012462 0.000010 0.000010 0.007424 0.032344 0.011289 0.016153 0.016506 0.009034 0.000010 0.000010 0.001050 0.011959 0.000010 0.000010 0.781982 0.000010 0.033048 0.000010 0.000010 0.000010 0.000010 0.000010 0.000010 0.000010 0.002006 0.000010 0.000010 0.000010 0.000010 0.000010 0.003552 0.000010
0.000010 0.002939 0.000010 0.000010 0.000010 0.000010 0.000010 0.005435 0.000010 0.000010 0.000010 0.010934 0.000010 0.000010 0.007327 0.000010 0.000010 0.000010 0.015934 0.000010 0.000010 0.000010 0.002760 0.000010 0.000010 0.000010 0.003566 0.041781 0.000010 0.013189 0.003779 0.000010 0.025215 0.012614 0.000010 0.000010 0.006345 0.000010 0.000010 0.000010 0.000010 0.004230 0.000010 0.000010 0.770236 0.000010 0.028700 0.000010 0.000010 0.000010 0.000010 0.000010 0.020101 0.000010 0.000010 0.000010 0.000010 0.000010 0.009014 0.007418 0.008062 0.000010
0.000010 0.048462 0.008362 0.011007 0.017886 0.000184 0.001628 0.007767 0.000010 0.007274 0.000010 0.000010 0.011844 0.000010 0.000010 0.000317 0.005735 0.000010 0.006985 0.011589 0.000010 0.000010 0.034450 0.036383 0.000010 0.025305 0.000010 0.000010 0.000010 0.000010 0.000010 0.000010 0.000010 0.019162 0.028018 0.007961 0.000010 0.015588 0.000010 0.000010 0.000010 0.006128 0.018612 0.004876 0.586020 0.000010 0.001845 0.000010 0.000010 0.000010 0.000010 0.000010 0.000010 0.004960 0.005143 0.003204 0.000010 0.020846 0.023215 0.000010 0.018933 0.000010
0.020081 0.053567 0.000010 0.000010 0.037715 0.000010 0.000010 0.000010 0.000010 0.005323 0.011878 0.014045 0.026250 0.000010 0.000010 0.000010 0.000010 0.006379 0.002882 0.000010 0.000010 0.000010 0.032661 0.010218 0.025664 0.052878 0.000010 0.004756 0.000010 0.008168 0.002703 0.000010 0.000010 0.000010 0.008455 0.015181 0.000010 0.000010 0.017102 0.000010 0.000010 0.000010 0.035393 0.004720 0.538592 0.000010 0.003001 0.000010 0.000010 0.000518 0.000010 0.000010 0.000010 0.014624 0.000010 0.007013 0.000010 0.000010 0.021123 0.000010 0.000010 0.018769
0.002646 0.000010 0.000010 0.000010 0.023672 0.012470 0.000010 0.000010 0.000010 0.000863 0.000010 0.004631 0.000010 0.007587 0.000010 0.001283 0.003380 0.000010 0.000010 0.000010 0.005507 0.000010 0.000010 0.004200 0.009489 0.031203 0.025558 0.015998 0.000010 0.000010 0.000010 0.000010 0.000010 0.038529 0.000010 0.003149 0.000864 0.000010 0.001350 0.011517 0.003496 0.000010 0.010876 0.000010 0.601992 0.006663 0.000010 0.000010 0.000010 0.000010 0.000010 0.000010 0.018448 0.000010 0.009754 0.009113 0.065949 0.011124 0.054483 0.000010 0.003885 0.000010
0.000010 0.065861 0.029597 0.000010 0.001681 0.000010 0.023805 0.000010 0.000010 0.004070 0.000010 0.000010 0.003497 0.000010 0.000010 0.000010 0.023484 0.000010 0.013212 0.000010 0.005680 0.000010 0.006298 0.007918 0.000010 0.039894 0.000010 0.000010 0.005365 0.000010 0.000010 0.000010 0.000010 0.000010 0.005230 0.011540 0.000010 0.000010 0.000010 0.000010 0.001744 0.000010 0.026009 0.004271 0.583496 0.000010 0.009509 0.000010 0.000010 0.028958 0.000010 0.031032 0.000010 0.006374 0.009704 0.000010 0.010987 0.000010 0.000010 0.006939 0.019334 0.014170
0.020485 0.073132 0.000010 0.000010 0.013904 0.031556 0.000010 0.000010 0.000010 0.005086 0.000010 0.000010 0.000010 0.011040 0.000010 0.009869 0.000010 0.009687 0.001182 0.000010 0.000010 0.000010 0.014179 0.002427 0.000010 0.021222 0.007475 0.000010 0.000010 0.015382 0.000010 0.000010 0.000010 0.026927 0.011512 0.012851 0.000010 0.002721 0.017036 0.000010 0.006955 0.001718 0.026092 0.008188 0.576938 0.000010 0.004463 0.000010 0.000010 0.009346 0.000010 0.000010 0.000010 0.006512 0.000010 0.032825 0.000010 0.000010 0.009234 0.000010 0.000010 0.009735
0.003269 0.000010 0.000010 0.002534 0.028977 0.000010 0.000010 0.000010 0.010706 0.000010 0.004999 0.004536 0.022785 0.008805 0.010932 0.012388 0.000010 0.000010 0.001415 0.000010 0.000010 0.000010 0.000010 0.000010 0.000010 0.010641 0.000010 0.011471 0.001505 0.001168 0.000010 0.000010 0.041077 0.000011 0.005479 0.007020 0.000010 0.000010 0.004281 0.069623 0.000010 0.000010 0.000010 0.004276 0.529597 0.000010 0.000010 0.017811 0.007050 0.000010 0.000010 0.013692 0.008327 0.000010 0.000010 0.000010 0.001584 0.078971 0.061530 0.000010 0.003066 0.010174
0.005975 0.000010 0.000010 0.000010 0.000010 0.000010 0.000010 0.010059 0.000010 0.000010 0.000010 0.000010 0.000010 0.028087 0.000010 0.015982 0.000010 0.000010 0.019877 0.000010 0.000041 0.000010 0.000010 0.000010 0.000010 0.000010 0.036140 0.000010 0.000010 0.000010 0.000010 0.000010 0.007631 0.000010 0.030504 0.000010 0.000010 0.000010 0.000010 0.055681 0.000010 0.000010 0.000010 0.000010 0.736842 0.000010 0.010586 0.000010 0.000010 0.000010 0.004559 0.000010 0.004335 0.000012 0.000010 0.000010 0.000010 0.000010 0.025509 0.000010 0.007730 0.000010
0.000015 0.003620 0.000012 0.004862 0.029062 0.000010 0.000010 0.000010 0.000010 0.000010 0.000010 0.022477 0.000010 0.002088 0.000010 0.011221 0.003638 0.000010 0.021903 0.000010 0.000010 0.000010 0.005426 0.000010 0.000010 0.003037 0.000010 0.035580 0.000010 0.000010 0.003048 0.000010 0.010466 0.000010 0.000010 0.012197 0.000010 0.000010 0.007491 0.098135 0.000010 0.020351 0.025881 0.011425 0.622417 0.000010 0.000010 0.005707 0.001980 0.001986 0.002369 0.004895 0.000010 0.001003 0.000010 0.000010 0.000010 0.000010 0.011308 0.003231 0.012859 0.000010
0.000010 0.004918 0.000010 0.000010 0.000241 0.000010 0.000010 0.023554 0.000010 0.000010 0.001235 0.009858 0.000010 0.000010 0.014756 0.000010 0.000010 0.000010 0.000010 0.000010 0.016650 0.000010 0.000010 0.000010 0.000010 0.014008 0.010100 0.021757 0.000010 0.000010 0.000010 0.009557 0.018609 0.029440 0.005423 0.000010 0.000010 0.000010 0.000010 0.056847 0.000010 0.000010 0.002204 0.000010 0.655496 0.000010 0.005671 0.002949 0.000010 0.000010 0.007086 0.000010 0.000010 0.000010 0.001949 0.006700 0.017714 0.000010 0.033236 0.000010 0.029671 0.000010
0.000010 0.002246 0.000010 0.000010 0.000010 0.000010 0.000010 0.000010 0.000010 0.000010 0.000010 0.000010 0.000010 0.015186 0.000010 0.000010 0.002293 0.024187 0.000010 0.000010 0.000010 0.000010 0.000010 0.000010 0.000010 0.000010 0.000010 0.019513 0.000010 0.000010 0.039030 0.000010 0.000010 0.000010 0.030232 0.000010 0.000010 0.000010 0.000010 0.091241 0.000010 0.000010 0.015471 0.009236 0.695098 0.000010 0.031294 0.000010 0.000010 0.000010 0.000010 0.000010 0.000010 0.000010 0.000010 0.000010 0.000010 0.000010 0.014602 0.000601 0.008888 0.000421
0.000010 0.001948 0.007528 0.000010 0.004870 0.000010 0.000010 0.000010 0.000010 0.000010 0.000010 0.018151 0.000010 0.011323 0.000010 0.007846 0.000010 0.000010 0.018094 0.000010 0.016861 0.000010 0.004815 0.000010 0.003680 0.000010 0.012229 0.032475 0.001442 0.000010 0.054191 0.000010 0.009831 0.000010 0.000010 0.000010 0.000010 0.000010 0.000010 0.053093 0.000010 0.000010 0.006169 0.012692 0.634731 0.000010 0.021659 0.008346 0.000010 0.003031 0.030789 0.000010 0.000010 0.000010 0.000010 0.009926 0.000010 0.000010 0.013911 0.000010 0.000010 0.000010
0.000010 0.016895 0.000010 0.000010 0.009976 0.000010 0.000010 0.000010 0.000010 0.004798 0.000800 0.028321 0.000010 0.002990 0.002707 0.011882 0.000010 0.000010 0.011962 0.000010 0.000010 0.000010 0.000010 0.000010 0.000010 0.000010 0.000010 0.000010 0.021011 0.000010 0.000010 0.000010 0.003404 0.001252 0.000896 0.000010 0.000010 0.000010 0.000010 0.132980 0.000010 0.019990 0.000010 0.000010 0.633103 0.000010 0.000010 0.024342 0.000010 0.009661 0.001321 0.000010 0.000010 0.014046 0.000010 0.000010 0.000010 0.000010 0.027126 0.000010 0.011138 0.009008
0.000010 0.000010 0.000010 0.002376 0.054415 0.000010 0.000010 0.000010 0.000010 0.000010 0.000077 0.001031 0.000010 0.020641 0.005879 0.002584 0.000010 0.000010 0.008013 0.000010 0.001670 0.000010 0.000010 0.000010 0.003937 0.010101 0.000010 0.064964 0.000010 0.000010 0.018772 0.000010 0.000010 0.021084 0.000010 0.000010 0.000010 0.000010 0.000010 0.074637 0.000010 0.000010 0.000010 0.014170 0.617037 0.000347 0.002697 0.000010 0.000010 0.031588 0.000010 0.000010 0.000010 0.004716 0.000010 0.000010 0.000010 0.000010 0.023629 0.000010 0.015245 0.000010
0.000010 0.017342 0.098931 0.000010 0.010498 0.000010 0.000010 0.016735 0.000010 0.003968 0.000010 0.000010 0.003353 0.024671 0.001175 0.000207 0.004426 0.002527 0.010039 0.000010 0.000010 0.000010 0.000010 0.006367 0.000010 0.014361 0.000010 0.000010 0.000010 0.000010 0.006631 0.000010 0.010391 0.000010 0.000010 0.000010 0.011056 0.012692 0.021388 0.113269 0.000010 0.007111 0.001817 0.000010 0.497520 0.000010 0.007512 0.000010 0.000010 0.000010 0.000010 0.009641 0.004733 0.001200 0.000010 0.000010 0.004227 0.000010 0.050612 0.000010 0.001121 0.024168
0.000010 0.000010 0.000010 0.000010 0.002961 0.000010 0.000010 0.025517 0.000010 0.000010 0.000010 0.015143 0.000010 0.015087 0.000010 0.000010 0.000010 0.000010 0.008703 0.000010 0.000010 0.000010 0.000010 0.000010 0.000010 0.000010 0.000010 0.000010 0.000010 0.000010 0.009752 0.000010 0.005195 0.012402 0.029321 0.000010 0.000010 0.000010 0.000010 0.003483 0.000010 0.000010 0.025222 0.000010 0.671107 0.000010 0.006074 0.006832 0.000010 0.000010 0.027146 0.000010 0.000010 0.000010 0.000010 0.000010 0.098297 0.000010 0.029368 0.000010 0.007799 0.000160
0.000010 0.000010 0.000010 0.000010 0.006017 0.000010 0.000010 0.003857 0.000010 0.000010 0.000010 0.026789 0.000010 0.027677 0.019716 0.012457 0.000010 0.000010 0.004024 0.000010 0.008577 0.000010 0.000010 0.000010 0.000013 0.021629 0.021635 0.039519 0.001864 0.000010 0.031099 0.000010 0.000010 0.000010 0.009817 0.000010 0.000010 0.000010 0.000010 0.001619 0.000010 0.000010 0.002244 0.000010 0.621518 0.000010 0.007329 0.000010 0.000010 0.005892 0.000694 0.000010 0.000010 0.000010 0.000010 0.000010 0.045629 0.000010 0.038986 0.000010 0.041022 0.000010
0.000010 0.000010 0.000010 0.000010 0.000010 0.000010 0.000010 0.000010 0.000010 0.000010 0.000010 0.000010 0.000010 0.020510 0.000010 0.012018 0.000010 0.000010 0.001963 0.000010 0.002100 0.000010 0.000010 0.000010 0.000010 0.006970 0.015951 0.011440 0.000010 0.000010 0.038985 0.000010 0.000010 0.021910 0.000010 0.000010 0.000010 0.000010 0.000010 0.078563 0.000010 0.008893 0.018660 0.000010 0.639204 0.016349 0.000010 0.034469 0.000010 0.000010 0.014371 0.000010 0.000010 0.010163 0.000010 0.000010 0.000010 0.000010 0.036212 0.000010 0.010838 0.000010
0.000010 0.000010 0.000010 0.000010 0.000010 0.000010 0.000010 0.000010 0.000010 0.000010 0.000010 0.015402 0.000010 0.041508 0.012192 0.000010 0.000010 0.000010 0.001232 0.000010 0.011468 0.000010 0.000010 0.000010 0.000010 0.000011 0.000010 0.034042 0.000010 0.000010 0.019959 0.000010 0.000010 0.012665 0.000010 0.000010 0.000010 0.000010 0.000010 0.054480 0.000010 0.025140 0.000010 0.000010 0.636181 0.000010 0.000010 0.026396 0.000010 0.002747 0.010048 0.000010 0.000010 0.001100 0.000010 0.000010 0.025416 0.000010 0.040741 0.000010 0.028841 0.000010
0.000010 0.007219 0.000010 0.000010 0.000010 0.000010 0.000010 0.000010 0.000010 0.000010 0.007216 0.000010 0.012424 0.015814 0.006996 0.005436 0.000010 0.000142 0.000010 0.000010 0.000010 0.000010 0.000010 0.000010 0.000010 0.003692 0.000010 0.027905 0.000010 0.000010 0.000010 0.005101 0.000010 0.000010 0.017946 0.000010 0.000010 0.000010 0.000010 0.042624 0.000010 0.000010 0.044389 0.000010 0.603380 0.006293 0.000010 0.023488 0.000010 0.000010 0.007767 0.000010 0.014208 0.000010 0.000010 0.022623 0.000010 0.015860 0.079323 0.005742 0.024021 0.000010
0.000010 0.000010 0.000010 0.000010 0.000010 0.000010 0.000010 0.000010 0.000010 0.000010 0.000010 0.013622 0.000010 0.028554 0.007678 0.000010 0.000010 0.000010 0.000010 0.000010 0.000010 0.000010 0.000010 0.000010 0.000010 0.012876 0.000010 0.000010 0.000010 0.008434 0.039713 0.000010 0.000010 0.004216 0.000010 0.000010 0.000010 0.000010 0.000010 0.083865 0.000010 0.000010 0.000010 0.000010 0.658527 0.010291 0.000010 0.000010 0.000010 0.034435 0.000010 0.000010 0.021594 0.000010 0.000010 0.000010 0.050911 0.000010 0.009647 0.000010 0.015165 0.000010
0.000010 0.000010 0.000010 0.000010 0.001954 0.000010 0.000010 0.009063 0.000010 0.000010 0.000010 0.000010 0.000010 0.046434 0.004317 0.000010 0.000010 0.001514 0.014960 0.000010 0.004533 0.000010 0.007811 0.000010 0.000010 0.006696 0.008530 0.022773 0.000010 0.000010 0.048328 0.000010 0.009059 0.036338 0.010821 0.000010 0.000010 0.000010 0.022731 0.024093 0.000010 0.000010 0.000010 0.005306 0.631916 0.005313 0.003555 0.016808 0.000010 0.000010 0.000010 0.000010 0.026084 0.000010 0.000010 0.000010 0.026718 0.000010 0.001708 0.000010 0.002279 0.000010
0.000010 0.000010 0.000010 0.002221 0.000010 0.007649 0.000010 0.000010 0.000010 0.000010 0.007612 0.032019 0.000010 0.018443 0.011039 0.015406 0.000010 0.000010 0.000010 0.000010 0.000010 0.000010 0.000010 0.010189 0.000010 0.000010 0.000010 0.025161 0.000010 0.000010 0.021455 0.000010 0.000010 0.010499 0.006729 0.000010 0.000010 0.000010 0.036105 0.000010 0.000010 0.004254 0.000010 0.000010 0.591660 0.000693 0.000010 0.000010 0.000010 0.023975 0.010773 0.000010 0.000010 0.000010 0.001177 0.000010 0.000010 0.020251 0.098256 0.000010 0.044034 0.000010
0.000010 0.000010 0.000010 0.018973 0.000010 0.000010 0.000010 0.000010 0.000010 0.000010 0.000010 0.043004 0.000010 0.000010 0.000010 0.015700 0.000010 0.000010 0.000010 0.000010 0.000010 0.000010 0.000010 0.004382 0.000010 0.000010 0.000753 0.020524 0.000010 0.000010 0.020101 0.000010 0.009395 0.000010 0.008436 0.000010 0.000010 0.000010 0.000010 0.000010 0.000010 0.013579 0.016759 0.000010 0.573359 0.000010 0.000010 0.025909 0.000010 0.019436 0.009603 0.000010 0.020359 0.000010 0.000010 0.000010 0.000010 0.000010 0.156127 0.006626 0.016545 0.000010
0.000010 0.000010 0.000010 0.000010 0.000010 0.000010 0.000010 0.000010 0.000010 0.000010 0.000010 0.014997 0.000010 0.000010 0.000010 0.008931 0.008867 0.000010 0.000010 0.000010 0.000010 0.000010 0.000010 0.000010 0.000010 0.000010 0.003746 0.024569 0.000010 0.009469 0.002918 0.000010 0.000010 0.000276 0.018038 0.006572 0.000010 0.000010 0.009962 0.033493 0.000010 0.012702 0.012409 0.000010 0.583784 0.005990 0.007192 0.018486 0.000010 0.013007 0.006660 0.000010 0.009990 0.000010 0.000010 0.000010 0.000010 0.027443 0.160107 0.000010 0.000010 0.000010
0.000010 0.000010 0.000010 0.000010 0.000010 0.000010 0.000010 0.000010 0.000010 0.000010 0.000010 0.014494 0.000010 0.019859 0.026692 0.036301 0.012232 0.000010 0.012394 0.000010 0.000010 0.000010 0.000010 0.000010 0.011241 0.000010 0.009826 0.013030 0.000010 0.000010 0.027064 0.000010 0.000772 0.000010 0.000010 0.000010 0.000010 0.000010 0.022928 0.042521 0.000010 0.000010 0.020525 0.000010 0.597527 0.014888 0.028941 0.000010 0.000010 0.000010 0.002569 0.000010 0.017412 0.000010 0.000010 0.000010 0.000010 0.000010 0.068364 0.000010 0.000010 0.000010
0.000010 0.000010 0.000010 0.000010 0.000010 0.000010 0.000010 0.035815 0.000010 0.000010 0.000010 0.024459 0.000010 0.006563 0.000010 0.010705 0.000010 0.000010 0.000010 0.000010 0.000010 0.000010 0.000010 0.000010 0.000010 0.000010 0.000010 0.025430 0.000010 0.000010 0.000010 0.000010 0.000010 0.009258 0.024217 0.000010 0.000010 0.000010 0.060722 0.006267 0.000010 0.000010 0.017795 0.000010 0.604263 0.000010 0.017640 0.022355 0.000010 0.000010 0.007153 0.000010 0.000010 0.000010 0.000010 0.000010 0.000010 0.000010 0.126889 0.000010 0.000010 0.000010
0.000010 0.000010 0.000010 0.000010 0.000010 0.000010 0.000010 0.000010 0.000010 0.000010 0.000010 0.000010 0.000010 0.000010 0.000010 0.028470 0.000010 0.000010 0.000010 0.000010 0.000010 0.000010 0.000010 0.000010 0.000010 0.000010 0.005077 0.038554 0.000010 0.000010 0.047275 0.000010 0.000010 0.000010 0.017400 0.000010 0.000010 0.000010 0.047443 0.039638 0.000010 0.005054 0.000010 0.000010 0.606429 0.010840 0.000010 0.000010 0.000010 0.001511 0.001219 0.000010 0.000010 0.000010 0.000010 0.000010 0.000010 0.000010 0.117990 0.000010 0.032619 0.000010
0.000010 0.000010 0.000010 0.000016 0.000010 0.000010 0.000010 0.041246 0.000010 0.000010 0.000010 0.018005 0.000010 0.000010 0.005071 0.002278 0.000010 0.000010 0.014611 0.000010 0.000010 0.000010 0.000010 0.000010 0.000010 0.000010 0.000010 0.000010 0.000010 0.000010 0.031533 0.000010 0.004114 0.000010 0.004847 0.000010 0.000010 0.000010 0.028251 0.015120 0.000010 0.009678 0.012706 0.000010 0.600855 0.007007 0.000744 0.034618 0.000010 0.018109 0.000010 0.000010 0.000010 0.000010 0.000010 0.000010 0.000010 0.000010 0.110124 0.010389 0.030268 0.000010
0.000010 0.000010 0.000010 0.000010 0.000010 0.000010 0.000010 0.029545 0.000010 0.000010 0.000010 0.015071 0.000010 0.007170 0.000010 0.000010 0.000010 0.000010 0.000010 0.000010 0.000010 0.000010 0.000010 0.000010 0.000010 0.000010 0.000010 0.016051 0.000010 0.000010 0.003646 0.000010 0.000010 0.000010 0.000010 0.000010 0.000010 0.000010 0.000010 0.000010 0.000010 0.000010 0.037946 0.000010 0.634335 0.000010 0.016122 0.000010 0.000010 0.033081 0.000010 0.000010 0.000010 0.000010 0.000010 0.000010 0.000010 0.000010 0.197477 0.000010 0.009046 0.000010
0.000010 0.000010 0.000010 0.000010 0.022256 0.000010 0.000010 0.034368 0.000010 0.000010 0.000010 0.018452 0.000010 0.027778 0.002393 0.000010 0.000010 0.000010 0.000010 0.000010 0.000010 0.000010 0.000010 0.000010 0.000010 0.000010 0.000010 0.025467 0.000010 0.000010 0.008051 0.000010 0.010249 0.000010 0.013682 0.000010 0.000010 0.000010 0.000010 0.000010 0.000010 0.008818 0.000010 0.000010 0.712222 0.000010 0.000010 0.027441 0.000010 0.000010 0.000010 0.000010 0.013987 0.006569 0.000010 0.000010 0.050274 0.000010 0.000010 0.000010 0.017532 0.000010
0.000010 0.009568 0.015051 0.000010 0.000010 0.000010 0.000010 0.000010 0.000010 0.000010 0.000010 0.000010 0.000010 0.036778 0.000010 0.000010 0.000010 0.002594 0.003471 0.000010 0.000016 0.000010 0.019820 0.009275 0.000010 0.000010 0.000902 0.037880 0.004968 0.005098 0.026393 0.001202 0.014541 0.003589 0.014383 0.000010 0.000668 0.000010 0.019805 0.002475 0.000010 0.000010 0.017912 0.000010 0.676612 0.000010 0.001342 0.000010 0.000010 0.003236 0.000010 0.000010 0.001453 0.000010 0.005950 0.000010 0.046046 0.000010 0.000010 0.006062 0.012581 0.000010
0.000010 0.000010 0.000010 0.000010 0.000010 0.000010 0.000010 0.009548 0.000010 0.000010 0.000015 0.000010 0.000010 0.015489 0.000010 0.000010 0.000010 0.000010 0.000010 0.000010 0.000010 0.000010 0.000010 0.000010 0.000010 0.000010 0.000010 0.069419 0.000010 0.000010 0.002277 0.000010 0.000010 0.016478 0.008053 0.000010 0.000010 0.000010 0.000010 0.064151 0.000010 0.002061 0.000010 0.000010 0.778539 0.000010 0.008415 0.000010 0.000010 0.000010 0.000010 0.000010 0.000010 0.000010 0.000010 0.000010 0.012639 0.000010 0.012428 0.000010 0.000010 0.000010
0.000010 0.000010 0.000010 0.000010 0.000010 0.000010 0.000010 0.000010 0.000010 0.000010 0.002960 0.008343 0.000010 0.000010 0.000010 0.000010 0.000010 0.000010 0.000010 0.000010 0.000010 0.000010 0.000010 0.000010 0.000010 0.000010 0.010011 0.004017 0.000010 0.000010 0.000010 0.000010 0.000010 0.023465 0.000010 0.000010 0.000010 0.000010 0.000010 0.046175 0.000010 0.004712 0.004124 0.000010 0.778693 0.000010 0.021792 0.026373 0.000010 0.000010 0.000010 0.000010 0.000010 0.000010 0.000010 0.000010 0.030312 0.000010 0.000010 0.000010 0.038532 0.000010
0.000010 0.044106 0.021402 0.000010 0.037216 0.006159 0.014468 0.000010 0.000010 0.019649 0.001233 0.021561 0.002408 0.031011 0.000010 0.003842 0.000010 0.000010 0.000010 0.000010 0.009341 0.000010 0.000010 0.000010 0.004066 0.015986 0.000010 0.000010 0.000012 0.000010 0.000010 0.000010 0.018477 0.030293 0.019042 0.000010 0.002946 0.020171 0.000010 0.000010 0.011347 0.000010 0.000010 0.009034 0.526455 0.000010 0.000010 0.000010 0.000010 0.000010 0.014442 0.000010 0.007256 0.001129 0.011214 0.000010 0.014761 0.000010 0.038931 0.000010 0.000010 0.041722
0.000010 0.000010 0.000010 0.000010 0.000010 0.000010 0.000010 0.004719 0.000010 0.000010 0.000010 0.000010 0.000010 0.000010 0.000010 0.027940 0.000010 0.000010 0.000010 0.000010 0.000010 0.000010 0.000010 0.000010 0.000010 0.000010 0.000010 0.009558 0.000010 0.000010 0.022158 0.000010 0.000010 0.017647 0.009761 0.000010 0.000010 0.000010 0.000010 0.075707 0.000010 0.000010 0.000010 0.000010 0.756417 0.000010 0.000010 0.022967 0.000010 0.000010 0.013915 0.000010 0.006429 0.000010 0.000010 0.000010 0.032281 0.000010 0.000010 0.000010 0.000010 0.000010
0.000010 0.028983 0.000010 0.000010 0.030680 0.000010 0.005594 0.000010 0.000010 0.000010 0.000010 0.000010 0.000010 0.000629 0.000010 0.004595 0.000010 0.000010 0.004519 0.000010 0.007215 0.000010 0.000010 0.000010 0.000010 0.000010 0.000010 0.002664 0.000010 0.000010 0.016639 0.000010 0.020076 0.002899 0.000010 0.000010 0.000010 0.000010 0.013784 0.067071 0.000010 0.000010 0.000010 0.000010 0.697456 0.000010 0.017496 0.000010 0.000010 0.000010 0.000010 0.000010 0.009447 0.000010 0.000010 0.000010 0.055884 0.000010 0.000010 0.002175 0.000010 0.011764
0.000010 0.048581 0.008838 0.005296 0.020329 0.003819 0.000010 0.021127 0.000010 0.000010 0.007022 0.023580 0.000010 0.030853 0.002669 0.002671 0.000010 0.000010 0.007404 0.000010 0.014527 0.000010 0.000010 0.014381 0.000010 0.000010 0.015905 0.047089 0.000010 0.000010 0.009742 0.000010 0.016798 0.020011 0.000010 0.016298 0.000010 0.000010 0.000010 0.000010 0.000010 0.024286 0.009199 0.005023 0.560172 0.000010 0.000010 0.000010 0.000010 0.000010 0.000010 0.013206 0.000010 0.002482 0.000010 0.000010 0.000010 0.000010 0.020579 0.000010 0.000010 0.027772
0.000010 0.000010 0.000010 0.000010 0.000010 0.000010 0.000010 0.000010 0.000010 0.000010 0.000010 0.001105 0.000010 0.000010 0.014361 0.017346 0.000010 0.000010 0.000010 0.000010 0.000010 0.000010 0.000010 0.000010 0.000010 0.000010 0.000010 0.000010 0.000010 0.000010 0.049603 0.000010 0.000010 0.000010 0.000010 0.000010 0.000010 0.000010 0.067992 0.000010 0.000010 0.000010 0.000010 0.000010 0.000010 0.000010 0.000010 0.000010 0.000010 0.745269 0.008547 0.000010 0.000010 0.000010 0.000010 0.000010 0.002533 0.000010 0.092714 0.000010 0.000010 0.000010
0.000010 0.000010 0.000010 0.000010 0.000010 0.000010 0.000010 0.000010 0.000010 0.000010 0.000986 0.000010 0.000010 0.000010 0.000010 0.000010 0.000010 0.000010 0.010892 0.000010 0.000010 0.000010 0.000010 0.000010 0.000010 0.000010 0.000010 0.000010 0.000010 0.000010 0.084086 0.000010 0.000010 0.004800 0.000015 0.000010 0.000010 0.000010 0.060983 0.000010 0.000010 0.000010 0.000018 0.000010 0.000010 0.000010 0.000010 0.000010 0.000010 0.715747 0.031725 0.000010 0.000010 0.000010 0.000010 0.000010 0.000010 0.000010 0.087772 0.000010 0.002465 0.000010
0.000010 0.000010 0.000010 0.000010 0.000010 0.000010 0.000010 0.020152 0.000010 0.000010 0.000010 0.000010 0.000010 0.000010 0.005268 0.000010 0.000010 0.000010 0.000010 0.000010 0.000010 0.000010 0.000010 0.000010 0.000010 0.000010 0.000010 0.015421 0.000010 0.000010 0.019361 0.000010 0.000010 0.000010 0.000010 0.000010 0.000010 0.000010 0.085162 0.000010 0.000010 0.000010 0.000010 0.000010 0.000010 0.005982 0.000010 0.000010 0.000010 0.690174 0.003651 0.000010 0.000010 0.000010 0.000010 0.000010 0.000010 0.000010 0.139729 0.000010 0.014580 0.000010
0.000010 0.000010 0.000010 0.000010 0.000010 0.000010 0.000010 0.030999 0.000010 0.000010 0.000010 0.000010 0.000010 0.000010 0.028825 0.000010 0.000010 0.000010 0.000010 0.000010 0.000010 0.000010 0.000010 0.000010 0.000010 0.000010 0.000010 0.000010 0.000010 0.000010 0.104892 0.000010 0.000010 0.000010 0.000010 0.000010 0.000010 0.000010 0.021386 0.000010 0.000010 0.051775 0.000010 0.000010 0.000010 0.000010 0.000010 0.003836 0.000010 0.622528 0.000010 0.000010 0.000010 0.000010 0.000010 0.000010 0.000010 0.000010 0.135220 0.000010 0.000010 0.000010
0.000010 0.000010 0.000010 0.000010 0.000010 0.000010 0.000010 0.000010 0.000010 0.000010 0.000010 0.000010 0.000010 0.000010 0.014750 0.009632 0.000010 0.000010 0.003677 0.000010 0.000010 0.000010 0.000010 0.000010 0.000010 0.000010 0.000010 0.009062 0.000010 0.000010 0.041139 0.000010 0.000010 0.000010 0.007655 0.000010 0.000010 0.000010 0.061274 0.015319 0.000010 0.001777 0.000010 0.000010 0.000010 0.000010 0.000010 0.000010 0.000010 0.726800 0.015277 0.000010 0.000010 0.000010 0.000010 0.000010 0.000010 0.000010 0.093139 0.000010 0.000010 0.000010
0.000010 0.000010 0.000010 0.000010 0.000010 0.000010 0.000010 0.000010 0.000010 0.000010 0.000010 0.000010 0.000010 0.000010 0.018235 0.028563 0.000010 0.000010 0.013074 0.000010 0.000010 0.000010 0.000010 0.000010 0.000010 0.000010 0.000010 0.001140 0.000010 0.000010 0.113903 0.000010 0.000010 0.000010 0.003718 0.000010 0.000010 0.000010 0.053141 0.000010 0.000010 0.000749 0.008787 0.000010 0.000010 0.000010 0.007529 0.000010 0.000010 0.575128 0.014961 0.000010 0.000010 0.000010 0.000010 0.000010 0.000010 0.000010 0.153258 0.000010 0.007335 0.000010
0.000010 0.000010 0.000010 0.000010 0.000010 0.000010 0.000010 0.000010 0.000010 0.000010 0.000010 0.000010 0.000010 0.000010 0.000010 0.000010 0.000010 0.000010 0.000010 0.000010 0.000010 0.000010 0.000010 0.000010 0.000010 0.000010 0.000010 0.000010 0.000010 0.000010 0.000010 0.000010 0.000010 0.000010 0.000010 0.000010 0.000010 0.000010 0.000010 0.000010 0.000010 0.000010 0.000010 0.000010 0.000010 0.000010 0.000010 0.000010 0.000010 0.999390 0.000010 0.000010 0.000010 0.000010 0.000010 0.000010 0.000010 0.000010 0.000010 0.000010 0.000010 0.000010
0.000010 0.000010 0.000010 0.000010 0.000010 0.000010 0.000010 0.000010 0.000010 0.000010 0.000010 0.000010 0.000010 0.000010 0.000010 0.000010 0.000010 0.000010 0.000010 0.000010 0.000010 0.000010 0.000010 0.000010 0.000010 0.000010 0.000010 0.000010 0.000010 0.000010 0.000010 0.000010 0.000010 0.000010 0.000010 0.000010 0.000010 0.000010 0.000010 0.000010 0.000010 0.000010 0.000010 0.000010 0.000010 0.000010 0.000010 0.000010 0.000010 0.999390 0.000010 0.000010 0.000010 0.000010 0.000010 0.000010 0.000010 0.000010 0.000010 0.000010 0.000010 0.000010
0.000010 0.000010 0.000010 0.000010 0.000010 0.000010 0.000010 0.000010 0.000010 0.000010 0.000010 0.000010 0.000010 0.000010 0.000010 0.000010 0.000010 0.000010 0.000010 0.000010 0.000010 0.000010 0.000010 0.000010 0.000010 0.000010 0.000010 0.000010 0.000010 0.000010 0.000010 0.000010 0.000010 0.000010 0.000010 0.000010 0.000010 0.000010 0.000010 0.000010 0.000010 0.000010 0.000010 0.000010 0.000010 0.000010 0.000010 0.000010 0.000010 0.999390 0.000010 0.000010 0.000010 0.000010 0.000010 0.000010 0.000010 0.000010 0.000010 0.000010 0.000010 0.000010
0.000010 0.000010 0.000010 0.000010 0.000010 0.000010 0.000010 0.000010 0.000010 0.000010 0.000010 0.000010 0.000010 0.000010 0.000010 0.000010 0.000010 0.000010 0.000010 0.000010 0.000010 0.000010 0.000010 0.000010 0.000010 0.000010 0.000010 0.000010 0.000010 0.000010 0.000010 0.000010 0.000010 0.000010 0.000010 0.000010 0.000010 0.000010 0.000010 0.000010 0.000010 0.000010 0.000010 0.000010 0.000010 0.000010 0.000010 0.000010 0.000010 0.999390 0.000010 0.000010 0.000010 0.000010 0.000010 0.000010 0.000010 0.000010 0.000010 0.000010 0.000010 0.000010
0.000010 0.000010 0.000010 0.000010 0.000010 0.000010 0.000010 0.000010 0.000010 0.000010 0.000010 0.000010 0.000010 0.000010 0.000010 0.000010 0.000010 0.000010 0.000010 0.000010 0.000010 0.000010 0.000010 0.000010 0.000010 0.000010 0.000010 0.000010 0.000010 0.000010 0.000010 0.000010 0.000010 0.000010 0.000010 0.000010 0.000010 0.000010 0.000010 0.000010 0.000010 0.000010 0.000010 0.000010 0.000010 0.000010 0.000010 0.000010 0.000010 0.999390 0.000010 0.000010 0.000010 0.000010 0.000010 0.000010 0.000010 0.000010 0.000010 0.000010 0.000010 0.000010
0.000010 0.000010 0.000010 0.000010 0.000010 0.000010 0.000010 0.000010 0.000010 0.000010 0.000010 0.000010 0.000010 0.000010 0.000010 0.000010 0.000010 0.000010 0.000010 0.000010 0.000010 0.000010 0.000010 0.000010 0.000010 0.000010 0.000010 0.000010 0.000010 0.000010 0.000010 0.000010 0.000010 0.000010 0.000010 0.000010 0.000010 0.000010 0.000010 0.000010 0.000010 0.000010 0.000010 0.000010 0.000010 0.000010 0.000010 0.000010 0.000010 0.999390 0.000010 0.000010 0.000010 0.000010 0.000010 0.000010 0.000010 0.000010 0.000010 0.000010 0.000010 0.000010
0.000010 0.000010 0.000010 0.000010 0.000010 0.000010 0.000010 0.000010 0.000010 0.000010 0.000010 0.000010 0.000010 0.000010 0.000010 0.000010 0.000010 0.000010 0.000010 0.000010 0.000010 0.000010 0.000010 0.000010 0.000010 0.000010 0.000010 0.000010 0.000010 0.000010 0.000010 0.000010 0.000010 0.000010 0.000010 0.000010 0.000010 0.000010 0.000010 0.000010 0.000010 0.000010 0.000010 0.000010 0.000010 0.000010 0.000010 0.000010 0.000010 0.999390 0.000010 0.000010 0.000010 0.000010 0.000010 0.000010 0.000010 0.000010 0.000010 0.000010 0.000010 0.000010
0.000010 0.000010 0.000010 0.000010 0.000010 0.000010 0.000010 0.000010 0.000010 0.000010 0.000010 0.000010 0.000010 0.000010 0.000010 0.000010 0.000010 0.000010 0.000010 0.000010 0.000010 0.000010 0.000010 0.000010 0.000010 0.000010 0.000010 0.000010 0.000010 0.000010 0.000010 0.000010 0.000010 0.000010 0.000010 0.000010 0.000010 0.000010 0.000010 0.000010 0.000010 0.000010 0.000010 0.000010 0.000010 0.000010 0.000010 0.000010 0.000010 0.999390 0.000010 0.000010 0.000010 0.000010 0.000010 0.000010 0.000010 0.000010 0.000010 0.000010 0.000010 0.000010
0.000010 0.000010 0.000010 0.000010 0.000010 0.000010 0.000010 0.000010 0.000010 0.000010 0.000010 0.000010 0.000010 0.000010 0.000010 0.000010 0.000010 0.000010 0.000010 0.000010 0.000010 0.000010 0.000010 0.000010 0.000010 0.000010 0.000010 0.000010 0.000010 0.000010 0.000010 0.000010 0.000010 0.000010 0.000010 0.000010 0.000010 0.000010 0.000010 0.000010 0.000010 0.000010 0.000010 0.000010 0.000010 0.000010 0.000010 0.000010 0.000010 0.999390 0.000010 0.000010 0.000010 0.000010 0.000010 0.000010 0.000010 0.000010 0.000010 0.000010 0.000010 0.000010
0.000010 0.000010 0.000010 0.000010 0.000010 0.000010 0.000010 0.000010 0.000010 0.000010 0.000010 0.000010 0.000010 0.000010 0.016196 0.000010 0.000010 0.000010 0.000010 0.000010 0.000010 0.000010 0.000010 0.000010 0.000010 0.000010 0.000010 0.000010 0.000010 0.000010 0.000010 0.000010 0.000010 0.000010 0.000010 0.000010 0.000010 0.000010 0.007374 0.000010 0.000010 0.000010 0.000010 0.000010 0.000010 0.000010 0.000010 0.000010 0.000010 0.975839 0.000010 0.000010 0.000010 0.000010 0.000010 0.000010 0.000010 0.000010 0.000010 0.000010 0.000010 0.000010
0.000010 0.000010 0.000010 0.000010 0.000010 0.000010 0.000010 0.000010 0.000010 0.000010 0.000010 0.000010 0.000010 0.000010 0.000010 0.000010 0.000010 0.000010 0.000010 0.000010 0.000010 0.000010 0.000010 0.000010 0.000010 0.000010 0.000010 0.000010 0.000010 0.000010 0.000010 0.000010 0.000010 0.000010 0.000010 0.000010 0.000010 0.000010 0.000010 0.000010 0.000010 0.000010 0.000010 0.000010 0.000010 0.000010 0.000010 0.000010 0.000010 0.999390 0.000010 0.000010 0.000010 0.000010 0.000010 0.000010 0.000010 0.000010 0.000010 0.000010 0.000010 0.000010
0.000010 0.000010 0.000010 0.000010 0.000010 0.000010 0.000010 0.000010 0.000010 0.000010 0.000010 0.000010 0.000010 0.000010 0.000010 0.000010 0.000010 0.000010 0.000010 0.000010 0.000010 0.000010 0.000010 0.000010 0.000010 0.000010 0.000010 0.000010 0.000010 0.000010 0.000010 0.000010 0.000010 0.000010 0.000010 0.000010 0.000010 0.000010 0.000010 0.000010 0.000010 0.000010 0.000010 0.000010 0.000010 0.000010 0.000010 0.000010 0.000010 0.999390 0.000010 0.000010 0.000010 0.000010 0.000010 0.000010 0.000010 0.000010 0.000010 0.000010 0.000010 0.000010
0.000010 0.000010 0.000010 0.000010 0.000010 0.000010 0.000010 0.000010 0.000010 0.000010 0.000010 0.000010 0.000010 0.000010 0.000010 0.000010 0.000010 0.000010 0.000010 0.000010 0.000010 0.000010 0.000010 0.000010 0.000010 0.000010 0.000010 0.000010 0.000010 0.000010 0.000010 0.000010 0.000010 0.000010 0.000010 0.000010 0.000010 0.000010 0.000010 0.000010 0.000010 0.000010 0.000010 0.000010 0.000010 0.000010 0.000010 0.000010 0.000010 0.999390 0.000010 0.000010 0.000010 0.000010 0.000010 0.000010 0.000010 0.000010 0.000010 0.000010 0.000010 0.000010
0.000010 0.000010 0.000010 0.000010 0.000010 0.000010 0.000010 0.000010 0.000010 0.000010 0.000010 0.000010 0.000010 0.000010 0.000010 0.000010 0.000010 0.000010 0.000010 0.000010 0.000010 0.000010 0.000010 0.000010 0.000010 0.000010 0.000010 0.000010 0.000010 0.000010 0.000010 0.000010 0.000010 0.000010 0.000010 0.000010 0.000010 0.000010 0.000010 0.000010 0.000010 0.000010 0.000010 0.000010 0.000010 0.000010 0.000010 0.000010 0.000010 0.999390 0.000010 0.000010 0.000010 0.000010 0.000010 0.000010 0.000010 0.000010 0.000010 0.000010 0.000010 0.000010
0.000010 0.000010 0.000010 0.000010 0.000010 0.000010 0.000010 0.999390 0.000010 0.000010 0.000010 0.000010 0.000010 0.000010 0.000010 0.000010 0.000010 0.000010 0.000010 0.000010 0.000010 0.000010 0.000010 0.000010 0.000010 0.000010 0.000010 0.000010 0.000010 0.000010 0.000010 0.000010 0.000010 0.000010 0.000010 0.000010 0.000010 0.000010 0.000010 0.000010 0.000010 0.000010 0.000010 0.000010 0.000010 0.000010 0.000010 0.000010 0.000010 0.000010 0.000010 0.000010 0.000010 0.000010 0.000010 0.000010 0.000010 0.000010 0.000010 0.000010 0.000010 0.000010
0.000010 0.000010 0.000010 0.000010 0.000010 0.000010 0.000010 0.920819 0.000010 0.000010 0.000010 0.000010 0.000010 0.000010 0.000010 0.000010 0.000010 0.000010 0.029179 0.000010 0.000010 0.000010 0.000010 0.000010 0.000010 0.000010 0.000010 0.000010 0.000010 0.000010 0.004284 0.000010 0.000010 0.000010 0.015356 0.000010 0.000010 0.000010 0.006295 0.000010 0.000010 0.000010 0.000010 0.000010 0.000010 0.000010 0.003264 0.000649 0.000010 0.000010 0.000010 0.000010 0.000010 0.000010 0.000010 0.000010 0.000010 0.000010 0.019615 0.000010 0.000010 0.000010
0.000010 0.000010 0.000010 0.000010 0.000010 0.000010 0.000010 0.999390 0.000010 0.000010 0.000010 0.000010 0.000010 0.000010 0.000010 0.000010 0.000010 0.000010 0.000010 0.000010 0.000010 0.000010 0.000010 0.000010 0.000010 0.000010 0.000010 0.000010 0.000010 0.000010 0.000010 0.000010 0.000010 0.000010 0.000010 0.000010 0.000010 0.000010 0.000010 0.000010 0.000010 0.000010 0.000010 0.000010 0.000010 0.000010 0.000010 0.000010 0.000010 0.000010 0.000010 0.000010 0.000010 0.000010 0.000010 0.000010 0.000010 0.000010 0.000010 0.000010 0.000010 0.000010
0.000010 0.000010 0.000010 0.000010 0.000010 0.000010 0.000010 0.992012 0.000010 0.000010 0.000010 0.000010 0.000010 0.000010 0.000010 0.000010 0.000010 0.000010 0.003612 0.000010 0.000010 0.000010 0.000010 0.000010 0.000010 0.000010 0.000010 0.000010 0.000010 0.000010 0.000010 0.000010 0.000010 0.000010 0.000010 0.000010 0.000010 0.000010 0.000010 0.000010 0.000010 0.000010 0.000010 0.000010 0.000010 0.000010 0.000010 0.000010 0.000010 0.000010 0.000010 0.000010 0.000010 0.000010 0.000010 0.000010 0.000010 0.000010 0.000010 0.000010 0.003786 0.000010
0.000010 0.000010 0.000010 0.000010 0.000010 0.000010 0.000010 0.999390 0.000010 0.000010 0.000010 0.000010 0.000010 0.000010 0.000010 0.000010 0.000010 0.000010 0.000010 0.000010 0.000010 0.000010 0.000010 0.000010 0.000010 0.000010 0.000010 0.000010 0.000010 0.000010 0.000010 0.000010 0.000010 0.000010 0.000010 0.000010 0.000010 0.000010 0.000010 0.000010 0.000010 0.000010 0.000010 0.000010 0.000010 0.000010 0.000010 0.000010 0.000010 0.000010 0.000010 0.000010 0.000010 0.000010 0.000010 0.000010 0.000010 0.000010 0.000010 0.000010 0.000010 0.000010
0.000010 0.000010 0.000010 0.000010 0.000010 0.000010 0.000010 0.963864 0.000010 0.000010 0.000010 0.000010 0.000010 0.000010 0.000010 0.035536 0.000010 0.000010 0.000010 0.000010 0.000010 0.000010 0.000010 0.000010 0.000010 0.000010 0.000010 0.000010 0.000010 0.000010 0.000010 0.000010 0.000010 0.000010 0.000010 0.000010 0.000010 0.000010 0.000010 0.000010 0.000010 0.000010 0.000010 0.000010 0.000010 0.000010 0.000010 0.000010 0.000010 0.000010 0.000010 0.000010 0.000010 0.000010 0.000010 0.000010 0.000010 0.000010 0.000010 0.000010 0.000010 0.000010
0.000010 0.000010 0.000010 0.000010 0.000010 0.000010 0.000010 0.968794 0.000010 0.000010 0.000010 0.000010 0.000010 0.000010 0.000010 0.006360 0.000010 0.000010 0.000010 0.000010 0.000010 0.000010 0.000010 0.000010 0.000010 0.000010 0.000010 0.000010 0.000010 0.000010 0.000010 0.000010 0.000010 0.000010 0.000010 0.000010 0.000010 0.000010 0.000010 0.000010 0.000010 0.000010 0.000010 0.000010 0.000010 0.000010 0.000010 0.000010 0.000010 0.000010 0.000010 0.000010 0.000010 0.000010 0.000010 0.000010 0.024256 0.000010 0.000010 0.000010 0.000010 0.000010
0.000010 0.000010 0.000010 0.012703 0.000010 0.000010 0.000010 0.852224 0.000010 0.000010 0.000010 0.003802 0.004297 0.000010 0.012869 0.034681 0.000010 0.000010 0.000010 0.000010 0.000010 0.000010 0.000010 0.000010 0.000010 0.000010 0.000010 0.000010 0.000010 0.000010 0.005650 0.000010 0.000010 0.000010 0.000010 0.000010 0.000010 0.000010 0.007213 0.015692 0.000010 0.007517 0.037308 0.000010 0.000010 0.000010 0.000010 0.000010 0.000010 0.000010 0.005184 0.000369 0.000010 0.000010 0.000010 0.000010 0.000010 0.000010 0.000010 0.000010 0.000010 0.000010
0.000010 0.000010 0.000010 0.000010 0.000010 0.000010 0.000010 0.999390 0.000010 0.000010 0.000010 0.000010 0.000010 0.000010 0.000010 0.000010 0.000010 0.000010 0.000010 0.000010 0.000010 0.000010 0.000010 0.000010 0.000010 0.000010 0.000010 0.000010 0.000010 0.000010 0.000010 0.000010 0.000010 0.000010 0.000010 0.000010 0.000010 0.000010 0.000010 0.000010 0.000010 0.000010 0.000010 0.000010 0.000010 0.000010 0.000010 0.000010 0.000010 0.000010 0.000010 0.000010 0.000010 0.000010 0.000010 0.000010 0.000010 0.000010 0.000010 0.000010 0.000010 0.000010
0.000010 0.000010 0.000010 0.000010 0.000010 0.000010 0.000010 0.999390 0.000010 0.000010 0.000010 0.000010 0.000010 0.000010 0.000010 0.000010 0.000010 0.000010 0.000010 0.000010 0.000010 0.000010 0.000010 0.000010 0.000010 0.000010 0.000010 0.000010 0.000010 0.000010 0.000010 0.000010 0.000010 0.000010 0.000010 0.000010 0.000010 0.000010 0.000010 0.000010 0.000010 0.000010 0.000010 0.000010 0.000010 0.000010 0.000010 0.000010 0.000010 0.000010 0.000010 0.000010 0.000010 0.000010 0.000010 0.000010 0.000010 0.000010 0.000010 0.000010 0.000010 0.000010
0.000010 0.000010 0.000010 0.000010 0.000010 0.000010 0.000010 0.946041 0.000010 0.000010 0.000010 0.000010 0.000010 0.000010 0.000010 0.000010 0.000010 0.000010 0.000010 0.000010 0.000010 0.000010 0.000010 0.000010 0.000010 0.000010 0.000010 0.000231 0.000010 0.000010 0.000010 0.000010 0.000010 0.000010 0.000010 0.000010 0.000010 0.000010 0.000010 0.000010 0.000010 0.000010 0.000010 0.000010 0.000010 0.000010 0.000010 0.000010 0.000010 0.000010 0.001089 0.000010 0.000010 0.000010 0.000010 0.000010 0.000010 0.000010 0.019118 0.000010 0.032950 0.000010
0.000010 0.000010 0.000010 0.000010 0.000010 0.000010 0.000010 0.999390 0.000010 0.000010 0.000010 0.000010 0.000010 0.000010 0.000010 0.000010 0.000010 0.000010 0.000010 0.000010 0.000010 0.000010 0.000010 0.000010 0.000010 0.000010 0.000010 0.000010 0.000010 0.000010 0.000010 0.000010 0.000010 0.000010 0.000010 0.000010 0.000010 0.000010 0.000010 0.000010 0.000010 0.000010 0.000010 0.000010 0.000010 0.000010 0.000010 0.000010 0.000010 0.000010 0.000010 0.000010 0.000010 0.000010 0.000010 0.000010 0.000010 0.000010 0.000010 0.000010 0.000010 0.000010
0.000010 0.000010 0.000010 0.000010 0.000010 0.000010 0.000010 0.999390 0.000010 0.000010 0.000010 0.000010 0.000010 0.000010 0.000010 0.000010 0.000010 0.000010 0.000010 0.000010 0.000010 0.000010 0.000010 0.000010 0.000010 0.000010 0.000010 0.000010 0.000010 0.000010 0.000010 0.000010 0.000010 0.000010 0.000010 0.000010 0.000010 0.000010 0.000010 0.000010 0.000010 0.000010 0.000010 0.000010 0.000010 0.000010 0.000010 0.000010 0.000010 0.000010 0.000010 0.000010 0.000010 0.000010 0.000010 0.000010 0.000010 0.000010 0.000010 0.000010 0.000010 0.000010
0.000010 0.000010 0.000010 0.000010 0.000010 0.000010 0.000010 0.984528 0.000010 0.000010 0.000010 0.000010 0.000010 0.000010 0.000010 0.000010 0.000010 0.000010 0.000010 0.000010 0.000010 0.000010 0.000010 0.000010 0.000010 0.000010 0.000010 0.000010 0.000010 0.000010 0.000010 0.000010 0.000010 0.000010 0.000010 0.000010 0.000010 0.000010 0.000010 0.000010 0.000010 0.000010 0.014872 0.000010 0.000010 0.000010 0.000010 0.000010 0.000010 0.000010 0.000010 0.000010 0.000010 0.000010 0.000010 0.000010 0.000010 0.000010 0.000010 0.000010 0.000010 0.000010
0.000010 0.000010 0.000010 0.000010 0.000010 0.000010 0.000010 0.914859 0.000010 0.000010 0.000010 0.007646 0.000010 0.000010 0.000010 0.043664 0.000010 0.000010 0.000010 0.000010 0.000010 0.000010 0.000010 0.000010 0.000010 0.000010 0.000010 0.000010 0.000010 0.000010 0.007299 0.000010 0.000010 0.000010 0.000010 0.000010 0.000010 0.000010 0.000010 0.000010 0.000010 0.011815 0.000010 0.000010 0.000010 0.000010 0.000010 0.000010 0.000010 0.000010 0.009682 0.000010 0.000010 0.000010 0.000010 0.000010 0.000010 0.000010 0.004484 0.000010 0.000010 0.000010
0.000010 0.000010 0.000010 0.000010 0.000010 0.000010 0.000010 0.999390 0.000010 0.000010 0.000010 0.000010 0.000010 0.000010 0.000010 0.000010 0.000010 0.000010 0.000010 0.000010 0.000010 0.000010 0.000010 0.000010 0.000010 0.000010 0.000010 0.000010 0.000010 0.000010 0.000010 0.000010 0.000010 0.000010 0.000010 0.000010 0.000010 0.000010 0.000010 0.000010 0.000010 0.000010 0.000010 0.000010 0.000010 0.000010 0.000010 0.000010 0.000010 0.000010 0.000010 0.000010 0.000010 0.000010 0.000010 0.000010 0.000010 0.000010 0.000010 0.000010 0.000010 0.000010
0.000010 0.000010 0.000010 0.000010 0.000010 0.000010 0.000010 0.730257 0.000010 0.000010 0.000010 0.007339 0.000010 0.000010 0.000010 0.092130 0.000010 0.000010 0.000010 0.000010 0.000010 0.000010 0.000010 0.000010 0.000010 0.000010 0.000010 0.011284 0.000010 0.000010 0.052068 0.000010 0.000940 0.000010 0.000010 0.000010 0.000010 0.000010 0.000010 0.000010 0.000010 0.000010 0.032718 0.000010 0.000010 0.014593 0.000010 0.000010 0.000010 0.000010 0.000010 0.000010 0.000010 0.000010 0.000010 0.000010 0.037722 0.000010 0.008430 0.000010 0.012008 0.000010
0.000010 0.000010 0.000010 0.000010 0.000010 0.000010 0.000010 0.999390 0.000010 0.000010 0.000010 0.000010 0.000010 0.000010 0.000010 0.000010 0.000010 0.000010 0.000010 0.000010 0.000010 0.000010 0.000010 0.000010 0.000010 0.000010 0.000010 0.000010 0.000010 0.000010 0.000010 0.000010 0.000010 0.000010 0.000010 0.000010 0.000010 0.000010 0.000010 0.000010 0.000010 0.000010 0.000010 0.000010 0.000010 0.000010 0.000010 0.000010 0.000010 0.000010 0.000010 0.000010 0.000010 0.000010 0.000010 0.000010 0.000010 0.000010 0.000010 0.000010 0.000010 0.000010
0.000010 0.000010 0.000010 0.000010 0.000010 0.000010 0.000010 0.999390 0.000010 0.000010 0.000010 0.000010 0.000010 0.000010 0.000010 0.000010 0.000010 0.000010 0.000010 0.000010 0.000010 0.000010 0.000010 0.000010 0.000010 0.000010 0.000010 0.000010 0.000010 0.000010 0.000010 0.000010 0.000010 0.000010 0.000010 0.000010 0.000010 0.000010 0.000010 0.000010 0.000010 0.000010 0.000010 0.000010 0.000010 0.000010 0.000010 0.000010 0.000010 0.000010 0.000010 0.000010 0.000010 0.000010 0.000010 0.000010 0.000010 0.000010 0.000010 0.000010 0.000010 0.000010
0.000010 0.000010 0.000010 0.000010 0.000010 0.000010 0.000010 0.962017 0.000010 0.000010 0.000010 0.000010 0.000010 0.000010 0.000010 0.000010 0.000010 0.000010 0.000010 0.000010 0.000010 0.000010 0.000010 0.000010 0.000010 0.000010 0.000010 0.000010 0.000010 0.000010 0.017604 0.000010 0.000010 0.000010 0.000010 0.000010 0.000010 0.000010 0.000010 0.000010 0.000010 0.000010 0.000010 0.000010 0.000010 0.000010 0.003680 0.000010 0.000010 0.000010 0.000010 0.000010 0.000010 0.000010 0.000010 0.000010 0.000010 0.000010 0.000010 0.000010 0.016119 0.000010
0.000010 0.014156 0.000010 0.000010 0.000010 0.000016 0.000010 0.004579 0.000010 0.000758 0.000821 0.013674 0.000010 0.000010 0.000010 0.016731 0.000854 0.000010 0.001787 0.000010 0.000010 0.000010 0.000010 0.000010 0.000010 0.003758 0.000010 0.018955 0.000010 0.004459 0.000647 0.000010 0.032225 0.028758 0.020659 0.000010 0.000010 0.000709 0.000010 0.391669 0.000010 0.000010 0.033691 0.000010 0.000010 0.000010 0.008491 0.010774 0.000010 0.000010 0.000010 0.000010 0.058510 0.000010 0.000010 0.000010 0.284887 0.000010 0.000010 0.000010 0.048052 0.000010
0.000010 0.002432 0.000010 0.000010 0.000010 0.000010 0.000010 0.020292 0.000010 0.000780 0.000010 0.018411 0.000010 0.000010 0.000010 0.000010 0.001605 0.000010 0.012489 0.000010 0.000010 0.000010 0.002716 0.000010 0.000010 0.000699 0.000010 0.000010 0.000010 0.000010 0.000010 0.001479 0.000010 0.069178 0.048493 0.000010 0.000010 0.015650 0.000010 0.214102 0.000010 0.000010 0.019453 0.000010 0.000010 0.000010 0.000010 0.011609 0.000010 0.000010 0.000010 0.000010 0.112227 0.000010 0.000010 0.005684 0.391439 0.000010 0.000010 0.000010 0.050833 0.000010
0.000010 0.000010 0.000010 0.000010 0.000010 0.000010 0.000010 0.000010 0.000010 0.000010 0.000010 0.045455 0.000010 0.000010 0.000010 0.000010 0.000010 0.000010 0.003564 0.000010 0.000010 0.000010 0.000010 0.000010 0.000010 0.000010 0.000010 0.007533 0.000010 0.000010 0.017911 0.000010 0.000010 0.045548 0.000013 0.000010 0.000010 0.000010 0.000010 0.095903 0.000010 0.000010 0.000010 0.000010 0.000010 0.000010 0.000010 0.015177 0.000010 0.000010 0.000010 0.000010 0.608549 0.000010 0.000010 0.000010 0.093827 0.000010 0.000010 0.000010 0.066008 0.000010
0.000010 0.000010 0.000010 0.000010 0.000010 0.000010 0.000010 0.000010 0.000010 0.000010 0.000010 0.000010 0.000010 0.000010 0.000010 0.000010 0.000010 0.000010 0.000010 0.000010 0.000010 0.000010 0.000010 0.000010 0.000010 0.000010 0.000010 0.000010 0.000010 0.000010 0.000010 0.000010 0.000010 0.000010 0.000010 0.000010 0.000010 0.000010 0.000010 0.000010 0.000010 0.000010 0.000010 0.000010 0.000010 0.000010 0.000010 0.000010 0.000010 0.000010 0.000010 0.000010 0.999390 0.000010 0.000010 0.000010 0.000010 0.000010 0.000010 0.000010 0.000010 0.000010
0.000010 0.000010 0.000010 0.000010 0.000010 0.000010 0.000010 0.000010 0.000010 0.000010 0.000010 0.000010 0.000010 0.000010 0.000010 0.000010 0.000010 0.000010 0.000010 0.000010 0.000010 0.000010 0.000010 0.000010 0.000010 0.000010 0.000010 0.000010 0.000010 0.000010 0.000010 0.000010 0.000010 0.000010 0.000010 0.000010 0.000010 0.000010 0.000010 0.000010 0.000010 0.000010 0.000010 0.000010 0.000010 0.000010 0.000010 0.000010 0.000010 0.000010 0.000010 0.000010 0.999390 0.000010 0.000010 0.000010 0.000010 0.000010 0.000010 0.000010 0.000010 0.000010
0.000010 0.000010 0.000010 0.000010 0.000010 0.000010 0.000010 0.000010 0.000010 0.000010 0.000010 0.000010 0.000010 0.000010 0.000010 0.000010 0.000010 0.000010 0.007617 0.000010 0.000010 0.000010 0.000010 0.000010 0.000010 0.000010 0.000010 0.002787 0.000010 0.000010 0.000010 0.000010 0.000010 0.020788 0.006439 0.000010 0.000010 0.000010 0.000010 0.110452 0.000010 0.000010 0.000010 0.000010 0.000010 0.000010 0.000010 0.005415 0.000010 0.000010 0.000010 0.000010 0.663064 0.000010 0.000010 0.000010 0.132839 0.000010 0.000010 0.000010 0.050069 0.000010
0.000010 0.000010 0.000010 0.000010 0.000010 0.000010 0.000010 0.007831 0.000010 0.000010 0.000010 0.021092 0.000010 0.000010 0.000010 0.000580 0.000010 0.000010 0.023386 0.000010 0.000010 0.000010 0.000010 0.000010 0.000010 0.000010 0.000010 0.007746 0.000010 0.000010 0.003389 0.000010 0.000010 0.056556 0.004003 0.000010 0.000010 0.000010 0.000010 0.207450 0.000010 0.000010 0.000010 0.000010 0.000010 0.000010 0.015452 0.000010 0.000010 0.000010 0.000010 0.000010 0.293040 0.000010 0.000010 0.000010 0.326882 0.000010 0.000010 0.000010 0.032103 0.000010
0.000010 0.000010 0.000010 0.000010 0.000010 0.000010 0.000010 0.000010 0.000010 0.000010 0.000010 0.000010 0.000010 0.000010 0.000010 0.000010 0.000010 0.000010 0.000010 0.000010 0.000010 0.000010 0.000010 0.000010 0.000010 0.000010 0.000010 0.000010 0.000010 0.000010 0.000010 0.000010 0.000010 0.000010 0.000010 0.000010 0.000010 0.000010 0.000010 0.000010 0.000010 0.000010 0.000010 0.000010 0.000010 0.000010 0.000010 0.000010 0.000010 0.000010 0.000010 0.000010 0.999390 0.000010 0.000010 0.000010 0.000010 0.000010 0.000010 0.000010 0.000010 0.000010
0.000010 0.006145 0.000010 0.003569 0.000010 0.000010 0.000010 0.020848 0.000010 0.000010 0.000010 0.011591 0.000010 0.002835 0.000010 0.000010 0.000010 0.000010 0.017135 0.000010 0.000010 0.000010 0.000010 0.000010 0.000010 0.000010 0.001899 0.013808 0.000010 0.046948 0.013156 0.000010 0.004756 0.043901 0.000010 0.000010 0.000010 0.000010 0.000010 0.088906 0.000010 0.000010 0.002974 0.000010 0.001015 0.000010 0.026470 0.000010 0.000010 0.000010 0.000010 0.000010 0.604841 0.004964 0.000013 0.000010 0.083805 0.000010 0.000010 0.000010 0.000010 0.000010
0.015013 0.010468 0.000010 0.000010 0.000010 0.008214 0.000010 0.000010 0.000010 0.000010 0.000010 0.039290 0.000010 0.003284 0.000010 0.004224 0.000010 0.000010 0.006459 0.000010 0.000010 0.000010 0.000010 0.000010 0.000010 0.000010 0.000010 0.000010 0.000010 0.000010 0.000010 0.000010 0.000010 0.013427 0.001761 0.006282 0.004117 0.014293 0.000010 0.187556 0.001418 0.000010 0.000010 0.000010 0.000010 0.000010 0.003021 0.032993 0.027186 0.000010 0.000010 0.009308 0.506066 0.000010 0.000010 0.014097 0.063567 0.000010 0.000010 0.000010 0.027557 0.000010
0.015637 0.000010 0.004829 0.000010 0.000010 0.000010 0.000010 0.000010 0.022007 0.000010 0.003391 0.008488 0.000010 0.000010 0.000010 0.000010 0.000010 0.000010 0.000010 0.000010 0.000010 0.000010 0.000010 0.001847 0.000010 0.008650 0.000010 0.035386 0.000010 0.000010 0.000010 0.012407 0.000010 0.034245 0.000010 0.007934 0.000010 0.000010 0.000010 0.062320 0.000010 0.004386 0.003867 0.011371 0.000010 0.000010 0.000495 0.000010 0.000010 0.000010 0.000010 0.000010 0.467572 0.000010 0.000010 0.000010 0.240938 0.000010 0.000010 0.000010 0.053801 0.000010
0.000010 0.000010 0.000010 0.000010 0.000010 0.000010 0.000010 0.000010 0.000010 0.000010 0.000010 0.000010 0.000010 0.000010 0.000010 0.000010 0.000010 0.000010 0.000010 0.000010 0.000010 0.000010 0.000010 0.000010 0.000010 0.000010 0.000010 0.000010 0.000010 0.000010 0.000010 0.000010 0.000010 0.000010 0.000010 0.000010 0.000010 0.000010 0.000010 0.000010 0.000010 0.000010 0.000010 0.000010 0.000010 0.000010 0.000010 0.000010 0.000010 0.000010 0.000010 0.000010 0.999390 0.000010 0.000010 0.000010 0.000010 0.000010 0.000010 0.000010 0.000010 0.000010
0.004925 0.000010 0.000010 0.000010 0.000010 0.000010 0.000010 0.019168 0.000010 0.000227 0.000010 0.006597 0.000010 0.007278 0.000010 0.000010 0.000010 0.002415 0.017181 0.000010 0.000010 0.000010 0.000010 0.000010 0.000010 0.000010 0.000010 0.013061 0.000010 0.000010 0.000010 0.000010 0.000010 0.061830 0.021767 0.000010 0.000010 0.003609 0.000010 0.244301 0.000010 0.000010 0.016435 0.000010 0.000010 0.000010 0.000010 0.000487 0.003424 0.000010 0.000010 0.000010 0.147766 0.000010 0.000010 0.000010 0.378756 0.000010 0.000010 0.000010 0.050335 0.000010
0.000010 0.000010 0.000010 0.000010 0.000010 0.000010 0.000010 0.000010 0.000010 0.000010 0.000010 0.000015 0.000010 0.000010 0.000010 0.000010 0.000010 0.000010 0.000010 0.000010 0.000010 0.000010 0.000010 0.000010 0.000010 0.000010 0.000010 0.000010 0.000010 0.000010 0.000010 0.000010 0.000010 0.043320 0.000010 0.000010 0.000010 0.000010 0.000010 0.000010 0.000010 0.000010 0.000010 0.000010 0.000010 0.000010 0.000010 0.000010 0.000010 0.000010 0.000010 0.000010 0.853547 0.000010 0.000010 0.000010 0.102538 0.000010 0.000010 0.000010 0.000010 0.000010
0.000010 0.019021 0.000010 0.002459 0.000012 0.000010 0.000010 0.000010 0.002966 0.000790 0.000010 0.026393 0.000010 0.000010 0.000010 0.008390 0.000010 0.000010 0.005072 0.000010 0.000010 0.000010 0.000010 0.000010 0.000010 0.000010 0.000010 0.000010 0.000010 0.014845 0.000010 0.000010 0.001006 0.013155 0.045016 0.000010 0.000010 0.000010 0.000010 0.139546 0.000010 0.000010 0.017839 0.000010 0.000010 0.000010 0.000010 0.024190 0.000010 0.000010 0.000010 0.000010 0.257939 0.003393 0.000010 0.000010 0.368607 0.000010 0.000010 0.000010 0.048932 0.000010
0.000010 0.000010 0.000010 0.000010 0.000010 0.000010 0.000010 0.021613 0.000010 0.000010 0.000010 0.000010 0.000674 0.023605 0.000010 0.000010 0.000010 0.000010 0.000010 0.000010 0.003061 0.000010 0.000010 0.000010 0.000010 0.000010 0.000010 0.011324 0.000010 0.047748 0.000010 0.005370 0.023514 0.020997 0.020267 0.000010 0.000010 0.000010 0.000010 0.134946 0.000010 0.000010 0.000010 0.000010 0.000010 0.004146 0.000010 0.000010 0.002841 0.000010 0.000010 0.000010 0.380235 0.000010 0.000010 0.000010 0.239357 0.000010 0.006280 0.003910 0.049672 0.000010
0.000010 0.000010 0.000010 0.000010 0.000010 0.000010 0.000010 0.000010 0.020267 0.000010 0.000010 0.027864 0.000010 0.000010 0.000010 0.009997 0.007867 0.000010 0.004978 0.000010 0.000010 0.000010 0.000010 0.000010 0.000010 0.000233 0.000010 0.002269 0.000010 0.024581 0.000010 0.000010 0.040983 0.000010 0.016340 0.000010 0.000011 0.000010 0.000010 0.075259 0.000010 0.000010 0.000010 0.000010 0.000010 0.000010 0.003633 0.000010 0.000010 0.000010 0.002651 0.000010 0.421905 0.000010 0.002733 0.000010 0.306765 0.000010 0.000010 0.000010 0.031226 0.000010
0.000010 0.000010 0.000010 0.000010 0.000010 0.000010 0.000010 0.000010 0.000010 0.000010 0.000010 0.000010 0.000010 0.000010 0.000010 0.000010 0.000010 0.000010 0.000010 0.000010 0.000010 0.000010 0.000010 0.000010 0.000010 0.000010 0.000010 0.000010 0.000010 0.000010 0.000010 0.000010 0.000010 0.000010 0.000010 0.000010 0.000010 0.000010 0.000010 0.000010 0.000010 0.000010 0.000010 0.000010 0.000010 0.000010 0.000010 0.000010 0.000010 0.000010 0.000010 0.000010 0.971469 0.000010 0.000010 0.000010 0.022796 0.000010 0.000010 0.000010 0.005146 0.000010
0.000010 0.000010 0.000010 0.000010 0.000010 0.000010 0.000010 0.000010 0.000010 0.000010 0.000010 0.000010 0.000010 0.000010 0.000010 0.000010 0.000010 0.000010 0.000010 0.000010 0.000010 0.000010 0.000010 0.000010 0.000010 0.000010 0.000010 0.000010 0.000010 0.000010 0.000010 0.000010 0.000010 0.000010 0.000010 0.000010 0.000010 0.000010 0.000010 0.000010 0.000010 0.000010 0.000010 0.000010 0.000010 0.000010 0.000010 0.000010 0.000010 0.000010 0.000010 0.000010 0.999390 0.000010 0.000010 0.000010 0.000010 0.000010 0.000010 0.000010 0.000010 0.000010
0.000010 0.000010 0.000010 0.000010 0.000010 0.000010 0.000010 0.000010 0.000010 0.000010 0.000010 0.000010 0.000010 0.000010 0.000010 0.000010 0.000010 0.000010 0.000010 0.000010 0.000010 0.000010 0.000010 0.000010 0.000010 0.000010 0.000010 0.000010 0.000010 0.000010 0.000010 0.000010 0.000010 0.000010 0.000010 0.000010 0.000010 0.000010 0.000010 0.000010 0.000010 0.000010 0.000010 0.000010 0.000010 0.000010 0.000010 0.000010 0.000010 0.000010 0.000010 0.000010 0.999390 0.000010 0.000010 0.000010 0.000010 0.000010 0.000010 0.000010 0.000010 0.000010
0.000010 0.000010 0.000010 0.000010 0.000010 0.000010 0.000010 0.000010 0.000010 0.000010 0.000010 0.000010 0.000010 0.000010 0.000010 0.000010 0.000010 0.000010 0.000010 0.000010 0.000010 0.000010 0.000010 0.000010 0.000010 0.000010 0.000010 0.000010 0.000010 0.000010 0.000010 0.000010 0.009184 0.696890 0.033683 0.000010 0.000010 0.000010 0.000010 0.091743 0.000010 0.000010 0.046836 0.000010 0.000010 0.000010 0.000010 0.000010 0.000010 0.000010 0.000010 0.000010 0.000010 0.000010 0.000010 0.000010 0.090817 0.000010 0.000010 0.000010 0.030298 0.000010
0.000010 0.000010 0.000010 0.000010 0.000010 0.000010 0.000010 0.000010 0.000010 0.000010 0.000010 0.000010 0.000010 0.000010 0.000010 0.000010 0.000010 0.000010 0.000010 0.000010 0.000010 0.000010 0.000010 0.000010 0.000010 0.000010 0.000010 0.000010 0.000010 0.000010 0.000010 0.000010 0.000010 0.999390 0.000010 0.000010 0.000010 0.000010 0.000010 0.000010 0.000010 0.000010 0.000010 0.000010 0.000010 0.000010 0.000010 0.000010 0.000010 0.000010 0.000010 0.000010 0.000010 0.000010 0.000010 0.000010 0.000010 0.000010 0.000010 0.000010 0.000010 0.000010
0.000010 0.000010 0.000010 0.000010 0.000010 0.000010 0.000010 0.000010 0.000010 0.000010 0.000010 0.000010 0.000010 0.000010 0.000010 0.000010 0.000010 0.000010 0.000010 0.000010 0.000010 0.000010 0.000010 0.000010 0.000010 0.000010 0.000010 0.000010 0.000010 0.000010 0.000010 0.000010 0.000010 0.999390 0.000010 0.000010 0.000010 0.000010 0.000010 0.000010 0.000010 0.000010 0.000010 0.000010 0.000010 0.000010 0.000010 0.000010 0.000010 0.000010 0.000010 0.000010 0.000010 0.000010 0.000010 0.000010 0.000010 0.000010 0.000010 0.000010 0.000010 0.000010
0.000010 0.000010 0.000010 0.000010 0.000010 0.000010 0.000010 0.000010 0.000010 0.000010 0.000010 0.000010 0.000010 0.000010 0.000010 0.000010 0.000010 0.000010 0.000010 0.000010 0.000010 0.000010 0.000010 0.000010 0.000010 0.000010 0.000010 0.000010 0.000010 0.000010 0.000010 0.000010 0.000010 0.999390 0.000010 0.000010 0.000010 0.000010 0.000010 0.000010 0.000010 0.000010 0.000010 0.000010 0.000010 0.000010 0.000010 0.000010 0.000010 0.000010 0.000010 0.000010 0.000010 0.000010 0.000010 0.000010 0.000010 0.000010 0.000010 0.000010 0.000010 0.000010
0.000010 0.000010 0.000010 0.000010 0.000010 0.000010 0.000010 0.000010 0.000010 0.000010 0.000010 0.000010 0.000010 0.000010 0.000010 0.000010 0.000010 0.000010 0.000010 0.000010 0.000010 0.000010 0.000010 0.000010 0.000010 0.000010 0.000010 0.000010 0.000010 0.000010 0.000010 0.000010 0.000010 0.999390 0.000010 0.000010 0.000010 0.000010 0.000010 0.000010 0.000010 0.000010 0.000010 0.000010 0.000010 0.000010 0.000010 0.000010 0.000010 0.000010 0.000010 0.000010 0.000010 0.000010 0.000010 0.000010 0.000010 0.000010 0.000010 0.000010 0.000010 0.000010
0.000010 0.000010 0.000010 0.000010 0.000010 0.000010 0.000010 0.000010 0.000010 0.000010 0.000010 0.000010 0.000010 0.000010 0.000010 0.000010 0.000010 0.000010 0.000010 0.000010 0.000010 0.000010 0.000010 0.000010 0.000010 0.000010 0.000010 0.034567 0.000010 0.000010 0.000010 0.000010 0.000010 0.856076 0.000010 0.000010 0.000010 0.000010 0.000010 0.065790 0.000010 0.000010 0.000010 0.000010 0.000010 0.000010 0.000010 0.000010 0.000010 0.000010 0.000010 0.000010 0.000010 0.000010 0.000010 0.000010 0.042988 0.000010 0.000010 0.000010 0.000010 0.000010
0.000010 0.000010 0.000010 0.000010 0.000010 0.000010 0.000010 0.000010 0.000010 0.000010 0.000010 0.000010 0.000010 0.000010 0.000010 0.000010 0.000010 0.000010 0.000010 0.000010 0.000010 0.000010 0.000010 0.000010 0.000010 0.000010 0.000010 0.000010 0.000010 0.000010 0.000010 0.000010 0.000010 0.999390 0.000010 0.000010 0.000010 0.000010 0.000010 0.000010 0.000010 0.000010 0.000010 0.000010 0.000010 0.000010 0.000010 0.000010 0.000010 0.000010 0.000010 0.000010 0.000010 0.000010 0.000010 0.000010 0.000010 0.000010 0.000010 0.000010 0.000010 0.000010
0.000010 0.000010 0.000010 0.000010 0.000010 0.000010 0.000010 0.000010 0.000010 0.000010 0.000010 0.000010 0.000010 0.000010 0.000010 0.000010 0.000010 0.000010 0.007148 0.000010 0.000010 0.000010 0.000010 0.000010 0.000010 0.000010 0.000010 0.037320 0.000010 0.000010 0.000010 0.000010 0.000010 0.894508 0.000010 0.000010 0.000010 0.000010 0.000010 0.000010 0.000010 0.000010 0.000010 0.000010 0.000010 0.000010 0.000010 0.000010 0.000010 0.000010 0.000010 0.000010 0.060444 0.000010 0.000010 0.000010 0.000010 0.000010 0.000010 0.000010 0.000010 0.000010
0.000010 0.000010 0.000010 0.000010 0.000010 0.000010 0.000010 0.000010 0.000010 0.000010 0.000010 0.000010 0.000010 0.000010 0.000010 0.000010 0.000010 0.000010 0.000010 0.000010 0.000010 0.000010 0.000010 0.000010 0.000010 0.000010 0.000010 0.000010 0.000010 0.000010 0.000010 0.000010 0.000010 0.999390 0.000010 0.000010 0.000010 0.000010 0.000010 0.000010 0.000010 0.000010 0.000010 0.000010 0.000010 0.000010 0.000010 0.000010 0.000010 0.000010 0.000010 0.000010 0.000010 0.000010 0.000010 0.000010 0.000010 0.000010 0.000010 0.000010 0.000010 0.000010
0.000010 0.000010 0.000010 0.000010 0.000010 0.000010 0.000010 0.000010 0.000010 0.000010 0.000010 0.000010 0.000010 0.000010 0.000010 0.000010 0.000010 0.000010 0.000010 0.000010 0.000010 0.000010 0.000010 0.000010 0.000010 0.000010 0.000010 0.000010 0.000010 0.000010 0.000010 0.000010 0.000010 0.999390 0.000010 0.000010 0.000010 0.000010 0.000010 0.000010 0.000010 0.000010 0.000010 0.000010 0.000010 0.000010 0.000010 0.000010 0.000010 0.000010 0.000010 0.000010 0.000010 0.000010 0.000010 0.000010 0.000010 0.000010 0.000010 0.000010 0.000010 0.000010
0.000010 0.000010 0.000010 0.000010 0.000010 0.000010 0.000010 0.000010 0.000010 0.000010 0.000010 0.000010 0.000010 0.000010 0.000010 0.000010 0.000010 0.000010 0.000010 0.000010 0.000010 0.000010 0.000010 0.000010 0.000010 0.000010 0.000010 0.000010 0.000010 0.000010 0.000010 0.000010 0.000010 0.999390 0.000010 0.000010 0.000010 0.000010 0.000010 0.000010 0.000010 0.000010 0.000010 0.000010 0.000010 0.000010 0.000010 0.000010 0.000010 0.000010 0.000010 0.000010 0.000010 0.000010 0.000010 0.000010 0.000010 0.000010 0.000010 0.000010 0.000010 0.000010
0.000010 0.000010 0.000010 0.000010 0.000010 0.000010 0.000010 0.000010 0.000010 0.000010 0.000010 0.000010 0.000010 0.000010 0.000010 0.000010 0.000010 0.000010 0.000010 0.000010 0.000010 0.000010 0.000010 0.000010 0.000010 0.000010 0.000010 0.000010 0.000010 0.000010 0.000010 0.000010 0.000010 0.988818 0.000010 0.000010 0.000010 0.000010 0.000010 0.000010 0.000010 0.000010 0.000010 0.000010 0.000010 0.000010 0.000010 0.000010 0.000010 0.000010 0.000010 0.000010 0.000010 0.000010 0.000010 0.000010 0.000010 0.000010 0.000010 0.000010 0.010582 0.000010
0.000010 0.000010 0.000010 0.000010 0.000010 0.000010 0.000010 0.000010 0.000010 0.000010 0.000010 0.000010 0.000010 0.000010 0.000010 0.000010 0.000010 0.000010 0.000010 0.000010 0.000010 0.000010 0.000010 0.000010 0.000010 0.000010 0.000010 0.000010 0.000010 0.000010 0.000010 0.000010 0.000010 0.999390 0.000010 0.000010 0.000010 0.000010 0.000010 0.000010 0.000010 0.000010 0.000010 0.000010 0.000010 0.000010 0.000010 0.000010 0.000010 0.000010 0.000010 0.000010 0.000010 0.000010 0.000010 0.000010 0.000010 0.000010 0.000010 0.000010 0.000010 0.000010
0.000010 0.000010 0.000010 0.000010 0.000010 0.000010 0.000010 0.000010 0.000010 0.000010 0.000010 0.000010 0.000010 0.000010 0.000010 0.000010 0.000010 0.000010 0.000010 0.000010 0.000010 0.000010 0.000010 0.000010 0.000010 0.000010 0.000010 0.000010 0.000010 0.000010 0.000010 0.000010 0.000010 0.999390 0.000010 0.000010 0.000010 0.000010 0.000010 0.000010 0.000010 0.000010 0.000010 0.000010 0.000010 0.000010 0.000010 0.000010 0.000010 0.000010 0.000010 0.000010 0.000010 0.000010 0.000010 0.000010 0.000010 0.000010 0.000010 0.000010 0.000010 0.000010
0.000010 0.000010 0.000010 0.000010 0.000010 0.000010 0.000010 0.000010 0.000010 0.000010 0.000010 0.000010 0.000010 0.000010 0.000010 0.000010 0.000010 0.000010 0.000010 0.000010 0.000010 0.000010 0.000010 0.000010 0.000010 0.000010 0.000019 0.014060 0.000010 0.000010 0.007041 0.000010 0.030647 0.713397 0.027240 0.000010 0.000010 0.000010 0.000010 0.143325 0.000010 0.000010 0.000010 0.000010 0.000010 0.000010 0.007910 0.000010 0.000010 0.000010 0.000010 0.000010 0.015703 0.000010 0.000010 0.000010 0.008143 0.000010 0.000010 0.000010 0.032004 0.000010
0.000010 0.000010 0.000010 0.000010 0.000010 0.000010 0.000010 0.000010 0.000010 0.000010 0.000010 0.000010 0.000010 0.000010 0.000010 0.000010 0.000010 0.000010 0.000010 0.000010 0.000010 0.000010 0.000010 0.000010 0.000010 0.000010 0.000010 0.000010 0.000010 0.000010 0.000010 0.000010 0.000010 0.999390 0.000010 0.000010 0.000010 0.000010 0.000010 0.000010 0.000010 0.000010 0.000010 0.000010 0.000010 0.000010 0.000010 0.000010 0.000010 0.000010 0.000010 0.000010 0.000010 0.000010 0.000010 0.000010 0.000010 0.000010 0.000010 0.000010 0.000010 0.000010
0.000010 0.000010 0.000010 0.000010 0.000010 0.000010 0.000010 0.000010 0.000010 0.000010 0.000010 0.000010 0.000010 0.000010 0.000010 0.000010 0.000010 0.000010 0.000010 0.000010 0.000010 0.000010 0.000010 0.000010 0.000010 0.000010 0.000010 0.000010 0.000010 0.000010 0.000010 0.000010 0.000010 0.999390 0.000010 0.000010 0.000010 0.000010 0.000010 0.000010 0.000010 0.000010 0.000010 0.000010 0.000010 0.000010 0.000010 0.000010 0.000010 0.000010 0.000010 0.000010 0.000010 0.000010 0.000010 0.000010 0.000010 0.000010 0.000010 0.000010 0.000010 0.000010
0.000010 0.000010 0.000010 0.000010 0.000010 0.000010 0.000010 0.000010 0.000010 0.000010 0.000010 0.000010 0.000010 0.000010 0.000010 0.000010 0.000010 0.000010 0.000010 0.000010 0.000010 0.000010 0.000010 0.000010 0.000010 0.000010 0.000010 0.000010 0.000010 0.000010 0.000010 0.000010 0.000010 0.999390 0.000010 0.000010 0.000010 0.000010 0.000010 0.000010 0.000010 0.000010 0.000010 0.000010 0.000010 0.000010 0.000010 0.000010 0.000010 0.000010 0.000010 0.000010 0.000010 0.000010 0.000010 0.000010 0.000010 0.000010 0.000010 0.000010 0.000010 0.000010
0.000010 0.000010 0.000010 0.000010 0.000010 0.000010 0.000010 0.000010 0.000010 0.000010 0.000010 0.000010 0.000010 0.000010 0.000010 0.000010 0.000010 0.000010 0.000010 0.000010 0.000010 0.000010 0.000010 0.000010 0.000010 0.000010 0.000010 0.000010 0.000010 0.000010 0.000010 0.000010 0.000010 0.999390 0.000010 0.000010 0.000010 0.000010 0.000010 0.000010 0.000010 0.000010 0.000010 0.000010 0.000010 0.000010 0.000010 0.000010 0.000010 0.000010 0.000010 0.000010 0.000010 0.000010 0.000010 0.000010 0.000010 0.000010 0.000010 0.000010 0.000010 0.000010
0.000010 0.000010 0.000010 0.000010 0.000010 0.000010 0.000010 0.000010 0.000010 0.000010 0.000010 0.000010 0.000010 0.000010 0.000010 0.000010 0.000010 0.000010 0.000010 0.000010 0.000010 0.000010 0.000010 0.000010 0.000010 0.000010 0.000010 0.000010 0.000010 0.000010 0.000010 0.000010 0.000010 0.999390 0.000010 0.000010 0.000010 0.000010 0.000010 0.000010 0.000010 0.000010 0.000010 0.000010 0.000010 0.000010 0.000010 0.000010 0.000010 0.000010 0.000010 0.000010 0.000010 0.000010 0.000010 0.000010 0.000010 0.000010 0.000010 0.000010 0.000010 0.000010
0.000010 0.000010 0.000010 0.000010 0.000010 0.000010 0.000010 0.000010 0.000010 0.000010 0.000010 0.000010 0.000010 0.000010 0.000010 0.000010 0.000010 0.000010 0.000010 0.000010 0.000010 0.000010 0.000010 0.000010 0.000010 0.000010 0.000010 0.033444 0.000010 0.000010 0.000010 0.000010 0.000010 0.000010 0.000010 0.000010 0.000010 0.000010 0.000010 0.161216 0.000010 0.000010 0.804750 0.000010 0.000010 0.000010 0.000010 0.000010 0.000010 0.000010 0.000010 0.000010 0.000010 0.000010 0.000010 0.000010 0.000010 0.000010 0.000010 0.000010 0.000010 0.000010
0.000010 0.000010 0.000010 0.000010 0.000010 0.000010 0.000010 0.000010 0.000010 0.000010 0.000010 0.000010 0.000010 0.000010 0.000010 0.000010 0.000010 0.000010 0.000010 0.000010 0.000010 0.000010 0.000010 0.000010 0.000010 0.000010 0.000010 0.047423 0.000010 0.000010 0.000010 0.000010 0.000010 0.000010 0.000010 0.000010 0.000010 0.000010 0.000010 0.000010 0.000010 0.000010 0.951977 0.000010 0.000010 0.000010 0.000010 0.000010 0.000010 0.000010 0.000010 0.000010 0.000010 0.000010 0.000010 0.000010 0.000010 0.000010 0.000010 0.000010 0.000010 0.000010
0.000010 0.000010 0.000010 0.000010 0.000010 0.000010 0.000010 0.000010 0.000010 0.000010 0.000010 0.000010 0.000010 0.000010 0.000010 0.000010 0.000010 0.000010 0.000010 0.000010 0.000010 0.000010 0.000010 0.000010 0.000010 0.000010 0.000010 0.000010 0.000010 0.000010 0.000010 0.000010 0.000010 0.000010 0.000010 0.000010 0.000010 0.000010 0.000010 0.000010 0.000010 0.000010 0.999390 0.000010 0.000010 0.000010 0.000010 0.000010 0.000010 0.000010 0.000010 0.000010 0.000010 0.000010 0.000010 0.000010 0.000010 0.000010 0.000010 0.000010 0.000010 0.000010
0.000010 0.000010 0.000010 0.000010 0.000010 0.000010 0.000010 0.000010 0.000010 0.000010 0.000010 0.000010 0.000010 0.000010 0.000010 0.000010 0.000010 0.000010 0.000010 0.000010 0.000010 0.000010 0.000010 0.000010 0.000010 0.000010 0.000010 0.027583 0.000010 0.000010 0.000010 0.000010 0.000010 0.000010 0.000010 0.000010 0.000010 0.000010 0.000010 0.000010 0.000010 0.000010 0.971817 0.000010 0.000010 0.000010 0.000010 0.000010 0.000010 0.000010 0.000010 0.000010 0.000010 0.000010 0.000010 0.000010 0.000010 0.000010 0.000010 0.000010 0.000010 0.000010
0.000010 0.000010 0.000010 0.000010 0.000010 0.000010 0.000010 0.000010 0.000010 0.000010 0.000010 0.018483 0.000010 0.000010 0.000010 0.000010 0.000010 0.000010 0.000010 0.000010 0.000010 0.000010 0.000010 0.000010 0.000010 0.000010 0.000010 0.147875 0.000010 0.000010 0.000010 0.000010 0.000010 0.000010 0.000010 0.000010 0.000010 0.000010 0.000010 0.093748 0.000010 0.000010 0.700622 0.000010 0.000010 0.000010 0.000010 0.000010 0.000010 0.000010 0.000010 0.000010 0.000010 0.000010 0.000010 0.000010 0.030590 0.000010 0.000010 0.000010 0.008124 0.000010
0.000010 0.000010 0.000010 0.000010 0.000010 0.000010 0.000010 0.000010 0.000010 0.000010 0.000010 0.000010 0.000010 0.000010 0.000010 0.000010 0.000010 0.000010 0.000010 0.000010 0.000010 0.000010 0.000010 0.000010 0.000010 0.000010 0.000010 0.000010 0.000010 0.000010 0.000010 0.000010 0.000010 0.000010 0.000010 0.000010 0.000010 0.000010 0.000010 0.000010 0.000010 0.000010 0.999390 0.000010 0.000010 0.000010 0.000010 0.000010 0.000010 0.000010 0.000010 0.000010 0.000010 0.000010 0.000010 0.000010 0.000010 0.000010 0.000010 0.000010 0.000010 0.000010
0.000010 0.000010 0.000010 0.000010 0.000010 0.000010 0.000010 0.000010 0.000010 0.000010 0.000010 0.043422 0.000010 0.000010 0.000010 0.000010 0.000010 0.000010 0.004467 0.000010 0.000010 0.000010 0.000010 0.000010 0.000010 0.000010 0.000010 0.077756 0.000010 0.000010 0.000010 0.000010 0.000010 0.000010 0.000010 0.000010 0.000010 0.000010 0.000010 0.138053 0.000010 0.000010 0.730773 0.000010 0.000010 0.000010 0.000010 0.000010 0.000010 0.000010 0.000010 0.000010 0.000010 0.000010 0.000010 0.000010 0.004968 0.000010 0.000010 0.000010 0.000010 0.000010
0.000010 0.000010 0.000010 0.000010 0.000010 0.000010 0.000010 0.000010 0.000010 0.000010 0.000010 0.000945 0.000010 0.000010 0.000010 0.000010 0.000010 0.000010 0.011254 0.000010 0.000010 0.000010 0.000010 0.000010 0.000010 0.000010 0.000010 0.118776 0.000010 0.000010 0.000010 0.000010 0.000010 0.000010 0.034054 0.000010 0.000010 0.000010 0.000010 0.062936 0.000010 0.000010 0.766549 0.000010 0.000010 0.000010 0.000010 0.004935 0.000010 0.000010 0.000010 0.000010 0.000010 0.000010 0.000010 0.000010 0.000010 0.000010 0.000010 0.000010 0.000010 0.000010
0.000010 0.000010 0.000010 0.000010 0.000010 0.000010 0.000010 0.000010 0.000010 0.000010 0.000010 0.000010 0.000010 0.000010 0.000010 0.000010 0.000010 0.000010 0.000010 0.000010 0.000010 0.000010 0.000010 0.000010 0.000010 0.000010 0.000010 0.279724 0.000010 0.000010 0.000010 0.000010 0.000010 0.000010 0.060277 0.000010 0.000010 0.000010 0.000010 0.000010 0.000010 0.000010 0.659408 0.000010 0.000010 0.000010 0.000010 0.000010 0.000010 0.000010 0.000010 0.000010 0.000010 0.000010 0.000010 0.000010 0.000010 0.000010 0.000010 0.000010 0.000010 0.000010
0.000010 0.000010 0.000010 0.000010 0.000010 0.000010 0.000010 0.000010 0.000010 0.000010 0.000010 0.000010 0.000010 0.000010 0.000010 0.000010 0.000010 0.000010 0.000010 0.000010 0.000010 0.000010 0.000010 0.000010 0.000010 0.000010 0.000010 0.000010 0.000010 0.000010 0.000010 0.000010 0.000010 0.000010 0.000010 0.000010 0.000010 0.000010 0.000010 0.180110 0.000010 0.000010 0.819290 0.000010 0.000010 0.000010 0.000010 0.000010 0.000010 0.000010 0.000010 0.000010 0.000010 0.000010 0.000010 0.000010 0.000010 0.000010 0.000010 0.000010 0.000010 0.000010
0.000010 0.000010 0.000010 0.000010 0.000010 0.000010 0.000010 0.000010 0.000010 0.000010 0.000010 0.000010 0.000010 0.000010 0.000010 0.000010 0.000010 0.000010 0.000010 0.000010 0.000010 0.000010 0.000010 0.000010 0.000010 0.000010 0.000010 0.000010 0.000010 0.000010 0.000010 0.000010 0.000010 0.000010 0.000010 0.000010 0.000010 0.000010 0.000010 0.000010 0.000010 0.000010 0.999390 0.000010 0.000010 0.000010 0.000010 0.000010 0.000010 0.000010 0.000010 0.000010 0.000010 0.000010 0.000010 0.000010 0.000010 0.000010 0.000010 0.000010 0.000010 0.000010
0.000010 0.000010 0.000010 0.000010 0.000010 0.000010 0.000010 0.000010 0.000010 0.000010 0.000010 0.000010 0.000010 0.000010 0.000010 0.000010 0.000010 0.000010 0.000010 0.000010 0.000010 0.000010 0.000010 0.000010 0.000010 0.000010 0.000010 0.000010 0.000010 0.000010 0.000010 0.000010 0.000010 0.000010 0.000010 0.000010 0.000010 0.000010 0.000010 0.000010 0.000010 0.000010 0.999390 0.000010 0.000010 0.000010 0.000010 0.000010 0.000010 0.000010 0.000010 0.000010 0.000010 0.000010 0.000010 0.000010 0.000010 0.000010 0.000010 0.000010 0.000010 0.000010
0.000010 0.000010 0.000010 0.000010 0.000010 0.000010 0.000010 0.000010 0.000010 0.000010 0.000010 0.000010 0.000010 0.000010 0.000010 0.000010 0.000010 0.000010 0.000010 0.000010 0.000010 0.000010 0.000010 0.000010 0.000010 0.000010 0.000010 0.000010 0.000010 0.000010 0.000010 0.000010 0.000010 0.000010 0.000010 0.000010 0.000010 0.000010 0.000010 0.000010 0.000010 0.000010 0.999390 0.000010 0.000010 0.000010 0.000010 0.000010 0.000010 0.000010 0.000010 0.000010 0.000010 0.000010 0.000010 0.000010 0.000010 0.000010 0.000010 0.000010 0.000010 0.000010
0.000010 0.000010 0.000010 0.000010 0.000010 0.000010 0.000010 0.000010 0.000010 0.000010 0.000010 0.000010 0.000010 0.000010 0.000010 0.000010 0.000010 0.000010 0.000010 0.000010 0.000010 0.000010 0.000010 0.000010 0.000010 0.000010 0.000010 0.000010 0.000010 0.000010 0.000010 0.000010 0.000010 0.000010 0.000010 0.000010 0.000010 0.000010 0.000010 0.000010 0.000014 0.000010 0.999383 0.000010 0.000010 0.000010 0.000010 0.000010 0.000010 0.000010 0.000010 0.000010 0.000010 0.000010 0.000010 0.000010 0.000010 0.000013 0.000010 0.000010 0.000010 0.000010
0.000010 0.000010 0.000010 0.000010 0.000010 0.000010 0.000010 0.000010 0.000010 0.000010 0.000010 0.014139 0.000010 0.000010 0.000010 0.000010 0.000010 0.000010 0.000010 0.000010 0.000010 0.000010 0.000010 0.000010 0.000010 0.000010 0.000010 0.246750 0.000010 0.000010 0.000010 0.000012 0.000010 0.000010 0.023060 0.000010 0.000010 0.000010 0.000010 0.261107 0.000010 0.000010 0.454372 0.000010 0.000010 0.000010 0.000010 0.000010 0.000010 0.000010 0.000010 0.000010 0.000010 0.000010 0.000010 0.000010 0.000010 0.000010 0.000010 0.000010 0.000010 0.000010
0.000010 0.000010 0.000010 0.000010 0.000010 0.000010 0.000010 0.000010 0.000010 0.000010 0.000010 0.000010 0.000010 0.000010 0.000010 0.000010 0.000010 0.000010 0.000010 0.000010 0.000010 0.000010 0.000010 0.000010 0.000010 0.000010 0.000010 0.999390 0.000010 0.000010 0.000010 0.000010 0.000010 0.000010 0.000010 0.000010 0.000010 0.000010 0.000010 0.000010 0.000010 0.000010 0.000010 0.000010 0.000010 0.000010 0.000010 0.000010 0.000010 0.000010 0.000010 0.000010 0.000010 0.000010 0.000010 0.000010 0.000010 0.000010 0.000010 0.000010 0.000010 0.000010
0.000010 0.000010 0.000010 0.000010 0.000010 0.000010 0.000010 0.000010 0.000010 0.000010 0.000010 0.000010 0.000010 0.000010 0.000010 0.000010 0.000010 0.000010 0.000010 0.000010 0.000010 0.000010 0.000010 0.000010 0.000010 0.000010 0.000010 0.000010 0.000010 0.000010 0.000010 0.000010 0.000010 0.000010 0.000010 0.000010 0.000010 0.000010 0.000010 0.000010 0.000010 0.000010 0.999390 0.000010 0.000010 0.000010 0.000010 0.000010 0.000010 0.000010 0.000010 0.000010 0.000010 0.000010 0.000010 0.000010 0.000010 0.000010 0.000010 0.000010 0.000010 0.000010
0.000010 0.000010 0.000010 0.000010 0.000010 0.000010 0.000010 0.000010 0.000010 0.000010 0.000010 0.000010 0.000010 0.000010 0.000010 0.000010 0.000010 0.000010 0.000010 0.000010 0.000010 0.000010 0.000010 0.000010 0.000010 0.000010 0.000010 0.000010 0.000010 0.000010 0.000010 0.000010 0.000010 0.000010 0.000010 0.000010 0.000010 0.000010 0.000010 0.000010 0.000010 0.000010 0.000010 0.000010 0.000010 0.000010 0.000010 0.000010 0.000010 0.000010 0.000010 0.000010 0.000010 0.000010 0.000010 0.000010 0.999390 0.000010 0.000010 0.000010 0.000010 0.000010
0.000010 0.000010 0.000010 0.000010 0.000010 0.000010 0.000010 0.000010 0.000010 0.000010 0.000010 0.000010 0.000010 0.000010 0.000010 0.000010 0.000010 0.000010 0.000010 0.000010 0.000010 0.000010 0.000010 0.000010 0.000010 0.000010 0.000010 0.000010 0.000010 0.000010 0.000010 0.000010 0.000010 0.000010 0.000010 0.000010 0.000010 0.000010 0.000010 0.000010 0.000010 0.000010 0.000010 0.000010 0.000010 0.000010 0.000010 0.000010 0.000010 0.000010 0.000010 0.000010 0.000010 0.000010 0.000010 0.000010 0.999390 0.000010 0.000010 0.000010 0.000010 0.000010
0.000010 0.000010 0.000010 0.000010 0.000010 0.000010 0.000010 0.000010 0.000010 0.000010 0.000010 0.000010 0.000010 0.000010 0.000010 0.000010 0.000010 0.000010 0.000010 0.000010 0.000010 0.000010 0.000010 0.000010 0.000010 0.000010 0.000010 0.000010 0.000010 0.000010 0.000010 0.000010 0.000010 0.000010 0.000010 0.000010 0.000010 0.000010 0.000010 0.000010 0.000010 0.000010 0.000010 0.000010 0.000010 0.000010 0.000010 0.000010 0.000010 0.000010 0.000010 0.000010 0.000010 0.000010 0.000010 0.000010 0.999390 0.000010 0.000010 0.000010 0.000010 0.000010
0.000010 0.000010 0.000010 0.000010 0.000010 0.000010 0.000010 0.000010 0.000010 0.000010 0.000010 0.000010 0.000010 0.000010 0.000010 0.000010 0.000010 0.000010 0.000010 0.000010 0.000010 0.000010 0.000010 0.000010 0.000010 0.000010 0.000010 0.000010 0.000010 0.000010 0.000010 0.000010 0.000010 0.000010 0.000010 0.000010 0.000010 0.000010 0.000010 0.000010 0.000010 0.000010 0.000010 0.000010 0.000010 0.000010 0.000010 0.000010 0.000010 0.000010 0.000010 0.000010 0.000010 0.000010 0.000010 0.000010 0.999390 0.000010 0.000010 0.000010 0.000010 0.000010
0.000010 0.000010 0.000010 0.000010 0.000010 0.000010 0.000010 0.000010 0.000010 0.000010 0.000010 0.000010 0.000010 0.000010 0.000010 0.000010 0.000010 0.000010 0.000010 0.000010 0.000010 0.000010 0.000010 0.000010 0.000010 0.000010 0.000010 0.000010 0.000010 0.000010 0.000010 0.000010 0.000010 0.000010 0.000010 0.000010 0.000010 0.000010 0.000010 0.000010 0.000010 0.000010 0.000010 0.000010 0.000010 0.000010 0.000010 0.000010 0.000010 0.000010 0.000010 0.000010 0.000010 0.000010 0.000010 0.000010 0.999390 0.000010 0.000010 0.000010 0.000010 0.000010
0.000010 0.000010 0.000010 0.000010 0.000010 0.000010 0.000010 0.000010 0.000010 0.000010 0.000010 0.000010 0.000010 0.000010 0.000010 0.000010 0.000010 0.000010 0.000010 0.000010 0.000010 0.000010 0.000010 0.000010 0.000010 0.000010 0.000010 0.000010 0.000010 0.000010 0.000010 0.000010 0.000010 0.000010 0.000010 0.000010 0.000010 0.000010 0.000010 0.000010 0.000010 0.000010 0.000010 0.000010 0.000010 0.000010 0.000010 0.000010 0.000010 0.000010 0.000010 0.000010 0.000010 0.000010 0.000010 0.000010 0.999390 0.000010 0.000010 0.000010 0.000010 0.000010
0.000010 0.000010 0.000010 0.000010 0.000010 0.000010 0.000010 0.000010 0.000010 0.000010 0.000010 0.000010 0.000010 0.000010 0.000010 0.000010 0.000010 0.000010 0.000010 0.000010 0.000010 0.000010 0.000010 0.000010 0.000010 0.000010 0.000010 0.000010 0.000010 0.000010 0.000010 0.000010 0.000010 0.000010 0.000010 0.000010 0.000010 0.000010 0.000010 0.000010 0.000010 0.000010 0.000010 0.000010 0.000010 0.000010 0.000010 0.000010 0.000010 0.000010 0.000010 0.000010 0.000010 0.000010 0.000010 0.000010 0.999390 0.000010 0.000010 0.000010 0.000010 0.000010
0.000010 0.000010 0.000010 0.000010 0.000010 0.000010 0.000010 0.000010 0.000010 0.000010 0.000010 0.000010 0.000010 0.000010 0.000010 0.000010 0.000010 0.000010 0.000010 0.000010 0.000010 0.000010 0.000010 0.000010 0.000010 0.000010 0.000010 0.000010 0.000010 0.000010 0.000010 0.000010 0.000010 0.000010 0.000010 0.000010 0.000010 0.000010 0.000010 0.000010 0.000010 0.000010 0.000010 0.000010 0.000010 0.000010 0.000010 0.000010 0.000010 0.000010 0.000010 0.000010 0.000010 0.000010 0.000010 0.000010 0.999390 0.000010 0.000010 0.000010 0.000010 0.000010
0.000010 0.000010 0.000010 0.000010 0.000010 0.000010 0.000010 0.000010 0.000010 0.000010 0.000010 0.000010 0.000010 0.000010 0.000010 0.000010 0.000010 0.000010 0.002263 0.000010 0.000010 0.000010 0.000010 0.000010 0.000010 0.000010 0.000010 0.000010 0.000010 0.000010 0.000010 0.000010 0.000010 0.024746 0.000010 0.000010 0.000010 0.000010 0.000010 0.000010 0.000010 0.000010 0.000010 0.000010 0.000010 0.000010 0.000010 0.000010 0.000010 0.000010 0.000010 0.000010 0.000010 0.000010 0.000010 0.000010 0.972401 0.000010 0.000010 0.000010 0.000010 0.000010
0.000010 0.000010 0.000010 0.000010 0.000010 0.000010 0.000010 0.000010 0.000010 0.000010 0.000010 0.000010 0.000010 0.000010 0.000010 0.000010 0.000010 0.000010 0.000010 0.000010 0.000010 0.000010 0.000010 0.000010 0.000010 0.000010 0.000010 0.000010 0.000010 0.000010 0.000010 0.000010 0.000010 0.000010 0.000010 0.000010 0.000010 0.000010 0.000010 0.000010 0.000010 0.000010 0.000010 0.000010 0.000010 0.000010 0.000010 0.000010 0.000010 0.000010 0.000010 0.000010 0.000010 0.000010 0.000010 0.000010 0.999390 0.000010 0.000010 0.000010 0.000010 0.000010
0.000010 0.000010 0.000010 0.000010 0.000010 0.000010 0.000010 0.000010 0.000010 0.000010 0.000010 0.000010 0.000010 0.000010 0.000010 0.000010 0.000010 0.000010 0.000010 0.000010 0.000010 0.000010 0.000010 0.000010 0.000010 0.000010 0.000010 0.000010 0.000010 0.000010 0.000010 0.000010 0.000010 0.000010 0.000010 0.000010 0.000010 0.000010 0.000010 0.000010 0.000010 0.000010 0.000010 0.000010 0.000010 0.000010 0.000010 0.000010 0.000010 0.000010 0.000010 0.000010 0.000010 0.000010 0.000010 0.000010 0.999390 0.000010 0.000010 0.000010 0.000010 0.000010
0.000010 0.000010 0.000010 0.000010 0.000010 0.000010 0.000010 0.000010 0.000010 0.000010 0.000010 0.000010 0.000010 0.000010 0.000010 0.000010 0.000010 0.000010 0.000010 0.000010 0.000010 0.000010 0.000010 0.000010 0.000010 0.000010 0.000010 0.000010 0.000010 0.000010 0.000010 0.000010 0.000010 0.000010 0.000010 0.000010 0.000010 0.000010 0.000010 0.000010 0.000010 0.000010 0.000010 0.000010 0.000010 0.000010 0.000010 0.000010 0.000010 0.000010 0.000010 0.000010 0.000010 0.000010 0.000010 0.000010 0.999390 0.000010 0.000010 0.000010 0.000010 0.000010
0.000010 0.000010 0.000010 0.000010 0.000010 0.000010 0.000010 0.000010 0.000010 0.000010 0.000010 0.000010 0.000010 0.000010 0.000010 0.000010 0.000010 0.000010 0.000010 0.000010 0.000010 0.000010 0.000010 0.000010 0.000010 0.000010 0.000010 0.000010 0.000010 0.000010 0.000010 0.000010 0.000010 0.000010 0.000010 0.000010 0.000010 0.000010 0.000010 0.000010 0.000010 0.000010 0.000010 0.000010 0.000010 0.000010 0.000010 0.000010 0.000010 0.000010 0.000010 0.000010 0.000010 0.000010 0.000010 0.000010 0.999390 0.000010 0.000010 0.000010 0.000010 0.000010
0.000010 0.000010 0.000010 0.000010 0.000010 0.000010 0.000010 0.000010 0.000010 0.000010 0.000010 0.000010 0.000010 0.000010 0.000010 0.000010 0.000010 0.000010 0.000010 0.000010 0.000010 0.000010 0.000010 0.000010 0.000010 0.000010 0.000010 0.000010 0.000010 0.000010 0.000010 0.000010 0.000010 0.000010 0.000010 0.000010 0.000010 0.000010 0.000010 0.000010 0.000010 0.000010 0.000010 0.000010 0.000010 0.000010 0.000010 0.000010 0.000010 0.000010 0.000010 0.000010 0.000010 0.000010 0.000010 0.000010 0.999390 0.000010 0.000010 0.000010 0.000010 0.000010
0.000010 0.000010 0.000010 0.000010 0.000010 0.000010 0.000010 0.000010 0.000010 0.000010 0.000010 0.000010 0.000010 0.000010 0.000010 0.000010 0.000010 0.000010 0.000010 0.000010 0.000010 0.000010 0.000010 0.000010 0.000010 0.000010 0.000010 0.000010 0.000010 0.000010 0.000010 0.000010 0.000010 0.000010 0.000010 0.000010 0.000010 0.000010 0.000010 0.000010 0.000010 0.000010 0.000010 0.000010 0.000010 0.000010 0.000010 0.000010 0.000010 0.000010 0.000010 0.000010 0.000010 0.000010 0.000010 0.000010 0.999390 0.000010 0.000010 0.000010 0.000010 0.000010
0.000010 0.000010 0.000010 0.000010 0.000010 0.000010 0.000010 0.000010 0.000010 0.000010 0.000010 0.000010 0.000010 0.000010 0.000010 0.000010 0.000010 0.000010 0.000010 0.000010 0.000010 0.000010 0.000010 0.000010 0.000010 0.000010 0.000010 0.000010 0.000010 0.000010 0.000010 0.000010 0.000010 0.000010 0.000010 0.000010 0.000010 0.000010 0.000010 0.000010 0.000010 0.000010 0.000010 0.000010 0.000010 0.000010 0.000010 0.000010 0.000010 0.000010 0.000010 0.000010 0.000010 0.000010 0.000010 0.000010 0.999390 0.000010 0.000010 0.000010 0.000010 0.000010
0.000010 0.000010 0.000010 0.000010 0.000010 0.000010 0.000010 0.000010 0.000010 0.000010 0.000010 0.000010 0.000010 0.000010 0.000010 0.000010 0.000010 0.000010 0.000010 0.000010 0.000010 0.000010 0.000010 0.000010 0.000010 0.000010 0.000010 0.000010 0.000010 0.000010 0.000010 0.000010 0.000010 0.000010 0.000010 0.000010 0.000010 0.000010 0.000010 0.000010 0.000010 0.000010 0.000010 0.000010 0.000010 0.000010 0.000010 0.000010 0.000010 0.000010 0.000010 0.000010 0.000010 0.000010 0.000010 0.000010 0.999390 0.000010 0.000010 0.000010 0.000010 0.000010
0.000010 0.000010 0.000010 0.000010 0.000010 0.000010 0.000010 0.000010 0.000010 0.000010 0.000010 0.000010 0.000010 0.000010 0.000010 0.000010 0.000010 0.000010 0.000010 0.000010 0.000010 0.000010 0.000010 0.000010 0.000010 0.000010 0.000010 0.000010 0.000010 0.000010 0.000010 0.000010 0.000010 0.000010 0.000010 0.000010 0.000010 0.000010 0.000010 0.000010 0.000010 0.000010 0.000010 0.000010 0.000010 0.000010 0.000010 0.000010 0.000010 0.000010 0.000010 0.000010 0.000010 0.000010 0.000010 0.000010 0.978369 0.000010 0.000010 0.000010 0.021031 0.000010
0.000010 0.000010 0.000010 0.000010 0.000010 0.000010 0.000010 0.000010 0.000010 0.000010 0.000010 0.000010 0.000010 0.000010 0.000010 0.000010 0.000010 0.000010 0.000010 0.000010 0.000010 0.000010 0.000010 0.000010 0.000010 0.000010 0.000010 0.000010 0.000010 0.000010 0.000010 0.000010 0.000010 0.000010 0.000010 0.000010 0.000010 0.000010 0.000010 0.000010 0.000010 0.000010 0.000010 0.000010 0.000010 0.000010 0.000010 0.000010 0.000010 0.000010 0.000010 0.000010 0.000010 0.000010 0.000010 0.000010 0.999390 0.000010 0.000010 0.000010 0.000010 0.000010
0.000010 0.000010 0.000010 0.000010 0.000010 0.000010 0.000010 0.000010 0.000010 0.000010 0.000010 0.000010 0.000010 0.000010 0.000010 0.000010 0.000010 0.000010 0.000010 0.000010 0.000010 0.000010 0.000010 0.000010 0.000010 0.000010 0.000010 0.000010 0.000010 0.000010 0.000010 0.000010 0.000010 0.000010 0.000010 0.000010 0.000010 0.000010 0.000010 0.000010 0.000010 0.000010 0.000010 0.000010 0.000010 0.000010 0.000010 0.000010 0.000010 0.000010 0.000010 0.000010 0.000010 0.000010 0.000010 0.000010 0.999390 0.000010 0.000010 0.000010 0.000010 0.000010
0.000010 0.000010 0.000010 0.000010 0.000010 0.000010 0.000010 0.000010 0.000010 0.000010 0.000010 0.999390 0.000010 0.000010 0.000010 0.000010 0.000010 0.000010 0.000010 0.000010 0.000010 0.000010 0.000010 0.000010 0.000010 0.000010 0.000010 0.000010 0.000010 0.000010 0.000010 0.000010 0.000010 0.000010 0.000010 0.000010 0.000010 0.000010 0.000010 0.000010 0.000010 0.000010 0.000010 0.000010 0.000010 0.000010 0.000010 0.000010 0.000010 0.000010 0.000010 0.000010 0.000010 0.000010 0.000010 0.000010 0.000010 0.000010 0.000010 0.000010 0.000010 0.000010
0.000010 0.000010 0.000010 0.000010 0.000010 0.000010 0.000010 0.000010 0.000010 0.000010 0.000010 0.999378 0.000010 0.000012 0.000010 0.000010 0.000010 0.000010 0.000010 0.000010 0.000010 0.000010 0.000010 0.000010 0.000010 0.000010 0.000010 0.000010 0.000010 0.000010 0.000010 0.000010 0.000010 0.000010 0.000010 0.000010 0.000010 0.000010 0.000010 0.000010 0.000010 0.000010 0.000020 0.000010 0.000010 0.000010 0.000010 0.000010 0.000010 0.000010 0.000010 0.000010 0.000010 0.000010 0.000010 0.000010 0.000010 0.000010 0.000010 0.000010 0.000010 0.000010
0.000010 0.000010 0.000010 0.000010 0.000010 0.000010 0.000010 0.000010 0.000010 0.000010 0.000012 0.999388 0.000010 0.000010 0.000010 0.000010 0.000010 0.000010 0.000010 0.000010 0.000010 0.000010 0.000010 0.000010 0.000010 0.000010 0.000010 0.000010 0.000010 0.000010 0.000010 0.000010 0.000010 0.000010 0.000010 0.000010 0.000010 0.000010 0.000010 0.000010 0.000010 0.000010 0.000010 0.000010 0.000010 0.000010 0.000010 0.000010 0.000010 0.000010 0.000010 0.000010 0.000010 0.000010 0.000010 0.000010 0.000010 0.000010 0.000010 0.000010 0.000010 0.000010
0.000010 0.000010 0.000010 0.000010 0.000010 0.000010 0.000010 0.000010 0.000010 0.000010 0.000010 0.999390 0.000010 0.000010 0.000010 0.000010 0.000010 0.000010 0.000010 0.000010 0.000010 0.000010 0.000010 0.000010 0.000010 0.000010 0.000010 0.000010 0.000010 0.000010 0.000010 0.000010 0.000010 0.000010 0.000010 0.000010 0.000010 0.000010 0.000010 0.000010 0.000010 0.000010 0.000010 0.000010 0.000010 0.000010 0.000010 0.000010 0.000010 0.000010 0.000010 0.000010 0.000010 0.000010 0.000010 0.000010 0.000010 0.000010 0.000010 0.000010 0.000010 0.000010
0.000010 0.000010 0.000010 0.000010 0.000010 0.000010 0.000010 0.000010 0.000010 0.000010 0.000010 0.999390 0.000010 0.000010 0.000010 0.000010 0.000010 0.000010 0.000010 0.000010 0.000010 0.000010 0.000010 0.000010 0.000010 0.000010 0.000010 0.000010 0.000010 0.000010 0.000010 0.000010 0.000010 0.000010 0.000010 0.000010 0.000010 0.000010 0.000010 0.000010 0.000010 0.000010 0.000010 0.000010 0.000010 0.000010 0.000010 0.000010 0.000010 0.000010 0.000010 0.000010 0.000010 0.000010 0.000010 0.000010 0.000010 0.000010 0.000010 0.000010 0.000010 0.000010
0.000010 0.000010 0.000010 0.000010 0.000010 0.000010 0.000010 0.000010 0.000010 0.000010 0.000010 0.999390 0.000010 0.000010 0.000010 0.000010 0.000010 0.000010 0.000010 0.000010 0.000010 0.000010 0.000010 0.000010 0.000010 0.000010 0.000010 0.000010 0.000010 0.000010 0.000010 0.000010 0.000010 0.000010 0.000010 0.000010 0.000010 0.000010 0.000010 0.000010 0.000010 0.000010 0.000010 0.000010 0.000010 0.000010 0.000010 0.000010 0.000010 0.000010 0.000010 0.000010 0.000010 0.000010 0.000010 0.000010 0.000010 0.000010 0.000010 0.000010 0.000010 0.000010
0.000010 0.000010 0.000010 0.000010 0.000010 0.000010 0.000010 0.000010 0.000010 0.000010 0.000010 0.869837 0.000010 0.000010 0.000010 0.000010 0.000010 0.000010 0.000010 0.000010 0.000010 0.000010 0.000010 0.000010 0.000010 0.000010 0.000010 0.000010 0.000010 0.000010 0.000010 0.000010 0.000010 0.000010 0.000010 0.000010 0.000010 0.000010 0.000010 0.129563 0.000010 0.000010 0.000010 0.000010 0.000010 0.000010 0.000010 0.000010 0.000010 0.000010 0.000010 0.000010 0.000010 0.000010 0.000010 0.000010 0.000010 0.000010 0.000010 0.000010 0.000010 0.000010
0.000010 0.000010 0.000010 0.000010 0.000010 0.000010 0.000010 0.000010 0.000010 0.000010 0.000010 0.999390 0.000010 0.000010 0.000010 0.000010 0.000010 0.000010 0.000010 0.000010 0.000010 0.000010 0.000010 0.000010 0.000010 0.000010 0.000010 0.000010 0.000010 0.000010 0.000010 0.000010 0.000010 0.000010 0.000010 0.000010 0.000010 0.000010 0.000010 0.000010 0.000010 0.000010 0.000010 0.000010 0.000010 0.000010 0.000010 0.000010 0.000010 0.000010 0.000010 0.000010 0.000010 0.000010 0.000010 0.000010 0.000010 0.000010 0.000010 0.000010 0.000010 0.000010
0.000010 0.000010 0.000010 0.000010 0.000010 0.000010 0.000010 0.000010 0.000010 0.000010 0.000010 0.999390 0.000010 0.000010 0.000010 0.000010 0.000010 0.000010 0.000010 0.000010 0.000010 0.000010 0.000010 0.000010 0.000010 0.000010 0.000010 0.000010 0.000010 0.000010 0.000010 0.000010 0.000010 0.000010 0.000010 0.000010 0.000010 0.000010 0.000010 0.000010 0.000010 0.000010 0.000010 0.000010 0.000010 0.000010 0.000010 0.000010 0.000010 0.000010 0.000010 0.000010 0.000010 0.000010 0.000010 0.000010 0.000010 0.000010 0.000010 0.000010 0.000010 0.000010
0.000010 0.000010 0.000010 0.000010 0.000010 0.000010 0.000010 0.000010 0.000010 0.000010 0.000010 0.999390 0.000010 0.000010 0.000010 0.000010 0.000010 0.000010 0.000010 0.000010 0.000010 0.000010 0.000010 0.000010 0.000010 0.000010 0.000010 0.000010 0.000010 0.000010 0.000010 0.000010 0.000010 0.000010 0.000010 0.000010 0.000010 0.000010 0.000010 0.000010 0.000010 0.000010 0.000010 0.000010 0.000010 0.000010 0.000010 0.000010 0.000010 0.000010 0.000010 0.000010 0.000010 0.000010 0.000010 0.000010 0.000010 0.000010 0.000010 0.000010 0.000010 0.000010
0.000010 0.000010 0.000010 0.000010 0.000010 0.000010 0.000010 0.000010 0.000010 0.000010 0.000010 0.073305 0.000010 0.006787 0.000010 0.002152 0.000010 0.000010 0.028077 0.000010 0.000010 0.000010 0.000010 0.000010 0.000010 0.000010 0.000010 0.045560 0.000010 0.000010 0.000010 0.000010 0.014073 0.024549 0.080485 0.000010 0.000010 0.000010 0.000010 0.523009 0.000010 0.000010 0.115870 0.000010 0.000010 0.000010 0.000453 0.022681 0.000010 0.000010 0.000010 0.000010 0.000010 0.000010 0.000010 0.000010 0.033630 0.000010 0.000010 0.003052 0.025846 0.000010
0.000010 0.000010 0.000010 0.000010 0.000010 0.000010 0.000010 0.000010 0.000010 0.000010 0.000010 0.009593 0.000010 0.000010 0.000010 0.000010 0.000010 0.000010 0.018892 0.000010 0.000010 0.000010 0.000010 0.000010 0.000010 0.000010 0.000010 0.019154 0.000010 0.000010 0.000010 0.000010 0.000010 0.000010 0.000010 0.000010 0.000010 0.000010 0.000010 0.914216 0.000010 0.000010 0.000010 0.000010 0.000010 0.000010 0.000010 0.000010 0.000010 0.000010 0.000010 0.000010 0.000010 0.000010 0.000010 0.000010 0.000010 0.000010 0.000010 0.000010 0.037575 0.000010
0.000010 0.000010 0.000010 0.000010 0.000010 0.000010 0.000010 0.000010 0.000010 0.000010 0.000010 0.008685 0.000010 0.000010 0.000010 0.000010 0.000010 0.000010 0.000010 0.000010 0.000010 0.000010 0.000010 0.000010 0.000010 0.000010 0.000010 0.000010 0.000010 0.000010 0.000010 0.000010 0.000010 0.000010 0.015394 0.000010 0.000010 0.000010 0.000010 0.961075 0.000010 0.000010 0.014265 0.000010 0.000010 0.000010 0.000010 0.000010 0.000010 0.000010 0.000010 0.000010 0.000010 0.000010 0.000010 0.000010 0.000010 0.000010 0.000010 0.000010 0.000010 0.000010
0.000010 0.000010 0.000010 0.000010 0.000010 0.000010 0.000010 0.000010 0.000010 0.000010 0.000010 0.000010 0.000010 0.000010 0.000010 0.000010 0.000010 0.000010 0.000010 0.000010 0.000010 0.000010 0.000010 0.000010 0.000010 0.000010 0.000010 0.030133 0.000010 0.000010 0.000010 0.000010 0.000010 0.000010 0.000010 0.000010 0.000010 0.000010 0.000010 0.969267 0.000010 0.000010 0.000010 0.000010 0.000010 0.000010 0.000010 0.000010 0.000010 0.000010 0.000010 0.000010 0.000010 0.000010 0.000010 0.000010 0.000010 0.000010 0.000010 0.000010 0.000010 0.000010
0.000010 0.000010 0.000010 0.000010 0.000010 0.000010 0.000010 0.000010 0.000010 0.000010 0.000010 0.055233 0.000010 0.010674 0.000010 0.005786 0.000010 0.000010 0.004910 0.000010 0.000010 0.000010 0.000010 0.000010 0.000010 0.000010 0.000010 0.032549 0.000010 0.000010 0.000010 0.000010 0.000010 0.047530 0.000010 0.000010 0.000010 0.000010 0.000010 0.756162 0.000010 0.000010 0.012049 0.000010 0.000010 0.000010 0.000011 0.034176 0.000010 0.000010 0.000010 0.000010 0.000010 0.000010 0.000010 0.000010 0.013247 0.000010 0.000010 0.000010 0.027174 0.000010
0.000010 0.000010 0.000010 0.000010 0.000010 0.000010 0.000010 0.000010 0.000010 0.000010 0.000010 0.000010 0.000010 0.000010 0.000010 0.000010 0.000010 0.000010 0.000010 0.000010 0.000010 0.000010 0.000010 0.000010 0.000010 0.000010 0.000010 0.000010 0.000010 0.000010 0.000010 0.000010 0.000010 0.000010 0.000010 0.000010 0.000010 0.000010 0.000010 0.999390 0.000010 0.000010 0.000010 0.000010 0.000010 0.000010 0.000010 0.000010 0.000010 0.000010 0.000010 0.000010 0.000010 0.000010 0.000010 0.000010 0.000010 0.000010 0.000010 0.000010 0.000010 0.000010
0.000010 0.000010 0.000010 0.000010 0.000010 0.000010 0.000010 0.000010 0.000010 0.000010 0.000010 0.000010 0.000010 0.000010 0.000010 0.000010 0.000010 0.000010 0.000010 0.000010 0.000010 0.000010 0.000010 0.000010 0.000010 0.000010 0.000010 0.000010 0.000010 0.000010 0.000010 0.000010 0.000010 0.000010 0.000900 0.000010 0.000010 0.000010 0.000010 0.998500 0.000010 0.000010 0.000010 0.000010 0.000010 0.000010 0.000010 0.000010 0.000010 0.000010 0.000010 0.000010 0.000010 0.000010 0.000010 0.000010 0.000010 0.000010 0.000010 0.000010 0.000010 0.000010
0.000010 0.000010 0.000010 0.000010 0.000010 0.000010 0.000010 0.000010 0.000010 0.000010 0.000010 0.000010 0.000010 0.000010 0.000010 0.000010 0.000010 0.000010 0.000011 0.000010 0.000010 0.000010 0.000010 0.000010 0.000010 0.000010 0.000010 0.051079 0.000010 0.000010 0.000010 0.000010 0.000010 0.000010 0.000010 0.000010 0.000010 0.000010 0.000010 0.948320 0.000010 0.000010 0.000010 0.000010 0.000010 0.000010 0.000010 0.000010 0.000010 0.000010 0.000010 0.000010 0.000010 0.000010 0.000010 0.000010 0.000010 0.000010 0.000010 0.000010 0.000010 0.000010
0.000010 0.000010 0.000010 0.000010 0.000010 0.000010 0.000010 0.000010 0.000010 0.000010 0.000010 0.033435 0.000010 0.000010 0.000010 0.000010 0.000010 0.000010 0.025994 0.000010 0.000010 0.000010 0.000010 0.000010 0.000010 0.000010 0.007700 0.015371 0.000010 0.000010 0.000010 0.000010 0.026605 0.082940 0.024753 0.000010 0.000010 0.000010 0.000010 0.689581 0.000010 0.000010 0.015433 0.000010 0.000010 0.000010 0.000010 0.023256 0.000010 0.000010 0.000010 0.000010 0.000010 0.000010 0.000010 0.000010 0.010051 0.000010 0.000010 0.000010 0.044383 0.000010
0.000010 0.000010 0.000010 0.000010 0.000010 0.000010 0.000010 0.003971 0.000010 0.000010 0.000010 0.013962 0.000010 0.007725 0.004508 0.000010 0.000010 0.000010 0.003446 0.000010 0.000010 0.000010 0.000010 0.000010 0.000010 0.000010 0.000010 0.017008 0.000010 0.000010 0.007359 0.000010 0.000013 0.055139 0.035549 0.000010 0.000010 0.000010 0.000010 0.745804 0.000010 0.000010 0.014755 0.000010 0.000010 0.000010 0.003558 0.028771 0.000010 0.000010 0.000010 0.000010 0.000010 0.000010 0.000010 0.000010 0.044030 0.000010 0.000010 0.000010 0.013943 0.000010
0.000010 0.000010 0.000010 0.000010 0.000010 0.000010 0.000010 0.000010 0.000010 0.000010 0.000010 0.021658 0.000010 0.000010 0.000010 0.004393 0.000010 0.000010 0.010089 0.000010 0.000010 0.000010 0.000010 0.000010 0.000010 0.000010 0.000010 0.031889 0.000010 0.000010 0.000010 0.000010 0.022091 0.056881 0.015431 0.000010 0.000010 0.000010 0.000010 0.717264 0.000010 0.000010 0.032700 0.000010 0.000010 0.000010 0.013344 0.039725 0.000010 0.000010 0.000010 0.000010 0.000010 0.000010 0.000010 0.000010 0.009344 0.000010 0.000010 0.004133 0.020578 0.000010
0.000010 0.000010 0.000010 0.000010 0.000010 0.000010 0.000010 0.000010 0.000010 0.000010 0.000010 0.040266 0.000010 0.000010 0.000010 0.000010 0.000010 0.000010 0.002405 0.000010 0.000010 0.000010 0.000010 0.000010 0.000010 0.000010 0.000010 0.000010 0.000010 0.000010 0.000010 0.000010 0.000010 0.000010 0.019123 0.000010 0.000010 0.000010 0.000010 0.924937 0.000010 0.000010 0.011916 0.000010 0.000010 0.000010 0.000010 0.000010 0.000010 0.000010 0.000010 0.000010 0.000010 0.000010 0.000010 0.000010 0.000010 0.000010 0.000010 0.000010 0.000794 0.000010
0.000010 0.000010 0.000010 0.000010 0.000010 0.000010 0.000010 0.000010 0.000010 0.000010 0.000010 0.021968 0.000010 0.010284 0.000010 0.000010 0.000010 0.000010 0.000010 0.000010 0.000010 0.000010 0.000010 0.000010 0.000010 0.000010 0.000010 0.000010 0.000010 0.000010 0.000010 0.000010 0.000010 0.000010 0.006698 0.000010 0.000010 0.000010 0.000010 0.907497 0.000010 0.000010 0.018622 0.000010 0.000010 0.000010 0.000010 0.016808 0.000010 0.000010 0.000010 0.000010 0.000010 0.000010 0.000010 0.000010 0.000010 0.000010 0.000010 0.000010 0.017573 0.000010
0.000010 0.000010 0.000010 0.000010 0.000010 0.000010 0.000010 0.008384 0.000010 0.000010 0.000010 0.034907 0.000010 0.019288 0.000010 0.000010 0.000010 0.000010 0.023416 0.000010 0.000010 0.000010 0.000010 0.000010 0.000010 0.000010 0.013869 0.065438 0.000010 0.000010 0.000010 0.000010 0.000010 0.033132 0.019983 0.000010 0.000010 0.000010 0.000010 0.609088 0.000010 0.000010 0.045403 0.000010 0.000010 0.000010 0.029193 0.000010 0.000010 0.000010 0.000010 0.000010 0.000010 0.000010 0.000010 0.000010 0.070679 0.000010 0.000010 0.000010 0.026729 0.000010
0.000010 0.000010 0.000010 0.000010 0.000010 0.000010 0.000010 0.000010 0.000010 0.000010 0.000010 0.019030 0.000010 0.008112 0.000010 0.000010 0.000010 0.000010 0.000010 0.000010 0.000010 0.000010 0.000010 0.000010 0.000010 0.000010 0.000010 0.000010 0.000010 0.000010 0.000010 0.000010 0.011820 0.042503 0.036262 0.000010 0.000010 0.000010 0.000010 0.753066 0.000010 0.000010 0.055184 0.000010 0.000010 0.000010 0.022620 0.000010 0.000010 0.000010 0.000010 0.000010 0.000010 0.000010 0.000010 0.000010 0.030837 0.000010 0.000010 0.000010 0.020046 0.000010
0.003292 0.000010 0.000010 0.000010 0.002213 0.000010 0.000010 0.001915 0.000010 0.000010 0.000010 0.017442 0.000010 0.060051 0.000010 0.017164 0.000010 0.000010 0.009309 0.000010 0.000010 0.000010 0.000010 0.000010 0.000010 0.000010 0.000010 0.062878 0.000010 0.000010 0.000010 0.000010 0.004966 0.007492 0.038261 0.000010 0.000010 0.000010 0.000010 0.654440 0.000010 0.000010 0.013252 0.000010 0.029854 0.000010 0.015723 0.035663 0.000010 0.000010 0.000010 0.000010 0.000010 0.000010 0.000010 0.000010 0.000010 0.000010 0.000010 0.000010 0.025633 0.000010
0.000010 0.000010 0.000010 0.000010 0.000010 0.000010 0.000010 0.000010 0.000010 0.000010 0.000010 0.000010 0.000010 0.018628 0.000010 0.000010 0.000010 0.000010 0.000010 0.000010 0.000010 0.000010 0.000010 0.000010 0.000010 0.000010 0.000010 0.000010 0.000010 0.000010 0.000010 0.000010 0.000010 0.000010 0.000010 0.000010 0.000010 0.000010 0.000010 0.958989 0.000010 0.000010 0.021793 0.000010 0.000010 0.000010 0.000010 0.000010 0.000010 0.000010 0.000010 0.000010 0.000010 0.000010 0.000010 0.000010 0.000010 0.000010 0.000010 0.000010 0.000010 0.000010
0.000010 0.000010 0.000010 0.000010 0.000010 0.000010 0.000010 0.000010 0.000010 0.000010 0.000010 0.010337 0.000010 0.018382 0.000010 0.000010 0.000010 0.000010 0.000010 0.000010 0.000010 0.000010 0.000010 0.000010 0.000010 0.000010 0.000010 0.000010 0.000010 0.000010 0.000010 0.000010 0.000010 0.000010 0.003596 0.000010 0.000010 0.000010 0.000010 0.955370 0.000010 0.000010 0.011745 0.000010 0.000010 0.000010 0.000010 0.000010 0.000010 0.000010 0.000010 0.000010 0.000010 0.000010 0.000010 0.000010 0.000010 0.000010 0.000010 0.000010 0.000010 0.000010
0.000010 0.000010 0.000010 0.000010 0.000010 0.000010 0.000010 0.000010 0.000010 0.000010 0.000010 0.003477 0.000010 0.018417 0.000010 0.000010 0.000010 0.000010 0.006962 0.000010 0.000010 0.000010 0.000010 0.000010 0.000010 0.000010 0.000010 0.064652 0.000010 0.000010 0.000010 0.000010 0.000010 0.014788 0.043806 0.000010 0.000010 0.000010 0.000010 0.786792 0.000010 0.000010 0.000010 0.000010 0.000010 0.000010 0.000010 0.060547 0.000010 0.000029 0.000010 0.000010 0.000010 0.000010 0.000010 0.000010 0.000010 0.000010 0.000010 0.000010 0.000010 0.000010
0.000010 0.000010 0.000010 0.000010 0.000010 0.000010 0.000010 0.000010 0.000010 0.000010 0.000010 0.000011 0.000010 0.000010 0.000010 0.000010 0.000010 0.000010 0.014165 0.000010 0.000010 0.000010 0.000010 0.000010 0.000010 0.000010 0.000010 0.053919 0.000010 0.000010 0.000010 0.000010 0.000010 0.009329 0.035021 0.000010 0.000010 0.000010 0.000010 0.860180 0.000010 0.000010 0.000010 0.000010 0.000010 0.000010 0.000010 0.000010 0.000010 0.000010 0.000010 0.000010 0.000010 0.000010 0.000010 0.000010 0.000010 0.000010 0.000010 0.000010 0.026826 0.000010
0.000010 0.000010 0.000010 0.000010 0.000010 0.000010 0.000010 0.000010 0.000010 0.000010 0.000010 0.018467 0.000010 0.035941 0.000010 0.000010 0.000010 0.000010 0.000010 0.000010 0.000010 0.000010 0.000010 0.000010 0.000010 0.000010 0.000010 0.033676 0.000010 0.000010 0.000010 0.000010 0.042929 0.022389 0.031536 0.000010 0.000010 0.000010 0.000010 0.647277 0.000010 0.000010 0.043666 0.000010 0.000010 0.000010 0.000010 0.017537 0.000010 0.000010 0.000010 0.000010 0.000010 0.000010 0.000010 0.000010 0.059965 0.000010 0.000010 0.000010 0.046108 0.000010
0.000010 0.000010 0.000010 0.000010 0.000010 0.000010 0.000010 0.000010 0.000010 0.000010 0.000010 0.035111 0.000010 0.009673 0.000010 0.000010 0.000010 0.000010 0.016775 0.000010 0.000010 0.000010 0.000010 0.000010 0.000010 0.000010 0.000010 0.000010 0.000010 0.000010 0.014372 0.000010 0.000010 0.036045 0.025714 0.000010 0.000010 0.000010 0.000010 0.693866 0.000010 0.000010 0.039311 0.000010 0.000010 0.000010 0.005278 0.030538 0.000010 0.000010 0.000010 0.000010 0.000010 0.000010 0.000010 0.000010 0.065825 0.000010 0.000010 0.000010 0.026992 0.000010
0.000010 0.000010 0.000010 0.000010 0.000010 0.000010 0.000010 0.000010 0.000010 0.000010 0.000010 0.041182 0.000010 0.000010 0.000549 0.006728 0.000010 0.000010 0.019167 0.000010 0.000010 0.000010 0.000010 0.000010 0.000010 0.000010 0.000010 0.000010 0.000010 0.000010 0.004149 0.000010 0.032398 0.040129 0.026210 0.000010 0.000010 0.000010 0.000010 0.711948 0.000010 0.000010 0.079619 0.000010 0.000010 0.000010 0.000010 0.017518 0.000010 0.000010 0.000010 0.000010 0.000010 0.000010 0.000010 0.000010 0.019902 0.000010 0.000010 0.000010 0.000010 0.000010
0.000010 0.000010 0.000010 0.000010 0.000010 0.000010 0.000010 0.000010 0.000010 0.000010 0.000010 0.000010 0.000010 0.000010 0.000010 0.000010 0.000010 0.000010 0.000010 0.000010 0.000010 0.000010 0.000010 0.000010 0.000010 0.000010 0.000010 0.000010 0.000010 0.000010 0.000010 0.000010 0.000010 0.000010 0.000010 0.000010 0.000010 0.000010 0.000010 0.990490 0.000010 0.000010 0.000010 0.000010 0.000010 0.000010 0.000010 0.000010 0.000010 0.000010 0.000010 0.000010 0.000010 0.000010 0.000010 0.000010 0.000010 0.000010 0.000010 0.000010 0.008910 0.000010
[truncated: 379,999 more chars]
