# Supplementary material for: Genetic analysis of Thai cattle reveals a Southeast Asian indicine ancestry
Source: PeerJ. 2015 Oct 27;3:e1318. doi: 10.7717/peerj.1318 (PMC4627918; doi:10.7717/peerj.1318)
Supplement: Dataset S2 — The Q values inferred by ADMIXTURE for each modeled K are shown for each individual, which are labeled according to breed information. The data are organized into three folders, each of which represents the ADMIXTURE experiments described in Fig. S5. [file peerj-03-1318-s007.zip › SupplementDataS7/1397breeds/67.Q]

0.000010 0.000010 0.000010 0.000010 0.003150 0.000010 0.000010 0.000010 0.000010 0.909050 0.000010 0.000010 0.010272 0.000010 0.000010 0.000010 0.000010 0.000010 0.000010 0.011685 0.000010 0.000010 0.001922 0.000849 0.000010 0.001065 0.000010 0.000010 0.000010 0.000010 0.000010 0.000010 0.000010 0.000010 0.000010 0.000010 0.000010 0.000010 0.000010 0.004841 0.000010 0.000010 0.000010 0.000010 0.000010 0.000010 0.000010 0.000010 0.000010 0.000010 0.000010 0.014263 0.000010 0.000010 0.029373 0.000010 0.000010 0.000010 0.000010 0.011122 0.000010 0.001858 0.000010 0.000010 0.000010 0.000010 0.000010
0.000010 0.000010 0.000010 0.000010 0.000010 0.000010 0.000010 0.000010 0.000010 0.891662 0.000010 0.000010 0.006052 0.000010 0.000010 0.000010 0.000010 0.009921 0.000010 0.000010 0.000010 0.000010 0.000010 0.000010 0.000010 0.015445 0.000010 0.000010 0.000010 0.000010 0.000010 0.000010 0.013849 0.000010 0.000010 0.000010 0.000010 0.000010 0.000010 0.000010 0.000010 0.000010 0.000010 0.000010 0.000010 0.000010 0.000010 0.000010 0.000010 0.013871 0.000010 0.000010 0.000010 0.000010 0.020647 0.000010 0.000010 0.000010 0.000010 0.000010 0.000010 0.021612 0.006359 0.000010 0.000010 0.000010 0.000010
0.000010 0.000010 0.000010 0.001491 0.018454 0.000010 0.000010 0.000010 0.000010 0.924507 0.007534 0.000010 0.000010 0.000010 0.000010 0.000010 0.000010 0.000010 0.000010 0.000010 0.000010 0.000010 0.000010 0.000010 0.000010 0.024932 0.000010 0.000010 0.000010 0.000010 0.000010 0.000010 0.000010 0.000010 0.000010 0.000010 0.000010 0.000010 0.000010 0.000010 0.000010 0.000010 0.000010 0.000010 0.000010 0.000010 0.000010 0.000010 0.000010 0.000010 0.000010 0.000010 0.000010 0.000010 0.002967 0.000010 0.000010 0.000010 0.000010 0.000010 0.015864 0.002410 0.001261 0.000010 0.000010 0.000010 0.000010
0.000010 0.000010 0.000010 0.000010 0.000010 0.000010 0.000010 0.000010 0.000010 0.974059 0.000010 0.000010 0.000010 0.000010 0.000010 0.000010 0.000010 0.000010 0.000010 0.000010 0.000010 0.000010 0.000010 0.000010 0.000010 0.000010 0.000010 0.000010 0.000010 0.000010 0.000010 0.000010 0.000010 0.000010 0.000010 0.000010 0.000010 0.000010 0.022748 0.000010 0.000010 0.000010 0.000010 0.000010 0.000010 0.000010 0.000010 0.000010 0.000010 0.000010 0.000010 0.000010 0.000010 0.000010 0.000010 0.000010 0.000010 0.000010 0.000010 0.000010 0.000010 0.000010 0.002553 0.000010 0.000010 0.000010 0.000010
0.000010 0.000010 0.000010 0.000010 0.038658 0.000010 0.000010 0.000010 0.000010 0.912239 0.000010 0.000010 0.011021 0.000010 0.000010 0.000010 0.000010 0.000010 0.000010 0.000010 0.000010 0.000010 0.000010 0.000010 0.000010 0.000010 0.000010 0.002718 0.000010 0.000010 0.000010 0.000010 0.000010 0.000010 0.000010 0.000010 0.000010 0.000010 0.000010 0.000010 0.000010 0.000010 0.000010 0.000010 0.000010 0.000010 0.000010 0.000010 0.000010 0.011679 0.000010 0.009696 0.000010 0.000010 0.000010 0.000010 0.000010 0.013390 0.000010 0.000010 0.000010 0.000010 0.000010 0.000010 0.000010 0.000010 0.000010
0.000010 0.000010 0.000010 0.000010 0.000010 0.000010 0.000010 0.000010 0.000010 0.964890 0.000010 0.000010 0.000010 0.000010 0.000010 0.000010 0.000010 0.000010 0.000010 0.000010 0.000010 0.000010 0.000010 0.000010 0.000010 0.020109 0.000010 0.000010 0.000010 0.000010 0.000010 0.000010 0.000010 0.000010 0.000010 0.000010 0.000010 0.000010 0.000010 0.000010 0.000010 0.000010 0.000010 0.000010 0.000010 0.000010 0.000010 0.000010 0.000010 0.000010 0.000010 0.000010 0.000010 0.000010 0.006005 0.000010 0.000010 0.008365 0.000010 0.000010 0.000010 0.000010 0.000010 0.000010 0.000010 0.000010 0.000010
0.000010 0.000010 0.000010 0.000010 0.000010 0.000010 0.000010 0.006429 0.000010 0.982774 0.000010 0.000010 0.000010 0.000010 0.000010 0.000010 0.000010 0.000010 0.000010 0.000010 0.000010 0.000010 0.000010 0.000010 0.000010 0.008058 0.000010 0.000010 0.002110 0.000010 0.000010 0.000010 0.000010 0.000010 0.000010 0.000010 0.000010 0.000010 0.000010 0.000010 0.000010 0.000010 0.000010 0.000010 0.000010 0.000010 0.000010 0.000010 0.000010 0.000010 0.000010 0.000010 0.000010 0.000010 0.000010 0.000010 0.000010 0.000010 0.000010 0.000010 0.000010 0.000010 0.000010 0.000010 0.000010 0.000010 0.000010
0.000010 0.000010 0.000010 0.000010 0.000010 0.000010 0.000010 0.000010 0.000010 0.999340 0.000010 0.000010 0.000010 0.000010 0.000010 0.000010 0.000010 0.000010 0.000010 0.000010 0.000010 0.000010 0.000010 0.000010 0.000010 0.000010 0.000010 0.000010 0.000010 0.000010 0.000010 0.000010 0.000010 0.000010 0.000010 0.000010 0.000010 0.000010 0.000010 0.000010 0.000010 0.000010 0.000010 0.000010 0.000010 0.000010 0.000010 0.000010 0.000010 0.000010 0.000010 0.000010 0.000010 0.000010 0.000010 0.000010 0.000010 0.000010 0.000010 0.000010 0.000010 0.000010 0.000010 0.000010 0.000010 0.000010 0.000010
0.000010 0.000010 0.000010 0.000010 0.002361 0.012176 0.000010 0.000010 0.000010 0.898886 0.000010 0.000010 0.000010 0.000010 0.000010 0.000010 0.000010 0.000010 0.000010 0.000010 0.000010 0.000010 0.000010 0.000010 0.000010 0.010590 0.000010 0.002812 0.000010 0.004669 0.000010 0.000010 0.000010 0.000010 0.000010 0.000010 0.000662 0.000010 0.000010 0.000010 0.000010 0.000967 0.000010 0.000010 0.012452 0.000010 0.000010 0.000010 0.001703 0.000010 0.000010 0.000010 0.000010 0.000010 0.040876 0.000123 0.000010 0.011181 0.000010 0.000010 0.000010 0.000010 0.000010 0.000010 0.000010 0.000010 0.000010
0.000010 0.000010 0.000010 0.000010 0.000010 0.000010 0.000010 0.018294 0.000010 0.932503 0.000010 0.000010 0.000010 0.000010 0.000010 0.000010 0.000010 0.000010 0.000010 0.000010 0.002061 0.000010 0.000010 0.000010 0.000010 0.000010 0.000010 0.013456 0.000010 0.000010 0.000010 0.000010 0.000010 0.000010 0.000010 0.000010 0.004753 0.000010 0.001966 0.011667 0.000010 0.000010 0.000010 0.000010 0.000010 0.000010 0.000010 0.000010 0.000010 0.000010 0.000434 0.000010 0.000010 0.000010 0.000010 0.000010 0.000010 0.000010 0.000010 0.001292 0.000010 0.013003 0.000010 0.000010 0.000010 0.000010 0.000010
0.000010 0.000010 0.000010 0.000010 0.009749 0.000010 0.000010 0.000010 0.000010 0.897073 0.000010 0.000010 0.000010 0.000010 0.000010 0.000010 0.000010 0.000010 0.000010 0.000010 0.000010 0.000010 0.000010 0.000010 0.000010 0.021947 0.000010 0.000010 0.000010 0.000010 0.000010 0.000010 0.000010 0.000010 0.000010 0.000010 0.000010 0.000010 0.000010 0.000010 0.000010 0.028209 0.000010 0.000010 0.000010 0.000010 0.000010 0.000010 0.000010 0.000010 0.000010 0.000010 0.000010 0.000010 0.000010 0.018600 0.000010 0.000010 0.000010 0.006380 0.000010 0.017442 0.000010 0.000010 0.000010 0.000010 0.000010
0.000010 0.000010 0.000010 0.000010 0.000010 0.000010 0.000010 0.000010 0.000010 0.999340 0.000010 0.000010 0.000010 0.000010 0.000010 0.000010 0.000010 0.000010 0.000010 0.000010 0.000010 0.000010 0.000010 0.000010 0.000010 0.000010 0.000010 0.000010 0.000010 0.000010 0.000010 0.000010 0.000010 0.000010 0.000010 0.000010 0.000010 0.000010 0.000010 0.000010 0.000010 0.000010 0.000010 0.000010 0.000010 0.000010 0.000010 0.000010 0.000010 0.000010 0.000010 0.000010 0.000010 0.000010 0.000010 0.000010 0.000010 0.000010 0.000010 0.000010 0.000010 0.000010 0.000010 0.000010 0.000010 0.000010 0.000010
0.000010 0.000010 0.000010 0.000010 0.000010 0.000010 0.000010 0.000010 0.000010 0.949866 0.000010 0.000010 0.000010 0.000010 0.000010 0.000010 0.000010 0.000010 0.000010 0.000010 0.000010 0.000010 0.000010 0.000010 0.000010 0.017528 0.000010 0.000010 0.000010 0.000010 0.000010 0.000010 0.000010 0.000010 0.008082 0.000010 0.000156 0.000010 0.000010 0.000010 0.000010 0.000010 0.000010 0.000010 0.000010 0.000010 0.000010 0.000010 0.000010 0.000010 0.000010 0.000010 0.000010 0.000010 0.000010 0.014902 0.000010 0.000547 0.000010 0.000010 0.000010 0.000010 0.008319 0.000010 0.000010 0.000010 0.000010
0.000010 0.000010 0.000010 0.011577 0.000010 0.000010 0.000010 0.000010 0.000010 0.911493 0.000010 0.000010 0.000235 0.000010 0.000010 0.000010 0.000010 0.000010 0.000010 0.000010 0.000010 0.000010 0.001289 0.000010 0.000010 0.000010 0.000010 0.000010 0.000010 0.000010 0.000010 0.000010 0.000010 0.000010 0.000010 0.000010 0.000010 0.000010 0.000010 0.000010 0.000010 0.021761 0.000010 0.000010 0.000010 0.000010 0.000010 0.000010 0.000010 0.018563 0.000010 0.000010 0.000010 0.000010 0.025739 0.000010 0.000010 0.000010 0.000010 0.008129 0.000010 0.000010 0.000635 0.000010 0.000010 0.000010 0.000010
0.000010 0.000010 0.000010 0.019207 0.000010 0.000010 0.000010 0.000010 0.000010 0.877636 0.000010 0.000010 0.000010 0.000010 0.000010 0.000010 0.000010 0.000010 0.000010 0.000010 0.000020 0.000010 0.011289 0.000010 0.000010 0.000637 0.000010 0.007961 0.000010 0.000010 0.000010 0.000010 0.011663 0.000010 0.000010 0.000010 0.000010 0.000010 0.000010 0.000010 0.000010 0.011828 0.000010 0.000010 0.005077 0.000010 0.000010 0.000010 0.005746 0.010483 0.000010 0.000010 0.000010 0.000010 0.002446 0.000010 0.000010 0.000010 0.000010 0.000010 0.035467 0.000010 0.000010 0.000010 0.000010 0.000010 0.000010
0.000010 0.000010 0.000010 0.000010 0.000010 0.000010 0.000010 0.000010 0.000010 0.996924 0.000010 0.000010 0.002426 0.000010 0.000010 0.000010 0.000010 0.000010 0.000010 0.000010 0.000010 0.000010 0.000010 0.000010 0.000010 0.000010 0.000010 0.000010 0.000010 0.000010 0.000010 0.000010 0.000010 0.000010 0.000010 0.000010 0.000010 0.000010 0.000010 0.000010 0.000010 0.000010 0.000010 0.000010 0.000010 0.000010 0.000010 0.000010 0.000010 0.000010 0.000010 0.000010 0.000010 0.000010 0.000010 0.000010 0.000010 0.000010 0.000010 0.000010 0.000010 0.000010 0.000010 0.000010 0.000010 0.000010 0.000010
0.000010 0.000010 0.000010 0.000010 0.000010 0.000010 0.000010 0.000010 0.000010 0.958265 0.000010 0.000010 0.000010 0.000010 0.000010 0.000010 0.000010 0.000010 0.000010 0.000010 0.000010 0.000010 0.000010 0.000010 0.000010 0.010910 0.000010 0.000010 0.000010 0.000010 0.000010 0.000010 0.000010 0.000010 0.000010 0.000010 0.000010 0.000010 0.000010 0.000010 0.005777 0.000010 0.000010 0.000010 0.000010 0.000010 0.000010 0.000010 0.000010 0.000010 0.000010 0.000010 0.000010 0.000010 0.024418 0.000010 0.000010 0.000010 0.000010 0.000010 0.000010 0.000010 0.000010 0.000010 0.000010 0.000010 0.000010
0.000010 0.000010 0.000010 0.019418 0.002635 0.000010 0.000010 0.000010 0.000010 0.935003 0.000010 0.000010 0.010283 0.000010 0.000010 0.000010 0.000010 0.000010 0.000010 0.000010 0.000010 0.000010 0.000010 0.000010 0.000010 0.022958 0.000010 0.000010 0.000010 0.000010 0.000010 0.000010 0.000010 0.000010 0.000010 0.000010 0.000010 0.000010 0.000010 0.000010 0.000010 0.000010 0.000010 0.000010 0.000010 0.000010 0.000010 0.000010 0.000010 0.000010 0.000010 0.000010 0.000010 0.000010 0.003150 0.000010 0.000010 0.000010 0.000010 0.000010 0.000010 0.005954 0.000010 0.000010 0.000010 0.000010 0.000010
0.000010 0.000010 0.000010 0.000010 0.008896 0.000010 0.000010 0.000010 0.000010 0.897055 0.000010 0.000010 0.018517 0.000010 0.000010 0.000010 0.000010 0.000010 0.000010 0.000010 0.000010 0.000010 0.000010 0.000010 0.000010 0.000010 0.000010 0.000010 0.000010 0.000010 0.000010 0.000010 0.000010 0.000010 0.000010 0.000010 0.000010 0.000010 0.000010 0.004033 0.000010 0.008140 0.000010 0.000010 0.000010 0.000010 0.000010 0.000010 0.000010 0.000010 0.000010 0.000010 0.000010 0.000010 0.059627 0.000662 0.000010 0.000010 0.000010 0.000010 0.000010 0.000010 0.002480 0.000010 0.000010 0.000010 0.000010
0.000010 0.000010 0.000010 0.000150 0.000010 0.000010 0.000010 0.000010 0.000010 0.953831 0.000010 0.000010 0.000010 0.000010 0.000010 0.000010 0.000010 0.000010 0.000010 0.000010 0.000010 0.000010 0.000010 0.000010 0.000010 0.007397 0.000010 0.000010 0.000010 0.000010 0.000010 0.000010 0.012289 0.000010 0.000010 0.000010 0.000010 0.000010 0.004386 0.007875 0.000010 0.000010 0.000010 0.000010 0.000010 0.000010 0.000010 0.000010 0.000010 0.000010 0.000010 0.000010 0.000010 0.000010 0.000010 0.000010 0.000010 0.000010 0.000010 0.000010 0.013473 0.000010 0.000010 0.000010 0.000010 0.000010 0.000010
0.000010 0.000010 0.000010 0.000010 0.000010 0.000010 0.000010 0.000010 0.000010 0.000010 0.000010 0.000010 0.000010 0.000010 0.000010 0.000010 0.000010 0.000010 0.000010 0.000010 0.999340 0.000010 0.000010 0.000010 0.000010 0.000010 0.000010 0.000010 0.000010 0.000010 0.000010 0.000010 0.000010 0.000010 0.000010 0.000010 0.000010 0.000010 0.000010 0.000010 0.000010 0.000010 0.000010 0.000010 0.000010 0.000010 0.000010 0.000010 0.000010 0.000010 0.000010 0.000010 0.000010 0.000010 0.000010 0.000010 0.000010 0.000010 0.000010 0.000010 0.000010 0.000010 0.000010 0.000010 0.000010 0.000010 0.000010
0.000010 0.000010 0.000010 0.000010 0.000010 0.000010 0.000010 0.000010 0.000010 0.000010 0.000010 0.000010 0.000632 0.000010 0.000010 0.000010 0.000010 0.000010 0.000010 0.000010 0.923164 0.000010 0.000010 0.000010 0.000010 0.019727 0.000010 0.000676 0.000010 0.000010 0.000010 0.000010 0.000010 0.000010 0.000010 0.000010 0.000322 0.000010 0.000010 0.000010 0.000010 0.000010 0.000010 0.000010 0.000010 0.000010 0.000010 0.000010 0.019825 0.000010 0.000010 0.000010 0.000010 0.000010 0.035054 0.000010 0.000010 0.000010 0.000010 0.000010 0.000010 0.000010 0.000010 0.000010 0.000010 0.000010 0.000010
0.000010 0.000010 0.000010 0.000010 0.000010 0.000010 0.000010 0.000010 0.000010 0.000010 0.000010 0.000010 0.000010 0.000010 0.000010 0.000010 0.000010 0.000010 0.000010 0.000010 0.999340 0.000010 0.000010 0.000010 0.000010 0.000010 0.000010 0.000010 0.000010 0.000010 0.000010 0.000010 0.000010 0.000010 0.000010 0.000010 0.000010 0.000010 0.000010 0.000010 0.000010 0.000010 0.000010 0.000010 0.000010 0.000010 0.000010 0.000010 0.000010 0.000010 0.000010 0.000010 0.000010 0.000010 0.000010 0.000010 0.000010 0.000010 0.000010 0.000010 0.000010 0.000010 0.000010 0.000010 0.000010 0.000010 0.000010
0.000010 0.000010 0.000010 0.000010 0.000010 0.000010 0.000010 0.000010 0.000010 0.002119 0.000010 0.000010 0.000010 0.000010 0.000010 0.000010 0.000010 0.000010 0.000010 0.000010 0.978116 0.000010 0.000010 0.000010 0.000010 0.003663 0.000010 0.000010 0.000010 0.000010 0.000010 0.000010 0.000010 0.000010 0.000010 0.000010 0.000010 0.000010 0.015471 0.000010 0.000010 0.000010 0.000010 0.000010 0.000010 0.000010 0.000010 0.000010 0.000010 0.000010 0.000010 0.000010 0.000010 0.000010 0.000010 0.000010 0.000010 0.000010 0.000010 0.000010 0.000010 0.000010 0.000010 0.000010 0.000010 0.000010 0.000010
0.000010 0.000010 0.000010 0.000010 0.000010 0.000010 0.000010 0.000010 0.000010 0.000010 0.000010 0.000010 0.000010 0.000010 0.000010 0.000010 0.000010 0.000010 0.000010 0.000010 0.990071 0.000010 0.000010 0.000010 0.000010 0.000010 0.000010 0.000010 0.000010 0.000010 0.000010 0.000010 0.000010 0.000010 0.000010 0.000010 0.000010 0.000010 0.000010 0.000010 0.000010 0.000010 0.000010 0.000010 0.000010 0.000010 0.000010 0.000010 0.000010 0.000010 0.000010 0.000010 0.000010 0.000010 0.009279 0.000010 0.000010 0.000010 0.000010 0.000010 0.000010 0.000010 0.000010 0.000010 0.000010 0.000010 0.000010
0.000010 0.000010 0.000010 0.000010 0.000010 0.000010 0.000010 0.000010 0.000010 0.000010 0.000010 0.000010 0.000010 0.000010 0.000010 0.000010 0.000010 0.000010 0.000010 0.000010 0.974007 0.000010 0.000010 0.000010 0.000010 0.006243 0.000010 0.000010 0.000010 0.000010 0.000010 0.000010 0.000010 0.000010 0.000010 0.000010 0.000010 0.000010 0.000010 0.000010 0.000010 0.006296 0.000010 0.000010 0.000010 0.000010 0.000010 0.000010 0.000010 0.001938 0.000010 0.000010 0.000010 0.000010 0.000010 0.000010 0.000010 0.000010 0.000010 0.000010 0.000010 0.000010 0.010897 0.000010 0.000010 0.000010 0.000010
0.000010 0.000010 0.000010 0.000010 0.000010 0.000010 0.000010 0.000010 0.000010 0.000010 0.000010 0.000010 0.000010 0.000010 0.000010 0.000010 0.000010 0.000010 0.000010 0.000010 0.999340 0.000010 0.000010 0.000010 0.000010 0.000010 0.000010 0.000010 0.000010 0.000010 0.000010 0.000010 0.000010 0.000010 0.000010 0.000010 0.000010 0.000010 0.000010 0.000010 0.000010 0.000010 0.000010 0.000010 0.000010 0.000010 0.000010 0.000010 0.000010 0.000010 0.000010 0.000010 0.000010 0.000010 0.000010 0.000010 0.000010 0.000010 0.000010 0.000010 0.000010 0.000010 0.000010 0.000010 0.000010 0.000010 0.000010
0.000010 0.000010 0.000010 0.000010 0.000010 0.000010 0.000010 0.000010 0.000010 0.000010 0.000010 0.000010 0.000010 0.000010 0.000010 0.000010 0.000010 0.000010 0.000010 0.000010 0.997711 0.000010 0.000010 0.000010 0.000010 0.000010 0.000010 0.000010 0.000010 0.000010 0.000010 0.000010 0.000010 0.000010 0.000010 0.000010 0.000010 0.000010 0.000010 0.000010 0.000010 0.000010 0.000010 0.000010 0.000010 0.000010 0.000010 0.000010 0.000010 0.000010 0.000010 0.000010 0.000010 0.000010 0.000010 0.001639 0.000010 0.000010 0.000010 0.000010 0.000010 0.000010 0.000010 0.000010 0.000010 0.000010 0.000010
0.000010 0.000010 0.000010 0.000010 0.000010 0.000010 0.000010 0.000010 0.000010 0.000010 0.000010 0.000010 0.000010 0.000010 0.000010 0.000010 0.000010 0.000010 0.000010 0.000010 0.999340 0.000010 0.000010 0.000010 0.000010 0.000010 0.000010 0.000010 0.000010 0.000010 0.000010 0.000010 0.000010 0.000010 0.000010 0.000010 0.000010 0.000010 0.000010 0.000010 0.000010 0.000010 0.000010 0.000010 0.000010 0.000010 0.000010 0.000010 0.000010 0.000010 0.000010 0.000010 0.000010 0.000010 0.000010 0.000010 0.000010 0.000010 0.000010 0.000010 0.000010 0.000010 0.000010 0.000010 0.000010 0.000010 0.000010
0.000010 0.000010 0.000010 0.000010 0.000010 0.000010 0.000010 0.000010 0.000010 0.000010 0.000010 0.000010 0.000010 0.000010 0.000010 0.000010 0.000010 0.000010 0.000010 0.000010 0.999340 0.000010 0.000010 0.000010 0.000010 0.000010 0.000010 0.000010 0.000010 0.000010 0.000010 0.000010 0.000010 0.000010 0.000010 0.000010 0.000010 0.000010 0.000010 0.000010 0.000010 0.000010 0.000010 0.000010 0.000010 0.000010 0.000010 0.000010 0.000010 0.000010 0.000010 0.000010 0.000010 0.000010 0.000010 0.000010 0.000010 0.000010 0.000010 0.000010 0.000010 0.000010 0.000010 0.000010 0.000010 0.000010 0.000010
0.000010 0.000010 0.000010 0.005374 0.001982 0.003813 0.000010 0.000010 0.000010 0.000010 0.000010 0.000010 0.000010 0.000010 0.000010 0.000010 0.000010 0.000010 0.000010 0.000010 0.970994 0.000010 0.000010 0.000010 0.000010 0.000010 0.000010 0.000010 0.000010 0.000010 0.000010 0.000010 0.000010 0.000010 0.000010 0.000010 0.000010 0.000010 0.000010 0.000010 0.000010 0.000010 0.000010 0.000010 0.000010 0.000010 0.000010 0.000010 0.000010 0.010036 0.000010 0.000010 0.000010 0.000010 0.001759 0.000010 0.000010 0.000010 0.000010 0.000010 0.000010 0.000010 0.005442 0.000010 0.000010 0.000010 0.000010
0.000010 0.000010 0.000010 0.000010 0.000711 0.000010 0.000010 0.000010 0.000010 0.000010 0.000010 0.000010 0.000727 0.000010 0.000010 0.000010 0.000010 0.000010 0.001865 0.000010 0.829795 0.000010 0.000010 0.000010 0.000010 0.006104 0.000010 0.000010 0.000010 0.014193 0.000010 0.011576 0.021962 0.000010 0.000010 0.000010 0.000010 0.000010 0.000010 0.012787 0.000010 0.000010 0.000010 0.000010 0.000010 0.000010 0.000010 0.000010 0.000010 0.000010 0.000010 0.000010 0.000010 0.000010 0.025526 0.000326 0.000010 0.000010 0.000010 0.000010 0.000010 0.000010 0.000010 0.000010 0.000010 0.073877 0.000010
0.000010 0.002703 0.000010 0.000010 0.000010 0.000010 0.000010 0.000010 0.000010 0.000010 0.007514 0.000010 0.016853 0.000010 0.000010 0.000010 0.000010 0.019365 0.000010 0.000088 0.883255 0.000010 0.000010 0.000010 0.000010 0.000010 0.000010 0.000010 0.000010 0.000010 0.000010 0.014032 0.000010 0.000010 0.000010 0.000010 0.000010 0.000010 0.000010 0.004194 0.000010 0.008474 0.000010 0.000010 0.000010 0.000010 0.031538 0.000010 0.000010 0.000010 0.000010 0.003210 0.000010 0.000010 0.007321 0.000010 0.000010 0.000912 0.000010 0.000010 0.000010 0.000010 0.000010 0.000010 0.000010 0.000010 0.000010
0.000010 0.000010 0.000010 0.000010 0.000010 0.000010 0.000010 0.000010 0.000010 0.000010 0.000014 0.000010 0.000010 0.000010 0.000010 0.000010 0.000010 0.000010 0.000010 0.000714 0.898278 0.000010 0.000010 0.000010 0.000010 0.004965 0.000010 0.000010 0.000010 0.000010 0.000010 0.000010 0.000010 0.000010 0.000010 0.000010 0.000010 0.000010 0.000010 0.005520 0.011321 0.011530 0.000010 0.000010 0.000010 0.000010 0.002758 0.000010 0.000010 0.009910 0.000010 0.016587 0.000010 0.000010 0.037147 0.000010 0.000010 0.000010 0.000010 0.000010 0.000706 0.000010 0.000010 0.000010 0.000010 0.000010 0.000010
0.000010 0.000010 0.000010 0.000010 0.000010 0.000010 0.000010 0.000010 0.000010 0.000010 0.000010 0.000010 0.000010 0.000010 0.000010 0.000010 0.000010 0.000010 0.000010 0.000010 0.999340 0.000010 0.000010 0.000010 0.000010 0.000010 0.000010 0.000010 0.000010 0.000010 0.000010 0.000010 0.000010 0.000010 0.000010 0.000010 0.000010 0.000010 0.000010 0.000010 0.000010 0.000010 0.000010 0.000010 0.000010 0.000010 0.000010 0.000010 0.000010 0.000010 0.000010 0.000010 0.000010 0.000010 0.000010 0.000010 0.000010 0.000010 0.000010 0.000010 0.000010 0.000010 0.000010 0.000010 0.000010 0.000010 0.000010
0.000010 0.000010 0.000010 0.000010 0.000010 0.000010 0.000010 0.000010 0.000010 0.000010 0.000010 0.000010 0.000010 0.000010 0.000010 0.000010 0.000010 0.000010 0.000010 0.000010 0.999340 0.000010 0.000010 0.000010 0.000010 0.000010 0.000010 0.000010 0.000010 0.000010 0.000010 0.000010 0.000010 0.000010 0.000010 0.000010 0.000010 0.000010 0.000010 0.000010 0.000010 0.000010 0.000010 0.000010 0.000010 0.000010 0.000010 0.000010 0.000010 0.000010 0.000010 0.000010 0.000010 0.000010 0.000010 0.000010 0.000010 0.000010 0.000010 0.000010 0.000010 0.000010 0.000010 0.000010 0.000010 0.000010 0.000010
0.000010 0.000010 0.000010 0.000010 0.000010 0.000010 0.000010 0.000010 0.000010 0.021498 0.004760 0.000010 0.011203 0.000010 0.000010 0.000010 0.000010 0.000010 0.000010 0.004942 0.896669 0.000010 0.000010 0.000010 0.000010 0.000010 0.000010 0.000010 0.000010 0.000010 0.000010 0.000010 0.013024 0.000010 0.000010 0.000010 0.000010 0.000010 0.000010 0.000010 0.000010 0.000010 0.000010 0.000010 0.011452 0.000010 0.000010 0.000010 0.000010 0.000010 0.000010 0.000010 0.000010 0.000010 0.033134 0.002738 0.000010 0.000010 0.000010 0.000010 0.000010 0.000010 0.000010 0.000010 0.000010 0.000010 0.000010
0.000010 0.000010 0.000010 0.000010 0.000010 0.000010 0.000010 0.000010 0.000010 0.000010 0.000010 0.000010 0.000010 0.000010 0.000010 0.000010 0.000010 0.000010 0.000010 0.000010 0.981487 0.000010 0.000010 0.000010 0.000010 0.000010 0.000010 0.015820 0.000010 0.000010 0.000010 0.000010 0.000010 0.000010 0.000010 0.000010 0.000010 0.000010 0.000010 0.000010 0.000010 0.000010 0.000010 0.000010 0.000010 0.000010 0.000010 0.000010 0.000010 0.000010 0.000010 0.000010 0.000010 0.000010 0.000010 0.000010 0.000010 0.000010 0.000010 0.002053 0.000010 0.000010 0.000010 0.000010 0.000010 0.000010 0.000010
0.000010 0.000010 0.000010 0.000010 0.000010 0.000010 0.000010 0.000010 0.000010 0.000010 0.000010 0.000010 0.000010 0.000010 0.000010 0.000010 0.000010 0.000010 0.000010 0.000010 0.999340 0.000010 0.000010 0.000010 0.000010 0.000010 0.000010 0.000010 0.000010 0.000010 0.000010 0.000010 0.000010 0.000010 0.000010 0.000010 0.000010 0.000010 0.000010 0.000010 0.000010 0.000010 0.000010 0.000010 0.000010 0.000010 0.000010 0.000010 0.000010 0.000010 0.000010 0.000010 0.000010 0.000010 0.000010 0.000010 0.000010 0.000010 0.000010 0.000010 0.000010 0.000010 0.000010 0.000010 0.000010 0.000010 0.000010
0.000010 0.000010 0.000010 0.000010 0.000010 0.000010 0.000010 0.000010 0.000010 0.000010 0.000010 0.000010 0.000010 0.000010 0.000010 0.000010 0.000010 0.000010 0.000010 0.000010 0.999340 0.000010 0.000010 0.000010 0.000010 0.000010 0.000010 0.000010 0.000010 0.000010 0.000010 0.000010 0.000010 0.000010 0.000010 0.000010 0.000010 0.000010 0.000010 0.000010 0.000010 0.000010 0.000010 0.000010 0.000010 0.000010 0.000010 0.000010 0.000010 0.000010 0.000010 0.000010 0.000010 0.000010 0.000010 0.000010 0.000010 0.000010 0.000010 0.000010 0.000010 0.000010 0.000010 0.000010 0.000010 0.000010 0.000010
0.000010 0.000010 0.000010 0.000010 0.000010 0.000010 0.000010 0.000010 0.000010 0.000010 0.000261 0.000010 0.000010 0.000010 0.000010 0.000010 0.000010 0.000010 0.000010 0.000010 0.000010 0.000010 0.010027 0.000010 0.000010 0.000010 0.000010 0.000010 0.000010 0.000010 0.000010 0.000010 0.000010 0.000010 0.000010 0.000010 0.000010 0.000010 0.000010 0.000010 0.000010 0.000010 0.000010 0.000010 0.960208 0.000010 0.000010 0.000010 0.000010 0.000010 0.000010 0.011029 0.000010 0.000010 0.000010 0.000010 0.000010 0.000010 0.000010 0.013167 0.000010 0.004698 0.000010 0.000010 0.000010 0.000010 0.000010
0.000010 0.000010 0.000010 0.000010 0.000010 0.009633 0.002966 0.000010 0.000010 0.000010 0.008862 0.000010 0.000010 0.000010 0.000010 0.000010 0.000010 0.000010 0.000010 0.003334 0.000010 0.000010 0.006106 0.000010 0.000010 0.000010 0.000010 0.037383 0.000010 0.000010 0.004939 0.000010 0.000010 0.000010 0.000010 0.000010 0.000010 0.000010 0.007849 0.004502 0.000010 0.001620 0.000010 0.000010 0.833442 0.000010 0.000240 0.000010 0.000010 0.022219 0.000010 0.000010 0.000010 0.000010 0.004379 0.000010 0.000010 0.041584 0.000010 0.010434 0.000010 0.000010 0.000010 0.000010 0.000010 0.000010 0.000010
0.000010 0.000010 0.000010 0.000010 0.000010 0.000010 0.000010 0.000010 0.000010 0.000010 0.007982 0.000010 0.000010 0.000010 0.000010 0.000010 0.000010 0.000010 0.000010 0.000010 0.000010 0.000010 0.000010 0.000010 0.000010 0.000010 0.000010 0.011777 0.000010 0.000010 0.000010 0.000010 0.009929 0.000010 0.000010 0.000010 0.000010 0.000010 0.000010 0.000010 0.000010 0.009053 0.000010 0.000010 0.916833 0.000010 0.000010 0.000010 0.006907 0.005329 0.000010 0.001577 0.000010 0.000010 0.000010 0.000010 0.000010 0.000010 0.000010 0.023577 0.000010 0.000010 0.000010 0.000010 0.000010 0.006468 0.000010
0.000010 0.000010 0.000010 0.000010 0.008289 0.000010 0.004190 0.000010 0.000010 0.000010 0.006923 0.000010 0.000010 0.000010 0.000010 0.000010 0.000010 0.006283 0.000010 0.026806 0.000010 0.000010 0.000010 0.000010 0.000010 0.000010 0.000010 0.000010 0.000010 0.000010 0.000010 0.029862 0.000010 0.000010 0.000010 0.000010 0.000010 0.000010 0.003039 0.000010 0.000010 0.000010 0.000010 0.000010 0.838671 0.000010 0.030599 0.000010 0.017390 0.000010 0.000010 0.001489 0.000010 0.000010 0.000010 0.000010 0.000010 0.000010 0.000010 0.022956 0.000010 0.000010 0.002963 0.000010 0.000010 0.000010 0.000010
0.000010 0.000010 0.000010 0.006485 0.000010 0.007393 0.014956 0.004970 0.000010 0.000010 0.001183 0.000010 0.000010 0.000010 0.000010 0.000010 0.000010 0.000010 0.000010 0.000010 0.000010 0.000010 0.005246 0.000010 0.000010 0.000010 0.000010 0.033465 0.000010 0.000010 0.000010 0.019050 0.009023 0.000010 0.000010 0.000010 0.005192 0.000010 0.000010 0.000010 0.000010 0.000010 0.000010 0.000010 0.808750 0.000010 0.000010 0.000010 0.000010 0.001447 0.000010 0.000010 0.000010 0.000010 0.000010 0.037776 0.000010 0.014703 0.000010 0.027429 0.000010 0.000010 0.002424 0.000010 0.000010 0.000010 0.000010
0.000010 0.000010 0.000010 0.000010 0.000010 0.000010 0.000010 0.000010 0.000010 0.000010 0.000010 0.000010 0.003831 0.000010 0.000010 0.000010 0.000010 0.000010 0.000010 0.000010 0.000010 0.000010 0.000010 0.000248 0.000010 0.013910 0.000010 0.020893 0.000010 0.000010 0.000010 0.000010 0.000010 0.000010 0.000010 0.000010 0.000010 0.000010 0.000010 0.000010 0.000010 0.000010 0.000010 0.000010 0.941316 0.000010 0.000010 0.000010 0.000010 0.000010 0.000010 0.000010 0.000010 0.000010 0.000010 0.000010 0.000010 0.000010 0.000010 0.018424 0.000010 0.000010 0.000778 0.000010 0.000010 0.000010 0.000010
0.000010 0.000010 0.000010 0.000010 0.000010 0.000010 0.012281 0.003646 0.000010 0.000010 0.000010 0.000010 0.000010 0.000010 0.000010 0.000010 0.000010 0.000010 0.000010 0.000010 0.000010 0.000010 0.011666 0.000010 0.000010 0.000010 0.000010 0.001295 0.000010 0.000010 0.000010 0.000010 0.043568 0.000010 0.000010 0.000010 0.000010 0.000010 0.000010 0.000010 0.005167 0.002456 0.000010 0.000010 0.829973 0.000010 0.005812 0.000010 0.002746 0.024409 0.000010 0.016070 0.000010 0.000010 0.001356 0.033905 0.000010 0.000010 0.000010 0.005131 0.000010 0.000010 0.000010 0.000010 0.000010 0.000010 0.000010
0.000010 0.000010 0.000010 0.000010 0.000010 0.000010 0.004949 0.000739 0.000010 0.000010 0.000010 0.000010 0.005138 0.000010 0.000010 0.000010 0.000010 0.000010 0.005598 0.044915 0.000010 0.000010 0.000010 0.000010 0.000010 0.000010 0.000010 0.021148 0.000010 0.000010 0.004176 0.000010 0.020818 0.000010 0.002889 0.000010 0.000010 0.000010 0.000010 0.000010 0.000010 0.000010 0.000010 0.000010 0.788529 0.000010 0.007386 0.000010 0.000010 0.020681 0.000010 0.002590 0.000010 0.000010 0.000010 0.016836 0.000010 0.004581 0.000010 0.019610 0.000010 0.028916 0.000010 0.000010 0.000010 0.000010 0.000010
0.000010 0.000010 0.000010 0.000010 0.000010 0.000010 0.000010 0.000010 0.000010 0.000010 0.000010 0.000010 0.000010 0.000010 0.000010 0.000010 0.000010 0.000010 0.000010 0.045847 0.000010 0.000010 0.000010 0.000010 0.000010 0.000010 0.000010 0.000010 0.000010 0.000010 0.000010 0.039209 0.009065 0.000010 0.000010 0.000010 0.000010 0.000010 0.000010 0.019896 0.000010 0.000010 0.000010 0.000010 0.778363 0.000010 0.007576 0.000010 0.034439 0.006145 0.000010 0.000010 0.000010 0.000010 0.017740 0.010703 0.000010 0.017994 0.000010 0.000010 0.000010 0.000010 0.004134 0.000010 0.000010 0.008348 0.000010
0.000010 0.000010 0.000010 0.000010 0.000010 0.000010 0.000010 0.000010 0.000010 0.000010 0.000010 0.000010 0.000010 0.000010 0.000010 0.000010 0.000010 0.000010 0.000010 0.000010 0.000010 0.000010 0.000010 0.000010 0.000010 0.000010 0.000010 0.002314 0.000010 0.000010 0.000010 0.000010 0.000010 0.000010 0.000010 0.000010 0.000010 0.000010 0.000010 0.000010 0.000010 0.000010 0.000010 0.000010 0.954223 0.000010 0.000010 0.000010 0.000010 0.000010 0.000010 0.000010 0.000010 0.000010 0.000010 0.000010 0.000010 0.000010 0.000010 0.042823 0.000010 0.000010 0.000010 0.000010 0.000010 0.000010 0.000010
0.000010 0.000010 0.000010 0.000010 0.000010 0.000205 0.000010 0.000010 0.000010 0.000010 0.011093 0.000010 0.016235 0.000010 0.000010 0.000010 0.000010 0.000010 0.000010 0.000010 0.000010 0.000010 0.015658 0.000010 0.000010 0.000010 0.000010 0.023781 0.000010 0.000010 0.000010 0.009132 0.000010 0.000010 0.000010 0.000010 0.000010 0.000010 0.010569 0.000010 0.000010 0.000010 0.000010 0.000010 0.839521 0.000010 0.029656 0.000010 0.013307 0.000010 0.000010 0.000010 0.000010 0.000010 0.000010 0.012312 0.000010 0.012428 0.000010 0.005563 0.000010 0.000010 0.000010 0.000010 0.000010 0.000010 0.000010
0.000010 0.000010 0.000010 0.000010 0.001185 0.000010 0.000010 0.000010 0.000010 0.000010 0.000010 0.000373 0.000010 0.000010 0.000010 0.000010 0.000010 0.007613 0.000010 0.000010 0.000010 0.000010 0.008382 0.000010 0.000010 0.000010 0.000010 0.009697 0.000010 0.000010 0.000010 0.000010 0.000010 0.000010 0.000010 0.000010 0.000010 0.000010 0.000010 0.000010 0.000010 0.000010 0.000010 0.000010 0.899316 0.000010 0.000010 0.000010 0.000010 0.000010 0.000010 0.000010 0.000010 0.000010 0.000010 0.000010 0.000010 0.008195 0.000010 0.021966 0.000010 0.001447 0.008415 0.000010 0.000010 0.032852 0.000010
0.000010 0.000010 0.000010 0.000010 0.000010 0.000010 0.000010 0.000010 0.000010 0.000010 0.000010 0.000010 0.000010 0.000010 0.000010 0.000010 0.000010 0.000010 0.000010 0.000010 0.000010 0.000010 0.003218 0.000010 0.000010 0.000010 0.000010 0.005320 0.000010 0.000010 0.000010 0.000010 0.015451 0.000010 0.000915 0.000010 0.000010 0.000010 0.000010 0.000010 0.000010 0.000010 0.000010 0.000010 0.880614 0.000010 0.000010 0.000010 0.000010 0.021685 0.000010 0.014004 0.000010 0.000010 0.000010 0.037858 0.000010 0.004784 0.000010 0.015582 0.000010 0.000010 0.000010 0.000010 0.000010 0.000010 0.000010
0.000010 0.000010 0.000010 0.000010 0.000010 0.000010 0.009069 0.000010 0.000010 0.000010 0.000010 0.000010 0.000010 0.000010 0.000010 0.000010 0.000010 0.000010 0.000010 0.013852 0.000010 0.000010 0.000010 0.000010 0.000010 0.000010 0.000010 0.000010 0.000010 0.010852 0.002050 0.001071 0.000010 0.000010 0.010970 0.000010 0.000010 0.000010 0.000010 0.030652 0.000010 0.000010 0.000010 0.000010 0.802249 0.000010 0.003829 0.000010 0.000010 0.000010 0.000010 0.005623 0.000010 0.000010 0.000010 0.035440 0.000010 0.000880 0.000010 0.016392 0.014231 0.001603 0.002313 0.000010 0.000010 0.038422 0.000010
0.000010 0.000010 0.000010 0.000010 0.000010 0.000010 0.000010 0.000010 0.000010 0.000010 0.034890 0.000010 0.002091 0.000010 0.000010 0.000010 0.000010 0.000010 0.000010 0.000010 0.000010 0.000010 0.000010 0.000010 0.000010 0.000010 0.000010 0.011378 0.000010 0.000010 0.000010 0.000010 0.000010 0.000010 0.000010 0.000010 0.000010 0.000010 0.000010 0.005689 0.000010 0.000010 0.000010 0.000010 0.898242 0.000010 0.000010 0.000010 0.000010 0.000010 0.000010 0.000010 0.000010 0.000010 0.000010 0.000010 0.000010 0.010772 0.000010 0.036337 0.000010 0.000010 0.000010 0.000010 0.000010 0.000010 0.000010
0.000010 0.000010 0.000010 0.000010 0.009683 0.000010 0.005872 0.000010 0.000010 0.000010 0.029110 0.000010 0.000638 0.000010 0.000010 0.000010 0.000010 0.008134 0.010764 0.000010 0.000010 0.000010 0.000010 0.000010 0.000010 0.000010 0.000010 0.001601 0.000010 0.000010 0.000010 0.016068 0.006676 0.000010 0.000477 0.000010 0.000010 0.000010 0.000010 0.012158 0.000010 0.000010 0.000010 0.000010 0.812732 0.000010 0.018185 0.000010 0.003244 0.000010 0.000010 0.000010 0.000010 0.000010 0.000010 0.027660 0.000010 0.005368 0.000010 0.014123 0.000010 0.000010 0.017019 0.000010 0.000010 0.000010 0.000010
0.000010 0.000010 0.000010 0.000010 0.000965 0.000010 0.005793 0.000010 0.000010 0.000010 0.010491 0.000010 0.000010 0.000290 0.000010 0.000010 0.000010 0.000010 0.000010 0.004139 0.000010 0.000010 0.003295 0.000010 0.000010 0.000010 0.000010 0.000010 0.000010 0.000010 0.000010 0.006949 0.005009 0.000010 0.000010 0.000010 0.000010 0.000010 0.000010 0.000010 0.000010 0.000010 0.000010 0.000010 0.835910 0.000010 0.000010 0.003847 0.006538 0.000010 0.000010 0.010912 0.000010 0.000010 0.000010 0.051602 0.000010 0.009425 0.000010 0.024582 0.000010 0.009222 0.006348 0.000010 0.004193 0.000010 0.000010
0.000010 0.000010 0.000010 0.000010 0.000010 0.000010 0.000010 0.000010 0.000010 0.000010 0.000010 0.000010 0.000010 0.000010 0.000010 0.000010 0.000010 0.000010 0.000010 0.000010 0.000010 0.000010 0.013039 0.008136 0.000010 0.016121 0.000010 0.000010 0.012570 0.000010 0.000010 0.000010 0.000010 0.000010 0.000010 0.000010 0.000010 0.000010 0.000010 0.000010 0.000010 0.001555 0.000010 0.000010 0.947120 0.000010 0.000010 0.000010 0.000010 0.000010 0.000010 0.000596 0.000010 0.000010 0.000274 0.000010 0.000010 0.000010 0.000010 0.000010 0.000010 0.000010 0.000010 0.000010 0.000010 0.000010 0.000010
0.000010 0.000010 0.000010 0.000010 0.000010 0.000010 0.000010 0.000010 0.000010 0.000010 0.000010 0.000010 0.000010 0.000010 0.000010 0.000010 0.000010 0.000010 0.000010 0.000010 0.000010 0.000010 0.000010 0.000010 0.000010 0.000010 0.000010 0.000010 0.000010 0.000010 0.000010 0.000010 0.000010 0.000010 0.000010 0.000010 0.000010 0.000010 0.000010 0.000010 0.000010 0.000010 0.000010 0.000010 0.977866 0.000010 0.000010 0.000010 0.000010 0.000010 0.000010 0.000010 0.000010 0.000010 0.000010 0.000010 0.000010 0.000010 0.000010 0.021484 0.000010 0.000010 0.000010 0.000010 0.000010 0.000010 0.000010
0.000010 0.000010 0.000010 0.000010 0.000010 0.000476 0.000010 0.000010 0.000010 0.000010 0.017205 0.004934 0.000010 0.000010 0.000010 0.000010 0.000010 0.000010 0.008093 0.000010 0.000010 0.000010 0.000010 0.000010 0.000010 0.004066 0.000010 0.004829 0.000010 0.003023 0.000010 0.000010 0.000010 0.000010 0.000010 0.000010 0.000010 0.000010 0.000010 0.000010 0.000010 0.000010 0.000010 0.000010 0.907272 0.000010 0.000010 0.000010 0.000010 0.023463 0.000010 0.011867 0.000010 0.000010 0.000010 0.010295 0.000010 0.000010 0.000010 0.000010 0.003926 0.000010 0.000010 0.000010 0.000010 0.000010 0.000010
0.000010 0.000010 0.000010 0.000010 0.024241 0.000010 0.000010 0.471004 0.000010 0.000010 0.000010 0.010764 0.000010 0.000010 0.000010 0.000010 0.000010 0.000016 0.000010 0.037613 0.000010 0.000010 0.000010 0.000010 0.000010 0.020551 0.000010 0.009288 0.000010 0.002864 0.000010 0.041760 0.014510 0.000010 0.000010 0.000010 0.000010 0.000010 0.000010 0.003607 0.000010 0.000010 0.000010 0.000010 0.164895 0.000010 0.043096 0.000010 0.012289 0.000010 0.000010 0.000010 0.000010 0.000010 0.048478 0.039291 0.000010 0.041468 0.000010 0.000010 0.000010 0.001940 0.008908 0.000010 0.000010 0.002947 0.000010
0.000010 0.000010 0.000010 0.000010 0.000010 0.005952 0.000010 0.786065 0.000010 0.000010 0.004896 0.000010 0.000010 0.000010 0.000010 0.000010 0.000010 0.000010 0.000010 0.019447 0.000010 0.000010 0.000010 0.000010 0.000010 0.001250 0.000010 0.000010 0.000010 0.018046 0.000010 0.000010 0.026581 0.000010 0.000010 0.000010 0.000010 0.000010 0.000010 0.000010 0.000010 0.015676 0.000010 0.000010 0.063376 0.000010 0.000010 0.000010 0.000010 0.028838 0.000010 0.007770 0.000010 0.000010 0.000010 0.000010 0.000010 0.000010 0.000010 0.000010 0.005087 0.000010 0.000010 0.000010 0.000010 0.016476 0.000010
0.000010 0.000010 0.000010 0.000010 0.000010 0.000010 0.000010 0.999340 0.000010 0.000010 0.000010 0.000010 0.000010 0.000010 0.000010 0.000010 0.000010 0.000010 0.000010 0.000010 0.000010 0.000010 0.000010 0.000010 0.000010 0.000010 0.000010 0.000010 0.000010 0.000010 0.000010 0.000010 0.000010 0.000010 0.000010 0.000010 0.000010 0.000010 0.000010 0.000010 0.000010 0.000010 0.000010 0.000010 0.000010 0.000010 0.000010 0.000010 0.000010 0.000010 0.000010 0.000010 0.000010 0.000010 0.000010 0.000010 0.000010 0.000010 0.000010 0.000010 0.000010 0.000010 0.000010 0.000010 0.000010 0.000010 0.000010
0.000010 0.000010 0.000010 0.000010 0.000010 0.000639 0.000010 0.991717 0.000010 0.000010 0.000010 0.000010 0.000010 0.000010 0.000010 0.000010 0.000010 0.000010 0.000010 0.000010 0.000010 0.000010 0.000010 0.000010 0.000010 0.000010 0.000010 0.000010 0.000010 0.000010 0.000010 0.000010 0.000010 0.007004 0.000010 0.000010 0.000010 0.000010 0.000010 0.000010 0.000010 0.000010 0.000010 0.000010 0.000010 0.000010 0.000010 0.000010 0.000010 0.000010 0.000010 0.000010 0.000010 0.000010 0.000010 0.000010 0.000010 0.000010 0.000010 0.000010 0.000010 0.000010 0.000010 0.000010 0.000010 0.000010 0.000010
0.000010 0.020308 0.000010 0.001548 0.000010 0.000010 0.000010 0.417462 0.000010 0.000010 0.000010 0.000010 0.000010 0.000010 0.000010 0.000010 0.000010 0.000010 0.000010 0.032754 0.015551 0.000010 0.014664 0.000551 0.000010 0.030487 0.000010 0.004775 0.000010 0.000010 0.011411 0.014636 0.030136 0.000010 0.000010 0.000010 0.000010 0.000010 0.035484 0.034429 0.000010 0.019792 0.000010 0.000010 0.142989 0.000010 0.006203 0.000010 0.035328 0.002722 0.000010 0.000010 0.000010 0.000010 0.037467 0.021051 0.000010 0.026919 0.000010 0.002780 0.013262 0.015379 0.011501 0.000010 0.000010 0.000010 0.000010
0.000010 0.000010 0.000010 0.000010 0.000010 0.000010 0.000010 0.999340 0.000010 0.000010 0.000010 0.000010 0.000010 0.000010 0.000010 0.000010 0.000010 0.000010 0.000010 0.000010 0.000010 0.000010 0.000010 0.000010 0.000010 0.000010 0.000010 0.000010 0.000010 0.000010 0.000010 0.000010 0.000010 0.000010 0.000010 0.000010 0.000010 0.000010 0.000010 0.000010 0.000010 0.000010 0.000010 0.000010 0.000010 0.000010 0.000010 0.000010 0.000010 0.000010 0.000010 0.000010 0.000010 0.000010 0.000010 0.000010 0.000010 0.000010 0.000010 0.000010 0.000010 0.000010 0.000010 0.000010 0.000010 0.000010 0.000010
0.000010 0.000010 0.019167 0.000010 0.000010 0.000010 0.000010 0.918145 0.000010 0.000010 0.000374 0.000010 0.000010 0.014054 0.000010 0.000010 0.000010 0.000010 0.000010 0.000010 0.000010 0.000010 0.000010 0.000010 0.000010 0.000010 0.000010 0.000010 0.000010 0.000010 0.000010 0.000010 0.000010 0.000010 0.000010 0.000010 0.000010 0.000010 0.000010 0.000010 0.008368 0.000010 0.000010 0.000010 0.000010 0.000010 0.015257 0.000010 0.000010 0.000010 0.000010 0.017251 0.000010 0.000010 0.002514 0.004289 0.000010 0.000010 0.000010 0.000010 0.000010 0.000010 0.000010 0.000010 0.000010 0.000010 0.000010
0.000010 0.006949 0.000010 0.013031 0.003653 0.000010 0.000010 0.456177 0.000010 0.000010 0.009428 0.000010 0.000010 0.000010 0.000010 0.000010 0.000010 0.000010 0.002487 0.026552 0.043796 0.000010 0.000010 0.000010 0.000010 0.000010 0.000010 0.014513 0.004778 0.000010 0.027461 0.021663 0.027407 0.000010 0.000010 0.000010 0.000010 0.000010 0.026707 0.026177 0.000010 0.012112 0.000010 0.000010 0.148266 0.000010 0.049032 0.000010 0.000010 0.000447 0.000010 0.010784 0.000010 0.000010 0.043626 0.010781 0.000010 0.000010 0.000010 0.000010 0.000010 0.013733 0.000010 0.000010 0.000010 0.000010 0.000010
0.000010 0.000010 0.000010 0.000010 0.000010 0.000010 0.000010 0.999340 0.000010 0.000010 0.000010 0.000010 0.000010 0.000010 0.000010 0.000010 0.000010 0.000010 0.000010 0.000010 0.000010 0.000010 0.000010 0.000010 0.000010 0.000010 0.000010 0.000010 0.000010 0.000010 0.000010 0.000010 0.000010 0.000010 0.000010 0.000010 0.000010 0.000010 0.000010 0.000010 0.000010 0.000010 0.000010 0.000010 0.000010 0.000010 0.000010 0.000010 0.000010 0.000010 0.000010 0.000010 0.000010 0.000010 0.000010 0.000010 0.000010 0.000010 0.000010 0.000010 0.000010 0.000010 0.000010 0.000010 0.000010 0.000010 0.000010
0.000010 0.000010 0.000010 0.000010 0.000010 0.000010 0.000620 0.866771 0.000010 0.000010 0.000010 0.000010 0.000010 0.000010 0.000010 0.000010 0.000010 0.000010 0.000010 0.000010 0.000010 0.000010 0.000010 0.000010 0.000010 0.006885 0.000010 0.000010 0.000010 0.000010 0.000010 0.000010 0.000010 0.000010 0.000010 0.000010 0.000010 0.000010 0.000010 0.000010 0.000010 0.000010 0.000010 0.000010 0.077700 0.000010 0.000010 0.000010 0.000010 0.000010 0.000010 0.004556 0.000010 0.000010 0.034737 0.000010 0.000010 0.000010 0.000010 0.000010 0.000010 0.000010 0.000010 0.000010 0.000010 0.008130 0.000010
0.000010 0.000010 0.000010 0.000010 0.000010 0.000010 0.000010 0.999340 0.000010 0.000010 0.000010 0.000010 0.000010 0.000010 0.000010 0.000010 0.000010 0.000010 0.000010 0.000010 0.000010 0.000010 0.000010 0.000010 0.000010 0.000010 0.000010 0.000010 0.000010 0.000010 0.000010 0.000010 0.000010 0.000010 0.000010 0.000010 0.000010 0.000010 0.000010 0.000010 0.000010 0.000010 0.000010 0.000010 0.000010 0.000010 0.000010 0.000010 0.000010 0.000010 0.000010 0.000010 0.000010 0.000010 0.000010 0.000010 0.000010 0.000010 0.000010 0.000010 0.000010 0.000010 0.000010 0.000010 0.000010 0.000010 0.000010
0.000010 0.000010 0.000010 0.000010 0.000010 0.001221 0.000010 0.752553 0.000010 0.000010 0.000010 0.000010 0.003959 0.000010 0.000010 0.000010 0.000010 0.000010 0.000010 0.000010 0.000010 0.000010 0.000010 0.000010 0.000010 0.000010 0.000010 0.000010 0.000010 0.000010 0.015740 0.046739 0.000010 0.000010 0.003821 0.000010 0.000010 0.000010 0.000010 0.013077 0.000010 0.010301 0.000010 0.000010 0.029222 0.000010 0.021807 0.000010 0.009438 0.000010 0.000010 0.000010 0.000010 0.000010 0.053152 0.000010 0.000010 0.000010 0.000010 0.009072 0.000010 0.013686 0.000010 0.000010 0.000010 0.015693 0.000010
0.000010 0.000010 0.000010 0.017268 0.007573 0.005180 0.024132 0.495933 0.000010 0.000010 0.000010 0.000010 0.023495 0.000010 0.000010 0.000010 0.000010 0.000010 0.000010 0.010423 0.005365 0.000010 0.000010 0.000010 0.000010 0.000010 0.000010 0.000010 0.000010 0.000010 0.027498 0.000010 0.054484 0.000010 0.000010 0.000010 0.005805 0.000010 0.000010 0.011104 0.000010 0.002165 0.000010 0.000010 0.173631 0.000010 0.010313 0.000010 0.000010 0.000010 0.000010 0.002479 0.000010 0.000010 0.040667 0.041134 0.000010 0.021571 0.000010 0.000010 0.000010 0.007596 0.001557 0.000010 0.000010 0.010177 0.000010
0.000010 0.000010 0.019196 0.000010 0.005984 0.000010 0.000010 0.769093 0.000010 0.000010 0.000010 0.000010 0.000010 0.000010 0.000010 0.010606 0.000010 0.000010 0.000010 0.000010 0.010094 0.000010 0.000010 0.003470 0.000511 0.000010 0.000010 0.000817 0.000010 0.000010 0.006974 0.000235 0.000010 0.000010 0.000010 0.000010 0.009617 0.000010 0.000010 0.010427 0.000010 0.000010 0.000940 0.000010 0.025661 0.000010 0.000010 0.000010 0.010549 0.000010 0.000010 0.000010 0.003209 0.000010 0.028628 0.000010 0.000010 0.000010 0.000010 0.005912 0.000010 0.000010 0.019251 0.000010 0.009158 0.049209 0.000010
0.000010 0.000010 0.000477 0.000010 0.018513 0.004313 0.002165 0.453777 0.000010 0.023758 0.004550 0.000010 0.013171 0.000010 0.000010 0.001019 0.000010 0.000122 0.002026 0.048555 0.000010 0.000010 0.000010 0.000010 0.000010 0.016622 0.000010 0.000010 0.007455 0.000010 0.005341 0.007716 0.026591 0.000010 0.003929 0.000010 0.000010 0.000010 0.002039 0.030126 0.000010 0.002282 0.000010 0.001144 0.116834 0.000010 0.046490 0.000010 0.008943 0.000010 0.003152 0.000010 0.000010 0.000010 0.058118 0.002280 0.004299 0.000010 0.000010 0.007001 0.012125 0.039498 0.002906 0.000010 0.000010 0.000010 0.022330
0.000010 0.033332 0.000010 0.000010 0.006709 0.001088 0.000010 0.436033 0.000010 0.007076 0.000010 0.000010 0.000010 0.000010 0.000010 0.000010 0.000010 0.000010 0.000622 0.000010 0.005389 0.000010 0.001394 0.000010 0.000010 0.016138 0.000010 0.000010 0.000246 0.009900 0.037299 0.033756 0.016034 0.000010 0.000010 0.000010 0.000010 0.000010 0.012036 0.011892 0.000010 0.007786 0.000010 0.000010 0.129803 0.000010 0.004145 0.000010 0.016088 0.025194 0.000010 0.006263 0.022820 0.000010 0.040503 0.056036 0.000010 0.006640 0.000010 0.000010 0.029272 0.000010 0.002740 0.000010 0.000010 0.023388 0.000010
0.000010 0.000010 0.038735 0.000010 0.003167 0.000010 0.000010 0.403876 0.000010 0.000010 0.000010 0.000010 0.000010 0.000010 0.000010 0.000010 0.000010 0.000010 0.000010 0.012914 0.034516 0.000010 0.007777 0.000010 0.000010 0.000010 0.014417 0.024405 0.000010 0.000010 0.000010 0.000010 0.058618 0.000010 0.000010 0.008939 0.000010 0.000010 0.015990 0.020943 0.000010 0.002446 0.000010 0.000010 0.136635 0.000010 0.016026 0.000010 0.000010 0.004598 0.000010 0.000010 0.000010 0.011782 0.055118 0.058104 0.000010 0.013001 0.000010 0.003740 0.000010 0.000010 0.037436 0.000010 0.000010 0.016377 0.000010
0.000010 0.044514 0.000010 0.000010 0.000010 0.000010 0.000010 0.647767 0.000010 0.000010 0.021310 0.000010 0.004207 0.000010 0.000010 0.000010 0.000010 0.007341 0.000010 0.000010 0.012605 0.000010 0.000010 0.000969 0.000010 0.025302 0.000010 0.000010 0.000010 0.000010 0.000010 0.018373 0.000010 0.002202 0.000010 0.000010 0.022477 0.000010 0.008973 0.027636 0.000010 0.000010 0.000010 0.000010 0.079999 0.000010 0.000010 0.000010 0.004632 0.000010 0.000010 0.000010 0.000010 0.000010 0.023698 0.026694 0.000010 0.001316 0.000010 0.006185 0.004888 0.000010 0.006485 0.001974 0.000010 0.000010 0.000010
0.000010 0.000010 0.000010 0.000010 0.030551 0.001851 0.001197 0.428824 0.000010 0.005316 0.000010 0.000010 0.000010 0.000010 0.000010 0.000010 0.000010 0.000010 0.000010 0.030258 0.024386 0.000010 0.000795 0.000010 0.000010 0.001583 0.000010 0.000010 0.000010 0.000010 0.001701 0.000010 0.005550 0.000010 0.000010 0.000010 0.000010 0.000010 0.006420 0.000010 0.000010 0.000010 0.000010 0.000010 0.152295 0.000010 0.028471 0.000010 0.014839 0.031423 0.000010 0.000010 0.000010 0.000010 0.095872 0.058080 0.000010 0.005890 0.000010 0.020479 0.000010 0.033301 0.020467 0.000010 0.000010 0.000010 0.000010
0.000010 0.000010 0.000010 0.000010 0.000010 0.000010 0.000010 0.999340 0.000010 0.000010 0.000010 0.000010 0.000010 0.000010 0.000010 0.000010 0.000010 0.000010 0.000010 0.000010 0.000010 0.000010 0.000010 0.000010 0.000010 0.000010 0.000010 0.000010 0.000010 0.000010 0.000010 0.000010 0.000010 0.000010 0.000010 0.000010 0.000010 0.000010 0.000010 0.000010 0.000010 0.000010 0.000010 0.000010 0.000010 0.000010 0.000010 0.000010 0.000010 0.000010 0.000010 0.000010 0.000010 0.000010 0.000010 0.000010 0.000010 0.000010 0.000010 0.000010 0.000010 0.000010 0.000010 0.000010 0.000010 0.000010 0.000010
0.000010 0.000010 0.000010 0.000010 0.040198 0.000010 0.000010 0.000010 0.000010 0.000010 0.000010 0.000010 0.000010 0.000010 0.000010 0.000010 0.000010 0.000010 0.000010 0.000010 0.000010 0.000010 0.000010 0.000010 0.000010 0.000010 0.000010 0.000010 0.000010 0.000010 0.000010 0.026395 0.062931 0.000010 0.000010 0.000010 0.000010 0.000010 0.008618 0.000010 0.000010 0.000010 0.000010 0.000010 0.000010 0.000010 0.052316 0.000010 0.000010 0.000010 0.000010 0.006140 0.000010 0.000010 0.000010 0.051723 0.000010 0.000010 0.000010 0.005591 0.000010 0.000010 0.000010 0.000010 0.000010 0.745509 0.000010
0.000010 0.000010 0.000010 0.000010 0.000010 0.000010 0.000010 0.000010 0.000010 0.000010 0.000010 0.000010 0.000010 0.000010 0.000010 0.000010 0.000010 0.000010 0.000010 0.000010 0.000010 0.000010 0.000010 0.000010 0.000010 0.000010 0.000010 0.000010 0.000010 0.000010 0.000010 0.000010 0.000010 0.000010 0.000010 0.000010 0.000010 0.000010 0.000010 0.000010 0.000010 0.000010 0.000010 0.000010 0.000010 0.000010 0.000010 0.000010 0.000010 0.000010 0.000010 0.000010 0.000010 0.000010 0.000010 0.000010 0.000010 0.000010 0.000010 0.000010 0.000010 0.000010 0.000010 0.000010 0.000010 0.999340 0.000010
0.000010 0.000010 0.000010 0.000010 0.000010 0.000010 0.000010 0.000010 0.000010 0.000010 0.000010 0.000010 0.000010 0.000010 0.000010 0.000010 0.000010 0.000010 0.000010 0.000010 0.000010 0.000010 0.000010 0.000010 0.000010 0.000010 0.000010 0.000010 0.000010 0.000010 0.000010 0.040592 0.000010 0.000010 0.000010 0.000010 0.000010 0.000010 0.000010 0.000010 0.000010 0.000010 0.000010 0.000010 0.000010 0.000010 0.032333 0.000010 0.000010 0.000010 0.000010 0.000010 0.000010 0.000010 0.000010 0.000010 0.000010 0.000010 0.000010 0.000010 0.000010 0.000010 0.000010 0.000010 0.000010 0.926435 0.000010
0.000010 0.000010 0.000010 0.000010 0.013126 0.000010 0.000010 0.011612 0.000010 0.000010 0.000010 0.000010 0.000010 0.000010 0.000010 0.000010 0.000010 0.000010 0.000010 0.023004 0.000010 0.000010 0.000010 0.000010 0.000010 0.010867 0.000010 0.000010 0.000010 0.000010 0.000010 0.006532 0.000010 0.000010 0.000010 0.000010 0.000010 0.000010 0.084073 0.032098 0.000010 0.002922 0.000010 0.000010 0.000010 0.000010 0.047407 0.000010 0.010772 0.000010 0.000010 0.000010 0.000010 0.000010 0.000010 0.009703 0.000010 0.000010 0.000010 0.000010 0.000010 0.000010 0.004338 0.000010 0.000010 0.743006 0.000010
0.000010 0.000010 0.000010 0.000010 0.000010 0.000010 0.000010 0.000010 0.000010 0.000010 0.000010 0.000010 0.000010 0.000010 0.000010 0.000010 0.000010 0.000010 0.000010 0.000010 0.000010 0.000010 0.000010 0.000010 0.000010 0.000010 0.000010 0.000010 0.000010 0.000010 0.000010 0.019065 0.000010 0.000010 0.000010 0.000010 0.000010 0.000010 0.005471 0.000010 0.000010 0.000010 0.000010 0.000010 0.000010 0.000010 0.002270 0.000010 0.000010 0.001338 0.000010 0.000010 0.000010 0.000010 0.000010 0.000010 0.000010 0.000010 0.000010 0.000010 0.000010 0.000010 0.000010 0.000010 0.000010 0.971235 0.000010
0.000010 0.000010 0.000010 0.000010 0.031271 0.000010 0.000010 0.016177 0.000010 0.000010 0.000010 0.000010 0.000010 0.000010 0.000010 0.000010 0.000010 0.000010 0.000010 0.019288 0.000010 0.000010 0.000010 0.000010 0.000010 0.000010 0.000010 0.000010 0.000010 0.000010 0.000010 0.041064 0.011938 0.000010 0.000010 0.000010 0.000010 0.000010 0.061165 0.025332 0.000010 0.000010 0.000010 0.000010 0.055609 0.000010 0.084962 0.000010 0.000010 0.003042 0.000010 0.000010 0.000010 0.000010 0.000010 0.000010 0.000010 0.000010 0.000010 0.000010 0.000010 0.000010 0.000010 0.000010 0.000010 0.649592 0.000010
0.000010 0.000010 0.000010 0.000010 0.000010 0.000010 0.000010 0.000010 0.000010 0.000010 0.000010 0.000010 0.000010 0.000010 0.000010 0.000010 0.000010 0.000010 0.000010 0.000010 0.000010 0.000010 0.000010 0.000010 0.000010 0.000010 0.000010 0.000010 0.000010 0.000010 0.000010 0.000010 0.000010 0.000010 0.000010 0.000010 0.000010 0.000010 0.000010 0.000010 0.000010 0.000010 0.000010 0.000010 0.000010 0.000010 0.000010 0.000010 0.000010 0.000010 0.000010 0.000010 0.000010 0.000010 0.000010 0.000010 0.000010 0.000010 0.000010 0.000010 0.000010 0.000010 0.000010 0.000010 0.000010 0.999340 0.000010
0.000010 0.000010 0.000010 0.000010 0.000010 0.000010 0.000010 0.000010 0.000010 0.000010 0.000010 0.000010 0.000010 0.000010 0.000010 0.000010 0.000010 0.000010 0.000010 0.000010 0.000010 0.000010 0.000010 0.000010 0.000010 0.000010 0.000010 0.000010 0.000010 0.000010 0.000010 0.000010 0.000010 0.000010 0.000010 0.000010 0.000010 0.000010 0.000010 0.000010 0.000010 0.000010 0.000010 0.000010 0.000010 0.000010 0.000010 0.000010 0.000010 0.000010 0.000010 0.000010 0.000010 0.000010 0.000010 0.000010 0.000010 0.000010 0.000010 0.000010 0.000010 0.000010 0.000010 0.000010 0.000010 0.999340 0.000010
0.000010 0.000010 0.000010 0.000010 0.000010 0.000010 0.000010 0.000010 0.000010 0.000010 0.000010 0.000010 0.000010 0.000010 0.000010 0.000010 0.000010 0.000010 0.000010 0.000010 0.000010 0.000010 0.000010 0.000010 0.000010 0.000010 0.000010 0.000010 0.000010 0.000010 0.000010 0.000010 0.000010 0.000010 0.000010 0.000010 0.000010 0.000010 0.000010 0.000010 0.000010 0.000010 0.000010 0.000010 0.000010 0.000010 0.000010 0.000010 0.000010 0.000010 0.000010 0.000010 0.000010 0.000010 0.000010 0.000010 0.000010 0.000010 0.000010 0.000010 0.000010 0.000010 0.000010 0.000010 0.000010 0.999340 0.000010
0.000010 0.000010 0.000010 0.000010 0.013317 0.000010 0.000010 0.000010 0.000010 0.000010 0.004181 0.000010 0.000010 0.000010 0.000010 0.000010 0.000010 0.000010 0.000010 0.000010 0.000010 0.000010 0.000010 0.000010 0.000010 0.000010 0.000010 0.000010 0.000010 0.000010 0.000010 0.027301 0.019262 0.000010 0.000010 0.000010 0.000010 0.000010 0.011615 0.045700 0.000010 0.000010 0.000010 0.000010 0.000010 0.000010 0.000010 0.000010 0.000010 0.000010 0.000010 0.000010 0.000010 0.000010 0.000010 0.000010 0.000010 0.000010 0.000010 0.000010 0.000010 0.000010 0.000010 0.000010 0.000010 0.878025 0.000010
0.000010 0.000010 0.000010 0.000010 0.003567 0.000010 0.000010 0.000010 0.000010 0.000010 0.000010 0.000010 0.000010 0.000010 0.000010 0.000010 0.000010 0.000010 0.000010 0.000010 0.000010 0.000010 0.000010 0.000010 0.000010 0.000010 0.000010 0.000010 0.000010 0.000010 0.000010 0.065110 0.052501 0.000010 0.000010 0.000010 0.000010 0.000010 0.019052 0.000010 0.000010 0.000010 0.000010 0.000010 0.000010 0.000010 0.029565 0.000010 0.000010 0.003945 0.000010 0.000010 0.000010 0.000010 0.000010 0.000010 0.000010 0.000010 0.000010 0.000010 0.000010 0.000010 0.000010 0.000010 0.000010 0.825660 0.000010
0.000010 0.000010 0.000010 0.000010 0.000010 0.000010 0.000010 0.000010 0.000010 0.000010 0.000010 0.000010 0.000010 0.000010 0.000010 0.000010 0.000010 0.000010 0.000010 0.000010 0.000010 0.000010 0.000010 0.000010 0.000010 0.000010 0.000010 0.000010 0.000010 0.000010 0.000010 0.000010 0.000010 0.000010 0.000010 0.000010 0.000010 0.000010 0.000010 0.000010 0.000010 0.000010 0.000010 0.000010 0.000010 0.000010 0.000010 0.000010 0.000010 0.000010 0.000010 0.000010 0.000010 0.000010 0.000010 0.000010 0.000010 0.000010 0.000010 0.000010 0.000010 0.000010 0.000010 0.000010 0.000010 0.999340 0.000010
0.000010 0.000010 0.000010 0.000010 0.000010 0.000010 0.000010 0.000010 0.000010 0.000010 0.000010 0.000010 0.000010 0.000010 0.000010 0.000010 0.000010 0.000010 0.000010 0.000010 0.000010 0.000010 0.000010 0.000010 0.000010 0.000010 0.000010 0.000010 0.000010 0.000010 0.000010 0.000010 0.000517 0.000010 0.000010 0.000010 0.000010 0.000010 0.000010 0.000010 0.000010 0.000010 0.000010 0.000010 0.000010 0.000010 0.000010 0.000010 0.000010 0.000010 0.000010 0.000010 0.000010 0.000010 0.000010 0.000010 0.000010 0.000010 0.000010 0.000010 0.000010 0.000010 0.000010 0.000010 0.000010 0.998833 0.000010
0.000010 0.000010 0.000010 0.000010 0.000010 0.000010 0.000010 0.000010 0.000010 0.000010 0.000010 0.000010 0.000010 0.000010 0.000010 0.000010 0.000010 0.000010 0.000010 0.000010 0.000010 0.000010 0.000010 0.000010 0.000010 0.000010 0.000010 0.000010 0.000010 0.000010 0.000010 0.000010 0.000010 0.000010 0.000010 0.000010 0.000010 0.000010 0.000010 0.000010 0.000010 0.000010 0.000010 0.000010 0.000010 0.000010 0.000010 0.000010 0.000010 0.000010 0.000010 0.000010 0.000010 0.000010 0.000010 0.000010 0.000010 0.000010 0.000010 0.000010 0.000010 0.000010 0.000010 0.000010 0.000010 0.999340 0.000010
0.000010 0.000010 0.000010 0.000010 0.000010 0.000010 0.000010 0.000010 0.000010 0.000010 0.000010 0.000010 0.000010 0.000010 0.000010 0.000010 0.000010 0.000010 0.000010 0.000010 0.000010 0.000010 0.005511 0.000010 0.000010 0.000010 0.000010 0.000010 0.000010 0.000010 0.000010 0.000010 0.000010 0.000010 0.000010 0.000010 0.000010 0.000010 0.000010 0.014502 0.000010 0.000010 0.000010 0.000010 0.000010 0.000010 0.000010 0.000010 0.022713 0.000010 0.000010 0.013340 0.000010 0.000010 0.000010 0.000010 0.000010 0.000010 0.000010 0.000010 0.000010 0.000010 0.000010 0.000010 0.000010 0.943314 0.000010
0.000010 0.000010 0.000010 0.000010 0.000010 0.000010 0.000010 0.000010 0.000010 0.000010 0.000010 0.000010 0.000010 0.000010 0.000010 0.000010 0.000010 0.000010 0.000010 0.000010 0.000010 0.000010 0.000010 0.000010 0.000010 0.000010 0.000010 0.000010 0.000010 0.000010 0.000010 0.007328 0.000010 0.000010 0.000010 0.000010 0.000010 0.000010 0.000010 0.002877 0.000010 0.000010 0.000010 0.000010 0.000010 0.000010 0.012395 0.000010 0.000010 0.000010 0.000010 0.000010 0.000010 0.000010 0.000010 0.000010 0.000010 0.000010 0.000010 0.000010 0.000010 0.000010 0.000010 0.000010 0.000010 0.976769 0.000010
0.000010 0.000010 0.000010 0.000010 0.000010 0.000010 0.000010 0.000010 0.000010 0.000010 0.000010 0.000010 0.000010 0.000010 0.000010 0.000010 0.000010 0.000010 0.000010 0.010481 0.000010 0.000010 0.000010 0.000010 0.000010 0.000010 0.000010 0.000010 0.000010 0.000010 0.000010 0.009931 0.057633 0.000010 0.000010 0.000010 0.000010 0.000010 0.000010 0.000010 0.000010 0.000010 0.000010 0.000010 0.000010 0.000010 0.000010 0.000010 0.000010 0.000010 0.000010 0.000010 0.000010 0.000010 0.000010 0.000010 0.000010 0.004619 0.000010 0.000010 0.000010 0.000010 0.000010 0.000010 0.000010 0.916716 0.000010
0.000010 0.000010 0.000010 0.000010 0.006921 0.000010 0.000010 0.000010 0.000010 0.000010 0.000010 0.000010 0.000010 0.000010 0.000010 0.000010 0.000010 0.000010 0.000010 0.000010 0.000010 0.000010 0.000010 0.000010 0.000010 0.000010 0.000010 0.000010 0.000010 0.000010 0.000010 0.015802 0.000010 0.000010 0.004326 0.000010 0.000010 0.000010 0.011898 0.033790 0.000010 0.000010 0.000010 0.000010 0.008638 0.000010 0.017973 0.000010 0.019676 0.000010 0.000010 0.000010 0.000010 0.000010 0.000010 0.000010 0.000010 0.000010 0.000010 0.000010 0.000010 0.000010 0.000010 0.000010 0.000010 0.880397 0.000010
0.000010 0.000010 0.000010 0.000010 0.000010 0.000010 0.000010 0.000010 0.000010 0.000010 0.000010 0.000010 0.000010 0.000010 0.000010 0.000010 0.000010 0.000010 0.000010 0.000010 0.000010 0.000010 0.000010 0.000010 0.000010 0.000010 0.000010 0.000010 0.000010 0.000010 0.000010 0.000010 0.000010 0.000010 0.000010 0.000010 0.000010 0.000010 0.000010 0.000010 0.000010 0.000010 0.000010 0.000010 0.000010 0.000010 0.000010 0.000010 0.000010 0.000010 0.000010 0.000010 0.000010 0.000010 0.000010 0.000010 0.000010 0.000010 0.000010 0.000010 0.000010 0.000010 0.000010 0.000010 0.000010 0.999340 0.000010
0.000010 0.000010 0.000010 0.000010 0.000010 0.000010 0.000010 0.000010 0.000010 0.000010 0.000010 0.000010 0.000010 0.000010 0.000010 0.000010 0.000010 0.000010 0.000010 0.000010 0.000010 0.000010 0.000010 0.000010 0.000010 0.000010 0.000010 0.000010 0.000010 0.000010 0.000010 0.000010 0.000010 0.000010 0.000010 0.000010 0.000010 0.000010 0.000010 0.000010 0.000010 0.000010 0.000010 0.000010 0.000010 0.000010 0.000010 0.000010 0.000010 0.000010 0.000010 0.000010 0.000010 0.000010 0.000010 0.000010 0.000010 0.000010 0.000010 0.000010 0.000010 0.000010 0.000010 0.000010 0.000010 0.999340 0.000010
0.000010 0.000010 0.000010 0.000010 0.000010 0.000010 0.000010 0.000010 0.000010 0.000010 0.000010 0.000010 0.000010 0.000010 0.000010 0.000010 0.000010 0.000010 0.000010 0.000010 0.000010 0.000010 0.999340 0.000010 0.000010 0.000010 0.000010 0.000010 0.000010 0.000010 0.000010 0.000010 0.000010 0.000010 0.000010 0.000010 0.000010 0.000010 0.000010 0.000010 0.000010 0.000010 0.000010 0.000010 0.000010 0.000010 0.000010 0.000010 0.000010 0.000010 0.000010 0.000010 0.000010 0.000010 0.000010 0.000010 0.000010 0.000010 0.000010 0.000010 0.000010 0.000010 0.000010 0.000010 0.000010 0.000010 0.000010
0.000010 0.000010 0.000010 0.000010 0.000010 0.000010 0.000010 0.000010 0.000010 0.000010 0.000010 0.000010 0.000010 0.000010 0.000010 0.000010 0.000010 0.000010 0.000010 0.000010 0.000010 0.000010 0.999340 0.000010 0.000010 0.000010 0.000010 0.000010 0.000010 0.000010 0.000010 0.000010 0.000010 0.000010 0.000010 0.000010 0.000010 0.000010 0.000010 0.000010 0.000010 0.000010 0.000010 0.000010 0.000010 0.000010 0.000010 0.000010 0.000010 0.000010 0.000010 0.000010 0.000010 0.000010 0.000010 0.000010 0.000010 0.000010 0.000010 0.000010 0.000010 0.000010 0.000010 0.000010 0.000010 0.000010 0.000010
0.000010 0.000010 0.000010 0.000010 0.000010 0.000010 0.000010 0.000010 0.000010 0.000010 0.000010 0.000010 0.000010 0.000010 0.000010 0.000010 0.000010 0.000010 0.000010 0.000010 0.000010 0.000010 0.999335 0.000010 0.000010 0.000010 0.000010 0.000010 0.000010 0.000010 0.000010 0.000010 0.000010 0.000010 0.000010 0.000010 0.000010 0.000010 0.000010 0.000010 0.000010 0.000010 0.000010 0.000010 0.000010 0.000010 0.000010 0.000010 0.000010 0.000010 0.000010 0.000010 0.000010 0.000010 0.000010 0.000010 0.000010 0.000010 0.000010 0.000015 0.000010 0.000010 0.000010 0.000010 0.000010 0.000010 0.000010
0.000010 0.000010 0.000010 0.000010 0.009247 0.000010 0.000418 0.000010 0.000010 0.004913 0.014213 0.000010 0.000010 0.000010 0.000010 0.000010 0.000010 0.187478 0.000010 0.000010 0.000010 0.000010 0.549658 0.000010 0.000010 0.011305 0.000010 0.000010 0.001266 0.000010 0.017889 0.000010 0.007624 0.000010 0.000701 0.000010 0.000181 0.000010 0.022102 0.000010 0.000010 0.012121 0.000010 0.000010 0.000010 0.000010 0.000010 0.000010 0.008444 0.022719 0.000010 0.000010 0.000010 0.000010 0.039522 0.000010 0.000010 0.004992 0.000010 0.000010 0.020265 0.052749 0.007450 0.000010 0.000010 0.004292 0.000010
0.000010 0.000010 0.000010 0.000010 0.000010 0.000010 0.000010 0.000010 0.000010 0.000010 0.000010 0.000010 0.024611 0.000010 0.000010 0.000010 0.000010 0.164429 0.000010 0.000010 0.000010 0.000010 0.688180 0.000010 0.000010 0.016282 0.000010 0.006076 0.000010 0.000010 0.000010 0.000010 0.000010 0.000010 0.000010 0.000010 0.000010 0.000010 0.005979 0.001214 0.000010 0.008653 0.000010 0.000010 0.000010 0.000010 0.001281 0.000010 0.000010 0.001760 0.000010 0.000010 0.000010 0.000010 0.042793 0.000010 0.000010 0.000010 0.000010 0.000010 0.031371 0.000010 0.000010 0.000010 0.000010 0.006831 0.000010
0.000010 0.000010 0.000010 0.000010 0.000010 0.000010 0.000010 0.000010 0.000010 0.000010 0.000010 0.000010 0.000010 0.000010 0.000010 0.000010 0.000010 0.179166 0.000010 0.000010 0.000010 0.000010 0.770158 0.000010 0.000010 0.007828 0.000010 0.000010 0.000010 0.000010 0.000010 0.000010 0.000010 0.000010 0.000010 0.000010 0.000010 0.000010 0.000010 0.008757 0.000010 0.000010 0.000010 0.000010 0.000010 0.000010 0.000010 0.000010 0.000010 0.000010 0.000010 0.000010 0.000010 0.000010 0.033471 0.000010 0.000010 0.000010 0.000010 0.000010 0.000010 0.000010 0.000010 0.000010 0.000010 0.000010 0.000010
0.000010 0.000010 0.000010 0.000010 0.000010 0.000010 0.000010 0.000010 0.000010 0.000010 0.000010 0.000010 0.000010 0.000010 0.000010 0.000010 0.000010 0.000010 0.000010 0.000010 0.000010 0.000010 0.999340 0.000010 0.000010 0.000010 0.000010 0.000010 0.000010 0.000010 0.000010 0.000010 0.000010 0.000010 0.000010 0.000010 0.000010 0.000010 0.000010 0.000010 0.000010 0.000010 0.000010 0.000010 0.000010 0.000010 0.000010 0.000010 0.000010 0.000010 0.000010 0.000010 0.000010 0.000010 0.000010 0.000010 0.000010 0.000010 0.000010 0.000010 0.000010 0.000010 0.000010 0.000010 0.000010 0.000010 0.000010
0.000010 0.000010 0.000010 0.000010 0.000010 0.000010 0.000010 0.000010 0.000010 0.000010 0.000010 0.000010 0.000010 0.000010 0.000010 0.000010 0.000010 0.000010 0.000010 0.000010 0.000010 0.000010 0.999340 0.000010 0.000010 0.000010 0.000010 0.000010 0.000010 0.000010 0.000010 0.000010 0.000010 0.000010 0.000010 0.000010 0.000010 0.000010 0.000010 0.000010 0.000010 0.000010 0.000010 0.000010 0.000010 0.000010 0.000010 0.000010 0.000010 0.000010 0.000010 0.000010 0.000010 0.000010 0.000010 0.000010 0.000010 0.000010 0.000010 0.000010 0.000010 0.000010 0.000010 0.000010 0.000010 0.000010 0.000010
0.000010 0.000010 0.000010 0.000010 0.000010 0.000010 0.000010 0.000010 0.000010 0.000010 0.000010 0.000010 0.000010 0.000010 0.000010 0.000010 0.000010 0.000010 0.000010 0.000010 0.000010 0.000010 0.999340 0.000010 0.000010 0.000010 0.000010 0.000010 0.000010 0.000010 0.000010 0.000010 0.000010 0.000010 0.000010 0.000010 0.000010 0.000010 0.000010 0.000010 0.000010 0.000010 0.000010 0.000010 0.000010 0.000010 0.000010 0.000010 0.000010 0.000010 0.000010 0.000010 0.000010 0.000010 0.000010 0.000010 0.000010 0.000010 0.000010 0.000010 0.000010 0.000010 0.000010 0.000010 0.000010 0.000010 0.000010
0.000010 0.000010 0.000010 0.000010 0.000010 0.000010 0.000010 0.000010 0.000010 0.000010 0.000010 0.000010 0.000010 0.000010 0.000010 0.000010 0.000010 0.000010 0.000010 0.000010 0.000010 0.000010 0.999340 0.000010 0.000010 0.000010 0.000010 0.000010 0.000010 0.000010 0.000010 0.000010 0.000010 0.000010 0.000010 0.000010 0.000010 0.000010 0.000010 0.000010 0.000010 0.000010 0.000010 0.000010 0.000010 0.000010 0.000010 0.000010 0.000010 0.000010 0.000010 0.000010 0.000010 0.000010 0.000010 0.000010 0.000010 0.000010 0.000010 0.000010 0.000010 0.000010 0.000010 0.000010 0.000010 0.000010 0.000010
0.000010 0.000010 0.000010 0.000010 0.000010 0.000010 0.000010 0.000010 0.000010 0.000010 0.000010 0.000010 0.000010 0.000010 0.000010 0.000010 0.000010 0.000010 0.000010 0.000010 0.000010 0.000010 0.999340 0.000010 0.000010 0.000010 0.000010 0.000010 0.000010 0.000010 0.000010 0.000010 0.000010 0.000010 0.000010 0.000010 0.000010 0.000010 0.000010 0.000010 0.000010 0.000010 0.000010 0.000010 0.000010 0.000010 0.000010 0.000010 0.000010 0.000010 0.000010 0.000010 0.000010 0.000010 0.000010 0.000010 0.000010 0.000010 0.000010 0.000010 0.000010 0.000010 0.000010 0.000010 0.000010 0.000010 0.000010
0.000010 0.000010 0.000010 0.000010 0.000010 0.000010 0.000010 0.000010 0.000010 0.000010 0.000010 0.000010 0.000010 0.000010 0.000010 0.000010 0.000010 0.000010 0.000010 0.000010 0.000010 0.000010 0.999340 0.000010 0.000010 0.000010 0.000010 0.000010 0.000010 0.000010 0.000010 0.000010 0.000010 0.000010 0.000010 0.000010 0.000010 0.000010 0.000010 0.000010 0.000010 0.000010 0.000010 0.000010 0.000010 0.000010 0.000010 0.000010 0.000010 0.000010 0.000010 0.000010 0.000010 0.000010 0.000010 0.000010 0.000010 0.000010 0.000010 0.000010 0.000010 0.000010 0.000010 0.000010 0.000010 0.000010 0.000010
0.000010 0.000010 0.000010 0.000010 0.000010 0.007175 0.000010 0.000010 0.000010 0.013567 0.000010 0.000010 0.000010 0.000010 0.000010 0.000010 0.000010 0.611869 0.008768 0.000010 0.000010 0.000010 0.351445 0.000010 0.000010 0.000010 0.000010 0.000010 0.000010 0.000010 0.000771 0.000010 0.000010 0.000010 0.005624 0.000010 0.000010 0.000010 0.000010 0.000010 0.000010 0.000010 0.000010 0.000010 0.000010 0.000010 0.000010 0.000010 0.000010 0.000010 0.000190 0.000010 0.000010 0.000010 0.000010 0.000010 0.000010 0.000010 0.000010 0.000010 0.000010 0.000010 0.000010 0.000010 0.000010 0.000010 0.000010
0.000010 0.000010 0.000010 0.000010 0.000010 0.016261 0.000010 0.000010 0.000010 0.000010 0.000010 0.000010 0.000010 0.000010 0.000010 0.000010 0.000010 0.607259 0.011859 0.000010 0.000010 0.000010 0.360710 0.000010 0.000010 0.000010 0.000010 0.000010 0.000010 0.000010 0.000010 0.000010 0.000010 0.000010 0.000010 0.000010 0.000010 0.000010 0.000010 0.000010 0.000010 0.000010 0.000010 0.000010 0.000010 0.000010 0.000010 0.000010 0.000010 0.000010 0.003290 0.000010 0.000010 0.000010 0.000010 0.000010 0.000010 0.000010 0.000010 0.000010 0.000010 0.000010 0.000010 0.000010 0.000010 0.000010 0.000010
0.000010 0.000010 0.000010 0.000010 0.000010 0.000960 0.000010 0.000010 0.000010 0.000010 0.000010 0.000010 0.000010 0.000010 0.000010 0.000010 0.000010 0.603797 0.005163 0.000010 0.000010 0.000010 0.371659 0.000010 0.000010 0.000010 0.000010 0.000010 0.015361 0.000010 0.000010 0.000010 0.000010 0.000010 0.000010 0.000010 0.000010 0.000010 0.000010 0.000010 0.000010 0.000010 0.000010 0.000010 0.000010 0.000010 0.000010 0.000010 0.000010 0.000010 0.002448 0.000010 0.000010 0.000010 0.000010 0.000010 0.000010 0.000010 0.000010 0.000010 0.000010 0.000010 0.000010 0.000010 0.000010 0.000010 0.000010
0.000010 0.000010 0.000010 0.000010 0.000010 0.000010 0.000010 0.000010 0.000010 0.000010 0.000010 0.000010 0.000010 0.000010 0.000010 0.000010 0.000010 0.610291 0.016372 0.000010 0.000010 0.000010 0.369648 0.000010 0.000010 0.000010 0.000010 0.000010 0.000010 0.000010 0.000010 0.000010 0.000010 0.000010 0.000010 0.000010 0.000010 0.000010 0.000010 0.000010 0.000010 0.000010 0.000010 0.000010 0.000010 0.000010 0.000010 0.003059 0.000010 0.000010 0.000010 0.000010 0.000010 0.000010 0.000010 0.000010 0.000010 0.000010 0.000010 0.000010 0.000010 0.000010 0.000010 0.000010 0.000010 0.000010 0.000010
0.000010 0.000010 0.000010 0.000010 0.000010 0.014539 0.000010 0.000010 0.000010 0.000010 0.000010 0.000010 0.000010 0.000010 0.000010 0.000010 0.000010 0.638876 0.000010 0.000010 0.000010 0.000010 0.337242 0.000010 0.000010 0.000010 0.000010 0.000010 0.000010 0.000010 0.000010 0.000010 0.000010 0.000010 0.000010 0.000010 0.005823 0.000010 0.000010 0.000010 0.000010 0.000010 0.000010 0.000010 0.000010 0.000010 0.000010 0.000010 0.000010 0.000010 0.002900 0.000010 0.000010 0.000010 0.000010 0.000010 0.000010 0.000010 0.000010 0.000010 0.000010 0.000010 0.000010 0.000010 0.000010 0.000010 0.000010
0.000010 0.000010 0.000010 0.000010 0.000010 0.012307 0.000010 0.000010 0.000010 0.000010 0.000010 0.000010 0.000010 0.000010 0.000010 0.000010 0.000010 0.601954 0.000010 0.000010 0.000010 0.000010 0.367948 0.000010 0.000010 0.000010 0.000010 0.000010 0.000010 0.000010 0.000010 0.000010 0.000010 0.000010 0.000010 0.000010 0.000010 0.000010 0.000010 0.000010 0.009863 0.000010 0.000010 0.000010 0.000010 0.000010 0.000010 0.002508 0.000010 0.000010 0.004810 0.000010 0.000010 0.000010 0.000010 0.000010 0.000010 0.000010 0.000010 0.000010 0.000010 0.000010 0.000010 0.000010 0.000010 0.000010 0.000010
0.000010 0.000010 0.000010 0.000010 0.000010 0.000010 0.000010 0.155212 0.000010 0.000010 0.000010 0.000010 0.000010 0.000010 0.000010 0.000010 0.000010 0.570457 0.000010 0.000010 0.000010 0.000010 0.273691 0.000010 0.000010 0.000010 0.000010 0.000010 0.000010 0.000010 0.000010 0.000010 0.000010 0.000010 0.000010 0.000010 0.000010 0.000010 0.000010 0.000010 0.000010 0.000010 0.000010 0.000010 0.000010 0.000010 0.000010 0.000010 0.000010 0.000010 0.000010 0.000010 0.000010 0.000010 0.000010 0.000010 0.000010 0.000010 0.000010 0.000010 0.000010 0.000010 0.000010 0.000010 0.000010 0.000010 0.000010
0.000010 0.000010 0.000010 0.000010 0.000010 0.000010 0.000010 0.149745 0.000010 0.000010 0.000010 0.000010 0.000010 0.000010 0.000010 0.000010 0.000010 0.573121 0.000010 0.000010 0.000010 0.000010 0.272558 0.000010 0.000010 0.003184 0.000010 0.000010 0.000010 0.000010 0.000010 0.000010 0.000010 0.000010 0.000010 0.000010 0.000010 0.000010 0.000010 0.000010 0.000010 0.000010 0.000010 0.000010 0.000010 0.000010 0.000010 0.000010 0.000010 0.000010 0.000010 0.000772 0.000010 0.000010 0.000010 0.000010 0.000010 0.000010 0.000010 0.000010 0.000010 0.000010 0.000010 0.000010 0.000010 0.000010 0.000010
0.000010 0.000010 0.000010 0.000010 0.000010 0.000010 0.000010 0.000010 0.000010 0.119160 0.000010 0.000010 0.000010 0.000010 0.000010 0.000010 0.000010 0.000010 0.004726 0.000010 0.000010 0.000010 0.000010 0.000010 0.000010 0.000010 0.000010 0.000010 0.000010 0.000010 0.000010 0.000010 0.000010 0.000010 0.000010 0.000010 0.000010 0.000010 0.000010 0.859839 0.000010 0.000010 0.000010 0.000010 0.000010 0.000010 0.000010 0.000010 0.000010 0.000010 0.000010 0.000010 0.000010 0.000010 0.015644 0.000010 0.000010 0.000010 0.000010 0.000010 0.000010 0.000010 0.000010 0.000010 0.000010 0.000010 0.000010
0.000010 0.000010 0.000010 0.000010 0.000010 0.000010 0.000010 0.000010 0.000010 0.015446 0.000010 0.000010 0.003892 0.000010 0.000010 0.000010 0.000010 0.000010 0.000010 0.000010 0.000010 0.000010 0.000010 0.000010 0.000010 0.001222 0.000010 0.000010 0.000010 0.000010 0.000010 0.000010 0.000010 0.000010 0.000010 0.000010 0.000010 0.000010 0.000010 0.940340 0.000010 0.000010 0.000010 0.000010 0.000010 0.000010 0.000010 0.000010 0.000010 0.000010 0.000010 0.000010 0.000010 0.000010 0.001441 0.000010 0.000010 0.000010 0.000010 0.000010 0.037049 0.000010 0.000010 0.000010 0.000010 0.000010 0.000010
0.000010 0.000010 0.000010 0.000010 0.000010 0.000010 0.000010 0.000010 0.000010 0.090714 0.000010 0.000010 0.000010 0.000010 0.000010 0.000010 0.000010 0.000010 0.000010 0.000010 0.000010 0.000010 0.000010 0.000010 0.000010 0.000010 0.000010 0.000010 0.000010 0.000010 0.000010 0.000010 0.000010 0.000010 0.000010 0.000010 0.000010 0.000010 0.000010 0.907093 0.000010 0.000010 0.000010 0.000010 0.000010 0.000010 0.000010 0.000010 0.000010 0.001553 0.000010 0.000010 0.000010 0.000010 0.000010 0.000010 0.000010 0.000010 0.000010 0.000010 0.000010 0.000010 0.000010 0.000010 0.000010 0.000010 0.000010
0.000010 0.000010 0.000010 0.000010 0.000010 0.000102 0.000010 0.000010 0.000010 0.000010 0.000010 0.000010 0.000010 0.000010 0.000010 0.000010 0.000010 0.000010 0.000010 0.000010 0.000010 0.000010 0.000010 0.000010 0.000010 0.000010 0.000010 0.000010 0.000010 0.000010 0.000015 0.010484 0.021935 0.000010 0.000010 0.000010 0.000010 0.000010 0.000010 0.793005 0.000010 0.000010 0.000010 0.000010 0.000010 0.000010 0.000010 0.000010 0.007731 0.083613 0.000010 0.000010 0.000010 0.000010 0.000010 0.000010 0.000010 0.000010 0.000010 0.021533 0.000010 0.000010 0.000010 0.000010 0.000010 0.061002 0.000010
0.000010 0.000010 0.000010 0.000010 0.000010 0.000010 0.000010 0.000010 0.000010 0.000010 0.000010 0.007597 0.000371 0.000010 0.000010 0.000010 0.000010 0.000010 0.000010 0.000010 0.000010 0.000010 0.000010 0.000010 0.000010 0.000010 0.000010 0.000010 0.000010 0.000010 0.000010 0.023732 0.000010 0.000010 0.000010 0.000010 0.000010 0.000010 0.019973 0.850047 0.001549 0.000010 0.000010 0.000010 0.000010 0.000010 0.000010 0.000010 0.003534 0.065125 0.000010 0.004101 0.000010 0.000010 0.000010 0.000010 0.000010 0.000010 0.000010 0.001593 0.000010 0.000010 0.000010 0.000010 0.000010 0.021820 0.000010
0.000010 0.000010 0.000010 0.000010 0.000010 0.000010 0.000010 0.000010 0.000010 0.000010 0.000010 0.000010 0.000010 0.000010 0.000010 0.000010 0.000010 0.000010 0.000010 0.010356 0.000010 0.000010 0.000010 0.000010 0.000010 0.000010 0.000010 0.000010 0.000010 0.000010 0.011350 0.001597 0.007848 0.000010 0.000010 0.000010 0.000010 0.000010 0.042245 0.832642 0.004125 0.000010 0.000010 0.000010 0.000010 0.000010 0.000010 0.000010 0.000010 0.060162 0.000010 0.000010 0.000010 0.000010 0.000010 0.012547 0.000010 0.000010 0.000010 0.000010 0.000010 0.000010 0.000010 0.000010 0.000010 0.016558 0.000010
0.000010 0.000010 0.000010 0.000010 0.000010 0.000010 0.000010 0.000010 0.000010 0.000010 0.000010 0.000010 0.000010 0.000010 0.000010 0.000010 0.000010 0.000010 0.000010 0.000010 0.000010 0.000010 0.000010 0.000010 0.000010 0.000010 0.000010 0.000010 0.000010 0.000010 0.000010 0.000010 0.000010 0.000010 0.000010 0.000010 0.000010 0.000010 0.000010 0.999336 0.000010 0.000010 0.000010 0.000010 0.000010 0.000010 0.000010 0.000010 0.000010 0.000010 0.000010 0.000010 0.000010 0.000010 0.000010 0.000010 0.000010 0.000014 0.000010 0.000010 0.000010 0.000010 0.000010 0.000010 0.000010 0.000010 0.000010
0.000010 0.000010 0.000010 0.000010 0.000010 0.000010 0.000010 0.000010 0.000010 0.000010 0.000010 0.000010 0.000010 0.000010 0.000010 0.000010 0.000010 0.000010 0.000010 0.000010 0.000010 0.000010 0.000010 0.000010 0.000010 0.000010 0.000010 0.000010 0.000010 0.000010 0.000010 0.000010 0.000010 0.000010 0.000010 0.000010 0.000010 0.000010 0.000010 0.999340 0.000010 0.000010 0.000010 0.000010 0.000010 0.000010 0.000010 0.000010 0.000010 0.000010 0.000010 0.000010 0.000010 0.000010 0.000010 0.000010 0.000010 0.000010 0.000010 0.000010 0.000010 0.000010 0.000010 0.000010 0.000010 0.000010 0.000010
0.000010 0.000010 0.000010 0.000010 0.000010 0.000010 0.000010 0.000010 0.000010 0.000010 0.000010 0.000010 0.000010 0.000010 0.000010 0.000010 0.000010 0.000010 0.000010 0.000010 0.000010 0.000010 0.000010 0.000010 0.000010 0.000010 0.000010 0.000010 0.000010 0.000010 0.000010 0.000010 0.000010 0.000010 0.000010 0.000010 0.000010 0.000010 0.000010 0.983068 0.000010 0.000010 0.000010 0.000010 0.000010 0.000010 0.014973 0.000010 0.000010 0.001320 0.000010 0.000010 0.000010 0.000010 0.000010 0.000010 0.000010 0.000010 0.000010 0.000010 0.000010 0.000010 0.000010 0.000010 0.000010 0.000010 0.000010
0.000010 0.000010 0.000010 0.014619 0.000010 0.000010 0.005675 0.039016 0.000010 0.000010 0.005553 0.000010 0.000010 0.000010 0.000010 0.000010 0.000010 0.000010 0.009607 0.000010 0.000010 0.000010 0.000010 0.000010 0.000010 0.000010 0.000010 0.000509 0.000010 0.000010 0.000010 0.007634 0.029743 0.000010 0.000010 0.000010 0.000010 0.000010 0.000010 0.826985 0.000010 0.001154 0.000010 0.000010 0.000010 0.000010 0.009075 0.000010 0.000010 0.013803 0.000010 0.000010 0.000010 0.000010 0.000010 0.000010 0.000010 0.006048 0.000010 0.000010 0.000010 0.030050 0.000010 0.000010 0.000010 0.000010 0.000010
0.000010 0.000010 0.000010 0.000010 0.000010 0.002636 0.000010 0.000010 0.000010 0.000010 0.008661 0.000010 0.010072 0.000010 0.000010 0.000010 0.000010 0.000010 0.000949 0.000010 0.000010 0.000010 0.009143 0.000010 0.000010 0.000010 0.000010 0.000010 0.000010 0.000010 0.000010 0.000010 0.000010 0.000010 0.000010 0.000010 0.000010 0.000010 0.012654 0.895669 0.000010 0.000010 0.000010 0.000010 0.000010 0.000010 0.000010 0.000010 0.000010 0.008301 0.000010 0.000010 0.000010 0.000010 0.000010 0.000010 0.000010 0.000010 0.000010 0.000010 0.000010 0.000010 0.000010 0.000010 0.000010 0.051336 0.000010
0.000010 0.000010 0.000010 0.000010 0.000010 0.000010 0.000010 0.000010 0.000010 0.000010 0.000010 0.000010 0.000010 0.000010 0.000010 0.000010 0.000010 0.000010 0.000010 0.000010 0.000010 0.000010 0.000010 0.000010 0.000010 0.000010 0.000010 0.000010 0.000010 0.000010 0.000010 0.000010 0.000010 0.000010 0.000010 0.000010 0.000010 0.000010 0.000010 0.999340 0.000010 0.000010 0.000010 0.000010 0.000010 0.000010 0.000010 0.000010 0.000010 0.000010 0.000010 0.000010 0.000010 0.000010 0.000010 0.000010 0.000010 0.000010 0.000010 0.000010 0.000010 0.000010 0.000010 0.000010 0.000010 0.000010 0.000010
0.000010 0.000010 0.000010 0.000010 0.000010 0.000010 0.000010 0.000010 0.000010 0.000010 0.000010 0.000010 0.000010 0.000010 0.000010 0.000010 0.000010 0.000010 0.000010 0.000010 0.000010 0.000010 0.000010 0.000010 0.000010 0.000010 0.000010 0.000010 0.000010 0.000010 0.000010 0.000010 0.000010 0.000010 0.000010 0.000010 0.000010 0.000010 0.000010 0.999340 0.000010 0.000010 0.000010 0.000010 0.000010 0.000010 0.000010 0.000010 0.000010 0.000010 0.000010 0.000010 0.000010 0.000010 0.000010 0.000010 0.000010 0.000010 0.000010 0.000010 0.000010 0.000010 0.000010 0.000010 0.000010 0.000010 0.000010
0.000010 0.000010 0.000010 0.000010 0.000010 0.000287 0.000010 0.000010 0.000010 0.000010 0.002983 0.000010 0.018433 0.000010 0.000010 0.000010 0.000010 0.004771 0.000010 0.000010 0.000010 0.000010 0.000010 0.000010 0.000010 0.000010 0.000010 0.013888 0.000010 0.028414 0.000010 0.036539 0.036784 0.000010 0.000010 0.000010 0.000010 0.000010 0.028609 0.655160 0.000010 0.000010 0.000010 0.000010 0.015254 0.000010 0.023499 0.000010 0.005391 0.088706 0.000010 0.004421 0.000010 0.000010 0.000010 0.000010 0.000010 0.003716 0.000010 0.003896 0.000010 0.000010 0.000010 0.000010 0.000010 0.028761 0.000010
0.000010 0.000010 0.000010 0.000010 0.000010 0.000010 0.000010 0.000010 0.000010 0.000010 0.000010 0.000010 0.000010 0.000010 0.000010 0.000010 0.000010 0.000010 0.000010 0.000010 0.000010 0.000010 0.000010 0.000010 0.000010 0.000010 0.000010 0.000010 0.000010 0.000010 0.000010 0.000830 0.000010 0.000010 0.000010 0.000010 0.000010 0.000010 0.041946 0.891077 0.000010 0.000010 0.000010 0.000010 0.000010 0.000010 0.000010 0.000010 0.000010 0.052031 0.000010 0.000010 0.000010 0.000010 0.000010 0.000010 0.000010 0.000010 0.000010 0.000010 0.000010 0.000010 0.000010 0.000010 0.000010 0.013495 0.000010
0.000010 0.000010 0.000010 0.000010 0.000010 0.000913 0.000010 0.000010 0.000010 0.000010 0.000010 0.005307 0.000010 0.000010 0.000010 0.000010 0.000010 0.000010 0.000010 0.000010 0.000010 0.000010 0.007251 0.000010 0.000010 0.000010 0.000010 0.000597 0.000010 0.013285 0.000010 0.030040 0.000010 0.000010 0.000010 0.000010 0.000010 0.000010 0.000010 0.849406 0.000010 0.000010 0.000010 0.000010 0.000010 0.000010 0.000010 0.000010 0.000010 0.063052 0.000010 0.005135 0.000010 0.000010 0.000010 0.000010 0.000010 0.000010 0.000010 0.000010 0.000010 0.000010 0.000010 0.000010 0.000010 0.024444 0.000010
0.000010 0.000010 0.000010 0.000010 0.000010 0.000010 0.000010 0.000010 0.000010 0.000010 0.000010 0.000010 0.000010 0.000010 0.000010 0.000010 0.000010 0.000010 0.000010 0.000010 0.000010 0.000010 0.000010 0.000010 0.000010 0.000010 0.000010 0.000010 0.000010 0.000010 0.000010 0.000010 0.000010 0.000010 0.000010 0.000010 0.000010 0.000010 0.000010 0.999340 0.000010 0.000010 0.000010 0.000010 0.000010 0.000010 0.000010 0.000010 0.000010 0.000010 0.000010 0.000010 0.000010 0.000010 0.000010 0.000010 0.000010 0.000010 0.000010 0.000010 0.000010 0.000010 0.000010 0.000010 0.000010 0.000010 0.000010
0.000010 0.000010 0.000010 0.000010 0.026958 0.000010 0.000010 0.105314 0.000010 0.000010 0.000010 0.000010 0.000010 0.000010 0.000010 0.000010 0.000010 0.006988 0.000010 0.003465 0.000010 0.000010 0.000010 0.000010 0.000010 0.000010 0.000010 0.022386 0.005265 0.000010 0.038893 0.005784 0.000010 0.000010 0.006546 0.000010 0.000010 0.000010 0.000010 0.694818 0.000017 0.000010 0.000010 0.000010 0.000010 0.000010 0.001908 0.000010 0.000010 0.046449 0.000010 0.004257 0.000010 0.000010 0.028572 0.000010 0.000010 0.000010 0.000010 0.001870 0.000010 0.000010 0.000010 0.000010 0.000010 0.000010 0.000010
0.000010 0.000010 0.000010 0.000010 0.001136 0.000010 0.000010 0.000010 0.000010 0.081519 0.000010 0.000010 0.000010 0.000010 0.000010 0.000010 0.000010 0.000010 0.000010 0.000010 0.000010 0.000010 0.000010 0.000010 0.000010 0.000010 0.000010 0.000010 0.000010 0.000010 0.000010 0.000010 0.007752 0.000010 0.007208 0.000010 0.000010 0.000010 0.000010 0.863582 0.000010 0.000010 0.000010 0.000010 0.000010 0.000010 0.030503 0.000010 0.007700 0.000010 0.000010 0.000010 0.000010 0.000010 0.000010 0.000010 0.000010 0.000010 0.000010 0.000010 0.000010 0.000010 0.000010 0.000010 0.000010 0.000010 0.000010
0.000010 0.000010 0.000010 0.033205 0.000010 0.000010 0.015903 0.033205 0.000010 0.003921 0.031182 0.021365 0.034278 0.000010 0.000010 0.000010 0.000010 0.076601 0.000010 0.030425 0.000010 0.000010 0.000010 0.000010 0.000010 0.008417 0.000010 0.022327 0.000010 0.021790 0.013107 0.038152 0.013007 0.000010 0.000010 0.000010 0.002627 0.000010 0.021749 0.131708 0.008512 0.015562 0.000010 0.000010 0.049131 0.000010 0.017717 0.000010 0.015559 0.045000 0.000010 0.006354 0.000010 0.000010 0.011062 0.000010 0.000010 0.038046 0.000010 0.025690 0.038494 0.076618 0.033525 0.000010 0.000010 0.065412 0.000010
0.000010 0.000010 0.000010 0.000010 0.000010 0.000010 0.274858 0.002543 0.000010 0.068284 0.003095 0.000010 0.014116 0.000010 0.000010 0.000010 0.000010 0.389139 0.000010 0.000010 0.000010 0.007611 0.000010 0.000010 0.000010 0.029903 0.001343 0.026537 0.000401 0.000010 0.000010 0.039918 0.000837 0.000010 0.000010 0.000010 0.011829 0.000010 0.000010 0.008087 0.001751 0.000286 0.000010 0.000010 0.000010 0.000010 0.000010 0.006301 0.055043 0.004351 0.000010 0.000010 0.000010 0.000010 0.038677 0.000010 0.000010 0.000010 0.000010 0.003888 0.000010 0.000010 0.010759 0.000010 0.000010 0.000010 0.000010
0.000010 0.000010 0.000010 0.000010 0.000010 0.003463 0.300201 0.000010 0.000010 0.000010 0.047279 0.000010 0.000010 0.000010 0.000010 0.012152 0.000010 0.342437 0.000010 0.036117 0.000010 0.002687 0.013220 0.000010 0.000010 0.000010 0.000010 0.000010 0.002253 0.007718 0.000010 0.000010 0.012329 0.000010 0.000010 0.005600 0.005542 0.000010 0.000010 0.054310 0.000010 0.000010 0.002467 0.000010 0.000010 0.000010 0.028499 0.000010 0.040668 0.015733 0.000010 0.002301 0.000010 0.000010 0.000010 0.000010 0.000010 0.024527 0.000010 0.020838 0.000010 0.000010 0.019208 0.000010 0.000010 0.000010 0.000010
0.000010 0.004183 0.000010 0.000010 0.001630 0.002241 0.079783 0.029495 0.000010 0.193803 0.062060 0.000010 0.003163 0.000010 0.000010 0.000010 0.000010 0.088885 0.000010 0.032164 0.005319 0.003302 0.000010 0.000010 0.000010 0.062332 0.000010 0.000010 0.004419 0.000010 0.009646 0.000010 0.000010 0.000010 0.000010 0.000010 0.000010 0.000010 0.000010 0.000010 0.000010 0.000280 0.000010 0.000010 0.000834 0.000010 0.000010 0.000010 0.039224 0.000010 0.001088 0.000010 0.000010 0.000063 0.274041 0.000010 0.007044 0.023187 0.000010 0.000019 0.000010 0.070393 0.000990 0.000010 0.000010 0.000010 0.000010
0.000010 0.005557 0.021347 0.002210 0.028459 0.000010 0.192464 0.090998 0.000010 0.170769 0.021230 0.000010 0.000010 0.000010 0.000010 0.000010 0.000010 0.243321 0.006811 0.011253 0.008785 0.000010 0.000010 0.000010 0.000010 0.017715 0.000010 0.014186 0.015992 0.000010 0.027688 0.000010 0.008503 0.000010 0.000010 0.000010 0.000010 0.000010 0.000010 0.000010 0.000010 0.000010 0.000010 0.000010 0.005354 0.000010 0.000010 0.000010 0.035215 0.016538 0.000010 0.000010 0.000010 0.000010 0.007384 0.005579 0.000010 0.006838 0.000010 0.000010 0.016951 0.000010 0.008605 0.000010 0.000010 0.009838 0.000010
0.000010 0.005696 0.010667 0.000010 0.000010 0.000010 0.162593 0.034401 0.000010 0.380141 0.021696 0.000010 0.000010 0.000010 0.000010 0.000010 0.000010 0.235570 0.012138 0.000010 0.000010 0.000010 0.000010 0.000010 0.000017 0.000010 0.000010 0.007695 0.000010 0.000010 0.000010 0.000010 0.035290 0.000010 0.000010 0.000010 0.009205 0.000010 0.000010 0.000010 0.000010 0.000010 0.000010 0.000010 0.000010 0.000010 0.000010 0.000010 0.023825 0.000010 0.000010 0.000010 0.000010 0.000010 0.000010 0.000010 0.000010 0.017948 0.000010 0.000010 0.000010 0.014444 0.028163 0.000010 0.000010 0.000010 0.000010
0.000010 0.002120 0.000010 0.000584 0.018959 0.007043 0.325798 0.000010 0.000010 0.009915 0.028066 0.000010 0.000010 0.000010 0.000010 0.000010 0.000010 0.352894 0.000010 0.024239 0.000010 0.000010 0.000191 0.000010 0.000010 0.008409 0.000010 0.020847 0.000010 0.000010 0.012211 0.015902 0.000010 0.000010 0.000010 0.017326 0.006940 0.000010 0.024874 0.004381 0.000010 0.000010 0.005051 0.000010 0.015351 0.000010 0.001621 0.000010 0.066653 0.008636 0.000010 0.000010 0.000010 0.000010 0.000010 0.000010 0.000010 0.004974 0.000010 0.000010 0.000010 0.000010 0.008931 0.000010 0.007674 0.000010 0.000010
0.000010 0.000010 0.000010 0.000010 0.008422 0.000010 0.302034 0.000010 0.000010 0.000010 0.015706 0.000010 0.000010 0.010983 0.000010 0.006607 0.000010 0.371038 0.000010 0.059864 0.000010 0.000010 0.000010 0.000010 0.000010 0.000010 0.000010 0.029289 0.000010 0.002772 0.000010 0.000010 0.033210 0.000010 0.009440 0.000010 0.009911 0.000010 0.000010 0.000878 0.000010 0.000010 0.006950 0.000010 0.000010 0.000010 0.011870 0.000180 0.062338 0.000010 0.000010 0.007238 0.000010 0.000010 0.000010 0.020089 0.005697 0.014128 0.000010 0.000562 0.000010 0.000010 0.008724 0.000010 0.001641 0.000010 0.000010
0.000010 0.000010 0.000010 0.000010 0.000010 0.000010 0.306884 0.010738 0.000010 0.000010 0.034700 0.000010 0.009970 0.001407 0.000010 0.008155 0.001977 0.409045 0.000010 0.008510 0.000010 0.000010 0.000010 0.011847 0.000010 0.001302 0.000010 0.016344 0.004398 0.000010 0.000010 0.000010 0.023599 0.000010 0.002557 0.000010 0.000010 0.000010 0.000010 0.008501 0.006957 0.000010 0.000010 0.000010 0.000010 0.000010 0.000010 0.000010 0.076388 0.014252 0.000010 0.000010 0.000010 0.000010 0.000010 0.000010 0.000010 0.008485 0.000010 0.014809 0.000010 0.000010 0.018725 0.000010 0.000010 0.000010 0.000010
0.000010 0.000010 0.020011 0.012090 0.015169 0.000010 0.284704 0.013265 0.000010 0.024155 0.010226 0.000010 0.000010 0.000010 0.000010 0.000010 0.000010 0.377354 0.000010 0.016490 0.000010 0.001153 0.000010 0.000010 0.000010 0.000010 0.000010 0.013689 0.005827 0.000010 0.000010 0.000010 0.026850 0.000010 0.000010 0.002818 0.000010 0.000010 0.000010 0.000010 0.000010 0.000010 0.010302 0.000010 0.000010 0.000010 0.009464 0.000010 0.063943 0.023892 0.000010 0.000010 0.000010 0.000010 0.000010 0.001084 0.000010 0.015062 0.000010 0.003135 0.000010 0.048865 0.000010 0.000010 0.000010 0.000010 0.000010
0.000010 0.000010 0.000010 0.000010 0.339350 0.000010 0.003194 0.000010 0.000010 0.000010 0.000010 0.000010 0.000010 0.000010 0.000010 0.000010 0.000010 0.021863 0.000010 0.053827 0.000010 0.000010 0.003280 0.000010 0.000010 0.000010 0.000010 0.000010 0.000010 0.000010 0.015377 0.036977 0.094004 0.000010 0.007136 0.000010 0.000010 0.000010 0.094274 0.047964 0.000010 0.000010 0.000010 0.000010 0.027219 0.000010 0.047896 0.000010 0.010998 0.003144 0.000010 0.006137 0.000010 0.000010 0.000010 0.000010 0.000010 0.000010 0.000010 0.024712 0.000010 0.000010 0.000010 0.000010 0.000010 0.162155 0.000010
0.000010 0.000010 0.000010 0.000010 0.498937 0.000010 0.000657 0.009732 0.000010 0.000010 0.004097 0.002760 0.000010 0.000010 0.000010 0.000010 0.000010 0.017371 0.000010 0.050004 0.000010 0.000010 0.000010 0.000010 0.000010 0.000010 0.000010 0.000010 0.000010 0.000010 0.000010 0.051577 0.054490 0.000010 0.009270 0.000010 0.000010 0.000010 0.032669 0.044471 0.000010 0.000010 0.000010 0.000010 0.007055 0.000010 0.022799 0.000010 0.012931 0.016892 0.000010 0.007988 0.000010 0.000010 0.000010 0.010655 0.000010 0.004521 0.000010 0.000010 0.009868 0.000010 0.000010 0.000010 0.000010 0.130796 0.000010
0.000010 0.000011 0.000010 0.000010 0.491634 0.000010 0.000010 0.043702 0.000010 0.000010 0.012250 0.000010 0.022855 0.000010 0.000010 0.000010 0.000010 0.000010 0.025168 0.000010 0.000012 0.000010 0.006557 0.000010 0.000010 0.000010 0.000010 0.011703 0.000010 0.000010 0.004640 0.023949 0.056329 0.000010 0.000010 0.000010 0.009440 0.000010 0.041560 0.050467 0.000010 0.000010 0.000010 0.000010 0.052244 0.000010 0.011879 0.000010 0.015661 0.000010 0.000010 0.000010 0.000010 0.000010 0.000010 0.000010 0.000010 0.000010 0.000010 0.006783 0.000010 0.000010 0.000010 0.000010 0.000010 0.112688 0.000010
0.000010 0.000010 0.000010 0.000010 0.699762 0.011155 0.000010 0.022023 0.000010 0.000010 0.000010 0.000010 0.000010 0.000010 0.000010 0.000010 0.000010 0.000010 0.000010 0.037770 0.000010 0.000010 0.000010 0.000010 0.000010 0.000010 0.000010 0.000010 0.000010 0.000010 0.000010 0.041397 0.038313 0.000010 0.000010 0.000010 0.000010 0.000010 0.043994 0.018553 0.000010 0.000010 0.000010 0.000010 0.006430 0.000010 0.014779 0.000010 0.000010 0.014402 0.000010 0.007682 0.000010 0.000010 0.000010 0.000010 0.000010 0.000010 0.000010 0.000010 0.000010 0.000010 0.000010 0.000010 0.000010 0.043201 0.000010
0.000010 0.000010 0.000010 0.000010 0.644560 0.000010 0.000010 0.001973 0.000010 0.000010 0.000010 0.000010 0.000010 0.000010 0.000010 0.000010 0.000010 0.000010 0.000010 0.002389 0.003111 0.000010 0.000010 0.000010 0.000010 0.000010 0.000010 0.004548 0.000010 0.000010 0.000010 0.041749 0.034745 0.000010 0.000010 0.000010 0.000010 0.000010 0.058637 0.018679 0.000010 0.002467 0.000010 0.000010 0.000010 0.000010 0.001201 0.000010 0.017561 0.019365 0.000010 0.000010 0.000010 0.000010 0.000010 0.039463 0.000010 0.000010 0.000010 0.000010 0.000010 0.019693 0.000010 0.000010 0.000010 0.089350 0.000010
0.000010 0.000010 0.000010 0.000010 0.653123 0.000010 0.000010 0.002743 0.000010 0.047890 0.000010 0.000010 0.017390 0.000010 0.000010 0.000010 0.000010 0.006386 0.000010 0.002462 0.000010 0.000010 0.009380 0.000010 0.000010 0.000010 0.000010 0.011429 0.000010 0.000010 0.000010 0.011718 0.017749 0.000010 0.000010 0.000010 0.000010 0.000010 0.030951 0.011999 0.000010 0.000010 0.000010 0.000010 0.044933 0.000010 0.013358 0.000010 0.000491 0.000010 0.000010 0.012013 0.000010 0.000010 0.000010 0.000010 0.000010 0.000010 0.000010 0.024815 0.000010 0.000010 0.000010 0.000010 0.000010 0.080680 0.000010
0.000010 0.000010 0.000010 0.000010 0.999335 0.000010 0.000010 0.000010 0.000010 0.000010 0.000010 0.000010 0.000010 0.000010 0.000010 0.000010 0.000010 0.000010 0.000010 0.000010 0.000010 0.000010 0.000010 0.000010 0.000010 0.000010 0.000010 0.000010 0.000010 0.000010 0.000010 0.000010 0.000010 0.000010 0.000010 0.000010 0.000010 0.000010 0.000010 0.000015 0.000010 0.000010 0.000010 0.000010 0.000010 0.000010 0.000010 0.000010 0.000010 0.000010 0.000010 0.000010 0.000010 0.000010 0.000010 0.000010 0.000010 0.000010 0.000010 0.000010 0.000010 0.000010 0.000010 0.000010 0.000010 0.000010 0.000010
0.000010 0.000010 0.000010 0.000010 0.931631 0.000010 0.000010 0.000010 0.000010 0.000010 0.000010 0.000010 0.000010 0.000010 0.000010 0.000010 0.000010 0.000010 0.000010 0.000010 0.000010 0.000010 0.000016 0.000010 0.000010 0.000010 0.000010 0.000010 0.007329 0.000010 0.000010 0.000010 0.019229 0.000010 0.000010 0.000010 0.000010 0.000010 0.000010 0.013684 0.000010 0.000010 0.000010 0.000010 0.000010 0.000010 0.000010 0.000010 0.000010 0.006027 0.000010 0.000010 0.000010 0.000010 0.000010 0.000010 0.000010 0.000010 0.000010 0.000010 0.000010 0.000010 0.000010 0.000010 0.000010 0.021484 0.000010
0.000010 0.000010 0.000010 0.000010 0.999338 0.000010 0.000010 0.000010 0.000010 0.000010 0.000010 0.000010 0.000010 0.000010 0.000010 0.000010 0.000010 0.000010 0.000010 0.000010 0.000010 0.000010 0.000010 0.000010 0.000010 0.000010 0.000010 0.000010 0.000010 0.000010 0.000010 0.000010 0.000010 0.000010 0.000010 0.000010 0.000010 0.000010 0.000010 0.000010 0.000010 0.000010 0.000010 0.000010 0.000010 0.000010 0.000010 0.000010 0.000010 0.000010 0.000010 0.000010 0.000010 0.000010 0.000010 0.000010 0.000010 0.000010 0.000010 0.000010 0.000012 0.000010 0.000010 0.000010 0.000010 0.000010 0.000010
0.000010 0.000010 0.000010 0.000010 0.999340 0.000010 0.000010 0.000010 0.000010 0.000010 0.000010 0.000010 0.000010 0.000010 0.000010 0.000010 0.000010 0.000010 0.000010 0.000010 0.000010 0.000010 0.000010 0.000010 0.000010 0.000010 0.000010 0.000010 0.000010 0.000010 0.000010 0.000010 0.000010 0.000010 0.000010 0.000010 0.000010 0.000010 0.000010 0.000010 0.000010 0.000010 0.000010 0.000010 0.000010 0.000010 0.000010 0.000010 0.000010 0.000010 0.000010 0.000010 0.000010 0.000010 0.000010 0.000010 0.000010 0.000010 0.000010 0.000010 0.000010 0.000010 0.000010 0.000010 0.000010 0.000010 0.000010
0.000010 0.000010 0.000010 0.000010 0.681351 0.000010 0.000010 0.000010 0.000010 0.127958 0.000010 0.000010 0.008431 0.000010 0.000010 0.000010 0.000010 0.000010 0.000010 0.010907 0.000010 0.000010 0.000010 0.001579 0.000010 0.000010 0.000010 0.000010 0.000010 0.000010 0.000010 0.000010 0.029215 0.000010 0.000010 0.000010 0.000010 0.000010 0.000010 0.046080 0.000010 0.000010 0.000010 0.000010 0.002214 0.000010 0.033590 0.000010 0.003783 0.000010 0.000010 0.000010 0.000010 0.000010 0.012626 0.000735 0.000010 0.013830 0.000010 0.000010 0.000010 0.000010 0.001541 0.000010 0.000010 0.025638 0.000010
0.000010 0.000010 0.000010 0.000010 0.782932 0.000010 0.000010 0.000010 0.000010 0.066770 0.000010 0.000010 0.000010 0.000010 0.000010 0.000010 0.000010 0.000010 0.000010 0.000010 0.000010 0.000010 0.000010 0.000010 0.000010 0.000010 0.000010 0.000010 0.000010 0.000010 0.004424 0.000010 0.000010 0.000010 0.000010 0.000010 0.000010 0.000010 0.030648 0.024554 0.000010 0.000010 0.000010 0.000010 0.022184 0.000010 0.017351 0.000010 0.000010 0.000010 0.000010 0.000145 0.000010 0.000010 0.000010 0.000010 0.000010 0.000010 0.000010 0.000010 0.010967 0.000010 0.000010 0.000010 0.000010 0.039455 0.000010
0.000010 0.000010 0.000010 0.000010 0.758936 0.000010 0.000010 0.000010 0.000010 0.059021 0.021864 0.000010 0.000010 0.000010 0.000010 0.000010 0.000010 0.000010 0.000010 0.028384 0.000010 0.000010 0.004347 0.000010 0.000010 0.000010 0.000010 0.000010 0.000010 0.000010 0.000010 0.000010 0.037284 0.000010 0.000010 0.000010 0.000010 0.000010 0.000010 0.017406 0.000010 0.000010 0.000010 0.000010 0.036133 0.000010 0.036047 0.000010 0.000010 0.000010 0.000010 0.000010 0.000010 0.000010 0.000010 0.000010 0.000010 0.000010 0.000010 0.000010 0.000010 0.000010 0.000010 0.000010 0.000010 0.000010 0.000010
0.000010 0.000010 0.000010 0.000010 0.670663 0.000010 0.003183 0.018232 0.000010 0.046733 0.049842 0.000010 0.000010 0.000010 0.000010 0.000010 0.000010 0.000010 0.000010 0.000010 0.000010 0.000010 0.003526 0.000010 0.000010 0.000011 0.000010 0.000010 0.000010 0.000010 0.000010 0.018829 0.035365 0.000010 0.000010 0.000010 0.000010 0.000010 0.009660 0.021910 0.000010 0.000010 0.000010 0.000010 0.000010 0.000010 0.021185 0.000010 0.008325 0.000010 0.000010 0.000010 0.000010 0.000010 0.007821 0.009142 0.000010 0.000010 0.000010 0.000010 0.000010 0.000010 0.002851 0.000010 0.000010 0.072220 0.000010
0.000010 0.000010 0.000010 0.000010 0.715771 0.000010 0.000010 0.000010 0.000010 0.000010 0.000010 0.005725 0.000010 0.000010 0.000010 0.000010 0.000010 0.016545 0.000010 0.021326 0.000010 0.000010 0.000010 0.000010 0.000010 0.000010 0.000010 0.000010 0.000010 0.000010 0.000010 0.040453 0.040095 0.000010 0.000010 0.000010 0.000010 0.000010 0.045856 0.022608 0.000010 0.000010 0.000010 0.000010 0.000010 0.000010 0.000010 0.000010 0.007397 0.012292 0.000010 0.000010 0.000010 0.000010 0.006391 0.000010 0.000010 0.003914 0.000010 0.000010 0.000010 0.000010 0.000010 0.000010 0.000010 0.061088 0.000010
0.000010 0.000010 0.000010 0.003491 0.666767 0.000010 0.011683 0.000010 0.000010 0.039509 0.016763 0.000010 0.000010 0.000010 0.000010 0.000010 0.000010 0.000010 0.000010 0.000010 0.000010 0.000010 0.000010 0.000010 0.000010 0.000010 0.000010 0.014193 0.000777 0.010332 0.000010 0.027957 0.001685 0.000010 0.000010 0.000010 0.000010 0.000010 0.039369 0.013140 0.000031 0.000010 0.000010 0.000010 0.000010 0.000010 0.012740 0.000010 0.015775 0.000010 0.000010 0.003813 0.000010 0.000010 0.000010 0.039512 0.000010 0.000010 0.000010 0.000010 0.000010 0.020356 0.000010 0.000010 0.000010 0.061628 0.000010
0.000010 0.000010 0.002002 0.000010 0.882978 0.006266 0.000010 0.038740 0.000010 0.000010 0.000010 0.000010 0.000010 0.000010 0.000010 0.000010 0.000010 0.000010 0.000010 0.000010 0.000010 0.000010 0.000010 0.004105 0.000010 0.000010 0.000010 0.000010 0.000010 0.000010 0.000010 0.008618 0.000010 0.000010 0.000010 0.001111 0.000010 0.000010 0.005221 0.000010 0.000010 0.000010 0.000010 0.000010 0.000010 0.000010 0.000010 0.000010 0.000010 0.006094 0.000010 0.000010 0.000010 0.000010 0.011344 0.000010 0.000010 0.000010 0.000010 0.000010 0.000010 0.000010 0.000010 0.000010 0.000010 0.032962 0.000010
0.000010 0.000010 0.000010 0.000010 0.757700 0.000010 0.000010 0.000010 0.000010 0.000010 0.000010 0.000010 0.005942 0.000010 0.000010 0.000010 0.000010 0.000010 0.000010 0.000010 0.000010 0.000010 0.016085 0.000010 0.000010 0.000010 0.000010 0.000010 0.000010 0.000010 0.024228 0.000010 0.052953 0.000010 0.000010 0.000010 0.000010 0.000010 0.022373 0.020639 0.000010 0.000010 0.000010 0.000010 0.000094 0.000010 0.000010 0.000010 0.000010 0.009652 0.000010 0.000010 0.000010 0.000010 0.020842 0.020611 0.000010 0.000010 0.000010 0.021012 0.000010 0.000010 0.000010 0.000010 0.000010 0.027330 0.000010
0.000010 0.000010 0.000010 0.000010 0.911478 0.000010 0.000010 0.009857 0.000010 0.040651 0.000010 0.000010 0.000010 0.000010 0.000010 0.000010 0.000010 0.000010 0.000010 0.000010 0.000010 0.000010 0.000010 0.000010 0.000010 0.000010 0.000010 0.000010 0.000010 0.000010 0.000010 0.000010 0.006309 0.000010 0.000010 0.000010 0.000010 0.000010 0.029842 0.000010 0.000010 0.000010 0.000010 0.000010 0.000010 0.000010 0.000010 0.000010 0.000010 0.001253 0.000010 0.000010 0.000010 0.000010 0.000010 0.000010 0.000010 0.000010 0.000010 0.000010 0.000010 0.000010 0.000010 0.000010 0.000010 0.000010 0.000010
0.000010 0.000010 0.000010 0.000010 0.991020 0.000010 0.000010 0.000010 0.000010 0.000010 0.000010 0.000010 0.000010 0.000010 0.000010 0.000010 0.000010 0.000010 0.000950 0.000010 0.000010 0.000010 0.000010 0.000010 0.000010 0.000010 0.000010 0.000010 0.000010 0.000010 0.000010 0.000010 0.000010 0.000010 0.000010 0.000010 0.000010 0.000010 0.000010 0.000010 0.007391 0.000010 0.000010 0.000010 0.000010 0.000010 0.000010 0.000010 0.000010 0.000010 0.000010 0.000010 0.000010 0.000010 0.000010 0.000010 0.000010 0.000010 0.000010 0.000010 0.000010 0.000010 0.000010 0.000010 0.000010 0.000010 0.000010
0.000010 0.000010 0.000010 0.000010 0.000010 0.000010 0.000010 0.016956 0.000010 0.044516 0.116217 0.000010 0.000010 0.000010 0.000010 0.000010 0.000010 0.000010 0.000478 0.000010 0.000010 0.000010 0.000010 0.000010 0.000010 0.000010 0.000010 0.000010 0.000010 0.000010 0.000010 0.058332 0.024121 0.000010 0.000010 0.000010 0.000010 0.000010 0.000010 0.000010 0.000010 0.000010 0.000010 0.000010 0.000010 0.000010 0.000010 0.000010 0.057757 0.015877 0.000010 0.000010 0.000010 0.000010 0.552559 0.016343 0.000010 0.037834 0.000010 0.000010 0.000010 0.058460 0.000010 0.000010 0.000010 0.000010 0.000010
0.000010 0.000010 0.000010 0.000010 0.005252 0.002081 0.059454 0.012266 0.000010 0.058056 0.013854 0.000010 0.000010 0.000010 0.000010 0.000010 0.000010 0.077196 0.000010 0.024887 0.007387 0.000010 0.000010 0.000010 0.000010 0.069331 0.000010 0.000010 0.000010 0.000010 0.000010 0.020383 0.011131 0.000010 0.000010 0.000010 0.000010 0.000010 0.028291 0.011314 0.000813 0.002952 0.000010 0.000010 0.018012 0.000010 0.000010 0.002912 0.046274 0.000010 0.000010 0.000010 0.000010 0.000010 0.464554 0.002283 0.000010 0.034669 0.000010 0.001537 0.000010 0.000010 0.024682 0.000010 0.000010 0.000010 0.000010
0.000010 0.000010 0.000010 0.000010 0.000010 0.000010 0.000010 0.000010 0.000010 0.000010 0.125836 0.000010 0.000010 0.000010 0.000010 0.000010 0.000010 0.011463 0.007721 0.000010 0.000010 0.000010 0.002573 0.000010 0.000010 0.000010 0.000010 0.000010 0.000010 0.000010 0.004079 0.038225 0.028235 0.000010 0.000010 0.000010 0.000010 0.000010 0.000010 0.011743 0.000010 0.019557 0.000010 0.000010 0.000010 0.000010 0.000010 0.000010 0.058658 0.000010 0.000010 0.000010 0.000010 0.000010 0.587532 0.000010 0.000010 0.021554 0.000010 0.000010 0.000010 0.062253 0.008057 0.000010 0.000010 0.011993 0.000010
0.000010 0.000010 0.000010 0.000010 0.000010 0.000010 0.000010 0.053155 0.000010 0.057787 0.059428 0.000010 0.006844 0.000010 0.000010 0.000010 0.000010 0.011754 0.000010 0.000010 0.054412 0.000010 0.000010 0.000010 0.000010 0.030854 0.000010 0.000010 0.000010 0.008096 0.000010 0.027711 0.007778 0.000010 0.000010 0.000010 0.010014 0.000010 0.000010 0.000010 0.000010 0.023327 0.000010 0.000010 0.025112 0.000010 0.000010 0.000010 0.045447 0.000778 0.000010 0.010162 0.000010 0.000010 0.464231 0.008440 0.000010 0.033022 0.000010 0.000010 0.000010 0.035934 0.000117 0.000010 0.000010 0.025146 0.000010
0.000010 0.000010 0.000010 0.004651 0.000010 0.000010 0.013484 0.047954 0.000010 0.000010 0.067398 0.000010 0.000010 0.000010 0.000010 0.000010 0.000010 0.000010 0.000010 0.000010 0.000010 0.000010 0.000010 0.000010 0.000010 0.020092 0.000010 0.012198 0.000010 0.000010 0.003941 0.031958 0.008279 0.000010 0.011211 0.000010 0.000010 0.000010 0.000010 0.002696 0.000010 0.008521 0.000010 0.000010 0.000010 0.000010 0.000010 0.000010 0.079393 0.010540 0.000010 0.010554 0.000010 0.000010 0.576247 0.001540 0.000010 0.026103 0.000010 0.015331 0.000482 0.037997 0.000010 0.000010 0.000010 0.008981 0.000010
0.000010 0.000010 0.000010 0.000010 0.005051 0.000010 0.008218 0.000010 0.000010 0.013787 0.088901 0.000010 0.005861 0.000010 0.000010 0.000010 0.000010 0.000010 0.000010 0.029757 0.000010 0.000010 0.001012 0.000010 0.000010 0.018559 0.000010 0.000010 0.000010 0.002396 0.000010 0.000079 0.013123 0.000010 0.004795 0.000010 0.000010 0.000010 0.025079 0.000010 0.000010 0.023635 0.000010 0.000010 0.046236 0.000010 0.001544 0.000010 0.030539 0.000010 0.000010 0.013277 0.000010 0.000010 0.562168 0.000010 0.000010 0.036414 0.000010 0.000010 0.016411 0.031060 0.000010 0.000010 0.000010 0.021658 0.000010
0.000010 0.000010 0.000010 0.000010 0.000010 0.016579 0.000010 0.000288 0.000010 0.000010 0.084389 0.000010 0.000010 0.000010 0.000010 0.000010 0.000010 0.000010 0.000010 0.014944 0.000010 0.000010 0.000010 0.000010 0.000010 0.019422 0.000010 0.000010 0.000010 0.019562 0.000010 0.000010 0.008597 0.000010 0.001430 0.000010 0.000010 0.000010 0.000010 0.017915 0.000010 0.000010 0.000010 0.000010 0.039399 0.000010 0.000010 0.000010 0.014204 0.009804 0.000010 0.000430 0.000010 0.000010 0.587138 0.023154 0.000010 0.076465 0.000010 0.000010 0.037820 0.027970 0.000010 0.000010 0.000010 0.000010 0.000010
0.000010 0.000010 0.000010 0.000010 0.002081 0.007244 0.000010 0.017289 0.000010 0.006622 0.089038 0.000630 0.013205 0.000010 0.000010 0.000010 0.000010 0.000010 0.000010 0.000010 0.000010 0.000010 0.000854 0.000010 0.000010 0.044500 0.000010 0.000010 0.000010 0.004501 0.003227 0.000010 0.035772 0.000010 0.000010 0.000010 0.000010 0.000010 0.000010 0.000010 0.000010 0.024686 0.000010 0.000010 0.003519 0.000010 0.000010 0.000010 0.061304 0.000010 0.000010 0.000010 0.000010 0.000010 0.502603 0.016692 0.000010 0.088664 0.000010 0.000010 0.006831 0.064484 0.005792 0.000010 0.000010 0.000010 0.000010
0.000010 0.000010 0.000010 0.010005 0.000010 0.000909 0.001326 0.000010 0.000010 0.000010 0.071582 0.000010 0.000010 0.000010 0.000010 0.000010 0.000010 0.000010 0.012683 0.000010 0.000010 0.000010 0.011615 0.000010 0.000010 0.060239 0.000010 0.008096 0.000010 0.010776 0.000010 0.052352 0.000010 0.000010 0.000010 0.000010 0.000010 0.000010 0.000010 0.000010 0.000010 0.006988 0.000010 0.000010 0.025411 0.000010 0.000010 0.000010 0.019028 0.017614 0.000010 0.001558 0.000010 0.000010 0.541236 0.000010 0.000010 0.036734 0.000010 0.002436 0.000010 0.058493 0.023452 0.000010 0.000010 0.027007 0.000010
0.000010 0.000010 0.000010 0.000010 0.000010 0.000010 0.016851 0.016395 0.000010 0.000010 0.057619 0.000010 0.022040 0.000010 0.000010 0.000010 0.000010 0.000010 0.000010 0.000010 0.000010 0.000010 0.007838 0.000010 0.000010 0.032650 0.000010 0.010091 0.000010 0.000010 0.000010 0.028800 0.028841 0.000010 0.000010 0.000010 0.003881 0.000010 0.005230 0.000010 0.006022 0.000010 0.000010 0.000010 0.012181 0.000010 0.000010 0.000010 0.038356 0.012868 0.000010 0.008029 0.000010 0.000010 0.547278 0.006559 0.000010 0.057708 0.000010 0.000010 0.025208 0.040539 0.014568 0.000010 0.000010 0.000010 0.000010
0.000010 0.000010 0.000010 0.023566 0.000010 0.000010 0.000010 0.022303 0.000010 0.000010 0.057645 0.000097 0.040006 0.000010 0.000010 0.000010 0.000010 0.000010 0.000010 0.000010 0.000010 0.000010 0.002151 0.000010 0.000010 0.000010 0.000010 0.000010 0.000010 0.000010 0.010084 0.026436 0.000010 0.000010 0.000010 0.000010 0.000010 0.000010 0.017106 0.000010 0.000010 0.000230 0.000010 0.000010 0.034617 0.000010 0.000010 0.000010 0.035843 0.014439 0.000010 0.000010 0.000010 0.000010 0.553625 0.001952 0.000010 0.081384 0.000010 0.006626 0.016272 0.038959 0.001529 0.000010 0.000010 0.014672 0.000010
0.000010 0.000010 0.000010 0.000010 0.001326 0.000010 0.000010 0.022034 0.000010 0.019294 0.078989 0.000010 0.000010 0.000010 0.000010 0.000010 0.000010 0.000010 0.000010 0.017555 0.000010 0.000010 0.000010 0.000010 0.000010 0.018909 0.000010 0.016352 0.000010 0.000010 0.005025 0.019542 0.047673 0.000010 0.006718 0.000010 0.000010 0.000010 0.011148 0.000010 0.000010 0.027057 0.000010 0.000010 0.000010 0.000010 0.003755 0.000010 0.026240 0.002168 0.000010 0.002124 0.000010 0.000010 0.550805 0.015634 0.000010 0.029860 0.000010 0.000010 0.021638 0.055704 0.000010 0.000010 0.000010 0.000010 0.000010
0.000010 0.000010 0.000010 0.000545 0.000010 0.000010 0.001752 0.009353 0.000010 0.000010 0.097359 0.000010 0.005544 0.000010 0.000010 0.000010 0.000010 0.000010 0.004510 0.008047 0.000010 0.000010 0.000010 0.000010 0.000010 0.075000 0.000010 0.000010 0.000010 0.000010 0.002646 0.035017 0.005944 0.000010 0.000010 0.000010 0.000010 0.000010 0.011077 0.000010 0.000010 0.032420 0.000010 0.000010 0.000023 0.000010 0.000010 0.000010 0.050323 0.001782 0.000010 0.000010 0.000010 0.000010 0.558764 0.000010 0.000010 0.036406 0.000010 0.017701 0.005580 0.013423 0.016882 0.000010 0.000010 0.009461 0.000010
0.000010 0.000010 0.000010 0.005938 0.000010 0.000010 0.000010 0.042337 0.000010 0.000010 0.085171 0.000010 0.013493 0.000010 0.000010 0.000010 0.000010 0.001169 0.000010 0.032523 0.000010 0.000010 0.014194 0.000010 0.000010 0.012168 0.000010 0.012595 0.000010 0.000010 0.000010 0.005160 0.004175 0.000010 0.000010 0.000010 0.000010 0.000010 0.002675 0.024114 0.000010 0.039753 0.000010 0.000010 0.004888 0.000010 0.000010 0.000010 0.048390 0.000517 0.000010 0.005979 0.000010 0.000010 0.575571 0.011750 0.000010 0.022552 0.000010 0.000010 0.011776 0.022674 0.000010 0.000010 0.000010 0.000010 0.000010
0.000010 0.000010 0.000010 0.000010 0.013841 0.000010 0.009771 0.024558 0.000010 0.005545 0.094815 0.000010 0.000010 0.000010 0.000010 0.000010 0.000010 0.000010 0.000010 0.006745 0.009587 0.000010 0.000010 0.000010 0.000010 0.032146 0.000010 0.003045 0.000010 0.000010 0.000010 0.004769 0.013863 0.000010 0.001085 0.000010 0.000010 0.000010 0.000010 0.000010 0.000010 0.004968 0.000010 0.000010 0.036759 0.000010 0.017954 0.000010 0.033533 0.009717 0.000010 0.005031 0.000010 0.000010 0.557503 0.004813 0.000010 0.041430 0.000010 0.005846 0.000010 0.062235 0.000010 0.000010 0.000010 0.000010 0.000010
0.000010 0.000010 0.000010 0.000010 0.000010 0.004368 0.000010 0.021831 0.000010 0.000010 0.111921 0.000010 0.000010 0.000010 0.000010 0.000010 0.000010 0.011497 0.000010 0.028671 0.000010 0.000010 0.000010 0.000010 0.000010 0.013970 0.000010 0.000010 0.000010 0.008242 0.028925 0.022240 0.033692 0.000010 0.000010 0.000010 0.000010 0.000010 0.000010 0.009545 0.000010 0.028093 0.000010 0.000010 0.000010 0.000010 0.000010 0.000010 0.028099 0.000010 0.000010 0.003183 0.000010 0.000010 0.576128 0.017282 0.000010 0.024011 0.000010 0.000010 0.027811 0.000010 0.000010 0.000010 0.000010 0.000010 0.000010
0.000010 0.000010 0.000010 0.000010 0.000010 0.006407 0.000010 0.006210 0.000010 0.008447 0.092562 0.000010 0.000010 0.000010 0.000010 0.000010 0.000010 0.000010 0.000010 0.040297 0.000010 0.000010 0.007827 0.000010 0.000010 0.049940 0.000010 0.000010 0.000010 0.000010 0.032890 0.006531 0.023729 0.000010 0.000010 0.000010 0.000010 0.000010 0.022046 0.009355 0.000010 0.028440 0.000010 0.000010 0.000010 0.000010 0.000010 0.000010 0.018043 0.000010 0.000010 0.000010 0.000010 0.000010 0.507679 0.000010 0.000010 0.048652 0.000010 0.000010 0.000010 0.086168 0.004286 0.000010 0.000010 0.000010 0.000010
0.000010 0.000010 0.000010 0.000815 0.003418 0.000010 0.000010 0.023122 0.000010 0.014862 0.098190 0.000010 0.013316 0.000010 0.000010 0.000010 0.000010 0.000010 0.000010 0.002605 0.009505 0.000010 0.012033 0.000010 0.000010 0.085111 0.000010 0.000580 0.000010 0.000010 0.002105 0.017466 0.000010 0.000010 0.002851 0.000010 0.000010 0.000010 0.000010 0.011945 0.000010 0.020548 0.000010 0.000010 0.007974 0.000010 0.000010 0.000010 0.038290 0.000010 0.000010 0.000010 0.000010 0.000010 0.515654 0.007925 0.000010 0.035138 0.000010 0.000010 0.000010 0.044877 0.011920 0.000010 0.000010 0.019320 0.000010
0.000010 0.000010 0.000010 0.000010 0.009232 0.000010 0.001494 0.029932 0.000010 0.000010 0.109388 0.000010 0.001725 0.000010 0.000010 0.000010 0.000010 0.005600 0.000828 0.000010 0.000010 0.000010 0.012796 0.000010 0.000010 0.040936 0.000010 0.000010 0.003752 0.013867 0.000010 0.003073 0.023087 0.000010 0.000084 0.000010 0.000010 0.000010 0.021766 0.013604 0.000010 0.019471 0.000010 0.000010 0.000010 0.000010 0.000010 0.000010 0.055385 0.005744 0.000010 0.009093 0.000010 0.000010 0.521724 0.015671 0.000010 0.031573 0.000010 0.000010 0.016107 0.022140 0.000215 0.000010 0.000010 0.011311 0.000010
0.000010 0.000010 0.000010 0.000010 0.012720 0.000010 0.004595 0.021973 0.000010 0.000010 0.095020 0.000010 0.000010 0.000010 0.000010 0.000010 0.000010 0.000010 0.003541 0.007891 0.000010 0.000010 0.002377 0.000010 0.000010 0.041361 0.000010 0.000027 0.000010 0.000010 0.000010 0.030150 0.000010 0.000010 0.002767 0.000010 0.000010 0.000010 0.000010 0.014450 0.000010 0.000010 0.000010 0.000010 0.022896 0.000010 0.000010 0.000010 0.035801 0.018261 0.000010 0.006904 0.000010 0.000010 0.527724 0.008093 0.000010 0.034658 0.000010 0.000010 0.062741 0.040736 0.000010 0.000010 0.000010 0.004865 0.000010
0.000010 0.000010 0.000010 0.022141 0.005474 0.000015 0.000010 0.008174 0.000010 0.000010 0.036575 0.000010 0.003005 0.000010 0.000010 0.000010 0.000010 0.000010 0.000010 0.000010 0.000010 0.000010 0.005374 0.000010 0.000010 0.007859 0.000010 0.027052 0.000010 0.000010 0.008015 0.000010 0.000010 0.000010 0.012076 0.000010 0.000010 0.000010 0.006779 0.000010 0.000010 0.026446 0.000010 0.000010 0.054495 0.000010 0.000010 0.000010 0.014966 0.000010 0.000010 0.023687 0.000010 0.000010 0.020131 0.000010 0.000010 0.698301 0.000010 0.000010 0.000010 0.018957 0.000010 0.000010 0.000010 0.000010 0.000010
0.000010 0.000010 0.000010 0.000010 0.000010 0.000010 0.000010 0.000010 0.000010 0.000010 0.000010 0.000010 0.000010 0.000010 0.000010 0.000010 0.000010 0.000010 0.000010 0.000010 0.000010 0.000010 0.000010 0.000010 0.000010 0.000010 0.000010 0.000010 0.000010 0.000010 0.000010 0.000010 0.000010 0.000010 0.000010 0.000010 0.000010 0.000010 0.000010 0.000010 0.000010 0.000010 0.000010 0.000010 0.000010 0.000010 0.000010 0.000010 0.000010 0.000010 0.000010 0.000010 0.000010 0.000010 0.000010 0.015238 0.000010 0.984112 0.000010 0.000010 0.000010 0.000010 0.000010 0.000010 0.000010 0.000010 0.000010
0.000010 0.000010 0.000010 0.000010 0.000010 0.000010 0.000010 0.000010 0.000010 0.000010 0.000010 0.000010 0.000010 0.000010 0.000010 0.000010 0.000010 0.000010 0.000010 0.000010 0.000010 0.000010 0.002713 0.000010 0.000010 0.000010 0.000010 0.000010 0.000010 0.000010 0.000010 0.000010 0.000010 0.000010 0.000010 0.000010 0.000010 0.000010 0.000010 0.000010 0.000010 0.000010 0.000010 0.000010 0.000010 0.000010 0.001898 0.000010 0.000010 0.000010 0.000010 0.000010 0.000010 0.000010 0.000010 0.000010 0.000010 0.994749 0.000010 0.000010 0.000010 0.000010 0.000010 0.000010 0.000010 0.000010 0.000010
0.000010 0.000010 0.000010 0.000010 0.000010 0.003754 0.000010 0.000010 0.000010 0.000010 0.000010 0.000010 0.000010 0.000010 0.000010 0.000010 0.000010 0.000010 0.000010 0.009365 0.000010 0.000010 0.000010 0.000010 0.000010 0.010116 0.000010 0.000010 0.000010 0.000010 0.000010 0.000010 0.000010 0.000010 0.000010 0.000010 0.000010 0.000010 0.008391 0.000010 0.000010 0.000010 0.000010 0.000010 0.003515 0.000010 0.000010 0.000010 0.000010 0.000010 0.000010 0.000010 0.000010 0.000010 0.000321 0.000010 0.000010 0.963938 0.000010 0.000010 0.000010 0.000010 0.000010 0.000010 0.000010 0.000010 0.000010
0.000010 0.000010 0.000010 0.000010 0.000010 0.000010 0.000010 0.000010 0.000010 0.000010 0.000010 0.000010 0.000010 0.000010 0.000010 0.000010 0.000010 0.000010 0.000010 0.000010 0.000010 0.000010 0.000010 0.000010 0.000010 0.000010 0.000010 0.027020 0.000010 0.000010 0.000010 0.000010 0.000010 0.000010 0.000010 0.000010 0.000010 0.000010 0.000010 0.000010 0.000010 0.000010 0.000010 0.000010 0.000010 0.000010 0.000010 0.000010 0.000010 0.010844 0.000010 0.010356 0.000010 0.000010 0.000010 0.001977 0.000010 0.945724 0.000010 0.003469 0.000010 0.000010 0.000010 0.000010 0.000010 0.000010 0.000010
0.000010 0.000010 0.000010 0.000010 0.000010 0.000010 0.000010 0.000010 0.000010 0.000010 0.000010 0.000010 0.000010 0.000010 0.000010 0.000010 0.000010 0.000010 0.000010 0.000010 0.000010 0.000010 0.000010 0.000010 0.000010 0.000010 0.000010 0.000010 0.000010 0.000010 0.000010 0.000010 0.000010 0.000010 0.000010 0.000010 0.000010 0.000010 0.000010 0.000010 0.000010 0.000010 0.000010 0.000010 0.000010 0.000010 0.000010 0.000010 0.000010 0.000010 0.000010 0.000010 0.000010 0.000010 0.000010 0.000010 0.000010 0.999340 0.000010 0.000010 0.000010 0.000010 0.000010 0.000010 0.000010 0.000010 0.000010
0.000010 0.000010 0.000010 0.000010 0.000010 0.000010 0.000010 0.000010 0.000010 0.000010 0.000010 0.000010 0.000010 0.000010 0.000010 0.000010 0.000010 0.000010 0.000010 0.000010 0.000010 0.000010 0.000010 0.000010 0.000010 0.000010 0.000010 0.000010 0.000010 0.000010 0.000010 0.000010 0.000010 0.000010 0.000010 0.000010 0.000010 0.000010 0.000010 0.000010 0.000010 0.000010 0.000010 0.000010 0.000010 0.000010 0.000010 0.000010 0.000010 0.000010 0.000010 0.000010 0.000010 0.000010 0.000010 0.000010 0.000010 0.999340 0.000010 0.000010 0.000010 0.000010 0.000010 0.000010 0.000010 0.000010 0.000010
0.000010 0.000010 0.000010 0.000010 0.000010 0.000010 0.000010 0.000010 0.000010 0.000010 0.000010 0.000010 0.000010 0.000010 0.000010 0.000010 0.000010 0.000010 0.000010 0.000010 0.000010 0.000010 0.000010 0.000010 0.000010 0.000010 0.000010 0.000010 0.000010 0.000010 0.000010 0.000010 0.000010 0.000010 0.000010 0.000010 0.000010 0.000010 0.000010 0.000010 0.000010 0.000010 0.000010 0.000010 0.000010 0.000010 0.000010 0.000010 0.000010 0.000010 0.000010 0.000010 0.000010 0.000010 0.000010 0.000010 0.000010 0.999340 0.000010 0.000010 0.000010 0.000010 0.000010 0.000010 0.000010 0.000010 0.000010
0.000010 0.000010 0.000010 0.000010 0.000010 0.000010 0.000010 0.000010 0.000010 0.000010 0.000010 0.000010 0.000010 0.000010 0.000010 0.000010 0.000010 0.000010 0.000010 0.000010 0.000010 0.000010 0.000010 0.000010 0.000010 0.000010 0.000010 0.000010 0.000010 0.000010 0.000010 0.000010 0.000010 0.000010 0.000010 0.000010 0.000010 0.000010 0.000010 0.000010 0.000010 0.000010 0.000010 0.000010 0.000010 0.000010 0.000010 0.000010 0.000010 0.000010 0.000010 0.000010 0.000010 0.000010 0.000010 0.000010 0.000010 0.999340 0.000010 0.000010 0.000010 0.000010 0.000010 0.000010 0.000010 0.000010 0.000010
0.000010 0.000010 0.000010 0.000010 0.000010 0.000010 0.000010 0.000010 0.000010 0.000010 0.000010 0.000010 0.002483 0.000010 0.000010 0.000010 0.000010 0.000010 0.000010 0.000010 0.000010 0.000010 0.000010 0.000010 0.000010 0.008011 0.000010 0.013390 0.000010 0.000010 0.000010 0.000010 0.000010 0.000010 0.000010 0.000010 0.000010 0.000010 0.000010 0.000010 0.000010 0.000010 0.000010 0.000010 0.000010 0.000010 0.000010 0.000010 0.000010 0.000010 0.000010 0.000010 0.000010 0.000010 0.000010 0.000010 0.000010 0.975486 0.000010 0.000010 0.000010 0.000010 0.000010 0.000010 0.000010 0.000010 0.000010
0.000010 0.000010 0.000010 0.000010 0.000010 0.000010 0.000010 0.000010 0.000010 0.000010 0.000010 0.000010 0.000010 0.000010 0.000010 0.000010 0.000010 0.000010 0.000010 0.000010 0.000010 0.000010 0.000010 0.000010 0.000010 0.000010 0.000010 0.000010 0.000010 0.000010 0.000010 0.000010 0.000010 0.000010 0.000010 0.000010 0.000010 0.000010 0.000010 0.000010 0.000010 0.000010 0.000010 0.000010 0.000010 0.000010 0.000010 0.000010 0.000010 0.000010 0.000010 0.000010 0.000010 0.000010 0.000010 0.000010 0.000010 0.999340 0.000010 0.000010 0.000010 0.000010 0.000010 0.000010 0.000010 0.000010 0.000010
0.000010 0.000010 0.000010 0.004946 0.002247 0.000010 0.000010 0.000010 0.000010 0.005703 0.040326 0.000010 0.000010 0.000010 0.000010 0.000010 0.000010 0.000010 0.000463 0.000010 0.000010 0.000010 0.000010 0.000010 0.000010 0.000010 0.000010 0.000010 0.000010 0.000010 0.019623 0.009901 0.000010 0.000010 0.000010 0.000010 0.000010 0.000010 0.000010 0.019609 0.000010 0.012840 0.000010 0.000010 0.001651 0.000010 0.000010 0.000010 0.000010 0.000010 0.000010 0.023461 0.000010 0.000010 0.000010 0.000010 0.000010 0.777126 0.000010 0.000010 0.034311 0.028336 0.000010 0.000010 0.000010 0.018938 0.000010
0.000010 0.000010 0.000010 0.000010 0.000010 0.000010 0.000010 0.000010 0.000010 0.000010 0.000010 0.000010 0.000010 0.000010 0.000010 0.000010 0.000010 0.000010 0.000010 0.000010 0.000010 0.000010 0.000010 0.000010 0.000010 0.000010 0.000010 0.000010 0.000010 0.000010 0.000010 0.000010 0.000010 0.000010 0.000010 0.000010 0.000010 0.000010 0.000010 0.000010 0.000010 0.000010 0.000010 0.000010 0.000010 0.000010 0.000010 0.000010 0.000010 0.000010 0.000010 0.000010 0.000010 0.000010 0.000010 0.000010 0.000010 0.999340 0.000010 0.000010 0.000010 0.000010 0.000010 0.000010 0.000010 0.000010 0.000010
0.000010 0.000010 0.000010 0.000010 0.000010 0.000010 0.000010 0.000010 0.000010 0.000010 0.000010 0.000010 0.000010 0.000010 0.000010 0.000010 0.000010 0.000010 0.000010 0.000010 0.000010 0.000010 0.000010 0.000010 0.000010 0.000010 0.000010 0.000010 0.000010 0.000010 0.000010 0.000010 0.000010 0.000010 0.000010 0.000010 0.000010 0.000010 0.000010 0.000010 0.000010 0.000010 0.000010 0.000010 0.000010 0.000010 0.000010 0.000010 0.000010 0.000010 0.000010 0.000010 0.000010 0.000010 0.000010 0.000010 0.000010 0.999340 0.000010 0.000010 0.000010 0.000010 0.000010 0.000010 0.000010 0.000010 0.000010
0.000010 0.000010 0.000010 0.000010 0.000010 0.000010 0.000010 0.000010 0.000010 0.000010 0.000010 0.000010 0.000010 0.000010 0.000010 0.000010 0.000010 0.000010 0.000010 0.000010 0.000010 0.000010 0.000010 0.000010 0.000010 0.000010 0.000010 0.000010 0.000010 0.000010 0.000010 0.000010 0.000010 0.000010 0.000010 0.000010 0.000010 0.000010 0.000010 0.000010 0.000010 0.000010 0.000010 0.000010 0.000010 0.000010 0.000010 0.000010 0.000010 0.000010 0.000010 0.000010 0.000010 0.000010 0.000010 0.000010 0.000010 0.999340 0.000010 0.000010 0.000010 0.000010 0.000010 0.000010 0.000010 0.000010 0.000010
0.000010 0.000010 0.000010 0.000010 0.000010 0.000010 0.000010 0.000010 0.000010 0.000010 0.000010 0.000010 0.000010 0.000010 0.000010 0.000010 0.000010 0.000010 0.000010 0.000010 0.000010 0.000010 0.000010 0.000010 0.000010 0.000010 0.000010 0.000010 0.000010 0.000010 0.000010 0.000010 0.000010 0.000010 0.000010 0.000010 0.000010 0.000010 0.000010 0.000010 0.000010 0.000010 0.000010 0.000010 0.000010 0.000010 0.000010 0.000010 0.000010 0.000010 0.000010 0.000010 0.000010 0.000010 0.000010 0.000010 0.000010 0.999340 0.000010 0.000010 0.000010 0.000010 0.000010 0.000010 0.000010 0.000010 0.000010
0.000010 0.000010 0.000010 0.000010 0.000010 0.000010 0.000010 0.000010 0.000010 0.000010 0.000010 0.000010 0.000010 0.000010 0.000010 0.000010 0.000010 0.000010 0.000010 0.000010 0.000010 0.000010 0.000010 0.000010 0.000010 0.000010 0.000010 0.000010 0.000010 0.000010 0.000010 0.000010 0.000010 0.000010 0.000010 0.000010 0.000010 0.000010 0.000010 0.000010 0.000010 0.000010 0.000010 0.000010 0.000010 0.000010 0.000010 0.000010 0.000010 0.000010 0.000010 0.000010 0.000010 0.000010 0.000010 0.000010 0.000010 0.999340 0.000010 0.000010 0.000010 0.000010 0.000010 0.000010 0.000010 0.000010 0.000010
0.000010 0.000010 0.000010 0.000010 0.000010 0.000010 0.000010 0.000010 0.000010 0.000010 0.000010 0.000010 0.000010 0.000010 0.000010 0.000010 0.000010 0.000010 0.000010 0.000010 0.000010 0.000010 0.000010 0.000010 0.000010 0.000010 0.000010 0.000010 0.000010 0.000010 0.000010 0.000010 0.000010 0.000010 0.000010 0.000010 0.000010 0.000010 0.000010 0.000010 0.000010 0.000010 0.000010 0.000010 0.000010 0.000010 0.000010 0.000010 0.000010 0.000010 0.000010 0.000010 0.000010 0.000010 0.000010 0.000010 0.000010 0.999340 0.000010 0.000010 0.000010 0.000010 0.000010 0.000010 0.000010 0.000010 0.000010
0.000010 0.000010 0.000010 0.000010 0.000010 0.000010 0.000010 0.000010 0.000010 0.000010 0.000010 0.000010 0.000010 0.000010 0.000010 0.000010 0.000010 0.000010 0.000010 0.000010 0.000010 0.000010 0.000010 0.000010 0.000010 0.000010 0.000010 0.000010 0.000010 0.000010 0.000010 0.000010 0.000010 0.000010 0.000010 0.000010 0.000010 0.000010 0.000010 0.000010 0.000010 0.000010 0.000010 0.000010 0.000010 0.000010 0.000010 0.000010 0.000010 0.000010 0.000010 0.000010 0.000010 0.000010 0.000010 0.000010 0.000010 0.999340 0.000010 0.000010 0.000010 0.000010 0.000010 0.000010 0.000010 0.000010 0.000010
0.000010 0.000010 0.000010 0.000010 0.000010 0.000010 0.000010 0.000010 0.000010 0.000010 0.011514 0.000010 0.000010 0.000010 0.000010 0.000010 0.000010 0.000010 0.000010 0.000010 0.000010 0.000010 0.000010 0.000010 0.000010 0.000010 0.000010 0.015227 0.000010 0.000010 0.000010 0.000010 0.008640 0.000010 0.000010 0.000010 0.000010 0.000010 0.000010 0.000010 0.000010 0.000010 0.000010 0.000010 0.000010 0.000010 0.006417 0.000010 0.000010 0.000010 0.000010 0.019344 0.000010 0.000010 0.000010 0.000010 0.000010 0.935947 0.000010 0.000010 0.002311 0.000010 0.000010 0.000010 0.000010 0.000010 0.000010
0.000010 0.000010 0.000010 0.004320 0.001879 0.000010 0.032452 0.000010 0.000010 0.000010 0.094854 0.000010 0.009867 0.000010 0.000010 0.000010 0.000010 0.151812 0.000010 0.081975 0.000010 0.000010 0.000010 0.000010 0.000010 0.000010 0.000010 0.027819 0.000010 0.008178 0.017122 0.043430 0.079835 0.000010 0.000010 0.000010 0.000010 0.000010 0.017806 0.077551 0.000010 0.000010 0.000010 0.000010 0.061412 0.000010 0.043391 0.000010 0.097600 0.004056 0.000010 0.028808 0.000010 0.000010 0.000010 0.000010 0.000010 0.060289 0.000010 0.017045 0.000010 0.000010 0.000010 0.000010 0.000010 0.038050 0.000010
0.000010 0.000010 0.000010 0.033000 0.014980 0.000010 0.057478 0.000010 0.000010 0.000010 0.086526 0.000010 0.023422 0.000010 0.000010 0.000010 0.000010 0.125270 0.000010 0.132798 0.000010 0.000010 0.000010 0.000010 0.000010 0.000010 0.000010 0.034011 0.000010 0.009015 0.017210 0.067415 0.013611 0.000010 0.000010 0.000010 0.000010 0.000010 0.022040 0.062998 0.000010 0.000010 0.000010 0.000010 0.064260 0.000010 0.027153 0.000010 0.078876 0.030757 0.000010 0.009572 0.000010 0.000010 0.000010 0.000010 0.000010 0.029861 0.000010 0.007685 0.023825 0.000407 0.000010 0.000010 0.000010 0.027400 0.000010
0.000010 0.000010 0.000010 0.000010 0.015995 0.000010 0.046189 0.015454 0.000010 0.000010 0.062718 0.000010 0.024859 0.000010 0.000010 0.000010 0.000010 0.140913 0.000010 0.087387 0.005183 0.000010 0.013202 0.000010 0.000010 0.000010 0.000010 0.040011 0.000010 0.000010 0.014910 0.075341 0.037370 0.000010 0.001548 0.000010 0.002173 0.000010 0.025494 0.077812 0.000010 0.008290 0.000010 0.000010 0.061979 0.000010 0.000010 0.000010 0.048752 0.013075 0.000010 0.021204 0.000010 0.000010 0.000010 0.000010 0.000010 0.017611 0.000010 0.024613 0.000010 0.056251 0.010664 0.000010 0.000010 0.050602 0.000010
0.000010 0.000010 0.000010 0.012495 0.000010 0.000010 0.043523 0.000010 0.000010 0.008267 0.085206 0.000010 0.018549 0.000010 0.000010 0.000010 0.000010 0.147916 0.000010 0.120531 0.000010 0.000010 0.000010 0.000010 0.000010 0.000010 0.000010 0.037120 0.000010 0.010613 0.020838 0.111581 0.003122 0.000010 0.001191 0.000010 0.000010 0.000010 0.000010 0.072197 0.000010 0.001619 0.000010 0.000010 0.056450 0.000010 0.026636 0.000010 0.107189 0.014914 0.000010 0.024861 0.000010 0.000010 0.000010 0.016645 0.000010 0.020294 0.000010 0.001151 0.000010 0.000010 0.000010 0.000010 0.000010 0.036660 0.000010
0.000010 0.000010 0.000010 0.001058 0.025586 0.001354 0.042724 0.000010 0.000010 0.000010 0.096031 0.000010 0.022770 0.000010 0.000010 0.000010 0.000010 0.122297 0.000010 0.096912 0.000010 0.000010 0.000010 0.000010 0.000010 0.000010 0.000010 0.021024 0.000424 0.028396 0.005216 0.086700 0.048356 0.000010 0.000010 0.000010 0.000010 0.000010 0.022423 0.040666 0.000010 0.013057 0.000010 0.000010 0.088040 0.000010 0.020420 0.000010 0.089150 0.020267 0.000010 0.001538 0.000010 0.000010 0.000010 0.000010 0.000010 0.028732 0.000010 0.035126 0.000010 0.000010 0.000010 0.000010 0.000010 0.041312 0.000010
0.000010 0.000010 0.000010 0.002774 0.005257 0.000010 0.038937 0.018585 0.000010 0.000010 0.087546 0.000010 0.010703 0.000010 0.000010 0.000010 0.000010 0.138307 0.000010 0.110963 0.000010 0.000010 0.000010 0.000010 0.000010 0.000010 0.000010 0.021850 0.000010 0.021183 0.040911 0.070107 0.007635 0.000010 0.000010 0.000010 0.000010 0.000010 0.042912 0.091542 0.000010 0.000010 0.000010 0.000010 0.088278 0.000010 0.055964 0.000010 0.049567 0.013715 0.000010 0.030064 0.000010 0.000010 0.000010 0.000010 0.000010 0.013510 0.000010 0.007373 0.000010 0.026392 0.000010 0.000010 0.000010 0.005495 0.000010
0.000010 0.000010 0.000010 0.012847 0.005067 0.000010 0.038969 0.016448 0.000010 0.000010 0.086437 0.001604 0.016220 0.000010 0.000010 0.000010 0.000010 0.116320 0.000010 0.118391 0.000010 0.000010 0.009194 0.000010 0.000010 0.000010 0.000010 0.028541 0.000010 0.028316 0.018095 0.077303 0.063011 0.000010 0.010457 0.000010 0.000010 0.000010 0.028566 0.042430 0.000010 0.000010 0.000010 0.000010 0.082766 0.000010 0.030347 0.000010 0.065658 0.025424 0.000011 0.022121 0.000010 0.000010 0.000010 0.000010 0.000010 0.016106 0.000010 0.004483 0.000010 0.024994 0.000010 0.000010 0.000010 0.009481 0.000010
0.000010 0.000010 0.000010 0.000010 0.018431 0.000010 0.044755 0.000010 0.000010 0.000010 0.070917 0.000010 0.000010 0.000010 0.000010 0.000010 0.000010 0.119942 0.000010 0.131350 0.000010 0.000010 0.000245 0.000010 0.000010 0.000010 0.000010 0.033701 0.000010 0.005312 0.014217 0.076183 0.096873 0.000010 0.000010 0.000010 0.000864 0.000010 0.004112 0.070287 0.000010 0.010693 0.000010 0.000010 0.052080 0.000010 0.042632 0.000010 0.093354 0.000010 0.000010 0.020659 0.000010 0.000010 0.000010 0.000010 0.000010 0.039595 0.000010 0.006067 0.006389 0.009775 0.018287 0.000010 0.000010 0.012860 0.000010
0.000010 0.000010 0.000010 0.000010 0.000010 0.000010 0.029170 0.000010 0.000010 0.000010 0.081781 0.000010 0.026536 0.000010 0.000010 0.000010 0.000010 0.141951 0.000010 0.134775 0.000010 0.000010 0.000010 0.000010 0.000010 0.000010 0.000010 0.042036 0.000010 0.000010 0.006729 0.060415 0.060455 0.000010 0.000010 0.000010 0.001575 0.000010 0.040167 0.097258 0.000010 0.017226 0.000010 0.000010 0.039580 0.000010 0.026109 0.000010 0.074112 0.009502 0.000010 0.014503 0.000010 0.000010 0.004428 0.000010 0.000010 0.005001 0.000010 0.031336 0.000010 0.016269 0.023286 0.000010 0.000010 0.015371 0.000010
0.000010 0.000010 0.000010 0.000010 0.004705 0.000010 0.052543 0.007584 0.000010 0.000010 0.092223 0.000010 0.015961 0.000010 0.000010 0.000010 0.000010 0.148772 0.000010 0.102049 0.000010 0.000010 0.000010 0.000010 0.000010 0.000010 0.000010 0.026066 0.000010 0.000010 0.030606 0.059698 0.051195 0.000010 0.001046 0.000010 0.000010 0.000010 0.025831 0.062244 0.000010 0.003665 0.000010 0.000010 0.074189 0.000010 0.032597 0.000010 0.085698 0.031136 0.000010 0.000010 0.000010 0.000010 0.000010 0.000010 0.000010 0.039434 0.000010 0.008507 0.014107 0.000010 0.001843 0.000010 0.000010 0.027873 0.000010
0.000010 0.000010 0.000010 0.000010 0.013468 0.008173 0.025930 0.000010 0.000010 0.000010 0.093199 0.000010 0.027310 0.000010 0.000010 0.000010 0.000010 0.122932 0.000010 0.131248 0.000010 0.000010 0.000010 0.000010 0.000010 0.000010 0.000010 0.026276 0.000010 0.019184 0.028333 0.098885 0.000010 0.000010 0.000010 0.000010 0.000010 0.000010 0.051217 0.060566 0.000010 0.016336 0.000010 0.000010 0.074901 0.000010 0.008827 0.000010 0.068203 0.015504 0.000010 0.020454 0.000010 0.000010 0.000010 0.000010 0.000010 0.032341 0.000010 0.016611 0.000010 0.000010 0.000387 0.000010 0.000010 0.039273 0.000010
0.000010 0.000010 0.000010 0.007817 0.007084 0.000010 0.063796 0.000010 0.000010 0.000010 0.083532 0.000010 0.019254 0.000010 0.000010 0.000010 0.000010 0.143451 0.000010 0.091166 0.000010 0.000010 0.010839 0.000010 0.000010 0.000010 0.000010 0.021614 0.000010 0.023162 0.000010 0.077888 0.031476 0.000010 0.000010 0.000010 0.000010 0.000010 0.023716 0.082779 0.000010 0.007017 0.000010 0.000010 0.049515 0.000010 0.045530 0.000010 0.109082 0.013984 0.000010 0.012758 0.000010 0.000010 0.000010 0.000010 0.000010 0.029003 0.000010 0.020248 0.000010 0.018030 0.006827 0.000010 0.000010 0.000010 0.000010
0.000010 0.000010 0.000010 0.006325 0.029344 0.000010 0.019562 0.021088 0.000010 0.000010 0.088310 0.000010 0.001677 0.000010 0.000010 0.000010 0.000010 0.132212 0.000010 0.076834 0.000010 0.000010 0.006898 0.000010 0.000010 0.000010 0.000010 0.027005 0.000010 0.000010 0.026139 0.086137 0.028993 0.000010 0.002770 0.000010 0.000010 0.000010 0.081959 0.073515 0.000010 0.004256 0.000010 0.000010 0.067042 0.000010 0.021611 0.000010 0.083599 0.048002 0.000010 0.014432 0.000010 0.000010 0.000010 0.006745 0.000010 0.007539 0.000010 0.000010 0.000010 0.037586 0.000010 0.000010 0.000010 0.000010 0.000010
0.000010 0.000010 0.000010 0.002309 0.039598 0.000010 0.031291 0.000010 0.000010 0.000010 0.065038 0.000010 0.010719 0.000010 0.000010 0.000010 0.000010 0.161813 0.000010 0.085629 0.000010 0.000010 0.000010 0.000010 0.000010 0.000010 0.000010 0.040001 0.000010 0.029579 0.029028 0.100572 0.009598 0.000010 0.000010 0.000010 0.000010 0.000010 0.022770 0.071521 0.000010 0.014517 0.000010 0.000010 0.078326 0.000010 0.018179 0.000010 0.075739 0.025800 0.000010 0.019807 0.000010 0.000010 0.000010 0.000010 0.000010 0.005776 0.000010 0.025737 0.005945 0.030278 0.000010 0.000010 0.000010 0.000010 0.000010
0.000010 0.000010 0.000010 0.000010 0.000010 0.000422 0.071278 0.000010 0.000010 0.001318 0.106600 0.000010 0.020376 0.000010 0.000010 0.000010 0.000010 0.087121 0.002085 0.129230 0.008325 0.000010 0.010849 0.000010 0.000010 0.000010 0.000010 0.020491 0.001435 0.010534 0.048629 0.076859 0.033246 0.000010 0.000010 0.000010 0.000010 0.000010 0.044952 0.089417 0.000010 0.002843 0.000010 0.000010 0.039648 0.000010 0.000010 0.000010 0.108731 0.019388 0.000010 0.026360 0.000010 0.000010 0.000010 0.000010 0.000010 0.027905 0.000010 0.009242 0.000010 0.000010 0.000010 0.000010 0.000010 0.002305 0.000010
0.000010 0.000010 0.000010 0.001537 0.025687 0.000010 0.059647 0.022638 0.000010 0.000010 0.096959 0.000010 0.014198 0.000010 0.000010 0.000010 0.000010 0.128783 0.000010 0.079665 0.000010 0.000010 0.000010 0.000010 0.000010 0.000010 0.000010 0.024811 0.000010 0.010437 0.021657 0.052172 0.055713 0.000010 0.000010 0.000010 0.000010 0.000010 0.000010 0.116947 0.000010 0.014349 0.000010 0.000010 0.064561 0.000010 0.002324 0.000010 0.105064 0.000010 0.000010 0.019615 0.000010 0.000010 0.000010 0.006617 0.000010 0.021332 0.000010 0.013271 0.005791 0.000010 0.000010 0.000010 0.000010 0.035796 0.000010
0.000010 0.000010 0.000010 0.000010 0.021130 0.002913 0.042981 0.000010 0.000010 0.000010 0.084596 0.000010 0.013379 0.000010 0.000010 0.000010 0.000010 0.134977 0.000010 0.098895 0.000010 0.000010 0.002351 0.000010 0.000010 0.000010 0.000010 0.034736 0.008287 0.006669 0.000010 0.064669 0.048871 0.000010 0.000010 0.000010 0.014511 0.000010 0.002915 0.056320 0.000010 0.021240 0.000010 0.000010 0.104453 0.000010 0.036867 0.000010 0.060552 0.034650 0.000010 0.013869 0.000010 0.000010 0.000010 0.000010 0.000010 0.058868 0.000010 0.010281 0.000010 0.000010 0.012503 0.000010 0.000010 0.008106 0.000010
0.000010 0.000010 0.000010 0.003733 0.018147 0.006616 0.034818 0.000010 0.000010 0.005216 0.123933 0.000010 0.000010 0.000010 0.000010 0.000010 0.000010 0.106026 0.000010 0.100604 0.000010 0.000010 0.000010 0.000010 0.000010 0.003320 0.000010 0.028762 0.000010 0.000010 0.030145 0.066209 0.068465 0.000010 0.000010 0.000010 0.000334 0.000010 0.042591 0.089175 0.000010 0.000010 0.000010 0.000010 0.062658 0.000010 0.038390 0.000010 0.109101 0.002556 0.000010 0.024569 0.000010 0.000010 0.000010 0.000010 0.000010 0.014568 0.000010 0.000010 0.003829 0.000010 0.002828 0.000010 0.000010 0.012987 0.000010
0.000010 0.000010 0.000010 0.000010 0.026641 0.000010 0.046536 0.014072 0.000010 0.000010 0.083892 0.000010 0.023132 0.000010 0.000010 0.000010 0.000010 0.147447 0.000010 0.071342 0.000010 0.000010 0.000010 0.000010 0.000010 0.000010 0.000010 0.032081 0.000010 0.026561 0.000010 0.081536 0.056498 0.000010 0.009433 0.000010 0.000010 0.000010 0.029386 0.050569 0.000010 0.000010 0.000010 0.000010 0.090684 0.000010 0.032830 0.000010 0.093121 0.006044 0.000010 0.016102 0.000010 0.000010 0.000010 0.000010 0.000010 0.039619 0.000010 0.013313 0.000010 0.000010 0.001328 0.000010 0.000010 0.007390 0.000010
0.000010 0.000010 0.000010 0.000010 0.009772 0.002606 0.019695 0.000010 0.000010 0.000010 0.067868 0.000010 0.009836 0.000010 0.000010 0.000010 0.000010 0.139730 0.000010 0.140946 0.000010 0.000010 0.007758 0.000010 0.000010 0.000010 0.000010 0.028489 0.000010 0.000010 0.000010 0.100661 0.031095 0.000010 0.000010 0.000010 0.000010 0.000010 0.000010 0.084574 0.000010 0.000010 0.000010 0.000010 0.069777 0.000010 0.019511 0.000010 0.094695 0.013366 0.000010 0.028243 0.000010 0.000010 0.000010 0.000010 0.000010 0.034792 0.000010 0.005248 0.000010 0.028428 0.017247 0.000010 0.000010 0.045215 0.000010
0.000010 0.000010 0.000010 0.000010 0.016285 0.000010 0.780293 0.000010 0.000010 0.000010 0.000010 0.002887 0.000010 0.000010 0.000010 0.000010 0.000010 0.105882 0.000010 0.000010 0.000010 0.000010 0.000010 0.000010 0.000010 0.000010 0.000010 0.004709 0.000010 0.000010 0.011479 0.000010 0.000010 0.000010 0.000010 0.000010 0.000010 0.000010 0.000010 0.000010 0.000010 0.002558 0.000010 0.000010 0.000010 0.000010 0.005206 0.000010 0.029512 0.000010 0.006312 0.000010 0.000010 0.000010 0.000010 0.000010 0.000010 0.000010 0.000010 0.004010 0.000010 0.000010 0.000010 0.000010 0.014439 0.015888 0.000010
0.000010 0.000010 0.000010 0.000010 0.000010 0.000010 0.999340 0.000010 0.000010 0.000010 0.000010 0.000010 0.000010 0.000010 0.000010 0.000010 0.000010 0.000010 0.000010 0.000010 0.000010 0.000010 0.000010 0.000010 0.000010 0.000010 0.000010 0.000010 0.000010 0.000010 0.000010 0.000010 0.000010 0.000010 0.000010 0.000010 0.000010 0.000010 0.000010 0.000010 0.000010 0.000010 0.000010 0.000010 0.000010 0.000010 0.000010 0.000010 0.000010 0.000010 0.000010 0.000010 0.000010 0.000010 0.000010 0.000010 0.000010 0.000010 0.000010 0.000010 0.000010 0.000010 0.000010 0.000010 0.000010 0.000010 0.000010
0.000010 0.000010 0.000010 0.000010 0.000010 0.000010 0.999340 0.000010 0.000010 0.000010 0.000010 0.000010 0.000010 0.000010 0.000010 0.000010 0.000010 0.000010 0.000010 0.000010 0.000010 0.000010 0.000010 0.000010 0.000010 0.000010 0.000010 0.000010 0.000010 0.000010 0.000010 0.000010 0.000010 0.000010 0.000010 0.000010 0.000010 0.000010 0.000010 0.000010 0.000010 0.000010 0.000010 0.000010 0.000010 0.000010 0.000010 0.000010 0.000010 0.000010 0.000010 0.000010 0.000010 0.000010 0.000010 0.000010 0.000010 0.000010 0.000010 0.000010 0.000010 0.000010 0.000010 0.000010 0.000010 0.000010 0.000010
0.000010 0.000010 0.000010 0.000010 0.000010 0.000010 0.949084 0.000010 0.000010 0.000010 0.000010 0.008950 0.000010 0.000924 0.000010 0.000010 0.000010 0.000010 0.008378 0.021125 0.000010 0.000010 0.000010 0.000010 0.000010 0.000010 0.000010 0.000010 0.000932 0.000010 0.000010 0.000010 0.003842 0.000010 0.000010 0.000010 0.000010 0.000010 0.000010 0.000010 0.000010 0.000010 0.000010 0.000010 0.000010 0.000010 0.000010 0.006176 0.000010 0.000010 0.000010 0.000010 0.000010 0.000010 0.000010 0.000010 0.000010 0.000010 0.000010 0.000010 0.000010 0.000010 0.000010 0.000010 0.000010 0.000010 0.000010
0.000010 0.000010 0.000010 0.000010 0.000010 0.000010 0.999340 0.000010 0.000010 0.000010 0.000010 0.000010 0.000010 0.000010 0.000010 0.000010 0.000010 0.000010 0.000010 0.000010 0.000010 0.000010 0.000010 0.000010 0.000010 0.000010 0.000010 0.000010 0.000010 0.000010 0.000010 0.000010 0.000010 0.000010 0.000010 0.000010 0.000010 0.000010 0.000010 0.000010 0.000010 0.000010 0.000010 0.000010 0.000010 0.000010 0.000010 0.000010 0.000010 0.000010 0.000010 0.000010 0.000010 0.000010 0.000010 0.000010 0.000010 0.000010 0.000010 0.000010 0.000010 0.000010 0.000010 0.000010 0.000010 0.000010 0.000010
0.000010 0.000010 0.000010 0.000010 0.000010 0.000010 0.902448 0.000010 0.000010 0.000010 0.000010 0.000010 0.000010 0.000010 0.000010 0.000010 0.000010 0.055644 0.000010 0.000010 0.000010 0.000010 0.000010 0.000010 0.000010 0.000010 0.000010 0.000010 0.000010 0.007710 0.000010 0.000010 0.000010 0.000010 0.001770 0.008577 0.000010 0.000010 0.003976 0.013755 0.000010 0.000010 0.000010 0.000010 0.000010 0.000010 0.000010 0.000010 0.000010 0.000010 0.000010 0.000010 0.000010 0.000010 0.000010 0.000010 0.000010 0.000010 0.000010 0.000010 0.000010 0.000010 0.000010 0.000010 0.005531 0.000010 0.000010
0.000010 0.000010 0.000010 0.000010 0.000010 0.010352 0.978484 0.000010 0.000010 0.000010 0.000010 0.000010 0.000010 0.000010 0.000010 0.000010 0.000010 0.000010 0.000010 0.000010 0.000010 0.000010 0.000010 0.000010 0.000010 0.000010 0.000010 0.000010 0.000010 0.000010 0.000010 0.000010 0.000010 0.000010 0.000010 0.000010 0.000010 0.000010 0.000010 0.000010 0.000010 0.000010 0.000010 0.000010 0.000010 0.000010 0.000010 0.000010 0.000010 0.000879 0.000010 0.000010 0.000010 0.000010 0.000010 0.000010 0.000010 0.009655 0.000010 0.000010 0.000010 0.000010 0.000010 0.000010 0.000010 0.000010 0.000010
0.000010 0.000010 0.000010 0.000010 0.000010 0.000010 0.999340 0.000010 0.000010 0.000010 0.000010 0.000010 0.000010 0.000010 0.000010 0.000010 0.000010 0.000010 0.000010 0.000010 0.000010 0.000010 0.000010 0.000010 0.000010 0.000010 0.000010 0.000010 0.000010 0.000010 0.000010 0.000010 0.000010 0.000010 0.000010 0.000010 0.000010 0.000010 0.000010 0.000010 0.000010 0.000010 0.000010 0.000010 0.000010 0.000010 0.000010 0.000010 0.000010 0.000010 0.000010 0.000010 0.000010 0.000010 0.000010 0.000010 0.000010 0.000010 0.000010 0.000010 0.000010 0.000010 0.000010 0.000010 0.000010 0.000010 0.000010
0.000010 0.000010 0.000010 0.000010 0.000010 0.000010 0.865202 0.000010 0.000010 0.000010 0.000010 0.000010 0.000010 0.000010 0.000010 0.004051 0.000010 0.047309 0.000010 0.027784 0.000010 0.000010 0.000010 0.000010 0.000010 0.000010 0.000010 0.010453 0.000010 0.000010 0.000010 0.000010 0.002453 0.002716 0.000245 0.000010 0.000010 0.000010 0.000010 0.003101 0.011487 0.000010 0.000010 0.000010 0.009837 0.000010 0.000010 0.000010 0.004856 0.000010 0.000010 0.006945 0.000010 0.000010 0.000010 0.000010 0.000010 0.000010 0.003030 0.000010 0.000010 0.000010 0.000010 0.000010 0.000010 0.000010 0.000010
0.000010 0.000010 0.000010 0.000010 0.000010 0.000010 0.989409 0.000010 0.000010 0.000010 0.000010 0.000010 0.000010 0.000010 0.000010 0.000010 0.000010 0.000010 0.000010 0.000010 0.000010 0.000010 0.000010 0.000010 0.000010 0.000010 0.000010 0.000010 0.000010 0.000010 0.000010 0.000010 0.000010 0.000010 0.000010 0.000010 0.000010 0.000010 0.000010 0.000010 0.000010 0.000010 0.009941 0.000010 0.000010 0.000010 0.000010 0.000010 0.000010 0.000010 0.000010 0.000010 0.000010 0.000010 0.000010 0.000010 0.000010 0.000010 0.000010 0.000010 0.000010 0.000010 0.000010 0.000010 0.000010 0.000010 0.000010
0.000010 0.000010 0.000010 0.000010 0.000010 0.000010 0.988431 0.000010 0.000010 0.000010 0.000010 0.000010 0.000010 0.000010 0.000010 0.000010 0.000010 0.000010 0.000010 0.000010 0.000010 0.000010 0.000010 0.000010 0.000010 0.000010 0.000010 0.000010 0.000010 0.000010 0.000010 0.000010 0.000010 0.000010 0.000010 0.000010 0.000010 0.000010 0.000010 0.000010 0.010919 0.000010 0.000010 0.000010 0.000010 0.000010 0.000010 0.000010 0.000010 0.000010 0.000010 0.000010 0.000010 0.000010 0.000010 0.000010 0.000010 0.000010 0.000010 0.000010 0.000010 0.000010 0.000010 0.000010 0.000010 0.000010 0.000010
0.000010 0.000010 0.000010 0.000010 0.000010 0.000010 0.999340 0.000010 0.000010 0.000010 0.000010 0.000010 0.000010 0.000010 0.000010 0.000010 0.000010 0.000010 0.000010 0.000010 0.000010 0.000010 0.000010 0.000010 0.000010 0.000010 0.000010 0.000010 0.000010 0.000010 0.000010 0.000010 0.000010 0.000010 0.000010 0.000010 0.000010 0.000010 0.000010 0.000010 0.000010 0.000010 0.000010 0.000010 0.000010 0.000010 0.000010 0.000010 0.000010 0.000010 0.000010 0.000010 0.000010 0.000010 0.000010 0.000010 0.000010 0.000010 0.000010 0.000010 0.000010 0.000010 0.000010 0.000010 0.000010 0.000010 0.000010
0.000010 0.000010 0.000010 0.000010 0.000010 0.000010 0.999340 0.000010 0.000010 0.000010 0.000010 0.000010 0.000010 0.000010 0.000010 0.000010 0.000010 0.000010 0.000010 0.000010 0.000010 0.000010 0.000010 0.000010 0.000010 0.000010 0.000010 0.000010 0.000010 0.000010 0.000010 0.000010 0.000010 0.000010 0.000010 0.000010 0.000010 0.000010 0.000010 0.000010 0.000010 0.000010 0.000010 0.000010 0.000010 0.000010 0.000010 0.000010 0.000010 0.000010 0.000010 0.000010 0.000010 0.000010 0.000010 0.000010 0.000010 0.000010 0.000010 0.000010 0.000010 0.000010 0.000010 0.000010 0.000010 0.000010 0.000010
0.000010 0.000010 0.000010 0.000010 0.000010 0.000010 0.991075 0.000010 0.000010 0.000010 0.000010 0.000010 0.000010 0.000010 0.000010 0.000010 0.000010 0.000010 0.000010 0.000010 0.000010 0.000010 0.000010 0.000010 0.000010 0.000010 0.000010 0.000010 0.000010 0.000010 0.000010 0.000010 0.000010 0.000010 0.000523 0.000010 0.000010 0.000010 0.000010 0.000010 0.004751 0.000010 0.000010 0.000010 0.000010 0.000010 0.000010 0.000010 0.000010 0.000010 0.000010 0.003021 0.000010 0.000010 0.000010 0.000010 0.000010 0.000010 0.000010 0.000010 0.000010 0.000010 0.000010 0.000010 0.000010 0.000010 0.000010
0.000010 0.000010 0.000010 0.000010 0.000010 0.000010 0.999340 0.000010 0.000010 0.000010 0.000010 0.000010 0.000010 0.000010 0.000010 0.000010 0.000010 0.000010 0.000010 0.000010 0.000010 0.000010 0.000010 0.000010 0.000010 0.000010 0.000010 0.000010 0.000010 0.000010 0.000010 0.000010 0.000010 0.000010 0.000010 0.000010 0.000010 0.000010 0.000010 0.000010 0.000010 0.000010 0.000010 0.000010 0.000010 0.000010 0.000010 0.000010 0.000010 0.000010 0.000010 0.000010 0.000010 0.000010 0.000010 0.000010 0.000010 0.000010 0.000010 0.000010 0.000010 0.000010 0.000010 0.000010 0.000010 0.000010 0.000010
0.000010 0.000010 0.000010 0.000010 0.000010 0.000010 0.999340 0.000010 0.000010 0.000010 0.000010 0.000010 0.000010 0.000010 0.000010 0.000010 0.000010 0.000010 0.000010 0.000010 0.000010 0.000010 0.000010 0.000010 0.000010 0.000010 0.000010 0.000010 0.000010 0.000010 0.000010 0.000010 0.000010 0.000010 0.000010 0.000010 0.000010 0.000010 0.000010 0.000010 0.000010 0.000010 0.000010 0.000010 0.000010 0.000010 0.000010 0.000010 0.000010 0.000010 0.000010 0.000010 0.000010 0.000010 0.000010 0.000010 0.000010 0.000010 0.000010 0.000010 0.000010 0.000010 0.000010 0.000010 0.000010 0.000010 0.000010
0.000010 0.000010 0.000010 0.000010 0.000010 0.000010 0.999340 0.000010 0.000010 0.000010 0.000010 0.000010 0.000010 0.000010 0.000010 0.000010 0.000010 0.000010 0.000010 0.000010 0.000010 0.000010 0.000010 0.000010 0.000010 0.000010 0.000010 0.000010 0.000010 0.000010 0.000010 0.000010 0.000010 0.000010 0.000010 0.000010 0.000010 0.000010 0.000010 0.000010 0.000010 0.000010 0.000010 0.000010 0.000010 0.000010 0.000010 0.000010 0.000010 0.000010 0.000010 0.000010 0.000010 0.000010 0.000010 0.000010 0.000010 0.000010 0.000010 0.000010 0.000010 0.000010 0.000010 0.000010 0.000010 0.000010 0.000010
0.000010 0.000010 0.000010 0.000010 0.000010 0.010746 0.982573 0.000010 0.000010 0.000010 0.000010 0.000010 0.000010 0.000010 0.000010 0.000010 0.000010 0.000010 0.000010 0.000010 0.000010 0.000010 0.000010 0.000010 0.000010 0.000010 0.000010 0.000010 0.000010 0.000010 0.000010 0.000010 0.000010 0.000010 0.006041 0.000010 0.000010 0.000010 0.000010 0.000010 0.000010 0.000010 0.000010 0.000010 0.000010 0.000010 0.000010 0.000010 0.000010 0.000010 0.000010 0.000010 0.000010 0.000010 0.000010 0.000010 0.000010 0.000010 0.000010 0.000010 0.000010 0.000010 0.000010 0.000010 0.000010 0.000010 0.000010
0.000010 0.000010 0.000010 0.000010 0.000010 0.000010 0.999340 0.000010 0.000010 0.000010 0.000010 0.000010 0.000010 0.000010 0.000010 0.000010 0.000010 0.000010 0.000010 0.000010 0.000010 0.000010 0.000010 0.000010 0.000010 0.000010 0.000010 0.000010 0.000010 0.000010 0.000010 0.000010 0.000010 0.000010 0.000010 0.000010 0.000010 0.000010 0.000010 0.000010 0.000010 0.000010 0.000010 0.000010 0.000010 0.000010 0.000010 0.000010 0.000010 0.000010 0.000010 0.000010 0.000010 0.000010 0.000010 0.000010 0.000010 0.000010 0.000010 0.000010 0.000010 0.000010 0.000010 0.000010 0.000010 0.000010 0.000010
0.000010 0.000010 0.000010 0.000010 0.000010 0.000010 0.999340 0.000010 0.000010 0.000010 0.000010 0.000010 0.000010 0.000010 0.000010 0.000010 0.000010 0.000010 0.000010 0.000010 0.000010 0.000010 0.000010 0.000010 0.000010 0.000010 0.000010 0.000010 0.000010 0.000010 0.000010 0.000010 0.000010 0.000010 0.000010 0.000010 0.000010 0.000010 0.000010 0.000010 0.000010 0.000010 0.000010 0.000010 0.000010 0.000010 0.000010 0.000010 0.000010 0.000010 0.000010 0.000010 0.000010 0.000010 0.000010 0.000010 0.000010 0.000010 0.000010 0.000010 0.000010 0.000010 0.000010 0.000010 0.000010 0.000010 0.000010
0.000010 0.000010 0.000010 0.000010 0.000010 0.000010 0.000010 0.000010 0.000010 0.000010 0.000010 0.000010 0.000010 0.000010 0.000010 0.000010 0.000010 0.000010 0.000010 0.000010 0.000010 0.000010 0.000010 0.000010 0.000010 0.000010 0.000010 0.000010 0.000010 0.000010 0.000010 0.000010 0.000010 0.000010 0.000010 0.000010 0.000010 0.000010 0.000010 0.000010 0.000010 0.000010 0.000010 0.000010 0.124913 0.000010 0.000010 0.000010 0.000010 0.000010 0.000010 0.000010 0.000010 0.000010 0.000010 0.874437 0.000010 0.000010 0.000010 0.000010 0.000010 0.000010 0.000010 0.000010 0.000010 0.000010 0.000010
0.000010 0.000010 0.000010 0.000010 0.000010 0.000010 0.000010 0.000010 0.000010 0.000010 0.000010 0.000010 0.000010 0.000010 0.000010 0.000010 0.000010 0.018527 0.000010 0.038827 0.033867 0.000010 0.000010 0.000010 0.000010 0.000010 0.000010 0.000010 0.000010 0.000010 0.024816 0.000010 0.015114 0.000010 0.000010 0.000010 0.000010 0.000010 0.010907 0.037467 0.000010 0.000010 0.000010 0.000010 0.110960 0.000010 0.000010 0.000010 0.004949 0.000010 0.000010 0.000010 0.000010 0.000010 0.000010 0.666512 0.000010 0.000010 0.000010 0.003351 0.000010 0.000010 0.000010 0.000010 0.000010 0.034152 0.000010
0.000010 0.000010 0.000010 0.000010 0.011019 0.000010 0.009844 0.000010 0.000010 0.068224 0.000010 0.000010 0.000010 0.000010 0.000010 0.000010 0.000010 0.000010 0.000010 0.000010 0.000010 0.000010 0.000121 0.000010 0.000010 0.000010 0.000010 0.027550 0.000010 0.000010 0.000010 0.000010 0.007797 0.000010 0.000010 0.000010 0.000010 0.000010 0.010387 0.000301 0.000010 0.000010 0.000010 0.000010 0.048090 0.000010 0.000994 0.000010 0.000010 0.000010 0.000010 0.000010 0.000010 0.000010 0.025105 0.780057 0.000010 0.009971 0.000010 0.000010 0.000010 0.000010 0.000010 0.000010 0.000010 0.000010 0.000010
0.000010 0.000010 0.000010 0.000010 0.000010 0.000010 0.000010 0.000010 0.000010 0.000010 0.000010 0.000010 0.000010 0.000010 0.000010 0.000010 0.000010 0.000010 0.000010 0.036295 0.000010 0.000010 0.000010 0.000010 0.000010 0.000010 0.000010 0.000010 0.000010 0.000010 0.000010 0.000010 0.000010 0.000010 0.000010 0.000010 0.000010 0.000010 0.000010 0.000010 0.000010 0.000010 0.000010 0.000010 0.251921 0.000010 0.000010 0.000010 0.000010 0.000010 0.000010 0.000010 0.000010 0.000010 0.000010 0.711144 0.000010 0.000010 0.000010 0.000010 0.000010 0.000010 0.000010 0.000010 0.000010 0.000010 0.000010
0.000010 0.000010 0.000010 0.000010 0.000010 0.000010 0.000010 0.000010 0.000010 0.096246 0.000010 0.000010 0.012838 0.000010 0.000010 0.000010 0.000010 0.000010 0.000010 0.000010 0.042645 0.000010 0.000010 0.000010 0.000010 0.002928 0.000010 0.000010 0.001018 0.000873 0.000010 0.000010 0.000010 0.000010 0.000010 0.000010 0.000010 0.000010 0.000010 0.005626 0.000010 0.000010 0.000010 0.000010 0.048531 0.000010 0.000010 0.000010 0.006756 0.000010 0.000010 0.000010 0.000010 0.000010 0.038869 0.737475 0.000010 0.000010 0.000010 0.000010 0.000010 0.000010 0.005644 0.000010 0.000010 0.000010 0.000010
0.000010 0.000010 0.000010 0.000010 0.000010 0.000010 0.000010 0.000010 0.000010 0.038633 0.003599 0.000010 0.000010 0.000010 0.000010 0.000010 0.000010 0.000010 0.000010 0.008253 0.000010 0.000010 0.000010 0.000010 0.000010 0.000010 0.000010 0.000010 0.000010 0.000010 0.001385 0.000010 0.000010 0.000010 0.000010 0.000010 0.000010 0.000010 0.000010 0.000010 0.000010 0.000010 0.000010 0.000010 0.173518 0.000010 0.003854 0.000010 0.003977 0.000010 0.000010 0.012098 0.000010 0.000010 0.000010 0.697139 0.000010 0.000010 0.000010 0.005462 0.000010 0.000010 0.016230 0.000010 0.000010 0.035303 0.000010
0.000010 0.000010 0.000010 0.000010 0.000010 0.000010 0.000010 0.000010 0.000010 0.129867 0.000010 0.000010 0.000010 0.000010 0.000010 0.000010 0.000010 0.000010 0.000010 0.000010 0.000010 0.000010 0.000010 0.000010 0.000010 0.000010 0.000010 0.000010 0.000010 0.000010 0.000010 0.000010 0.000010 0.000010 0.000010 0.000010 0.000010 0.000010 0.000010 0.000010 0.000010 0.000010 0.000010 0.000010 0.000010 0.000010 0.000010 0.000010 0.000010 0.000010 0.000010 0.000010 0.000010 0.000010 0.000010 0.869483 0.000010 0.000010 0.000010 0.000010 0.000010 0.000010 0.000010 0.000010 0.000010 0.000010 0.000010
0.000010 0.000010 0.000010 0.000010 0.000010 0.000010 0.000010 0.000010 0.000010 0.000010 0.000010 0.000010 0.000010 0.000010 0.000010 0.000010 0.000010 0.000010 0.000010 0.000010 0.000010 0.000010 0.000010 0.000010 0.000010 0.000010 0.000010 0.000010 0.000010 0.000010 0.000010 0.000010 0.000010 0.000010 0.000010 0.000010 0.000010 0.000010 0.000010 0.000010 0.000010 0.000010 0.000010 0.000010 0.000010 0.000010 0.000010 0.000010 0.000010 0.000010 0.000010 0.000010 0.000010 0.000010 0.000010 0.999340 0.000010 0.000010 0.000010 0.000010 0.000010 0.000010 0.000010 0.000010 0.000010 0.000010 0.000010
0.000010 0.000010 0.000010 0.000010 0.010115 0.000010 0.000010 0.000010 0.000010 0.065855 0.000010 0.000010 0.000010 0.000010 0.000010 0.000010 0.000010 0.000010 0.000010 0.000010 0.012916 0.000010 0.000010 0.000010 0.000010 0.001303 0.000010 0.004187 0.000010 0.009548 0.000010 0.020051 0.000010 0.000010 0.000010 0.000010 0.000010 0.000010 0.000010 0.000010 0.000010 0.000010 0.000010 0.000010 0.000010 0.000010 0.000010 0.000010 0.000010 0.000010 0.000010 0.000010 0.000010 0.000010 0.001099 0.874346 0.000010 0.000010 0.000010 0.000010 0.000010 0.000010 0.000010 0.000010 0.000010 0.000010 0.000010
0.000010 0.000010 0.000010 0.000010 0.000010 0.000010 0.000010 0.000010 0.000010 0.000010 0.000010 0.000010 0.000010 0.000010 0.000010 0.000010 0.000010 0.000010 0.000010 0.000010 0.000010 0.000010 0.000010 0.000010 0.000010 0.000010 0.000010 0.000010 0.000010 0.000010 0.000010 0.000010 0.000010 0.000010 0.000010 0.000010 0.000010 0.000010 0.000010 0.000010 0.000010 0.000010 0.000010 0.000010 0.000010 0.000010 0.000010 0.000010 0.000010 0.000010 0.000010 0.000010 0.000010 0.000010 0.000010 0.999340 0.000010 0.000010 0.000010 0.000010 0.000010 0.000010 0.000010 0.000010 0.000010 0.000010 0.000010
0.000010 0.000010 0.000010 0.000010 0.000010 0.000010 0.000010 0.000010 0.000010 0.094389 0.000010 0.000010 0.000010 0.000010 0.000010 0.000010 0.000010 0.000010 0.000010 0.000010 0.000010 0.000010 0.000010 0.000010 0.000010 0.000010 0.000010 0.000010 0.000010 0.000010 0.000010 0.000010 0.000010 0.000010 0.000010 0.000010 0.000010 0.000010 0.000010 0.000010 0.000010 0.000010 0.000010 0.000010 0.000010 0.000010 0.000010 0.000010 0.000010 0.000010 0.000010 0.000010 0.000010 0.000010 0.024968 0.880002 0.000010 0.000010 0.000010 0.000010 0.000010 0.000010 0.000010 0.000010 0.000010 0.000010 0.000010
0.000010 0.000010 0.000010 0.000010 0.000010 0.000010 0.000010 0.000010 0.000010 0.231630 0.000010 0.000010 0.000010 0.000010 0.000010 0.000010 0.000010 0.000010 0.000010 0.000010 0.000010 0.000010 0.000010 0.000010 0.000010 0.000010 0.000010 0.000010 0.000010 0.000010 0.000010 0.000010 0.000010 0.000010 0.005505 0.000010 0.000010 0.000010 0.000010 0.000010 0.000010 0.017685 0.000010 0.000010 0.000010 0.000010 0.000010 0.000010 0.000010 0.000010 0.000010 0.000010 0.000010 0.000010 0.021989 0.722572 0.000010 0.000010 0.000010 0.000010 0.000010 0.000010 0.000010 0.000010 0.000010 0.000010 0.000010
0.000010 0.000010 0.000010 0.000010 0.000010 0.000010 0.000010 0.000010 0.000010 0.085327 0.000010 0.000010 0.000010 0.000010 0.000010 0.000010 0.000010 0.000010 0.000010 0.000010 0.000010 0.000010 0.000010 0.000010 0.000010 0.000010 0.000010 0.000010 0.000010 0.000010 0.000010 0.000010 0.000010 0.000010 0.000010 0.000010 0.000010 0.000010 0.000010 0.000010 0.000010 0.000010 0.000010 0.000010 0.000010 0.000010 0.000010 0.000010 0.000010 0.000010 0.000010 0.000010 0.000010 0.000010 0.068714 0.845320 0.000010 0.000010 0.000010 0.000010 0.000010 0.000010 0.000010 0.000010 0.000010 0.000010 0.000010
0.000010 0.000010 0.000010 0.000010 0.000010 0.005808 0.000010 0.000010 0.000010 0.108280 0.000010 0.000010 0.000010 0.000010 0.000010 0.000010 0.000010 0.000010 0.000010 0.000010 0.000010 0.000010 0.000010 0.000010 0.000010 0.000010 0.000010 0.000010 0.000010 0.000010 0.000010 0.000010 0.024416 0.000010 0.000010 0.000010 0.000010 0.000010 0.000010 0.000010 0.000010 0.000010 0.000010 0.000010 0.000010 0.000010 0.000010 0.000010 0.000010 0.000010 0.000010 0.000010 0.000010 0.000010 0.028011 0.823229 0.000010 0.000010 0.000010 0.000010 0.009647 0.000010 0.000010 0.000010 0.000010 0.000010 0.000010
0.000010 0.000010 0.000010 0.000010 0.000010 0.000010 0.000010 0.000010 0.000010 0.223265 0.000010 0.000010 0.000699 0.000010 0.000010 0.000010 0.000010 0.000010 0.000010 0.000010 0.000010 0.000010 0.000010 0.000010 0.000010 0.000010 0.000010 0.000010 0.000010 0.000010 0.000010 0.000010 0.000010 0.000010 0.000010 0.000010 0.000010 0.000010 0.000010 0.000010 0.000010 0.000010 0.000010 0.000010 0.000010 0.000010 0.000010 0.000010 0.000010 0.000010 0.000010 0.000010 0.000010 0.000010 0.015908 0.713770 0.000010 0.000010 0.000010 0.000010 0.006025 0.017395 0.000010 0.000010 0.000010 0.022338 0.000010
0.000010 0.000010 0.000010 0.000010 0.000010 0.000010 0.000010 0.000010 0.000010 0.000010 0.000010 0.000010 0.000010 0.000010 0.000010 0.000010 0.000010 0.000010 0.000010 0.021255 0.000010 0.000010 0.000010 0.000010 0.000010 0.000010 0.000010 0.000010 0.000010 0.000010 0.000010 0.012761 0.001028 0.000010 0.000010 0.000010 0.000010 0.000010 0.000010 0.000011 0.000010 0.000010 0.000010 0.000010 0.213747 0.000010 0.000010 0.000010 0.000010 0.000010 0.000010 0.000010 0.000010 0.000010 0.000010 0.735654 0.000010 0.006107 0.000010 0.008847 0.000010 0.000010 0.000010 0.000010 0.000010 0.000010 0.000010
0.000010 0.000010 0.000010 0.000010 0.000010 0.000010 0.000010 0.000010 0.000010 0.000010 0.000010 0.002766 0.000010 0.000010 0.000010 0.000010 0.000010 0.000010 0.000010 0.023814 0.000010 0.000010 0.000010 0.000010 0.000010 0.000010 0.000010 0.000010 0.000010 0.000010 0.000010 0.000010 0.027952 0.000010 0.000010 0.000010 0.000010 0.000010 0.000010 0.000010 0.000010 0.000010 0.000010 0.000010 0.250781 0.000010 0.001572 0.000010 0.010474 0.000010 0.000010 0.000010 0.000010 0.000010 0.000010 0.682042 0.000010 0.000010 0.000010 0.000010 0.000010 0.000010 0.000010 0.000010 0.000010 0.000010 0.000010
0.000010 0.000010 0.000010 0.000010 0.000010 0.000010 0.000010 0.025970 0.000010 0.377006 0.000010 0.000010 0.000010 0.000010 0.000010 0.000010 0.000010 0.000010 0.006102 0.004333 0.000010 0.000010 0.000010 0.000010 0.000010 0.013203 0.000010 0.000010 0.000010 0.000010 0.000010 0.000010 0.000010 0.000010 0.010271 0.000010 0.000010 0.000010 0.000010 0.000010 0.000010 0.006964 0.000010 0.000010 0.000010 0.000010 0.006189 0.000010 0.000010 0.000010 0.000010 0.000010 0.000010 0.000010 0.000010 0.531874 0.000010 0.000010 0.000010 0.000010 0.000010 0.000010 0.016377 0.000010 0.000010 0.001150 0.000010
0.000010 0.000010 0.000010 0.000010 0.000010 0.000010 0.000010 0.000010 0.000010 0.000010 0.000010 0.000010 0.000010 0.000010 0.000010 0.000010 0.000010 0.000010 0.000010 0.002429 0.000010 0.000010 0.000010 0.000010 0.000010 0.000010 0.000010 0.000010 0.000010 0.000010 0.000010 0.011189 0.000010 0.000010 0.000010 0.000010 0.000010 0.000010 0.000010 0.000010 0.000010 0.000010 0.000010 0.000010 0.121765 0.000010 0.000010 0.000010 0.000010 0.000010 0.000010 0.000010 0.000010 0.000010 0.000010 0.832455 0.000010 0.000010 0.000010 0.000010 0.000010 0.000010 0.000010 0.000010 0.000010 0.031542 0.000010
0.000010 0.000010 0.000010 0.000010 0.018998 0.000010 0.000010 0.000010 0.000010 0.000010 0.000010 0.004013 0.000010 0.000010 0.000010 0.000010 0.000010 0.000010 0.000010 0.000010 0.029696 0.000010 0.000010 0.000010 0.000010 0.000010 0.000010 0.000010 0.000010 0.000010 0.000010 0.000010 0.000010 0.000010 0.000010 0.000010 0.000010 0.000010 0.000010 0.000010 0.000010 0.000010 0.000010 0.000010 0.015733 0.000010 0.000010 0.000010 0.000010 0.000010 0.000010 0.000010 0.000010 0.000010 0.000010 0.930939 0.000010 0.000010 0.000010 0.000010 0.000010 0.000010 0.000010 0.000010 0.000010 0.000010 0.000010
0.000010 0.000010 0.022333 0.000010 0.000010 0.000010 0.000010 0.000010 0.013335 0.000010 0.000010 0.000010 0.000774 0.009885 0.014316 0.000019 0.000010 0.000010 0.000010 0.009643 0.040138 0.000010 0.008635 0.000010 0.041341 0.000010 0.000010 0.015877 0.000010 0.002475 0.688198 0.000010 0.000010 0.000010 0.000010 0.000010 0.000010 0.000010 0.000010 0.000010 0.000010 0.014117 0.000010 0.000010 0.000010 0.000010 0.000010 0.012097 0.000010 0.000010 0.000010 0.000010 0.000010 0.000010 0.000010 0.000010 0.000010 0.000010 0.040558 0.000010 0.000010 0.013840 0.000010 0.000010 0.000010 0.000010 0.051929
0.000010 0.000010 0.000010 0.000010 0.000010 0.005275 0.000010 0.000010 0.002959 0.000010 0.000010 0.000010 0.000010 0.000010 0.000010 0.000010 0.009983 0.000010 0.000010 0.000010 0.000010 0.017040 0.000010 0.010847 0.000010 0.000010 0.000010 0.000048 0.000010 0.013038 0.825879 0.000010 0.000010 0.004926 0.000010 0.000010 0.000010 0.000010 0.000010 0.013222 0.000010 0.000010 0.000010 0.017645 0.000010 0.005372 0.000010 0.000010 0.022984 0.000010 0.000010 0.000010 0.000010 0.000010 0.012313 0.000010 0.000010 0.000010 0.014031 0.000010 0.000010 0.000010 0.000010 0.000010 0.023928 0.000010 0.000010
0.000010 0.000010 0.000010 0.000010 0.000010 0.000010 0.000010 0.000010 0.021782 0.000010 0.000010 0.000010 0.000010 0.000010 0.020804 0.000010 0.000383 0.011830 0.000010 0.000010 0.028864 0.033096 0.000010 0.002018 0.000010 0.005328 0.000010 0.000989 0.000010 0.000010 0.709949 0.000010 0.000010 0.013910 0.000010 0.009823 0.005157 0.004485 0.004950 0.006236 0.000010 0.000010 0.000010 0.000010 0.000010 0.017762 0.000010 0.000010 0.025609 0.002000 0.002515 0.011388 0.004935 0.000010 0.006649 0.000010 0.000010 0.020034 0.013845 0.002861 0.000010 0.000010 0.000010 0.000010 0.000010 0.000010 0.012399
0.000010 0.000010 0.000010 0.000010 0.000010 0.000010 0.000010 0.000010 0.000010 0.000010 0.000010 0.000010 0.000010 0.000010 0.000010 0.000010 0.000010 0.000010 0.000010 0.000010 0.000010 0.000010 0.000010 0.000010 0.000010 0.000010 0.000010 0.000010 0.000010 0.000010 0.999340 0.000010 0.000010 0.000010 0.000010 0.000010 0.000010 0.000010 0.000010 0.000010 0.000010 0.000010 0.000010 0.000010 0.000010 0.000010 0.000010 0.000010 0.000010 0.000010 0.000010 0.000010 0.000010 0.000010 0.000010 0.000010 0.000010 0.000010 0.000010 0.000010 0.000010 0.000010 0.000010 0.000010 0.000010 0.000010 0.000010
0.000010 0.000010 0.000010 0.000010 0.000010 0.000010 0.000010 0.000010 0.000010 0.000010 0.000010 0.000010 0.000010 0.000010 0.000010 0.000010 0.000010 0.000010 0.000010 0.000010 0.000010 0.019058 0.000010 0.000010 0.000010 0.000010 0.000010 0.000010 0.000010 0.000010 0.970794 0.000010 0.000010 0.000010 0.000010 0.000010 0.000010 0.000010 0.000010 0.000010 0.000010 0.000010 0.000010 0.000010 0.000010 0.009508 0.000010 0.000010 0.000010 0.000010 0.000010 0.000010 0.000010 0.000010 0.000010 0.000010 0.000010 0.000010 0.000010 0.000010 0.000010 0.000010 0.000010 0.000010 0.000010 0.000010 0.000010
0.012454 0.004321 0.000010 0.000010 0.000010 0.005356 0.007793 0.000010 0.057346 0.000010 0.000010 0.000010 0.000010 0.014370 0.000917 0.000010 0.004216 0.000010 0.000010 0.000010 0.000010 0.000010 0.006267 0.000010 0.008865 0.000010 0.000010 0.000010 0.000010 0.000010 0.786169 0.000010 0.000010 0.000010 0.006824 0.001892 0.000010 0.000010 0.000010 0.000010 0.000010 0.000010 0.000010 0.000010 0.000010 0.006309 0.000010 0.003947 0.000010 0.000010 0.000010 0.000010 0.000010 0.000010 0.000010 0.000010 0.000010 0.007427 0.018091 0.000010 0.000010 0.000010 0.012946 0.010950 0.000010 0.000010 0.023070
0.000010 0.000010 0.000010 0.000010 0.000010 0.000010 0.000010 0.000010 0.026837 0.000010 0.000010 0.000010 0.009776 0.016153 0.000010 0.000010 0.000010 0.000010 0.000010 0.000010 0.059184 0.032666 0.006297 0.000505 0.000010 0.000010 0.000010 0.000046 0.010122 0.000010 0.652807 0.000010 0.000010 0.000010 0.000010 0.000010 0.000010 0.000010 0.007792 0.000010 0.017891 0.000010 0.000010 0.000010 0.000010 0.000010 0.004921 0.000010 0.038124 0.008116 0.000010 0.000010 0.000010 0.008699 0.000667 0.000010 0.000010 0.019036 0.029067 0.000010 0.014232 0.000010 0.024650 0.011960 0.000010 0.000010 0.000010
0.000010 0.000010 0.000010 0.000010 0.000010 0.000010 0.000010 0.000010 0.000010 0.000010 0.000010 0.000010 0.000010 0.000010 0.000010 0.000010 0.000010 0.000010 0.000010 0.000010 0.000010 0.000010 0.000010 0.000010 0.000010 0.000010 0.000010 0.000010 0.000010 0.000010 0.999336 0.000010 0.000010 0.000010 0.000010 0.000010 0.000010 0.000010 0.000010 0.000010 0.000010 0.000010 0.000010 0.000010 0.000010 0.000010 0.000014 0.000010 0.000010 0.000010 0.000010 0.000010 0.000010 0.000010 0.000010 0.000010 0.000010 0.000010 0.000010 0.000010 0.000010 0.000010 0.000010 0.000010 0.000010 0.000010 0.000010
0.000010 0.000010 0.000010 0.000010 0.000010 0.000010 0.000010 0.000010 0.015669 0.000010 0.018218 0.000010 0.008904 0.000010 0.000010 0.000010 0.014286 0.014803 0.000010 0.000010 0.000010 0.008330 0.000136 0.000010 0.000010 0.000010 0.004780 0.011744 0.000010 0.038911 0.769894 0.012784 0.000010 0.000010 0.010027 0.005549 0.000010 0.000010 0.000010 0.000010 0.013180 0.000010 0.000010 0.000010 0.000010 0.000010 0.009092 0.000010 0.000010 0.000010 0.000010 0.001910 0.000010 0.000010 0.000010 0.007652 0.000010 0.000010 0.000010 0.013243 0.000010 0.000010 0.000010 0.000010 0.000010 0.000010 0.020417
0.000010 0.000010 0.000010 0.000010 0.000010 0.000010 0.000010 0.000010 0.000010 0.000010 0.000010 0.000010 0.000010 0.000010 0.000010 0.000010 0.000010 0.000010 0.000010 0.000010 0.000010 0.000010 0.000010 0.000010 0.000010 0.000010 0.000010 0.000010 0.000010 0.000010 0.999340 0.000010 0.000010 0.000010 0.000010 0.000010 0.000010 0.000010 0.000010 0.000010 0.000010 0.000010 0.000010 0.000010 0.000010 0.000010 0.000010 0.000010 0.000010 0.000010 0.000010 0.000010 0.000010 0.000010 0.000010 0.000010 0.000010 0.000010 0.000010 0.000010 0.000010 0.000010 0.000010 0.000010 0.000010 0.000010 0.000010
0.000010 0.000010 0.000010 0.000010 0.000010 0.000010 0.000010 0.000010 0.000010 0.000010 0.000010 0.000010 0.000010 0.000010 0.000010 0.000010 0.000010 0.000010 0.000010 0.000010 0.000010 0.000010 0.000010 0.000010 0.000010 0.000010 0.000010 0.000010 0.000010 0.000010 0.999340 0.000010 0.000010 0.000010 0.000010 0.000010 0.000010 0.000010 0.000010 0.000010 0.000010 0.000010 0.000010 0.000010 0.000010 0.000010 0.000010 0.000010 0.000010 0.000010 0.000010 0.000010 0.000010 0.000010 0.000010 0.000010 0.000010 0.000010 0.000010 0.000010 0.000010 0.000010 0.000010 0.000010 0.000010 0.000010 0.000010
0.000010 0.000010 0.000010 0.000010 0.000010 0.000010 0.000010 0.000010 0.000010 0.000010 0.000010 0.000010 0.000010 0.000010 0.000010 0.000010 0.000010 0.000010 0.000010 0.000010 0.000010 0.000010 0.000010 0.004809 0.000010 0.000010 0.000010 0.000010 0.000010 0.006126 0.984584 0.000010 0.000010 0.000010 0.000010 0.000010 0.000010 0.000010 0.000010 0.000010 0.000010 0.000010 0.000010 0.000010 0.000010 0.000010 0.000010 0.000010 0.000010 0.000010 0.000010 0.000010 0.000010 0.000010 0.000010 0.000010 0.000010 0.000010 0.000010 0.000010 0.000010 0.000010 0.000010 0.000010 0.000010 0.003851 0.000010
0.000010 0.000010 0.000010 0.000010 0.000010 0.000010 0.000010 0.000010 0.000010 0.000010 0.000010 0.000010 0.000010 0.000010 0.000010 0.000010 0.000010 0.000010 0.000010 0.000010 0.000010 0.000010 0.000010 0.000010 0.000010 0.000010 0.000010 0.000010 0.000010 0.000010 0.999340 0.000010 0.000010 0.000010 0.000010 0.000010 0.000010 0.000010 0.000010 0.000010 0.000010 0.000010 0.000010 0.000010 0.000010 0.000010 0.000010 0.000010 0.000010 0.000010 0.000010 0.000010 0.000010 0.000010 0.000010 0.000010 0.000010 0.000010 0.000010 0.000010 0.000010 0.000010 0.000010 0.000010 0.000010 0.000010 0.000010
0.000010 0.000010 0.014213 0.009021 0.000010 0.000010 0.009142 0.000010 0.000010 0.005174 0.000010 0.000010 0.005572 0.000010 0.000010 0.000012 0.000010 0.000010 0.000010 0.001361 0.000010 0.000010 0.000010 0.000010 0.000010 0.000010 0.000010 0.003166 0.000010 0.022476 0.883191 0.000010 0.000010 0.000010 0.002049 0.002133 0.000010 0.000010 0.000010 0.000010 0.000010 0.002742 0.000010 0.000010 0.000010 0.000010 0.029321 0.000010 0.000010 0.000010 0.000010 0.008010 0.000010 0.000010 0.000010 0.000010 0.000010 0.000010 0.000010 0.000010 0.000010 0.000010 0.001907 0.000010 0.000010 0.000010 0.000010
0.000010 0.000010 0.000010 0.000010 0.000010 0.000010 0.000010 0.000010 0.000010 0.000010 0.000010 0.000010 0.000010 0.000010 0.000010 0.000010 0.000010 0.000010 0.000010 0.000010 0.000010 0.000010 0.000010 0.000010 0.000010 0.000010 0.000010 0.000010 0.000010 0.000010 0.999340 0.000010 0.000010 0.000010 0.000010 0.000010 0.000010 0.000010 0.000010 0.000010 0.000010 0.000010 0.000010 0.000010 0.000010 0.000010 0.000010 0.000010 0.000010 0.000010 0.000010 0.000010 0.000010 0.000010 0.000010 0.000010 0.000010 0.000010 0.000010 0.000010 0.000010 0.000010 0.000010 0.000010 0.000010 0.000010 0.000010
0.000010 0.000010 0.000010 0.000010 0.000010 0.012931 0.016001 0.000010 0.000010 0.000010 0.000010 0.000010 0.000010 0.000010 0.000010 0.000010 0.000010 0.000010 0.000010 0.002573 0.000010 0.000010 0.000010 0.000010 0.000010 0.000010 0.000010 0.000010 0.000010 0.000010 0.946684 0.002447 0.000010 0.000010 0.000010 0.000010 0.000010 0.000010 0.000010 0.000010 0.000010 0.000010 0.000010 0.000010 0.000010 0.000010 0.000010 0.000010 0.000010 0.018247 0.000010 0.000010 0.000010 0.000010 0.000010 0.000010 0.000010 0.000010 0.000010 0.000517 0.000010 0.000010 0.000010 0.000010 0.000010 0.000010 0.000010
0.000010 0.000010 0.000010 0.000010 0.000010 0.000010 0.000010 0.000010 0.000010 0.000010 0.000010 0.000010 0.000010 0.000010 0.000010 0.000010 0.000010 0.000010 0.000010 0.000010 0.000010 0.000010 0.000010 0.000010 0.000010 0.000010 0.000010 0.000010 0.000010 0.000010 0.999340 0.000010 0.000010 0.000010 0.000010 0.000010 0.000010 0.000010 0.000010 0.000010 0.000010 0.000010 0.000010 0.000010 0.000010 0.000010 0.000010 0.000010 0.000010 0.000010 0.000010 0.000010 0.000010 0.000010 0.000010 0.000010 0.000010 0.000010 0.000010 0.000010 0.000010 0.000010 0.000010 0.000010 0.000010 0.000010 0.000010
0.000010 0.000010 0.000010 0.000010 0.000010 0.000010 0.000010 0.000010 0.000010 0.000010 0.000010 0.000010 0.000010 0.000010 0.000010 0.000010 0.000660 0.000010 0.000010 0.000010 0.000010 0.000010 0.000010 0.000010 0.000953 0.000010 0.000010 0.000010 0.000010 0.000010 0.946526 0.000010 0.000010 0.000010 0.000010 0.000010 0.000010 0.000010 0.000010 0.000010 0.000010 0.000010 0.000010 0.003881 0.000010 0.000010 0.000010 0.000010 0.000010 0.000010 0.000010 0.000010 0.000010 0.008002 0.000010 0.000010 0.000010 0.000010 0.000010 0.000010 0.000010 0.000010 0.000010 0.000010 0.018861 0.000010 0.020518
0.000010 0.000010 0.020449 0.000010 0.000010 0.000010 0.012274 0.000010 0.000010 0.000010 0.000010 0.000010 0.000010 0.000010 0.000010 0.000010 0.000010 0.000010 0.000010 0.000010 0.000010 0.000010 0.008678 0.000010 0.000010 0.003414 0.000010 0.000010 0.007042 0.007097 0.836628 0.032390 0.000010 0.004169 0.000010 0.000078 0.000010 0.000010 0.000376 0.022095 0.000010 0.000010 0.000010 0.000010 0.000010 0.000010 0.000303 0.000866 0.014989 0.000010 0.000010 0.000010 0.000010 0.000010 0.002689 0.000010 0.000010 0.000010 0.000010 0.000010 0.000010 0.000010 0.000010 0.000010 0.025964 0.000010 0.000010
0.000010 0.000010 0.000010 0.000010 0.000010 0.000010 0.000010 0.000010 0.000010 0.000010 0.000010 0.000010 0.000010 0.000010 0.000010 0.000010 0.000010 0.000010 0.000010 0.000010 0.000010 0.000010 0.000010 0.000010 0.000010 0.000010 0.000010 0.000010 0.000010 0.000010 0.999340 0.000010 0.000010 0.000010 0.000010 0.000010 0.000010 0.000010 0.000010 0.000010 0.000010 0.000010 0.000010 0.000010 0.000010 0.000010 0.000010 0.000010 0.000010 0.000010 0.000010 0.000010 0.000010 0.000010 0.000010 0.000010 0.000010 0.000010 0.000010 0.000010 0.000010 0.000010 0.000010 0.000010 0.000010 0.000010 0.000010
0.000010 0.000010 0.000010 0.000010 0.000010 0.000010 0.000010 0.000010 0.000010 0.000010 0.000010 0.000010 0.999340 0.000010 0.000010 0.000010 0.000010 0.000010 0.000010 0.000010 0.000010 0.000010 0.000010 0.000010 0.000010 0.000010 0.000010 0.000010 0.000010 0.000010 0.000010 0.000010 0.000010 0.000010 0.000010 0.000010 0.000010 0.000010 0.000010 0.000010 0.000010 0.000010 0.000010 0.000010 0.000010 0.000010 0.000010 0.000010 0.000010 0.000010 0.000010 0.000010 0.000010 0.000010 0.000010 0.000010 0.000010 0.000010 0.000010 0.000010 0.000010 0.000010 0.000010 0.000010 0.000010 0.000010 0.000010
0.000010 0.000010 0.000010 0.000010 0.000010 0.000010 0.000010 0.000010 0.000010 0.000010 0.000010 0.000010 0.999340 0.000010 0.000010 0.000010 0.000010 0.000010 0.000010 0.000010 0.000010 0.000010 0.000010 0.000010 0.000010 0.000010 0.000010 0.000010 0.000010 0.000010 0.000010 0.000010 0.000010 0.000010 0.000010 0.000010 0.000010 0.000010 0.000010 0.000010 0.000010 0.000010 0.000010 0.000010 0.000010 0.000010 0.000010 0.000010 0.000010 0.000010 0.000010 0.000010 0.000010 0.000010 0.000010 0.000010 0.000010 0.000010 0.000010 0.000010 0.000010 0.000010 0.000010 0.000010 0.000010 0.000010 0.000010
0.000010 0.000010 0.000010 0.000010 0.000010 0.000010 0.000010 0.000010 0.000010 0.000010 0.000010 0.000010 0.999340 0.000010 0.000010 0.000010 0.000010 0.000010 0.000010 0.000010 0.000010 0.000010 0.000010 0.000010 0.000010 0.000010 0.000010 0.000010 0.000010 0.000010 0.000010 0.000010 0.000010 0.000010 0.000010 0.000010 0.000010 0.000010 0.000010 0.000010 0.000010 0.000010 0.000010 0.000010 0.000010 0.000010 0.000010 0.000010 0.000010 0.000010 0.000010 0.000010 0.000010 0.000010 0.000010 0.000010 0.000010 0.000010 0.000010 0.000010 0.000010 0.000010 0.000010 0.000010 0.000010 0.000010 0.000010
0.000010 0.000010 0.000010 0.000010 0.000010 0.000010 0.000010 0.000010 0.000010 0.000010 0.000010 0.000010 0.999338 0.000010 0.000010 0.000010 0.000010 0.000010 0.000010 0.000010 0.000010 0.000010 0.000010 0.000010 0.000010 0.000010 0.000010 0.000010 0.000010 0.000010 0.000010 0.000010 0.000010 0.000010 0.000010 0.000010 0.000010 0.000010 0.000010 0.000010 0.000010 0.000010 0.000010 0.000010 0.000010 0.000010 0.000010 0.000010 0.000010 0.000010 0.000010 0.000010 0.000010 0.000010 0.000010 0.000010 0.000010 0.000010 0.000010 0.000010 0.000010 0.000012 0.000010 0.000010 0.000010 0.000010 0.000010
0.000010 0.000010 0.000010 0.000010 0.000010 0.000010 0.000010 0.000010 0.000010 0.000010 0.000010 0.000010 0.999340 0.000010 0.000010 0.000010 0.000010 0.000010 0.000010 0.000010 0.000010 0.000010 0.000010 0.000010 0.000010 0.000010 0.000010 0.000010 0.000010 0.000010 0.000010 0.000010 0.000010 0.000010 0.000010 0.000010 0.000010 0.000010 0.000010 0.000010 0.000010 0.000010 0.000010 0.000010 0.000010 0.000010 0.000010 0.000010 0.000010 0.000010 0.000010 0.000010 0.000010 0.000010 0.000010 0.000010 0.000010 0.000010 0.000010 0.000010 0.000010 0.000010 0.000010 0.000010 0.000010 0.000010 0.000010
0.000010 0.000010 0.000010 0.000010 0.000010 0.000010 0.000010 0.000010 0.000010 0.000010 0.000010 0.000010 0.999340 0.000010 0.000010 0.000010 0.000010 0.000010 0.000010 0.000010 0.000010 0.000010 0.000010 0.000010 0.000010 0.000010 0.000010 0.000010 0.000010 0.000010 0.000010 0.000010 0.000010 0.000010 0.000010 0.000010 0.000010 0.000010 0.000010 0.000010 0.000010 0.000010 0.000010 0.000010 0.000010 0.000010 0.000010 0.000010 0.000010 0.000010 0.000010 0.000010 0.000010 0.000010 0.000010 0.000010 0.000010 0.000010 0.000010 0.000010 0.000010 0.000010 0.000010 0.000010 0.000010 0.000010 0.000010
0.000010 0.000010 0.000010 0.000010 0.000010 0.000010 0.000010 0.000010 0.000010 0.000010 0.000010 0.000010 0.999340 0.000010 0.000010 0.000010 0.000010 0.000010 0.000010 0.000010 0.000010 0.000010 0.000010 0.000010 0.000010 0.000010 0.000010 0.000010 0.000010 0.000010 0.000010 0.000010 0.000010 0.000010 0.000010 0.000010 0.000010 0.000010 0.000010 0.000010 0.000010 0.000010 0.000010 0.000010 0.000010 0.000010 0.000010 0.000010 0.000010 0.000010 0.000010 0.000010 0.000010 0.000010 0.000010 0.000010 0.000010 0.000010 0.000010 0.000010 0.000010 0.000010 0.000010 0.000010 0.000010 0.000010 0.000010
0.000010 0.000010 0.000010 0.000010 0.000010 0.000010 0.000010 0.000010 0.000010 0.000010 0.000010 0.000010 0.999340 0.000010 0.000010 0.000010 0.000010 0.000010 0.000010 0.000010 0.000010 0.000010 0.000010 0.000010 0.000010 0.000010 0.000010 0.000010 0.000010 0.000010 0.000010 0.000010 0.000010 0.000010 0.000010 0.000010 0.000010 0.000010 0.000010 0.000010 0.000010 0.000010 0.000010 0.000010 0.000010 0.000010 0.000010 0.000010 0.000010 0.000010 0.000010 0.000010 0.000010 0.000010 0.000010 0.000010 0.000010 0.000010 0.000010 0.000010 0.000010 0.000010 0.000010 0.000010 0.000010 0.000010 0.000010
0.000010 0.000010 0.000010 0.802369 0.000010 0.000010 0.000010 0.000010 0.000010 0.000010 0.006453 0.000010 0.000010 0.000010 0.000010 0.000010 0.000010 0.000010 0.000010 0.000010 0.000010 0.000010 0.000010 0.000010 0.000010 0.012862 0.000010 0.000294 0.000010 0.000010 0.000010 0.000010 0.000010 0.000010 0.000010 0.000010 0.144505 0.000010 0.000010 0.000010 0.000010 0.005713 0.000010 0.000010 0.000010 0.000010 0.000010 0.000010 0.000010 0.000010 0.000010 0.004349 0.000010 0.000010 0.000010 0.000010 0.000010 0.002353 0.000010 0.000010 0.000010 0.020521 0.000010 0.000010 0.000010 0.000010 0.000010
0.000010 0.000010 0.000010 0.621933 0.000010 0.000010 0.000010 0.000010 0.000010 0.000010 0.000010 0.000010 0.001522 0.000010 0.000010 0.000010 0.000010 0.000010 0.000010 0.000010 0.000010 0.000010 0.000010 0.000010 0.000010 0.000010 0.000010 0.000010 0.000010 0.000010 0.000010 0.000010 0.000010 0.000010 0.000010 0.000010 0.180406 0.000010 0.000010 0.000010 0.000010 0.000010 0.000010 0.000010 0.000010 0.000010 0.000010 0.000010 0.000010 0.000010 0.000010 0.000010 0.000010 0.000010 0.001904 0.000010 0.000010 0.000010 0.000010 0.000010 0.000010 0.193615 0.000010 0.000010 0.000010 0.000010 0.000010
0.000010 0.000010 0.000010 0.663584 0.000010 0.000010 0.000010 0.000010 0.000010 0.000010 0.000010 0.000010 0.000010 0.000010 0.000010 0.000010 0.000010 0.000010 0.000010 0.000010 0.000010 0.000010 0.000010 0.000010 0.000010 0.000010 0.000010 0.000010 0.000010 0.000010 0.000010 0.000010 0.000010 0.000010 0.000010 0.000010 0.163051 0.000010 0.000010 0.000010 0.000010 0.000010 0.000010 0.000010 0.000010 0.000010 0.000010 0.000010 0.000010 0.000010 0.000010 0.000010 0.000010 0.000010 0.002907 0.000010 0.000010 0.000010 0.000010 0.000010 0.000010 0.169828 0.000010 0.000010 0.000010 0.000010 0.000010
0.000010 0.000010 0.000010 0.824438 0.000010 0.000010 0.000010 0.000010 0.000010 0.000010 0.000010 0.000010 0.000010 0.000010 0.000010 0.000010 0.000010 0.000010 0.000010 0.000010 0.000010 0.000010 0.000010 0.000010 0.000010 0.000010 0.000010 0.003231 0.000010 0.022066 0.000010 0.000010 0.001789 0.000010 0.000010 0.000010 0.123362 0.000010 0.000010 0.000010 0.000010 0.000010 0.001153 0.000010 0.000010 0.000010 0.000010 0.000010 0.000010 0.000010 0.003028 0.000010 0.000010 0.000010 0.000010 0.000010 0.000010 0.000010 0.000010 0.000010 0.000010 0.020342 0.000010 0.000010 0.000010 0.000010 0.000010
0.000010 0.000010 0.000010 0.756288 0.000010 0.000010 0.000010 0.008832 0.000010 0.000010 0.000010 0.000010 0.000010 0.000010 0.000010 0.000010 0.000010 0.000010 0.000010 0.000010 0.000010 0.005279 0.012018 0.000010 0.000010 0.013549 0.000010 0.000010 0.000010 0.029921 0.000010 0.000010 0.000010 0.014983 0.000010 0.000010 0.095008 0.000010 0.000010 0.000010 0.000010 0.000010 0.007360 0.000010 0.000010 0.000010 0.000010 0.000010 0.000010 0.000010 0.000010 0.015427 0.000010 0.000010 0.000010 0.000012 0.000010 0.000010 0.000010 0.000010 0.000010 0.040773 0.000010 0.000010 0.000010 0.000010 0.000010
0.000625 0.000010 0.030742 0.000010 0.022242 0.000010 0.000010 0.000010 0.000010 0.001289 0.000010 0.000010 0.000010 0.000010 0.000010 0.000010 0.000010 0.000010 0.000010 0.000010 0.000010 0.000010 0.019449 0.007213 0.012905 0.001827 0.000010 0.000010 0.000010 0.028995 0.000010 0.000010 0.000010 0.040294 0.001884 0.000010 0.780448 0.000010 0.000010 0.000010 0.000010 0.000010 0.000010 0.000010 0.000010 0.000010 0.002526 0.000010 0.000010 0.000306 0.000010 0.025220 0.000010 0.000010 0.000010 0.000010 0.000010 0.000010 0.000010 0.000010 0.000010 0.000010 0.007619 0.000010 0.000010 0.015917 0.000010
0.000010 0.000010 0.016676 0.000010 0.000010 0.000010 0.000010 0.001840 0.000010 0.000010 0.000010 0.000010 0.014471 0.000010 0.000010 0.000010 0.000010 0.000637 0.000010 0.000010 0.000010 0.000010 0.000010 0.000010 0.000010 0.000010 0.000010 0.000010 0.000010 0.082308 0.000010 0.000010 0.000010 0.049761 0.000010 0.005329 0.821744 0.000010 0.000010 0.000010 0.000010 0.000010 0.000010 0.000010 0.000010 0.000010 0.000010 0.000010 0.000010 0.000010 0.000010 0.000134 0.000010 0.000010 0.004176 0.000010 0.000010 0.000010 0.000010 0.000010 0.000010 0.000010 0.002364 0.000010 0.000010 0.000010 0.000010
0.000010 0.000010 0.000010 0.000010 0.000010 0.004034 0.000010 0.000010 0.000010 0.000010 0.000010 0.000010 0.000010 0.000010 0.000010 0.000010 0.000010 0.000010 0.000010 0.000010 0.000010 0.000010 0.000010 0.000010 0.000010 0.000010 0.000010 0.000010 0.000010 0.000010 0.000010 0.000010 0.000010 0.000010 0.000010 0.000010 0.995316 0.000010 0.000010 0.000010 0.000010 0.000010 0.000010 0.000010 0.000010 0.000010 0.000010 0.000010 0.000010 0.000010 0.000010 0.000010 0.000010 0.000010 0.000010 0.000010 0.000010 0.000010 0.000010 0.000010 0.000010 0.000010 0.000010 0.000010 0.000010 0.000010 0.000010
0.012066 0.000010 0.022727 0.000010 0.000010 0.000010 0.000010 0.000010 0.000010 0.000010 0.000010 0.000010 0.000010 0.000010 0.000010 0.000010 0.000010 0.000010 0.000010 0.000010 0.000010 0.000010 0.000010 0.028849 0.002207 0.001194 0.000010 0.000010 0.000010 0.062492 0.000010 0.000010 0.000010 0.017584 0.000010 0.000010 0.852291 0.000010 0.000010 0.000010 0.000010 0.000010 0.000010 0.000010 0.000010 0.000010 0.000010 0.000010 0.000010 0.000010 0.000010 0.000010 0.000010 0.000010 0.000010 0.000010 0.000010 0.000010 0.000010 0.000010 0.000010 0.000010 0.000010 0.000010 0.000010 0.000010 0.000010
0.000010 0.000010 0.000010 0.000010 0.000010 0.000010 0.000010 0.000010 0.000010 0.000010 0.000010 0.000010 0.000010 0.000010 0.000010 0.000010 0.000010 0.000010 0.000010 0.000010 0.000010 0.000010 0.000010 0.000010 0.000010 0.000010 0.000010 0.000010 0.000010 0.000010 0.000010 0.000010 0.000010 0.000010 0.000010 0.000010 0.999340 0.000010 0.000010 0.000010 0.000010 0.000010 0.000010 0.000010 0.000010 0.000010 0.000010 0.000010 0.000010 0.000010 0.000010 0.000010 0.000010 0.000010 0.000010 0.000010 0.000010 0.000010 0.000010 0.000010 0.000010 0.000010 0.000010 0.000010 0.000010 0.000010 0.000010
0.000010 0.000010 0.000010 0.000010 0.000010 0.000010 0.000010 0.000010 0.000010 0.000010 0.000010 0.000010 0.000010 0.000010 0.000010 0.000010 0.000010 0.000010 0.000010 0.000010 0.000010 0.000010 0.000010 0.000010 0.000010 0.000010 0.000010 0.000010 0.000010 0.000010 0.000010 0.000010 0.000010 0.000010 0.000010 0.000010 0.999340 0.000010 0.000010 0.000010 0.000010 0.000010 0.000010 0.000010 0.000010 0.000010 0.000010 0.000010 0.000010 0.000010 0.000010 0.000010 0.000010 0.000010 0.000010 0.000010 0.000010 0.000010 0.000010 0.000010 0.000010 0.000010 0.000010 0.000010 0.000010 0.000010 0.000010
0.000010 0.000010 0.000010 0.000010 0.000010 0.000010 0.000010 0.000010 0.000010 0.000010 0.000010 0.000010 0.000010 0.000010 0.000010 0.000010 0.000010 0.000010 0.000010 0.000010 0.000010 0.000010 0.000010 0.000010 0.000010 0.000010 0.000010 0.000010 0.000010 0.000010 0.000010 0.000010 0.000010 0.000010 0.000010 0.000010 0.999340 0.000010 0.000010 0.000010 0.000010 0.000010 0.000010 0.000010 0.000010 0.000010 0.000010 0.000010 0.000010 0.000010 0.000010 0.000010 0.000010 0.000010 0.000010 0.000010 0.000010 0.000010 0.000010 0.000010 0.000010 0.000010 0.000010 0.000010 0.000010 0.000010 0.000010
0.014186 0.000010 0.000010 0.000010 0.000010 0.000010 0.000010 0.000010 0.000010 0.000010 0.000010 0.000010 0.000010 0.000010 0.000010 0.000010 0.000010 0.000010 0.000010 0.000010 0.000010 0.000010 0.000010 0.000010 0.000010 0.000010 0.000010 0.000010 0.000010 0.000010 0.000010 0.000010 0.000010 0.000010 0.000010 0.000010 0.985164 0.000010 0.000010 0.000010 0.000010 0.000010 0.000010 0.000010 0.000010 0.000010 0.000010 0.000010 0.000010 0.000010 0.000010 0.000010 0.000010 0.000010 0.000010 0.000010 0.000010 0.000010 0.000010 0.000010 0.000010 0.000010 0.000010 0.000010 0.000010 0.000010 0.000010
0.000010 0.000010 0.000010 0.000010 0.000010 0.000010 0.000010 0.000010 0.000010 0.000010 0.000010 0.000010 0.000010 0.009168 0.000010 0.000010 0.000010 0.000010 0.000010 0.000010 0.000010 0.000010 0.000010 0.000010 0.000010 0.000010 0.000010 0.000010 0.000010 0.000010 0.000010 0.000010 0.000010 0.000010 0.000010 0.000010 0.982786 0.000010 0.000010 0.000010 0.000010 0.000010 0.000010 0.007407 0.000010 0.000010 0.000010 0.000010 0.000010 0.000010 0.000010 0.000010 0.000010 0.000010 0.000010 0.000010 0.000010 0.000010 0.000010 0.000010 0.000010 0.000010 0.000010 0.000010 0.000010 0.000010 0.000010
0.000010 0.000010 0.000010 0.000010 0.000010 0.000010 0.000010 0.000010 0.000010 0.000010 0.000010 0.000010 0.000010 0.000010 0.000010 0.000010 0.000010 0.000010 0.000010 0.000018 0.000010 0.000010 0.000010 0.000010 0.000010 0.000010 0.000010 0.000010 0.000010 0.000010 0.000010 0.000010 0.000010 0.000010 0.000010 0.000010 0.999332 0.000010 0.000010 0.000010 0.000010 0.000010 0.000010 0.000010 0.000010 0.000010 0.000010 0.000010 0.000010 0.000010 0.000010 0.000010 0.000010 0.000010 0.000010 0.000010 0.000010 0.000010 0.000010 0.000010 0.000010 0.000010 0.000010 0.000010 0.000010 0.000010 0.000010
0.005584 0.000010 0.000010 0.000010 0.000010 0.000010 0.000010 0.000010 0.000010 0.000010 0.000010 0.000010 0.000010 0.000010 0.000010 0.000010 0.000010 0.000010 0.000010 0.000010 0.000010 0.000010 0.000010 0.000010 0.000010 0.000010 0.000010 0.000010 0.000010 0.000010 0.000010 0.000010 0.000010 0.004069 0.000010 0.012988 0.976730 0.000010 0.000010 0.000010 0.000010 0.000010 0.000010 0.000010 0.000010 0.000010 0.000010 0.000010 0.000010 0.000010 0.000010 0.000010 0.000010 0.000010 0.000010 0.000010 0.000010 0.000010 0.000010 0.000010 0.000010 0.000010 0.000010 0.000010 0.000010 0.000010 0.000010
0.000011 0.000010 0.000010 0.000010 0.000010 0.000010 0.000010 0.000010 0.000010 0.000010 0.000010 0.000010 0.000010 0.000010 0.007485 0.000010 0.000010 0.000010 0.001172 0.000010 0.000010 0.000010 0.000010 0.000010 0.000010 0.000010 0.000010 0.000010 0.000010 0.000010 0.000010 0.000010 0.000010 0.034189 0.000010 0.006033 0.929754 0.000010 0.000010 0.000010 0.000010 0.000010 0.008836 0.000010 0.000010 0.000010 0.000010 0.000010 0.000010 0.000010 0.006727 0.000010 0.000010 0.000010 0.000010 0.000010 0.000010 0.000010 0.001564 0.000010 0.000010 0.000010 0.000010 0.003660 0.000010 0.000010 0.000010
0.000010 0.000010 0.000010 0.000010 0.000010 0.000010 0.000010 0.000010 0.000010 0.000010 0.000010 0.000010 0.000010 0.000010 0.000010 0.000010 0.000010 0.000010 0.000010 0.000010 0.000010 0.000010 0.000010 0.000010 0.000010 0.000010 0.000010 0.000010 0.000010 0.000015 0.000010 0.000010 0.000010 0.000010 0.000010 0.000010 0.999335 0.000010 0.000010 0.000010 0.000010 0.000010 0.000010 0.000010 0.000010 0.000010 0.000010 0.000010 0.000010 0.000010 0.000010 0.000010 0.000010 0.000010 0.000010 0.000010 0.000010 0.000010 0.000010 0.000010 0.000010 0.000010 0.000010 0.000010 0.000010 0.000010 0.000010
0.000010 0.000010 0.000010 0.000010 0.000010 0.000010 0.000010 0.000013 0.000010 0.000010 0.000010 0.000010 0.000010 0.000010 0.000010 0.000010 0.000010 0.000010 0.000010 0.000010 0.000010 0.000010 0.000010 0.000010 0.000010 0.000010 0.000010 0.000010 0.000010 0.000010 0.000010 0.000010 0.000010 0.000010 0.000010 0.000010 0.999337 0.000010 0.000010 0.000010 0.000010 0.000010 0.000010 0.000010 0.000010 0.000010 0.000010 0.000010 0.000010 0.000010 0.000010 0.000010 0.000010 0.000010 0.000010 0.000010 0.000010 0.000010 0.000010 0.000010 0.000010 0.000010 0.000010 0.000010 0.000010 0.000010 0.000010
0.000010 0.000010 0.000010 0.000010 0.000010 0.000010 0.000010 0.000010 0.000010 0.000010 0.000010 0.000010 0.000010 0.000010 0.000010 0.000010 0.000010 0.000010 0.000010 0.000010 0.000010 0.000010 0.000010 0.000010 0.000010 0.000010 0.000010 0.000010 0.000010 0.000010 0.000010 0.000010 0.000010 0.000010 0.000010 0.000010 0.000010 0.000010 0.000010 0.000010 0.000010 0.000010 0.000010 0.000010 0.000010 0.000010 0.000010 0.000010 0.000010 0.000010 0.000010 0.000010 0.000010 0.000010 0.999340 0.000010 0.000010 0.000010 0.000010 0.000010 0.000010 0.000010 0.000010 0.000010 0.000010 0.000010 0.000010
0.000010 0.000010 0.000010 0.020978 0.003127 0.000010 0.003356 0.005311 0.000010 0.000010 0.000010 0.000010 0.000010 0.000010 0.000010 0.000010 0.000010 0.000010 0.000010 0.000010 0.000010 0.000010 0.000010 0.000010 0.000010 0.019312 0.000010 0.002657 0.000010 0.005971 0.008261 0.000010 0.012363 0.000010 0.000010 0.000010 0.000010 0.000010 0.009486 0.000010 0.000010 0.000010 0.000010 0.000010 0.002353 0.000010 0.000634 0.000010 0.033539 0.000010 0.000010 0.000010 0.000010 0.000010 0.814780 0.000517 0.000010 0.000010 0.000010 0.000010 0.045528 0.007490 0.000010 0.000010 0.000010 0.003849 0.000010
0.000010 0.000010 0.000010 0.000010 0.000010 0.000010 0.000010 0.000010 0.000010 0.000010 0.000010 0.000010 0.000010 0.000010 0.000010 0.000010 0.000010 0.000010 0.000010 0.000010 0.000010 0.000010 0.000010 0.000010 0.000010 0.035837 0.000010 0.000010 0.000010 0.000010 0.000010 0.000010 0.000010 0.000010 0.000010 0.000010 0.000010 0.000010 0.000010 0.000010 0.000010 0.000010 0.000010 0.000010 0.000010 0.000010 0.000010 0.000010 0.000010 0.000010 0.000010 0.000010 0.000010 0.000010 0.963513 0.000010 0.000010 0.000010 0.000010 0.000010 0.000010 0.000010 0.000010 0.000010 0.000010 0.000010 0.000010
0.000010 0.000010 0.000010 0.000010 0.000010 0.000010 0.000010 0.000010 0.000010 0.000010 0.000010 0.000010 0.000010 0.000010 0.000010 0.000010 0.000010 0.000010 0.000010 0.000010 0.000010 0.000010 0.000010 0.000010 0.000010 0.000010 0.000010 0.000010 0.000010 0.000010 0.000010 0.000010 0.000010 0.000010 0.000010 0.000010 0.000010 0.000010 0.000010 0.000010 0.000010 0.000010 0.000010 0.000010 0.000010 0.000010 0.000010 0.000010 0.000010 0.000010 0.000010 0.000010 0.000010 0.000010 0.999340 0.000010 0.000010 0.000010 0.000010 0.000010 0.000010 0.000010 0.000010 0.000010 0.000010 0.000010 0.000010
0.000010 0.000010 0.000010 0.000010 0.000010 0.000010 0.000010 0.000010 0.000010 0.000010 0.000010 0.000010 0.000010 0.000010 0.000010 0.000010 0.000010 0.000010 0.000010 0.000010 0.000010 0.000010 0.000010 0.000010 0.000010 0.000010 0.000010 0.000010 0.000010 0.000010 0.000010 0.000010 0.000010 0.000010 0.000010 0.000010 0.000010 0.000010 0.000010 0.000010 0.000010 0.000010 0.000010 0.000010 0.000010 0.000010 0.000010 0.000010 0.000010 0.000010 0.000010 0.000010 0.000010 0.000010 0.999340 0.000010 0.000010 0.000010 0.000010 0.000010 0.000010 0.000010 0.000010 0.000010 0.000010 0.000010 0.000010
0.000010 0.000010 0.000010 0.000010 0.000010 0.000010 0.000010 0.004588 0.000010 0.000010 0.000010 0.000010 0.013049 0.000010 0.000010 0.000010 0.000010 0.000010 0.000010 0.000010 0.000010 0.000010 0.000010 0.000010 0.000010 0.049935 0.000010 0.000010 0.000010 0.000010 0.000010 0.000010 0.000010 0.000010 0.000010 0.000010 0.000010 0.000010 0.013001 0.000010 0.000010 0.000010 0.000010 0.000010 0.000010 0.000010 0.000010 0.000010 0.000010 0.000010 0.000010 0.000010 0.000010 0.000010 0.859874 0.000010 0.000010 0.000010 0.000010 0.000010 0.011100 0.047852 0.000010 0.000010 0.000010 0.000010 0.000010
0.000010 0.000010 0.000010 0.008125 0.010444 0.000010 0.010147 0.000010 0.000010 0.031923 0.001856 0.000010 0.030847 0.000010 0.000010 0.000010 0.000010 0.000010 0.000010 0.000010 0.006340 0.000010 0.001036 0.000010 0.000010 0.046083 0.000010 0.012499 0.007769 0.021863 0.000010 0.000010 0.015546 0.000010 0.000010 0.000010 0.000010 0.000010 0.000010 0.002519 0.000010 0.016151 0.000010 0.000010 0.000010 0.000010 0.000010 0.000010 0.014384 0.000010 0.000010 0.002994 0.000010 0.000010 0.602003 0.010665 0.000010 0.010719 0.000010 0.000010 0.084524 0.046995 0.004129 0.000010 0.000010 0.000010 0.000010
0.000010 0.001715 0.000010 0.000010 0.011456 0.000010 0.009361 0.000010 0.000010 0.031705 0.000010 0.000010 0.000469 0.000010 0.000010 0.000010 0.000010 0.019215 0.000010 0.000010 0.004534 0.000010 0.009897 0.000010 0.000010 0.051484 0.000010 0.006135 0.000010 0.000010 0.000010 0.000010 0.000010 0.000010 0.000010 0.000010 0.000010 0.000010 0.000010 0.000010 0.004716 0.002749 0.000010 0.000010 0.007219 0.000010 0.000010 0.000010 0.000010 0.000010 0.000010 0.001977 0.000010 0.000010 0.781425 0.012049 0.000010 0.016080 0.000010 0.001813 0.001146 0.019961 0.004435 0.000010 0.000010 0.000010 0.000010
0.000010 0.000010 0.000010 0.000010 0.042938 0.000010 0.000010 0.000010 0.000010 0.000010 0.000010 0.000010 0.000010 0.000010 0.000010 0.000010 0.000010 0.000010 0.000010 0.000010 0.009883 0.000010 0.003754 0.000010 0.000010 0.004111 0.000010 0.000010 0.000010 0.000010 0.000010 0.000010 0.000010 0.000010 0.000010 0.000010 0.000010 0.000010 0.000010 0.000010 0.000010 0.000010 0.000010 0.000010 0.000010 0.000010 0.000010 0.000010 0.000010 0.000010 0.000010 0.000010 0.000010 0.000010 0.925048 0.009864 0.000010 0.000010 0.000010 0.000010 0.000010 0.000010 0.003802 0.000010 0.000010 0.000010 0.000010
0.000010 0.000010 0.000010 0.000010 0.000010 0.000010 0.000010 0.000010 0.000010 0.000010 0.000010 0.000010 0.000010 0.000010 0.000010 0.000010 0.000010 0.000010 0.000010 0.000010 0.000010 0.000010 0.000010 0.000010 0.000010 0.000010 0.000010 0.000010 0.000010 0.000010 0.000010 0.000010 0.000010 0.000010 0.000010 0.000010 0.000010 0.000010 0.000010 0.000010 0.000010 0.000010 0.000010 0.000010 0.000010 0.000010 0.000010 0.000010 0.000010 0.000010 0.000010 0.000010 0.000010 0.000010 0.999340 0.000010 0.000010 0.000010 0.000010 0.000010 0.000010 0.000010 0.000010 0.000010 0.000010 0.000010 0.000010
0.000010 0.000010 0.000010 0.000010 0.000010 0.000010 0.000010 0.000010 0.000010 0.000010 0.000010 0.000010 0.000010 0.000010 0.000010 0.000010 0.000010 0.000010 0.000010 0.000010 0.000010 0.000010 0.000010 0.000010 0.000010 0.016577 0.000010 0.000010 0.000010 0.000010 0.000010 0.000010 0.000010 0.000010 0.000010 0.000010 0.000010 0.000010 0.000010 0.000010 0.000010 0.000010 0.000010 0.000010 0.000010 0.000010 0.000010 0.000010 0.000010 0.000010 0.000010 0.000010 0.000010 0.000010 0.982773 0.000010 0.000010 0.000010 0.000010 0.000010 0.000010 0.000010 0.000010 0.000010 0.000010 0.000010 0.000010
0.000010 0.000010 0.000010 0.000010 0.000010 0.000010 0.000010 0.000010 0.000010 0.000010 0.000010 0.000010 0.000010 0.000010 0.000010 0.000010 0.000010 0.000010 0.000010 0.000010 0.000010 0.000010 0.000010 0.000010 0.000010 0.000010 0.000010 0.000010 0.000010 0.000010 0.000010 0.000010 0.000010 0.000010 0.000010 0.000010 0.000010 0.000010 0.000010 0.000010 0.000010 0.000010 0.000010 0.000010 0.000010 0.000010 0.000010 0.000010 0.000010 0.000010 0.000010 0.000010 0.000010 0.000010 0.999340 0.000010 0.000010 0.000010 0.000010 0.000010 0.000010 0.000010 0.000010 0.000010 0.000010 0.000010 0.000010
0.000010 0.000010 0.000010 0.000010 0.000010 0.000010 0.000010 0.000010 0.000010 0.000010 0.000010 0.000010 0.000010 0.000010 0.000010 0.000010 0.000010 0.000010 0.000010 0.000010 0.000010 0.000010 0.000010 0.000010 0.000010 0.097032 0.000010 0.000010 0.000010 0.000010 0.000010 0.001362 0.000010 0.000010 0.000010 0.000010 0.000010 0.000010 0.000010 0.000010 0.000010 0.000010 0.000010 0.000010 0.000010 0.000010 0.000010 0.000010 0.000010 0.000010 0.000010 0.000010 0.000010 0.000010 0.848411 0.000010 0.000010 0.003716 0.000010 0.000290 0.048579 0.000010 0.000010 0.000010 0.000010 0.000010 0.000010
0.000010 0.000010 0.000010 0.000010 0.000010 0.000010 0.000010 0.000010 0.000010 0.000010 0.000010 0.000010 0.000010 0.000010 0.000010 0.000010 0.000010 0.000010 0.000010 0.000010 0.000010 0.000010 0.000010 0.000010 0.000010 0.000010 0.000010 0.000010 0.000010 0.000010 0.000010 0.000010 0.000010 0.000010 0.000010 0.000010 0.000010 0.000010 0.000010 0.000010 0.000010 0.000010 0.000010 0.000010 0.000010 0.000010 0.000010 0.000010 0.000010 0.000010 0.000010 0.000010 0.000010 0.000010 0.999340 0.000010 0.000010 0.000010 0.000010 0.000010 0.000010 0.000010 0.000010 0.000010 0.000010 0.000010 0.000010
0.000010 0.000010 0.000012 0.000010 0.000010 0.000010 0.000010 0.000010 0.000010 0.000010 0.000010 0.000010 0.000010 0.000010 0.000010 0.000010 0.000010 0.000010 0.000010 0.000010 0.000010 0.000010 0.000010 0.000010 0.000010 0.033972 0.000010 0.000010 0.000010 0.000010 0.000010 0.000010 0.000010 0.000010 0.000010 0.000010 0.000010 0.000010 0.000010 0.000010 0.000010 0.000010 0.000010 0.000010 0.000010 0.000010 0.000010 0.000010 0.000010 0.000010 0.000010 0.000010 0.000010 0.000010 0.965376 0.000010 0.000010 0.000010 0.000010 0.000010 0.000010 0.000010 0.000010 0.000010 0.000010 0.000010 0.000010
0.000010 0.000010 0.000010 0.000010 0.000010 0.000010 0.000010 0.000010 0.000010 0.000010 0.000010 0.000010 0.000010 0.000010 0.000010 0.000010 0.000010 0.000010 0.000010 0.000010 0.000010 0.000010 0.000010 0.000010 0.000010 0.000010 0.000010 0.000010 0.000010 0.000010 0.000010 0.000010 0.000010 0.000010 0.000010 0.000010 0.000010 0.000010 0.000010 0.000010 0.000010 0.000010 0.000010 0.000010 0.000010 0.000010 0.000010 0.000010 0.000010 0.000010 0.000010 0.000010 0.000010 0.000010 0.999340 0.000010 0.000010 0.000010 0.000010 0.000010 0.000010 0.000010 0.000010 0.000010 0.000010 0.000010 0.000010
0.000010 0.000010 0.000010 0.000010 0.000010 0.000010 0.000010 0.000010 0.000010 0.000010 0.000010 0.000010 0.000010 0.000010 0.000010 0.000010 0.000010 0.000010 0.000010 0.000010 0.000010 0.000010 0.000010 0.000010 0.000010 0.000010 0.000010 0.000010 0.000010 0.000010 0.000010 0.000010 0.000010 0.000010 0.000010 0.000010 0.000010 0.000010 0.000010 0.000010 0.000010 0.000010 0.000010 0.000010 0.000010 0.000010 0.000010 0.000010 0.000010 0.000010 0.000010 0.000010 0.000010 0.000010 0.999340 0.000010 0.000010 0.000010 0.000010 0.000010 0.000010 0.000010 0.000010 0.000010 0.000010 0.000010 0.000010
0.000010 0.000010 0.009266 0.000010 0.000010 0.000010 0.000010 0.000010 0.000010 0.000010 0.000010 0.000010 0.012582 0.000010 0.000010 0.000010 0.000010 0.000010 0.000028 0.000010 0.000010 0.000010 0.000010 0.000010 0.000010 0.060011 0.000010 0.004150 0.000010 0.000010 0.010005 0.009249 0.008264 0.000010 0.000010 0.000010 0.000010 0.000010 0.000010 0.000010 0.000010 0.000010 0.000010 0.000010 0.000010 0.000010 0.002507 0.000010 0.002179 0.000010 0.000010 0.000010 0.000010 0.000010 0.832490 0.000010 0.000010 0.004806 0.000010 0.000010 0.043923 0.000010 0.000010 0.000010 0.000010 0.000010 0.000010
0.000010 0.000010 0.000010 0.000010 0.000010 0.000010 0.000010 0.000010 0.000010 0.012131 0.005417 0.000010 0.002882 0.000010 0.000010 0.000010 0.000010 0.000010 0.000010 0.000010 0.000010 0.000010 0.000010 0.000010 0.000010 0.020959 0.000010 0.000010 0.000010 0.000010 0.000010 0.000010 0.000010 0.000010 0.000010 0.000010 0.000010 0.000010 0.000010 0.000010 0.000010 0.000010 0.000010 0.000010 0.000010 0.000010 0.000010 0.000010 0.000010 0.000010 0.000010 0.000010 0.000010 0.000010 0.945753 0.000010 0.000010 0.000010 0.000010 0.000010 0.000010 0.000010 0.000010 0.000010 0.000010 0.012248 0.000010
0.000010 0.000010 0.000010 0.000010 0.000010 0.000010 0.000010 0.000010 0.000010 0.000010 0.000010 0.000010 0.000010 0.000010 0.000010 0.000010 0.000010 0.000010 0.000010 0.000010 0.000010 0.000010 0.000010 0.000010 0.000010 0.000010 0.000010 0.000010 0.000010 0.000010 0.000010 0.000010 0.000010 0.000010 0.000010 0.000010 0.000010 0.000010 0.000010 0.000010 0.000010 0.000010 0.000010 0.000010 0.000010 0.000010 0.000010 0.000010 0.000010 0.000010 0.000010 0.000010 0.000010 0.000010 0.999340 0.000010 0.000010 0.000010 0.000010 0.000010 0.000010 0.000010 0.000010 0.000010 0.000010 0.000010 0.000010
0.000010 0.000010 0.000010 0.000010 0.000010 0.000010 0.000010 0.000010 0.000010 0.000010 0.000010 0.000010 0.000010 0.000010 0.000010 0.000010 0.000010 0.000010 0.000010 0.000010 0.000010 0.000010 0.000010 0.000010 0.000010 0.000010 0.000010 0.000010 0.000010 0.000010 0.000010 0.000010 0.000010 0.000010 0.000010 0.000010 0.000010 0.000010 0.000010 0.000010 0.000010 0.000010 0.000010 0.000010 0.000010 0.000010 0.000010 0.000010 0.000010 0.000010 0.000010 0.000010 0.000010 0.000010 0.999340 0.000010 0.000010 0.000010 0.000010 0.000010 0.000010 0.000010 0.000010 0.000010 0.000010 0.000010 0.000010
0.000010 0.000010 0.018548 0.000010 0.000010 0.001296 0.000010 0.013922 0.000010 0.018434 0.000129 0.000010 0.000010 0.000010 0.000010 0.000010 0.000010 0.000010 0.000010 0.000010 0.000010 0.000010 0.003877 0.000010 0.000010 0.065297 0.000010 0.000010 0.000010 0.000010 0.000010 0.000010 0.000010 0.000010 0.000010 0.000010 0.000010 0.000010 0.000010 0.000010 0.000010 0.000010 0.000010 0.000010 0.000010 0.000010 0.000010 0.000010 0.005886 0.000010 0.000010 0.000010 0.000010 0.000010 0.826770 0.000010 0.000010 0.010112 0.000010 0.000010 0.035171 0.000010 0.000010 0.000010 0.000010 0.000010 0.000010
0.000010 0.000010 0.000010 0.000010 0.000010 0.000010 0.000010 0.000010 0.000010 0.000010 0.000010 0.000010 0.000010 0.000010 0.000010 0.000010 0.000010 0.000010 0.000010 0.000010 0.000010 0.000010 0.000010 0.000010 0.000010 0.000010 0.000010 0.000010 0.000010 0.000010 0.000010 0.000010 0.000010 0.000010 0.000010 0.000010 0.000010 0.000010 0.000010 0.000010 0.000010 0.000010 0.000010 0.000010 0.000010 0.000010 0.000010 0.000010 0.000010 0.000010 0.000010 0.000010 0.000010 0.000010 0.999340 0.000010 0.000010 0.000010 0.000010 0.000010 0.000010 0.000010 0.000010 0.000010 0.000010 0.000010 0.000010
0.000010 0.000010 0.000010 0.039665 0.000010 0.000010 0.000010 0.000010 0.000010 0.000010 0.000010 0.000010 0.000010 0.000010 0.000010 0.000010 0.000010 0.000010 0.007386 0.000010 0.000010 0.000010 0.002784 0.000010 0.000010 0.000010 0.000010 0.000010 0.000010 0.000010 0.000010 0.000010 0.000010 0.000010 0.000010 0.000010 0.005369 0.000010 0.000010 0.000010 0.002739 0.001611 0.000010 0.000010 0.000010 0.000010 0.006999 0.000010 0.000010 0.000010 0.000010 0.015944 0.000010 0.000010 0.882716 0.003017 0.000010 0.000010 0.000010 0.000010 0.031210 0.000010 0.000010 0.000010 0.000010 0.000010 0.000010
0.000010 0.000010 0.000010 0.000010 0.000010 0.000010 0.005971 0.000010 0.000010 0.000010 0.006392 0.000010 0.000010 0.000010 0.000010 0.000010 0.000010 0.000010 0.000010 0.000010 0.000010 0.000010 0.000010 0.000010 0.000010 0.033321 0.000010 0.008992 0.000010 0.001508 0.000010 0.000010 0.006690 0.000010 0.000220 0.000010 0.000010 0.000010 0.006601 0.006772 0.000010 0.000010 0.000010 0.000010 0.000010 0.000010 0.000010 0.000010 0.000010 0.000010 0.000010 0.003523 0.000010 0.000010 0.865065 0.000010 0.000010 0.008872 0.000010 0.002552 0.042993 0.000010 0.000010 0.000010 0.000010 0.000010 0.000010
0.000010 0.000010 0.013088 0.000010 0.007125 0.000010 0.000010 0.000010 0.000010 0.000010 0.020150 0.000010 0.000010 0.000010 0.000010 0.000010 0.000010 0.000010 0.000010 0.000010 0.000010 0.000010 0.000010 0.000010 0.000010 0.032730 0.000010 0.000010 0.000010 0.000010 0.000010 0.000010 0.000010 0.000010 0.000010 0.000010 0.000010 0.000010 0.000010 0.007484 0.000010 0.019372 0.000010 0.000010 0.000010 0.000010 0.000010 0.000010 0.000010 0.000010 0.000010 0.000010 0.000010 0.000010 0.853344 0.000010 0.000010 0.000010 0.000010 0.000010 0.046116 0.000010 0.000010 0.000010 0.000010 0.000010 0.000010
0.000010 0.000010 0.000010 0.000010 0.000010 0.000010 0.000010 0.000010 0.000010 0.000010 0.000010 0.000010 0.000010 0.000010 0.000010 0.000010 0.000010 0.000010 0.000010 0.000010 0.000010 0.000010 0.000010 0.000010 0.000010 0.999340 0.000010 0.000010 0.000010 0.000010 0.000010 0.000010 0.000010 0.000010 0.000010 0.000010 0.000010 0.000010 0.000010 0.000010 0.000010 0.000010 0.000010 0.000010 0.000010 0.000010 0.000010 0.000010 0.000010 0.000010 0.000010 0.000010 0.000010 0.000010 0.000010 0.000010 0.000010 0.000010 0.000010 0.000010 0.000010 0.000010 0.000010 0.000010 0.000010 0.000010 0.000010
0.000010 0.000010 0.000010 0.000010 0.000010 0.000010 0.000010 0.000010 0.000010 0.000010 0.000010 0.000010 0.000010 0.000010 0.000010 0.000010 0.000010 0.000010 0.000010 0.000010 0.000010 0.000010 0.000010 0.000010 0.000010 0.717078 0.000010 0.000010 0.000010 0.000010 0.000010 0.000010 0.000010 0.000010 0.000010 0.000010 0.000010 0.000010 0.000010 0.000010 0.000010 0.000010 0.000010 0.000010 0.000010 0.000010 0.000010 0.000010 0.000010 0.000010 0.000010 0.000010 0.000010 0.000010 0.282272 0.000010 0.000010 0.000010 0.000010 0.000010 0.000010 0.000010 0.000010 0.000010 0.000010 0.000010 0.000010
0.000010 0.000010 0.000010 0.000010 0.000010 0.000010 0.000010 0.002195 0.000010 0.000010 0.008584 0.000010 0.000010 0.000010 0.000010 0.000010 0.000010 0.000010 0.000010 0.023227 0.000010 0.000010 0.000010 0.000010 0.000010 0.627681 0.000010 0.000010 0.000010 0.000102 0.007385 0.005482 0.000010 0.000010 0.000010 0.000010 0.000010 0.000010 0.000010 0.000010 0.000010 0.000010 0.000010 0.000010 0.027849 0.000010 0.000010 0.000010 0.000010 0.000010 0.000010 0.000010 0.000010 0.000010 0.076046 0.220238 0.000010 0.000650 0.000010 0.000010 0.000010 0.000010 0.000010 0.000010 0.000010 0.000010 0.000010
0.000010 0.000010 0.000010 0.000010 0.000010 0.000010 0.000010 0.000010 0.000010 0.000010 0.000010 0.000010 0.000010 0.000010 0.000010 0.000010 0.000010 0.000010 0.000010 0.000010 0.000010 0.000010 0.000010 0.000010 0.000010 0.999340 0.000010 0.000010 0.000010 0.000010 0.000010 0.000010 0.000010 0.000010 0.000010 0.000010 0.000010 0.000010 0.000010 0.000010 0.000010 0.000010 0.000010 0.000010 0.000010 0.000010 0.000010 0.000010 0.000010 0.000010 0.000010 0.000010 0.000010 0.000010 0.000010 0.000010 0.000010 0.000010 0.000010 0.000010 0.000010 0.000010 0.000010 0.000010 0.000010 0.000010 0.000010
0.000010 0.000010 0.000010 0.000010 0.000010 0.000010 0.000010 0.000010 0.000010 0.000010 0.000010 0.000010 0.000010 0.000010 0.000010 0.000010 0.000010 0.000010 0.000010 0.000010 0.000010 0.000010 0.000010 0.000010 0.000010 0.750967 0.000010 0.000010 0.000010 0.000010 0.000010 0.000010 0.000010 0.000010 0.000010 0.000010 0.000010 0.000010 0.000010 0.000010 0.000010 0.000010 0.000010 0.000010 0.000010 0.000010 0.000010 0.000010 0.000010 0.000010 0.000010 0.000010 0.000010 0.000010 0.248383 0.000010 0.000010 0.000010 0.000010 0.000010 0.000010 0.000010 0.000010 0.000010 0.000010 0.000010 0.000010
0.000010 0.000010 0.000010 0.000010 0.000010 0.000010 0.000010 0.000010 0.000010 0.000010 0.000010 0.000010 0.000010 0.000010 0.000010 0.000010 0.000010 0.000010 0.000010 0.000010 0.000010 0.000010 0.000010 0.000010 0.000010 0.727828 0.000010 0.000010 0.000010 0.000010 0.000010 0.000010 0.000010 0.000010 0.000010 0.000010 0.000010 0.000010 0.000010 0.000010 0.000010 0.000010 0.000010 0.000010 0.000010 0.000010 0.000010 0.000010 0.000010 0.000010 0.000010 0.000010 0.000010 0.000010 0.262338 0.000010 0.000010 0.000010 0.000010 0.000010 0.000010 0.009194 0.000010 0.000010 0.000010 0.000010 0.000010
0.000010 0.000010 0.000010 0.000010 0.000010 0.000010 0.000010 0.000010 0.000010 0.059827 0.000010 0.000010 0.000010 0.000010 0.000010 0.000010 0.000010 0.000010 0.000010 0.000010 0.000010 0.000010 0.000010 0.000010 0.000010 0.529345 0.000010 0.000010 0.000010 0.000010 0.000010 0.000010 0.000010 0.000010 0.000010 0.000010 0.000010 0.000010 0.000010 0.000010 0.000010 0.000010 0.000010 0.000010 0.000010 0.000010 0.000010 0.000010 0.003515 0.002277 0.000010 0.000010 0.000010 0.000010 0.377239 0.000010 0.000010 0.000010 0.000010 0.000010 0.000010 0.026824 0.000372 0.000010 0.000010 0.000010 0.000010
0.000010 0.000010 0.000010 0.000010 0.000010 0.000010 0.000010 0.000010 0.000010 0.000010 0.000010 0.000010 0.000010 0.000010 0.000010 0.000010 0.000010 0.000010 0.000010 0.000010 0.000010 0.000010 0.000010 0.000010 0.000010 0.999340 0.000010 0.000010 0.000010 0.000010 0.000010 0.000010 0.000010 0.000010 0.000010 0.000010 0.000010 0.000010 0.000010 0.000010 0.000010 0.000010 0.000010 0.000010 0.000010 0.000010 0.000010 0.000010 0.000010 0.000010 0.000010 0.000010 0.000010 0.000010 0.000010 0.000010 0.000010 0.000010 0.000010 0.000010 0.000010 0.000010 0.000010 0.000010 0.000010 0.000010 0.000010
0.000010 0.000010 0.000010 0.000010 0.000010 0.000010 0.000010 0.000010 0.000010 0.000010 0.000010 0.000010 0.000010 0.000010 0.000010 0.000010 0.000010 0.000010 0.000010 0.000010 0.000010 0.000010 0.000010 0.000010 0.000010 0.999340 0.000010 0.000010 0.000010 0.000010 0.000010 0.000010 0.000010 0.000010 0.000010 0.000010 0.000010 0.000010 0.000010 0.000010 0.000010 0.000010 0.000010 0.000010 0.000010 0.000010 0.000010 0.000010 0.000010 0.000010 0.000010 0.000010 0.000010 0.000010 0.000010 0.000010 0.000010 0.000010 0.000010 0.000010 0.000010 0.000010 0.000010 0.000010 0.000010 0.000010 0.000010
0.000010 0.000010 0.000010 0.000010 0.000010 0.000010 0.000010 0.000010 0.000010 0.000010 0.000010 0.000010 0.000010 0.000010 0.000010 0.000010 0.000010 0.000010 0.000010 0.000010 0.000010 0.000010 0.000010 0.000010 0.000010 0.000010 0.000010 0.000010 0.000010 0.999340 0.000010 0.000010 0.000010 0.000010 0.000010 0.000010 0.000010 0.000010 0.000010 0.000010 0.000010 0.000010 0.000010 0.000010 0.000010 0.000010 0.000010 0.000010 0.000010 0.000010 0.000010 0.000010 0.000010 0.000010 0.000010 0.000010 0.000010 0.000010 0.000010 0.000010 0.000010 0.000010 0.000010 0.000010 0.000010 0.000010 0.000010
0.000010 0.000010 0.000010 0.000010 0.000010 0.000010 0.000010 0.000010 0.000010 0.000010 0.000010 0.000010 0.000010 0.000010 0.000010 0.000010 0.000010 0.000010 0.000010 0.000010 0.000010 0.000010 0.000010 0.000010 0.000010 0.000010 0.000010 0.000010 0.000010 0.999340 0.000010 0.000010 0.000010 0.000010 0.000010 0.000010 0.000010 0.000010 0.000010 0.000010 0.000010 0.000010 0.000010 0.000010 0.000010 0.000010 0.000010 0.000010 0.000010 0.000010 0.000010 0.000010 0.000010 0.000010 0.000010 0.000010 0.000010 0.000010 0.000010 0.000010 0.000010 0.000010 0.000010 0.000010 0.000010 0.000010 0.000010
0.000010 0.000010 0.000010 0.000010 0.000010 0.000010 0.000010 0.000010 0.000010 0.000010 0.000010 0.000010 0.000010 0.000010 0.000010 0.000010 0.000010 0.000010 0.000010 0.000010 0.000010 0.000010 0.000010 0.000010 0.000010 0.000010 0.000010 0.000010 0.000010 0.999340 0.000010 0.000010 0.000010 0.000010 0.000010 0.000010 0.000010 0.000010 0.000010 0.000010 0.000010 0.000010 0.000010 0.000010 0.000010 0.000010 0.000010 0.000010 0.000010 0.000010 0.000010 0.000010 0.000010 0.000010 0.000010 0.000010 0.000010 0.000010 0.000010 0.000010 0.000010 0.000010 0.000010 0.000010 0.000010 0.000010 0.000010
0.000010 0.000010 0.000010 0.000010 0.000010 0.000010 0.000010 0.000010 0.000010 0.000010 0.000010 0.000010 0.000010 0.000010 0.000010 0.000010 0.000010 0.000010 0.000010 0.000010 0.000010 0.000010 0.000010 0.000010 0.000010 0.000010 0.000010 0.000010 0.000010 0.999340 0.000010 0.000010 0.000010 0.000010 0.000010 0.000010 0.000010 0.000010 0.000010 0.000010 0.000010 0.000010 0.000010 0.000010 0.000010 0.000010 0.000010 0.000010 0.000010 0.000010 0.000010 0.000010 0.000010 0.000010 0.000010 0.000010 0.000010 0.000010 0.000010 0.000010 0.000010 0.000010 0.000010 0.000010 0.000010 0.000010 0.000010
0.000010 0.000010 0.000010 0.000010 0.000010 0.000010 0.000010 0.000010 0.000010 0.000010 0.000010 0.000010 0.000010 0.000010 0.000010 0.000010 0.000010 0.000010 0.000010 0.000010 0.000010 0.000010 0.000010 0.000010 0.000010 0.000010 0.000010 0.000010 0.000010 0.999340 0.000010 0.000010 0.000010 0.000010 0.000010 0.000010 0.000010 0.000010 0.000010 0.000010 0.000010 0.000010 0.000010 0.000010 0.000010 0.000010 0.000010 0.000010 0.000010 0.000010 0.000010 0.000010 0.000010 0.000010 0.000010 0.000010 0.000010 0.000010 0.000010 0.000010 0.000010 0.000010 0.000010 0.000010 0.000010 0.000010 0.000010
0.000010 0.000010 0.000010 0.000010 0.000010 0.000010 0.011190 0.026671 0.000010 0.000010 0.022416 0.000010 0.001610 0.000010 0.000010 0.000010 0.000010 0.000010 0.001172 0.000010 0.002937 0.000010 0.000010 0.000010 0.000010 0.000015 0.000010 0.000010 0.000010 0.837560 0.000010 0.000010 0.000010 0.000010 0.000010 0.007395 0.000010 0.000010 0.000010 0.000010 0.000010 0.000010 0.000010 0.000010 0.000010 0.000010 0.000010 0.000010 0.000939 0.000010 0.000010 0.006611 0.014925 0.000010 0.000010 0.009495 0.000010 0.001041 0.000010 0.015708 0.000010 0.012323 0.000010 0.001731 0.000010 0.000010 0.025770
0.000010 0.000010 0.000010 0.000010 0.000010 0.000010 0.000010 0.000010 0.000010 0.000010 0.000010 0.000010 0.000010 0.000010 0.000010 0.000010 0.000010 0.000010 0.000010 0.000010 0.000010 0.000010 0.000010 0.000010 0.000010 0.000010 0.000010 0.000010 0.000010 0.999340 0.000010 0.000010 0.000010 0.000010 0.000010 0.000010 0.000010 0.000010 0.000010 0.000010 0.000010 0.000010 0.000010 0.000010 0.000010 0.000010 0.000010 0.000010 0.000010 0.000010 0.000010 0.000010 0.000010 0.000010 0.000010 0.000010 0.000010 0.000010 0.000010 0.000010 0.000010 0.000010 0.000010 0.000010 0.000010 0.000010 0.000010
0.000010 0.000010 0.000010 0.000010 0.000010 0.000010 0.000010 0.000010 0.000010 0.000010 0.000010 0.000010 0.000010 0.000010 0.000010 0.000010 0.000010 0.000010 0.000010 0.000010 0.000010 0.000010 0.000010 0.000010 0.000010 0.000010 0.000010 0.000010 0.000010 0.999340 0.000010 0.000010 0.000010 0.000010 0.000010 0.000010 0.000010 0.000010 0.000010 0.000010 0.000010 0.000010 0.000010 0.000010 0.000010 0.000010 0.000010 0.000010 0.000010 0.000010 0.000010 0.000010 0.000010 0.000010 0.000010 0.000010 0.000010 0.000010 0.000010 0.000010 0.000010 0.000010 0.000010 0.000010 0.000010 0.000010 0.000010
0.000010 0.000010 0.000010 0.000010 0.000010 0.000010 0.000010 0.000010 0.000010 0.893688 0.000010 0.000010 0.000010 0.000010 0.000010 0.000010 0.000010 0.000010 0.000010 0.000010 0.006972 0.000010 0.000010 0.000010 0.000010 0.018580 0.000010 0.006984 0.000010 0.000010 0.000010 0.000010 0.000010 0.000010 0.000010 0.000010 0.000010 0.000010 0.000010 0.000010 0.000010 0.000010 0.000010 0.000010 0.000010 0.000010 0.000010 0.000010 0.000010 0.000010 0.000010 0.000010 0.000010 0.000010 0.073156 0.000010 0.000010 0.000010 0.000010 0.000010 0.000010 0.000010 0.000010 0.000010 0.000010 0.000010 0.000010
0.000010 0.000010 0.000010 0.000010 0.000010 0.000010 0.000010 0.000010 0.000010 0.999340 0.000010 0.000010 0.000010 0.000010 0.000010 0.000010 0.000010 0.000010 0.000010 0.000010 0.000010 0.000010 0.000010 0.000010 0.000010 0.000010 0.000010 0.000010 0.000010 0.000010 0.000010 0.000010 0.000010 0.000010 0.000010 0.000010 0.000010 0.000010 0.000010 0.000010 0.000010 0.000010 0.000010 0.000010 0.000010 0.000010 0.000010 0.000010 0.000010 0.000010 0.000010 0.000010 0.000010 0.000010 0.000010 0.000010 0.000010 0.000010 0.000010 0.000010 0.000010 0.000010 0.000010 0.000010 0.000010 0.000010 0.000010
0.000010 0.000010 0.000010 0.000010 0.000010 0.000010 0.000010 0.000010 0.000010 0.966982 0.000010 0.000010 0.000010 0.000010 0.000010 0.000010 0.000010 0.000010 0.000010 0.000010 0.000010 0.000010 0.000010 0.000010 0.000010 0.000010 0.000010 0.000010 0.000010 0.016396 0.000010 0.000010 0.000010 0.000010 0.000010 0.000010 0.000010 0.000010 0.000010 0.000010 0.000010 0.015983 0.000010 0.000010 0.000010 0.000010 0.000010 0.000010 0.000010 0.000010 0.000010 0.000010 0.000010 0.000010 0.000010 0.000010 0.000010 0.000010 0.000010 0.000010 0.000010 0.000010 0.000010 0.000010 0.000010 0.000010 0.000010
0.000010 0.000010 0.000010 0.000010 0.000010 0.000010 0.000010 0.000010 0.000010 0.968957 0.000010 0.000010 0.000123 0.000010 0.000010 0.000010 0.000010 0.000010 0.008670 0.000010 0.000010 0.000010 0.001272 0.000010 0.000010 0.000010 0.000010 0.000010 0.000010 0.000010 0.000010 0.000010 0.000010 0.000010 0.000010 0.000010 0.000010 0.000010 0.000010 0.000010 0.000010 0.000010 0.000010 0.000010 0.000010 0.000010 0.000010 0.000010 0.000010 0.000010 0.000010 0.000010 0.000010 0.000010 0.020358 0.000010 0.000010 0.000010 0.000010 0.000010 0.000010 0.000010 0.000010 0.000010 0.000010 0.000010 0.000010
0.000010 0.000010 0.000010 0.010077 0.000010 0.000010 0.000010 0.000010 0.000010 0.949300 0.000010 0.000010 0.000010 0.000010 0.000010 0.000010 0.000010 0.000010 0.000010 0.000010 0.000010 0.000010 0.007820 0.000010 0.000010 0.000010 0.000010 0.000010 0.000010 0.000010 0.000380 0.000010 0.000010 0.000010 0.000010 0.000010 0.000010 0.000010 0.000010 0.000010 0.000010 0.000010 0.000010 0.000010 0.000010 0.000010 0.004930 0.000010 0.000010 0.000010 0.000010 0.000010 0.000010 0.000010 0.008478 0.000010 0.000010 0.000010 0.000010 0.000010 0.000010 0.000010 0.018415 0.000010 0.000010 0.000010 0.000010
0.000010 0.000010 0.000010 0.000010 0.000010 0.000010 0.005527 0.000010 0.000010 0.918566 0.003952 0.000010 0.003092 0.000010 0.000010 0.000010 0.000010 0.002282 0.000010 0.000010 0.000010 0.000010 0.000010 0.000010 0.000010 0.003478 0.000010 0.015015 0.000010 0.000010 0.000010 0.000010 0.000010 0.000010 0.000010 0.000010 0.000010 0.000010 0.000010 0.000010 0.002146 0.011990 0.000010 0.000010 0.000010 0.000010 0.000010 0.000010 0.000010 0.004345 0.000010 0.017766 0.000010 0.000010 0.000010 0.000010 0.000010 0.001663 0.000010 0.000010 0.000010 0.000010 0.009638 0.000010 0.000010 0.000010 0.000010
0.000010 0.000010 0.000010 0.000010 0.000010 0.000010 0.000010 0.000010 0.000010 0.966226 0.000010 0.000010 0.012622 0.000010 0.000010 0.000010 0.000010 0.000010 0.000010 0.001326 0.000010 0.000010 0.000010 0.000010 0.000010 0.003488 0.000010 0.002985 0.000010 0.000010 0.009448 0.000010 0.000010 0.000010 0.000010 0.000010 0.000010 0.000010 0.000010 0.000010 0.000010 0.000010 0.000010 0.000010 0.000010 0.000010 0.000010 0.000010 0.000010 0.003304 0.000010 0.000010 0.000010 0.000010 0.000010 0.000010 0.000010 0.000010 0.000010 0.000010 0.000010 0.000010 0.000010 0.000010 0.000010 0.000010 0.000010
0.000010 0.000010 0.000010 0.000010 0.000010 0.000010 0.000010 0.000010 0.000010 0.909729 0.000010 0.000010 0.000010 0.000010 0.000010 0.000010 0.000010 0.000010 0.000010 0.000010 0.013693 0.000010 0.000010 0.000010 0.000010 0.000010 0.000010 0.000010 0.000010 0.000010 0.000010 0.000010 0.000010 0.000010 0.000010 0.000010 0.000010 0.000010 0.000010 0.000010 0.000010 0.000010 0.000010 0.000010 0.000010 0.000010 0.000010 0.000010 0.000010 0.000010 0.000010 0.000010 0.000010 0.000010 0.065031 0.000010 0.000010 0.000010 0.000010 0.000010 0.000010 0.000010 0.010917 0.000010 0.000010 0.000010 0.000010
0.000010 0.000010 0.000010 0.000010 0.010061 0.000010 0.000010 0.000010 0.000010 0.954385 0.000010 0.000010 0.000779 0.000010 0.000010 0.000010 0.000010 0.000010 0.000010 0.000010 0.000010 0.000010 0.000010 0.000010 0.000010 0.000010 0.000010 0.000010 0.000010 0.000010 0.000010 0.000010 0.000010 0.000010 0.000010 0.000010 0.000010 0.000010 0.000010 0.000010 0.000010 0.000010 0.000010 0.000010 0.000010 0.000010 0.000010 0.000010 0.001646 0.000010 0.000010 0.000010 0.000010 0.000010 0.032509 0.000010 0.000010 0.000010 0.000010 0.000010 0.000010 0.000010 0.000010 0.000010 0.000010 0.000010 0.000010
0.000010 0.000010 0.000010 0.000010 0.000010 0.000010 0.000010 0.000010 0.000010 0.988991 0.000010 0.000010 0.000010 0.000010 0.000010 0.000010 0.000010 0.000010 0.000010 0.000010 0.000010 0.000010 0.000010 0.000010 0.000010 0.006370 0.000010 0.003998 0.000010 0.000010 0.000010 0.000010 0.000010 0.000010 0.000010 0.000010 0.000010 0.000010 0.000010 0.000010 0.000010 0.000010 0.000010 0.000010 0.000010 0.000010 0.000010 0.000010 0.000010 0.000010 0.000010 0.000010 0.000010 0.000010 0.000010 0.000010 0.000010 0.000010 0.000010 0.000010 0.000010 0.000010 0.000010 0.000010 0.000010 0.000010 0.000010
0.000010 0.000010 0.000010 0.000010 0.000010 0.000010 0.000010 0.000010 0.000010 0.999340 0.000010 0.000010 0.000010 0.000010 0.000010 0.000010 0.000010 0.000010 0.000010 0.000010 0.000010 0.000010 0.000010 0.000010 0.000010 0.000010 0.000010 0.000010 0.000010 0.000010 0.000010 0.000010 0.000010 0.000010 0.000010 0.000010 0.000010 0.000010 0.000010 0.000010 0.000010 0.000010 0.000010 0.000010 0.000010 0.000010 0.000010 0.000010 0.000010 0.000010 0.000010 0.000010 0.000010 0.000010 0.000010 0.000010 0.000010 0.000010 0.000010 0.000010 0.000010 0.000010 0.000010 0.000010 0.000010 0.000010 0.000010
0.000010 0.000010 0.000010 0.000010 0.000010 0.000010 0.000010 0.000010 0.000010 0.999340 0.000010 0.000010 0.000010 0.000010 0.000010 0.000010 0.000010 0.000010 0.000010 0.000010 0.000010 0.000010 0.000010 0.000010 0.000010 0.000010 0.000010 0.000010 0.000010 0.000010 0.000010 0.000010 0.000010 0.000010 0.000010 0.000010 0.000010 0.000010 0.000010 0.000010 0.000010 0.000010 0.000010 0.000010 0.000010 0.000010 0.000010 0.000010 0.000010 0.000010 0.000010 0.000010 0.000010 0.000010 0.000010 0.000010 0.000010 0.000010 0.000010 0.000010 0.000010 0.000010 0.000010 0.000010 0.000010 0.000010 0.000010
0.000010 0.000010 0.000010 0.000010 0.000010 0.000010 0.000010 0.000010 0.000010 0.915202 0.008549 0.000010 0.000010 0.000010 0.000010 0.000010 0.000010 0.000010 0.000010 0.000010 0.000010 0.000010 0.002200 0.000010 0.000010 0.000010 0.000010 0.010466 0.000010 0.000010 0.000010 0.000010 0.000010 0.000010 0.000010 0.000010 0.000010 0.000010 0.000010 0.000010 0.000010 0.012813 0.000010 0.000010 0.000010 0.000010 0.000010 0.000010 0.000010 0.000010 0.000010 0.024048 0.000010 0.000010 0.026123 0.000010 0.000010 0.000010 0.000010 0.000010 0.000010 0.000010 0.000010 0.000010 0.000010 0.000010 0.000010
0.000010 0.000010 0.000010 0.000010 0.000010 0.000010 0.000010 0.000010 0.000010 0.929862 0.000010 0.000010 0.000010 0.000010 0.000010 0.000010 0.000010 0.000010 0.000010 0.000010 0.023388 0.000010 0.000010 0.000010 0.000010 0.005011 0.000010 0.000010 0.000010 0.000010 0.000010 0.000010 0.000010 0.000010 0.000010 0.000010 0.000010 0.000010 0.000010 0.000010 0.000010 0.000010 0.000010 0.000010 0.000010 0.000010 0.000010 0.000010 0.000010 0.000010 0.000010 0.000010 0.000010 0.000010 0.041109 0.000010 0.000010 0.000010 0.000010 0.000010 0.000010 0.000010 0.000010 0.000010 0.000010 0.000010 0.000010
0.000010 0.000010 0.000010 0.000010 0.000010 0.000010 0.000010 0.000010 0.000010 0.999340 0.000010 0.000010 0.000010 0.000010 0.000010 0.000010 0.000010 0.000010 0.000010 0.000010 0.000010 0.000010 0.000010 0.000010 0.000010 0.000010 0.000010 0.000010 0.000010 0.000010 0.000010 0.000010 0.000010 0.000010 0.000010 0.000010 0.000010 0.000010 0.000010 0.000010 0.000010 0.000010 0.000010 0.000010 0.000010 0.000010 0.000010 0.000010 0.000010 0.000010 0.000010 0.000010 0.000010 0.000010 0.000010 0.000010 0.000010 0.000010 0.000010 0.000010 0.000010 0.000010 0.000010 0.000010 0.000010 0.000010 0.000010
0.000010 0.000010 0.000010 0.000010 0.000010 0.000010 0.000010 0.000010 0.000010 0.980397 0.000010 0.000010 0.000010 0.000010 0.000010 0.000010 0.000010 0.000010 0.000010 0.000010 0.010060 0.000010 0.000010 0.000010 0.000010 0.000010 0.000010 0.000010 0.000010 0.000010 0.000010 0.000010 0.000010 0.000010 0.000010 0.000010 0.000010 0.000010 0.000010 0.000010 0.000010 0.000010 0.000010 0.000010 0.000010 0.000010 0.000010 0.000010 0.000010 0.000010 0.000010 0.008903 0.000010 0.000010 0.000010 0.000010 0.000010 0.000010 0.000010 0.000010 0.000010 0.000010 0.000010 0.000010 0.000010 0.000010 0.000010
0.000010 0.000010 0.000010 0.000010 0.000010 0.000010 0.000010 0.000010 0.000010 0.998723 0.000010 0.000010 0.000010 0.000010 0.000010 0.000010 0.000010 0.000010 0.000010 0.000010 0.000010 0.000010 0.000010 0.000010 0.000010 0.000010 0.000010 0.000010 0.000010 0.000010 0.000010 0.000133 0.000010 0.000010 0.000010 0.000010 0.000010 0.000010 0.000010 0.000010 0.000010 0.000010 0.000010 0.000010 0.000010 0.000010 0.000010 0.000010 0.000010 0.000010 0.000010 0.000010 0.000010 0.000010 0.000504 0.000010 0.000010 0.000010 0.000010 0.000010 0.000010 0.000010 0.000010 0.000010 0.000010 0.000010 0.000010
0.000010 0.000010 0.000010 0.000010 0.000010 0.000010 0.000010 0.000010 0.000010 0.999340 0.000010 0.000010 0.000010 0.000010 0.000010 0.000010 0.000010 0.000010 0.000010 0.000010 0.000010 0.000010 0.000010 0.000010 0.000010 0.000010 0.000010 0.000010 0.000010 0.000010 0.000010 0.000010 0.000010 0.000010 0.000010 0.000010 0.000010 0.000010 0.000010 0.000010 0.000010 0.000010 0.000010 0.000010 0.000010 0.000010 0.000010 0.000010 0.000010 0.000010 0.000010 0.000010 0.000010 0.000010 0.000010 0.000010 0.000010 0.000010 0.000010 0.000010 0.000010 0.000010 0.000010 0.000010 0.000010 0.000010 0.000010
0.000010 0.000010 0.000010 0.000010 0.010296 0.000010 0.000010 0.000010 0.000010 0.983176 0.000010 0.000010 0.000010 0.000010 0.000010 0.000010 0.000010 0.000010 0.000010 0.000010 0.000010 0.000010 0.000010 0.000010 0.000010 0.000010 0.000010 0.000010 0.000010 0.000010 0.000010 0.000010 0.000010 0.000010 0.000010 0.000010 0.000010 0.000010 0.000010 0.000010 0.000010 0.000010 0.000010 0.000010 0.000010 0.000010 0.000010 0.000010 0.000010 0.000010 0.000010 0.000010 0.000010 0.000010 0.000010 0.000010 0.000010 0.000010 0.000010 0.000010 0.000010 0.000010 0.000010 0.000010 0.000010 0.005887 0.000010
0.000010 0.018476 0.000010 0.000010 0.000010 0.001769 0.000010 0.009118 0.000010 0.032130 0.007040 0.000010 0.032216 0.006106 0.000010 0.000010 0.010226 0.038044 0.000010 0.008377 0.034475 0.011120 0.007609 0.000010 0.000010 0.015937 0.000010 0.023627 0.000010 0.020531 0.341041 0.016535 0.005553 0.000010 0.000010 0.000010 0.014178 0.000010 0.000010 0.000010 0.000010 0.017294 0.001077 0.000010 0.002626 0.000010 0.007264 0.000010 0.018484 0.010665 0.000010 0.039461 0.000010 0.000010 0.025341 0.031685 0.005733 0.008064 0.000010 0.003257 0.000010 0.000010 0.174601 0.000010 0.000010 0.000010 0.000010
0.000010 0.000010 0.000010 0.000010 0.000010 0.000010 0.000010 0.000010 0.000010 0.000010 0.000010 0.000010 0.000010 0.000010 0.000010 0.000010 0.000010 0.000010 0.000010 0.000010 0.000010 0.000010 0.000010 0.000010 0.000010 0.000010 0.000010 0.000010 0.000010 0.000010 0.000010 0.000010 0.000010 0.000010 0.000010 0.000010 0.000010 0.000010 0.000010 0.000010 0.000010 0.000010 0.000010 0.000010 0.000010 0.000010 0.000010 0.000010 0.000010 0.000010 0.000010 0.000010 0.000010 0.000010 0.000010 0.000010 0.000010 0.000010 0.000010 0.000010 0.000010 0.000010 0.999340 0.000010 0.000010 0.000010 0.000010
0.000010 0.000010 0.000010 0.000010 0.000010 0.000010 0.000010 0.000010 0.000010 0.000010 0.000010 0.000010 0.000010 0.000010 0.000010 0.000010 0.000010 0.000010 0.000010 0.000010 0.000010 0.000010 0.000010 0.000010 0.000010 0.000010 0.000010 0.000010 0.000010 0.000010 0.000010 0.000010 0.000010 0.000010 0.000010 0.000010 0.000010 0.000010 0.000010 0.000010 0.000010 0.000010 0.000010 0.000010 0.000010 0.000010 0.000010 0.000010 0.000010 0.000010 0.000010 0.000010 0.000010 0.000010 0.000010 0.000010 0.000010 0.000010 0.000010 0.000010 0.000010 0.000010 0.999340 0.000010 0.000010 0.000010 0.000010
0.000010 0.000010 0.000010 0.000010 0.000010 0.000010 0.000010 0.000010 0.000010 0.000010 0.000010 0.000010 0.000010 0.000010 0.000010 0.000010 0.000010 0.000010 0.000010 0.000010 0.000010 0.000010 0.000010 0.000010 0.000010 0.000010 0.000010 0.000010 0.000010 0.000010 0.000010 0.000010 0.000010 0.000010 0.000010 0.000010 0.000010 0.000010 0.000010 0.000010 0.000010 0.000010 0.000010 0.000010 0.000010 0.000010 0.000010 0.000010 0.000010 0.000010 0.000010 0.000010 0.000010 0.000010 0.000010 0.000010 0.000010 0.000010 0.000010 0.000010 0.000010 0.000010 0.999340 0.000010 0.000010 0.000010 0.000010
0.000010 0.000010 0.000010 0.000010 0.000010 0.000010 0.000010 0.000010 0.000010 0.000010 0.000010 0.000010 0.000010 0.000010 0.000010 0.000010 0.000010 0.000010 0.000010 0.000010 0.000010 0.000010 0.000010 0.000010 0.000010 0.000010 0.000010 0.000010 0.000010 0.000010 0.000013 0.000010 0.000010 0.000010 0.000010 0.000010 0.000010 0.000010 0.000010 0.000010 0.000010 0.000010 0.000010 0.000010 0.000010 0.000010 0.000010 0.000010 0.000010 0.000010 0.000010 0.000010 0.000010 0.000010 0.000010 0.000010 0.000010 0.000010 0.000010 0.000010 0.000010 0.000010 0.999337 0.000010 0.000010 0.000010 0.000010
0.000010 0.000010 0.000010 0.000010 0.000010 0.000010 0.000010 0.000010 0.000010 0.000010 0.000010 0.000010 0.000010 0.000010 0.000010 0.000010 0.000010 0.000010 0.000010 0.000010 0.000010 0.000010 0.000010 0.000010 0.000010 0.000010 0.000010 0.000010 0.000010 0.000010 0.000010 0.000010 0.000010 0.000010 0.000010 0.000010 0.000010 0.000010 0.000010 0.000010 0.000010 0.000010 0.000010 0.000010 0.000010 0.000010 0.000010 0.000010 0.000010 0.000010 0.000010 0.000010 0.000010 0.000010 0.000010 0.000010 0.000010 0.000010 0.000010 0.000010 0.000010 0.000010 0.999340 0.000010 0.000010 0.000010 0.000010
0.000010 0.000010 0.000010 0.000010 0.000010 0.000010 0.000010 0.000010 0.000010 0.000010 0.000010 0.000010 0.000010 0.000010 0.000010 0.000010 0.000010 0.000010 0.000010 0.000010 0.000010 0.000010 0.000010 0.000010 0.000010 0.000010 0.000010 0.000010 0.000010 0.000010 0.000010 0.000010 0.000010 0.000010 0.000010 0.000010 0.000010 0.000010 0.000010 0.000010 0.000010 0.000010 0.000010 0.000010 0.000010 0.000010 0.000010 0.000010 0.000010 0.000010 0.000010 0.000010 0.000010 0.000010 0.000010 0.000010 0.000010 0.000010 0.000010 0.000010 0.000010 0.000010 0.999340 0.000010 0.000010 0.000010 0.000010
0.000010 0.000010 0.000010 0.000010 0.000010 0.000010 0.000010 0.000010 0.000010 0.000010 0.000010 0.000010 0.000010 0.000010 0.000010 0.000010 0.000010 0.000010 0.000010 0.000010 0.000010 0.000010 0.000010 0.000010 0.000010 0.000010 0.000010 0.000010 0.000010 0.000010 0.000013 0.000010 0.000010 0.000010 0.000010 0.000010 0.000010 0.000010 0.000010 0.000010 0.000010 0.000010 0.000010 0.000010 0.000010 0.000010 0.000010 0.000010 0.000010 0.000010 0.000010 0.000010 0.000010 0.000010 0.000010 0.000010 0.000010 0.000010 0.000010 0.000010 0.000010 0.000010 0.999337 0.000010 0.000010 0.000010 0.000010
0.000010 0.000010 0.000010 0.000010 0.000010 0.000010 0.000010 0.000010 0.000010 0.000010 0.000010 0.000010 0.000010 0.000010 0.000010 0.000010 0.000010 0.000010 0.000010 0.000010 0.000010 0.000010 0.000010 0.000010 0.000010 0.000010 0.000010 0.000010 0.000010 0.000010 0.000010 0.000010 0.000010 0.000010 0.000010 0.000010 0.000010 0.000010 0.000010 0.000010 0.000010 0.000010 0.000010 0.000010 0.000010 0.000010 0.000010 0.000010 0.000010 0.000010 0.000010 0.000010 0.000010 0.000010 0.000010 0.000010 0.000010 0.000010 0.000010 0.000010 0.000010 0.000010 0.999340 0.000010 0.000010 0.000010 0.000010
0.000010 0.000010 0.000010 0.560119 0.000010 0.000010 0.000010 0.000010 0.000010 0.019800 0.017855 0.004790 0.000010 0.000010 0.000010 0.000010 0.000010 0.000010 0.000010 0.000010 0.000010 0.000010 0.006793 0.000010 0.000010 0.000010 0.000010 0.000010 0.000010 0.000010 0.017083 0.000010 0.029322 0.000010 0.000010 0.000010 0.000010 0.000010 0.000010 0.000010 0.000010 0.000010 0.000010 0.000010 0.000010 0.000010 0.000010 0.000010 0.030989 0.000010 0.000010 0.000010 0.000010 0.000010 0.007946 0.000010 0.000010 0.002094 0.000010 0.001506 0.065067 0.229511 0.006595 0.000010 0.000010 0.000010 0.000010
0.000010 0.000010 0.000010 0.893330 0.000010 0.000010 0.000010 0.000010 0.000010 0.000010 0.000010 0.000010 0.000010 0.000010 0.000010 0.000010 0.000010 0.000010 0.000010 0.000010 0.000010 0.000010 0.000010 0.000010 0.000010 0.000010 0.000010 0.000010 0.000010 0.000010 0.000010 0.000010 0.000010 0.000010 0.000010 0.000010 0.000010 0.000010 0.000010 0.000010 0.000010 0.000010 0.000010 0.000010 0.000010 0.000010 0.000010 0.000010 0.000010 0.000010 0.000010 0.000010 0.000010 0.000010 0.000010 0.000010 0.000010 0.000010 0.000010 0.000010 0.000010 0.106020 0.000010 0.000010 0.000010 0.000010 0.000010
0.000010 0.000010 0.000010 0.613952 0.000010 0.000010 0.000010 0.000010 0.000010 0.000010 0.000010 0.000010 0.004411 0.000010 0.000010 0.000010 0.000010 0.000010 0.000010 0.000010 0.000010 0.000010 0.011237 0.000010 0.000010 0.000010 0.000010 0.000010 0.000010 0.000010 0.000010 0.005051 0.000010 0.000010 0.000010 0.000010 0.000010 0.000010 0.000010 0.004594 0.000010 0.000010 0.000010 0.000010 0.000010 0.000010 0.004467 0.000010 0.000010 0.005713 0.000010 0.013330 0.000010 0.000010 0.006539 0.003526 0.000010 0.000010 0.000010 0.010170 0.052691 0.261616 0.002171 0.000010 0.000010 0.000010 0.000010
0.000010 0.000010 0.000010 0.999340 0.000010 0.000010 0.000010 0.000010 0.000010 0.000010 0.000010 0.000010 0.000010 0.000010 0.000010 0.000010 0.000010 0.000010 0.000010 0.000010 0.000010 0.000010 0.000010 0.000010 0.000010 0.000010 0.000010 0.000010 0.000010 0.000010 0.000010 0.000010 0.000010 0.000010 0.000010 0.000010 0.000010 0.000010 0.000010 0.000010 0.000010 0.000010 0.000010 0.000010 0.000010 0.000010 0.000010 0.000010 0.000010 0.000010 0.000010 0.000010 0.000010 0.000010 0.000010 0.000010 0.000010 0.000010 0.000010 0.000010 0.000010 0.000010 0.000010 0.000010 0.000010 0.000010 0.000010
0.000010 0.000010 0.000010 0.870307 0.000010 0.000010 0.000010 0.000010 0.000010 0.000010 0.000010 0.000010 0.000010 0.000010 0.000010 0.000010 0.000010 0.000010 0.000010 0.024508 0.000010 0.000010 0.000010 0.000010 0.000010 0.005737 0.000010 0.000010 0.000010 0.000010 0.000010 0.000010 0.000010 0.000010 0.000010 0.000010 0.006268 0.000010 0.000010 0.000010 0.000010 0.000010 0.000010 0.000010 0.000010 0.000010 0.000010 0.000010 0.000010 0.000010 0.000010 0.000010 0.000010 0.000010 0.000010 0.000010 0.000010 0.000010 0.000010 0.000010 0.006158 0.086412 0.000010 0.000010 0.000010 0.000010 0.000010
0.000010 0.000010 0.000010 0.999340 0.000010 0.000010 0.000010 0.000010 0.000010 0.000010 0.000010 0.000010 0.000010 0.000010 0.000010 0.000010 0.000010 0.000010 0.000010 0.000010 0.000010 0.000010 0.000010 0.000010 0.000010 0.000010 0.000010 0.000010 0.000010 0.000010 0.000010 0.000010 0.000010 0.000010 0.000010 0.000010 0.000010 0.000010 0.000010 0.000010 0.000010 0.000010 0.000010 0.000010 0.000010 0.000010 0.000010 0.000010 0.000010 0.000010 0.000010 0.000010 0.000010 0.000010 0.000010 0.000010 0.000010 0.000010 0.000010 0.000010 0.000010 0.000010 0.000010 0.000010 0.000010 0.000010 0.000010
0.000010 0.000010 0.000010 0.414182 0.000010 0.000010 0.000010 0.000010 0.000010 0.000010 0.000010 0.000010 0.000010 0.000010 0.000010 0.000010 0.000010 0.000010 0.000010 0.000010 0.000010 0.000010 0.000010 0.000010 0.000010 0.000010 0.000010 0.000010 0.000010 0.000010 0.000010 0.000010 0.000010 0.000010 0.000010 0.000010 0.000010 0.000010 0.000010 0.000010 0.000010 0.000010 0.000010 0.000010 0.000010 0.000010 0.000010 0.000010 0.000010 0.000010 0.000010 0.000010 0.000010 0.000010 0.000010 0.000010 0.000010 0.000010 0.000010 0.000010 0.000010 0.585168 0.000010 0.000010 0.000010 0.000010 0.000010
0.000010 0.000010 0.000010 0.991024 0.000010 0.000010 0.000010 0.000010 0.000010 0.000010 0.000010 0.000010 0.000010 0.000010 0.000010 0.000010 0.000010 0.000010 0.000010 0.000010 0.000010 0.000010 0.000010 0.000010 0.000010 0.000010 0.000010 0.000010 0.000010 0.000010 0.000010 0.000010 0.000010 0.000010 0.000010 0.000010 0.000010 0.000010 0.000010 0.000010 0.000010 0.000010 0.000010 0.000010 0.000010 0.000010 0.000010 0.000010 0.000010 0.000010 0.000010 0.000010 0.000010 0.000010 0.000010 0.000010 0.000010 0.000010 0.000010 0.000010 0.000010 0.008326 0.000010 0.000010 0.000010 0.000010 0.000010
0.000010 0.000010 0.000010 0.999340 0.000010 0.000010 0.000010 0.000010 0.000010 0.000010 0.000010 0.000010 0.000010 0.000010 0.000010 0.000010 0.000010 0.000010 0.000010 0.000010 0.000010 0.000010 0.000010 0.000010 0.000010 0.000010 0.000010 0.000010 0.000010 0.000010 0.000010 0.000010 0.000010 0.000010 0.000010 0.000010 0.000010 0.000010 0.000010 0.000010 0.000010 0.000010 0.000010 0.000010 0.000010 0.000010 0.000010 0.000010 0.000010 0.000010 0.000010 0.000010 0.000010 0.000010 0.000010 0.000010 0.000010 0.000010 0.000010 0.000010 0.000010 0.000010 0.000010 0.000010 0.000010 0.000010 0.000010
0.000010 0.000010 0.000010 0.999340 0.000010 0.000010 0.000010 0.000010 0.000010 0.000010 0.000010 0.000010 0.000010 0.000010 0.000010 0.000010 0.000010 0.000010 0.000010 0.000010 0.000010 0.000010 0.000010 0.000010 0.000010 0.000010 0.000010 0.000010 0.000010 0.000010 0.000010 0.000010 0.000010 0.000010 0.000010 0.000010 0.000010 0.000010 0.000010 0.000010 0.000010 0.000010 0.000010 0.000010 0.000010 0.000010 0.000010 0.000010 0.000010 0.000010 0.000010 0.000010 0.000010 0.000010 0.000010 0.000010 0.000010 0.000010 0.000010 0.000010 0.000010 0.000010 0.000010 0.000010 0.000010 0.000010 0.000010
0.000010 0.000010 0.000010 0.886313 0.000010 0.000010 0.000010 0.000010 0.000010 0.000010 0.000010 0.000010 0.000010 0.000010 0.000010 0.000010 0.000010 0.000010 0.000010 0.000010 0.000010 0.000010 0.000010 0.000010 0.000010 0.011903 0.000010 0.000010 0.000010 0.000010 0.000010 0.000010 0.000010 0.000010 0.000010 0.000010 0.000010 0.000010 0.000010 0.000010 0.000010 0.000010 0.000010 0.000010 0.000010 0.000010 0.000010 0.000010 0.000010 0.000010 0.000010 0.000010 0.000010 0.000010 0.000010 0.000010 0.000010 0.000010 0.000010 0.000010 0.000010 0.101144 0.000010 0.000010 0.000010 0.000010 0.000010
0.000010 0.000010 0.000010 0.961913 0.000010 0.000010 0.000010 0.000010 0.000010 0.000010 0.000010 0.000010 0.013655 0.000010 0.000010 0.000010 0.000010 0.000010 0.000010 0.000010 0.000010 0.000010 0.000010 0.000010 0.000010 0.000010 0.000010 0.000010 0.000010 0.000010 0.000010 0.000010 0.000010 0.000010 0.000010 0.000010 0.000010 0.000010 0.000010 0.000010 0.000010 0.000010 0.000010 0.000010 0.000010 0.000010 0.000010 0.000010 0.000010 0.000010 0.000010 0.000010 0.000010 0.000010 0.000010 0.000010 0.000010 0.000010 0.000010 0.000010 0.000010 0.023792 0.000010 0.000010 0.000010 0.000010 0.000010
0.000010 0.000010 0.000010 0.999340 0.000010 0.000010 0.000010 0.000010 0.000010 0.000010 0.000010 0.000010 0.000010 0.000010 0.000010 0.000010 0.000010 0.000010 0.000010 0.000010 0.000010 0.000010 0.000010 0.000010 0.000010 0.000010 0.000010 0.000010 0.000010 0.000010 0.000010 0.000010 0.000010 0.000010 0.000010 0.000010 0.000010 0.000010 0.000010 0.000010 0.000010 0.000010 0.000010 0.000010 0.000010 0.000010 0.000010 0.000010 0.000010 0.000010 0.000010 0.000010 0.000010 0.000010 0.000010 0.000010 0.000010 0.000010 0.000010 0.000010 0.000010 0.000010 0.000010 0.000010 0.000010 0.000010 0.000010
0.000010 0.000010 0.000010 0.999340 0.000010 0.000010 0.000010 0.000010 0.000010 0.000010 0.000010 0.000010 0.000010 0.000010 0.000010 0.000010 0.000010 0.000010 0.000010 0.000010 0.000010 0.000010 0.000010 0.000010 0.000010 0.000010 0.000010 0.000010 0.000010 0.000010 0.000010 0.000010 0.000010 0.000010 0.000010 0.000010 0.000010 0.000010 0.000010 0.000010 0.000010 0.000010 0.000010 0.000010 0.000010 0.000010 0.000010 0.000010 0.000010 0.000010 0.000010 0.000010 0.000010 0.000010 0.000010 0.000010 0.000010 0.000010 0.000010 0.000010 0.000010 0.000010 0.000010 0.000010 0.000010 0.000010 0.000010
0.000010 0.000010 0.000010 0.255947 0.031980 0.000010 0.000010 0.000010 0.000010 0.009638 0.021866 0.000010 0.000010 0.000010 0.000010 0.000010 0.000010 0.000010 0.000010 0.004294 0.002174 0.000010 0.000145 0.000010 0.000010 0.011567 0.000010 0.044515 0.000010 0.025695 0.011440 0.000010 0.027490 0.000010 0.004739 0.000010 0.000010 0.000010 0.000010 0.012452 0.000010 0.000010 0.000010 0.000010 0.000010 0.000010 0.002154 0.000010 0.000010 0.012174 0.000010 0.025721 0.000010 0.000010 0.028153 0.000010 0.000010 0.004817 0.000010 0.000010 0.105253 0.357327 0.000010 0.000010 0.000010 0.000010 0.000010
0.000010 0.000010 0.000010 0.451111 0.001854 0.000010 0.000010 0.000010 0.000010 0.000010 0.030195 0.000010 0.000010 0.000010 0.000010 0.000010 0.000010 0.000010 0.003531 0.000010 0.000010 0.000010 0.000010 0.000010 0.000010 0.015782 0.000010 0.017349 0.000010 0.023348 0.000010 0.015534 0.000010 0.000010 0.000010 0.000010 0.000010 0.000010 0.000010 0.026347 0.000010 0.000010 0.000010 0.000010 0.003826 0.000010 0.000010 0.000010 0.000010 0.000010 0.000010 0.007003 0.000010 0.000010 0.000010 0.000010 0.000010 0.003782 0.000010 0.016223 0.054857 0.328739 0.000010 0.000010 0.000010 0.000010 0.000010
0.000010 0.000010 0.000010 0.962975 0.000010 0.000010 0.000010 0.000010 0.000010 0.000010 0.000010 0.000010 0.000010 0.000010 0.000010 0.000010 0.000010 0.000010 0.000010 0.000010 0.000010 0.000010 0.000010 0.000010 0.000010 0.003560 0.000010 0.000010 0.000010 0.000010 0.000010 0.000010 0.000010 0.000010 0.000010 0.000010 0.000010 0.000010 0.000010 0.000010 0.000010 0.010692 0.000010 0.000010 0.000010 0.000010 0.000010 0.000010 0.000010 0.000010 0.000010 0.000010 0.000010 0.000010 0.000010 0.000953 0.000010 0.012972 0.000010 0.002655 0.000010 0.005593 0.000010 0.000010 0.000010 0.000010 0.000010
0.000010 0.000010 0.000010 0.999340 0.000010 0.000010 0.000010 0.000010 0.000010 0.000010 0.000010 0.000010 0.000010 0.000010 0.000010 0.000010 0.000010 0.000010 0.000010 0.000010 0.000010 0.000010 0.000010 0.000010 0.000010 0.000010 0.000010 0.000010 0.000010 0.000010 0.000010 0.000010 0.000010 0.000010 0.000010 0.000010 0.000010 0.000010 0.000010 0.000010 0.000010 0.000010 0.000010 0.000010 0.000010 0.000010 0.000010 0.000010 0.000010 0.000010 0.000010 0.000010 0.000010 0.000010 0.000010 0.000010 0.000010 0.000010 0.000010 0.000010 0.000010 0.000010 0.000010 0.000010 0.000010 0.000010 0.000010
0.000010 0.000010 0.000010 0.999340 0.000010 0.000010 0.000010 0.000010 0.000010 0.000010 0.000010 0.000010 0.000010 0.000010 0.000010 0.000010 0.000010 0.000010 0.000010 0.000010 0.000010 0.000010 0.000010 0.000010 0.000010 0.000010 0.000010 0.000010 0.000010 0.000010 0.000010 0.000010 0.000010 0.000010 0.000010 0.000010 0.000010 0.000010 0.000010 0.000010 0.000010 0.000010 0.000010 0.000010 0.000010 0.000010 0.000010 0.000010 0.000010 0.000010 0.000010 0.000010 0.000010 0.000010 0.000010 0.000010 0.000010 0.000010 0.000010 0.000010 0.000010 0.000010 0.000010 0.000010 0.000010 0.000010 0.000010
0.000010 0.000010 0.000010 0.994824 0.000010 0.000010 0.000010 0.000010 0.000010 0.000010 0.000010 0.000010 0.000010 0.000010 0.000010 0.000010 0.000010 0.000010 0.000010 0.000010 0.000010 0.000010 0.000010 0.000010 0.000010 0.000010 0.000010 0.000010 0.000010 0.000010 0.000010 0.000010 0.000010 0.000010 0.004526 0.000010 0.000010 0.000010 0.000010 0.000010 0.000010 0.000010 0.000010 0.000010 0.000010 0.000010 0.000010 0.000010 0.000010 0.000010 0.000010 0.000010 0.000010 0.000010 0.000010 0.000010 0.000010 0.000010 0.000010 0.000010 0.000010 0.000010 0.000010 0.000010 0.000010 0.000010 0.000010
0.000010 0.000010 0.000010 0.000010 0.000010 0.000010 0.000010 0.000010 0.000010 0.000010 0.000010 0.000010 0.000010 0.000010 0.000010 0.000010 0.000010 0.000010 0.000010 0.000010 0.000010 0.000010 0.000010 0.000010 0.000010 0.000010 0.000010 0.000010 0.000010 0.000010 0.000010 0.000010 0.000010 0.000010 0.000010 0.000010 0.000010 0.000010 0.000010 0.000010 0.000010 0.999340 0.000010 0.000010 0.000010 0.000010 0.000010 0.000010 0.000010 0.000010 0.000010 0.000010 0.000010 0.000010 0.000010 0.000010 0.000010 0.000010 0.000010 0.000010 0.000010 0.000010 0.000010 0.000010 0.000010 0.000010 0.000010
0.000010 0.000010 0.000010 0.000010 0.000010 0.000010 0.000010 0.000010 0.000010 0.000010 0.000010 0.000010 0.000010 0.000010 0.000010 0.000010 0.000010 0.000010 0.000010 0.000010 0.000010 0.000010 0.000010 0.000010 0.000010 0.000010 0.000010 0.000010 0.000010 0.000010 0.000010 0.000010 0.000010 0.000010 0.000010 0.000010 0.000010 0.000010 0.000010 0.000010 0.000010 0.999340 0.000010 0.000010 0.000010 0.000010 0.000010 0.000010 0.000010 0.000010 0.000010 0.000010 0.000010 0.000010 0.000010 0.000010 0.000010 0.000010 0.000010 0.000010 0.000010 0.000010 0.000010 0.000010 0.000010 0.000010 0.000010
0.000010 0.000010 0.000010 0.000010 0.000010 0.000010 0.000010 0.000010 0.000010 0.000010 0.000010 0.000010 0.000010 0.000010 0.000010 0.000010 0.000010 0.000010 0.000010 0.000010 0.000010 0.000010 0.000010 0.000010 0.000010 0.000010 0.000010 0.000010 0.000010 0.000010 0.000010 0.000010 0.000010 0.000010 0.000010 0.000010 0.000010 0.000010 0.000010 0.004705 0.000010 0.976179 0.000010 0.000010 0.000010 0.000010 0.000010 0.000010 0.018477 0.000010 0.000010 0.000010 0.000010 0.000010 0.000010 0.000010 0.000010 0.000010 0.000010 0.000010 0.000010 0.000010 0.000010 0.000010 0.000010 0.000010 0.000010
0.000010 0.000010 0.000010 0.000010 0.000010 0.002647 0.000010 0.000010 0.000010 0.000010 0.000010 0.000010 0.000010 0.000010 0.000010 0.000010 0.000010 0.000010 0.000010 0.003948 0.000010 0.000010 0.000010 0.000010 0.000010 0.009413 0.000010 0.006991 0.000010 0.000010 0.000010 0.000010 0.000010 0.000010 0.000010 0.000010 0.000010 0.000010 0.010796 0.000545 0.000010 0.917617 0.000010 0.000010 0.000010 0.000010 0.000010 0.000010 0.004275 0.000010 0.000010 0.000010 0.000010 0.000010 0.003645 0.000010 0.000010 0.000010 0.000010 0.000010 0.012663 0.026899 0.000010 0.000010 0.000010 0.000010 0.000010
0.000010 0.000010 0.000010 0.000010 0.000010 0.000010 0.000010 0.000010 0.000010 0.000010 0.000010 0.000010 0.000010 0.000010 0.000010 0.000010 0.000010 0.000010 0.000010 0.000010 0.000010 0.000010 0.000010 0.000010 0.000010 0.000010 0.000010 0.000010 0.000010 0.000010 0.000010 0.000010 0.000010 0.000010 0.000010 0.000010 0.000010 0.000010 0.000010 0.000010 0.000010 0.817077 0.000010 0.000010 0.000010 0.000010 0.000010 0.000010 0.000010 0.000010 0.000010 0.000010 0.000010 0.000010 0.000010 0.000010 0.000010 0.000010 0.000010 0.000010 0.182273 0.000010 0.000010 0.000010 0.000010 0.000010 0.000010
0.000010 0.000010 0.000010 0.000010 0.000010 0.000010 0.000010 0.000010 0.000010 0.000010 0.000010 0.000010 0.000010 0.000010 0.000010 0.000010 0.000010 0.000010 0.000010 0.000010 0.000010 0.000010 0.000010 0.000010 0.000010 0.000010 0.000010 0.000010 0.000010 0.000010 0.000010 0.000010 0.000010 0.000010 0.000010 0.000010 0.000010 0.000010 0.000010 0.000010 0.000010 0.999340 0.000010 0.000010 0.000010 0.000010 0.000010 0.000010 0.000010 0.000010 0.000010 0.000010 0.000010 0.000010 0.000010 0.000010 0.000010 0.000010 0.000010 0.000010 0.000010 0.000010 0.000010 0.000010 0.000010 0.000010 0.000010
0.000010 0.000010 0.000010 0.000010 0.000010 0.000010 0.000010 0.000010 0.000010 0.000010 0.000010 0.000010 0.000010 0.000010 0.000010 0.000010 0.000010 0.000010 0.000010 0.000010 0.000010 0.000010 0.000010 0.000010 0.000010 0.000010 0.000010 0.000010 0.000010 0.000010 0.000010 0.000010 0.000010 0.000010 0.000010 0.000010 0.000010 0.000010 0.000010 0.000010 0.000010 0.899180 0.000010 0.000010 0.000010 0.000010 0.000010 0.000010 0.000010 0.000010 0.000010 0.000010 0.000010 0.000010 0.000010 0.000010 0.000010 0.000010 0.000010 0.000010 0.100170 0.000010 0.000010 0.000010 0.000010 0.000010 0.000010
0.000010 0.000010 0.000010 0.000010 0.000010 0.000010 0.000010 0.000010 0.000010 0.000010 0.000010 0.000010 0.000010 0.000010 0.000010 0.000010 0.000010 0.000010 0.000010 0.000010 0.000010 0.000010 0.000010 0.000010 0.000010 0.000010 0.000010 0.000010 0.000010 0.000010 0.000010 0.000010 0.000010 0.000010 0.000010 0.000010 0.000010 0.000010 0.000010 0.000010 0.000010 0.873625 0.000010 0.000010 0.000010 0.000010 0.000010 0.000010 0.000010 0.000010 0.000010 0.000010 0.000010 0.000010 0.000010 0.000010 0.000010 0.000010 0.000010 0.000010 0.125725 0.000010 0.000010 0.000010 0.000010 0.000010 0.000010
0.000010 0.000010 0.000010 0.000010 0.000010 0.000010 0.000010 0.000010 0.000010 0.000010 0.000010 0.000010 0.000010 0.000010 0.000010 0.000010 0.000010 0.000010 0.000010 0.000010 0.000010 0.000010 0.000010 0.000010 0.000010 0.000010 0.000010 0.000010 0.000010 0.000010 0.000010 0.000010 0.000010 0.000010 0.000010 0.000010 0.000010 0.000010 0.000010 0.000010 0.000010 0.854278 0.000010 0.000010 0.000010 0.000010 0.000010 0.000010 0.000010 0.000010 0.000010 0.000010 0.000010 0.000010 0.000010 0.000010 0.000010 0.000010 0.000010 0.000010 0.145072 0.000010 0.000010 0.000010 0.000010 0.000010 0.000010
0.000010 0.000010 0.000010 0.000010 0.000010 0.000010 0.000010 0.000010 0.000010 0.000010 0.000010 0.000010 0.000010 0.000010 0.000010 0.000010 0.000010 0.000010 0.000010 0.000010 0.000010 0.000010 0.000010 0.000010 0.000010 0.000010 0.000010 0.000010 0.000010 0.000010 0.000010 0.000010 0.000010 0.000010 0.000010 0.000010 0.000010 0.000010 0.000010 0.000010 0.000010 0.999340 0.000010 0.000010 0.000010 0.000010 0.000010 0.000010 0.000010 0.000010 0.000010 0.000010 0.000010 0.000010 0.000010 0.000010 0.000010 0.000010 0.000010 0.000010 0.000010 0.000010 0.000010 0.000010 0.000010 0.000010 0.000010
0.000010 0.000010 0.000010 0.000010 0.000010 0.000010 0.000010 0.000010 0.000010 0.000010 0.000010 0.000010 0.000010 0.000010 0.000010 0.000010 0.000010 0.000010 0.000010 0.000010 0.000010 0.000010 0.000010 0.000010 0.000010 0.000010 0.000010 0.000010 0.000010 0.000010 0.000010 0.000010 0.000010 0.000010 0.000010 0.000010 0.000010 0.000010 0.000010 0.000010 0.000010 0.850401 0.000010 0.000010 0.000010 0.000010 0.000010 0.000010 0.000010 0.000010 0.000010 0.000010 0.000010 0.000010 0.000010 0.000010 0.000010 0.000010 0.000010 0.000010 0.148949 0.000010 0.000010 0.000010 0.000010 0.000010 0.000010
0.000010 0.000010 0.000010 0.000010 0.000010 0.000010 0.000010 0.000010 0.000010 0.000010 0.000010 0.000010 0.000010 0.000010 0.000010 0.000010 0.000010 0.000010 0.000010 0.000010 0.000010 0.000010 0.000010 0.000010 0.000010 0.000010 0.000010 0.000010 0.000010 0.000010 0.000010 0.000010 0.000010 0.000010 0.000010 0.000010 0.000010 0.000010 0.000010 0.000010 0.000010 0.999340 0.000010 0.000010 0.000010 0.000010 0.000010 0.000010 0.000010 0.000010 0.000010 0.000010 0.000010 0.000010 0.000010 0.000010 0.000010 0.000010 0.000010 0.000010 0.000010 0.000010 0.000010 0.000010 0.000010 0.000010 0.000010
0.000010 0.000010 0.000010 0.000010 0.000010 0.000010 0.000010 0.000010 0.000010 0.000010 0.000010 0.000010 0.000010 0.000010 0.000010 0.000010 0.000010 0.000010 0.000010 0.000010 0.000010 0.000010 0.000010 0.000010 0.000010 0.000010 0.000010 0.000010 0.000010 0.000010 0.000010 0.000010 0.000010 0.000010 0.000010 0.000010 0.000010 0.000010 0.000010 0.000010 0.000010 0.785106 0.000010 0.000010 0.000010 0.000010 0.000010 0.000010 0.000010 0.000010 0.000010 0.000010 0.000010 0.000010 0.016093 0.000010 0.000010 0.000010 0.000010 0.000010 0.198161 0.000010 0.000010 0.000010 0.000010 0.000010 0.000010
0.000010 0.000010 0.000010 0.000010 0.000010 0.000010 0.000010 0.000010 0.000010 0.000010 0.000010 0.000010 0.000010 0.000010 0.000010 0.000010 0.000010 0.000010 0.000010 0.000010 0.000010 0.000010 0.000010 0.000010 0.000010 0.000010 0.000010 0.000010 0.000010 0.000010 0.000010 0.000010 0.000010 0.000010 0.000010 0.000010 0.000010 0.000010 0.000010 0.000010 0.000010 0.999340 0.000010 0.000010 0.000010 0.000010 0.000010 0.000010 0.000010 0.000010 0.000010 0.000010 0.000010 0.000010 0.000010 0.000010 0.000010 0.000010 0.000010 0.000010 0.000010 0.000010 0.000010 0.000010 0.000010 0.000010 0.000010
0.000010 0.000010 0.000010 0.000010 0.000010 0.000010 0.000010 0.000010 0.000010 0.000010 0.000010 0.000010 0.010351 0.000010 0.000010 0.000010 0.000010 0.000010 0.000010 0.000010 0.000010 0.000010 0.000010 0.000010 0.000010 0.000010 0.000010 0.000010 0.000010 0.000010 0.000010 0.000010 0.000010 0.000010 0.000010 0.000010 0.000010 0.000010 0.000010 0.000010 0.000010 0.860648 0.000010 0.000010 0.000010 0.000010 0.000010 0.000010 0.000010 0.000010 0.000010 0.000010 0.000010 0.000010 0.000010 0.000010 0.000010 0.000010 0.000010 0.000010 0.115618 0.000010 0.012753 0.000010 0.000010 0.000010 0.000010
0.000010 0.000010 0.000010 0.055151 0.061017 0.012233 0.000010 0.015590 0.000010 0.027864 0.027125 0.000010 0.035464 0.000010 0.000010 0.000010 0.000010 0.181045 0.000010 0.028845 0.016190 0.000010 0.018994 0.000010 0.000010 0.004428 0.000010 0.021209 0.000010 0.014764 0.035662 0.000010 0.000010 0.000010 0.000010 0.000010 0.005841 0.000010 0.000010 0.009385 0.000010 0.101482 0.000010 0.000010 0.000010 0.000010 0.006261 0.000010 0.031187 0.006378 0.000010 0.010029 0.000010 0.000010 0.000010 0.000010 0.000010 0.022793 0.000010 0.000010 0.109380 0.102865 0.021811 0.000010 0.000010 0.016608 0.000010
0.000010 0.000010 0.000010 0.000010 0.000010 0.000010 0.000010 0.000010 0.000010 0.000010 0.000010 0.000010 0.000010 0.000010 0.000010 0.000010 0.000010 0.000010 0.000010 0.000010 0.000010 0.000010 0.000010 0.000010 0.000010 0.000010 0.000010 0.000010 0.000010 0.000010 0.000010 0.000010 0.000010 0.000010 0.000010 0.000010 0.000010 0.000010 0.000010 0.000010 0.000010 0.999340 0.000010 0.000010 0.000010 0.000010 0.000010 0.000010 0.000010 0.000010 0.000010 0.000010 0.000010 0.000010 0.000010 0.000010 0.000010 0.000010 0.000010 0.000010 0.000010 0.000010 0.000010 0.000010 0.000010 0.000010 0.000010
0.000010 0.000010 0.000010 0.000010 0.000010 0.000010 0.000010 0.000010 0.000010 0.000010 0.000010 0.000010 0.000010 0.000010 0.000010 0.000010 0.000010 0.000010 0.000010 0.000010 0.000010 0.000010 0.000010 0.000010 0.000010 0.000010 0.000010 0.000010 0.000010 0.000010 0.000010 0.000010 0.000010 0.000010 0.000010 0.000010 0.000010 0.000010 0.000010 0.000010 0.000010 0.999340 0.000010 0.000010 0.000010 0.000010 0.000010 0.000010 0.000010 0.000010 0.000010 0.000010 0.000010 0.000010 0.000010 0.000010 0.000010 0.000010 0.000010 0.000010 0.000010 0.000010 0.000010 0.000010 0.000010 0.000010 0.000010
0.000010 0.000010 0.000010 0.457298 0.000010 0.000010 0.000010 0.000010 0.000010 0.000010 0.000010 0.000010 0.006203 0.000010 0.000010 0.000010 0.000010 0.008099 0.000010 0.000010 0.000010 0.000010 0.000010 0.000010 0.000010 0.000010 0.000010 0.008209 0.000010 0.000010 0.000010 0.000010 0.000010 0.000010 0.000010 0.000010 0.000010 0.000010 0.000010 0.031802 0.000010 0.008486 0.000010 0.000010 0.000010 0.000010 0.000218 0.000010 0.000010 0.007031 0.000010 0.443954 0.000010 0.000010 0.000010 0.000010 0.000010 0.010597 0.000010 0.000010 0.013307 0.000010 0.001995 0.000010 0.000010 0.002260 0.000010
0.000010 0.000010 0.000010 0.000010 0.000010 0.000010 0.000010 0.000010 0.000010 0.000010 0.000010 0.000010 0.000010 0.000010 0.000010 0.000010 0.000010 0.000010 0.000010 0.000010 0.000010 0.000010 0.000010 0.000010 0.000010 0.000010 0.000010 0.000010 0.000010 0.000010 0.000010 0.000010 0.000010 0.000010 0.000010 0.000010 0.000010 0.000010 0.000010 0.000010 0.000010 0.000010 0.000010 0.000010 0.000010 0.000010 0.000010 0.000010 0.000010 0.000010 0.000010 0.999340 0.000010 0.000010 0.000010 0.000010 0.000010 0.000010 0.000010 0.000010 0.000010 0.000010 0.000010 0.000010 0.000010 0.000010 0.000010
0.000010 0.000010 0.000010 0.000010 0.000010 0.000010 0.000010 0.000010 0.000010 0.000010 0.000010 0.000010 0.000010 0.000010 0.000010 0.000010 0.000010 0.000010 0.000010 0.000010 0.000010 0.000010 0.000010 0.000010 0.000010 0.000010 0.000010 0.000010 0.000010 0.000010 0.000010 0.000010 0.000010 0.000010 0.000010 0.000010 0.000010 0.000010 0.000010 0.000010 0.000010 0.000010 0.000010 0.000010 0.000010 0.000010 0.000010 0.000010 0.000010 0.000010 0.000010 0.999340 0.000010 0.000010 0.000010 0.000010 0.000010 0.000010 0.000010 0.000010 0.000010 0.000010 0.000010 0.000010 0.000010 0.000010 0.000010
0.000010 0.000010 0.000010 0.000010 0.000010 0.000010 0.000010 0.000010 0.000010 0.000010 0.000010 0.000010 0.000010 0.000010 0.000010 0.000010 0.000010 0.000010 0.000010 0.000010 0.000010 0.000010 0.000010 0.000010 0.000010 0.000010 0.000010 0.000010 0.000010 0.000010 0.000010 0.000010 0.000010 0.000010 0.000010 0.000010 0.000010 0.000010 0.000010 0.000010 0.000010 0.000010 0.000010 0.000010 0.000010 0.000010 0.000010 0.000010 0.000010 0.000010 0.000010 0.999340 0.000010 0.000010 0.000010 0.000010 0.000010 0.000010 0.000010 0.000010 0.000010 0.000010 0.000010 0.000010 0.000010 0.000010 0.000010
0.000010 0.000010 0.000010 0.000010 0.000010 0.000010 0.000010 0.000010 0.000010 0.000010 0.000010 0.000010 0.000010 0.000010 0.000010 0.000010 0.000010 0.000010 0.000010 0.000010 0.000010 0.000010 0.000010 0.000010 0.000010 0.000010 0.000010 0.000010 0.000010 0.000010 0.000010 0.000010 0.000010 0.000010 0.000010 0.000010 0.000010 0.000010 0.000010 0.000010 0.000010 0.000010 0.000010 0.000010 0.000010 0.000010 0.000010 0.000010 0.000010 0.000010 0.000010 0.999340 0.000010 0.000010 0.000010 0.000010 0.000010 0.000010 0.000010 0.000010 0.000010 0.000010 0.000010 0.000010 0.000010 0.000010 0.000010
0.000010 0.000010 0.000010 0.000010 0.000010 0.000010 0.000010 0.000010 0.000010 0.000010 0.000010 0.000010 0.000010 0.000010 0.000010 0.000010 0.000010 0.000010 0.000010 0.000010 0.000010 0.000010 0.000010 0.000010 0.000010 0.000010 0.000010 0.000010 0.000010 0.000010 0.000010 0.000010 0.000010 0.000010 0.000010 0.000010 0.000010 0.000010 0.000010 0.000010 0.000010 0.000010 0.000010 0.000010 0.000010 0.000010 0.000010 0.000010 0.000010 0.000010 0.000010 0.999340 0.000010 0.000010 0.000010 0.000010 0.000010 0.000010 0.000010 0.000010 0.000010 0.000010 0.000010 0.000010 0.000010 0.000010 0.000010
0.000010 0.000010 0.000010 0.000010 0.000010 0.000010 0.000010 0.001237 0.000010 0.000010 0.017060 0.000010 0.000010 0.000010 0.000010 0.000010 0.000010 0.000010 0.000010 0.014229 0.000010 0.000010 0.000010 0.000010 0.000010 0.000010 0.000010 0.049400 0.000010 0.000010 0.009349 0.000010 0.020500 0.000010 0.000010 0.000010 0.000010 0.000010 0.000355 0.000010 0.000010 0.000010 0.000010 0.000010 0.013623 0.000010 0.005780 0.000010 0.027871 0.011369 0.000010 0.826519 0.000010 0.000010 0.000010 0.000010 0.000010 0.002169 0.000010 0.000010 0.000010 0.000010 0.000010 0.000010 0.000010 0.000010 0.000010
0.000010 0.000010 0.000010 0.000010 0.000010 0.000010 0.000010 0.000010 0.000010 0.000010 0.019519 0.000010 0.004429 0.000010 0.000010 0.000010 0.000010 0.000010 0.000010 0.000010 0.000010 0.000010 0.001875 0.000010 0.000010 0.000010 0.000010 0.059952 0.000010 0.000010 0.000010 0.000010 0.000010 0.000010 0.000010 0.000010 0.000010 0.000010 0.012944 0.016947 0.000010 0.005063 0.000010 0.000010 0.026682 0.000010 0.002109 0.000010 0.020982 0.000010 0.000010 0.800640 0.000010 0.000010 0.000010 0.000010 0.000010 0.000010 0.000010 0.015553 0.000010 0.000010 0.012765 0.000010 0.000010 0.000010 0.000010
0.000010 0.000010 0.000010 0.000010 0.000010 0.000010 0.000010 0.000010 0.000010 0.000010 0.000010 0.000010 0.000010 0.000010 0.000010 0.000010 0.000010 0.000010 0.000010 0.000010 0.000010 0.000010 0.000010 0.000010 0.000010 0.000010 0.000010 0.000010 0.000010 0.000010 0.000010 0.000010 0.000010 0.000010 0.000010 0.000010 0.000010 0.000010 0.000010 0.000010 0.000010 0.000010 0.000010 0.000010 0.000010 0.000010 0.000010 0.000010 0.000010 0.000010 0.000010 0.999340 0.000010 0.000010 0.000010 0.000010 0.000010 0.000010 0.000010 0.000010 0.000010 0.000010 0.000010 0.000010 0.000010 0.000010 0.000010
0.000010 0.000010 0.000010 0.000010 0.000010 0.000010 0.000010 0.000010 0.000010 0.000010 0.013364 0.000010 0.000010 0.000010 0.000010 0.000010 0.000010 0.000010 0.000010 0.000010 0.000010 0.000010 0.000010 0.000010 0.000010 0.000010 0.000010 0.000010 0.000010 0.000010 0.000329 0.034286 0.000010 0.000010 0.000010 0.000010 0.000010 0.000010 0.000010 0.000010 0.000010 0.000010 0.000010 0.000010 0.000010 0.000010 0.000010 0.000010 0.000010 0.014862 0.000010 0.936539 0.000010 0.000010 0.000010 0.000010 0.000010 0.000010 0.000010 0.000010 0.000010 0.000010 0.000010 0.000010 0.000010 0.000010 0.000010
0.000010 0.000010 0.000010 0.000010 0.000010 0.000010 0.000010 0.000010 0.000010 0.000010 0.000010 0.000010 0.000010 0.000010 0.000010 0.000010 0.000010 0.000010 0.000010 0.000010 0.000010 0.000010 0.000010 0.000010 0.000010 0.000010 0.000010 0.000010 0.000010 0.000010 0.000010 0.000010 0.000010 0.000010 0.000010 0.000010 0.000010 0.000010 0.000010 0.000010 0.000010 0.000010 0.000010 0.000010 0.000010 0.000010 0.000010 0.000010 0.000010 0.000010 0.000010 0.999340 0.000010 0.000010 0.000010 0.000010 0.000010 0.000010 0.000010 0.000010 0.000010 0.000010 0.000010 0.000010 0.000010 0.000010 0.000010
0.000010 0.000010 0.000010 0.000010 0.000010 0.000010 0.000010 0.000010 0.000010 0.000010 0.000010 0.000010 0.000010 0.000010 0.000010 0.000010 0.000010 0.000010 0.000010 0.000010 0.000010 0.000010 0.000010 0.000010 0.000010 0.000010 0.000010 0.000010 0.000010 0.000010 0.000010 0.000010 0.000010 0.000010 0.000010 0.000010 0.000010 0.000010 0.000010 0.000010 0.000010 0.000010 0.000010 0.000010 0.000010 0.000010 0.000010 0.000010 0.000010 0.000010 0.000010 0.999340 0.000010 0.000010 0.000010 0.000010 0.000010 0.000010 0.000010 0.000010 0.000010 0.000010 0.000010 0.000010 0.000010 0.000010 0.000010
0.000010 0.000010 0.000010 0.000010 0.000010 0.000010 0.000010 0.000010 0.000010 0.000010 0.000010 0.000010 0.000010 0.000010 0.000010 0.000010 0.000010 0.000010 0.000010 0.000010 0.000010 0.000010 0.000010 0.000010 0.000010 0.000010 0.000010 0.000010 0.000010 0.000010 0.000010 0.000010 0.000010 0.000010 0.000010 0.000010 0.000010 0.000010 0.000010 0.000010 0.000010 0.000010 0.000010 0.000010 0.000010 0.000010 0.000010 0.000010 0.033198 0.000010 0.000010 0.966152 0.000010 0.000010 0.000010 0.000010 0.000010 0.000010 0.000010 0.000010 0.000010 0.000010 0.000010 0.000010 0.000010 0.000010 0.000010
0.000010 0.000010 0.000010 0.000010 0.000010 0.000010 0.000010 0.000010 0.000010 0.000010 0.000010 0.002624 0.000010 0.000010 0.000010 0.000010 0.000010 0.000010 0.000010 0.000010 0.000010 0.000010 0.000010 0.000010 0.000010 0.000010 0.000010 0.004067 0.000010 0.015598 0.000010 0.000010 0.000010 0.000010 0.005574 0.000010 0.000010 0.000010 0.002159 0.016889 0.000010 0.000010 0.000010 0.000010 0.000010 0.000010 0.000010 0.000010 0.000010 0.000010 0.000010 0.941791 0.000010 0.000010 0.000010 0.000010 0.000010 0.000010 0.000010 0.000010 0.000010 0.000010 0.010709 0.000010 0.000010 0.000010 0.000010
0.000010 0.000010 0.000010 0.000010 0.000010 0.000010 0.000010 0.000010 0.000010 0.000010 0.000010 0.000010 0.000010 0.000010 0.000010 0.000010 0.000010 0.000010 0.000010 0.000010 0.000010 0.000010 0.000010 0.000010 0.000010 0.000010 0.000010 0.000010 0.000010 0.000010 0.000010 0.000010 0.000010 0.000010 0.000010 0.000010 0.000010 0.000010 0.000010 0.000010 0.000010 0.000010 0.000010 0.000010 0.000010 0.000010 0.000010 0.000010 0.000010 0.000010 0.000010 0.999340 0.000010 0.000010 0.000010 0.000010 0.000010 0.000010 0.000010 0.000010 0.000010 0.000010 0.000010 0.000010 0.000010 0.000010 0.000010
0.000010 0.000010 0.000010 0.000010 0.000010 0.000010 0.000010 0.000010 0.000010 0.000010 0.000010 0.000010 0.000010 0.000010 0.000010 0.000010 0.000010 0.000010 0.000010 0.000010 0.000010 0.000010 0.000010 0.000010 0.000010 0.000010 0.000010 0.000010 0.000010 0.000010 0.000010 0.000010 0.000010 0.000010 0.000010 0.000010 0.000010 0.000010 0.000010 0.000010 0.000010 0.000010 0.000010 0.000010 0.000010 0.000010 0.000010 0.000010 0.000010 0.000010 0.000010 0.999340 0.000010 0.000010 0.000010 0.000010 0.000010 0.000010 0.000010 0.000010 0.000010 0.000010 0.000010 0.000010 0.000010 0.000010 0.000010
0.000010 0.000010 0.000010 0.000010 0.000010 0.000010 0.000010 0.000010 0.000010 0.000010 0.000010 0.000010 0.000010 0.000010 0.000010 0.000010 0.000010 0.000010 0.000010 0.000010 0.000010 0.000010 0.000010 0.000010 0.000010 0.000010 0.000010 0.000010 0.000010 0.000010 0.000010 0.000010 0.000010 0.000010 0.000010 0.000010 0.000010 0.000010 0.000010 0.000010 0.000010 0.000010 0.000010 0.000010 0.000010 0.000010 0.000010 0.000010 0.000010 0.000010 0.000010 0.999340 0.000010 0.000010 0.000010 0.000010 0.000010 0.000010 0.000010 0.000010 0.000010 0.000010 0.000010 0.000010 0.000010 0.000010 0.000010
0.000010 0.000010 0.000010 0.000010 0.000010 0.000010 0.006122 0.000010 0.000010 0.000010 0.030006 0.000010 0.000010 0.000010 0.000010 0.000010 0.000010 0.000010 0.000010 0.042837 0.000010 0.000010 0.000010 0.000010 0.000010 0.000010 0.000010 0.081989 0.000010 0.005521 0.018866 0.000010 0.000010 0.000010 0.000010 0.000010 0.000010 0.000010 0.012267 0.001299 0.000010 0.000010 0.000010 0.000010 0.000010 0.000010 0.000010 0.000010 0.039365 0.016519 0.000010 0.738081 0.000010 0.000010 0.000010 0.000010 0.000010 0.000010 0.000010 0.006578 0.000010 0.000010 0.000010 0.000010 0.000010 0.000010 0.000010
0.000010 0.000010 0.000010 0.000010 0.000010 0.000010 0.000010 0.000010 0.000010 0.000010 0.000010 0.000010 0.000010 0.000010 0.000010 0.000010 0.000010 0.000010 0.000010 0.000010 0.000010 0.000010 0.000010 0.000010 0.000010 0.000010 0.000010 0.000010 0.000010 0.000010 0.000010 0.000010 0.000010 0.000010 0.000010 0.000010 0.000010 0.000010 0.000010 0.000010 0.000010 0.000010 0.000010 0.000010 0.000010 0.000010 0.000010 0.000010 0.000010 0.000010 0.000010 0.999340 0.000010 0.000010 0.000010 0.000010 0.000010 0.000010 0.000010 0.000010 0.000010 0.000010 0.000010 0.000010 0.000010 0.000010 0.000010
0.000010 0.000010 0.000010 0.000010 0.000010 0.000010 0.006627 0.000010 0.000010 0.000010 0.038024 0.000010 0.009329 0.000010 0.000010 0.000010 0.000010 0.000010 0.000010 0.008099 0.000010 0.000010 0.000010 0.000010 0.000010 0.000010 0.000010 0.059488 0.000010 0.000010 0.012049 0.008878 0.000010 0.000010 0.000010 0.000010 0.001809 0.000010 0.000010 0.007448 0.000010 0.000010 0.000010 0.000010 0.000010 0.000010 0.000010 0.000010 0.024684 0.026077 0.000010 0.741355 0.000010 0.000010 0.000010 0.022991 0.000010 0.005658 0.000010 0.000010 0.000010 0.000010 0.026964 0.000010 0.000010 0.000010 0.000010
0.000010 0.000010 0.000010 0.000010 0.000010 0.000010 0.000010 0.000010 0.000010 0.000010 0.000010 0.000010 0.000010 0.000010 0.000010 0.000010 0.000010 0.000010 0.000010 0.000010 0.000010 0.000010 0.000010 0.000010 0.000010 0.000010 0.000010 0.000010 0.000010 0.000010 0.000010 0.000010 0.000010 0.000010 0.000010 0.000010 0.000010 0.000010 0.000010 0.000010 0.000010 0.000010 0.000010 0.000010 0.000010 0.000010 0.000010 0.000010 0.000010 0.999340 0.000010 0.000010 0.000010 0.000010 0.000010 0.000010 0.000010 0.000010 0.000010 0.000010 0.000010 0.000010 0.000010 0.000010 0.000010 0.000010 0.000010
0.000010 0.000010 0.000010 0.000010 0.000010 0.000010 0.000010 0.000010 0.000010 0.000010 0.000010 0.000010 0.000010 0.000010 0.000010 0.000010 0.000010 0.000010 0.000010 0.000010 0.000010 0.000010 0.000010 0.000010 0.000010 0.000010 0.000010 0.000010 0.000010 0.000010 0.000010 0.000010 0.000010 0.000010 0.000010 0.000010 0.000010 0.000010 0.000010 0.000010 0.000010 0.000010 0.000010 0.000010 0.000010 0.000010 0.000010 0.000010 0.000010 0.999340 0.000010 0.000010 0.000010 0.000010 0.000010 0.000010 0.000010 0.000010 0.000010 0.000010 0.000010 0.000010 0.000010 0.000010 0.000010 0.000010 0.000010
0.000010 0.000010 0.000010 0.000010 0.000010 0.000010 0.000010 0.000010 0.000010 0.000010 0.000010 0.000010 0.000010 0.000010 0.000010 0.000010 0.000010 0.000010 0.000010 0.000010 0.000010 0.000010 0.000010 0.000010 0.000010 0.000010 0.000010 0.000010 0.000010 0.000010 0.000010 0.000010 0.000010 0.000010 0.000010 0.000010 0.000010 0.000010 0.000010 0.000010 0.000010 0.000010 0.000010 0.000010 0.000010 0.000010 0.000010 0.000010 0.000010 0.999340 0.000010 0.000010 0.000010 0.000010 0.000010 0.000010 0.000010 0.000010 0.000010 0.000010 0.000010 0.000010 0.000010 0.000010 0.000010 0.000010 0.000010
0.000010 0.000010 0.000010 0.000010 0.000010 0.000010 0.000010 0.000010 0.000010 0.000010 0.000010 0.000010 0.000010 0.000010 0.000010 0.000010 0.000010 0.000010 0.000010 0.000010 0.000010 0.000010 0.000010 0.000010 0.000010 0.000010 0.000010 0.000010 0.000010 0.000010 0.000010 0.000010 0.000010 0.000010 0.000010 0.000010 0.000010 0.000010 0.000010 0.000010 0.000010 0.000010 0.000010 0.000010 0.000010 0.000010 0.000010 0.000010 0.000010 0.999340 0.000010 0.000010 0.000010 0.000010 0.000010 0.000010 0.000010 0.000010 0.000010 0.000010 0.000010 0.000010 0.000010 0.000010 0.000010 0.000010 0.000010
0.000010 0.000010 0.000010 0.000010 0.000010 0.000010 0.000010 0.000010 0.000010 0.000010 0.000010 0.000010 0.000010 0.000010 0.000010 0.000010 0.000010 0.000010 0.000010 0.000010 0.000010 0.000010 0.000010 0.000010 0.000010 0.000010 0.000010 0.000010 0.000010 0.000010 0.000010 0.000010 0.000010 0.000010 0.000010 0.000010 0.000010 0.000010 0.000010 0.000010 0.000010 0.000010 0.000010 0.000010 0.000010 0.000010 0.000010 0.000010 0.000010 0.999340 0.000010 0.000010 0.000010 0.000010 0.000010 0.000010 0.000010 0.000010 0.000010 0.000010 0.000010 0.000010 0.000010 0.000010 0.000010 0.000010 0.000010
0.000010 0.000010 0.000010 0.000010 0.000010 0.000010 0.000010 0.000010 0.000010 0.000010 0.000010 0.000010 0.000010 0.000010 0.000010 0.000010 0.000010 0.000010 0.000010 0.000010 0.000010 0.000010 0.000010 0.000010 0.000010 0.000010 0.000010 0.000010 0.000010 0.000010 0.000010 0.000010 0.000010 0.000010 0.000010 0.000010 0.000010 0.000010 0.000010 0.000010 0.000010 0.000010 0.000010 0.000010 0.000010 0.000010 0.000010 0.000010 0.000010 0.999340 0.000010 0.000010 0.000010 0.000010 0.000010 0.000010 0.000010 0.000010 0.000010 0.000010 0.000010 0.000010 0.000010 0.000010 0.000010 0.000010 0.000010
0.000010 0.000010 0.000010 0.000010 0.000010 0.000010 0.003532 0.000010 0.000010 0.000010 0.000010 0.000010 0.006077 0.000010 0.000010 0.000010 0.000010 0.011269 0.000010 0.000010 0.000010 0.000010 0.000731 0.000010 0.000010 0.004038 0.000010 0.000010 0.009007 0.000010 0.000010 0.042995 0.000010 0.000010 0.000010 0.000010 0.000010 0.000010 0.031647 0.131163 0.000010 0.003032 0.000010 0.000010 0.000010 0.000010 0.010195 0.000010 0.005975 0.714234 0.000010 0.004963 0.000010 0.000010 0.000010 0.000010 0.000010 0.000010 0.000010 0.000010 0.000010 0.019126 0.000010 0.000010 0.000010 0.001505 0.000010
0.000010 0.000010 0.000010 0.000010 0.000010 0.000010 0.000010 0.000010 0.000010 0.000010 0.000010 0.000010 0.000010 0.000010 0.000010 0.000010 0.000010 0.000010 0.000010 0.000010 0.000010 0.000010 0.000010 0.000010 0.000010 0.000010 0.000010 0.000010 0.000010 0.000010 0.000010 0.000010 0.000010 0.000010 0.012386 0.000010 0.000010 0.000010 0.000010 0.057705 0.000010 0.000010 0.000010 0.000010 0.000010 0.000010 0.000010 0.000010 0.000010 0.879512 0.000010 0.000010 0.000010 0.000010 0.000010 0.000010 0.000010 0.000010 0.000010 0.000010 0.000010 0.000010 0.000010 0.000010 0.000010 0.049767 0.000010
0.000010 0.000010 0.000010 0.000010 0.000010 0.000010 0.000010 0.000010 0.000010 0.000010 0.000010 0.000010 0.000010 0.000010 0.000010 0.000010 0.000010 0.000010 0.000010 0.000010 0.000010 0.000010 0.000010 0.000010 0.000010 0.000010 0.000010 0.000010 0.000010 0.000010 0.000010 0.000010 0.000010 0.000010 0.000010 0.000010 0.000010 0.000010 0.020297 0.000011 0.000010 0.000010 0.000010 0.000010 0.000010 0.000010 0.000010 0.000010 0.000010 0.978132 0.000010 0.000930 0.000010 0.000010 0.000010 0.000010 0.000010 0.000010 0.000010 0.000010 0.000010 0.000010 0.000010 0.000010 0.000010 0.000010 0.000010
0.000010 0.000010 0.000010 0.000010 0.000010 0.000010 0.000010 0.000010 0.000010 0.000010 0.000010 0.000010 0.000010 0.000010 0.000010 0.000010 0.000010 0.000010 0.000010 0.000010 0.000010 0.000010 0.000010 0.000010 0.000010 0.000010 0.000010 0.000010 0.000010 0.000010 0.000010 0.000010 0.000010 0.000010 0.000010 0.000010 0.000010 0.000010 0.000010 0.000010 0.000010 0.000010 0.000010 0.000010 0.000010 0.000010 0.000010 0.000010 0.000010 0.999340 0.000010 0.000010 0.000010 0.000010 0.000010 0.000010 0.000010 0.000010 0.000010 0.000010 0.000010 0.000010 0.000010 0.000010 0.000010 0.000010 0.000010
0.000010 0.000010 0.000010 0.000010 0.012900 0.000010 0.000010 0.008705 0.000010 0.000010 0.000010 0.000043 0.010795 0.000010 0.000010 0.000010 0.000010 0.005437 0.000010 0.002177 0.000010 0.000010 0.002353 0.000010 0.000010 0.015660 0.000010 0.000010 0.000010 0.000010 0.000010 0.000010 0.000010 0.000010 0.000010 0.000010 0.000010 0.000010 0.030048 0.129031 0.000010 0.000010 0.000010 0.000010 0.000010 0.000010 0.000010 0.000010 0.013597 0.759495 0.000010 0.000010 0.000010 0.000010 0.000010 0.000010 0.000010 0.000010 0.000010 0.000010 0.000010 0.000010 0.000010 0.000010 0.000010 0.009220 0.000010
0.000010 0.000010 0.000010 0.000010 0.000010 0.000010 0.000010 0.000010 0.000010 0.000010 0.000010 0.000010 0.000010 0.000010 0.000010 0.000010 0.000010 0.000010 0.000010 0.000010 0.000010 0.000010 0.000010 0.000010 0.000010 0.000010 0.000010 0.000010 0.000010 0.000010 0.000010 0.000010 0.025290 0.000010 0.000010 0.000010 0.000010 0.000010 0.031481 0.015447 0.000010 0.000010 0.000010 0.000010 0.000010 0.000010 0.000010 0.000010 0.000010 0.927152 0.000010 0.000010 0.000010 0.000010 0.000010 0.000010 0.000010 0.000010 0.000010 0.000010 0.000010 0.000010 0.000010 0.000010 0.000010 0.000010 0.000010
0.000010 0.000010 0.000010 0.000010 0.000010 0.000010 0.000010 0.000010 0.000010 0.000010 0.000010 0.000010 0.000010 0.000010 0.000010 0.000010 0.000010 0.000010 0.000010 0.000010 0.000010 0.000010 0.000021 0.000010 0.000010 0.000010 0.000010 0.012046 0.000010 0.000010 0.000010 0.000010 0.034529 0.000010 0.007412 0.000010 0.000010 0.000010 0.000010 0.086203 0.000010 0.007674 0.000010 0.000010 0.012488 0.000010 0.000010 0.000010 0.000010 0.826007 0.000010 0.000010 0.000010 0.000010 0.000010 0.000010 0.000010 0.000010 0.000010 0.000010 0.000010 0.000010 0.001903 0.000010 0.000010 0.011146 0.000010
0.000010 0.000010 0.000010 0.000010 0.000010 0.000010 0.000010 0.000010 0.000010 0.000010 0.000010 0.000010 0.000010 0.000010 0.000010 0.000010 0.000010 0.000010 0.000010 0.000010 0.000010 0.000010 0.000010 0.000010 0.000010 0.000010 0.000010 0.000010 0.000010 0.000010 0.000010 0.000010 0.000010 0.000010 0.000010 0.000010 0.000010 0.000010 0.000010 0.000010 0.000010 0.000010 0.000010 0.000010 0.000010 0.000010 0.000010 0.000010 0.000010 0.999340 0.000010 0.000010 0.000010 0.000010 0.000010 0.000010 0.000010 0.000010 0.000010 0.000010 0.000010 0.000010 0.000010 0.000010 0.000010 0.000010 0.000010
0.000010 0.000010 0.000010 0.000010 0.000010 0.000010 0.000010 0.000010 0.000010 0.000010 0.000019 0.000010 0.000010 0.000010 0.000010 0.000010 0.000010 0.000010 0.000010 0.000010 0.000010 0.000010 0.000010 0.000010 0.000010 0.000010 0.000010 0.000010 0.000010 0.000010 0.000010 0.000010 0.000010 0.000010 0.000010 0.000010 0.000010 0.000010 0.000010 0.000010 0.000010 0.000010 0.000010 0.000010 0.000010 0.000010 0.000010 0.000010 0.000010 0.999331 0.000010 0.000010 0.000010 0.000010 0.000010 0.000010 0.000010 0.000010 0.000010 0.000010 0.000010 0.000010 0.000010 0.000010 0.000010 0.000010 0.000010
0.000010 0.000010 0.000010 0.000010 0.000010 0.000010 0.000010 0.000010 0.000010 0.000010 0.000010 0.000010 0.000010 0.000010 0.000010 0.000010 0.000010 0.000010 0.000010 0.000010 0.000010 0.000010 0.000010 0.000010 0.000010 0.000010 0.000010 0.000010 0.000010 0.000010 0.000010 0.000010 0.002528 0.000010 0.000010 0.000010 0.000010 0.000010 0.000010 0.043109 0.000010 0.000010 0.000010 0.000010 0.000010 0.000010 0.000010 0.000010 0.000010 0.953722 0.000010 0.000010 0.000010 0.000010 0.000010 0.000010 0.000010 0.000010 0.000010 0.000010 0.000010 0.000010 0.000010 0.000010 0.000010 0.000010 0.000010
0.000010 0.000010 0.000010 0.000010 0.000010 0.000010 0.000010 0.000010 0.000010 0.000010 0.000014 0.000010 0.000010 0.000010 0.000010 0.000010 0.000010 0.000010 0.000010 0.000010 0.000010 0.000010 0.000010 0.000010 0.000010 0.000010 0.000010 0.000010 0.000010 0.000010 0.000010 0.000010 0.000010 0.000010 0.000010 0.000010 0.000010 0.000010 0.000010 0.000010 0.000010 0.000010 0.000010 0.000010 0.000010 0.000010 0.000010 0.000010 0.000010 0.999336 0.000010 0.000010 0.000010 0.000010 0.000010 0.000010 0.000010 0.000010 0.000010 0.000010 0.000010 0.000010 0.000010 0.000010 0.000010 0.000010 0.000010
0.000010 0.000010 0.000010 0.000010 0.000010 0.000010 0.000010 0.000010 0.000010 0.000010 0.000010 0.000010 0.000010 0.000010 0.000010 0.000010 0.000010 0.000010 0.000010 0.002799 0.000010 0.000010 0.000010 0.000010 0.000010 0.004449 0.000010 0.000010 0.000010 0.000010 0.000010 0.000010 0.000010 0.000010 0.000010 0.000010 0.000010 0.000010 0.000010 0.054540 0.000010 0.000010 0.000010 0.000010 0.000010 0.000010 0.003037 0.000010 0.005941 0.883502 0.000010 0.000010 0.000010 0.000010 0.000010 0.014045 0.000010 0.000010 0.000010 0.000010 0.000010 0.000010 0.000010 0.000010 0.000010 0.031097 0.000010
0.000010 0.000010 0.000010 0.000010 0.000010 0.000010 0.000010 0.000010 0.000010 0.000010 0.024133 0.000010 0.000010 0.000010 0.000010 0.000010 0.000010 0.000010 0.000010 0.003643 0.000010 0.000010 0.000010 0.000010 0.000010 0.000010 0.000010 0.002918 0.000010 0.000010 0.000010 0.000010 0.000010 0.000010 0.000010 0.000010 0.000010 0.000010 0.000010 0.032822 0.000010 0.000010 0.000010 0.000010 0.000010 0.000010 0.003759 0.000010 0.000010 0.931570 0.000010 0.000010 0.000010 0.000010 0.000010 0.000010 0.000010 0.000010 0.000010 0.000556 0.000010 0.000010 0.000010 0.000010 0.000010 0.000010 0.000010
0.000010 0.000010 0.000010 0.000010 0.000010 0.000010 0.000010 0.000010 0.000010 0.000010 0.000010 0.000010 0.000010 0.000010 0.000010 0.000010 0.000010 0.000010 0.000010 0.000010 0.000010 0.000010 0.000010 0.000010 0.000010 0.000010 0.000010 0.000010 0.000010 0.000010 0.000010 0.000010 0.000010 0.000010 0.000010 0.000010 0.000010 0.000010 0.000010 0.000010 0.000010 0.000010 0.000010 0.000010 0.000010 0.000010 0.000010 0.000010 0.000010 0.999340 0.000010 0.000010 0.000010 0.000010 0.000010 0.000010 0.000010 0.000010 0.000010 0.000010 0.000010 0.000010 0.000010 0.000010 0.000010 0.000010 0.000010
0.000010 0.000010 0.000010 0.000010 0.014156 0.000010 0.000010 0.000010 0.000010 0.000010 0.000010 0.000010 0.000010 0.000010 0.000010 0.000010 0.000010 0.000010 0.000010 0.000010 0.000010 0.000010 0.000010 0.000010 0.000010 0.000010 0.000010 0.912175 0.000010 0.000010 0.009408 0.000010 0.000010 0.000010 0.006500 0.000010 0.000010 0.000010 0.000010 0.000010 0.000010 0.010435 0.000010 0.000010 0.000010 0.000010 0.000010 0.000010 0.001926 0.000010 0.000010 0.027730 0.000010 0.000010 0.000010 0.000010 0.000010 0.000010 0.000010 0.003371 0.000010 0.000010 0.013718 0.000010 0.000010 0.000010 0.000010
0.000010 0.000010 0.000010 0.000010 0.000010 0.000010 0.000010 0.000010 0.000010 0.000010 0.000010 0.000010 0.000010 0.000010 0.000010 0.000010 0.000010 0.000010 0.000010 0.000010 0.000010 0.000010 0.002370 0.000010 0.000010 0.000010 0.000010 0.991650 0.000010 0.000010 0.000010 0.000010 0.000010 0.000010 0.000010 0.000010 0.000010 0.000010 0.000010 0.000010 0.000010 0.000010 0.000010 0.000010 0.000010 0.000010 0.000010 0.000010 0.000010 0.000010 0.000010 0.005340 0.000010 0.000010 0.000010 0.000010 0.000010 0.000010 0.000010 0.000010 0.000010 0.000010 0.000010 0.000010 0.000010 0.000010 0.000010
0.000010 0.000010 0.000010 0.000010 0.000010 0.000010 0.000010 0.000010 0.000010 0.000010 0.000010 0.000010 0.000010 0.000010 0.000010 0.000010 0.000010 0.000010 0.000010 0.000010 0.000010 0.000010 0.000010 0.000010 0.000010 0.000010 0.000010 0.999340 0.000010 0.000010 0.000010 0.000010 0.000010 0.000010 0.000010 0.000010 0.000010 0.000010 0.000010 0.000010 0.000010 0.000010 0.000010 0.000010 0.000010 0.000010 0.000010 0.000010 0.000010 0.000010 0.000010 0.000010 0.000010 0.000010 0.000010 0.000010 0.000010 0.000010 0.000010 0.000010 0.000010 0.000010 0.000010 0.000010 0.000010 0.000010 0.000010
0.000010 0.000010 0.000010 0.000010 0.000010 0.000010 0.000010 0.000010 0.000010 0.000010 0.000010 0.000010 0.000010 0.000010 0.000010 0.000010 0.000010 0.000010 0.000010 0.000010 0.000010 0.000010 0.000010 0.000010 0.000010 0.000010 0.000010 0.999340 0.000010 0.000010 0.000010 0.000010 0.000010 0.000010 0.000010 0.000010 0.000010 0.000010 0.000010 0.000010 0.000010 0.000010 0.000010 0.000010 0.000010 0.000010 0.000010 0.000010 0.000010 0.000010 0.000010 0.000010 0.000010 0.000010 0.000010 0.000010 0.000010 0.000010 0.000010 0.000010 0.000010 0.000010 0.000010 0.000010 0.000010 0.000010 0.000010
0.000010 0.000010 0.000010 0.000010 0.000010 0.000010 0.000010 0.000010 0.000010 0.000010 0.000010 0.000010 0.000010 0.000010 0.000010 0.000010 0.000010 0.000010 0.000010 0.000010 0.000010 0.000010 0.000010 0.000010 0.000010 0.000010 0.000010 0.972553 0.000010 0.000010 0.000010 0.000010 0.000010 0.000010 0.000010 0.000010 0.000010 0.000010 0.000010 0.005159 0.000010 0.000010 0.000010 0.000010 0.000010 0.000010 0.000010 0.000010 0.000010 0.000010 0.000010 0.021648 0.000010 0.000010 0.000010 0.000010 0.000010 0.000010 0.000010 0.000010 0.000010 0.000010 0.000010 0.000010 0.000010 0.000010 0.000010
0.000010 0.000010 0.000010 0.000010 0.000010 0.000010 0.000010 0.000010 0.000010 0.000010 0.000010 0.000010 0.000010 0.000010 0.000010 0.000010 0.000010 0.000010 0.000010 0.000010 0.000010 0.000010 0.000010 0.000010 0.000010 0.000010 0.000010 0.999340 0.000010 0.000010 0.000010 0.000010 0.000010 0.000010 0.000010 0.000010 0.000010 0.000010 0.000010 0.000010 0.000010 0.000010 0.000010 0.000010 0.000010 0.000010 0.000010 0.000010 0.000010 0.000010 0.000010 0.000010 0.000010 0.000010 0.000010 0.000010 0.000010 0.000010 0.000010 0.000010 0.000010 0.000010 0.000010 0.000010 0.000010 0.000010 0.000010
0.000010 0.000010 0.000010 0.000010 0.000010 0.000010 0.000010 0.000010 0.000010 0.000010 0.000010 0.000010 0.000010 0.000010 0.000010 0.000010 0.000010 0.000010 0.000010 0.000010 0.000010 0.000010 0.000010 0.000010 0.000010 0.000010 0.000010 0.999340 0.000010 0.000010 0.000010 0.000010 0.000010 0.000010 0.000010 0.000010 0.000010 0.000010 0.000010 0.000010 0.000010 0.000010 0.000010 0.000010 0.000010 0.000010 0.000010 0.000010 0.000010 0.000010 0.000010 0.000010 0.000010 0.000010 0.000010 0.000010 0.000010 0.000010 0.000010 0.000010 0.000010 0.000010 0.000010 0.000010 0.000010 0.000010 0.000010
0.000010 0.000010 0.000010 0.000010 0.000010 0.000010 0.000010 0.000010 0.000010 0.000010 0.000010 0.000010 0.000010 0.000010 0.000010 0.000010 0.000010 0.000010 0.000010 0.000010 0.000010 0.000010 0.000010 0.000010 0.000010 0.000010 0.000010 0.999340 0.000010 0.000010 0.000010 0.000010 0.000010 0.000010 0.000010 0.000010 0.000010 0.000010 0.000010 0.000010 0.000010 0.000010 0.000010 0.000010 0.000010 0.000010 0.000010 0.000010 0.000010 0.000010 0.000010 0.000010 0.000010 0.000010 0.000010 0.000010 0.000010 0.000010 0.000010 0.000010 0.000010 0.000010 0.000010 0.000010 0.000010 0.000010 0.000010
0.000010 0.000010 0.000010 0.000010 0.000010 0.000010 0.000010 0.000010 0.000010 0.000010 0.000010 0.000010 0.000010 0.000010 0.000010 0.000010 0.000010 0.000010 0.000010 0.000010 0.000010 0.000010 0.000010 0.000010 0.000010 0.000010 0.000010 0.999340 0.000010 0.000010 0.000010 0.000010 0.000010 0.000010 0.000010 0.000010 0.000010 0.000010 0.000010 0.000010 0.000010 0.000010 0.000010 0.000010 0.000010 0.000010 0.000010 0.000010 0.000010 0.000010 0.000010 0.000010 0.000010 0.000010 0.000010 0.000010 0.000010 0.000010 0.000010 0.000010 0.000010 0.000010 0.000010 0.000010 0.000010 0.000010 0.000010
0.000010 0.000010 0.000010 0.000010 0.000010 0.000010 0.000010 0.000010 0.000010 0.000010 0.000010 0.000010 0.000010 0.000010 0.000010 0.000010 0.000010 0.000010 0.000010 0.000010 0.000010 0.000010 0.000010 0.000010 0.000010 0.000010 0.000010 0.999336 0.000010 0.000010 0.000010 0.000011 0.000010 0.000010 0.000010 0.000010 0.000010 0.000010 0.000010 0.000010 0.000010 0.000010 0.000010 0.000010 0.000010 0.000010 0.000013 0.000010 0.000010 0.000010 0.000010 0.000010 0.000010 0.000010 0.000010 0.000010 0.000010 0.000010 0.000010 0.000010 0.000010 0.000010 0.000010 0.000010 0.000010 0.000010 0.000010
0.000010 0.000010 0.000010 0.000010 0.000010 0.000010 0.000010 0.000010 0.000010 0.000010 0.018752 0.000010 0.000010 0.000010 0.000010 0.000010 0.000010 0.000010 0.000010 0.011761 0.000010 0.000010 0.000010 0.003470 0.000010 0.000010 0.000010 0.926130 0.000010 0.002788 0.000010 0.008531 0.000010 0.000010 0.000010 0.000010 0.000010 0.000010 0.000010 0.001433 0.000010 0.000010 0.000010 0.000010 0.005038 0.000010 0.000010 0.000010 0.000010 0.000010 0.000010 0.011518 0.000010 0.000010 0.000010 0.000010 0.000010 0.000010 0.000010 0.000010 0.000010 0.000010 0.010007 0.000010 0.000010 0.000010 0.000010
0.000010 0.000010 0.000010 0.010342 0.000010 0.000010 0.000010 0.000010 0.000010 0.000010 0.000010 0.000010 0.000010 0.000010 0.000010 0.000010 0.000010 0.000010 0.000010 0.000010 0.000010 0.000010 0.000010 0.000010 0.000010 0.000010 0.000010 0.973975 0.000010 0.000010 0.000010 0.000010 0.000010 0.000010 0.000010 0.000010 0.000010 0.000010 0.000010 0.000010 0.000010 0.000010 0.000010 0.000010 0.000010 0.000010 0.000010 0.000010 0.000010 0.000010 0.000010 0.000084 0.000010 0.000010 0.000010 0.000010 0.000010 0.000010 0.000010 0.000010 0.000010 0.000010 0.000010 0.000010 0.000010 0.014969 0.000010
0.000010 0.000010 0.000010 0.000010 0.000010 0.000119 0.000010 0.000010 0.000010 0.000010 0.000010 0.000010 0.022740 0.000010 0.000010 0.000010 0.000010 0.000010 0.003318 0.021730 0.000010 0.000010 0.002338 0.000010 0.000010 0.000010 0.000010 0.920859 0.000010 0.000010 0.000010 0.000010 0.000010 0.000010 0.000010 0.000010 0.000010 0.000010 0.000010 0.000010 0.000010 0.000010 0.000010 0.000010 0.001484 0.000010 0.000010 0.000010 0.008256 0.000010 0.000010 0.014399 0.000010 0.000010 0.000010 0.000010 0.000010 0.000010 0.000010 0.004187 0.000010 0.000010 0.000010 0.000010 0.000010 0.000010 0.000010
0.000010 0.000010 0.000010 0.002915 0.000010 0.000010 0.000010 0.000010 0.000010 0.000010 0.000010 0.000010 0.000010 0.000010 0.000010 0.000010 0.000010 0.000010 0.000010 0.000010 0.000010 0.000010 0.000010 0.000010 0.000010 0.000010 0.000010 0.986254 0.000010 0.000010 0.000010 0.000010 0.000010 0.000010 0.000010 0.000010 0.000010 0.000010 0.004825 0.000010 0.000010 0.000010 0.000010 0.000010 0.005375 0.000010 0.000010 0.000010 0.000010 0.000010 0.000010 0.000010 0.000010 0.000010 0.000010 0.000010 0.000010 0.000010 0.000010 0.000010 0.000010 0.000010 0.000010 0.000010 0.000010 0.000010 0.000010
0.000010 0.000010 0.000010 0.000010 0.000010 0.000010 0.000010 0.000010 0.000010 0.000010 0.000010 0.000010 0.000010 0.000010 0.000010 0.000010 0.000010 0.000010 0.000010 0.000010 0.000010 0.000010 0.000010 0.000010 0.000010 0.000010 0.000010 0.999340 0.000010 0.000010 0.000010 0.000010 0.000010 0.000010 0.000010 0.000010 0.000010 0.000010 0.000010 0.000010 0.000010 0.000010 0.000010 0.000010 0.000010 0.000010 0.000010 0.000010 0.000010 0.000010 0.000010 0.000010 0.000010 0.000010 0.000010 0.000010 0.000010 0.000010 0.000010 0.000010 0.000010 0.000010 0.000010 0.000010 0.000010 0.000010 0.000010
0.000010 0.000010 0.000010 0.000010 0.000010 0.000010 0.000010 0.000010 0.000010 0.000010 0.000010 0.000010 0.000010 0.000010 0.000010 0.000010 0.000010 0.000010 0.000010 0.000010 0.000010 0.000010 0.000010 0.000010 0.000010 0.000010 0.000010 0.999340 0.000010 0.000010 0.000010 0.000010 0.000010 0.000010 0.000010 0.000010 0.000010 0.000010 0.000010 0.000010 0.000010 0.000010 0.000010 0.000010 0.000010 0.000010 0.000010 0.000010 0.000010 0.000010 0.000010 0.000010 0.000010 0.000010 0.000010 0.000010 0.000010 0.000010 0.000010 0.000010 0.000010 0.000010 0.000010 0.000010 0.000010 0.000010 0.000010
0.000010 0.000010 0.000010 0.038628 0.000010 0.000010 0.000010 0.000010 0.000010 0.000010 0.000010 0.000010 0.000010 0.000010 0.000010 0.000010 0.000010 0.000010 0.000010 0.000010 0.000010 0.000010 0.000010 0.000010 0.000010 0.001948 0.000010 0.932823 0.000010 0.000010 0.000010 0.000010 0.000010 0.000010 0.000010 0.000010 0.000010 0.000010 0.000010 0.000010 0.000010 0.000010 0.000010 0.000010 0.000010 0.000010 0.000010 0.000010 0.000010 0.000010 0.000010 0.000010 0.000010 0.000010 0.000010 0.000010 0.000010 0.000010 0.000010 0.000010 0.000010 0.025971 0.000010 0.000010 0.000010 0.000010 0.000010
0.000010 0.000010 0.000010 0.000010 0.000010 0.000010 0.000010 0.000010 0.000010 0.000010 0.000010 0.000010 0.000010 0.000010 0.000010 0.000010 0.000010 0.000010 0.000010 0.000010 0.000010 0.000010 0.000010 0.000010 0.000010 0.000010 0.000010 0.999340 0.000010 0.000010 0.000010 0.000010 0.000010 0.000010 0.000010 0.000010 0.000010 0.000010 0.000010 0.000010 0.000010 0.000010 0.000010 0.000010 0.000010 0.000010 0.000010 0.000010 0.000010 0.000010 0.000010 0.000010 0.000010 0.000010 0.000010 0.000010 0.000010 0.000010 0.000010 0.000010 0.000010 0.000010 0.000010 0.000010 0.000010 0.000010 0.000010
0.000010 0.000010 0.000010 0.000010 0.000010 0.000010 0.000010 0.000010 0.000010 0.000010 0.000010 0.000010 0.000010 0.000010 0.000010 0.000010 0.000010 0.000010 0.000010 0.000010 0.000010 0.000010 0.000010 0.000010 0.000010 0.000010 0.000010 0.933507 0.000010 0.000010 0.003354 0.000010 0.000010 0.000010 0.000010 0.000010 0.000010 0.000010 0.000010 0.006045 0.000010 0.003834 0.000010 0.000010 0.000010 0.000010 0.000010 0.000010 0.002566 0.000010 0.000010 0.050085 0.000010 0.000010 0.000010 0.000010 0.000010 0.000010 0.000010 0.000010 0.000010 0.000010 0.000010 0.000010 0.000010 0.000010 0.000010
0.000010 0.000010 0.000010 0.000010 0.000010 0.000010 0.000010 0.000010 0.000010 0.000010 0.000010 0.000010 0.000010 0.000010 0.000010 0.000010 0.000010 0.000010 0.000012 0.000010 0.000010 0.000010 0.000010 0.000010 0.000010 0.000010 0.000010 0.999332 0.000010 0.000010 0.000010 0.000010 0.000010 0.000010 0.000010 0.000010 0.000010 0.000010 0.000010 0.000010 0.000010 0.000010 0.000010 0.000010 0.000010 0.000010 0.000016 0.000010 0.000010 0.000010 0.000010 0.000010 0.000010 0.000010 0.000010 0.000010 0.000010 0.000010 0.000010 0.000010 0.000010 0.000010 0.000010 0.000010 0.000010 0.000010 0.000010
0.000010 0.000010 0.000010 0.000010 0.007894 0.000010 0.000010 0.000010 0.000010 0.000010 0.000010 0.000010 0.000010 0.000010 0.000010 0.000010 0.000010 0.000010 0.000010 0.000010 0.000010 0.000010 0.000010 0.000010 0.000010 0.000010 0.000010 0.000010 0.000010 0.000010 0.000010 0.000010 0.049593 0.000010 0.000010 0.000010 0.000010 0.000010 0.000010 0.000010 0.000010 0.000010 0.000010 0.000010 0.000010 0.000010 0.907850 0.000010 0.000010 0.000010 0.000010 0.000010 0.000010 0.000010 0.000010 0.000010 0.000010 0.000010 0.000010 0.000010 0.000010 0.034032 0.000010 0.000010 0.000010 0.000010 0.000010
0.000010 0.000010 0.000010 0.000010 0.000010 0.000010 0.000010 0.000010 0.000010 0.000010 0.000010 0.000010 0.000010 0.000010 0.000010 0.000010 0.000010 0.000010 0.000010 0.000010 0.000010 0.000010 0.000010 0.000010 0.000010 0.000010 0.000010 0.000010 0.000010 0.000010 0.000010 0.000010 0.000010 0.000010 0.000010 0.000010 0.000010 0.000010 0.000010 0.000010 0.000010 0.000010 0.000010 0.000010 0.000010 0.000010 0.999340 0.000010 0.000010 0.000010 0.000010 0.000010 0.000010 0.000010 0.000010 0.000010 0.000010 0.000010 0.000010 0.000010 0.000010 0.000010 0.000010 0.000010 0.000010 0.000010 0.000010
0.000010 0.000010 0.000010 0.000010 0.000010 0.000010 0.000010 0.000010 0.000010 0.000010 0.000010 0.000010 0.000010 0.000010 0.000010 0.000010 0.000010 0.000010 0.000010 0.000010 0.000010 0.000010 0.000010 0.000010 0.000010 0.000010 0.000010 0.000010 0.000010 0.000010 0.000010 0.000010 0.000010 0.000010 0.000010 0.000010 0.000010 0.000010 0.000010 0.000010 0.000010 0.000010 0.000010 0.000010 0.000010 0.000010 0.999340 0.000010 0.000010 0.000010 0.000010 0.000010 0.000010 0.000010 0.000010 0.000010 0.000010 0.000010 0.000010 0.000010 0.000010 0.000010 0.000010 0.000010 0.000010 0.000010 0.000010
0.000010 0.000010 0.000010 0.000010 0.000010 0.000010 0.000010 0.000010 0.000010 0.000010 0.000010 0.000010 0.000010 0.000010 0.000010 0.000010 0.000010 0.000010 0.000010 0.000010 0.000010 0.000010 0.000010 0.000010 0.000010 0.000010 0.000010 0.000010 0.000010 0.000010 0.000010 0.000010 0.000010 0.000010 0.000010 0.000010 0.000010 0.000010 0.000010 0.000010 0.000010 0.000010 0.000010 0.000010 0.000010 0.000010 0.999340 0.000010 0.000010 0.000010 0.000010 0.000010 0.000010 0.000010 0.000010 0.000010 0.000010 0.000010 0.000010 0.000010 0.000010 0.000010 0.000010 0.000010 0.000010 0.000010 0.000010
0.000010 0.000010 0.000010 0.000010 0.000010 0.000010 0.000010 0.000010 0.000010 0.000010 0.000010 0.000010 0.000010 0.000010 0.000010 0.000010 0.000010 0.000010 0.000010 0.000010 0.000010 0.000010 0.000010 0.000010 0.000010 0.000010 0.000010 0.000010 0.000010 0.000010 0.000010 0.000010 0.000010 0.000010 0.000010 0.000010 0.000010 0.000010 0.000010 0.000010 0.000010 0.000010 0.000010 0.000010 0.000010 0.000010 0.999340 0.000010 0.000010 0.000010 0.000010 0.000010 0.000010 0.000010 0.000010 0.000010 0.000010 0.000010 0.000010 0.000010 0.000010 0.000010 0.000010 0.000010 0.000010 0.000010 0.000010
0.000010 0.000010 0.000010 0.000010 0.000010 0.000010 0.000010 0.000010 0.000010 0.000010 0.000010 0.000010 0.015263 0.000010 0.000010 0.000010 0.000010 0.000010 0.003816 0.030520 0.000010 0.000010 0.000010 0.000010 0.000010 0.000010 0.000010 0.000010 0.000010 0.000010 0.000010 0.000010 0.000010 0.000010 0.000010 0.000010 0.000010 0.000010 0.000010 0.000010 0.000010 0.000010 0.000010 0.000010 0.000010 0.000010 0.923563 0.000010 0.016303 0.001340 0.000010 0.000010 0.000010 0.000010 0.000010 0.004069 0.000010 0.000010 0.000010 0.000010 0.000010 0.004536 0.000010 0.000010 0.000010 0.000010 0.000010
0.000010 0.000010 0.000010 0.000010 0.000010 0.000011 0.000012 0.000010 0.000010 0.000010 0.000012 0.000010 0.000010 0.000011 0.000010 0.000010 0.000010 0.000010 0.000011 0.000010 0.000010 0.000010 0.000010 0.000012 0.000010 0.000010 0.000017 0.000010 0.000011 0.000010 0.000010 0.000010 0.000010 0.000010 0.000010 0.000010 0.000010 0.000010 0.000012 0.000010 0.000010 0.000010 0.000010 0.000010 0.000010 0.000010 0.999321 0.000010 0.000010 0.000010 0.000010 0.000010 0.000010 0.000010 0.000010 0.000010 0.000010 0.000010 0.000010 0.000010 0.000010 0.000010 0.000010 0.000010 0.000011 0.000010 0.000010
0.000010 0.000010 0.000010 0.000010 0.000010 0.000010 0.000010 0.000010 0.000010 0.000010 0.000010 0.000010 0.000010 0.000010 0.000010 0.000010 0.000010 0.000010 0.000010 0.000010 0.000010 0.000010 0.000010 0.000010 0.000010 0.000010 0.000010 0.000010 0.000010 0.000010 0.000010 0.000010 0.000010 0.000010 0.000010 0.000010 0.000010 0.000010 0.000010 0.000010 0.000010 0.000010 0.000010 0.000010 0.000010 0.000010 0.999340 0.000010 0.000010 0.000010 0.000010 0.000010 0.000010 0.000010 0.000010 0.000010 0.000010 0.000010 0.000010 0.000010 0.000010 0.000010 0.000010 0.000010 0.000010 0.000010 0.000010
0.000010 0.000010 0.000010 0.000010 0.000010 0.000010 0.000010 0.000010 0.000010 0.000010 0.000010 0.000010 0.000010 0.000010 0.000010 0.000010 0.000010 0.000010 0.000010 0.000010 0.000010 0.000010 0.000010 0.000010 0.000010 0.000010 0.000010 0.000010 0.000010 0.000010 0.000010 0.007826 0.000010 0.000010 0.000010 0.000010 0.000010 0.000010 0.000010 0.007009 0.000010 0.000010 0.000010 0.000010 0.000010 0.000010 0.913266 0.000010 0.000010 0.000010 0.000010 0.000010 0.000010 0.000010 0.000010 0.000010 0.000010 0.000010 0.000010 0.001377 0.000010 0.000010 0.000010 0.000010 0.000010 0.069901 0.000010
0.000010 0.000010 0.000010 0.000010 0.000010 0.000010 0.000010 0.000010 0.000010 0.000010 0.000010 0.000010 0.000010 0.000010 0.000010 0.000010 0.000010 0.000010 0.000010 0.000010 0.000010 0.000010 0.000010 0.000010 0.000010 0.000010 0.000010 0.000010 0.000010 0.000010 0.000010 0.000010 0.023226 0.000010 0.000010 0.000010 0.000010 0.000010 0.000010 0.000010 0.000010 0.000010 0.000010 0.000010 0.000010 0.000010 0.936564 0.000010 0.000010 0.000010 0.000010 0.000010 0.000010 0.000010 0.000010 0.000010 0.000010 0.000010 0.000010 0.000010 0.000010 0.039570 0.000010 0.000010 0.000010 0.000010 0.000010
0.000010 0.000010 0.000010 0.000010 0.017639 0.000010 0.000010 0.000010 0.000010 0.000010 0.000010 0.000010 0.000010 0.000010 0.000010 0.000010 0.000010 0.000010 0.000010 0.000010 0.000010 0.000010 0.000010 0.000010 0.000010 0.000010 0.000010 0.000010 0.000010 0.000010 0.000010 0.000010 0.000010 0.000010 0.000010 0.000010 0.000010 0.000010 0.000010 0.000010 0.000010 0.000010 0.000010 0.000010 0.000010 0.000010 0.930886 0.000010 0.000010 0.000010 0.000010 0.000010 0.000010 0.000010 0.000010 0.000010 0.000010 0.000010 0.000010 0.000010 0.000010 0.000010 0.000010 0.000010 0.000010 0.050835 0.000010
0.000010 0.000010 0.000010 0.000010 0.000010 0.000010 0.000010 0.000010 0.000010 0.000010 0.000010 0.000010 0.000010 0.000010 0.000010 0.000010 0.000010 0.000010 0.000010 0.000010 0.000010 0.000010 0.000010 0.000010 0.000010 0.000010 0.000010 0.000010 0.000010 0.000010 0.000010 0.000010 0.000010 0.000010 0.000010 0.000010 0.000010 0.000010 0.000010 0.000010 0.000010 0.000010 0.000010 0.000010 0.000010 0.000010 0.999340 0.000010 0.000010 0.000010 0.000010 0.000010 0.000010 0.000010 0.000010 0.000010 0.000010 0.000010 0.000010 0.000010 0.000010 0.000010 0.000010 0.000010 0.000010 0.000010 0.000010
0.000010 0.000010 0.000010 0.000010 0.000010 0.000010 0.000010 0.000010 0.000010 0.000010 0.000010 0.000010 0.000010 0.000010 0.000010 0.000010 0.000010 0.000010 0.000010 0.000010 0.000010 0.000010 0.000010 0.000010 0.000010 0.000010 0.000010 0.000010 0.000010 0.000010 0.000010 0.000010 0.000010 0.000010 0.000010 0.000010 0.000010 0.000010 0.000010 0.000010 0.000010 0.000010 0.000010 0.000010 0.000010 0.000010 0.999340 0.000010 0.000010 0.000010 0.000010 0.000010 0.000010 0.000010 0.000010 0.000010 0.000010 0.000010 0.000010 0.000010 0.000010 0.000010 0.000010 0.000010 0.000010 0.000010 0.000010
0.000010 0.000010 0.000010 0.000010 0.013791 0.000010 0.000010 0.000010 0.000010 0.000010 0.004000 0.000010 0.000010 0.000010 0.000010 0.000010 0.000010 0.000010 0.000010 0.000010 0.000010 0.000010 0.000010 0.000010 0.000010 0.006409 0.000010 0.000010 0.000010 0.000010 0.000010 0.035118 0.002422 0.000010 0.000010 0.000010 0.006420 0.000010 0.056095 0.000010 0.000010 0.000010 0.000010 0.000010 0.048490 0.000010 0.683252 0.000010 0.000010 0.009482 0.000010 0.000010 0.000010 0.000010 0.001574 0.000010 0.000010 0.000010 0.000010 0.000010 0.000010 0.017604 0.003774 0.000010 0.000010 0.111040 0.000010
0.000010 0.000010 0.000010 0.000010 0.000010 0.000010 0.000010 0.000010 0.000010 0.000010 0.000010 0.000010 0.004229 0.000010 0.000010 0.000010 0.000010 0.000010 0.000010 0.000010 0.000010 0.000010 0.000010 0.000010 0.000010 0.000010 0.000010 0.000010 0.000010 0.000010 0.000010 0.000010 0.000010 0.000010 0.000010 0.000010 0.000010 0.000010 0.042589 0.011221 0.000010 0.000010 0.000010 0.000010 0.000010 0.000010 0.899984 0.000010 0.000010 0.000010 0.000010 0.000010 0.000010 0.000010 0.000010 0.011247 0.000010 0.000010 0.000010 0.000010 0.000010 0.000010 0.000010 0.000010 0.000010 0.030121 0.000010
0.000010 0.000010 0.000010 0.000010 0.000010 0.000010 0.000010 0.000010 0.000010 0.000010 0.010140 0.000010 0.000010 0.000010 0.000010 0.000010 0.000010 0.000010 0.000010 0.000010 0.000010 0.000010 0.000010 0.000010 0.000010 0.000010 0.000010 0.000010 0.000010 0.000010 0.000010 0.007424 0.000859 0.000010 0.011168 0.000010 0.000010 0.000010 0.036801 0.024818 0.000010 0.000010 0.000010 0.000010 0.003574 0.000010 0.829362 0.000010 0.000010 0.000010 0.000010 0.000010 0.000010 0.000010 0.000010 0.000010 0.000010 0.000010 0.000010 0.000010 0.000010 0.000010 0.000010 0.000010 0.000010 0.075272 0.000010
0.000010 0.000010 0.000010 0.000010 0.000010 0.005687 0.000010 0.000010 0.000010 0.000010 0.000010 0.000010 0.001683 0.000010 0.000010 0.000010 0.000010 0.000010 0.000010 0.017575 0.000010 0.000010 0.000010 0.000010 0.000010 0.000010 0.000010 0.000010 0.000010 0.000010 0.000010 0.037366 0.027059 0.000010 0.000010 0.000010 0.000010 0.000010 0.018430 0.000010 0.000010 0.000010 0.000010 0.000010 0.000010 0.000010 0.851536 0.000010 0.000010 0.006613 0.000010 0.000010 0.000010 0.000010 0.000010 0.000010 0.000010 0.000010 0.000010 0.000010 0.000010 0.009662 0.000010 0.000010 0.000010 0.023818 0.000010
0.000010 0.000010 0.000010 0.000010 0.000010 0.000010 0.000010 0.000010 0.000010 0.000010 0.000010 0.000010 0.000010 0.000010 0.000010 0.000010 0.000010 0.000010 0.000010 0.023271 0.000010 0.000010 0.000010 0.000010 0.000010 0.013123 0.000010 0.000010 0.000010 0.000010 0.000010 0.000010 0.000010 0.000010 0.000010 0.000010 0.000010 0.000010 0.007726 0.000010 0.000010 0.000010 0.000010 0.000010 0.011566 0.000010 0.890097 0.000010 0.000010 0.000010 0.000010 0.000010 0.000010 0.000010 0.000010 0.000010 0.000010 0.000010 0.000010 0.000010 0.000010 0.000010 0.000010 0.000010 0.000010 0.053607 0.000010
0.000010 0.000010 0.000010 0.000010 0.008018 0.000010 0.000010 0.000010 0.000010 0.000010 0.000010 0.000010 0.000010 0.000010 0.000010 0.000010 0.000010 0.000010 0.000010 0.000010 0.000010 0.000010 0.000010 0.000010 0.000010 0.000010 0.000010 0.000010 0.000010 0.000010 0.000010 0.024002 0.052372 0.000010 0.000010 0.000010 0.000010 0.000010 0.036096 0.000010 0.000010 0.000010 0.000010 0.000010 0.024221 0.000010 0.595600 0.000010 0.008458 0.000010 0.000010 0.000010 0.000010 0.000010 0.001006 0.029106 0.000010 0.000010 0.000010 0.000010 0.000010 0.000010 0.000010 0.000010 0.000010 0.220550 0.000010
0.000010 0.000010 0.000010 0.000010 0.000010 0.000010 0.000010 0.000010 0.000010 0.000010 0.000010 0.000010 0.000010 0.000010 0.000010 0.000010 0.000010 0.000010 0.000010 0.000010 0.000010 0.000010 0.000010 0.000010 0.000010 0.000010 0.000010 0.000010 0.000010 0.000010 0.000010 0.000014 0.000010 0.000010 0.000010 0.000010 0.000010 0.000010 0.000010 0.000010 0.000010 0.000010 0.000010 0.000010 0.000010 0.000010 0.999336 0.000010 0.000010 0.000010 0.000010 0.000010 0.000010 0.000010 0.000010 0.000010 0.000010 0.000010 0.000010 0.000010 0.000010 0.000010 0.000010 0.000010 0.000010 0.000010 0.000010
0.000010 0.000010 0.000010 0.000010 0.000010 0.000010 0.000010 0.000010 0.000010 0.000010 0.017892 0.000010 0.008328 0.000010 0.000010 0.000010 0.000010 0.000010 0.000010 0.000010 0.000010 0.000010 0.000010 0.000010 0.000010 0.011341 0.000010 0.005664 0.000010 0.000010 0.009143 0.000010 0.007932 0.000010 0.000010 0.000010 0.000010 0.000010 0.000010 0.000010 0.000010 0.039739 0.000010 0.000010 0.000010 0.000010 0.011522 0.000010 0.000010 0.012964 0.000010 0.013715 0.000010 0.000010 0.000010 0.000010 0.000010 0.000010 0.000010 0.000010 0.861201 0.000010 0.000010 0.000010 0.000010 0.000010 0.000010
0.000010 0.000010 0.000010 0.000010 0.000010 0.000010 0.000010 0.000010 0.000010 0.000010 0.000010 0.000010 0.004408 0.000010 0.000010 0.000010 0.000010 0.000010 0.000010 0.028338 0.000010 0.000010 0.000010 0.000010 0.000010 0.006357 0.000010 0.000010 0.000010 0.000010 0.000010 0.000010 0.000010 0.000010 0.000010 0.000010 0.000010 0.000010 0.000010 0.000010 0.000010 0.002334 0.000010 0.000010 0.000010 0.000010 0.000010 0.000010 0.000010 0.000010 0.000010 0.000010 0.000010 0.000010 0.007002 0.000010 0.000010 0.000010 0.000010 0.000010 0.950950 0.000010 0.000010 0.000010 0.000010 0.000010 0.000010
0.000010 0.000010 0.000010 0.000010 0.000010 0.000010 0.000010 0.000010 0.000010 0.000010 0.000010 0.000010 0.000010 0.000010 0.000010 0.000010 0.000010 0.000010 0.000010 0.000010 0.000010 0.000010 0.000010 0.000010 0.000010 0.000010 0.000010 0.000010 0.000010 0.000010 0.000010 0.000010 0.000010 0.000010 0.000010 0.000010 0.000010 0.000010 0.000010 0.006710 0.000010 0.312902 0.000010 0.000010 0.000010 0.000010 0.000010 0.000010 0.014183 0.000010 0.000010 0.000010 0.000010 0.000010 0.000010 0.000010 0.000010 0.000010 0.000010 0.007463 0.658123 0.000010 0.000010 0.000010 0.000010 0.000010 0.000010
0.000010 0.000010 0.000010 0.000010 0.000010 0.000010 0.000010 0.000010 0.000010 0.000010 0.000010 0.000010 0.000010 0.000010 0.000010 0.000010 0.000010 0.000010 0.000010 0.000010 0.000010 0.000010 0.000010 0.000010 0.000010 0.000010 0.000010 0.000010 0.000010 0.000010 0.000010 0.000010 0.000010 0.000010 0.000010 0.000010 0.000010 0.000010 0.000010 0.000010 0.000010 0.000010 0.000010 0.000010 0.000010 0.000010 0.000010 0.000010 0.000010 0.000010 0.000010 0.000010 0.000010 0.000010 0.000010 0.000010 0.000010 0.000010 0.000010 0.000010 0.999340 0.000010 0.000010 0.000010 0.000010 0.000010 0.000010
0.000010 0.000010 0.000010 0.000010 0.000010 0.000010 0.000010 0.000010 0.000010 0.000010 0.000010 0.000010 0.000010 0.000010 0.000010 0.000010 0.000010 0.000010 0.000010 0.000010 0.000010 0.000010 0.000010 0.000010 0.000010 0.000010 0.000010 0.000010 0.000010 0.000010 0.000010 0.000010 0.000010 0.000010 0.000010 0.000010 0.000010 0.000010 0.000010 0.000010 0.000010 0.018196 0.000010 0.000010 0.000010 0.000010 0.000010 0.000010 0.000010 0.000010 0.000010 0.000010 0.000010 0.000010 0.000010 0.000010 0.000010 0.000010 0.000010 0.000010 0.981154 0.000010 0.000010 0.000010 0.000010 0.000010 0.000010
0.000010 0.000010 0.000010 0.037670 0.000010 0.000010 0.000010 0.000010 0.000010 0.000010 0.015306 0.000010 0.003516 0.000010 0.000010 0.000010 0.000010 0.000010 0.000010 0.000010 0.000010 0.000010 0.000010 0.000010 0.000010 0.000010 0.000010 0.008933 0.000010 0.014432 0.000010 0.000010 0.014208 0.000010 0.000010 0.000010 0.000010 0.000010 0.000010 0.000010 0.000010 0.040439 0.000010 0.000010 0.000010 0.000010 0.000010 0.000010 0.000010 0.000010 0.000010 0.000010 0.000010 0.000010 0.017592 0.000010 0.000010 0.000010 0.000010 0.002192 0.845142 0.000010 0.000010 0.000010 0.000010 0.000010 0.000010
0.000010 0.000010 0.000010 0.009245 0.000010 0.000010 0.000010 0.000010 0.000010 0.000010 0.000010 0.000010 0.000010 0.000010 0.000010 0.000010 0.000010 0.000010 0.000010 0.000010 0.000010 0.000010 0.001787 0.000010 0.000010 0.034300 0.000010 0.000010 0.000010 0.000010 0.000010 0.000010 0.000010 0.000010 0.001515 0.000010 0.000010 0.000010 0.000010 0.010127 0.000010 0.065686 0.000010 0.000010 0.000010 0.000010 0.000010 0.000010 0.000010 0.000010 0.000010 0.000677 0.000010 0.000010 0.000010 0.000010 0.000010 0.022708 0.000010 0.000010 0.743983 0.109403 0.000010 0.000010 0.000010 0.000010 0.000010
0.000010 0.000010 0.000010 0.058667 0.000010 0.000010 0.000010 0.000010 0.000010 0.000010 0.000010 0.000010 0.000010 0.000010 0.000010 0.000010 0.000010 0.000010 0.000010 0.000010 0.000010 0.000010 0.000010 0.000010 0.000010 0.002543 0.000010 0.000010 0.000010 0.000010 0.000010 0.000010 0.000010 0.000010 0.000010 0.000010 0.000010 0.000010 0.000010 0.000010 0.000010 0.044965 0.000010 0.000010 0.000010 0.000010 0.000010 0.000010 0.000010 0.000010 0.000010 0.000010 0.000010 0.000010 0.000010 0.000010 0.000010 0.000010 0.000010 0.000010 0.858934 0.034271 0.000010 0.000010 0.000010 0.000010 0.000010
0.000010 0.000010 0.000010 0.000010 0.000010 0.000010 0.000010 0.000010 0.000010 0.000010 0.000010 0.000010 0.000010 0.000010 0.000010 0.000010 0.000010 0.000010 0.000010 0.000010 0.000010 0.000010 0.000010 0.000010 0.000010 0.000010 0.000010 0.000010 0.000010 0.000010 0.000010 0.000010 0.000010 0.000010 0.000010 0.000010 0.000010 0.000010 0.000010 0.000010 0.000010 0.000010 0.000010 0.000010 0.000010 0.000010 0.000010 0.000010 0.000010 0.000010 0.000010 0.000010 0.000010 0.000010 0.000010 0.000010 0.000010 0.000010 0.000010 0.000010 0.999340 0.000010 0.000010 0.000010 0.000010 0.000010 0.000010
0.000010 0.000010 0.000010 0.000010 0.000010 0.000010 0.000010 0.000010 0.000010 0.000010 0.000010 0.000010 0.006374 0.000010 0.000010 0.000010 0.000010 0.000010 0.000010 0.000010 0.000010 0.000010 0.000010 0.000010 0.000010 0.026613 0.000010 0.010434 0.000010 0.000010 0.000010 0.000010 0.000010 0.000010 0.000010 0.000010 0.000010 0.000010 0.000010 0.025602 0.000010 0.128467 0.000010 0.000010 0.000010 0.000010 0.000010 0.000010 0.000010 0.000010 0.000010 0.004633 0.000010 0.000010 0.021660 0.007473 0.000010 0.000010 0.000010 0.000010 0.768164 0.000010 0.000010 0.000010 0.000010 0.000010 0.000010
0.000010 0.000010 0.000010 0.000010 0.000010 0.000010 0.000010 0.000010 0.000010 0.000010 0.000010 0.000010 0.000010 0.000010 0.000010 0.000010 0.000010 0.000010 0.000010 0.000010 0.000010 0.000010 0.000010 0.000010 0.000010 0.000010 0.000010 0.000010 0.000010 0.000010 0.000010 0.000010 0.000010 0.000010 0.000010 0.000010 0.000010 0.000010 0.000010 0.000010 0.000010 0.000010 0.000010 0.000010 0.000010 0.000010 0.000010 0.000010 0.000010 0.000010 0.000010 0.000010 0.000010 0.000010 0.000010 0.000010 0.000010 0.000010 0.000010 0.000010 0.999340 0.000010 0.000010 0.000010 0.000010 0.000010 0.000010
0.000010 0.000010 0.000010 0.002222 0.000010 0.007668 0.000010 0.000010 0.000010 0.000010 0.006459 0.000539 0.000010 0.000010 0.000010 0.000010 0.000010 0.003398 0.000010 0.000010 0.000010 0.000010 0.000010 0.000010 0.000010 0.000010 0.000010 0.000010 0.000010 0.007940 0.000010 0.000010 0.000010 0.000010 0.000010 0.000010 0.000010 0.000010 0.000010 0.000010 0.000010 0.000010 0.000010 0.000010 0.000010 0.000010 0.000010 0.000010 0.000010 0.000010 0.000010 0.000010 0.000010 0.000010 0.000010 0.000010 0.000010 0.000010 0.000010 0.000010 0.862728 0.091212 0.000010 0.000010 0.000010 0.017254 0.000010
0.000010 0.000010 0.000010 0.000010 0.000010 0.000010 0.000010 0.000010 0.000010 0.000010 0.000010 0.000010 0.000010 0.000010 0.000010 0.000010 0.000010 0.000010 0.000010 0.000010 0.000010 0.000010 0.000010 0.000010 0.000010 0.000010 0.000010 0.000010 0.000010 0.000010 0.000010 0.000010 0.000010 0.000010 0.000010 0.000010 0.000010 0.000010 0.000010 0.000010 0.000010 0.019052 0.000010 0.000010 0.000010 0.000010 0.000010 0.000010 0.000010 0.000010 0.000010 0.000010 0.000010 0.000010 0.000010 0.000010 0.000010 0.000010 0.000010 0.000010 0.980298 0.000010 0.000010 0.000010 0.000010 0.000010 0.000010
0.000010 0.000010 0.000010 0.000010 0.023368 0.000010 0.000010 0.000010 0.000010 0.000010 0.000010 0.000010 0.000010 0.000010 0.000010 0.000010 0.000010 0.000010 0.000010 0.000010 0.000010 0.000010 0.000010 0.000010 0.000010 0.000010 0.000010 0.000010 0.000010 0.000010 0.000010 0.000010 0.000010 0.000010 0.000010 0.000010 0.000010 0.000010 0.000010 0.000010 0.000010 0.036416 0.000010 0.000010 0.000010 0.000010 0.000010 0.000010 0.000010 0.000010 0.000010 0.000010 0.000010 0.000010 0.025910 0.000010 0.000010 0.000990 0.000010 0.000010 0.912696 0.000010 0.000010 0.000010 0.000010 0.000010 0.000010
0.000010 0.000010 0.000010 0.000010 0.000010 0.000010 0.000010 0.000010 0.000010 0.000010 0.000010 0.000010 0.000010 0.000010 0.000010 0.000010 0.000010 0.000010 0.000010 0.000010 0.000010 0.000010 0.000010 0.000010 0.000010 0.000010 0.000010 0.000010 0.000010 0.000010 0.000010 0.000010 0.000010 0.000010 0.000010 0.000010 0.000010 0.000010 0.000010 0.000010 0.000010 0.000010 0.000010 0.000010 0.000010 0.000010 0.000010 0.000010 0.000010 0.000010 0.000010 0.000010 0.000010 0.000010 0.000010 0.000010 0.000010 0.000010 0.000010 0.000010 0.999340 0.000010 0.000010 0.000010 0.000010 0.000010 0.000010
0.000010 0.000010 0.000010 0.000010 0.000010 0.000010 0.000010 0.000010 0.000010 0.000010 0.003676 0.000010 0.000010 0.000010 0.000010 0.000010 0.000010 0.000010 0.000010 0.000010 0.000010 0.000010 0.000010 0.000010 0.000010 0.000010 0.000010 0.000010 0.000010 0.000010 0.000010 0.000010 0.014725 0.000010 0.000010 0.000010 0.000010 0.000010 0.000010 0.000010 0.000010 0.137131 0.000010 0.000010 0.000010 0.000010 0.000010 0.000010 0.000010 0.000010 0.000010 0.000368 0.000010 0.000010 0.054454 0.000010 0.000010 0.000010 0.000010 0.000010 0.789036 0.000010 0.000010 0.000010 0.000010 0.000010 0.000010
0.000010 0.000010 0.000010 0.026151 0.000010 0.000010 0.000010 0.000010 0.000010 0.002497 0.000010 0.000010 0.000010 0.000010 0.000010 0.000010 0.000010 0.011523 0.000010 0.007888 0.000010 0.000010 0.000010 0.000010 0.000010 0.018519 0.000010 0.006923 0.000010 0.000010 0.001681 0.004509 0.000010 0.000010 0.000010 0.000010 0.000010 0.000010 0.000010 0.000010 0.000010 0.000010 0.000010 0.000010 0.000010 0.000010 0.000010 0.000010 0.000010 0.000010 0.000010 0.000010 0.000010 0.000010 0.025024 0.000010 0.000010 0.000010 0.000010 0.000010 0.819036 0.072628 0.000010 0.000010 0.000010 0.003071 0.000010
0.000010 0.000010 0.000010 0.000010 0.000010 0.000010 0.000010 0.000010 0.000010 0.000010 0.000010 0.000010 0.000010 0.000010 0.000010 0.000010 0.000010 0.000010 0.000010 0.000010 0.000010 0.000010 0.000010 0.000010 0.000010 0.000010 0.000010 0.000010 0.000010 0.000010 0.000010 0.000010 0.000010 0.000010 0.000010 0.000010 0.000010 0.000010 0.000010 0.000010 0.000010 0.050758 0.000010 0.000010 0.000010 0.000010 0.000010 0.000010 0.000010 0.000010 0.000010 0.000010 0.000010 0.000010 0.000010 0.000010 0.000010 0.000010 0.000010 0.000010 0.948592 0.000010 0.000010 0.000010 0.000010 0.000010 0.000010
0.000010 0.000010 0.000010 0.000010 0.000010 0.000010 0.000010 0.000010 0.000010 0.000010 0.000010 0.000010 0.000010 0.000010 0.000010 0.000010 0.000010 0.000010 0.000010 0.000010 0.000010 0.000010 0.000010 0.000010 0.000010 0.000010 0.000010 0.007696 0.000010 0.000010 0.000010 0.000010 0.000010 0.000010 0.000010 0.000010 0.000010 0.000010 0.000010 0.000010 0.000010 0.000010 0.000010 0.000010 0.000010 0.000010 0.029594 0.000010 0.000010 0.000010 0.000010 0.000010 0.000010 0.000010 0.000010 0.000010 0.000010 0.000010 0.000010 0.000010 0.962070 0.000010 0.000010 0.000010 0.000010 0.000010 0.000010
0.000010 0.000010 0.000010 0.000010 0.000010 0.000010 0.000010 0.000010 0.000010 0.000010 0.000010 0.000010 0.000010 0.000010 0.000010 0.000010 0.000010 0.000010 0.000010 0.000010 0.000010 0.000010 0.000010 0.000010 0.000010 0.000010 0.000010 0.000010 0.000010 0.000010 0.000010 0.000010 0.000010 0.000010 0.000010 0.000010 0.000010 0.000010 0.000010 0.000010 0.000010 0.000010 0.000010 0.000010 0.000010 0.000010 0.000010 0.000010 0.000010 0.000010 0.000010 0.000010 0.000010 0.000010 0.007522 0.000010 0.000010 0.000010 0.000010 0.000010 0.991828 0.000010 0.000010 0.000010 0.000010 0.000010 0.000010
0.004973 0.000010 0.000010 0.000010 0.017789 0.007859 0.002672 0.001480 0.000010 0.000010 0.000010 0.014306 0.004016 0.013380 0.000010 0.006941 0.000010 0.571356 0.000010 0.000010 0.000010 0.000010 0.000010 0.000010 0.000010 0.000010 0.025727 0.000010 0.002190 0.009387 0.000010 0.015768 0.000010 0.002594 0.000010 0.012909 0.000449 0.003778 0.000010 0.000010 0.000010 0.000010 0.000010 0.019210 0.000010 0.001249 0.000010 0.000010 0.000010 0.000010 0.000010 0.013843 0.000010 0.000010 0.000010 0.015541 0.058227 0.000010 0.025095 0.000010 0.007435 0.045679 0.000010 0.000010 0.036966 0.000010 0.058791
0.009769 0.000010 0.015141 0.000010 0.016267 0.000010 0.000010 0.000010 0.000010 0.000010 0.000010 0.000010 0.000010 0.026562 0.009024 0.000010 0.000010 0.653004 0.000010 0.000010 0.000010 0.009672 0.000010 0.011673 0.000010 0.000010 0.000010 0.000010 0.000010 0.033263 0.000010 0.000010 0.000010 0.010401 0.000010 0.002345 0.000010 0.001240 0.000010 0.013418 0.015190 0.000010 0.000010 0.000010 0.000010 0.000010 0.000010 0.000010 0.000010 0.000010 0.000010 0.006108 0.000010 0.000010 0.000010 0.008484 0.109563 0.000010 0.019029 0.012250 0.000010 0.000010 0.000010 0.006337 0.001461 0.000010 0.009353
0.014998 0.000010 0.017818 0.000010 0.000010 0.000010 0.000010 0.000010 0.000010 0.000010 0.000010 0.000010 0.000010 0.028924 0.000010 0.000010 0.000010 0.640136 0.000010 0.000010 0.000010 0.027249 0.000010 0.015718 0.003819 0.000010 0.000010 0.000010 0.004586 0.014222 0.000010 0.000010 0.000010 0.000010 0.004183 0.015199 0.000010 0.003471 0.000010 0.016355 0.000010 0.000010 0.002384 0.012482 0.000010 0.000010 0.000010 0.000010 0.003937 0.000010 0.001445 0.000012 0.000010 0.018403 0.000010 0.000707 0.090288 0.000010 0.005668 0.001993 0.000010 0.000010 0.000010 0.014247 0.041335 0.000010 0.000010
0.001581 0.000010 0.000010 0.019935 0.006936 0.000010 0.030242 0.000010 0.000010 0.004311 0.004962 0.000010 0.002884 0.000775 0.000010 0.000010 0.000010 0.518810 0.000010 0.000107 0.000010 0.000076 0.000010 0.000010 0.000010 0.000010 0.028960 0.007076 0.000010 0.017037 0.003781 0.004158 0.012440 0.026401 0.000010 0.004972 0.002771 0.000010 0.000010 0.056729 0.006918 0.000010 0.008662 0.025165 0.000010 0.000010 0.036192 0.000010 0.036835 0.000010 0.000010 0.006542 0.009781 0.000010 0.000010 0.000010 0.000010 0.000010 0.018228 0.010177 0.012150 0.007151 0.000010 0.019159 0.047767 0.000010 0.000010
0.018070 0.000010 0.008038 0.000010 0.012435 0.000010 0.055541 0.024398 0.000010 0.000010 0.003465 0.019108 0.003117 0.001136 0.000010 0.000010 0.000010 0.505104 0.000010 0.000010 0.000010 0.000010 0.003645 0.000010 0.000010 0.000010 0.021349 0.008869 0.000010 0.000010 0.000010 0.000010 0.012163 0.003400 0.000010 0.002106 0.000010 0.000010 0.005758 0.059868 0.000010 0.017909 0.017862 0.048307 0.000010 0.000010 0.009483 0.008846 0.036061 0.017665 0.000010 0.005496 0.000010 0.000010 0.000010 0.000010 0.000010 0.000010 0.000010 0.000010 0.009722 0.000010 0.019757 0.000010 0.040943 0.000010 0.000010
0.005092 0.000010 0.000010 0.006657 0.003225 0.000010 0.032786 0.005623 0.053269 0.000010 0.006437 0.001442 0.000010 0.000010 0.000010 0.000010 0.007707 0.529995 0.000010 0.015426 0.000010 0.000010 0.007936 0.000010 0.000010 0.000010 0.011038 0.006833 0.000010 0.012821 0.000010 0.000010 0.000010 0.000010 0.000010 0.000010 0.000010 0.025617 0.000010 0.000010 0.000010 0.000010 0.000010 0.031814 0.000010 0.000010 0.003390 0.000010 0.000010 0.003064 0.000010 0.000010 0.000010 0.009976 0.000010 0.001563 0.000010 0.000010 0.031186 0.000010 0.000010 0.022952 0.005181 0.001847 0.125282 0.000804 0.030649
0.000010 0.000010 0.000010 0.000010 0.009891 0.000010 0.043631 0.000010 0.011770 0.000010 0.000010 0.000010 0.001527 0.004851 0.003154 0.000010 0.000010 0.506843 0.026756 0.000010 0.000010 0.000010 0.000980 0.000010 0.000010 0.000010 0.000010 0.011953 0.000010 0.000010 0.001780 0.006839 0.031744 0.004430 0.000010 0.011921 0.025511 0.000010 0.000010 0.073356 0.000010 0.004593 0.000645 0.035341 0.020458 0.000010 0.005897 0.000010 0.009925 0.014743 0.002819 0.003328 0.000010 0.000010 0.000010 0.000010 0.000010 0.030149 0.001125 0.000010 0.000010 0.000010 0.000010 0.014815 0.070057 0.008809 0.000010
0.000010 0.000010 0.016097 0.000010 0.011973 0.000010 0.023773 0.000010 0.000010 0.000010 0.030673 0.016442 0.003206 0.000010 0.000010 0.007091 0.011415 0.517222 0.007427 0.032673 0.000010 0.000010 0.000010 0.011323 0.000010 0.000010 0.023220 0.000010 0.000010 0.005252 0.000010 0.000010 0.000010 0.003160 0.000010 0.000010 0.000010 0.001843 0.008669 0.081470 0.001674 0.000010 0.010262 0.031326 0.000010 0.000010 0.000010 0.000010 0.016952 0.008258 0.000010 0.005792 0.000010 0.000010 0.000010 0.000010 0.000010 0.000010 0.015310 0.000010 0.000010 0.010930 0.022172 0.000010 0.038084 0.000010 0.025929
0.002876 0.011344 0.000010 0.075695 0.005981 0.000010 0.014519 0.000010 0.000010 0.000010 0.000010 0.007236 0.001936 0.000010 0.107211 0.005962 0.007823 0.481616 0.000010 0.000010 0.000010 0.041670 0.000010 0.000010 0.000010 0.000010 0.040421 0.000010 0.000010 0.000010 0.000010 0.006212 0.000010 0.001909 0.010023 0.001783 0.000010 0.000010 0.000010 0.000010 0.000010 0.015651 0.000010 0.000506 0.000010 0.004865 0.000010 0.002821 0.000010 0.013303 0.000010 0.000010 0.000010 0.006803 0.008367 0.000010 0.000010 0.011852 0.000010 0.003996 0.012110 0.003355 0.005031 0.003992 0.082771 0.000010 0.000010
0.000010 0.000010 0.000010 0.000010 0.000010 0.000010 0.000010 0.000010 0.000010 0.000010 0.000010 0.000010 0.000010 0.001867 0.022246 0.000797 0.022971 0.636896 0.000010 0.000010 0.000010 0.011343 0.000010 0.000010 0.000010 0.000010 0.006646 0.000010 0.000010 0.000010 0.000010 0.000010 0.000010 0.024715 0.000010 0.017640 0.000010 0.038580 0.000010 0.006253 0.000010 0.000010 0.001075 0.000010 0.000010 0.000010 0.000010 0.000010 0.000010 0.000010 0.000010 0.000010 0.000010 0.001904 0.000010 0.000010 0.000010 0.000010 0.000010 0.000010 0.000010 0.000010 0.011427 0.000010 0.137922 0.000010 0.057209
0.018238 0.000010 0.000010 0.000010 0.010829 0.000010 0.007759 0.000010 0.000010 0.000010 0.001113 0.002146 0.006381 0.000010 0.101998 0.009011 0.000010 0.560771 0.003535 0.000010 0.000010 0.011856 0.000010 0.000010 0.000010 0.002346 0.012275 0.000010 0.014400 0.000010 0.000010 0.000010 0.000010 0.000010 0.000010 0.021375 0.002285 0.000010 0.000010 0.013891 0.007054 0.000010 0.010539 0.041100 0.000010 0.000010 0.000010 0.000010 0.005147 0.000010 0.001472 0.000010 0.000010 0.000010 0.001143 0.000010 0.000010 0.006461 0.000010 0.008935 0.000010 0.000010 0.002202 0.007965 0.071416 0.002802 0.033184
0.008471 0.000010 0.000010 0.000010 0.000010 0.002021 0.019866 0.000010 0.001695 0.000010 0.010118 0.000010 0.000010 0.000010 0.075854 0.000010 0.000010 0.566349 0.000010 0.000010 0.000010 0.020268 0.009940 0.000010 0.001120 0.009677 0.032795 0.000010 0.010532 0.000010 0.000010 0.000010 0.000010 0.000010 0.014853 0.000010 0.000010 0.010304 0.000010 0.016945 0.000010 0.000010 0.002950 0.019240 0.000010 0.000010 0.000010 0.000010 0.000010 0.000010 0.000010 0.000010 0.020466 0.000010 0.000010 0.000010 0.000010 0.000010 0.027296 0.000010 0.000010 0.000010 0.000010 0.026930 0.059451 0.002454 0.029974
0.000010 0.000011 0.000010 0.000010 0.000010 0.000010 0.000010 0.000010 0.000010 0.000010 0.006993 0.000010 0.004282 0.025492 0.139909 0.000010 0.004951 0.593473 0.000010 0.000010 0.000010 0.000010 0.000010 0.000010 0.073976 0.000010 0.000010 0.000010 0.000010 0.000010 0.000010 0.000010 0.002169 0.017727 0.000010 0.000010 0.000786 0.000010 0.023726 0.014957 0.001128 0.000010 0.000010 0.017068 0.000010 0.000010 0.000010 0.000010 0.002789 0.001528 0.000010 0.000010 0.000010 0.000010 0.000010 0.000010 0.000010 0.000010 0.000010 0.000010 0.000010 0.000010 0.000010 0.004329 0.064226 0.000010 0.000010
0.013287 0.000010 0.001078 0.000010 0.000010 0.027801 0.000010 0.001609 0.000010 0.000010 0.007241 0.000010 0.009673 0.018417 0.075963 0.000329 0.013317 0.546166 0.000010 0.000010 0.000010 0.004806 0.014574 0.006543 0.059587 0.000010 0.000010 0.000010 0.000010 0.001762 0.000010 0.008245 0.003619 0.000010 0.000010 0.014264 0.000010 0.012353 0.000010 0.011658 0.000654 0.000010 0.007338 0.034243 0.000010 0.000010 0.000010 0.000010 0.004338 0.000010 0.000010 0.000010 0.000010 0.000010 0.000010 0.000010 0.000010 0.000010 0.000010 0.000010 0.000010 0.009877 0.000010 0.000010 0.090858 0.000010 0.000010
0.024187 0.000010 0.000010 0.000010 0.000010 0.000010 0.000010 0.000010 0.000010 0.000010 0.000010 0.000010 0.000010 0.000010 0.083185 0.003158 0.000010 0.557504 0.002680 0.001223 0.000010 0.006638 0.000010 0.000010 0.000010 0.000010 0.008761 0.012923 0.000010 0.000010 0.000010 0.024277 0.000010 0.000010 0.004478 0.007871 0.000010 0.002815 0.000010 0.022048 0.024074 0.000010 0.000010 0.000010 0.002049 0.010758 0.000010 0.000010 0.000010 0.007220 0.000010 0.008239 0.000010 0.000010 0.000010 0.000010 0.000010 0.000010 0.000010 0.000010 0.000010 0.000010 0.000010 0.007612 0.103328 0.000010 0.074522
0.003896 0.000010 0.000010 0.000010 0.000010 0.000010 0.019620 0.010180 0.000010 0.000010 0.000010 0.000010 0.011390 0.001173 0.059339 0.000275 0.019229 0.572140 0.029654 0.000010 0.000010 0.000010 0.013020 0.000010 0.061344 0.000010 0.000010 0.000010 0.000668 0.000010 0.000686 0.000010 0.000010 0.000010 0.006695 0.005397 0.000010 0.000010 0.001474 0.000010 0.000010 0.000010 0.000010 0.014355 0.000010 0.000010 0.000010 0.000010 0.000010 0.002422 0.000010 0.000010 0.000010 0.000010 0.000010 0.000010 0.012990 0.000010 0.008737 0.010335 0.000010 0.000010 0.000010 0.008891 0.047580 0.000010 0.078091
0.000010 0.001541 0.000010 0.000010 0.000010 0.000010 0.018489 0.000010 0.000010 0.000010 0.000383 0.018678 0.000010 0.002591 0.078225 0.000010 0.019827 0.435230 0.000010 0.000010 0.000010 0.009890 0.000010 0.001878 0.024671 0.000010 0.000010 0.000010 0.000010 0.015470 0.006118 0.000010 0.022627 0.000010 0.000010 0.009664 0.000010 0.000010 0.000010 0.024083 0.007559 0.001943 0.000010 0.000010 0.000010 0.000010 0.000507 0.000010 0.000010 0.023711 0.000010 0.001919 0.000010 0.000598 0.000010 0.009425 0.000010 0.010127 0.000010 0.000010 0.000010 0.000010 0.000010 0.000010 0.121197 0.089365 0.043884
0.010815 0.000010 0.000010 0.000010 0.000010 0.021093 0.000010 0.000010 0.084390 0.000010 0.000010 0.000010 0.000010 0.003384 0.044667 0.000010 0.013506 0.588195 0.000010 0.000010 0.000010 0.005744 0.000010 0.006278 0.000010 0.000010 0.008945 0.000010 0.000010 0.000010 0.000010 0.000010 0.000010 0.025948 0.000010 0.007508 0.000010 0.000010 0.000010 0.000010 0.002680 0.000010 0.003059 0.032511 0.000010 0.000010 0.000010 0.000010 0.000010 0.006297 0.000010 0.000010 0.000010 0.000010 0.000010 0.000010 0.000010 0.000010 0.000648 0.000010 0.000010 0.000010 0.000010 0.006452 0.127399 0.000010 0.000010
0.025784 0.000010 0.000010 0.000010 0.000010 0.001450 0.027908 0.000010 0.026451 0.000010 0.000010 0.003741 0.000010 0.001320 0.065198 0.008330 0.020156 0.541969 0.005143 0.000010 0.000010 0.000010 0.005162 0.000010 0.012777 0.000010 0.032923 0.000010 0.000010 0.000010 0.000010 0.013882 0.000010 0.004717 0.016671 0.003747 0.000010 0.021987 0.000010 0.000010 0.000010 0.000010 0.026124 0.023087 0.000010 0.000010 0.000010 0.000010 0.000010 0.000010 0.000010 0.000010 0.006854 0.000010 0.000010 0.000010 0.000010 0.000010 0.000010 0.002144 0.000010 0.000010 0.000010 0.037989 0.063713 0.000010 0.000363
0.000010 0.000010 0.000010 0.000010 0.000010 0.010071 0.017656 0.000010 0.000010 0.000010 0.003804 0.000010 0.000010 0.000010 0.108147 0.003768 0.018720 0.539891 0.000010 0.000010 0.000010 0.000010 0.000010 0.000010 0.029261 0.001901 0.021770 0.002729 0.002041 0.000010 0.005798 0.007994 0.002553 0.000010 0.000010 0.002106 0.000010 0.014966 0.000010 0.000010 0.007703 0.000010 0.011808 0.025529 0.000010 0.018389 0.000010 0.000010 0.000010 0.000010 0.000010 0.000010 0.000010 0.000010 0.000010 0.000010 0.016964 0.000010 0.015999 0.000010 0.000010 0.000010 0.000010 0.009687 0.098308 0.000010 0.002026
0.011463 0.000010 0.000010 0.000010 0.000010 0.005973 0.011167 0.000010 0.014035 0.000010 0.000010 0.000010 0.000010 0.000010 0.102613 0.000010 0.040073 0.545793 0.002749 0.002010 0.000010 0.000010 0.006876 0.000010 0.010501 0.000010 0.023150 0.000010 0.016738 0.004908 0.000010 0.000010 0.000010 0.000010 0.013697 0.000780 0.000010 0.000010 0.000010 0.000600 0.010611 0.000010 0.007346 0.027173 0.000010 0.014564 0.000010 0.000010 0.000010 0.000010 0.000010 0.000010 0.000010 0.000010 0.000010 0.000010 0.000010 0.000010 0.004256 0.000010 0.000010 0.000010 0.000010 0.025432 0.092422 0.004650 0.000010
0.000010 0.000010 0.000010 0.000010 0.000010 0.000892 0.011773 0.000010 0.000010 0.000010 0.010973 0.000010 0.000010 0.000010 0.087792 0.000010 0.015253 0.506544 0.001307 0.000010 0.000010 0.000010 0.000010 0.000010 0.000010 0.000010 0.056897 0.000010 0.005753 0.000010 0.000010 0.000010 0.000010 0.009400 0.005450 0.000010 0.000010 0.014109 0.000339 0.014842 0.000010 0.000010 0.000010 0.060130 0.000010 0.000017 0.000010 0.000010 0.000010 0.000010 0.008532 0.000010 0.000010 0.007614 0.000010 0.000010 0.000010 0.000010 0.000010 0.000010 0.014943 0.040934 0.000010 0.021160 0.104897 0.000010 0.000010
0.003555 0.000010 0.016336 0.000010 0.000010 0.000010 0.025185 0.000010 0.023080 0.000010 0.000010 0.000010 0.000010 0.000010 0.147626 0.000010 0.020919 0.559778 0.027108 0.000010 0.000010 0.000010 0.000010 0.000010 0.047563 0.000010 0.000010 0.000010 0.000010 0.000010 0.000010 0.000010 0.000010 0.000010 0.007422 0.000010 0.000010 0.000010 0.000010 0.000010 0.003897 0.000010 0.000010 0.000010 0.003037 0.000010 0.000010 0.000010 0.000010 0.000010 0.000010 0.000010 0.000010 0.011756 0.000010 0.000010 0.000014 0.000010 0.000010 0.000010 0.000010 0.000010 0.000010 0.006237 0.095978 0.000010 0.000010
0.000010 0.000010 0.000010 0.000010 0.000010 0.000010 0.013275 0.000010 0.015159 0.000010 0.000010 0.027125 0.005710 0.003270 0.115319 0.000010 0.040136 0.539638 0.000010 0.002198 0.000010 0.008183 0.002600 0.000010 0.008957 0.000010 0.000010 0.000010 0.000010 0.002782 0.000010 0.002728 0.000010 0.001758 0.000010 0.011532 0.000010 0.007227 0.000010 0.000010 0.000010 0.000010 0.030105 0.007611 0.000010 0.000010 0.000010 0.000010 0.010300 0.003659 0.000010 0.000010 0.000010 0.019703 0.001286 0.000010 0.004639 0.000010 0.025234 0.000010 0.000010 0.000010 0.000010 0.000010 0.089457 0.000010 0.000010
0.032481 0.000010 0.000010 0.016324 0.000010 0.006326 0.000010 0.000010 0.000010 0.000010 0.000010 0.039089 0.000010 0.000010 0.000010 0.002188 0.017133 0.494156 0.023935 0.008448 0.000010 0.000010 0.000010 0.010782 0.025738 0.000010 0.029971 0.000010 0.007915 0.000010 0.000010 0.000010 0.012565 0.000010 0.011207 0.000010 0.000010 0.000010 0.000010 0.002388 0.000010 0.000010 0.001507 0.000010 0.000010 0.000010 0.007335 0.002721 0.000010 0.000010 0.000010 0.000010 0.000010 0.000010 0.000010 0.000010 0.000010 0.000010 0.000010 0.004448 0.000010 0.009990 0.000010 0.036532 0.154583 0.000010 0.041809
0.035883 0.000010 0.000010 0.000010 0.000010 0.008882 0.000010 0.000010 0.000010 0.000010 0.000010 0.000010 0.000010 0.000010 0.000010 0.000373 0.000010 0.483968 0.012851 0.000010 0.000010 0.010596 0.000010 0.000010 0.015239 0.000010 0.089058 0.000010 0.000010 0.000010 0.000010 0.012866 0.000010 0.003762 0.000010 0.000010 0.000010 0.011568 0.000010 0.002026 0.024606 0.000010 0.010407 0.028116 0.000010 0.007429 0.004042 0.000010 0.000010 0.000010 0.001631 0.000010 0.000010 0.011903 0.000010 0.000010 0.000010 0.000010 0.000010 0.022796 0.000326 0.000010 0.000010 0.011256 0.148514 0.000010 0.041473
0.012037 0.000010 0.010759 0.032045 0.011317 0.004496 0.000010 0.000010 0.000010 0.000010 0.000010 0.018315 0.000010 0.004256 0.000010 0.000010 0.000010 0.487610 0.002761 0.000010 0.000010 0.000010 0.000010 0.000010 0.024856 0.000010 0.070844 0.000010 0.000010 0.000010 0.000010 0.000010 0.000010 0.009639 0.000010 0.000010 0.008264 0.014026 0.000010 0.000010 0.023573 0.000010 0.000010 0.028274 0.000010 0.000010 0.007360 0.000010 0.000010 0.000010 0.000010 0.000010 0.000010 0.003773 0.000010 0.000010 0.000010 0.000010 0.000010 0.000010 0.001630 0.000019 0.000010 0.000010 0.170415 0.000010 0.053282
0.010829 0.000010 0.000010 0.000010 0.000010 0.000010 0.000010 0.009060 0.000010 0.000010 0.000010 0.026219 0.000010 0.019386 0.071723 0.018074 0.017440 0.503547 0.000010 0.000010 0.000010 0.000017 0.000010 0.012383 0.021263 0.003410 0.006587 0.000010 0.003390 0.011130 0.000010 0.000010 0.000010 0.000010 0.027507 0.008958 0.003492 0.004639 0.000010 0.000010 0.000010 0.000010 0.000454 0.023414 0.004681 0.000010 0.000010 0.000010 0.000010 0.001207 0.000010 0.000010 0.000010 0.011025 0.000520 0.000010 0.020252 0.000010 0.000010 0.000010 0.000010 0.000010 0.000010 0.000010 0.158991 0.000010 0.000010
0.022768 0.000010 0.000010 0.000010 0.000010 0.006529 0.000010 0.000010 0.000010 0.000010 0.000010 0.063888 0.000010 0.019281 0.000010 0.000010 0.007399 0.526454 0.000010 0.000010 0.000010 0.000010 0.000010 0.000010 0.005053 0.000010 0.050213 0.000010 0.000010 0.000010 0.000010 0.000010 0.000010 0.014767 0.000010 0.000010 0.000010 0.000010 0.000010 0.000010 0.002316 0.000010 0.000010 0.031155 0.000010 0.009068 0.000010 0.000010 0.000010 0.000010 0.000010 0.000010 0.001714 0.000010 0.000010 0.000010 0.000010 0.000010 0.003999 0.000010 0.000010 0.000010 0.000010 0.000010 0.192004 0.000010 0.042881
0.000010 0.000010 0.000010 0.000010 0.000010 0.000010 0.000010 0.000010 0.000010 0.000010 0.000010 0.047024 0.000010 0.000010 0.000010 0.002913 0.000010 0.518772 0.000010 0.000010 0.000010 0.002922 0.000010 0.000010 0.069696 0.003334 0.000010 0.000010 0.009505 0.000010 0.000010 0.000010 0.000010 0.008393 0.000010 0.000010 0.000010 0.012192 0.000010 0.000010 0.000010 0.000010 0.000010 0.006148 0.000010 0.000010 0.000010 0.000010 0.000010 0.000010 0.000010 0.000010 0.000010 0.000010 0.000010 0.000010 0.000010 0.000010 0.000010 0.000010 0.000010 0.000010 0.000010 0.033419 0.238135 0.000010 0.047010
0.019370 0.000010 0.000010 0.000010 0.000010 0.000010 0.000010 0.000010 0.000010 0.000010 0.000010 0.024991 0.000010 0.001483 0.027076 0.000010 0.000010 0.513804 0.014541 0.000010 0.000010 0.005367 0.000010 0.003219 0.061340 0.001239 0.049113 0.000010 0.015340 0.000010 0.000010 0.000010 0.000010 0.000010 0.002830 0.012298 0.000010 0.000010 0.002521 0.000010 0.000010 0.000010 0.000010 0.010330 0.000010 0.022150 0.000010 0.002198 0.000010 0.000010 0.004545 0.000010 0.014943 0.000010 0.000010 0.000010 0.007276 0.000010 0.000010 0.009884 0.000010 0.000010 0.000010 0.025855 0.140275 0.000371 0.007229
0.015327 0.000010 0.000010 0.000010 0.000010 0.000010 0.000010 0.000010 0.000010 0.000010 0.000010 0.000010 0.000010 0.010832 0.000010 0.000010 0.003944 0.550031 0.034129 0.000010 0.000010 0.000010 0.000010 0.000010 0.005053 0.000010 0.088009 0.000010 0.000010 0.000010 0.000010 0.000010 0.000010 0.000010 0.000010 0.000010 0.000010 0.000010 0.000010 0.000010 0.004034 0.000010 0.000010 0.053124 0.000010 0.000010 0.000010 0.000010 0.000010 0.000010 0.000010 0.000010 0.000010 0.000010 0.000010 0.000010 0.000010 0.000010 0.000010 0.000010 0.000010 0.000010 0.000010 0.001960 0.230896 0.000010 0.002111
0.017734 0.000010 0.000010 0.000010 0.000010 0.000010 0.001029 0.000010 0.030968 0.000010 0.000010 0.000010 0.000010 0.000010 0.087313 0.000010 0.017892 0.639325 0.000010 0.000010 0.000010 0.010135 0.000010 0.011653 0.000010 0.000010 0.000010 0.000010 0.016716 0.000010 0.000010 0.000010 0.000010 0.007543 0.000010 0.000010 0.000010 0.000010 0.000010 0.007695 0.000010 0.000010 0.012776 0.008012 0.000010 0.006002 0.000010 0.000010 0.000010 0.000010 0.000010 0.000259 0.029304 0.009342 0.000010 0.000010 0.000010 0.000010 0.000010 0.006696 0.000010 0.000010 0.000010 0.012629 0.066390 0.000128 0.000010
0.000010 0.000010 0.007350 0.000010 0.000010 0.000010 0.000010 0.000010 0.024690 0.000010 0.000010 0.021216 0.000010 0.000010 0.062904 0.000010 0.031606 0.585340 0.000010 0.000010 0.000010 0.011691 0.000010 0.007232 0.038063 0.002680 0.000010 0.004158 0.000010 0.000010 0.000010 0.009787 0.014645 0.007673 0.000010 0.006877 0.000010 0.000010 0.000010 0.018801 0.004876 0.000010 0.000010 0.042603 0.000010 0.000010 0.007607 0.000010 0.013219 0.000010 0.000010 0.001436 0.000010 0.000010 0.000010 0.003533 0.008740 0.001027 0.000010 0.000010 0.000010 0.000010 0.000010 0.011821 0.049049 0.000972 0.000010
0.000010 0.000010 0.000010 0.000010 0.000010 0.000010 0.000010 0.000010 0.000010 0.000010 0.000010 0.000010 0.000010 0.001300 0.167566 0.000010 0.002665 0.674885 0.000010 0.000010 0.000010 0.000010 0.000016 0.000337 0.000010 0.000010 0.000010 0.000010 0.000010 0.000010 0.000010 0.000010 0.000010 0.001779 0.000010 0.000010 0.000010 0.000010 0.000010 0.000010 0.000844 0.000010 0.000010 0.014555 0.000010 0.000010 0.000010 0.000010 0.000010 0.002460 0.000010 0.002547 0.000010 0.000010 0.000010 0.000010 0.000010 0.000010 0.000680 0.000010 0.000010 0.000010 0.000010 0.000010 0.129826 0.000010 0.000010
0.001702 0.000010 0.000010 0.000010 0.000010 0.000010 0.000010 0.000010 0.005910 0.000010 0.000010 0.000010 0.000010 0.019423 0.081950 0.000010 0.000010 0.672978 0.000010 0.000010 0.000010 0.003547 0.000010 0.009274 0.001324 0.000010 0.000010 0.000010 0.002889 0.000010 0.000010 0.000010 0.000010 0.000010 0.000010 0.000010 0.000010 0.016158 0.000010 0.000010 0.003878 0.000010 0.000010 0.009799 0.000010 0.000010 0.000010 0.000010 0.000010 0.000010 0.000010 0.000010 0.000010 0.000010 0.000010 0.000010 0.000010 0.000010 0.014315 0.000010 0.000010 0.000010 0.000010 0.032753 0.099935 0.000010 0.023654
0.019774 0.000010 0.000010 0.000010 0.000010 0.014587 0.016292 0.003372 0.000830 0.000010 0.000010 0.000010 0.006704 0.000010 0.028969 0.000010 0.028843 0.492609 0.000010 0.010374 0.000010 0.016725 0.015250 0.000010 0.023975 0.000010 0.000010 0.010082 0.000834 0.000010 0.022881 0.002204 0.012115 0.013572 0.000010 0.000010 0.000010 0.000010 0.000010 0.048021 0.000010 0.017604 0.000010 0.000010 0.010510 0.000010 0.000010 0.000010 0.000010 0.040824 0.000010 0.018849 0.000010 0.005960 0.000010 0.000010 0.000010 0.000010 0.022261 0.000010 0.000010 0.000010 0.000010 0.000010 0.080319 0.015272 0.000010
0.000010 0.000010 0.000010 0.000010 0.000010 0.003953 0.000010 0.000010 0.005235 0.000010 0.000010 0.000010 0.000010 0.000010 0.118705 0.018497 0.000010 0.660055 0.000010 0.000010 0.000010 0.001017 0.000010 0.012508 0.049143 0.000010 0.000010 0.000010 0.000829 0.000010 0.000010 0.000010 0.000010 0.004066 0.000010 0.000010 0.000010 0.000010 0.000010 0.000010 0.000010 0.000010 0.000010 0.000010 0.000010 0.003944 0.000010 0.000010 0.000010 0.000010 0.000010 0.000010 0.000010 0.007048 0.000010 0.000010 0.000010 0.000010 0.009462 0.000010 0.000010 0.000010 0.000010 0.000010 0.091968 0.000010 0.013050
0.000010 0.000010 0.000010 0.000010 0.000010 0.000010 0.000010 0.000010 0.041809 0.000010 0.000010 0.001841 0.000010 0.012106 0.067354 0.000010 0.000010 0.616433 0.000010 0.000010 0.000010 0.022224 0.010575 0.000010 0.021526 0.000010 0.000010 0.000010 0.000010 0.000010 0.005709 0.000010 0.002403 0.000010 0.000010 0.003573 0.000010 0.000010 0.000010 0.035023 0.000010 0.000010 0.000010 0.000010 0.011217 0.000010 0.000010 0.000010 0.000010 0.015278 0.000010 0.000010 0.000010 0.006366 0.000010 0.000010 0.000010 0.000010 0.000010 0.000010 0.000010 0.000010 0.000010 0.000010 0.106397 0.000010 0.019665
0.025669 0.000010 0.000010 0.000010 0.004742 0.000010 0.000010 0.000010 0.000010 0.000010 0.004265 0.000010 0.001288 0.000010 0.000625 0.002642 0.031325 0.497442 0.000010 0.000010 0.000010 0.020731 0.014955 0.012225 0.004540 0.000010 0.000010 0.000010 0.000010 0.000010 0.000010 0.000010 0.000010 0.000010 0.000391 0.009113 0.000010 0.018512 0.000010 0.046010 0.026615 0.000010 0.007430 0.044075 0.000010 0.000010 0.002776 0.002996 0.000010 0.029212 0.000010 0.000010 0.003472 0.000010 0.000010 0.000010 0.000010 0.010950 0.017810 0.004619 0.011385 0.000010 0.000010 0.000010 0.100480 0.040825 0.002512
0.000010 0.000010 0.000010 0.000010 0.000010 0.009241 0.000010 0.000010 0.000010 0.000010 0.000010 0.065666 0.000010 0.000010 0.000010 0.001268 0.000010 0.000010 0.752101 0.000010 0.000010 0.000010 0.000010 0.000010 0.105498 0.000010 0.010853 0.000010 0.000010 0.000010 0.000010 0.000010 0.000010 0.000010 0.018686 0.000010 0.000010 0.000010 0.000010 0.000010 0.000010 0.000010 0.000010 0.000010 0.000010 0.000010 0.000010 0.000010 0.000010 0.000010 0.000010 0.000010 0.000010 0.000010 0.000010 0.000010 0.000010 0.000010 0.000010 0.000010 0.000010 0.000010 0.000010 0.000010 0.036096 0.000010 0.000010
0.000010 0.000010 0.000010 0.000010 0.000010 0.030057 0.000010 0.000010 0.000010 0.000010 0.000010 0.062503 0.000010 0.000010 0.000010 0.000010 0.000010 0.000010 0.702411 0.000010 0.000010 0.000010 0.000010 0.000010 0.073894 0.000010 0.040201 0.000010 0.000010 0.000010 0.000010 0.000010 0.000010 0.000010 0.000010 0.008972 0.000010 0.000010 0.000010 0.000010 0.021329 0.000010 0.029616 0.000010 0.000010 0.000010 0.000010 0.000350 0.000010 0.000010 0.000010 0.000010 0.000010 0.000010 0.000010 0.000010 0.000010 0.000010 0.001752 0.000010 0.000010 0.000010 0.000010 0.000010 0.028356 0.000010 0.000010
0.000010 0.000010 0.000010 0.000010 0.000010 0.002908 0.000010 0.000010 0.000010 0.000010 0.000010 0.077867 0.000010 0.000010 0.000010 0.000010 0.000010 0.000010 0.688021 0.000010 0.000010 0.000010 0.000010 0.000010 0.054564 0.000010 0.028115 0.000010 0.011926 0.000010 0.000010 0.000010 0.000010 0.000010 0.007341 0.000010 0.000010 0.000010 0.000010 0.000010 0.000010 0.000010 0.000010 0.000010 0.000010 0.000010 0.000010 0.000010 0.000010 0.000010 0.000010 0.000010 0.000010 0.000010 0.000010 0.000010 0.000010 0.000010 0.000010 0.000010 0.000010 0.000010 0.000010 0.009805 0.118874 0.000010 0.000010
0.000010 0.000010 0.000010 0.000010 0.000010 0.000010 0.000010 0.000010 0.000010 0.000010 0.000010 0.021077 0.000010 0.000010 0.000010 0.000010 0.000010 0.000010 0.622842 0.000010 0.000010 0.000010 0.000010 0.000010 0.113065 0.000010 0.082726 0.000010 0.023420 0.000010 0.000010 0.000010 0.000010 0.000010 0.029408 0.000010 0.000010 0.000010 0.000010 0.000010 0.031487 0.000010 0.027005 0.000010 0.000010 0.000010 0.000010 0.000010 0.000010 0.000010 0.000010 0.000010 0.021534 0.000010 0.000010 0.000010 0.000010 0.000010 0.000010 0.000010 0.000010 0.000010 0.000010 0.000010 0.026867 0.000010 0.000010
0.000010 0.000010 0.000010 0.000010 0.000010 0.016309 0.000010 0.000010 0.000010 0.000010 0.000010 0.058627 0.000010 0.000010 0.016937 0.006149 0.000010 0.000010 0.726773 0.000010 0.000010 0.000010 0.000010 0.000010 0.066174 0.000010 0.049379 0.000010 0.000010 0.000010 0.000010 0.000010 0.000010 0.006466 0.014979 0.003329 0.000010 0.000010 0.000010 0.000010 0.005229 0.000010 0.002684 0.000010 0.000010 0.000010 0.000010 0.000010 0.000010 0.000010 0.000010 0.000010 0.000010 0.000010 0.000010 0.000010 0.000010 0.000010 0.000010 0.000010 0.000010 0.000010 0.000010 0.000010 0.026426 0.000010 0.000010
0.000010 0.000010 0.000010 0.000010 0.000010 0.015775 0.000010 0.000010 0.000010 0.000010 0.000010 0.049465 0.000010 0.005119 0.000010 0.018230 0.000010 0.000010 0.570157 0.000010 0.000010 0.000010 0.000010 0.000010 0.162932 0.000010 0.067158 0.000010 0.000010 0.000010 0.000010 0.000010 0.000010 0.000890 0.019025 0.012204 0.000010 0.000010 0.000010 0.000010 0.010368 0.000010 0.006306 0.002080 0.000010 0.000010 0.000010 0.000010 0.000010 0.000010 0.000010 0.000010 0.000010 0.000010 0.000010 0.000010 0.000010 0.000010 0.000010 0.000010 0.000010 0.000010 0.000010 0.003960 0.055812 0.000010 0.000010
0.000010 0.000010 0.000010 0.000010 0.000010 0.000010 0.000010 0.000010 0.000010 0.000010 0.000010 0.000010 0.000010 0.000010 0.000010 0.000010 0.000010 0.000010 0.999340 0.000010 0.000010 0.000010 0.000010 0.000010 0.000010 0.000010 0.000010 0.000010 0.000010 0.000010 0.000010 0.000010 0.000010 0.000010 0.000010 0.000010 0.000010 0.000010 0.000010 0.000010 0.000010 0.000010 0.000010 0.000010 0.000010 0.000010 0.000010 0.000010 0.000010 0.000010 0.000010 0.000010 0.000010 0.000010 0.000010 0.000010 0.000010 0.000010 0.000010 0.000010 0.000010 0.000010 0.000010 0.000010 0.000010 0.000010 0.000010
0.000010 0.000010 0.000010 0.000010 0.000010 0.000010 0.000010 0.000010 0.000010 0.000010 0.000010 0.000010 0.000010 0.000010 0.000010 0.000010 0.000010 0.000010 0.999340 0.000010 0.000010 0.000010 0.000010 0.000010 0.000010 0.000010 0.000010 0.000010 0.000010 0.000010 0.000010 0.000010 0.000010 0.000010 0.000010 0.000010 0.000010 0.000010 0.000010 0.000010 0.000010 0.000010 0.000010 0.000010 0.000010 0.000010 0.000010 0.000010 0.000010 0.000010 0.000010 0.000010 0.000010 0.000010 0.000010 0.000010 0.000010 0.000010 0.000010 0.000010 0.000010 0.000010 0.000010 0.000010 0.000010 0.000010 0.000010
0.000010 0.000010 0.000010 0.000010 0.000010 0.000010 0.000010 0.000010 0.000010 0.000010 0.000010 0.000010 0.000010 0.000010 0.000010 0.000010 0.000010 0.000010 0.999340 0.000010 0.000010 0.000010 0.000010 0.000010 0.000010 0.000010 0.000010 0.000010 0.000010 0.000010 0.000010 0.000010 0.000010 0.000010 0.000010 0.000010 0.000010 0.000010 0.000010 0.000010 0.000010 0.000010 0.000010 0.000010 0.000010 0.000010 0.000010 0.000010 0.000010 0.000010 0.000010 0.000010 0.000010 0.000010 0.000010 0.000010 0.000010 0.000010 0.000010 0.000010 0.000010 0.000010 0.000010 0.000010 0.000010 0.000010 0.000010
0.000010 0.000010 0.000010 0.000010 0.000010 0.000010 0.000010 0.000010 0.000010 0.000010 0.000010 0.000010 0.000010 0.000010 0.000010 0.000010 0.000010 0.000010 0.999340 0.000010 0.000010 0.000010 0.000010 0.000010 0.000010 0.000010 0.000010 0.000010 0.000010 0.000010 0.000010 0.000010 0.000010 0.000010 0.000010 0.000010 0.000010 0.000010 0.000010 0.000010 0.000010 0.000010 0.000010 0.000010 0.000010 0.000010 0.000010 0.000010 0.000010 0.000010 0.000010 0.000010 0.000010 0.000010 0.000010 0.000010 0.000010 0.000010 0.000010 0.000010 0.000010 0.000010 0.000010 0.000010 0.000010 0.000010 0.000010
0.000010 0.000010 0.000010 0.000010 0.000010 0.000010 0.000010 0.000010 0.000010 0.000010 0.000010 0.000010 0.000010 0.000010 0.000010 0.000010 0.000010 0.000010 0.999340 0.000010 0.000010 0.000010 0.000010 0.000010 0.000010 0.000010 0.000010 0.000010 0.000010 0.000010 0.000010 0.000010 0.000010 0.000010 0.000010 0.000010 0.000010 0.000010 0.000010 0.000010 0.000010 0.000010 0.000010 0.000010 0.000010 0.000010 0.000010 0.000010 0.000010 0.000010 0.000010 0.000010 0.000010 0.000010 0.000010 0.000010 0.000010 0.000010 0.000010 0.000010 0.000010 0.000010 0.000010 0.000010 0.000010 0.000010 0.000010
0.000010 0.000010 0.000010 0.000010 0.000010 0.000010 0.000010 0.000010 0.000010 0.000010 0.000010 0.000010 0.000010 0.000010 0.000010 0.000010 0.000010 0.000010 0.999340 0.000010 0.000010 0.000010 0.000010 0.000010 0.000010 0.000010 0.000010 0.000010 0.000010 0.000010 0.000010 0.000010 0.000010 0.000010 0.000010 0.000010 0.000010 0.000010 0.000010 0.000010 0.000010 0.000010 0.000010 0.000010 0.000010 0.000010 0.000010 0.000010 0.000010 0.000010 0.000010 0.000010 0.000010 0.000010 0.000010 0.000010 0.000010 0.000010 0.000010 0.000010 0.000010 0.000010 0.000010 0.000010 0.000010 0.000010 0.000010
0.000010 0.000010 0.000010 0.000010 0.000010 0.000010 0.000010 0.000010 0.000010 0.000010 0.000010 0.000010 0.000010 0.000010 0.000010 0.000010 0.000010 0.000010 0.999340 0.000010 0.000010 0.000010 0.000010 0.000010 0.000010 0.000010 0.000010 0.000010 0.000010 0.000010 0.000010 0.000010 0.000010 0.000010 0.000010 0.000010 0.000010 0.000010 0.000010 0.000010 0.000010 0.000010 0.000010 0.000010 0.000010 0.000010 0.000010 0.000010 0.000010 0.000010 0.000010 0.000010 0.000010 0.000010 0.000010 0.000010 0.000010 0.000010 0.000010 0.000010 0.000010 0.000010 0.000010 0.000010 0.000010 0.000010 0.000010
0.000010 0.000010 0.000010 0.000010 0.000010 0.000010 0.000010 0.000010 0.000010 0.000010 0.000010 0.000010 0.000010 0.000010 0.000010 0.000010 0.000010 0.000010 0.999340 0.000010 0.000010 0.000010 0.000010 0.000010 0.000010 0.000010 0.000010 0.000010 0.000010 0.000010 0.000010 0.000010 0.000010 0.000010 0.000010 0.000010 0.000010 0.000010 0.000010 0.000010 0.000010 0.000010 0.000010 0.000010 0.000010 0.000010 0.000010 0.000010 0.000010 0.000010 0.000010 0.000010 0.000010 0.000010 0.000010 0.000010 0.000010 0.000010 0.000010 0.000010 0.000010 0.000010 0.000010 0.000010 0.000010 0.000010 0.000010
0.000010 0.000010 0.000010 0.000010 0.000010 0.000010 0.000010 0.000010 0.000010 0.000010 0.000010 0.000010 0.000010 0.000010 0.000010 0.000010 0.000010 0.000010 0.999340 0.000010 0.000010 0.000010 0.000010 0.000010 0.000010 0.000010 0.000010 0.000010 0.000010 0.000010 0.000010 0.000010 0.000010 0.000010 0.000010 0.000010 0.000010 0.000010 0.000010 0.000010 0.000010 0.000010 0.000010 0.000010 0.000010 0.000010 0.000010 0.000010 0.000010 0.000010 0.000010 0.000010 0.000010 0.000010 0.000010 0.000010 0.000010 0.000010 0.000010 0.000010 0.000010 0.000010 0.000010 0.000010 0.000010 0.000010 0.000010
0.000010 0.000010 0.000010 0.000010 0.000010 0.000010 0.000010 0.000010 0.000010 0.000010 0.000010 0.004959 0.000010 0.000010 0.000010 0.000010 0.000010 0.000010 0.977192 0.000010 0.000010 0.000010 0.000010 0.000010 0.000010 0.000010 0.000010 0.000010 0.000010 0.000010 0.000010 0.000010 0.000010 0.000010 0.017209 0.000010 0.000010 0.000010 0.000010 0.000010 0.000010 0.000010 0.000010 0.000010 0.000010 0.000010 0.000010 0.000010 0.000010 0.000010 0.000010 0.000010 0.000010 0.000010 0.000010 0.000010 0.000010 0.000010 0.000010 0.000010 0.000010 0.000010 0.000010 0.000010 0.000010 0.000010 0.000010
0.000010 0.000010 0.000010 0.000010 0.000010 0.000010 0.000010 0.000010 0.000010 0.000010 0.000010 0.000010 0.000010 0.000010 0.000010 0.000010 0.000010 0.000010 0.999340 0.000010 0.000010 0.000010 0.000010 0.000010 0.000010 0.000010 0.000010 0.000010 0.000010 0.000010 0.000010 0.000010 0.000010 0.000010 0.000010 0.000010 0.000010 0.000010 0.000010 0.000010 0.000010 0.000010 0.000010 0.000010 0.000010 0.000010 0.000010 0.000010 0.000010 0.000010 0.000010 0.000010 0.000010 0.000010 0.000010 0.000010 0.000010 0.000010 0.000010 0.000010 0.000010 0.000010 0.000010 0.000010 0.000010 0.000010 0.000010
0.000010 0.000010 0.000010 0.000010 0.000010 0.000010 0.000010 0.000010 0.000010 0.000010 0.000010 0.000010 0.000010 0.000010 0.000010 0.000010 0.000010 0.000010 0.999340 0.000010 0.000010 0.000010 0.000010 0.000010 0.000010 0.000010 0.000010 0.000010 0.000010 0.000010 0.000010 0.000010 0.000010 0.000010 0.000010 0.000010 0.000010 0.000010 0.000010 0.000010 0.000010 0.000010 0.000010 0.000010 0.000010 0.000010 0.000010 0.000010 0.000010 0.000010 0.000010 0.000010 0.000010 0.000010 0.000010 0.000010 0.000010 0.000010 0.000010 0.000010 0.000010 0.000010 0.000010 0.000010 0.000010 0.000010 0.000010
0.000010 0.000010 0.000010 0.000010 0.000010 0.000010 0.000010 0.000010 0.000010 0.000010 0.000010 0.000010 0.000010 0.000010 0.000010 0.000010 0.000010 0.000010 0.994606 0.000010 0.000010 0.000010 0.000010 0.000010 0.000010 0.000010 0.000010 0.000010 0.000010 0.000010 0.000010 0.000010 0.000010 0.000010 0.000010 0.000010 0.000010 0.000010 0.000010 0.000010 0.004744 0.000010 0.000010 0.000010 0.000010 0.000010 0.000010 0.000010 0.000010 0.000010 0.000010 0.000010 0.000010 0.000010 0.000010 0.000010 0.000010 0.000010 0.000010 0.000010 0.000010 0.000010 0.000010 0.000010 0.000010 0.000010 0.000010
0.000010 0.000010 0.000010 0.000010 0.000010 0.000010 0.000010 0.000010 0.000010 0.000010 0.000010 0.000010 0.000010 0.000010 0.000010 0.000010 0.000010 0.000010 0.999340 0.000010 0.000010 0.000010 0.000010 0.000010 0.000010 0.000010 0.000010 0.000010 0.000010 0.000010 0.000010 0.000010 0.000010 0.000010 0.000010 0.000010 0.000010 0.000010 0.000010 0.000010 0.000010 0.000010 0.000010 0.000010 0.000010 0.000010 0.000010 0.000010 0.000010 0.000010 0.000010 0.000010 0.000010 0.000010 0.000010 0.000010 0.000010 0.000010 0.000010 0.000010 0.000010 0.000010 0.000010 0.000010 0.000010 0.000010 0.000010
0.000010 0.000010 0.000010 0.000010 0.000010 0.000010 0.000010 0.000010 0.000010 0.000010 0.000010 0.000010 0.000010 0.000010 0.000010 0.000010 0.000010 0.000010 0.000010 0.000010 0.000010 0.000010 0.000010 0.000010 0.000010 0.000010 0.000010 0.000010 0.000010 0.000010 0.000010 0.000010 0.000010 0.000010 0.000010 0.000010 0.000010 0.000010 0.000010 0.000010 0.000010 0.000010 0.000010 0.000010 0.000010 0.000010 0.000010 0.000010 0.000010 0.000010 0.000010 0.000010 0.999340 0.000010 0.000010 0.000010 0.000010 0.000010 0.000010 0.000010 0.000010 0.000010 0.000010 0.000010 0.000010 0.000010 0.000010
0.000010 0.000010 0.000010 0.000010 0.000010 0.000010 0.000010 0.000010 0.000010 0.000010 0.000010 0.000010 0.000010 0.001538 0.000010 0.000010 0.000010 0.000010 0.000010 0.000010 0.000010 0.000010 0.000010 0.000010 0.000010 0.000010 0.000010 0.000010 0.000010 0.000010 0.000010 0.000010 0.000010 0.014833 0.000010 0.028387 0.000010 0.000010 0.000010 0.000010 0.000010 0.000010 0.000010 0.000010 0.000010 0.000487 0.000010 0.000010 0.000010 0.000010 0.000010 0.000010 0.864614 0.000010 0.000010 0.000010 0.000010 0.000010 0.000010 0.000010 0.000010 0.000010 0.000010 0.000010 0.089530 0.000010 0.000010
0.000010 0.000010 0.000010 0.000010 0.000010 0.000010 0.000010 0.000010 0.000010 0.000010 0.000010 0.000010 0.000010 0.000010 0.000010 0.000010 0.000010 0.000010 0.000010 0.000010 0.000010 0.000010 0.000010 0.000010 0.000010 0.000010 0.000010 0.000010 0.000010 0.000010 0.000010 0.000010 0.000010 0.000010 0.000010 0.000010 0.000010 0.000010 0.000010 0.000010 0.000010 0.000010 0.000010 0.000010 0.000010 0.000010 0.000010 0.000010 0.000010 0.000010 0.000010 0.000010 0.999340 0.000010 0.000010 0.000010 0.000010 0.000010 0.000010 0.000010 0.000010 0.000010 0.000010 0.000010 0.000010 0.000010 0.000010
0.000010 0.000010 0.000010 0.000010 0.000010 0.000010 0.000010 0.000010 0.000010 0.000010 0.000010 0.000010 0.000010 0.000010 0.000010 0.000010 0.000010 0.000010 0.000010 0.000010 0.000010 0.000010 0.000010 0.000010 0.000010 0.000010 0.000010 0.000010 0.000010 0.000010 0.000010 0.000010 0.000010 0.000010 0.000010 0.002884 0.000010 0.000010 0.000010 0.000010 0.000010 0.000010 0.000010 0.000010 0.000010 0.000010 0.000010 0.000010 0.000010 0.000010 0.000010 0.000010 0.996145 0.000010 0.000010 0.000010 0.000010 0.000010 0.000010 0.000010 0.000010 0.000010 0.000010 0.000331 0.000010 0.000010 0.000010
0.000010 0.000010 0.000010 0.000010 0.000010 0.000010 0.000010 0.000010 0.000010 0.000010 0.000010 0.000010 0.000010 0.000010 0.000010 0.000010 0.000010 0.000010 0.000010 0.000010 0.000010 0.000010 0.000010 0.000010 0.000010 0.000010 0.000010 0.000010 0.000010 0.000010 0.000010 0.000010 0.000010 0.000010 0.000010 0.000010 0.000010 0.000010 0.000010 0.000010 0.000010 0.000010 0.000010 0.000010 0.000010 0.000010 0.000010 0.000010 0.000010 0.000010 0.000010 0.000010 0.986323 0.000010 0.000010 0.000010 0.000010 0.000010 0.000010 0.000010 0.000010 0.000010 0.000010 0.000010 0.013027 0.000010 0.000010
0.000010 0.000010 0.000010 0.000010 0.000010 0.000010 0.000010 0.000010 0.000010 0.000010 0.000010 0.000010 0.000010 0.000010 0.000010 0.038731 0.000010 0.000010 0.000010 0.000010 0.000010 0.000010 0.000010 0.000010 0.000015 0.000010 0.004205 0.000010 0.000010 0.000010 0.000010 0.000010 0.000010 0.000010 0.000010 0.000010 0.000010 0.000010 0.000010 0.000010 0.000010 0.000010 0.000010 0.000010 0.000010 0.000010 0.000010 0.000010 0.000010 0.000010 0.000010 0.000010 0.956418 0.000010 0.000010 0.000010 0.000010 0.000010 0.000010 0.000010 0.000010 0.000010 0.000010 0.000010 0.000010 0.000010 0.000010
0.000010 0.000010 0.000010 0.000010 0.000010 0.000010 0.000010 0.000010 0.007685 0.000010 0.000010 0.000010 0.000010 0.000010 0.000010 0.007996 0.000010 0.000010 0.000010 0.000010 0.000010 0.000010 0.000010 0.000010 0.000010 0.000010 0.000010 0.000010 0.000010 0.000010 0.000010 0.000010 0.000010 0.000010 0.000010 0.000010 0.000010 0.000010 0.000010 0.000010 0.000010 0.000010 0.000010 0.000010 0.000010 0.000010 0.000010 0.000010 0.000010 0.000010 0.000010 0.000010 0.966553 0.000010 0.000010 0.000010 0.000010 0.000010 0.000010 0.000010 0.000010 0.000010 0.000010 0.000010 0.000010 0.000010 0.017136
0.003777 0.000010 0.000010 0.000010 0.000010 0.000010 0.000010 0.000010 0.000010 0.000010 0.000010 0.000010 0.000010 0.000010 0.000010 0.030958 0.000010 0.000010 0.000010 0.000010 0.000010 0.000010 0.000010 0.000010 0.000010 0.000010 0.000010 0.000010 0.026148 0.003346 0.000010 0.000010 0.000010 0.000211 0.007058 0.000010 0.000010 0.000010 0.000010 0.000010 0.000010 0.000010 0.001440 0.047917 0.000010 0.000010 0.000010 0.000010 0.000010 0.000010 0.000010 0.000010 0.844388 0.000010 0.000010 0.000010 0.000010 0.000010 0.000010 0.007704 0.000367 0.000010 0.000010 0.000010 0.026137 0.000010 0.000010
0.000010 0.000010 0.000010 0.000010 0.000010 0.000010 0.000010 0.000010 0.000010 0.000010 0.000010 0.000010 0.000010 0.000010 0.000010 0.000010 0.000010 0.000010 0.000010 0.000010 0.000010 0.000010 0.000010 0.000010 0.000010 0.000010 0.000010 0.000010 0.000010 0.000010 0.000010 0.000010 0.000010 0.000010 0.000010 0.000010 0.000010 0.000010 0.000010 0.000010 0.000010 0.000010 0.000010 0.000010 0.000010 0.000010 0.000010 0.000010 0.000010 0.000010 0.000010 0.000010 0.999340 0.000010 0.000010 0.000010 0.000010 0.000010 0.000010 0.000010 0.000010 0.000010 0.000010 0.000010 0.000010 0.000010 0.000010
0.000010 0.000010 0.000010 0.000010 0.000010 0.000010 0.000010 0.000010 0.000010 0.000010 0.000010 0.000010 0.000010 0.000010 0.000010 0.000010 0.000010 0.000010 0.000010 0.000010 0.000010 0.000010 0.000010 0.000010 0.000010 0.000010 0.000010 0.000010 0.000010 0.000010 0.000010 0.000010 0.000010 0.000010 0.000010 0.000010 0.000010 0.000010 0.000010 0.000010 0.000010 0.000010 0.000010 0.000010 0.000010 0.000010 0.000010 0.000010 0.000010 0.000010 0.000010 0.000010 0.999340 0.000010 0.000010 0.000010 0.000010 0.000010 0.000010 0.000010 0.000010 0.000010 0.000010 0.000010 0.000010 0.000010 0.000010
0.000010 0.000010 0.000010 0.000010 0.000010 0.000010 0.000010 0.000010 0.000010 0.000010 0.000010 0.000010 0.000010 0.000010 0.000010 0.000010 0.000010 0.000010 0.000010 0.000010 0.000010 0.000010 0.000010 0.000010 0.000010 0.000010 0.027885 0.000010 0.000010 0.000010 0.000010 0.000010 0.000010 0.000010 0.000010 0.000010 0.000010 0.000010 0.000010 0.000010 0.000010 0.000010 0.000010 0.000010 0.000010 0.000010 0.000010 0.000010 0.000010 0.000010 0.000010 0.000010 0.939162 0.000010 0.000010 0.000010 0.000010 0.000010 0.000010 0.000010 0.000010 0.000010 0.000010 0.032313 0.000010 0.000010 0.000010
0.000010 0.000010 0.000010 0.000010 0.000010 0.000010 0.000010 0.000010 0.000010 0.000010 0.000010 0.000010 0.000010 0.000010 0.000010 0.000010 0.000010 0.000010 0.000010 0.000010 0.000010 0.000010 0.000010 0.000010 0.000010 0.000010 0.000010 0.000010 0.000010 0.000010 0.000010 0.000010 0.000010 0.000010 0.000010 0.000010 0.000010 0.000010 0.000010 0.000010 0.000010 0.000010 0.000010 0.000010 0.000010 0.000010 0.000010 0.000010 0.000010 0.000010 0.000010 0.000010 0.999340 0.000010 0.000010 0.000010 0.000010 0.000010 0.000010 0.000010 0.000010 0.000010 0.000010 0.000010 0.000010 0.000010 0.000010
0.000010 0.000010 0.000010 0.000010 0.000010 0.000010 0.000010 0.000010 0.000010 0.000010 0.000010 0.000010 0.000010 0.000010 0.000010 0.000010 0.000010 0.000010 0.000010 0.000010 0.000010 0.000010 0.000010 0.000010 0.000010 0.000010 0.000010 0.000010 0.000010 0.000010 0.000010 0.000010 0.000010 0.000010 0.000010 0.000010 0.000010 0.000010 0.000010 0.000010 0.000010 0.000010 0.000010 0.000010 0.000010 0.000010 0.000010 0.000010 0.000010 0.000010 0.000010 0.000010 0.999340 0.000010 0.000010 0.000010 0.000010 0.000010 0.000010 0.000010 0.000010 0.000010 0.000010 0.000010 0.000010 0.000010 0.000010
0.000010 0.000010 0.000010 0.000010 0.000010 0.000010 0.000010 0.000010 0.000010 0.000010 0.000010 0.000010 0.000010 0.000010 0.000010 0.000010 0.000010 0.000010 0.000010 0.000010 0.000010 0.000010 0.000010 0.000010 0.000010 0.000010 0.000010 0.000010 0.000010 0.000010 0.000010 0.000010 0.000010 0.000010 0.000010 0.000010 0.000010 0.000010 0.000010 0.000010 0.000010 0.000010 0.000010 0.010521 0.000010 0.000010 0.000010 0.000010 0.000010 0.000010 0.000010 0.000010 0.988829 0.000010 0.000010 0.000010 0.000010 0.000010 0.000010 0.000010 0.000010 0.000010 0.000010 0.000010 0.000010 0.000010 0.000010
0.004462 0.000010 0.000010 0.000010 0.000010 0.007288 0.000010 0.000010 0.000010 0.000010 0.000010 0.000010 0.000010 0.000010 0.000010 0.041773 0.000010 0.000010 0.000010 0.000010 0.000010 0.000010 0.000010 0.000010 0.000010 0.000010 0.000010 0.000010 0.009937 0.000010 0.000010 0.000010 0.000010 0.000010 0.000010 0.000010 0.000010 0.000010 0.000010 0.000010 0.000010 0.000010 0.013837 0.000010 0.000010 0.000010 0.000010 0.000010 0.000010 0.000010 0.000010 0.000010 0.898372 0.000010 0.000010 0.000010 0.000010 0.000010 0.000010 0.000010 0.000010 0.000010 0.000010 0.000010 0.023730 0.000010 0.000010
0.000010 0.000010 0.000010 0.000010 0.000010 0.000010 0.000010 0.000010 0.000010 0.000010 0.000010 0.000010 0.000010 0.000010 0.000010 0.000010 0.000010 0.000010 0.000010 0.000010 0.000010 0.000010 0.000010 0.000010 0.000010 0.000010 0.000010 0.000010 0.000010 0.000010 0.000010 0.000010 0.000010 0.000010 0.000010 0.000010 0.000010 0.000010 0.000010 0.000010 0.000010 0.000010 0.000010 0.000010 0.000010 0.000010 0.000010 0.000010 0.000010 0.000010 0.000010 0.000010 0.999340 0.000010 0.000010 0.000010 0.000010 0.000010 0.000010 0.000010 0.000010 0.000010 0.000010 0.000010 0.000010 0.000010 0.000010
0.007940 0.000010 0.000010 0.000010 0.000010 0.000010 0.000010 0.000010 0.042198 0.000010 0.000010 0.000010 0.000010 0.000010 0.000010 0.081558 0.000010 0.000010 0.000010 0.000010 0.000010 0.002692 0.000010 0.000010 0.000010 0.000010 0.000010 0.000010 0.000010 0.000010 0.000010 0.000010 0.000010 0.000010 0.000010 0.000010 0.000010 0.000010 0.000010 0.000010 0.000010 0.000010 0.026969 0.039114 0.000010 0.000010 0.000010 0.000010 0.000010 0.000010 0.000010 0.000010 0.686985 0.000010 0.000010 0.000010 0.000010 0.000010 0.000010 0.000010 0.000010 0.000010 0.000010 0.013101 0.089833 0.000010 0.009039
0.000010 0.000010 0.000010 0.000010 0.000010 0.000010 0.000010 0.000010 0.000010 0.000010 0.000010 0.000010 0.000010 0.000010 0.000010 0.000010 0.000010 0.000010 0.000010 0.000010 0.000010 0.000010 0.000010 0.000010 0.000010 0.000010 0.000010 0.000010 0.000010 0.000010 0.000010 0.000010 0.000010 0.000010 0.000010 0.000010 0.000010 0.000010 0.000010 0.000010 0.000010 0.000010 0.000010 0.000010 0.000010 0.000010 0.000010 0.000010 0.000010 0.000010 0.000010 0.000010 0.999340 0.000010 0.000010 0.000010 0.000010 0.000010 0.000010 0.000010 0.000010 0.000010 0.000010 0.000010 0.000010 0.000010 0.000010
0.000010 0.000010 0.000010 0.000010 0.000010 0.000010 0.000010 0.000010 0.000010 0.000010 0.000010 0.000010 0.000010 0.000010 0.000010 0.000010 0.000010 0.000010 0.000010 0.000010 0.000010 0.000010 0.000010 0.000010 0.000010 0.000010 0.000010 0.000010 0.000010 0.000010 0.000010 0.000010 0.000010 0.000010 0.000010 0.000010 0.000010 0.000010 0.000010 0.000010 0.000010 0.000010 0.000010 0.000010 0.000010 0.000010 0.000010 0.000010 0.000010 0.000010 0.000010 0.000010 0.999340 0.000010 0.000010 0.000010 0.000010 0.000010 0.000010 0.000010 0.000010 0.000010 0.000010 0.000010 0.000010 0.000010 0.000010
0.000010 0.000010 0.000010 0.000010 0.000010 0.000010 0.000010 0.000010 0.000010 0.000010 0.000010 0.000010 0.000010 0.002637 0.000010 0.000010 0.000010 0.000010 0.000010 0.000010 0.000010 0.000010 0.000010 0.000010 0.000010 0.000010 0.000010 0.000010 0.000010 0.000010 0.000010 0.000010 0.000010 0.000010 0.000010 0.000010 0.000010 0.000010 0.000010 0.000010 0.000010 0.000010 0.036061 0.000010 0.000010 0.000010 0.000010 0.000010 0.000010 0.000010 0.000010 0.000010 0.937446 0.000010 0.000010 0.000010 0.000010 0.000010 0.000010 0.000010 0.000010 0.000010 0.000010 0.017879 0.005358 0.000010 0.000010
0.012031 0.000010 0.003706 0.000010 0.000010 0.000010 0.003270 0.000010 0.278253 0.000010 0.000010 0.000010 0.000010 0.007445 0.301400 0.014033 0.000010 0.000010 0.000010 0.000010 0.000010 0.031234 0.000010 0.000010 0.008132 0.000010 0.000010 0.000010 0.000010 0.000010 0.000218 0.000010 0.005185 0.017932 0.000010 0.000077 0.000010 0.001447 0.000010 0.011198 0.000010 0.000010 0.000010 0.041319 0.000010 0.008099 0.000010 0.000381 0.000010 0.000010 0.000010 0.000251 0.000070 0.059005 0.000010 0.000010 0.000010 0.000010 0.028967 0.000010 0.000010 0.000010 0.000010 0.047297 0.000010 0.000010 0.118624
0.016755 0.000010 0.000010 0.000010 0.000010 0.000010 0.000010 0.000010 0.377463 0.000010 0.003810 0.000010 0.000010 0.000010 0.090278 0.000010 0.000010 0.000010 0.000010 0.000010 0.000010 0.000010 0.000010 0.000010 0.000010 0.000709 0.000010 0.000010 0.000010 0.000010 0.016692 0.000010 0.000010 0.045512 0.000010 0.009233 0.001518 0.000010 0.000010 0.003148 0.000010 0.000010 0.000010 0.015043 0.000010 0.012436 0.000010 0.000010 0.004097 0.000010 0.000010 0.001470 0.017858 0.110845 0.000010 0.000010 0.000010 0.000010 0.071658 0.000010 0.000010 0.000010 0.000010 0.046581 0.000010 0.000010 0.154412
0.048869 0.000010 0.000010 0.000010 0.000010 0.000010 0.000010 0.000010 0.089576 0.000010 0.000010 0.000010 0.000010 0.000010 0.035033 0.000010 0.000010 0.000010 0.000010 0.000010 0.000010 0.000010 0.000010 0.000010 0.000010 0.000010 0.000010 0.000010 0.000010 0.000010 0.000010 0.000010 0.000010 0.000010 0.000010 0.002832 0.000010 0.000010 0.000010 0.000010 0.000010 0.000010 0.020880 0.000010 0.000010 0.016667 0.000010 0.000010 0.000010 0.000010 0.000010 0.000010 0.000010 0.611490 0.000010 0.000010 0.000010 0.000010 0.047080 0.000010 0.000010 0.000010 0.000010 0.065150 0.000010 0.000010 0.061853
0.000010 0.000010 0.000010 0.000010 0.000010 0.000010 0.000010 0.000010 0.000010 0.000010 0.000010 0.000010 0.000010 0.000010 0.000010 0.000010 0.000010 0.000010 0.000010 0.000010 0.000010 0.000010 0.000010 0.000010 0.000010 0.000010 0.000010 0.000010 0.000010 0.000010 0.000010 0.000010 0.000010 0.000010 0.000010 0.000010 0.000010 0.000010 0.000010 0.000010 0.000010 0.000010 0.000010 0.000010 0.000010 0.000010 0.000010 0.000010 0.000010 0.000010 0.000010 0.000010 0.000010 0.999340 0.000010 0.000010 0.000010 0.000010 0.000010 0.000010 0.000010 0.000010 0.000010 0.000010 0.000010 0.000010 0.000010
0.000010 0.000010 0.000010 0.000010 0.000010 0.000010 0.000010 0.000010 0.000010 0.000010 0.000010 0.000010 0.000010 0.000010 0.000010 0.000010 0.000010 0.000010 0.000010 0.000010 0.000010 0.000010 0.000010 0.000010 0.000010 0.000010 0.000010 0.000010 0.000010 0.000010 0.000010 0.000010 0.000010 0.000010 0.000010 0.000010 0.000010 0.000010 0.000010 0.000010 0.000010 0.000010 0.000010 0.000010 0.000010 0.000010 0.000010 0.000010 0.000010 0.000010 0.000010 0.000010 0.000010 0.999340 0.000010 0.000010 0.000010 0.000010 0.000010 0.000010 0.000010 0.000010 0.000010 0.000010 0.000010 0.000010 0.000010
0.000010 0.000010 0.000010 0.000010 0.000010 0.000010 0.000010 0.000010 0.125906 0.000010 0.000010 0.000010 0.000010 0.000010 0.074538 0.000010 0.000010 0.000010 0.000010 0.000010 0.000010 0.000010 0.000010 0.000010 0.000010 0.000010 0.000010 0.000010 0.000010 0.000010 0.000010 0.000010 0.000010 0.004238 0.000010 0.007312 0.000010 0.000010 0.000010 0.000010 0.000010 0.000010 0.000010 0.000010 0.000010 0.003740 0.000010 0.000010 0.000010 0.000010 0.000010 0.000010 0.000010 0.662174 0.000010 0.000010 0.000010 0.000010 0.021251 0.000010 0.000010 0.000010 0.000010 0.045882 0.000010 0.000010 0.054379
0.018106 0.000010 0.000010 0.000010 0.000010 0.000010 0.000010 0.000010 0.327260 0.000010 0.000010 0.000010 0.000010 0.014372 0.205675 0.000010 0.000010 0.000010 0.000010 0.000010 0.000010 0.000010 0.000010 0.000010 0.002149 0.000010 0.000010 0.000010 0.000010 0.000010 0.000010 0.000010 0.000010 0.004638 0.000010 0.024570 0.000010 0.000010 0.000010 0.000010 0.000010 0.000010 0.000010 0.000010 0.000010 0.000010 0.000010 0.000010 0.000010 0.000010 0.000010 0.000010 0.008420 0.293899 0.000010 0.000010 0.000010 0.000010 0.052804 0.000010 0.000010 0.000010 0.000010 0.032966 0.000010 0.000010 0.014591
0.000010 0.000010 0.000010 0.000010 0.000010 0.000010 0.000010 0.000010 0.000010 0.000010 0.000010 0.000010 0.000010 0.000010 0.000010 0.000010 0.000010 0.000010 0.000010 0.000010 0.000010 0.000010 0.000010 0.000010 0.000010 0.000010 0.000010 0.000010 0.000010 0.000010 0.000010 0.000010 0.000010 0.000010 0.000010 0.000010 0.000010 0.000010 0.000010 0.000010 0.000010 0.000010 0.000010 0.000010 0.000010 0.000010 0.000010 0.000010 0.000010 0.000010 0.000010 0.000010 0.000010 0.999340 0.000010 0.000010 0.000010 0.000010 0.000010 0.000010 0.000010 0.000010 0.000010 0.000010 0.000010 0.000010 0.000010
0.012277 0.000010 0.045662 0.000010 0.000010 0.000010 0.000010 0.000010 0.082893 0.000010 0.000010 0.000010 0.000010 0.025741 0.068343 0.000010 0.001480 0.000010 0.000010 0.000010 0.000010 0.004848 0.000010 0.000010 0.007344 0.000010 0.000010 0.005089 0.000010 0.000010 0.000010 0.000010 0.000010 0.000010 0.000010 0.017619 0.000010 0.004046 0.000010 0.007426 0.000010 0.000010 0.000011 0.009564 0.000010 0.000010 0.000010 0.000010 0.000010 0.000010 0.000010 0.000010 0.025006 0.605882 0.000010 0.000010 0.000010 0.000010 0.045526 0.004452 0.000010 0.000010 0.000010 0.000010 0.000010 0.000010 0.026311
0.037006 0.000010 0.000010 0.000010 0.006354 0.000010 0.000010 0.000010 0.057715 0.000010 0.014382 0.000010 0.000010 0.002252 0.158797 0.004073 0.000515 0.000010 0.000010 0.009579 0.000010 0.000010 0.000010 0.000010 0.000010 0.000010 0.000010 0.000010 0.000010 0.000010 0.013982 0.000010 0.000010 0.000010 0.000010 0.006806 0.000010 0.000010 0.000010 0.010510 0.000010 0.000010 0.000010 0.000010 0.000010 0.030109 0.000010 0.000010 0.000010 0.000010 0.000010 0.000010 0.000010 0.505376 0.027960 0.003407 0.000010 0.009378 0.012621 0.000010 0.000010 0.000010 0.014832 0.026761 0.000010 0.000010 0.047124
0.005944 0.021618 0.000010 0.000010 0.006163 0.000010 0.007574 0.000010 0.234407 0.000010 0.000010 0.000010 0.010840 0.000010 0.048017 0.000010 0.000010 0.000010 0.000010 0.000010 0.000010 0.000010 0.000010 0.000010 0.000010 0.012493 0.000010 0.000010 0.000010 0.000010 0.000010 0.000010 0.000010 0.000010 0.000010 0.000010 0.000010 0.000010 0.000010 0.000010 0.007199 0.000010 0.000010 0.019875 0.000010 0.000010 0.000010 0.002913 0.000010 0.000010 0.000010 0.000010 0.000010 0.466760 0.000010 0.000010 0.000010 0.000010 0.032136 0.000010 0.000010 0.000010 0.014497 0.049238 0.000010 0.009993 0.049834
0.000010 0.000010 0.000010 0.000010 0.000010 0.000010 0.000010 0.000010 0.000010 0.000010 0.000010 0.000010 0.000010 0.000010 0.000010 0.000010 0.000010 0.000010 0.000010 0.000010 0.000010 0.000010 0.000010 0.000010 0.000010 0.000010 0.000010 0.000010 0.000010 0.000010 0.000010 0.000010 0.000010 0.000010 0.000010 0.000010 0.000010 0.000010 0.000010 0.000010 0.000010 0.000010 0.000010 0.000010 0.000010 0.000010 0.000010 0.000010 0.000010 0.000010 0.000010 0.000010 0.000010 0.999340 0.000010 0.000010 0.000010 0.000010 0.000010 0.000010 0.000010 0.000010 0.000010 0.000010 0.000010 0.000010 0.000010
0.003885 0.000010 0.000010 0.000010 0.000010 0.000010 0.000010 0.000010 0.376286 0.000010 0.000010 0.000010 0.000010 0.000010 0.211143 0.000010 0.005620 0.000010 0.000010 0.000010 0.000010 0.000010 0.000010 0.000010 0.000010 0.000010 0.004303 0.000010 0.000010 0.004943 0.000010 0.000010 0.002273 0.018938 0.000010 0.016614 0.000010 0.000010 0.000010 0.000010 0.000010 0.000010 0.000010 0.012083 0.000010 0.000010 0.000010 0.000010 0.000010 0.000010 0.000010 0.000010 0.017422 0.146430 0.002213 0.000010 0.000010 0.000010 0.059416 0.000010 0.000010 0.000010 0.004024 0.047994 0.000010 0.000010 0.065912
0.000010 0.000010 0.000010 0.000010 0.000010 0.000010 0.000010 0.000010 0.104241 0.000010 0.000010 0.000010 0.000010 0.000010 0.000010 0.000010 0.000010 0.000010 0.000010 0.000010 0.000010 0.000010 0.000010 0.000010 0.000010 0.000010 0.000010 0.000010 0.000010 0.000010 0.000010 0.000010 0.000010 0.000010 0.000010 0.000010 0.000010 0.000010 0.000010 0.000010 0.000010 0.000010 0.000010 0.000010 0.000010 0.000010 0.000010 0.000010 0.000010 0.000010 0.000010 0.000010 0.000010 0.854964 0.000010 0.000010 0.000010 0.000010 0.040155 0.000010 0.000010 0.000010 0.000010 0.000010 0.000010 0.000010 0.000010
0.027210 0.002471 0.014157 0.000010 0.000010 0.000010 0.000010 0.000010 0.364797 0.000010 0.000010 0.000010 0.000010 0.000010 0.010571 0.010763 0.000010 0.000010 0.000010 0.000010 0.000010 0.003163 0.000010 0.000010 0.000010 0.000010 0.000010 0.000010 0.000010 0.000010 0.000010 0.000010 0.006220 0.042654 0.000010 0.001090 0.000010 0.000010 0.000010 0.016452 0.000010 0.000010 0.000010 0.011787 0.000010 0.028877 0.000010 0.000010 0.000010 0.000010 0.000010 0.000682 0.000010 0.260238 0.000010 0.000010 0.000010 0.000010 0.017000 0.002203 0.000010 0.000010 0.000010 0.045305 0.000010 0.000010 0.133880
0.000010 0.000010 0.048215 0.000010 0.000010 0.000010 0.000010 0.000010 0.234750 0.000010 0.000010 0.000010 0.000010 0.000010 0.067713 0.000010 0.023544 0.000010 0.000010 0.000010 0.000010 0.026873 0.000010 0.000010 0.000010 0.005446 0.000010 0.000010 0.000010 0.000010 0.000010 0.000010 0.000010 0.019324 0.000010 0.000010 0.000010 0.000010 0.000010 0.000010 0.000010 0.000010 0.000010 0.004085 0.000010 0.000010 0.000010 0.000010 0.000010 0.000010 0.004779 0.000010 0.004660 0.380029 0.001115 0.000010 0.000010 0.000010 0.021797 0.000010 0.002570 0.000010 0.000010 0.048953 0.029596 0.000010 0.076050
0.026574 0.019194 0.025988 0.000010 0.000010 0.001881 0.000010 0.000010 0.298343 0.000010 0.000010 0.000010 0.000010 0.003177 0.000010 0.009664 0.000010 0.000010 0.000010 0.000010 0.000010 0.039748 0.000010 0.000010 0.000010 0.000010 0.000010 0.000010 0.000837 0.007861 0.000010 0.000010 0.000010 0.013904 0.000010 0.004659 0.003978 0.000010 0.000010 0.000010 0.000010 0.000010 0.000010 0.000010 0.000010 0.000010 0.000010 0.000010 0.000010 0.000010 0.000010 0.000010 0.000010 0.419168 0.000010 0.000010 0.000010 0.000010 0.000010 0.000010 0.000010 0.000010 0.000010 0.021435 0.000010 0.000010 0.103080
0.000010 0.000010 0.000010 0.000010 0.000010 0.000010 0.000010 0.000010 0.020776 0.000010 0.000010 0.000010 0.000010 0.000010 0.000010 0.000010 0.000010 0.000010 0.000010 0.000010 0.000010 0.000010 0.000010 0.000010 0.000010 0.000010 0.000010 0.000010 0.000010 0.000010 0.000010 0.000010 0.000010 0.000010 0.000010 0.000010 0.000010 0.000010 0.000010 0.000010 0.000010 0.000010 0.000010 0.000010 0.000010 0.000010 0.000010 0.000010 0.000010 0.000010 0.000010 0.000010 0.000010 0.975023 0.000010 0.000010 0.000010 0.000010 0.000010 0.000010 0.000010 0.000010 0.000010 0.003561 0.000010 0.000010 0.000010
0.000010 0.000010 0.000010 0.000010 0.000010 0.000010 0.000010 0.000010 0.000010 0.000010 0.000010 0.000010 0.000010 0.000010 0.000010 0.000010 0.000010 0.000010 0.000010 0.000010 0.000010 0.000010 0.000010 0.000010 0.000010 0.000010 0.000010 0.000010 0.000010 0.000010 0.000010 0.000010 0.000010 0.000010 0.000010 0.000010 0.000010 0.000010 0.000010 0.000010 0.000010 0.000010 0.000010 0.000010 0.000010 0.000010 0.000010 0.000010 0.000010 0.000010 0.000010 0.000010 0.000010 0.999340 0.000010 0.000010 0.000010 0.000010 0.000010 0.000010 0.000010 0.000010 0.000010 0.000010 0.000010 0.000010 0.000010
0.000010 0.000010 0.000010 0.000010 0.000010 0.000010 0.000010 0.000010 0.000010 0.000010 0.000010 0.000010 0.000010 0.000010 0.000010 0.000010 0.000010 0.000010 0.000010 0.000010 0.000010 0.000010 0.000010 0.000010 0.000010 0.000010 0.000010 0.000010 0.000010 0.000010 0.000010 0.000010 0.000010 0.000010 0.000010 0.000010 0.000010 0.000010 0.000010 0.000010 0.000010 0.000010 0.000010 0.000010 0.000010 0.000010 0.000010 0.000010 0.000010 0.000010 0.000010 0.000010 0.000010 0.999340 0.000010 0.000010 0.000010 0.000010 0.000010 0.000010 0.000010 0.000010 0.000010 0.000010 0.000010 0.000010 0.000010
0.000010 0.000010 0.000010 0.000010 0.000010 0.000010 0.000010 0.000010 0.091053 0.000010 0.000010 0.000010 0.000010 0.000010 0.112431 0.000010 0.000010 0.000010 0.000010 0.000010 0.000010 0.005024 0.000010 0.000010 0.000010 0.000010 0.000010 0.000010 0.000010 0.000010 0.000010 0.000010 0.000010 0.033775 0.000010 0.000010 0.000010 0.000010 0.000010 0.000010 0.000010 0.000010 0.000010 0.028638 0.000010 0.000010 0.000010 0.000010 0.000010 0.000010 0.000010 0.000010 0.000010 0.000010 0.000010 0.000010 0.000010 0.000010 0.697416 0.000010 0.000010 0.000010 0.000010 0.031062 0.000010 0.000010 0.000010
0.000010 0.000010 0.000010 0.000010 0.000010 0.000010 0.000010 0.000010 0.000010 0.000010 0.000010 0.000010 0.000010 0.000010 0.000010 0.000010 0.000010 0.000010 0.000010 0.000010 0.000010 0.000010 0.000010 0.000010 0.000010 0.000010 0.000010 0.000010 0.000010 0.000010 0.000010 0.000010 0.000010 0.000010 0.000010 0.000010 0.000010 0.000010 0.000010 0.000010 0.000010 0.000010 0.000010 0.000010 0.000010 0.000010 0.000010 0.000010 0.000010 0.000010 0.000010 0.000010 0.000010 0.000010 0.000010 0.000010 0.000010 0.000010 0.999340 0.000010 0.000010 0.000010 0.000010 0.000010 0.000010 0.000010 0.000010
0.000010 0.000010 0.000010 0.000010 0.000010 0.000010 0.000010 0.000010 0.000010 0.000010 0.000010 0.000010 0.000010 0.000010 0.000010 0.000010 0.000010 0.000010 0.000010 0.000010 0.000010 0.000010 0.000010 0.000010 0.000010 0.000010 0.000010 0.000010 0.000010 0.000010 0.000010 0.000010 0.000010 0.000010 0.000010 0.000010 0.000010 0.000010 0.000010 0.000010 0.000010 0.000010 0.000010 0.000010 0.000010 0.000010 0.000010 0.000010 0.000010 0.000010 0.000010 0.000010 0.000010 0.000010 0.000010 0.000010 0.000010 0.000010 0.999340 0.000010 0.000010 0.000010 0.000010 0.000010 0.000010 0.000010 0.000010
0.000010 0.000010 0.000010 0.000010 0.000010 0.000010 0.000010 0.000010 0.000010 0.000010 0.000010 0.000010 0.000010 0.000010 0.000010 0.000010 0.000010 0.000010 0.000010 0.000010 0.000010 0.000010 0.000010 0.000010 0.000010 0.000010 0.000010 0.000010 0.000010 0.000010 0.000010 0.000010 0.000010 0.000010 0.000010 0.000010 0.000010 0.000010 0.000010 0.000010 0.000010 0.000010 0.000010 0.000010 0.000010 0.000010 0.000010 0.000010 0.000010 0.000010 0.000010 0.000010 0.000010 0.000010 0.000010 0.000010 0.000010 0.000010 0.999340 0.000010 0.000010 0.000010 0.000010 0.000010 0.000010 0.000010 0.000010
0.000010 0.000010 0.000010 0.000010 0.000010 0.000010 0.000010 0.000010 0.000010 0.000010 0.000010 0.000010 0.000010 0.000010 0.000010 0.000010 0.000010 0.000010 0.000010 0.000010 0.000010 0.000010 0.000010 0.000010 0.000010 0.000010 0.000010 0.000010 0.000010 0.000010 0.000010 0.000010 0.000010 0.000010 0.000010 0.000010 0.000010 0.000010 0.000010 0.000010 0.000010 0.000010 0.000010 0.000010 0.000010 0.000010 0.000010 0.000010 0.000010 0.000010 0.000010 0.000010 0.000010 0.000010 0.000010 0.000010 0.000010 0.000010 0.999340 0.000010 0.000010 0.000010 0.000010 0.000010 0.000010 0.000010 0.000010
0.000010 0.000010 0.000010 0.000010 0.000010 0.000010 0.000010 0.000010 0.012287 0.000010 0.000010 0.000010 0.000010 0.000010 0.000010 0.000010 0.000010 0.000010 0.000010 0.000010 0.000010 0.000010 0.000010 0.000010 0.000010 0.000010 0.000010 0.000010 0.000010 0.000010 0.000010 0.000010 0.000010 0.000010 0.000010 0.000010 0.000010 0.000010 0.000010 0.000010 0.000010 0.000010 0.000010 0.000010 0.000010 0.000010 0.000010 0.000010 0.000010 0.000010 0.000010 0.000010 0.000010 0.000010 0.000010 0.000010 0.000010 0.000010 0.870679 0.000010 0.000010 0.000010 0.000010 0.000010 0.000010 0.000010 0.116394
0.000010 0.000010 0.000010 0.000010 0.000010 0.000010 0.000010 0.000010 0.000010 0.000010 0.000010 0.000010 0.000010 0.000010 0.000010 0.000010 0.000010 0.000010 0.000010 0.000010 0.000010 0.000010 0.000010 0.000010 0.000010 0.000010 0.000010 0.000010 0.000010 0.000010 0.000010 0.000010 0.000010 0.000010 0.000010 0.000010 0.000010 0.000010 0.000010 0.000010 0.000010 0.000010 0.000010 0.000010 0.000010 0.000010 0.000010 0.000010 0.000010 0.000010 0.000010 0.000010 0.000010 0.000010 0.000010 0.000010 0.000010 0.000010 0.999340 0.000010 0.000010 0.000010 0.000010 0.000010 0.000010 0.000010 0.000010
0.000010 0.000010 0.000010 0.000010 0.000010 0.000010 0.000010 0.000010 0.000010 0.000010 0.000010 0.000010 0.000010 0.000010 0.000010 0.000010 0.000010 0.000010 0.000010 0.000010 0.000010 0.000010 0.000010 0.000010 0.000010 0.000010 0.000010 0.000010 0.000010 0.000010 0.000010 0.000010 0.000010 0.000010 0.000010 0.014182 0.000010 0.000010 0.000010 0.000010 0.000010 0.000010 0.000010 0.000010 0.000010 0.000010 0.000010 0.000010 0.000010 0.000010 0.000010 0.000010 0.000010 0.065402 0.000010 0.000010 0.000010 0.000010 0.919776 0.000010 0.000010 0.000010 0.000010 0.000010 0.000010 0.000010 0.000010
0.000010 0.000010 0.000010 0.000010 0.000010 0.000010 0.000010 0.000010 0.000010 0.000010 0.000010 0.000010 0.000010 0.000010 0.000010 0.000010 0.000010 0.000010 0.000010 0.000010 0.000010 0.000010 0.000010 0.000010 0.000010 0.000010 0.000010 0.000010 0.000010 0.000010 0.000010 0.000010 0.000010 0.000010 0.000010 0.000010 0.000010 0.000010 0.000010 0.000010 0.000010 0.000010 0.000010 0.000010 0.000010 0.000010 0.000010 0.000010 0.000010 0.000010 0.000010 0.000010 0.000010 0.000010 0.000010 0.000010 0.000010 0.000010 0.999340 0.000010 0.000010 0.000010 0.000010 0.000010 0.000010 0.000010 0.000010
0.000010 0.000010 0.000010 0.000010 0.000010 0.000010 0.000010 0.000010 0.000010 0.000010 0.000010 0.000010 0.000010 0.000010 0.000010 0.000010 0.000010 0.000010 0.000010 0.000010 0.000010 0.000010 0.000010 0.000010 0.000010 0.000010 0.000010 0.000010 0.000010 0.000010 0.000010 0.000010 0.000010 0.000010 0.000010 0.000010 0.000010 0.000010 0.000010 0.000010 0.000010 0.000010 0.000010 0.000010 0.000010 0.000010 0.000010 0.000010 0.000010 0.000010 0.000010 0.000010 0.000010 0.000010 0.000010 0.000010 0.000010 0.000010 0.999340 0.000010 0.000010 0.000010 0.000010 0.000010 0.000010 0.000010 0.000010
0.000010 0.000010 0.000010 0.000010 0.000010 0.000010 0.000010 0.000010 0.000010 0.000010 0.000010 0.000010 0.000010 0.000010 0.000010 0.000010 0.000010 0.000010 0.000010 0.000010 0.000010 0.000010 0.000010 0.000010 0.000010 0.000010 0.000010 0.000010 0.000010 0.000010 0.000010 0.000010 0.000010 0.000010 0.000010 0.000010 0.000010 0.000010 0.000010 0.000010 0.000010 0.000010 0.000010 0.000010 0.000010 0.000010 0.000010 0.000010 0.000010 0.000010 0.000010 0.000010 0.000010 0.000010 0.000010 0.000010 0.000010 0.000010 0.999340 0.000010 0.000010 0.000010 0.000010 0.000010 0.000010 0.000010 0.000010
0.000010 0.000010 0.000010 0.000010 0.000010 0.000010 0.000010 0.000010 0.000010 0.000010 0.000010 0.000010 0.000010 0.000010 0.000010 0.000010 0.000010 0.000010 0.000010 0.000010 0.000010 0.000010 0.000010 0.000010 0.000010 0.000010 0.000010 0.000010 0.000010 0.000010 0.000010 0.000010 0.000010 0.000010 0.000010 0.000010 0.000010 0.000010 0.000010 0.000010 0.000010 0.000010 0.000010 0.000010 0.000010 0.000010 0.000010 0.000010 0.000010 0.000010 0.000010 0.000010 0.000010 0.000010 0.000010 0.000010 0.000010 0.000010 0.989612 0.000010 0.000010 0.000010 0.000010 0.009738 0.000010 0.000010 0.000010
0.000010 0.000010 0.000010 0.000010 0.000010 0.000010 0.000010 0.000010 0.000010 0.000010 0.000010 0.000010 0.000010 0.000010 0.000010 0.000010 0.000010 0.000010 0.000010 0.000010 0.000010 0.000010 0.000010 0.000010 0.000010 0.000010 0.000010 0.000010 0.000010 0.000010 0.000010 0.000010 0.000010 0.000010 0.000010 0.000010 0.000010 0.000010 0.000010 0.000010 0.000010 0.000010 0.000010 0.000010 0.000010 0.000010 0.000010 0.000010 0.000010 0.000010 0.000010 0.000010 0.000010 0.000010 0.000010 0.000010 0.000010 0.000010 0.999340 0.000010 0.000010 0.000010 0.000010 0.000010 0.000010 0.000010 0.000010
0.000010 0.000010 0.000010 0.000010 0.000010 0.000010 0.000010 0.000010 0.000010 0.000010 0.000010 0.000010 0.000010 0.000010 0.000010 0.000010 0.000010 0.000010 0.000010 0.000010 0.000010 0.000010 0.000010 0.000010 0.000010 0.000010 0.000010 0.000010 0.000010 0.000010 0.000010 0.000010 0.000010 0.000010 0.000010 0.000010 0.000010 0.000010 0.000010 0.000010 0.000010 0.000010 0.000010 0.000010 0.000010 0.000010 0.000010 0.000010 0.000010 0.000010 0.000010 0.000010 0.000010 0.000010 0.000010 0.000010 0.000010 0.000010 0.999340 0.000010 0.000010 0.000010 0.000010 0.000010 0.000010 0.000010 0.000010
0.000010 0.000010 0.000010 0.000010 0.000010 0.000010 0.000010 0.000010 0.004957 0.000010 0.000010 0.000010 0.000010 0.009916 0.119430 0.000010 0.000010 0.000010 0.000010 0.000010 0.000010 0.030629 0.000010 0.000010 0.004444 0.000010 0.000010 0.000010 0.000010 0.000010 0.000010 0.000010 0.000010 0.024696 0.000010 0.000019 0.000010 0.000010 0.000010 0.000010 0.000010 0.000010 0.000010 0.000010 0.000010 0.000010 0.000010 0.000010 0.000010 0.000010 0.000010 0.000010 0.000010 0.016655 0.000010 0.000010 0.000010 0.000010 0.715928 0.000010 0.000010 0.000010 0.000010 0.033136 0.000010 0.000010 0.039629
0.000010 0.000010 0.000010 0.000010 0.000010 0.000010 0.000010 0.000010 0.000010 0.000010 0.000010 0.000010 0.000010 0.000010 0.000010 0.000010 0.000010 0.000010 0.000010 0.000010 0.000010 0.000010 0.000010 0.000010 0.000010 0.000010 0.000010 0.000010 0.000010 0.000010 0.000010 0.000010 0.000010 0.000010 0.000010 0.000010 0.000010 0.000010 0.000010 0.000010 0.000010 0.000010 0.000010 0.000010 0.000010 0.000010 0.000010 0.000010 0.000010 0.000010 0.000010 0.000010 0.000010 0.000010 0.000010 0.000010 0.000010 0.000010 0.999340 0.000010 0.000010 0.000010 0.000010 0.000010 0.000010 0.000010 0.000010
0.000010 0.000010 0.000010 0.000010 0.000010 0.000010 0.000010 0.000010 0.000010 0.000010 0.000010 0.000010 0.000010 0.000010 0.000010 0.000010 0.000010 0.000010 0.000010 0.000010 0.000010 0.000010 0.000010 0.000010 0.000010 0.000010 0.000010 0.000010 0.000010 0.000010 0.000010 0.000010 0.000010 0.000010 0.000010 0.000010 0.000010 0.000010 0.000010 0.000010 0.000010 0.000010 0.000010 0.000010 0.000010 0.000010 0.000010 0.000010 0.000010 0.000010 0.000010 0.000010 0.000010 0.000010 0.000010 0.000010 0.000010 0.000010 0.999340 0.000010 0.000010 0.000010 0.000010 0.000010 0.000010 0.000010 0.000010
0.000010 0.000010 0.000010 0.000010 0.000010 0.000010 0.000010 0.000010 0.000010 0.000010 0.000010 0.000010 0.000010 0.000010 0.000010 0.000010 0.000010 0.000010 0.000010 0.000010 0.000010 0.000010 0.000010 0.000010 0.000010 0.000010 0.000010 0.000010 0.000010 0.000010 0.000010 0.000010 0.000010 0.000010 0.000010 0.000010 0.000010 0.000010 0.000010 0.000010 0.000010 0.000010 0.000010 0.000010 0.000010 0.000010 0.000010 0.000010 0.000010 0.000010 0.000010 0.000010 0.000010 0.000010 0.000010 0.000010 0.000010 0.000010 0.999340 0.000010 0.000010 0.000010 0.000010 0.000010 0.000010 0.000010 0.000010
0.000010 0.000010 0.000010 0.000010 0.000010 0.000010 0.000010 0.000010 0.000010 0.000010 0.000010 0.000010 0.000010 0.000010 0.000010 0.000010 0.000010 0.000010 0.000010 0.000010 0.000010 0.000010 0.000010 0.000010 0.000010 0.000010 0.000010 0.000010 0.000010 0.000010 0.000010 0.000010 0.000010 0.000010 0.000010 0.000010 0.000010 0.000010 0.000010 0.000010 0.000010 0.000010 0.000010 0.000010 0.000010 0.000010 0.000010 0.000010 0.000010 0.000010 0.000010 0.000010 0.000010 0.000010 0.000010 0.000010 0.000010 0.000010 0.999340 0.000010 0.000010 0.000010 0.000010 0.000010 0.000010 0.000010 0.000010
0.000010 0.000010 0.000010 0.000010 0.000010 0.000010 0.000010 0.000010 0.000010 0.000010 0.000010 0.000010 0.000010 0.000010 0.000010 0.000010 0.000010 0.000010 0.000010 0.000010 0.000010 0.000010 0.000010 0.000010 0.000010 0.000010 0.000010 0.000010 0.000010 0.000010 0.000010 0.000010 0.000010 0.000010 0.000010 0.000010 0.000010 0.000010 0.000010 0.000010 0.000010 0.000010 0.000010 0.000010 0.000010 0.000010 0.000010 0.000010 0.000010 0.000010 0.000010 0.000010 0.000010 0.000010 0.000010 0.000010 0.000010 0.000010 0.999336 0.000010 0.000010 0.000010 0.000010 0.000010 0.000014 0.000010 0.000010
0.000010 0.000010 0.000010 0.000010 0.000010 0.000010 0.000010 0.000010 0.000010 0.000010 0.000010 0.000010 0.000010 0.000010 0.097001 0.000010 0.000010 0.000010 0.000010 0.000010 0.000010 0.000010 0.000010 0.000010 0.000010 0.000010 0.000010 0.000010 0.000010 0.000010 0.000010 0.000010 0.000010 0.000010 0.000010 0.000010 0.000010 0.000010 0.000010 0.000010 0.000010 0.000010 0.000010 0.809052 0.000010 0.000010 0.000010 0.000010 0.000010 0.000010 0.000010 0.000010 0.000010 0.000010 0.000010 0.000010 0.000010 0.000010 0.000010 0.000010 0.000010 0.000010 0.000010 0.000010 0.000010 0.000010 0.093307
0.000010 0.000010 0.000010 0.000010 0.000010 0.000010 0.000010 0.000010 0.000010 0.000010 0.000010 0.000010 0.000010 0.000010 0.000010 0.000010 0.000010 0.000010 0.000010 0.000010 0.000010 0.000010 0.000010 0.000010 0.000010 0.000010 0.000010 0.000010 0.000010 0.000010 0.000010 0.000010 0.000010 0.000010 0.000010 0.000010 0.000010 0.000010 0.000010 0.000010 0.000010 0.000010 0.000010 0.999340 0.000010 0.000010 0.000010 0.000010 0.000010 0.000010 0.000010 0.000010 0.000010 0.000010 0.000010 0.000010 0.000010 0.000010 0.000010 0.000010 0.000010 0.000010 0.000010 0.000010 0.000010 0.000010 0.000010
0.000010 0.000010 0.000010 0.000010 0.000010 0.000010 0.000010 0.000010 0.000010 0.000010 0.000010 0.000010 0.000010 0.000010 0.000010 0.000010 0.000010 0.000010 0.000010 0.000010 0.000010 0.000010 0.000010 0.000010 0.000010 0.000010 0.000010 0.000010 0.000010 0.000010 0.000010 0.000010 0.000010 0.000010 0.000010 0.000010 0.000010 0.000010 0.000010 0.000010 0.000010 0.000010 0.000010 0.999340 0.000010 0.000010 0.000010 0.000010 0.000010 0.000010 0.000010 0.000010 0.000010 0.000010 0.000010 0.000010 0.000010 0.000010 0.000010 0.000010 0.000010 0.000010 0.000010 0.000010 0.000010 0.000010 0.000010
0.000010 0.000010 0.000010 0.000010 0.000010 0.000010 0.000010 0.000010 0.000010 0.000010 0.000010 0.000010 0.000010 0.000010 0.000010 0.000010 0.000010 0.000010 0.000010 0.000010 0.000010 0.000010 0.000010 0.000010 0.000010 0.000010 0.000010 0.000010 0.000010 0.000010 0.000010 0.000010 0.000010 0.000010 0.000010 0.000010 0.000010 0.000010 0.000010 0.000010 0.000010 0.000010 0.000010 0.999340 0.000010 0.000010 0.000010 0.000010 0.000010 0.000010 0.000010 0.000010 0.000010 0.000010 0.000010 0.000010 0.000010 0.000010 0.000010 0.000010 0.000010 0.000010 0.000010 0.000010 0.000010 0.000010 0.000010
0.017035 0.000010 0.000010 0.000010 0.000010 0.000010 0.000010 0.000010 0.032312 0.000010 0.000010 0.000010 0.000010 0.000010 0.171882 0.000010 0.000010 0.000010 0.000010 0.000010 0.000010 0.000010 0.000010 0.000010 0.000010 0.000010 0.000010 0.000010 0.000010 0.000010 0.000010 0.000010 0.000010 0.000010 0.000010 0.000010 0.000010 0.000010 0.000010 0.000010 0.000010 0.000010 0.000010 0.769330 0.000010 0.000010 0.000010 0.000010 0.000010 0.000010 0.000010 0.000010 0.000010 0.000010 0.000010 0.000010 0.000010 0.000010 0.000010 0.000010 0.000010 0.000010 0.000010 0.008820 0.000010 0.000010 0.000010
0.000010 0.000010 0.000010 0.000010 0.000010 0.000010 0.000010 0.000010 0.000010 0.000010 0.000010 0.000010 0.000010 0.000010 0.000010 0.000010 0.000010 0.000010 0.000010 0.000010 0.000010 0.000010 0.000010 0.000010 0.000010 0.000010 0.000010 0.000010 0.000010 0.000010 0.000010 0.000010 0.000010 0.000010 0.000010 0.000010 0.000010 0.000010 0.000010 0.000010 0.000010 0.000010 0.000010 0.999340 0.000010 0.000010 0.000010 0.000010 0.000010 0.000010 0.000010 0.000010 0.000010 0.000010 0.000010 0.000010 0.000010 0.000010 0.000010 0.000010 0.000010 0.000010 0.000010 0.000010 0.000010 0.000010 0.000010
0.043084 0.000010 0.000010 0.000010 0.000010 0.000010 0.000010 0.000010 0.019850 0.000010 0.000010 0.000010 0.000010 0.000010 0.084093 0.000010 0.000010 0.000010 0.000010 0.000010 0.000010 0.000010 0.000010 0.000010 0.000010 0.000010 0.000010 0.000010 0.000010 0.000010 0.000010 0.000010 0.000010 0.000010 0.000010 0.004472 0.000010 0.000010 0.000010 0.000010 0.000010 0.000010 0.000010 0.763639 0.000010 0.000010 0.000010 0.000010 0.000010 0.000010 0.000010 0.000010 0.000010 0.000010 0.000010 0.000010 0.000010 0.000010 0.000010 0.000010 0.000010 0.000010 0.000010 0.000010 0.000010 0.000010 0.084251
0.000010 0.000010 0.000010 0.000010 0.000010 0.000010 0.000010 0.000010 0.000010 0.000010 0.000010 0.000010 0.000010 0.000010 0.020572 0.000010 0.000010 0.000010 0.000010 0.000010 0.000010 0.000010 0.000010 0.000010 0.000010 0.000010 0.000010 0.000010 0.000010 0.000010 0.000010 0.000010 0.000010 0.030960 0.000010 0.011758 0.000010 0.000010 0.000010 0.000010 0.000010 0.000010 0.000010 0.839114 0.000010 0.013044 0.000010 0.000010 0.000010 0.000010 0.000010 0.000010 0.000010 0.000010 0.000010 0.000010 0.000010 0.000010 0.000010 0.000010 0.000010 0.000010 0.000010 0.000010 0.000010 0.000010 0.083942
0.000010 0.000010 0.000010 0.000010 0.000010 0.000010 0.000010 0.000010 0.029139 0.000010 0.000010 0.000010 0.000010 0.000010 0.047378 0.000010 0.000010 0.000010 0.000010 0.000010 0.000010 0.000010 0.000010 0.000010 0.000010 0.000010 0.000010 0.000010 0.000010 0.000010 0.000010 0.000010 0.000010 0.061894 0.000010 0.000010 0.000010 0.000010 0.000010 0.000010 0.000010 0.000010 0.000010 0.860960 0.000010 0.000010 0.000010 0.000010 0.000010 0.000010 0.000010 0.000010 0.000010 0.000010 0.000010 0.000010 0.000010 0.000010 0.000010 0.000010 0.000010 0.000010 0.000010 0.000010 0.000010 0.000010 0.000010
0.000010 0.000010 0.000010 0.000010 0.000010 0.000010 0.000010 0.000010 0.012006 0.000010 0.000010 0.000010 0.000010 0.000010 0.105234 0.000010 0.000010 0.000010 0.000010 0.000010 0.000010 0.000010 0.000010 0.000010 0.000010 0.000010 0.000010 0.000010 0.000010 0.000010 0.000010 0.000010 0.000010 0.000010 0.000010 0.000010 0.000010 0.000010 0.000010 0.000010 0.000010 0.000010 0.000010 0.792101 0.000010 0.000010 0.000010 0.000010 0.000010 0.000010 0.000010 0.000010 0.000010 0.000010 0.000010 0.000010 0.000010 0.000010 0.000010 0.000010 0.000010 0.000010 0.000010 0.000010 0.000010 0.000010 0.090029
0.000010 0.000010 0.000010 0.000010 0.000010 0.000010 0.000010 0.000010 0.000010 0.000010 0.000010 0.000010 0.000010 0.000010 0.000010 0.000010 0.000010 0.000010 0.000010 0.000010 0.000010 0.000010 0.000010 0.000010 0.000010 0.000010 0.000010 0.000010 0.000010 0.000010 0.000010 0.000010 0.000010 0.000010 0.000010 0.000010 0.000010 0.000010 0.000010 0.000010 0.000010 0.000010 0.000010 0.999340 0.000010 0.000010 0.000010 0.000010 0.000010 0.000010 0.000010 0.000010 0.000010 0.000010 0.000010 0.000010 0.000010 0.000010 0.000010 0.000010 0.000010 0.000010 0.000010 0.000010 0.000010 0.000010 0.000010
0.000010 0.000010 0.000010 0.000010 0.000010 0.000010 0.000010 0.000010 0.000010 0.000010 0.000010 0.000010 0.000010 0.000010 0.000010 0.000010 0.000010 0.000010 0.000010 0.000010 0.000010 0.000010 0.000010 0.000010 0.000010 0.000010 0.000010 0.000010 0.000010 0.000010 0.000010 0.000010 0.000010 0.000010 0.000010 0.000010 0.000010 0.000010 0.000010 0.000010 0.000010 0.000010 0.000010 0.999340 0.000010 0.000010 0.000010 0.000010 0.000010 0.000010 0.000010 0.000010 0.000010 0.000010 0.000010 0.000010 0.000010 0.000010 0.000010 0.000010 0.000010 0.000010 0.000010 0.000010 0.000010 0.000010 0.000010
0.000010 0.000010 0.000010 0.000010 0.000010 0.000010 0.000010 0.000010 0.000010 0.000010 0.000010 0.000010 0.000010 0.000010 0.000010 0.000010 0.000010 0.000010 0.000010 0.000010 0.000010 0.000010 0.000010 0.000010 0.000010 0.000010 0.000010 0.000010 0.000010 0.000010 0.000010 0.000010 0.000010 0.000010 0.000010 0.000010 0.000010 0.000010 0.000010 0.000010 0.000010 0.000010 0.000010 0.999340 0.000010 0.000010 0.000010 0.000010 0.000010 0.000010 0.000010 0.000010 0.000010 0.000010 0.000010 0.000010 0.000010 0.000010 0.000010 0.000010 0.000010 0.000010 0.000010 0.000010 0.000010 0.000010 0.000010
0.000010 0.000010 0.000010 0.000010 0.000010 0.000010 0.000010 0.000010 0.000010 0.000010 0.000010 0.000010 0.000010 0.000010 0.000010 0.000010 0.000010 0.000010 0.000010 0.000010 0.000010 0.000010 0.000010 0.000010 0.000010 0.000010 0.000010 0.000010 0.000010 0.000010 0.000010 0.000010 0.000010 0.000010 0.000010 0.000010 0.000010 0.000010 0.000010 0.000010 0.000010 0.000010 0.000010 0.999340 0.000010 0.000010 0.000010 0.000010 0.000010 0.000010 0.000010 0.000010 0.000010 0.000010 0.000010 0.000010 0.000010 0.000010 0.000010 0.000010 0.000010 0.000010 0.000010 0.000010 0.000010 0.000010 0.000010
0.009837 0.000010 0.000010 0.000010 0.000010 0.000010 0.000010 0.000010 0.000010 0.000010 0.000010 0.000010 0.000010 0.000010 0.328952 0.000010 0.000010 0.000010 0.000010 0.000010 0.000010 0.000010 0.000010 0.000010 0.000010 0.000010 0.000010 0.000010 0.000010 0.000010 0.000010 0.000010 0.000010 0.027154 0.000010 0.000010 0.000010 0.000010 0.000010 0.000010 0.000010 0.000010 0.000010 0.633427 0.000010 0.000010 0.000010 0.000010 0.000010 0.000010 0.000010 0.000010 0.000010 0.000010 0.000010 0.000010 0.000010 0.000010 0.000010 0.000010 0.000010 0.000010 0.000010 0.000010 0.000010 0.000010 0.000010
0.000010 0.000010 0.000010 0.000010 0.000010 0.000010 0.000010 0.000010 0.000014 0.000010 0.000010 0.000010 0.000010 0.000010 0.000010 0.000010 0.000010 0.000010 0.000010 0.000010 0.000010 0.000010 0.000010 0.000010 0.000010 0.000010 0.000010 0.000010 0.000010 0.000010 0.000010 0.000010 0.000010 0.000010 0.000010 0.000010 0.000010 0.000010 0.000010 0.000010 0.000010 0.000010 0.000010 0.999336 0.000010 0.000010 0.000010 0.000010 0.000010 0.000010 0.000010 0.000010 0.000010 0.000010 0.000010 0.000010 0.000010 0.000010 0.000010 0.000010 0.000010 0.000010 0.000010 0.000010 0.000010 0.000010 0.000010
0.000010 0.000010 0.000010 0.000010 0.000010 0.000010 0.000010 0.000010 0.000010 0.000010 0.000010 0.000010 0.000010 0.000010 0.000010 0.000010 0.000010 0.000010 0.000010 0.000010 0.000010 0.000010 0.000010 0.000010 0.000010 0.000010 0.000010 0.000010 0.000010 0.000010 0.000010 0.000010 0.000010 0.000010 0.000010 0.000010 0.000010 0.000010 0.000010 0.000010 0.000010 0.000010 0.000010 0.999340 0.000010 0.000010 0.000010 0.000010 0.000010 0.000010 0.000010 0.000010 0.000010 0.000010 0.000010 0.000010 0.000010 0.000010 0.000010 0.000010 0.000010 0.000010 0.000010 0.000010 0.000010 0.000010 0.000010
0.000010 0.000010 0.000010 0.000010 0.000010 0.000010 0.000010 0.000010 0.999340 0.000010 0.000010 0.000010 0.000010 0.000010 0.000010 0.000010 0.000010 0.000010 0.000010 0.000010 0.000010 0.000010 0.000010 0.000010 0.000010 0.000010 0.000010 0.000010 0.000010 0.000010 0.000010 0.000010 0.000010 0.000010 0.000010 0.000010 0.000010 0.000010 0.000010 0.000010 0.000010 0.000010 0.000010 0.000010 0.000010 0.000010 0.000010 0.000010 0.000010 0.000010 0.000010 0.000010 0.000010 0.000010 0.000010 0.000010 0.000010 0.000010 0.000010 0.000010 0.000010 0.000010 0.000010 0.000010 0.000010 0.000010 0.000010
[truncated: 442,603 more chars]
