# Supplementary material for: Genetic analysis of Thai cattle reveals a Southeast Asian indicine ancestry
Source: PeerJ. 2015 Oct 27;3:e1318. doi: 10.7717/peerj.1318 (PMC4627918; doi:10.7717/peerj.1318)
Supplement: Dataset S2 — The Q values inferred by ADMIXTURE for each modeled K are shown for each individual, which are labeled according to breed information. The data are organized into three folders, each of which represents the ADMIXTURE experiments described in Fig. S5. [file peerj-03-1318-s007.zip › SupplementDataS7/1397breeds/7.Q]

0.763844 0.213355 0.000010 0.000010 0.000010 0.015000 0.007772
0.723554 0.230626 0.000010 0.000010 0.000010 0.000562 0.045228
0.751937 0.238334 0.000010 0.000010 0.000010 0.009689 0.000010
0.801850 0.178578 0.000010 0.000010 0.000010 0.000010 0.019532
0.758116 0.193157 0.000010 0.000010 0.000010 0.024411 0.024286
0.770670 0.229280 0.000010 0.000010 0.000010 0.000010 0.000010
0.781285 0.209713 0.000010 0.008962 0.000010 0.000010 0.000010
0.801810 0.198140 0.000010 0.000010 0.000010 0.000010 0.000010
0.729777 0.246006 0.000010 0.020560 0.000010 0.000010 0.003626
0.788516 0.205656 0.000010 0.000010 0.000010 0.005787 0.000010
0.761575 0.208749 0.000010 0.005852 0.000010 0.009498 0.014307
0.809565 0.190379 0.000010 0.000010 0.000010 0.000016 0.000010
0.785108 0.202828 0.000010 0.009384 0.000010 0.000010 0.002650
0.764726 0.209977 0.000010 0.009690 0.000010 0.015577 0.000010
0.735314 0.210865 0.000010 0.007830 0.000010 0.021814 0.024157
0.813102 0.186848 0.000010 0.000010 0.000010 0.000010 0.000010
0.770321 0.226163 0.000010 0.003475 0.000010 0.000010 0.000010
0.774150 0.225420 0.000010 0.000010 0.000010 0.000390 0.000010
0.717812 0.258633 0.000010 0.000010 0.000010 0.021445 0.002080
0.760811 0.221924 0.000010 0.002315 0.000010 0.003287 0.011643
0.908311 0.000010 0.000010 0.000010 0.000010 0.014990 0.076659
0.852499 0.041843 0.000010 0.000010 0.000010 0.038163 0.067464
0.928123 0.000010 0.000010 0.000010 0.000010 0.000010 0.071827
0.916897 0.000010 0.000010 0.000010 0.000010 0.000010 0.083053
0.881249 0.002019 0.000010 0.000010 0.000010 0.021219 0.095483
0.873824 0.000010 0.000010 0.000010 0.000010 0.030179 0.095957
0.974762 0.000014 0.000017 0.000010 0.000010 0.002224 0.022964
0.891981 0.000010 0.000010 0.000010 0.000010 0.031317 0.076662
0.923608 0.000010 0.000010 0.000010 0.000010 0.007435 0.068916
0.918427 0.000010 0.000010 0.000010 0.000010 0.055146 0.026387
0.869512 0.003307 0.000010 0.000010 0.000010 0.047236 0.079915
0.766865 0.022169 0.000010 0.003966 0.000010 0.000832 0.206147
0.841279 0.000010 0.000010 0.000010 0.000010 0.035584 0.123098
0.830206 0.030263 0.000010 0.002524 0.000010 0.058924 0.078062
0.925295 0.000010 0.000010 0.000010 0.000010 0.015080 0.059585
0.956412 0.000014 0.000010 0.000010 0.000010 0.011937 0.031608
0.858918 0.024239 0.000010 0.000010 0.000010 0.025949 0.090864
0.905786 0.000010 0.000010 0.002442 0.000010 0.038355 0.053387
0.964436 0.000010 0.000010 0.000010 0.000010 0.000010 0.035514
0.917943 0.000010 0.000010 0.000010 0.000010 0.017106 0.064911
0.018875 0.007993 0.000010 0.019731 0.000010 0.092896 0.860485
0.018054 0.009897 0.000010 0.019375 0.000010 0.119563 0.833091
0.016099 0.000010 0.000010 0.017518 0.000010 0.087654 0.878699
0.011729 0.000304 0.000010 0.016605 0.000010 0.072882 0.898460
0.006207 0.010081 0.000010 0.026388 0.000010 0.105384 0.851921
0.005282 0.008218 0.000010 0.014401 0.000010 0.106003 0.866075
0.007621 0.010901 0.000010 0.018284 0.000010 0.099564 0.863610
0.016656 0.007661 0.000010 0.028628 0.000010 0.094918 0.852117
0.000010 0.018617 0.000010 0.004329 0.000010 0.069927 0.907097
0.000010 0.000010 0.000629 0.029096 0.000010 0.072582 0.897663
0.005833 0.006199 0.000010 0.014076 0.000010 0.092488 0.881384
0.006032 0.007265 0.000010 0.023455 0.000010 0.097803 0.865425
0.015807 0.001021 0.000010 0.024534 0.000010 0.082912 0.875705
0.020925 0.007634 0.000010 0.029817 0.000010 0.071372 0.870232
0.008895 0.003361 0.000010 0.022471 0.000010 0.114287 0.850966
0.020767 0.000010 0.000010 0.028707 0.000010 0.079048 0.871448
0.000010 0.014475 0.002018 0.016821 0.007145 0.085874 0.873657
0.004253 0.027907 0.002343 0.025914 0.000010 0.088244 0.851329
0.006224 0.000448 0.000010 0.021858 0.000010 0.078974 0.892477
0.022579 0.000010 0.000010 0.027728 0.000010 0.086779 0.862883
0.061561 0.169148 0.012177 0.019990 0.000010 0.085833 0.651281
0.130252 0.142584 0.018551 0.020742 0.000010 0.090236 0.597626
0.156931 0.194915 0.015901 0.007131 0.014509 0.062204 0.548410
0.156948 0.188292 0.049665 0.017667 0.000010 0.084825 0.502594
0.112604 0.168046 0.011359 0.010633 0.003158 0.115442 0.578759
0.114238 0.177054 0.019395 0.000010 0.007068 0.081590 0.600643
0.127757 0.187567 0.042080 0.008746 0.016723 0.088711 0.528416
0.121264 0.138918 0.007883 0.013234 0.010744 0.114798 0.593159
0.117560 0.182456 0.036546 0.000010 0.000010 0.083021 0.580397
0.087275 0.208971 0.003045 0.000010 0.011669 0.110744 0.578286
0.163453 0.174198 0.032871 0.003185 0.000010 0.083862 0.542421
0.131572 0.202070 0.020283 0.012524 0.005042 0.060381 0.568128
0.099226 0.143000 0.013546 0.009485 0.000010 0.121645 0.613088
0.140549 0.182196 0.018338 0.011707 0.035282 0.076640 0.535289
0.104080 0.180300 0.035802 0.026855 0.007886 0.091761 0.553314
0.121075 0.162612 0.007441 0.011807 0.039837 0.086376 0.570852
0.119480 0.149501 0.041844 0.010288 0.009700 0.090086 0.579101
0.126943 0.189846 0.042220 0.006170 0.000010 0.095921 0.538891
0.107457 0.192582 0.012571 0.009743 0.002402 0.070026 0.605220
0.135719 0.181031 0.000010 0.004608 0.032627 0.089942 0.556064
0.000010 0.006612 0.000010 0.001044 0.000010 0.019082 0.973233
0.000010 0.000010 0.000010 0.000010 0.000010 0.003896 0.996054
0.000010 0.000010 0.000010 0.004677 0.000010 0.000010 0.995273
0.036186 0.007171 0.000010 0.000216 0.000010 0.000010 0.956398
0.000010 0.000010 0.000010 0.000132 0.000010 0.000010 0.999818
0.017767 0.005157 0.000010 0.000010 0.000010 0.000169 0.976878
0.000010 0.000010 0.000010 0.000010 0.000010 0.000010 0.999940
0.000010 0.000010 0.000010 0.010020 0.000010 0.008053 0.981886
0.000010 0.009924 0.000010 0.012585 0.000010 0.000010 0.977451
0.007611 0.000010 0.000010 0.009049 0.000010 0.012610 0.970699
0.000010 0.000010 0.000010 0.001557 0.000010 0.001768 0.996635
0.000010 0.002464 0.000010 0.002360 0.000010 0.008030 0.987116
0.000010 0.006036 0.000010 0.000010 0.000010 0.000010 0.993914
0.000010 0.000010 0.000010 0.000305 0.000010 0.000010 0.999645
0.007044 0.000292 0.000010 0.009339 0.000010 0.029002 0.954302
0.000010 0.000010 0.000010 0.007417 0.000010 0.008911 0.983631
0.000010 0.000010 0.000010 0.000010 0.000010 0.000010 0.999940
0.000010 0.000010 0.000010 0.009947 0.000010 0.004385 0.985628
0.000010 0.005926 0.000010 0.008288 0.000010 0.020803 0.964953
0.047511 0.000010 0.000045 0.015400 0.000010 0.000010 0.937014
0.000010 0.043351 0.000010 0.124414 0.086519 0.526894 0.218802
0.000010 0.038380 0.004458 0.118802 0.069542 0.508388 0.260420
0.000010 0.032809 0.019034 0.148306 0.057782 0.535595 0.206464
0.016940 0.096765 0.000010 0.093862 0.064998 0.430432 0.296993
0.000010 0.110878 0.002769 0.101556 0.067842 0.449014 0.267931
0.000010 0.084907 0.000010 0.113836 0.080719 0.476503 0.244016
0.000010 0.062286 0.000010 0.137736 0.060787 0.499295 0.239876
0.000010 0.049958 0.000010 0.133617 0.064878 0.508519 0.243008
0.000010 0.072912 0.000010 0.114199 0.062774 0.510607 0.239487
0.000010 0.075271 0.000010 0.124850 0.067099 0.485872 0.246889
0.000010 0.035550 0.000010 0.129734 0.066393 0.525085 0.243218
0.000010 0.048231 0.009187 0.137794 0.058872 0.507858 0.238048
0.028791 0.006738 0.013029 0.151454 0.079397 0.426318 0.294273
0.000010 0.009141 0.005756 0.164695 0.099440 0.413574 0.307383
0.000010 0.017444 0.011107 0.164233 0.098729 0.427490 0.280987
0.000010 0.003226 0.013642 0.157557 0.102342 0.441180 0.282043
0.009257 0.018855 0.013319 0.145670 0.098038 0.416730 0.298132
0.000010 0.001393 0.015056 0.160020 0.103036 0.426726 0.293759
0.011186 0.048733 0.014371 0.101849 0.080738 0.372684 0.370438
0.023897 0.050187 0.013052 0.098269 0.089094 0.372960 0.352541
0.144551 0.058588 0.005936 0.037582 0.000010 0.120924 0.632409
0.045918 0.039102 0.000010 0.014512 0.000010 0.163693 0.736755
0.128418 0.027385 0.002077 0.021457 0.000010 0.123607 0.697045
0.000010 0.016535 0.000010 0.029098 0.002949 0.156405 0.794994
0.028701 0.001003 0.000010 0.025135 0.000010 0.167735 0.777407
0.019004 0.001799 0.000010 0.026292 0.001068 0.138247 0.813580
0.000010 0.002516 0.000010 0.008880 0.000010 0.186177 0.802397
0.000010 0.000240 0.000010 0.017104 0.000010 0.176666 0.805960
0.023205 0.010376 0.001657 0.010040 0.000010 0.166601 0.788111
0.034354 0.013156 0.000010 0.030299 0.000422 0.207674 0.714084
0.012584 0.008882 0.000010 0.026995 0.000010 0.186564 0.764955
0.000010 0.018544 0.000010 0.019324 0.000010 0.180746 0.781356
0.000010 0.000010 0.000010 0.015719 0.000010 0.166624 0.817616
0.000010 0.012113 0.000010 0.019258 0.000010 0.190837 0.777763
0.014891 0.004955 0.000243 0.006607 0.015688 0.170542 0.787073
0.004766 0.000010 0.000747 0.027587 0.002118 0.181461 0.783311
0.000010 0.010724 0.000010 0.018095 0.000010 0.155609 0.815543
0.027065 0.054189 0.003654 0.026941 0.008626 0.197127 0.682397
0.102973 0.021226 0.000010 0.025908 0.000010 0.111624 0.738249
0.061761 0.074308 0.000597 0.066157 0.000535 0.278912 0.517731
0.080940 0.091716 0.017100 0.067918 0.082539 0.295319 0.364469
0.004040 0.019114 0.015349 0.075411 0.093246 0.329351 0.463490
0.193229 0.413693 0.000010 0.026352 0.034783 0.160624 0.171310
0.194923 0.103557 0.014814 0.072769 0.049234 0.222982 0.341721
0.331635 0.110156 0.004714 0.053996 0.059637 0.195641 0.244221
0.028693 0.025811 0.016041 0.069633 0.105246 0.320723 0.433853
0.021738 0.013697 0.016441 0.076055 0.105468 0.334491 0.432110
0.004858 0.028574 0.013687 0.085339 0.100116 0.340530 0.426896
0.034252 0.044136 0.015101 0.067299 0.091672 0.348750 0.398790
0.011338 0.018607 0.000010 0.024079 0.000010 0.100197 0.845760
0.041570 0.021013 0.000010 0.027237 0.000010 0.122174 0.787985
0.099712 0.030274 0.000010 0.034874 0.002752 0.081310 0.751067
0.055321 0.034958 0.000010 0.020911 0.000010 0.093665 0.795125
0.088101 0.000010 0.003007 0.005440 0.000010 0.111644 0.791788
0.134675 0.030910 0.000010 0.017057 0.000010 0.104481 0.712858
0.181299 0.051043 0.000010 0.002664 0.000010 0.075031 0.689943
0.124130 0.050329 0.000010 0.020448 0.006716 0.066929 0.731438
0.157245 0.044840 0.007983 0.004728 0.000010 0.057692 0.727501
0.179668 0.040396 0.000010 0.004949 0.002614 0.052378 0.719984
0.196761 0.079871 0.000010 0.000010 0.010481 0.067523 0.645344
0.175009 0.060566 0.000010 0.012465 0.000010 0.052677 0.699263
0.174059 0.034599 0.000010 0.001921 0.000010 0.076252 0.713149
0.132016 0.066623 0.002555 0.002328 0.003824 0.094669 0.697985
0.071404 0.054728 0.004980 0.017554 0.000010 0.102172 0.749152
0.149620 0.042571 0.000010 0.005105 0.012575 0.092913 0.697206
0.135227 0.066600 0.006830 0.007659 0.025702 0.045479 0.712503
0.137860 0.060438 0.000010 0.022010 0.002907 0.067309 0.709467
0.186090 0.049958 0.000010 0.006847 0.000010 0.062391 0.694694
0.147088 0.057192 0.000010 0.018304 0.011463 0.107632 0.658311
0.064956 0.619623 0.000010 0.005315 0.000010 0.083956 0.226130
0.070073 0.566892 0.004815 0.021413 0.011378 0.096463 0.228967
0.019175 0.646895 0.000010 0.015822 0.000010 0.126107 0.191982
0.126152 0.552782 0.000010 0.004042 0.000010 0.120216 0.196788
0.000010 0.652107 0.000010 0.021442 0.000010 0.145664 0.180758
0.025387 0.637882 0.000010 0.006996 0.000010 0.119045 0.210671
0.000010 0.663628 0.000010 0.024034 0.000010 0.131049 0.181260
0.039351 0.610308 0.000010 0.012445 0.000010 0.150409 0.187467
0.000010 0.644055 0.000010 0.023848 0.000010 0.145499 0.186568
0.009373 0.631913 0.000010 0.008950 0.000010 0.168351 0.181393
0.018685 0.613331 0.000010 0.007051 0.000010 0.147660 0.213252
0.032448 0.633468 0.000010 0.010683 0.000010 0.126815 0.196566
0.002087 0.681990 0.000010 0.016480 0.000010 0.116367 0.183056
0.007002 0.647349 0.000010 0.005689 0.000010 0.153953 0.185987
0.037620 0.640066 0.000010 0.002293 0.000010 0.117901 0.202100
0.000010 0.649795 0.000010 0.013862 0.000010 0.134270 0.202043
0.027027 0.615020 0.000010 0.016700 0.000010 0.154649 0.186583
0.048049 0.649081 0.000010 0.005524 0.000010 0.127274 0.170052
0.019194 0.618091 0.000010 0.014254 0.000010 0.140791 0.207650
0.007096 0.634541 0.000010 0.011393 0.000010 0.139270 0.207681
0.053308 0.135238 0.000010 0.023762 0.000010 0.487984 0.299687
0.046228 0.104722 0.000010 0.014809 0.000010 0.493510 0.340710
0.063936 0.096457 0.000010 0.017121 0.000010 0.472407 0.350059
0.068411 0.127444 0.000010 0.015770 0.000010 0.466447 0.321907
0.057856 0.096849 0.000010 0.012897 0.000010 0.517782 0.314597
0.067376 0.119249 0.000010 0.002929 0.000010 0.515397 0.295030
0.069285 0.134024 0.000010 0.018178 0.000010 0.496829 0.281664
0.038104 0.131545 0.000010 0.026426 0.000010 0.466621 0.337284
0.065670 0.118231 0.000010 0.012455 0.000010 0.473351 0.330273
0.066130 0.137258 0.000010 0.013331 0.000010 0.481857 0.301403
0.081603 0.099786 0.000010 0.002155 0.000010 0.513266 0.303170
0.068532 0.115784 0.000010 0.015345 0.000010 0.485201 0.315119
0.036913 0.128864 0.000010 0.016599 0.000010 0.484075 0.333529
0.043944 0.112991 0.000010 0.024135 0.000010 0.504921 0.313988
0.055374 0.109023 0.000010 0.009486 0.000010 0.520218 0.305879
0.064362 0.130510 0.000010 0.004918 0.000010 0.517999 0.282191
0.047088 0.119023 0.000010 0.008016 0.000010 0.467027 0.358827
0.065385 0.139317 0.000010 0.016080 0.000010 0.473601 0.305598
0.076616 0.133721 0.000010 0.011111 0.000010 0.475813 0.302719
0.044065 0.114675 0.000010 0.009294 0.000010 0.511841 0.320106
0.011253 0.018066 0.000010 0.037135 0.009486 0.292961 0.631090
0.033645 0.021640 0.000010 0.033060 0.017177 0.292248 0.602219
0.042525 0.016353 0.000010 0.043762 0.015495 0.291328 0.590528
0.043018 0.022509 0.000010 0.043410 0.000010 0.275231 0.615812
0.033550 0.009886 0.004944 0.050307 0.000010 0.253960 0.647344
0.033609 0.010944 0.000010 0.039842 0.008383 0.274316 0.632896
0.033175 0.011850 0.000893 0.048751 0.006511 0.274740 0.624080
0.026253 0.021491 0.000010 0.032827 0.008718 0.279773 0.630927
0.035200 0.030716 0.000010 0.037931 0.005700 0.259218 0.631225
0.035616 0.012368 0.000010 0.039485 0.010569 0.252066 0.649887
0.036173 0.014671 0.000010 0.043288 0.007780 0.266874 0.631204
0.018855 0.012075 0.007207 0.038717 0.000010 0.311165 0.611972
0.022851 0.025510 0.000010 0.035025 0.007518 0.254438 0.654648
0.027614 0.018708 0.002595 0.034561 0.009371 0.302809 0.604341
0.054120 0.017455 0.000010 0.044988 0.012483 0.278390 0.592554
0.029594 0.024215 0.000010 0.028730 0.014830 0.290872 0.611749
0.039216 0.016372 0.006330 0.049578 0.004333 0.277501 0.606670
0.032171 0.027013 0.003650 0.034388 0.000010 0.257334 0.645433
0.043253 0.001634 0.003574 0.054450 0.000010 0.268927 0.628152
0.031486 0.017244 0.001926 0.040939 0.000010 0.265853 0.642543
0.007814 0.012968 0.013319 0.070002 0.102531 0.370226 0.423140
0.000010 0.003504 0.010331 0.054414 0.104555 0.385093 0.442093
0.000010 0.009802 0.011809 0.060430 0.115666 0.371319 0.430964
0.000010 0.000010 0.032761 0.073270 0.083456 0.370417 0.440075
0.010895 0.008329 0.013330 0.063066 0.096774 0.371523 0.436083
0.000010 0.009707 0.029748 0.058476 0.101205 0.362549 0.438306
0.000010 0.003043 0.025284 0.073761 0.089948 0.379424 0.428530
0.000010 0.005617 0.008335 0.059909 0.107087 0.393080 0.425963
0.007045 0.003940 0.027415 0.063055 0.097147 0.382238 0.419160
0.000010 0.007388 0.000010 0.054077 0.133670 0.379782 0.425063
0.000010 0.000010 0.007779 0.063637 0.105206 0.394729 0.428629
0.000010 0.013530 0.024570 0.052529 0.092047 0.367741 0.449573
0.000010 0.009095 0.015407 0.055353 0.115382 0.385234 0.419520
0.000010 0.013674 0.018889 0.067754 0.096958 0.389228 0.413486
0.000010 0.016981 0.016815 0.046607 0.101171 0.396567 0.421849
0.000010 0.010391 0.014573 0.063352 0.099879 0.405116 0.406679
0.020473 0.013888 0.013795 0.050706 0.113678 0.380220 0.407239
0.000010 0.009399 0.021067 0.065836 0.092452 0.399222 0.412015
0.000010 0.002451 0.022940 0.052834 0.096810 0.389346 0.435608
0.000010 0.016099 0.012137 0.065959 0.098737 0.391566 0.415492
0.005647 0.000010 0.000010 0.000010 0.000010 0.000010 0.994303
0.105687 0.008008 0.000010 0.006824 0.000010 0.004499 0.874962
0.136775 0.052245 0.000010 0.008876 0.000010 0.000010 0.802074
0.006345 0.000010 0.000010 0.008297 0.000010 0.000010 0.985318
0.195736 0.078712 0.000010 0.012638 0.000010 0.000010 0.712884
0.105495 0.021196 0.000010 0.000969 0.000010 0.015476 0.856844
0.184304 0.042664 0.000010 0.003722 0.000010 0.000010 0.769279
0.108010 0.019636 0.000010 0.000010 0.000010 0.000010 0.872314
0.157261 0.032090 0.000010 0.000793 0.000010 0.000010 0.809826
0.117909 0.023610 0.000010 0.003066 0.000010 0.000010 0.855386
0.140872 0.071473 0.000010 0.009333 0.000010 0.000010 0.778292
0.268476 0.083364 0.000010 0.019873 0.000010 0.000010 0.628257
0.144673 0.113001 0.000010 0.000010 0.000010 0.000010 0.742287
0.179010 0.063442 0.000010 0.007533 0.000010 0.000010 0.749984
0.243102 0.091581 0.000010 0.001965 0.000010 0.000010 0.663322
0.021931 0.028678 0.000010 0.013209 0.000010 0.000010 0.936151
0.019384 0.000010 0.000010 0.006570 0.000010 0.004959 0.969057
0.346568 0.111683 0.000010 0.022210 0.000010 0.000010 0.519509
0.030814 0.000010 0.000010 0.009581 0.000010 0.000010 0.959565
0.139048 0.006235 0.000010 0.012237 0.000010 0.000010 0.842450
0.145326 0.034042 0.147073 0.073698 0.073736 0.273357 0.252769
0.099468 0.059421 0.084761 0.097198 0.041638 0.289862 0.327651
0.128101 0.047384 0.149229 0.067863 0.049111 0.275477 0.282836
0.097339 0.037559 0.000010 0.112695 0.034093 0.355322 0.362981
0.118224 0.057923 0.049953 0.099941 0.030377 0.315535 0.328048
0.112695 0.020663 0.151113 0.091752 0.049387 0.275886 0.298503
0.170865 0.046153 0.127221 0.090235 0.033520 0.260777 0.271228
0.132936 0.054111 0.023092 0.112161 0.000010 0.328798 0.348893
0.105825 0.043182 0.071771 0.115620 0.036711 0.295674 0.331217
0.106626 0.021729 0.022182 0.121437 0.000010 0.357939 0.370077
0.125307 0.033871 0.010292 0.103842 0.037465 0.322382 0.366841
0.099465 0.059433 0.025046 0.100059 0.025697 0.321533 0.368769
0.111677 0.033004 0.011430 0.121019 0.037548 0.313248 0.372075
0.123242 0.054179 0.019759 0.103545 0.027875 0.342776 0.328624
0.075136 0.047792 0.018248 0.090980 0.048817 0.335551 0.383477
0.104651 0.026395 0.025430 0.104637 0.026099 0.329881 0.382907
0.096792 0.063671 0.033068 0.093601 0.022295 0.342315 0.348257
0.109004 0.045656 0.026289 0.099775 0.073115 0.303313 0.342847
0.111632 0.051053 0.030856 0.104966 0.042228 0.290676 0.368588
0.105551 0.033966 0.000010 0.112293 0.020269 0.359425 0.368486
0.330281 0.081064 0.000010 0.000010 0.000010 0.341252 0.247373
0.343014 0.047782 0.000010 0.009667 0.000010 0.365825 0.233692
0.324545 0.050196 0.000010 0.000010 0.000010 0.378030 0.247200
0.320636 0.051935 0.000010 0.004511 0.000010 0.368888 0.254009
0.306612 0.059671 0.000010 0.002359 0.000010 0.380592 0.250747
0.324503 0.073293 0.000010 0.002615 0.000010 0.344783 0.254786
0.331684 0.050693 0.000010 0.000010 0.000010 0.337733 0.279861
0.323042 0.069734 0.000010 0.000010 0.000010 0.338858 0.268337
0.061426 0.189162 0.029329 0.000456 0.000010 0.677054 0.042564
0.086613 0.167709 0.020666 0.017915 0.003287 0.592771 0.111039
0.084646 0.177302 0.012107 0.019040 0.023756 0.631089 0.052059
0.039834 0.181911 0.033244 0.022782 0.002147 0.665479 0.054604
0.075905 0.175960 0.041746 0.020959 0.014187 0.624635 0.046607
0.131137 0.103809 0.121317 0.062634 0.053411 0.327075 0.200617
0.116205 0.118278 0.123727 0.051496 0.052484 0.336405 0.201404
0.098122 0.118604 0.103681 0.084495 0.039473 0.373623 0.182001
0.114289 0.125820 0.108141 0.055256 0.076176 0.328331 0.191987
0.124767 0.100904 0.107195 0.061944 0.039493 0.385468 0.180229
0.156641 0.094000 0.091696 0.064277 0.041311 0.363355 0.188722
0.145494 0.095425 0.056447 0.072646 0.058301 0.381157 0.190530
0.132046 0.111158 0.100302 0.069985 0.061416 0.363598 0.161494
0.146314 0.131270 0.097299 0.046473 0.074889 0.340299 0.163455
0.136876 0.112784 0.116334 0.052277 0.035600 0.362261 0.183869
0.138327 0.093683 0.085257 0.062378 0.089173 0.353764 0.177417
0.093857 0.123095 0.129073 0.070264 0.071251 0.331157 0.181303
0.114526 0.116940 0.059221 0.059466 0.065571 0.370344 0.213932
0.133964 0.086445 0.054752 0.059198 0.090219 0.351365 0.224057
0.000010 0.999940 0.000010 0.000010 0.000010 0.000010 0.000010
0.000010 0.872230 0.000010 0.000010 0.000010 0.052168 0.075562
0.000010 0.999940 0.000010 0.000010 0.000010 0.000010 0.000010
0.000010 0.999940 0.000010 0.000010 0.000010 0.000010 0.000010
0.000010 0.999940 0.000010 0.000010 0.000010 0.000010 0.000010
0.000010 0.942709 0.000010 0.000010 0.000010 0.025973 0.031278
0.067248 0.711203 0.000010 0.011825 0.000010 0.138466 0.071239
0.034247 0.857012 0.000272 0.005013 0.000010 0.054922 0.048524
0.016694 0.949890 0.000010 0.000010 0.000010 0.000010 0.033377
0.000010 0.999940 0.000010 0.000010 0.000010 0.000010 0.000010
0.000010 0.999940 0.000010 0.000010 0.000010 0.000010 0.000010
0.000010 0.999940 0.000010 0.000010 0.000010 0.000010 0.000010
0.000010 0.977695 0.000010 0.003772 0.000010 0.006611 0.011891
0.000010 0.999933 0.000010 0.000017 0.000010 0.000010 0.000010
0.000010 0.999940 0.000010 0.000010 0.000010 0.000010 0.000010
0.000010 0.999940 0.000010 0.000010 0.000010 0.000010 0.000010
0.000010 0.999940 0.000010 0.000010 0.000010 0.000010 0.000010
0.000010 0.929690 0.000010 0.004786 0.000010 0.055237 0.010257
0.000010 0.984972 0.000010 0.000076 0.000010 0.000010 0.014912
0.000010 0.999936 0.000010 0.000014 0.000010 0.000010 0.000010
0.000010 0.999940 0.000010 0.000010 0.000010 0.000010 0.000010
0.019153 0.938964 0.000010 0.009861 0.000010 0.030339 0.001663
0.000010 0.999940 0.000010 0.000010 0.000010 0.000010 0.000010
0.000010 0.911782 0.000010 0.013756 0.000010 0.074422 0.000010
0.000010 0.922913 0.000010 0.004697 0.000010 0.044840 0.027519
0.000010 0.930930 0.000010 0.000010 0.000010 0.063888 0.005142
0.000010 0.999940 0.000010 0.000010 0.000010 0.000010 0.000010
0.000010 0.979771 0.000010 0.002820 0.000010 0.000010 0.017369
0.051259 0.624859 0.000010 0.003774 0.000010 0.039059 0.281029
0.000010 0.974110 0.000010 0.000010 0.000010 0.013536 0.012315
0.000010 0.981835 0.000010 0.004218 0.000010 0.013907 0.000010
0.044539 0.896106 0.000010 0.016543 0.000010 0.016687 0.026104
0.048477 0.874526 0.000010 0.000010 0.000010 0.040280 0.036687
0.000010 0.888478 0.000010 0.000010 0.000010 0.005839 0.105643
0.039235 0.853949 0.000010 0.000644 0.000010 0.008796 0.097356
0.111011 0.044195 0.054221 0.096075 0.067183 0.311736 0.315580
0.142771 0.045402 0.045937 0.082578 0.072439 0.324193 0.286679
0.157010 0.057962 0.018680 0.085226 0.060041 0.303401 0.317681
0.128018 0.075140 0.081363 0.101329 0.028032 0.276970 0.309148
0.129140 0.035276 0.067994 0.090123 0.036894 0.325117 0.315456
0.155597 0.053012 0.047532 0.066016 0.095126 0.279604 0.303114
0.116856 0.081281 0.061577 0.108428 0.027829 0.284604 0.319424
0.086236 0.066556 0.053415 0.091368 0.031998 0.294520 0.375907
0.724501 0.275448 0.000010 0.000011 0.000010 0.000010 0.000010
0.773973 0.225977 0.000010 0.000010 0.000010 0.000010 0.000010
0.803157 0.196793 0.000010 0.000010 0.000010 0.000010 0.000010
0.779716 0.213740 0.000010 0.006504 0.000010 0.000010 0.000010
0.766493 0.215726 0.000010 0.003798 0.000010 0.013952 0.000010
0.767268 0.193615 0.000010 0.001976 0.000010 0.037110 0.000010
0.812225 0.187725 0.000010 0.000010 0.000010 0.000010 0.000010
0.757258 0.242692 0.000010 0.000010 0.000010 0.000010 0.000010
0.765904 0.234046 0.000010 0.000010 0.000010 0.000010 0.000010
0.819548 0.180402 0.000010 0.000010 0.000010 0.000010 0.000010
0.825450 0.174500 0.000010 0.000010 0.000010 0.000010 0.000010
0.804624 0.195326 0.000010 0.000010 0.000010 0.000010 0.000010
0.739919 0.217145 0.000010 0.000367 0.000010 0.042540 0.000010
0.764998 0.234945 0.000010 0.000017 0.000010 0.000010 0.000010
0.821096 0.178854 0.000010 0.000010 0.000010 0.000010 0.000010
0.823019 0.176931 0.000010 0.000010 0.000010 0.000010 0.000010
0.787020 0.212930 0.000010 0.000010 0.000010 0.000010 0.000010
0.790587 0.209363 0.000010 0.000010 0.000010 0.000010 0.000010
0.761686 0.219383 0.000010 0.001494 0.000010 0.000010 0.017407
0.171592 0.089763 0.040076 0.056860 0.021207 0.319323 0.301180
0.218680 0.042274 0.000010 0.059781 0.009555 0.376482 0.293218
0.256111 0.094993 0.008333 0.043824 0.004037 0.374255 0.218447
0.250782 0.064442 0.012504 0.042301 0.002412 0.390473 0.237087
0.226001 0.073119 0.017593 0.035696 0.004992 0.379275 0.263324
0.186012 0.089751 0.027851 0.046142 0.000010 0.376331 0.273904
0.187905 0.069965 0.031933 0.042124 0.000010 0.377799 0.290264
0.228323 0.045716 0.010992 0.048528 0.006215 0.363266 0.296960
0.224586 0.064347 0.021318 0.030984 0.000010 0.367438 0.291317
0.112966 0.181975 0.000010 0.022796 0.007221 0.574076 0.100956
0.063321 0.185730 0.000010 0.009247 0.000010 0.692562 0.049120
0.090055 0.176258 0.000010 0.013601 0.000010 0.609078 0.110987
0.059133 0.168830 0.000010 0.015132 0.000010 0.711920 0.044966
0.069911 0.175249 0.000010 0.023319 0.000010 0.664425 0.067076
0.051247 0.200612 0.000010 0.023985 0.000010 0.688160 0.035976
0.077138 0.185865 0.000010 0.004179 0.000445 0.624106 0.108257
0.060484 0.164962 0.000010 0.027912 0.000010 0.706643 0.039979
0.043923 0.166445 0.003189 0.026713 0.001495 0.713827 0.044408
0.077668 0.169814 0.000010 0.018316 0.000010 0.667669 0.066513
0.044113 0.197812 0.000622 0.016202 0.000010 0.675745 0.065495
0.081630 0.162335 0.005164 0.017364 0.000010 0.684560 0.048937
0.048268 0.171140 0.000010 0.022336 0.000010 0.721245 0.036990
0.039500 0.183286 0.001548 0.022532 0.007114 0.701579 0.044442
0.105428 0.185331 0.000010 0.025669 0.000010 0.522470 0.161082
0.086829 0.176526 0.000010 0.024465 0.002909 0.572806 0.136454
0.087543 0.181740 0.000010 0.019907 0.000010 0.658215 0.052576
0.054343 0.159140 0.000010 0.017021 0.000010 0.722351 0.047125
0.039799 0.189564 0.002815 0.018813 0.000010 0.699538 0.049462
0.036029 0.171766 0.001554 0.037868 0.000010 0.688940 0.063833
0.216119 0.153757 0.000010 0.000010 0.000010 0.541836 0.088259
0.190376 0.203463 0.000010 0.000010 0.000010 0.534741 0.071390
0.192711 0.183856 0.000010 0.004756 0.000010 0.520628 0.098029
0.177926 0.195764 0.000010 0.000010 0.000010 0.518763 0.107517
0.180958 0.216638 0.000010 0.000010 0.000010 0.534594 0.067780
0.199356 0.177627 0.000010 0.000010 0.000010 0.535646 0.087341
0.161460 0.182312 0.000010 0.002845 0.000010 0.558606 0.094756
0.169772 0.238959 0.000010 0.000010 0.000010 0.546042 0.045197
0.176106 0.203601 0.000010 0.000010 0.000010 0.558773 0.061491
0.214257 0.166941 0.000010 0.003192 0.000010 0.524833 0.090757
0.187466 0.216278 0.000010 0.000010 0.000010 0.517296 0.078930
0.185281 0.189257 0.000010 0.000013 0.000010 0.553388 0.072040
0.205600 0.233499 0.000010 0.000010 0.000010 0.490667 0.070204
0.212418 0.197936 0.000010 0.000010 0.000010 0.530627 0.058989
0.163631 0.203223 0.000010 0.000010 0.000010 0.551204 0.081912
0.141447 0.105973 0.000010 0.058861 0.002293 0.403209 0.288206
0.191354 0.218691 0.000010 0.000010 0.000010 0.536487 0.053439
0.208661 0.181324 0.000010 0.000601 0.000010 0.536712 0.072682
0.004612 0.089733 0.000010 0.007628 0.000010 0.832204 0.065803
0.000010 0.000010 0.000010 0.000010 0.000010 0.999940 0.000010
0.000010 0.000010 0.000010 0.000010 0.000010 0.999940 0.000010
0.000010 0.000010 0.000010 0.000010 0.000010 0.999940 0.000010
0.000010 0.000010 0.000010 0.000010 0.000010 0.999940 0.000010
0.000010 0.000010 0.000010 0.000010 0.000010 0.999940 0.000010
0.000010 0.000010 0.000010 0.000010 0.000010 0.922567 0.077383
0.000010 0.000010 0.000010 0.011073 0.000010 0.919965 0.068921
0.000010 0.000010 0.000010 0.000010 0.000010 0.999940 0.000010
0.000010 0.000010 0.000010 0.000010 0.000010 0.988410 0.011540
0.000010 0.000010 0.000010 0.000010 0.000010 0.999940 0.000010
0.000010 0.000010 0.000010 0.000010 0.000010 0.999940 0.000010
0.000010 0.000010 0.000010 0.000010 0.000010 0.999940 0.000010
0.000010 0.000010 0.000010 0.021082 0.000010 0.978126 0.000753
0.000010 0.000010 0.000010 0.000010 0.000010 0.999940 0.000010
0.000010 0.000010 0.000010 0.000010 0.000010 0.999940 0.000010
0.000010 0.000010 0.000010 0.000010 0.000010 0.999940 0.000010
0.000010 0.000010 0.000010 0.003440 0.000010 0.883636 0.112884
0.000010 0.000010 0.000010 0.000010 0.000010 0.999940 0.000010
0.000010 0.005259 0.000010 0.000010 0.000010 0.899832 0.094869
0.000010 0.012709 0.000010 0.017656 0.002592 0.128748 0.838275
0.000010 0.015315 0.000010 0.000010 0.000010 0.181622 0.803023
0.000010 0.007702 0.000010 0.005663 0.003037 0.155340 0.828238
0.000010 0.016060 0.000010 0.002630 0.000010 0.145427 0.835854
0.000010 0.014355 0.000010 0.017123 0.000010 0.155410 0.813082
0.000010 0.006723 0.000010 0.008255 0.000010 0.149229 0.835762
0.000010 0.023969 0.000010 0.023727 0.000010 0.176689 0.775585
0.006901 0.000010 0.000010 0.019443 0.000010 0.143427 0.830199
0.000010 0.015068 0.000010 0.003077 0.000010 0.154938 0.826888
0.000010 0.029235 0.000010 0.016564 0.001119 0.168062 0.784999
0.002640 0.035326 0.000010 0.010909 0.000010 0.155068 0.796038
0.000010 0.005499 0.002328 0.001677 0.003789 0.152239 0.834458
0.000010 0.007518 0.000010 0.013527 0.002003 0.190412 0.786520
0.000010 0.009191 0.000010 0.016591 0.000010 0.136442 0.837746
0.000010 0.013631 0.000010 0.011545 0.001158 0.138514 0.835132
0.000010 0.015978 0.000010 0.013345 0.000010 0.158419 0.812228
0.000010 0.012228 0.000010 0.005642 0.006161 0.155381 0.820568
0.000010 0.021088 0.000010 0.004093 0.004159 0.157213 0.813428
0.010200 0.010879 0.000010 0.005857 0.007061 0.184085 0.781908
0.000010 0.008293 0.000010 0.012071 0.003005 0.165208 0.811403
0.026257 0.006477 0.000010 0.024543 0.000010 0.746491 0.196212
0.000010 0.011545 0.000010 0.004125 0.000010 0.761503 0.222797
0.004603 0.011598 0.000010 0.013063 0.000010 0.800909 0.169807
0.000010 0.000010 0.000010 0.013236 0.000010 0.791452 0.195272
0.005532 0.005124 0.000010 0.000010 0.000010 0.757564 0.231749
0.007861 0.020321 0.000010 0.013422 0.000010 0.780422 0.177955
0.000010 0.000010 0.000010 0.013918 0.000010 0.770253 0.215789
0.000010 0.000010 0.000010 0.008107 0.000010 0.788697 0.203156
0.000010 0.000010 0.000010 0.008465 0.000010 0.817584 0.173911
0.000010 0.000010 0.000010 0.009644 0.000010 0.828427 0.161888
0.006038 0.016215 0.000010 0.010805 0.000010 0.700733 0.266190
0.004118 0.018911 0.000010 0.011198 0.000010 0.769307 0.196446
0.008203 0.014831 0.000010 0.014990 0.000010 0.752799 0.209156
0.007680 0.024040 0.000010 0.013433 0.000010 0.764899 0.189928
0.000010 0.026000 0.000010 0.014097 0.000010 0.810572 0.149302
0.000010 0.026863 0.000010 0.016056 0.000010 0.802786 0.154265
0.007757 0.034916 0.000010 0.012025 0.000010 0.772017 0.173265
0.000010 0.015114 0.000010 0.024282 0.000010 0.806242 0.154332
0.016135 0.016327 0.000010 0.007226 0.000010 0.756605 0.203688
0.006626 0.022526 0.000010 0.019653 0.000010 0.748112 0.203064
0.000010 0.011584 0.000010 0.000010 0.000010 0.029872 0.958504
0.000010 0.012598 0.000010 0.000010 0.000010 0.000010 0.987352
0.000010 0.003906 0.000010 0.000010 0.000010 0.000010 0.996044
0.000010 0.000010 0.000010 0.000010 0.000010 0.000010 0.999940
0.000010 0.000010 0.000010 0.000010 0.000010 0.000010 0.999940
0.000010 0.003906 0.000010 0.007025 0.000010 0.029226 0.959813
0.000010 0.000010 0.000010 0.000010 0.000010 0.000010 0.999940
0.000010 0.000010 0.000010 0.000010 0.000010 0.000010 0.999940
0.000010 0.000010 0.000010 0.000010 0.000010 0.000010 0.999940
0.000010 0.005564 0.000010 0.000010 0.000010 0.044070 0.950326
0.000010 0.000010 0.000010 0.000010 0.000010 0.000010 0.999940
0.000010 0.000010 0.000010 0.007181 0.000010 0.000010 0.992769
0.000010 0.014144 0.000010 0.000010 0.000010 0.001667 0.984150
0.000010 0.025514 0.000010 0.004010 0.000010 0.022108 0.948338
0.000010 0.010266 0.000010 0.000010 0.000010 0.011444 0.978251
0.000010 0.000010 0.000010 0.008158 0.000010 0.000010 0.991792
0.000010 0.015046 0.000010 0.000010 0.000010 0.022738 0.962176
0.000010 0.004480 0.000010 0.000010 0.000010 0.005056 0.990424
0.000010 0.013674 0.000010 0.000010 0.000010 0.000010 0.986276
0.000010 0.004757 0.000010 0.000010 0.000010 0.000010 0.995193
0.129578 0.269031 0.000010 0.012739 0.000010 0.475352 0.113280
0.152801 0.295704 0.000010 0.019387 0.000010 0.436488 0.095600
0.155361 0.249615 0.000010 0.006887 0.003049 0.503266 0.081812
0.146043 0.308277 0.000010 0.000010 0.000010 0.480945 0.064706
0.138697 0.279707 0.000010 0.028938 0.000010 0.474516 0.078122
0.125672 0.289367 0.000010 0.010551 0.000010 0.479122 0.095269
0.148229 0.281078 0.000010 0.014412 0.000010 0.486200 0.070060
0.133965 0.283130 0.000010 0.024924 0.000010 0.489741 0.068220
0.131407 0.301629 0.000010 0.025633 0.000010 0.473885 0.067427
0.114236 0.309983 0.000010 0.013330 0.000010 0.459755 0.102676
0.121344 0.281509 0.000010 0.015352 0.000010 0.501410 0.080364
0.128906 0.272160 0.000010 0.028761 0.000010 0.476306 0.093847
0.155739 0.299164 0.003753 0.008165 0.000842 0.486230 0.046107
0.154191 0.304208 0.000010 0.014247 0.000010 0.451952 0.075381
0.121119 0.305960 0.000010 0.015476 0.000010 0.464362 0.093063
0.121516 0.315776 0.000010 0.014747 0.000010 0.482616 0.065324
0.128516 0.302427 0.000010 0.009953 0.000010 0.468217 0.090867
0.124518 0.297719 0.000010 0.014845 0.000010 0.490014 0.072883
0.112213 0.257187 0.000010 0.004038 0.000010 0.519317 0.107224
0.091823 0.343246 0.000010 0.002002 0.007141 0.471698 0.084080
0.011039 0.020406 0.139061 0.118639 0.184501 0.277632 0.248724
0.000010 0.020198 0.127807 0.111856 0.178498 0.282376 0.279254
0.000010 0.016387 0.165430 0.113610 0.192312 0.245077 0.267175
0.012430 0.020997 0.094348 0.096159 0.155002 0.294529 0.326533
0.029070 0.013676 0.094229 0.111478 0.126174 0.289514 0.335859
0.018685 0.005523 0.187176 0.103286 0.190855 0.241691 0.252783
0.018012 0.007098 0.095544 0.107580 0.130090 0.270988 0.370688
0.009627 0.008199 0.094302 0.113479 0.140532 0.278634 0.355227
0.007722 0.042544 0.173726 0.121265 0.172655 0.281247 0.200842
0.006714 0.010073 0.185289 0.108742 0.210609 0.236448 0.242125
0.000010 0.016335 0.209221 0.114579 0.197756 0.216408 0.245691
0.000010 0.009776 0.207600 0.121600 0.185610 0.226099 0.249304
0.000010 0.005523 0.203876 0.106253 0.198902 0.224589 0.260847
0.001568 0.002584 0.177815 0.131247 0.219717 0.229653 0.237415
0.000010 0.000010 0.201214 0.121305 0.188720 0.237610 0.251131
0.007612 0.009780 0.189107 0.137227 0.198176 0.238187 0.219912
0.005890 0.006703 0.161874 0.118908 0.179568 0.188880 0.338176
0.000010 0.000109 0.212516 0.134019 0.219758 0.201907 0.231682
0.015830 0.000628 0.216048 0.139787 0.210590 0.196883 0.220233
0.000010 0.003983 0.205902 0.123481 0.232068 0.215255 0.219300
0.000010 0.000010 0.223467 0.154581 0.198609 0.220529 0.202794
0.001374 0.018249 0.205841 0.124168 0.202604 0.229881 0.217882
0.005688 0.013631 0.198516 0.138830 0.219101 0.190613 0.233621
0.000010 0.011888 0.230040 0.118984 0.209333 0.213818 0.215927
0.003380 0.011450 0.144475 0.212356 0.219997 0.197766 0.210577
0.000010 0.003942 0.167167 0.197832 0.251086 0.186022 0.193941
0.000010 0.024044 0.140018 0.186925 0.247501 0.199747 0.201755
0.013386 0.014517 0.169578 0.170073 0.254267 0.181016 0.197164
0.000010 0.009529 0.145739 0.215784 0.265237 0.210522 0.153180
0.000010 0.018166 0.121863 0.205793 0.306233 0.179409 0.168526
0.000010 0.009185 0.158693 0.198726 0.258039 0.175503 0.199843
0.000010 0.010348 0.104482 0.213061 0.284950 0.198985 0.188164
0.000010 0.000010 0.199229 0.115835 0.198120 0.247024 0.239771
0.000010 0.008996 0.189589 0.115249 0.176377 0.228100 0.281679
0.000010 0.000010 0.180569 0.110307 0.203049 0.255087 0.250968
0.000010 0.013111 0.206946 0.117835 0.184776 0.221170 0.256152
0.009324 0.016769 0.132557 0.110352 0.151479 0.264375 0.315143
0.000285 0.009193 0.166183 0.121785 0.229568 0.233785 0.239202
0.000010 0.010090 0.174253 0.113020 0.181579 0.237582 0.283465
0.005904 0.013837 0.169195 0.115049 0.171989 0.204470 0.319556
0.000010 0.000010 0.003787 0.870937 0.125236 0.000010 0.000010
0.000010 0.000010 0.027648 0.853925 0.118387 0.000010 0.000010
0.000010 0.000010 0.021176 0.834177 0.143683 0.000010 0.000934
0.000010 0.000010 0.020313 0.789527 0.190120 0.000010 0.000010
0.000010 0.000010 0.026686 0.854594 0.118679 0.000010 0.000010
0.000010 0.000010 0.051334 0.740858 0.207768 0.000010 0.000010
0.000010 0.000010 0.000010 0.999940 0.000010 0.000010 0.000010
0.000010 0.000010 0.000010 0.999940 0.000010 0.000010 0.000010
0.000010 0.000010 0.000010 0.999940 0.000010 0.000010 0.000010
0.000010 0.000010 0.000010 0.999940 0.000010 0.000010 0.000010
0.000010 0.000010 0.000010 0.999940 0.000010 0.000010 0.000010
0.000010 0.000010 0.000010 0.999940 0.000010 0.000010 0.000010
0.000010 0.000010 0.000010 0.999940 0.000010 0.000010 0.000010
0.000010 0.000010 0.000010 0.999940 0.000010 0.000010 0.000010
0.000010 0.000010 0.000010 0.999940 0.000010 0.000010 0.000010
0.000010 0.000010 0.000010 0.999940 0.000010 0.000010 0.000010
0.000010 0.000010 0.000010 0.999940 0.000010 0.000010 0.000010
0.000010 0.000010 0.000010 0.999940 0.000010 0.000010 0.000010
0.000010 0.000010 0.000010 0.999940 0.000010 0.000010 0.000010
0.000010 0.000010 0.000010 0.999940 0.000010 0.000010 0.000010
0.013447 0.016585 0.189197 0.058282 0.700791 0.021688 0.000010
0.019029 0.009464 0.206858 0.072455 0.685933 0.006250 0.000010
0.018299 0.014994 0.149757 0.052134 0.759907 0.000010 0.004900
0.004480 0.025740 0.189336 0.060781 0.714511 0.002826 0.002327
0.017941 0.029027 0.196053 0.073306 0.683653 0.000010 0.000010
0.029932 0.013304 0.158637 0.064459 0.730863 0.000010 0.002796
0.003462 0.020774 0.199461 0.066068 0.706046 0.000010 0.004181
0.026495 0.031016 0.207970 0.073931 0.653562 0.007016 0.000010
0.000010 0.005069 0.202457 0.055683 0.730419 0.000010 0.006352
0.021600 0.000010 0.187334 0.057079 0.733956 0.000010 0.000010
0.003473 0.025393 0.197724 0.073365 0.698788 0.001247 0.000010
0.012338 0.029996 0.162661 0.062106 0.723488 0.000010 0.009401
0.025505 0.005652 0.174592 0.053540 0.740691 0.000010 0.000010
0.021130 0.004683 0.196563 0.063008 0.714596 0.000010 0.000010
0.002872 0.034858 0.165079 0.081114 0.716058 0.000010 0.000010
0.000070 0.021297 0.182357 0.057852 0.738403 0.000010 0.000010
0.011534 0.011124 0.201995 0.047588 0.726053 0.000010 0.001697
0.017757 0.024991 0.207643 0.059210 0.690379 0.000010 0.000010
0.030708 0.020066 0.175957 0.058365 0.714884 0.000010 0.000010
0.020284 0.009305 0.193910 0.069264 0.707218 0.000010 0.000010
0.000010 0.001208 0.840675 0.000010 0.137218 0.010714 0.010165
0.003990 0.004153 0.830861 0.000010 0.135359 0.018269 0.007357
0.016500 0.009692 0.801800 0.000010 0.146990 0.015798 0.009209
0.005377 0.019784 0.834575 0.000010 0.107227 0.022774 0.010254
0.013201 0.015373 0.781552 0.000010 0.148149 0.009335 0.032381
0.004505 0.011666 0.814106 0.000010 0.139402 0.017732 0.012579
0.003773 0.006370 0.844188 0.000010 0.133492 0.012156 0.000010
0.013901 0.001894 0.820497 0.000010 0.128950 0.021849 0.012899
0.020920 0.019491 0.764553 0.000010 0.142185 0.030819 0.022021
0.031845 0.042900 0.746774 0.000010 0.111428 0.030427 0.036616
0.026758 0.026863 0.779939 0.000010 0.107455 0.018623 0.040352
0.010910 0.022259 0.827128 0.000010 0.126201 0.011286 0.002206
0.000515 0.006401 0.848820 0.000010 0.129061 0.010206 0.004987
0.023280 0.015421 0.798587 0.000010 0.119108 0.025196 0.018398
0.008029 0.008982 0.823172 0.000010 0.121716 0.015967 0.022123
0.010228 0.035984 0.757349 0.000010 0.175456 0.020962 0.000010
0.022172 0.022650 0.796299 0.000010 0.130059 0.020892 0.007918
0.011952 0.010757 0.778087 0.000010 0.149529 0.031011 0.018654
0.016461 0.004812 0.841791 0.000010 0.110277 0.011966 0.014683
0.001925 0.002677 0.818439 0.000010 0.145833 0.021119 0.009997
0.000010 0.000010 0.877020 0.000010 0.113915 0.000010 0.009025
0.004555 0.000010 0.890997 0.000010 0.103677 0.000741 0.000010
0.000010 0.000010 0.915789 0.000010 0.084161 0.000010 0.000010
0.000010 0.000010 0.942736 0.000010 0.057214 0.000010 0.000010
0.000010 0.000010 0.904266 0.000010 0.095684 0.000010 0.000010
0.000010 0.000010 0.887591 0.000010 0.108065 0.000010 0.004304
0.000010 0.000010 0.905830 0.000010 0.094120 0.000010 0.000010
0.000010 0.000010 0.898354 0.000010 0.101596 0.000010 0.000010
0.000010 0.000010 0.910272 0.000010 0.089678 0.000010 0.000010
0.000010 0.000010 0.907824 0.000010 0.092126 0.000010 0.000010
0.000010 0.000010 0.903218 0.000010 0.096732 0.000010 0.000010
0.000010 0.000010 0.913292 0.000010 0.086658 0.000010 0.000010
0.000010 0.000010 0.885058 0.000010 0.114892 0.000010 0.000010
0.000010 0.000010 0.924048 0.000010 0.075902 0.000010 0.000010
0.000010 0.006563 0.868669 0.000010 0.118021 0.004802 0.001924
0.000010 0.000010 0.904495 0.000010 0.088377 0.004851 0.002247
0.000010 0.000010 0.900038 0.000010 0.089720 0.000010 0.010202
0.000010 0.000010 0.881508 0.000010 0.100745 0.001079 0.016638
0.000010 0.000010 0.916269 0.000013 0.083678 0.000010 0.000010
0.000010 0.000010 0.938262 0.000010 0.061688 0.000010 0.000010
0.000010 0.000010 0.905472 0.000010 0.094478 0.000010 0.000010
0.000010 0.000010 0.912409 0.000010 0.087541 0.000010 0.000010
0.000010 0.000010 0.910722 0.000010 0.089228 0.000010 0.000010
0.000010 0.000010 0.897511 0.000010 0.102439 0.000010 0.000010
0.000010 0.000010 0.893859 0.000010 0.106091 0.000010 0.000010
0.000010 0.000010 0.906499 0.000010 0.093451 0.000010 0.000010
0.000010 0.000010 0.895751 0.000010 0.104199 0.000010 0.000010
0.000010 0.000010 0.892338 0.000010 0.107612 0.000010 0.000010
0.000010 0.000010 0.900541 0.000010 0.099409 0.000010 0.000010
0.000010 0.000010 0.908788 0.000010 0.091162 0.000010 0.000010
0.000010 0.000010 0.918848 0.000010 0.081102 0.000010 0.000010
0.000010 0.000010 0.907650 0.000011 0.092299 0.000010 0.000010
0.000010 0.000010 0.898769 0.000010 0.101181 0.000010 0.000010
0.000010 0.000010 0.908335 0.000010 0.091615 0.000010 0.000010
0.000010 0.000108 0.880264 0.000010 0.119588 0.000010 0.000010
0.000010 0.000010 0.885643 0.000010 0.114307 0.000010 0.000010
0.000010 0.000010 0.907321 0.000010 0.092629 0.000010 0.000010
0.000010 0.000010 0.908653 0.000010 0.091297 0.000010 0.000010
0.000010 0.000010 0.909230 0.000010 0.090720 0.000010 0.000010
0.000010 0.000010 0.905202 0.000010 0.094748 0.000010 0.000010
0.000010 0.004170 0.899318 0.000010 0.096471 0.000010 0.000010
0.000010 0.000010 0.918117 0.000010 0.081833 0.000010 0.000010
0.000010 0.000010 0.899875 0.000010 0.100075 0.000010 0.000010
0.000010 0.000010 0.909156 0.000010 0.088376 0.002428 0.000010
0.000010 0.000010 0.893936 0.000010 0.106014 0.000010 0.000010
0.000010 0.000010 0.905256 0.000010 0.094694 0.000010 0.000010
0.000010 0.000010 0.905836 0.000010 0.094114 0.000010 0.000010
0.000010 0.000010 0.915209 0.000010 0.084741 0.000010 0.000010
0.000010 0.000010 0.917137 0.000010 0.082813 0.000010 0.000010
0.000010 0.009323 0.877033 0.000010 0.113604 0.000010 0.000010
0.000010 0.000010 0.904052 0.000010 0.095898 0.000010 0.000010
0.000010 0.000010 0.897757 0.000010 0.102193 0.000010 0.000010
0.000010 0.000010 0.903795 0.000010 0.096155 0.000010 0.000010
0.000010 0.000010 0.879725 0.000010 0.114573 0.003941 0.001731
0.000010 0.000010 0.886716 0.000010 0.109598 0.001216 0.002439
0.000010 0.000010 0.902737 0.000010 0.097213 0.000010 0.000010
0.000010 0.000010 0.888381 0.000010 0.111569 0.000010 0.000010
0.000010 0.000010 0.915718 0.000010 0.084232 0.000010 0.000010
0.000010 0.000010 0.920594 0.000010 0.079356 0.000010 0.000010
0.000010 0.000010 0.911858 0.000010 0.088092 0.000010 0.000010
0.000010 0.000010 0.925611 0.000010 0.074339 0.000010 0.000010
0.000010 0.000010 0.908659 0.000010 0.091291 0.000010 0.000010
0.000010 0.000010 0.894301 0.000010 0.105649 0.000010 0.000010
0.000010 0.000010 0.888874 0.000010 0.111076 0.000010 0.000010
0.000010 0.000010 0.904390 0.000010 0.095560 0.000010 0.000010
0.000010 0.000010 0.901367 0.000010 0.098583 0.000010 0.000010
0.000010 0.000010 0.917603 0.000010 0.082347 0.000010 0.000010
0.000010 0.000010 0.891624 0.000010 0.108326 0.000010 0.000010
0.000010 0.000010 0.898759 0.000010 0.101191 0.000010 0.000010
0.000010 0.000011 0.906127 0.000010 0.093822 0.000010 0.000010
0.000010 0.000010 0.872331 0.000010 0.127619 0.000010 0.000010
0.000010 0.000010 0.878486 0.000010 0.121464 0.000010 0.000010
0.000010 0.000010 0.898110 0.000010 0.101840 0.000010 0.000010
0.000010 0.000010 0.893188 0.000010 0.106762 0.000010 0.000010
0.000010 0.000010 0.881357 0.000010 0.118593 0.000010 0.000010
0.000010 0.000010 0.882408 0.000010 0.117542 0.000010 0.000010
0.000010 0.000010 0.870094 0.000010 0.129856 0.000010 0.000010
0.000010 0.000010 0.884815 0.000010 0.115135 0.000010 0.000010
0.000010 0.000010 0.890278 0.000010 0.109672 0.000010 0.000010
0.000010 0.000010 0.875545 0.000010 0.124405 0.000010 0.000010
0.000010 0.000010 0.877020 0.000010 0.122930 0.000010 0.000010
0.000010 0.000010 0.881273 0.000010 0.118677 0.000010 0.000010
0.000010 0.000010 0.808705 0.000010 0.170426 0.003371 0.017468
0.000010 0.000010 0.877246 0.000010 0.122704 0.000010 0.000010
0.000010 0.000010 0.879807 0.000010 0.120143 0.000010 0.000010
0.000010 0.000010 0.894496 0.000013 0.105452 0.000010 0.000010
0.000010 0.000010 0.881459 0.000010 0.118491 0.000010 0.000010
0.000010 0.000010 0.874610 0.000010 0.125340 0.000010 0.000010
0.000010 0.000010 0.869351 0.000010 0.130599 0.000010 0.000010
0.000010 0.000010 0.873472 0.000010 0.123465 0.000010 0.003024
0.000010 0.000010 0.900834 0.000010 0.099116 0.000010 0.000010
0.000010 0.000010 0.903566 0.000010 0.096384 0.000010 0.000010
0.000010 0.000010 0.908833 0.000010 0.091117 0.000010 0.000010
0.000010 0.000010 0.914964 0.000010 0.084986 0.000010 0.000010
0.000010 0.000010 0.790807 0.002966 0.122623 0.083574 0.000010
0.000010 0.000010 0.904998 0.000010 0.094952 0.000010 0.000010
0.000010 0.003944 0.808557 0.000010 0.131662 0.053654 0.002163
0.000010 0.000010 0.887787 0.000010 0.112163 0.000010 0.000010
0.000010 0.000010 0.899378 0.000010 0.100572 0.000010 0.000010
0.000010 0.000010 0.874841 0.000010 0.125109 0.000010 0.000010
0.000010 0.000010 0.881625 0.000010 0.118325 0.000010 0.000010
0.000010 0.000010 0.891152 0.000010 0.108798 0.000010 0.000010
0.000010 0.000010 0.904829 0.000010 0.095121 0.000010 0.000010
0.000010 0.000010 0.897168 0.000010 0.102782 0.000010 0.000010
0.000010 0.000010 0.904782 0.000010 0.095168 0.000010 0.000010
0.000010 0.000010 0.894493 0.000010 0.105457 0.000010 0.000010
0.000010 0.000010 0.912548 0.000010 0.087402 0.000010 0.000010
0.000010 0.000010 0.892750 0.000010 0.103480 0.000010 0.003730
0.000010 0.000010 0.904332 0.000010 0.095618 0.000010 0.000010
0.000010 0.000010 0.869459 0.000010 0.130491 0.000010 0.000010
0.000010 0.000010 0.865357 0.000010 0.124741 0.000890 0.008982
0.000010 0.000010 0.889823 0.000010 0.110127 0.000010 0.000010
0.000010 0.000010 0.783243 0.005469 0.154685 0.041953 0.014631
0.000010 0.000010 0.760009 0.006634 0.171267 0.053015 0.009055
0.000010 0.000010 0.811089 0.000010 0.164998 0.023874 0.000010
0.000010 0.000010 0.762999 0.011083 0.166913 0.043324 0.015662
0.002008 0.004092 0.835885 0.000010 0.146720 0.001616 0.009669
0.000010 0.000010 0.732327 0.000010 0.180122 0.038398 0.049123
0.000016 0.000452 0.787007 0.000010 0.169521 0.025666 0.017328
0.000010 0.000010 0.739930 0.008759 0.181058 0.054115 0.016118
0.000010 0.005533 0.769450 0.007512 0.161281 0.050320 0.005894
0.000010 0.000010 0.775893 0.000639 0.164057 0.040767 0.018624
0.000010 0.003577 0.790525 0.008424 0.153875 0.024732 0.018856
0.000010 0.005193 0.751773 0.014853 0.161559 0.024632 0.041980
0.000010 0.000010 0.078288 0.125799 0.795873 0.000010 0.000010
0.000010 0.000010 0.079388 0.106579 0.813992 0.000010 0.000010
0.000010 0.000010 0.075080 0.108954 0.810271 0.005665 0.000010
0.000010 0.000010 0.070726 0.114209 0.813699 0.001334 0.000012
0.000010 0.000010 0.068945 0.107777 0.821197 0.000010 0.002051
0.000010 0.000010 0.074136 0.105148 0.820676 0.000010 0.000010
0.000010 0.000010 0.089470 0.109658 0.800832 0.000010 0.000010
0.000010 0.000010 0.078434 0.133485 0.788042 0.000010 0.000010
0.000010 0.000010 0.082039 0.103951 0.811040 0.000010 0.002939
0.000012 0.000010 0.054513 0.117620 0.827825 0.000010 0.000010
0.000010 0.000010 0.073289 0.111920 0.791316 0.013760 0.009695
0.000010 0.000010 0.074832 0.111941 0.813186 0.000010 0.000010
0.000010 0.000010 0.066968 0.103088 0.829904 0.000010 0.000010
0.000010 0.000010 0.063912 0.100629 0.828182 0.000010 0.007247
0.000010 0.000011 0.050486 0.112262 0.837211 0.000010 0.000010
0.000010 0.000010 0.070669 0.117302 0.811989 0.000010 0.000010
0.000010 0.000010 0.058970 0.123104 0.817887 0.000010 0.000010
0.000010 0.000010 0.075145 0.115855 0.803615 0.005355 0.000010
0.000010 0.000010 0.108300 0.114363 0.777297 0.000010 0.000010
0.000010 0.000010 0.064065 0.118104 0.817791 0.000010 0.000010
0.398079 0.213746 0.332033 0.003004 0.041928 0.000010 0.011200
0.444952 0.178647 0.257519 0.000010 0.074727 0.015010 0.029135
0.349805 0.235801 0.268476 0.002193 0.048312 0.039121 0.056292
0.451393 0.194853 0.296464 0.009355 0.017070 0.024809 0.006056
0.442426 0.199258 0.304673 0.011310 0.029633 0.012689 0.000010
0.430760 0.211274 0.286844 0.000010 0.049387 0.000010 0.021714
0.453803 0.171752 0.246971 0.012157 0.039628 0.005210 0.070479
0.402441 0.183504 0.269752 0.007682 0.026884 0.007796 0.101941
0.378903 0.163476 0.219853 0.000010 0.043677 0.077131 0.116950
0.388559 0.209078 0.294746 0.000010 0.055984 0.016156 0.035468
0.417877 0.196060 0.302594 0.007671 0.014578 0.027624 0.033596
0.461060 0.181081 0.281900 0.007290 0.037709 0.000010 0.030950
0.397489 0.175048 0.331601 0.007610 0.052405 0.002252 0.033594
0.452530 0.161784 0.300333 0.001956 0.042248 0.000010 0.041139
0.412116 0.212591 0.310486 0.007145 0.047785 0.000010 0.009867
0.437409 0.186808 0.295821 0.008756 0.022471 0.009636 0.039100
0.399419 0.192749 0.310302 0.005374 0.041411 0.001754 0.048990
0.388205 0.204062 0.252421 0.003668 0.045864 0.045807 0.059973
0.381182 0.209976 0.282531 0.000010 0.064992 0.017223 0.044085
0.392260 0.195690 0.334673 0.002104 0.026602 0.025182 0.023489
0.111270 0.415789 0.293487 0.008487 0.066250 0.064727 0.039989
0.082718 0.458061 0.293832 0.000010 0.067086 0.066825 0.031468
0.129341 0.393524 0.256075 0.007573 0.086326 0.054031 0.073129
0.275774 0.381326 0.213064 0.004369 0.063753 0.021041 0.040674
0.082313 0.443710 0.263267 0.011421 0.091445 0.039174 0.068670
0.117688 0.403295 0.260765 0.000010 0.108367 0.054163 0.055713
0.118978 0.432833 0.290922 0.000010 0.053639 0.055743 0.047875
0.122107 0.477285 0.243510 0.000010 0.051190 0.067496 0.038401
0.076327 0.482322 0.278616 0.000010 0.072573 0.063210 0.026942
0.068335 0.481806 0.243064 0.016113 0.052005 0.087056 0.051620
0.112826 0.438762 0.284522 0.003642 0.041005 0.051466 0.067778
0.117982 0.408384 0.318294 0.000010 0.025369 0.068025 0.061936
0.088702 0.446771 0.274282 0.000010 0.085796 0.090614 0.013825
0.089226 0.433234 0.269642 0.000010 0.100335 0.072579 0.034973
0.081127 0.455212 0.252766 0.000010 0.067220 0.055067 0.088598
0.078292 0.436861 0.299995 0.000010 0.113668 0.038223 0.032951
0.072441 0.454661 0.268185 0.000010 0.075201 0.056085 0.073417
0.052235 0.450382 0.257084 0.004522 0.055898 0.071085 0.108794
0.153598 0.361653 0.203868 0.004614 0.054624 0.073215 0.148428
0.135451 0.416003 0.254526 0.002380 0.078684 0.031302 0.081654
0.087506 0.135603 0.266554 0.000010 0.105732 0.024854 0.379741
0.069643 0.159458 0.257957 0.000010 0.086487 0.052661 0.373785
0.014388 0.078513 0.368669 0.006002 0.095478 0.053433 0.383517
0.021340 0.143018 0.337971 0.001917 0.050136 0.098061 0.347556
0.020263 0.093099 0.284798 0.000010 0.105875 0.057135 0.438820
0.041951 0.132928 0.249589 0.010005 0.034799 0.068410 0.462318
0.062811 0.104659 0.251925 0.005910 0.069865 0.056814 0.448016
0.004497 0.129185 0.321064 0.011621 0.032051 0.058443 0.443140
0.061295 0.127429 0.348594 0.006727 0.061602 0.054732 0.339622
0.056503 0.106799 0.361012 0.000010 0.050107 0.064753 0.360817
0.068094 0.116724 0.307641 0.011104 0.047103 0.067978 0.381356
0.058274 0.121852 0.299334 0.003254 0.045571 0.076909 0.394807
0.021665 0.111106 0.293419 0.022370 0.058474 0.090381 0.402586
0.056137 0.121999 0.303046 0.009350 0.035435 0.050406 0.423627
0.046014 0.123570 0.295797 0.001847 0.082447 0.093664 0.356661
0.045199 0.121000 0.289340 0.007275 0.067368 0.074406 0.395412
0.009057 0.093430 0.321788 0.006332 0.073884 0.080616 0.414893
0.014701 0.101644 0.286865 0.010870 0.046791 0.078627 0.460501
0.014463 0.110080 0.315390 0.000010 0.054996 0.062123 0.442938
0.090864 0.114670 0.244699 0.006284 0.066123 0.072407 0.404952
0.000010 0.000010 0.096041 0.238807 0.665065 0.000010 0.000057
0.000010 0.000010 0.070043 0.253442 0.676475 0.000010 0.000010
0.000010 0.000010 0.061389 0.248330 0.690242 0.000010 0.000010
0.000010 0.000010 0.057505 0.243418 0.699037 0.000010 0.000010
0.000010 0.000010 0.050904 0.260071 0.688985 0.000010 0.000010
0.000010 0.000981 0.047078 0.270268 0.674902 0.000010 0.006751
0.000010 0.000010 0.065281 0.259393 0.668760 0.000010 0.006535
0.000010 0.000010 0.089748 0.238752 0.671461 0.000010 0.000010
0.000010 0.000010 0.061150 0.222700 0.716110 0.000010 0.000010
0.000010 0.000010 0.052169 0.276832 0.670959 0.000010 0.000010
0.000010 0.000010 0.053707 0.271984 0.674269 0.000010 0.000010
0.000010 0.000010 0.054229 0.268265 0.674819 0.002657 0.000010
0.000010 0.000010 0.074437 0.237670 0.687852 0.000010 0.000010
0.000010 0.000010 0.074823 0.236616 0.688521 0.000010 0.000010
0.000010 0.000010 0.074634 0.265327 0.659999 0.000010 0.000010
0.000010 0.000010 0.065349 0.251508 0.683103 0.000010 0.000010
0.000010 0.000010 0.031919 0.236845 0.731196 0.000010 0.000010
0.000010 0.000010 0.913968 0.000010 0.085982 0.000010 0.000010
0.000010 0.003307 0.888614 0.000010 0.106958 0.000010 0.001091
0.000010 0.000010 0.908964 0.000010 0.090986 0.000010 0.000010
0.000010 0.000010 0.923267 0.000010 0.076683 0.000010 0.000010
0.000010 0.004200 0.897171 0.004976 0.066908 0.000010 0.026726
0.000010 0.002518 0.955876 0.020108 0.011200 0.000010 0.010277
0.000010 0.004727 0.490619 0.001549 0.000010 0.000010 0.503075
0.000010 0.003280 0.490034 0.002240 0.000010 0.000010 0.504415
0.000010 0.000010 0.491618 0.002755 0.000010 0.000010 0.505587
0.018210 0.031530 0.456380 0.004696 0.044186 0.028355 0.416643
0.017124 0.030617 0.456070 0.004689 0.043829 0.029167 0.418505
0.000531 0.000010 0.906429 0.000010 0.084536 0.006193 0.002290
0.018013 0.000701 0.592637 0.005858 0.016631 0.047224 0.318936
0.013479 0.049029 0.821747 0.018872 0.070281 0.013379 0.013212
0.000010 0.000010 0.927823 0.000010 0.065517 0.006620 0.000010
0.001384 0.000010 0.931865 0.002717 0.054415 0.009598 0.000010
0.005588 0.000010 0.898936 0.000010 0.095355 0.000010 0.000091
0.000010 0.000010 0.907962 0.000010 0.091988 0.000010 0.000010
0.000010 0.000010 0.913429 0.000010 0.084771 0.001760 0.000010
0.000010 0.000010 0.920258 0.000039 0.075087 0.004586 0.000010
0.000010 0.000010 0.999937 0.000010 0.000010 0.000013 0.000010
0.000010 0.000010 0.999940 0.000010 0.000010 0.000010 0.000010
0.000010 0.000010 0.999940 0.000010 0.000010 0.000010 0.000010
0.000010 0.000010 0.999939 0.000011 0.000010 0.000010 0.000010
0.000010 0.000010 0.999933 0.000017 0.000010 0.000010 0.000010
0.000011 0.000010 0.999930 0.000019 0.000010 0.000010 0.000010
0.000011 0.000011 0.999939 0.000010 0.000010 0.000010 0.000010
0.000010 0.000012 0.999938 0.000010 0.000010 0.000010 0.000010
0.000020 0.000010 0.999930 0.000010 0.000010 0.000010 0.000010
0.000010 0.000010 0.999940 0.000010 0.000010 0.000010 0.000010
0.000010 0.000010 0.999940 0.000010 0.000010 0.000010 0.000010
0.000010 0.000010 0.999931 0.000019 0.000010 0.000010 0.000010
0.000010 0.000010 0.999931 0.000019 0.000010 0.000010 0.000010
0.000010 0.000010 0.999940 0.000010 0.000010 0.000010 0.000010
0.000010 0.000010 0.999940 0.000010 0.000010 0.000010 0.000010
0.000010 0.000010 0.500112 0.009615 0.000010 0.064371 0.425872
0.000010 0.004346 0.985883 0.009731 0.000010 0.000010 0.000010
0.000010 0.006966 0.972116 0.013364 0.000010 0.005671 0.001863
0.000010 0.000010 0.999940 0.000010 0.000010 0.000010 0.000010
0.000010 0.000010 0.999940 0.000010 0.000010 0.000010 0.000010
0.000345 0.002954 0.925973 0.009026 0.023380 0.035714 0.002609
0.000010 0.000010 0.990918 0.009032 0.000010 0.000010 0.000010
0.000010 0.013229 0.953071 0.000010 0.033660 0.000010 0.000010
0.000010 0.000010 0.969639 0.004562 0.025758 0.000010 0.000010
0.000010 0.000010 0.974173 0.000010 0.025777 0.000010 0.000010
0.000010 0.000010 0.984523 0.000010 0.015427 0.000010 0.000010
0.000010 0.000010 0.977389 0.001906 0.020666 0.000010 0.000010
0.000010 0.005401 0.976361 0.001436 0.016772 0.000010 0.000010
0.000010 0.000010 0.982325 0.000010 0.017625 0.000010 0.000010
0.000010 0.000010 0.968540 0.000014 0.031407 0.000010 0.000010
0.000010 0.000010 0.941927 0.000010 0.052327 0.001190 0.004526
0.000010 0.000010 0.991495 0.006871 0.001594 0.000010 0.000010
0.000010 0.000010 0.959705 0.005019 0.031137 0.004109 0.000010
0.000010 0.000010 0.969536 0.012498 0.014124 0.003812 0.000010
0.000010 0.001132 0.978288 0.007692 0.000010 0.002129 0.010739
0.000010 0.000054 0.979281 0.007240 0.000010 0.003714 0.009691
0.000010 0.000010 0.949491 0.016016 0.030948 0.003515 0.000010
0.000010 0.000010 0.951210 0.016761 0.027792 0.004207 0.000010
0.000010 0.000010 0.954559 0.026701 0.000010 0.002669 0.016042
0.000010 0.000017 0.954515 0.021121 0.000010 0.015942 0.008384
0.000010 0.000010 0.953824 0.019584 0.000010 0.004637 0.021925
0.000011 0.000010 0.958537 0.021223 0.000010 0.009514 0.010695
0.000010 0.000010 0.963460 0.026820 0.000010 0.001093 0.008597
0.000010 0.006911 0.961003 0.023053 0.000010 0.009002 0.000010
0.000018 0.000010 0.955994 0.026737 0.000010 0.005970 0.011261
0.000010 0.000010 0.966266 0.022868 0.000010 0.008505 0.002332
0.000013 0.000010 0.943950 0.005284 0.032027 0.005366 0.013351
0.000017 0.000010 0.956590 0.020172 0.003100 0.010538 0.009572
0.000010 0.005327 0.954203 0.018646 0.000010 0.017016 0.004787
0.000010 0.000678 0.968905 0.022511 0.000010 0.007876 0.000010
0.000010 0.000595 0.969823 0.023437 0.000010 0.004568 0.001557
0.001071 0.006279 0.954146 0.014467 0.004107 0.019919 0.000010
0.000010 0.000010 0.956520 0.021049 0.000010 0.012824 0.009577
0.000010 0.000010 0.960255 0.017980 0.005686 0.002844 0.013214
0.000010 0.000010 0.900251 0.000010 0.099699 0.000010 0.000010
0.000010 0.000010 0.897964 0.000010 0.101986 0.000010 0.000010
0.000010 0.000010 0.895247 0.000010 0.104703 0.000010 0.000010
0.004959 0.027267 0.785681 0.000010 0.088856 0.085346 0.007881
0.000010 0.000010 0.899665 0.000010 0.100285 0.000010 0.000010
0.000010 0.000010 0.902443 0.000010 0.097507 0.000010 0.000010
0.011920 0.014936 0.760528 0.000010 0.143618 0.060630 0.008358
0.005961 0.026986 0.785952 0.000010 0.088396 0.084504 0.008190
0.000010 0.000010 0.886703 0.000010 0.113247 0.000010 0.000010
0.000010 0.000010 0.886268 0.000010 0.113682 0.000010 0.000010
0.000010 0.000010 0.891904 0.000010 0.108046 0.000010 0.000010
0.000010 0.000010 0.883671 0.000010 0.116279 0.000010 0.000010
0.000010 0.000010 0.886065 0.000010 0.113885 0.000010 0.000010
0.000010 0.000010 0.897692 0.000010 0.102258 0.000010 0.000010
0.000010 0.000010 0.881290 0.000010 0.118660 0.000010 0.000010
0.000010 0.000010 0.892066 0.000010 0.107884 0.000010 0.000010
0.000010 0.000010 0.892499 0.000010 0.107451 0.000010 0.000010
0.001749 0.002677 0.855737 0.000010 0.134085 0.005733 0.000010
0.000010 0.000010 0.882969 0.000010 0.116981 0.000010 0.000010
0.000010 0.000010 0.886394 0.000010 0.113556 0.000010 0.000010
0.002914 0.000010 0.829501 0.000010 0.140855 0.010732 0.015978
0.000010 0.000010 0.886045 0.000010 0.113905 0.000010 0.000010
0.000010 0.003886 0.786870 0.000010 0.157903 0.033201 0.018120
0.000010 0.000010 0.909274 0.000010 0.090676 0.000010 0.000010
0.000010 0.000010 0.914071 0.000010 0.085879 0.000010 0.000010
0.000010 0.000013 0.797648 0.000010 0.158361 0.029007 0.014951
0.000010 0.000010 0.906827 0.000010 0.093123 0.000010 0.000010
0.008499 0.000010 0.703535 0.009331 0.193284 0.052643 0.032700
0.000010 0.000010 0.741335 0.006796 0.161670 0.044602 0.045577
0.003822 0.009487 0.738543 0.003944 0.157463 0.046419 0.040322
0.000010 0.000010 0.966816 0.000010 0.033134 0.000010 0.000010
0.000010 0.000010 0.982007 0.000010 0.017943 0.000010 0.000010
0.000010 0.000019 0.989686 0.000010 0.010255 0.000010 0.000010
0.000010 0.000010 0.959404 0.000010 0.040546 0.000010 0.000010
0.000010 0.000010 0.968147 0.000010 0.031803 0.000010 0.000010
0.000010 0.000018 0.977908 0.000010 0.022034 0.000010 0.000010
0.000018 0.000019 0.996438 0.000010 0.003495 0.000010 0.000010
0.000010 0.000010 0.967652 0.000010 0.032298 0.000010 0.000010
0.000010 0.000010 0.925320 0.000010 0.074630 0.000010 0.000010
0.000010 0.000010 0.911896 0.000010 0.088054 0.000010 0.000010
0.000010 0.000010 0.899021 0.000010 0.100929 0.000010 0.000010
0.000010 0.000010 0.899878 0.000010 0.100072 0.000010 0.000010
0.000010 0.000010 0.917387 0.000010 0.082563 0.000010 0.000010
0.000010 0.000010 0.908616 0.000010 0.091334 0.000010 0.000010
0.000010 0.000010 0.901279 0.000010 0.098671 0.000010 0.000010
0.000010 0.000010 0.917125 0.000010 0.082825 0.000010 0.000010
0.000010 0.000010 0.897644 0.000010 0.102306 0.000010 0.000010
0.000010 0.000010 0.891380 0.000010 0.108570 0.000010 0.000010
0.000010 0.000010 0.886738 0.000010 0.113212 0.000010 0.000010
0.000010 0.000010 0.917325 0.000010 0.082625 0.000010 0.000010
0.000010 0.000010 0.897800 0.000010 0.102150 0.000010 0.000010
0.000010 0.000010 0.897552 0.000010 0.102398 0.000010 0.000010
0.000010 0.000010 0.890063 0.000011 0.109886 0.000010 0.000010
0.000010 0.000010 0.907460 0.000010 0.092490 0.000010 0.000010
0.000010 0.000010 0.920099 0.000010 0.079851 0.000010 0.000010
0.000010 0.000010 0.899134 0.000010 0.100816 0.000010 0.000010
0.000010 0.000010 0.907046 0.000010 0.092904 0.000010 0.000010
0.000010 0.000010 0.914449 0.000010 0.085501 0.000010 0.000010
0.000010 0.000010 0.907948 0.000010 0.092002 0.000010 0.000010
0.000010 0.000010 0.903779 0.000010 0.096171 0.000010 0.000010
0.000094 0.003390 0.850402 0.000010 0.124956 0.021138 0.000010
0.000010 0.000010 0.872551 0.000010 0.127399 0.000010 0.000010
0.000010 0.000010 0.896442 0.000010 0.103508 0.000010 0.000010
0.000010 0.000010 0.906656 0.000010 0.093294 0.000010 0.000010
0.000010 0.000010 0.905483 0.000010 0.094467 0.000010 0.000010
0.000010 0.000010 0.893723 0.000010 0.106227 0.000010 0.000010
0.000010 0.000010 0.893779 0.000010 0.106171 0.000010 0.000010
0.000010 0.000010 0.890384 0.000010 0.109566 0.000010 0.000010
0.000010 0.000010 0.886369 0.000010 0.113581 0.000010 0.000010
0.000010 0.000010 0.889075 0.000010 0.110875 0.000010 0.000010
0.000010 0.000010 0.000010 0.947091 0.052859 0.000010 0.000010
0.000010 0.000010 0.003736 0.941190 0.055032 0.000012 0.000010
0.000010 0.000010 0.000010 0.960968 0.038982 0.000010 0.000010
0.000010 0.000010 0.001606 0.939444 0.058910 0.000010 0.000010
0.000010 0.000010 0.000010 0.966260 0.033690 0.000010 0.000010
0.000010 0.000010 0.000010 0.969693 0.030257 0.000010 0.000010
0.000010 0.000010 0.000010 0.966523 0.033427 0.000010 0.000010
0.000010 0.000010 0.000010 0.933795 0.066155 0.000010 0.000010
0.000010 0.000010 0.000014 0.925061 0.074885 0.000010 0.000010
0.000010 0.000010 0.014994 0.931625 0.053341 0.000010 0.000010
0.000010 0.000010 0.000010 0.958963 0.040987 0.000010 0.000010
0.000010 0.000010 0.000010 0.953505 0.046445 0.000010 0.000010
0.000010 0.000010 0.009209 0.947575 0.043177 0.000010 0.000010
0.000010 0.000010 0.000014 0.965131 0.034815 0.000010 0.000010
0.000010 0.000010 0.000010 0.930836 0.069114 0.000010 0.000010
0.000010 0.000010 0.000010 0.971792 0.028158 0.000010 0.000010
0.000010 0.000010 0.000010 0.961981 0.037969 0.000010 0.000010
0.000010 0.000010 0.010352 0.952305 0.037303 0.000010 0.000010
0.000010 0.000010 0.003773 0.970141 0.026047 0.000010 0.000010
0.000010 0.000010 0.000010 0.961006 0.038944 0.000010 0.000010
0.000010 0.000010 0.015962 0.936368 0.047629 0.000010 0.000010
0.000010 0.000010 0.065393 0.866017 0.068550 0.000010 0.000010
0.000010 0.000010 0.023777 0.936049 0.040134 0.000010 0.000010
0.000010 0.000015 0.049027 0.908542 0.042385 0.000010 0.000010
0.000010 0.000010 0.067320 0.874975 0.057665 0.000010 0.000010
0.000010 0.000010 0.001550 0.943948 0.054461 0.000010 0.000010
0.000010 0.000010 0.057649 0.850300 0.092011 0.000010 0.000010
0.000010 0.000010 0.031833 0.897570 0.070556 0.000010 0.000010
0.000010 0.000010 0.039690 0.862308 0.097962 0.000010 0.000010
0.000010 0.000010 0.067530 0.903581 0.028849 0.000010 0.000010
0.000010 0.000010 0.045461 0.924365 0.030134 0.000010 0.000010
0.000010 0.000010 0.106219 0.779013 0.114728 0.000010 0.000010
0.000010 0.000010 0.071569 0.869073 0.059318 0.000010 0.000010
0.000010 0.000010 0.064126 0.823163 0.112671 0.000010 0.000010
0.000010 0.000010 0.042539 0.876417 0.081004 0.000010 0.000010
0.000010 0.000010 0.064440 0.859474 0.076046 0.000010 0.000010
0.000010 0.000010 0.033167 0.923491 0.043301 0.000010 0.000010
0.000010 0.013809 0.000010 0.405964 0.029575 0.198274 0.352358
0.000010 0.000010 0.000010 0.351889 0.022553 0.171374 0.454154
0.000010 0.002709 0.000010 0.373274 0.010866 0.179610 0.433521
0.000010 0.008136 0.000010 0.354816 0.020731 0.183935 0.432362
0.002370 0.019521 0.000010 0.360664 0.027423 0.173675 0.416338
0.000010 0.014376 0.000010 0.305450 0.009216 0.138927 0.532011
0.000010 0.011517 0.000010 0.248709 0.008517 0.148462 0.582776
0.000010 0.000010 0.000010 0.351942 0.010021 0.176242 0.461764
0.000010 0.013018 0.000010 0.354682 0.011073 0.182303 0.438903
0.000010 0.014644 0.000010 0.362546 0.022409 0.175515 0.424866
0.003295 0.025312 0.000010 0.407194 0.019964 0.182821 0.361403
0.010479 0.007996 0.000010 0.310731 0.006600 0.172387 0.491795
0.005320 0.012986 0.000010 0.366535 0.001055 0.167087 0.447007
0.000010 0.000010 0.000010 0.333889 0.016999 0.176108 0.472974
0.000010 0.017352 0.000010 0.286890 0.012550 0.140487 0.542701
0.000405 0.000010 0.000010 0.283750 0.003642 0.190995 0.521189
0.000010 0.006346 0.000010 0.373486 0.018931 0.179562 0.421656
0.000010 0.013137 0.000010 0.381171 0.021842 0.169823 0.414006
0.014153 0.007755 0.000010 0.381717 0.009327 0.161233 0.425805
0.000010 0.009289 0.000010 0.001164 0.000010 0.027003 0.962514
0.000010 0.000010 0.000010 0.010403 0.000010 0.000010 0.989547
0.004986 0.014604 0.000010 0.000010 0.000010 0.026160 0.954220
0.000010 0.000010 0.000010 0.013352 0.000010 0.024212 0.962396
0.000010 0.000010 0.000010 0.003986 0.000010 0.000010 0.995964
0.000010 0.000010 0.000010 0.000010 0.000010 0.000010 0.999940
0.000010 0.000010 0.000010 0.000010 0.000010 0.000010 0.999940
0.000010 0.000010 0.000010 0.000010 0.000010 0.000010 0.999940
0.000010 0.000010 0.000010 0.000010 0.006193 0.000161 0.993606
0.000010 0.000010 0.000010 0.000145 0.000010 0.000010 0.999805
0.000010 0.000010 0.000010 0.000010 0.001262 0.026860 0.971838
0.000010 0.004445 0.002465 0.010571 0.000010 0.005481 0.977018
0.000010 0.002233 0.000010 0.000019 0.000010 0.000010 0.997707
0.000010 0.000010 0.000010 0.000010 0.000010 0.000010 0.999940
0.000010 0.009116 0.000010 0.002056 0.000010 0.000010 0.988787
0.000010 0.008761 0.002170 0.000010 0.000010 0.000010 0.989029
0.000010 0.003301 0.000010 0.008438 0.006507 0.009267 0.972467
0.000010 0.002871 0.000010 0.000010 0.000010 0.007190 0.989899
0.000010 0.011361 0.000010 0.003691 0.002997 0.003075 0.978856
0.000010 0.000010 0.000010 0.000010 0.000010 0.000010 0.999940
0.000010 0.000010 0.014609 0.944394 0.040957 0.000010 0.000010
0.000010 0.000010 0.000010 0.999940 0.000010 0.000010 0.000010
0.000010 0.000010 0.000010 0.999940 0.000010 0.000010 0.000010
0.000010 0.000010 0.000010 0.999940 0.000010 0.000010 0.000010
0.000010 0.000010 0.000010 0.977424 0.022526 0.000010 0.000010
0.000010 0.000010 0.000010 0.999940 0.000010 0.000010 0.000010
0.000010 0.000010 0.000010 0.999940 0.000010 0.000010 0.000010
0.000010 0.000010 0.033031 0.932459 0.034471 0.000010 0.000010
0.000010 0.000010 0.000010 0.999940 0.000010 0.000010 0.000010
0.000010 0.000010 0.000010 0.999940 0.000010 0.000010 0.000010
0.000010 0.000010 0.000010 0.999940 0.000010 0.000010 0.000010
0.000010 0.000010 0.000010 0.999940 0.000010 0.000010 0.000010
0.000010 0.000010 0.000010 0.999940 0.000010 0.000010 0.000010
0.000010 0.000010 0.000010 0.999940 0.000010 0.000010 0.000010
0.000010 0.000010 0.000010 0.999940 0.000010 0.000010 0.000010
0.000013 0.000010 0.000011 0.999936 0.000010 0.000010 0.000010
0.000010 0.000010 0.000010 0.999940 0.000010 0.000010 0.000010
0.000010 0.000010 0.000010 0.999940 0.000010 0.000010 0.000010
0.000010 0.000010 0.010346 0.952487 0.037127 0.000010 0.000010
0.000010 0.000010 0.000010 0.999940 0.000010 0.000010 0.000010
0.000017 0.000010 0.000010 0.000010 0.999933 0.000010 0.000010
0.000010 0.000010 0.000010 0.000010 0.999940 0.000010 0.000010
0.000010 0.000010 0.000010 0.000010 0.999940 0.000010 0.000010
0.000010 0.000010 0.000010 0.000010 0.999940 0.000010 0.000010
0.000013 0.000010 0.000010 0.000017 0.999930 0.000010 0.000010
0.000010 0.000010 0.000010 0.057688 0.903340 0.000010 0.038932
0.000010 0.000010 0.000010 0.000010 0.999940 0.000010 0.000010
0.000010 0.000010 0.000010 0.000010 0.999934 0.000016 0.000010
0.000017 0.000010 0.000010 0.000010 0.999933 0.000010 0.000010
0.000010 0.000010 0.000010 0.000010 0.999940 0.000010 0.000010
0.000015 0.000010 0.000010 0.000010 0.999934 0.000010 0.000010
0.000010 0.000010 0.000010 0.011123 0.988827 0.000010 0.000010
0.000010 0.000010 0.000010 0.000010 0.999940 0.000010 0.000010
0.000010 0.000010 0.000010 0.000010 0.999940 0.000010 0.000010
0.000014 0.000012 0.000010 0.000010 0.999934 0.000010 0.000010
0.000010 0.000010 0.000010 0.000010 0.999940 0.000010 0.000010
0.000010 0.000010 0.000010 0.000010 0.999940 0.000010 0.000010
0.000010 0.000010 0.000010 0.000010 0.967886 0.012486 0.019589
0.000017 0.000010 0.000010 0.000019 0.999925 0.000010 0.000010
0.000010 0.000010 0.000011 0.000010 0.999939 0.000010 0.000010
0.000015 0.000010 0.148819 0.200611 0.650524 0.000010 0.000010
0.000010 0.000010 0.141609 0.206212 0.652139 0.000010 0.000010
0.000010 0.000010 0.172477 0.272028 0.555455 0.000010 0.000010
0.000010 0.000010 0.149411 0.181990 0.668559 0.000010 0.000010
0.000010 0.000010 0.137392 0.194796 0.667773 0.000010 0.000010
0.000010 0.000010 0.139689 0.184966 0.675305 0.000010 0.000010
0.000010 0.000010 0.164512 0.244006 0.591442 0.000010 0.000010
0.000010 0.000010 0.175933 0.235229 0.588798 0.000010 0.000010
0.000010 0.000010 0.146668 0.212471 0.640821 0.000010 0.000010
0.000010 0.000010 0.174087 0.226462 0.599410 0.000010 0.000010
0.000010 0.000010 0.150597 0.272279 0.577084 0.000010 0.000010
0.000016 0.000010 0.143081 0.233757 0.623117 0.000010 0.000010
0.000017 0.000010 0.161031 0.184884 0.654038 0.000010 0.000010
0.000010 0.000010 0.166945 0.311778 0.521237 0.000010 0.000010
0.000010 0.000010 0.174784 0.171533 0.653644 0.000010 0.000010
0.000010 0.000010 0.147994 0.203157 0.648809 0.000010 0.000010
0.000010 0.000010 0.213764 0.223922 0.562274 0.000010 0.000010
0.000010 0.000010 0.150433 0.172827 0.676699 0.000010 0.000010
0.000010 0.000010 0.146674 0.242696 0.610591 0.000010 0.000010
0.000010 0.000010 0.190455 0.232154 0.577351 0.000010 0.000010
0.066671 0.056572 0.000010 0.035518 0.000010 0.265169 0.576050
0.070413 0.068447 0.000010 0.020462 0.002540 0.294865 0.543262
0.041552 0.063686 0.000010 0.017206 0.000010 0.284472 0.593064
0.050101 0.055104 0.000010 0.014769 0.000010 0.317799 0.562206
0.060481 0.067175 0.000010 0.023288 0.000010 0.273589 0.575447
0.083926 0.040784 0.000010 0.036843 0.000010 0.276877 0.561551
0.051077 0.041624 0.000010 0.033323 0.003073 0.263034 0.607857
0.042204 0.034286 0.000010 0.037292 0.001978 0.289429 0.594800
0.054746 0.040015 0.000010 0.019582 0.000010 0.304955 0.580683
0.082391 0.022454 0.000010 0.020462 0.000010 0.274268 0.600406
0.071647 0.014324 0.000010 0.025248 0.000010 0.293691 0.595070
0.065002 0.053734 0.000010 0.022679 0.004055 0.298985 0.555535
0.068185 0.058955 0.000010 0.016137 0.000010 0.264581 0.592122
0.075084 0.041792 0.000010 0.028957 0.003230 0.265559 0.585367
0.090166 0.026958 0.000010 0.021207 0.005022 0.272534 0.584103
0.062063 0.043804 0.000010 0.036070 0.001637 0.298362 0.558053
0.069066 0.061194 0.000010 0.024931 0.000010 0.284640 0.560150
0.070387 0.062295 0.000010 0.025298 0.007386 0.300178 0.534446
0.080692 0.044480 0.002382 0.032774 0.000010 0.299842 0.539820
0.000010 0.000010 0.022590 0.871222 0.106147 0.000010 0.000010
0.000010 0.000010 0.008025 0.870320 0.121616 0.000010 0.000010
0.000010 0.000010 0.000010 0.883136 0.116814 0.000010 0.000010
0.000010 0.000010 0.000010 0.885519 0.114431 0.000010 0.000010
0.000010 0.000010 0.000010 0.945533 0.054417 0.000010 0.000010
0.000010 0.000010 0.037091 0.878725 0.084143 0.000010 0.000010
0.000010 0.000010 0.001720 0.903625 0.094616 0.000010 0.000010
0.000010 0.000010 0.016637 0.940269 0.043054 0.000010 0.000010
0.000010 0.000010 0.000017 0.911173 0.088769 0.000010 0.000010
0.000010 0.000010 0.013891 0.895827 0.090242 0.000010 0.000010
0.000010 0.000010 0.001167 0.893204 0.105589 0.000010 0.000010
0.000010 0.000010 0.015615 0.893267 0.091078 0.000010 0.000010
0.000010 0.000010 0.000629 0.960639 0.038692 0.000010 0.000010
0.000010 0.000010 0.000137 0.896726 0.103097 0.000010 0.000010
0.097901 0.178818 0.000010 0.010116 0.000010 0.539830 0.173315
0.133222 0.154386 0.000010 0.025459 0.001975 0.512432 0.172515
0.112644 0.173436 0.000010 0.014490 0.000010 0.533486 0.165923
0.131930 0.162391 0.000010 0.010391 0.000010 0.487520 0.207748
0.131072 0.158610 0.000010 0.018280 0.000010 0.479633 0.212385
0.123625 0.182402 0.000010 0.000159 0.001917 0.534802 0.157084
0.113244 0.208559 0.001912 0.010789 0.000773 0.539462 0.125260
0.114730 0.171514 0.000010 0.021520 0.000010 0.543749 0.148466
0.114782 0.156853 0.000010 0.019609 0.000010 0.526438 0.182297
0.142509 0.175257 0.000010 0.010703 0.000010 0.556324 0.115187
0.143362 0.177256 0.003853 0.011664 0.000010 0.465717 0.198138
0.126264 0.172256 0.000010 0.018072 0.000242 0.523435 0.159720
0.118597 0.167724 0.000010 0.023199 0.000010 0.513252 0.177207
0.123638 0.169542 0.000010 0.021765 0.000010 0.494825 0.190210
0.104902 0.154303 0.000010 0.033197 0.000010 0.552331 0.155247
0.104734 0.189834 0.000010 0.022179 0.000010 0.516795 0.166438
0.100764 0.163797 0.000010 0.034854 0.000010 0.518139 0.182426
0.124021 0.166030 0.008528 0.027497 0.000010 0.512484 0.161431
0.108777 0.179737 0.000010 0.005979 0.000010 0.501326 0.204162
0.135468 0.172541 0.000010 0.026454 0.000010 0.486504 0.179012
0.000010 0.000010 0.000010 0.020437 0.000010 0.039924 0.939600
0.000010 0.000010 0.000010 0.020160 0.000010 0.040692 0.939108
0.012402 0.000010 0.000010 0.011603 0.000010 0.025108 0.950857
0.027384 0.000010 0.000010 0.019196 0.000010 0.043240 0.910149
0.012396 0.000010 0.000010 0.010794 0.000010 0.026876 0.949904
0.004924 0.000010 0.000010 0.002438 0.000010 0.022764 0.969844
0.000010 0.000010 0.000010 0.011465 0.000010 0.047978 0.940517
0.000010 0.000010 0.000010 0.018752 0.000010 0.047819 0.933389
0.005894 0.000010 0.000010 0.010774 0.000010 0.020016 0.963286
0.024848 0.001913 0.000010 0.014941 0.000010 0.007798 0.950480
0.013256 0.000010 0.000010 0.017352 0.000010 0.012080 0.957283
0.000010 0.000010 0.000010 0.009321 0.000010 0.030276 0.960362
0.023986 0.000010 0.000010 0.006542 0.000010 0.027692 0.941750
0.000010 0.000010 0.000010 0.024096 0.000010 0.050216 0.925648
0.000010 0.011153 0.000010 0.018117 0.000010 0.029897 0.940803
0.001049 0.011528 0.000010 0.009607 0.000010 0.046249 0.931546
0.000010 0.013960 0.000010 0.006320 0.000010 0.031979 0.947711
0.000010 0.000010 0.000010 0.019698 0.000010 0.032665 0.947597
0.015553 0.008321 0.000010 0.015004 0.000010 0.004347 0.956756
0.000010 0.000010 0.000010 0.017584 0.000010 0.021557 0.960819
0.000010 0.000010 0.221269 0.192951 0.585740 0.000010 0.000010
0.000010 0.000010 0.155343 0.208315 0.636302 0.000010 0.000010
0.000010 0.000010 0.191656 0.204136 0.604168 0.000010 0.000010
0.000010 0.000010 0.209226 0.219088 0.571646 0.000010 0.000010
0.000010 0.000010 0.169135 0.214952 0.615873 0.000010 0.000010
0.000010 0.000010 0.188030 0.209290 0.602640 0.000010 0.000010
0.000010 0.000010 0.191764 0.234401 0.573791 0.000015 0.000010
0.000014 0.000010 0.186599 0.231048 0.582308 0.000010 0.000010
0.000010 0.000010 0.236352 0.208356 0.555252 0.000010 0.000010
0.000010 0.000010 0.196103 0.206660 0.597197 0.000010 0.000010
0.000014 0.000010 0.207582 0.199990 0.592384 0.000010 0.000010
0.000010 0.000010 0.166088 0.241304 0.592568 0.000010 0.000010
0.000010 0.000010 0.222280 0.199515 0.578165 0.000010 0.000010
0.000010 0.000010 0.182177 0.216687 0.601096 0.000010 0.000010
0.000010 0.000010 0.185900 0.173302 0.640757 0.000010 0.000010
0.000013 0.000010 0.214694 0.221398 0.563865 0.000010 0.000010
0.000010 0.000010 0.185775 0.249603 0.564582 0.000010 0.000010
0.000010 0.000010 0.212283 0.231860 0.555817 0.000010 0.000010
0.000010 0.000010 0.174103 0.214884 0.610973 0.000010 0.000010
0.000010 0.000010 0.238971 0.201712 0.559277 0.000010 0.000010
0.000010 0.000010 0.000010 0.999940 0.000010 0.000010 0.000010
0.000010 0.000010 0.000010 0.999940 0.000010 0.000010 0.000010
0.000010 0.000010 0.000010 0.999940 0.000010 0.000010 0.000010
0.000010 0.000010 0.000010 0.999940 0.000010 0.000010 0.000010
0.000010 0.000010 0.000010 0.999940 0.000010 0.000010 0.000010
0.000010 0.000010 0.000010 0.999940 0.000010 0.000010 0.000010
0.000010 0.000010 0.000010 0.999940 0.000010 0.000010 0.000010
0.000010 0.000010 0.000010 0.999940 0.000010 0.000010 0.000010
0.000010 0.000010 0.000010 0.999940 0.000010 0.000010 0.000010
0.000010 0.000013 0.000010 0.999934 0.000013 0.000010 0.000010
0.000010 0.000010 0.000014 0.999936 0.000010 0.000010 0.000010
0.000010 0.000010 0.000010 0.999940 0.000010 0.000010 0.000010
0.000019 0.000010 0.000010 0.999931 0.000010 0.000010 0.000010
0.000010 0.000010 0.000010 0.999940 0.000010 0.000010 0.000010
0.000010 0.000010 0.000010 0.999940 0.000010 0.000010 0.000010
0.000010 0.000016 0.000010 0.999934 0.000010 0.000010 0.000010
0.000010 0.000010 0.000015 0.999935 0.000010 0.000010 0.000010
0.000010 0.000010 0.000010 0.999940 0.000010 0.000010 0.000010
0.000010 0.000010 0.000010 0.999940 0.000010 0.000010 0.000010
0.000010 0.000010 0.000010 0.999940 0.000010 0.000010 0.000010
0.096014 0.159142 0.000010 0.007088 0.000010 0.404746 0.332990
0.098368 0.156820 0.000010 0.020915 0.000010 0.376852 0.347026
0.105165 0.133704 0.000010 0.027891 0.000010 0.393617 0.339603
0.090376 0.125182 0.004445 0.009972 0.000010 0.393063 0.376952
0.090172 0.144389 0.000010 0.020467 0.000010 0.345701 0.399251
0.077819 0.155920 0.000010 0.007677 0.000010 0.376627 0.381938
0.075805 0.136201 0.000010 0.019893 0.008204 0.373293 0.386594
0.091297 0.182015 0.000010 0.011066 0.000010 0.348375 0.367227
0.119762 0.169535 0.000010 0.030900 0.000010 0.392536 0.287247
0.094376 0.134262 0.000010 0.011470 0.000010 0.393233 0.366638
0.081419 0.129747 0.004261 0.025773 0.000010 0.351252 0.407538
0.079663 0.162492 0.000010 0.006326 0.000010 0.386315 0.365184
0.088995 0.140828 0.003901 0.009903 0.000010 0.365453 0.390911
0.086115 0.142935 0.002524 0.012690 0.000010 0.384424 0.371302
0.086595 0.125362 0.000010 0.012211 0.000010 0.363839 0.411973
0.091203 0.185713 0.002773 0.027692 0.000010 0.334755 0.357853
0.085809 0.160257 0.000010 0.014669 0.000010 0.412193 0.327052
0.091101 0.151036 0.000010 0.000722 0.000010 0.398926 0.358194
0.000010 0.000010 0.068596 0.446809 0.484555 0.000010 0.000010
0.000010 0.000010 0.071442 0.435366 0.493153 0.000010 0.000010
0.000010 0.002015 0.100132 0.430924 0.457989 0.004319 0.004610
0.000010 0.000010 0.087676 0.445595 0.466689 0.000010 0.000010
0.000010 0.000010 0.064482 0.476217 0.459261 0.000010 0.000010
0.000010 0.000010 0.066649 0.420350 0.512961 0.000010 0.000010
0.000010 0.000478 0.100944 0.428419 0.470129 0.000010 0.000010
0.000010 0.000010 0.083067 0.427491 0.489402 0.000010 0.000010
0.000010 0.000010 0.088769 0.429131 0.471749 0.010321 0.000010
0.000010 0.000010 0.053077 0.451323 0.495560 0.000010 0.000010
0.000010 0.000010 0.100954 0.422318 0.475221 0.000010 0.001478
0.000010 0.000010 0.121776 0.437328 0.440856 0.000010 0.000010
0.000010 0.000010 0.081764 0.432704 0.485492 0.000010 0.000010
0.000010 0.000010 0.053452 0.452641 0.493867 0.000010 0.000010
0.000010 0.000010 0.108901 0.440321 0.450738 0.000010 0.000010
0.000010 0.000010 0.099811 0.448796 0.445213 0.000010 0.006151
0.000010 0.000010 0.073379 0.475606 0.445813 0.000010 0.005171
0.000010 0.000010 0.055918 0.450521 0.493521 0.000010 0.000010
0.000010 0.000010 0.080804 0.428174 0.484586 0.006406 0.000010
0.000010 0.000010 0.087849 0.442553 0.469558 0.000010 0.000010
0.011815 0.003224 0.000010 0.044639 0.000010 0.080458 0.859844
0.025448 0.000010 0.000010 0.049963 0.000010 0.104608 0.819951
0.007574 0.008492 0.000010 0.033434 0.000010 0.110810 0.839671
0.017588 0.015501 0.000010 0.038991 0.000010 0.063170 0.864731
0.025870 0.000935 0.000277 0.055384 0.000010 0.077044 0.840480
0.000381 0.000010 0.000010 0.032940 0.000010 0.092124 0.874525
0.017385 0.000012 0.000010 0.034462 0.000010 0.113691 0.834429
0.023627 0.000010 0.000010 0.028948 0.000010 0.093965 0.853430
0.009733 0.004837 0.000010 0.031945 0.000010 0.096992 0.856473
0.014569 0.013624 0.000010 0.041859 0.000010 0.100747 0.829181
0.027027 0.000010 0.000010 0.029827 0.000010 0.114344 0.828773
0.022191 0.001481 0.000010 0.029368 0.000010 0.115641 0.831299
0.030047 0.001928 0.000010 0.028857 0.000010 0.084220 0.854927
0.019048 0.011138 0.000010 0.029391 0.000010 0.080028 0.860374
0.009630 0.017592 0.000010 0.035164 0.000010 0.099511 0.838083
0.011366 0.000010 0.000010 0.034667 0.000010 0.084127 0.869810
0.000010 0.000010 0.002835 0.031707 0.000010 0.103967 0.861461
0.024272 0.003367 0.000010 0.031925 0.000010 0.115197 0.825220
0.021809 0.001431 0.000010 0.027814 0.000010 0.094577 0.854350
0.000010 0.000010 0.000010 0.019848 0.000010 0.088120 0.891992
0.000010 0.000010 0.000010 0.001448 0.000010 0.069804 0.928709
0.000010 0.000010 0.000010 0.004557 0.000010 0.067699 0.927704
0.000010 0.001227 0.000010 0.000010 0.000010 0.070608 0.928126
0.000010 0.001145 0.000010 0.001862 0.000010 0.073210 0.923753
0.000010 0.000010 0.000010 0.006874 0.000010 0.077598 0.915487
0.000010 0.000657 0.000010 0.002200 0.000010 0.048049 0.949064
0.000010 0.000010 0.000010 0.009682 0.000010 0.065387 0.924891
0.000010 0.000010 0.000010 0.000018 0.000010 0.093280 0.906662
0.000010 0.000010 0.002409 0.026612 0.000010 0.073415 0.897534
0.000010 0.000010 0.000010 0.008379 0.000010 0.074744 0.916837
0.000010 0.000010 0.000010 0.004014 0.000010 0.081398 0.914548
0.004842 0.000010 0.000010 0.001111 0.000010 0.054004 0.940013
0.000010 0.000010 0.000010 0.008710 0.000010 0.084041 0.907209
0.000010 0.000010 0.000010 0.008317 0.000010 0.062480 0.929163
0.002927 0.000074 0.000010 0.015244 0.004552 0.071548 0.905644
0.000010 0.000010 0.000010 0.019910 0.000010 0.048976 0.931074
0.002822 0.000010 0.000010 0.013670 0.000010 0.038114 0.945364
0.000010 0.000010 0.000010 0.000010 0.000010 0.080869 0.919081
0.044607 0.017891 0.000010 0.018549 0.000010 0.148304 0.770629
0.014230 0.029331 0.000010 0.015403 0.002101 0.115714 0.823212
0.013836 0.030605 0.000010 0.005601 0.000010 0.153922 0.796016
0.028768 0.030910 0.000010 0.009969 0.000010 0.173950 0.756382
0.000010 0.002760 0.000010 0.008714 0.000010 0.082911 0.905584
0.000010 0.003005 0.000010 0.008096 0.000010 0.032552 0.956317
0.043353 0.101242 0.000233 0.007958 0.005456 0.298755 0.543003
0.010354 0.034204 0.000010 0.020421 0.000010 0.168481 0.766520
0.021725 0.073263 0.000010 0.013304 0.004006 0.293272 0.594420
0.004559 0.014389 0.000010 0.014191 0.000010 0.092273 0.874568
0.018005 0.013710 0.000010 0.004521 0.000010 0.083839 0.879905
0.000010 0.022041 0.000010 0.010944 0.000010 0.048455 0.918529
0.000010 0.016273 0.000010 0.006903 0.000805 0.058632 0.917367
0.000010 0.019588 0.000010 0.006031 0.000010 0.081107 0.893244
0.000010 0.000010 0.000010 0.008561 0.000010 0.028040 0.963359
0.025112 0.043513 0.000010 0.000320 0.000010 0.191688 0.739347
0.000010 0.000010 0.000010 0.016562 0.003694 0.046458 0.933256
0.000010 0.028382 0.000010 0.008817 0.000010 0.121615 0.841157
0.000010 0.004523 0.000010 0.000010 0.000010 0.054789 0.940648
0.012294 0.024502 0.000010 0.005992 0.004227 0.074560 0.878416
0.000010 0.000010 0.127998 0.398609 0.473354 0.000010 0.000010
0.000010 0.000010 0.110150 0.435483 0.454327 0.000010 0.000010
0.000013 0.000010 0.143260 0.436313 0.420384 0.000010 0.000010
0.000010 0.000010 0.087472 0.634039 0.278448 0.000010 0.000010
0.000010 0.000010 0.124189 0.463944 0.411827 0.000010 0.000010
0.000010 0.000010 0.136392 0.450256 0.413312 0.000010 0.000010
0.000010 0.000010 0.083640 0.608549 0.288670 0.001629 0.017493
0.000010 0.000011 0.128077 0.446639 0.425244 0.000010 0.000010
0.000010 0.000010 0.158567 0.363687 0.477706 0.000010 0.000010
0.000010 0.000010 0.141219 0.466084 0.392657 0.000010 0.000010
0.000010 0.000010 0.102293 0.546831 0.350836 0.000010 0.000010
0.000013 0.000010 0.119096 0.465447 0.415414 0.000010 0.000010
0.000010 0.000010 0.089916 0.484522 0.425522 0.000010 0.000010
0.000010 0.000010 0.087013 0.558672 0.354274 0.000010 0.000010
0.000017 0.000010 0.082528 0.576808 0.340617 0.000010 0.000010
0.000010 0.000010 0.114471 0.515915 0.369574 0.000010 0.000010
0.000010 0.000010 0.121504 0.510098 0.368358 0.000010 0.000010
0.000010 0.000010 0.122127 0.405942 0.471891 0.000010 0.000010
0.000010 0.000010 0.117044 0.535428 0.347488 0.000010 0.000010
0.000010 0.000010 0.126824 0.486605 0.386531 0.000010 0.000010
0.001317 0.000012 0.984699 0.013942 0.000010 0.000010 0.000010
0.006376 0.000010 0.981723 0.011861 0.000010 0.000010 0.000010
0.002613 0.001973 0.983737 0.011647 0.000010 0.000010 0.000010
0.000010 0.000010 0.994566 0.005384 0.000010 0.000010 0.000010
0.005575 0.003149 0.931908 0.002889 0.056458 0.000010 0.000010
0.000010 0.000010 0.873545 0.000010 0.116440 0.003725 0.006261
0.000010 0.006192 0.915213 0.000010 0.076250 0.000010 0.002315
0.000010 0.001152 0.935134 0.004700 0.046202 0.001805 0.010996
0.000010 0.005715 0.922702 0.001783 0.069307 0.000473 0.000010
0.000010 0.000010 0.956321 0.000010 0.043629 0.000010 0.000010
0.000010 0.000010 0.955238 0.003577 0.041145 0.000010 0.000010
0.000010 0.000010 0.955175 0.003680 0.041104 0.000010 0.000010
0.000010 0.000010 0.958837 0.002789 0.038335 0.000010 0.000010
0.000010 0.000010 0.948630 0.008052 0.040034 0.000946 0.002318
0.000010 0.003192 0.930815 0.004558 0.042971 0.002011 0.016444
0.000010 0.007650 0.951383 0.005880 0.035057 0.000010 0.000010
0.000010 0.010665 0.924265 0.006652 0.052574 0.003977 0.001858
0.000010 0.000010 0.954181 0.000010 0.044950 0.000829 0.000010
0.000010 0.000010 0.929910 0.002459 0.053344 0.004235 0.010032
0.004707 0.020219 0.854281 0.000494 0.066215 0.022956 0.031127
0.000010 0.000010 0.934974 0.002881 0.060721 0.000010 0.001394
0.000010 0.000010 0.937825 0.000010 0.062125 0.000010 0.000010
0.000010 0.000010 0.932036 0.000010 0.067306 0.000010 0.000618
0.000010 0.002811 0.904326 0.000010 0.088040 0.004793 0.000010
0.000010 0.000010 0.909050 0.000010 0.090900 0.000010 0.000010
0.000010 0.000010 0.915684 0.000010 0.084266 0.000010 0.000010
0.000010 0.010061 0.897288 0.000020 0.086535 0.000010 0.006075
0.000010 0.000010 0.991930 0.004203 0.003827 0.000010 0.000010
0.000010 0.000010 0.994454 0.005496 0.000010 0.000010 0.000010
0.000010 0.000010 0.999717 0.000233 0.000010 0.000010 0.000010
0.000010 0.000010 0.997965 0.001985 0.000010 0.000010 0.000010
0.000010 0.000010 0.992804 0.000724 0.006433 0.000010 0.000010
0.000010 0.000010 0.649470 0.063918 0.011372 0.158741 0.116479
0.005708 0.000010 0.652472 0.076602 0.005544 0.137610 0.122054
0.000010 0.006668 0.621266 0.072688 0.013198 0.165466 0.120704
0.005862 0.004374 0.641609 0.065633 0.007842 0.162885 0.111795
0.000010 0.000980 0.633750 0.058249 0.032458 0.151934 0.122618
0.025415 0.011390 0.113421 0.077284 0.114162 0.311024 0.347305
0.024843 0.018765 0.112509 0.099756 0.087438 0.276775 0.379914
0.010475 0.027051 0.087279 0.094434 0.081825 0.291085 0.407851
0.012238 0.008316 0.104861 0.089377 0.088126 0.307809 0.389273
0.001198 0.024037 0.108489 0.091216 0.077661 0.284098 0.413301
