# Supplementary material for: Genetic analysis of Thai cattle reveals a Southeast Asian indicine ancestry
Source: PeerJ. 2015 Oct 27;3:e1318. doi: 10.7717/peerj.1318 (PMC4627918; doi:10.7717/peerj.1318)
Supplement: Dataset S2 — The Q values inferred by ADMIXTURE for each modeled K are shown for each individual, which are labeled according to breed information. The data are organized into three folders, each of which represents the ADMIXTURE experiments described in Fig. S5. [file peerj-03-1318-s007.zip › SupplementDataS7/1397breeds/8.Q]

0.022510 0.000010 0.209703 0.003788 0.763959 0.000010 0.000010 0.000010
0.000010 0.000010 0.223414 0.029538 0.717932 0.029077 0.000010 0.000010
0.000010 0.000010 0.231653 0.000010 0.746138 0.022159 0.000010 0.000010
0.000010 0.000010 0.174418 0.019552 0.801163 0.004827 0.000010 0.000010
0.019498 0.000010 0.189121 0.022124 0.755815 0.013412 0.000010 0.000010
0.000010 0.000010 0.225915 0.000010 0.774025 0.000010 0.000010 0.000010
0.000010 0.009973 0.207086 0.000010 0.782891 0.000010 0.000010 0.000010
0.000010 0.000010 0.194763 0.000010 0.805177 0.000010 0.000010 0.000010
0.000010 0.021736 0.242447 0.003975 0.729389 0.002423 0.000010 0.000010
0.008078 0.000010 0.201521 0.000010 0.786889 0.003473 0.000010 0.000010
0.000010 0.005435 0.202157 0.003381 0.755984 0.033014 0.000010 0.000010
0.000010 0.000010 0.186907 0.000010 0.813033 0.000010 0.000010 0.000010
0.000010 0.010680 0.199101 0.003225 0.786955 0.000010 0.000010 0.000010
0.001461 0.009000 0.203438 0.000010 0.758709 0.027362 0.000010 0.000010
0.000010 0.007160 0.203051 0.010801 0.729301 0.049657 0.000010 0.000010
0.000010 0.000010 0.184146 0.000010 0.815794 0.000010 0.000010 0.000010
0.000010 0.005282 0.222355 0.000010 0.772313 0.000010 0.000010 0.000010
0.000010 0.000010 0.218184 0.000010 0.766202 0.015565 0.000010 0.000010
0.000318 0.000010 0.251411 0.000010 0.713199 0.035033 0.000010 0.000010
0.000010 0.001718 0.214485 0.000663 0.754500 0.028603 0.000010 0.000010
0.043504 0.000010 0.000010 0.065023 0.891422 0.000010 0.000010 0.000010
0.051528 0.000010 0.042618 0.058648 0.839820 0.007357 0.000010 0.000010
0.034714 0.000010 0.000010 0.055645 0.909591 0.000010 0.000010 0.000010
0.040034 0.000010 0.000010 0.062059 0.897857 0.000010 0.000010 0.000010
0.045682 0.000010 0.003006 0.084166 0.867106 0.000010 0.000010 0.000010
0.034191 0.000010 0.000010 0.083754 0.859301 0.022715 0.000010 0.000010
0.047299 0.000010 0.000010 0.001270 0.951381 0.000010 0.000010 0.000010
0.041783 0.000010 0.000010 0.070251 0.879924 0.008002 0.000010 0.000010
0.037926 0.000010 0.000010 0.054948 0.907076 0.000010 0.000010 0.000010
0.057274 0.000010 0.000010 0.019790 0.903893 0.019003 0.000010 0.000010
0.040492 0.000010 0.001662 0.068051 0.854477 0.035288 0.000010 0.000010
0.033283 0.003064 0.021396 0.188985 0.753242 0.000010 0.000010 0.000010
0.053456 0.000010 0.000010 0.114056 0.830675 0.001773 0.000010 0.000010
0.063017 0.002926 0.030230 0.069434 0.817931 0.016442 0.000010 0.000010
0.044233 0.000010 0.000010 0.046684 0.909033 0.000010 0.000010 0.000010
0.040135 0.000010 0.000010 0.019556 0.940259 0.000010 0.000010 0.000010
0.044629 0.000010 0.024276 0.083739 0.847317 0.000010 0.000010 0.000010
0.053582 0.003086 0.000010 0.049091 0.892800 0.001412 0.000010 0.000010
0.038082 0.000010 0.000010 0.019061 0.942807 0.000010 0.000010 0.000010
0.051935 0.000010 0.000010 0.047437 0.900578 0.000010 0.000010 0.000010
0.040143 0.019007 0.007892 0.850680 0.017487 0.064770 0.000010 0.000010
0.035751 0.018123 0.008068 0.822848 0.016661 0.098530 0.000010 0.000010
0.034637 0.016939 0.000010 0.871397 0.016275 0.060722 0.000010 0.000010
0.033458 0.015955 0.002753 0.892311 0.010295 0.045206 0.000010 0.000010
0.042477 0.025533 0.009033 0.844270 0.005642 0.073025 0.000010 0.000010
0.040420 0.013688 0.008868 0.857961 0.004440 0.074604 0.000010 0.000010
0.040257 0.017496 0.011216 0.852584 0.006753 0.071674 0.000010 0.000010
0.038592 0.027911 0.009248 0.844142 0.015849 0.064238 0.000010 0.000010
0.028946 0.004231 0.020107 0.898283 0.001342 0.047070 0.000010 0.000010
0.028848 0.028656 0.000114 0.892891 0.000010 0.048603 0.000867 0.000010
0.032481 0.013285 0.006040 0.872650 0.005923 0.069601 0.000010 0.000010
0.026039 0.022337 0.006053 0.854518 0.005109 0.085923 0.000010 0.000010
0.043768 0.023927 0.002635 0.868755 0.016057 0.044838 0.000010 0.000010
0.032777 0.029593 0.009669 0.863030 0.021308 0.043602 0.000010 0.000010
0.042645 0.021377 0.001887 0.843573 0.006811 0.083687 0.000010 0.000010
0.028578 0.028088 0.000010 0.863349 0.019804 0.060151 0.000010 0.000010
0.044515 0.015727 0.016021 0.865505 0.000010 0.048269 0.001551 0.008403
0.035251 0.025097 0.028561 0.842111 0.004827 0.061306 0.002120 0.000727
0.032643 0.021313 0.001841 0.886512 0.007171 0.050500 0.000010 0.000010
0.042849 0.027199 0.000462 0.857161 0.022617 0.049691 0.000010 0.000010
0.012099 0.019136 0.166379 0.641050 0.056712 0.092467 0.012146 0.000010
0.025454 0.019696 0.138616 0.584611 0.124315 0.088641 0.018658 0.000010
0.036559 0.005966 0.195062 0.543406 0.155306 0.031570 0.014659 0.017472
0.033248 0.016875 0.185541 0.491924 0.153339 0.068773 0.050290 0.000010
0.021106 0.009260 0.162548 0.563202 0.107052 0.122398 0.011068 0.003366
0.041199 0.000010 0.176574 0.594882 0.112851 0.047059 0.020018 0.007408
0.048998 0.008431 0.186572 0.520304 0.126365 0.049622 0.042494 0.017213
0.043448 0.011774 0.135730 0.581899 0.116496 0.091599 0.007255 0.011800
0.020598 0.000010 0.179295 0.569189 0.113366 0.080741 0.036792 0.000010
0.039611 0.000010 0.205684 0.567632 0.083593 0.088409 0.004142 0.010919
0.025637 0.002406 0.170919 0.531543 0.158434 0.077757 0.033294 0.000010
0.007058 0.011796 0.198618 0.556754 0.126021 0.074469 0.019922 0.005363
0.030358 0.007945 0.136837 0.597295 0.093122 0.120964 0.013470 0.000010
0.025017 0.010781 0.179983 0.527128 0.137591 0.065132 0.018193 0.036174
0.018753 0.025687 0.174506 0.540024 0.098776 0.098425 0.035569 0.008260
0.023644 0.010480 0.158749 0.557733 0.116529 0.085274 0.006640 0.040952
0.026060 0.009267 0.146336 0.568993 0.115646 0.081730 0.041656 0.010311
0.025871 0.005137 0.186334 0.527958 0.121808 0.090457 0.042424 0.000010
0.022263 0.009047 0.190441 0.595491 0.104960 0.062327 0.012895 0.002576
0.037714 0.003668 0.178433 0.548251 0.132968 0.065418 0.000010 0.033538
0.010623 0.000756 0.008305 0.964819 0.000010 0.015467 0.000010 0.000010
0.000010 0.000010 0.001997 0.986879 0.000010 0.011074 0.000010 0.000010
0.000010 0.005076 0.000010 0.994864 0.000010 0.000010 0.000010 0.000010
0.000010 0.000819 0.010057 0.952541 0.036543 0.000010 0.000010 0.000010
0.000010 0.000771 0.000010 0.999169 0.000010 0.000010 0.000010 0.000010
0.004397 0.000010 0.008594 0.968985 0.017984 0.000010 0.000010 0.000010
0.000010 0.000010 0.000010 0.999930 0.000010 0.000010 0.000010 0.000010
0.010302 0.010596 0.000010 0.979052 0.000010 0.000010 0.000010 0.000010
0.000010 0.013573 0.011786 0.973488 0.000010 0.001113 0.000010 0.000010
0.003427 0.009218 0.001043 0.963119 0.009770 0.013404 0.000010 0.000010
0.008762 0.000610 0.000012 0.990577 0.000010 0.000010 0.000010 0.000010
0.000874 0.002226 0.005312 0.977605 0.000010 0.013953 0.000010 0.000010
0.000010 0.000010 0.007531 0.991535 0.000010 0.000883 0.000010 0.000010
0.008645 0.000010 0.000010 0.991295 0.000010 0.000010 0.000010 0.000010
0.011211 0.008995 0.003652 0.943627 0.006214 0.026281 0.000010 0.000010
0.000010 0.007351 0.000010 0.975384 0.000010 0.017215 0.000010 0.000010
0.000010 0.000016 0.000010 0.999924 0.000010 0.000010 0.000010 0.000010
0.000010 0.010092 0.000010 0.979913 0.000010 0.009946 0.000010 0.000010
0.003307 0.007997 0.005462 0.956930 0.000010 0.026274 0.000010 0.000010
0.000010 0.016151 0.000010 0.933294 0.049989 0.000010 0.000526 0.000010
0.000010 0.121774 0.000010 0.003892 0.000010 0.813173 0.000010 0.061121
0.000010 0.117776 0.000010 0.045003 0.000010 0.789968 0.006996 0.040226
0.000010 0.145412 0.000010 0.000010 0.000010 0.806393 0.023342 0.024812
0.007493 0.089664 0.058763 0.188302 0.000010 0.605384 0.000010 0.050374
0.000010 0.100066 0.062004 0.136167 0.000010 0.647110 0.002750 0.051882
0.000010 0.110561 0.032541 0.086007 0.000010 0.709517 0.000010 0.061345
0.000010 0.136747 0.008124 0.077125 0.000010 0.739262 0.000010 0.038713
0.000010 0.131121 0.000010 0.042037 0.000010 0.785600 0.000010 0.041202
0.000010 0.111152 0.006569 0.050096 0.000010 0.792444 0.000010 0.039708
0.000010 0.122310 0.012309 0.066924 0.000010 0.753730 0.000010 0.044696
0.000010 0.126249 0.000010 0.031171 0.000010 0.803007 0.000010 0.039532
0.000010 0.136047 0.000010 0.060271 0.000010 0.761869 0.011959 0.029825
0.002953 0.149772 0.000010 0.186418 0.011517 0.568451 0.015451 0.065429
0.000010 0.164521 0.000010 0.186104 0.000010 0.558887 0.008032 0.082426
0.000477 0.164230 0.000010 0.158076 0.000010 0.583115 0.013216 0.080865
0.011543 0.157779 0.000010 0.165144 0.000010 0.565097 0.016574 0.083843
0.003173 0.143852 0.000010 0.196872 0.000010 0.556817 0.013793 0.085473
0.005199 0.160829 0.000010 0.178581 0.000010 0.552063 0.019855 0.083453
0.031976 0.100036 0.022415 0.289476 0.000010 0.469933 0.014738 0.071417
0.036474 0.095747 0.026792 0.277368 0.000010 0.469414 0.012398 0.081797
0.027239 0.036547 0.053958 0.617384 0.141665 0.117485 0.005711 0.000010
0.023895 0.012530 0.032130 0.714705 0.041146 0.175574 0.000010 0.000010
0.013726 0.020196 0.021216 0.677413 0.124147 0.141575 0.001717 0.000010
0.031273 0.027501 0.010572 0.773328 0.000010 0.154559 0.000010 0.002747
0.036911 0.023048 0.000010 0.751458 0.023710 0.164843 0.000010 0.000010
0.016636 0.025779 0.000010 0.791707 0.013517 0.152330 0.000010 0.000010
0.028245 0.006540 0.000010 0.772558 0.000010 0.192618 0.000010 0.000010
0.035158 0.015173 0.000010 0.777477 0.000010 0.172152 0.000010 0.000010
0.040753 0.008576 0.005773 0.768294 0.022122 0.153668 0.000804 0.000010
0.037722 0.028288 0.005201 0.688470 0.027414 0.212885 0.000010 0.000010
0.041463 0.025062 0.002038 0.740478 0.008629 0.182310 0.000010 0.000010
0.050230 0.017593 0.011838 0.757245 0.000010 0.163064 0.000010 0.000010
0.028710 0.013521 0.000010 0.790673 0.000010 0.167056 0.000010 0.000010
0.053679 0.017487 0.005826 0.756516 0.000010 0.166462 0.000010 0.000010
0.030477 0.005284 0.000010 0.763633 0.008639 0.177238 0.000261 0.014458
0.049003 0.026179 0.000010 0.757259 0.000692 0.165389 0.000010 0.001459
0.040530 0.016415 0.006890 0.795062 0.000010 0.141073 0.000010 0.000010
0.049445 0.025460 0.046879 0.660030 0.022363 0.184308 0.003775 0.007740
0.017962 0.024618 0.017356 0.723030 0.099541 0.117473 0.000010 0.000010
0.052939 0.062846 0.059707 0.486381 0.046919 0.291187 0.000012 0.000010
0.052514 0.066272 0.075377 0.329905 0.070998 0.308967 0.017717 0.078250
0.060074 0.073491 0.001877 0.421698 0.000010 0.338316 0.015643 0.088891
0.025217 0.024727 0.402676 0.153386 0.185140 0.174540 0.000010 0.034303
0.031794 0.070611 0.090612 0.315549 0.184202 0.245268 0.014515 0.047449
0.040035 0.052430 0.097484 0.219685 0.323919 0.203581 0.004897 0.057969
0.049197 0.067535 0.010413 0.393663 0.020842 0.341314 0.016306 0.100730
0.071466 0.073761 0.000010 0.392775 0.011480 0.332348 0.015784 0.102377
0.066369 0.083324 0.010867 0.384692 0.000010 0.345488 0.014933 0.094317
0.055022 0.064593 0.023105 0.354581 0.020679 0.379612 0.014896 0.087511
0.027847 0.022715 0.015388 0.828537 0.008554 0.096939 0.000010 0.000010
0.024978 0.025605 0.016589 0.769325 0.036486 0.126997 0.000010 0.000010
0.011855 0.034053 0.027436 0.735558 0.095531 0.093223 0.000010 0.002334
0.038622 0.019809 0.034157 0.782534 0.053463 0.071396 0.000010 0.000010
0.021671 0.003878 0.000010 0.776260 0.081397 0.113885 0.002888 0.000010
0.027094 0.015707 0.027066 0.697072 0.129873 0.103168 0.000010 0.000010
0.013733 0.001719 0.047938 0.674784 0.175951 0.085854 0.000010 0.000010
0.008597 0.019833 0.045959 0.715183 0.119793 0.084233 0.000010 0.006392
0.010232 0.004094 0.043078 0.716378 0.153816 0.064424 0.007967 0.000010
0.008565 0.004336 0.038008 0.706128 0.175745 0.064575 0.000010 0.002632
0.010408 0.000010 0.076800 0.631311 0.192429 0.078635 0.000010 0.010396
0.010412 0.011704 0.059039 0.687665 0.171195 0.059965 0.000010 0.000010
0.013917 0.000897 0.032073 0.698392 0.170000 0.084701 0.000010 0.000010
0.025323 0.000897 0.062548 0.683665 0.127982 0.093119 0.002439 0.004028
0.022657 0.016331 0.050523 0.731967 0.066073 0.107496 0.004943 0.000010
0.024623 0.004040 0.038846 0.683631 0.144188 0.092263 0.000010 0.012399
0.012870 0.007151 0.065932 0.700079 0.132309 0.048658 0.007110 0.025891
0.017593 0.021500 0.057653 0.693227 0.133796 0.073613 0.000010 0.002608
0.009634 0.005985 0.047322 0.680021 0.182565 0.074453 0.000010 0.000010
0.036178 0.017150 0.052961 0.644247 0.142663 0.095418 0.000010 0.011373
0.007341 0.004612 0.611518 0.216933 0.059988 0.099588 0.000010 0.000010
0.017433 0.020380 0.558753 0.216898 0.066525 0.103231 0.004168 0.012613
0.019172 0.014679 0.636306 0.178263 0.013437 0.138123 0.000010 0.000010
0.034360 0.003014 0.544736 0.187359 0.120645 0.109865 0.000010 0.000010
0.041558 0.020318 0.642103 0.170922 0.000010 0.125070 0.000010 0.000010
0.032391 0.006875 0.629092 0.200655 0.020144 0.110822 0.000010 0.000010
0.027074 0.022897 0.653745 0.169505 0.000010 0.126749 0.000010 0.000010
0.025672 0.011096 0.596782 0.169996 0.030903 0.165531 0.000010 0.000010
0.032356 0.022655 0.632954 0.173110 0.000010 0.138895 0.000010 0.000010
0.043884 0.007644 0.621044 0.167983 0.003654 0.155772 0.000010 0.000010
0.027109 0.005248 0.602058 0.199203 0.010843 0.155519 0.000010 0.000010
0.029251 0.009582 0.622985 0.185425 0.026570 0.126167 0.000010 0.000010
0.011171 0.015082 0.671008 0.173888 0.000010 0.128822 0.000010 0.000010
0.037332 0.004281 0.635056 0.172869 0.000010 0.150432 0.000010 0.000010
0.029964 0.001914 0.632894 0.194366 0.032594 0.108249 0.000010 0.000010
0.030272 0.012983 0.639550 0.189091 0.000010 0.128074 0.000010 0.000010
0.027981 0.015318 0.602694 0.170594 0.019345 0.164048 0.000010 0.000010
0.028008 0.004187 0.638470 0.157286 0.042072 0.129956 0.000010 0.000010
0.034457 0.013140 0.606788 0.192112 0.012896 0.140587 0.000010 0.000010
0.036560 0.010443 0.624707 0.196293 0.001474 0.130504 0.000010 0.000010
0.120178 0.018281 0.109479 0.258104 0.029181 0.464757 0.000010 0.000010
0.088517 0.008151 0.075444 0.290189 0.018182 0.519498 0.000010 0.000010
0.099018 0.009630 0.068815 0.305991 0.037389 0.479137 0.000010 0.000010
0.100280 0.008988 0.101045 0.279427 0.039750 0.470490 0.000010 0.000010
0.118190 0.006682 0.068483 0.269626 0.034126 0.502872 0.000010 0.000010
0.099373 0.000010 0.087404 0.239212 0.035922 0.538059 0.000010 0.000010
0.093116 0.011294 0.105138 0.234512 0.038467 0.517453 0.000010 0.000010
0.077213 0.018399 0.103947 0.290642 0.009553 0.500226 0.000010 0.000010
0.081587 0.005437 0.089084 0.283508 0.037359 0.503006 0.000010 0.000010
0.097328 0.005821 0.107500 0.255812 0.037014 0.496506 0.000010 0.000010
0.104931 0.000010 0.069718 0.246475 0.050177 0.528669 0.000010 0.000010
0.110741 0.008170 0.088197 0.270605 0.040222 0.482046 0.000010 0.000010
0.086037 0.010032 0.098990 0.283791 0.007944 0.513186 0.000010 0.000010
0.089536 0.017226 0.080977 0.261688 0.012658 0.537894 0.000010 0.000010
0.108533 0.001045 0.078199 0.255770 0.023879 0.532554 0.000010 0.000010
0.104094 0.000010 0.097225 0.226355 0.031468 0.540827 0.000010 0.000010
0.082571 0.000804 0.089392 0.312466 0.019994 0.494752 0.000010 0.000010
0.096661 0.008095 0.108659 0.260824 0.036538 0.489204 0.000010 0.000010
0.096174 0.003308 0.104045 0.252875 0.044928 0.498650 0.000010 0.000010
0.120364 0.002643 0.086401 0.278012 0.017215 0.495345 0.000010 0.000010
0.090583 0.034105 0.007041 0.605937 0.002054 0.251693 0.000010 0.008577
0.068281 0.030374 0.009050 0.575403 0.024325 0.277882 0.000010 0.014675
0.084386 0.041697 0.003112 0.562093 0.033513 0.262079 0.000010 0.013111
0.088404 0.040159 0.012541 0.593401 0.033690 0.231785 0.000010 0.000010
0.059352 0.047629 0.000010 0.624138 0.022734 0.241701 0.004426 0.000010
0.087460 0.037633 0.000363 0.607405 0.024672 0.235792 0.000010 0.006665
0.077455 0.046189 0.001541 0.598198 0.024402 0.245564 0.001048 0.005603
0.081086 0.030278 0.010133 0.603515 0.017201 0.250073 0.000010 0.007705
0.076618 0.035770 0.021185 0.608180 0.027586 0.225844 0.000010 0.004806
0.059987 0.037285 0.001573 0.622794 0.027376 0.242067 0.000010 0.008909
0.078947 0.040718 0.005349 0.609083 0.028891 0.230075 0.000010 0.006927
0.074865 0.035488 0.000010 0.578059 0.005291 0.301005 0.005273 0.000010
0.068472 0.032800 0.014638 0.628930 0.014238 0.234995 0.000010 0.005918
0.086020 0.032399 0.006022 0.575467 0.016370 0.273558 0.002955 0.007209
0.089378 0.042606 0.006950 0.567636 0.045996 0.236375 0.000010 0.011049
0.080692 0.026295 0.012197 0.585022 0.020814 0.262378 0.000010 0.012593
0.074631 0.047071 0.004771 0.579965 0.031407 0.252965 0.006296 0.002893
0.081627 0.031761 0.018767 0.624649 0.024158 0.216135 0.002892 0.000010
0.077804 0.051467 0.000010 0.599274 0.031425 0.237283 0.002726 0.000010
0.086633 0.038154 0.007773 0.617114 0.023744 0.224849 0.001724 0.000010
0.046844 0.068196 0.000010 0.370427 0.000010 0.404110 0.013037 0.097367
0.050733 0.052463 0.000010 0.384203 0.000010 0.403535 0.011030 0.098015
0.043687 0.058446 0.000010 0.373928 0.000010 0.401365 0.010388 0.112166
0.042229 0.071431 0.000010 0.373467 0.000010 0.402779 0.033192 0.076882
0.048282 0.060812 0.000010 0.377984 0.000010 0.408097 0.012712 0.092093
0.057114 0.057008 0.000010 0.385515 0.000010 0.374449 0.030070 0.095825
0.053783 0.072093 0.000010 0.373261 0.000010 0.391186 0.026153 0.083505
0.054707 0.057529 0.000010 0.365548 0.000010 0.412128 0.007815 0.102253
0.066122 0.060934 0.000010 0.367481 0.003846 0.381499 0.028306 0.091801
0.056210 0.052140 0.000010 0.368273 0.000010 0.395018 0.000010 0.128329
0.039727 0.061590 0.000010 0.359382 0.000010 0.432552 0.008957 0.097772
0.038490 0.050137 0.000010 0.389636 0.000010 0.410746 0.024682 0.086290
0.037665 0.054069 0.000010 0.359941 0.000010 0.423930 0.015309 0.109066
0.058807 0.065817 0.000010 0.356380 0.000010 0.408681 0.018374 0.091922
0.043834 0.044402 0.000010 0.356680 0.000010 0.443742 0.015356 0.095966
0.058675 0.061415 0.000010 0.348289 0.000010 0.423302 0.015628 0.092671
0.032124 0.048652 0.000010 0.351258 0.000867 0.446354 0.013431 0.107304
0.053298 0.063349 0.000010 0.352444 0.000010 0.422604 0.022072 0.086214
0.062852 0.050368 0.000010 0.379774 0.000010 0.392373 0.022882 0.091731
0.046033 0.063924 0.000010 0.356321 0.000010 0.429159 0.012298 0.092245
0.000010 0.000010 0.000010 0.991108 0.008832 0.000010 0.000010 0.000010
0.000010 0.006669 0.010753 0.868498 0.105579 0.008471 0.000010 0.000010
0.009431 0.008180 0.055240 0.792265 0.134854 0.000010 0.000010 0.000010
0.014829 0.006945 0.000010 0.972613 0.005573 0.000010 0.000010 0.000010
0.001844 0.012736 0.081182 0.708755 0.195454 0.000010 0.000010 0.000010
0.023816 0.000578 0.024128 0.847850 0.103598 0.000010 0.000010 0.000010
0.000010 0.004024 0.044783 0.764915 0.186237 0.000010 0.000010 0.000010
0.003550 0.000010 0.024357 0.866010 0.106043 0.000010 0.000010 0.000010
0.000010 0.001476 0.035707 0.804718 0.158058 0.000010 0.000010 0.000010
0.015963 0.002416 0.026929 0.842288 0.112374 0.000010 0.000010 0.000010
0.005943 0.008781 0.075504 0.769541 0.140201 0.000010 0.000010 0.000010
0.000010 0.020558 0.084764 0.624595 0.268467 0.001585 0.000010 0.000010
0.000010 0.000010 0.116233 0.738122 0.145595 0.000010 0.000010 0.000010
0.002956 0.007273 0.066761 0.744923 0.178057 0.000010 0.000010 0.000010
0.001178 0.002752 0.093123 0.657861 0.242258 0.002807 0.000010 0.000010
0.010702 0.012503 0.031845 0.924631 0.020290 0.000010 0.000010 0.000010
0.004410 0.007410 0.000010 0.965850 0.022290 0.000010 0.000010 0.000010
0.000010 0.022454 0.112740 0.517622 0.347144 0.000010 0.000010 0.000010
0.000010 0.009551 0.000010 0.957585 0.032813 0.000010 0.000010 0.000010
0.002871 0.011981 0.010358 0.837123 0.137637 0.000010 0.000010 0.000010
0.078858 0.071500 0.022672 0.232055 0.133555 0.242457 0.146981 0.071923
0.076380 0.094558 0.046037 0.308978 0.089164 0.260221 0.084117 0.040545
0.088616 0.065601 0.036617 0.264811 0.119361 0.228033 0.149028 0.047933
0.113026 0.109949 0.022561 0.339300 0.084547 0.298393 0.000010 0.032215
0.090268 0.097263 0.044142 0.304381 0.107091 0.278271 0.049324 0.029259
0.081554 0.089264 0.008918 0.279033 0.102300 0.240263 0.151120 0.047547
0.081911 0.087735 0.032796 0.249162 0.159497 0.229589 0.126922 0.032387
0.098588 0.108982 0.040131 0.328407 0.122353 0.279416 0.022113 0.000010
0.090485 0.112959 0.031026 0.313350 0.095915 0.249136 0.071224 0.035904
0.109113 0.117837 0.009208 0.345282 0.093029 0.304446 0.021074 0.000010
0.104012 0.101076 0.020045 0.345111 0.115374 0.267866 0.010198 0.036318
0.086307 0.097086 0.044593 0.346387 0.087455 0.289203 0.024666 0.024304
0.084898 0.118347 0.020511 0.348482 0.100838 0.279792 0.011593 0.035539
0.104734 0.100645 0.039811 0.306001 0.110279 0.292346 0.019642 0.026543
0.097584 0.087885 0.033290 0.358250 0.062244 0.295459 0.018165 0.047122
0.095044 0.102014 0.011844 0.357857 0.092819 0.290929 0.025533 0.023959
0.114108 0.090809 0.050038 0.327247 0.086824 0.276893 0.033185 0.020895
0.088712 0.097228 0.034025 0.324032 0.097568 0.260459 0.026028 0.071949
0.080357 0.102367 0.038789 0.345753 0.100042 0.261478 0.031238 0.039976
0.093835 0.109166 0.018417 0.345796 0.092479 0.321898 0.000010 0.018399
0.103560 0.000010 0.065711 0.218315 0.311669 0.300715 0.000010 0.000010
0.102385 0.004738 0.029364 0.201543 0.321499 0.340450 0.000010 0.000010
0.100432 0.000010 0.031246 0.213341 0.302615 0.352336 0.000010 0.000010
0.111849 0.000303 0.035497 0.226427 0.300465 0.325439 0.000010 0.000010
0.106413 0.000010 0.040641 0.215338 0.284831 0.352746 0.000010 0.000010
0.091032 0.000010 0.055574 0.222786 0.304969 0.325609 0.000010 0.000010
0.097011 0.000010 0.034997 0.246341 0.312819 0.308802 0.000010 0.000010
0.088740 0.000010 0.050672 0.233452 0.301383 0.325722 0.000010 0.000010
0.037823 0.000010 0.120338 0.000010 0.000010 0.822499 0.019299 0.000010
0.021458 0.007773 0.114597 0.038254 0.033346 0.766904 0.017658 0.000010
0.033476 0.009812 0.118254 0.000010 0.021902 0.790050 0.010317 0.016180
0.012444 0.009083 0.113768 0.000010 0.000010 0.837594 0.027081 0.000010
0.037849 0.010139 0.119337 0.000010 0.015354 0.772373 0.041068 0.003871
0.096719 0.059370 0.087199 0.172764 0.115757 0.295688 0.121197 0.051306
0.082285 0.048698 0.101438 0.177406 0.098105 0.318874 0.123733 0.049463
0.084299 0.081151 0.099534 0.156192 0.080025 0.358809 0.103323 0.036667
0.081073 0.052433 0.109032 0.166321 0.096668 0.312888 0.107982 0.073605
0.094921 0.058244 0.081312 0.154439 0.108607 0.359068 0.107137 0.036272
0.098177 0.060963 0.076867 0.163833 0.139285 0.330669 0.091742 0.038464
0.098638 0.069288 0.075329 0.161628 0.127823 0.355647 0.056603 0.055044
0.090028 0.067033 0.092338 0.136184 0.113152 0.343159 0.101017 0.057089
0.072116 0.043081 0.111255 0.135607 0.128901 0.340491 0.097631 0.070919
0.094292 0.049041 0.094595 0.156754 0.118103 0.338184 0.116093 0.032937
0.097209 0.058942 0.076178 0.153173 0.122558 0.319804 0.085087 0.087048
0.074953 0.067012 0.106132 0.155508 0.077712 0.321458 0.128917 0.068307
0.092023 0.056244 0.097218 0.186115 0.096291 0.350573 0.059624 0.061913
0.087427 0.056139 0.069023 0.199152 0.117655 0.328835 0.055180 0.086590
0.000010 0.000010 0.999930 0.000010 0.000010 0.000010 0.000010 0.000010
0.000816 0.000010 0.863512 0.070949 0.000010 0.064683 0.000010 0.000010
0.000010 0.000010 0.999930 0.000010 0.000010 0.000010 0.000010 0.000010
0.000010 0.000010 0.999930 0.000010 0.000010 0.000010 0.000010 0.000010
0.000010 0.000010 0.999924 0.000016 0.000010 0.000010 0.000010 0.000010
0.000010 0.000010 0.938350 0.031339 0.000010 0.030261 0.000010 0.000010
0.025314 0.009695 0.698915 0.058709 0.059964 0.147383 0.000010 0.000010
0.016495 0.005488 0.851563 0.043015 0.033344 0.048334 0.001752 0.000010
0.000010 0.000010 0.947155 0.036108 0.016687 0.000010 0.000010 0.000010
0.000010 0.000010 0.999930 0.000010 0.000010 0.000010 0.000010 0.000010
0.000010 0.000010 0.999930 0.000010 0.000010 0.000010 0.000010 0.000010
0.000010 0.000010 0.999930 0.000010 0.000010 0.000010 0.000010 0.000010
0.000010 0.005439 0.973829 0.010482 0.000010 0.010210 0.000010 0.000010
0.000010 0.000014 0.999926 0.000010 0.000010 0.000010 0.000010 0.000010
0.000010 0.000010 0.999930 0.000010 0.000010 0.000010 0.000010 0.000010
0.000010 0.000010 0.999930 0.000010 0.000010 0.000010 0.000010 0.000010
0.000010 0.000010 0.999930 0.000010 0.000010 0.000010 0.000010 0.000010
0.012079 0.004291 0.922339 0.012352 0.000010 0.048909 0.000010 0.000010
0.000010 0.000159 0.985230 0.014561 0.000010 0.000010 0.000010 0.000010
0.004656 0.000010 0.995284 0.000010 0.000010 0.000010 0.000010 0.000010
0.000010 0.000010 0.999930 0.000010 0.000010 0.000010 0.000010 0.000010
0.004474 0.009474 0.932727 0.000945 0.017273 0.035088 0.000010 0.000010
0.000010 0.000010 0.999930 0.000010 0.000010 0.000010 0.000010 0.000010
0.019665 0.012879 0.902611 0.000010 0.000010 0.064806 0.000010 0.000010
0.013000 0.004913 0.918937 0.027482 0.000010 0.035638 0.000010 0.000010
0.008469 0.000010 0.921726 0.004690 0.000010 0.065075 0.000010 0.000010
0.000010 0.000010 0.999930 0.000010 0.000010 0.000010 0.000010 0.000010
0.000010 0.005038 0.975461 0.019451 0.000010 0.000010 0.000010 0.000010
0.006060 0.003555 0.619434 0.274464 0.048917 0.047550 0.000010 0.000010
0.000010 0.000010 0.969691 0.017536 0.000010 0.012723 0.000010 0.000010
0.000010 0.004367 0.974655 0.000010 0.000010 0.020928 0.000010 0.000010
0.000010 0.016632 0.888756 0.016999 0.041283 0.036299 0.000010 0.000010
0.003470 0.000010 0.868887 0.036498 0.046957 0.044158 0.000010 0.000010
0.000010 0.000010 0.882880 0.101919 0.000010 0.015151 0.000010 0.000010
0.006951 0.001768 0.851483 0.100169 0.039600 0.000010 0.000010 0.000010
0.076181 0.093225 0.029156 0.290464 0.097380 0.294877 0.053671 0.065046
0.080414 0.080013 0.028961 0.264147 0.129296 0.301380 0.045676 0.070114
0.081561 0.082491 0.043625 0.292879 0.141563 0.281021 0.018786 0.058075
0.064669 0.098879 0.060396 0.286130 0.114481 0.268320 0.081097 0.026027
0.088503 0.087412 0.019300 0.288741 0.113666 0.300114 0.067989 0.034275
0.079518 0.063806 0.041563 0.282665 0.143936 0.247679 0.047561 0.093272
0.070695 0.105941 0.066973 0.296872 0.103555 0.268632 0.061136 0.026198
0.070459 0.088973 0.051546 0.350686 0.072607 0.282981 0.053868 0.028879
0.000010 0.000010 0.273699 0.000010 0.726241 0.000010 0.000010 0.000010
0.000010 0.000010 0.222981 0.000010 0.776959 0.000010 0.000010 0.000010
0.000010 0.000010 0.194492 0.000010 0.805448 0.000010 0.000010 0.000010
0.000010 0.007926 0.211374 0.000010 0.780650 0.000010 0.000010 0.000010
0.000010 0.002591 0.208656 0.000010 0.762805 0.025908 0.000010 0.000010
0.029641 0.001692 0.188488 0.000010 0.764017 0.016133 0.000010 0.000010
0.008068 0.000010 0.183102 0.000010 0.808780 0.000010 0.000010 0.000010
0.000010 0.002123 0.239311 0.000010 0.758515 0.000010 0.000010 0.000010
0.000010 0.000010 0.231098 0.000175 0.768678 0.000010 0.000010 0.000010
0.001416 0.000010 0.178325 0.000010 0.820210 0.000010 0.000010 0.000010
0.000010 0.000010 0.171170 0.000010 0.828770 0.000010 0.000010 0.000010
0.000010 0.000010 0.192251 0.000010 0.807689 0.000010 0.000010 0.000010
0.034807 0.000046 0.212818 0.000010 0.738888 0.013411 0.000010 0.000010
0.000010 0.000010 0.232168 0.000010 0.767772 0.000010 0.000010 0.000010
0.000010 0.000010 0.176224 0.000010 0.823716 0.000010 0.000010 0.000010
0.002111 0.000010 0.174325 0.000010 0.823514 0.000010 0.000010 0.000010
0.000010 0.000010 0.209583 0.000010 0.790357 0.000010 0.000010 0.000010
0.000010 0.000010 0.206372 0.000010 0.793568 0.000010 0.000010 0.000010
0.000010 0.002491 0.216060 0.017562 0.763847 0.000010 0.000010 0.000010
0.130662 0.053935 0.077383 0.279374 0.160724 0.237053 0.039961 0.020909
0.138880 0.056329 0.027631 0.270222 0.206464 0.291634 0.000010 0.008831
0.179033 0.040970 0.084446 0.202251 0.247082 0.233062 0.006655 0.006502
0.182601 0.039052 0.053356 0.221227 0.242316 0.245958 0.010576 0.004914
0.167225 0.032263 0.060162 0.242335 0.216129 0.259148 0.015999 0.006738
0.139309 0.042677 0.074486 0.250193 0.173723 0.292308 0.027294 0.000010
0.164529 0.039050 0.057327 0.270567 0.178207 0.258439 0.031871 0.000010
0.137483 0.045138 0.031867 0.275049 0.217100 0.276459 0.010643 0.006261
0.166848 0.027813 0.053117 0.273601 0.214057 0.243091 0.021463 0.000010
0.025035 0.013489 0.129031 0.029851 0.058120 0.744454 0.000010 0.000010
0.009293 0.000010 0.116307 0.000010 0.000010 0.874351 0.000010 0.000010
0.029598 0.000963 0.119645 0.040037 0.028298 0.781439 0.000010 0.000010
0.000010 0.000010 0.092463 0.000010 0.000010 0.907477 0.000010 0.000010
0.008925 0.005590 0.110817 0.000010 0.000010 0.874629 0.000010 0.000010
0.000010 0.000010 0.124267 0.000010 0.000010 0.875673 0.000010 0.000010
0.036292 0.000010 0.128340 0.030607 0.019881 0.784850 0.000010 0.000010
0.008635 0.002417 0.094828 0.000010 0.000010 0.894080 0.000010 0.000010
0.000010 0.002185 0.087532 0.000010 0.000010 0.910232 0.000010 0.000010
0.000010 0.000010 0.105021 0.000010 0.000010 0.894919 0.000010 0.000010
0.000010 0.000010 0.124798 0.000010 0.000010 0.875142 0.000010 0.000010
0.000010 0.001373 0.094511 0.000010 0.008368 0.895708 0.000010 0.000010
0.000010 0.000010 0.084208 0.000010 0.000010 0.915732 0.000010 0.000010
0.000010 0.001004 0.101026 0.000010 0.000010 0.897920 0.000010 0.000010
0.072444 0.017807 0.146614 0.104402 0.067497 0.591216 0.000010 0.000010
0.041121 0.015239 0.128567 0.066654 0.040583 0.707816 0.000010 0.000010
0.003405 0.002149 0.111800 0.000010 0.012001 0.870615 0.000010 0.000010
0.000010 0.000010 0.073665 0.000010 0.000010 0.926275 0.000010 0.000010
0.000010 0.000010 0.105823 0.000010 0.000010 0.894117 0.000010 0.000010
0.000010 0.016698 0.092520 0.000010 0.000010 0.890731 0.000010 0.000010
0.059476 0.000010 0.111344 0.012719 0.159665 0.656767 0.000010 0.000010
0.038780 0.000010 0.156800 0.000010 0.133085 0.671295 0.000010 0.000010
0.041354 0.000010 0.141408 0.025647 0.137556 0.654005 0.000010 0.000010
0.041104 0.000010 0.154531 0.037872 0.130446 0.636016 0.000010 0.000010
0.030844 0.000010 0.171366 0.000010 0.121918 0.675832 0.000010 0.000010
0.050934 0.000010 0.131690 0.009732 0.144423 0.663191 0.000010 0.000010
0.048661 0.000010 0.135526 0.013586 0.104160 0.698038 0.000010 0.000010
0.035443 0.000010 0.192295 0.000010 0.105930 0.666291 0.000010 0.000010
0.046744 0.000010 0.153722 0.000010 0.114346 0.685148 0.000010 0.000010
0.039741 0.000010 0.121698 0.017091 0.157039 0.664401 0.000010 0.000010
0.034937 0.000010 0.172871 0.003873 0.135170 0.653119 0.000010 0.000010
0.047014 0.000010 0.141613 0.000010 0.129961 0.681371 0.000010 0.000010
0.026271 0.000010 0.189271 0.000704 0.147429 0.636295 0.000010 0.000010
0.033423 0.000010 0.150695 0.000010 0.151570 0.664272 0.000010 0.000010
0.044534 0.000010 0.157054 0.010253 0.113101 0.675029 0.000010 0.000010
0.063396 0.053413 0.078197 0.236104 0.111634 0.457235 0.000010 0.000010
0.044215 0.000010 0.167471 0.000010 0.130096 0.658178 0.000010 0.000010
0.041836 0.000010 0.137467 0.000010 0.151602 0.669054 0.000010 0.000010
0.442875 0.000010 0.057472 0.016129 0.000010 0.483484 0.000010 0.000010
0.999926 0.000014 0.000010 0.000010 0.000010 0.000010 0.000010 0.000010
0.999926 0.000012 0.000010 0.000010 0.000010 0.000012 0.000010 0.000010
0.999925 0.000010 0.000013 0.000010 0.000010 0.000010 0.000012 0.000010
0.999930 0.000010 0.000010 0.000010 0.000010 0.000010 0.000010 0.000010
0.999930 0.000010 0.000010 0.000010 0.000010 0.000010 0.000010 0.000010
0.874280 0.000010 0.000010 0.116789 0.000010 0.008881 0.000010 0.000010
0.854446 0.007867 0.000010 0.094997 0.000010 0.042649 0.000010 0.000010
0.999926 0.000011 0.000010 0.000010 0.000010 0.000012 0.000011 0.000010
0.974399 0.000010 0.000010 0.025541 0.000010 0.000010 0.000010 0.000010
0.999927 0.000010 0.000010 0.000010 0.000010 0.000013 0.000010 0.000010
0.999926 0.000010 0.000010 0.000010 0.000010 0.000014 0.000010 0.000010
0.999927 0.000011 0.000010 0.000010 0.000010 0.000011 0.000010 0.000010
0.972228 0.013691 0.000010 0.014031 0.000010 0.000010 0.000010 0.000010
0.999930 0.000010 0.000010 0.000010 0.000010 0.000010 0.000010 0.000010
0.999925 0.000010 0.000010 0.000015 0.000010 0.000010 0.000010 0.000010
0.999928 0.000010 0.000010 0.000010 0.000010 0.000010 0.000012 0.000010
0.806920 0.001457 0.000010 0.132522 0.000010 0.059061 0.000010 0.000010
0.999922 0.000011 0.000010 0.000010 0.000010 0.000012 0.000015 0.000010
0.802726 0.000010 0.003801 0.113107 0.000010 0.080326 0.000010 0.000010
0.015880 0.016088 0.007128 0.816869 0.000010 0.141670 0.000010 0.002344
0.032142 0.000010 0.006180 0.775625 0.000010 0.186013 0.000010 0.000010
0.008185 0.003930 0.000010 0.798048 0.000010 0.187339 0.000010 0.002467
0.021386 0.001197 0.010231 0.808506 0.000010 0.158651 0.000010 0.000010
0.028612 0.015628 0.007842 0.788045 0.000010 0.159843 0.000010 0.000010
0.015411 0.006513 0.000010 0.810410 0.000010 0.167626 0.000010 0.000010
0.035159 0.021115 0.015676 0.744383 0.000010 0.183636 0.000010 0.000010
0.019430 0.016894 0.000010 0.805562 0.004402 0.153682 0.000010 0.000010
0.035848 0.001602 0.009578 0.803190 0.000010 0.149751 0.000010 0.000010
0.025288 0.014723 0.019810 0.758282 0.000010 0.181868 0.000010 0.000010
0.024043 0.008539 0.029561 0.772373 0.000010 0.165455 0.000010 0.000010
0.023404 0.000010 0.000010 0.811186 0.000010 0.160261 0.003582 0.001537
0.034138 0.011378 0.000010 0.756977 0.000010 0.197180 0.000010 0.000297
0.016111 0.014851 0.003087 0.813241 0.000010 0.152679 0.000010 0.000010
0.006811 0.010717 0.006938 0.810552 0.000010 0.164952 0.000010 0.000010
0.015391 0.010713 0.007192 0.785081 0.000010 0.181593 0.000010 0.000010
0.018472 0.003737 0.004633 0.795194 0.000010 0.173552 0.000010 0.004393
0.026807 0.002413 0.013922 0.789362 0.000010 0.165202 0.000010 0.002273
0.023501 0.003179 0.003249 0.755085 0.004873 0.203267 0.000010 0.006836
0.025744 0.010333 0.000010 0.784489 0.000010 0.178655 0.000010 0.000750
0.358677 0.020758 0.000010 0.208703 0.023965 0.387867 0.000010 0.000010
0.356759 0.001481 0.000010 0.235482 0.000010 0.406238 0.000010 0.000010
0.358696 0.009248 0.000010 0.177883 0.001712 0.452431 0.000010 0.000010
0.395060 0.009730 0.000010 0.227898 0.000010 0.367273 0.000010 0.000010
0.367126 0.000010 0.000010 0.246352 0.010391 0.376091 0.000010 0.000010
0.374815 0.008867 0.007966 0.198238 0.008504 0.401590 0.000010 0.000010
0.372462 0.009856 0.000010 0.242664 0.000010 0.374979 0.000010 0.000010
0.384175 0.005855 0.000010 0.228653 0.000010 0.381277 0.000010 0.000010
0.395122 0.004715 0.000010 0.204379 0.000010 0.395744 0.000010 0.000010
0.417089 0.006825 0.000010 0.200840 0.000010 0.375207 0.000010 0.000010
0.327587 0.005796 0.005790 0.285246 0.006916 0.368644 0.000010 0.000010
0.346344 0.006237 0.004537 0.208323 0.002090 0.432448 0.000010 0.000010
0.340542 0.011006 0.001451 0.221046 0.005889 0.420045 0.000010 0.000010
0.341716 0.009582 0.008479 0.203331 0.008892 0.427979 0.000010 0.000010
0.380269 0.009605 0.013608 0.174857 0.000010 0.421630 0.000010 0.000010
0.370371 0.010946 0.014564 0.172068 0.000010 0.432022 0.000010 0.000010
0.331580 0.007471 0.016473 0.180334 0.007795 0.456327 0.000010 0.000010
0.370150 0.019794 0.001385 0.173458 0.000010 0.435182 0.000010 0.000010
0.380789 0.003919 0.007051 0.218700 0.019386 0.370135 0.000010 0.000010
0.356716 0.016654 0.011185 0.224405 0.010191 0.380829 0.000010 0.000010
0.000010 0.000010 0.009855 0.943468 0.000010 0.046627 0.000010 0.000010
0.000010 0.000010 0.016041 0.983899 0.000010 0.000010 0.000010 0.000010
0.000010 0.000010 0.007545 0.992395 0.000010 0.000010 0.000010 0.000010
0.000010 0.000010 0.001460 0.998480 0.000010 0.000010 0.000010 0.000010
0.000010 0.000010 0.000010 0.999930 0.000010 0.000010 0.000010 0.000010
0.008058 0.006112 0.004695 0.950498 0.000010 0.030608 0.000010 0.000010
0.000010 0.000010 0.000010 0.999930 0.000010 0.000010 0.000010 0.000010
0.000010 0.000010 0.000010 0.999930 0.000010 0.000010 0.000010 0.000010
0.001192 0.000010 0.000010 0.998748 0.000010 0.000010 0.000010 0.000010
0.003617 0.000010 0.004668 0.937625 0.000010 0.054050 0.000010 0.000010
0.000010 0.000010 0.000010 0.999930 0.000010 0.000010 0.000010 0.000010
0.001895 0.007328 0.000010 0.990726 0.000010 0.000010 0.000010 0.000010
0.000010 0.000010 0.014848 0.974306 0.000010 0.010796 0.000010 0.000010
0.000010 0.003208 0.025373 0.938704 0.000010 0.032675 0.000010 0.000010
0.000010 0.000010 0.011369 0.971269 0.000010 0.017312 0.000010 0.000010
0.000010 0.008850 0.000010 0.991090 0.000010 0.000010 0.000010 0.000010
0.000010 0.000010 0.014339 0.950872 0.000010 0.034739 0.000010 0.000010
0.009063 0.000010 0.008647 0.982240 0.000010 0.000010 0.000010 0.000010
0.000010 0.000010 0.016721 0.983219 0.000010 0.000010 0.000010 0.000010
0.000010 0.000010 0.006754 0.993186 0.000010 0.000010 0.000010 0.000010
0.046975 0.005624 0.230380 0.054646 0.083134 0.579222 0.000010 0.000010
0.013046 0.009660 0.254262 0.034675 0.103309 0.585028 0.000010 0.000010
0.024321 0.000010 0.207238 0.018754 0.099315 0.650341 0.000010 0.000010
0.018806 0.000010 0.261798 0.000010 0.093312 0.626043 0.000010 0.000010
0.015727 0.018768 0.236153 0.006085 0.089110 0.634138 0.000010 0.000010
0.021880 0.003672 0.246120 0.027636 0.076158 0.624513 0.000010 0.000010
0.036656 0.005555 0.238473 0.000924 0.097251 0.621121 0.000010 0.000010
0.012190 0.013181 0.235258 0.000010 0.074633 0.664708 0.000010 0.000010
0.018714 0.016157 0.258558 0.002157 0.076905 0.627489 0.000010 0.000010
0.034868 0.005885 0.270922 0.038868 0.074145 0.575292 0.000010 0.000010
0.026775 0.003711 0.237607 0.013072 0.067726 0.651089 0.000010 0.000010
0.018043 0.019656 0.229522 0.025840 0.073295 0.633625 0.000010 0.000010
0.016857 0.000010 0.248610 0.000010 0.096551 0.637941 0.000010 0.000010
0.015295 0.004500 0.263246 0.012866 0.102137 0.601936 0.000010 0.000010
0.016517 0.005689 0.261404 0.023987 0.074030 0.618353 0.000010 0.000010
0.036243 0.003725 0.273249 0.004132 0.071988 0.610643 0.000010 0.000010
0.024581 0.003856 0.259528 0.027374 0.083080 0.601561 0.000010 0.000010
0.033505 0.005150 0.251943 0.005376 0.075561 0.628445 0.000010 0.000010
0.041250 0.000010 0.210739 0.028062 0.061362 0.658557 0.000010 0.000010
0.007416 0.000319 0.293404 0.019487 0.044876 0.634476 0.000010 0.000010
0.049017 0.117618 0.004409 0.207312 0.000010 0.302687 0.140068 0.178878
0.051808 0.111035 0.003731 0.237755 0.000010 0.293377 0.128881 0.173404
0.043159 0.112173 0.001533 0.229771 0.000010 0.259153 0.167087 0.187113
0.045750 0.093723 0.006172 0.288638 0.000538 0.319874 0.094391 0.150914
0.050329 0.110112 0.000010 0.296262 0.015426 0.312714 0.096426 0.118720
0.030091 0.102280 0.000010 0.213576 0.012149 0.267877 0.188942 0.185075
0.044525 0.105638 0.000010 0.330778 0.006818 0.290540 0.096192 0.125500
0.049880 0.111337 0.000010 0.315865 0.000010 0.292108 0.095343 0.135447
0.024181 0.118992 0.023704 0.155862 0.000010 0.335887 0.173250 0.168115
0.028106 0.108176 0.000010 0.207681 0.000010 0.263966 0.187279 0.204771
0.030937 0.113890 0.004022 0.208551 0.000010 0.239155 0.211213 0.192222
0.028656 0.121452 0.000010 0.212030 0.000010 0.247775 0.208802 0.181265
0.012346 0.105466 0.000010 0.213850 0.000010 0.269638 0.205877 0.192803
0.018990 0.131410 0.000010 0.191354 0.000010 0.265335 0.179058 0.213833
0.035927 0.120226 0.000010 0.211033 0.000010 0.245990 0.201951 0.184853
0.026526 0.136306 0.000010 0.176636 0.001497 0.276817 0.191230 0.190978
0.027972 0.117727 0.000010 0.309378 0.000010 0.205970 0.162638 0.176295
0.009625 0.134053 0.000010 0.188738 0.000010 0.239068 0.214803 0.213693
0.016423 0.139043 0.000010 0.184393 0.008731 0.228684 0.218064 0.204651
0.023677 0.122939 0.000010 0.179328 0.000010 0.239705 0.207458 0.226874
0.023153 0.153908 0.000010 0.161150 0.000010 0.242976 0.223767 0.195026
0.004089 0.122184 0.000010 0.177622 0.000010 0.292117 0.206836 0.197131
0.014578 0.138237 0.000010 0.201958 0.000010 0.231725 0.199629 0.213853
0.009107 0.119290 0.000010 0.178347 0.000010 0.258524 0.231608 0.203103
0.005254 0.212448 0.000010 0.179919 0.000010 0.241006 0.143493 0.217861
0.016735 0.197218 0.000010 0.159771 0.000010 0.211303 0.167944 0.247008
0.011746 0.186777 0.008976 0.168203 0.000010 0.241068 0.141604 0.241616
0.020055 0.170142 0.002243 0.163976 0.006654 0.216376 0.170801 0.249752
0.031176 0.215151 0.000010 0.121193 0.000010 0.224758 0.146567 0.261135
0.006615 0.206113 0.008153 0.133881 0.000010 0.220552 0.122061 0.302615
0.006813 0.198679 0.000010 0.171374 0.000010 0.209399 0.158832 0.254883
0.017476 0.212805 0.000010 0.162004 0.000010 0.221245 0.104039 0.282411
0.024781 0.113129 0.000010 0.196229 0.000010 0.272632 0.200470 0.192738
0.040314 0.113714 0.000010 0.245642 0.000010 0.237403 0.190392 0.172515
0.043488 0.109403 0.000010 0.208092 0.000010 0.258788 0.181569 0.198640
0.019651 0.117609 0.000010 0.215215 0.000010 0.259578 0.208344 0.179582
0.049327 0.108503 0.001212 0.280099 0.000908 0.279068 0.133091 0.147790
0.020819 0.120747 0.000010 0.194466 0.000010 0.271708 0.166482 0.225758
0.022398 0.112250 0.000010 0.240958 0.000010 0.273135 0.175358 0.175882
0.010322 0.114360 0.000010 0.282713 0.000010 0.255539 0.169956 0.167089
0.000010 0.871005 0.000010 0.000010 0.000010 0.000010 0.003714 0.125231
0.000010 0.853950 0.000010 0.000010 0.000010 0.000010 0.027505 0.118495
0.000010 0.834157 0.000010 0.001007 0.000010 0.000010 0.021195 0.143601
0.000010 0.789527 0.000010 0.000010 0.000010 0.000010 0.020143 0.190280
0.000010 0.854651 0.000010 0.000010 0.000010 0.000010 0.026575 0.118724
0.000010 0.740820 0.000010 0.000010 0.000010 0.000010 0.050913 0.208217
0.000010 0.999930 0.000010 0.000010 0.000010 0.000010 0.000010 0.000010
0.000010 0.999930 0.000010 0.000010 0.000010 0.000010 0.000010 0.000010
0.000010 0.999918 0.000012 0.000010 0.000010 0.000020 0.000010 0.000010
0.000010 0.999930 0.000010 0.000010 0.000010 0.000010 0.000010 0.000010
0.000010 0.999930 0.000010 0.000010 0.000010 0.000010 0.000010 0.000010
0.000010 0.999928 0.000010 0.000010 0.000010 0.000012 0.000010 0.000010
0.000010 0.999929 0.000010 0.000011 0.000010 0.000010 0.000010 0.000010
0.000010 0.999930 0.000010 0.000010 0.000010 0.000010 0.000010 0.000010
0.000010 0.999930 0.000010 0.000010 0.000010 0.000010 0.000010 0.000010
0.000010 0.999930 0.000010 0.000010 0.000010 0.000010 0.000010 0.000010
0.000012 0.999927 0.000010 0.000010 0.000011 0.000010 0.000010 0.000010
0.000010 0.999929 0.000010 0.000010 0.000010 0.000010 0.000010 0.000010
0.000010 0.999930 0.000010 0.000010 0.000010 0.000010 0.000010 0.000010
0.000010 0.999930 0.000010 0.000010 0.000010 0.000010 0.000010 0.000010
0.006529 0.057452 0.014747 0.000010 0.010430 0.021338 0.188558 0.700936
0.000010 0.071872 0.009314 0.000010 0.016679 0.009679 0.206445 0.685993
0.000010 0.052158 0.015607 0.004603 0.018065 0.000010 0.149682 0.759864
0.004402 0.060267 0.025739 0.001488 0.003725 0.000550 0.188853 0.714976
0.000010 0.073199 0.029397 0.000010 0.017633 0.000010 0.195518 0.684222
0.001467 0.064363 0.013408 0.002075 0.029309 0.000010 0.158582 0.730785
0.000010 0.065956 0.021565 0.004272 0.002741 0.000010 0.199138 0.706308
0.000010 0.072608 0.028917 0.000010 0.021901 0.015828 0.207419 0.653308
0.003180 0.055668 0.004668 0.003737 0.000010 0.000010 0.202255 0.730472
0.000010 0.056945 0.000247 0.000010 0.021432 0.000010 0.186615 0.734731
0.000010 0.072493 0.024695 0.000010 0.001612 0.004993 0.197084 0.699104
0.002661 0.061476 0.029871 0.009019 0.010965 0.000010 0.161978 0.724021
0.000010 0.053554 0.005842 0.000010 0.025422 0.000010 0.174395 0.740757
0.000010 0.062079 0.003336 0.000010 0.017548 0.006548 0.196080 0.714390
0.000010 0.081123 0.034464 0.000010 0.003138 0.000010 0.164662 0.716583
0.006875 0.055335 0.017782 0.000010 0.000010 0.000010 0.181696 0.738282
0.000010 0.047526 0.011135 0.001837 0.011601 0.000010 0.201883 0.725999
0.000010 0.059049 0.025102 0.000010 0.017361 0.000493 0.207367 0.690608
0.000010 0.058627 0.019947 0.000010 0.030689 0.000010 0.176046 0.714662
0.000010 0.067883 0.006071 0.000010 0.015703 0.010293 0.193816 0.706214
0.005092 0.000010 0.000919 0.010959 0.000010 0.004997 0.840507 0.137506
0.011453 0.000010 0.004105 0.007996 0.003156 0.007085 0.830635 0.135561
0.013307 0.000010 0.009869 0.007097 0.016875 0.003679 0.801725 0.147437
0.010842 0.000010 0.019238 0.008555 0.003682 0.016013 0.834601 0.107058
0.003696 0.000010 0.015094 0.031363 0.012487 0.007688 0.781446 0.148217
0.005228 0.000010 0.010270 0.010054 0.001997 0.019530 0.814403 0.138507
0.005152 0.000010 0.006324 0.000010 0.003154 0.007584 0.843796 0.133970
0.006875 0.000010 0.001257 0.010924 0.012596 0.019104 0.820253 0.128980
0.015409 0.000010 0.018917 0.020612 0.020199 0.018244 0.764647 0.141961
0.002573 0.000010 0.040717 0.034212 0.029728 0.034987 0.746752 0.111021
0.007156 0.000010 0.025710 0.037709 0.025491 0.016718 0.780099 0.107106
0.000682 0.000010 0.022149 0.001914 0.009738 0.012287 0.826907 0.126314
0.003187 0.000010 0.005685 0.003643 0.000010 0.009810 0.848920 0.128735
0.009594 0.000010 0.014348 0.016721 0.021609 0.020376 0.798595 0.118747
0.011974 0.000010 0.009008 0.022520 0.009014 0.002169 0.822754 0.122551
0.007183 0.000010 0.034919 0.000010 0.009069 0.016345 0.757579 0.174885
0.003534 0.000010 0.021686 0.006401 0.020877 0.021302 0.796140 0.130050
0.010624 0.000010 0.008985 0.015317 0.009802 0.028192 0.778373 0.148698
0.005333 0.000010 0.004909 0.014377 0.015916 0.007468 0.841612 0.110375
0.005526 0.000010 0.002284 0.008468 0.000174 0.019641 0.818131 0.145766
0.000010 0.000010 0.000010 0.009002 0.000010 0.000010 0.876668 0.114281
0.002172 0.000010 0.000010 0.000010 0.003460 0.000010 0.891147 0.103181
0.000010 0.000010 0.000010 0.000010 0.000010 0.000010 0.915674 0.084266
0.000010 0.000010 0.000010 0.000010 0.000010 0.000010 0.942618 0.057322
0.000010 0.000010 0.000010 0.000010 0.000010 0.000010 0.904078 0.095862
0.000010 0.000010 0.000010 0.004382 0.000010 0.000010 0.887696 0.107873
0.000338 0.000010 0.000010 0.000010 0.000010 0.000010 0.905951 0.093661
0.000010 0.000010 0.000010 0.000010 0.000010 0.000010 0.898359 0.101581
0.000125 0.000010 0.000010 0.000010 0.000010 0.000010 0.910147 0.089678
0.000010 0.000010 0.000010 0.000010 0.000010 0.000010 0.907646 0.092294
0.000010 0.000010 0.000010 0.000010 0.000010 0.000010 0.903114 0.096826
0.000010 0.000010 0.000010 0.000010 0.000010 0.000010 0.913386 0.086554
0.000010 0.000010 0.000010 0.000010 0.000010 0.000010 0.884909 0.115031
0.000010 0.000010 0.000010 0.000010 0.000010 0.000010 0.924044 0.075896
0.004999 0.000010 0.006739 0.001598 0.000010 0.000010 0.868627 0.118008
0.002971 0.000010 0.000010 0.002903 0.000010 0.001105 0.904358 0.088634
0.000027 0.000010 0.000010 0.010234 0.000010 0.000010 0.899894 0.089805
0.003225 0.000010 0.000010 0.014704 0.000010 0.000010 0.881577 0.100454
0.000010 0.000016 0.000010 0.000010 0.000010 0.000010 0.916084 0.083850
0.000010 0.000010 0.000010 0.000010 0.000010 0.000010 0.938244 0.061696
0.000010 0.000010 0.000010 0.000010 0.000010 0.000010 0.905277 0.094663
0.000010 0.000012 0.000014 0.000010 0.000010 0.000010 0.912492 0.087442
0.000010 0.000015 0.000010 0.000010 0.000010 0.000010 0.910543 0.089391
0.000010 0.000010 0.000010 0.000010 0.000010 0.000010 0.897352 0.102588
0.000010 0.000010 0.000010 0.000010 0.000010 0.000010 0.893951 0.105989
0.000010 0.000010 0.000010 0.000010 0.000010 0.000010 0.906316 0.093624
0.000010 0.000010 0.000010 0.000010 0.000010 0.000010 0.895749 0.104191
0.000010 0.000010 0.000010 0.000010 0.000010 0.000010 0.892315 0.107625
0.000010 0.000010 0.000010 0.000010 0.000010 0.000010 0.900402 0.099538
0.000010 0.000010 0.000010 0.000010 0.000010 0.000010 0.908486 0.091454
0.000010 0.000010 0.000010 0.000010 0.000010 0.000010 0.918638 0.081302
0.000010 0.000010 0.000010 0.000010 0.000010 0.000010 0.907509 0.092431
0.000010 0.000010 0.000010 0.000010 0.000010 0.000010 0.898638 0.101302
0.000012 0.000010 0.000010 0.000010 0.000010 0.000010 0.908246 0.091692
0.000010 0.000010 0.000021 0.000010 0.000010 0.000010 0.880194 0.119735
0.000010 0.000010 0.000010 0.000010 0.000010 0.000010 0.885333 0.114607
0.000010 0.000010 0.000010 0.000010 0.000010 0.000010 0.907402 0.092538
0.000010 0.000010 0.000010 0.000010 0.000010 0.000010 0.908596 0.091344
0.000010 0.000010 0.000010 0.000010 0.000010 0.000010 0.908949 0.090991
0.000010 0.000010 0.000010 0.000010 0.000010 0.000010 0.905056 0.094884
0.000010 0.000010 0.004465 0.000010 0.000010 0.000010 0.899429 0.096057
0.000010 0.000010 0.000010 0.000010 0.000010 0.000010 0.917860 0.082080
0.000011 0.000010 0.000010 0.000010 0.000010 0.000010 0.899964 0.099975
0.003294 0.000010 0.000010 0.000010 0.000010 0.000010 0.909858 0.086797
0.000010 0.000010 0.000010 0.000010 0.000010 0.000010 0.893711 0.106229
0.000010 0.000010 0.000010 0.000010 0.000010 0.000010 0.905148 0.094792
0.000010 0.000010 0.000010 0.000010 0.000010 0.000010 0.905701 0.094239
0.000010 0.000010 0.000010 0.000010 0.000010 0.000010 0.915058 0.084882
0.000010 0.000010 0.000010 0.000010 0.000010 0.000010 0.916984 0.082956
0.000010 0.000010 0.009425 0.000010 0.000010 0.000010 0.876858 0.113667
0.000010 0.000010 0.000010 0.000010 0.000010 0.000010 0.903843 0.096097
0.000010 0.000010 0.000010 0.000010 0.000010 0.000010 0.897585 0.102355
0.000010 0.000010 0.000010 0.000010 0.000010 0.000010 0.903657 0.096283
0.003176 0.000010 0.000010 0.002113 0.000010 0.000010 0.879255 0.115416
0.000371 0.000010 0.000010 0.002627 0.000010 0.000675 0.886603 0.109694
0.000010 0.000010 0.000010 0.000010 0.000010 0.000010 0.902443 0.097497
0.000010 0.000010 0.000010 0.000010 0.000010 0.000010 0.888361 0.111579
0.000010 0.000010 0.000010 0.000010 0.000010 0.000010 0.915587 0.084353
0.000010 0.000010 0.000010 0.000010 0.000010 0.000010 0.920595 0.079345
0.000010 0.000010 0.000010 0.000010 0.000010 0.000010 0.911743 0.088197
0.000010 0.000010 0.000010 0.000010 0.000010 0.000010 0.925422 0.074518
0.000010 0.000010 0.000010 0.000010 0.000010 0.000010 0.908532 0.091408
0.000010 0.000010 0.000010 0.000010 0.000010 0.000010 0.894073 0.105867
0.000010 0.000010 0.000010 0.000010 0.000010 0.000010 0.888741 0.111199
0.000010 0.000010 0.000010 0.000010 0.000010 0.000010 0.903913 0.096027
0.000010 0.000010 0.000010 0.000010 0.000010 0.000010 0.901135 0.098805
0.000010 0.000010 0.000010 0.000010 0.000010 0.000010 0.917390 0.082550
0.000010 0.000010 0.000010 0.000010 0.000010 0.000010 0.891286 0.108654
0.000010 0.000010 0.000010 0.000010 0.000010 0.000010 0.898478 0.101462
0.000010 0.000010 0.000010 0.000010 0.000010 0.000010 0.905970 0.093970
0.000010 0.000010 0.000010 0.000010 0.000010 0.000010 0.872212 0.127728
0.000010 0.000010 0.000010 0.000010 0.000010 0.000010 0.878479 0.121461
0.000010 0.000010 0.000010 0.000010 0.000010 0.000010 0.897810 0.102130
0.000010 0.000010 0.000010 0.000010 0.000010 0.000010 0.892987 0.106953
0.000010 0.000010 0.000010 0.000010 0.000010 0.000010 0.881211 0.118729
0.000010 0.000010 0.000010 0.000010 0.000010 0.000010 0.882041 0.117899
0.000010 0.000010 0.000010 0.000010 0.000010 0.000010 0.869982 0.129958
0.000010 0.000010 0.000010 0.000010 0.000010 0.000010 0.884583 0.115357
0.000010 0.000010 0.000010 0.000010 0.000010 0.000010 0.890159 0.109781
0.000010 0.000010 0.000010 0.000010 0.000010 0.000010 0.875629 0.124311
0.000010 0.000010 0.000010 0.000010 0.000010 0.000010 0.877069 0.122871
0.000010 0.000010 0.000010 0.000010 0.000010 0.000010 0.881263 0.118677
0.002553 0.000010 0.000010 0.017369 0.000010 0.000948 0.808871 0.170229
0.000010 0.000010 0.000010 0.000010 0.000010 0.000010 0.877363 0.122577
0.000010 0.000010 0.000010 0.000010 0.000010 0.000010 0.879723 0.120217
0.000010 0.000010 0.000010 0.000010 0.000010 0.000010 0.894369 0.105571
0.000010 0.000010 0.000010 0.000010 0.000010 0.000010 0.881306 0.118634
0.000010 0.000010 0.000010 0.000010 0.000010 0.000010 0.874607 0.125333
0.000010 0.000010 0.000010 0.000010 0.000010 0.000010 0.869248 0.130692
0.000010 0.000010 0.000010 0.003115 0.000010 0.000010 0.873479 0.123357
0.000010 0.000010 0.000010 0.000010 0.000010 0.000010 0.900574 0.099366
0.000010 0.000010 0.000010 0.000010 0.000010 0.000010 0.903380 0.096560
0.000010 0.000010 0.000010 0.000010 0.000010 0.000010 0.908646 0.091294
0.000010 0.000010 0.000010 0.000010 0.000010 0.000010 0.914727 0.085213
0.080790 0.000010 0.001640 0.000010 0.000010 0.001884 0.790713 0.124943
0.000010 0.000010 0.000010 0.000016 0.000010 0.000010 0.904951 0.094983
0.051261 0.000010 0.004805 0.003181 0.000010 0.000010 0.807826 0.132896
0.000010 0.000010 0.000010 0.000010 0.000010 0.000010 0.887780 0.112160
0.000010 0.000010 0.000010 0.000010 0.000010 0.000010 0.899171 0.100769
0.000010 0.000010 0.000010 0.000010 0.000010 0.000010 0.874917 0.125023
0.000010 0.000010 0.000010 0.000010 0.000010 0.000010 0.881619 0.118321
0.000010 0.000010 0.000010 0.000010 0.000010 0.000010 0.890843 0.109097
0.000010 0.000010 0.000010 0.000010 0.000010 0.000010 0.904636 0.095304
0.000010 0.000010 0.000010 0.000010 0.000010 0.000010 0.897008 0.102932
0.000010 0.000010 0.000010 0.000010 0.000010 0.000010 0.904829 0.095111
0.000010 0.000010 0.000010 0.000010 0.000010 0.000010 0.894399 0.105541
0.000010 0.000010 0.000010 0.000010 0.000010 0.000010 0.912317 0.087623
0.000010 0.000010 0.000010 0.003792 0.000010 0.000010 0.892506 0.103652
0.000010 0.000010 0.000010 0.000010 0.000010 0.000010 0.904072 0.095868
0.000010 0.000010 0.000010 0.000010 0.000010 0.000010 0.869210 0.130730
0.000010 0.000010 0.000010 0.009849 0.000010 0.000010 0.865291 0.124810
0.000010 0.000010 0.000010 0.000010 0.000010 0.000010 0.889500 0.110440
0.002537 0.005280 0.000010 0.003582 0.000010 0.050264 0.783265 0.155051
0.003421 0.005810 0.000010 0.000010 0.000010 0.060022 0.760223 0.170494
0.003952 0.000010 0.000010 0.000010 0.000010 0.021098 0.811878 0.163031
0.000010 0.011198 0.000010 0.003602 0.000010 0.055685 0.763094 0.166392
0.000010 0.000010 0.003142 0.004740 0.000010 0.010509 0.836931 0.144648
0.000762 0.000010 0.000010 0.040563 0.000010 0.046681 0.732849 0.179115
0.006702 0.000010 0.000010 0.013062 0.000010 0.023980 0.787185 0.169042
0.005273 0.008537 0.000010 0.002831 0.000010 0.062540 0.739551 0.181248
0.015596 0.007235 0.004569 0.000010 0.000010 0.041935 0.769188 0.161457
0.000478 0.000010 0.000010 0.007645 0.000010 0.051691 0.775759 0.164396
0.000010 0.008697 0.000267 0.011898 0.000010 0.035852 0.791532 0.151734
0.001559 0.014986 0.002888 0.034728 0.000010 0.032852 0.751945 0.161032
0.000010 0.126020 0.000010 0.000010 0.000010 0.000010 0.078319 0.795611
0.000010 0.106755 0.000010 0.000010 0.000010 0.000010 0.079283 0.813911
0.000010 0.108960 0.000010 0.000010 0.000010 0.005940 0.074806 0.810254
0.000010 0.113394 0.000010 0.000010 0.000010 0.002811 0.070454 0.813302
0.000010 0.107816 0.000010 0.002167 0.000010 0.000010 0.068741 0.821236
0.000010 0.105304 0.000010 0.000010 0.000010 0.000010 0.074166 0.820480
0.000010 0.109904 0.000010 0.000010 0.000010 0.000010 0.089470 0.800576
0.000010 0.133716 0.000010 0.000010 0.000010 0.000010 0.078340 0.787894
0.000010 0.104199 0.000010 0.002957 0.000010 0.000010 0.082034 0.810770
0.000010 0.117839 0.000010 0.000010 0.000010 0.000010 0.054566 0.827545
0.005066 0.111859 0.000010 0.009161 0.000010 0.009522 0.073089 0.791284
0.000010 0.112075 0.000010 0.000010 0.000010 0.000010 0.074779 0.813096
0.000010 0.103197 0.000010 0.000010 0.000010 0.000010 0.066676 0.830077
0.001637 0.100330 0.000010 0.006245 0.000010 0.000010 0.063743 0.828015
0.000010 0.112399 0.000010 0.000010 0.000010 0.000010 0.050482 0.837069
0.000010 0.117440 0.000010 0.000010 0.000010 0.000010 0.070465 0.812045
0.000010 0.123250 0.000010 0.000010 0.000010 0.000010 0.058873 0.817827
0.000010 0.115889 0.000010 0.000010 0.000010 0.005648 0.075016 0.803408
0.000010 0.114572 0.000010 0.000010 0.000010 0.000010 0.108297 0.777081
0.000010 0.118270 0.000010 0.000010 0.000010 0.000010 0.064018 0.817662
0.012642 0.002402 0.213902 0.005375 0.390711 0.000010 0.332078 0.042879
0.022453 0.000010 0.177547 0.022931 0.437727 0.005988 0.257680 0.075664
0.029047 0.001767 0.233912 0.048684 0.343985 0.024377 0.268030 0.050198
0.033738 0.008645 0.194870 0.003003 0.443843 0.000735 0.296355 0.018811
0.029814 0.008670 0.197007 0.000010 0.429677 0.000010 0.305116 0.029696
0.012642 0.000010 0.210633 0.015908 0.423600 0.000010 0.287311 0.049887
0.019890 0.011402 0.170727 0.063968 0.445947 0.000010 0.246376 0.041680
0.023624 0.006142 0.183649 0.092828 0.395764 0.000010 0.269974 0.028009
0.033194 0.000010 0.159411 0.106253 0.370688 0.066686 0.220420 0.043339
0.020851 0.000010 0.207088 0.029924 0.382091 0.008504 0.295274 0.056259
0.031913 0.007201 0.195103 0.029446 0.410697 0.007360 0.302984 0.015296
0.016360 0.006425 0.180461 0.023377 0.452802 0.000010 0.281948 0.038618
0.012752 0.006888 0.174416 0.030570 0.390310 0.000010 0.331387 0.053668
0.018146 0.000355 0.161763 0.033242 0.442816 0.000010 0.299992 0.043676
0.028267 0.005082 0.210921 0.000010 0.397345 0.000010 0.311025 0.047340
0.037346 0.006544 0.186158 0.025185 0.425547 0.000010 0.296070 0.023140
0.019863 0.004057 0.192159 0.040357 0.390903 0.000010 0.310422 0.042230
0.027852 0.002638 0.201444 0.055129 0.381734 0.031707 0.252316 0.047180
0.030757 0.000010 0.209421 0.036470 0.374809 0.000010 0.282888 0.065635
0.025809 0.001363 0.194731 0.014921 0.384703 0.016121 0.335331 0.027021
0.022388 0.007854 0.411017 0.035217 0.107770 0.054989 0.293279 0.067486
0.019378 0.000010 0.452112 0.024862 0.079340 0.062632 0.294182 0.067483
0.028335 0.007075 0.390859 0.070373 0.126400 0.032783 0.255613 0.088562
0.000629 0.004162 0.376954 0.036144 0.272481 0.031802 0.213018 0.064809
0.027282 0.010633 0.441964 0.069999 0.081392 0.011968 0.262877 0.093885
0.022882 0.000010 0.399259 0.051777 0.114665 0.041314 0.260800 0.109293
0.009992 0.000010 0.426821 0.040284 0.114948 0.062695 0.290935 0.054315
0.028501 0.000010 0.473205 0.035740 0.118984 0.047368 0.244333 0.051860
0.031418 0.000010 0.479054 0.025433 0.075188 0.035948 0.278582 0.074366
0.033107 0.014975 0.476972 0.047527 0.065646 0.065294 0.243068 0.053412
0.026588 0.002550 0.436095 0.069203 0.110535 0.027821 0.284894 0.042315
0.025731 0.000010 0.403329 0.055968 0.114759 0.055515 0.318176 0.026511
0.029720 0.000010 0.440150 0.007607 0.083991 0.077987 0.274820 0.085715
0.029819 0.000010 0.428859 0.030789 0.085904 0.053600 0.270078 0.100941
0.030082 0.000010 0.451922 0.088267 0.078913 0.028962 0.253005 0.068838
0.024035 0.000010 0.434316 0.032873 0.076892 0.016785 0.300202 0.114886
0.030213 0.000010 0.451721 0.071711 0.071566 0.029856 0.268678 0.076245
0.043765 0.003512 0.447285 0.107031 0.051381 0.031883 0.257514 0.057628
0.019121 0.003706 0.355906 0.142338 0.149906 0.069654 0.203898 0.055470
0.007479 0.001943 0.413055 0.080368 0.132810 0.029751 0.254770 0.079824
0.024850 0.000010 0.137287 0.376332 0.087821 0.000010 0.266400 0.107289
0.018268 0.000010 0.158513 0.369924 0.068738 0.039477 0.257885 0.087184
0.009443 0.005236 0.076555 0.377048 0.013192 0.054204 0.368260 0.096062
0.020171 0.000692 0.138455 0.336633 0.015859 0.100310 0.337695 0.050183
0.018366 0.000010 0.091359 0.430981 0.019183 0.049289 0.284928 0.105884
0.006143 0.009114 0.129188 0.451983 0.037455 0.081986 0.249772 0.034358
0.012461 0.005070 0.102293 0.440793 0.059931 0.057430 0.251716 0.070305
0.002839 0.010708 0.126520 0.434835 0.001278 0.070813 0.321285 0.031722
0.022318 0.006373 0.126527 0.335133 0.059684 0.039015 0.348493 0.062457
0.016713 0.000010 0.103715 0.350897 0.053332 0.064414 0.361328 0.049591
0.021974 0.010096 0.114095 0.372646 0.065617 0.060398 0.307366 0.047810
0.030822 0.002530 0.119492 0.385915 0.055912 0.059906 0.299536 0.045887
0.039553 0.021322 0.109219 0.394955 0.019623 0.062652 0.293314 0.059362
0.000010 0.008602 0.119609 0.415684 0.053827 0.063636 0.302736 0.035896
0.029298 0.000813 0.120307 0.347744 0.042551 0.080766 0.295241 0.083279
0.021026 0.006439 0.118718 0.388251 0.042467 0.066101 0.289196 0.067802
0.026561 0.005404 0.091192 0.405126 0.006849 0.068952 0.321749 0.074167
0.018456 0.009754 0.098894 0.452022 0.011923 0.075021 0.286269 0.047661
0.007618 0.000010 0.106284 0.431392 0.011437 0.073282 0.315384 0.054594
0.012418 0.005237 0.111135 0.394992 0.086693 0.078715 0.244514 0.066297
0.000010 0.238964 0.000010 0.000147 0.000010 0.000010 0.095839 0.665010
0.000010 0.253598 0.000010 0.000010 0.000010 0.000010 0.070162 0.676189
0.000010 0.248478 0.000010 0.000010 0.000010 0.000010 0.061386 0.690086
0.000010 0.243670 0.000010 0.000010 0.000010 0.000010 0.057455 0.698825
0.000385 0.259948 0.000010 0.000010 0.000010 0.000010 0.050660 0.688966
0.000010 0.270485 0.001683 0.006056 0.000010 0.000010 0.046963 0.674782
0.000010 0.259429 0.000010 0.006801 0.000010 0.000010 0.065244 0.668486
0.000010 0.238789 0.000010 0.000010 0.000010 0.000010 0.089308 0.671852
0.000010 0.222714 0.000010 0.000010 0.000010 0.000010 0.060844 0.716392
0.000010 0.277107 0.000010 0.000010 0.000010 0.000010 0.052294 0.670548
0.000729 0.271770 0.000010 0.000010 0.000010 0.000010 0.053677 0.673784
0.000010 0.267184 0.000010 0.000010 0.000010 0.004838 0.054003 0.673935
0.000010 0.237858 0.000010 0.000010 0.000010 0.000010 0.074394 0.687698
0.000010 0.236782 0.000010 0.000010 0.000010 0.000010 0.074653 0.688515
0.000010 0.265528 0.000010 0.000010 0.000010 0.000010 0.074752 0.659669
0.000010 0.251703 0.000010 0.000010 0.000010 0.000010 0.065386 0.682861
0.000010 0.237091 0.000010 0.000010 0.000010 0.000010 0.032130 0.730730
0.000010 0.000010 0.000010 0.000010 0.000010 0.000010 0.913802 0.086138
0.005108 0.000010 0.002062 0.000010 0.000010 0.000010 0.891111 0.101678
0.000010 0.000010 0.000010 0.000010 0.000010 0.000010 0.908972 0.090968
0.000010 0.000010 0.000010 0.000010 0.000010 0.000010 0.923407 0.076533
0.000010 0.005095 0.004066 0.026219 0.000548 0.000010 0.897394 0.066658
0.000010 0.019977 0.002409 0.009733 0.000010 0.000804 0.955997 0.011060
0.000010 0.001896 0.006605 0.500388 0.000010 0.000010 0.491071 0.000010
0.000010 0.002609 0.005188 0.501663 0.000010 0.000010 0.490500 0.000010
0.000010 0.003116 0.001991 0.502767 0.000010 0.000010 0.492085 0.000010
0.003456 0.004109 0.031236 0.410717 0.016533 0.033239 0.456257 0.044452
0.004877 0.004101 0.030254 0.412562 0.016178 0.031928 0.455962 0.044138
0.000010 0.000010 0.000010 0.003133 0.000187 0.005967 0.906546 0.084138
0.013606 0.005360 0.000084 0.313954 0.016059 0.041729 0.592455 0.016753
0.003389 0.018861 0.048146 0.011241 0.012580 0.014044 0.822208 0.069531
0.000010 0.000010 0.000010 0.000010 0.000010 0.007509 0.928538 0.063903
0.000010 0.002899 0.000010 0.000010 0.000010 0.011336 0.931795 0.053930
0.000662 0.000010 0.000010 0.000010 0.005309 0.000010 0.899142 0.094846
0.000010 0.000010 0.000010 0.000010 0.000010 0.000010 0.908027 0.091913
0.000010 0.000010 0.000010 0.000010 0.000010 0.001952 0.913620 0.084378
0.003455 0.000770 0.000010 0.000010 0.000010 0.000010 0.919969 0.075765
0.000010 0.000017 0.000010 0.000018 0.000011 0.000010 0.999915 0.000010
0.000010 0.000010 0.000010 0.000010 0.000020 0.000010 0.999920 0.000010
0.000010 0.000010 0.000014 0.000010 0.000018 0.000010 0.999918 0.000010
0.000010 0.000011 0.000010 0.000010 0.000012 0.000010 0.999927 0.000010
0.000010 0.000012 0.000012 0.000014 0.000018 0.000010 0.999914 0.000010
0.000010 0.000013 0.000010 0.000010 0.000010 0.000010 0.999927 0.000010
0.000010 0.000010 0.000015 0.000010 0.000010 0.000010 0.999925 0.000010
0.000020 0.000010 0.000010 0.000010 0.000011 0.000010 0.999920 0.000010
0.000015 0.000010 0.000010 0.000010 0.000019 0.000010 0.999916 0.000010
0.000010 0.000015 0.000010 0.000010 0.000010 0.000010 0.999925 0.000010
0.000010 0.000010 0.000010 0.000019 0.000010 0.000010 0.999921 0.000010
0.000010 0.000010 0.000010 0.000010 0.000010 0.000010 0.999930 0.000010
0.000010 0.000010 0.000010 0.000010 0.000010 0.000010 0.999930 0.000010
0.000010 0.000010 0.000011 0.000010 0.000010 0.000010 0.999929 0.000010
0.000010 0.000014 0.000020 0.000010 0.000010 0.000010 0.999916 0.000010
0.027316 0.009114 0.000010 0.420469 0.000010 0.042662 0.500409 0.000010
0.000010 0.009597 0.004507 0.000010 0.000010 0.000010 0.985846 0.000010
0.006257 0.013791 0.007258 0.000286 0.000010 0.000010 0.972379 0.000010
0.000010 0.000010 0.000010 0.000010 0.000010 0.000010 0.999930 0.000010
0.000013 0.000013 0.000015 0.000013 0.000014 0.000013 0.999910 0.000010
0.035502 0.009137 0.002782 0.001383 0.000011 0.000010 0.925447 0.025729
0.000010 0.009087 0.000010 0.000010 0.000010 0.000010 0.990853 0.000010
0.000010 0.000010 0.013036 0.000010 0.000010 0.000348 0.953403 0.033173
0.000010 0.004652 0.000010 0.000010 0.000010 0.000010 0.969815 0.025483
0.000010 0.000010 0.000010 0.000010 0.000010 0.000010 0.974344 0.025596
0.000010 0.000010 0.000010 0.000010 0.000015 0.000010 0.984548 0.015387
0.000010 0.002016 0.000010 0.000010 0.000010 0.000010 0.977572 0.020362
0.000010 0.001240 0.005547 0.000010 0.000010 0.000010 0.976464 0.016709
0.000010 0.000010 0.000010 0.000010 0.000010 0.000010 0.982417 0.017523
0.000010 0.000010 0.000010 0.000010 0.000010 0.000010 0.968656 0.031284
0.006337 0.000010 0.000010 0.000010 0.000010 0.000010 0.942421 0.051192
0.000339 0.006661 0.000010 0.000010 0.000010 0.000010 0.991448 0.001511
0.000010 0.003865 0.000010 0.000010 0.000010 0.006067 0.960957 0.029071
0.001566 0.012710 0.000010 0.000010 0.000010 0.002117 0.969622 0.013954
0.000010 0.007024 0.000071 0.008910 0.000010 0.005812 0.978152 0.000010
0.000010 0.006689 0.000010 0.007919 0.000010 0.006199 0.979153 0.000010
0.003592 0.015787 0.000010 0.000010 0.000010 0.000010 0.949836 0.030745
0.004592 0.016250 0.000010 0.000010 0.000010 0.000010 0.951661 0.027457
0.000010 0.026606 0.000010 0.014282 0.000010 0.004586 0.954486 0.000010
0.000010 0.020093 0.000010 0.005047 0.000010 0.020403 0.954417 0.000010
0.000010 0.019418 0.000010 0.017595 0.000010 0.009134 0.953813 0.000010
0.000010 0.020592 0.000010 0.009832 0.000010 0.011180 0.958357 0.000010
0.000010 0.026108 0.000010 0.002979 0.000010 0.007409 0.963463 0.000010
0.000010 0.022438 0.006085 0.000010 0.000010 0.010744 0.960693 0.000010
0.000010 0.026188 0.000010 0.007205 0.000010 0.010763 0.955805 0.000010
0.000010 0.022310 0.000011 0.000010 0.000010 0.011435 0.966204 0.000010
0.000010 0.005207 0.000010 0.009965 0.000010 0.009178 0.944451 0.031169
0.001973 0.020180 0.000010 0.008131 0.000010 0.010198 0.956841 0.002657
0.003486 0.018471 0.004613 0.004414 0.000010 0.014819 0.954177 0.000010
0.000010 0.021575 0.000010 0.000010 0.000010 0.009832 0.968542 0.000010
0.000010 0.022340 0.000010 0.000010 0.000010 0.008157 0.969453 0.000010
0.002686 0.014349 0.005758 0.000010 0.001345 0.018160 0.954653 0.003039
0.005368 0.021015 0.000010 0.011511 0.000010 0.005548 0.956528 0.000010
0.000010 0.018055 0.000364 0.011382 0.000010 0.004399 0.960496 0.005284
0.000010 0.000010 0.000010 0.000010 0.000010 0.000010 0.900129 0.099811
0.000010 0.000010 0.000010 0.000010 0.000010 0.000010 0.897950 0.101990
0.000010 0.000010 0.000010 0.000010 0.000010 0.000010 0.895175 0.104765
0.011870 0.000010 0.020516 0.000010 0.000010 0.094579 0.786880 0.086125
0.000010 0.000010 0.000010 0.000010 0.000010 0.000010 0.899638 0.100302
0.000010 0.000010 0.000010 0.000010 0.000010 0.000010 0.902421 0.097519
0.000010 0.000010 0.011661 0.004387 0.005862 0.075200 0.761227 0.141644
0.011439 0.000010 0.020279 0.000010 0.000010 0.095463 0.787053 0.085736
0.000010 0.000010 0.000010 0.000010 0.000010 0.000010 0.886417 0.113523
0.000010 0.000010 0.000010 0.000010 0.000010 0.000010 0.886144 0.113796
0.000010 0.000010 0.000010 0.000010 0.000010 0.000010 0.891712 0.108228
0.000010 0.000010 0.000010 0.000010 0.000010 0.000010 0.883621 0.116319
0.000010 0.000010 0.000010 0.000010 0.000010 0.000010 0.885944 0.113996
0.000010 0.000010 0.000010 0.000012 0.000010 0.000010 0.897775 0.102163
0.000010 0.000010 0.000010 0.000010 0.000010 0.000010 0.881269 0.118671
0.000010 0.000010 0.000010 0.000010 0.000010 0.000010 0.891979 0.107961
0.000010 0.000010 0.000010 0.000010 0.000010 0.000010 0.892413 0.107527
0.000010 0.000010 0.002200 0.000010 0.000984 0.007402 0.855707 0.133677
0.000010 0.000010 0.000010 0.000010 0.000010 0.000010 0.882900 0.117040
0.000010 0.000010 0.000010 0.000010 0.000010 0.000010 0.886339 0.113601
0.000010 0.000010 0.000010 0.012014 0.000786 0.017381 0.829817 0.139972
0.000010 0.000010 0.000010 0.000010 0.000010 0.000010 0.885727 0.114213
0.002754 0.000010 0.003200 0.016314 0.000010 0.033100 0.786436 0.158175
0.000010 0.000010 0.000010 0.000010 0.000010 0.000010 0.909190 0.090750
0.000010 0.000010 0.000010 0.000010 0.000010 0.000010 0.913815 0.086125
0.001138 0.000010 0.000010 0.010991 0.000010 0.032123 0.797915 0.157803
0.000010 0.000010 0.000010 0.000010 0.000010 0.000010 0.906740 0.093200
0.005178 0.007549 0.000010 0.021003 0.000540 0.069841 0.703546 0.192332
0.008553 0.006174 0.000010 0.035640 0.000010 0.047001 0.741419 0.161193
0.007371 0.003407 0.006153 0.032775 0.000891 0.054161 0.738569 0.156674
0.000010 0.000010 0.000010 0.000010 0.000010 0.000010 0.966363 0.033577
0.000010 0.000010 0.000010 0.000010 0.000010 0.000010 0.981606 0.018334
0.000010 0.000010 0.000010 0.000010 0.000010 0.000010 0.989154 0.010786
0.000010 0.000010 0.000010 0.000010 0.000010 0.000010 0.959001 0.040939
0.000010 0.000010 0.000010 0.000010 0.000010 0.000010 0.967599 0.032341
0.000010 0.000010 0.000010 0.000010 0.000010 0.000010 0.977450 0.022490
0.000010 0.000010 0.000010 0.000010 0.000010 0.000010 0.995849 0.004091
0.000010 0.000010 0.000010 0.000010 0.000010 0.000010 0.967324 0.032616
0.000010 0.000010 0.000010 0.000010 0.000010 0.000010 0.925203 0.074737
0.000010 0.000010 0.000010 0.000010 0.000010 0.000010 0.911783 0.088157
0.000010 0.000010 0.000010 0.000010 0.000010 0.000010 0.899075 0.100865
0.000010 0.000010 0.000010 0.000010 0.000010 0.000010 0.899722 0.100218
0.000010 0.000010 0.000010 0.000010 0.000010 0.000010 0.917066 0.082874
0.000010 0.000010 0.000010 0.000010 0.000010 0.000010 0.908456 0.091484
0.000010 0.000010 0.000010 0.000010 0.000010 0.000010 0.901122 0.098818
0.000010 0.000010 0.000010 0.000010 0.000010 0.000010 0.916792 0.083148
0.000010 0.000010 0.000010 0.000010 0.000010 0.000010 0.897452 0.102488
0.000010 0.000010 0.000010 0.000010 0.000010 0.000010 0.891459 0.108481
0.000010 0.000010 0.000010 0.000010 0.000010 0.000010 0.886511 0.113429
0.000010 0.000010 0.000010 0.000010 0.000010 0.000010 0.916946 0.082994
0.000010 0.000010 0.000010 0.000013 0.000010 0.000010 0.897670 0.102266
0.000010 0.000010 0.000010 0.000010 0.000010 0.000010 0.897391 0.102549
0.000010 0.000010 0.000010 0.000010 0.000010 0.000010 0.889924 0.110016
0.000010 0.000010 0.000010 0.000010 0.000010 0.000010 0.907329 0.092611
0.000010 0.000010 0.000010 0.000010 0.000010 0.000010 0.919970 0.079970
0.000010 0.000010 0.000010 0.000010 0.000010 0.000010 0.898901 0.101039
0.000010 0.000010 0.000010 0.000010 0.000010 0.000010 0.907091 0.092849
0.000010 0.000012 0.000010 0.000010 0.000010 0.000010 0.914229 0.085709
0.000010 0.000010 0.000010 0.000010 0.000010 0.000010 0.907807 0.092133
0.000010 0.000010 0.000010 0.000010 0.000010 0.000010 0.903538 0.096402
0.009888 0.000010 0.002924 0.000010 0.000010 0.011713 0.850102 0.125343
0.000010 0.000010 0.000010 0.000010 0.000010 0.000010 0.872488 0.127452
0.000010 0.000010 0.000010 0.000010 0.000010 0.000010 0.896346 0.103594
0.000010 0.000010 0.000010 0.000010 0.000010 0.000010 0.906701 0.093239
0.000010 0.000010 0.000010 0.000010 0.000010 0.000010 0.905409 0.094531
0.000010 0.000010 0.000010 0.000010 0.000010 0.000010 0.893648 0.106292
0.000010 0.000010 0.000010 0.000010 0.000010 0.000010 0.893713 0.106227
0.000010 0.000010 0.000010 0.000010 0.000010 0.000010 0.890158 0.109782
0.000010 0.000010 0.000010 0.000010 0.000010 0.000010 0.886251 0.113689
0.000010 0.000010 0.000010 0.000010 0.000010 0.000010 0.889112 0.110828
0.000010 0.947130 0.000010 0.000010 0.000010 0.000010 0.000010 0.052810
0.000010 0.941293 0.000010 0.000010 0.000010 0.000010 0.003834 0.054823
0.000010 0.960972 0.000010 0.000010 0.000010 0.000010 0.000010 0.038968
0.000010 0.939525 0.000010 0.000010 0.000010 0.000010 0.001885 0.058540
0.000010 0.966261 0.000014 0.000010 0.000010 0.000010 0.000010 0.033675
0.000010 0.969722 0.000010 0.000010 0.000010 0.000010 0.000010 0.030218
0.000010 0.966546 0.000010 0.000010 0.000010 0.000010 0.000010 0.033394
0.000010 0.933845 0.000010 0.000010 0.000010 0.000013 0.000010 0.066092
0.000010 0.925124 0.000010 0.000010 0.000010 0.000010 0.000010 0.074816
0.000010 0.931568 0.000010 0.000010 0.000010 0.000010 0.014877 0.053505
0.000010 0.958988 0.000010 0.000010 0.000010 0.000010 0.000010 0.040952
0.000010 0.953552 0.000010 0.000010 0.000010 0.000010 0.000010 0.046388
0.000010 0.947533 0.000010 0.000010 0.000010 0.000010 0.008976 0.043441
0.000010 0.965288 0.000010 0.000010 0.000010 0.000010 0.000010 0.034652
0.000010 0.930893 0.000010 0.000010 0.000010 0.000010 0.000010 0.069047
0.000010 0.971778 0.000010 0.000010 0.000010 0.000010 0.000010 0.028162
0.000010 0.961961 0.000010 0.000010 0.000010 0.000010 0.000010 0.037979
0.000010 0.952361 0.000010 0.000010 0.000010 0.000010 0.010364 0.037225
0.000010 0.970079 0.000010 0.000010 0.000010 0.000010 0.003487 0.026384
0.000010 0.961016 0.000010 0.000010 0.000010 0.000010 0.000010 0.038924
0.000010 0.936258 0.000010 0.000010 0.000010 0.000010 0.015498 0.048194
0.000010 0.865944 0.000010 0.000010 0.000010 0.000010 0.064810 0.069196
0.000010 0.935932 0.000010 0.000010 0.000010 0.000010 0.023431 0.040587
0.000010 0.908399 0.000010 0.000010 0.000010 0.000010 0.048343 0.043208
0.000010 0.874810 0.000010 0.000010 0.000010 0.000010 0.066542 0.058598
0.000010 0.943779 0.000010 0.000010 0.000010 0.000010 0.001070 0.055101
0.000010 0.850102 0.000010 0.000010 0.000010 0.000010 0.057016 0.092833
0.000010 0.897471 0.000010 0.000010 0.000010 0.000010 0.031363 0.071116
0.000010 0.862175 0.000010 0.000010 0.000010 0.000010 0.039026 0.098748
0.000010 0.903434 0.000010 0.000010 0.000010 0.000010 0.066654 0.029862
0.000010 0.924222 0.000010 0.000010 0.000010 0.000010 0.044935 0.030793
0.000010 0.778838 0.000010 0.000010 0.000010 0.000010 0.105243 0.115869
0.000010 0.868915 0.000010 0.000010 0.000010 0.000010 0.070711 0.060324
0.000010 0.823041 0.000010 0.000010 0.000010 0.000010 0.063415 0.113494
0.000010 0.876209 0.000010 0.000010 0.000010 0.000010 0.041702 0.082039
0.000010 0.859302 0.000010 0.000010 0.000010 0.000010 0.063756 0.076892
0.000010 0.923326 0.000010 0.000010 0.000010 0.000010 0.032456 0.044168
0.059649 0.405006 0.004432 0.333754 0.000010 0.168886 0.000010 0.028253
0.048297 0.351022 0.000010 0.435756 0.000010 0.143273 0.000010 0.021623
0.052945 0.372523 0.000010 0.418585 0.000010 0.146143 0.000010 0.009775
0.060311 0.353829 0.002625 0.422136 0.000010 0.140774 0.000010 0.020305
0.051205 0.359583 0.013436 0.399714 0.000010 0.149593 0.000010 0.026449
0.035594 0.304467 0.009415 0.518831 0.000010 0.122798 0.000010 0.008876
0.034073 0.247416 0.005515 0.569869 0.000010 0.135181 0.000010 0.007927
0.063826 0.351025 0.000010 0.452085 0.000010 0.123446 0.000010 0.009588
0.061216 0.353567 0.007616 0.426859 0.000010 0.140022 0.000010 0.010700
0.053302 0.361698 0.007061 0.409031 0.000010 0.147334 0.000010 0.021554
0.054389 0.405946 0.017903 0.345409 0.000010 0.157323 0.000010 0.019010
0.056571 0.309524 0.004133 0.481765 0.008522 0.133185 0.000010 0.006289
0.048156 0.365672 0.007129 0.431959 0.002924 0.144135 0.000010 0.000015
0.057875 0.332864 0.000010 0.458217 0.000010 0.134581 0.000010 0.016433
0.041298 0.285986 0.013280 0.528603 0.000010 0.118898 0.000010 0.011916
0.066561 0.282647 0.000010 0.507895 0.000010 0.139805 0.000010 0.003062
0.060537 0.372608 0.001472 0.410564 0.000010 0.136468 0.000010 0.018330
0.052315 0.380252 0.007490 0.401041 0.000010 0.137681 0.000010 0.021202
0.041311 0.380558 0.002404 0.411532 0.011260 0.144474 0.000010 0.008451
0.011046 0.000995 0.010234 0.954401 0.000010 0.023294 0.000010 0.000010
0.000010 0.011439 0.000010 0.986807 0.000010 0.001704 0.000010 0.000010
0.006106 0.000010 0.015443 0.945010 0.004146 0.029266 0.000010 0.000010
0.017757 0.013651 0.000010 0.961635 0.000010 0.006917 0.000010 0.000010
0.002252 0.003850 0.000010 0.993848 0.000010 0.000010 0.000010 0.000010
0.000010 0.000010 0.000010 0.999930 0.000010 0.000010 0.000010 0.000010
0.000010 0.000010 0.000010 0.999930 0.000010 0.000010 0.000010 0.000010
0.006163 0.000010 0.000010 0.993777 0.000010 0.000010 0.000010 0.000010
0.017616 0.000010 0.000010 0.980852 0.000010 0.000010 0.000359 0.001133
0.003910 0.000010 0.001930 0.994109 0.000010 0.000010 0.000010 0.000010
0.006396 0.000010 0.000010 0.960509 0.000010 0.031247 0.000010 0.001808
0.012285 0.009292 0.008324 0.967560 0.000010 0.000010 0.002509 0.000010
0.000010 0.000010 0.005741 0.994199 0.000010 0.000010 0.000010 0.000010
0.000010 0.000010 0.000010 0.999930 0.000010 0.000010 0.000010 0.000010
0.000010 0.002629 0.014187 0.983134 0.000010 0.000010 0.000010 0.000010
0.001554 0.000010 0.011895 0.984134 0.000010 0.000010 0.002377 0.000010
0.014350 0.009189 0.006695 0.966044 0.000010 0.000010 0.000010 0.003693
0.018360 0.000010 0.005968 0.975622 0.000010 0.000010 0.000010 0.000010
0.000010 0.003042 0.013188 0.966984 0.000010 0.013682 0.000010 0.003074
0.008157 0.000010 0.000010 0.991783 0.000010 0.000010 0.000010 0.000010
0.000010 0.944369 0.000010 0.000010 0.000010 0.000010 0.014330 0.041251
0.000010 0.999930 0.000010 0.000010 0.000010 0.000010 0.000010 0.000010
0.000010 0.999930 0.000010 0.000010 0.000010 0.000010 0.000010 0.000010
0.000010 0.999929 0.000010 0.000010 0.000010 0.000011 0.000010 0.000010
0.000010 0.977429 0.000010 0.000010 0.000010 0.000010 0.000010 0.022511
0.000010 0.999930 0.000010 0.000010 0.000010 0.000010 0.000010 0.000010
0.000010 0.999930 0.000010 0.000010 0.000010 0.000010 0.000010 0.000010
0.000010 0.932549 0.000010 0.000010 0.000010 0.000010 0.033070 0.034331
0.000010 0.999927 0.000010 0.000013 0.000010 0.000010 0.000010 0.000010
0.000010 0.999930 0.000010 0.000010 0.000010 0.000010 0.000010 0.000010
0.000010 0.999930 0.000010 0.000010 0.000010 0.000010 0.000010 0.000010
0.000010 0.999930 0.000010 0.000010 0.000010 0.000010 0.000010 0.000010
0.000010 0.999930 0.000010 0.000010 0.000010 0.000010 0.000010 0.000010
0.000010 0.999930 0.000010 0.000010 0.000010 0.000010 0.000010 0.000010
0.000010 0.999930 0.000010 0.000010 0.000010 0.000010 0.000010 0.000010
0.000010 0.999930 0.000010 0.000010 0.000010 0.000010 0.000010 0.000010
0.000010 0.999930 0.000010 0.000010 0.000010 0.000010 0.000010 0.000010
0.000010 0.999930 0.000010 0.000010 0.000010 0.000010 0.000010 0.000010
0.000010 0.952478 0.000010 0.000010 0.000010 0.000010 0.010387 0.037085
0.000010 0.999930 0.000010 0.000010 0.000010 0.000010 0.000010 0.000010
0.000010 0.000010 0.000010 0.000010 0.000010 0.000010 0.000010 0.999930
0.000010 0.000010 0.000010 0.000010 0.000010 0.000010 0.000010 0.999930
0.000010 0.000010 0.000010 0.000010 0.000010 0.000010 0.000010 0.999930
0.000010 0.000010 0.000010 0.000010 0.000010 0.000010 0.000010 0.999930
0.000010 0.000010 0.000010 0.000010 0.000010 0.000010 0.000010 0.999930
0.000010 0.057787 0.000010 0.039073 0.000010 0.000010 0.000010 0.903090
0.000010 0.000010 0.000010 0.000010 0.000010 0.000010 0.000010 0.999930
0.000010 0.000010 0.000010 0.000010 0.000010 0.000010 0.000010 0.999930
0.000010 0.000010 0.000010 0.000010 0.000010 0.000010 0.000010 0.999930
0.000010 0.000010 0.000010 0.000010 0.000010 0.000010 0.000010 0.999930
0.000010 0.000010 0.000010 0.000010 0.000010 0.000010 0.000010 0.999930
0.000010 0.011452 0.000010 0.000010 0.000010 0.000010 0.000010 0.988488
0.000010 0.000010 0.000010 0.000010 0.000010 0.000010 0.000010 0.999930
0.000010 0.000010 0.000010 0.000010 0.000010 0.000010 0.000010 0.999930
0.000010 0.000010 0.000010 0.000010 0.000010 0.000010 0.000010 0.999930
0.000010 0.000010 0.000010 0.000010 0.000010 0.000010 0.000010 0.999930
0.000010 0.000010 0.000010 0.000010 0.000010 0.000010 0.000010 0.999930
0.003330 0.000010 0.000010 0.020641 0.000010 0.008431 0.000010 0.967558
0.000010 0.000010 0.000010 0.000010 0.000010 0.000010 0.000010 0.999930
0.000010 0.000010 0.000010 0.000010 0.000010 0.000010 0.000010 0.999930
0.000010 0.200574 0.000010 0.000010 0.000010 0.000010 0.148185 0.651191
0.000010 0.206293 0.000010 0.000010 0.000010 0.000010 0.141399 0.652258
0.000010 0.272163 0.000010 0.000010 0.000010 0.000010 0.172249 0.555539
0.000010 0.182107 0.000010 0.000010 0.000010 0.000010 0.149216 0.668627
0.000010 0.194819 0.000010 0.000010 0.000010 0.000010 0.136766 0.668365
0.000010 0.185115 0.000010 0.000010 0.000010 0.000010 0.139510 0.675325
0.000010 0.244088 0.000010 0.000010 0.000010 0.000010 0.164128 0.591733
0.000010 0.235351 0.000010 0.000010 0.000010 0.000010 0.175864 0.588736
0.000010 0.212491 0.000010 0.000010 0.000010 0.000010 0.146137 0.641322
0.000010 0.226606 0.000010 0.000010 0.000010 0.000010 0.173829 0.599515
0.000010 0.272288 0.000010 0.000010 0.000010 0.000010 0.149985 0.577677
0.000010 0.233814 0.000010 0.000010 0.000010 0.000010 0.142743 0.623393
0.000010 0.185024 0.000010 0.000010 0.000010 0.000010 0.160857 0.654069
0.000010 0.311809 0.000010 0.000010 0.000010 0.000010 0.166466 0.521674
0.000010 0.171559 0.000010 0.000010 0.000010 0.000010 0.174300 0.654090
0.000010 0.203242 0.000010 0.000010 0.000010 0.000010 0.147792 0.648916
0.000010 0.223963 0.000010 0.000010 0.000010 0.000010 0.213316 0.562671
0.000010 0.172836 0.000010 0.000010 0.000010 0.000010 0.149770 0.677344
0.000010 0.242726 0.000010 0.000010 0.000010 0.000010 0.146037 0.611187
0.000010 0.232272 0.000010 0.000010 0.000010 0.000010 0.190256 0.577422
0.077696 0.032584 0.046616 0.552596 0.056740 0.233743 0.000015 0.000010
0.114051 0.018634 0.059357 0.523641 0.062988 0.220724 0.000010 0.000595
0.097959 0.014516 0.055072 0.573964 0.033632 0.224837 0.000010 0.000010
0.099471 0.011254 0.042817 0.533899 0.038458 0.274081 0.000010 0.000010
0.094572 0.020657 0.058376 0.555015 0.052496 0.218864 0.000010 0.000010
0.089846 0.033843 0.030485 0.540503 0.074095 0.231208 0.000010 0.000010
0.097318 0.031186 0.032973 0.588446 0.043721 0.204354 0.000010 0.001991
0.098226 0.035150 0.024822 0.570609 0.032132 0.238854 0.000010 0.000196
0.086001 0.016168 0.027419 0.554459 0.042819 0.273114 0.000010 0.000010
0.087185 0.017587 0.011083 0.578770 0.073476 0.231879 0.000010 0.000010
0.086572 0.021880 0.004335 0.571407 0.061206 0.254580 0.000010 0.000010
0.099617 0.020145 0.044141 0.532740 0.055314 0.244471 0.000010 0.003562
0.084486 0.013224 0.049783 0.572015 0.059480 0.220992 0.000010 0.000010
0.087313 0.026614 0.032733 0.564448 0.066110 0.220315 0.000010 0.002457
0.094099 0.018546 0.017354 0.564118 0.082322 0.218881 0.000010 0.004669
0.100311 0.033170 0.033227 0.535514 0.051572 0.245352 0.000010 0.000844
0.096468 0.022184 0.051790 0.537590 0.060188 0.231759 0.000010 0.000010
0.113396 0.022911 0.052989 0.513779 0.061686 0.228498 0.000010 0.006731
0.104779 0.029548 0.033352 0.517075 0.070937 0.242196 0.002102 0.000010
0.000010 0.871307 0.000010 0.000010 0.000010 0.000010 0.022530 0.106113
0.000010 0.870353 0.000010 0.000012 0.000010 0.000010 0.008303 0.121292
0.000010 0.883170 0.000010 0.000010 0.000010 0.000010 0.000010 0.116770
0.000010 0.885608 0.000010 0.000010 0.000010 0.000010 0.000010 0.114332
0.000010 0.945565 0.000010 0.000010 0.000010 0.000010 0.000010 0.054375
0.000010 0.878727 0.000010 0.000010 0.000010 0.000010 0.036949 0.084274
0.000010 0.903624 0.000010 0.000010 0.000010 0.000010 0.001558 0.094768
0.000010 0.940200 0.000010 0.000010 0.000010 0.000010 0.016441 0.043309
0.000010 0.911260 0.000010 0.000010 0.000010 0.000010 0.000010 0.088680
0.000010 0.895792 0.000010 0.000010 0.000010 0.000010 0.013718 0.090440
0.000010 0.893224 0.000010 0.000010 0.000010 0.000010 0.001203 0.105522
0.000010 0.893257 0.000010 0.000010 0.000010 0.000010 0.015559 0.091134
0.000010 0.960637 0.000010 0.000010 0.000010 0.000010 0.000548 0.038764
0.000010 0.896842 0.000010 0.000010 0.000010 0.000010 0.000606 0.102502
0.051245 0.000010 0.133523 0.109159 0.054610 0.651432 0.000010 0.000010
0.070887 0.018207 0.118270 0.115272 0.094511 0.582832 0.000010 0.000010
0.046269 0.004699 0.130390 0.103257 0.063529 0.651835 0.000010 0.000010
0.059130 0.000525 0.125847 0.152519 0.091796 0.570162 0.000010 0.000010
0.054929 0.009592 0.123278 0.154228 0.090735 0.567218 0.000010 0.000010
0.044262 0.000010 0.136204 0.089054 0.073998 0.656452 0.000010 0.000010
0.054353 0.001179 0.164126 0.061279 0.068022 0.651022 0.000010 0.000010
0.043365 0.011127 0.125651 0.079000 0.065853 0.674985 0.000010 0.000010
0.058305 0.012712 0.114988 0.118318 0.073125 0.622532 0.000010 0.000010
0.034821 0.000232 0.126098 0.041666 0.087417 0.709746 0.000010 0.000010
0.056153 0.004864 0.141241 0.145419 0.104280 0.547188 0.000844 0.000010
0.033785 0.006975 0.127637 0.088856 0.079065 0.663663 0.000010 0.000010
0.038158 0.013118 0.126852 0.115282 0.070111 0.636458 0.000010 0.000010
0.063510 0.013119 0.131627 0.131856 0.083268 0.576600 0.000010 0.000010
0.042961 0.024378 0.107212 0.088767 0.056328 0.680334 0.000010 0.000010
0.043160 0.011828 0.147420 0.108621 0.056686 0.632264 0.000010 0.000010
0.023918 0.024404 0.119388 0.116354 0.050979 0.664936 0.000010 0.000010
0.048825 0.019531 0.127874 0.102462 0.079972 0.618657 0.002669 0.000010
0.041946 0.000010 0.141682 0.144318 0.067852 0.604173 0.000010 0.000010
0.046775 0.018719 0.134997 0.116965 0.090797 0.591726 0.000010 0.000010
0.021695 0.020832 0.000010 0.940137 0.000010 0.017297 0.000010 0.000010
0.018457 0.020046 0.000010 0.934016 0.000010 0.027441 0.000010 0.000010
0.029481 0.011026 0.000403 0.947465 0.011594 0.000010 0.000010 0.000010
0.021466 0.019231 0.000010 0.907644 0.031663 0.019966 0.000010 0.000010
0.021463 0.011906 0.001954 0.947480 0.015601 0.001576 0.000010 0.000010
0.013443 0.002580 0.000010 0.966634 0.007472 0.009841 0.000010 0.000010
0.030293 0.010581 0.000010 0.936577 0.000010 0.022509 0.000010 0.000010
0.033063 0.019043 0.000010 0.933275 0.000010 0.014580 0.000010 0.000010
0.007248 0.011068 0.000010 0.960823 0.006966 0.013864 0.000010 0.000010
0.011081 0.014323 0.006299 0.944003 0.024264 0.000010 0.000010 0.000010
0.014105 0.016883 0.000010 0.952779 0.016193 0.000010 0.000010 0.000010
0.014999 0.009186 0.001803 0.954877 0.000010 0.019106 0.000010 0.000010
0.025539 0.007558 0.000010 0.938726 0.028137 0.000010 0.000010 0.000010
0.022060 0.024298 0.000010 0.919673 0.000203 0.033736 0.000010 0.000010
0.033868 0.017390 0.016360 0.932342 0.000010 0.000010 0.000010 0.000010
0.030473 0.009583 0.015608 0.926182 0.002592 0.015543 0.000010 0.000010
0.022337 0.006083 0.019292 0.943375 0.000010 0.008883 0.000010 0.000010
0.029733 0.019374 0.002335 0.948518 0.000010 0.000010 0.000010 0.000010
0.018383 0.013167 0.011994 0.943611 0.012814 0.000010 0.000010 0.000010
0.033552 0.015710 0.000272 0.950427 0.000010 0.000010 0.000010 0.000010
0.000010 0.193198 0.000010 0.000010 0.000010 0.000010 0.221469 0.585283
0.000010 0.208438 0.000010 0.000010 0.000010 0.000010 0.155109 0.636403
0.000010 0.204248 0.000010 0.000010 0.000010 0.000010 0.191430 0.604272
0.000010 0.219315 0.000010 0.000010 0.000010 0.000010 0.209444 0.571190
0.000010 0.215072 0.000010 0.000010 0.000010 0.000010 0.169032 0.615845
0.000010 0.209442 0.000010 0.000010 0.000010 0.000010 0.187890 0.602618
0.000010 0.234473 0.000010 0.000010 0.000010 0.000010 0.191293 0.574184
0.000010 0.231201 0.000010 0.000010 0.000010 0.000010 0.186393 0.582356
0.000010 0.208463 0.000010 0.000010 0.000010 0.000010 0.236192 0.555295
0.000010 0.206797 0.000010 0.000010 0.000010 0.000010 0.195976 0.597177
0.000011 0.200056 0.000010 0.000010 0.000010 0.000010 0.207313 0.592580
0.000010 0.241405 0.000010 0.000010 0.000010 0.000010 0.165899 0.592646
0.000010 0.199560 0.000010 0.000010 0.000010 0.000010 0.221907 0.578482
0.000010 0.216795 0.000010 0.000010 0.000010 0.000010 0.181813 0.601342
0.000010 0.173434 0.000010 0.000010 0.000010 0.000010 0.185520 0.640996
0.000010 0.221586 0.000010 0.000010 0.000010 0.000010 0.214719 0.563645
0.000010 0.249732 0.000010 0.000010 0.000010 0.000010 0.185571 0.564647
0.000010 0.232033 0.000010 0.000010 0.000010 0.000010 0.212151 0.555766
0.000010 0.214883 0.000010 0.000010 0.000010 0.000010 0.173438 0.611630
0.000010 0.201894 0.000010 0.000010 0.000010 0.000010 0.238858 0.559197
0.000010 0.999930 0.000010 0.000010 0.000010 0.000010 0.000010 0.000010
0.000010 0.999930 0.000010 0.000010 0.000010 0.000010 0.000010 0.000010
0.000010 0.999930 0.000010 0.000010 0.000010 0.000010 0.000010 0.000010
0.000010 0.999930 0.000010 0.000010 0.000010 0.000010 0.000010 0.000010
0.000010 0.999930 0.000010 0.000010 0.000010 0.000010 0.000010 0.000010
0.000010 0.999930 0.000010 0.000010 0.000010 0.000010 0.000010 0.000010
0.000010 0.999930 0.000010 0.000010 0.000010 0.000010 0.000010 0.000010
0.000010 0.999930 0.000010 0.000010 0.000010 0.000010 0.000010 0.000010
0.000010 0.999920 0.000010 0.000010 0.000010 0.000011 0.000018 0.000010
0.000010 0.999930 0.000010 0.000010 0.000010 0.000010 0.000010 0.000010
0.000010 0.999925 0.000010 0.000015 0.000010 0.000010 0.000010 0.000010
0.000010 0.999930 0.000010 0.000010 0.000010 0.000010 0.000010 0.000010
0.000010 0.999930 0.000010 0.000010 0.000010 0.000010 0.000010 0.000010
0.000010 0.999930 0.000010 0.000010 0.000010 0.000010 0.000010 0.000010
0.000010 0.999930 0.000010 0.000010 0.000010 0.000010 0.000010 0.000010
0.000010 0.999930 0.000010 0.000010 0.000010 0.000010 0.000010 0.000010
0.000010 0.999930 0.000010 0.000010 0.000010 0.000010 0.000010 0.000010
0.000010 0.999930 0.000010 0.000010 0.000010 0.000010 0.000010 0.000010
0.000010 0.999930 0.000010 0.000010 0.000010 0.000010 0.000010 0.000010
0.000010 0.999930 0.000010 0.000010 0.000010 0.000010 0.000010 0.000010
0.103866 0.001814 0.136853 0.300723 0.073686 0.383037 0.000010 0.000010
0.107908 0.016443 0.138891 0.319071 0.081493 0.336174 0.000010 0.000010
0.106774 0.022939 0.114182 0.307522 0.086029 0.362535 0.000010 0.000010
0.113909 0.005556 0.108719 0.350428 0.074902 0.342457 0.004020 0.000010
0.123509 0.017347 0.132527 0.379961 0.080065 0.266571 0.000010 0.000010
0.128512 0.003586 0.141237 0.359638 0.063848 0.303159 0.000010 0.000010
0.134678 0.016543 0.122795 0.365807 0.065407 0.287051 0.000010 0.007708
0.120293 0.007507 0.167780 0.344673 0.078402 0.281326 0.000010 0.000010
0.120803 0.026205 0.149796 0.254624 0.101321 0.347230 0.000010 0.000010
0.081735 0.005683 0.112641 0.328545 0.069236 0.402139 0.000010 0.000010
0.121249 0.022170 0.115429 0.384036 0.069242 0.284229 0.003635 0.000010
0.104625 0.001373 0.144235 0.337432 0.061477 0.350839 0.000010 0.000010
0.097503 0.005519 0.123713 0.359420 0.071916 0.338623 0.003296 0.000010
0.109105 0.008223 0.123504 0.339939 0.066724 0.350373 0.002123 0.000010
0.122323 0.007960 0.112449 0.389056 0.073595 0.294596 0.000010 0.000010
0.104312 0.024172 0.170462 0.334470 0.077950 0.286254 0.002370 0.000010
0.116251 0.009240 0.139042 0.295234 0.066233 0.373979 0.000010 0.000010
0.096771 0.000010 0.129508 0.323534 0.071918 0.378239 0.000010 0.000010
0.000010 0.447035 0.000010 0.000010 0.000010 0.000010 0.068619 0.484295
0.000261 0.435376 0.000010 0.000010 0.000010 0.000010 0.071333 0.492990
0.003732 0.431673 0.002738 0.003659 0.000010 0.000010 0.100589 0.457588
0.000010 0.445703 0.000010 0.000010 0.000010 0.000010 0.087534 0.466714
0.000010 0.476432 0.000010 0.000010 0.000010 0.000010 0.064586 0.458932
0.000010 0.420541 0.000010 0.000010 0.000010 0.000010 0.066749 0.512660
0.003364 0.426812 0.000010 0.000010 0.000010 0.000010 0.100972 0.468812
0.000010 0.427703 0.000010 0.000010 0.000010 0.000010 0.083296 0.488951
0.006423 0.429440 0.000010 0.000050 0.000010 0.003380 0.088838 0.471849
0.000010 0.451521 0.000010 0.000010 0.000010 0.000010 0.053238 0.495191
0.000010 0.422587 0.000010 0.001531 0.000010 0.000010 0.101166 0.474675
0.000010 0.437507 0.000010 0.000010 0.000010 0.000010 0.121674 0.440768
0.000010 0.432791 0.000010 0.000010 0.000010 0.000010 0.081576 0.485583
0.000010 0.452952 0.000010 0.000010 0.000010 0.000010 0.053934 0.493064
0.000010 0.440356 0.000010 0.000010 0.000010 0.000010 0.108795 0.450799
0.000010 0.448956 0.000010 0.006354 0.000010 0.000010 0.100101 0.444549
0.000010 0.475889 0.000010 0.005208 0.000010 0.000010 0.073711 0.445152
0.002363 0.449438 0.000010 0.000010 0.000010 0.000010 0.056066 0.492093
0.005710 0.428691 0.000010 0.000010 0.000010 0.000010 0.081302 0.484258
0.000010 0.442766 0.000010 0.000010 0.000010 0.000010 0.087893 0.469291
0.018007 0.043627 0.001510 0.850756 0.008004 0.078075 0.000010 0.000010
0.049627 0.048940 0.000010 0.810761 0.024800 0.065842 0.000010 0.000010
0.045122 0.032648 0.008211 0.829661 0.005877 0.078461 0.000010 0.000010
0.010539 0.038019 0.014753 0.855978 0.014276 0.066415 0.000010 0.000010
0.009890 0.054326 0.000010 0.830080 0.023466 0.082104 0.000114 0.000010
0.038224 0.032040 0.000010 0.865212 0.001228 0.063266 0.000010 0.000010
0.043369 0.033498 0.000010 0.822811 0.014639 0.085653 0.000010 0.000010
0.031022 0.028173 0.000010 0.842017 0.022395 0.076364 0.000010 0.000010
0.011909 0.031147 0.003559 0.847167 0.006613 0.099584 0.000010 0.000010
0.029940 0.040624 0.011870 0.816004 0.011981 0.089561 0.000010 0.000010
0.050782 0.029187 0.000010 0.821103 0.026274 0.072624 0.000010 0.000010
0.040579 0.028040 0.000010 0.815897 0.017941 0.097514 0.000010 0.000010
0.039217 0.028187 0.003729 0.845939 0.029562 0.053346 0.000010 0.000010
0.031237 0.028672 0.011540 0.851358 0.018038 0.059134 0.000010 0.000010
0.032873 0.034122 0.016657 0.825518 0.006301 0.084509 0.000010 0.000010
0.030764 0.033633 0.000010 0.861708 0.009519 0.064345 0.000010 0.000010
0.029768 0.030643 0.000010 0.848541 0.000010 0.088121 0.002896 0.000010
0.044700 0.030983 0.002580 0.812720 0.021830 0.087168 0.000010 0.000010
0.037731 0.027135 0.002139 0.843989 0.020744 0.068243 0.000010 0.000010
0.032122 0.018822 0.000010 0.881700 0.000010 0.067316 0.000010 0.000010
0.030459 0.000682 0.000137 0.920390 0.000010 0.048301 0.000010 0.000010
0.032114 0.004388 0.000010 0.921230 0.000010 0.042228 0.000010 0.000010
0.037452 0.000010 0.003381 0.920318 0.000934 0.037886 0.000010 0.000010
0.017452 0.000838 0.000456 0.912713 0.000010 0.068510 0.000010 0.000010
0.022180 0.006327 0.000010 0.906750 0.000010 0.064703 0.000010 0.000010
0.009145 0.001927 0.002206 0.942603 0.000010 0.044088 0.000010 0.000010
0.028476 0.009764 0.000010 0.922937 0.000010 0.038783 0.000010 0.000010
0.032779 0.000010 0.000010 0.900353 0.000010 0.066818 0.000010 0.000010
0.024161 0.026132 0.000010 0.887405 0.000010 0.059743 0.002529 0.000010
0.028435 0.007974 0.000010 0.907974 0.000010 0.055577 0.000010 0.000010
0.032552 0.003862 0.000010 0.907070 0.000010 0.056476 0.000010 0.000010
0.020064 0.001172 0.000648 0.932330 0.001337 0.044428 0.000010 0.000010
0.029101 0.008453 0.000010 0.898284 0.000010 0.064122 0.000010 0.000010
0.021068 0.007915 0.000010 0.919789 0.000010 0.051188 0.000010 0.000010
0.002254 0.014059 0.000010 0.892538 0.000010 0.088645 0.000010 0.002473
0.014132 0.019842 0.000010 0.923523 0.000010 0.042463 0.000010 0.000010
0.011991 0.013403 0.000010 0.938935 0.004343 0.031298 0.000010 0.000010
0.031723 0.000010 0.000010 0.912770 0.000010 0.055457 0.000010 0.000010
0.011829 0.016006 0.009069 0.747060 0.033757 0.182259 0.000010 0.000010
0.031880 0.014262 0.026392 0.808406 0.008578 0.109208 0.000010 0.001265
0.027904 0.002759 0.024496 0.777703 0.006216 0.160902 0.000010 0.000010
0.027746 0.007353 0.021184 0.734289 0.021134 0.188275 0.000010 0.000010
0.025135 0.008102 0.002700 0.895342 0.000010 0.068691 0.000010 0.000010
0.015632 0.007958 0.005110 0.950537 0.000010 0.020732 0.000010 0.000010
0.034466 0.003537 0.078862 0.505740 0.022432 0.351442 0.000533 0.002988
0.033999 0.017538 0.024733 0.745309 0.003896 0.174504 0.000010 0.000010
0.033731 0.010209 0.053547 0.564513 0.001760 0.336220 0.000010 0.000010
0.020585 0.013424 0.013024 0.863264 0.000010 0.089673 0.000010 0.000010
0.015594 0.002666 0.010347 0.864977 0.011822 0.094573 0.000010 0.000010
0.008064 0.010285 0.021926 0.907099 0.000010 0.052595 0.000010 0.000010
0.020945 0.006002 0.015941 0.907265 0.000010 0.048751 0.000010 0.001076
0.014759 0.005037 0.016955 0.879898 0.000010 0.083321 0.000010 0.000010
0.017392 0.009215 0.000010 0.958830 0.000010 0.014523 0.000010 0.000010
0.031624 0.000010 0.034030 0.720759 0.013229 0.200328 0.000010 0.000010
0.012445 0.016148 0.000010 0.925808 0.000010 0.041913 0.000010 0.003655
0.025988 0.006991 0.022242 0.825767 0.000010 0.118981 0.000010 0.000010
0.012096 0.000010 0.004652 0.927775 0.000010 0.055437 0.000010 0.000010
0.018711 0.005397 0.024133 0.867538 0.007751 0.072436 0.000010 0.004024
0.000010 0.398706 0.000010 0.000010 0.000010 0.000010 0.127769 0.473474
0.000010 0.435579 0.000010 0.000010 0.000010 0.000010 0.110026 0.454345
0.000010 0.436322 0.000010 0.000010 0.000010 0.000010 0.142804 0.420825
0.000010 0.634087 0.000010 0.000010 0.000010 0.000010 0.087271 0.278593
0.000010 0.463932 0.000010 0.000010 0.000010 0.000010 0.123603 0.412416
0.000010 0.450357 0.000010 0.000010 0.000010 0.000010 0.136174 0.413419
0.004870 0.608286 0.000010 0.014826 0.000010 0.000010 0.083444 0.288543
0.000010 0.446650 0.000010 0.000010 0.000010 0.000010 0.127599 0.425701
0.000010 0.363898 0.000010 0.000010 0.000010 0.000010 0.158581 0.477471
0.000010 0.466297 0.000010 0.000010 0.000010 0.000010 0.141214 0.392439
0.000010 0.546927 0.000010 0.000010 0.000010 0.000010 0.102105 0.350918
0.000010 0.465516 0.000010 0.000010 0.000010 0.000010 0.118707 0.415727
0.000010 0.484591 0.000010 0.000010 0.000010 0.000010 0.089415 0.425944
0.000010 0.558793 0.000010 0.000010 0.000010 0.000010 0.086834 0.354322
0.000010 0.576798 0.000010 0.000010 0.000010 0.000010 0.081965 0.341187
0.000010 0.516095 0.000010 0.000010 0.000010 0.000010 0.114650 0.369205
0.000010 0.510137 0.000010 0.000010 0.000010 0.000010 0.121215 0.368597
0.000010 0.405892 0.000010 0.000010 0.000010 0.000010 0.121405 0.472653
0.000010 0.535473 0.000010 0.000010 0.000010 0.000010 0.116773 0.347704
0.000010 0.486575 0.000010 0.000010 0.000010 0.000010 0.126245 0.387130
0.000010 0.013927 0.000010 0.000010 0.001213 0.000010 0.984810 0.000010
0.000010 0.011740 0.000636 0.000010 0.005788 0.000010 0.981796 0.000010
0.000010 0.011502 0.002483 0.000010 0.002147 0.000010 0.983828 0.000010
0.000010 0.005190 0.000010 0.000010 0.000010 0.000010 0.994750 0.000010
0.000010 0.002766 0.003319 0.000010 0.005463 0.000010 0.931883 0.056537
0.001127 0.000010 0.000010 0.005624 0.000010 0.003303 0.873530 0.116385
0.000010 0.000010 0.006242 0.002276 0.000010 0.000010 0.915174 0.076268
0.000010 0.004839 0.000749 0.009092 0.000010 0.004112 0.935283 0.045906
0.000970 0.001788 0.005303 0.000010 0.000010 0.000010 0.922450 0.069459
0.000010 0.000011 0.000010 0.000010 0.000010 0.000010 0.956399 0.043541
0.000010 0.003611 0.000010 0.000010 0.000010 0.000010 0.955346 0.040993
0.000010 0.003745 0.000010 0.000010 0.000010 0.000010 0.955317 0.040888
0.000010 0.002941 0.000010 0.000010 0.000010 0.000010 0.959120 0.037889
0.000010 0.007642 0.000010 0.000010 0.000010 0.004179 0.949559 0.038580
0.000010 0.004252 0.002187 0.013812 0.000010 0.006042 0.930731 0.042956
0.000010 0.006086 0.007534 0.000010 0.000010 0.000010 0.951541 0.034800
0.005560 0.006845 0.010450 0.000010 0.000010 0.000010 0.924040 0.053076
0.000010 0.000010 0.000010 0.000010 0.000010 0.001482 0.955104 0.043364
0.004088 0.002237 0.000010 0.010300 0.000010 0.000010 0.929790 0.053554
0.000366 0.000010 0.018520 0.028364 0.004085 0.028497 0.854476 0.065682
0.000018 0.002945 0.000010 0.001405 0.000010 0.000010 0.934990 0.060611
0.000010 0.000010 0.000010 0.000010 0.000010 0.000010 0.937837 0.062103
0.000010 0.000010 0.000010 0.000643 0.000010 0.000010 0.932109 0.067198
0.003459 0.000010 0.003551 0.000010 0.000010 0.000087 0.904116 0.088758
0.000010 0.000010 0.000010 0.000010 0.000010 0.000010 0.909019 0.090921
0.000010 0.000010 0.000010 0.000010 0.000010 0.000010 0.915758 0.084182
0.001742 0.000016 0.009847 0.004584 0.000010 0.000010 0.897131 0.086661
0.000010 0.004238 0.000010 0.000010 0.000010 0.000010 0.992016 0.003696
0.000010 0.005522 0.000010 0.000010 0.000010 0.000010 0.994418 0.000010
0.000010 0.000224 0.000010 0.000010 0.000010 0.000010 0.999716 0.000010
0.000010 0.001933 0.000010 0.000010 0.000010 0.000010 0.998007 0.000010
0.000010 0.000818 0.000010 0.000010 0.000010 0.000010 0.993201 0.005931
0.008352 0.062266 0.000010 0.079102 0.000010 0.191967 0.653258 0.005035
0.000010 0.075053 0.000010 0.085197 0.000010 0.184675 0.654871 0.000174
0.005115 0.073063 0.000010 0.079313 0.000010 0.212895 0.626786 0.002809
0.017485 0.065255 0.000010 0.073909 0.003301 0.194138 0.645349 0.000552
0.013348 0.057650 0.000010 0.088400 0.000010 0.176885 0.636646 0.027051
0.037792 0.075585 0.000010 0.292475 0.006674 0.365638 0.115611 0.106216
0.033057 0.098905 0.002130 0.330081 0.011961 0.328918 0.114722 0.080226
0.035357 0.092514 0.007938 0.356780 0.000010 0.343705 0.088625 0.075070
0.035621 0.087096 0.000010 0.332887 0.000010 0.356150 0.105453 0.082774
0.030179 0.090134 0.005100 0.363902 0.000010 0.330417 0.109724 0.070534
