# Supplementary material for: Genetic analysis of Thai cattle reveals a Southeast Asian indicine ancestry
Source: PeerJ. 2015 Oct 27;3:e1318. doi: 10.7717/peerj.1318 (PMC4627918; doi:10.7717/peerj.1318)
Supplement: Dataset S2 — The Q values inferred by ADMIXTURE for each modeled K are shown for each individual, which are labeled according to breed information. The data are organized into three folders, each of which represents the ADMIXTURE experiments described in Fig. S5. [file peerj-03-1318-s007.zip › SupplementDataS7/1397breeds/84.Q]

0.000010 0.000010 0.000010 0.000010 0.000010 0.000010 0.021292 0.000010 0.000010 0.000010 0.008422 0.000010 0.000010 0.000010 0.000010 0.000010 0.000010 0.000010 0.000010 0.000010 0.000010 0.000010 0.000010 0.000010 0.000010 0.000010 0.000010 0.000010 0.000010 0.000010 0.000010 0.000010 0.000010 0.000010 0.000010 0.000010 0.000010 0.000010 0.000010 0.000010 0.000010 0.000010 0.000010 0.000010 0.000010 0.000010 0.000010 0.000010 0.000010 0.000010 0.000010 0.000010 0.000010 0.000010 0.000010 0.000010 0.000010 0.957735 0.000010 0.000010 0.000010 0.000010 0.000010 0.000010 0.000010 0.000010 0.000010 0.000010 0.000010 0.000010 0.000010 0.000010 0.011750 0.000010 0.000010 0.000010 0.000010 0.000010 0.000010 0.000010 0.000010 0.000010 0.000010 0.000010
0.000010 0.000010 0.000010 0.000010 0.000010 0.000010 0.003790 0.000010 0.000010 0.000010 0.000010 0.000010 0.000010 0.000010 0.000010 0.000010 0.000010 0.037424 0.000010 0.000010 0.000010 0.000010 0.000010 0.006384 0.000010 0.000010 0.000010 0.000010 0.000010 0.000010 0.000010 0.000010 0.000010 0.000010 0.000010 0.000010 0.000010 0.000010 0.000010 0.000010 0.000010 0.000010 0.000010 0.000010 0.000010 0.000010 0.000010 0.000010 0.000010 0.000010 0.000010 0.000010 0.000010 0.000010 0.000010 0.000010 0.000010 0.903322 0.007450 0.000010 0.000010 0.000010 0.028052 0.000010 0.000010 0.000010 0.000010 0.000010 0.000010 0.000010 0.002030 0.000010 0.000010 0.000010 0.000010 0.000010 0.000010 0.000010 0.000010 0.000010 0.010787 0.000010 0.000010 0.000010
0.000010 0.000010 0.000010 0.000010 0.000010 0.000010 0.000010 0.000010 0.000010 0.000010 0.000010 0.000010 0.000010 0.000010 0.000010 0.000010 0.000010 0.000010 0.000010 0.000010 0.000010 0.000010 0.000010 0.011202 0.000010 0.000010 0.000010 0.000010 0.000010 0.000010 0.000010 0.000010 0.000010 0.000010 0.000010 0.000010 0.000010 0.000010 0.000010 0.000010 0.000010 0.000010 0.000010 0.000010 0.000010 0.000010 0.000010 0.000010 0.000010 0.000010 0.000010 0.000010 0.000010 0.000010 0.000010 0.000010 0.000010 0.987978 0.000010 0.000010 0.000010 0.000010 0.000010 0.000010 0.000010 0.000010 0.000010 0.000010 0.000010 0.000010 0.000010 0.000010 0.000010 0.000010 0.000010 0.000010 0.000010 0.000010 0.000010 0.000010 0.000010 0.000010 0.000010 0.000010
0.000010 0.000010 0.000010 0.000010 0.000010 0.000010 0.000010 0.000010 0.000010 0.000010 0.000010 0.000010 0.000010 0.000010 0.000010 0.000010 0.000010 0.000010 0.000010 0.000010 0.000010 0.000010 0.000010 0.000010 0.000010 0.000010 0.000010 0.000010 0.000010 0.000010 0.000010 0.000010 0.000010 0.000010 0.000010 0.000010 0.000010 0.000010 0.000010 0.000010 0.000010 0.000010 0.000010 0.000010 0.000010 0.000010 0.000010 0.000010 0.000010 0.000010 0.000010 0.000010 0.000010 0.000010 0.000010 0.000010 0.000010 0.999170 0.000010 0.000010 0.000010 0.000010 0.000010 0.000010 0.000010 0.000010 0.000010 0.000010 0.000010 0.000010 0.000010 0.000010 0.000010 0.000010 0.000010 0.000010 0.000010 0.000010 0.000010 0.000010 0.000010 0.000010 0.000010 0.000010
0.000010 0.000010 0.000010 0.000010 0.000010 0.000010 0.000010 0.000010 0.000010 0.000010 0.015160 0.000010 0.000010 0.000010 0.000010 0.000010 0.000010 0.000010 0.000010 0.000010 0.000010 0.000010 0.000010 0.000010 0.000010 0.000010 0.000010 0.000010 0.000010 0.000010 0.000010 0.000010 0.000010 0.000010 0.000010 0.000010 0.000010 0.000010 0.000010 0.000010 0.000010 0.000010 0.000010 0.000010 0.000010 0.000010 0.000010 0.000010 0.000010 0.000010 0.000010 0.000010 0.000010 0.000010 0.000010 0.000010 0.000010 0.951841 0.000010 0.000010 0.000010 0.000010 0.000010 0.000010 0.000010 0.000010 0.000010 0.000010 0.000010 0.000010 0.000010 0.003332 0.000010 0.000010 0.000010 0.000010 0.000010 0.028867 0.000010 0.000010 0.000010 0.000010 0.000010 0.000010
0.000010 0.000010 0.000010 0.000010 0.000010 0.000010 0.000010 0.000010 0.000010 0.000010 0.000010 0.000010 0.000010 0.000010 0.000010 0.000010 0.000010 0.000010 0.000010 0.000010 0.000010 0.000010 0.000010 0.000010 0.000010 0.000010 0.000010 0.000010 0.000010 0.000010 0.000010 0.000010 0.000010 0.000010 0.000010 0.000010 0.000010 0.000010 0.000010 0.000010 0.000010 0.000010 0.000010 0.000010 0.000010 0.000010 0.000010 0.000010 0.000010 0.000010 0.000010 0.000010 0.000010 0.000010 0.000010 0.000010 0.000010 0.999170 0.000010 0.000010 0.000010 0.000010 0.000010 0.000010 0.000010 0.000010 0.000010 0.000010 0.000010 0.000010 0.000010 0.000010 0.000010 0.000010 0.000010 0.000010 0.000010 0.000010 0.000010 0.000010 0.000010 0.000010 0.000010 0.000010
0.000010 0.000010 0.000010 0.000010 0.000010 0.000010 0.000010 0.000010 0.000010 0.000010 0.000010 0.000010 0.000010 0.000010 0.000010 0.000010 0.000010 0.000010 0.000010 0.000010 0.000010 0.000010 0.000010 0.000010 0.000010 0.000010 0.000010 0.000010 0.000010 0.000010 0.000010 0.000010 0.000010 0.000010 0.000010 0.000010 0.000010 0.000010 0.000010 0.000010 0.000010 0.000010 0.000010 0.000010 0.000010 0.000010 0.000010 0.000010 0.000010 0.000010 0.000010 0.000010 0.000010 0.000010 0.000010 0.000010 0.000010 0.999170 0.000010 0.000010 0.000010 0.000010 0.000010 0.000010 0.000010 0.000010 0.000010 0.000010 0.000010 0.000010 0.000010 0.000010 0.000010 0.000010 0.000010 0.000010 0.000010 0.000010 0.000010 0.000010 0.000010 0.000010 0.000010 0.000010
0.000010 0.000010 0.000010 0.000010 0.000010 0.000010 0.000010 0.000010 0.000010 0.000010 0.000010 0.000010 0.000010 0.000010 0.000010 0.000010 0.000010 0.000010 0.000010 0.000010 0.000010 0.000010 0.000010 0.000010 0.000010 0.000010 0.000010 0.000010 0.000010 0.000010 0.000010 0.000010 0.000010 0.000010 0.000010 0.000010 0.000010 0.000010 0.000010 0.000010 0.000010 0.000010 0.000010 0.000010 0.000010 0.000010 0.000010 0.000010 0.000010 0.000010 0.000010 0.000010 0.000010 0.000010 0.000010 0.000010 0.000010 0.999170 0.000010 0.000010 0.000010 0.000010 0.000010 0.000010 0.000010 0.000010 0.000010 0.000010 0.000010 0.000010 0.000010 0.000010 0.000010 0.000010 0.000010 0.000010 0.000010 0.000010 0.000010 0.000010 0.000010 0.000010 0.000010 0.000010
0.000010 0.000010 0.000010 0.000010 0.000010 0.000010 0.042460 0.006403 0.000010 0.000010 0.000010 0.000010 0.000010 0.000010 0.000010 0.000010 0.000010 0.155849 0.000010 0.000010 0.000010 0.000010 0.000010 0.000805 0.000010 0.000010 0.000010 0.000010 0.000010 0.000010 0.000010 0.000010 0.000010 0.000728 0.000010 0.000010 0.000010 0.000010 0.000010 0.000010 0.000010 0.000010 0.000010 0.000010 0.000010 0.000010 0.000010 0.000010 0.000010 0.000010 0.000010 0.005021 0.000010 0.000010 0.000010 0.000010 0.000010 0.777758 0.000010 0.000010 0.000010 0.000010 0.000010 0.000010 0.000010 0.000010 0.009322 0.000010 0.000010 0.000010 0.000010 0.000010 0.000010 0.000010 0.000010 0.000010 0.000010 0.000905 0.000010 0.000010 0.000010 0.000010 0.000010 0.000010
0.000010 0.000010 0.000010 0.000010 0.000010 0.000010 0.000010 0.000010 0.000010 0.000010 0.000010 0.008454 0.000010 0.000010 0.000010 0.000010 0.000010 0.083918 0.000010 0.000010 0.000010 0.000010 0.000010 0.000010 0.000010 0.000010 0.000010 0.000010 0.000010 0.000010 0.000010 0.000010 0.000010 0.000010 0.000010 0.000010 0.000010 0.000010 0.000010 0.000010 0.000010 0.000010 0.000010 0.000010 0.000010 0.000010 0.000010 0.000010 0.000010 0.000010 0.000010 0.000010 0.000010 0.000010 0.000010 0.000010 0.000010 0.889001 0.000010 0.000010 0.000010 0.000010 0.000010 0.000010 0.000010 0.000010 0.000010 0.000010 0.000010 0.000010 0.000010 0.017828 0.000010 0.000010 0.000010 0.000010 0.000010 0.000010 0.000010 0.000010 0.000010 0.000010 0.000010 0.000010
0.000010 0.000010 0.000010 0.000010 0.000010 0.000010 0.000010 0.000010 0.000010 0.008623 0.000010 0.000010 0.000010 0.000010 0.000010 0.000010 0.000010 0.061808 0.000010 0.000010 0.000010 0.000010 0.000010 0.016865 0.000010 0.000010 0.000010 0.000010 0.000010 0.000010 0.000010 0.000010 0.000010 0.000010 0.000010 0.000010 0.000010 0.000010 0.000010 0.000010 0.000010 0.000010 0.000010 0.000010 0.026060 0.000010 0.000010 0.000010 0.000010 0.000010 0.000010 0.000010 0.000010 0.000010 0.000010 0.000010 0.000010 0.880624 0.000010 0.000010 0.000010 0.000010 0.000010 0.000010 0.000010 0.000010 0.000010 0.000010 0.000010 0.000010 0.000010 0.000613 0.000010 0.000010 0.000010 0.000010 0.000010 0.003858 0.000010 0.000010 0.000790 0.000010 0.000010 0.000010
0.000010 0.000010 0.000010 0.000010 0.000010 0.000010 0.000010 0.000010 0.000010 0.000010 0.000010 0.000010 0.000010 0.000010 0.000010 0.000010 0.000010 0.000010 0.000010 0.000010 0.000010 0.000010 0.000010 0.000010 0.000010 0.000010 0.000010 0.000010 0.000010 0.000010 0.000010 0.000010 0.000010 0.000010 0.000010 0.000010 0.000010 0.000010 0.000010 0.000010 0.000010 0.000010 0.000010 0.000010 0.000010 0.000010 0.000010 0.000010 0.000010 0.000010 0.000010 0.000010 0.000010 0.000010 0.000010 0.000010 0.000010 0.999170 0.000010 0.000010 0.000010 0.000010 0.000010 0.000010 0.000010 0.000010 0.000010 0.000010 0.000010 0.000010 0.000010 0.000010 0.000010 0.000010 0.000010 0.000010 0.000010 0.000010 0.000010 0.000010 0.000010 0.000010 0.000010 0.000010
0.000010 0.000010 0.000010 0.000010 0.000010 0.000010 0.000010 0.000010 0.000010 0.000010 0.000010 0.000010 0.000010 0.000010 0.000010 0.000010 0.000010 0.000010 0.000010 0.000010 0.000010 0.000010 0.000010 0.000010 0.000010 0.000010 0.000010 0.000010 0.000010 0.000010 0.000010 0.000010 0.000010 0.000010 0.000010 0.000010 0.000010 0.000010 0.000010 0.000010 0.000010 0.000010 0.000010 0.000010 0.000010 0.000010 0.000010 0.000010 0.000010 0.000010 0.000010 0.000010 0.001655 0.000010 0.000010 0.000010 0.000010 0.997525 0.000010 0.000010 0.000010 0.000010 0.000010 0.000010 0.000010 0.000010 0.000010 0.000010 0.000010 0.000010 0.000010 0.000010 0.000010 0.000010 0.000010 0.000010 0.000010 0.000010 0.000010 0.000010 0.000010 0.000010 0.000010 0.000010
0.000010 0.000010 0.000010 0.000010 0.000010 0.000010 0.030719 0.000010 0.000010 0.000010 0.000010 0.000010 0.000010 0.000010 0.000010 0.000010 0.000010 0.034536 0.000010 0.000010 0.000010 0.000010 0.000010 0.000010 0.000010 0.000010 0.000010 0.000010 0.000010 0.000010 0.000010 0.000010 0.000010 0.000010 0.000010 0.000010 0.000010 0.000010 0.000010 0.000010 0.000010 0.000010 0.000010 0.000010 0.004691 0.000010 0.000010 0.000010 0.000010 0.000010 0.000010 0.000010 0.000010 0.000010 0.000010 0.000010 0.000010 0.912511 0.000010 0.000010 0.000010 0.000010 0.000010 0.000010 0.000010 0.000010 0.000010 0.000010 0.000010 0.000010 0.000010 0.000010 0.008195 0.000010 0.000010 0.000010 0.000010 0.000010 0.000010 0.000010 0.008568 0.000010 0.000010 0.000010
0.000010 0.000010 0.000010 0.000010 0.000010 0.000010 0.000010 0.000010 0.000010 0.000010 0.000010 0.000010 0.000010 0.000010 0.000010 0.000010 0.000010 0.000010 0.000010 0.000010 0.000010 0.000010 0.000010 0.000010 0.000010 0.000010 0.000010 0.000010 0.000010 0.000010 0.000010 0.000010 0.000010 0.002513 0.000010 0.000010 0.000010 0.000010 0.000010 0.005670 0.000010 0.000010 0.000010 0.000010 0.005516 0.000010 0.000010 0.000010 0.000010 0.000010 0.000010 0.000010 0.000010 0.000010 0.000010 0.000010 0.000010 0.930535 0.006465 0.000010 0.000010 0.000010 0.000010 0.000010 0.030208 0.000010 0.000010 0.000010 0.000010 0.000010 0.004570 0.000010 0.000010 0.000010 0.000010 0.000010 0.000010 0.000010 0.000010 0.000010 0.013764 0.000010 0.000010 0.000010
0.000010 0.000010 0.000010 0.000010 0.000010 0.000010 0.000010 0.000010 0.000010 0.000010 0.000010 0.000010 0.000010 0.000010 0.000010 0.000010 0.000010 0.000010 0.000010 0.000010 0.000010 0.000010 0.000010 0.000010 0.000010 0.000010 0.000010 0.000010 0.000010 0.000010 0.000010 0.000010 0.000010 0.000010 0.000010 0.000010 0.000010 0.000010 0.000010 0.000010 0.000010 0.000010 0.000010 0.000010 0.000010 0.000010 0.000010 0.000010 0.000010 0.000010 0.000010 0.000010 0.000010 0.000010 0.000010 0.000010 0.000010 0.999170 0.000010 0.000010 0.000010 0.000010 0.000010 0.000010 0.000010 0.000010 0.000010 0.000010 0.000010 0.000010 0.000010 0.000010 0.000010 0.000010 0.000010 0.000010 0.000010 0.000010 0.000010 0.000010 0.000010 0.000010 0.000010 0.000010
0.000010 0.000010 0.000010 0.000010 0.000010 0.000010 0.000010 0.000010 0.000010 0.000010 0.000010 0.000010 0.000010 0.000010 0.000010 0.000010 0.000010 0.000010 0.000010 0.000010 0.000010 0.000010 0.000010 0.000010 0.000010 0.000010 0.000010 0.000010 0.000010 0.000010 0.000010 0.000010 0.000010 0.000010 0.000010 0.000010 0.000010 0.000010 0.000010 0.000010 0.000010 0.000010 0.000010 0.000010 0.000010 0.000010 0.000010 0.000010 0.000010 0.000010 0.000010 0.000010 0.000010 0.000010 0.000010 0.000010 0.000010 0.999170 0.000010 0.000010 0.000010 0.000010 0.000010 0.000010 0.000010 0.000010 0.000010 0.000010 0.000010 0.000010 0.000010 0.000010 0.000010 0.000010 0.000010 0.000010 0.000010 0.000010 0.000010 0.000010 0.000010 0.000010 0.000010 0.000010
0.000010 0.000010 0.000010 0.000010 0.000010 0.000010 0.000010 0.000010 0.000010 0.000010 0.000010 0.000010 0.000010 0.000010 0.000010 0.000010 0.000010 0.045878 0.000010 0.000010 0.000010 0.000010 0.000010 0.023263 0.000010 0.000010 0.000010 0.000010 0.000010 0.000010 0.000010 0.000010 0.000010 0.000010 0.000010 0.000010 0.000010 0.000010 0.000010 0.000010 0.000010 0.000010 0.000010 0.000010 0.000010 0.000010 0.000010 0.000010 0.000010 0.000010 0.000010 0.000010 0.000010 0.000010 0.000010 0.000010 0.000010 0.930049 0.000010 0.000010 0.000010 0.000010 0.000010 0.000010 0.000010 0.000010 0.000010 0.000010 0.000010 0.000010 0.000010 0.000010 0.000010 0.000010 0.000010 0.000010 0.000010 0.000010 0.000010 0.000010 0.000010 0.000010 0.000010 0.000010
0.000010 0.000010 0.000010 0.000010 0.000010 0.000010 0.031854 0.000010 0.000010 0.000010 0.000010 0.000010 0.000010 0.000010 0.000010 0.000010 0.000010 0.000010 0.000010 0.000010 0.000010 0.000010 0.000010 0.000010 0.000010 0.000010 0.000010 0.000010 0.000010 0.000010 0.000010 0.000010 0.000010 0.000010 0.000010 0.000010 0.000010 0.000010 0.000010 0.000010 0.000010 0.000010 0.000010 0.000010 0.000010 0.000010 0.000010 0.000010 0.000010 0.000010 0.000010 0.000010 0.000010 0.000010 0.000010 0.000010 0.000010 0.967326 0.000010 0.000010 0.000010 0.000010 0.000010 0.000010 0.000010 0.000010 0.000010 0.000010 0.000010 0.000010 0.000010 0.000010 0.000010 0.000010 0.000010 0.000010 0.000010 0.000010 0.000010 0.000010 0.000010 0.000010 0.000010 0.000010
0.000010 0.000010 0.000010 0.000010 0.000010 0.000010 0.000010 0.000010 0.000010 0.000010 0.000010 0.000010 0.000010 0.000010 0.000010 0.000010 0.000010 0.000010 0.000010 0.000010 0.000010 0.000010 0.000010 0.000010 0.000010 0.000010 0.000010 0.000010 0.000010 0.000010 0.000010 0.000010 0.000010 0.000010 0.000010 0.000010 0.000010 0.000010 0.000010 0.000010 0.000010 0.000010 0.000010 0.000010 0.000010 0.000010 0.000010 0.000010 0.000010 0.000010 0.000010 0.000010 0.000010 0.000010 0.000010 0.000010 0.000010 0.999170 0.000010 0.000010 0.000010 0.000010 0.000010 0.000010 0.000010 0.000010 0.000010 0.000010 0.000010 0.000010 0.000010 0.000010 0.000010 0.000010 0.000010 0.000010 0.000010 0.000010 0.000010 0.000010 0.000010 0.000010 0.000010 0.000010
0.000010 0.000010 0.000010 0.000010 0.000010 0.000010 0.000010 0.000010 0.000010 0.000010 0.000010 0.000010 0.000010 0.000010 0.000010 0.000010 0.000010 0.000010 0.000010 0.000010 0.000010 0.000010 0.000010 0.000010 0.000010 0.000010 0.000010 0.000010 0.000010 0.000010 0.000010 0.000010 0.000010 0.000010 0.000010 0.000010 0.000010 0.000010 0.000010 0.000010 0.999170 0.000010 0.000010 0.000010 0.000010 0.000010 0.000010 0.000010 0.000010 0.000010 0.000010 0.000010 0.000010 0.000010 0.000010 0.000010 0.000010 0.000010 0.000010 0.000010 0.000010 0.000010 0.000010 0.000010 0.000010 0.000010 0.000010 0.000010 0.000010 0.000010 0.000010 0.000010 0.000010 0.000010 0.000010 0.000010 0.000010 0.000010 0.000010 0.000010 0.000010 0.000010 0.000010 0.000010
0.000010 0.000010 0.000010 0.000010 0.000010 0.000010 0.035104 0.000010 0.000010 0.000010 0.000010 0.000010 0.000010 0.000010 0.000010 0.000010 0.000010 0.000010 0.000010 0.000010 0.000010 0.000010 0.000010 0.018041 0.000010 0.000010 0.000010 0.000010 0.000010 0.000010 0.000010 0.000010 0.000010 0.015658 0.000010 0.000010 0.000010 0.000010 0.000010 0.000010 0.917611 0.000010 0.000010 0.000010 0.000010 0.000010 0.000010 0.000010 0.000010 0.000010 0.000010 0.000010 0.000010 0.000010 0.000010 0.000010 0.002327 0.000010 0.000010 0.000010 0.000010 0.000010 0.000010 0.000010 0.000010 0.000010 0.000010 0.000010 0.000010 0.000010 0.000010 0.010479 0.000010 0.000010 0.000010 0.000010 0.000010 0.000010 0.000010 0.000010 0.000010 0.000010 0.000010 0.000010
0.000010 0.000010 0.000010 0.000010 0.000010 0.000010 0.000010 0.000010 0.000010 0.000010 0.000010 0.000010 0.000010 0.000010 0.000010 0.000010 0.000010 0.001374 0.000010 0.000010 0.000010 0.000010 0.000010 0.000010 0.000010 0.000010 0.000010 0.000010 0.000010 0.000010 0.000010 0.000010 0.000010 0.000010 0.000010 0.000010 0.000010 0.000010 0.000010 0.000010 0.997806 0.000010 0.000010 0.000010 0.000010 0.000010 0.000010 0.000010 0.000010 0.000010 0.000010 0.000010 0.000010 0.000010 0.000010 0.000010 0.000010 0.000010 0.000010 0.000010 0.000010 0.000010 0.000010 0.000010 0.000010 0.000010 0.000010 0.000010 0.000010 0.000010 0.000010 0.000010 0.000010 0.000010 0.000010 0.000010 0.000010 0.000010 0.000010 0.000010 0.000010 0.000010 0.000010 0.000010
0.000010 0.000010 0.000010 0.000010 0.000010 0.000010 0.000010 0.000010 0.000010 0.000010 0.000010 0.000010 0.000010 0.000010 0.000010 0.000010 0.000010 0.024858 0.000010 0.007385 0.000010 0.000010 0.000010 0.000010 0.000010 0.000010 0.000010 0.000010 0.000010 0.000010 0.000010 0.000010 0.000010 0.000010 0.000010 0.000010 0.000010 0.000010 0.000010 0.000010 0.966946 0.000010 0.000010 0.000010 0.000010 0.000010 0.000010 0.000010 0.000010 0.000010 0.000010 0.000010 0.000010 0.000010 0.000010 0.000010 0.000010 0.000010 0.000010 0.000010 0.000010 0.000010 0.000010 0.000010 0.000010 0.000010 0.000010 0.000010 0.000010 0.000010 0.000010 0.000010 0.000010 0.000010 0.000010 0.000010 0.000010 0.000010 0.000010 0.000010 0.000010 0.000010 0.000010 0.000010
0.000010 0.000010 0.000010 0.000010 0.000010 0.000010 0.011032 0.000010 0.000010 0.000010 0.000010 0.000010 0.000010 0.000010 0.000010 0.000010 0.000010 0.000010 0.000010 0.000010 0.000010 0.000010 0.000010 0.000010 0.000010 0.000010 0.000010 0.000010 0.000010 0.000010 0.000010 0.000010 0.000010 0.000010 0.000010 0.000010 0.000010 0.000010 0.000010 0.000010 0.988148 0.000010 0.000010 0.000010 0.000010 0.000010 0.000010 0.000010 0.000010 0.000010 0.000010 0.000010 0.000010 0.000010 0.000010 0.000010 0.000010 0.000010 0.000010 0.000010 0.000010 0.000010 0.000010 0.000010 0.000010 0.000010 0.000010 0.000010 0.000010 0.000010 0.000010 0.000010 0.000010 0.000010 0.000010 0.000010 0.000010 0.000010 0.000010 0.000010 0.000010 0.000010 0.000010 0.000010
0.000010 0.000010 0.000010 0.000010 0.000010 0.000010 0.000010 0.000010 0.000010 0.000010 0.000010 0.000010 0.000010 0.000010 0.000010 0.000010 0.000010 0.000010 0.000010 0.000010 0.000010 0.000010 0.000010 0.006581 0.000010 0.000010 0.000010 0.000010 0.000010 0.000010 0.000010 0.000010 0.000010 0.000010 0.000010 0.000010 0.000010 0.000010 0.000010 0.000010 0.972297 0.011237 0.000010 0.000010 0.007149 0.000010 0.000010 0.000010 0.000010 0.000010 0.000010 0.000010 0.000010 0.000010 0.000010 0.000010 0.000010 0.000010 0.000010 0.000010 0.000010 0.000010 0.000010 0.000010 0.000010 0.000010 0.000010 0.000010 0.000010 0.000010 0.000010 0.000010 0.000010 0.000010 0.000010 0.000010 0.000010 0.000010 0.000010 0.000010 0.001947 0.000010 0.000010 0.000010
0.000010 0.000010 0.000010 0.000010 0.000010 0.000010 0.000010 0.000010 0.000010 0.000010 0.000010 0.000010 0.000010 0.000010 0.000010 0.000010 0.000010 0.000010 0.000010 0.000010 0.000010 0.000010 0.000010 0.000010 0.000010 0.000010 0.000010 0.000010 0.000010 0.000010 0.000010 0.000010 0.000010 0.000010 0.000010 0.000010 0.000010 0.000010 0.000010 0.000010 0.999170 0.000010 0.000010 0.000010 0.000010 0.000010 0.000010 0.000010 0.000010 0.000010 0.000010 0.000010 0.000010 0.000010 0.000010 0.000010 0.000010 0.000010 0.000010 0.000010 0.000010 0.000010 0.000010 0.000010 0.000010 0.000010 0.000010 0.000010 0.000010 0.000010 0.000010 0.000010 0.000010 0.000010 0.000010 0.000010 0.000010 0.000010 0.000010 0.000010 0.000010 0.000010 0.000010 0.000010
0.000010 0.000010 0.000010 0.000010 0.000010 0.000010 0.000010 0.000010 0.000010 0.003205 0.000010 0.000010 0.000010 0.000010 0.000010 0.000010 0.000010 0.000010 0.000010 0.000010 0.000010 0.000010 0.000010 0.000010 0.000010 0.000010 0.000010 0.000010 0.000010 0.000010 0.000010 0.000010 0.000010 0.000010 0.000010 0.000010 0.000010 0.000010 0.000010 0.000010 0.995975 0.000010 0.000010 0.000010 0.000010 0.000010 0.000010 0.000010 0.000010 0.000010 0.000010 0.000010 0.000010 0.000010 0.000010 0.000010 0.000010 0.000010 0.000010 0.000010 0.000010 0.000010 0.000010 0.000010 0.000010 0.000010 0.000010 0.000010 0.000010 0.000010 0.000010 0.000010 0.000010 0.000010 0.000010 0.000010 0.000010 0.000010 0.000010 0.000010 0.000010 0.000010 0.000010 0.000010
0.000010 0.000010 0.000010 0.000010 0.000010 0.000010 0.000010 0.000010 0.000010 0.000010 0.000010 0.000010 0.000010 0.000010 0.000010 0.000010 0.000010 0.000010 0.000010 0.000010 0.000010 0.000010 0.000010 0.000010 0.000010 0.000010 0.000010 0.000010 0.000010 0.000010 0.000010 0.000010 0.000010 0.000010 0.000010 0.000010 0.000010 0.000010 0.000010 0.000010 0.999170 0.000010 0.000010 0.000010 0.000010 0.000010 0.000010 0.000010 0.000010 0.000010 0.000010 0.000010 0.000010 0.000010 0.000010 0.000010 0.000010 0.000010 0.000010 0.000010 0.000010 0.000010 0.000010 0.000010 0.000010 0.000010 0.000010 0.000010 0.000010 0.000010 0.000010 0.000010 0.000010 0.000010 0.000010 0.000010 0.000010 0.000010 0.000010 0.000010 0.000010 0.000010 0.000010 0.000010
0.000010 0.000010 0.000010 0.000010 0.000010 0.000010 0.000010 0.000010 0.000010 0.000010 0.000010 0.000010 0.000010 0.000010 0.000010 0.000010 0.000010 0.000010 0.000010 0.000010 0.000010 0.000010 0.000010 0.000010 0.000010 0.000010 0.000010 0.000010 0.000010 0.000010 0.000010 0.000010 0.000010 0.000010 0.000010 0.000010 0.000010 0.000010 0.000010 0.000010 0.999170 0.000010 0.000010 0.000010 0.000010 0.000010 0.000010 0.000010 0.000010 0.000010 0.000010 0.000010 0.000010 0.000010 0.000010 0.000010 0.000010 0.000010 0.000010 0.000010 0.000010 0.000010 0.000010 0.000010 0.000010 0.000010 0.000010 0.000010 0.000010 0.000010 0.000010 0.000010 0.000010 0.000010 0.000010 0.000010 0.000010 0.000010 0.000010 0.000010 0.000010 0.000010 0.000010 0.000010
0.000010 0.000010 0.000010 0.000010 0.000010 0.000010 0.000010 0.003464 0.000010 0.000010 0.000513 0.000010 0.000010 0.000010 0.000010 0.000010 0.000010 0.000010 0.000010 0.000010 0.000010 0.000010 0.000010 0.000010 0.000010 0.000010 0.000010 0.000010 0.000010 0.000010 0.000010 0.000010 0.000010 0.000010 0.000010 0.000010 0.000010 0.000010 0.000010 0.000010 0.967689 0.003661 0.000010 0.000010 0.000010 0.000010 0.000010 0.000010 0.000010 0.000010 0.000010 0.000010 0.000010 0.000010 0.000010 0.000010 0.000010 0.000010 0.000010 0.003337 0.000010 0.000010 0.010151 0.000010 0.000010 0.000010 0.000010 0.000010 0.000010 0.000010 0.000010 0.000010 0.000010 0.000010 0.000010 0.000010 0.000010 0.001602 0.000010 0.000010 0.008822 0.000010 0.000010 0.000010
0.000010 0.000010 0.000010 0.000010 0.000010 0.000010 0.016701 0.000010 0.000010 0.000035 0.000010 0.000010 0.000010 0.000010 0.000010 0.000010 0.000010 0.000010 0.000010 0.000010 0.000010 0.000010 0.000010 0.008875 0.000010 0.000010 0.000010 0.000010 0.000010 0.010055 0.000010 0.000010 0.000067 0.000010 0.000010 0.000010 0.000010 0.000010 0.000010 0.000010 0.828583 0.000010 0.011508 0.000010 0.000010 0.004555 0.000010 0.000010 0.000010 0.000010 0.000010 0.001761 0.000010 0.000010 0.000010 0.000010 0.000010 0.000010 0.022025 0.000010 0.000010 0.000010 0.008031 0.000010 0.000010 0.000010 0.000010 0.000010 0.000010 0.000010 0.000010 0.000010 0.000010 0.000010 0.000010 0.000010 0.072497 0.000010 0.000010 0.000010 0.000010 0.014597 0.000010 0.000010
0.000010 0.000010 0.000010 0.000010 0.000010 0.000010 0.004901 0.000010 0.000010 0.000010 0.002352 0.007567 0.000010 0.000010 0.000010 0.000010 0.000010 0.005321 0.000010 0.000010 0.000010 0.000010 0.000010 0.000010 0.000010 0.000010 0.000010 0.000010 0.000010 0.010817 0.000010 0.016081 0.014520 0.000010 0.000010 0.000010 0.000010 0.000010 0.000010 0.000010 0.878800 0.000010 0.000221 0.000010 0.005166 0.000010 0.000010 0.000010 0.000010 0.000010 0.000010 0.000010 0.000010 0.000010 0.000010 0.000010 0.015639 0.000010 0.000010 0.000010 0.000010 0.004304 0.000010 0.000010 0.000010 0.028070 0.000010 0.000010 0.000010 0.000010 0.002956 0.000010 0.001638 0.000010 0.000010 0.000010 0.000010 0.000010 0.000010 0.000010 0.000010 0.000010 0.000970 0.000010
0.000010 0.000010 0.000010 0.000010 0.000010 0.000010 0.038340 0.000010 0.000010 0.000010 0.000010 0.004429 0.000010 0.000010 0.000010 0.000010 0.000010 0.000010 0.000010 0.000010 0.000010 0.000010 0.000010 0.002791 0.000010 0.000010 0.000010 0.024424 0.000010 0.000010 0.000010 0.000010 0.000010 0.000010 0.000010 0.000010 0.000010 0.000010 0.000010 0.000010 0.896941 0.000010 0.002874 0.000010 0.011702 0.000010 0.007317 0.000010 0.000010 0.000010 0.000598 0.000010 0.000010 0.000010 0.000010 0.000010 0.000010 0.000010 0.000010 0.000010 0.000010 0.000010 0.000010 0.000010 0.000010 0.000686 0.000010 0.000010 0.000010 0.000010 0.000010 0.000010 0.000010 0.000010 0.000010 0.000010 0.000010 0.000010 0.000010 0.000010 0.009168 0.000010 0.000010 0.000010
0.000010 0.000010 0.000010 0.000010 0.000010 0.000010 0.000010 0.000010 0.000010 0.000010 0.000010 0.000010 0.000010 0.000010 0.000010 0.000010 0.000010 0.000010 0.000010 0.000010 0.000010 0.000010 0.000010 0.000010 0.000010 0.000010 0.000010 0.000010 0.000010 0.000010 0.000010 0.000010 0.000010 0.000010 0.000010 0.000010 0.000010 0.000010 0.000010 0.000010 0.999170 0.000010 0.000010 0.000010 0.000010 0.000010 0.000010 0.000010 0.000010 0.000010 0.000010 0.000010 0.000010 0.000010 0.000010 0.000010 0.000010 0.000010 0.000010 0.000010 0.000010 0.000010 0.000010 0.000010 0.000010 0.000010 0.000010 0.000010 0.000010 0.000010 0.000010 0.000010 0.000010 0.000010 0.000010 0.000010 0.000010 0.000010 0.000010 0.000010 0.000010 0.000010 0.000010 0.000010
0.000010 0.000010 0.000010 0.000010 0.000010 0.000010 0.000010 0.000010 0.000010 0.000010 0.000010 0.000010 0.000010 0.000010 0.000010 0.000010 0.000010 0.000010 0.000010 0.000010 0.000010 0.000010 0.000010 0.000010 0.000010 0.000010 0.000010 0.000010 0.000010 0.000010 0.000010 0.000010 0.000010 0.000010 0.000010 0.000010 0.000010 0.000010 0.000010 0.000010 0.999170 0.000010 0.000010 0.000010 0.000010 0.000010 0.000010 0.000010 0.000010 0.000010 0.000010 0.000010 0.000010 0.000010 0.000010 0.000010 0.000010 0.000010 0.000010 0.000010 0.000010 0.000010 0.000010 0.000010 0.000010 0.000010 0.000010 0.000010 0.000010 0.000010 0.000010 0.000010 0.000010 0.000010 0.000010 0.000010 0.000010 0.000010 0.000010 0.000010 0.000010 0.000010 0.000010 0.000010
0.000010 0.000010 0.000010 0.000010 0.000010 0.000010 0.031931 0.000010 0.000010 0.000010 0.000010 0.000010 0.000010 0.000010 0.000010 0.000010 0.000010 0.000010 0.000010 0.000010 0.000010 0.000010 0.000010 0.000010 0.018744 0.000010 0.003250 0.000010 0.000010 0.000010 0.000010 0.000010 0.008784 0.000010 0.000010 0.000010 0.000010 0.000010 0.000010 0.000010 0.893781 0.000010 0.000010 0.000010 0.000010 0.000010 0.000010 0.000010 0.000010 0.000010 0.000010 0.000010 0.000010 0.000010 0.000010 0.000010 0.000010 0.030747 0.010409 0.000010 0.000010 0.000010 0.000010 0.000010 0.000010 0.000010 0.000010 0.000010 0.000010 0.000010 0.000010 0.000010 0.000010 0.000010 0.000010 0.000010 0.000010 0.000010 0.000010 0.000010 0.000010 0.000010 0.001594 0.000010
0.000010 0.000010 0.000010 0.000010 0.000010 0.000010 0.000010 0.000010 0.000010 0.000010 0.000010 0.000010 0.000010 0.000010 0.000010 0.000010 0.000010 0.000010 0.000010 0.000010 0.000010 0.000010 0.000010 0.000010 0.000010 0.000010 0.000010 0.001346 0.000010 0.000010 0.000010 0.000010 0.000010 0.000010 0.000010 0.000010 0.000010 0.000010 0.000010 0.002717 0.977068 0.000010 0.000010 0.009244 0.000010 0.000010 0.000010 0.000010 0.000010 0.000010 0.000010 0.000010 0.000010 0.000010 0.000010 0.000010 0.000010 0.000010 0.000010 0.000010 0.000010 0.000010 0.000010 0.000010 0.000010 0.000010 0.000010 0.000010 0.000010 0.000010 0.000010 0.008836 0.000010 0.000010 0.000010 0.000010 0.000010 0.000010 0.000010 0.000010 0.000010 0.000010 0.000010 0.000010
0.000010 0.000010 0.000010 0.000010 0.000010 0.000010 0.000010 0.000010 0.000010 0.000010 0.000010 0.000010 0.000010 0.000010 0.000010 0.000010 0.000010 0.000010 0.000010 0.000010 0.000010 0.000010 0.000010 0.000010 0.000010 0.000010 0.000010 0.000010 0.000010 0.000010 0.000010 0.000010 0.000010 0.000010 0.000010 0.000010 0.000010 0.000010 0.000010 0.000010 0.999170 0.000010 0.000010 0.000010 0.000010 0.000010 0.000010 0.000010 0.000010 0.000010 0.000010 0.000010 0.000010 0.000010 0.000010 0.000010 0.000010 0.000010 0.000010 0.000010 0.000010 0.000010 0.000010 0.000010 0.000010 0.000010 0.000010 0.000010 0.000010 0.000010 0.000010 0.000010 0.000010 0.000010 0.000010 0.000010 0.000010 0.000010 0.000010 0.000010 0.000010 0.000010 0.000010 0.000010
0.000010 0.000010 0.000010 0.000010 0.000010 0.000010 0.000010 0.000010 0.000010 0.000010 0.000010 0.000010 0.000010 0.000010 0.000010 0.000010 0.000010 0.000010 0.000010 0.000010 0.000010 0.000010 0.000010 0.000010 0.000010 0.000010 0.000010 0.000010 0.000010 0.000010 0.000010 0.000010 0.000010 0.000010 0.000010 0.000010 0.000010 0.000010 0.000010 0.000010 0.999170 0.000010 0.000010 0.000010 0.000010 0.000010 0.000010 0.000010 0.000010 0.000010 0.000010 0.000010 0.000010 0.000010 0.000010 0.000010 0.000010 0.000010 0.000010 0.000010 0.000010 0.000010 0.000010 0.000010 0.000010 0.000010 0.000010 0.000010 0.000010 0.000010 0.000010 0.000010 0.000010 0.000010 0.000010 0.000010 0.000010 0.000010 0.000010 0.000010 0.000010 0.000010 0.000010 0.000010
0.000010 0.000010 0.000010 0.000010 0.000010 0.000010 0.000010 0.000010 0.000010 0.000010 0.000010 0.000010 0.000010 0.000010 0.000010 0.000010 0.000010 0.000010 0.000010 0.000010 0.000010 0.000010 0.000010 0.000010 0.999170 0.000010 0.000010 0.000010 0.000010 0.000010 0.000010 0.000010 0.000010 0.000010 0.000010 0.000010 0.000010 0.000010 0.000010 0.000010 0.000010 0.000010 0.000010 0.000010 0.000010 0.000010 0.000010 0.000010 0.000010 0.000010 0.000010 0.000010 0.000010 0.000010 0.000010 0.000010 0.000010 0.000010 0.000010 0.000010 0.000010 0.000010 0.000010 0.000010 0.000010 0.000010 0.000010 0.000010 0.000010 0.000010 0.000010 0.000010 0.000010 0.000010 0.000010 0.000010 0.000010 0.000010 0.000010 0.000010 0.000010 0.000010 0.000010 0.000010
0.000010 0.000010 0.000010 0.000010 0.000010 0.000010 0.000010 0.006812 0.000010 0.000010 0.000010 0.000010 0.000010 0.000010 0.000010 0.000010 0.000010 0.000010 0.000010 0.014709 0.000010 0.000010 0.000010 0.000010 0.882209 0.000010 0.000010 0.000010 0.000010 0.002610 0.000010 0.000010 0.000010 0.000010 0.000010 0.000010 0.000010 0.000010 0.000010 0.004094 0.000010 0.000010 0.004410 0.001243 0.000010 0.000010 0.000010 0.000010 0.000010 0.000010 0.006787 0.000010 0.000010 0.000010 0.000010 0.000010 0.031883 0.000010 0.000010 0.000010 0.000010 0.000010 0.000010 0.000010 0.000010 0.000010 0.000010 0.009558 0.000010 0.000010 0.000010 0.018814 0.000010 0.000010 0.000010 0.000010 0.000010 0.000010 0.000010 0.000010 0.016151 0.000010 0.000010 0.000010
0.000010 0.000010 0.000010 0.000010 0.000010 0.000010 0.000010 0.000010 0.000010 0.000010 0.000010 0.000010 0.000010 0.000010 0.000010 0.000010 0.000010 0.000010 0.000010 0.000010 0.000010 0.000010 0.000010 0.000010 0.999170 0.000010 0.000010 0.000010 0.000010 0.000010 0.000010 0.000010 0.000010 0.000010 0.000010 0.000010 0.000010 0.000010 0.000010 0.000010 0.000010 0.000010 0.000010 0.000010 0.000010 0.000010 0.000010 0.000010 0.000010 0.000010 0.000010 0.000010 0.000010 0.000010 0.000010 0.000010 0.000010 0.000010 0.000010 0.000010 0.000010 0.000010 0.000010 0.000010 0.000010 0.000010 0.000010 0.000010 0.000010 0.000010 0.000010 0.000010 0.000010 0.000010 0.000010 0.000010 0.000010 0.000010 0.000010 0.000010 0.000010 0.000010 0.000010 0.000010
0.000010 0.000010 0.000010 0.000010 0.000010 0.000010 0.000010 0.000010 0.000010 0.000010 0.000010 0.000010 0.000010 0.000010 0.000010 0.000010 0.000010 0.000010 0.000010 0.000010 0.000010 0.000010 0.000010 0.000010 0.882891 0.000010 0.000010 0.008924 0.000010 0.046566 0.000010 0.000010 0.000010 0.009980 0.000010 0.000010 0.000010 0.000010 0.000010 0.000010 0.000010 0.000010 0.000010 0.000010 0.000010 0.000010 0.000010 0.000010 0.000010 0.000010 0.021070 0.000010 0.000010 0.000010 0.000010 0.000010 0.000010 0.000010 0.000010 0.000010 0.000010 0.000010 0.000010 0.000010 0.000010 0.025224 0.000010 0.000016 0.000010 0.000010 0.000010 0.000010 0.000010 0.000010 0.000010 0.000010 0.000010 0.004570 0.000010 0.000010 0.000010 0.000010 0.000010 0.000010
0.000010 0.000010 0.000010 0.000010 0.000010 0.000010 0.000010 0.003402 0.000010 0.039217 0.000010 0.000010 0.000010 0.000010 0.000010 0.000010 0.000010 0.000010 0.000010 0.000010 0.000010 0.000010 0.000010 0.000010 0.751803 0.000010 0.000010 0.000010 0.000010 0.022639 0.000010 0.020927 0.000010 0.000010 0.000010 0.000010 0.000010 0.001160 0.000010 0.015591 0.000010 0.000010 0.000010 0.000010 0.000010 0.000010 0.000010 0.000010 0.000010 0.000010 0.000010 0.000010 0.000010 0.000010 0.000010 0.000010 0.000010 0.000010 0.004197 0.000010 0.000010 0.000010 0.000010 0.000010 0.000010 0.000010 0.015072 0.101649 0.000010 0.000010 0.000010 0.013126 0.010496 0.000010 0.000010 0.000010 0.000010 0.000010 0.000010 0.000010 0.000010 0.000010 0.000010 0.000010
0.000010 0.000010 0.000010 0.000010 0.000010 0.000010 0.000010 0.000010 0.000010 0.000010 0.000010 0.000010 0.000010 0.000010 0.000010 0.000010 0.000010 0.000010 0.000010 0.000010 0.000010 0.000010 0.000010 0.000010 0.999170 0.000010 0.000010 0.000010 0.000010 0.000010 0.000010 0.000010 0.000010 0.000010 0.000010 0.000010 0.000010 0.000010 0.000010 0.000010 0.000010 0.000010 0.000010 0.000010 0.000010 0.000010 0.000010 0.000010 0.000010 0.000010 0.000010 0.000010 0.000010 0.000010 0.000010 0.000010 0.000010 0.000010 0.000010 0.000010 0.000010 0.000010 0.000010 0.000010 0.000010 0.000010 0.000010 0.000010 0.000010 0.000010 0.000010 0.000010 0.000010 0.000010 0.000010 0.000010 0.000010 0.000010 0.000010 0.000010 0.000010 0.000010 0.000010 0.000010
0.000010 0.000010 0.000010 0.000010 0.000010 0.000010 0.000010 0.000010 0.000010 0.038391 0.014630 0.000010 0.000010 0.000010 0.000010 0.000010 0.000010 0.000010 0.000010 0.000010 0.000010 0.000010 0.000010 0.000010 0.795396 0.000010 0.000010 0.000010 0.000010 0.000010 0.000010 0.000010 0.000010 0.000010 0.006681 0.000010 0.000010 0.002252 0.000010 0.000010 0.000010 0.000010 0.000010 0.000010 0.000010 0.000010 0.000010 0.000010 0.000010 0.000010 0.000010 0.000010 0.000010 0.000010 0.000010 0.000010 0.000010 0.000010 0.048164 0.000010 0.000010 0.000010 0.000010 0.000010 0.000010 0.000010 0.007926 0.064226 0.000010 0.000010 0.000010 0.002820 0.000010 0.000010 0.000010 0.000010 0.000010 0.000010 0.000010 0.000010 0.018774 0.000010 0.000010 0.000010
0.000010 0.000010 0.000010 0.000010 0.000010 0.000010 0.000010 0.000053 0.000010 0.014958 0.000010 0.001998 0.000010 0.000010 0.000010 0.000010 0.000010 0.000010 0.000010 0.000010 0.000010 0.000010 0.000010 0.000010 0.708370 0.000010 0.000010 0.000010 0.000010 0.004653 0.000010 0.012243 0.000010 0.000010 0.000010 0.008995 0.000010 0.005389 0.000010 0.006922 0.000010 0.000010 0.000010 0.005415 0.000010 0.000010 0.000010 0.000010 0.000010 0.000010 0.053714 0.003666 0.000010 0.000010 0.001267 0.000010 0.008596 0.000010 0.028712 0.000010 0.000010 0.000010 0.000010 0.000010 0.000010 0.002265 0.000010 0.111108 0.000010 0.000010 0.000010 0.008081 0.000010 0.000010 0.000010 0.000010 0.000010 0.000010 0.000010 0.000010 0.012945 0.000010 0.000010 0.000010
0.000010 0.000010 0.000010 0.000010 0.000010 0.000010 0.011817 0.000010 0.000010 0.001946 0.000010 0.000010 0.000010 0.000010 0.000010 0.000010 0.000010 0.000010 0.000010 0.000010 0.000010 0.000010 0.000010 0.000010 0.642268 0.000010 0.000010 0.001036 0.000010 0.040969 0.000010 0.000010 0.000010 0.027659 0.000010 0.000010 0.000010 0.000010 0.000010 0.000010 0.000010 0.000010 0.011838 0.000010 0.000010 0.008195 0.000010 0.000010 0.000010 0.000010 0.048816 0.000010 0.000010 0.000010 0.000010 0.000010 0.007776 0.000010 0.007423 0.000010 0.000010 0.000010 0.000010 0.000010 0.000010 0.007436 0.000010 0.177541 0.000010 0.000010 0.000010 0.000010 0.000010 0.000010 0.000010 0.000010 0.004580 0.000010 0.000010 0.000010 0.000010 0.000010 0.000010 0.000010
0.000010 0.000010 0.000010 0.000010 0.000010 0.000010 0.000010 0.000010 0.000010 0.000010 0.000010 0.000010 0.000010 0.000010 0.000010 0.000010 0.000010 0.000010 0.000010 0.000010 0.000010 0.000010 0.000010 0.000010 0.999170 0.000010 0.000010 0.000010 0.000010 0.000010 0.000010 0.000010 0.000010 0.000010 0.000010 0.000010 0.000010 0.000010 0.000010 0.000010 0.000010 0.000010 0.000010 0.000010 0.000010 0.000010 0.000010 0.000010 0.000010 0.000010 0.000010 0.000010 0.000010 0.000010 0.000010 0.000010 0.000010 0.000010 0.000010 0.000010 0.000010 0.000010 0.000010 0.000010 0.000010 0.000010 0.000010 0.000010 0.000010 0.000010 0.000010 0.000010 0.000010 0.000010 0.000010 0.000010 0.000010 0.000010 0.000010 0.000010 0.000010 0.000010 0.000010 0.000010
0.000010 0.000010 0.000010 0.000010 0.000010 0.000010 0.000010 0.000010 0.000010 0.011759 0.000010 0.000010 0.000010 0.000010 0.000010 0.000010 0.000010 0.000010 0.000010 0.006071 0.000010 0.000010 0.000010 0.000010 0.748409 0.000010 0.000010 0.000010 0.000010 0.015731 0.000010 0.000010 0.009624 0.006584 0.000010 0.000010 0.000010 0.000010 0.000010 0.000010 0.000010 0.000010 0.000010 0.000010 0.000010 0.000010 0.000010 0.000010 0.000010 0.000010 0.004322 0.000010 0.000010 0.000010 0.000010 0.000010 0.005029 0.000010 0.000010 0.000010 0.000010 0.000010 0.000010 0.000010 0.000010 0.026577 0.000010 0.131365 0.000010 0.000010 0.003993 0.027833 0.000010 0.000010 0.000010 0.000010 0.000010 0.001994 0.000010 0.000010 0.000010 0.000010 0.000010 0.000010
0.000010 0.000010 0.000010 0.000010 0.000010 0.000010 0.000010 0.000010 0.000010 0.000010 0.000010 0.000010 0.000010 0.000010 0.000010 0.000010 0.000010 0.000010 0.000010 0.000010 0.000010 0.000010 0.000010 0.000010 0.936496 0.009534 0.000010 0.000010 0.000010 0.000010 0.000010 0.000010 0.000010 0.000010 0.000010 0.000010 0.000010 0.000010 0.000010 0.000010 0.000010 0.000010 0.000010 0.000010 0.000010 0.000010 0.000010 0.000010 0.000010 0.000010 0.000010 0.000766 0.000010 0.000010 0.000010 0.000010 0.000010 0.000010 0.000010 0.000010 0.000010 0.000010 0.000010 0.000010 0.000010 0.000010 0.000010 0.028031 0.000010 0.000010 0.000010 0.000010 0.000010 0.000010 0.000010 0.000010 0.024383 0.000010 0.000010 0.000010 0.000010 0.000010 0.000010 0.000010
0.000010 0.000010 0.000010 0.000010 0.000010 0.000010 0.000010 0.000010 0.000010 0.044130 0.000010 0.000010 0.000010 0.000010 0.000010 0.000010 0.000010 0.000010 0.000010 0.000010 0.000010 0.000010 0.000010 0.000010 0.923222 0.000010 0.000010 0.012663 0.000010 0.000010 0.000010 0.000010 0.000010 0.000010 0.000010 0.000010 0.000010 0.000010 0.000010 0.000010 0.000010 0.000010 0.000010 0.000010 0.000010 0.000010 0.000010 0.000010 0.000010 0.000010 0.000010 0.000010 0.000010 0.000010 0.000010 0.000010 0.000010 0.000010 0.019151 0.000010 0.000010 0.000010 0.000010 0.000010 0.000010 0.000010 0.000010 0.000010 0.000010 0.000010 0.000010 0.000010 0.000010 0.000010 0.000010 0.000010 0.000010 0.000010 0.000010 0.000010 0.000044 0.000010 0.000010 0.000010
0.000010 0.000010 0.000010 0.000010 0.000010 0.000010 0.000010 0.000010 0.000010 0.034406 0.001161 0.007448 0.000010 0.000010 0.000010 0.000010 0.000010 0.000010 0.000010 0.000010 0.000010 0.000010 0.000010 0.000010 0.766392 0.000010 0.000010 0.000010 0.000010 0.008139 0.000010 0.023833 0.000010 0.000010 0.000010 0.000010 0.000010 0.000010 0.000010 0.000010 0.000010 0.000010 0.033254 0.000010 0.000010 0.000010 0.000010 0.000010 0.000010 0.000010 0.017381 0.000010 0.009042 0.000010 0.000010 0.000010 0.000010 0.000010 0.000010 0.000010 0.000010 0.000010 0.000010 0.000010 0.000010 0.000181 0.000010 0.057128 0.000010 0.000010 0.000010 0.000010 0.000010 0.000010 0.000010 0.000010 0.026662 0.005778 0.000010 0.000010 0.000010 0.008495 0.000010 0.000010
0.000010 0.000010 0.000010 0.000010 0.000010 0.000010 0.000010 0.000010 0.000010 0.000010 0.001654 0.000010 0.000010 0.000010 0.000010 0.000010 0.000010 0.000010 0.000010 0.000010 0.000010 0.000010 0.000010 0.000010 0.947662 0.000010 0.000010 0.000010 0.000010 0.000010 0.000010 0.000010 0.000010 0.000010 0.000010 0.000010 0.000010 0.000010 0.000010 0.000010 0.000010 0.000010 0.017298 0.000010 0.000010 0.000010 0.000010 0.000010 0.000010 0.000010 0.000010 0.000010 0.000010 0.000010 0.000010 0.000010 0.002880 0.000010 0.000010 0.000010 0.000010 0.000010 0.000010 0.000010 0.000010 0.000010 0.000010 0.008994 0.000010 0.000010 0.000010 0.000010 0.018617 0.000010 0.000010 0.000010 0.000010 0.000010 0.000010 0.000010 0.000010 0.000010 0.002126 0.000010
0.000010 0.000010 0.000010 0.000010 0.000010 0.000010 0.000010 0.000010 0.000010 0.026297 0.000010 0.000010 0.000010 0.000010 0.000010 0.000010 0.000010 0.000010 0.000010 0.000010 0.000010 0.000010 0.000010 0.000010 0.743091 0.000010 0.000010 0.006038 0.000010 0.017061 0.000010 0.000010 0.000010 0.000010 0.000010 0.000010 0.000010 0.031425 0.000010 0.000010 0.000010 0.001997 0.015004 0.000010 0.000010 0.007318 0.000010 0.000010 0.000010 0.000010 0.000010 0.000010 0.000010 0.000010 0.000010 0.000010 0.000010 0.000010 0.004510 0.000010 0.000010 0.000010 0.000010 0.000010 0.000010 0.015899 0.000010 0.116317 0.000010 0.000010 0.000010 0.000588 0.000010 0.008529 0.000010 0.000010 0.000010 0.000523 0.000010 0.000010 0.000010 0.000010 0.004714 0.000010
0.000010 0.000010 0.000010 0.000010 0.000010 0.000010 0.000010 0.000146 0.000010 0.061121 0.003565 0.000010 0.000010 0.000010 0.000010 0.001994 0.000010 0.000010 0.000010 0.000010 0.000010 0.002090 0.000010 0.000010 0.845622 0.000010 0.000010 0.000010 0.000010 0.020862 0.000010 0.000010 0.000010 0.016176 0.000010 0.000010 0.000010 0.000010 0.000010 0.000010 0.000010 0.000010 0.000010 0.000010 0.000010 0.000010 0.000010 0.000010 0.000010 0.000010 0.019292 0.000010 0.000010 0.000010 0.000010 0.000010 0.001077 0.000010 0.002420 0.000010 0.000010 0.000010 0.000010 0.000010 0.000010 0.000010 0.000010 0.011155 0.004144 0.000010 0.000010 0.000010 0.000014 0.000010 0.000010 0.000010 0.000010 0.009632 0.000010 0.000010 0.000010 0.000010 0.000010 0.000010
0.000010 0.000010 0.000010 0.000010 0.000010 0.000010 0.000010 0.000010 0.000010 0.000010 0.000010 0.000010 0.000010 0.000010 0.000010 0.000010 0.000010 0.000010 0.000010 0.000010 0.000010 0.000010 0.000010 0.000010 0.999170 0.000010 0.000010 0.000010 0.000010 0.000010 0.000010 0.000010 0.000010 0.000010 0.000010 0.000010 0.000010 0.000010 0.000010 0.000010 0.000010 0.000010 0.000010 0.000010 0.000010 0.000010 0.000010 0.000010 0.000010 0.000010 0.000010 0.000010 0.000010 0.000010 0.000010 0.000010 0.000010 0.000010 0.000010 0.000010 0.000010 0.000010 0.000010 0.000010 0.000010 0.000010 0.000010 0.000010 0.000010 0.000010 0.000010 0.000010 0.000010 0.000010 0.000010 0.000010 0.000010 0.000010 0.000010 0.000010 0.000010 0.000010 0.000010 0.000010
0.000010 0.000010 0.000010 0.000010 0.000010 0.000010 0.000010 0.000010 0.000010 0.000010 0.000010 0.000010 0.000010 0.000010 0.000010 0.000010 0.000010 0.000010 0.000010 0.000010 0.000010 0.000010 0.000010 0.000010 0.999170 0.000010 0.000010 0.000010 0.000010 0.000010 0.000010 0.000010 0.000010 0.000010 0.000010 0.000010 0.000010 0.000010 0.000010 0.000010 0.000010 0.000010 0.000010 0.000010 0.000010 0.000010 0.000010 0.000010 0.000010 0.000010 0.000010 0.000010 0.000010 0.000010 0.000010 0.000010 0.000010 0.000010 0.000010 0.000010 0.000010 0.000010 0.000010 0.000010 0.000010 0.000010 0.000010 0.000010 0.000010 0.000010 0.000010 0.000010 0.000010 0.000010 0.000010 0.000010 0.000010 0.000010 0.000010 0.000010 0.000010 0.000010 0.000010 0.000010
0.000010 0.000010 0.000010 0.000010 0.000010 0.000010 0.000010 0.002830 0.000010 0.006832 0.000010 0.000010 0.000010 0.000010 0.000010 0.000010 0.000010 0.000010 0.000010 0.000010 0.000010 0.000010 0.000010 0.000010 0.927091 0.000010 0.000010 0.000010 0.000010 0.000010 0.000010 0.000010 0.000010 0.000010 0.000010 0.000010 0.000010 0.000010 0.000010 0.000010 0.000010 0.000010 0.000010 0.000010 0.000010 0.000010 0.000010 0.000010 0.000010 0.000010 0.000010 0.000010 0.000010 0.000010 0.000010 0.000010 0.000010 0.000010 0.000010 0.000010 0.000010 0.000010 0.000010 0.000010 0.000010 0.000010 0.000010 0.044897 0.000010 0.000010 0.000010 0.006133 0.000010 0.000010 0.000010 0.000010 0.000010 0.000010 0.000010 0.000010 0.011436 0.000010 0.000010 0.000010
0.000010 0.000010 0.000010 0.000010 0.000010 0.000010 0.020310 0.000010 0.000010 0.017849 0.000010 0.674847 0.000010 0.000010 0.000010 0.000010 0.000010 0.000010 0.000010 0.000010 0.000010 0.000010 0.000010 0.014964 0.074262 0.000010 0.000010 0.000010 0.000010 0.019118 0.000010 0.000010 0.000010 0.000010 0.000010 0.000010 0.000010 0.000010 0.000010 0.018447 0.000010 0.000010 0.000010 0.000010 0.000010 0.000010 0.000010 0.000010 0.000010 0.000010 0.006952 0.000010 0.000010 0.000010 0.000010 0.000010 0.000010 0.000010 0.004357 0.000010 0.000010 0.000010 0.000010 0.000010 0.000010 0.035704 0.034542 0.063491 0.000010 0.000010 0.000010 0.000010 0.000010 0.000010 0.000010 0.000010 0.000010 0.014447 0.000010 0.000010 0.000010 0.000010 0.000010 0.000010
0.000010 0.000010 0.000010 0.000010 0.000010 0.000010 0.000010 0.000010 0.000010 0.000010 0.000010 0.999170 0.000010 0.000010 0.000010 0.000010 0.000010 0.000010 0.000010 0.000010 0.000010 0.000010 0.000010 0.000010 0.000010 0.000010 0.000010 0.000010 0.000010 0.000010 0.000010 0.000010 0.000010 0.000010 0.000010 0.000010 0.000010 0.000010 0.000010 0.000010 0.000010 0.000010 0.000010 0.000010 0.000010 0.000010 0.000010 0.000010 0.000010 0.000010 0.000010 0.000010 0.000010 0.000010 0.000010 0.000010 0.000010 0.000010 0.000010 0.000010 0.000010 0.000010 0.000010 0.000010 0.000010 0.000010 0.000010 0.000010 0.000010 0.000010 0.000010 0.000010 0.000010 0.000010 0.000010 0.000010 0.000010 0.000010 0.000010 0.000010 0.000010 0.000010 0.000010 0.000010
0.000010 0.000010 0.000010 0.000010 0.000010 0.000010 0.000010 0.000010 0.000010 0.000010 0.000010 0.000010 0.000010 0.000010 0.000010 0.000010 0.000010 0.000010 0.000010 0.000010 0.000010 0.000010 0.000010 0.000010 0.000010 0.000010 0.000010 0.000010 0.000010 0.000010 0.000010 0.000010 0.000010 0.000010 0.999170 0.000010 0.000010 0.000010 0.000010 0.000010 0.000010 0.000010 0.000010 0.000010 0.000010 0.000010 0.000010 0.000010 0.000010 0.000010 0.000010 0.000010 0.000010 0.000010 0.000010 0.000010 0.000010 0.000010 0.000010 0.000010 0.000010 0.000010 0.000010 0.000010 0.000010 0.000010 0.000010 0.000010 0.000010 0.000010 0.000010 0.000010 0.000010 0.000010 0.000010 0.000010 0.000010 0.000010 0.000010 0.000010 0.000010 0.000010 0.000010 0.000010
0.000010 0.000010 0.000010 0.000010 0.000010 0.000010 0.000010 0.000010 0.000010 0.000010 0.000010 0.999170 0.000010 0.000010 0.000010 0.000010 0.000010 0.000010 0.000010 0.000010 0.000010 0.000010 0.000010 0.000010 0.000010 0.000010 0.000010 0.000010 0.000010 0.000010 0.000010 0.000010 0.000010 0.000010 0.000010 0.000010 0.000010 0.000010 0.000010 0.000010 0.000010 0.000010 0.000010 0.000010 0.000010 0.000010 0.000010 0.000010 0.000010 0.000010 0.000010 0.000010 0.000010 0.000010 0.000010 0.000010 0.000010 0.000010 0.000010 0.000010 0.000010 0.000010 0.000010 0.000010 0.000010 0.000010 0.000010 0.000010 0.000010 0.000010 0.000010 0.000010 0.000010 0.000010 0.000010 0.000010 0.000010 0.000010 0.000010 0.000010 0.000010 0.000010 0.000010 0.000010
0.000010 0.000010 0.000010 0.000010 0.000010 0.000010 0.000010 0.000010 0.000010 0.004062 0.000010 0.625522 0.000010 0.000010 0.000010 0.000010 0.000010 0.000010 0.000010 0.033735 0.000010 0.000010 0.000010 0.020566 0.011797 0.007000 0.000010 0.005211 0.000010 0.000010 0.000010 0.039170 0.000010 0.012747 0.000010 0.000010 0.000010 0.001086 0.000010 0.000010 0.000010 0.000013 0.019374 0.000010 0.005330 0.000010 0.000010 0.000010 0.000010 0.000010 0.005099 0.000010 0.000010 0.000010 0.000010 0.000010 0.000010 0.000010 0.017761 0.000010 0.000010 0.000010 0.050658 0.000010 0.005973 0.000010 0.021224 0.086075 0.000010 0.000010 0.008764 0.018170 0.000044 0.000010 0.000010 0.000010 0.000010 0.000010 0.000010 0.000010 0.000010 0.000010 0.000010 0.000010
0.000010 0.000010 0.000010 0.000010 0.000010 0.000010 0.000010 0.000010 0.000010 0.000010 0.000010 0.000010 0.000010 0.000010 0.000010 0.000010 0.000010 0.000010 0.000010 0.000010 0.000010 0.000010 0.000010 0.000010 0.000010 0.000010 0.000010 0.000010 0.000010 0.000010 0.000010 0.000010 0.000010 0.000010 0.999170 0.000010 0.000010 0.000010 0.000010 0.000010 0.000010 0.000010 0.000010 0.000010 0.000010 0.000010 0.000010 0.000010 0.000010 0.000010 0.000010 0.000010 0.000010 0.000010 0.000010 0.000010 0.000010 0.000010 0.000010 0.000010 0.000010 0.000010 0.000010 0.000010 0.000010 0.000010 0.000010 0.000010 0.000010 0.000010 0.000010 0.000010 0.000010 0.000010 0.000010 0.000010 0.000010 0.000010 0.000010 0.000010 0.000010 0.000010 0.000010 0.000010
0.000010 0.000010 0.000010 0.000010 0.000010 0.000010 0.000010 0.000010 0.000010 0.000010 0.000010 0.889689 0.000010 0.000010 0.000010 0.000010 0.000010 0.000010 0.000010 0.000010 0.000010 0.000010 0.000010 0.000010 0.000010 0.000010 0.000010 0.000010 0.000010 0.000010 0.000010 0.000010 0.000010 0.000010 0.109491 0.000010 0.000010 0.000010 0.000010 0.000010 0.000010 0.000010 0.000010 0.000010 0.000010 0.000010 0.000010 0.000010 0.000010 0.000010 0.000010 0.000010 0.000010 0.000010 0.000010 0.000010 0.000010 0.000010 0.000010 0.000010 0.000010 0.000010 0.000010 0.000010 0.000010 0.000010 0.000010 0.000010 0.000010 0.000010 0.000010 0.000010 0.000010 0.000010 0.000010 0.000010 0.000010 0.000010 0.000010 0.000010 0.000010 0.000010 0.000010 0.000010
0.000010 0.000010 0.000010 0.000010 0.000010 0.000010 0.025998 0.000010 0.000010 0.000967 0.015657 0.623847 0.000010 0.000010 0.000010 0.000010 0.000010 0.000010 0.000010 0.024458 0.000010 0.000010 0.000010 0.000010 0.076860 0.000010 0.000010 0.000010 0.000010 0.004929 0.000010 0.000010 0.000010 0.000010 0.000010 0.000010 0.000010 0.000031 0.000010 0.013805 0.036185 0.000010 0.029802 0.000010 0.002187 0.000010 0.000010 0.000010 0.000010 0.000010 0.000010 0.001208 0.000010 0.000010 0.017298 0.000010 0.000010 0.000010 0.027750 0.003520 0.000010 0.000010 0.000010 0.000010 0.000010 0.039743 0.000010 0.039882 0.000010 0.000010 0.000010 0.006365 0.000010 0.000010 0.000010 0.000010 0.000010 0.007486 0.000010 0.000010 0.001390 0.000010 0.000010 0.000010
0.000010 0.000010 0.000010 0.000010 0.000010 0.000010 0.000010 0.000010 0.000010 0.000010 0.000010 0.000010 0.000010 0.000010 0.000010 0.000010 0.000010 0.000010 0.000010 0.000010 0.000010 0.000010 0.000010 0.000010 0.000010 0.000010 0.000010 0.000010 0.000010 0.000010 0.000010 0.000010 0.000010 0.000010 0.999170 0.000010 0.000010 0.000010 0.000010 0.000010 0.000010 0.000010 0.000010 0.000010 0.000010 0.000010 0.000010 0.000010 0.000010 0.000010 0.000010 0.000010 0.000010 0.000010 0.000010 0.000010 0.000010 0.000010 0.000010 0.000010 0.000010 0.000010 0.000010 0.000010 0.000010 0.000010 0.000010 0.000010 0.000010 0.000010 0.000010 0.000010 0.000010 0.000010 0.000010 0.000010 0.000010 0.000010 0.000010 0.000010 0.000010 0.000010 0.000010 0.000010
0.000010 0.000010 0.000010 0.000010 0.000010 0.000010 0.032093 0.000010 0.000010 0.000010 0.000010 0.342999 0.000010 0.000010 0.000010 0.000010 0.000010 0.000010 0.000010 0.000010 0.000010 0.000010 0.000010 0.000010 0.000010 0.000010 0.000010 0.017429 0.000010 0.000010 0.000010 0.000010 0.000010 0.000010 0.554803 0.000010 0.000010 0.000010 0.000010 0.000010 0.000010 0.000010 0.000010 0.000010 0.000010 0.000010 0.000010 0.000010 0.000010 0.000010 0.000010 0.000010 0.000010 0.000010 0.000010 0.000010 0.000010 0.000010 0.000010 0.000010 0.000010 0.000010 0.000010 0.000010 0.000010 0.000010 0.000010 0.036160 0.000010 0.000010 0.000010 0.000010 0.000010 0.000010 0.000010 0.000010 0.000010 0.015737 0.000010 0.000010 0.000010 0.000010 0.000010 0.000010
0.000010 0.000010 0.000010 0.000010 0.000010 0.000010 0.000010 0.000010 0.000010 0.000010 0.000010 0.565189 0.000010 0.000010 0.000010 0.000010 0.000010 0.000010 0.000010 0.000010 0.000010 0.000010 0.000010 0.000010 0.000010 0.000010 0.000010 0.000010 0.000010 0.000010 0.000010 0.000010 0.000010 0.000010 0.433987 0.000010 0.000010 0.000010 0.000010 0.000010 0.000010 0.000010 0.000010 0.000010 0.000011 0.000010 0.000010 0.000010 0.000010 0.000010 0.000010 0.000010 0.000010 0.000010 0.000010 0.000010 0.000011 0.000012 0.000010 0.000010 0.000010 0.000010 0.000010 0.000010 0.000010 0.000010 0.000010 0.000010 0.000010 0.000010 0.000010 0.000010 0.000010 0.000010 0.000010 0.000010 0.000010 0.000010 0.000010 0.000010 0.000010 0.000010 0.000010 0.000010
0.000010 0.000010 0.000010 0.000010 0.000010 0.000010 0.003118 0.000010 0.000010 0.000010 0.000010 0.727762 0.000010 0.000010 0.000010 0.000010 0.000010 0.000010 0.000010 0.000010 0.000010 0.000010 0.000010 0.000010 0.000010 0.000010 0.000010 0.000010 0.000010 0.014797 0.000010 0.000010 0.000010 0.000010 0.185439 0.000010 0.000010 0.000010 0.000010 0.000010 0.000010 0.000010 0.000010 0.000010 0.000010 0.000010 0.000010 0.000010 0.000010 0.000010 0.000010 0.000010 0.000010 0.000010 0.000010 0.000010 0.000010 0.000010 0.000010 0.000010 0.000010 0.000010 0.050821 0.000010 0.000010 0.013283 0.000010 0.000010 0.000010 0.000010 0.000010 0.000010 0.004010 0.000010 0.000010 0.000010 0.000010 0.000010 0.000010 0.000010 0.000010 0.000010 0.000010 0.000010
0.000010 0.000010 0.000010 0.000010 0.000010 0.000010 0.000010 0.001890 0.000010 0.026006 0.002483 0.455792 0.000010 0.000010 0.000010 0.018083 0.000010 0.000010 0.000010 0.000010 0.000010 0.000010 0.000010 0.000010 0.078317 0.000010 0.000010 0.000013 0.000010 0.000010 0.000010 0.000010 0.019893 0.000010 0.144366 0.000010 0.000010 0.000010 0.000010 0.000010 0.000010 0.000010 0.000293 0.000010 0.000010 0.000010 0.000010 0.000010 0.000010 0.000010 0.000010 0.000010 0.000010 0.000010 0.020596 0.000010 0.005026 0.000010 0.049407 0.010020 0.000010 0.000010 0.052021 0.000010 0.000010 0.010661 0.012060 0.079255 0.000010 0.000010 0.000010 0.000010 0.000010 0.000010 0.000010 0.000010 0.000010 0.013168 0.000010 0.000010 0.000010 0.000010 0.000010 0.000010
0.000010 0.000010 0.006091 0.000010 0.000010 0.000010 0.034614 0.000010 0.000010 0.000010 0.000010 0.171795 0.007787 0.000010 0.000010 0.000010 0.000010 0.000010 0.000010 0.000010 0.000010 0.000010 0.000010 0.000010 0.034292 0.000010 0.008115 0.000010 0.000010 0.006386 0.000010 0.000010 0.000010 0.007002 0.598045 0.000010 0.005194 0.024221 0.000010 0.000010 0.000010 0.016487 0.000598 0.001035 0.000010 0.023361 0.000010 0.000010 0.000010 0.000010 0.000010 0.000010 0.000010 0.000010 0.000011 0.000010 0.000010 0.000010 0.000010 0.000010 0.000010 0.000010 0.000010 0.000010 0.000010 0.000010 0.000010 0.000010 0.000010 0.000010 0.000010 0.001406 0.003471 0.000010 0.000010 0.000010 0.038716 0.000010 0.000010 0.010733 0.000010 0.000010 0.000010 0.000010
0.000010 0.000010 0.000010 0.000010 0.000010 0.000010 0.003890 0.003477 0.000010 0.000010 0.000387 0.573933 0.000010 0.005987 0.000010 0.000010 0.000010 0.016325 0.000010 0.000010 0.000010 0.000010 0.000010 0.009098 0.063114 0.005265 0.000010 0.000010 0.000010 0.000010 0.000010 0.012851 0.004469 0.000010 0.015370 0.012447 0.005591 0.000010 0.000010 0.003062 0.000010 0.000010 0.022795 0.000010 0.000010 0.026895 0.003206 0.000010 0.000010 0.000010 0.027221 0.000010 0.000264 0.000010 0.000010 0.000010 0.000010 0.000010 0.012914 0.000010 0.000010 0.000010 0.074302 0.000010 0.000010 0.039230 0.000010 0.019416 0.000010 0.006932 0.000010 0.000010 0.012223 0.003195 0.000010 0.000010 0.000010 0.002442 0.000010 0.013153 0.000010 0.000010 0.000010 0.000010
0.000010 0.000010 0.000010 0.004722 0.000010 0.000010 0.000010 0.000010 0.000010 0.040389 0.000010 0.574606 0.000010 0.000010 0.000010 0.000010 0.000010 0.000010 0.000010 0.011635 0.000010 0.000010 0.000010 0.010186 0.020613 0.014600 0.000010 0.016686 0.000010 0.016213 0.000010 0.013825 0.000010 0.000010 0.000010 0.000010 0.000010 0.000010 0.000010 0.000010 0.000010 0.000010 0.000010 0.002199 0.000010 0.000010 0.000010 0.000010 0.000010 0.000010 0.000010 0.000010 0.000010 0.000010 0.033683 0.000010 0.000010 0.000010 0.005996 0.000010 0.000010 0.023914 0.053747 0.000010 0.018888 0.000010 0.010889 0.078377 0.000200 0.000010 0.000010 0.000010 0.000010 0.001254 0.000010 0.000010 0.014310 0.003477 0.000010 0.000010 0.023272 0.005717 0.000010 0.000010
0.000010 0.000010 0.000010 0.001417 0.000010 0.000010 0.037539 0.000010 0.000010 0.044231 0.000010 0.530404 0.000470 0.001804 0.000010 0.000010 0.000010 0.000010 0.001449 0.010022 0.000010 0.000010 0.000010 0.000010 0.030537 0.000010 0.000010 0.000010 0.000010 0.000010 0.000010 0.000010 0.000010 0.000010 0.003070 0.000010 0.000010 0.000010 0.000010 0.017888 0.022187 0.034520 0.012826 0.015619 0.000010 0.000010 0.000010 0.000010 0.000010 0.000010 0.000010 0.000010 0.000010 0.000010 0.000010 0.000010 0.000010 0.000010 0.049134 0.000010 0.003542 0.000010 0.000010 0.003326 0.000010 0.010851 0.013015 0.078879 0.000010 0.000010 0.007841 0.007738 0.000010 0.000010 0.000010 0.007194 0.006838 0.008399 0.000010 0.038693 0.000010 0.000010 0.000010 0.000010
0.000010 0.000010 0.010071 0.000010 0.000010 0.000010 0.014976 0.000010 0.000010 0.011482 0.000010 0.674937 0.000010 0.000010 0.000010 0.000010 0.000010 0.000010 0.000010 0.001857 0.000010 0.000010 0.000010 0.022175 0.017227 0.004880 0.000010 0.000010 0.000010 0.000010 0.000010 0.022934 0.008403 0.000010 0.120638 0.000010 0.000010 0.000010 0.000010 0.000010 0.000010 0.000695 0.014551 0.000010 0.000010 0.000010 0.000010 0.000010 0.000010 0.000010 0.000010 0.004984 0.000010 0.000010 0.000010 0.000010 0.000010 0.000010 0.000010 0.000010 0.000010 0.031882 0.000010 0.000010 0.000010 0.000010 0.000010 0.023635 0.000010 0.000010 0.000010 0.000010 0.000010 0.000010 0.000010 0.000010 0.000010 0.000010 0.000010 0.000010 0.000010 0.000010 0.014004 0.000010
0.000010 0.000010 0.000010 0.000010 0.000010 0.000010 0.081380 0.000010 0.000010 0.051791 0.000010 0.549779 0.000010 0.000010 0.000010 0.000010 0.000010 0.000010 0.000010 0.000010 0.000010 0.000010 0.000010 0.000010 0.047772 0.000010 0.000010 0.002401 0.000010 0.000010 0.000010 0.000010 0.000010 0.010241 0.021882 0.000015 0.000010 0.001000 0.000010 0.000010 0.009758 0.012243 0.000010 0.025856 0.000010 0.000010 0.000010 0.000010 0.000010 0.000010 0.017822 0.000010 0.000010 0.000010 0.000010 0.000010 0.016723 0.000010 0.000010 0.000010 0.000010 0.000010 0.003489 0.000010 0.000010 0.017432 0.000010 0.071164 0.000010 0.000010 0.000010 0.000010 0.000010 0.000010 0.000010 0.000010 0.000010 0.032697 0.000010 0.000010 0.025904 0.000010 0.000010 0.000010
0.000010 0.000010 0.000010 0.000010 0.000010 0.000010 0.000010 0.000010 0.000010 0.000010 0.000010 0.000010 0.000010 0.000010 0.000010 0.000010 0.000010 0.000010 0.000010 0.000010 0.000010 0.000010 0.000010 0.000010 0.000010 0.000010 0.000010 0.000010 0.000010 0.000010 0.000010 0.000010 0.000010 0.000010 0.999170 0.000010 0.000010 0.000010 0.000010 0.000010 0.000010 0.000010 0.000010 0.000010 0.000010 0.000010 0.000010 0.000010 0.000010 0.000010 0.000010 0.000010 0.000010 0.000010 0.000010 0.000010 0.000010 0.000010 0.000010 0.000010 0.000010 0.000010 0.000010 0.000010 0.000010 0.000010 0.000010 0.000010 0.000010 0.000010 0.000010 0.000010 0.000010 0.000010 0.000010 0.000010 0.000010 0.000010 0.000010 0.000010 0.000010 0.000010 0.000010 0.000010
0.000010 0.000010 0.000010 0.000010 0.000010 0.000010 0.000010 0.000010 0.000010 0.049467 0.006735 0.000010 0.000010 0.000010 0.000010 0.000010 0.000010 0.000010 0.000010 0.006001 0.000010 0.000010 0.000010 0.000010 0.001682 0.000010 0.000010 0.000010 0.000010 0.022727 0.000010 0.000010 0.000010 0.000010 0.000010 0.000010 0.000010 0.000010 0.000010 0.000010 0.000010 0.000010 0.000010 0.000010 0.000010 0.055365 0.000010 0.000010 0.000010 0.000010 0.000010 0.000010 0.000010 0.000010 0.000010 0.000010 0.000010 0.000010 0.058106 0.000010 0.000010 0.000010 0.000010 0.000010 0.000010 0.051183 0.000010 0.000010 0.000010 0.000010 0.000010 0.000010 0.008648 0.000010 0.000010 0.000010 0.739346 0.000010 0.000010 0.000010 0.000010 0.000010 0.000010 0.000010
0.000010 0.000010 0.000010 0.000010 0.000010 0.000010 0.000010 0.000010 0.000010 0.000010 0.000010 0.000010 0.000010 0.000010 0.000010 0.000010 0.000010 0.000010 0.000010 0.000010 0.000010 0.000010 0.000010 0.000010 0.000010 0.000010 0.000010 0.000010 0.000010 0.000010 0.000010 0.000010 0.000010 0.000010 0.000010 0.000010 0.000010 0.000010 0.000010 0.000010 0.000010 0.000010 0.000010 0.000010 0.000010 0.000010 0.000010 0.000010 0.000010 0.000010 0.000010 0.000010 0.000010 0.000010 0.000010 0.000010 0.000010 0.000010 0.000010 0.000010 0.000010 0.000010 0.000010 0.000010 0.000010 0.000010 0.000010 0.000010 0.000010 0.000010 0.000010 0.000010 0.000010 0.000010 0.000010 0.000010 0.997838 0.001342 0.000010 0.000010 0.000010 0.000010 0.000010 0.000010
0.000010 0.000010 0.000010 0.000010 0.000010 0.000010 0.000010 0.000010 0.000010 0.000630 0.000010 0.000010 0.000010 0.000010 0.000010 0.000010 0.000010 0.000010 0.000010 0.000010 0.000010 0.000010 0.000010 0.000010 0.000010 0.000010 0.000010 0.000010 0.000010 0.039240 0.000010 0.000010 0.000010 0.000010 0.000010 0.000010 0.000010 0.000010 0.000010 0.000010 0.000010 0.000010 0.000010 0.000010 0.000010 0.000010 0.000010 0.000010 0.000010 0.000010 0.000010 0.000010 0.000010 0.000010 0.000010 0.000010 0.000010 0.000010 0.000010 0.000010 0.000010 0.000010 0.000010 0.000010 0.000010 0.034297 0.000010 0.000010 0.000010 0.000010 0.000010 0.000010 0.000010 0.000010 0.000010 0.000010 0.925033 0.000010 0.000010 0.000010 0.000010 0.000010 0.000010 0.000010
0.000010 0.000010 0.000010 0.000010 0.000010 0.000010 0.000010 0.000010 0.000010 0.007488 0.000010 0.000010 0.000010 0.000010 0.000010 0.000010 0.000010 0.000010 0.000010 0.082136 0.000010 0.000010 0.000010 0.009363 0.000010 0.000010 0.000010 0.000010 0.000010 0.002906 0.000010 0.000010 0.000010 0.007754 0.016103 0.000010 0.000010 0.000010 0.000010 0.000010 0.000010 0.004964 0.029375 0.000010 0.002657 0.028360 0.000010 0.000010 0.000010 0.000010 0.022815 0.000010 0.000010 0.000010 0.000010 0.000010 0.000010 0.000010 0.000010 0.000010 0.000010 0.000010 0.000010 0.000010 0.000010 0.047065 0.000010 0.000010 0.000010 0.000010 0.000010 0.000010 0.000010 0.000010 0.000010 0.000010 0.738303 0.000010 0.000010 0.000010 0.000010 0.000010 0.000010 0.000010
0.000010 0.000010 0.000010 0.000010 0.000010 0.000010 0.000010 0.000010 0.000010 0.000010 0.000010 0.000010 0.000010 0.000010 0.000010 0.000010 0.000010 0.000010 0.000010 0.005341 0.000010 0.000010 0.000010 0.000010 0.000010 0.000010 0.000010 0.000010 0.000010 0.019237 0.000010 0.000010 0.000010 0.000010 0.000010 0.000010 0.000010 0.000010 0.000010 0.000010 0.000010 0.000010 0.000010 0.000010 0.000010 0.000010 0.000010 0.000010 0.000010 0.000010 0.000010 0.000010 0.000010 0.000010 0.000010 0.000010 0.000010 0.000010 0.000010 0.000010 0.000010 0.000010 0.000010 0.000010 0.000010 0.003411 0.000010 0.000010 0.000010 0.000010 0.000010 0.000010 0.000010 0.000010 0.000010 0.000010 0.968762 0.000010 0.000010 0.000010 0.002460 0.000010 0.000010 0.000010
0.000010 0.000010 0.000010 0.000010 0.000010 0.000010 0.000010 0.000010 0.000010 0.000010 0.000010 0.004841 0.000010 0.000010 0.000010 0.000010 0.000010 0.000010 0.000010 0.059476 0.000010 0.000010 0.000010 0.000010 0.013973 0.000010 0.000010 0.000010 0.000010 0.036212 0.000010 0.000010 0.000010 0.000010 0.006816 0.000010 0.000010 0.000010 0.000010 0.000010 0.000010 0.000010 0.019426 0.000010 0.000010 0.025190 0.000010 0.000010 0.000010 0.000010 0.015086 0.000010 0.000010 0.000010 0.000010 0.000010 0.000010 0.000010 0.008096 0.000010 0.000010 0.000010 0.009038 0.000010 0.000010 0.084832 0.000010 0.046522 0.000010 0.000010 0.000010 0.011425 0.000010 0.000010 0.000010 0.000010 0.647577 0.009060 0.000010 0.000010 0.001751 0.000010 0.000010 0.000010
0.000010 0.000010 0.000010 0.000010 0.000010 0.000010 0.000010 0.000010 0.000010 0.000010 0.000010 0.000010 0.000010 0.000010 0.000010 0.000010 0.000010 0.000010 0.000010 0.000010 0.000010 0.000010 0.000010 0.000010 0.000010 0.000010 0.000010 0.000010 0.000010 0.000010 0.000010 0.000010 0.000010 0.000010 0.000010 0.000010 0.000010 0.000010 0.000010 0.000010 0.000010 0.000010 0.000010 0.000010 0.000010 0.000010 0.000010 0.000010 0.000010 0.000010 0.000010 0.000010 0.000010 0.000010 0.000010 0.000010 0.000010 0.000010 0.000010 0.000010 0.000010 0.000010 0.000010 0.000010 0.000010 0.000010 0.000010 0.000010 0.000010 0.000010 0.000010 0.000010 0.000010 0.000010 0.000010 0.000010 0.999170 0.000010 0.000010 0.000010 0.000010 0.000010 0.000010 0.000010
0.000010 0.000010 0.000010 0.000010 0.000010 0.000010 0.000010 0.000010 0.000010 0.000010 0.000010 0.000010 0.000010 0.000010 0.000010 0.000010 0.000010 0.000010 0.000010 0.000010 0.000010 0.000010 0.000010 0.000010 0.000010 0.000010 0.000010 0.000010 0.000010 0.000010 0.000010 0.000010 0.000010 0.000010 0.000010 0.000010 0.000010 0.000010 0.000010 0.000010 0.000010 0.000010 0.000010 0.000010 0.000010 0.000010 0.000010 0.000010 0.000010 0.000010 0.000010 0.000010 0.000010 0.000010 0.000010 0.000010 0.000010 0.000010 0.000010 0.000010 0.000010 0.000010 0.000010 0.000010 0.000010 0.000010 0.000010 0.000010 0.000010 0.000010 0.000010 0.000010 0.000010 0.000010 0.000010 0.000010 0.999170 0.000010 0.000010 0.000010 0.000010 0.000010 0.000010 0.000010
0.000010 0.000010 0.000010 0.000010 0.000010 0.000010 0.000010 0.000010 0.000010 0.000010 0.000010 0.000010 0.000010 0.000010 0.000010 0.000010 0.000010 0.000010 0.000010 0.000010 0.000010 0.000010 0.000010 0.000010 0.000010 0.000010 0.000010 0.000010 0.000010 0.000010 0.000010 0.000010 0.000010 0.000010 0.000010 0.000010 0.000010 0.000010 0.000010 0.000010 0.000010 0.000010 0.000010 0.000010 0.000010 0.000010 0.000010 0.000010 0.000010 0.000010 0.000010 0.000010 0.000010 0.000010 0.000010 0.000010 0.000010 0.000010 0.000010 0.000010 0.000010 0.000010 0.000010 0.000010 0.000010 0.000010 0.000010 0.000010 0.000010 0.000010 0.000010 0.000010 0.000010 0.000010 0.000010 0.000010 0.999170 0.000010 0.000010 0.000010 0.000010 0.000010 0.000010 0.000010
0.000010 0.000010 0.000010 0.000010 0.000010 0.000010 0.000010 0.000010 0.000010 0.000010 0.000010 0.000010 0.000010 0.000010 0.000010 0.000010 0.000010 0.000010 0.000010 0.009578 0.000010 0.000010 0.000010 0.000010 0.000010 0.000010 0.000010 0.000010 0.000010 0.021685 0.000010 0.027089 0.000010 0.000010 0.000010 0.000010 0.000010 0.000010 0.000010 0.000010 0.000010 0.000010 0.036284 0.000010 0.000010 0.007806 0.000010 0.000010 0.000010 0.000010 0.000010 0.000010 0.000010 0.000010 0.000010 0.000010 0.000010 0.000010 0.014986 0.000010 0.000010 0.000010 0.000010 0.000010 0.000010 0.000010 0.003398 0.000010 0.000010 0.000010 0.000010 0.000010 0.000010 0.000010 0.000010 0.000010 0.869137 0.009286 0.000010 0.000010 0.000010 0.000010 0.000010 0.000010
0.000010 0.000010 0.000010 0.000010 0.000010 0.000010 0.000010 0.000010 0.000010 0.000010 0.003951 0.000010 0.000010 0.000010 0.000010 0.000010 0.000010 0.000010 0.000010 0.016906 0.000010 0.000010 0.000010 0.000010 0.000010 0.000010 0.000010 0.000010 0.000010 0.060811 0.000010 0.000010 0.000010 0.000010 0.000010 0.000010 0.000010 0.000010 0.000010 0.000010 0.000010 0.000010 0.000010 0.000010 0.000010 0.016030 0.000010 0.000010 0.000010 0.000010 0.000010 0.000010 0.000010 0.000010 0.000010 0.000010 0.000010 0.000010 0.049963 0.000010 0.000010 0.000010 0.000010 0.000010 0.000010 0.028161 0.000010 0.000010 0.000010 0.000010 0.000010 0.000010 0.000010 0.000010 0.000010 0.000010 0.821133 0.000010 0.000010 0.000010 0.002285 0.000010 0.000010 0.000010
0.000010 0.000010 0.000010 0.000010 0.000010 0.000010 0.000010 0.000010 0.000010 0.000010 0.000010 0.000010 0.000010 0.000010 0.000010 0.000010 0.000010 0.000010 0.000010 0.000010 0.000010 0.000010 0.000010 0.000010 0.000010 0.000010 0.000010 0.000010 0.000010 0.000010 0.000010 0.000010 0.000010 0.000010 0.000010 0.000010 0.000010 0.000010 0.000010 0.000010 0.000010 0.000010 0.000010 0.000010 0.000010 0.000010 0.000010 0.000010 0.000010 0.000010 0.000010 0.000010 0.000010 0.000010 0.000010 0.000010 0.000010 0.000010 0.000010 0.000010 0.000010 0.000010 0.000010 0.000010 0.000010 0.000010 0.000010 0.000010 0.000010 0.000010 0.000010 0.000010 0.000010 0.000010 0.000010 0.000010 0.999170 0.000010 0.000010 0.000010 0.000010 0.000010 0.000010 0.000010
0.000010 0.000010 0.000010 0.000010 0.000010 0.000010 0.000010 0.000010 0.000010 0.000010 0.000010 0.000010 0.000010 0.000010 0.000010 0.000010 0.000010 0.000010 0.000010 0.000010 0.000010 0.000010 0.000010 0.000010 0.000010 0.000010 0.000010 0.000010 0.000010 0.000010 0.000010 0.000010 0.000010 0.000010 0.000010 0.000010 0.000010 0.000010 0.000010 0.000010 0.000010 0.000010 0.000010 0.000010 0.000010 0.000010 0.000010 0.000010 0.000010 0.000010 0.000010 0.000010 0.000010 0.000010 0.000010 0.000010 0.000010 0.000010 0.001945 0.000010 0.000010 0.000010 0.000010 0.000010 0.000010 0.000010 0.000010 0.000010 0.000010 0.000010 0.000010 0.000010 0.000010 0.000010 0.000010 0.000010 0.997235 0.000010 0.000010 0.000010 0.000010 0.000010 0.000010 0.000010
0.000010 0.000010 0.000010 0.000010 0.000010 0.000010 0.000010 0.000010 0.000010 0.000010 0.000010 0.000010 0.000010 0.000010 0.000010 0.000010 0.000010 0.000010 0.000010 0.000010 0.000010 0.000010 0.000010 0.000010 0.000010 0.000010 0.000010 0.000010 0.000010 0.000010 0.000010 0.000010 0.000010 0.000010 0.000010 0.000010 0.000010 0.000010 0.000010 0.000010 0.000010 0.000010 0.000010 0.000010 0.000010 0.000010 0.000010 0.000010 0.000010 0.000010 0.000010 0.000010 0.000010 0.000010 0.000010 0.000010 0.000010 0.000010 0.000010 0.000010 0.000010 0.000010 0.000010 0.000010 0.000010 0.000010 0.000010 0.000010 0.000010 0.000010 0.000010 0.000010 0.000010 0.000010 0.000010 0.000010 0.999170 0.000010 0.000010 0.000010 0.000010 0.000010 0.000010 0.000010
0.000010 0.000010 0.000010 0.000010 0.000010 0.000010 0.000010 0.000010 0.000010 0.000010 0.000010 0.000010 0.000010 0.000010 0.000010 0.000010 0.000010 0.000010 0.000010 0.000010 0.000010 0.000010 0.000010 0.000010 0.000010 0.000010 0.000010 0.024388 0.000010 0.000010 0.000010 0.006192 0.000010 0.012314 0.000010 0.000010 0.000010 0.000010 0.000010 0.000010 0.000010 0.000010 0.006764 0.000010 0.000010 0.000010 0.000010 0.000010 0.000010 0.000010 0.000010 0.000010 0.000010 0.000010 0.000010 0.000010 0.000010 0.000010 0.000010 0.000010 0.000010 0.000010 0.000010 0.000010 0.000010 0.000010 0.000010 0.000010 0.000010 0.000010 0.005630 0.000010 0.000010 0.000010 0.000010 0.000010 0.933451 0.010491 0.000010 0.000010 0.000010 0.000010 0.000010 0.000010
0.000010 0.000010 0.000010 0.000010 0.000010 0.000010 0.000010 0.000010 0.000010 0.000010 0.000010 0.000010 0.000010 0.000010 0.000010 0.000010 0.000010 0.000010 0.000010 0.000010 0.000010 0.000010 0.000010 0.000010 0.000010 0.000010 0.000010 0.000010 0.000010 0.004742 0.000010 0.000010 0.000010 0.000010 0.000010 0.000010 0.000010 0.000010 0.000010 0.000010 0.000010 0.000010 0.002534 0.000010 0.000010 0.000010 0.000010 0.000010 0.000010 0.000010 0.000010 0.000010 0.000010 0.000010 0.000010 0.000010 0.000010 0.000010 0.000010 0.000010 0.000010 0.000010 0.000010 0.000010 0.000010 0.012698 0.000010 0.000010 0.000010 0.000010 0.000010 0.003150 0.000010 0.000010 0.000010 0.000010 0.976086 0.000010 0.000010 0.000010 0.000010 0.000010 0.000010 0.000010
0.000010 0.000010 0.000010 0.000010 0.000010 0.000010 0.000010 0.000010 0.000010 0.000010 0.000010 0.000010 0.000010 0.000010 0.000010 0.000010 0.000010 0.000010 0.000010 0.000010 0.000010 0.000010 0.000010 0.000010 0.000010 0.000010 0.000010 0.000010 0.000010 0.008994 0.000010 0.000010 0.000010 0.000010 0.000010 0.000010 0.000010 0.000010 0.000010 0.000010 0.000010 0.000010 0.000010 0.000010 0.000010 0.000010 0.000010 0.000010 0.000010 0.000010 0.014651 0.000010 0.000010 0.000010 0.000010 0.000010 0.000967 0.000010 0.056450 0.000010 0.000010 0.000010 0.000010 0.000010 0.000010 0.000010 0.003527 0.000010 0.000010 0.000010 0.000010 0.000010 0.000010 0.000010 0.000010 0.000010 0.914631 0.000010 0.000010 0.000010 0.000010 0.000010 0.000010 0.000010
0.000010 0.000010 0.000010 0.000010 0.000010 0.000010 0.000010 0.000010 0.000010 0.000010 0.000010 0.000010 0.000010 0.000010 0.000010 0.000010 0.000010 0.000010 0.000010 0.006183 0.000010 0.000010 0.000010 0.000010 0.000010 0.000010 0.000010 0.003803 0.000010 0.008686 0.000010 0.000010 0.000010 0.007131 0.013711 0.000010 0.000010 0.000010 0.000010 0.000010 0.000010 0.000010 0.026395 0.000010 0.000010 0.024394 0.000010 0.000010 0.000010 0.000010 0.000010 0.000010 0.002857 0.000010 0.000010 0.000010 0.000010 0.000010 0.000010 0.000010 0.000010 0.000010 0.000010 0.000010 0.000010 0.016471 0.000010 0.022647 0.000010 0.000010 0.000010 0.000010 0.000010 0.000010 0.000010 0.000010 0.866992 0.000010 0.000010 0.000010 0.000010 0.000010 0.000010 0.000010
0.000010 0.000010 0.000010 0.000010 0.000010 0.000010 0.000010 0.000010 0.000010 0.000010 0.000010 0.000010 0.000010 0.000010 0.000010 0.000010 0.000010 0.000010 0.000010 0.000010 0.000010 0.000010 0.000010 0.000010 0.000010 0.000010 0.000010 0.000010 0.000010 0.000010 0.000010 0.000010 0.000010 0.000010 0.000010 0.000010 0.000010 0.000010 0.000010 0.000010 0.000010 0.000010 0.000010 0.000010 0.000010 0.000010 0.000010 0.000010 0.000010 0.000010 0.000010 0.000010 0.000010 0.000010 0.000010 0.000010 0.000010 0.000010 0.000010 0.000010 0.000010 0.000010 0.000010 0.000010 0.000010 0.000010 0.000010 0.000010 0.000010 0.000010 0.000010 0.000010 0.000010 0.000010 0.000010 0.000010 0.999170 0.000010 0.000010 0.000010 0.000010 0.000010 0.000010 0.000010
0.000010 0.000010 0.000010 0.000010 0.000010 0.000010 0.000010 0.000010 0.000010 0.000010 0.000010 0.000010 0.000010 0.000010 0.000010 0.000010 0.000010 0.000010 0.000010 0.000010 0.000010 0.000010 0.000010 0.000010 0.000010 0.000010 0.000010 0.000010 0.000010 0.000010 0.000010 0.000010 0.000010 0.000010 0.000010 0.000010 0.000010 0.000010 0.000010 0.000010 0.000010 0.000010 0.000010 0.000010 0.000010 0.000010 0.000010 0.000010 0.000010 0.000010 0.000010 0.000010 0.000010 0.000010 0.000010 0.000010 0.000010 0.000010 0.000010 0.000010 0.000010 0.000010 0.000010 0.000010 0.000010 0.000010 0.000010 0.000010 0.000010 0.000010 0.000010 0.000010 0.000010 0.000010 0.000010 0.000010 0.999170 0.000010 0.000010 0.000010 0.000010 0.000010 0.000010 0.000010
0.000010 0.000010 0.000010 0.000010 0.000010 0.000010 0.000010 0.000010 0.000010 0.000010 0.000010 0.000010 0.000010 0.000010 0.000010 0.000010 0.000010 0.000010 0.000010 0.000010 0.000010 0.000010 0.000010 0.000010 0.000010 0.000010 0.000010 0.000010 0.000010 0.000010 0.000010 0.000010 0.000010 0.000010 0.000010 0.000010 0.000010 0.000010 0.000010 0.000010 0.000010 0.000010 0.000010 0.000010 0.000010 0.000010 0.000010 0.000010 0.000010 0.000010 0.000010 0.000010 0.000010 0.000010 0.000010 0.000010 0.000010 0.000010 0.000010 0.000010 0.000010 0.000010 0.000010 0.000010 0.000010 0.000010 0.000010 0.000010 0.000010 0.000010 0.999170 0.000010 0.000010 0.000010 0.000010 0.000010 0.000010 0.000010 0.000010 0.000010 0.000010 0.000010 0.000010 0.000010
0.000010 0.000010 0.000010 0.000010 0.000010 0.000010 0.000010 0.000010 0.000010 0.000010 0.000010 0.000010 0.000010 0.000010 0.000010 0.000010 0.000010 0.000010 0.000010 0.000010 0.000010 0.000010 0.000010 0.000010 0.000010 0.000010 0.000010 0.000010 0.000010 0.000010 0.000010 0.000010 0.000010 0.000010 0.000010 0.000010 0.000010 0.000010 0.000010 0.000010 0.000010 0.000010 0.000010 0.000010 0.000010 0.000010 0.000010 0.000010 0.000010 0.000010 0.000010 0.000010 0.000010 0.000010 0.000010 0.000010 0.000010 0.000010 0.000010 0.000010 0.000010 0.000010 0.000010 0.000010 0.000010 0.000010 0.000010 0.000010 0.000010 0.000010 0.999170 0.000010 0.000010 0.000010 0.000010 0.000010 0.000010 0.000010 0.000010 0.000010 0.000010 0.000010 0.000010 0.000010
0.000010 0.000010 0.000010 0.000010 0.000010 0.000010 0.000010 0.000010 0.000010 0.000010 0.000010 0.000010 0.000010 0.000010 0.000010 0.000010 0.000010 0.000010 0.000010 0.000010 0.000010 0.000010 0.000010 0.000010 0.000010 0.000010 0.000010 0.000010 0.000010 0.000010 0.000010 0.000010 0.000010 0.000010 0.000010 0.000010 0.000010 0.000010 0.000010 0.000010 0.000010 0.000010 0.000010 0.000010 0.000010 0.000010 0.000010 0.000010 0.000010 0.000010 0.000010 0.000010 0.000010 0.000010 0.000010 0.000010 0.000010 0.000010 0.000010 0.000010 0.000010 0.000010 0.000010 0.000010 0.000010 0.000010 0.000010 0.000010 0.000010 0.000010 0.999170 0.000010 0.000010 0.000010 0.000010 0.000010 0.000010 0.000010 0.000010 0.000010 0.000010 0.000010 0.000010 0.000010
0.000010 0.000010 0.000010 0.000010 0.000010 0.000010 0.003328 0.000010 0.000010 0.000010 0.000010 0.000010 0.000010 0.000010 0.000010 0.007563 0.000010 0.000965 0.000010 0.019360 0.000010 0.000010 0.000010 0.015767 0.000010 0.276096 0.000010 0.000010 0.000010 0.000010 0.000010 0.000010 0.000010 0.003297 0.000010 0.051793 0.000010 0.000010 0.000010 0.000010 0.000010 0.003628 0.000010 0.000010 0.004534 0.015914 0.000010 0.000010 0.000010 0.000010 0.000010 0.000010 0.001426 0.000010 0.017411 0.000010 0.000010 0.000010 0.003645 0.000010 0.000010 0.000010 0.058386 0.000010 0.018330 0.000010 0.004138 0.000010 0.000010 0.000010 0.456796 0.007500 0.000010 0.000010 0.000010 0.000010 0.003602 0.000010 0.000010 0.000010 0.018851 0.000010 0.007049 0.000010
0.000010 0.000010 0.000010 0.000010 0.000010 0.000010 0.029841 0.000010 0.000010 0.000010 0.000010 0.000010 0.000010 0.000010 0.000010 0.000010 0.000010 0.000010 0.000010 0.004226 0.000010 0.000010 0.000010 0.022564 0.000010 0.264629 0.000010 0.000010 0.000010 0.000010 0.000010 0.000010 0.021928 0.000010 0.000010 0.000010 0.000010 0.000010 0.000010 0.007959 0.000010 0.000010 0.003983 0.000010 0.000175 0.000010 0.000010 0.000010 0.000010 0.000010 0.000010 0.000010 0.000010 0.000010 0.000010 0.000010 0.000010 0.000010 0.000010 0.000010 0.000010 0.000010 0.007129 0.000010 0.030501 0.000550 0.000010 0.000010 0.000010 0.000010 0.597858 0.000010 0.000010 0.000010 0.000010 0.000010 0.000010 0.007947 0.000010 0.000010 0.000010 0.000010 0.000010 0.000010
0.000010 0.000010 0.000010 0.000010 0.000010 0.000010 0.038068 0.000010 0.000010 0.000010 0.000010 0.000010 0.000010 0.000010 0.000010 0.000010 0.000010 0.000010 0.000010 0.000010 0.000010 0.000010 0.000010 0.000418 0.000010 0.262101 0.000010 0.000010 0.000010 0.000010 0.000010 0.000010 0.000010 0.000010 0.000010 0.000010 0.000010 0.000010 0.000010 0.000010 0.000010 0.000010 0.002285 0.000010 0.000010 0.000010 0.000010 0.000010 0.000010 0.000010 0.000010 0.000010 0.000010 0.000010 0.000010 0.000010 0.000010 0.000010 0.000010 0.000010 0.000010 0.000010 0.000010 0.000010 0.000010 0.000010 0.000010 0.000010 0.000010 0.000010 0.688123 0.000010 0.000010 0.000010 0.000010 0.000010 0.000010 0.008226 0.000010 0.000010 0.000010 0.000010 0.000010 0.000010
0.000010 0.000010 0.000010 0.000010 0.000010 0.000010 0.000010 0.000010 0.000010 0.000010 0.000010 0.000010 0.000010 0.000010 0.000010 0.000010 0.000010 0.000010 0.000010 0.000010 0.000010 0.000010 0.000010 0.000010 0.000010 0.060278 0.000010 0.000010 0.000010 0.000010 0.000010 0.000010 0.000010 0.000010 0.000010 0.000010 0.000010 0.000010 0.000010 0.000010 0.000010 0.000010 0.000010 0.000010 0.000010 0.000010 0.000010 0.000010 0.000010 0.000010 0.000010 0.000010 0.000010 0.000010 0.000010 0.000010 0.000010 0.000010 0.000010 0.000010 0.000010 0.000010 0.000010 0.000010 0.000010 0.000010 0.000010 0.000010 0.000010 0.000010 0.938902 0.000010 0.000010 0.000010 0.000010 0.000010 0.000010 0.000010 0.000010 0.000010 0.000010 0.000010 0.000010 0.000010
0.000010 0.000010 0.000010 0.000010 0.000010 0.000010 0.000011 0.000010 0.000010 0.000010 0.000010 0.000010 0.000010 0.000010 0.000010 0.000010 0.000010 0.000010 0.000015 0.000010 0.000010 0.000010 0.000010 0.000010 0.000010 0.000010 0.000010 0.000010 0.000010 0.000010 0.000010 0.000010 0.000011 0.000010 0.000010 0.000010 0.000010 0.000010 0.000010 0.000010 0.000010 0.000010 0.000010 0.000010 0.000010 0.000010 0.000010 0.000010 0.000010 0.000010 0.000010 0.000010 0.000010 0.000010 0.000010 0.000010 0.000010 0.000010 0.000010 0.000010 0.000010 0.000010 0.000010 0.000010 0.000010 0.000010 0.000010 0.000010 0.000010 0.000010 0.999164 0.000010 0.000010 0.000010 0.000010 0.000010 0.000010 0.000010 0.000010 0.000010 0.000010 0.000010 0.000010 0.000010
0.000010 0.000010 0.000010 0.000010 0.000010 0.000010 0.000010 0.000010 0.000010 0.000010 0.000010 0.000010 0.000010 0.000010 0.000010 0.000010 0.000010 0.000010 0.000010 0.000010 0.000010 0.000010 0.000010 0.000010 0.000010 0.000010 0.000010 0.000010 0.000010 0.000010 0.000010 0.000010 0.000010 0.000010 0.000010 0.000010 0.000010 0.000010 0.000010 0.000010 0.000010 0.000010 0.000010 0.000010 0.000010 0.000010 0.000010 0.000010 0.000010 0.000010 0.000010 0.000010 0.000010 0.000010 0.000010 0.000010 0.000010 0.000010 0.000010 0.000010 0.000010 0.000010 0.000010 0.000010 0.000010 0.000010 0.000010 0.000010 0.000010 0.000010 0.999170 0.000010 0.000010 0.000010 0.000010 0.000010 0.000010 0.000010 0.000010 0.000010 0.000010 0.000010 0.000010 0.000010
0.000010 0.000010 0.000010 0.000010 0.000010 0.000010 0.000010 0.000010 0.000010 0.000010 0.000010 0.000010 0.000010 0.000010 0.000010 0.000010 0.000010 0.000010 0.000010 0.000010 0.000010 0.000010 0.000010 0.000010 0.000010 0.000010 0.000010 0.000010 0.000010 0.000010 0.000010 0.000010 0.000010 0.000010 0.000010 0.000010 0.000010 0.000010 0.000010 0.000010 0.000010 0.000010 0.000010 0.000010 0.000010 0.000010 0.000010 0.000010 0.000010 0.000010 0.000010 0.000010 0.000010 0.000010 0.000010 0.000010 0.000010 0.000010 0.000010 0.000010 0.000010 0.000010 0.000010 0.000010 0.000010 0.000010 0.000010 0.000010 0.000010 0.000010 0.999170 0.000010 0.000010 0.000010 0.000010 0.000010 0.000010 0.000010 0.000010 0.000010 0.000010 0.000010 0.000010 0.000010
0.000010 0.000010 0.000010 0.000010 0.000010 0.000010 0.000010 0.000010 0.000010 0.000011 0.000010 0.000010 0.000010 0.000010 0.000010 0.000010 0.000010 0.000010 0.000010 0.000010 0.000010 0.000010 0.000010 0.000010 0.000010 0.000010 0.000010 0.000010 0.000010 0.000010 0.000010 0.000010 0.000010 0.000010 0.000010 0.000010 0.000010 0.000010 0.000010 0.000010 0.000011 0.000010 0.000010 0.000010 0.000010 0.000010 0.000010 0.000010 0.000010 0.000010 0.000010 0.000010 0.000010 0.000010 0.000010 0.000010 0.000010 0.000010 0.000010 0.000010 0.000010 0.000010 0.000010 0.000010 0.000010 0.000010 0.000010 0.000010 0.000010 0.000010 0.999167 0.000010 0.000010 0.000010 0.000010 0.000010 0.000010 0.000010 0.000010 0.000010 0.000010 0.000010 0.000010 0.000010
0.000010 0.000010 0.000010 0.000010 0.000010 0.000010 0.000010 0.000010 0.000010 0.000010 0.000010 0.000010 0.000010 0.000010 0.000010 0.000010 0.000010 0.000010 0.000010 0.000010 0.000010 0.000010 0.000010 0.000010 0.000010 0.000010 0.000010 0.000010 0.000010 0.000010 0.000010 0.000010 0.000010 0.000010 0.000010 0.000010 0.000010 0.000010 0.000010 0.000010 0.000010 0.000010 0.000010 0.000010 0.000010 0.000010 0.000010 0.000010 0.000010 0.000010 0.000010 0.000010 0.000010 0.000010 0.000010 0.000010 0.000010 0.000010 0.000010 0.000010 0.000010 0.000010 0.000010 0.000010 0.000010 0.000010 0.000010 0.000010 0.000010 0.000010 0.999170 0.000010 0.000010 0.000010 0.000010 0.000010 0.000010 0.000010 0.000010 0.000010 0.000010 0.000010 0.000010 0.000010
0.000010 0.000010 0.000010 0.000010 0.000010 0.000010 0.000010 0.004330 0.000010 0.000010 0.000010 0.000010 0.000010 0.000010 0.000010 0.000010 0.000010 0.000010 0.000010 0.000010 0.000010 0.000010 0.000010 0.000010 0.000010 0.815396 0.000010 0.000010 0.000010 0.000010 0.000010 0.000010 0.000010 0.000010 0.000010 0.000010 0.000010 0.000010 0.000010 0.000010 0.000010 0.000010 0.000010 0.011280 0.000010 0.000010 0.000010 0.000010 0.000010 0.000010 0.000010 0.009466 0.003944 0.000010 0.000010 0.000010 0.000010 0.000010 0.000010 0.000010 0.000010 0.000010 0.000010 0.000010 0.000010 0.000010 0.000010 0.000010 0.000010 0.000010 0.154803 0.000010 0.000010 0.000010 0.000010 0.000010 0.000010 0.000010 0.000010 0.000010 0.000010 0.000010 0.000010 0.000010
0.000010 0.000010 0.000010 0.000010 0.000010 0.000010 0.000010 0.010121 0.000010 0.000010 0.000010 0.000010 0.000010 0.000010 0.000010 0.000010 0.000010 0.000010 0.000010 0.000010 0.000010 0.000010 0.000010 0.000010 0.000010 0.685617 0.000010 0.000010 0.000010 0.000010 0.000010 0.000010 0.000010 0.000010 0.000010 0.000010 0.000010 0.000010 0.000010 0.000010 0.000010 0.000010 0.000010 0.000010 0.000010 0.000010 0.000010 0.000010 0.000010 0.000010 0.000010 0.000010 0.000010 0.102782 0.000010 0.000010 0.000010 0.000010 0.000010 0.000010 0.000010 0.000010 0.000010 0.000010 0.000010 0.000010 0.000010 0.000010 0.000010 0.000010 0.183149 0.000010 0.000010 0.017541 0.000010 0.000010 0.000010 0.000010 0.000010 0.000010 0.000010 0.000010 0.000010 0.000010
0.000010 0.000010 0.000010 0.000010 0.000010 0.000010 0.000010 0.000010 0.000010 0.000010 0.000010 0.000010 0.000010 0.000010 0.000010 0.000010 0.000010 0.000010 0.000010 0.000010 0.000010 0.000010 0.000010 0.000010 0.000010 0.872229 0.000010 0.000010 0.000010 0.000010 0.000010 0.000010 0.000010 0.000010 0.000010 0.000010 0.000010 0.000010 0.000010 0.000010 0.000010 0.000010 0.000010 0.000010 0.000010 0.000010 0.000010 0.000010 0.000010 0.000010 0.000010 0.000010 0.000010 0.000010 0.000010 0.000010 0.000010 0.000010 0.000010 0.000010 0.000010 0.000010 0.000010 0.000010 0.000010 0.000010 0.000010 0.000010 0.000010 0.000010 0.126951 0.000010 0.000010 0.000010 0.000010 0.000010 0.000010 0.000010 0.000010 0.000010 0.000010 0.000010 0.000010 0.000010
0.000010 0.000010 0.000010 0.000010 0.000010 0.000010 0.000010 0.000010 0.000010 0.000010 0.000010 0.000010 0.000010 0.000010 0.000010 0.000010 0.000010 0.000010 0.000010 0.000010 0.000010 0.000010 0.000010 0.000010 0.000010 0.876724 0.000010 0.000010 0.000010 0.000010 0.000010 0.000010 0.000010 0.000010 0.000010 0.000010 0.000010 0.000010 0.000010 0.000010 0.000010 0.000010 0.000010 0.000010 0.000010 0.000010 0.000010 0.000010 0.000010 0.000010 0.000010 0.000010 0.000010 0.000010 0.000010 0.000010 0.000010 0.000010 0.000010 0.000010 0.000010 0.000010 0.000010 0.000010 0.000010 0.000010 0.000010 0.000010 0.000010 0.000010 0.122456 0.000010 0.000010 0.000010 0.000010 0.000010 0.000010 0.000010 0.000010 0.000010 0.000010 0.000010 0.000010 0.000010
0.000010 0.000010 0.000010 0.000010 0.000010 0.000010 0.000010 0.000010 0.000010 0.000010 0.000010 0.000010 0.000010 0.000010 0.000010 0.000010 0.000010 0.000010 0.000010 0.000010 0.000010 0.000010 0.000010 0.000010 0.000010 0.921165 0.000010 0.000010 0.000010 0.000010 0.000010 0.000010 0.000010 0.000010 0.000010 0.000010 0.000010 0.000010 0.000010 0.000010 0.000010 0.000010 0.000010 0.000010 0.000010 0.000010 0.000010 0.000010 0.000010 0.000010 0.000010 0.000010 0.000010 0.000010 0.000010 0.000010 0.000010 0.000010 0.000010 0.000010 0.000010 0.000010 0.000010 0.000010 0.000010 0.000010 0.000010 0.000010 0.000010 0.000010 0.078015 0.000010 0.000010 0.000010 0.000010 0.000010 0.000010 0.000010 0.000010 0.000010 0.000010 0.000010 0.000010 0.000010
0.000010 0.000010 0.000010 0.000010 0.000010 0.000010 0.000010 0.011233 0.000010 0.000010 0.000010 0.000010 0.000010 0.000010 0.000010 0.000010 0.000010 0.000010 0.000010 0.000010 0.000010 0.000010 0.000010 0.000010 0.000010 0.736251 0.000010 0.000010 0.000010 0.000010 0.000010 0.000010 0.000010 0.000010 0.000010 0.000010 0.000010 0.000010 0.000010 0.000010 0.000010 0.000010 0.000010 0.000010 0.000010 0.000010 0.000010 0.000010 0.000010 0.000010 0.000010 0.007207 0.000010 0.065762 0.000010 0.000010 0.000010 0.000010 0.000010 0.000010 0.000010 0.000010 0.000010 0.000010 0.000010 0.000010 0.000010 0.000010 0.000010 0.000010 0.178756 0.000010 0.000010 0.000010 0.000010 0.000010 0.000010 0.000010 0.000010 0.000010 0.000010 0.000010 0.000010 0.000010
0.000010 0.000010 0.000010 0.000010 0.000010 0.000010 0.000010 0.000010 0.000010 0.000010 0.000010 0.000010 0.000010 0.000010 0.000010 0.000010 0.000010 0.000010 0.000010 0.000010 0.000010 0.000010 0.000010 0.000010 0.000010 0.999170 0.000010 0.000010 0.000010 0.000010 0.000010 0.000010 0.000010 0.000010 0.000010 0.000010 0.000010 0.000010 0.000010 0.000010 0.000010 0.000010 0.000010 0.000010 0.000010 0.000010 0.000010 0.000010 0.000010 0.000010 0.000010 0.000010 0.000010 0.000010 0.000010 0.000010 0.000010 0.000010 0.000010 0.000010 0.000010 0.000010 0.000010 0.000010 0.000010 0.000010 0.000010 0.000010 0.000010 0.000010 0.000010 0.000010 0.000010 0.000010 0.000010 0.000010 0.000010 0.000010 0.000010 0.000010 0.000010 0.000010 0.000010 0.000010
0.000010 0.000010 0.000010 0.000010 0.000010 0.000010 0.000010 0.000010 0.000010 0.000010 0.000010 0.000010 0.000010 0.000010 0.000010 0.000010 0.000010 0.000010 0.000010 0.000010 0.000010 0.000010 0.000010 0.000010 0.000010 0.999170 0.000010 0.000010 0.000010 0.000010 0.000010 0.000010 0.000010 0.000010 0.000010 0.000010 0.000010 0.000010 0.000010 0.000010 0.000010 0.000010 0.000010 0.000010 0.000010 0.000010 0.000010 0.000010 0.000010 0.000010 0.000010 0.000010 0.000010 0.000010 0.000010 0.000010 0.000010 0.000010 0.000010 0.000010 0.000010 0.000010 0.000010 0.000010 0.000010 0.000010 0.000010 0.000010 0.000010 0.000010 0.000010 0.000010 0.000010 0.000010 0.000010 0.000010 0.000010 0.000010 0.000010 0.000010 0.000010 0.000010 0.000010 0.000010
0.000010 0.000010 0.000010 0.000010 0.000010 0.000010 0.011770 0.000010 0.000010 0.000010 0.000010 0.000010 0.000010 0.000010 0.000010 0.000010 0.000010 0.000010 0.000010 0.000010 0.000010 0.000010 0.000010 0.000010 0.000010 0.000010 0.000010 0.000010 0.000010 0.000010 0.000010 0.000010 0.000010 0.000010 0.000010 0.000010 0.000010 0.000010 0.000010 0.000010 0.000010 0.000010 0.853718 0.000010 0.000010 0.000010 0.000010 0.000010 0.000010 0.000010 0.000010 0.000010 0.000010 0.000010 0.000010 0.000010 0.000010 0.129116 0.000010 0.000010 0.000010 0.000010 0.000010 0.000010 0.000010 0.000010 0.000010 0.000010 0.000010 0.000010 0.000010 0.000010 0.000010 0.004596 0.000010 0.000010 0.000010 0.000010 0.000010 0.000010 0.000010 0.000010 0.000010 0.000010
0.000010 0.000010 0.000010 0.000010 0.000010 0.000010 0.000010 0.000010 0.000010 0.000010 0.000010 0.000010 0.000010 0.000010 0.000010 0.000010 0.000010 0.000010 0.000010 0.000010 0.000010 0.000010 0.000010 0.000010 0.000010 0.000010 0.000010 0.000010 0.000010 0.000010 0.000010 0.000010 0.001340 0.000010 0.000010 0.000010 0.000010 0.000010 0.000010 0.000010 0.000010 0.000010 0.930851 0.000010 0.000010 0.000010 0.000010 0.000010 0.000010 0.000010 0.000010 0.000010 0.000010 0.000010 0.000010 0.000010 0.000010 0.018120 0.000010 0.000010 0.000010 0.000010 0.000010 0.000010 0.032823 0.000010 0.000010 0.000010 0.000010 0.000010 0.000010 0.000010 0.000010 0.000010 0.000010 0.000010 0.000010 0.016076 0.000010 0.000010 0.000010 0.000010 0.000010 0.000010
0.000010 0.000010 0.000010 0.000010 0.000010 0.000010 0.000010 0.000010 0.000010 0.000010 0.000010 0.000010 0.000010 0.000010 0.000010 0.000010 0.000010 0.000010 0.000010 0.000010 0.000010 0.000010 0.000010 0.000010 0.000010 0.000010 0.000010 0.000010 0.000010 0.000010 0.000010 0.000010 0.000010 0.000010 0.000010 0.000010 0.000010 0.000010 0.000010 0.000010 0.000010 0.000010 0.900006 0.000010 0.000010 0.000010 0.000010 0.000010 0.000010 0.000010 0.000010 0.000010 0.000010 0.000010 0.000010 0.000010 0.000010 0.098304 0.000010 0.000010 0.000010 0.000010 0.000010 0.000010 0.000010 0.000010 0.000010 0.000010 0.000010 0.000010 0.000010 0.000010 0.000010 0.000010 0.000010 0.000010 0.000010 0.000010 0.000010 0.000010 0.000881 0.000010 0.000010 0.000010
0.000010 0.000010 0.000010 0.000010 0.000010 0.000010 0.000010 0.000010 0.000010 0.000010 0.000010 0.000010 0.000010 0.000010 0.000010 0.000010 0.000010 0.000010 0.000010 0.000010 0.000010 0.000010 0.000010 0.000010 0.000303 0.000010 0.000010 0.000010 0.000010 0.007305 0.000010 0.010948 0.000010 0.004742 0.000010 0.000010 0.000010 0.000010 0.000010 0.000010 0.000010 0.000010 0.786973 0.000010 0.000010 0.000010 0.000010 0.000010 0.000010 0.000010 0.000010 0.000010 0.000010 0.000010 0.000010 0.000010 0.000010 0.000010 0.022398 0.000010 0.000010 0.000010 0.000010 0.000010 0.000010 0.000010 0.000010 0.000010 0.000010 0.000010 0.000010 0.000010 0.020547 0.000010 0.000010 0.000010 0.060362 0.002599 0.000010 0.000010 0.083083 0.000010 0.000010 0.000010
0.000010 0.000010 0.000010 0.000010 0.000010 0.000010 0.000010 0.000010 0.000010 0.000010 0.003555 0.000010 0.000010 0.000010 0.000010 0.000010 0.000010 0.000010 0.000010 0.018268 0.000010 0.000010 0.000010 0.000010 0.000010 0.000010 0.000010 0.000010 0.000010 0.015212 0.000010 0.030725 0.000010 0.000010 0.000010 0.000010 0.000010 0.000010 0.000010 0.000010 0.000010 0.000010 0.836656 0.000010 0.000010 0.000010 0.000010 0.000010 0.000010 0.000010 0.000010 0.000010 0.000010 0.000010 0.000010 0.000010 0.000010 0.000010 0.000010 0.000010 0.000010 0.000010 0.000010 0.000010 0.000010 0.000010 0.000010 0.000010 0.005201 0.000010 0.000010 0.000010 0.005776 0.000010 0.000010 0.000010 0.019477 0.002122 0.000010 0.000010 0.062269 0.000010 0.000010 0.000010
0.000010 0.000010 0.000010 0.000010 0.000010 0.000010 0.000010 0.000010 0.000010 0.009541 0.000010 0.000010 0.000010 0.000010 0.000010 0.000010 0.000010 0.000010 0.000010 0.041656 0.000010 0.000010 0.000010 0.000010 0.000010 0.000010 0.000010 0.000010 0.000010 0.000010 0.000010 0.000010 0.000010 0.000010 0.000010 0.000010 0.000010 0.000010 0.000010 0.000010 0.000010 0.000010 0.825326 0.000010 0.000010 0.000010 0.000010 0.000010 0.000010 0.000010 0.010549 0.000010 0.000010 0.000010 0.013413 0.000010 0.000010 0.000010 0.008496 0.000010 0.000010 0.000010 0.000010 0.000010 0.000010 0.000010 0.000010 0.008098 0.000010 0.000010 0.000010 0.000010 0.000010 0.004020 0.000010 0.000010 0.017790 0.000010 0.000010 0.000010 0.060371 0.000010 0.000010 0.000010
0.000010 0.000010 0.000010 0.000010 0.000010 0.000010 0.000010 0.000010 0.000010 0.000010 0.000010 0.000010 0.000010 0.000010 0.000010 0.000010 0.000010 0.000010 0.000010 0.000010 0.000010 0.000010 0.000010 0.000010 0.000010 0.000010 0.000010 0.000010 0.000010 0.000010 0.000010 0.000010 0.000010 0.000010 0.000010 0.000010 0.000010 0.000010 0.000010 0.000010 0.000010 0.000010 0.999170 0.000010 0.000010 0.000010 0.000010 0.000010 0.000010 0.000010 0.000010 0.000010 0.000010 0.000010 0.000010 0.000010 0.000010 0.000010 0.000010 0.000010 0.000010 0.000010 0.000010 0.000010 0.000010 0.000010 0.000010 0.000010 0.000010 0.000010 0.000010 0.000010 0.000010 0.000010 0.000010 0.000010 0.000010 0.000010 0.000010 0.000010 0.000010 0.000010 0.000010 0.000010
0.000010 0.000010 0.000010 0.000010 0.000010 0.000010 0.000010 0.000010 0.000010 0.000010 0.000010 0.000010 0.000010 0.000010 0.000010 0.000010 0.000010 0.000010 0.000010 0.000010 0.000010 0.000010 0.000010 0.000010 0.000010 0.000010 0.000010 0.000010 0.000010 0.000010 0.000010 0.000010 0.000010 0.000010 0.000010 0.000010 0.000010 0.000010 0.000010 0.000010 0.000010 0.000010 0.999170 0.000010 0.000010 0.000010 0.000010 0.000010 0.000010 0.000010 0.000010 0.000010 0.000010 0.000010 0.000010 0.000010 0.000010 0.000010 0.000010 0.000010 0.000010 0.000010 0.000010 0.000010 0.000010 0.000010 0.000010 0.000010 0.000010 0.000010 0.000010 0.000010 0.000010 0.000010 0.000010 0.000010 0.000010 0.000010 0.000010 0.000010 0.000010 0.000010 0.000010 0.000010
0.000010 0.000010 0.000010 0.000010 0.000010 0.000010 0.000010 0.000010 0.000010 0.000010 0.000010 0.000010 0.000010 0.000010 0.000010 0.000010 0.000010 0.000010 0.000010 0.000010 0.000010 0.000010 0.000010 0.000010 0.000010 0.000010 0.000010 0.000010 0.000010 0.000010 0.000010 0.000010 0.000010 0.000010 0.000010 0.000010 0.000010 0.000010 0.000010 0.000010 0.000010 0.000010 0.984130 0.000010 0.000010 0.000010 0.000010 0.000010 0.000010 0.000010 0.000010 0.000010 0.000010 0.000010 0.000010 0.000010 0.000010 0.000010 0.000010 0.000010 0.000010 0.000010 0.000010 0.000010 0.000010 0.015050 0.000010 0.000010 0.000010 0.000010 0.000010 0.000010 0.000010 0.000010 0.000010 0.000010 0.000010 0.000010 0.000010 0.000010 0.000010 0.000010 0.000010 0.000010
0.000010 0.000010 0.000010 0.000010 0.000010 0.000010 0.000010 0.000010 0.000010 0.000010 0.000533 0.054355 0.000010 0.000010 0.000010 0.005444 0.000010 0.000010 0.000010 0.000010 0.000010 0.000010 0.000010 0.000010 0.000010 0.000010 0.000010 0.000763 0.000010 0.002609 0.000010 0.000010 0.000010 0.000010 0.000010 0.024375 0.000010 0.000010 0.000010 0.000010 0.000010 0.000010 0.823471 0.000010 0.000010 0.000010 0.000010 0.000010 0.000010 0.000010 0.000010 0.000010 0.000010 0.000010 0.000010 0.000010 0.005901 0.000010 0.028807 0.012831 0.000010 0.000010 0.000010 0.000010 0.000010 0.008462 0.000010 0.000010 0.000010 0.000010 0.000010 0.003264 0.002450 0.008689 0.000010 0.000010 0.000010 0.000010 0.000010 0.000010 0.012935 0.000010 0.004433 0.000010
0.000010 0.000010 0.000010 0.000010 0.000010 0.000010 0.000010 0.000010 0.000010 0.000010 0.000010 0.000010 0.000010 0.000010 0.000010 0.000010 0.000010 0.000010 0.000010 0.011707 0.000010 0.000010 0.000010 0.000010 0.000010 0.000010 0.000010 0.000010 0.000010 0.000010 0.000010 0.000010 0.011160 0.000010 0.000010 0.000010 0.000010 0.000010 0.000010 0.001149 0.000010 0.000010 0.892941 0.000010 0.000010 0.000010 0.000010 0.000010 0.000010 0.000010 0.000010 0.000010 0.000010 0.000010 0.000010 0.000010 0.000010 0.000010 0.000010 0.000010 0.000010 0.000010 0.000010 0.000010 0.000010 0.000010 0.000010 0.000010 0.000010 0.000010 0.007277 0.000010 0.000010 0.005582 0.000010 0.000010 0.051734 0.000010 0.000010 0.000010 0.007637 0.000010 0.010064 0.000010
0.000010 0.000010 0.000010 0.000010 0.000010 0.000010 0.000010 0.000010 0.000010 0.000010 0.000010 0.000010 0.000010 0.000010 0.000010 0.000010 0.000010 0.000010 0.000010 0.000010 0.000010 0.000010 0.000010 0.000010 0.000010 0.000010 0.000010 0.000010 0.000010 0.000010 0.000010 0.000010 0.000010 0.000010 0.000010 0.000010 0.000010 0.000010 0.000010 0.000010 0.000010 0.000010 0.999170 0.000010 0.000010 0.000010 0.000010 0.000010 0.000010 0.000010 0.000010 0.000010 0.000010 0.000010 0.000010 0.000010 0.000010 0.000010 0.000010 0.000010 0.000010 0.000010 0.000010 0.000010 0.000010 0.000010 0.000010 0.000010 0.000010 0.000010 0.000010 0.000010 0.000010 0.000010 0.000010 0.000010 0.000010 0.000010 0.000010 0.000010 0.000010 0.000010 0.000010 0.000010
0.000010 0.000010 0.000010 0.000010 0.000010 0.000010 0.000010 0.000010 0.000010 0.000010 0.000010 0.000010 0.000010 0.000010 0.000010 0.000010 0.000010 0.000010 0.000010 0.000010 0.000010 0.000010 0.000010 0.000010 0.000010 0.000010 0.000010 0.000010 0.000010 0.000010 0.000010 0.000010 0.000010 0.000010 0.000010 0.000010 0.000010 0.000010 0.000010 0.000010 0.000010 0.000010 0.999170 0.000010 0.000010 0.000010 0.000010 0.000010 0.000010 0.000010 0.000010 0.000010 0.000010 0.000010 0.000010 0.000010 0.000010 0.000010 0.000010 0.000010 0.000010 0.000010 0.000010 0.000010 0.000010 0.000010 0.000010 0.000010 0.000010 0.000010 0.000010 0.000010 0.000010 0.000010 0.000010 0.000010 0.000010 0.000010 0.000010 0.000010 0.000010 0.000010 0.000010 0.000010
0.000010 0.000010 0.000010 0.000010 0.000010 0.000010 0.000010 0.000010 0.000010 0.000010 0.000010 0.001407 0.000010 0.000010 0.000010 0.000010 0.000010 0.000010 0.000010 0.025357 0.000010 0.000010 0.000010 0.000010 0.000010 0.000010 0.000010 0.011794 0.000010 0.027717 0.000010 0.054962 0.013125 0.000010 0.000010 0.000010 0.000010 0.000010 0.000010 0.000010 0.000010 0.000010 0.642217 0.000010 0.000010 0.000010 0.000010 0.000010 0.000010 0.000010 0.000010 0.000010 0.000010 0.000010 0.000010 0.000010 0.003386 0.000010 0.032547 0.000010 0.000010 0.000010 0.000010 0.000010 0.000010 0.020825 0.000010 0.002328 0.000010 0.000010 0.000010 0.008998 0.007796 0.000010 0.000010 0.000010 0.022096 0.016763 0.000010 0.000010 0.086167 0.021844 0.000010 0.000010
0.000010 0.000010 0.000010 0.000010 0.000010 0.000010 0.000010 0.000010 0.000010 0.000010 0.000010 0.000010 0.000010 0.000010 0.000010 0.000010 0.000010 0.000010 0.000010 0.040456 0.000010 0.000010 0.000010 0.000010 0.000010 0.000010 0.006389 0.000010 0.000010 0.000010 0.000010 0.011426 0.000010 0.000010 0.000010 0.000010 0.000010 0.000010 0.000010 0.000010 0.000010 0.000010 0.875776 0.000010 0.000010 0.000010 0.000010 0.000010 0.000010 0.000010 0.000010 0.000010 0.000010 0.000010 0.000010 0.000010 0.000010 0.000010 0.000010 0.000010 0.000010 0.000010 0.000010 0.000010 0.000010 0.000010 0.000010 0.000010 0.000010 0.000010 0.000010 0.002378 0.000010 0.000010 0.000010 0.000010 0.011691 0.000010 0.000010 0.000010 0.051115 0.000010 0.000010 0.000010
0.000010 0.000010 0.000010 0.000010 0.000010 0.000010 0.000010 0.001110 0.000010 0.000010 0.000010 0.000010 0.000010 0.000010 0.000010 0.000010 0.000010 0.000010 0.000010 0.000010 0.000010 0.000010 0.000010 0.000010 0.000010 0.000010 0.000010 0.007888 0.000010 0.021858 0.000010 0.013376 0.000010 0.000010 0.000010 0.000010 0.000010 0.000010 0.000010 0.000010 0.000010 0.000010 0.837907 0.000659 0.000010 0.001732 0.000010 0.000010 0.000010 0.000010 0.000010 0.000010 0.000010 0.000010 0.000010 0.000010 0.000010 0.000010 0.000010 0.000010 0.000010 0.000010 0.000010 0.000010 0.000010 0.000010 0.000010 0.000951 0.002990 0.000010 0.007272 0.008813 0.000010 0.000010 0.000010 0.000010 0.022924 0.000010 0.000010 0.000010 0.061679 0.010140 0.000010 0.000010
0.000010 0.000010 0.000010 0.000010 0.000010 0.000010 0.000010 0.000010 0.000010 0.000010 0.000010 0.000010 0.000010 0.000010 0.000010 0.000010 0.000010 0.000010 0.000010 0.000010 0.000010 0.000010 0.000010 0.000010 0.000010 0.000010 0.000010 0.000010 0.000010 0.000010 0.000010 0.000010 0.000010 0.000010 0.000010 0.000010 0.000010 0.000010 0.000010 0.000010 0.000010 0.000010 0.999170 0.000010 0.000010 0.000010 0.000010 0.000010 0.000010 0.000010 0.000010 0.000010 0.000010 0.000010 0.000010 0.000010 0.000010 0.000010 0.000010 0.000010 0.000010 0.000010 0.000010 0.000010 0.000010 0.000010 0.000010 0.000010 0.000010 0.000010 0.000010 0.000010 0.000010 0.000010 0.000010 0.000010 0.000010 0.000010 0.000010 0.000010 0.000010 0.000010 0.000010 0.000010
0.000010 0.000010 0.000010 0.000010 0.000010 0.000010 0.021862 0.000010 0.000010 0.000010 0.001852 0.140669 0.000010 0.000010 0.000010 0.000010 0.000010 0.000010 0.000010 0.000010 0.000010 0.000010 0.000010 0.000010 0.000010 0.000010 0.000010 0.002694 0.000010 0.000010 0.000010 0.003234 0.000010 0.000010 0.000010 0.000010 0.000010 0.002418 0.000010 0.005975 0.000010 0.000010 0.686713 0.014201 0.000010 0.011589 0.002249 0.000010 0.000010 0.000010 0.000010 0.000010 0.004248 0.000010 0.033387 0.000010 0.000010 0.000010 0.000010 0.000010 0.000010 0.000010 0.000010 0.000010 0.000010 0.000010 0.000010 0.000010 0.000010 0.000010 0.000010 0.012745 0.000010 0.000010 0.000010 0.000010 0.000010 0.011754 0.000010 0.000010 0.043730 0.000010 0.000010 0.000010
0.000010 0.000010 0.000010 0.000010 0.000010 0.000010 0.000010 0.000010 0.000010 0.000010 0.000010 0.000010 0.000010 0.000010 0.000010 0.000010 0.000010 0.000010 0.000010 0.000010 0.000010 0.000010 0.000010 0.000010 0.000010 0.000010 0.000010 0.000010 0.000010 0.000010 0.000010 0.000010 0.000010 0.003090 0.000010 0.000010 0.000010 0.000010 0.000010 0.000010 0.000010 0.000010 0.861074 0.000010 0.000010 0.000010 0.000010 0.000010 0.000010 0.000010 0.000010 0.000010 0.005883 0.000010 0.000010 0.000010 0.001880 0.089510 0.005658 0.000010 0.000010 0.000010 0.000010 0.000010 0.000010 0.030843 0.000010 0.000010 0.000010 0.000010 0.000010 0.000010 0.000010 0.000010 0.000010 0.000010 0.000010 0.001300 0.000010 0.000010 0.000010 0.000010 0.000010 0.000010
0.000010 0.000010 0.002708 0.000010 0.000010 0.000010 0.000010 0.000010 0.000010 0.000010 0.001543 0.005647 0.000010 0.000010 0.000010 0.003130 0.000010 0.007936 0.000010 0.014341 0.000010 0.000010 0.000010 0.004311 0.013574 0.000010 0.020292 0.000010 0.000010 0.011939 0.000010 0.268324 0.028331 0.000010 0.020495 0.071294 0.000010 0.008167 0.000010 0.015818 0.000010 0.033005 0.111940 0.020689 0.014158 0.000010 0.000010 0.000010 0.000010 0.000010 0.005680 0.000010 0.000010 0.000010 0.007151 0.000010 0.012582 0.000010 0.006379 0.030582 0.000010 0.000010 0.038533 0.000010 0.026045 0.008921 0.018822 0.015442 0.030491 0.000010 0.000010 0.000010 0.007540 0.000010 0.000010 0.000010 0.059568 0.000010 0.000010 0.000010 0.040139 0.013993 0.000010 0.000010
0.000010 0.000010 0.000010 0.000010 0.000010 0.000010 0.000010 0.000010 0.000010 0.000010 0.000010 0.000010 0.000010 0.000010 0.000010 0.000010 0.000010 0.000010 0.000010 0.000010 0.000010 0.000010 0.000010 0.000010 0.000010 0.000010 0.000010 0.000010 0.000010 0.000010 0.000010 0.000010 0.000010 0.000010 0.000010 0.000010 0.000010 0.999170 0.000010 0.000010 0.000010 0.000010 0.000010 0.000010 0.000010 0.000010 0.000010 0.000010 0.000010 0.000010 0.000010 0.000010 0.000010 0.000010 0.000010 0.000010 0.000010 0.000010 0.000010 0.000010 0.000010 0.000010 0.000010 0.000010 0.000010 0.000010 0.000010 0.000010 0.000010 0.000010 0.000010 0.000010 0.000010 0.000010 0.000010 0.000010 0.000010 0.000010 0.000010 0.000010 0.000010 0.000010 0.000010 0.000010
0.000010 0.000010 0.000010 0.000010 0.000010 0.000010 0.000010 0.004699 0.000010 0.000010 0.000010 0.000010 0.000010 0.000010 0.000010 0.055631 0.000010 0.000010 0.000010 0.000010 0.000010 0.000010 0.000010 0.000010 0.000010 0.000010 0.000010 0.000010 0.000010 0.000010 0.000010 0.000010 0.000010 0.000010 0.000010 0.000010 0.000010 0.876080 0.000010 0.000010 0.000010 0.000010 0.037700 0.000010 0.000010 0.000010 0.000010 0.000010 0.000010 0.000010 0.000010 0.000010 0.000010 0.000010 0.000010 0.000010 0.000010 0.000010 0.000010 0.000010 0.000010 0.000010 0.000010 0.000010 0.000010 0.000010 0.000010 0.000010 0.000013 0.000010 0.018100 0.000010 0.007007 0.000010 0.000010 0.000010 0.000010 0.000010 0.000010 0.000010 0.000010 0.000010 0.000010 0.000010
0.000010 0.000010 0.000010 0.000010 0.000010 0.000010 0.000010 0.000010 0.000010 0.000010 0.000010 0.000010 0.000010 0.000010 0.000010 0.000010 0.000010 0.016584 0.000010 0.000010 0.000010 0.000010 0.000010 0.050969 0.000010 0.000010 0.000010 0.000010 0.000010 0.000010 0.000010 0.000010 0.000010 0.000010 0.000010 0.026088 0.000010 0.266920 0.000010 0.000010 0.000010 0.000010 0.000010 0.000010 0.000010 0.000010 0.000010 0.000010 0.000010 0.000010 0.000010 0.000010 0.000010 0.000010 0.000010 0.000010 0.000010 0.164417 0.000010 0.000010 0.000010 0.000010 0.471527 0.000010 0.000010 0.000010 0.000010 0.000010 0.000010 0.000010 0.000010 0.000010 0.000010 0.000010 0.000010 0.000010 0.000010 0.002725 0.000010 0.000010 0.000010 0.000010 0.000010 0.000010
0.000010 0.000010 0.000010 0.000010 0.000010 0.000010 0.010177 0.000010 0.000010 0.000010 0.000010 0.117169 0.000010 0.000010 0.000010 0.000010 0.000010 0.021608 0.000010 0.000010 0.000010 0.000010 0.000010 0.008993 0.000010 0.000010 0.000010 0.000010 0.000010 0.000010 0.000010 0.000010 0.000010 0.000010 0.000010 0.000010 0.000010 0.651231 0.000010 0.000010 0.000010 0.000010 0.000010 0.000010 0.000010 0.000010 0.000010 0.000010 0.000010 0.000010 0.000010 0.012300 0.000010 0.000010 0.000010 0.000010 0.000010 0.148253 0.000010 0.000010 0.000010 0.000010 0.000010 0.000010 0.000010 0.000010 0.000010 0.000010 0.000010 0.000010 0.000010 0.000010 0.000010 0.000010 0.000010 0.000010 0.016714 0.012593 0.000010 0.000010 0.000222 0.000010 0.000010 0.000010
0.000010 0.000010 0.000010 0.000010 0.000010 0.000010 0.000010 0.000010 0.000010 0.000010 0.000010 0.007250 0.000010 0.000010 0.000010 0.000010 0.000010 0.062948 0.000010 0.000010 0.000010 0.000010 0.000010 0.000010 0.000010 0.000010 0.000010 0.000010 0.000010 0.000010 0.000010 0.000010 0.000010 0.000010 0.000010 0.000010 0.000010 0.592927 0.000010 0.000010 0.000010 0.000010 0.000010 0.000010 0.000010 0.000010 0.000010 0.000010 0.000010 0.000010 0.000010 0.000999 0.000010 0.000010 0.000010 0.000010 0.000010 0.334125 0.000010 0.000010 0.000010 0.000010 0.000010 0.000010 0.000010 0.000010 0.000010 0.000010 0.000010 0.000010 0.000010 0.000010 0.000010 0.000971 0.000010 0.000010 0.000010 0.000010 0.000010 0.000010 0.000010 0.000010 0.000010 0.000010
0.000010 0.000010 0.000010 0.000010 0.000010 0.000010 0.000010 0.000010 0.000010 0.000010 0.000010 0.000010 0.000010 0.000010 0.000010 0.000010 0.000010 0.000010 0.000010 0.000010 0.000010 0.000010 0.000010 0.000010 0.000010 0.000010 0.000010 0.000010 0.000010 0.000010 0.000010 0.000010 0.000010 0.000010 0.000010 0.000010 0.000010 0.999170 0.000010 0.000010 0.000010 0.000010 0.000010 0.000010 0.000010 0.000010 0.000010 0.000010 0.000010 0.000010 0.000010 0.000010 0.000010 0.000010 0.000010 0.000010 0.000010 0.000010 0.000010 0.000010 0.000010 0.000010 0.000010 0.000010 0.000010 0.000010 0.000010 0.000010 0.000010 0.000010 0.000010 0.000010 0.000010 0.000010 0.000010 0.000010 0.000010 0.000010 0.000010 0.000010 0.000010 0.000010 0.000010 0.000010
0.000010 0.000010 0.000010 0.000010 0.000010 0.000010 0.000010 0.000010 0.000010 0.000010 0.000010 0.000010 0.000010 0.000010 0.000010 0.000010 0.000010 0.000010 0.000010 0.000010 0.000010 0.000010 0.000010 0.000010 0.000010 0.000010 0.000010 0.000010 0.000010 0.000010 0.000010 0.000010 0.000010 0.000010 0.000010 0.000010 0.000010 0.999170 0.000010 0.000010 0.000010 0.000010 0.000010 0.000010 0.000010 0.000010 0.000010 0.000010 0.000010 0.000010 0.000010 0.000010 0.000010 0.000010 0.000010 0.000010 0.000010 0.000010 0.000010 0.000010 0.000010 0.000010 0.000010 0.000010 0.000010 0.000010 0.000010 0.000010 0.000010 0.000010 0.000010 0.000010 0.000010 0.000010 0.000010 0.000010 0.000010 0.000010 0.000010 0.000010 0.000010 0.000010 0.000010 0.000010
0.000010 0.000010 0.000010 0.000010 0.000010 0.000010 0.000010 0.000010 0.000010 0.000010 0.000010 0.000010 0.000010 0.000010 0.000010 0.000010 0.000010 0.000010 0.000010 0.000010 0.000010 0.000010 0.000010 0.000010 0.000010 0.000010 0.000010 0.000010 0.000010 0.000010 0.000010 0.000010 0.000010 0.000010 0.000010 0.000010 0.000010 0.999170 0.000010 0.000010 0.000010 0.000010 0.000010 0.000010 0.000010 0.000010 0.000010 0.000010 0.000010 0.000010 0.000010 0.000010 0.000010 0.000010 0.000010 0.000010 0.000010 0.000010 0.000010 0.000010 0.000010 0.000010 0.000010 0.000010 0.000010 0.000010 0.000010 0.000010 0.000010 0.000010 0.000010 0.000010 0.000010 0.000010 0.000010 0.000010 0.000010 0.000010 0.000010 0.000010 0.000010 0.000010 0.000010 0.000010
0.000010 0.000010 0.000010 0.000010 0.000010 0.000010 0.000010 0.000010 0.000010 0.000010 0.000010 0.000010 0.000010 0.000010 0.000010 0.000010 0.000010 0.000010 0.000010 0.000010 0.000010 0.000010 0.000010 0.000010 0.000010 0.000010 0.000010 0.000010 0.000010 0.000010 0.000010 0.000010 0.000010 0.000010 0.000010 0.000010 0.000010 0.999170 0.000010 0.000010 0.000010 0.000010 0.000010 0.000010 0.000010 0.000010 0.000010 0.000010 0.000010 0.000010 0.000010 0.000010 0.000010 0.000010 0.000010 0.000010 0.000010 0.000010 0.000010 0.000010 0.000010 0.000010 0.000010 0.000010 0.000010 0.000010 0.000010 0.000010 0.000010 0.000010 0.000010 0.000010 0.000010 0.000010 0.000010 0.000010 0.000010 0.000010 0.000010 0.000010 0.000010 0.000010 0.000010 0.000010
0.000010 0.000010 0.000010 0.000010 0.000010 0.000010 0.000010 0.000010 0.000010 0.000010 0.000010 0.000010 0.000010 0.000010 0.000010 0.001474 0.000010 0.000010 0.000010 0.069547 0.000010 0.000010 0.000010 0.000010 0.000010 0.005635 0.000010 0.005893 0.000010 0.015653 0.000010 0.000010 0.000010 0.000010 0.000010 0.000010 0.000010 0.000010 0.000010 0.000010 0.000010 0.000010 0.027484 0.001523 0.000010 0.517054 0.000010 0.000010 0.000010 0.000010 0.035882 0.000010 0.008953 0.000010 0.001547 0.000010 0.000010 0.000010 0.081983 0.000010 0.000010 0.000010 0.000010 0.000010 0.000010 0.038407 0.000010 0.031622 0.000010 0.000010 0.000010 0.000135 0.021487 0.000010 0.000010 0.000010 0.135052 0.000010 0.000010 0.000010 0.000010 0.000010 0.000010 0.000010
0.000010 0.000010 0.000010 0.000010 0.000010 0.000010 0.000010 0.000010 0.000010 0.005569 0.003475 0.000010 0.000010 0.000010 0.000010 0.000010 0.000010 0.000010 0.000010 0.012990 0.000010 0.000010 0.000010 0.000010 0.020747 0.000010 0.000010 0.000010 0.000010 0.039916 0.000010 0.009677 0.000010 0.000351 0.000010 0.000010 0.000010 0.005195 0.000010 0.001700 0.000010 0.000010 0.018979 0.000010 0.000010 0.672369 0.000010 0.000010 0.000010 0.000010 0.038201 0.000010 0.009424 0.000010 0.000010 0.000010 0.000010 0.000010 0.024934 0.000010 0.000010 0.000010 0.000010 0.000010 0.001133 0.008591 0.001109 0.000010 0.000010 0.000010 0.000010 0.000010 0.000010 0.000010 0.000010 0.000010 0.099629 0.019406 0.000010 0.000010 0.005965 0.000010 0.000010 0.000010
0.000010 0.000010 0.000010 0.000010 0.000010 0.000010 0.000010 0.000010 0.000010 0.000010 0.000010 0.000010 0.000010 0.000010 0.000010 0.000010 0.000010 0.000010 0.000010 0.004507 0.000010 0.000010 0.000010 0.000010 0.000010 0.000010 0.000010 0.000010 0.000010 0.000010 0.000010 0.000010 0.013963 0.000010 0.026983 0.000010 0.000010 0.000010 0.000010 0.008723 0.000010 0.000010 0.013187 0.005001 0.000010 0.753931 0.000010 0.000010 0.000010 0.000010 0.000010 0.013409 0.000010 0.000010 0.000010 0.000010 0.000010 0.000010 0.025730 0.000010 0.000010 0.000010 0.000010 0.000010 0.000010 0.000010 0.000010 0.033527 0.000010 0.000010 0.001123 0.000927 0.000010 0.010239 0.000010 0.000010 0.088049 0.000010 0.000010 0.000010 0.000010 0.000010 0.000010 0.000010
0.000010 0.000010 0.000010 0.000010 0.000010 0.000010 0.000010 0.000010 0.000010 0.000010 0.000010 0.000010 0.000010 0.000010 0.000010 0.000010 0.000010 0.000010 0.000010 0.000010 0.000010 0.000010 0.000010 0.000010 0.000010 0.000010 0.000010 0.000010 0.000010 0.000010 0.000010 0.000010 0.000010 0.000010 0.000010 0.000010 0.000010 0.000010 0.000010 0.000010 0.000010 0.000010 0.000010 0.000010 0.000010 0.999170 0.000010 0.000010 0.000010 0.000010 0.000010 0.000010 0.000010 0.000010 0.000010 0.000010 0.000010 0.000010 0.000010 0.000010 0.000010 0.000010 0.000010 0.000010 0.000010 0.000010 0.000010 0.000010 0.000010 0.000010 0.000010 0.000010 0.000010 0.000010 0.000010 0.000010 0.000010 0.000010 0.000010 0.000010 0.000010 0.000010 0.000010 0.000010
0.000010 0.000010 0.000010 0.000010 0.000010 0.000010 0.000010 0.000010 0.000010 0.004118 0.000010 0.000010 0.000010 0.000010 0.000010 0.000010 0.000010 0.000010 0.000010 0.025454 0.000010 0.000010 0.000010 0.000010 0.000010 0.000010 0.000010 0.002164 0.000010 0.000010 0.000010 0.000010 0.000010 0.000010 0.000010 0.000010 0.000010 0.000010 0.000010 0.000010 0.000010 0.000010 0.000010 0.000010 0.000010 0.941445 0.000010 0.000010 0.000010 0.000010 0.000010 0.000010 0.000010 0.000010 0.000010 0.000010 0.000010 0.000010 0.000010 0.000010 0.000010 0.000010 0.000010 0.000010 0.000010 0.000010 0.000010 0.000010 0.000010 0.000010 0.000010 0.000010 0.000010 0.000010 0.000010 0.000010 0.026028 0.000010 0.000010 0.000010 0.000010 0.000010 0.000010 0.000010
0.000010 0.000010 0.000010 0.000010 0.000010 0.000010 0.000010 0.000010 0.000010 0.000010 0.003056 0.000010 0.000010 0.000010 0.000010 0.000010 0.000010 0.019847 0.000010 0.000010 0.000010 0.000010 0.000010 0.000010 0.000010 0.000010 0.000010 0.000010 0.000010 0.000010 0.000010 0.000010 0.002608 0.000010 0.000010 0.000010 0.000010 0.000010 0.000010 0.000010 0.000010 0.000010 0.000010 0.005169 0.000010 0.930792 0.000010 0.000010 0.000010 0.000010 0.000010 0.000010 0.000010 0.000010 0.000010 0.000010 0.000010 0.000010 0.000010 0.000010 0.000010 0.000010 0.000010 0.000010 0.000010 0.000010 0.000010 0.000622 0.000010 0.000010 0.003184 0.004668 0.000010 0.000010 0.000010 0.000010 0.020523 0.008790 0.000010 0.000010 0.000010 0.000010 0.000010 0.000010
0.000010 0.000010 0.000010 0.000010 0.000010 0.000010 0.000010 0.000010 0.000010 0.000010 0.000010 0.000010 0.000010 0.000010 0.000010 0.000010 0.000010 0.000010 0.000010 0.000010 0.000010 0.000010 0.000010 0.000010 0.000010 0.000010 0.000010 0.000010 0.000010 0.000010 0.000010 0.000010 0.000010 0.000010 0.000010 0.000010 0.000010 0.000010 0.000010 0.000010 0.000010 0.000010 0.000010 0.000010 0.000010 0.000010 0.000010 0.000010 0.000010 0.000010 0.000010 0.000010 0.000010 0.000010 0.000010 0.000010 0.000010 0.000010 0.000010 0.000010 0.000010 0.000010 0.000010 0.000010 0.000010 0.000010 0.000010 0.000010 0.000010 0.000010 0.000010 0.000010 0.000010 0.000010 0.000010 0.000010 0.000010 0.999170 0.000010 0.000010 0.000010 0.000010 0.000010 0.000010
0.000010 0.000010 0.000010 0.000010 0.000010 0.000010 0.000010 0.000010 0.000010 0.000010 0.000010 0.000010 0.000010 0.000010 0.000010 0.000010 0.000010 0.000010 0.000010 0.000010 0.000010 0.000010 0.000010 0.000010 0.000010 0.000010 0.000010 0.000010 0.000010 0.000010 0.000010 0.000010 0.000010 0.000010 0.000010 0.000010 0.000010 0.000010 0.000010 0.000010 0.000010 0.000010 0.000010 0.000010 0.000010 0.845170 0.000010 0.000010 0.000010 0.000010 0.000010 0.000010 0.000010 0.000010 0.000010 0.000010 0.000010 0.000010 0.000010 0.000010 0.000010 0.000010 0.000010 0.000010 0.000010 0.000010 0.000010 0.000010 0.000010 0.000010 0.000010 0.000010 0.000010 0.000010 0.000010 0.000010 0.000010 0.154010 0.000010 0.000010 0.000010 0.000010 0.000010 0.000010
0.000010 0.000010 0.000010 0.000010 0.000010 0.000010 0.000010 0.000010 0.000010 0.000010 0.000010 0.000010 0.000010 0.000010 0.000010 0.000010 0.000010 0.000010 0.000010 0.000010 0.000010 0.000010 0.000010 0.000010 0.000010 0.000010 0.000010 0.000010 0.000010 0.000010 0.000010 0.000010 0.000010 0.000010 0.000010 0.000010 0.000010 0.000010 0.000010 0.000010 0.000010 0.000010 0.000010 0.000010 0.000010 0.000010 0.000010 0.000010 0.000010 0.000010 0.000010 0.000010 0.000010 0.000010 0.000010 0.000010 0.000010 0.000010 0.000010 0.000010 0.000010 0.000010 0.000010 0.000010 0.000010 0.000010 0.000010 0.000010 0.000010 0.000010 0.000010 0.000010 0.000010 0.000010 0.000010 0.000010 0.000010 0.999170 0.000010 0.000010 0.000010 0.000010 0.000010 0.000010
0.000010 0.000010 0.000010 0.000010 0.000010 0.000010 0.000010 0.000010 0.000010 0.000010 0.000010 0.000010 0.000010 0.000010 0.000010 0.000010 0.000010 0.000010 0.000010 0.000010 0.000010 0.000010 0.000010 0.000010 0.000010 0.000010 0.000010 0.000010 0.000010 0.000010 0.000010 0.000010 0.000010 0.000010 0.000010 0.000010 0.000010 0.000010 0.000010 0.000010 0.000010 0.000010 0.000010 0.000010 0.000010 0.000010 0.000010 0.000010 0.000010 0.000010 0.000010 0.000010 0.000010 0.000010 0.000010 0.000010 0.000010 0.000010 0.000010 0.000010 0.000010 0.000010 0.000010 0.000010 0.000010 0.000010 0.000010 0.000010 0.000010 0.000010 0.000010 0.000010 0.000010 0.000010 0.000010 0.000010 0.000010 0.999170 0.000010 0.000010 0.000010 0.000010 0.000010 0.000010
0.000010 0.000010 0.000010 0.000010 0.000010 0.000010 0.000010 0.000010 0.000010 0.000010 0.000010 0.000010 0.000010 0.000010 0.000010 0.000010 0.000010 0.000010 0.000010 0.000010 0.000010 0.000010 0.000010 0.000010 0.000010 0.000010 0.000010 0.000010 0.000010 0.000010 0.000010 0.000010 0.000010 0.000010 0.000010 0.000010 0.000010 0.000010 0.000010 0.000010 0.000010 0.000010 0.000010 0.000010 0.000010 0.740515 0.000010 0.000010 0.000010 0.000010 0.000010 0.000010 0.000010 0.000010 0.000010 0.000010 0.000010 0.124837 0.000010 0.000010 0.000010 0.000010 0.000010 0.000010 0.000010 0.002415 0.021390 0.000010 0.000010 0.000010 0.000010 0.000010 0.000010 0.000010 0.000010 0.000010 0.000010 0.110053 0.000010 0.000010 0.000010 0.000010 0.000010 0.000010
0.000010 0.000010 0.000010 0.000010 0.000010 0.000010 0.000010 0.000010 0.000010 0.000010 0.000010 0.000010 0.000010 0.000010 0.000010 0.000010 0.000010 0.000010 0.000010 0.000010 0.000010 0.000010 0.000010 0.000010 0.000010 0.000010 0.000010 0.000010 0.000010 0.000010 0.000010 0.000010 0.000010 0.000010 0.000010 0.000010 0.000010 0.000010 0.000010 0.000010 0.000010 0.000010 0.000010 0.000010 0.000010 0.991741 0.000010 0.000010 0.000010 0.000010 0.000010 0.000010 0.000010 0.000010 0.000010 0.000010 0.000010 0.000010 0.000010 0.000010 0.000010 0.000010 0.000010 0.000010 0.000010 0.000010 0.000010 0.000010 0.000010 0.000010 0.000010 0.000010 0.000010 0.000010 0.000010 0.000010 0.000010 0.007439 0.000010 0.000010 0.000010 0.000010 0.000010 0.000010
0.000010 0.000010 0.000010 0.000010 0.000010 0.000010 0.000010 0.000010 0.000010 0.000010 0.000010 0.000010 0.000010 0.000010 0.000010 0.000010 0.000010 0.000010 0.000010 0.000010 0.000010 0.000010 0.000010 0.000010 0.000010 0.000010 0.000010 0.000010 0.000010 0.000010 0.000010 0.000010 0.000010 0.000010 0.000010 0.000010 0.000010 0.000010 0.000010 0.000010 0.000010 0.000010 0.000010 0.000010 0.000010 0.930809 0.000010 0.000010 0.000010 0.000010 0.000010 0.000010 0.000010 0.000010 0.000010 0.000010 0.000010 0.000010 0.000010 0.000010 0.000010 0.000010 0.000010 0.000010 0.000010 0.000010 0.000010 0.000010 0.000010 0.000010 0.000010 0.000010 0.000010 0.000010 0.000010 0.000010 0.000010 0.068371 0.000010 0.000010 0.000010 0.000010 0.000010 0.000010
0.000010 0.000010 0.000010 0.000010 0.000010 0.000010 0.000010 0.000010 0.000010 0.000010 0.000010 0.000010 0.000010 0.000010 0.000010 0.000010 0.000010 0.027061 0.000010 0.000010 0.000010 0.000010 0.000010 0.000010 0.000010 0.000010 0.000010 0.000010 0.000010 0.000010 0.000010 0.000010 0.000010 0.000010 0.010727 0.000010 0.000010 0.000010 0.000010 0.000010 0.000010 0.000010 0.000010 0.000010 0.000010 0.770834 0.000010 0.000010 0.000010 0.000010 0.000010 0.000010 0.000010 0.000010 0.000010 0.000010 0.000010 0.000010 0.006362 0.000010 0.000010 0.000010 0.000010 0.000010 0.000010 0.005121 0.000010 0.000010 0.000010 0.000010 0.000010 0.000010 0.000010 0.000010 0.000010 0.000010 0.033052 0.102843 0.000010 0.000010 0.000010 0.000010 0.043242 0.000010
0.000010 0.000010 0.000010 0.000010 0.000010 0.000010 0.000010 0.000010 0.000010 0.000010 0.000010 0.000010 0.000010 0.000010 0.000010 0.000010 0.000010 0.000010 0.000010 0.000010 0.000010 0.000010 0.000010 0.000010 0.000010 0.000010 0.000010 0.000010 0.000010 0.000010 0.000010 0.000010 0.000010 0.000010 0.000010 0.000010 0.000010 0.000010 0.000010 0.000010 0.000010 0.000010 0.000010 0.000010 0.000010 0.999170 0.000010 0.000010 0.000010 0.000010 0.000010 0.000010 0.000010 0.000010 0.000010 0.000010 0.000010 0.000010 0.000010 0.000010 0.000010 0.000010 0.000010 0.000010 0.000010 0.000010 0.000010 0.000010 0.000010 0.000010 0.000010 0.000010 0.000010 0.000010 0.000010 0.000010 0.000010 0.000010 0.000010 0.000010 0.000010 0.000010 0.000010 0.000010
0.000010 0.000010 0.000010 0.000010 0.000010 0.000010 0.000010 0.000010 0.000010 0.027698 0.000010 0.000010 0.000010 0.000010 0.000010 0.000640 0.000010 0.000010 0.000010 0.015880 0.000010 0.000010 0.000010 0.000010 0.000010 0.000010 0.000010 0.000010 0.000010 0.001512 0.000010 0.000010 0.000010 0.000158 0.000010 0.018419 0.000010 0.000010 0.000010 0.000010 0.000010 0.000010 0.000010 0.000010 0.000010 0.790427 0.000010 0.000010 0.000010 0.000010 0.000010 0.000010 0.000010 0.000010 0.000010 0.000010 0.000010 0.012774 0.000010 0.000010 0.000010 0.000010 0.000010 0.000010 0.000010 0.000010 0.000010 0.000010 0.000010 0.000010 0.000010 0.025156 0.000010 0.000010 0.000010 0.000010 0.007885 0.093748 0.000010 0.000010 0.000010 0.002291 0.002701 0.000010
0.000010 0.000010 0.000010 0.000010 0.000010 0.000010 0.000010 0.000010 0.000010 0.000010 0.000010 0.000010 0.000010 0.000010 0.000010 0.000010 0.000010 0.000010 0.000010 0.000010 0.000010 0.000010 0.000010 0.000010 0.000010 0.000010 0.000010 0.000010 0.000010 0.000010 0.000010 0.000010 0.000010 0.000010 0.000010 0.000010 0.000010 0.000010 0.000010 0.000010 0.000010 0.000010 0.000010 0.000010 0.000010 0.861204 0.000010 0.000010 0.000010 0.000010 0.000010 0.000010 0.000010 0.000010 0.000010 0.000010 0.000010 0.000010 0.000010 0.000010 0.000010 0.000010 0.000010 0.000010 0.000010 0.000010 0.000010 0.000010 0.000010 0.000010 0.000010 0.000010 0.000010 0.000010 0.000010 0.000010 0.000010 0.137976 0.000010 0.000010 0.000010 0.000010 0.000010 0.000010
0.000010 0.000010 0.000010 0.000010 0.000010 0.000010 0.000010 0.000010 0.000010 0.000010 0.000010 0.000010 0.000010 0.000010 0.000010 0.000010 0.000010 0.000010 0.000010 0.000010 0.000010 0.000010 0.000010 0.000010 0.000010 0.000010 0.000010 0.000010 0.000010 0.000010 0.000010 0.000010 0.000010 0.000010 0.000010 0.000010 0.000010 0.000010 0.000010 0.000010 0.000010 0.000010 0.000010 0.000010 0.000010 0.999170 0.000010 0.000010 0.000010 0.000010 0.000010 0.000010 0.000010 0.000010 0.000010 0.000010 0.000010 0.000010 0.000010 0.000010 0.000010 0.000010 0.000010 0.000010 0.000010 0.000010 0.000010 0.000010 0.000010 0.000010 0.000010 0.000010 0.000010 0.000010 0.000010 0.000010 0.000010 0.000010 0.000010 0.000010 0.000010 0.000010 0.000010 0.000010
0.000010 0.000010 0.000010 0.000010 0.000010 0.000010 0.000010 0.000010 0.000010 0.000010 0.000010 0.000010 0.000010 0.000010 0.000010 0.000010 0.000010 0.000010 0.000010 0.000010 0.000010 0.000010 0.000010 0.000010 0.000010 0.000010 0.000010 0.000010 0.000010 0.000010 0.000010 0.000010 0.000010 0.000010 0.000010 0.000010 0.000010 0.000010 0.000010 0.000010 0.000010 0.000010 0.000010 0.000010 0.000010 0.788779 0.000010 0.000010 0.000010 0.000010 0.000010 0.000010 0.000010 0.000010 0.000010 0.000010 0.000010 0.000010 0.000010 0.000010 0.000010 0.000010 0.000010 0.000010 0.000010 0.000010 0.000010 0.000010 0.000010 0.000010 0.000010 0.000010 0.000010 0.000010 0.000010 0.000010 0.000010 0.210401 0.000010 0.000010 0.000010 0.000010 0.000010 0.000010
0.000010 0.000010 0.000010 0.000010 0.000010 0.000010 0.000010 0.000010 0.000010 0.000010 0.000010 0.000010 0.000010 0.000010 0.000010 0.000010 0.000010 0.000010 0.000010 0.000010 0.000010 0.000010 0.000010 0.000010 0.000010 0.000010 0.000010 0.000010 0.000010 0.000010 0.000010 0.000010 0.000010 0.000010 0.000010 0.000010 0.000010 0.000010 0.000010 0.000010 0.000010 0.000010 0.000010 0.000010 0.000010 0.641558 0.000010 0.000010 0.000010 0.000010 0.000010 0.000010 0.000010 0.000010 0.000010 0.000010 0.000010 0.000010 0.000010 0.000010 0.000010 0.000010 0.000010 0.000010 0.000010 0.000010 0.000010 0.000010 0.000010 0.000010 0.000010 0.000010 0.000010 0.000010 0.000010 0.000010 0.000010 0.357622 0.000010 0.000010 0.000010 0.000010 0.000010 0.000010
0.000010 0.000010 0.000010 0.000010 0.000010 0.000010 0.000010 0.000010 0.000010 0.000010 0.000010 0.000010 0.000010 0.000010 0.000010 0.000010 0.000010 0.000010 0.000010 0.000010 0.000010 0.000010 0.000010 0.000010 0.000010 0.000010 0.000010 0.000010 0.000010 0.000010 0.000010 0.000010 0.000010 0.000010 0.000010 0.000010 0.000010 0.000010 0.000010 0.000010 0.000010 0.000010 0.000010 0.000010 0.000010 0.000010 0.000010 0.000010 0.000010 0.000010 0.000010 0.000010 0.000010 0.000010 0.000010 0.000010 0.000010 0.000010 0.000010 0.000010 0.000010 0.000010 0.999170 0.000010 0.000010 0.000010 0.000010 0.000010 0.000010 0.000010 0.000010 0.000010 0.000010 0.000010 0.000010 0.000010 0.000010 0.000010 0.000010 0.000010 0.000010 0.000010 0.000010 0.000010
0.000010 0.000010 0.000010 0.000010 0.000010 0.000010 0.002481 0.000010 0.000010 0.000010 0.000010 0.000010 0.000010 0.000010 0.000010 0.000010 0.000010 0.000010 0.000010 0.000010 0.000010 0.000010 0.000010 0.054080 0.000010 0.000010 0.000010 0.000010 0.000010 0.000010 0.000010 0.000010 0.000010 0.000010 0.000010 0.000010 0.000010 0.185597 0.000010 0.000010 0.000010 0.000010 0.000010 0.000010 0.000010 0.000010 0.000010 0.000010 0.000010 0.000010 0.000010 0.000010 0.000010 0.000010 0.000010 0.000010 0.000010 0.000010 0.000010 0.000010 0.000010 0.000010 0.755605 0.000010 0.000010 0.000010 0.000010 0.000010 0.000010 0.000010 0.000010 0.000010 0.000010 0.000010 0.000010 0.000010 0.000010 0.001447 0.000010 0.000010 0.000010 0.000010 0.000010 0.000010
0.000010 0.000010 0.000010 0.000010 0.000010 0.000010 0.000010 0.000010 0.000010 0.000010 0.000010 0.000010 0.000010 0.000010 0.000010 0.000010 0.000010 0.000010 0.000010 0.000010 0.000010 0.000010 0.000010 0.000010 0.000010 0.000010 0.000010 0.000010 0.000010 0.000010 0.000010 0.000010 0.000010 0.000010 0.000010 0.000010 0.000010 0.000010 0.000010 0.000010 0.000010 0.000010 0.000010 0.000010 0.000010 0.000010 0.000010 0.000010 0.000010 0.000010 0.000010 0.000010 0.000010 0.000010 0.000010 0.000010 0.000010 0.000010 0.000010 0.000010 0.000010 0.000010 0.999170 0.000010 0.000010 0.000010 0.000010 0.000010 0.000010 0.000010 0.000010 0.000010 0.000010 0.000010 0.000010 0.000010 0.000010 0.000010 0.000010 0.000010 0.000010 0.000010 0.000010 0.000010
0.000010 0.000010 0.000223 0.000010 0.000010 0.000010 0.021703 0.000010 0.000010 0.000010 0.000010 0.015341 0.000010 0.000010 0.000010 0.000010 0.000010 0.000010 0.000010 0.000010 0.000010 0.000010 0.000010 0.014248 0.000010 0.000010 0.000010 0.016800 0.000010 0.000010 0.000010 0.000010 0.002483 0.000278 0.010290 0.000010 0.000010 0.013848 0.000010 0.000010 0.054642 0.000010 0.000010 0.000010 0.000010 0.000010 0.000010 0.000010 0.000010 0.000010 0.000010 0.000010 0.000010 0.000010 0.000010 0.000010 0.000010 0.053464 0.000010 0.000010 0.000010 0.000010 0.775049 0.000010 0.000010 0.000010 0.000010 0.014185 0.000010 0.000010 0.000010 0.000010 0.000010 0.000010 0.000010 0.000010 0.006748 0.000010 0.000010 0.000010 0.000010 0.000010 0.000010 0.000010
0.000010 0.000010 0.000010 0.000010 0.000010 0.000010 0.071312 0.000010 0.000010 0.000010 0.000010 0.000010 0.000010 0.000010 0.000010 0.000010 0.000010 0.000010 0.000010 0.000010 0.000010 0.000010 0.000010 0.000010 0.000010 0.000010 0.000010 0.003304 0.000010 0.000010 0.000010 0.000010 0.000010 0.018917 0.000010 0.000010 0.000010 0.000010 0.000010 0.000010 0.000010 0.000010 0.000010 0.000010 0.000010 0.000010 0.000010 0.000010 0.000010 0.000010 0.000010 0.000010 0.005566 0.000010 0.000010 0.000010 0.000010 0.000010 0.000010 0.000010 0.000010 0.000010 0.878178 0.000010 0.000010 0.000010 0.000010 0.000010 0.000010 0.000010 0.000010 0.014402 0.007551 0.000010 0.000010 0.000010 0.000010 0.000010 0.000010 0.000010 0.000010 0.000010 0.000010 0.000010
0.000010 0.000010 0.000010 0.000010 0.000010 0.000010 0.071037 0.000561 0.000010 0.000010 0.004605 0.000010 0.000010 0.000010 0.000010 0.000010 0.000010 0.000010 0.000010 0.002659 0.000010 0.000010 0.000010 0.000010 0.044512 0.000714 0.000010 0.005922 0.000010 0.000010 0.000010 0.000010 0.000010 0.000010 0.000010 0.000010 0.000010 0.000010 0.000010 0.000010 0.000010 0.000010 0.000010 0.000010 0.000010 0.000010 0.000010 0.000010 0.000010 0.000010 0.001994 0.000010 0.000010 0.000010 0.000010 0.000010 0.000010 0.000010 0.000010 0.000010 0.000010 0.000010 0.863453 0.000010 0.000010 0.000010 0.000010 0.000010 0.000010 0.000010 0.000010 0.000010 0.000010 0.000010 0.000010 0.000010 0.003805 0.000010 0.000010 0.000010 0.000010 0.000010 0.000010 0.000010
0.000010 0.000010 0.000010 0.000010 0.000010 0.000010 0.114392 0.011613 0.000010 0.000010 0.000010 0.000010 0.000010 0.000010 0.000010 0.000010 0.000010 0.000010 0.000010 0.000010 0.000010 0.000010 0.000010 0.000010 0.012652 0.000010 0.000010 0.000010 0.000010 0.000010 0.000010 0.000010 0.000010 0.000010 0.000010 0.000010 0.000010 0.000010 0.000010 0.000010 0.000010 0.000010 0.000010 0.000010 0.000010 0.000010 0.000010 0.000010 0.000010 0.000010 0.000010 0.000010 0.000010 0.000010 0.000010 0.000010 0.016425 0.000010 0.000010 0.000010 0.000010 0.000010 0.819381 0.000010 0.000010 0.000010 0.021702 0.000010 0.000010 0.000010 0.000010 0.000010 0.000010 0.000010 0.000010 0.000010 0.000010 0.000010 0.000010 0.000010 0.000010 0.003065 0.000010 0.000010
0.000010 0.000010 0.000010 0.000010 0.000010 0.000010 0.017768 0.000010 0.000010 0.000010 0.000010 0.000010 0.000010 0.000010 0.000010 0.000010 0.000010 0.000010 0.000010 0.000010 0.000010 0.000010 0.000010 0.031448 0.011886 0.000438 0.000010 0.000010 0.000010 0.000010 0.000010 0.000010 0.000010 0.023015 0.000010 0.012363 0.000010 0.000010 0.000010 0.000010 0.000010 0.000010 0.000010 0.000010 0.000010 0.000010 0.000010 0.000010 0.000010 0.000010 0.000010 0.000010 0.000010 0.000010 0.000010 0.000010 0.047243 0.000010 0.000010 0.000010 0.000010 0.000010 0.855078 0.000010 0.000010 0.000010 0.000010 0.000010 0.000010 0.000010 0.000010 0.000010 0.000010 0.000010 0.000010 0.000010 0.000010 0.000010 0.000010 0.000010 0.000010 0.000010 0.000010 0.000010
0.000010 0.000010 0.000010 0.000010 0.000010 0.000010 0.029774 0.000010 0.000010 0.000010 0.000010 0.000010 0.000010 0.000010 0.000010 0.000010 0.000010 0.000010 0.000010 0.000010 0.000010 0.000010 0.000010 0.046896 0.000010 0.000010 0.000010 0.000010 0.000010 0.003833 0.000010 0.000010 0.000010 0.000010 0.000010 0.000010 0.000010 0.000010 0.000010 0.007321 0.000010 0.000010 0.000010 0.003032 0.000010 0.000010 0.000010 0.000010 0.000010 0.000010 0.000010 0.000010 0.000010 0.000010 0.000010 0.000010 0.000010 0.000010 0.000010 0.000010 0.000010 0.000010 0.885380 0.000010 0.000010 0.000010 0.000010 0.000010 0.000010 0.000010 0.010438 0.000010 0.000010 0.005345 0.000010 0.000010 0.002471 0.000010 0.000010 0.000010 0.000010 0.004770 0.000010 0.000010
0.000010 0.000010 0.000010 0.000010 0.000010 0.000010 0.038379 0.000010 0.000010 0.000010 0.000010 0.000010 0.000010 0.000010 0.000010 0.000010 0.000010 0.000010 0.000010 0.000010 0.000010 0.000010 0.000010 0.006704 0.000010 0.000010 0.000010 0.006670 0.000010 0.000010 0.000010 0.000010 0.007390 0.000010 0.000010 0.000010 0.000010 0.000010 0.000010 0.015417 0.000010 0.003401 0.000010 0.000010 0.000010 0.000010 0.000010 0.000010 0.000010 0.000010 0.000010 0.000010 0.000010 0.000010 0.000010 0.000010 0.004575 0.000010 0.006154 0.000010 0.000010 0.000010 0.910559 0.000010 0.000010 0.000010 0.000010 0.000010 0.000010 0.000010 0.000010 0.000010 0.000010 0.000010 0.000010 0.000010 0.000010 0.000010 0.000010 0.000010 0.000010 0.000010 0.000010 0.000010
0.000010 0.000010 0.000010 0.000010 0.000010 0.000010 0.112005 0.000010 0.000010 0.000010 0.000010 0.000010 0.000010 0.000010 0.000010 0.000010 0.000010 0.000010 0.000010 0.002070 0.000010 0.000010 0.000010 0.000010 0.010778 0.000010 0.003646 0.000010 0.000010 0.001485 0.000010 0.000010 0.033037 0.000010 0.002384 0.000010 0.000010 0.000010 0.000010 0.000010 0.000010 0.000010 0.000010 0.000010 0.000010 0.000010 0.000010 0.000010 0.000010 0.000010 0.000010 0.000010 0.000010 0.000010 0.000010 0.000010 0.045638 0.000010 0.000010 0.011536 0.000010 0.000010 0.744844 0.000010 0.000010 0.000010 0.000010 0.000010 0.000010 0.000010 0.000010 0.004897 0.000010 0.000010 0.000010 0.000010 0.016552 0.000010 0.000010 0.000010 0.010417 0.000010 0.000010 0.000010
0.000010 0.000010 0.000010 0.000010 0.000010 0.000010 0.005252 0.000010 0.000010 0.000010 0.000010 0.000010 0.000010 0.000010 0.000010 0.000010 0.000010 0.000010 0.000010 0.000010 0.000010 0.000010 0.000010 0.000010 0.000010 0.000010 0.000010 0.004531 0.000010 0.000010 0.000010 0.000010 0.000010 0.000010 0.000010 0.000010 0.000010 0.000010 0.000010 0.006921 0.000010 0.000010 0.000010 0.000010 0.000012 0.000010 0.000010 0.000010 0.000010 0.000010 0.000010 0.000010 0.000010 0.000010 0.000010 0.000010 0.000010 0.000010 0.008085 0.000010 0.000010 0.000010 0.974418 0.000010 0.000010 0.000010 0.000010 0.000010 0.000010 0.000010 0.000010 0.000010 0.000010 0.000010 0.000010 0.000010 0.000010 0.000010 0.000010 0.000010 0.000010 0.000010 0.000010 0.000010
0.000010 0.000010 0.000010 0.000010 0.000010 0.000010 0.000010 0.000010 0.000010 0.000010 0.000010 0.000010 0.000010 0.000010 0.000010 0.000010 0.000010 0.000010 0.000010 0.000010 0.000010 0.000010 0.000010 0.029970 0.000010 0.000010 0.000010 0.000010 0.000010 0.000010 0.000010 0.000010 0.000010 0.000010 0.000010 0.000010 0.000010 0.000010 0.000010 0.000010 0.000010 0.000010 0.000010 0.000010 0.000010 0.000010 0.000010 0.000010 0.000010 0.000010 0.000010 0.000010 0.000010 0.000010 0.000010 0.000010 0.000010 0.000010 0.000010 0.000010 0.000010 0.000010 0.969210 0.000010 0.000010 0.000010 0.000010 0.000010 0.000010 0.000010 0.000010 0.000010 0.000010 0.000010 0.000010 0.000010 0.000010 0.000010 0.000010 0.000010 0.000010 0.000010 0.000010 0.000010
0.000010 0.000010 0.000010 0.000010 0.000010 0.000010 0.001449 0.000010 0.000010 0.000010 0.000010 0.000010 0.000010 0.000010 0.000010 0.000010 0.000010 0.000010 0.000010 0.000010 0.000010 0.000010 0.000010 0.000010 0.000010 0.000010 0.000010 0.000010 0.000010 0.000010 0.000010 0.000010 0.000010 0.000010 0.000010 0.000010 0.000010 0.000010 0.000010 0.000010 0.000010 0.000010 0.000010 0.000010 0.000010 0.000010 0.000010 0.000010 0.000010 0.000010 0.000010 0.000010 0.000010 0.000010 0.000010 0.000010 0.000010 0.000010 0.000010 0.000010 0.000010 0.000010 0.997731 0.000010 0.000010 0.000010 0.000010 0.000010 0.000010 0.000010 0.000010 0.000010 0.000010 0.000010 0.000010 0.000010 0.000010 0.000010 0.000010 0.000010 0.000010 0.000010 0.000010 0.000010
0.000010 0.000010 0.000010 0.000010 0.000010 0.000010 0.059223 0.000010 0.000010 0.000010 0.000010 0.016548 0.000010 0.000010 0.000010 0.000010 0.000010 0.000010 0.000010 0.000010 0.000010 0.000010 0.000010 0.020675 0.000010 0.000010 0.000010 0.000010 0.000010 0.000010 0.000010 0.000010 0.000010 0.000010 0.000010 0.005807 0.000010 0.000010 0.000010 0.000010 0.000010 0.000010 0.000010 0.000010 0.000010 0.000010 0.000010 0.000010 0.000010 0.000010 0.000378 0.000010 0.000010 0.000010 0.000010 0.000010 0.000010 0.000010 0.000010 0.000010 0.000010 0.000010 0.864917 0.000010 0.000010 0.016374 0.000010 0.000010 0.000010 0.000010 0.000010 0.000010 0.000010 0.000010 0.000010 0.000010 0.000010 0.006354 0.000010 0.000010 0.000010 0.000010 0.008975 0.000010
0.000010 0.000010 0.000010 0.000010 0.000010 0.000010 0.000010 0.000010 0.000010 0.000010 0.000010 0.000010 0.000010 0.000010 0.000010 0.000010 0.000010 0.000010 0.000010 0.000010 0.000010 0.000010 0.000010 0.000010 0.000010 0.000010 0.000010 0.000010 0.000010 0.000010 0.000010 0.000010 0.000010 0.000010 0.000010 0.000010 0.000010 0.000010 0.000010 0.000010 0.000010 0.000010 0.000010 0.000010 0.000010 0.000010 0.000010 0.000010 0.000010 0.000010 0.000010 0.000010 0.000010 0.000010 0.000010 0.000010 0.000010 0.000010 0.000010 0.000010 0.000010 0.000010 0.999170 0.000010 0.000010 0.000010 0.000010 0.000010 0.000010 0.000010 0.000010 0.000010 0.000010 0.000010 0.000010 0.000010 0.000010 0.000010 0.000010 0.000010 0.000010 0.000010 0.000010 0.000010
0.000010 0.000010 0.000010 0.000010 0.000010 0.000010 0.068857 0.000010 0.000010 0.000010 0.000010 0.000010 0.000010 0.000010 0.000010 0.000010 0.000010 0.000010 0.000010 0.000010 0.000010 0.000010 0.000010 0.038577 0.000010 0.000010 0.000010 0.000010 0.000010 0.000010 0.000010 0.000010 0.000010 0.000010 0.000010 0.040160 0.000010 0.000010 0.000010 0.000010 0.000010 0.000010 0.000010 0.000010 0.000010 0.000010 0.000010 0.000010 0.000010 0.000010 0.012913 0.000010 0.000010 0.000010 0.016294 0.000010 0.000010 0.000010 0.000010 0.000010 0.000010 0.000010 0.770213 0.000010 0.000010 0.000010 0.021386 0.000010 0.007139 0.000010 0.008155 0.007150 0.000010 0.000010 0.000010 0.000010 0.000010 0.000010 0.000010 0.000010 0.000010 0.000010 0.008427 0.000010
0.000010 0.000010 0.000010 0.000010 0.000010 0.000010 0.003048 0.000010 0.000010 0.000010 0.000010 0.000010 0.000010 0.000010 0.000010 0.000010 0.000010 0.000010 0.000010 0.000010 0.000010 0.000010 0.000010 0.068719 0.000010 0.000010 0.000010 0.000010 0.000010 0.000010 0.000010 0.000010 0.000010 0.000010 0.000010 0.000010 0.000010 0.000010 0.000010 0.000010 0.000010 0.000010 0.000010 0.000010 0.000010 0.000010 0.000010 0.000010 0.000010 0.000010 0.000010 0.000010 0.000010 0.000010 0.000010 0.000010 0.000010 0.000010 0.000010 0.000010 0.000010 0.000010 0.913308 0.000010 0.000010 0.000010 0.000010 0.000010 0.000010 0.000010 0.000010 0.005748 0.000010 0.000010 0.000010 0.000010 0.000010 0.008387 0.000010 0.000010 0.000010 0.000010 0.000010 0.000010
0.000010 0.000010 0.000010 0.000010 0.000010 0.000010 0.069520 0.000010 0.000010 0.000010 0.014221 0.025261 0.000010 0.000010 0.000010 0.000010 0.000010 0.000010 0.000010 0.014555 0.000010 0.000010 0.000010 0.019129 0.000010 0.000010 0.000010 0.000010 0.000010 0.000010 0.000010 0.000010 0.000010 0.000412 0.000010 0.000010 0.000010 0.000010 0.000010 0.000010 0.000010 0.000010 0.007922 0.000010 0.000010 0.000010 0.000010 0.000010 0.000010 0.000010 0.000010 0.000010 0.000010 0.000010 0.000010 0.000010 0.009929 0.000010 0.000010 0.000010 0.000010 0.000010 0.795781 0.000010 0.000010 0.000010 0.000010 0.000010 0.000010 0.000010 0.008288 0.005236 0.000010 0.000010 0.000010 0.000010 0.000010 0.009931 0.000010 0.000010 0.000010 0.002410 0.016705 0.000010
0.000010 0.000010 0.000010 0.000010 0.000010 0.000010 0.000010 0.000010 0.000010 0.000010 0.000010 0.000010 0.000010 0.000010 0.000010 0.000010 0.000010 0.000010 0.000010 0.000010 0.000010 0.000010 0.000010 0.012771 0.000010 0.000010 0.000010 0.000010 0.000010 0.000010 0.000010 0.000010 0.000010 0.000010 0.000010 0.000010 0.000010 0.000010 0.000010 0.000010 0.000010 0.000010 0.000010 0.000010 0.000010 0.000010 0.000010 0.000010 0.000010 0.000010 0.000010 0.000010 0.000010 0.000010 0.000010 0.000010 0.000010 0.000010 0.000010 0.000010 0.000010 0.000010 0.977450 0.000010 0.007905 0.000010 0.000010 0.000010 0.000010 0.000010 0.000010 0.000010 0.000010 0.000010 0.000010 0.000010 0.000010 0.000010 0.000010 0.000010 0.001075 0.000010 0.000010 0.000010
0.000010 0.000010 0.000010 0.000010 0.000010 0.000010 0.000010 0.000010 0.000010 0.000010 0.010350 0.018123 0.000010 0.000010 0.000010 0.000010 0.000010 0.000010 0.000010 0.000284 0.000010 0.000010 0.000010 0.001838 0.000010 0.000010 0.000010 0.020683 0.000010 0.000010 0.000010 0.000010 0.001485 0.006374 0.000010 0.016081 0.000010 0.000010 0.000010 0.029307 0.000010 0.000010 0.000010 0.000010 0.024795 0.008779 0.000010 0.000010 0.000010 0.000010 0.000010 0.000010 0.011806 0.000010 0.004819 0.000010 0.340004 0.000010 0.000010 0.022696 0.000010 0.000010 0.045261 0.000010 0.000010 0.000010 0.345838 0.055170 0.000010 0.000010 0.005864 0.000010 0.000010 0.000010 0.000010 0.000010 0.000010 0.000010 0.000010 0.000010 0.000010 0.000010 0.029804 0.000010
0.000010 0.000010 0.000010 0.000010 0.000010 0.000010 0.000010 0.000010 0.000010 0.000010 0.000010 0.000010 0.000010 0.000010 0.000010 0.000010 0.000010 0.000010 0.000010 0.000010 0.000010 0.000010 0.000010 0.000010 0.000010 0.000010 0.000010 0.000010 0.000010 0.000010 0.000010 0.000010 0.000010 0.000010 0.000010 0.000010 0.000010 0.000010 0.000010 0.000010 0.000010 0.000010 0.000010 0.000010 0.000010 0.000010 0.000010 0.000010 0.000010 0.000010 0.000010 0.000010 0.000010 0.000010 0.000010 0.000010 0.000010 0.000010 0.000010 0.000010 0.000010 0.000010 0.000010 0.000010 0.000010 0.000010 0.999170 0.000010 0.000010 0.000010 0.000010 0.000010 0.000010 0.000010 0.000010 0.000010 0.000010 0.000010 0.000010 0.000010 0.000010 0.000010 0.000010 0.000010
0.000010 0.000010 0.000010 0.000010 0.000010 0.000010 0.000010 0.000010 0.000010 0.000010 0.000010 0.000010 0.000010 0.000010 0.000010 0.000010 0.000010 0.000010 0.000010 0.000010 0.000010 0.000010 0.000010 0.000010 0.002837 0.000010 0.000010 0.010690 0.000010 0.000010 0.000010 0.000010 0.000010 0.000010 0.000010 0.000010 0.000010 0.000010 0.000010 0.000010 0.000010 0.000010 0.000010 0.000010 0.000010 0.000010 0.000010 0.000010 0.000010 0.000010 0.000010 0.000010 0.000010 0.000010 0.000010 0.000010 0.383999 0.000010 0.000010 0.000010 0.000010 0.000010 0.000010 0.000010 0.000010 0.000010 0.593454 0.000010 0.000010 0.000010 0.008230 0.000010 0.000010 0.000010 0.000010 0.000010 0.000010 0.000010 0.000010 0.000010 0.000010 0.000010 0.000010 0.000010
0.000010 0.000010 0.000010 0.000010 0.000010 0.000010 0.000010 0.004482 0.000010 0.000010 0.005749 0.000010 0.000010 0.000010 0.000010 0.000010 0.000010 0.000010 0.000010 0.007597 0.000010 0.000010 0.000010 0.009816 0.000010 0.000010 0.000010 0.000010 0.000010 0.000010 0.000010 0.000010 0.000010 0.000010 0.000010 0.000010 0.000010 0.000010 0.000010 0.000010 0.000010 0.000010 0.000010 0.000010 0.000010 0.000010 0.000010 0.000010 0.000010 0.000010 0.010692 0.000010 0.000010 0.000010 0.000010 0.000010 0.367441 0.000010 0.000010 0.000010 0.000010 0.000010 0.000010 0.000010 0.000010 0.000010 0.586957 0.000010 0.000010 0.000010 0.000010 0.000010 0.000010 0.000010 0.000010 0.000010 0.000010 0.006505 0.000010 0.000010 0.000010 0.000010 0.000010 0.000010
0.000010 0.000010 0.000010 0.000010 0.000010 0.000010 0.000010 0.000010 0.000010 0.000010 0.008668 0.000010 0.000010 0.000010 0.000010 0.000010 0.000010 0.000010 0.000010 0.000010 0.000010 0.000010 0.000010 0.000010 0.000010 0.000010 0.000010 0.005753 0.000010 0.000010 0.000010 0.021966 0.001310 0.000010 0.000010 0.000010 0.000010 0.000010 0.000010 0.011983 0.000010 0.000010 0.000010 0.000010 0.000010 0.000010 0.000010 0.000010 0.000010 0.000010 0.000010 0.000010 0.000010 0.000010 0.000010 0.000010 0.421246 0.000010 0.000010 0.000010 0.000010 0.000010 0.000010 0.000010 0.000010 0.000010 0.498456 0.000010 0.000010 0.000010 0.000010 0.014056 0.006555 0.000010 0.000010 0.000010 0.000010 0.000010 0.000010 0.000010 0.009268 0.000010 0.000010 0.000010
0.000010 0.000010 0.000010 0.000010 0.000010 0.000010 0.000010 0.000010 0.000010 0.000010 0.000010 0.000010 0.000010 0.000010 0.000010 0.000010 0.000010 0.000010 0.000010 0.000010 0.000010 0.000010 0.000010 0.000010 0.000010 0.000010 0.000010 0.000010 0.000010 0.000010 0.000010 0.000010 0.000010 0.000010 0.000010 0.000010 0.000010 0.000010 0.000010 0.000010 0.000010 0.000010 0.000010 0.000010 0.000010 0.000010 0.000010 0.000010 0.000010 0.000010 0.000010 0.000010 0.000010 0.000010 0.000010 0.000010 0.999170 0.000010 0.000010 0.000010 0.000010 0.000010 0.000010 0.000010 0.000010 0.000010 0.000010 0.000010 0.000010 0.000010 0.000010 0.000010 0.000010 0.000010 0.000010 0.000010 0.000010 0.000010 0.000010 0.000010 0.000010 0.000010 0.000010 0.000010
0.000010 0.000010 0.000010 0.000010 0.000010 0.000010 0.000010 0.000010 0.000010 0.000010 0.000010 0.000010 0.000010 0.000010 0.000010 0.000010 0.000010 0.000010 0.000010 0.000010 0.000010 0.000010 0.000010 0.000010 0.000010 0.000010 0.000010 0.000010 0.000010 0.000010 0.000010 0.000010 0.000010 0.000010 0.000010 0.000010 0.000010 0.000010 0.000010 0.000010 0.000010 0.000010 0.000010 0.000010 0.000010 0.000010 0.000010 0.000010 0.000010 0.000010 0.000010 0.000010 0.000010 0.000010 0.000010 0.000010 0.999170 0.000010 0.000010 0.000010 0.000010 0.000010 0.000010 0.000010 0.000010 0.000010 0.000010 0.000010 0.000010 0.000010 0.000010 0.000010 0.000010 0.000010 0.000010 0.000010 0.000010 0.000010 0.000010 0.000010 0.000010 0.000010 0.000010 0.000010
0.000010 0.000010 0.000010 0.000010 0.000010 0.000010 0.000010 0.000010 0.000010 0.000010 0.000010 0.000010 0.000010 0.000010 0.000010 0.000010 0.000010 0.000010 0.000010 0.000010 0.000010 0.000010 0.000010 0.000010 0.000010 0.000010 0.000010 0.000010 0.000010 0.000010 0.000010 0.000010 0.000010 0.000010 0.000010 0.000010 0.000010 0.000010 0.000010 0.000010 0.000010 0.000010 0.000010 0.000010 0.000010 0.000010 0.000010 0.000010 0.000010 0.000010 0.000010 0.000010 0.000010 0.000010 0.000010 0.000010 0.000010 0.000010 0.000010 0.000010 0.000010 0.000010 0.000010 0.000010 0.000010 0.000010 0.999170 0.000010 0.000010 0.000010 0.000010 0.000010 0.000010 0.000010 0.000010 0.000010 0.000010 0.000010 0.000010 0.000010 0.000010 0.000010 0.000010 0.000010
0.000010 0.000010 0.000010 0.000010 0.000010 0.000010 0.000010 0.000010 0.000010 0.000010 0.000010 0.000010 0.000010 0.000010 0.000010 0.000010 0.000010 0.000010 0.000010 0.000010 0.000010 0.000010 0.000010 0.000010 0.000010 0.000010 0.000010 0.000010 0.000010 0.000010 0.000010 0.000010 0.000010 0.000010 0.000010 0.000010 0.000010 0.000010 0.000010 0.000010 0.000010 0.000010 0.000010 0.000010 0.000010 0.000010 0.000010 0.000010 0.000010 0.000010 0.000010 0.000010 0.000010 0.000010 0.000010 0.000010 0.000010 0.000010 0.000010 0.000010 0.000010 0.000010 0.000010 0.000010 0.000010 0.000010 0.999170 0.000010 0.000010 0.000010 0.000010 0.000010 0.000010 0.000010 0.000010 0.000010 0.000010 0.000010 0.000010 0.000010 0.000010 0.000010 0.000010 0.000010
0.000010 0.000010 0.000010 0.000010 0.000010 0.000010 0.000010 0.000010 0.000010 0.000010 0.000010 0.000010 0.000010 0.000010 0.000010 0.000010 0.000010 0.000010 0.000010 0.000010 0.000010 0.000010 0.000010 0.000010 0.000010 0.000010 0.000010 0.000010 0.000010 0.000010 0.000010 0.000010 0.000010 0.000010 0.000010 0.000010 0.000010 0.000010 0.000010 0.000010 0.000010 0.000010 0.000010 0.000010 0.000010 0.000010 0.000010 0.000010 0.000010 0.000010 0.000010 0.000010 0.000010 0.000010 0.000010 0.000010 0.000010 0.000010 0.000010 0.000010 0.000010 0.000010 0.000010 0.000010 0.000010 0.000010 0.999170 0.000010 0.000010 0.000010 0.000010 0.000010 0.000010 0.000010 0.000010 0.000010 0.000010 0.000010 0.000010 0.000010 0.000010 0.000010 0.000010 0.000010
0.000010 0.000010 0.000010 0.000010 0.000010 0.000010 0.000010 0.000010 0.000010 0.000010 0.000010 0.000010 0.000010 0.000010 0.000010 0.000010 0.000010 0.000010 0.000010 0.000010 0.000010 0.000010 0.000010 0.000010 0.000010 0.000010 0.000010 0.000010 0.000010 0.000010 0.000010 0.000010 0.000010 0.000010 0.000010 0.000010 0.000010 0.000010 0.000010 0.000010 0.000010 0.000010 0.000010 0.000010 0.000010 0.000010 0.000010 0.000010 0.000010 0.000010 0.000010 0.000010 0.000010 0.000010 0.000010 0.000010 0.999170 0.000010 0.000010 0.000010 0.000010 0.000010 0.000010 0.000010 0.000010 0.000010 0.000010 0.000010 0.000010 0.000010 0.000010 0.000010 0.000010 0.000010 0.000010 0.000010 0.000010 0.000010 0.000010 0.000010 0.000010 0.000010 0.000010 0.000010
0.000010 0.000010 0.000010 0.000010 0.000010 0.000010 0.000010 0.000010 0.000010 0.000010 0.019902 0.000010 0.000010 0.000010 0.000010 0.000010 0.000010 0.003605 0.000010 0.000010 0.000010 0.000010 0.000010 0.000010 0.000010 0.000010 0.000010 0.006944 0.000010 0.009607 0.000010 0.004593 0.000010 0.000010 0.000010 0.028263 0.000010 0.000010 0.000010 0.002209 0.000010 0.000010 0.015691 0.000010 0.012959 0.000010 0.000010 0.000010 0.000010 0.000010 0.000010 0.001384 0.000010 0.000010 0.018597 0.000010 0.350615 0.000010 0.000010 0.004796 0.000010 0.000010 0.010364 0.000010 0.032480 0.000010 0.414095 0.001026 0.000010 0.000010 0.000010 0.000010 0.000010 0.000010 0.000010 0.000010 0.016963 0.010185 0.000010 0.000010 0.000010 0.000010 0.035084 0.000010
0.000010 0.000010 0.000010 0.000010 0.000010 0.000010 0.000010 0.000010 0.000010 0.000010 0.000010 0.000010 0.000010 0.000010 0.000010 0.000010 0.000010 0.000010 0.000010 0.000010 0.000010 0.000010 0.000010 0.000010 0.000010 0.000010 0.000010 0.000010 0.000010 0.000010 0.000010 0.000010 0.000010 0.000010 0.000010 0.000010 0.000010 0.000010 0.000010 0.000010 0.000010 0.000010 0.000010 0.000010 0.000010 0.000010 0.000010 0.000010 0.000010 0.000010 0.000010 0.000010 0.000010 0.000010 0.000010 0.000010 0.000010 0.000010 0.000010 0.000010 0.000010 0.000010 0.000010 0.000010 0.000010 0.000010 0.999170 0.000010 0.000010 0.000010 0.000010 0.000010 0.000010 0.000010 0.000010 0.000010 0.000010 0.000010 0.000010 0.000010 0.000010 0.000010 0.000010 0.000010
0.000010 0.000010 0.000010 0.000010 0.000010 0.000010 0.000010 0.000010 0.000010 0.000010 0.000010 0.000010 0.000010 0.000010 0.000010 0.000010 0.000010 0.000010 0.000010 0.000010 0.000010 0.000010 0.000010 0.000010 0.000010 0.000010 0.000010 0.000010 0.000010 0.000010 0.000010 0.000010 0.000010 0.000010 0.000010 0.000010 0.000010 0.000010 0.000010 0.000010 0.000010 0.000010 0.000010 0.000010 0.000010 0.000010 0.000010 0.000010 0.000010 0.000010 0.000010 0.000010 0.000010 0.000010 0.000010 0.000010 0.999170 0.000010 0.000010 0.000010 0.000010 0.000010 0.000010 0.000010 0.000010 0.000010 0.000010 0.000010 0.000010 0.000010 0.000010 0.000010 0.000010 0.000010 0.000010 0.000010 0.000010 0.000010 0.000010 0.000010 0.000010 0.000010 0.000010 0.000010
0.000010 0.000010 0.000010 0.000010 0.000010 0.000010 0.000010 0.000010 0.000010 0.000010 0.000010 0.000010 0.000010 0.000010 0.000010 0.000010 0.000010 0.000010 0.000010 0.000010 0.000010 0.000010 0.000010 0.000010 0.000010 0.000010 0.000010 0.000010 0.000010 0.000010 0.000010 0.000010 0.000010 0.000010 0.000010 0.000010 0.000010 0.000010 0.000010 0.000010 0.000010 0.000010 0.000010 0.000010 0.000010 0.000010 0.000010 0.000010 0.000010 0.000010 0.000010 0.000010 0.000010 0.000010 0.000010 0.000010 0.999170 0.000010 0.000010 0.000010 0.000010 0.000010 0.000010 0.000010 0.000010 0.000010 0.000010 0.000010 0.000010 0.000010 0.000010 0.000010 0.000010 0.000010 0.000010 0.000010 0.000010 0.000010 0.000010 0.000010 0.000010 0.000010 0.000010 0.000010
0.000010 0.000010 0.000010 0.000010 0.000010 0.000010 0.000010 0.000010 0.000010 0.000010 0.000010 0.000010 0.000010 0.000010 0.000010 0.000010 0.000010 0.000010 0.000010 0.000010 0.000010 0.000010 0.000010 0.000010 0.000010 0.000010 0.000010 0.000010 0.000010 0.000010 0.000010 0.000010 0.000010 0.000010 0.000010 0.000010 0.000010 0.000010 0.000010 0.000010 0.000010 0.000010 0.000010 0.000010 0.000010 0.000010 0.000010 0.000010 0.000010 0.000010 0.000010 0.000010 0.000010 0.000010 0.000010 0.000010 0.999170 0.000010 0.000010 0.000010 0.000010 0.000010 0.000010 0.000010 0.000010 0.000010 0.000010 0.000010 0.000010 0.000010 0.000010 0.000010 0.000010 0.000010 0.000010 0.000010 0.000010 0.000010 0.000010 0.000010 0.000010 0.000010 0.000010 0.000010
0.000010 0.000010 0.000010 0.000010 0.000010 0.000010 0.000010 0.000010 0.000010 0.000010 0.000010 0.000010 0.000010 0.000010 0.000010 0.000010 0.000010 0.000010 0.000010 0.000010 0.000010 0.000010 0.000010 0.000010 0.000010 0.000010 0.000010 0.000010 0.000010 0.000010 0.000010 0.000010 0.000010 0.000010 0.000010 0.000010 0.000010 0.000010 0.000010 0.000010 0.000010 0.000010 0.000010 0.000010 0.000010 0.000010 0.000010 0.000010 0.000010 0.000010 0.000010 0.000010 0.000010 0.000010 0.000010 0.000010 0.000010 0.000010 0.000010 0.000010 0.000010 0.000010 0.000010 0.000010 0.000010 0.000010 0.999170 0.000010 0.000010 0.000010 0.000010 0.000010 0.000010 0.000010 0.000010 0.000010 0.000010 0.000010 0.000010 0.000010 0.000010 0.000010 0.000010 0.000010
0.000010 0.000010 0.000010 0.000010 0.000010 0.000010 0.000186 0.000010 0.000010 0.000010 0.000853 0.000010 0.000010 0.000010 0.000010 0.000732 0.000010 0.000010 0.000010 0.000010 0.000010 0.000010 0.000010 0.000010 0.000010 0.000010 0.000010 0.000010 0.000010 0.000010 0.000010 0.000010 0.000010 0.002430 0.000010 0.000010 0.000010 0.000010 0.000010 0.000010 0.000010 0.000010 0.000010 0.000010 0.000010 0.000010 0.000010 0.000010 0.000010 0.000010 0.000010 0.000010 0.000010 0.000010 0.000010 0.000010 0.390148 0.000010 0.000010 0.000010 0.000010 0.000010 0.009374 0.000010 0.000010 0.000010 0.595507 0.000010 0.000010 0.000010 0.000010 0.000010 0.000010 0.000010 0.000010 0.000010 0.000010 0.000010 0.000010 0.000010 0.000010 0.000010 0.000010 0.000010
0.000010 0.000010 0.000010 0.000010 0.000010 0.000010 0.000010 0.000010 0.000010 0.000010 0.000010 0.000010 0.000010 0.000010 0.000010 0.000010 0.000010 0.000010 0.000010 0.000010 0.000010 0.000010 0.000010 0.000010 0.000010 0.000010 0.000010 0.000010 0.000010 0.000010 0.000010 0.000010 0.000010 0.000010 0.000010 0.000010 0.000010 0.000010 0.000010 0.000010 0.000010 0.000010 0.000010 0.000010 0.000010 0.000010 0.000010 0.000010 0.000010 0.000010 0.000010 0.000010 0.000010 0.000010 0.000010 0.000010 0.999170 0.000010 0.000010 0.000010 0.000010 0.000010 0.000010 0.000010 0.000010 0.000010 0.000010 0.000010 0.000010 0.000010 0.000010 0.000010 0.000010 0.000010 0.000010 0.000010 0.000010 0.000010 0.000010 0.000010 0.000010 0.000010 0.000010 0.000010
0.000010 0.000010 0.000010 0.000010 0.000010 0.000010 0.000010 0.000010 0.000010 0.000010 0.009532 0.000010 0.000010 0.000010 0.000010 0.000010 0.000010 0.000010 0.000010 0.000010 0.000010 0.000010 0.000010 0.000010 0.000010 0.000010 0.000010 0.017561 0.000010 0.000010 0.000010 0.000010 0.000010 0.000010 0.000010 0.000010 0.000010 0.016481 0.000010 0.002242 0.000010 0.000010 0.000010 0.000010 0.000010 0.000010 0.000010 0.000010 0.000010 0.000010 0.000010 0.000010 0.000010 0.000010 0.000010 0.000010 0.495759 0.000010 0.009949 0.000010 0.000010 0.000010 0.001923 0.000010 0.004339 0.004948 0.412808 0.000010 0.000010 0.000010 0.000010 0.011124 0.000010 0.000010 0.000010 0.000010 0.000010 0.000010 0.000010 0.000010 0.000010 0.000010 0.012615 0.000010
0.000010 0.000010 0.000010 0.000010 0.000010 0.000010 0.000010 0.000010 0.000010 0.000010 0.000010 0.000010 0.000010 0.000010 0.000010 0.000010 0.000010 0.000010 0.000010 0.000010 0.000010 0.000010 0.000010 0.000010 0.000010 0.000010 0.000010 0.000010 0.000010 0.000010 0.000010 0.995506 0.000010 0.000010 0.000010 0.000010 0.000010 0.000010 0.000010 0.000010 0.000010 0.000010 0.000010 0.000010 0.000010 0.000010 0.000010 0.000010 0.000010 0.000010 0.000010 0.000010 0.000010 0.000010 0.000010 0.000010 0.000010 0.000010 0.000010 0.000010 0.000010 0.000010 0.000010 0.000010 0.000010 0.000010 0.003674 0.000010 0.000010 0.000010 0.000010 0.000010 0.000010 0.000010 0.000010 0.000010 0.000010 0.000010 0.000010 0.000010 0.000010 0.000010 0.000010 0.000010
0.000010 0.000010 0.000149 0.000010 0.000010 0.000010 0.000010 0.000010 0.000010 0.000010 0.000010 0.000010 0.000010 0.000010 0.000010 0.000010 0.000010 0.000010 0.000010 0.000010 0.000010 0.000010 0.000010 0.000010 0.010426 0.000010 0.000010 0.000010 0.000010 0.000010 0.000010 0.832149 0.000010 0.000010 0.000010 0.000010 0.000010 0.044130 0.000010 0.007223 0.000010 0.000010 0.000010 0.000010 0.000010 0.000010 0.000010 0.000010 0.000010 0.000010 0.026673 0.000451 0.000010 0.000010 0.000010 0.000010 0.000010 0.000010 0.000010 0.007665 0.000010 0.000010 0.000010 0.000010 0.024576 0.007704 0.003495 0.000010 0.000010 0.000010 0.000010 0.003725 0.000010 0.000010 0.000010 0.000010 0.004733 0.006496 0.000010 0.000010 0.019716 0.000010 0.000010 0.000010
0.000010 0.000010 0.002063 0.000010 0.000010 0.000010 0.000010 0.000010 0.000010 0.000010 0.013195 0.014191 0.000010 0.000010 0.000010 0.000081 0.000010 0.000010 0.000010 0.004785 0.000010 0.000010 0.000010 0.000010 0.016012 0.007939 0.024136 0.000010 0.000010 0.028813 0.000010 0.682165 0.007174 0.000010 0.000010 0.039224 0.000010 0.012529 0.000010 0.020922 0.000010 0.001965 0.015347 0.014911 0.004436 0.000010 0.000010 0.000010 0.000010 0.000010 0.016533 0.000010 0.004928 0.000010 0.000010 0.000010 0.000010 0.000010 0.005821 0.000010 0.000010 0.000010 0.000010 0.000010 0.000010 0.000010 0.003124 0.002970 0.000010 0.000010 0.011607 0.000010 0.000010 0.000010 0.000010 0.000010 0.024829 0.017761 0.000010 0.000010 0.001970 0.000010 0.000010 0.000010
0.000010 0.000010 0.000010 0.000010 0.000010 0.000010 0.000010 0.000010 0.000010 0.000010 0.000010 0.000010 0.000010 0.000010 0.000010 0.000010 0.000010 0.000010 0.000010 0.000010 0.000010 0.000010 0.000010 0.000010 0.000010 0.000010 0.000010 0.000010 0.000010 0.000010 0.000010 0.999170 0.000010 0.000010 0.000010 0.000010 0.000010 0.000010 0.000010 0.000010 0.000010 0.000010 0.000010 0.000010 0.000010 0.000010 0.000010 0.000010 0.000010 0.000010 0.000010 0.000010 0.000010 0.000010 0.000010 0.000010 0.000010 0.000010 0.000010 0.000010 0.000010 0.000010 0.000010 0.000010 0.000010 0.000010 0.000010 0.000010 0.000010 0.000010 0.000010 0.000010 0.000010 0.000010 0.000010 0.000010 0.000010 0.000010 0.000010 0.000010 0.000010 0.000010 0.000010 0.000010
0.000010 0.000010 0.000010 0.000010 0.000010 0.000010 0.000010 0.000010 0.000010 0.000010 0.000010 0.000010 0.000010 0.000010 0.000010 0.000010 0.000010 0.000010 0.000010 0.000010 0.000010 0.000010 0.000010 0.000010 0.000010 0.000010 0.000010 0.000010 0.000010 0.000010 0.000010 0.998357 0.000010 0.000010 0.000010 0.000010 0.000010 0.000010 0.000010 0.000010 0.000010 0.000010 0.000010 0.000409 0.000010 0.000010 0.000425 0.000010 0.000010 0.000010 0.000010 0.000010 0.000010 0.000010 0.000010 0.000010 0.000010 0.000010 0.000010 0.000010 0.000010 0.000010 0.000010 0.000010 0.000010 0.000010 0.000010 0.000010 0.000010 0.000010 0.000010 0.000010 0.000010 0.000010 0.000010 0.000010 0.000010 0.000010 0.000010 0.000010 0.000010 0.000010 0.000010 0.000010
0.000010 0.000010 0.000010 0.000010 0.000010 0.000010 0.000010 0.000010 0.000010 0.000010 0.008280 0.000010 0.000010 0.000010 0.000010 0.000010 0.000010 0.000010 0.000010 0.005619 0.000010 0.000010 0.000010 0.000010 0.024089 0.000010 0.000010 0.000010 0.000010 0.000010 0.000010 0.909465 0.000010 0.000010 0.011405 0.000010 0.000010 0.000010 0.000010 0.000010 0.000010 0.000010 0.008609 0.000010 0.000010 0.000010 0.000010 0.000010 0.000010 0.000010 0.000010 0.007206 0.000010 0.000010 0.000010 0.000010 0.000010 0.000010 0.000010 0.000010 0.000010 0.000010 0.000010 0.000010 0.000010 0.018865 0.000010 0.000010 0.000010 0.000010 0.000010 0.000010 0.000010 0.000010 0.000010 0.000010 0.000010 0.000010 0.000010 0.000010 0.000010 0.005713 0.000010 0.000010
0.000010 0.000010 0.000010 0.000010 0.000010 0.000010 0.000010 0.000010 0.000010 0.000010 0.003781 0.000010 0.000010 0.000190 0.000010 0.002246 0.000010 0.000010 0.000010 0.007782 0.000010 0.000010 0.000010 0.000579 0.000010 0.000010 0.000010 0.006560 0.000010 0.015872 0.000010 0.819277 0.000010 0.000010 0.012131 0.013247 0.000010 0.000010 0.000010 0.000503 0.000010 0.000010 0.000010 0.000010 0.000010 0.000010 0.000010 0.000010 0.000010 0.000010 0.050926 0.000010 0.003011 0.000010 0.000010 0.000010 0.000010 0.000010 0.013926 0.001339 0.000010 0.000010 0.000010 0.000010 0.000010 0.004851 0.000010 0.001980 0.010307 0.000010 0.007331 0.000010 0.000010 0.000010 0.000010 0.000010 0.005507 0.000010 0.000010 0.000010 0.005175 0.012859 0.000010 0.000010
0.000010 0.000010 0.000010 0.000010 0.000010 0.000010 0.000010 0.000010 0.000010 0.000010 0.002101 0.000010 0.000010 0.000010 0.000010 0.000010 0.000010 0.000010 0.000010 0.000010 0.000010 0.000010 0.000010 0.000010 0.000010 0.000010 0.000010 0.000010 0.000010 0.000010 0.000010 0.963736 0.000010 0.000010 0.000010 0.000010 0.000010 0.000010 0.000010 0.000010 0.000010 0.000010 0.000010 0.000010 0.000010 0.000010 0.000010 0.000010 0.000010 0.000010 0.000010 0.000010 0.000010 0.000010 0.000010 0.000010 0.000010 0.000010 0.025861 0.000010 0.000010 0.000010 0.000010 0.000010 0.000010 0.007502 0.000010 0.000010 0.000010 0.000010 0.000010 0.000010 0.000010 0.000010 0.000010 0.000010 0.000010 0.000010 0.000010 0.000010 0.000010 0.000010 0.000010 0.000010
0.000010 0.000010 0.000010 0.000010 0.000010 0.000010 0.000010 0.000010 0.000010 0.000010 0.000010 0.000010 0.000010 0.000010 0.000010 0.000010 0.000010 0.000010 0.000010 0.000010 0.000010 0.000010 0.000010 0.000010 0.000010 0.000010 0.000010 0.000010 0.000010 0.000010 0.000010 0.998956 0.000010 0.000010 0.000010 0.000010 0.000010 0.000010 0.000010 0.000010 0.000010 0.000010 0.000010 0.000010 0.000010 0.000010 0.000010 0.000010 0.000010 0.000010 0.000010 0.000010 0.000010 0.000010 0.000010 0.000010 0.000010 0.000010 0.000010 0.000010 0.000010 0.000010 0.000010 0.000010 0.000010 0.000010 0.000010 0.000010 0.000010 0.000010 0.000010 0.000010 0.000224 0.000010 0.000010 0.000010 0.000010 0.000010 0.000010 0.000010 0.000010 0.000010 0.000010 0.000010
0.000010 0.000010 0.000010 0.000010 0.000010 0.000010 0.000010 0.000010 0.000010 0.000010 0.000010 0.000010 0.000010 0.000010 0.000010 0.000010 0.000010 0.000010 0.000010 0.000010 0.000010 0.000010 0.000010 0.000010 0.000010 0.000010 0.000010 0.000010 0.000010 0.000010 0.000010 0.976357 0.000010 0.000010 0.000010 0.000010 0.000010 0.001325 0.000010 0.000010 0.000010 0.000010 0.000010 0.000010 0.000010 0.000010 0.000010 0.000010 0.000010 0.000010 0.000010 0.000010 0.000010 0.000010 0.000010 0.000010 0.003761 0.000010 0.000010 0.000010 0.000010 0.000010 0.000010 0.000010 0.000010 0.000702 0.000010 0.006399 0.000010 0.000010 0.000010 0.000010 0.000010 0.002971 0.000010 0.000010 0.000010 0.000010 0.000010 0.000010 0.007715 0.000010 0.000010 0.000010
0.000010 0.000010 0.000010 0.000010 0.000010 0.000010 0.000010 0.010227 0.000010 0.000010 0.000010 0.000010 0.000010 0.000010 0.000010 0.000010 0.000010 0.000010 0.000010 0.026903 0.000010 0.000010 0.000010 0.000010 0.000010 0.000010 0.000010 0.006531 0.000010 0.020563 0.000010 0.885582 0.005693 0.000010 0.000010 0.000010 0.000010 0.000010 0.000010 0.000010 0.000010 0.000010 0.000010 0.017375 0.001234 0.000010 0.000010 0.000010 0.000010 0.000010 0.018806 0.000010 0.000010 0.000010 0.000010 0.000010 0.000010 0.000010 0.000010 0.000010 0.000010 0.000010 0.000010 0.000010 0.000010 0.000010 0.000010 0.000010 0.000010 0.000010 0.000010 0.000010 0.000010 0.000010 0.000010 0.000010 0.005027 0.000010 0.000010 0.000010 0.001329 0.000010 0.000010 0.000010
0.000010 0.000010 0.000010 0.000010 0.000010 0.000010 0.000010 0.000010 0.000010 0.000010 0.000010 0.000010 0.000010 0.000010 0.000010 0.000010 0.000010 0.000010 0.000010 0.000010 0.000010 0.000010 0.000010 0.000010 0.000010 0.000010 0.000010 0.000010 0.000010 0.000010 0.000010 0.997219 0.000010 0.000010 0.000010 0.000010 0.000010 0.000010 0.000010 0.000010 0.000010 0.000010 0.000010 0.000010 0.000010 0.000010 0.000010 0.000010 0.000010 0.000010 0.000010 0.000010 0.000010 0.000010 0.000010 0.000010 0.000010 0.000010 0.000010 0.000010 0.000010 0.000010 0.000010 0.000010 0.000010 0.000010 0.000010 0.000010 0.000010 0.000010 0.001961 0.000010 0.000010 0.000010 0.000010 0.000010 0.000010 0.000010 0.000010 0.000010 0.000010 0.000010 0.000010 0.000010
0.000010 0.000010 0.000010 0.000010 0.000010 0.000010 0.000010 0.000010 0.000010 0.015974 0.000010 0.000010 0.000010 0.000010 0.000010 0.000010 0.000010 0.000010 0.000010 0.062423 0.000010 0.000010 0.000010 0.000010 0.000010 0.008823 0.005220 0.004941 0.000010 0.035859 0.000010 0.588750 0.000010 0.020651 0.015349 0.032841 0.000010 0.000864 0.000010 0.013406 0.000010 0.000010 0.023671 0.000010 0.000010 0.028245 0.000010 0.000010 0.000010 0.000010 0.014765 0.000010 0.002415 0.010909 0.010386 0.000010 0.000010 0.000010 0.001066 0.000010 0.000010 0.000010 0.000916 0.000010 0.000010 0.000624 0.000010 0.032122 0.000010 0.000010 0.006321 0.000010 0.000010 0.000010 0.000010 0.000010 0.000010 0.000010 0.000010 0.000010 0.040572 0.000010 0.022295 0.000010
0.000010 0.000010 0.000010 0.000010 0.000010 0.000010 0.000010 0.000010 0.000010 0.000010 0.000010 0.000010 0.000010 0.000010 0.000010 0.000010 0.000010 0.000010 0.000010 0.000010 0.000010 0.000010 0.000010 0.000010 0.000010 0.000010 0.000010 0.000010 0.000010 0.000010 0.000010 0.993693 0.000010 0.000010 0.000010 0.000010 0.000010 0.000010 0.000010 0.000010 0.000010 0.000010 0.000010 0.000010 0.000010 0.000010 0.000010 0.000010 0.000010 0.000010 0.000010 0.000010 0.000010 0.000010 0.000010 0.000010 0.000010 0.000010 0.000010 0.000010 0.000010 0.000010 0.000010 0.000010 0.000010 0.000010 0.000010 0.000010 0.000010 0.000010 0.000010 0.000020 0.000010 0.000010 0.000010 0.000010 0.000010 0.005477 0.000010 0.000010 0.000010 0.000010 0.000010 0.000010
0.000010 0.000010 0.000010 0.000010 0.000010 0.000010 0.000010 0.000010 0.000010 0.000010 0.000010 0.000010 0.000010 0.000010 0.000010 0.026422 0.000010 0.000010 0.000010 0.007442 0.000010 0.000010 0.000010 0.000010 0.000010 0.000010 0.000010 0.016396 0.000010 0.010577 0.000010 0.796520 0.007710 0.022352 0.000010 0.000010 0.000010 0.000010 0.000010 0.000010 0.000010 0.000010 0.011409 0.000010 0.000010 0.000010 0.000010 0.000010 0.000010 0.000010 0.041025 0.011790 0.000010 0.000010 0.019078 0.000010 0.000010 0.000010 0.000010 0.000010 0.000010 0.000010 0.000010 0.000010 0.000010 0.000010 0.000010 0.000010 0.000010 0.000010 0.008237 0.000010 0.000010 0.000010 0.000010 0.000010 0.000010 0.000010 0.000010 0.000010 0.007168 0.000010 0.013175 0.000010
0.000010 0.000010 0.000010 0.000010 0.000010 0.000010 0.000010 0.000010 0.000010 0.000010 0.000010 0.000010 0.000010 0.000010 0.000010 0.000010 0.000010 0.000010 0.000010 0.000010 0.000010 0.000010 0.000010 0.000010 0.000010 0.000010 0.000010 0.000010 0.000010 0.000010 0.000010 0.999170 0.000010 0.000010 0.000010 0.000010 0.000010 0.000010 0.000010 0.000010 0.000010 0.000010 0.000010 0.000010 0.000010 0.000010 0.000010 0.000010 0.000010 0.000010 0.000010 0.000010 0.000010 0.000010 0.000010 0.000010 0.000010 0.000010 0.000010 0.000010 0.000010 0.000010 0.000010 0.000010 0.000010 0.000010 0.000010 0.000010 0.000010 0.000010 0.000010 0.000010 0.000010 0.000010 0.000010 0.000010 0.000010 0.000010 0.000010 0.000010 0.000010 0.000010 0.000010 0.000010
0.000010 0.000010 0.003259 0.000010 0.000010 0.000010 0.000010 0.000010 0.000010 0.000010 0.000010 0.000010 0.000010 0.000010 0.000010 0.000010 0.000010 0.000010 0.000010 0.000010 0.000010 0.000010 0.000010 0.000010 0.000010 0.007850 0.000010 0.000010 0.000010 0.000010 0.000010 0.831417 0.000010 0.000010 0.000010 0.000010 0.000010 0.009880 0.000010 0.000010 0.000010 0.000010 0.000010 0.000010 0.000258 0.000010 0.000010 0.000010 0.000010 0.000010 0.018170 0.020813 0.000010 0.000010 0.000010 0.000010 0.029045 0.000010 0.000749 0.000010 0.000010 0.000010 0.000010 0.000010 0.000010 0.009709 0.000010 0.028355 0.000010 0.000010 0.000010 0.017521 0.000010 0.000010 0.000010 0.000010 0.000010 0.000010 0.000010 0.000010 0.022264 0.000010 0.000010 0.000010
0.000010 0.000010 0.000010 0.000010 0.000010 0.000010 0.000010 0.000010 0.000010 0.000010 0.005104 0.000010 0.000010 0.000010 0.000010 0.000010 0.000010 0.000010 0.000010 0.000010 0.000010 0.000010 0.000010 0.000010 0.000010 0.000010 0.000010 0.000010 0.000010 0.000010 0.000010 0.931221 0.000010 0.006150 0.000010 0.000010 0.000010 0.000010 0.000010 0.000010 0.000010 0.000010 0.004869 0.000010 0.000010 0.000010 0.000010 0.000010 0.000010 0.000010 0.000010 0.000010 0.000010 0.000010 0.000010 0.000010 0.000010 0.000010 0.033987 0.000010 0.000010 0.000010 0.000010 0.000010 0.000010 0.000010 0.000010 0.000010 0.000010 0.000010 0.000010 0.000010 0.000010 0.000010 0.000010 0.000010 0.000010 0.000010 0.000010 0.000010 0.000010 0.000010 0.017890 0.000010
0.000010 0.000010 0.000010 0.000010 0.000010 0.000010 0.000010 0.000010 0.000010 0.000010 0.000010 0.000010 0.000010 0.000010 0.000010 0.000010 0.000010 0.000010 0.000010 0.000010 0.000010 0.000010 0.000010 0.000010 0.021032 0.009179 0.000010 0.010660 0.000010 0.015416 0.000010 0.882658 0.004916 0.004626 0.000010 0.000010 0.000010 0.000010 0.000010 0.000010 0.000010 0.000010 0.000010 0.003711 0.000010 0.003415 0.000010 0.000010 0.000010 0.000010 0.000010 0.013265 0.002973 0.000010 0.000010 0.000010 0.000010 0.000010 0.019080 0.000010 0.000010 0.000010 0.000010 0.000010 0.000010 0.000010 0.000010 0.000010 0.000010 0.000010 0.000010 0.008359 0.000010 0.000010 0.000010 0.000010 0.000010 0.000010 0.000010 0.000010 0.000010 0.000010 0.000010 0.000010
0.000010 0.000010 0.000010 0.000010 0.000010 0.000010 0.000010 0.000010 0.000010 0.000010 0.000010 0.000010 0.000010 0.000010 0.000010 0.000010 0.000010 0.000010 0.000010 0.000010 0.000010 0.000010 0.000010 0.000010 0.000010 0.000010 0.000010 0.000010 0.000010 0.000010 0.000010 0.999170 0.000010 0.000010 0.000010 0.000010 0.000010 0.000010 0.000010 0.000010 0.000010 0.000010 0.000010 0.000010 0.000010 0.000010 0.000010 0.000010 0.000010 0.000010 0.000010 0.000010 0.000010 0.000010 0.000010 0.000010 0.000010 0.000010 0.000010 0.000010 0.000010 0.000010 0.000010 0.000010 0.000010 0.000010 0.000010 0.000010 0.000010 0.000010 0.000010 0.000010 0.000010 0.000010 0.000010 0.000010 0.000010 0.000010 0.000010 0.000010 0.000010 0.000010 0.000010 0.000010
0.000010 0.000010 0.000010 0.000010 0.000010 0.000010 0.000010 0.000010 0.000010 0.000010 0.000010 0.000010 0.006003 0.004709 0.000010 0.737401 0.000010 0.000010 0.000010 0.000010 0.000010 0.000010 0.000010 0.000010 0.000010 0.001795 0.000010 0.000010 0.000010 0.000010 0.000010 0.047659 0.000010 0.004018 0.000606 0.000010 0.000010 0.123305 0.000010 0.000010 0.000010 0.000010 0.000010 0.002052 0.000010 0.026084 0.000010 0.000010 0.000010 0.000010 0.000010 0.000010 0.000010 0.036278 0.000010 0.000010 0.000010 0.000010 0.000010 0.000010 0.000010 0.000010 0.000010 0.000010 0.000010 0.000010 0.000010 0.000010 0.000010 0.000010 0.000010 0.005000 0.000010 0.004381 0.000010 0.000010 0.000010 0.000010 0.000010 0.000010 0.000010 0.000010 0.000010 0.000010
0.000010 0.000010 0.000010 0.000010 0.000010 0.000010 0.000010 0.000010 0.000010 0.000010 0.000010 0.000010 0.000010 0.000010 0.000010 0.999170 0.000010 0.000010 0.000010 0.000010 0.000010 0.000010 0.000010 0.000010 0.000010 0.000010 0.000010 0.000010 0.000010 0.000010 0.000010 0.000010 0.000010 0.000010 0.000010 0.000010 0.000010 0.000010 0.000010 0.000010 0.000010 0.000010 0.000010 0.000010 0.000010 0.000010 0.000010 0.000010 0.000010 0.000010 0.000010 0.000010 0.000010 0.000010 0.000010 0.000010 0.000010 0.000010 0.000010 0.000010 0.000010 0.000010 0.000010 0.000010 0.000010 0.000010 0.000010 0.000010 0.000010 0.000010 0.000010 0.000010 0.000010 0.000010 0.000010 0.000010 0.000010 0.000010 0.000010 0.000010 0.000010 0.000010 0.000010 0.000010
0.000010 0.000010 0.000010 0.000010 0.000010 0.000010 0.000010 0.000010 0.000010 0.000010 0.000010 0.000010 0.000010 0.000010 0.000010 0.999170 0.000010 0.000010 0.000010 0.000010 0.000010 0.000010 0.000010 0.000010 0.000010 0.000010 0.000010 0.000010 0.000010 0.000010 0.000010 0.000010 0.000010 0.000010 0.000010 0.000010 0.000010 0.000010 0.000010 0.000010 0.000010 0.000010 0.000010 0.000010 0.000010 0.000010 0.000010 0.000010 0.000010 0.000010 0.000010 0.000010 0.000010 0.000010 0.000010 0.000010 0.000010 0.000010 0.000010 0.000010 0.000010 0.000010 0.000010 0.000010 0.000010 0.000010 0.000010 0.000010 0.000010 0.000010 0.000010 0.000010 0.000010 0.000010 0.000010 0.000010 0.000010 0.000010 0.000010 0.000010 0.000010 0.000010 0.000010 0.000010
0.000010 0.000010 0.000010 0.000010 0.000010 0.000010 0.000010 0.000010 0.000010 0.000010 0.000010 0.000010 0.000010 0.000010 0.000010 0.921395 0.000010 0.000010 0.000010 0.000010 0.000010 0.004436 0.000010 0.000010 0.000010 0.000010 0.005993 0.000010 0.000010 0.000010 0.000010 0.000010 0.000010 0.000010 0.000010 0.000010 0.000010 0.039470 0.000010 0.000010 0.000010 0.000010 0.000010 0.000010 0.000010 0.000010 0.000010 0.000010 0.000010 0.000010 0.014975 0.000010 0.000010 0.000010 0.000010 0.000010 0.000010 0.000010 0.000010 0.000010 0.000010 0.000010 0.000010 0.000010 0.000010 0.000010 0.000010 0.000010 0.000010 0.000010 0.000010 0.000010 0.000010 0.012951 0.000010 0.000010 0.000010 0.000010 0.000010 0.000010 0.000010 0.000010 0.000010 0.000010
0.000010 0.000010 0.000010 0.000010 0.000010 0.000010 0.000010 0.000010 0.000010 0.000010 0.000010 0.000010 0.000010 0.000010 0.000010 0.999170 0.000010 0.000010 0.000010 0.000010 0.000010 0.000010 0.000010 0.000010 0.000010 0.000010 0.000010 0.000010 0.000010 0.000010 0.000010 0.000010 0.000010 0.000010 0.000010 0.000010 0.000010 0.000010 0.000010 0.000010 0.000010 0.000010 0.000010 0.000010 0.000010 0.000010 0.000010 0.000010 0.000010 0.000010 0.000010 0.000010 0.000010 0.000010 0.000010 0.000010 0.000010 0.000010 0.000010 0.000010 0.000010 0.000010 0.000010 0.000010 0.000010 0.000010 0.000010 0.000010 0.000010 0.000010 0.000010 0.000010 0.000010 0.000010 0.000010 0.000010 0.000010 0.000010 0.000010 0.000010 0.000010 0.000010 0.000010 0.000010
0.000010 0.000010 0.000010 0.000010 0.000010 0.000010 0.000010 0.000010 0.000010 0.000010 0.000010 0.000010 0.000010 0.000010 0.000010 0.850477 0.000010 0.000010 0.007553 0.000010 0.000010 0.000010 0.000010 0.000010 0.000010 0.000010 0.000010 0.000010 0.000010 0.000010 0.000010 0.000010 0.000010 0.000010 0.000010 0.000010 0.000010 0.141160 0.000010 0.000010 0.000010 0.000010 0.000010 0.000010 0.000010 0.000010 0.000010 0.000010 0.000010 0.000010 0.000010 0.000010 0.000010 0.000010 0.000010 0.000010 0.000010 0.000010 0.000010 0.000010 0.000010 0.000010 0.000010 0.000010 0.000010 0.000010 0.000010 0.000010 0.000010 0.000010 0.000010 0.000010 0.000010 0.000010 0.000010 0.000010 0.000010 0.000010 0.000010 0.000010 0.000010 0.000010 0.000010 0.000010
0.000010 0.000010 0.000010 0.000010 0.000010 0.000010 0.000010 0.001576 0.000010 0.000010 0.000010 0.000010 0.000010 0.000010 0.000010 0.954199 0.000010 0.000010 0.000010 0.000010 0.000010 0.000010 0.000010 0.000010 0.000010 0.000010 0.000010 0.000010 0.000010 0.000010 0.000010 0.000010 0.000010 0.000010 0.000010 0.000010 0.000010 0.015676 0.000010 0.000010 0.000010 0.000010 0.000010 0.000010 0.000010 0.000010 0.000010 0.000010 0.000010 0.000010 0.000010 0.008586 0.000010 0.000010 0.000010 0.000010 0.000010 0.000010 0.000010 0.000010 0.000010 0.000010 0.000010 0.000010 0.000010 0.000010 0.019173 0.000010 0.000010 0.000010 0.000010 0.000010 0.000010 0.000010 0.000010 0.000010 0.000010 0.000010 0.000010 0.000010 0.000010 0.000010 0.000010 0.000010
0.000010 0.000010 0.000010 0.000010 0.000010 0.000010 0.000010 0.000010 0.000010 0.000010 0.000010 0.000010 0.000010 0.000010 0.000010 0.999170 0.000010 0.000010 0.000010 0.000010 0.000010 0.000010 0.000010 0.000010 0.000010 0.000010 0.000010 0.000010 0.000010 0.000010 0.000010 0.000010 0.000010 0.000010 0.000010 0.000010 0.000010 0.000010 0.000010 0.000010 0.000010 0.000010 0.000010 0.000010 0.000010 0.000010 0.000010 0.000010 0.000010 0.000010 0.000010 0.000010 0.000010 0.000010 0.000010 0.000010 0.000010 0.000010 0.000010 0.000010 0.000010 0.000010 0.000010 0.000010 0.000010 0.000010 0.000010 0.000010 0.000010 0.000010 0.000010 0.000010 0.000010 0.000010 0.000010 0.000010 0.000010 0.000010 0.000010 0.000010 0.000010 0.000010 0.000010 0.000010
0.000010 0.000010 0.000010 0.000010 0.002824 0.000010 0.000010 0.000010 0.000010 0.000010 0.001180 0.000010 0.000010 0.000010 0.000010 0.822130 0.000010 0.000010 0.000010 0.000010 0.000010 0.000010 0.000010 0.000010 0.000010 0.000010 0.000010 0.005673 0.000010 0.000010 0.000796 0.000010 0.000010 0.000010 0.000010 0.000010 0.002361 0.126056 0.000010 0.000010 0.000010 0.000010 0.000010 0.000010 0.000010 0.000010 0.007919 0.000010 0.000010 0.000010 0.017942 0.000010 0.000010 0.000010 0.000010 0.000010 0.000010 0.000010 0.000010 0.000010 0.000010 0.000010 0.000010 0.000010 0.000010 0.000010 0.000010 0.002715 0.000010 0.000010 0.000010 0.006532 0.000010 0.000010 0.000010 0.000010 0.000010 0.003152 0.000010 0.000010 0.000010 0.000010 0.000010 0.000010
0.000010 0.004416 0.000010 0.000010 0.000010 0.000010 0.000010 0.000010 0.000010 0.000010 0.000010 0.000010 0.000010 0.000010 0.000010 0.956489 0.000010 0.000010 0.000010 0.000010 0.000010 0.000010 0.000010 0.000010 0.000010 0.000010 0.000010 0.000010 0.000010 0.000010 0.000010 0.000010 0.000010 0.000010 0.000010 0.000010 0.000010 0.038285 0.000010 0.000010 0.000010 0.000010 0.000010 0.000010 0.000010 0.000010 0.000010 0.000010 0.000010 0.000010 0.000010 0.000010 0.000010 0.000010 0.000010 0.000010 0.000010 0.000010 0.000010 0.000010 0.000010 0.000010 0.000010 0.000010 0.000010 0.000010 0.000010 0.000010 0.000010 0.000010 0.000010 0.000010 0.000010 0.000010 0.000010 0.000010 0.000010 0.000010 0.000010 0.000010 0.000010 0.000010 0.000010 0.000010
0.000010 0.000010 0.000010 0.000010 0.000010 0.000010 0.000010 0.000010 0.000010 0.000010 0.000010 0.000010 0.000010 0.000010 0.000010 0.997205 0.000010 0.000010 0.000010 0.000010 0.000010 0.000010 0.000010 0.000010 0.000010 0.000010 0.000010 0.000010 0.000010 0.000010 0.000010 0.000010 0.000010 0.000010 0.000010 0.000010 0.000010 0.000010 0.000010 0.000010 0.000010 0.000010 0.000010 0.000010 0.000010 0.000010 0.001975 0.000010 0.000010 0.000010 0.000010 0.000010 0.000010 0.000010 0.000010 0.000010 0.000010 0.000010 0.000010 0.000010 0.000010 0.000010 0.000010 0.000010 0.000010 0.000010 0.000010 0.000010 0.000010 0.000010 0.000010 0.000010 0.000010 0.000010 0.000010 0.000010 0.000010 0.000010 0.000010 0.000010 0.000010 0.000010 0.000010 0.000010
0.000010 0.000010 0.000010 0.000010 0.000010 0.000010 0.000010 0.000010 0.000010 0.000010 0.000010 0.000010 0.000010 0.000010 0.000010 0.999170 0.000010 0.000010 0.000010 0.000010 0.000010 0.000010 0.000010 0.000010 0.000010 0.000010 0.000010 0.000010 0.000010 0.000010 0.000010 0.000010 0.000010 0.000010 0.000010 0.000010 0.000010 0.000010 0.000010 0.000010 0.000010 0.000010 0.000010 0.000010 0.000010 0.000010 0.000010 0.000010 0.000010 0.000010 0.000010 0.000010 0.000010 0.000010 0.000010 0.000010 0.000010 0.000010 0.000010 0.000010 0.000010 0.000010 0.000010 0.000010 0.000010 0.000010 0.000010 0.000010 0.000010 0.000010 0.000010 0.000010 0.000010 0.000010 0.000010 0.000010 0.000010 0.000010 0.000010 0.000010 0.000010 0.000010 0.000010 0.000010
0.000010 0.000010 0.000010 0.000010 0.000010 0.000010 0.000010 0.000010 0.000010 0.000010 0.000010 0.000010 0.000010 0.000010 0.000010 0.999170 0.000010 0.000010 0.000010 0.000010 0.000010 0.000010 0.000010 0.000010 0.000010 0.000010 0.000010 0.000010 0.000010 0.000010 0.000010 0.000010 0.000010 0.000010 0.000010 0.000010 0.000010 0.000010 0.000010 0.000010 0.000010 0.000010 0.000010 0.000010 0.000010 0.000010 0.000010 0.000010 0.000010 0.000010 0.000010 0.000010 0.000010 0.000010 0.000010 0.000010 0.000010 0.000010 0.000010 0.000010 0.000010 0.000010 0.000010 0.000010 0.000010 0.000010 0.000010 0.000010 0.000010 0.000010 0.000010 0.000010 0.000010 0.000010 0.000010 0.000010 0.000010 0.000010 0.000010 0.000010 0.000010 0.000010 0.000010 0.000010
0.000010 0.000010 0.000010 0.000010 0.000010 0.000010 0.000010 0.000010 0.000010 0.000010 0.000010 0.000010 0.000010 0.000010 0.000010 0.980380 0.000010 0.000010 0.000010 0.000010 0.000010 0.000010 0.000010 0.000010 0.000010 0.000010 0.000010 0.009485 0.000010 0.000010 0.000010 0.000010 0.000010 0.000010 0.000010 0.000010 0.000010 0.003702 0.000010 0.000010 0.000010 0.000010 0.000010 0.000010 0.000010 0.000010 0.000010 0.000010 0.000010 0.000010 0.000010 0.000010 0.002257 0.000010 0.000010 0.000010 0.000010 0.000010 0.000010 0.000010 0.000010 0.000010 0.000010 0.000010 0.000010 0.000010 0.003387 0.000010 0.000010 0.000010 0.000010 0.000010 0.000010 0.000010 0.000010 0.000010 0.000010 0.000010 0.000010 0.000010 0.000010 0.000010 0.000010 0.000010
0.000010 0.000010 0.000010 0.000010 0.000010 0.000010 0.000010 0.000010 0.000010 0.000010 0.000010 0.000010 0.000010 0.000010 0.000010 0.999170 0.000010 0.000010 0.000010 0.000010 0.000010 0.000010 0.000010 0.000010 0.000010 0.000010 0.000010 0.000010 0.000010 0.000010 0.000010 0.000010 0.000010 0.000010 0.000010 0.000010 0.000010 0.000010 0.000010 0.000010 0.000010 0.000010 0.000010 0.000010 0.000010 0.000010 0.000010 0.000010 0.000010 0.000010 0.000010 0.000010 0.000010 0.000010 0.000010 0.000010 0.000010 0.000010 0.000010 0.000010 0.000010 0.000010 0.000010 0.000010 0.000010 0.000010 0.000010 0.000010 0.000010 0.000010 0.000010 0.000010 0.000010 0.000010 0.000010 0.000010 0.000010 0.000010 0.000010 0.000010 0.000010 0.000010 0.000010 0.000010
0.000010 0.000010 0.000010 0.000010 0.000010 0.000010 0.000010 0.000010 0.000010 0.000010 0.000010 0.000010 0.000010 0.000010 0.000010 0.999170 0.000010 0.000010 0.000010 0.000010 0.000010 0.000010 0.000010 0.000010 0.000010 0.000010 0.000010 0.000010 0.000010 0.000010 0.000010 0.000010 0.000010 0.000010 0.000010 0.000010 0.000010 0.000010 0.000010 0.000010 0.000010 0.000010 0.000010 0.000010 0.000010 0.000010 0.000010 0.000010 0.000010 0.000010 0.000010 0.000010 0.000010 0.000010 0.000010 0.000010 0.000010 0.000010 0.000010 0.000010 0.000010 0.000010 0.000010 0.000010 0.000010 0.000010 0.000010 0.000010 0.000010 0.000010 0.000010 0.000010 0.000010 0.000010 0.000010 0.000010 0.000010 0.000010 0.000010 0.000010 0.000010 0.000010 0.000010 0.000010
0.000010 0.000010 0.000010 0.000010 0.000010 0.000010 0.000010 0.000010 0.000010 0.000010 0.000010 0.000010 0.000010 0.000010 0.000010 0.999170 0.000010 0.000010 0.000010 0.000010 0.000010 0.000010 0.000010 0.000010 0.000010 0.000010 0.000010 0.000010 0.000010 0.000010 0.000010 0.000010 0.000010 0.000010 0.000010 0.000010 0.000010 0.000010 0.000010 0.000010 0.000010 0.000010 0.000010 0.000010 0.000010 0.000010 0.000010 0.000010 0.000010 0.000010 0.000010 0.000010 0.000010 0.000010 0.000010 0.000010 0.000010 0.000010 0.000010 0.000010 0.000010 0.000010 0.000010 0.000010 0.000010 0.000010 0.000010 0.000010 0.000010 0.000010 0.000010 0.000010 0.000010 0.000010 0.000010 0.000010 0.000010 0.000010 0.000010 0.000010 0.000010 0.000010 0.000010 0.000010
0.000010 0.000010 0.000010 0.000010 0.000010 0.000010 0.000010 0.009223 0.000010 0.000010 0.000010 0.000010 0.000010 0.000010 0.000010 0.983459 0.000010 0.000010 0.000010 0.000010 0.000010 0.000010 0.000010 0.000010 0.000010 0.000010 0.000010 0.000010 0.000010 0.000010 0.000010 0.000010 0.000010 0.000010 0.000010 0.000010 0.000010 0.000010 0.000010 0.000010 0.000010 0.000010 0.000010 0.000010 0.000010 0.000010 0.000010 0.000010 0.000010 0.000010 0.000010 0.000010 0.006508 0.000010 0.000010 0.000010 0.000010 0.000010 0.000010 0.000010 0.000010 0.000010 0.000010 0.000010 0.000010 0.000010 0.000010 0.000010 0.000010 0.000010 0.000010 0.000010 0.000010 0.000010 0.000010 0.000010 0.000010 0.000010 0.000010 0.000010 0.000010 0.000010 0.000010 0.000010
0.000010 0.000010 0.000010 0.000010 0.000010 0.000010 0.000010 0.000010 0.000010 0.000010 0.000010 0.000010 0.000010 0.000010 0.000010 0.999170 0.000010 0.000010 0.000010 0.000010 0.000010 0.000010 0.000010 0.000010 0.000010 0.000010 0.000010 0.000010 0.000010 0.000010 0.000010 0.000010 0.000010 0.000010 0.000010 0.000010 0.000010 0.000010 0.000010 0.000010 0.000010 0.000010 0.000010 0.000010 0.000010 0.000010 0.000010 0.000010 0.000010 0.000010 0.000010 0.000010 0.000010 0.000010 0.000010 0.000010 0.000010 0.000010 0.000010 0.000010 0.000010 0.000010 0.000010 0.000010 0.000010 0.000010 0.000010 0.000010 0.000010 0.000010 0.000010 0.000010 0.000010 0.000010 0.000010 0.000010 0.000010 0.000010 0.000010 0.000010 0.000010 0.000010 0.000010 0.000010
0.000010 0.000010 0.000010 0.000010 0.000010 0.000010 0.000010 0.000010 0.000010 0.000010 0.000010 0.000010 0.000010 0.000010 0.000010 0.999170 0.000010 0.000010 0.000010 0.000010 0.000010 0.000010 0.000010 0.000010 0.000010 0.000010 0.000010 0.000010 0.000010 0.000010 0.000010 0.000010 0.000010 0.000010 0.000010 0.000010 0.000010 0.000010 0.000010 0.000010 0.000010 0.000010 0.000010 0.000010 0.000010 0.000010 0.000010 0.000010 0.000010 0.000010 0.000010 0.000010 0.000010 0.000010 0.000010 0.000010 0.000010 0.000010 0.000010 0.000010 0.000010 0.000010 0.000010 0.000010 0.000010 0.000010 0.000010 0.000010 0.000010 0.000010 0.000010 0.000010 0.000010 0.000010 0.000010 0.000010 0.000010 0.000010 0.000010 0.000010 0.000010 0.000010 0.000010 0.000010
0.000010 0.000010 0.000010 0.000010 0.000010 0.000010 0.000010 0.000010 0.000010 0.818160 0.000010 0.000010 0.000010 0.000010 0.000010 0.000010 0.000010 0.000010 0.000010 0.000010 0.000010 0.000010 0.000010 0.000010 0.000010 0.000010 0.000010 0.000010 0.000010 0.000010 0.000010 0.000010 0.000010 0.000010 0.000010 0.000010 0.000010 0.000010 0.000010 0.000010 0.000010 0.000010 0.000010 0.000010 0.000010 0.000010 0.000010 0.000010 0.000010 0.000010 0.000010 0.000010 0.000010 0.000010 0.000010 0.000010 0.000010 0.000010 0.000010 0.000010 0.000010 0.000010 0.000010 0.000010 0.000010 0.000010 0.000010 0.181020 0.000010 0.000010 0.000010 0.000010 0.000010 0.000010 0.000010 0.000010 0.000010 0.000010 0.000010 0.000010 0.000010 0.000010 0.000010 0.000010
0.000010 0.000010 0.000010 0.000010 0.000010 0.000010 0.000010 0.000010 0.000010 0.649461 0.000010 0.000010 0.000010 0.000010 0.000010 0.000010 0.000010 0.000010 0.000010 0.012181 0.000010 0.000010 0.000010 0.000010 0.015956 0.000010 0.000010 0.000010 0.000010 0.000010 0.000010 0.000010 0.000010 0.004985 0.005521 0.000010 0.000010 0.000010 0.000010 0.000010 0.031528 0.000010 0.035803 0.000010 0.000010 0.000010 0.000010 0.000010 0.000010 0.000010 0.039307 0.000010 0.000010 0.007711 0.023876 0.000010 0.000010 0.000010 0.014946 0.000010 0.000010 0.000010 0.000010 0.000010 0.000010 0.000010 0.000010 0.112923 0.000010 0.000010 0.000010 0.003591 0.008857 0.000010 0.000010 0.000010 0.032664 0.000010 0.000010 0.000010 0.000010 0.000010 0.000010 0.000010
0.000010 0.000010 0.000010 0.000010 0.000010 0.000010 0.024693 0.000010 0.000010 0.772568 0.000010 0.000010 0.000010 0.000010 0.000010 0.001281 0.000010 0.051819 0.000010 0.009100 0.000010 0.000010 0.000010 0.000010 0.024070 0.001437 0.000010 0.000010 0.000010 0.000010 0.000010 0.000010 0.000010 0.000010 0.000010 0.000010 0.000010 0.006225 0.000010 0.015339 0.000010 0.000010 0.000010 0.000010 0.000010 0.025701 0.000010 0.000010 0.000010 0.000010 0.000010 0.000010 0.000010 0.000010 0.000010 0.000010 0.000010 0.010094 0.007883 0.000010 0.000010 0.000010 0.000010 0.000010 0.000010 0.000010 0.011168 0.025504 0.000010 0.000010 0.000010 0.012425 0.000010 0.000010 0.000010 0.000010 0.000010 0.000010 0.000010 0.000010 0.000010 0.000010 0.000010 0.000010
0.000010 0.000010 0.000010 0.000010 0.000010 0.000010 0.000010 0.000010 0.000010 0.687335 0.000010 0.000010 0.000010 0.000010 0.000010 0.000010 0.000010 0.000010 0.000010 0.000010 0.000010 0.000010 0.000010 0.000010 0.073148 0.000010 0.000010 0.000010 0.000010 0.000010 0.000010 0.000010 0.000010 0.000010 0.000010 0.000010 0.000010 0.000010 0.000010 0.000010 0.000010 0.000010 0.000010 0.000010 0.000010 0.000010 0.000010 0.000010 0.000010 0.000010 0.036863 0.000010 0.000010 0.000010 0.000010 0.000010 0.000010 0.000010 0.000010 0.000010 0.000010 0.000010 0.000010 0.000010 0.000010 0.000010 0.000010 0.201707 0.000010 0.000010 0.000010 0.000010 0.000156 0.000010 0.000010 0.000010 0.000010 0.000010 0.000010 0.000010 0.000010 0.000010 0.000010 0.000010
0.000010 0.000010 0.000010 0.000010 0.000010 0.000010 0.026971 0.000010 0.000010 0.725344 0.000010 0.000010 0.000010 0.000010 0.000010 0.000010 0.000010 0.000010 0.000010 0.000010 0.000010 0.000010 0.000010 0.000010 0.000142 0.000010 0.000010 0.000010 0.000010 0.000010 0.000010 0.000010 0.010024 0.003954 0.000010 0.000010 0.000010 0.000010 0.000010 0.000010 0.039852 0.000010 0.003087 0.008132 0.000010 0.002347 0.000010 0.000010 0.000010 0.000010 0.000010 0.000010 0.000010 0.000010 0.000010 0.000010 0.000010 0.108058 0.000010 0.000010 0.000010 0.000010 0.015378 0.000010 0.000010 0.000010 0.000010 0.047445 0.000010 0.000010 0.000010 0.008556 0.000010 0.000010 0.000010 0.000010 0.000010 0.000010 0.000010 0.000010 0.000010 0.000010 0.000010 0.000010
0.000010 0.000010 0.000010 0.000010 0.000010 0.000010 0.000010 0.000010 0.000010 0.669316 0.009452 0.000010 0.000010 0.000010 0.000010 0.000010 0.000010 0.000010 0.000010 0.000010 0.000010 0.000010 0.000010 0.000010 0.021451 0.000010 0.000010 0.003912 0.000010 0.000010 0.000010 0.000010 0.000010 0.004953 0.000010 0.000010 0.000010 0.000010 0.000010 0.000010 0.000010 0.014322 0.000010 0.010140 0.000010 0.007320 0.000010 0.000010 0.000010 0.000010 0.006196 0.000010 0.000010 0.000010 0.000010 0.000010 0.000010 0.039570 0.000010 0.000010 0.000010 0.000010 0.000010 0.000010 0.000010 0.003971 0.000010 0.178927 0.000010 0.000010 0.000010 0.000010 0.000010 0.000010 0.000010 0.000010 0.029760 0.000010 0.000010 0.000010 0.000010 0.000010 0.000010 0.000010
0.000010 0.000010 0.000010 0.000010 0.000010 0.000010 0.000010 0.000010 0.000010 0.858794 0.000010 0.000010 0.000010 0.000010 0.000010 0.000010 0.000010 0.000010 0.000010 0.000010 0.000010 0.000010 0.000010 0.000010 0.000010 0.000010 0.000010 0.000010 0.000010 0.000010 0.000010 0.000010 0.000010 0.000010 0.008294 0.000010 0.000010 0.000010 0.000010 0.000010 0.000010 0.000010 0.000010 0.000010 0.000010 0.000010 0.000010 0.000010 0.000010 0.000010 0.000010 0.000010 0.000010 0.000010 0.000010 0.000010 0.000010 0.132102 0.000010 0.000010 0.000010 0.000010 0.000010 0.000010 0.000010 0.000010 0.000010 0.000010 0.000010 0.000010 0.000010 0.000010 0.000010 0.000010 0.000010 0.000010 0.000010 0.000010 0.000010 0.000010 0.000010 0.000010 0.000010 0.000010
0.000010 0.000010 0.000010 0.000010 0.000010 0.000010 0.000010 0.000010 0.000010 0.999170 0.000010 0.000010 0.000010 0.000010 0.000010 0.000010 0.000010 0.000010 0.000010 0.000010 0.000010 0.000010 0.000010 0.000010 0.000010 0.000010 0.000010 0.000010 0.000010 0.000010 0.000010 0.000010 0.000010 0.000010 0.000010 0.000010 0.000010 0.000010 0.000010 0.000010 0.000010 0.000010 0.000010 0.000010 0.000010 0.000010 0.000010 0.000010 0.000010 0.000010 0.000010 0.000010 0.000010 0.000010 0.000010 0.000010 0.000010 0.000010 0.000010 0.000010 0.000010 0.000010 0.000010 0.000010 0.000010 0.000010 0.000010 0.000010 0.000010 0.000010 0.000010 0.000010 0.000010 0.000010 0.000010 0.000010 0.000010 0.000010 0.000010 0.000010 0.000010 0.000010 0.000010 0.000010
0.000010 0.000010 0.000010 0.000010 0.000010 0.000010 0.000010 0.000010 0.000010 0.865469 0.000010 0.000010 0.000010 0.000010 0.000010 0.000010 0.000010 0.000010 0.000010 0.000010 0.000010 0.000010 0.000010 0.000010 0.000010 0.000010 0.000010 0.000010 0.000010 0.020521 0.000010 0.000010 0.000010 0.000010 0.000010 0.000010 0.000010 0.000010 0.000010 0.000010 0.008839 0.000010 0.000010 0.000010 0.000010 0.016479 0.000010 0.000010 0.000010 0.000010 0.000010 0.000010 0.000010 0.000010 0.000010 0.000010 0.000010 0.071178 0.000010 0.000010 0.000010 0.000010 0.000010 0.000010 0.000010 0.000010 0.000010 0.000010 0.000010 0.000010 0.000010 0.006531 0.000010 0.000010 0.000010 0.000010 0.000010 0.000010 0.000010 0.000010 0.000010 0.010214 0.000010 0.000010
0.000010 0.000010 0.000010 0.000010 0.000010 0.000010 0.000010 0.000010 0.000010 0.999170 0.000010 0.000010 0.000010 0.000010 0.000010 0.000010 0.000010 0.000010 0.000010 0.000010 0.000010 0.000010 0.000010 0.000010 0.000010 0.000010 0.000010 0.000010 0.000010 0.000010 0.000010 0.000010 0.000010 0.000010 0.000010 0.000010 0.000010 0.000010 0.000010 0.000010 0.000010 0.000010 0.000010 0.000010 0.000010 0.000010 0.000010 0.000010 0.000010 0.000010 0.000010 0.000010 0.000010 0.000010 0.000010 0.000010 0.000010 0.000010 0.000010 0.000010 0.000010 0.000010 0.000010 0.000010 0.000010 0.000010 0.000010 0.000010 0.000010 0.000010 0.000010 0.000010 0.000010 0.000010 0.000010 0.000010 0.000010 0.000010 0.000010 0.000010 0.000010 0.000010 0.000010 0.000010
0.000010 0.000010 0.000010 0.000010 0.000010 0.000010 0.016307 0.000010 0.000010 0.876490 0.000010 0.000010 0.000010 0.000010 0.000010 0.000010 0.000010 0.106393 0.000010 0.000010 0.000010 0.000010 0.000010 0.000010 0.000010 0.000010 0.000010 0.000010 0.000010 0.000010 0.000010 0.000010 0.000010 0.000010 0.000010 0.000010 0.000010 0.000010 0.000010 0.000010 0.000010 0.000010 0.000010 0.000010 0.000010 0.000010 0.000010 0.000010 0.000010 0.000010 0.000010 0.000010 0.000010 0.000010 0.000010 0.000010 0.000010 0.000010 0.000010 0.000010 0.000010 0.000010 0.000010 0.000010 0.000010 0.000010 0.000010 0.000010 0.000010 0.000010 0.000010 0.000010 0.000010 0.000010 0.000010 0.000010 0.000010 0.000010 0.000010 0.000010 0.000010 0.000010 0.000010 0.000010
0.000010 0.000010 0.000010 0.000010 0.000010 0.000010 0.021396 0.000010 0.000010 0.716318 0.000010 0.000010 0.000010 0.000010 0.000010 0.000010 0.000010 0.000010 0.000010 0.000010 0.000010 0.000010 0.000010 0.000010 0.000010 0.000010 0.000010 0.000010 0.000010 0.000010 0.000010 0.000010 0.000010 0.000010 0.000010 0.000010 0.000010 0.000010 0.000010 0.000010 0.000010 0.000010 0.000010 0.000010 0.013962 0.000010 0.000010 0.000010 0.000010 0.000010 0.000010 0.000010 0.005796 0.000010 0.000010 0.000010 0.000010 0.241738 0.000010 0.000010 0.000010 0.000010 0.000010 0.000010 0.000010 0.000010 0.000010 0.000010 0.000010 0.000010 0.000010 0.000010 0.000010 0.000010 0.000010 0.000010 0.000010 0.000010 0.000010 0.000010 0.000010 0.000010 0.000010 0.000010
0.000010 0.000010 0.000010 0.000010 0.000010 0.000010 0.066265 0.000010 0.000010 0.845016 0.000010 0.000010 0.000010 0.000010 0.000010 0.000010 0.000010 0.000010 0.000010 0.000010 0.000010 0.000010 0.000010 0.001250 0.000010 0.000010 0.000010 0.000010 0.000010 0.000010 0.000010 0.000010 0.000010 0.000010 0.000010 0.000010 0.000010 0.000010 0.000010 0.000010 0.000010 0.000010 0.000010 0.000010 0.000010 0.000010 0.000010 0.000010 0.000010 0.000010 0.000010 0.000010 0.000010 0.000010 0.000010 0.000010 0.000010 0.086669 0.000010 0.000010 0.000010 0.000010 0.000010 0.000010 0.000010 0.000010 0.000010 0.000010 0.000010 0.000010 0.000010 0.000010 0.000010 0.000010 0.000010 0.000010 0.000010 0.000010 0.000010 0.000010 0.000010 0.000010 0.000010 0.000010
0.000010 0.000010 0.000010 0.000010 0.000010 0.000010 0.024633 0.007095 0.000010 0.812396 0.000010 0.000010 0.000010 0.000010 0.000010 0.000010 0.000010 0.018741 0.000010 0.000010 0.000010 0.000010 0.000010 0.000010 0.000010 0.000010 0.000010 0.000010 0.000010 0.000010 0.000010 0.000010 0.000010 0.000010 0.000010 0.000010 0.000010 0.000010 0.000010 0.000010 0.000010 0.000010 0.000010 0.000010 0.000010 0.000010 0.000010 0.000010 0.000010 0.000010 0.000010 0.000010 0.000010 0.000010 0.000010 0.000010 0.000010 0.092051 0.026728 0.000010 0.000010 0.000010 0.001230 0.000010 0.009030 0.000010 0.000010 0.007346 0.000010 0.000010 0.000010 0.000010 0.000010 0.000010 0.000010 0.000010 0.000010 0.000010 0.000010 0.000010 0.000010 0.000010 0.000010 0.000010
0.000010 0.000010 0.000010 0.000010 0.000010 0.000010 0.000010 0.000010 0.000010 0.705518 0.000010 0.000010 0.000010 0.000010 0.000010 0.000010 0.000010 0.026535 0.000010 0.000010 0.000010 0.000010 0.000010 0.000010 0.000010 0.006293 0.000010 0.000010 0.000010 0.000010 0.000010 0.000010 0.000010 0.000010 0.000010 0.005528 0.000010 0.000010 0.000010 0.000010 0.000010 0.000010 0.000010 0.000010 0.000010 0.001304 0.000010 0.000010 0.000010 0.000010 0.000010 0.000010 0.000010 0.000010 0.000010 0.000010 0.000010 0.200434 0.000010 0.000010 0.000010 0.000010 0.030741 0.000010 0.000475 0.000010 0.000010 0.000010 0.000010 0.000010 0.000010 0.000010 0.000010 0.000010 0.000010 0.000010 0.022422 0.000010 0.000010 0.000010 0.000010 0.000010 0.000010 0.000010
0.000010 0.000010 0.000010 0.000010 0.000010 0.000010 0.000010 0.000010 0.000010 0.713606 0.000010 0.000010 0.000010 0.000010 0.000010 0.000010 0.000010 0.000010 0.000010 0.000010 0.000010 0.000010 0.000010 0.000010 0.063298 0.000010 0.000010 0.000010 0.000010 0.010114 0.000010 0.000010 0.000010 0.000010 0.000010 0.000010 0.000010 0.000010 0.000010 0.000010 0.000010 0.000010 0.000010 0.000010 0.000010 0.000010 0.000010 0.000010 0.000010 0.000010 0.018258 0.000010 0.000010 0.000010 0.000010 0.000010 0.000010 0.000010 0.000010 0.000010 0.000010 0.000010 0.000010 0.000010 0.000010 0.000010 0.011690 0.174811 0.000010 0.000010 0.000010 0.000010 0.007454 0.000010 0.000010 0.000010 0.000010 0.000010 0.000010 0.000010 0.000010 0.000010 0.000010 0.000010
0.000010 0.000010 0.000010 0.000010 0.000010 0.000010 0.000010 0.000010 0.000010 0.653521 0.000010 0.000010 0.000010 0.000010 0.000010 0.000010 0.000010 0.000010 0.000010 0.000010 0.000010 0.000010 0.000010 0.000010 0.020680 0.000010 0.000010 0.000010 0.000010 0.000010 0.000010 0.000010 0.000010 0.008887 0.000010 0.000010 0.000010 0.000010 0.000010 0.000010 0.000010 0.000010 0.000010 0.000010 0.000010 0.000010 0.000010 0.000010 0.000010 0.000010 0.019015 0.000010 0.000010 0.000010 0.000010 0.000010 0.000010 0.000010 0.025014 0.000010 0.000010 0.000010 0.000010 0.000010 0.000010 0.001925 0.000010 0.268326 0.001872 0.000010 0.000010 0.000010 0.000010 0.000010 0.000010 0.000010 0.000010 0.000010 0.000010 0.000010 0.000010 0.000010 0.000010 0.000010
0.000010 0.000010 0.000010 0.000010 0.000010 0.000010 0.000010 0.000010 0.000010 0.516578 0.000010 0.000010 0.000010 0.000010 0.000010 0.000010 0.000010 0.000010 0.000010 0.000010 0.000010 0.000010 0.000010 0.006986 0.000010 0.000010 0.000010 0.000010 0.000010 0.000010 0.000010 0.000010 0.000010 0.000010 0.022596 0.000010 0.000010 0.000010 0.000010 0.000010 0.000010 0.009792 0.000010 0.000010 0.000010 0.000010 0.000010 0.000010 0.000010 0.000010 0.000010 0.003091 0.009600 0.000010 0.000010 0.000010 0.000010 0.403276 0.000010 0.000010 0.000010 0.000010 0.000010 0.000010 0.000010 0.003209 0.000010 0.020704 0.000010 0.000010 0.000010 0.000010 0.000010 0.003427 0.000010 0.000010 0.000010 0.000010 0.000010 0.000010 0.000010 0.000010 0.000010 0.000010
0.000010 0.000010 0.000010 0.000010 0.000010 0.000010 0.000010 0.000010 0.000010 0.820713 0.000010 0.000010 0.000010 0.000010 0.000010 0.000010 0.000010 0.000010 0.000010 0.000010 0.000010 0.000010 0.000010 0.000010 0.034699 0.000010 0.000010 0.000010 0.000010 0.011102 0.000010 0.000010 0.000010 0.000010 0.000010 0.000010 0.000010 0.000010 0.000010 0.000010 0.000010 0.000010 0.000010 0.000010 0.000010 0.000010 0.000010 0.000010 0.000010 0.000010 0.000010 0.000010 0.000010 0.000010 0.000010 0.000010 0.000010 0.000010 0.000010 0.000010 0.000010 0.000010 0.000010 0.000010 0.000010 0.000010 0.000010 0.095535 0.000010 0.000010 0.000010 0.000010 0.006435 0.000010 0.000010 0.000010 0.030736 0.000010 0.000010 0.000010 0.000010 0.000010 0.000010 0.000010
0.000010 0.000010 0.000010 0.000010 0.000010 0.000010 0.000010 0.000010 0.000010 0.932215 0.000010 0.000010 0.000010 0.000010 0.000010 0.000010 0.000010 0.000010 0.000010 0.000010 0.000010 0.000010 0.000010 0.000010 0.008171 0.000010 0.000010 0.006284 0.000010 0.000010 0.000010 0.000010 0.000010 0.000010 0.000010 0.000010 0.000010 0.000010 0.000010 0.000010 0.022976 0.000010 0.000010 0.000010 0.000010 0.024669 0.000010 0.000010 0.000010 0.000010 0.000010 0.000010 0.000010 0.000010 0.000010 0.000010 0.000010 0.000010 0.000010 0.000010 0.000010 0.000010 0.000010 0.000010 0.000010 0.000010 0.000010 0.000010 0.004905 0.000010 0.000010 0.000010 0.000010 0.000010 0.000010 0.000010 0.000010 0.000010 0.000010 0.000010 0.000010 0.000010 0.000010 0.000010
0.000010 0.025289 0.000010 0.000010 0.000010 0.078790 0.000010 0.000010 0.000010 0.000010 0.000010 0.000010 0.000010 0.000010 0.000010 0.000010 0.000010 0.000010 0.013933 0.000010 0.010123 0.005753 0.000010 0.000010 0.000010 0.000010 0.000010 0.000010 0.000010 0.000010 0.000010 0.000010 0.000010 0.000010 0.000010 0.011051 0.001390 0.015065 0.000010 0.021778 0.038523 0.000010 0.000010 0.000010 0.012819 0.000010 0.000010 0.003413 0.000010 0.000010 0.008130 0.000010 0.000010 0.000010 0.686940 0.040806 0.000010 0.000010 0.000010 0.000010 0.000010 0.000010 0.000010 0.000010 0.000010 0.000010 0.000010 0.000010 0.000010 0.000010 0.006058 0.000010 0.000010 0.000010 0.000010 0.000010 0.000010 0.000010 0.000010 0.018371 0.000010 0.001107 0.000010 0.000010
0.015105 0.000010 0.000010 0.000010 0.000010 0.003350 0.012159 0.005453 0.008464 0.000010 0.000010 0.000010 0.022703 0.000010 0.000010 0.000010 0.000010 0.000010 0.010642 0.000010 0.000010 0.000010 0.002844 0.000010 0.000010 0.000010 0.000010 0.002748 0.000010 0.000010 0.000010 0.000010 0.000010 0.018913 0.000010 0.000010 0.000010 0.000010 0.000402 0.000010 0.000010 0.000010 0.010730 0.000010 0.000010 0.000010 0.000010 0.000010 0.000010 0.000010 0.000010 0.000010 0.000010 0.000010 0.824248 0.000010 0.002924 0.000010 0.000010 0.000010 0.000010 0.000010 0.000010 0.031190 0.000010 0.000010 0.000010 0.000010 0.000010 0.000010 0.000010 0.002215 0.000010 0.000010 0.000010 0.000010 0.000010 0.000010 0.012999 0.000010 0.000010 0.012250 0.000010 0.000010
0.003262 0.000010 0.005054 0.001991 0.000010 0.000010 0.000010 0.000010 0.028193 0.000010 0.011710 0.000010 0.000010 0.004784 0.000010 0.000010 0.000010 0.000010 0.000010 0.002158 0.015245 0.000010 0.000010 0.004104 0.000010 0.000010 0.000010 0.000010 0.000010 0.000010 0.012730 0.014759 0.000010 0.020670 0.000010 0.000010 0.000010 0.000010 0.000010 0.000363 0.026333 0.000010 0.003481 0.000010 0.000010 0.000010 0.000010 0.007382 0.000010 0.000010 0.000010 0.000010 0.000010 0.003716 0.708658 0.030773 0.000637 0.000010 0.000010 0.000010 0.000010 0.000010 0.010476 0.042671 0.000010 0.000010 0.019929 0.000010 0.000010 0.000010 0.000010 0.001270 0.003939 0.000010 0.000010 0.007934 0.000010 0.002595 0.001693 0.000010 0.000161 0.000010 0.000010 0.002789
0.000010 0.000010 0.000010 0.000010 0.000010 0.000010 0.000010 0.000010 0.000010 0.000010 0.000010 0.000010 0.000010 0.000010 0.000010 0.000010 0.000010 0.000010 0.000010 0.000010 0.000010 0.000010 0.000010 0.000010 0.000010 0.000010 0.000010 0.000010 0.000010 0.000010 0.000010 0.000010 0.000010 0.000010 0.000010 0.000010 0.000010 0.000010 0.000010 0.000010 0.000010 0.000010 0.000010 0.000010 0.000010 0.000010 0.000010 0.000010 0.000010 0.000010 0.000010 0.000010 0.000010 0.000010 0.999170 0.000010 0.000010 0.000010 0.000010 0.000010 0.000010 0.000010 0.000010 0.000010 0.000010 0.000010 0.000010 0.000010 0.000010 0.000010 0.000010 0.000010 0.000010 0.000010 0.000010 0.000010 0.000010 0.000010 0.000010 0.000010 0.000010 0.000010 0.000010 0.000010
0.000010 0.000010 0.000010 0.000010 0.000010 0.024511 0.000010 0.000010 0.003919 0.000010 0.000010 0.000010 0.000010 0.000010 0.000010 0.000010 0.000010 0.000010 0.000010 0.000010 0.000010 0.000010 0.000010 0.000010 0.000010 0.000010 0.000010 0.000010 0.000010 0.000010 0.000010 0.000010 0.000010 0.000010 0.000010 0.000010 0.000010 0.000010 0.000010 0.000010 0.000010 0.000010 0.000010 0.000010 0.000010 0.000010 0.000010 0.000010 0.000010 0.000010 0.000010 0.000010 0.000010 0.000010 0.970760 0.000010 0.000010 0.000010 0.000010 0.000010 0.000010 0.000010 0.000010 0.000010 0.000010 0.000010 0.000010 0.000010 0.000010 0.000010 0.000010 0.000010 0.000010 0.000010 0.000010 0.000010 0.000010 0.000010 0.000010 0.000010 0.000010 0.000010 0.000010 0.000010
0.001593 0.000010 0.000010 0.000010 0.000010 0.019536 0.000010 0.006921 0.000010 0.000010 0.000010 0.000010 0.000010 0.000010 0.000010 0.000010 0.007195 0.000010 0.000010 0.000010 0.050340 0.001879 0.000010 0.000010 0.000010 0.000010 0.000010 0.004853 0.000010 0.000010 0.000010 0.000010 0.000010 0.000010 0.000010 0.000010 0.000010 0.005260 0.000010 0.000010 0.000010 0.011100 0.000010 0.000010 0.000010 0.000010 0.000010 0.000010 0.010680 0.008579 0.000010 0.000010 0.006730 0.000010 0.780285 0.017095 0.000010 0.000010 0.000010 0.000010 0.000010 0.001921 0.000010 0.041508 0.000010 0.000010 0.014481 0.000010 0.000010 0.000010 0.005747 0.000010 0.000010 0.000010 0.000010 0.003646 0.000010 0.000010 0.000010 0.000010 0.000010 0.000010 0.000010 0.000010
0.000010 0.000010 0.000010 0.000010 0.000010 0.023665 0.000017 0.000010 0.028341 0.000010 0.000010 0.002657 0.000010 0.000010 0.000010 0.000010 0.000010 0.009536 0.005578 0.005836 0.020416 0.000010 0.000010 0.000010 0.000010 0.008469 0.000010 0.000010 0.000010 0.000010 0.000010 0.000010 0.007276 0.034295 0.000010 0.000010 0.000010 0.000010 0.000010 0.005627 0.056895 0.023548 0.000010 0.000010 0.000010 0.000010 0.024799 0.015429 0.013193 0.011765 0.000010 0.000010 0.000010 0.000010 0.651735 0.000010 0.000010 0.000010 0.000010 0.000010 0.000010 0.000010 0.000010 0.000010 0.009503 0.003564 0.018914 0.000010 0.000010 0.000010 0.003014 0.000010 0.000010 0.000766 0.005808 0.000010 0.000010 0.000010 0.001089 0.000010 0.007698 0.000010 0.000010 0.000010
0.000010 0.000010 0.000010 0.000010 0.000010 0.000010 0.000010 0.000010 0.000010 0.000010 0.000010 0.000010 0.000010 0.000010 0.000010 0.000010 0.000010 0.000010 0.000010 0.000010 0.000010 0.000010 0.000010 0.000010 0.000010 0.000010 0.000010 0.000010 0.000010 0.000010 0.000010 0.000010 0.000010 0.000010 0.000010 0.000010 0.000010 0.000010 0.000010 0.000010 0.000010 0.000010 0.000010 0.000010 0.000010 0.000010 0.000010 0.000010 0.000010 0.000010 0.000010 0.000010 0.000010 0.000010 0.999170 0.000010 0.000010 0.000010 0.000010 0.000010 0.000010 0.000010 0.000010 0.000010 0.000010 0.000010 0.000010 0.000010 0.000010 0.000010 0.000010 0.000010 0.000010 0.000010 0.000010 0.000010 0.000010 0.000010 0.000010 0.000010 0.000010 0.000010 0.000010 0.000010
0.000010 0.000010 0.000010 0.000010 0.000010 0.000010 0.000010 0.000010 0.010376 0.004168 0.003611 0.000010 0.000010 0.000010 0.000010 0.000010 0.000010 0.000010 0.006327 0.000010 0.021651 0.000010 0.016495 0.000010 0.000010 0.002688 0.014827 0.000010 0.000010 0.010717 0.000010 0.000010 0.007987 0.000010 0.000010 0.000010 0.000010 0.000010 0.000010 0.013559 0.000010 0.000010 0.000010 0.017166 0.000010 0.003676 0.001435 0.000010 0.000010 0.000010 0.000010 0.000010 0.014581 0.000010 0.768351 0.000010 0.000010 0.000010 0.000010 0.000010 0.004629 0.000010 0.011256 0.000010 0.000010 0.008195 0.000010 0.000010 0.001366 0.000010 0.000010 0.000010 0.002578 0.000166 0.000010 0.008151 0.000010 0.000010 0.000010 0.000010 0.000010 0.037704 0.007748 0.000010
0.000010 0.000010 0.000010 0.000010 0.000010 0.000010 0.000010 0.000010 0.000010 0.000010 0.000010 0.000010 0.000010 0.000010 0.000010 0.000010 0.000010 0.000010 0.000010 0.000010 0.000010 0.000010 0.000010 0.000010 0.000010 0.000010 0.000010 0.000010 0.000010 0.000010 0.000010 0.000010 0.000010 0.000010 0.000010 0.000010 0.000010 0.000010 0.000010 0.000010 0.000010 0.000010 0.000010 0.000010 0.000010 0.000010 0.000010 0.000010 0.000010 0.000010 0.000010 0.000010 0.000010 0.000010 0.999170 0.000010 0.000010 0.000010 0.000010 0.000010 0.000010 0.000010 0.000010 0.000010 0.000010 0.000010 0.000010 0.000010 0.000010 0.000010 0.000010 0.000010 0.000010 0.000010 0.000010 0.000010 0.000010 0.000010 0.000010 0.000010 0.000010 0.000010 0.000010 0.000010
0.000010 0.000010 0.000010 0.000010 0.000010 0.000010 0.000010 0.000010 0.000010 0.000010 0.000010 0.000010 0.000010 0.000010 0.000010 0.000010 0.000010 0.000010 0.000010 0.000010 0.000010 0.000010 0.000010 0.000010 0.000010 0.000010 0.000010 0.000010 0.000010 0.000010 0.000010 0.000010 0.000010 0.000010 0.000010 0.000010 0.000010 0.000010 0.000010 0.000010 0.000010 0.000010 0.000010 0.000010 0.000010 0.000010 0.000010 0.000010 0.000010 0.000010 0.000010 0.000010 0.000010 0.000010 0.999170 0.000010 0.000010 0.000010 0.000010 0.000010 0.000010 0.000010 0.000010 0.000010 0.000010 0.000010 0.000010 0.000010 0.000010 0.000010 0.000010 0.000010 0.000010 0.000010 0.000010 0.000010 0.000010 0.000010 0.000010 0.000010 0.000010 0.000010 0.000010 0.000010
0.000010 0.000010 0.000010 0.000010 0.000010 0.000010 0.000010 0.000010 0.000010 0.000010 0.000010 0.000010 0.000010 0.000010 0.000010 0.000010 0.000010 0.000010 0.000010 0.000010 0.000010 0.000010 0.000010 0.000010 0.000010 0.000010 0.000010 0.000010 0.000010 0.000010 0.000010 0.000010 0.000010 0.000010 0.000010 0.000010 0.000010 0.000010 0.000010 0.000010 0.000010 0.000010 0.000010 0.000010 0.000010 0.000010 0.000010 0.000010 0.000010 0.000010 0.000010 0.000010 0.000010 0.000010 0.983910 0.000010 0.000010 0.000010 0.000010 0.000010 0.000010 0.000010 0.000010 0.000010 0.000010 0.000010 0.000010 0.000010 0.000010 0.000010 0.000010 0.000010 0.000010 0.000010 0.000010 0.000010 0.004753 0.000010 0.005360 0.000010 0.000010 0.005177 0.000010 0.000010
0.000010 0.000010 0.000010 0.000010 0.000010 0.000010 0.000010 0.000010 0.000010 0.000010 0.000010 0.000010 0.000010 0.000010 0.000010 0.000010 0.000010 0.000010 0.000010 0.000010 0.000010 0.000010 0.000010 0.000010 0.000010 0.000010 0.000010 0.000010 0.000010 0.000010 0.000010 0.000010 0.000010 0.000010 0.000010 0.000010 0.000010 0.000010 0.000010 0.000010 0.000010 0.000010 0.000010 0.000010 0.000010 0.000010 0.000010 0.000010 0.000010 0.000010 0.000010 0.000010 0.000010 0.000010 0.999170 0.000010 0.000010 0.000010 0.000010 0.000010 0.000010 0.000010 0.000010 0.000010 0.000010 0.000010 0.000010 0.000010 0.000010 0.000010 0.000010 0.000010 0.000010 0.000010 0.000010 0.000010 0.000010 0.000010 0.000010 0.000010 0.000010 0.000010 0.000010 0.000010
0.000010 0.000010 0.000010 0.000010 0.000010 0.000010 0.000010 0.000010 0.000010 0.000010 0.012637 0.000010 0.000010 0.000010 0.000010 0.004675 0.000010 0.000010 0.000010 0.000010 0.000010 0.000010 0.000010 0.000010 0.000010 0.000010 0.006439 0.000010 0.000010 0.000010 0.000010 0.000010 0.004122 0.000010 0.000010 0.000010 0.000010 0.005434 0.000010 0.005943 0.000010 0.000297 0.000010 0.000010 0.001135 0.000010 0.000010 0.000010 0.000010 0.000010 0.000010 0.000010 0.001024 0.000010 0.880749 0.000010 0.000010 0.007667 0.000010 0.007952 0.000010 0.000010 0.000010 0.000010 0.000010 0.026790 0.000010 0.000010 0.000010 0.000010 0.000010 0.000010 0.000010 0.000010 0.000010 0.000756 0.000010 0.002250 0.000010 0.010336 0.000010 0.021124 0.000010 0.000010
0.000010 0.000010 0.000010 0.000010 0.000010 0.000010 0.000010 0.000010 0.000010 0.000010 0.000010 0.000010 0.000010 0.000010 0.000010 0.000010 0.000010 0.000010 0.000010 0.000010 0.000010 0.000010 0.000010 0.000010 0.000010 0.000010 0.000010 0.000010 0.000010 0.000010 0.000010 0.000010 0.000010 0.000010 0.000010 0.000010 0.000010 0.000010 0.000010 0.000010 0.000010 0.000010 0.000010 0.000010 0.000010 0.000010 0.000010 0.000010 0.000010 0.000010 0.000010 0.000010 0.000010 0.000010 0.999170 0.000010 0.000010 0.000010 0.000010 0.000010 0.000010 0.000010 0.000010 0.000010 0.000010 0.000010 0.000010 0.000010 0.000010 0.000010 0.000010 0.000010 0.000010 0.000010 0.000010 0.000010 0.000010 0.000010 0.000010 0.000010 0.000010 0.000010 0.000010 0.000010
0.000010 0.000010 0.000010 0.000010 0.000010 0.000010 0.000010 0.007905 0.000010 0.000010 0.000010 0.000010 0.000010 0.000010 0.000010 0.009728 0.000010 0.000010 0.000010 0.000010 0.000010 0.000010 0.000010 0.000010 0.000010 0.000010 0.000010 0.000010 0.000010 0.000010 0.000010 0.000010 0.000010 0.000010 0.000010 0.000010 0.000010 0.000010 0.000010 0.000010 0.000010 0.000010 0.000010 0.020317 0.000010 0.000010 0.000010 0.000010 0.000010 0.000010 0.000010 0.000010 0.000010 0.000010 0.939974 0.000010 0.000010 0.000010 0.000010 0.000010 0.000010 0.000010 0.000010 0.000010 0.000010 0.000010 0.000010 0.000010 0.000010 0.000010 0.000010 0.000010 0.000010 0.000010 0.000010 0.000010 0.000010 0.006753 0.000010 0.000010 0.014543 0.000010 0.000010 0.000010
0.000010 0.000010 0.000010 0.000010 0.000010 0.000010 0.000010 0.000010 0.000010 0.000010 0.000010 0.000010 0.000010 0.000010 0.000010 0.000010 0.000010 0.000010 0.000010 0.000010 0.000010 0.000010 0.000010 0.000010 0.000010 0.000010 0.000010 0.000010 0.000010 0.000010 0.000010 0.000010 0.000010 0.000010 0.000010 0.000010 0.000010 0.000010 0.000010 0.000010 0.000010 0.000010 0.000010 0.000010 0.000010 0.000010 0.000010 0.000010 0.000010 0.000010 0.000010 0.000010 0.000010 0.000010 0.999170 0.000010 0.000010 0.000010 0.000010 0.000010 0.000010 0.000010 0.000010 0.000010 0.000010 0.000010 0.000010 0.000010 0.000010 0.000010 0.000010 0.000010 0.000010 0.000010 0.000010 0.000010 0.000010 0.000010 0.000010 0.000010 0.000010 0.000010 0.000010 0.000010
0.000010 0.007641 0.000010 0.000010 0.000010 0.000010 0.000010 0.000010 0.000010 0.000010 0.000010 0.000010 0.011408 0.000010 0.000010 0.000010 0.000010 0.000010 0.024982 0.000010 0.000010 0.000010 0.000966 0.000010 0.000010 0.000010 0.000010 0.000010 0.000010 0.000010 0.000010 0.000010 0.000010 0.000010 0.000010 0.000010 0.000010 0.000010 0.000010 0.000010 0.000010 0.000010 0.000010 0.000010 0.000010 0.000010 0.000010 0.000010 0.000010 0.000010 0.000010 0.000010 0.000010 0.000010 0.947948 0.000010 0.000010 0.000010 0.000010 0.000010 0.000010 0.000010 0.000010 0.000010 0.000010 0.000010 0.000010 0.000010 0.000010 0.000055 0.000010 0.000010 0.000010 0.000010 0.006231 0.000010 0.000010 0.000010 0.000010 0.000010 0.000010 0.000010 0.000010 0.000010
0.000010 0.000010 0.000010 0.000010 0.000010 0.000010 0.009260 0.000010 0.000010 0.000010 0.000010 0.000010 0.019604 0.000010 0.000010 0.004791 0.000010 0.000010 0.000010 0.000010 0.000010 0.000818 0.000010 0.000010 0.000010 0.000010 0.021401 0.000010 0.000010 0.030226 0.003109 0.000010 0.000010 0.016770 0.000010 0.000010 0.000010 0.013224 0.000010 0.000010 0.000010 0.000010 0.019209 0.000010 0.000010 0.000010 0.000010 0.000010 0.000010 0.000010 0.000010 0.000010 0.000010 0.000010 0.833155 0.002211 0.000010 0.000010 0.000010 0.000010 0.000010 0.000010 0.000010 0.000010 0.000010 0.000010 0.000010 0.000010 0.000010 0.000010 0.006690 0.000010 0.000010 0.002943 0.000010 0.000010 0.000010 0.000010 0.000010 0.010599 0.000010 0.005312 0.000010 0.000010
0.000010 0.000010 0.000010 0.000010 0.000010 0.000010 0.000010 0.000010 0.000010 0.000010 0.000010 0.000010 0.000010 0.000010 0.000010 0.000010 0.000010 0.000010 0.000010 0.000010 0.000010 0.000010 0.000010 0.000010 0.000010 0.000010 0.000010 0.000010 0.000010 0.000010 0.000010 0.000010 0.000010 0.000010 0.000010 0.000010 0.000010 0.000010 0.000010 0.000010 0.000010 0.000010 0.000010 0.000010 0.000010 0.000010 0.000010 0.000010 0.000010 0.000010 0.000010 0.000010 0.000010 0.000010 0.999170 0.000010 0.000010 0.000010 0.000010 0.000010 0.000010 0.000010 0.000010 0.000010 0.000010 0.000010 0.000010 0.000010 0.000010 0.000010 0.000010 0.000010 0.000010 0.000010 0.000010 0.000010 0.000010 0.000010 0.000010 0.000010 0.000010 0.000010 0.000010 0.000010
0.000010 0.000010 0.000010 0.000010 0.000010 0.000010 0.000010 0.000010 0.000010 0.000010 0.000010 0.000010 0.000010 0.000010 0.000010 0.000010 0.000010 0.000010 0.000010 0.000010 0.000014 0.000010 0.000010 0.000010 0.000010 0.000010 0.000010 0.000010 0.000010 0.000010 0.000010 0.000010 0.999166 0.000010 0.000010 0.000010 0.000010 0.000010 0.000010 0.000010 0.000010 0.000010 0.000010 0.000010 0.000010 0.000010 0.000010 0.000010 0.000010 0.000010 0.000010 0.000010 0.000010 0.000010 0.000010 0.000010 0.000010 0.000010 0.000010 0.000010 0.000010 0.000010 0.000010 0.000010 0.000010 0.000010 0.000010 0.000010 0.000010 0.000010 0.000010 0.000010 0.000010 0.000010 0.000010 0.000010 0.000010 0.000010 0.000010 0.000010 0.000010 0.000010 0.000010 0.000010
0.000010 0.000010 0.000010 0.000010 0.000010 0.000010 0.000010 0.000010 0.000010 0.000010 0.000010 0.000010 0.000010 0.000010 0.000010 0.000010 0.000010 0.000010 0.000010 0.000010 0.000010 0.000010 0.000010 0.000010 0.000010 0.000010 0.000010 0.000010 0.000010 0.000010 0.000010 0.000010 0.999170 0.000010 0.000010 0.000010 0.000010 0.000010 0.000010 0.000010 0.000010 0.000010 0.000010 0.000010 0.000010 0.000010 0.000010 0.000010 0.000010 0.000010 0.000010 0.000010 0.000010 0.000010 0.000010 0.000010 0.000010 0.000010 0.000010 0.000010 0.000010 0.000010 0.000010 0.000010 0.000010 0.000010 0.000010 0.000010 0.000010 0.000010 0.000010 0.000010 0.000010 0.000010 0.000010 0.000010 0.000010 0.000010 0.000010 0.000010 0.000010 0.000010 0.000010 0.000010
0.000010 0.000010 0.000010 0.000010 0.000010 0.000010 0.000010 0.000010 0.000010 0.000010 0.000010 0.000010 0.000010 0.000010 0.000010 0.000010 0.000010 0.000010 0.000010 0.000010 0.000010 0.000010 0.000010 0.000010 0.000010 0.000010 0.000010 0.000010 0.000010 0.000010 0.000010 0.000010 0.999170 0.000010 0.000010 0.000010 0.000010 0.000010 0.000010 0.000010 0.000010 0.000010 0.000010 0.000010 0.000010 0.000010 0.000010 0.000010 0.000010 0.000010 0.000010 0.000010 0.000010 0.000010 0.000010 0.000010 0.000010 0.000010 0.000010 0.000010 0.000010 0.000010 0.000010 0.000010 0.000010 0.000010 0.000010 0.000010 0.000010 0.000010 0.000010 0.000010 0.000010 0.000010 0.000010 0.000010 0.000010 0.000010 0.000010 0.000010 0.000010 0.000010 0.000010 0.000010
0.000010 0.000010 0.000010 0.000010 0.000010 0.000010 0.000010 0.000010 0.000010 0.000010 0.000010 0.000010 0.000010 0.000010 0.000010 0.000010 0.000010 0.000010 0.000010 0.000010 0.000010 0.000010 0.000010 0.000010 0.000010 0.000010 0.000010 0.000010 0.000010 0.000010 0.000010 0.000010 0.999170 0.000010 0.000010 0.000010 0.000010 0.000010 0.000010 0.000010 0.000010 0.000010 0.000010 0.000010 0.000010 0.000010 0.000010 0.000010 0.000010 0.000010 0.000010 0.000010 0.000010 0.000010 0.000010 0.000010 0.000010 0.000010 0.000010 0.000010 0.000010 0.000010 0.000010 0.000010 0.000010 0.000010 0.000010 0.000010 0.000010 0.000010 0.000010 0.000010 0.000010 0.000010 0.000010 0.000010 0.000010 0.000010 0.000010 0.000010 0.000010 0.000010 0.000010 0.000010
0.000010 0.000010 0.000010 0.000010 0.000010 0.000010 0.000010 0.000010 0.000010 0.000010 0.000010 0.000010 0.000010 0.000010 0.000010 0.000010 0.000010 0.000010 0.000010 0.000010 0.000010 0.000010 0.000010 0.000010 0.000010 0.000010 0.000010 0.000010 0.000010 0.000010 0.000010 0.000016 0.999164 0.000010 0.000010 0.000010 0.000010 0.000010 0.000010 0.000010 0.000010 0.000010 0.000010 0.000010 0.000010 0.000010 0.000010 0.000010 0.000010 0.000010 0.000010 0.000010 0.000010 0.000010 0.000010 0.000010 0.000010 0.000010 0.000010 0.000010 0.000010 0.000010 0.000010 0.000010 0.000010 0.000010 0.000010 0.000010 0.000010 0.000010 0.000010 0.000010 0.000010 0.000010 0.000010 0.000010 0.000010 0.000010 0.000010 0.000010 0.000010 0.000010 0.000010 0.000010
0.000010 0.000010 0.000010 0.000010 0.000010 0.000010 0.000010 0.000010 0.000010 0.000010 0.000010 0.000010 0.000010 0.000010 0.000010 0.000010 0.000010 0.000010 0.000010 0.000010 0.000010 0.000010 0.000010 0.000010 0.000010 0.000010 0.000010 0.000010 0.000010 0.000010 0.000010 0.000010 0.999170 0.000010 0.000010 0.000010 0.000010 0.000010 0.000010 0.000010 0.000010 0.000010 0.000010 0.000010 0.000010 0.000010 0.000010 0.000010 0.000010 0.000010 0.000010 0.000010 0.000010 0.000010 0.000010 0.000010 0.000010 0.000010 0.000010 0.000010 0.000010 0.000010 0.000010 0.000010 0.000010 0.000010 0.000010 0.000010 0.000010 0.000010 0.000010 0.000010 0.000010 0.000010 0.000010 0.000010 0.000010 0.000010 0.000010 0.000010 0.000010 0.000010 0.000010 0.000010
0.000010 0.000010 0.000010 0.000010 0.000010 0.000010 0.000010 0.000010 0.000010 0.000010 0.000010 0.000010 0.000010 0.000010 0.000010 0.000010 0.000010 0.000010 0.000010 0.000010 0.000010 0.000010 0.000010 0.000010 0.000010 0.000010 0.000010 0.000010 0.000010 0.000010 0.000010 0.000010 0.999170 0.000010 0.000010 0.000010 0.000010 0.000010 0.000010 0.000010 0.000010 0.000010 0.000010 0.000010 0.000010 0.000010 0.000010 0.000010 0.000010 0.000010 0.000010 0.000010 0.000010 0.000010 0.000010 0.000010 0.000010 0.000010 0.000010 0.000010 0.000010 0.000010 0.000010 0.000010 0.000010 0.000010 0.000010 0.000010 0.000010 0.000010 0.000010 0.000010 0.000010 0.000010 0.000010 0.000010 0.000010 0.000010 0.000010 0.000010 0.000010 0.000010 0.000010 0.000010
0.000010 0.000010 0.000011 0.000010 0.000010 0.000010 0.000010 0.000010 0.000010 0.000010 0.000012 0.000010 0.000010 0.000010 0.000010 0.000010 0.000010 0.000010 0.000010 0.000010 0.000010 0.000010 0.000010 0.000010 0.000010 0.000010 0.000010 0.000010 0.000010 0.000010 0.000010 0.000010 0.999167 0.000010 0.000010 0.000010 0.000010 0.000010 0.000010 0.000010 0.000010 0.000010 0.000010 0.000010 0.000010 0.000010 0.000010 0.000010 0.000010 0.000010 0.000010 0.000010 0.000010 0.000010 0.000010 0.000010 0.000010 0.000010 0.000010 0.000010 0.000010 0.000010 0.000010 0.000010 0.000010 0.000010 0.000010 0.000010 0.000010 0.000010 0.000010 0.000010 0.000010 0.000010 0.000010 0.000010 0.000010 0.000010 0.000010 0.000010 0.000010 0.000010 0.000010 0.000010
0.000010 0.000010 0.141198 0.000010 0.000010 0.000010 0.000010 0.000010 0.000010 0.000010 0.003258 0.000010 0.000010 0.000010 0.000010 0.000010 0.000010 0.000010 0.000010 0.000010 0.000010 0.000010 0.000010 0.010704 0.000010 0.000010 0.000010 0.000010 0.000010 0.000010 0.000010 0.000010 0.000010 0.000010 0.006406 0.017105 0.000010 0.000010 0.000010 0.000010 0.000010 0.000010 0.000010 0.000010 0.001817 0.000010 0.000010 0.000010 0.000010 0.000010 0.000010 0.000010 0.000010 0.000010 0.000010 0.000010 0.009581 0.000010 0.000010 0.799734 0.000010 0.000010 0.000010 0.000010 0.000010 0.000010 0.000010 0.000010 0.000010 0.000010 0.000010 0.009447 0.000010 0.000010 0.000010 0.000010 0.000010 0.000010 0.000010 0.000010 0.000010 0.000010 0.000010 0.000010
0.000010 0.000010 0.179194 0.000010 0.000010 0.000010 0.006207 0.000010 0.000010 0.000010 0.000010 0.000010 0.000010 0.000010 0.000010 0.000010 0.000010 0.000010 0.000010 0.000010 0.000010 0.000010 0.000010 0.000010 0.000010 0.000010 0.000010 0.000010 0.000010 0.000010 0.000010 0.000010 0.000649 0.000010 0.001140 0.193168 0.000010 0.000010 0.000010 0.000010 0.000010 0.000010 0.000010 0.000010 0.000010 0.000010 0.000010 0.000010 0.000010 0.000010 0.000010 0.000010 0.000010 0.000010 0.000010 0.000010 0.000010 0.000010 0.000010 0.618862 0.000010 0.000010 0.000010 0.000010 0.000010 0.000010 0.000010 0.000010 0.000010 0.000010 0.000010 0.000010 0.000010 0.000010 0.000010 0.000010 0.000010 0.000010 0.000010 0.000010 0.000010 0.000010 0.000010 0.000010
0.000010 0.000010 0.162676 0.000010 0.000010 0.000010 0.004168 0.000010 0.000010 0.000010 0.000010 0.000010 0.000010 0.000010 0.000010 0.000010 0.000010 0.000010 0.000010 0.000010 0.000010 0.000010 0.000010 0.000010 0.000010 0.000010 0.000010 0.000010 0.000010 0.000010 0.000010 0.000010 0.000010 0.000010 0.000010 0.170812 0.000010 0.000010 0.000010 0.000010 0.000010 0.000010 0.000010 0.000010 0.000010 0.000010 0.000010 0.000010 0.000010 0.000010 0.000010 0.000010 0.000010 0.000010 0.000010 0.000010 0.000010 0.000010 0.000010 0.661543 0.000010 0.000010 0.000010 0.000010 0.000010 0.000010 0.000010 0.000010 0.000010 0.000010 0.000010 0.000010 0.000010 0.000010 0.000010 0.000010 0.000010 0.000010 0.000010 0.000010 0.000010 0.000010 0.000010 0.000010
0.000010 0.000010 0.122434 0.000010 0.000010 0.000010 0.001324 0.000010 0.000010 0.000010 0.000010 0.000010 0.000010 0.002612 0.000010 0.000010 0.000010 0.000010 0.000010 0.000010 0.000010 0.000010 0.000010 0.000010 0.000010 0.000010 0.000010 0.000010 0.000010 0.000010 0.000010 0.000010 0.000010 0.000010 0.000010 0.019646 0.000010 0.000010 0.000010 0.005839 0.000010 0.000010 0.000010 0.000010 0.000010 0.000010 0.000010 0.000010 0.000010 0.001133 0.000010 0.000010 0.000010 0.000010 0.000010 0.000010 0.000010 0.000010 0.000841 0.822810 0.000010 0.000010 0.000010 0.000010 0.000010 0.000010 0.000010 0.000010 0.000010 0.000010 0.000010 0.000010 0.000010 0.000010 0.000010 0.000010 0.000010 0.000010 0.000010 0.000010 0.000010 0.022613 0.000010 0.000010
0.000010 0.000081 0.095148 0.000010 0.000010 0.000010 0.000010 0.000010 0.006629 0.000010 0.017242 0.000010 0.000010 0.000010 0.000010 0.000010 0.000010 0.000010 0.000010 0.000010 0.000010 0.000010 0.000010 0.013200 0.000010 0.000010 0.000010 0.000010 0.000010 0.000010 0.018420 0.000010 0.000010 0.000010 0.007960 0.041308 0.000010 0.000010 0.000010 0.000010 0.000010 0.000010 0.000010 0.000010 0.000010 0.000010 0.000010 0.000010 0.000010 0.000010 0.000010 0.000396 0.000010 0.000010 0.000010 0.000010 0.000010 0.000010 0.000010 0.755363 0.000010 0.000010 0.000010 0.000010 0.000010 0.000010 0.000010 0.000010 0.000010 0.000010 0.012867 0.000010 0.000010 0.000010 0.000010 0.000010 0.000010 0.000010 0.000010 0.000010 0.000010 0.030667 0.000010 0.000010
0.008040 0.006611 0.775435 0.000010 0.000010 0.000010 0.000010 0.000010 0.000010 0.000010 0.021750 0.000010 0.000010 0.000010 0.000010 0.000010 0.000010 0.000010 0.000010 0.000010 0.000010 0.000010 0.000010 0.000010 0.000010 0.016612 0.000010 0.000010 0.000010 0.000010 0.034981 0.000010 0.000010 0.000010 0.000010 0.000010 0.000010 0.024583 0.000010 0.000010 0.000010 0.002759 0.000010 0.000010 0.000010 0.031687 0.000010 0.000010 0.000010 0.000010 0.000010 0.000629 0.000010 0.000010 0.000010 0.000010 0.000010 0.002140 0.000010 0.000010 0.000010 0.000010 0.000010 0.000010 0.000010 0.000010 0.003270 0.000010 0.000010 0.000010 0.006319 0.000010 0.000010 0.000010 0.000010 0.000010 0.004263 0.000010 0.008224 0.027430 0.000010 0.024598 0.000010 0.000010
0.000010 0.000010 0.818028 0.000010 0.000010 0.000010 0.003610 0.000010 0.000010 0.000010 0.000010 0.000010 0.000010 0.000010 0.000010 0.000010 0.000010 0.000010 0.000010 0.000010 0.000010 0.000010 0.000010 0.000010 0.000010 0.000010 0.008530 0.000010 0.000010 0.000010 0.047868 0.000010 0.011575 0.000010 0.002164 0.000010 0.000010 0.000010 0.000010 0.000010 0.000010 0.000010 0.000010 0.000010 0.000010 0.000010 0.000010 0.000010 0.000010 0.000010 0.000010 0.000010 0.000010 0.000010 0.000010 0.000010 0.000010 0.000010 0.000010 0.000010 0.000010 0.000010 0.000010 0.000010 0.000010 0.000010 0.000010 0.000010 0.000010 0.000010 0.000010 0.000010 0.000010 0.000010 0.001317 0.004910 0.000010 0.010837 0.000010 0.012975 0.000010 0.077454 0.000010 0.000010
0.000010 0.000010 0.994696 0.000010 0.000010 0.000010 0.000010 0.004484 0.000010 0.000010 0.000010 0.000010 0.000010 0.000010 0.000010 0.000010 0.000010 0.000010 0.000010 0.000010 0.000010 0.000010 0.000010 0.000010 0.000010 0.000010 0.000010 0.000010 0.000010 0.000010 0.000010 0.000010 0.000010 0.000010 0.000010 0.000010 0.000010 0.000010 0.000010 0.000010 0.000010 0.000010 0.000010 0.000010 0.000010 0.000010 0.000010 0.000010 0.000010 0.000010 0.000010 0.000010 0.000010 0.000010 0.000010 0.000010 0.000010 0.000010 0.000010 0.000010 0.000010 0.000010 0.000010 0.000010 0.000010 0.000010 0.000010 0.000010 0.000010 0.000010 0.000010 0.000010 0.000010 0.000010 0.000010 0.000010 0.000010 0.000010 0.000010 0.000010 0.000010 0.000010 0.000010 0.000010
0.005633 0.001019 0.848792 0.000010 0.000010 0.000010 0.000010 0.000010 0.000010 0.000010 0.000010 0.000010 0.000010 0.000010 0.000010 0.000010 0.009754 0.000010 0.000010 0.000010 0.000010 0.000010 0.000010 0.000010 0.000010 0.000010 0.000010 0.000010 0.000010 0.000010 0.016502 0.000010 0.000010 0.000010 0.000010 0.000010 0.000010 0.000010 0.000010 0.000010 0.000010 0.000010 0.000010 0.000010 0.000010 0.010969 0.000010 0.000010 0.000010 0.000010 0.000010 0.000010 0.000010 0.000010 0.000010 0.000010 0.000010 0.000010 0.000010 0.000010 0.000010 0.000010 0.000010 0.000010 0.000010 0.000010 0.000010 0.000010 0.000010 0.000010 0.000010 0.000010 0.000010 0.000010 0.000010 0.000010 0.000010 0.000010 0.028444 0.019784 0.000010 0.058351 0.000010 0.000010
0.000010 0.000010 0.999170 0.000010 0.000010 0.000010 0.000010 0.000010 0.000010 0.000010 0.000010 0.000010 0.000010 0.000010 0.000010 0.000010 0.000010 0.000010 0.000010 0.000010 0.000010 0.000010 0.000010 0.000010 0.000010 0.000010 0.000010 0.000010 0.000010 0.000010 0.000010 0.000010 0.000010 0.000010 0.000010 0.000010 0.000010 0.000010 0.000010 0.000010 0.000010 0.000010 0.000010 0.000010 0.000010 0.000010 0.000010 0.000010 0.000010 0.000010 0.000010 0.000010 0.000010 0.000010 0.000010 0.000010 0.000010 0.000010 0.000010 0.000010 0.000010 0.000010 0.000010 0.000010 0.000010 0.000010 0.000010 0.000010 0.000010 0.000010 0.000010 0.000010 0.000010 0.000010 0.000010 0.000010 0.000010 0.000010 0.000010 0.000010 0.000010 0.000010 0.000010 0.000010
0.000010 0.000010 0.999170 0.000010 0.000010 0.000010 0.000010 0.000010 0.000010 0.000010 0.000010 0.000010 0.000010 0.000010 0.000010 0.000010 0.000010 0.000010 0.000010 0.000010 0.000010 0.000010 0.000010 0.000010 0.000010 0.000010 0.000010 0.000010 0.000010 0.000010 0.000010 0.000010 0.000010 0.000010 0.000010 0.000010 0.000010 0.000010 0.000010 0.000010 0.000010 0.000010 0.000010 0.000010 0.000010 0.000010 0.000010 0.000010 0.000010 0.000010 0.000010 0.000010 0.000010 0.000010 0.000010 0.000010 0.000010 0.000010 0.000010 0.000010 0.000010 0.000010 0.000010 0.000010 0.000010 0.000010 0.000010 0.000010 0.000010 0.000010 0.000010 0.000010 0.000010 0.000010 0.000010 0.000010 0.000010 0.000010 0.000010 0.000010 0.000010 0.000010 0.000010 0.000010
0.000010 0.000010 0.999170 0.000010 0.000010 0.000010 0.000010 0.000010 0.000010 0.000010 0.000010 0.000010 0.000010 0.000010 0.000010 0.000010 0.000010 0.000010 0.000010 0.000010 0.000010 0.000010 0.000010 0.000010 0.000010 0.000010 0.000010 0.000010 0.000010 0.000010 0.000010 0.000010 0.000010 0.000010 0.000010 0.000010 0.000010 0.000010 0.000010 0.000010 0.000010 0.000010 0.000010 0.000010 0.000010 0.000010 0.000010 0.000010 0.000010 0.000010 0.000010 0.000010 0.000010 0.000010 0.000010 0.000010 0.000010 0.000010 0.000010 0.000010 0.000010 0.000010 0.000010 0.000010 0.000010 0.000010 0.000010 0.000010 0.000010 0.000010 0.000010 0.000010 0.000010 0.000010 0.000010 0.000010 0.000010 0.000010 0.000010 0.000010 0.000010 0.000010 0.000010 0.000010
0.000010 0.000010 0.985012 0.000010 0.000010 0.000010 0.000010 0.000010 0.000010 0.000010 0.000010 0.000010 0.000010 0.000010 0.000010 0.000010 0.014168 0.000010 0.000010 0.000010 0.000010 0.000010 0.000010 0.000010 0.000010 0.000010 0.000010 0.000010 0.000010 0.000010 0.000010 0.000010 0.000010 0.000010 0.000010 0.000010 0.000010 0.000010 0.000010 0.000010 0.000010 0.000010 0.000010 0.000010 0.000010 0.000010 0.000010 0.000010 0.000010 0.000010 0.000010 0.000010 0.000010 0.000010 0.000010 0.000010 0.000010 0.000010 0.000010 0.000010 0.000010 0.000010 0.000010 0.000010 0.000010 0.000010 0.000010 0.000010 0.000010 0.000010 0.000010 0.000010 0.000010 0.000010 0.000010 0.000010 0.000010 0.000010 0.000010 0.000010 0.000010 0.000010 0.000010 0.000010
0.000010 0.000010 0.981988 0.000010 0.000010 0.000010 0.000010 0.000010 0.000010 0.000010 0.000010 0.000010 0.000010 0.000010 0.000010 0.000010 0.000010 0.000010 0.000010 0.000010 0.000010 0.000010 0.000010 0.000010 0.000010 0.000010 0.000010 0.000010 0.000010 0.000010 0.000010 0.000010 0.000010 0.000010 0.000010 0.000010 0.000010 0.000010 0.000010 0.000010 0.000010 0.000010 0.000010 0.000010 0.000010 0.000010 0.000010 0.000010 0.006854 0.000010 0.000010 0.000010 0.000010 0.000010 0.000010 0.000010 0.000010 0.000010 0.000010 0.000010 0.000010 0.000010 0.000010 0.000010 0.000010 0.000010 0.000010 0.000010 0.000010 0.010348 0.000010 0.000010 0.000010 0.000010 0.000010 0.000010 0.000010 0.000010 0.000010 0.000010 0.000010 0.000010 0.000010 0.000010
0.000010 0.000010 0.999170 0.000010 0.000010 0.000010 0.000010 0.000010 0.000010 0.000010 0.000010 0.000010 0.000010 0.000010 0.000010 0.000010 0.000010 0.000010 0.000010 0.000010 0.000010 0.000010 0.000010 0.000010 0.000010 0.000010 0.000010 0.000010 0.000010 0.000010 0.000010 0.000010 0.000010 0.000010 0.000010 0.000010 0.000010 0.000010 0.000010 0.000010 0.000010 0.000010 0.000010 0.000010 0.000010 0.000010 0.000010 0.000010 0.000010 0.000010 0.000010 0.000010 0.000010 0.000010 0.000010 0.000010 0.000010 0.000010 0.000010 0.000010 0.000010 0.000010 0.000010 0.000010 0.000010 0.000010 0.000010 0.000010 0.000010 0.000010 0.000010 0.000010 0.000010 0.000010 0.000010 0.000010 0.000010 0.000010 0.000010 0.000010 0.000010 0.000010 0.000010 0.000010
0.000010 0.000010 0.976405 0.000010 0.002362 0.000010 0.000010 0.000010 0.000010 0.000010 0.000010 0.000010 0.000010 0.000010 0.000010 0.000010 0.003020 0.000010 0.000010 0.000010 0.000010 0.000010 0.000010 0.000010 0.000010 0.000010 0.000010 0.000010 0.000010 0.000010 0.003284 0.000010 0.000010 0.000010 0.000010 0.000010 0.000010 0.000010 0.000010 0.000010 0.000010 0.000010 0.000010 0.000010 0.000010 0.000010 0.000010 0.000010 0.000010 0.000010 0.000010 0.000010 0.000010 0.000010 0.000010 0.000010 0.000010 0.000010 0.000010 0.000010 0.000010 0.000010 0.000010 0.000010 0.000010 0.000010 0.000010 0.000010 0.000010 0.000010 0.000010 0.000010 0.000010 0.000010 0.000010 0.014139 0.000010 0.000010 0.000010 0.000010 0.000010 0.000010 0.000010 0.000010
0.000010 0.000010 0.929349 0.000010 0.023151 0.000010 0.000010 0.000010 0.000010 0.000010 0.000010 0.000010 0.000010 0.005464 0.000010 0.000010 0.000010 0.000010 0.000010 0.000010 0.000010 0.000010 0.000010 0.000010 0.000010 0.000010 0.000010 0.000010 0.000010 0.000010 0.031064 0.000010 0.000010 0.000010 0.000010 0.000010 0.000010 0.000010 0.000010 0.000010 0.000010 0.000010 0.000010 0.000010 0.000010 0.000010 0.000010 0.000010 0.000010 0.000010 0.000010 0.000010 0.000010 0.000010 0.000010 0.000010 0.000010 0.000010 0.000010 0.000010 0.000010 0.000010 0.000010 0.000010 0.000010 0.000010 0.000010 0.000010 0.000010 0.000010 0.000010 0.000010 0.000010 0.004128 0.000010 0.006065 0.000010 0.000010 0.000010 0.000010 0.000010 0.000010 0.000010 0.000010
0.000010 0.000010 0.999170 0.000010 0.000010 0.000010 0.000010 0.000010 0.000010 0.000010 0.000010 0.000010 0.000010 0.000010 0.000010 0.000010 0.000010 0.000010 0.000010 0.000010 0.000010 0.000010 0.000010 0.000010 0.000010 0.000010 0.000010 0.000010 0.000010 0.000010 0.000010 0.000010 0.000010 0.000010 0.000010 0.000010 0.000010 0.000010 0.000010 0.000010 0.000010 0.000010 0.000010 0.000010 0.000010 0.000010 0.000010 0.000010 0.000010 0.000010 0.000010 0.000010 0.000010 0.000010 0.000010 0.000010 0.000010 0.000010 0.000010 0.000010 0.000010 0.000010 0.000010 0.000010 0.000010 0.000010 0.000010 0.000010 0.000010 0.000010 0.000010 0.000010 0.000010 0.000010 0.000010 0.000010 0.000010 0.000010 0.000010 0.000010 0.000010 0.000010 0.000010 0.000010
0.000010 0.000010 0.999170 0.000010 0.000010 0.000010 0.000010 0.000010 0.000010 0.000010 0.000010 0.000010 0.000010 0.000010 0.000010 0.000010 0.000010 0.000010 0.000010 0.000010 0.000010 0.000010 0.000010 0.000010 0.000010 0.000010 0.000010 0.000010 0.000010 0.000010 0.000010 0.000010 0.000010 0.000010 0.000010 0.000010 0.000010 0.000010 0.000010 0.000010 0.000010 0.000010 0.000010 0.000010 0.000010 0.000010 0.000010 0.000010 0.000010 0.000010 0.000010 0.000010 0.000010 0.000010 0.000010 0.000010 0.000010 0.000010 0.000010 0.000010 0.000010 0.000010 0.000010 0.000010 0.000010 0.000010 0.000010 0.000010 0.000010 0.000010 0.000010 0.000010 0.000010 0.000010 0.000010 0.000010 0.000010 0.000010 0.000010 0.000010 0.000010 0.000010 0.000010 0.000010
0.000010 0.000010 0.000010 0.000010 0.000010 0.000010 0.999170 0.000010 0.000010 0.000010 0.000010 0.000010 0.000010 0.000010 0.000010 0.000010 0.000010 0.000010 0.000010 0.000010 0.000010 0.000010 0.000010 0.000010 0.000010 0.000010 0.000010 0.000010 0.000010 0.000010 0.000010 0.000010 0.000010 0.000010 0.000010 0.000010 0.000010 0.000010 0.000010 0.000010 0.000010 0.000010 0.000010 0.000010 0.000010 0.000010 0.000010 0.000010 0.000010 0.000010 0.000010 0.000010 0.000010 0.000010 0.000010 0.000010 0.000010 0.000010 0.000010 0.000010 0.000010 0.000010 0.000010 0.000010 0.000010 0.000010 0.000010 0.000010 0.000010 0.000010 0.000010 0.000010 0.000010 0.000010 0.000010 0.000010 0.000010 0.000010 0.000010 0.000010 0.000010 0.000010 0.000010 0.000010
0.000010 0.000010 0.000010 0.000010 0.000010 0.000010 0.701756 0.000010 0.000010 0.000010 0.000010 0.004594 0.000010 0.000010 0.000010 0.000010 0.000010 0.009255 0.000010 0.003112 0.000010 0.000010 0.000010 0.018122 0.000010 0.000010 0.000010 0.000010 0.000010 0.000010 0.000010 0.000010 0.000010 0.015836 0.000010 0.000010 0.000010 0.002391 0.000010 0.000010 0.000010 0.000010 0.000010 0.000010 0.000010 0.000010 0.000010 0.000010 0.000010 0.000010 0.000010 0.000010 0.000010 0.000010 0.001341 0.000010 0.000010 0.000010 0.004319 0.017020 0.000010 0.000010 0.172108 0.000010 0.033687 0.000010 0.000010 0.010677 0.000010 0.000010 0.000010 0.000010 0.000010 0.000010 0.000010 0.000010 0.000010 0.002691 0.000010 0.000010 0.000010 0.002402 0.000010 0.000010
0.000010 0.000010 0.000010 0.000010 0.000010 0.000010 0.931224 0.000010 0.000010 0.000010 0.000010 0.000010 0.000010 0.000010 0.000010 0.000010 0.000010 0.000010 0.000010 0.000010 0.000010 0.000010 0.000010 0.052985 0.000010 0.000010 0.000010 0.000010 0.000010 0.000010 0.000010 0.000010 0.000010 0.000010 0.000010 0.000010 0.000010 0.000010 0.000010 0.000010 0.000010 0.000010 0.000010 0.000010 0.000010 0.000010 0.000010 0.000010 0.000010 0.000010 0.000010 0.000010 0.000010 0.000010 0.000010 0.000010 0.000010 0.000010 0.000010 0.000010 0.000010 0.000010 0.014981 0.000010 0.000010 0.000010 0.000010 0.000010 0.000010 0.000010 0.000010 0.000010 0.000010 0.000010 0.000010 0.000010 0.000010 0.000010 0.000010 0.000010 0.000010 0.000010 0.000010 0.000010
0.000010 0.000010 0.000010 0.000010 0.000010 0.000010 0.999170 0.000010 0.000010 0.000010 0.000010 0.000010 0.000010 0.000010 0.000010 0.000010 0.000010 0.000010 0.000010 0.000010 0.000010 0.000010 0.000010 0.000010 0.000010 0.000010 0.000010 0.000010 0.000010 0.000010 0.000010 0.000010 0.000010 0.000010 0.000010 0.000010 0.000010 0.000010 0.000010 0.000010 0.000010 0.000010 0.000010 0.000010 0.000010 0.000010 0.000010 0.000010 0.000010 0.000010 0.000010 0.000010 0.000010 0.000010 0.000010 0.000010 0.000010 0.000010 0.000010 0.000010 0.000010 0.000010 0.000010 0.000010 0.000010 0.000010 0.000010 0.000010 0.000010 0.000010 0.000010 0.000010 0.000010 0.000010 0.000010 0.000010 0.000010 0.000010 0.000010 0.000010 0.000010 0.000010 0.000010 0.000010
0.000010 0.000010 0.000010 0.000010 0.000010 0.000010 0.999170 0.000010 0.000010 0.000010 0.000010 0.000010 0.000010 0.000010 0.000010 0.000010 0.000010 0.000010 0.000010 0.000010 0.000010 0.000010 0.000010 0.000010 0.000010 0.000010 0.000010 0.000010 0.000010 0.000010 0.000010 0.000010 0.000010 0.000010 0.000010 0.000010 0.000010 0.000010 0.000010 0.000010 0.000010 0.000010 0.000010 0.000010 0.000010 0.000010 0.000010 0.000010 0.000010 0.000010 0.000010 0.000010 0.000010 0.000010 0.000010 0.000010 0.000010 0.000010 0.000010 0.000010 0.000010 0.000010 0.000010 0.000010 0.000010 0.000010 0.000010 0.000010 0.000010 0.000010 0.000010 0.000010 0.000010 0.000010 0.000010 0.000010 0.000010 0.000010 0.000010 0.000010 0.000010 0.000010 0.000010 0.000010
0.000010 0.000010 0.000010 0.000010 0.000010 0.000010 0.764699 0.000010 0.000010 0.000010 0.000010 0.013748 0.000010 0.000010 0.000010 0.000010 0.000010 0.000010 0.000010 0.000010 0.000010 0.000010 0.000010 0.050971 0.000010 0.000010 0.000010 0.000010 0.000010 0.000010 0.000010 0.000010 0.009393 0.000010 0.000010 0.022459 0.000010 0.000010 0.000010 0.000010 0.000010 0.000010 0.000010 0.000010 0.000010 0.000010 0.000010 0.000010 0.000010 0.000010 0.000010 0.000010 0.000010 0.000010 0.000010 0.000010 0.000010 0.000010 0.000010 0.000010 0.000010 0.000010 0.137951 0.000010 0.000010 0.000010 0.000010 0.000010 0.000010 0.000010 0.000010 0.000010 0.000010 0.000010 0.000010 0.000010 0.000010 0.000010 0.000010 0.000010 0.000010 0.000010 0.000010 0.000010
0.000010 0.000010 0.000010 0.000010 0.000010 0.000010 0.524084 0.000010 0.000010 0.006141 0.000010 0.000010 0.000010 0.000010 0.000010 0.000010 0.000010 0.015230 0.000010 0.000010 0.000010 0.000010 0.000010 0.047026 0.000010 0.000010 0.000010 0.012609 0.000010 0.000010 0.000010 0.012907 0.028933 0.000010 0.000010 0.035534 0.000010 0.032685 0.000010 0.000807 0.002065 0.000010 0.000010 0.000010 0.014268 0.000010 0.000060 0.000010 0.000010 0.000010 0.000010 0.000010 0.000010 0.000010 0.000010 0.000010 0.008994 0.017660 0.002366 0.006939 0.000010 0.000010 0.117016 0.000010 0.078871 0.000010 0.000010 0.000010 0.000010 0.000010 0.000010 0.003493 0.000010 0.000010 0.000010 0.000010 0.000010 0.013360 0.000010 0.000010 0.000010 0.018330 0.000010 0.000010
0.000010 0.000010 0.000010 0.000010 0.000010 0.000010 0.668686 0.000010 0.000010 0.007190 0.000010 0.003511 0.000010 0.000010 0.000010 0.006807 0.000010 0.020157 0.000010 0.000010 0.000010 0.000010 0.000010 0.050141 0.000010 0.011688 0.000010 0.010920 0.000010 0.000010 0.000010 0.000010 0.000010 0.000010 0.000010 0.006786 0.000010 0.000010 0.000010 0.002603 0.000158 0.001591 0.000010 0.001661 0.000010 0.005326 0.000010 0.000010 0.000010 0.000010 0.000010 0.000010 0.000010 0.000010 0.000010 0.000010 0.000010 0.009295 0.000010 0.000010 0.000010 0.002655 0.170305 0.000010 0.000010 0.000010 0.013160 0.000010 0.000010 0.000010 0.006710 0.000010 0.000010 0.000010 0.000010 0.000010 0.000010 0.000010 0.000010 0.000010 0.000010 0.000010 0.000010 0.000010
0.000010 0.000010 0.000010 0.000010 0.000010 0.000010 0.812905 0.000010 0.000010 0.000010 0.000010 0.000010 0.000010 0.000010 0.000010 0.000010 0.000010 0.000010 0.000010 0.000010 0.000010 0.000010 0.000010 0.006946 0.000010 0.000010 0.000010 0.000010 0.000010 0.000010 0.000010 0.000010 0.000010 0.000010 0.000010 0.000010 0.000010 0.000010 0.000010 0.000010 0.000010 0.000010 0.000010 0.000010 0.000010 0.017562 0.000010 0.000010 0.000010 0.000010 0.000010 0.000010 0.000010 0.000010 0.000010 0.000010 0.000010 0.000010 0.000010 0.000010 0.000010 0.000010 0.153678 0.000010 0.000010 0.000010 0.000010 0.000010 0.000010 0.000010 0.000010 0.000010 0.000010 0.000010 0.000010 0.000010 0.000010 0.008119 0.000010 0.000010 0.000010 0.000010 0.000010 0.000010
0.000010 0.000010 0.000010 0.000010 0.000010 0.000010 0.999170 0.000010 0.000010 0.000010 0.000010 0.000010 0.000010 0.000010 0.000010 0.000010 0.000010 0.000010 0.000010 0.000010 0.000010 0.000010 0.000010 0.000010 0.000010 0.000010 0.000010 0.000010 0.000010 0.000010 0.000010 0.000010 0.000010 0.000010 0.000010 0.000010 0.000010 0.000010 0.000010 0.000010 0.000010 0.000010 0.000010 0.000010 0.000010 0.000010 0.000010 0.000010 0.000010 0.000010 0.000010 0.000010 0.000010 0.000010 0.000010 0.000010 0.000010 0.000010 0.000010 0.000010 0.000010 0.000010 0.000010 0.000010 0.000010 0.000010 0.000010 0.000010 0.000010 0.000010 0.000010 0.000010 0.000010 0.000010 0.000010 0.000010 0.000010 0.000010 0.000010 0.000010 0.000010 0.000010 0.000010 0.000010
0.000010 0.000010 0.000010 0.000010 0.000010 0.000010 0.974086 0.000010 0.000010 0.000010 0.000010 0.000010 0.000010 0.000010 0.000010 0.000010 0.000010 0.000010 0.000010 0.000010 0.000010 0.000010 0.000010 0.025094 0.000010 0.000010 0.000010 0.000010 0.000010 0.000010 0.000010 0.000010 0.000010 0.000010 0.000010 0.000010 0.000010 0.000010 0.000010 0.000010 0.000010 0.000010 0.000010 0.000010 0.000010 0.000010 0.000010 0.000010 0.000010 0.000010 0.000010 0.000010 0.000010 0.000010 0.000010 0.000010 0.000010 0.000010 0.000010 0.000010 0.000010 0.000010 0.000010 0.000010 0.000010 0.000010 0.000010 0.000010 0.000010 0.000010 0.000010 0.000010 0.000010 0.000010 0.000010 0.000010 0.000010 0.000010 0.000010 0.000010 0.000010 0.000010 0.000010 0.000010
0.000010 0.000010 0.000010 0.000010 0.000010 0.000010 0.999170 0.000010 0.000010 0.000010 0.000010 0.000010 0.000010 0.000010 0.000010 0.000010 0.000010 0.000010 0.000010 0.000010 0.000010 0.000010 0.000010 0.000010 0.000010 0.000010 0.000010 0.000010 0.000010 0.000010 0.000010 0.000010 0.000010 0.000010 0.000010 0.000010 0.000010 0.000010 0.000010 0.000010 0.000010 0.000010 0.000010 0.000010 0.000010 0.000010 0.000010 0.000010 0.000010 0.000010 0.000010 0.000010 0.000010 0.000010 0.000010 0.000010 0.000010 0.000010 0.000010 0.000010 0.000010 0.000010 0.000010 0.000010 0.000010 0.000010 0.000010 0.000010 0.000010 0.000010 0.000010 0.000010 0.000010 0.000010 0.000010 0.000010 0.000010 0.000010 0.000010 0.000010 0.000010 0.000010 0.000010 0.000010
0.000010 0.000010 0.000010 0.000010 0.000010 0.000010 0.722170 0.000010 0.000010 0.000010 0.000010 0.000010 0.000010 0.000010 0.000010 0.000010 0.000010 0.000010 0.000010 0.000010 0.000010 0.000010 0.000010 0.097458 0.000010 0.000010 0.000010 0.000010 0.000010 0.000010 0.000010 0.000010 0.000010 0.000010 0.000010 0.000010 0.000010 0.000010 0.000010 0.000010 0.000010 0.000010 0.000010 0.000010 0.000010 0.000010 0.000010 0.000010 0.000010 0.000010 0.000010 0.000010 0.000010 0.000010 0.000010 0.000010 0.000010 0.000010 0.000010 0.000010 0.000010 0.000010 0.176197 0.000010 0.003375 0.000010 0.000010 0.000010 0.000010 0.000010 0.000010 0.000010 0.000010 0.000010 0.000010 0.000010 0.000010 0.000010 0.000010 0.000010 0.000010 0.000010 0.000010 0.000010
0.000010 0.000010 0.000010 0.000010 0.000010 0.000010 0.999170 0.000010 0.000010 0.000010 0.000010 0.000010 0.000010 0.000010 0.000010 0.000010 0.000010 0.000010 0.000010 0.000010 0.000010 0.000010 0.000010 0.000010 0.000010 0.000010 0.000010 0.000010 0.000010 0.000010 0.000010 0.000010 0.000010 0.000010 0.000010 0.000010 0.000010 0.000010 0.000010 0.000010 0.000010 0.000010 0.000010 0.000010 0.000010 0.000010 0.000010 0.000010 0.000010 0.000010 0.000010 0.000010 0.000010 0.000010 0.000010 0.000010 0.000010 0.000010 0.000010 0.000010 0.000010 0.000010 0.000010 0.000010 0.000010 0.000010 0.000010 0.000010 0.000010 0.000010 0.000010 0.000010 0.000010 0.000010 0.000010 0.000010 0.000010 0.000010 0.000010 0.000010 0.000010 0.000010 0.000010 0.000010
0.000010 0.000010 0.000010 0.000010 0.000010 0.000010 0.968724 0.000010 0.000010 0.000010 0.000010 0.000010 0.000010 0.000010 0.000010 0.000010 0.000010 0.000010 0.000010 0.000010 0.000010 0.000010 0.000010 0.030456 0.000010 0.000010 0.000010 0.000010 0.000010 0.000010 0.000010 0.000010 0.000010 0.000010 0.000010 0.000010 0.000010 0.000010 0.000010 0.000010 0.000010 0.000010 0.000010 0.000010 0.000010 0.000010 0.000010 0.000010 0.000010 0.000010 0.000010 0.000010 0.000010 0.000010 0.000010 0.000010 0.000010 0.000010 0.000010 0.000010 0.000010 0.000010 0.000010 0.000010 0.000010 0.000010 0.000010 0.000010 0.000010 0.000010 0.000010 0.000010 0.000010 0.000010 0.000010 0.000010 0.000010 0.000010 0.000010 0.000010 0.000010 0.000010 0.000010 0.000010
0.000010 0.000010 0.000010 0.000010 0.000010 0.000010 0.999170 0.000010 0.000010 0.000010 0.000010 0.000010 0.000010 0.000010 0.000010 0.000010 0.000010 0.000010 0.000010 0.000010 0.000010 0.000010 0.000010 0.000010 0.000010 0.000010 0.000010 0.000010 0.000010 0.000010 0.000010 0.000010 0.000010 0.000010 0.000010 0.000010 0.000010 0.000010 0.000010 0.000010 0.000010 0.000010 0.000010 0.000010 0.000010 0.000010 0.000010 0.000010 0.000010 0.000010 0.000010 0.000010 0.000010 0.000010 0.000010 0.000010 0.000010 0.000010 0.000010 0.000010 0.000010 0.000010 0.000010 0.000010 0.000010 0.000010 0.000010 0.000010 0.000010 0.000010 0.000010 0.000010 0.000010 0.000010 0.000010 0.000010 0.000010 0.000010 0.000010 0.000010 0.000010 0.000010 0.000010 0.000010
0.000010 0.000010 0.000010 0.000010 0.000010 0.000010 0.999170 0.000010 0.000010 0.000010 0.000010 0.000010 0.000010 0.000010 0.000010 0.000010 0.000010 0.000010 0.000010 0.000010 0.000010 0.000010 0.000010 0.000010 0.000010 0.000010 0.000010 0.000010 0.000010 0.000010 0.000010 0.000010 0.000010 0.000010 0.000010 0.000010 0.000010 0.000010 0.000010 0.000010 0.000010 0.000010 0.000010 0.000010 0.000010 0.000010 0.000010 0.000010 0.000010 0.000010 0.000010 0.000010 0.000010 0.000010 0.000010 0.000010 0.000010 0.000010 0.000010 0.000010 0.000010 0.000010 0.000010 0.000010 0.000010 0.000010 0.000010 0.000010 0.000010 0.000010 0.000010 0.000010 0.000010 0.000010 0.000010 0.000010 0.000010 0.000010 0.000010 0.000010 0.000010 0.000010 0.000010 0.000010
0.000010 0.000010 0.000010 0.000010 0.000010 0.000010 0.709101 0.000010 0.000010 0.000010 0.000010 0.000010 0.000010 0.000010 0.000010 0.000010 0.000010 0.000010 0.000010 0.000010 0.000010 0.000010 0.000010 0.060078 0.000010 0.000010 0.000010 0.000010 0.000010 0.000010 0.000010 0.000010 0.004206 0.000010 0.000010 0.000010 0.000010 0.000010 0.000010 0.000591 0.000010 0.000010 0.000010 0.000010 0.000010 0.000010 0.000010 0.000010 0.000010 0.000010 0.000010 0.002072 0.000010 0.000010 0.000010 0.000010 0.000010 0.000010 0.000011 0.000010 0.000010 0.000010 0.188386 0.000010 0.029541 0.000010 0.000010 0.000010 0.000010 0.000010 0.000010 0.000010 0.000010 0.000010 0.000010 0.000010 0.000010 0.000010 0.000010 0.005264 0.000010 0.000010 0.000010 0.000010
0.000010 0.000010 0.000010 0.000010 0.000010 0.000010 0.874577 0.000010 0.000010 0.000010 0.000010 0.000010 0.000010 0.000010 0.000010 0.000010 0.000010 0.000010 0.000010 0.000010 0.000010 0.000010 0.000010 0.029000 0.000010 0.000010 0.000010 0.000010 0.000010 0.000010 0.000010 0.000010 0.000010 0.000010 0.000010 0.000010 0.000010 0.000010 0.000010 0.000010 0.000010 0.000010 0.000010 0.000010 0.000010 0.000010 0.000010 0.000010 0.000010 0.000010 0.000010 0.000307 0.000010 0.000010 0.000010 0.000010 0.000010 0.012059 0.000010 0.000010 0.000010 0.000010 0.080172 0.000010 0.000010 0.000010 0.000010 0.000010 0.000010 0.000010 0.000010 0.000010 0.000010 0.000010 0.000010 0.000010 0.000010 0.003104 0.000010 0.000010 0.000010 0.000010 0.000010 0.000010
0.000010 0.000010 0.000010 0.000010 0.000010 0.000010 0.999170 0.000010 0.000010 0.000010 0.000010 0.000010 0.000010 0.000010 0.000010 0.000010 0.000010 0.000010 0.000010 0.000010 0.000010 0.000010 0.000010 0.000010 0.000010 0.000010 0.000010 0.000010 0.000010 0.000010 0.000010 0.000010 0.000010 0.000010 0.000010 0.000010 0.000010 0.000010 0.000010 0.000010 0.000010 0.000010 0.000010 0.000010 0.000010 0.000010 0.000010 0.000010 0.000010 0.000010 0.000010 0.000010 0.000010 0.000010 0.000010 0.000010 0.000010 0.000010 0.000010 0.000010 0.000010 0.000010 0.000010 0.000010 0.000010 0.000010 0.000010 0.000010 0.000010 0.000010 0.000010 0.000010 0.000010 0.000010 0.000010 0.000010 0.000010 0.000010 0.000010 0.000010 0.000010 0.000010 0.000010 0.000010
0.000010 0.000010 0.000010 0.000010 0.000010 0.000010 0.999170 0.000010 0.000010 0.000010 0.000010 0.000010 0.000010 0.000010 0.000010 0.000010 0.000010 0.000010 0.000010 0.000010 0.000010 0.000010 0.000010 0.000010 0.000010 0.000010 0.000010 0.000010 0.000010 0.000010 0.000010 0.000010 0.000010 0.000010 0.000010 0.000010 0.000010 0.000010 0.000010 0.000010 0.000010 0.000010 0.000010 0.000010 0.000010 0.000010 0.000010 0.000010 0.000010 0.000010 0.000010 0.000010 0.000010 0.000010 0.000010 0.000010 0.000010 0.000010 0.000010 0.000010 0.000010 0.000010 0.000010 0.000010 0.000010 0.000010 0.000010 0.000010 0.000010 0.000010 0.000010 0.000010 0.000010 0.000010 0.000010 0.000010 0.000010 0.000010 0.000010 0.000010 0.000010 0.000010 0.000010 0.000010
0.000010 0.000010 0.000010 0.000010 0.000010 0.000010 0.672385 0.000010 0.000010 0.000010 0.000010 0.000010 0.000010 0.000010 0.000010 0.000010 0.000010 0.000010 0.000010 0.000010 0.000010 0.000010 0.000010 0.065874 0.000010 0.000010 0.000010 0.000010 0.000010 0.000010 0.000010 0.000010 0.000010 0.000010 0.000010 0.000010 0.000010 0.000010 0.000010 0.000010 0.000010 0.000010 0.000010 0.000010 0.000010 0.000010 0.000010 0.000010 0.000010 0.000010 0.000010 0.000010 0.000010 0.000010 0.000010 0.000010 0.000010 0.007544 0.000010 0.000010 0.000010 0.000010 0.239855 0.000010 0.005214 0.000010 0.000010 0.000010 0.000010 0.000010 0.000010 0.000010 0.000010 0.000010 0.000010 0.000010 0.000010 0.000010 0.000010 0.008348 0.000010 0.000010 0.000010 0.000010
0.000010 0.000010 0.000010 0.000010 0.000010 0.000010 0.963000 0.000010 0.000010 0.000010 0.000010 0.000010 0.000010 0.000010 0.000010 0.000010 0.000010 0.000010 0.000010 0.000010 0.000010 0.000010 0.000010 0.002212 0.000010 0.000010 0.000010 0.000010 0.000010 0.000010 0.000010 0.000010 0.000010 0.000010 0.000010 0.000010 0.000010 0.000010 0.000010 0.000010 0.000010 0.000010 0.000010 0.000010 0.000010 0.000010 0.000010 0.000010 0.000010 0.000010 0.000010 0.000010 0.000010 0.000010 0.000010 0.000010 0.000010 0.000010 0.000010 0.000010 0.000010 0.000010 0.033978 0.000010 0.000010 0.000010 0.000010 0.000010 0.000010 0.000010 0.000010 0.000010 0.000010 0.000010 0.000010 0.000010 0.000010 0.000010 0.000010 0.000010 0.000010 0.000010 0.000010 0.000010
0.000010 0.000010 0.000919 0.000010 0.000010 0.000010 0.816933 0.000010 0.000010 0.000010 0.004790 0.000010 0.000010 0.000010 0.000010 0.000010 0.000010 0.000010 0.000010 0.000010 0.000010 0.000010 0.000010 0.000010 0.000010 0.000010 0.000010 0.009528 0.000010 0.000010 0.000010 0.000010 0.000010 0.000010 0.000010 0.000010 0.000010 0.000010 0.000010 0.000010 0.000010 0.000010 0.000010 0.000010 0.000010 0.000010 0.000010 0.000010 0.000010 0.000010 0.000010 0.000010 0.000010 0.000010 0.000010 0.000010 0.000010 0.000010 0.000010 0.039629 0.000010 0.000010 0.093566 0.000010 0.022741 0.002914 0.000010 0.000010 0.000010 0.000010 0.000010 0.000010 0.000010 0.008229 0.000010 0.000010 0.000010 0.000010 0.000010 0.000010 0.000010 0.000010 0.000010 0.000010
0.000010 0.000010 0.000010 0.000010 0.000010 0.000010 0.782117 0.000010 0.000010 0.000010 0.000715 0.000010 0.000010 0.000010 0.000010 0.005470 0.000010 0.000010 0.000010 0.001644 0.000010 0.000010 0.000010 0.032097 0.000010 0.000010 0.000010 0.000010 0.000010 0.000010 0.000010 0.000010 0.000010 0.000010 0.000010 0.000010 0.000010 0.000010 0.000010 0.004601 0.000010 0.000010 0.000010 0.000010 0.000010 0.000010 0.000010 0.000010 0.000010 0.000010 0.000010 0.000010 0.000010 0.000010 0.000010 0.000010 0.007907 0.000010 0.000213 0.000010 0.000010 0.000010 0.131613 0.000010 0.029188 0.000010 0.000010 0.000010 0.000010 0.000010 0.000010 0.000875 0.002839 0.000010 0.000010 0.000010 0.000010 0.000010 0.000010 0.000010 0.000010 0.000010 0.000010 0.000010
0.000010 0.000010 0.000010 0.000010 0.000010 0.000010 0.732860 0.000010 0.000010 0.000010 0.000010 0.000010 0.000010 0.000010 0.000010 0.000010 0.000010 0.003689 0.000010 0.000010 0.000010 0.000010 0.000010 0.033218 0.000010 0.000010 0.000010 0.000010 0.000010 0.000010 0.000010 0.000010 0.000010 0.000010 0.000010 0.000010 0.000010 0.000010 0.000010 0.000010 0.000010 0.000010 0.000010 0.000010 0.008002 0.000010 0.000010 0.000010 0.000010 0.000010 0.000010 0.000010 0.000010 0.000010 0.000010 0.000010 0.000010 0.000010 0.000010 0.000010 0.000010 0.000010 0.178524 0.000010 0.033101 0.000010 0.000010 0.000010 0.000010 0.000010 0.000010 0.000010 0.000010 0.000010 0.000010 0.000010 0.000010 0.004332 0.000010 0.005515 0.000010 0.000010 0.000010 0.000010
0.000010 0.000010 0.000010 0.000010 0.000010 0.000010 0.000010 0.000010 0.000010 0.000010 0.000010 0.000010 0.000010 0.000010 0.000010 0.000010 0.000010 0.000010 0.000010 0.000010 0.000010 0.000010 0.000010 0.999170 0.000010 0.000010 0.000010 0.000010 0.000010 0.000010 0.000010 0.000010 0.000010 0.000010 0.000010 0.000010 0.000010 0.000010 0.000010 0.000010 0.000010 0.000010 0.000010 0.000010 0.000010 0.000010 0.000010 0.000010 0.000010 0.000010 0.000010 0.000010 0.000010 0.000010 0.000010 0.000010 0.000010 0.000010 0.000010 0.000010 0.000010 0.000010 0.000010 0.000010 0.000010 0.000010 0.000010 0.000010 0.000010 0.000010 0.000010 0.000010 0.000010 0.000010 0.000010 0.000010 0.000010 0.000010 0.000010 0.000010 0.000010 0.000010 0.000010 0.000010
0.000010 0.000010 0.000010 0.000010 0.000010 0.000010 0.274604 0.000010 0.000010 0.000010 0.000010 0.000010 0.000010 0.000010 0.000010 0.000010 0.000010 0.000010 0.000010 0.000010 0.000010 0.000010 0.000010 0.724576 0.000010 0.000010 0.000010 0.000010 0.000010 0.000010 0.000010 0.000010 0.000010 0.000010 0.000010 0.000010 0.000010 0.000010 0.000010 0.000010 0.000010 0.000010 0.000010 0.000010 0.000010 0.000010 0.000010 0.000010 0.000010 0.000010 0.000010 0.000010 0.000010 0.000010 0.000010 0.000010 0.000010 0.000010 0.000010 0.000010 0.000010 0.000010 0.000010 0.000010 0.000010 0.000010 0.000010 0.000010 0.000010 0.000010 0.000010 0.000010 0.000010 0.000010 0.000010 0.000010 0.000010 0.000010 0.000010 0.000010 0.000010 0.000010 0.000010 0.000010
0.000010 0.000010 0.000010 0.000010 0.000010 0.000010 0.031462 0.000010 0.000010 0.213850 0.000010 0.017164 0.000010 0.000010 0.000010 0.000010 0.000010 0.000010 0.000010 0.000010 0.000010 0.000010 0.000010 0.632533 0.000015 0.000010 0.001832 0.000010 0.000010 0.000010 0.000010 0.000010 0.000010 0.000010 0.000010 0.000010 0.000010 0.000010 0.000010 0.000010 0.000010 0.000010 0.000010 0.000010 0.000010 0.000010 0.000010 0.000010 0.000010 0.000010 0.019768 0.000010 0.000010 0.000010 0.002026 0.000010 0.000010 0.000010 0.000010 0.000010 0.000010 0.000010 0.053045 0.000010 0.000010 0.000010 0.000827 0.025870 0.000010 0.000010 0.000010 0.000010 0.000010 0.000010 0.000010 0.000010 0.000010 0.000010 0.000010 0.000010 0.000010 0.000010 0.000889 0.000010
0.000010 0.000010 0.000010 0.000010 0.000010 0.000010 0.000010 0.000010 0.000010 0.000010 0.000010 0.000010 0.000010 0.000010 0.000010 0.000010 0.000010 0.000010 0.000010 0.000010 0.000010 0.000010 0.000010 0.999170 0.000010 0.000010 0.000010 0.000010 0.000010 0.000010 0.000010 0.000010 0.000010 0.000010 0.000010 0.000010 0.000010 0.000010 0.000010 0.000010 0.000010 0.000010 0.000010 0.000010 0.000010 0.000010 0.000010 0.000010 0.000010 0.000010 0.000010 0.000010 0.000010 0.000010 0.000010 0.000010 0.000010 0.000010 0.000010 0.000010 0.000010 0.000010 0.000010 0.000010 0.000010 0.000010 0.000010 0.000010 0.000010 0.000010 0.000010 0.000010 0.000010 0.000010 0.000010 0.000010 0.000010 0.000010 0.000010 0.000010 0.000010 0.000010 0.000010 0.000010
0.000010 0.000010 0.000010 0.000010 0.000010 0.000010 0.230459 0.000010 0.000010 0.000010 0.000010 0.000010 0.000010 0.000010 0.000010 0.000010 0.000010 0.000010 0.000010 0.000010 0.000010 0.000010 0.000010 0.768721 0.000010 0.000010 0.000010 0.000010 0.000010 0.000010 0.000010 0.000010 0.000010 0.000010 0.000010 0.000010 0.000010 0.000010 0.000010 0.000010 0.000010 0.000010 0.000010 0.000010 0.000010 0.000010 0.000010 0.000010 0.000010 0.000010 0.000010 0.000010 0.000010 0.000010 0.000010 0.000010 0.000010 0.000010 0.000010 0.000010 0.000010 0.000010 0.000010 0.000010 0.000010 0.000010 0.000010 0.000010 0.000010 0.000010 0.000010 0.000010 0.000010 0.000010 0.000010 0.000010 0.000010 0.000010 0.000010 0.000010 0.000010 0.000010 0.000010 0.000010
0.000010 0.000010 0.000010 0.000010 0.000010 0.000010 0.223552 0.000010 0.000010 0.000010 0.000010 0.000010 0.000010 0.000010 0.000010 0.000010 0.000010 0.000010 0.000010 0.000010 0.000010 0.000010 0.000010 0.742246 0.000010 0.000010 0.000010 0.000010 0.000010 0.000010 0.000010 0.000010 0.000010 0.000010 0.000010 0.000010 0.000010 0.000010 0.000010 0.000010 0.000010 0.000010 0.000010 0.000010 0.000010 0.000010 0.000010 0.000010 0.000010 0.000010 0.000010 0.000010 0.000010 0.000010 0.000010 0.000010 0.000010 0.000010 0.000010 0.000010 0.000010 0.000010 0.033392 0.000010 0.000010 0.000010 0.000010 0.000010 0.000010 0.000010 0.000010 0.000010 0.000010 0.000010 0.000010 0.000010 0.000010 0.000010 0.000010 0.000010 0.000010 0.000010 0.000010 0.000010
0.000010 0.000010 0.000010 0.000010 0.000010 0.000010 0.305983 0.000010 0.000010 0.000010 0.000010 0.000010 0.000010 0.000010 0.000010 0.000010 0.000010 0.054693 0.000010 0.000010 0.000010 0.000010 0.000010 0.532071 0.000010 0.000010 0.000010 0.002072 0.000010 0.000010 0.000010 0.000010 0.000010 0.000010 0.000010 0.000732 0.000010 0.000010 0.000010 0.000010 0.000010 0.000010 0.000010 0.000010 0.000010 0.000010 0.000010 0.000010 0.000010 0.000010 0.000010 0.000010 0.000010 0.000010 0.000010 0.000010 0.000010 0.000010 0.000010 0.000010 0.000010 0.000010 0.103670 0.000010 0.000010 0.000010 0.000010 0.000010 0.000010 0.000010 0.000010 0.000010 0.000010 0.000010 0.000010 0.000010 0.000010 0.000010 0.000010 0.000010 0.000010 0.000010 0.000010 0.000010
0.000010 0.000010 0.000010 0.000010 0.000010 0.000010 0.000010 0.000010 0.000010 0.000010 0.000010 0.000010 0.000010 0.000010 0.000010 0.000010 0.000010 0.000010 0.000010 0.000010 0.000010 0.000010 0.000010 0.999170 0.000010 0.000010 0.000010 0.000010 0.000010 0.000010 0.000010 0.000010 0.000010 0.000010 0.000010 0.000010 0.000010 0.000010 0.000010 0.000010 0.000010 0.000010 0.000010 0.000010 0.000010 0.000010 0.000010 0.000010 0.000010 0.000010 0.000010 0.000010 0.000010 0.000010 0.000010 0.000010 0.000010 0.000010 0.000010 0.000010 0.000010 0.000010 0.000010 0.000010 0.000010 0.000010 0.000010 0.000010 0.000010 0.000010 0.000010 0.000010 0.000010 0.000010 0.000010 0.000010 0.000010 0.000010 0.000010 0.000010 0.000010 0.000010 0.000010 0.000010
0.000010 0.000010 0.000010 0.000010 0.000010 0.000010 0.000010 0.000010 0.000010 0.000010 0.000010 0.000010 0.000010 0.000010 0.000010 0.000010 0.000010 0.000010 0.000010 0.000010 0.000010 0.000010 0.000010 0.999170 0.000010 0.000010 0.000010 0.000010 0.000010 0.000010 0.000010 0.000010 0.000010 0.000010 0.000010 0.000010 0.000010 0.000010 0.000010 0.000010 0.000010 0.000010 0.000010 0.000010 0.000010 0.000010 0.000010 0.000010 0.000010 0.000010 0.000010 0.000010 0.000010 0.000010 0.000010 0.000010 0.000010 0.000010 0.000010 0.000010 0.000010 0.000010 0.000010 0.000010 0.000010 0.000010 0.000010 0.000010 0.000010 0.000010 0.000010 0.000010 0.000010 0.000010 0.000010 0.000010 0.000010 0.000010 0.000010 0.000010 0.000010 0.000010 0.000010 0.000010
0.000010 0.000010 0.000010 0.000010 0.000010 0.000010 0.000010 0.000010 0.000010 0.000010 0.000010 0.000010 0.000010 0.000010 0.000010 0.000010 0.000010 0.000010 0.000010 0.000010 0.000010 0.000010 0.000010 0.000010 0.000010 0.000010 0.000010 0.000010 0.000010 0.000010 0.000010 0.000010 0.000010 0.000010 0.000010 0.000010 0.000010 0.000010 0.000010 0.000010 0.000010 0.000010 0.000010 0.000010 0.000010 0.000010 0.000010 0.000010 0.000010 0.000010 0.000010 0.000010 0.000010 0.000010 0.000010 0.000010 0.000010 0.000010 0.000010 0.000010 0.000010 0.000010 0.000010 0.000010 0.000010 0.000010 0.000010 0.000010 0.000010 0.000010 0.000010 0.000010 0.000010 0.000010 0.000010 0.000010 0.000010 0.000010 0.000010 0.000010 0.000010 0.999170 0.000010 0.000010
0.000010 0.000010 0.000010 0.000010 0.000010 0.000010 0.000010 0.000010 0.000010 0.000010 0.000010 0.000010 0.000010 0.000010 0.000010 0.000010 0.000010 0.000010 0.000010 0.000010 0.000010 0.000010 0.000010 0.000010 0.000010 0.000010 0.000010 0.000010 0.000010 0.000010 0.000010 0.000010 0.000010 0.000010 0.000010 0.000010 0.000010 0.000010 0.000010 0.000010 0.000010 0.000010 0.000010 0.000010 0.000010 0.000010 0.000010 0.000010 0.000010 0.000010 0.000010 0.000010 0.000010 0.000010 0.000010 0.000010 0.000010 0.000010 0.000010 0.000010 0.000010 0.000010 0.000010 0.000010 0.000010 0.000010 0.000010 0.000010 0.000010 0.000010 0.000010 0.000010 0.000010 0.000010 0.000010 0.000010 0.000010 0.000010 0.000010 0.000010 0.000010 0.999170 0.000010 0.000010
0.000010 0.000010 0.000010 0.000010 0.000010 0.000010 0.000010 0.000010 0.000010 0.000010 0.000010 0.000010 0.000010 0.000010 0.000010 0.000010 0.000010 0.000010 0.000010 0.000010 0.000010 0.000010 0.000010 0.000010 0.000010 0.000010 0.000010 0.000010 0.000010 0.000010 0.000010 0.000010 0.000010 0.000010 0.000010 0.000010 0.000010 0.000010 0.000010 0.000010 0.000010 0.000010 0.000010 0.000010 0.000010 0.000010 0.000010 0.000010 0.000010 0.000010 0.000010 0.000010 0.000010 0.000010 0.000010 0.000010 0.000010 0.000010 0.000010 0.000010 0.000010 0.000010 0.000010 0.000010 0.000010 0.000010 0.000010 0.000010 0.000010 0.000010 0.000010 0.000010 0.000010 0.000010 0.000010 0.000010 0.000010 0.000010 0.000010 0.000010 0.000010 0.999170 0.000010 0.000010
0.000010 0.000010 0.000010 0.000010 0.000010 0.000010 0.000010 0.000010 0.000010 0.000010 0.000010 0.000010 0.000010 0.000010 0.000010 0.000010 0.000010 0.000010 0.000010 0.000010 0.000010 0.000010 0.000010 0.000010 0.000010 0.000010 0.000010 0.000010 0.000010 0.000010 0.000010 0.000010 0.000010 0.000010 0.000010 0.000010 0.000010 0.000010 0.000010 0.000010 0.000010 0.000010 0.000010 0.000010 0.000010 0.000010 0.000010 0.000010 0.000010 0.000010 0.000010 0.000010 0.000010 0.000010 0.000010 0.000010 0.000010 0.000010 0.000010 0.000010 0.000010 0.000010 0.000010 0.000010 0.000010 0.000010 0.000010 0.000010 0.000010 0.000010 0.000010 0.000010 0.000010 0.000010 0.000010 0.000010 0.000010 0.000010 0.000010 0.000010 0.000010 0.999170 0.000010 0.000010
0.000010 0.000010 0.000010 0.000010 0.000010 0.000010 0.000010 0.000010 0.000010 0.000010 0.000010 0.000010 0.000010 0.000010 0.000010 0.000010 0.000010 0.000010 0.000010 0.000010 0.000010 0.000010 0.000010 0.000010 0.000010 0.000010 0.000010 0.000010 0.000010 0.000010 0.000010 0.000010 0.000010 0.000010 0.000010 0.000010 0.000010 0.000010 0.000010 0.000010 0.000010 0.000010 0.000010 0.000010 0.000010 0.000010 0.000010 0.000010 0.000010 0.000010 0.000010 0.000010 0.000010 0.000010 0.000010 0.000010 0.000010 0.000010 0.000010 0.000010 0.000010 0.000010 0.000010 0.000010 0.000010 0.000010 0.000010 0.000010 0.000010 0.000010 0.000010 0.000010 0.000010 0.000010 0.000010 0.000010 0.000010 0.000010 0.000010 0.000010 0.000010 0.999170 0.000010 0.000010
0.000010 0.000010 0.000010 0.000010 0.000010 0.000010 0.000010 0.000010 0.000010 0.000010 0.000010 0.000010 0.000010 0.000010 0.051031 0.000010 0.000010 0.000010 0.000018 0.000010 0.000010 0.000010 0.000010 0.000010 0.032453 0.000010 0.000010 0.027084 0.000010 0.000010 0.000010 0.000010 0.000010 0.000010 0.023746 0.000010 0.000010 0.019031 0.000010 0.000010 0.000010 0.000010 0.000010 0.007640 0.000010 0.000010 0.000010 0.000010 0.000010 0.000010 0.000010 0.000010 0.000010 0.000010 0.000010 0.000010 0.000010 0.000010 0.000010 0.000010 0.000010 0.000010 0.000010 0.000010 0.000010 0.000010 0.005191 0.000010 0.000010 0.000010 0.000010 0.000010 0.000010 0.001424 0.000010 0.000010 0.000010 0.000010 0.000010 0.000010 0.000010 0.831633 0.000020 0.000010
0.000010 0.000010 0.000010 0.000010 0.000010 0.000010 0.000010 0.000010 0.000010 0.000010 0.000010 0.000010 0.000010 0.000010 0.000010 0.000010 0.000010 0.000010 0.000010 0.000010 0.000010 0.000010 0.000010 0.000010 0.000010 0.000010 0.000010 0.000010 0.000010 0.000010 0.000010 0.000010 0.000010 0.000010 0.000010 0.000010 0.000010 0.000010 0.000010 0.000010 0.000010 0.000010 0.000010 0.000010 0.000010 0.000010 0.000010 0.000010 0.000010 0.000010 0.000010 0.000010 0.000010 0.000010 0.000010 0.000010 0.000010 0.000010 0.000010 0.000010 0.000010 0.000010 0.000010 0.000010 0.000010 0.000010 0.000010 0.000010 0.000010 0.000010 0.000010 0.000010 0.000010 0.000010 0.000010 0.000010 0.000010 0.000010 0.000010 0.000010 0.000010 0.999170 0.000010 0.000010
0.000010 0.000010 0.000010 0.000010 0.000010 0.000010 0.000010 0.000010 0.000010 0.000010 0.000010 0.000010 0.000010 0.000010 0.000010 0.000010 0.000010 0.000010 0.000010 0.000010 0.000010 0.000010 0.000010 0.000010 0.000010 0.000010 0.000010 0.000010 0.000010 0.000010 0.000010 0.000010 0.000010 0.000010 0.000010 0.000010 0.000010 0.000010 0.000010 0.000010 0.000010 0.000010 0.000010 0.000010 0.000010 0.000010 0.000010 0.000010 0.000010 0.000010 0.000010 0.000010 0.000010 0.000010 0.000010 0.000010 0.000010 0.000010 0.000010 0.000010 0.000010 0.000010 0.000018 0.000010 0.000010 0.000010 0.000010 0.000010 0.000010 0.000010 0.000010 0.000010 0.000010 0.000010 0.000010 0.000010 0.000010 0.000010 0.000010 0.000010 0.000010 0.999162 0.000010 0.000010
0.000010 0.000010 0.000010 0.000010 0.000010 0.000010 0.080514 0.000010 0.000010 0.000010 0.000010 0.000010 0.000010 0.000010 0.000010 0.000010 0.000010 0.870540 0.000010 0.000010 0.000010 0.000010 0.000010 0.008796 0.000010 0.000010 0.000010 0.000010 0.000010 0.000010 0.000010 0.000010 0.000010 0.000010 0.000010 0.000010 0.000010 0.000010 0.000010 0.000010 0.000010 0.000010 0.000010 0.000010 0.000010 0.000010 0.000010 0.000010 0.000010 0.000010 0.000010 0.000010 0.000010 0.000010 0.000010 0.000010 0.000010 0.035990 0.000010 0.000010 0.000010 0.000010 0.000010 0.000010 0.000010 0.000010 0.000010 0.000010 0.000010 0.000010 0.000010 0.003370 0.000010 0.000010 0.000010 0.000010 0.000010 0.000010 0.000010 0.000010 0.000010 0.000010 0.000010 0.000010
0.000010 0.000010 0.000010 0.000010 0.000010 0.000010 0.000010 0.000010 0.000010 0.000010 0.000010 0.000010 0.000010 0.000010 0.000010 0.000010 0.000010 0.774907 0.000010 0.000010 0.000010 0.000010 0.000010 0.000010 0.000010 0.000010 0.000010 0.000010 0.000010 0.000010 0.000010 0.000010 0.000010 0.000010 0.000010 0.000010 0.000010 0.000010 0.000010 0.000010 0.000010 0.000010 0.000010 0.000010 0.000010 0.000010 0.000010 0.000010 0.000010 0.000010 0.000010 0.000010 0.000010 0.000010 0.000010 0.000010 0.000010 0.224273 0.000010 0.000010 0.000010 0.000010 0.000010 0.000010 0.000010 0.000010 0.000010 0.000010 0.000010 0.000010 0.000010 0.000010 0.000010 0.000010 0.000010 0.000010 0.000010 0.000010 0.000010 0.000010 0.000010 0.000010 0.000010 0.000010
0.000010 0.000010 0.000010 0.000010 0.000010 0.000010 0.000010 0.000010 0.000010 0.000010 0.000010 0.000010 0.000010 0.000010 0.000010 0.000010 0.000010 0.999170 0.000010 0.000010 0.000010 0.000010 0.000010 0.000010 0.000010 0.000010 0.000010 0.000010 0.000010 0.000010 0.000010 0.000010 0.000010 0.000010 0.000010 0.000010 0.000010 0.000010 0.000010 0.000010 0.000010 0.000010 0.000010 0.000010 0.000010 0.000010 0.000010 0.000010 0.000010 0.000010 0.000010 0.000010 0.000010 0.000010 0.000010 0.000010 0.000010 0.000010 0.000010 0.000010 0.000010 0.000010 0.000010 0.000010 0.000010 0.000010 0.000010 0.000010 0.000010 0.000010 0.000010 0.000010 0.000010 0.000010 0.000010 0.000010 0.000010 0.000010 0.000010 0.000010 0.000010 0.000010 0.000010 0.000010
0.000010 0.000010 0.000010 0.000010 0.000010 0.000010 0.014026 0.000010 0.000010 0.000010 0.002113 0.000010 0.000010 0.000010 0.000010 0.000010 0.000010 0.858792 0.000010 0.000010 0.000010 0.000010 0.000010 0.000010 0.000010 0.000010 0.000010 0.000010 0.000010 0.000010 0.000010 0.000010 0.000010 0.000010 0.000010 0.000010 0.000010 0.000010 0.000010 0.000010 0.000010 0.000010 0.000010 0.000010 0.000010 0.000010 0.000010 0.000010 0.000010 0.000010 0.000010 0.003906 0.000010 0.000010 0.000010 0.000010 0.000010 0.120372 0.000010 0.000010 0.000010 0.000010 0.000010 0.000010 0.000010 0.000010 0.000010 0.000010 0.000010 0.000010 0.000010 0.000010 0.000010 0.000010 0.000010 0.000010 0.000010 0.000010 0.000010 0.000010 0.000010 0.000010 0.000010 0.000010
0.000010 0.000010 0.000010 0.000010 0.000010 0.000010 0.009377 0.000010 0.000010 0.000010 0.000010 0.000010 0.000010 0.000010 0.000010 0.000010 0.000010 0.266296 0.000010 0.000010 0.000010 0.000010 0.000010 0.000010 0.000010 0.012365 0.000010 0.000010 0.000010 0.000010 0.000010 0.000010 0.000010 0.000010 0.000010 0.000010 0.000010 0.000010 0.000010 0.000010 0.000010 0.004954 0.000010 0.000010 0.000010 0.000010 0.000010 0.000010 0.000010 0.000010 0.000010 0.000010 0.000010 0.000010 0.000010 0.000010 0.000010 0.706219 0.000010 0.000010 0.000010 0.000010 0.000010 0.000010 0.000010 0.000010 0.000010 0.000010 0.000010 0.000010 0.000010 0.000010 0.000010 0.000010 0.000010 0.000010 0.000010 0.000010 0.000010 0.000010 0.000010 0.000010 0.000010 0.000010
0.000010 0.000010 0.000010 0.000010 0.000010 0.000010 0.000010 0.000010 0.000010 0.000010 0.019302 0.000010 0.000010 0.000010 0.000010 0.005676 0.000010 0.465949 0.000010 0.000010 0.000010 0.000010 0.000010 0.000010 0.000010 0.000010 0.000010 0.000010 0.000010 0.000010 0.000010 0.000010 0.000624 0.000010 0.000010 0.000010 0.000010 0.000010 0.000010 0.014455 0.000010 0.009085 0.000010 0.000010 0.009709 0.000010 0.000010 0.000010 0.000010 0.000010 0.000010 0.000010 0.000010 0.000010 0.000010 0.000010 0.000010 0.469476 0.000010 0.000010 0.000010 0.000010 0.000010 0.000010 0.000010 0.000010 0.003414 0.000010 0.000010 0.000010 0.000010 0.000010 0.000010 0.000010 0.000010 0.000010 0.000010 0.000010 0.000010 0.000010 0.000581 0.000010 0.001000 0.000010
0.000010 0.000010 0.000010 0.000010 0.000010 0.000010 0.000010 0.000010 0.000010 0.000010 0.000010 0.000010 0.000010 0.000010 0.000010 0.000010 0.000010 0.999170 0.000010 0.000010 0.000010 0.000010 0.000010 0.000010 0.000010 0.000010 0.000010 0.000010 0.000010 0.000010 0.000010 0.000010 0.000010 0.000010 0.000010 0.000010 0.000010 0.000010 0.000010 0.000010 0.000010 0.000010 0.000010 0.000010 0.000010 0.000010 0.000010 0.000010 0.000010 0.000010 0.000010 0.000010 0.000010 0.000010 0.000010 0.000010 0.000010 0.000010 0.000010 0.000010 0.000010 0.000010 0.000010 0.000010 0.000010 0.000010 0.000010 0.000010 0.000010 0.000010 0.000010 0.000010 0.000010 0.000010 0.000010 0.000010 0.000010 0.000010 0.000010 0.000010 0.000010 0.000010 0.000010 0.000010
0.000010 0.000010 0.000010 0.000010 0.000010 0.000010 0.062717 0.000010 0.000010 0.000010 0.000010 0.000010 0.000010 0.000010 0.000010 0.000010 0.000010 0.525015 0.000010 0.000010 0.000010 0.000010 0.000010 0.000010 0.000010 0.000010 0.000010 0.000010 0.000010 0.000010 0.000010 0.000010 0.000010 0.000010 0.000010 0.000010 0.000010 0.000010 0.000010 0.000010 0.004565 0.009923 0.000010 0.000010 0.000010 0.000010 0.000010 0.000010 0.000010 0.000010 0.000010 0.000010 0.000010 0.000010 0.000010 0.000010 0.000010 0.396991 0.000010 0.000010 0.000010 0.000010 0.000010 0.000010 0.000010 0.000010 0.000010 0.000010 0.000010 0.000010 0.000010 0.000010 0.000010 0.000010 0.000010 0.000010 0.000010 0.000010 0.000010 0.000010 0.000010 0.000010 0.000010 0.000010
0.000010 0.000010 0.000010 0.000010 0.000010 0.000010 0.022127 0.000010 0.000010 0.000010 0.000010 0.000010 0.000010 0.000010 0.000010 0.000010 0.000010 0.433040 0.000010 0.000010 0.000010 0.000010 0.000010 0.000010 0.000010 0.000010 0.000010 0.000010 0.000010 0.000010 0.000010 0.000010 0.000010 0.000010 0.000010 0.000010 0.000010 0.000010 0.000010 0.000010 0.000010 0.000010 0.000010 0.000010 0.000010 0.000010 0.000010 0.000010 0.000010 0.000010 0.000010 0.000010 0.000010 0.000010 0.000010 0.000010 0.000010 0.536526 0.000010 0.000010 0.000010 0.000010 0.000010 0.000010 0.000010 0.000010 0.000010 0.000010 0.000010 0.000010 0.000010 0.000010 0.000010 0.000010 0.000010 0.000010 0.000010 0.007507 0.000010 0.000010 0.000010 0.000010 0.000010 0.000010
0.000010 0.000010 0.000010 0.000010 0.000010 0.000010 0.000010 0.000010 0.000010 0.000010 0.000010 0.000010 0.000010 0.000010 0.000010 0.000010 0.000010 0.901920 0.000010 0.000010 0.000010 0.000010 0.000010 0.000010 0.000010 0.000010 0.000010 0.000010 0.000010 0.000010 0.000010 0.000010 0.000010 0.000010 0.000010 0.000010 0.000010 0.000010 0.000010 0.000010 0.000010 0.000010 0.000010 0.000010 0.000010 0.000010 0.000010 0.000010 0.000010 0.000010 0.000010 0.000010 0.000010 0.000010 0.000010 0.000010 0.000010 0.097143 0.000010 0.000010 0.000010 0.000010 0.000010 0.000010 0.000010 0.000010 0.000010 0.000010 0.000010 0.000010 0.000010 0.000128 0.000010 0.000010 0.000010 0.000010 0.000010 0.000010 0.000010 0.000010 0.000010 0.000010 0.000010 0.000010
0.000010 0.000010 0.000010 0.000010 0.000010 0.000010 0.000010 0.000010 0.000010 0.000010 0.000010 0.000010 0.000010 0.000010 0.000010 0.000010 0.000010 0.910541 0.000010 0.000010 0.000010 0.000010 0.000010 0.000010 0.000010 0.000010 0.000010 0.000010 0.000010 0.000010 0.000010 0.000010 0.000010 0.000010 0.000010 0.000010 0.000010 0.000010 0.000010 0.000010 0.000010 0.000010 0.000010 0.000010 0.000010 0.000010 0.000010 0.000010 0.000010 0.000010 0.000010 0.000010 0.000010 0.000010 0.000010 0.000010 0.000010 0.088639 0.000010 0.000010 0.000010 0.000010 0.000010 0.000010 0.000010 0.000010 0.000010 0.000010 0.000010 0.000010 0.000010 0.000010 0.000010 0.000010 0.000010 0.000010 0.000010 0.000010 0.000010 0.000010 0.000010 0.000010 0.000010 0.000010
0.000010 0.000010 0.000010 0.000010 0.000010 0.000010 0.000010 0.000010 0.000010 0.000010 0.000010 0.000010 0.000010 0.000010 0.000010 0.000010 0.000010 0.999168 0.000010 0.000010 0.000010 0.000010 0.000010 0.000010 0.000010 0.000010 0.000010 0.000010 0.000010 0.000010 0.000010 0.000010 0.000010 0.000010 0.000010 0.000010 0.000010 0.000010 0.000010 0.000010 0.000011 0.000010 0.000010 0.000010 0.000010 0.000010 0.000010 0.000010 0.000010 0.000010 0.000010 0.000010 0.000010 0.000010 0.000010 0.000010 0.000010 0.000010 0.000010 0.000010 0.000010 0.000010 0.000012 0.000010 0.000010 0.000010 0.000010 0.000010 0.000010 0.000010 0.000010 0.000010 0.000010 0.000010 0.000010 0.000010 0.000010 0.000010 0.000010 0.000010 0.000010 0.000010 0.000010 0.000010
0.000010 0.000010 0.000010 0.000010 0.000010 0.000010 0.020733 0.000010 0.000010 0.000010 0.008616 0.000010 0.000010 0.000010 0.000010 0.000010 0.000010 0.843332 0.000010 0.000010 0.000010 0.000010 0.000010 0.000010 0.000010 0.000010 0.000010 0.025081 0.000010 0.000010 0.000010 0.000010 0.000010 0.000010 0.000010 0.000010 0.000010 0.000010 0.000010 0.001718 0.000010 0.000010 0.000010 0.000010 0.017401 0.000010 0.000010 0.000010 0.000010 0.000010 0.000010 0.000010 0.000010 0.000010 0.000010 0.000010 0.000010 0.077677 0.000010 0.000010 0.000010 0.000010 0.000010 0.000010 0.000010 0.000010 0.004673 0.000010 0.000010 0.000010 0.000010 0.000010 0.000010 0.000010 0.000010 0.000010 0.000010 0.000010 0.000010 0.000010 0.000010 0.000010 0.000019 0.000010
0.000010 0.000010 0.000010 0.000010 0.000010 0.000010 0.037315 0.000010 0.000010 0.000010 0.000010 0.000010 0.000010 0.000010 0.000010 0.000010 0.000010 0.961865 0.000010 0.000010 0.000010 0.000010 0.000010 0.000010 0.000010 0.000010 0.000010 0.000010 0.000010 0.000010 0.000010 0.000010 0.000010 0.000010 0.000010 0.000010 0.000010 0.000010 0.000010 0.000010 0.000010 0.000010 0.000010 0.000010 0.000010 0.000010 0.000010 0.000010 0.000010 0.000010 0.000010 0.000010 0.000010 0.000010 0.000010 0.000010 0.000010 0.000010 0.000010 0.000010 0.000010 0.000010 0.000010 0.000010 0.000010 0.000010 0.000010 0.000010 0.000010 0.000010 0.000010 0.000010 0.000010 0.000010 0.000010 0.000010 0.000010 0.000010 0.000010 0.000010 0.000010 0.000010 0.000010 0.000010
0.000010 0.000010 0.000010 0.000010 0.000010 0.000010 0.000010 0.000010 0.000010 0.000010 0.000010 0.000010 0.000010 0.000010 0.000010 0.000010 0.000010 0.999170 0.000010 0.000010 0.000010 0.000010 0.000010 0.000010 0.000010 0.000010 0.000010 0.000010 0.000010 0.000010 0.000010 0.000010 0.000010 0.000010 0.000010 0.000010 0.000010 0.000010 0.000010 0.000010 0.000010 0.000010 0.000010 0.000010 0.000010 0.000010 0.000010 0.000010 0.000010 0.000010 0.000010 0.000010 0.000010 0.000010 0.000010 0.000010 0.000010 0.000010 0.000010 0.000010 0.000010 0.000010 0.000010 0.000010 0.000010 0.000010 0.000010 0.000010 0.000010 0.000010 0.000010 0.000010 0.000010 0.000010 0.000010 0.000010 0.000010 0.000010 0.000010 0.000010 0.000010 0.000010 0.000010 0.000010
0.000010 0.000010 0.000010 0.000010 0.000010 0.000010 0.000010 0.000010 0.000010 0.000010 0.000010 0.000010 0.000010 0.000010 0.000010 0.000010 0.000010 0.999170 0.000010 0.000010 0.000010 0.000010 0.000010 0.000010 0.000010 0.000010 0.000010 0.000010 0.000010 0.000010 0.000010 0.000010 0.000010 0.000010 0.000010 0.000010 0.000010 0.000010 0.000010 0.000010 0.000010 0.000010 0.000010 0.000010 0.000010 0.000010 0.000010 0.000010 0.000010 0.000010 0.000010 0.000010 0.000010 0.000010 0.000010 0.000010 0.000010 0.000010 0.000010 0.000010 0.000010 0.000010 0.000010 0.000010 0.000010 0.000010 0.000010 0.000010 0.000010 0.000010 0.000010 0.000010 0.000010 0.000010 0.000010 0.000010 0.000010 0.000010 0.000010 0.000010 0.000010 0.000010 0.000010 0.000010
0.000010 0.000010 0.000010 0.000010 0.000010 0.000010 0.000010 0.000010 0.000010 0.000010 0.000010 0.000010 0.000010 0.000010 0.000010 0.000010 0.000010 0.950083 0.000010 0.000010 0.000010 0.000010 0.000010 0.000010 0.000010 0.000010 0.000010 0.000010 0.000010 0.000010 0.000010 0.000010 0.000010 0.000010 0.000010 0.000010 0.000010 0.000010 0.000010 0.000010 0.000010 0.000010 0.000010 0.000010 0.000010 0.000010 0.000010 0.000010 0.000010 0.000010 0.000010 0.000010 0.000010 0.000010 0.000010 0.000010 0.000010 0.049097 0.000010 0.000010 0.000010 0.000010 0.000010 0.000010 0.000010 0.000010 0.000010 0.000010 0.000010 0.000010 0.000010 0.000010 0.000010 0.000010 0.000010 0.000010 0.000010 0.000010 0.000010 0.000010 0.000010 0.000010 0.000010 0.000010
0.000010 0.000010 0.000010 0.000010 0.000010 0.000010 0.000010 0.000010 0.000010 0.000010 0.000010 0.000010 0.000010 0.000010 0.000010 0.000010 0.000010 0.999170 0.000010 0.000010 0.000010 0.000010 0.000010 0.000010 0.000010 0.000010 0.000010 0.000010 0.000010 0.000010 0.000010 0.000010 0.000010 0.000010 0.000010 0.000010 0.000010 0.000010 0.000010 0.000010 0.000010 0.000010 0.000010 0.000010 0.000010 0.000010 0.000010 0.000010 0.000010 0.000010 0.000010 0.000010 0.000010 0.000010 0.000010 0.000010 0.000010 0.000010 0.000010 0.000010 0.000010 0.000010 0.000010 0.000010 0.000010 0.000010 0.000010 0.000010 0.000010 0.000010 0.000010 0.000010 0.000010 0.000010 0.000010 0.000010 0.000010 0.000010 0.000010 0.000010 0.000010 0.000010 0.000010 0.000010
0.000010 0.000010 0.000010 0.000010 0.000010 0.000010 0.000010 0.000010 0.000010 0.000010 0.000010 0.000010 0.000010 0.000010 0.000010 0.000010 0.000010 0.999170 0.000010 0.000010 0.000010 0.000010 0.000010 0.000010 0.000010 0.000010 0.000010 0.000010 0.000010 0.000010 0.000010 0.000010 0.000010 0.000010 0.000010 0.000010 0.000010 0.000010 0.000010 0.000010 0.000010 0.000010 0.000010 0.000010 0.000010 0.000010 0.000010 0.000010 0.000010 0.000010 0.000010 0.000010 0.000010 0.000010 0.000010 0.000010 0.000010 0.000010 0.000010 0.000010 0.000010 0.000010 0.000010 0.000010 0.000010 0.000010 0.000010 0.000010 0.000010 0.000010 0.000010 0.000010 0.000010 0.000010 0.000010 0.000010 0.000010 0.000010 0.000010 0.000010 0.000010 0.000010 0.000010 0.000010
0.000010 0.000010 0.013529 0.000010 0.000010 0.000010 0.000010 0.000718 0.011992 0.023116 0.016256 0.002439 0.000010 0.000010 0.000010 0.000010 0.000010 0.000010 0.000010 0.000010 0.000010 0.000010 0.006494 0.011952 0.000010 0.016892 0.011496 0.030137 0.000010 0.011329 0.000010 0.000010 0.029852 0.013038 0.000377 0.000010 0.000010 0.000010 0.000010 0.029427 0.034100 0.172558 0.000010 0.005692 0.013462 0.000010 0.000010 0.000010 0.007146 0.000010 0.000663 0.000010 0.000010 0.023717 0.339245 0.000010 0.000010 0.038357 0.002251 0.000010 0.000010 0.017122 0.050445 0.000010 0.000010 0.006349 0.006805 0.022926 0.000010 0.000010 0.002093 0.000010 0.000010 0.000010 0.000010 0.000010 0.000010 0.000010 0.000010 0.000010 0.008774 0.018752 0.000010 0.000010
0.000010 0.000010 0.000010 0.000010 0.000010 0.000010 0.000010 0.000010 0.000010 0.000010 0.000010 0.000010 0.000010 0.000010 0.000010 0.000010 0.000010 0.000010 0.000010 0.000010 0.000010 0.000010 0.000010 0.000010 0.000010 0.000010 0.000010 0.000010 0.000010 0.000010 0.000010 0.000010 0.000010 0.000010 0.000010 0.000010 0.000010 0.000010 0.000010 0.000010 0.000010 0.999170 0.000010 0.000010 0.000010 0.000010 0.000010 0.000010 0.000010 0.000010 0.000010 0.000010 0.000010 0.000010 0.000010 0.000010 0.000010 0.000010 0.000010 0.000010 0.000010 0.000010 0.000010 0.000010 0.000010 0.000010 0.000010 0.000010 0.000010 0.000010 0.000010 0.000010 0.000010 0.000010 0.000010 0.000010 0.000010 0.000010 0.000010 0.000010 0.000010 0.000010 0.000010 0.000010
0.000010 0.000010 0.000010 0.000010 0.000010 0.000010 0.000010 0.000010 0.000010 0.000010 0.000010 0.000010 0.000010 0.000010 0.000010 0.000010 0.000010 0.000010 0.000010 0.000010 0.000010 0.000010 0.000010 0.000010 0.000010 0.000010 0.000010 0.000010 0.000010 0.000010 0.000010 0.000010 0.000010 0.000010 0.000010 0.000010 0.000010 0.000010 0.000010 0.000010 0.000010 0.999170 0.000010 0.000010 0.000010 0.000010 0.000010 0.000010 0.000010 0.000010 0.000010 0.000010 0.000010 0.000010 0.000010 0.000010 0.000010 0.000010 0.000010 0.000010 0.000010 0.000010 0.000010 0.000010 0.000010 0.000010 0.000010 0.000010 0.000010 0.000010 0.000010 0.000010 0.000010 0.000010 0.000010 0.000010 0.000010 0.000010 0.000010 0.000010 0.000010 0.000010 0.000010 0.000010
0.000010 0.000010 0.000010 0.000010 0.000010 0.000010 0.000010 0.000010 0.000010 0.000010 0.000010 0.000010 0.000010 0.000010 0.000010 0.000010 0.000010 0.000010 0.000010 0.000010 0.000010 0.000010 0.000010 0.000010 0.000010 0.000010 0.000010 0.000010 0.000010 0.000010 0.000010 0.000010 0.000010 0.000010 0.000010 0.000010 0.000010 0.000010 0.000010 0.000010 0.000010 0.999170 0.000010 0.000010 0.000010 0.000010 0.000010 0.000010 0.000010 0.000010 0.000010 0.000010 0.000010 0.000010 0.000010 0.000010 0.000010 0.000010 0.000010 0.000010 0.000010 0.000010 0.000010 0.000010 0.000010 0.000010 0.000010 0.000010 0.000010 0.000010 0.000010 0.000010 0.000010 0.000010 0.000010 0.000010 0.000010 0.000010 0.000010 0.000010 0.000010 0.000010 0.000010 0.000010
0.000010 0.000010 0.000010 0.000010 0.000010 0.000010 0.000010 0.000010 0.000010 0.000010 0.000010 0.000010 0.000010 0.000010 0.000010 0.000010 0.000010 0.000010 0.000010 0.000010 0.000010 0.000010 0.000010 0.000010 0.000010 0.000010 0.000010 0.000010 0.000010 0.000010 0.000010 0.000010 0.000010 0.000010 0.000010 0.000010 0.000010 0.000010 0.000010 0.000010 0.000010 0.999170 0.000010 0.000010 0.000010 0.000010 0.000010 0.000010 0.000010 0.000010 0.000010 0.000010 0.000010 0.000010 0.000010 0.000010 0.000010 0.000010 0.000010 0.000010 0.000010 0.000010 0.000010 0.000010 0.000010 0.000010 0.000010 0.000010 0.000010 0.000010 0.000010 0.000010 0.000010 0.000010 0.000010 0.000010 0.000010 0.000010 0.000010 0.000010 0.000010 0.000010 0.000010 0.000010
0.000010 0.000010 0.000010 0.000010 0.000010 0.000010 0.000010 0.000010 0.000010 0.000010 0.000010 0.000010 0.000010 0.000010 0.000010 0.000010 0.000010 0.000010 0.000010 0.000010 0.000010 0.000010 0.000010 0.000010 0.000010 0.000010 0.000010 0.000010 0.000010 0.000010 0.000010 0.000010 0.000010 0.000010 0.000010 0.000010 0.000010 0.000010 0.000010 0.000010 0.000010 0.999170 0.000010 0.000010 0.000010 0.000010 0.000010 0.000010 0.000010 0.000010 0.000010 0.000010 0.000010 0.000010 0.000010 0.000010 0.000010 0.000010 0.000010 0.000010 0.000010 0.000010 0.000010 0.000010 0.000010 0.000010 0.000010 0.000010 0.000010 0.000010 0.000010 0.000010 0.000010 0.000010 0.000010 0.000010 0.000010 0.000010 0.000010 0.000010 0.000010 0.000010 0.000010 0.000010
0.000010 0.000010 0.000010 0.000010 0.000010 0.000010 0.000010 0.000010 0.000010 0.000010 0.000010 0.000010 0.000010 0.000010 0.000010 0.000010 0.000010 0.000010 0.000010 0.000010 0.000010 0.000010 0.000010 0.000010 0.000010 0.000010 0.000010 0.000010 0.000010 0.000010 0.000010 0.000010 0.000010 0.000010 0.000010 0.000010 0.000010 0.000010 0.000010 0.000010 0.000010 0.999170 0.000010 0.000010 0.000010 0.000010 0.000010 0.000010 0.000010 0.000010 0.000010 0.000010 0.000010 0.000010 0.000010 0.000010 0.000010 0.000010 0.000010 0.000010 0.000010 0.000010 0.000010 0.000010 0.000010 0.000010 0.000010 0.000010 0.000010 0.000010 0.000010 0.000010 0.000010 0.000010 0.000010 0.000010 0.000010 0.000010 0.000010 0.000010 0.000010 0.000010 0.000010 0.000010
0.000010 0.000010 0.000010 0.000010 0.000010 0.000010 0.000010 0.000010 0.000010 0.000010 0.000010 0.000010 0.000010 0.000010 0.000010 0.000010 0.000010 0.000010 0.000010 0.000010 0.000010 0.000010 0.000010 0.000010 0.000010 0.000010 0.000010 0.000010 0.000010 0.000010 0.000010 0.000010 0.000010 0.000010 0.000010 0.000010 0.000010 0.000010 0.000010 0.000010 0.000010 0.999170 0.000010 0.000010 0.000010 0.000010 0.000010 0.000010 0.000010 0.000010 0.000010 0.000010 0.000010 0.000010 0.000010 0.000010 0.000010 0.000010 0.000010 0.000010 0.000010 0.000010 0.000010 0.000010 0.000010 0.000010 0.000010 0.000010 0.000010 0.000010 0.000010 0.000010 0.000010 0.000010 0.000010 0.000010 0.000010 0.000010 0.000010 0.000010 0.000010 0.000010 0.000010 0.000010
0.000010 0.000010 0.000010 0.000010 0.000010 0.000010 0.000010 0.000010 0.000010 0.000010 0.000010 0.000010 0.000010 0.000010 0.000010 0.000010 0.000010 0.000010 0.000010 0.000010 0.000010 0.000010 0.000010 0.000010 0.000010 0.000010 0.000010 0.000010 0.000010 0.000010 0.000010 0.000010 0.000010 0.000010 0.000010 0.000010 0.000010 0.000010 0.000010 0.000010 0.000010 0.999170 0.000010 0.000010 0.000010 0.000010 0.000010 0.000010 0.000010 0.000010 0.000010 0.000010 0.000010 0.000010 0.000010 0.000010 0.000010 0.000010 0.000010 0.000010 0.000010 0.000010 0.000010 0.000010 0.000010 0.000010 0.000010 0.000010 0.000010 0.000010 0.000010 0.000010 0.000010 0.000010 0.000010 0.000010 0.000010 0.000010 0.000010 0.000010 0.000010 0.000010 0.000010 0.000010
0.000010 0.000010 0.000010 0.000010 0.000010 0.000010 0.000010 0.000010 0.000010 0.000010 0.000010 0.000010 0.000010 0.000010 0.000010 0.000010 0.000010 0.018445 0.000010 0.000010 0.000010 0.000010 0.000010 0.000010 0.000010 0.012552 0.000010 0.001277 0.000010 0.000010 0.000010 0.000010 0.000010 0.027955 0.000010 0.225352 0.000010 0.000010 0.000010 0.000010 0.000010 0.005299 0.000010 0.000010 0.000010 0.000010 0.000010 0.000010 0.000010 0.000010 0.000010 0.000010 0.000010 0.000010 0.015140 0.000010 0.000010 0.000828 0.025289 0.558876 0.000010 0.000010 0.012697 0.000010 0.063387 0.000010 0.003286 0.000010 0.002340 0.000010 0.000336 0.006306 0.005815 0.000010 0.000010 0.000010 0.000010 0.000010 0.000010 0.000010 0.000010 0.000010 0.014160 0.000010
0.000010 0.000010 0.000010 0.000010 0.000010 0.000010 0.000010 0.000010 0.000010 0.000010 0.000010 0.000010 0.000010 0.000010 0.000010 0.000010 0.000010 0.000010 0.000010 0.000010 0.000010 0.000010 0.000010 0.000010 0.000010 0.000010 0.000010 0.000010 0.000010 0.000010 0.000010 0.000010 0.000010 0.000010 0.000010 0.103987 0.000010 0.000010 0.000010 0.000010 0.000010 0.000010 0.000010 0.000010 0.000010 0.000010 0.000010 0.000010 0.000010 0.000010 0.000010 0.000010 0.000010 0.000010 0.000010 0.000010 0.000010 0.000010 0.000010 0.890806 0.000010 0.000010 0.000010 0.000010 0.000010 0.000010 0.000010 0.000010 0.000010 0.000010 0.000010 0.004396 0.000010 0.000010 0.000010 0.000010 0.000010 0.000010 0.000010 0.000010 0.000010 0.000010 0.000010 0.000010
0.000010 0.000010 0.000010 0.000010 0.000010 0.000010 0.000010 0.000010 0.000010 0.000010 0.000945 0.000010 0.000010 0.000010 0.000010 0.000010 0.000010 0.000010 0.000010 0.000010 0.000010 0.000010 0.000010 0.000010 0.000010 0.000010 0.000010 0.016783 0.000010 0.001225 0.000010 0.000010 0.003370 0.000010 0.000010 0.255902 0.000010 0.000010 0.000010 0.000010 0.000010 0.001252 0.002793 0.006472 0.000010 0.000010 0.000010 0.000010 0.000010 0.000010 0.000010 0.000010 0.000010 0.000010 0.000010 0.000010 0.000010 0.000010 0.000010 0.612434 0.000010 0.000010 0.011321 0.000010 0.050368 0.002227 0.004363 0.010332 0.000010 0.000010 0.011818 0.000010 0.003789 0.000010 0.000010 0.000010 0.000010 0.000010 0.000010 0.000010 0.003936 0.000010 0.000010 0.000010
0.000010 0.000010 0.000010 0.000010 0.000010 0.000010 0.000010 0.000010 0.000010 0.000010 0.000010 0.000010 0.000010 0.000010 0.000010 0.000010 0.000010 0.000010 0.000010 0.000010 0.000010 0.000010 0.000010 0.000010 0.000010 0.000010 0.000010 0.000010 0.000010 0.000010 0.000010 0.000010 0.000010 0.000010 0.000010 0.000010 0.000010 0.000010 0.000010 0.000010 0.000010 0.000010 0.000010 0.000010 0.000010 0.000010 0.000010 0.000010 0.000010 0.000010 0.000010 0.000010 0.000010 0.000010 0.000010 0.000010 0.000010 0.000010 0.000010 0.999170 0.000010 0.000010 0.000010 0.000010 0.000010 0.000010 0.000010 0.000010 0.000010 0.000010 0.000010 0.000010 0.000010 0.000010 0.000010 0.000010 0.000010 0.000010 0.000010 0.000010 0.000010 0.000010 0.000010 0.000010
0.000010 0.000010 0.005556 0.000010 0.000010 0.000010 0.000010 0.000010 0.000010 0.000010 0.000010 0.000010 0.000010 0.000010 0.000010 0.000010 0.000010 0.000010 0.000010 0.000010 0.000010 0.000010 0.000010 0.005742 0.000010 0.003552 0.000010 0.000010 0.000010 0.000010 0.000010 0.000010 0.000010 0.000010 0.000010 0.083626 0.000010 0.000010 0.000010 0.000010 0.000010 0.000010 0.000010 0.000010 0.000010 0.000010 0.000010 0.000010 0.000010 0.000010 0.025806 0.000010 0.000010 0.000010 0.000010 0.000010 0.000010 0.000010 0.000010 0.869254 0.000010 0.000010 0.000010 0.000010 0.005686 0.000010 0.000019 0.000010 0.000010 0.000010 0.000010 0.000010 0.000010 0.000010 0.000010 0.000010 0.000010 0.000010 0.000010 0.000010 0.000010 0.000010 0.000010 0.000010
0.000010 0.000010 0.000010 0.000010 0.000010 0.000010 0.000010 0.000010 0.000010 0.000010 0.000010 0.000010 0.000010 0.000010 0.000010 0.000010 0.000010 0.000010 0.000010 0.000010 0.000010 0.000010 0.000010 0.000010 0.000010 0.000010 0.000010 0.000010 0.000010 0.000010 0.000010 0.000010 0.000010 0.000010 0.000010 0.000010 0.000010 0.000010 0.000010 0.000010 0.000010 0.000010 0.000010 0.000010 0.000010 0.000010 0.000010 0.000010 0.000010 0.000010 0.000010 0.000010 0.000010 0.000010 0.000010 0.000010 0.000010 0.000010 0.000010 0.999170 0.000010 0.000010 0.000010 0.000010 0.000010 0.000010 0.000010 0.000010 0.000010 0.000010 0.000010 0.000010 0.000010 0.000010 0.000010 0.000010 0.000010 0.000010 0.000010 0.000010 0.000010 0.000010 0.000010 0.000010
0.000010 0.000010 0.000010 0.000010 0.000010 0.000010 0.000010 0.000010 0.000010 0.000010 0.000010 0.000010 0.000010 0.000010 0.000010 0.000010 0.000010 0.000010 0.000010 0.000010 0.000010 0.000010 0.000010 0.000010 0.000010 0.000010 0.000010 0.000010 0.000010 0.000010 0.000010 0.000010 0.000010 0.000010 0.000010 0.586137 0.000010 0.000010 0.000010 0.000010 0.000010 0.000010 0.000010 0.000010 0.000010 0.000010 0.000010 0.000010 0.000010 0.000010 0.000010 0.000010 0.000010 0.000010 0.000010 0.000010 0.000010 0.000010 0.000010 0.413043 0.000010 0.000010 0.000010 0.000010 0.000010 0.000010 0.000010 0.000010 0.000010 0.000010 0.000010 0.000010 0.000010 0.000010 0.000010 0.000010 0.000010 0.000010 0.000010 0.000010 0.000010 0.000010 0.000010 0.000010
0.000010 0.000010 0.000010 0.000010 0.000010 0.000010 0.000010 0.000010 0.000010 0.000010 0.000010 0.000010 0.000010 0.000010 0.000010 0.000010 0.000010 0.000010 0.000010 0.000010 0.000010 0.000010 0.000010 0.000010 0.000010 0.000010 0.000010 0.005419 0.000010 0.000010 0.000010 0.000010 0.000010 0.000010 0.000010 0.004424 0.000010 0.000010 0.000010 0.000010 0.000010 0.000010 0.000010 0.000010 0.000010 0.000010 0.000010 0.000010 0.000010 0.000010 0.000010 0.000010 0.000010 0.000010 0.000010 0.000010 0.000010 0.000010 0.000010 0.989347 0.000010 0.000010 0.000010 0.000010 0.000010 0.000010 0.000010 0.000010 0.000010 0.000010 0.000010 0.000010 0.000010 0.000010 0.000010 0.000010 0.000010 0.000010 0.000010 0.000010 0.000010 0.000010 0.000010 0.000010
0.000010 0.000010 0.000010 0.000010 0.000010 0.000010 0.000010 0.000010 0.000010 0.000010 0.000010 0.000010 0.000010 0.000010 0.000010 0.000010 0.000010 0.000010 0.000010 0.000010 0.000010 0.000010 0.000010 0.000010 0.000010 0.000010 0.000010 0.000010 0.000010 0.000010 0.000010 0.000010 0.000010 0.000010 0.000010 0.000010 0.000010 0.000010 0.000010 0.000010 0.000010 0.000010 0.000010 0.000010 0.000010 0.000010 0.000010 0.000010 0.000010 0.000010 0.000010 0.000010 0.000010 0.000010 0.000010 0.000010 0.000010 0.000010 0.000010 0.999170 0.000010 0.000010 0.000010 0.000010 0.000010 0.000010 0.000010 0.000010 0.000010 0.000010 0.000010 0.000010 0.000010 0.000010 0.000010 0.000010 0.000010 0.000010 0.000010 0.000010 0.000010 0.000010 0.000010 0.000010
0.000010 0.000010 0.000010 0.000010 0.000010 0.000010 0.000010 0.000010 0.000010 0.000010 0.000010 0.000010 0.000010 0.000010 0.000010 0.000010 0.000010 0.000010 0.000010 0.000010 0.000010 0.000010 0.000010 0.000010 0.000010 0.000010 0.000010 0.000010 0.000010 0.000010 0.000010 0.000010 0.000010 0.000010 0.000010 0.000010 0.000010 0.000010 0.000010 0.000010 0.000010 0.000010 0.000010 0.000010 0.000010 0.000010 0.000010 0.000010 0.000010 0.000010 0.000010 0.000010 0.000010 0.000010 0.000010 0.000010 0.000010 0.000010 0.000010 0.999170 0.000010 0.000010 0.000010 0.000010 0.000010 0.000010 0.000010 0.000010 0.000010 0.000010 0.000010 0.000010 0.000010 0.000010 0.000010 0.000010 0.000010 0.000010 0.000010 0.000010 0.000010 0.000010 0.000010 0.000010
0.000010 0.000010 0.000010 0.000010 0.000010 0.000010 0.000010 0.000010 0.000010 0.000010 0.000010 0.000010 0.000010 0.000010 0.000010 0.000010 0.000010 0.000010 0.000010 0.000010 0.000010 0.000010 0.000010 0.010399 0.000010 0.000010 0.000010 0.000010 0.000010 0.000010 0.000010 0.000010 0.000010 0.000010 0.000010 0.091654 0.000010 0.000010 0.000010 0.000010 0.000010 0.000010 0.000010 0.011862 0.000010 0.000010 0.000010 0.000010 0.000010 0.000010 0.000010 0.000010 0.000010 0.000010 0.000010 0.000010 0.000010 0.000010 0.000010 0.885285 0.000010 0.000010 0.000010 0.000010 0.000010 0.000010 0.000010 0.000010 0.000010 0.000010 0.000010 0.000010 0.000010 0.000010 0.000010 0.000010 0.000010 0.000010 0.000010 0.000010 0.000010 0.000010 0.000010 0.000010
0.000010 0.000010 0.000010 0.000010 0.000010 0.000010 0.000010 0.000010 0.000010 0.000010 0.000010 0.000010 0.000010 0.000010 0.000010 0.000010 0.000010 0.000010 0.000010 0.000010 0.000010 0.000010 0.000010 0.000010 0.000010 0.000010 0.000010 0.000010 0.000010 0.000010 0.000010 0.000010 0.013072 0.000010 0.000010 0.024786 0.000010 0.000010 0.000010 0.000010 0.000010 0.000010 0.000010 0.000010 0.000010 0.000010 0.000010 0.000010 0.000010 0.000010 0.000010 0.000010 0.000010 0.000010 0.000010 0.000010 0.000010 0.000010 0.000010 0.961332 0.000010 0.000010 0.000010 0.000010 0.000010 0.000010 0.000010 0.000010 0.000010 0.000010 0.000010 0.000010 0.000010 0.000010 0.000010 0.000010 0.000010 0.000010 0.000010 0.000010 0.000010 0.000010 0.000010 0.000010
0.000010 0.000010 0.000010 0.000010 0.000010 0.000010 0.000010 0.000010 0.000010 0.000010 0.000010 0.000010 0.000010 0.000010 0.000010 0.000010 0.000010 0.000010 0.000010 0.000010 0.000010 0.000010 0.000010 0.000010 0.000010 0.000010 0.000010 0.000010 0.000010 0.000010 0.000010 0.000010 0.000010 0.000010 0.000010 0.000010 0.000010 0.000010 0.000010 0.000010 0.000010 0.000010 0.000010 0.000010 0.000010 0.000010 0.000010 0.000010 0.000010 0.000010 0.000010 0.000010 0.000010 0.000010 0.000010 0.000010 0.000010 0.000010 0.000010 0.999170 0.000010 0.000010 0.000010 0.000010 0.000010 0.000010 0.000010 0.000010 0.000010 0.000010 0.000010 0.000010 0.000010 0.000010 0.000010 0.000010 0.000010 0.000010 0.000010 0.000010 0.000010 0.000010 0.000010 0.000010
0.000010 0.000010 0.000010 0.000010 0.000010 0.000010 0.000010 0.000010 0.000010 0.000010 0.000010 0.000010 0.000010 0.000010 0.000010 0.000010 0.000010 0.000010 0.000010 0.000010 0.000010 0.000010 0.000010 0.000010 0.000010 0.000010 0.000010 0.000010 0.000010 0.000010 0.000010 0.000010 0.000010 0.000010 0.000010 0.000010 0.000010 0.000010 0.000010 0.000010 0.000010 0.000010 0.000010 0.000010 0.000010 0.000010 0.000010 0.000010 0.000010 0.000010 0.000010 0.000010 0.000010 0.000010 0.000010 0.000010 0.000010 0.000010 0.000010 0.999170 0.000010 0.000010 0.000010 0.000010 0.000010 0.000010 0.000010 0.000010 0.000010 0.000010 0.000010 0.000010 0.000010 0.000010 0.000010 0.000010 0.000010 0.000010 0.000010 0.000010 0.000010 0.000010 0.000010 0.000010
0.000010 0.000010 0.000010 0.000010 0.000010 0.000010 0.005121 0.000010 0.000010 0.000010 0.015879 0.000010 0.000010 0.000010 0.000010 0.000010 0.000010 0.000010 0.000010 0.000010 0.000010 0.000010 0.000010 0.010703 0.001714 0.000010 0.000010 0.013535 0.000010 0.000010 0.000010 0.000010 0.000010 0.000010 0.006018 0.350005 0.000010 0.000010 0.000010 0.030249 0.000818 0.000010 0.006663 0.000010 0.000010 0.052853 0.000010 0.000010 0.000010 0.000010 0.000010 0.000010 0.003970 0.000010 0.009041 0.000010 0.000010 0.010537 0.018893 0.252550 0.000010 0.000010 0.036553 0.000010 0.101914 0.000010 0.010349 0.000010 0.000010 0.000010 0.000032 0.013935 0.000010 0.000010 0.000010 0.000010 0.000010 0.000010 0.000010 0.000010 0.009485 0.023369 0.015214 0.000010
0.000010 0.000010 0.000010 0.000010 0.000010 0.000010 0.000010 0.000010 0.000010 0.000010 0.002743 0.000010 0.000010 0.000010 0.000010 0.000010 0.000010 0.000010 0.000010 0.000010 0.000010 0.000010 0.000010 0.014038 0.016039 0.000010 0.000010 0.004963 0.000010 0.009397 0.000010 0.000010 0.000010 0.000010 0.000010 0.321437 0.000010 0.000660 0.000010 0.023233 0.000010 0.000010 0.021485 0.000010 0.000010 0.000010 0.000010 0.000010 0.000010 0.000010 0.000010 0.000010 0.000010 0.000010 0.000010 0.000010 0.000010 0.000010 0.000010 0.447284 0.000010 0.000010 0.000010 0.000010 0.052133 0.000010 0.021126 0.000010 0.000010 0.000010 0.000010 0.000010 0.014984 0.004350 0.000010 0.000010 0.000010 0.000010 0.000010 0.000010 0.000010 0.020500 0.024949 0.000010
0.000010 0.000010 0.000010 0.000010 0.000010 0.000010 0.000010 0.000010 0.000010 0.000010 0.000010 0.000010 0.000010 0.000010 0.000010 0.000010 0.000010 0.000010 0.000010 0.000010 0.000010 0.000010 0.000010 0.001327 0.000010 0.000010 0.000010 0.000010 0.000010 0.000010 0.000010 0.000010 0.000010 0.000010 0.000010 0.000010 0.000010 0.000010 0.000010 0.000010 0.000010 0.000010 0.000010 0.000010 0.006122 0.000010 0.000010 0.000010 0.000010 0.000010 0.000010 0.000010 0.000010 0.000010 0.000010 0.000010 0.016404 0.002117 0.000010 0.959195 0.000010 0.000010 0.000126 0.000010 0.000010 0.000010 0.000010 0.000010 0.000010 0.000010 0.000010 0.000010 0.009879 0.000010 0.000010 0.000010 0.000010 0.004069 0.000010 0.000010 0.000010 0.000010 0.000010 0.000010
0.000010 0.000010 0.000010 0.000010 0.000010 0.000010 0.000010 0.000010 0.000010 0.000010 0.000010 0.000010 0.000010 0.000010 0.000010 0.000010 0.000010 0.000010 0.000010 0.000010 0.000010 0.000010 0.000010 0.000010 0.000010 0.000010 0.000010 0.000010 0.000010 0.000010 0.000010 0.000010 0.000010 0.000010 0.000010 0.000010 0.000010 0.000010 0.000010 0.000010 0.000010 0.000010 0.000010 0.000010 0.000010 0.000010 0.000010 0.000010 0.000010 0.000010 0.000010 0.000010 0.000010 0.000010 0.000010 0.000010 0.000010 0.000010 0.000010 0.999170 0.000010 0.000010 0.000010 0.000010 0.000010 0.000010 0.000010 0.000010 0.000010 0.000010 0.000010 0.000010 0.000010 0.000010 0.000010 0.000010 0.000010 0.000010 0.000010 0.000010 0.000010 0.000010 0.000010 0.000010
0.000010 0.000010 0.000010 0.000010 0.000010 0.000010 0.000010 0.000010 0.000010 0.000010 0.000010 0.000010 0.000010 0.000010 0.000010 0.000010 0.000010 0.000010 0.000010 0.000010 0.000010 0.000010 0.000010 0.000010 0.000010 0.000010 0.000010 0.000010 0.000010 0.000010 0.000010 0.000010 0.000010 0.000010 0.000010 0.000010 0.000010 0.000010 0.000010 0.000010 0.000010 0.000010 0.000010 0.000010 0.000010 0.000010 0.000010 0.000010 0.000010 0.000010 0.000010 0.000010 0.000010 0.000010 0.000010 0.000010 0.000010 0.000010 0.000010 0.999170 0.000010 0.000010 0.000010 0.000010 0.000010 0.000010 0.000010 0.000010 0.000010 0.000010 0.000010 0.000010 0.000010 0.000010 0.000010 0.000010 0.000010 0.000010 0.000010 0.000010 0.000010 0.000010 0.000010 0.000010
0.000010 0.000010 0.000010 0.000010 0.000010 0.000010 0.000010 0.000010 0.000010 0.000010 0.000010 0.000010 0.000010 0.000010 0.000010 0.000010 0.000010 0.000010 0.000010 0.000010 0.000010 0.000010 0.000010 0.000010 0.000010 0.000010 0.000010 0.000010 0.000010 0.000010 0.000010 0.000010 0.000010 0.000010 0.000010 0.000010 0.000010 0.000010 0.000010 0.000010 0.000010 0.000010 0.000010 0.000010 0.000010 0.000010 0.000010 0.000010 0.000010 0.000010 0.000010 0.000010 0.004935 0.000010 0.000010 0.000010 0.000010 0.000010 0.000010 0.994245 0.000010 0.000010 0.000010 0.000010 0.000010 0.000010 0.000010 0.000010 0.000010 0.000010 0.000010 0.000010 0.000010 0.000010 0.000010 0.000010 0.000010 0.000010 0.000010 0.000010 0.000010 0.000010 0.000010 0.000010
0.000010 0.000010 0.000010 0.000010 0.000010 0.000010 0.000010 0.000010 0.000010 0.000010 0.000010 0.000010 0.000010 0.000010 0.000010 0.000010 0.000010 0.000010 0.000010 0.000010 0.000010 0.000010 0.000010 0.000010 0.000010 0.000010 0.000010 0.000010 0.000010 0.000010 0.000010 0.000010 0.000010 0.000010 0.000010 0.000010 0.000010 0.000010 0.000010 0.000010 0.000010 0.000010 0.000010 0.000010 0.999170 0.000010 0.000010 0.000010 0.000010 0.000010 0.000010 0.000010 0.000010 0.000010 0.000010 0.000010 0.000010 0.000010 0.000010 0.000010 0.000010 0.000010 0.000010 0.000010 0.000010 0.000010 0.000010 0.000010 0.000010 0.000010 0.000010 0.000010 0.000010 0.000010 0.000010 0.000010 0.000010 0.000010 0.000010 0.000010 0.000010 0.000010 0.000010 0.000010
0.000010 0.000010 0.000010 0.000010 0.000010 0.000010 0.000010 0.000010 0.000010 0.000010 0.000010 0.000010 0.000010 0.000010 0.000010 0.000010 0.000010 0.000010 0.000010 0.000010 0.000010 0.000010 0.000010 0.000010 0.000010 0.000010 0.000010 0.000010 0.000010 0.000010 0.000010 0.000010 0.000010 0.000010 0.000010 0.000010 0.000010 0.000010 0.000010 0.000010 0.000010 0.000010 0.000010 0.000010 0.999170 0.000010 0.000010 0.000010 0.000010 0.000010 0.000010 0.000010 0.000010 0.000010 0.000010 0.000010 0.000010 0.000010 0.000010 0.000010 0.000010 0.000010 0.000010 0.000010 0.000010 0.000010 0.000010 0.000010 0.000010 0.000010 0.000010 0.000010 0.000010 0.000010 0.000010 0.000010 0.000010 0.000010 0.000010 0.000010 0.000010 0.000010 0.000010 0.000010
0.000010 0.000010 0.000010 0.000010 0.000010 0.000010 0.000010 0.000010 0.000010 0.000010 0.000010 0.000010 0.000010 0.000010 0.000010 0.000010 0.000010 0.000010 0.000010 0.000010 0.000010 0.000010 0.000010 0.000010 0.000010 0.000010 0.000010 0.000010 0.000010 0.000010 0.000010 0.000010 0.000010 0.011624 0.011881 0.000010 0.000010 0.000010 0.000010 0.000010 0.000010 0.000010 0.000519 0.000010 0.975177 0.000010 0.000010 0.000010 0.000010 0.000010 0.000010 0.000010 0.000010 0.000010 0.000010 0.000010 0.000010 0.000010 0.000010 0.000010 0.000010 0.000010 0.000010 0.000010 0.000010 0.000010 0.000010 0.000010 0.000010 0.000010 0.000010 0.000010 0.000010 0.000010 0.000010 0.000010 0.000010 0.000010 0.000010 0.000010 0.000010 0.000010 0.000010 0.000010
0.000010 0.000010 0.000010 0.000010 0.000010 0.000010 0.008254 0.000064 0.000010 0.000010 0.000010 0.000010 0.000010 0.000010 0.000010 0.000010 0.000010 0.000010 0.000010 0.008098 0.000010 0.000010 0.000010 0.005643 0.000010 0.000010 0.000010 0.000010 0.000010 0.000010 0.000010 0.000010 0.000010 0.001855 0.000010 0.024401 0.000010 0.000010 0.000010 0.004495 0.000010 0.000010 0.000010 0.008629 0.919244 0.000010 0.000010 0.000010 0.000010 0.000010 0.003974 0.000010 0.000010 0.000010 0.000010 0.000010 0.000010 0.000010 0.000010 0.000010 0.000010 0.000010 0.000010 0.000010 0.010181 0.000010 0.000010 0.000010 0.000010 0.000010 0.000010 0.001512 0.000010 0.000010 0.000010 0.000010 0.000010 0.002940 0.000010 0.000010 0.000010 0.000010 0.000010 0.000010
0.000010 0.000010 0.000010 0.000010 0.000010 0.000010 0.000010 0.000010 0.000010 0.000010 0.000010 0.000010 0.000010 0.000010 0.000010 0.000010 0.000010 0.000010 0.000010 0.000010 0.000010 0.000010 0.000010 0.000010 0.000010 0.000010 0.000010 0.000010 0.000010 0.000010 0.000010 0.000010 0.000010 0.000010 0.000010 0.000010 0.000010 0.000010 0.000010 0.000010 0.000010 0.000010 0.000010 0.000010 0.817258 0.000010 0.000010 0.000010 0.000010 0.000010 0.000010 0.000010 0.000010 0.000010 0.000010 0.000010 0.000010 0.000010 0.000010 0.000010 0.000010 0.000010 0.000010 0.000010 0.181922 0.000010 0.000010 0.000010 0.000010 0.000010 0.000010 0.000010 0.000010 0.000010 0.000010 0.000010 0.000010 0.000010 0.000010 0.000010 0.000010 0.000010 0.000010 0.000010
0.000010 0.000010 0.000010 0.000010 0.000010 0.000010 0.000010 0.000010 0.000010 0.000010 0.000010 0.000010 0.000010 0.000010 0.000010 0.000010 0.000010 0.000010 0.000010 0.000010 0.000010 0.000010 0.000010 0.000010 0.000010 0.000010 0.000010 0.000010 0.000010 0.000010 0.000010 0.000010 0.000010 0.000010 0.000010 0.000010 0.000010 0.000010 0.000010 0.000010 0.000010 0.000010 0.000010 0.000010 0.999170 0.000010 0.000010 0.000010 0.000010 0.000010 0.000010 0.000010 0.000010 0.000010 0.000010 0.000010 0.000010 0.000010 0.000010 0.000010 0.000010 0.000010 0.000010 0.000010 0.000010 0.000010 0.000010 0.000010 0.000010 0.000010 0.000010 0.000010 0.000010 0.000010 0.000010 0.000010 0.000010 0.000010 0.000010 0.000010 0.000010 0.000010 0.000010 0.000010
0.000010 0.000010 0.000010 0.000010 0.000010 0.000010 0.000010 0.000010 0.000010 0.000010 0.000010 0.000010 0.000010 0.000010 0.000010 0.000010 0.000010 0.000010 0.000010 0.000010 0.000010 0.000010 0.000010 0.000010 0.000010 0.000010 0.000010 0.000010 0.000010 0.000010 0.000010 0.000010 0.000010 0.000010 0.000010 0.000010 0.000010 0.000010 0.000010 0.000010 0.000010 0.000010 0.000010 0.000010 0.899344 0.000010 0.000010 0.000010 0.000010 0.000010 0.000010 0.000010 0.000010 0.000010 0.000010 0.000010 0.000010 0.000010 0.000010 0.000010 0.000010 0.000010 0.000010 0.000010 0.099836 0.000010 0.000010 0.000010 0.000010 0.000010 0.000010 0.000010 0.000010 0.000010 0.000010 0.000010 0.000010 0.000010 0.000010 0.000010 0.000010 0.000010 0.000010 0.000010
0.000010 0.000010 0.000010 0.000010 0.000010 0.000010 0.000010 0.000010 0.000010 0.000010 0.000010 0.000010 0.000010 0.000010 0.000010 0.000010 0.000010 0.000010 0.000010 0.000010 0.000010 0.000010 0.000010 0.000010 0.000010 0.000010 0.000010 0.000010 0.000010 0.000010 0.000010 0.000010 0.000010 0.000010 0.000010 0.000010 0.000010 0.000010 0.000010 0.000010 0.000010 0.000010 0.000010 0.000010 0.873878 0.000010 0.000010 0.000010 0.000010 0.000010 0.000010 0.000010 0.000010 0.000010 0.000010 0.000010 0.000010 0.000010 0.000010 0.000010 0.000010 0.000010 0.000010 0.000010 0.125302 0.000010 0.000010 0.000010 0.000010 0.000010 0.000010 0.000010 0.000010 0.000010 0.000010 0.000010 0.000010 0.000010 0.000010 0.000010 0.000010 0.000010 0.000010 0.000010
0.000010 0.000010 0.000010 0.000010 0.000010 0.000010 0.000010 0.000010 0.000010 0.000010 0.000010 0.000010 0.000010 0.000010 0.000010 0.000010 0.000010 0.000010 0.000010 0.000010 0.000010 0.000010 0.000010 0.000010 0.000010 0.000010 0.000010 0.000010 0.000010 0.000010 0.000010 0.000010 0.000010 0.000010 0.000010 0.000010 0.000010 0.000010 0.000010 0.000010 0.000010 0.000010 0.000010 0.000010 0.853946 0.000010 0.000010 0.000010 0.000010 0.000010 0.000010 0.000010 0.000010 0.000010 0.000010 0.000010 0.000010 0.000010 0.000010 0.000010 0.000010 0.000010 0.000010 0.000010 0.145234 0.000010 0.000010 0.000010 0.000010 0.000010 0.000010 0.000010 0.000010 0.000010 0.000010 0.000010 0.000010 0.000010 0.000010 0.000010 0.000010 0.000010 0.000010 0.000010
0.000010 0.000010 0.000010 0.000010 0.000010 0.000010 0.000010 0.000010 0.000010 0.000010 0.000010 0.000010 0.000010 0.000010 0.000010 0.000010 0.000010 0.000010 0.000010 0.000010 0.000010 0.000010 0.000010 0.000010 0.000010 0.000010 0.000010 0.000010 0.000010 0.000010 0.000010 0.000010 0.000010 0.000010 0.000010 0.000010 0.000010 0.000010 0.000010 0.000010 0.000010 0.000010 0.000010 0.000010 0.999170 0.000010 0.000010 0.000010 0.000010 0.000010 0.000010 0.000010 0.000010 0.000010 0.000010 0.000010 0.000010 0.000010 0.000010 0.000010 0.000010 0.000010 0.000010 0.000010 0.000010 0.000010 0.000010 0.000010 0.000010 0.000010 0.000010 0.000010 0.000010 0.000010 0.000010 0.000010 0.000010 0.000010 0.000010 0.000010 0.000010 0.000010 0.000010 0.000010
0.000010 0.000010 0.000010 0.000010 0.000010 0.000010 0.000010 0.000010 0.000010 0.000010 0.000010 0.000010 0.000010 0.000010 0.000010 0.000010 0.000010 0.000010 0.000010 0.000010 0.000010 0.000010 0.000010 0.000010 0.000010 0.000010 0.000010 0.000010 0.000010 0.000010 0.000010 0.000010 0.000010 0.000010 0.000010 0.000010 0.000010 0.000010 0.000010 0.000010 0.000010 0.000010 0.000010 0.000010 0.850740 0.000010 0.000010 0.000010 0.000010 0.000010 0.000010 0.000010 0.000010 0.000010 0.000010 0.000010 0.000010 0.000010 0.000010 0.000010 0.000010 0.000010 0.000010 0.000010 0.148440 0.000010 0.000010 0.000010 0.000010 0.000010 0.000010 0.000010 0.000010 0.000010 0.000010 0.000010 0.000010 0.000010 0.000010 0.000010 0.000010 0.000010 0.000010 0.000010
0.000010 0.000010 0.000010 0.000010 0.000010 0.000010 0.000010 0.000010 0.000010 0.000010 0.000010 0.000010 0.000010 0.000010 0.000010 0.000010 0.000010 0.000010 0.000010 0.000010 0.000010 0.000010 0.000010 0.000010 0.000010 0.000010 0.000010 0.000010 0.000010 0.000010 0.000010 0.000010 0.000010 0.000010 0.000010 0.000010 0.000010 0.000010 0.000010 0.000010 0.000010 0.000010 0.000010 0.000010 0.999170 0.000010 0.000010 0.000010 0.000010 0.000010 0.000010 0.000010 0.000010 0.000010 0.000010 0.000010 0.000010 0.000010 0.000010 0.000010 0.000010 0.000010 0.000010 0.000010 0.000010 0.000010 0.000010 0.000010 0.000010 0.000010 0.000010 0.000010 0.000010 0.000010 0.000010 0.000010 0.000010 0.000010 0.000010 0.000010 0.000010 0.000010 0.000010 0.000010
0.000010 0.000010 0.000010 0.000010 0.000010 0.000010 0.018348 0.000010 0.000010 0.000010 0.000010 0.000010 0.000010 0.000010 0.000010 0.000010 0.000010 0.000010 0.000010 0.000010 0.000010 0.000010 0.000010 0.000010 0.000010 0.000010 0.000010 0.000010 0.000010 0.000010 0.000010 0.000010 0.000010 0.001012 0.000010 0.000010 0.000010 0.000010 0.000010 0.000010 0.000010 0.000010 0.000010 0.000010 0.784712 0.000010 0.000010 0.000010 0.000010 0.000010 0.000010 0.000010 0.000010 0.000010 0.000010 0.000010 0.000010 0.000010 0.000010 0.000010 0.000010 0.000010 0.000010 0.000010 0.195128 0.000010 0.000010 0.000010 0.000010 0.000010 0.000010 0.000010 0.000010 0.000010 0.000010 0.000010 0.000010 0.000010 0.000010 0.000010 0.000010 0.000010 0.000010 0.000010
0.000010 0.000010 0.000010 0.000010 0.000010 0.000010 0.000010 0.000010 0.000010 0.000010 0.000010 0.000010 0.000010 0.000010 0.000010 0.000010 0.000010 0.000010 0.000010 0.000010 0.000010 0.000010 0.000010 0.000010 0.000010 0.000010 0.000010 0.000010 0.000010 0.000010 0.000010 0.000010 0.000010 0.000010 0.000010 0.000010 0.000010 0.000010 0.000010 0.000010 0.000010 0.000010 0.000010 0.000010 0.999170 0.000010 0.000010 0.000010 0.000010 0.000010 0.000010 0.000010 0.000010 0.000010 0.000010 0.000010 0.000010 0.000010 0.000010 0.000010 0.000010 0.000010 0.000010 0.000010 0.000010 0.000010 0.000010 0.000010 0.000010 0.000010 0.000010 0.000010 0.000010 0.000010 0.000010 0.000010 0.000010 0.000010 0.000010 0.000010 0.000010 0.000010 0.000010 0.000010
0.000010 0.000010 0.000010 0.000010 0.000010 0.000010 0.000010 0.000010 0.000010 0.000010 0.000010 0.000010 0.000010 0.000010 0.000010 0.000010 0.000010 0.000010 0.000010 0.000010 0.000010 0.000010 0.000010 0.000010 0.000010 0.000010 0.000010 0.000010 0.000010 0.000010 0.000010 0.000010 0.008981 0.000010 0.000010 0.000010 0.000010 0.000010 0.000010 0.000010 0.000010 0.011940 0.000010 0.000010 0.859598 0.000010 0.000010 0.000010 0.000010 0.000010 0.000010 0.000010 0.000010 0.000010 0.000010 0.000010 0.000010 0.000010 0.000010 0.000010 0.000010 0.000010 0.000010 0.000010 0.115212 0.000010 0.003478 0.000010 0.000010 0.000010 0.000010 0.000010 0.000010 0.000010 0.000010 0.000010 0.000010 0.000010 0.000010 0.000010 0.000010 0.000010 0.000010 0.000010
0.000010 0.000010 0.004455 0.000010 0.000010 0.000010 0.000010 0.012564 0.000010 0.000010 0.009502 0.007113 0.000010 0.000010 0.000010 0.000010 0.000010 0.020140 0.000010 0.000010 0.000010 0.000010 0.000010 0.004038 0.000010 0.076145 0.016795 0.000010 0.000010 0.000010 0.000010 0.099269 0.031949 0.024175 0.004455 0.106017 0.000010 0.026679 0.000010 0.006414 0.016513 0.020403 0.003979 0.000010 0.101535 0.026274 0.000010 0.000010 0.000010 0.000010 0.015137 0.000010 0.000010 0.025418 0.035921 0.000010 0.000010 0.005446 0.000010 0.058023 0.000010 0.000010 0.000010 0.000010 0.107206 0.000010 0.021430 0.000010 0.002364 0.000010 0.008970 0.012009 0.000010 0.000010 0.000010 0.000010 0.013156 0.033749 0.000010 0.000010 0.006013 0.013856 0.022398 0.000010
0.000010 0.000010 0.000010 0.000010 0.000010 0.000010 0.000010 0.000010 0.000010 0.000010 0.000010 0.000010 0.000010 0.000010 0.000010 0.000010 0.000010 0.000010 0.000010 0.000010 0.000010 0.000010 0.000010 0.000010 0.000010 0.000010 0.000010 0.000010 0.000010 0.000010 0.000010 0.000010 0.000010 0.000010 0.000010 0.000010 0.000010 0.000010 0.000010 0.000010 0.000010 0.000010 0.000010 0.000010 0.999170 0.000010 0.000010 0.000010 0.000010 0.000010 0.000010 0.000010 0.000010 0.000010 0.000010 0.000010 0.000010 0.000010 0.000010 0.000010 0.000010 0.000010 0.000010 0.000010 0.000010 0.000010 0.000010 0.000010 0.000010 0.000010 0.000010 0.000010 0.000010 0.000010 0.000010 0.000010 0.000010 0.000010 0.000010 0.000010 0.000010 0.000010 0.000010 0.000010
0.000010 0.000010 0.000010 0.000010 0.000010 0.000010 0.000010 0.000010 0.000010 0.000010 0.000010 0.000010 0.000010 0.000010 0.000010 0.000010 0.000010 0.000010 0.000010 0.000010 0.000010 0.000010 0.000010 0.000010 0.000010 0.000010 0.000010 0.000010 0.000010 0.000010 0.000010 0.000010 0.000010 0.000010 0.000010 0.000010 0.000010 0.000010 0.000010 0.000010 0.000010 0.000010 0.000010 0.000010 0.999170 0.000010 0.000010 0.000010 0.000010 0.000010 0.000010 0.000010 0.000010 0.000010 0.000010 0.000010 0.000010 0.000010 0.000010 0.000010 0.000010 0.000010 0.000010 0.000010 0.000010 0.000010 0.000010 0.000010 0.000010 0.000010 0.000010 0.000010 0.000010 0.000010 0.000010 0.000010 0.000010 0.000010 0.000010 0.000010 0.000010 0.000010 0.000010 0.000010
0.000010 0.000010 0.000010 0.000010 0.000010 0.000010 0.000010 0.000010 0.000010 0.000010 0.349241 0.000010 0.000010 0.000010 0.000010 0.000010 0.000010 0.000010 0.000010 0.000010 0.000010 0.000010 0.000010 0.000010 0.000010 0.000010 0.005421 0.110938 0.000010 0.000010 0.000010 0.000010 0.004863 0.000010 0.000010 0.000010 0.000010 0.000010 0.000010 0.000010 0.000010 0.000696 0.028656 0.000010 0.008064 0.000010 0.000010 0.000010 0.000010 0.000010 0.000010 0.000010 0.000010 0.000010 0.000010 0.000010 0.002918 0.000010 0.000010 0.456993 0.000010 0.000010 0.000010 0.000010 0.012007 0.000010 0.006898 0.000010 0.000010 0.000010 0.000010 0.005149 0.000010 0.000010 0.000010 0.000010 0.001935 0.000010 0.000010 0.000010 0.005520 0.000010 0.000010 0.000010
0.000010 0.000010 0.000010 0.000010 0.000010 0.000010 0.000010 0.000010 0.000010 0.000010 0.863708 0.000010 0.000010 0.000010 0.000010 0.000010 0.000010 0.000010 0.000010 0.000010 0.000010 0.000010 0.000010 0.000010 0.000010 0.000010 0.000010 0.135468 0.000010 0.000010 0.000010 0.000010 0.000010 0.000010 0.000010 0.000010 0.000010 0.000010 0.000010 0.000010 0.000010 0.000010 0.000010 0.000010 0.000010 0.000010 0.000010 0.000010 0.000010 0.000010 0.000010 0.000010 0.000010 0.000010 0.000010 0.000010 0.000010 0.000010 0.000010 0.000010 0.000010 0.000010 0.000010 0.000010 0.000010 0.000010 0.000014 0.000010 0.000010 0.000010 0.000010 0.000010 0.000010 0.000010 0.000010 0.000010 0.000010 0.000010 0.000010 0.000010 0.000010 0.000010 0.000010 0.000010
0.000010 0.000010 0.000010 0.000010 0.000010 0.000010 0.000010 0.000010 0.000010 0.000010 0.850402 0.000010 0.000010 0.000010 0.000010 0.000010 0.000010 0.000010 0.000010 0.000010 0.000010 0.000010 0.000010 0.000010 0.000010 0.000010 0.000010 0.148778 0.000010 0.000010 0.000010 0.000010 0.000010 0.000010 0.000010 0.000010 0.000010 0.000010 0.000010 0.000010 0.000010 0.000010 0.000010 0.000010 0.000010 0.000010 0.000010 0.000010 0.000010 0.000010 0.000010 0.000010 0.000010 0.000010 0.000010 0.000010 0.000010 0.000010 0.000010 0.000010 0.000010 0.000010 0.000010 0.000010 0.000010 0.000010 0.000010 0.000010 0.000010 0.000010 0.000010 0.000010 0.000010 0.000010 0.000010 0.000010 0.000010 0.000010 0.000010 0.000010 0.000010 0.000010 0.000010 0.000010
0.000010 0.000010 0.000010 0.000010 0.000010 0.000010 0.000010 0.000010 0.000010 0.000010 0.999170 0.000010 0.000010 0.000010 0.000010 0.000010 0.000010 0.000010 0.000010 0.000010 0.000010 0.000010 0.000010 0.000010 0.000010 0.000010 0.000010 0.000010 0.000010 0.000010 0.000010 0.000010 0.000010 0.000010 0.000010 0.000010 0.000010 0.000010 0.000010 0.000010 0.000010 0.000010 0.000010 0.000010 0.000010 0.000010 0.000010 0.000010 0.000010 0.000010 0.000010 0.000010 0.000010 0.000010 0.000010 0.000010 0.000010 0.000010 0.000010 0.000010 0.000010 0.000010 0.000010 0.000010 0.000010 0.000010 0.000010 0.000010 0.000010 0.000010 0.000010 0.000010 0.000010 0.000010 0.000010 0.000010 0.000010 0.000010 0.000010 0.000010 0.000010 0.000010 0.000010 0.000010
0.000010 0.000010 0.000010 0.000010 0.000010 0.000010 0.000010 0.000010 0.000010 0.000010 0.836314 0.000010 0.000010 0.000010 0.000010 0.000010 0.000010 0.000010 0.000010 0.000010 0.000010 0.000010 0.000010 0.000010 0.000010 0.000010 0.000010 0.162866 0.000010 0.000010 0.000010 0.000010 0.000010 0.000010 0.000010 0.000010 0.000010 0.000010 0.000010 0.000010 0.000010 0.000010 0.000010 0.000010 0.000010 0.000010 0.000010 0.000010 0.000010 0.000010 0.000010 0.000010 0.000010 0.000010 0.000010 0.000010 0.000010 0.000010 0.000010 0.000010 0.000010 0.000010 0.000010 0.000010 0.000010 0.000010 0.000010 0.000010 0.000010 0.000010 0.000010 0.000010 0.000010 0.000010 0.000010 0.000010 0.000010 0.000010 0.000010 0.000010 0.000010 0.000010 0.000010 0.000010
0.000010 0.000010 0.000010 0.000010 0.000010 0.000010 0.000010 0.000010 0.000010 0.000010 0.698576 0.000010 0.000010 0.000010 0.000010 0.000010 0.000010 0.000010 0.000010 0.000010 0.000010 0.000010 0.000010 0.000010 0.000010 0.000010 0.000010 0.300595 0.000010 0.000010 0.000010 0.000010 0.000012 0.000010 0.000010 0.000010 0.000010 0.000010 0.000010 0.000016 0.000010 0.000010 0.000010 0.000010 0.000010 0.000010 0.000010 0.000010 0.000010 0.000010 0.000010 0.000010 0.000010 0.000010 0.000010 0.000010 0.000010 0.000010 0.000010 0.000010 0.000010 0.000010 0.000010 0.000010 0.000010 0.000010 0.000010 0.000010 0.000010 0.000010 0.000010 0.000010 0.000010 0.000010 0.000010 0.000010 0.000010 0.000010 0.000010 0.000010 0.000010 0.000010 0.000010 0.000010
0.000010 0.000010 0.000010 0.000010 0.000010 0.000010 0.000010 0.000010 0.000010 0.000010 0.000010 0.000010 0.000010 0.000010 0.000010 0.000010 0.000010 0.000010 0.000010 0.000010 0.000010 0.000010 0.000010 0.000010 0.000010 0.000010 0.000010 0.999170 0.000010 0.000010 0.000010 0.000010 0.000010 0.000010 0.000010 0.000010 0.000010 0.000010 0.000010 0.000010 0.000010 0.000010 0.000010 0.000010 0.000010 0.000010 0.000010 0.000010 0.000010 0.000010 0.000010 0.000010 0.000010 0.000010 0.000010 0.000010 0.000010 0.000010 0.000010 0.000010 0.000010 0.000010 0.000010 0.000010 0.000010 0.000010 0.000010 0.000010 0.000010 0.000010 0.000010 0.000010 0.000010 0.000010 0.000010 0.000010 0.000010 0.000010 0.000010 0.000010 0.000010 0.000010 0.000010 0.000010
0.000010 0.000010 0.000010 0.000010 0.000010 0.000010 0.000010 0.000010 0.000010 0.000010 0.374291 0.000010 0.000010 0.000010 0.000010 0.000010 0.000010 0.000010 0.000010 0.000010 0.000010 0.000010 0.000010 0.000010 0.000010 0.000010 0.000010 0.624889 0.000010 0.000010 0.000010 0.000010 0.000010 0.000010 0.000010 0.000010 0.000010 0.000010 0.000010 0.000010 0.000010 0.000010 0.000010 0.000010 0.000010 0.000010 0.000010 0.000010 0.000010 0.000010 0.000010 0.000010 0.000010 0.000010 0.000010 0.000010 0.000010 0.000010 0.000010 0.000010 0.000010 0.000010 0.000010 0.000010 0.000010 0.000010 0.000010 0.000010 0.000010 0.000010 0.000010 0.000010 0.000010 0.000010 0.000010 0.000010 0.000010 0.000010 0.000010 0.000010 0.000010 0.000010 0.000010 0.000010
0.000010 0.000010 0.000010 0.000010 0.000010 0.000010 0.000010 0.000010 0.000010 0.000010 0.999170 0.000010 0.000010 0.000010 0.000010 0.000010 0.000010 0.000010 0.000010 0.000010 0.000010 0.000010 0.000010 0.000010 0.000010 0.000010 0.000010 0.000010 0.000010 0.000010 0.000010 0.000010 0.000010 0.000010 0.000010 0.000010 0.000010 0.000010 0.000010 0.000010 0.000010 0.000010 0.000010 0.000010 0.000010 0.000010 0.000010 0.000010 0.000010 0.000010 0.000010 0.000010 0.000010 0.000010 0.000010 0.000010 0.000010 0.000010 0.000010 0.000010 0.000010 0.000010 0.000010 0.000010 0.000010 0.000010 0.000010 0.000010 0.000010 0.000010 0.000010 0.000010 0.000010 0.000010 0.000010 0.000010 0.000010 0.000010 0.000010 0.000010 0.000010 0.000010 0.000010 0.000010
0.000010 0.000010 0.000010 0.000010 0.000010 0.000010 0.000010 0.000010 0.000010 0.000010 0.707369 0.000010 0.000010 0.000010 0.000010 0.000010 0.000010 0.000010 0.000010 0.000010 0.000010 0.000010 0.000010 0.000010 0.000010 0.000010 0.000010 0.291811 0.000010 0.000010 0.000010 0.000010 0.000010 0.000010 0.000010 0.000010 0.000010 0.000010 0.000010 0.000010 0.000010 0.000010 0.000010 0.000010 0.000010 0.000010 0.000010 0.000010 0.000010 0.000010 0.000010 0.000010 0.000010 0.000010 0.000010 0.000010 0.000010 0.000010 0.000010 0.000010 0.000010 0.000010 0.000010 0.000010 0.000010 0.000010 0.000010 0.000010 0.000010 0.000010 0.000010 0.000010 0.000010 0.000010 0.000010 0.000010 0.000010 0.000010 0.000010 0.000010 0.000010 0.000010 0.000010 0.000010
0.000010 0.000010 0.000010 0.000010 0.000010 0.000010 0.000010 0.000010 0.000010 0.000010 0.999170 0.000010 0.000010 0.000010 0.000010 0.000010 0.000010 0.000010 0.000010 0.000010 0.000010 0.000010 0.000010 0.000010 0.000010 0.000010 0.000010 0.000010 0.000010 0.000010 0.000010 0.000010 0.000010 0.000010 0.000010 0.000010 0.000010 0.000010 0.000010 0.000010 0.000010 0.000010 0.000010 0.000010 0.000010 0.000010 0.000010 0.000010 0.000010 0.000010 0.000010 0.000010 0.000010 0.000010 0.000010 0.000010 0.000010 0.000010 0.000010 0.000010 0.000010 0.000010 0.000010 0.000010 0.000010 0.000010 0.000010 0.000010 0.000010 0.000010 0.000010 0.000010 0.000010 0.000010 0.000010 0.000010 0.000010 0.000010 0.000010 0.000010 0.000010 0.000010 0.000010 0.000010
0.000010 0.000010 0.000010 0.000010 0.000010 0.000010 0.000010 0.000010 0.000010 0.000010 0.999168 0.000010 0.000010 0.000010 0.000010 0.000010 0.000010 0.000010 0.000010 0.000010 0.000010 0.000010 0.000010 0.000010 0.000010 0.000010 0.000010 0.000010 0.000010 0.000010 0.000010 0.000010 0.000010 0.000011 0.000010 0.000010 0.000010 0.000010 0.000010 0.000010 0.000010 0.000010 0.000010 0.000010 0.000010 0.000010 0.000010 0.000010 0.000010 0.000010 0.000010 0.000010 0.000010 0.000010 0.000010 0.000010 0.000010 0.000010 0.000010 0.000010 0.000010 0.000010 0.000010 0.000010 0.000010 0.000010 0.000010 0.000010 0.000010 0.000010 0.000010 0.000010 0.000010 0.000010 0.000010 0.000010 0.000010 0.000010 0.000010 0.000010 0.000010 0.000010 0.000010 0.000010
0.000010 0.000010 0.000010 0.000010 0.000010 0.000010 0.000010 0.000010 0.000010 0.000010 0.857618 0.000010 0.000010 0.000010 0.000010 0.000010 0.000010 0.000010 0.000010 0.000010 0.000010 0.000010 0.000010 0.000010 0.000010 0.000010 0.000010 0.110908 0.000010 0.000010 0.000010 0.000010 0.000010 0.026923 0.000010 0.000010 0.000010 0.000010 0.000010 0.000010 0.000010 0.000010 0.000010 0.000010 0.000010 0.000010 0.000010 0.000010 0.000010 0.000010 0.000010 0.000010 0.000010 0.000010 0.000010 0.000010 0.000010 0.000010 0.000010 0.000010 0.000010 0.000010 0.000010 0.000010 0.000010 0.000010 0.000010 0.000010 0.000010 0.000010 0.000010 0.003750 0.000010 0.000010 0.000010 0.000010 0.000010 0.000010 0.000010 0.000010 0.000010 0.000010 0.000010 0.000010
0.000010 0.000010 0.000010 0.000010 0.000010 0.000010 0.000010 0.000010 0.000010 0.000010 0.701954 0.000010 0.000010 0.000010 0.000010 0.000010 0.000010 0.000010 0.000010 0.000010 0.000010 0.000010 0.000010 0.000010 0.000010 0.000010 0.000010 0.297226 0.000010 0.000010 0.000010 0.000010 0.000010 0.000010 0.000010 0.000010 0.000010 0.000010 0.000010 0.000010 0.000010 0.000010 0.000010 0.000010 0.000010 0.000010 0.000010 0.000010 0.000010 0.000010 0.000010 0.000010 0.000010 0.000010 0.000010 0.000010 0.000010 0.000010 0.000010 0.000010 0.000010 0.000010 0.000010 0.000010 0.000010 0.000010 0.000010 0.000010 0.000010 0.000010 0.000010 0.000010 0.000010 0.000010 0.000010 0.000010 0.000010 0.000010 0.000010 0.000010 0.000010 0.000010 0.000010 0.000010
0.000010 0.000010 0.000010 0.000010 0.000010 0.000010 0.000010 0.000010 0.000010 0.000010 0.816355 0.000010 0.000010 0.000010 0.000010 0.000010 0.000010 0.000010 0.000010 0.000010 0.000010 0.000010 0.000010 0.000010 0.000010 0.000010 0.000010 0.182825 0.000010 0.000010 0.000010 0.000010 0.000010 0.000010 0.000010 0.000010 0.000010 0.000010 0.000010 0.000010 0.000010 0.000010 0.000010 0.000010 0.000010 0.000010 0.000010 0.000010 0.000010 0.000010 0.000010 0.000010 0.000010 0.000010 0.000010 0.000010 0.000010 0.000010 0.000010 0.000010 0.000010 0.000010 0.000010 0.000010 0.000010 0.000010 0.000010 0.000010 0.000010 0.000010 0.000010 0.000010 0.000010 0.000010 0.000010 0.000010 0.000010 0.000010 0.000010 0.000010 0.000010 0.000010 0.000010 0.000010
0.000010 0.000010 0.000010 0.000010 0.000010 0.000010 0.000010 0.000010 0.000010 0.000010 0.838636 0.000010 0.000010 0.000010 0.000010 0.000010 0.000010 0.000010 0.000010 0.000010 0.000010 0.000010 0.000010 0.000010 0.000010 0.000010 0.000010 0.160529 0.000010 0.000010 0.000010 0.000017 0.000010 0.000010 0.000010 0.000010 0.000010 0.000010 0.000010 0.000010 0.000010 0.000010 0.000010 0.000010 0.000010 0.000010 0.000010 0.000010 0.000010 0.000010 0.000010 0.000010 0.000010 0.000010 0.000010 0.000010 0.000010 0.000010 0.000010 0.000010 0.000010 0.000010 0.000010 0.000010 0.000010 0.000010 0.000010 0.000010 0.000010 0.000010 0.000010 0.000019 0.000010 0.000010 0.000010 0.000010 0.000010 0.000010 0.000010 0.000010 0.000010 0.000010 0.000010 0.000010
0.000010 0.000010 0.000010 0.000010 0.000010 0.000010 0.000010 0.000010 0.000010 0.000010 0.999170 0.000010 0.000010 0.000010 0.000010 0.000010 0.000010 0.000010 0.000010 0.000010 0.000010 0.000010 0.000010 0.000010 0.000010 0.000010 0.000010 0.000010 0.000010 0.000010 0.000010 0.000010 0.000010 0.000010 0.000010 0.000010 0.000010 0.000010 0.000010 0.000010 0.000010 0.000010 0.000010 0.000010 0.000010 0.000010 0.000010 0.000010 0.000010 0.000010 0.000010 0.000010 0.000010 0.000010 0.000010 0.000010 0.000010 0.000010 0.000010 0.000010 0.000010 0.000010 0.000010 0.000010 0.000010 0.000010 0.000010 0.000010 0.000010 0.000010 0.000010 0.000010 0.000010 0.000010 0.000010 0.000010 0.000010 0.000010 0.000010 0.000010 0.000010 0.000010 0.000010 0.000010
0.000010 0.000010 0.000010 0.000010 0.000010 0.000010 0.000010 0.000010 0.000010 0.000010 0.000010 0.000010 0.000010 0.000010 0.000010 0.000010 0.000010 0.000010 0.000010 0.000010 0.000010 0.000010 0.000010 0.000010 0.000010 0.000010 0.000010 0.999170 0.000010 0.000010 0.000010 0.000010 0.000010 0.000010 0.000010 0.000010 0.000010 0.000010 0.000010 0.000010 0.000010 0.000010 0.000010 0.000010 0.000010 0.000010 0.000010 0.000010 0.000010 0.000010 0.000010 0.000010 0.000010 0.000010 0.000010 0.000010 0.000010 0.000010 0.000010 0.000010 0.000010 0.000010 0.000010 0.000010 0.000010 0.000010 0.000010 0.000010 0.000010 0.000010 0.000010 0.000010 0.000010 0.000010 0.000010 0.000010 0.000010 0.000010 0.000010 0.000010 0.000010 0.000010 0.000010 0.000010
0.000010 0.000010 0.000010 0.000010 0.000010 0.000010 0.000010 0.000010 0.000010 0.000010 0.999170 0.000010 0.000010 0.000010 0.000010 0.000010 0.000010 0.000010 0.000010 0.000010 0.000010 0.000010 0.000010 0.000010 0.000010 0.000010 0.000010 0.000010 0.000010 0.000010 0.000010 0.000010 0.000010 0.000010 0.000010 0.000010 0.000010 0.000010 0.000010 0.000010 0.000010 0.000010 0.000010 0.000010 0.000010 0.000010 0.000010 0.000010 0.000010 0.000010 0.000010 0.000010 0.000010 0.000010 0.000010 0.000010 0.000010 0.000010 0.000010 0.000010 0.000010 0.000010 0.000010 0.000010 0.000010 0.000010 0.000010 0.000010 0.000010 0.000010 0.000010 0.000010 0.000010 0.000010 0.000010 0.000010 0.000010 0.000010 0.000010 0.000010 0.000010 0.000010 0.000010 0.000010
0.000010 0.000010 0.000010 0.000010 0.000010 0.000010 0.000010 0.000010 0.000010 0.008024 0.407440 0.000010 0.000010 0.000010 0.000010 0.000399 0.000010 0.000010 0.000010 0.000010 0.000010 0.000010 0.000010 0.000010 0.000010 0.000010 0.000010 0.484777 0.000010 0.000710 0.000010 0.000010 0.000269 0.000010 0.000010 0.000010 0.000010 0.000010 0.000010 0.031187 0.000010 0.003149 0.000010 0.000010 0.000010 0.000010 0.000010 0.000010 0.000010 0.000010 0.000010 0.000010 0.000010 0.000010 0.000010 0.000010 0.000010 0.000010 0.000010 0.000010 0.000010 0.000010 0.000010 0.000010 0.000010 0.000010 0.011179 0.000010 0.000010 0.000010 0.000010 0.010739 0.000010 0.000010 0.000010 0.000010 0.000010 0.000010 0.000010 0.000010 0.021638 0.000010 0.019769 0.000010
0.000010 0.000010 0.000010 0.000010 0.000010 0.000010 0.000010 0.000010 0.000010 0.000010 0.000010 0.000010 0.000010 0.000010 0.000010 0.000010 0.000010 0.000010 0.000010 0.000010 0.000010 0.000010 0.000010 0.000010 0.000010 0.000010 0.000010 0.000010 0.000010 0.000010 0.000010 0.000010 0.000010 0.000010 0.000010 0.000010 0.000010 0.000010 0.000010 0.000010 0.000010 0.000010 0.000010 0.000010 0.000010 0.000010 0.000010 0.000010 0.000010 0.000010 0.000010 0.000010 0.000010 0.000010 0.000010 0.000010 0.000010 0.000010 0.000010 0.000010 0.000010 0.000010 0.000010 0.000010 0.000010 0.000010 0.000010 0.000010 0.000010 0.000010 0.000010 0.000010 0.000010 0.000010 0.000010 0.000010 0.000010 0.000010 0.000010 0.000010 0.999170 0.000010 0.000010 0.000010
0.000010 0.000010 0.000010 0.000010 0.000010 0.000010 0.000010 0.000010 0.000010 0.000010 0.000010 0.000010 0.000010 0.000010 0.000010 0.000010 0.000010 0.000010 0.000010 0.000010 0.000010 0.000010 0.000010 0.000010 0.000010 0.000010 0.000010 0.000010 0.000010 0.000010 0.000010 0.000010 0.000010 0.000010 0.000010 0.000010 0.000010 0.000010 0.000010 0.000010 0.000010 0.000010 0.000010 0.000010 0.000010 0.000010 0.000010 0.000010 0.000010 0.000010 0.000010 0.000010 0.000010 0.000010 0.000010 0.000010 0.000010 0.000010 0.000010 0.000010 0.000010 0.000010 0.000010 0.000010 0.000010 0.000010 0.000010 0.000010 0.000010 0.000010 0.000010 0.000010 0.000010 0.000010 0.000010 0.000010 0.000010 0.000010 0.000010 0.000010 0.999170 0.000010 0.000010 0.000010
0.000010 0.000010 0.000010 0.000010 0.000010 0.000010 0.000010 0.000010 0.000010 0.000010 0.000010 0.000010 0.000010 0.000010 0.000010 0.000010 0.000010 0.000010 0.000010 0.000010 0.000010 0.000010 0.000010 0.000010 0.000010 0.000010 0.000010 0.000010 0.000010 0.000010 0.000010 0.000010 0.000010 0.000010 0.000010 0.000010 0.000010 0.000010 0.000010 0.000010 0.000010 0.000010 0.000010 0.000010 0.000010 0.000010 0.000010 0.000010 0.000010 0.000010 0.000010 0.000010 0.000010 0.000010 0.000010 0.000010 0.000010 0.000010 0.000010 0.000010 0.000010 0.000010 0.000010 0.000010 0.000010 0.000010 0.000010 0.000010 0.000010 0.000010 0.000010 0.000010 0.000010 0.000010 0.000010 0.000010 0.000010 0.000010 0.000010 0.000010 0.999170 0.000010 0.000010 0.000010
0.000010 0.000010 0.000010 0.000010 0.000010 0.000010 0.000010 0.000010 0.000010 0.000010 0.000010 0.000010 0.000010 0.000010 0.000010 0.000010 0.000010 0.000010 0.000010 0.000010 0.000010 0.000010 0.000010 0.000010 0.000010 0.000010 0.000010 0.000010 0.000010 0.000010 0.000010 0.000010 0.000010 0.000010 0.000010 0.000010 0.000010 0.000010 0.000010 0.000010 0.000010 0.000010 0.000010 0.000010 0.000010 0.000010 0.000010 0.000010 0.000010 0.000010 0.000010 0.000010 0.000010 0.000010 0.000010 0.000010 0.000010 0.000010 0.000010 0.000010 0.000010 0.000010 0.000010 0.000010 0.000010 0.000010 0.000010 0.000010 0.000010 0.000010 0.000010 0.000010 0.000010 0.000010 0.000010 0.000010 0.000010 0.000010 0.000010 0.000010 0.999170 0.000010 0.000010 0.000010
0.000010 0.000010 0.000010 0.000010 0.000010 0.000010 0.000010 0.000010 0.000010 0.000010 0.000010 0.000010 0.000010 0.000010 0.000010 0.000010 0.000010 0.000010 0.000010 0.000010 0.000010 0.000010 0.000010 0.000010 0.000010 0.000010 0.000010 0.000010 0.000010 0.000010 0.000010 0.000010 0.000010 0.000010 0.000010 0.000010 0.000010 0.000010 0.000010 0.000010 0.000010 0.000010 0.000010 0.000010 0.000010 0.000010 0.000010 0.000010 0.000010 0.000010 0.000010 0.000010 0.000010 0.000010 0.000010 0.000010 0.000010 0.000010 0.000010 0.000010 0.000010 0.000010 0.000010 0.000010 0.000010 0.000010 0.000010 0.000010 0.000010 0.000010 0.000010 0.000010 0.000010 0.000010 0.000010 0.000010 0.000010 0.000010 0.000010 0.000010 0.999170 0.000010 0.000010 0.000010
0.000010 0.000010 0.000010 0.000010 0.000010 0.000010 0.000010 0.000010 0.000010 0.000010 0.000010 0.000010 0.000010 0.000010 0.000010 0.000010 0.000010 0.000010 0.000010 0.000010 0.000010 0.000010 0.000010 0.000010 0.000010 0.000010 0.000010 0.000010 0.000010 0.000010 0.000010 0.000010 0.000010 0.000010 0.000010 0.000010 0.000010 0.000010 0.000010 0.000010 0.000010 0.000010 0.000010 0.000010 0.000010 0.000010 0.000010 0.000010 0.000010 0.000010 0.000010 0.000010 0.000010 0.000010 0.000010 0.000010 0.000010 0.000010 0.000010 0.000010 0.000010 0.000010 0.000010 0.000010 0.000010 0.000010 0.000010 0.000010 0.000010 0.000010 0.000010 0.000010 0.000010 0.000010 0.000010 0.000010 0.000010 0.000010 0.000010 0.000010 0.999170 0.000010 0.000010 0.000010
0.000010 0.000010 0.000010 0.000010 0.000010 0.000010 0.000010 0.000010 0.000010 0.000010 0.000010 0.000010 0.000010 0.000010 0.000010 0.004287 0.000010 0.000010 0.000010 0.029313 0.000010 0.000010 0.000010 0.003071 0.000010 0.000010 0.000010 0.015158 0.000010 0.042006 0.000010 0.008345 0.005543 0.000010 0.000010 0.014172 0.000010 0.000010 0.000010 0.000010 0.000010 0.000010 0.125130 0.000010 0.001504 0.000010 0.004967 0.000010 0.000010 0.000010 0.000010 0.000010 0.000010 0.000010 0.000010 0.000010 0.004613 0.000010 0.000010 0.000010 0.000010 0.000010 0.000010 0.000010 0.000010 0.009497 0.000010 0.000010 0.000010 0.000010 0.003196 0.003975 0.000010 0.003814 0.000010 0.000010 0.000604 0.005909 0.000010 0.000010 0.714246 0.000010 0.000010 0.000010
0.000010 0.000010 0.000010 0.000010 0.000010 0.000010 0.000010 0.000010 0.000010 0.000010 0.000010 0.000010 0.000010 0.000010 0.000010 0.000010 0.000010 0.000010 0.000010 0.000010 0.000010 0.000010 0.000010 0.000010 0.000010 0.000010 0.000010 0.000010 0.000010 0.000010 0.000010 0.000010 0.000010 0.000010 0.000010 0.000010 0.000010 0.000010 0.000010 0.000010 0.000010 0.000010 0.055390 0.000010 0.000010 0.000010 0.000010 0.000010 0.000010 0.000010 0.000010 0.000010 0.011618 0.000010 0.000010 0.000010 0.000010 0.000010 0.000010 0.000010 0.000010 0.000010 0.000010 0.000010 0.000010 0.000010 0.000010 0.000010 0.000010 0.000010 0.000010 0.006176 0.000010 0.000010 0.000010 0.000010 0.047138 0.000010 0.000010 0.000010 0.878888 0.000010 0.000010 0.000010
0.000010 0.000010 0.000010 0.000010 0.000010 0.000010 0.000010 0.000010 0.000010 0.000010 0.001282 0.000010 0.000010 0.000010 0.000010 0.000010 0.000010 0.000010 0.000010 0.019965 0.000010 0.000010 0.000010 0.000010 0.000010 0.000010 0.000010 0.000010 0.000010 0.000010 0.000010 0.000010 0.000010 0.000010 0.000010 0.000010 0.000010 0.000010 0.000010 0.000010 0.000010 0.000010 0.000203 0.000010 0.000010 0.000010 0.000010 0.000010 0.000010 0.000010 0.000010 0.000010 0.000010 0.000010 0.000010 0.000010 0.000010 0.000010 0.000010 0.000010 0.000010 0.000010 0.000010 0.000010 0.000010 0.000010 0.000010 0.000010 0.000010 0.000010 0.000010 0.000010 0.000010 0.000010 0.000010 0.000010 0.000010 0.000010 0.000010 0.000010 0.977750 0.000010 0.000010 0.000010
0.000010 0.000010 0.000010 0.000010 0.000010 0.000010 0.000010 0.000010 0.000010 0.000010 0.000010 0.000010 0.000010 0.000010 0.000010 0.000010 0.000010 0.000010 0.000010 0.000010 0.000010 0.000010 0.000010 0.000010 0.000010 0.000010 0.000010 0.000010 0.000010 0.000010 0.000010 0.000010 0.000010 0.000010 0.000010 0.000010 0.000010 0.000010 0.000010 0.000010 0.000010 0.000010 0.000010 0.000010 0.000010 0.000010 0.000010 0.000010 0.000010 0.000010 0.000010 0.000010 0.000010 0.000010 0.000010 0.000010 0.000010 0.000010 0.000010 0.000010 0.000010 0.000010 0.000010 0.000010 0.000010 0.000010 0.000010 0.000010 0.000010 0.000010 0.000010 0.000010 0.000010 0.000010 0.000010 0.000010 0.000010 0.000010 0.000010 0.000010 0.999170 0.000010 0.000010 0.000010
0.000010 0.000010 0.000010 0.000010 0.000010 0.000010 0.000010 0.000010 0.000010 0.000010 0.000010 0.018683 0.000010 0.000010 0.000010 0.000010 0.000010 0.000010 0.000010 0.026279 0.000010 0.000010 0.000010 0.012951 0.000010 0.000010 0.000010 0.000010 0.000010 0.000010 0.000010 0.000010 0.009293 0.009150 0.000010 0.000010 0.000010 0.000010 0.000010 0.000010 0.000010 0.000010 0.125136 0.000010 0.000010 0.023358 0.000010 0.000010 0.000010 0.000010 0.000010 0.000010 0.000010 0.000010 0.000010 0.000010 0.000010 0.000010 0.000010 0.000010 0.000010 0.000010 0.000657 0.000010 0.000010 0.000010 0.000010 0.003480 0.000212 0.000010 0.005258 0.000010 0.000010 0.000010 0.000010 0.000010 0.006087 0.000010 0.000010 0.000010 0.758746 0.000010 0.000010 0.000010
0.000010 0.000010 0.000010 0.000010 0.000010 0.000010 0.000010 0.000010 0.000010 0.000010 0.000010 0.000010 0.000010 0.000010 0.000010 0.000010 0.000010 0.000010 0.000010 0.029051 0.000010 0.000010 0.000010 0.000010 0.000010 0.000010 0.000010 0.000010 0.000010 0.000010 0.000010 0.000010 0.000010 0.000010 0.000010 0.000010 0.000010 0.000010 0.000010 0.000010 0.000010 0.000010 0.011584 0.000010 0.000010 0.000010 0.000010 0.000010 0.000010 0.000010 0.000010 0.000010 0.000010 0.000010 0.000010 0.000010 0.000010 0.000010 0.020951 0.000010 0.000010 0.000010 0.000010 0.000010 0.000010 0.000010 0.012556 0.000010 0.000010 0.000010 0.000010 0.000010 0.000010 0.000010 0.000010 0.000010 0.000010 0.000010 0.000010 0.000010 0.925068 0.000010 0.000010 0.000010
0.000010 0.000010 0.000010 0.000010 0.000010 0.000010 0.000010 0.000010 0.000010 0.000010 0.001122 0.000010 0.000010 0.000010 0.000010 0.000010 0.000010 0.000010 0.000010 0.000010 0.000010 0.000010 0.000010 0.000010 0.007196 0.003174 0.000010 0.000010 0.000010 0.000010 0.000010 0.000010 0.000010 0.000010 0.000010 0.000010 0.000010 0.000010 0.000010 0.027451 0.000010 0.000010 0.080974 0.000010 0.003752 0.000010 0.000010 0.000010 0.000010 0.000010 0.000010 0.000010 0.005576 0.000010 0.000010 0.000010 0.000010 0.000010 0.033812 0.000010 0.000010 0.000010 0.000010 0.000010 0.000010 0.000010 0.000010 0.000010 0.000010 0.000010 0.000010 0.000010 0.000833 0.000010 0.000010 0.000010 0.009747 0.000010 0.000010 0.000010 0.825634 0.000010 0.000010 0.000010
0.000010 0.000010 0.000010 0.000010 0.000010 0.000010 0.000010 0.000010 0.000010 0.000010 0.000010 0.000010 0.000010 0.000010 0.000010 0.000010 0.000010 0.000010 0.000010 0.000010 0.000010 0.000010 0.000010 0.000010 0.000010 0.000010 0.000010 0.000010 0.000010 0.000010 0.000010 0.000010 0.000010 0.000010 0.000010 0.000010 0.000010 0.000010 0.000010 0.000010 0.000010 0.000010 0.000010 0.000010 0.000010 0.000010 0.000010 0.000010 0.000010 0.000010 0.000010 0.000010 0.000010 0.000010 0.000010 0.000010 0.000010 0.000010 0.000010 0.000010 0.000010 0.000010 0.000010 0.000010 0.000010 0.000010 0.000010 0.000010 0.000010 0.000010 0.000010 0.000010 0.000010 0.000010 0.000010 0.000010 0.000010 0.000010 0.000010 0.000010 0.999170 0.000010 0.000010 0.000010
0.000010 0.000010 0.000010 0.000010 0.000010 0.000010 0.000010 0.000010 0.000010 0.000010 0.000010 0.000010 0.000010 0.000010 0.000010 0.000010 0.000010 0.000010 0.000010 0.000010 0.000010 0.000010 0.000010 0.000010 0.000010 0.000010 0.000010 0.000010 0.000010 0.000010 0.000010 0.000010 0.000010 0.000010 0.000010 0.000010 0.000010 0.000010 0.000010 0.000010 0.000010 0.000010 0.000010 0.000010 0.000010 0.000010 0.000010 0.000010 0.000010 0.000010 0.000010 0.000010 0.000010 0.000010 0.000010 0.000010 0.000010 0.000010 0.000010 0.000010 0.000010 0.000010 0.000010 0.000010 0.000010 0.000010 0.000010 0.000010 0.000010 0.000010 0.000010 0.000010 0.000010 0.000010 0.000010 0.000010 0.000010 0.000010 0.000010 0.000010 0.999170 0.000010 0.000010 0.000010
0.000010 0.000010 0.000010 0.000010 0.000010 0.000010 0.000010 0.000010 0.000010 0.000010 0.000010 0.000010 0.000010 0.000010 0.000010 0.000010 0.000010 0.000010 0.000010 0.000010 0.000010 0.000010 0.000010 0.000010 0.000010 0.000010 0.000010 0.000010 0.000010 0.000010 0.000010 0.000010 0.000010 0.000010 0.000010 0.000010 0.000010 0.000010 0.000010 0.000010 0.000010 0.000010 0.042402 0.000010 0.000010 0.000010 0.000010 0.000010 0.000010 0.000010 0.000010 0.000010 0.000010 0.000010 0.000010 0.000010 0.000010 0.000010 0.003303 0.000010 0.000010 0.000010 0.000010 0.000010 0.000010 0.000010 0.000010 0.000010 0.000010 0.000010 0.000010 0.000010 0.000010 0.000010 0.000010 0.000010 0.000010 0.000010 0.000010 0.000010 0.953485 0.000010 0.000010 0.000010
0.000010 0.000010 0.000010 0.000010 0.000010 0.000010 0.000010 0.000010 0.000010 0.000010 0.000010 0.000010 0.000010 0.000010 0.000010 0.000010 0.000010 0.000010 0.000010 0.000010 0.000010 0.000010 0.000010 0.000010 0.000010 0.000010 0.000012 0.000010 0.000010 0.000010 0.000010 0.000010 0.000010 0.000010 0.000010 0.000010 0.000010 0.000010 0.000010 0.000010 0.000010 0.000010 0.000010 0.000010 0.000010 0.000010 0.000010 0.000010 0.000010 0.000010 0.000010 0.000010 0.000010 0.000010 0.000010 0.000010 0.000010 0.000010 0.000010 0.000010 0.000010 0.000010 0.000010 0.000010 0.000010 0.000010 0.000010 0.000010 0.000010 0.000010 0.000010 0.000010 0.000010 0.000010 0.000010 0.000010 0.000010 0.000010 0.000010 0.000010 0.999168 0.000010 0.000010 0.000010
0.000010 0.000010 0.000010 0.000010 0.000010 0.000010 0.000010 0.000010 0.000010 0.014878 0.000010 0.000010 0.000010 0.000010 0.000010 0.000010 0.000010 0.000010 0.000010 0.000010 0.000010 0.000010 0.000010 0.003279 0.000010 0.000010 0.000010 0.000010 0.000010 0.000010 0.000010 0.000010 0.000010 0.007894 0.000010 0.000010 0.000010 0.000010 0.000010 0.000010 0.000010 0.000010 0.054069 0.000010 0.000010 0.000010 0.000010 0.000010 0.000010 0.000010 0.004084 0.000010 0.000010 0.000010 0.000010 0.000010 0.000010 0.000010 0.000010 0.000010 0.000010 0.000010 0.000010 0.000010 0.000010 0.002990 0.000010 0.000010 0.000010 0.000010 0.000010 0.000010 0.000010 0.000010 0.000010 0.000010 0.029305 0.000010 0.000010 0.000010 0.882741 0.000010 0.000010 0.000010
0.000010 0.000010 0.000010 0.000010 0.000010 0.000010 0.000010 0.000010 0.000010 0.000010 0.000010 0.000010 0.000010 0.000010 0.000010 0.000010 0.000010 0.000010 0.000010 0.000010 0.000010 0.000010 0.000010 0.000010 0.000010 0.000010 0.000010 0.000010 0.000010 0.000010 0.000010 0.030056 0.000010 0.000010 0.000010 0.000010 0.000010 0.000010 0.000010 0.005383 0.000010 0.000010 0.021218 0.000010 0.000010 0.000010 0.000010 0.000010 0.000010 0.000010 0.000010 0.000010 0.000010 0.000010 0.000010 0.000010 0.000010 0.000010 0.000010 0.000010 0.000010 0.000010 0.000010 0.000010 0.000010 0.000010 0.000010 0.000010 0.000010 0.000010 0.000010 0.000010 0.003456 0.000010 0.000010 0.000010 0.000010 0.000010 0.000010 0.000010 0.928531 0.000010 0.010577 0.000010
0.000010 0.000010 0.000010 0.000010 0.000010 0.000010 0.000010 0.000010 0.000010 0.000010 0.000010 0.000010 0.000010 0.000010 0.000010 0.000010 0.000010 0.000010 0.000010 0.000010 0.000010 0.000010 0.000010 0.000010 0.000010 0.000010 0.000010 0.000010 0.000010 0.000010 0.000010 0.000010 0.000010 0.000010 0.000010 0.000010 0.000010 0.000010 0.000010 0.000010 0.000010 0.000010 0.000010 0.000010 0.000010 0.000010 0.000010 0.000010 0.000010 0.000010 0.000010 0.000010 0.000010 0.000010 0.000010 0.000010 0.000010 0.000010 0.000010 0.000010 0.000010 0.000010 0.000010 0.000010 0.000010 0.000010 0.000010 0.000010 0.000010 0.000010 0.000010 0.000010 0.000010 0.000010 0.000010 0.000010 0.000010 0.000010 0.000010 0.000010 0.999170 0.000010 0.000010 0.000010
0.000010 0.000010 0.000010 0.000010 0.000010 0.000010 0.000010 0.000010 0.000010 0.000010 0.000010 0.000010 0.000010 0.000010 0.000010 0.000010 0.000010 0.000010 0.000010 0.000010 0.000010 0.000010 0.000010 0.000010 0.000010 0.000010 0.000010 0.040437 0.000010 0.000010 0.000010 0.000010 0.000010 0.000010 0.000010 0.000010 0.000010 0.000010 0.000010 0.564608 0.000010 0.009925 0.000010 0.000010 0.009059 0.019644 0.000010 0.000010 0.000010 0.000010 0.000010 0.000010 0.004269 0.000010 0.007856 0.000010 0.000010 0.000010 0.000010 0.000010 0.000010 0.000010 0.000010 0.000010 0.000010 0.000010 0.000010 0.000010 0.000010 0.000010 0.000010 0.337816 0.005635 0.000010 0.000010 0.000010 0.000010 0.000010 0.000010 0.000010 0.000010 0.000010 0.000010 0.000010
0.000010 0.000010 0.000010 0.000010 0.000010 0.000010 0.000010 0.000010 0.000010 0.000010 0.000010 0.000010 0.000010 0.000010 0.000010 0.000010 0.000010 0.000010 0.000010 0.000010 0.000010 0.000010 0.000010 0.000010 0.000010 0.000010 0.000010 0.000010 0.000010 0.000010 0.000010 0.000010 0.000010 0.000010 0.000010 0.000010 0.000010 0.000010 0.000010 0.793825 0.000010 0.000010 0.000010 0.000010 0.000010 0.000010 0.000010 0.000010 0.000010 0.000010 0.000010 0.000010 0.000010 0.000010 0.000010 0.000010 0.000010 0.000010 0.000010 0.000010 0.000010 0.000010 0.000010 0.000010 0.000010 0.000010 0.000010 0.000010 0.000010 0.000010 0.000010 0.205355 0.000010 0.000010 0.000010 0.000010 0.000010 0.000010 0.000010 0.000010 0.000010 0.000010 0.000010 0.000010
0.000010 0.000010 0.000010 0.000010 0.000010 0.000010 0.000010 0.000010 0.000010 0.000010 0.000010 0.000010 0.000010 0.000010 0.000010 0.000010 0.000010 0.000010 0.000010 0.000010 0.000010 0.000010 0.000010 0.000010 0.000010 0.000010 0.000010 0.000010 0.000010 0.000010 0.000010 0.000010 0.000010 0.000010 0.000010 0.000010 0.000010 0.000010 0.000010 0.802014 0.000010 0.000010 0.000010 0.000010 0.000010 0.000010 0.000010 0.000010 0.000010 0.000010 0.000010 0.000010 0.000010 0.000010 0.000010 0.000010 0.000010 0.000010 0.000010 0.000010 0.000010 0.000010 0.000010 0.000010 0.000010 0.000010 0.000010 0.000010 0.000010 0.000010 0.000010 0.197166 0.000010 0.000010 0.000010 0.000010 0.000010 0.000010 0.000010 0.000010 0.000010 0.000010 0.000010 0.000010
0.000010 0.000010 0.000010 0.000010 0.000010 0.000010 0.000010 0.000010 0.000010 0.000010 0.000010 0.000010 0.000010 0.000010 0.000010 0.000010 0.000010 0.000010 0.000010 0.000010 0.000010 0.000010 0.000010 0.000010 0.000010 0.000010 0.000010 0.000010 0.000010 0.000010 0.000010 0.000010 0.000010 0.000010 0.000010 0.000010 0.000010 0.000010 0.000010 0.000010 0.000010 0.000010 0.000010 0.000010 0.000010 0.000010 0.000010 0.000010 0.000010 0.000010 0.000010 0.000010 0.000010 0.000010 0.000010 0.000010 0.000010 0.000010 0.000010 0.000010 0.000010 0.000010 0.000010 0.000010 0.000010 0.000010 0.000010 0.000010 0.000010 0.000010 0.000010 0.999170 0.000010 0.000010 0.000010 0.000010 0.000010 0.000010 0.000010 0.000010 0.000010 0.000010 0.000010 0.000010
0.000010 0.000010 0.000010 0.000010 0.000010 0.000010 0.000010 0.000010 0.000010 0.000010 0.000010 0.000010 0.000010 0.000010 0.000010 0.000010 0.000010 0.000010 0.000010 0.000010 0.000010 0.000010 0.000010 0.000010 0.000010 0.000010 0.000010 0.032128 0.000010 0.000010 0.000010 0.000010 0.000010 0.000010 0.000010 0.000010 0.000010 0.000010 0.000010 0.746979 0.000010 0.000010 0.000010 0.000010 0.000010 0.000010 0.000010 0.000010 0.000010 0.000010 0.000010 0.000010 0.000010 0.000010 0.000010 0.000010 0.000010 0.000010 0.000010 0.000010 0.000010 0.000010 0.000010 0.000010 0.000010 0.000010 0.000010 0.000010 0.000010 0.000010 0.000010 0.220084 0.000010 0.000010 0.000010 0.000010 0.000010 0.000010 0.000010 0.000010 0.000010 0.000010 0.000010 0.000010
0.000010 0.000010 0.000010 0.000010 0.000010 0.000010 0.000010 0.000010 0.000010 0.000010 0.000010 0.000010 0.000010 0.000010 0.000010 0.000010 0.000010 0.000010 0.000010 0.000010 0.000010 0.000010 0.000010 0.000010 0.000010 0.000010 0.000010 0.000010 0.000010 0.000010 0.000010 0.000010 0.000010 0.000010 0.000010 0.000010 0.000010 0.000010 0.000010 0.704874 0.000010 0.000010 0.000010 0.000010 0.000010 0.000010 0.000010 0.000010 0.000010 0.000010 0.000010 0.000010 0.000010 0.000010 0.000010 0.000010 0.000010 0.000010 0.000010 0.000010 0.000010 0.000010 0.000010 0.000010 0.000010 0.000010 0.000010 0.000010 0.000010 0.000010 0.000010 0.294306 0.000010 0.000010 0.000010 0.000010 0.000010 0.000010 0.000010 0.000010 0.000010 0.000010 0.000010 0.000010
0.000010 0.000010 0.000010 0.000010 0.000010 0.000010 0.000010 0.000010 0.000010 0.000010 0.000010 0.000010 0.000010 0.000010 0.000010 0.000010 0.000010 0.000010 0.000010 0.000010 0.000010 0.000010 0.000010 0.000010 0.000010 0.000010 0.000010 0.000010 0.000010 0.000010 0.000010 0.000010 0.000010 0.000010 0.000010 0.000010 0.000010 0.000010 0.000010 0.000010 0.000010 0.000010 0.000010 0.000010 0.000010 0.000010 0.000010 0.000010 0.000010 0.000010 0.000010 0.000010 0.000010 0.000010 0.000010 0.000010 0.000010 0.000010 0.000010 0.000010 0.000010 0.000010 0.000010 0.000010 0.000010 0.000010 0.000010 0.000010 0.000010 0.000010 0.000010 0.999170 0.000010 0.000010 0.000010 0.000010 0.000010 0.000010 0.000010 0.000010 0.000010 0.000010 0.000010 0.000010
0.000010 0.000010 0.000010 0.000010 0.000010 0.000010 0.000010 0.000010 0.000010 0.000010 0.000010 0.000010 0.000010 0.000010 0.000010 0.000010 0.000010 0.000010 0.000010 0.000010 0.000010 0.000010 0.000010 0.000010 0.000010 0.000010 0.000010 0.000010 0.000010 0.000010 0.000010 0.000018 0.000010 0.000010 0.000010 0.000010 0.000010 0.000010 0.000010 0.000010 0.000010 0.000010 0.000010 0.000010 0.000010 0.000010 0.000010 0.000010 0.000010 0.000010 0.000010 0.000010 0.000010 0.000010 0.000010 0.000010 0.000010 0.000010 0.000010 0.000010 0.000010 0.000010 0.000010 0.000010 0.000010 0.000010 0.000010 0.000010 0.000010 0.000010 0.000010 0.999162 0.000010 0.000010 0.000010 0.000010 0.000010 0.000010 0.000010 0.000010 0.000010 0.000010 0.000010 0.000010
0.000010 0.000010 0.000010 0.000010 0.000010 0.000010 0.000010 0.000010 0.000010 0.000010 0.000010 0.000010 0.000010 0.000010 0.000010 0.000010 0.000010 0.000010 0.000010 0.000010 0.000010 0.000010 0.000010 0.000010 0.000010 0.000010 0.000010 0.000010 0.000010 0.000010 0.000010 0.000010 0.000010 0.000010 0.000010 0.000010 0.000010 0.000010 0.000010 0.202916 0.000010 0.000010 0.000010 0.000010 0.000010 0.000010 0.000010 0.000010 0.000010 0.000010 0.000010 0.000010 0.000010 0.000010 0.000010 0.000010 0.000010 0.000010 0.000010 0.000010 0.000010 0.000010 0.000010 0.000010 0.000010 0.000010 0.000010 0.000010 0.000010 0.000010 0.000010 0.796264 0.000010 0.000010 0.000010 0.000010 0.000010 0.000010 0.000010 0.000010 0.000010 0.000010 0.000010 0.000010
0.000010 0.000010 0.000010 0.000010 0.000010 0.000010 0.000010 0.000010 0.000010 0.000010 0.000010 0.000010 0.000010 0.000010 0.000010 0.000010 0.000010 0.000010 0.000010 0.000010 0.000010 0.000010 0.000010 0.000010 0.000010 0.000010 0.000010 0.000010 0.000010 0.000010 0.000010 0.000010 0.000010 0.000010 0.000010 0.000010 0.000010 0.000010 0.000010 0.000010 0.000010 0.000010 0.000010 0.000010 0.000010 0.000010 0.000010 0.000010 0.000010 0.000010 0.000010 0.000010 0.000010 0.000010 0.000010 0.000010 0.000010 0.000010 0.000010 0.000010 0.000010 0.000010 0.000010 0.000010 0.000010 0.000010 0.000010 0.000010 0.000010 0.000010 0.000010 0.999170 0.000010 0.000010 0.000010 0.000010 0.000010 0.000010 0.000010 0.000010 0.000010 0.000010 0.000010 0.000010
0.000010 0.000010 0.000010 0.000010 0.000010 0.000010 0.000010 0.000010 0.000010 0.000010 0.000010 0.000010 0.000010 0.000010 0.000010 0.000010 0.000010 0.000010 0.000010 0.000010 0.000010 0.000010 0.000010 0.000010 0.000010 0.000010 0.000010 0.029922 0.000010 0.000531 0.000010 0.034700 0.000010 0.000010 0.000010 0.000010 0.000010 0.000010 0.000010 0.563757 0.000010 0.004962 0.000010 0.000010 0.000010 0.000010 0.000010 0.000010 0.000010 0.000010 0.000010 0.000010 0.000010 0.000010 0.000010 0.000010 0.000010 0.000010 0.000010 0.000010 0.000010 0.000010 0.000010 0.000010 0.000010 0.000010 0.000010 0.004602 0.000010 0.000010 0.000010 0.344714 0.000010 0.000010 0.000010 0.000010 0.000010 0.004854 0.001730 0.000010 0.000010 0.000295 0.009202 0.000010
0.000010 0.000010 0.000010 0.000010 0.000010 0.000010 0.000010 0.000010 0.000010 0.000010 0.005491 0.000010 0.000010 0.000010 0.000010 0.000010 0.000010 0.000010 0.000010 0.000010 0.000010 0.000010 0.000010 0.000010 0.000010 0.000010 0.000010 0.000010 0.000010 0.000010 0.000010 0.000010 0.000010 0.000010 0.000010 0.000010 0.000010 0.000010 0.000010 0.656085 0.000010 0.000010 0.000010 0.000010 0.000010 0.000010 0.000010 0.000010 0.000010 0.000010 0.000010 0.000010 0.000010 0.000010 0.000010 0.000010 0.000010 0.000010 0.000010 0.002673 0.000010 0.000010 0.000010 0.000010 0.000010 0.000010 0.000010 0.000010 0.000010 0.000010 0.000010 0.319170 0.000010 0.000010 0.000010 0.000010 0.015790 0.000010 0.000010 0.000010 0.000010 0.000010 0.000010 0.000010
0.000010 0.000010 0.000010 0.000010 0.000010 0.000010 0.000010 0.000010 0.000010 0.000010 0.000010 0.000010 0.000010 0.000010 0.000010 0.000010 0.000010 0.000010 0.000010 0.000010 0.000010 0.000010 0.000010 0.000010 0.000010 0.000010 0.000010 0.000010 0.000010 0.000010 0.000010 0.000010 0.000010 0.000010 0.000010 0.000010 0.000010 0.000010 0.000010 0.957548 0.000010 0.000010 0.000010 0.000010 0.000010 0.000010 0.000010 0.000010 0.000010 0.000010 0.000010 0.000010 0.000010 0.000010 0.000010 0.000010 0.000010 0.000010 0.000010 0.000010 0.000010 0.000010 0.000010 0.000010 0.000010 0.000010 0.000010 0.000010 0.000010 0.000010 0.000010 0.041632 0.000010 0.000010 0.000010 0.000010 0.000010 0.000010 0.000010 0.000010 0.000010 0.000010 0.000010 0.000010
0.000010 0.000010 0.000010 0.000010 0.000010 0.000010 0.000010 0.000010 0.000010 0.000010 0.000010 0.000010 0.000010 0.000010 0.000010 0.000010 0.000010 0.000010 0.000010 0.000010 0.000010 0.000010 0.000010 0.000010 0.000010 0.000010 0.000010 0.000010 0.000010 0.000010 0.000010 0.000010 0.000010 0.000010 0.000010 0.000010 0.000010 0.000010 0.000010 0.999170 0.000010 0.000010 0.000010 0.000010 0.000010 0.000010 0.000010 0.000010 0.000010 0.000010 0.000010 0.000010 0.000010 0.000010 0.000010 0.000010 0.000010 0.000010 0.000010 0.000010 0.000010 0.000010 0.000010 0.000010 0.000010 0.000010 0.000010 0.000010 0.000010 0.000010 0.000010 0.000010 0.000010 0.000010 0.000010 0.000010 0.000010 0.000010 0.000010 0.000010 0.000010 0.000010 0.000010 0.000010
0.000010 0.000010 0.000010 0.000010 0.000010 0.000010 0.000010 0.000010 0.000010 0.000010 0.000010 0.000010 0.000010 0.000010 0.000010 0.000010 0.000010 0.000010 0.000010 0.000010 0.000010 0.000010 0.000010 0.000010 0.000010 0.000010 0.000010 0.000010 0.000010 0.000010 0.000010 0.000010 0.000010 0.000010 0.000010 0.000010 0.000010 0.000010 0.000010 0.999170 0.000010 0.000010 0.000010 0.000010 0.000010 0.000010 0.000010 0.000010 0.000010 0.000010 0.000010 0.000010 0.000010 0.000010 0.000010 0.000010 0.000010 0.000010 0.000010 0.000010 0.000010 0.000010 0.000010 0.000010 0.000010 0.000010 0.000010 0.000010 0.000010 0.000010 0.000010 0.000010 0.000010 0.000010 0.000010 0.000010 0.000010 0.000010 0.000010 0.000010 0.000010 0.000010 0.000010 0.000010
0.000010 0.000010 0.000010 0.000010 0.000010 0.000010 0.000010 0.000010 0.000010 0.000010 0.000010 0.000010 0.000010 0.000010 0.000010 0.000010 0.000010 0.000010 0.000010 0.000010 0.000010 0.000010 0.000010 0.000010 0.000010 0.000010 0.000010 0.000010 0.000010 0.000010 0.000010 0.000010 0.000010 0.000010 0.000010 0.000010 0.000010 0.000010 0.000010 0.999170 0.000010 0.000010 0.000010 0.000010 0.000010 0.000010 0.000010 0.000010 0.000010 0.000010 0.000010 0.000010 0.000010 0.000010 0.000010 0.000010 0.000010 0.000010 0.000010 0.000010 0.000010 0.000010 0.000010 0.000010 0.000010 0.000010 0.000010 0.000010 0.000010 0.000010 0.000010 0.000010 0.000010 0.000010 0.000010 0.000010 0.000010 0.000010 0.000010 0.000010 0.000010 0.000010 0.000010 0.000010
0.000010 0.000010 0.000010 0.000010 0.000010 0.000010 0.000010 0.000010 0.000010 0.000010 0.000010 0.000010 0.000010 0.000010 0.000010 0.000010 0.000010 0.000010 0.000010 0.000010 0.000010 0.000010 0.000010 0.000010 0.000010 0.000010 0.000010 0.000010 0.000010 0.000010 0.000010 0.000010 0.000010 0.000010 0.000010 0.000010 0.000010 0.000010 0.000010 0.999170 0.000010 0.000010 0.000010 0.000010 0.000010 0.000010 0.000010 0.000010 0.000010 0.000010 0.000010 0.000010 0.000010 0.000010 0.000010 0.000010 0.000010 0.000010 0.000010 0.000010 0.000010 0.000010 0.000010 0.000010 0.000010 0.000010 0.000010 0.000010 0.000010 0.000010 0.000010 0.000010 0.000010 0.000010 0.000010 0.000010 0.000010 0.000010 0.000010 0.000010 0.000010 0.000010 0.000010 0.000010
0.000010 0.000010 0.000010 0.000010 0.000010 0.000010 0.000010 0.000010 0.000010 0.000010 0.000010 0.000010 0.000010 0.000010 0.000010 0.000010 0.000010 0.000010 0.000010 0.000010 0.000010 0.000010 0.000010 0.000010 0.000010 0.000010 0.000010 0.000010 0.000010 0.000010 0.000010 0.000010 0.000010 0.000010 0.000010 0.000010 0.000010 0.000010 0.000010 0.999170 0.000010 0.000010 0.000010 0.000010 0.000010 0.000010 0.000010 0.000010 0.000010 0.000010 0.000010 0.000010 0.000010 0.000010 0.000010 0.000010 0.000010 0.000010 0.000010 0.000010 0.000010 0.000010 0.000010 0.000010 0.000010 0.000010 0.000010 0.000010 0.000010 0.000010 0.000010 0.000010 0.000010 0.000010 0.000010 0.000010 0.000010 0.000010 0.000010 0.000010 0.000010 0.000010 0.000010 0.000010
0.000010 0.000010 0.000010 0.000010 0.000010 0.000010 0.000010 0.000010 0.000010 0.000010 0.026063 0.000010 0.000010 0.000010 0.000010 0.000010 0.000010 0.000010 0.000010 0.000010 0.000010 0.000010 0.000010 0.000010 0.000010 0.000010 0.000010 0.003958 0.000010 0.000010 0.000010 0.000010 0.000010 0.000010 0.000010 0.000010 0.000010 0.000010 0.000010 0.899129 0.000010 0.000010 0.000010 0.000010 0.000010 0.000010 0.000010 0.000010 0.000010 0.000010 0.000010 0.000010 0.000010 0.000010 0.000010 0.000010 0.000010 0.000010 0.000010 0.000010 0.000010 0.000010 0.000010 0.000010 0.000010 0.000010 0.000010 0.000010 0.000010 0.000010 0.000010 0.070050 0.000010 0.000010 0.000010 0.000010 0.000010 0.000010 0.000010 0.000010 0.000010 0.000010 0.000010 0.000010
0.000010 0.000010 0.000010 0.000010 0.000010 0.000010 0.000010 0.000010 0.000010 0.000010 0.000010 0.000010 0.000010 0.000010 0.000010 0.000010 0.000010 0.000010 0.000010 0.000010 0.000010 0.000010 0.000010 0.000010 0.000010 0.000010 0.000010 0.000010 0.000010 0.000010 0.000010 0.000010 0.000010 0.000010 0.000010 0.000010 0.000010 0.000010 0.000010 0.881663 0.000010 0.000010 0.000010 0.000010 0.000010 0.000010 0.000010 0.000010 0.000010 0.000010 0.000010 0.000010 0.000010 0.000010 0.000010 0.000010 0.000010 0.000010 0.000010 0.000010 0.000010 0.000010 0.000010 0.000010 0.000010 0.000010 0.000010 0.000010 0.000010 0.000010 0.000010 0.117517 0.000010 0.000010 0.000010 0.000010 0.000010 0.000010 0.000010 0.000010 0.000010 0.000010 0.000010 0.000010
0.000010 0.000010 0.000010 0.000010 0.000010 0.000010 0.000010 0.000010 0.000010 0.000010 0.000010 0.000010 0.000010 0.000010 0.000010 0.000010 0.000010 0.000010 0.000010 0.000010 0.000010 0.000010 0.000010 0.000010 0.000010 0.000010 0.000010 0.000010 0.000010 0.000010 0.000010 0.000010 0.000010 0.000010 0.000010 0.024898 0.000010 0.000010 0.000010 0.000010 0.000010 0.000010 0.000010 0.000010 0.000010 0.000010 0.000010 0.000010 0.000010 0.000010 0.000010 0.000010 0.000010 0.000010 0.000010 0.000010 0.000010 0.000010 0.043764 0.000010 0.000010 0.000010 0.000010 0.000010 0.000010 0.903709 0.000010 0.000010 0.000010 0.000010 0.000010 0.000010 0.000010 0.000010 0.000010 0.000010 0.000010 0.026829 0.000010 0.000010 0.000010 0.000010 0.000010 0.000010
0.000010 0.000010 0.000010 0.000010 0.000010 0.000010 0.000010 0.000010 0.000010 0.000010 0.000010 0.000010 0.000010 0.000010 0.000010 0.000010 0.000010 0.000010 0.000010 0.000010 0.000010 0.000010 0.000010 0.000010 0.000010 0.000010 0.000010 0.000010 0.000010 0.000010 0.000010 0.000010 0.000010 0.000010 0.000010 0.000010 0.000010 0.000010 0.000010 0.000010 0.000010 0.000010 0.000010 0.000010 0.000010 0.000010 0.000010 0.000010 0.000010 0.000010 0.000010 0.000010 0.000010 0.000010 0.000010 0.000010 0.000010 0.000010 0.000010 0.000010 0.000010 0.000010 0.000010 0.000010 0.000010 0.999170 0.000010 0.000010 0.000010 0.000010 0.000010 0.000010 0.000010 0.000010 0.000010 0.000010 0.000010 0.000010 0.000010 0.000010 0.000010 0.000010 0.000010 0.000010
0.000010 0.000010 0.000010 0.000010 0.000010 0.000010 0.000010 0.000010 0.000010 0.000010 0.000010 0.000010 0.000010 0.000010 0.000010 0.000010 0.000010 0.000010 0.000010 0.000010 0.000010 0.000010 0.000010 0.000010 0.000010 0.000010 0.000010 0.000010 0.000010 0.000010 0.000010 0.000010 0.000010 0.000010 0.000010 0.000010 0.000010 0.000010 0.000010 0.000010 0.000010 0.000010 0.000010 0.000010 0.000010 0.000010 0.000010 0.000010 0.000010 0.000010 0.000010 0.000010 0.000010 0.000010 0.000010 0.000010 0.000010 0.000010 0.000010 0.000010 0.000010 0.000010 0.000010 0.000010 0.000010 0.999170 0.000010 0.000010 0.000010 0.000010 0.000010 0.000010 0.000010 0.000010 0.000010 0.000010 0.000010 0.000010 0.000010 0.000010 0.000010 0.000010 0.000010 0.000010
0.000010 0.000010 0.000010 0.000010 0.000010 0.000010 0.000010 0.000010 0.000010 0.000010 0.000010 0.000010 0.000010 0.000010 0.000010 0.000010 0.000010 0.000010 0.000010 0.000010 0.000010 0.000010 0.000010 0.000010 0.000010 0.000010 0.000010 0.000010 0.000010 0.000010 0.000010 0.000010 0.000010 0.000010 0.000010 0.000010 0.000010 0.000010 0.000010 0.000010 0.000010 0.000010 0.000010 0.000010 0.000010 0.000010 0.000010 0.000010 0.000010 0.000010 0.000010 0.000010 0.000010 0.000010 0.000010 0.000010 0.000010 0.000010 0.000010 0.000010 0.000010 0.000010 0.000010 0.000010 0.000010 0.999170 0.000010 0.000010 0.000010 0.000010 0.000010 0.000010 0.000010 0.000010 0.000010 0.000010 0.000010 0.000010 0.000010 0.000010 0.000010 0.000010 0.000010 0.000010
0.000010 0.000010 0.000010 0.000010 0.000010 0.000010 0.000010 0.000010 0.000010 0.000010 0.000010 0.000010 0.000010 0.000010 0.000010 0.000010 0.000010 0.000010 0.000010 0.000010 0.000010 0.000010 0.000010 0.000010 0.000010 0.000010 0.000010 0.000010 0.000010 0.000010 0.000010 0.000010 0.000010 0.000010 0.000010 0.000010 0.000010 0.000010 0.000010 0.000010 0.000010 0.000010 0.000010 0.000010 0.000010 0.000010 0.000010 0.000010 0.000010 0.000010 0.000010 0.000010 0.000010 0.000010 0.000010 0.000010 0.000010 0.000010 0.000010 0.000010 0.000010 0.000010 0.000010 0.000010 0.000010 0.999170 0.000010 0.000010 0.000010 0.000010 0.000010 0.000010 0.000010 0.000010 0.000010 0.000010 0.000010 0.000010 0.000010 0.000010 0.000010 0.000010 0.000010 0.000010
0.000010 0.000010 0.000010 0.000010 0.000010 0.000010 0.000010 0.000010 0.000010 0.000010 0.000010 0.000010 0.000010 0.000010 0.000010 0.000010 0.000010 0.000010 0.000010 0.000010 0.000010 0.000010 0.000010 0.000010 0.000010 0.000010 0.000010 0.000010 0.000010 0.000010 0.000010 0.000010 0.014542 0.012128 0.000010 0.005822 0.000010 0.000010 0.000010 0.000010 0.000010 0.000010 0.000010 0.000010 0.000010 0.007408 0.000010 0.000010 0.000010 0.000010 0.029094 0.000010 0.000010 0.000010 0.000010 0.000010 0.000010 0.000010 0.000010 0.000010 0.000010 0.000010 0.000010 0.000010 0.000010 0.920934 0.000010 0.005456 0.000010 0.000010 0.000010 0.000010 0.000010 0.003050 0.000010 0.000010 0.000010 0.000010 0.000010 0.000010 0.000815 0.000010 0.000010 0.000010
0.000010 0.000010 0.000010 0.000010 0.000010 0.000010 0.000010 0.000010 0.000010 0.000010 0.000010 0.000010 0.000010 0.000010 0.000010 0.000010 0.000010 0.000010 0.000010 0.000010 0.000010 0.000010 0.000010 0.000010 0.000010 0.000010 0.000010 0.000010 0.000010 0.000010 0.000010 0.000010 0.000010 0.000010 0.000010 0.000010 0.000010 0.000010 0.000010 0.000010 0.000010 0.000010 0.000010 0.000010 0.000010 0.000010 0.000010 0.000010 0.000010 0.000010 0.000010 0.000010 0.000010 0.000010 0.000010 0.000010 0.000010 0.000010 0.000010 0.000010 0.000010 0.000010 0.000010 0.000010 0.000010 0.999170 0.000010 0.000010 0.000010 0.000010 0.000010 0.000010 0.000010 0.000010 0.000010 0.000010 0.000010 0.000010 0.000010 0.000010 0.000010 0.000010 0.000010 0.000010
0.000010 0.000010 0.000010 0.000010 0.000010 0.000010 0.000010 0.000010 0.000010 0.000010 0.000010 0.000010 0.000010 0.000010 0.000010 0.000010 0.000010 0.000010 0.000010 0.000010 0.000010 0.000010 0.000010 0.000010 0.000010 0.000010 0.000010 0.000010 0.000010 0.000010 0.000010 0.000010 0.000010 0.000010 0.000010 0.000010 0.000010 0.000010 0.000010 0.000010 0.000010 0.000010 0.000010 0.000010 0.000010 0.000010 0.000010 0.000010 0.000010 0.000010 0.000010 0.000010 0.000010 0.000010 0.000010 0.000010 0.000010 0.000010 0.000010 0.000010 0.000010 0.000010 0.000010 0.000010 0.000010 0.999170 0.000010 0.000010 0.000010 0.000010 0.000010 0.000010 0.000010 0.000010 0.000010 0.000010 0.000010 0.000010 0.000010 0.000010 0.000010 0.000010 0.000010 0.000010
0.000010 0.000010 0.000010 0.000010 0.000010 0.000010 0.000010 0.000010 0.000010 0.000010 0.000010 0.000010 0.000010 0.000010 0.000010 0.000010 0.000010 0.000010 0.000010 0.000010 0.000010 0.000010 0.000010 0.000010 0.000010 0.000010 0.000010 0.003689 0.000010 0.003877 0.000010 0.000010 0.000010 0.000010 0.000010 0.000010 0.000010 0.000010 0.000010 0.000010 0.000010 0.000010 0.003660 0.000010 0.000010 0.000010 0.000010 0.000010 0.000010 0.000010 0.000010 0.000010 0.000010 0.000010 0.000010 0.000010 0.000010 0.000010 0.000010 0.000010 0.000010 0.000010 0.000010 0.000010 0.000010 0.911317 0.000010 0.000010 0.000010 0.000010 0.000010 0.004840 0.005654 0.000010 0.000010 0.000010 0.066192 0.000010 0.000010 0.000010 0.000010 0.000010 0.000010 0.000010
0.000010 0.000010 0.000010 0.000010 0.000010 0.000010 0.000010 0.000010 0.000010 0.000010 0.000010 0.000010 0.000010 0.000010 0.000010 0.000010 0.000010 0.000010 0.000010 0.000010 0.000010 0.000010 0.000010 0.000010 0.000010 0.000010 0.000010 0.000010 0.000010 0.000010 0.000010 0.000010 0.000010 0.000010 0.000010 0.033805 0.000010 0.000010 0.000010 0.000010 0.000010 0.000010 0.000010 0.000010 0.000010 0.000010 0.000010 0.000010 0.000010 0.000010 0.000010 0.000010 0.000010 0.000010 0.000010 0.000010 0.000010 0.000010 0.018128 0.000010 0.000010 0.000010 0.000010 0.000010 0.000010 0.932473 0.000010 0.000010 0.000010 0.000010 0.000010 0.000010 0.000010 0.000010 0.000010 0.000010 0.000010 0.014795 0.000010 0.000010 0.000010 0.000010 0.000010 0.000010
0.000010 0.000010 0.000010 0.000010 0.000010 0.000010 0.000010 0.000010 0.000010 0.000010 0.000010 0.000010 0.000010 0.000010 0.000010 0.000010 0.000010 0.000010 0.000010 0.000010 0.000010 0.000010 0.000010 0.000010 0.000010 0.000010 0.000010 0.000010 0.000010 0.000010 0.000010 0.000010 0.000010 0.000010 0.000010 0.000010 0.000010 0.000010 0.000010 0.000010 0.000010 0.000010 0.000010 0.000010 0.000010 0.000010 0.000010 0.000010 0.000010 0.000010 0.000010 0.000010 0.000010 0.000010 0.000010 0.000010 0.000010 0.000010 0.000010 0.000010 0.000010 0.000010 0.000010 0.000010 0.000010 0.932370 0.000010 0.000010 0.000010 0.000010 0.000010 0.000010 0.000010 0.000010 0.000010 0.000010 0.052023 0.014797 0.000010 0.000010 0.000010 0.000010 0.000010 0.000010
0.000010 0.000010 0.000010 0.000010 0.000010 0.000010 0.000010 0.000010 0.000010 0.000010 0.000010 0.000010 0.000010 0.000010 0.000010 0.000010 0.000010 0.000010 0.000010 0.000010 0.000010 0.000010 0.000010 0.000010 0.000010 0.000010 0.000010 0.000010 0.000010 0.000010 0.000010 0.000010 0.000010 0.000010 0.000010 0.000010 0.000010 0.000010 0.000010 0.000010 0.000010 0.000010 0.000010 0.000010 0.000010 0.000010 0.000010 0.000010 0.000010 0.000010 0.000010 0.000010 0.000010 0.000010 0.000010 0.000010 0.000010 0.000010 0.000010 0.000010 0.000010 0.000010 0.000010 0.000010 0.000010 0.999170 0.000010 0.000010 0.000010 0.000010 0.000010 0.000010 0.000010 0.000010 0.000010 0.000010 0.000010 0.000010 0.000010 0.000010 0.000010 0.000010 0.000010 0.000010
0.000010 0.000010 0.000010 0.000010 0.000010 0.000010 0.000010 0.000010 0.000010 0.000010 0.000010 0.000010 0.000010 0.000010 0.000010 0.000010 0.000010 0.000010 0.000010 0.000010 0.000010 0.000010 0.000010 0.000010 0.000010 0.000010 0.000010 0.000010 0.000010 0.000010 0.000010 0.000010 0.000010 0.000010 0.000010 0.000010 0.000010 0.000010 0.000010 0.000010 0.000010 0.000010 0.000010 0.000010 0.000010 0.000010 0.000010 0.000010 0.000010 0.000010 0.000010 0.000010 0.000010 0.000010 0.000010 0.000010 0.000010 0.000010 0.000010 0.000010 0.000010 0.000010 0.000010 0.000010 0.000010 0.999170 0.000010 0.000010 0.000010 0.000010 0.000010 0.000010 0.000010 0.000010 0.000010 0.000010 0.000010 0.000010 0.000010 0.000010 0.000010 0.000010 0.000010 0.000010
0.000010 0.000010 0.003319 0.000010 0.000010 0.000010 0.006812 0.000010 0.000010 0.000010 0.000010 0.000010 0.000010 0.000010 0.000010 0.000010 0.000010 0.000010 0.000010 0.051414 0.000010 0.000010 0.000010 0.002476 0.000010 0.000010 0.000010 0.000010 0.000010 0.026678 0.000010 0.038120 0.000010 0.000010 0.000010 0.011327 0.000010 0.000010 0.000010 0.000010 0.000010 0.001163 0.000010 0.000010 0.000010 0.021887 0.000010 0.000010 0.000010 0.000010 0.000010 0.000010 0.000010 0.000010 0.000010 0.000010 0.000010 0.000010 0.000010 0.000010 0.000010 0.000010 0.000010 0.000010 0.000010 0.679868 0.000010 0.043260 0.000010 0.000010 0.000010 0.000010 0.000010 0.000010 0.000010 0.000010 0.105848 0.000153 0.000010 0.000010 0.006975 0.000010 0.000010 0.000010
0.000010 0.000010 0.000010 0.000010 0.000010 0.000010 0.000010 0.000010 0.000010 0.009996 0.000010 0.000010 0.000010 0.000010 0.000010 0.000010 0.000010 0.000010 0.000010 0.041933 0.000010 0.000010 0.000010 0.000010 0.000010 0.000010 0.000010 0.000010 0.000010 0.000010 0.000010 0.000010 0.004208 0.000010 0.000010 0.000010 0.000010 0.000010 0.000010 0.000010 0.000010 0.000010 0.014346 0.000010 0.000010 0.000010 0.000010 0.000010 0.000010 0.000010 0.000010 0.000010 0.000010 0.000010 0.000010 0.000010 0.000010 0.000010 0.000010 0.000010 0.000010 0.000010 0.000010 0.000010 0.000010 0.899287 0.000010 0.000010 0.000010 0.000010 0.000010 0.000010 0.000010 0.000010 0.000010 0.000010 0.029451 0.000010 0.000010 0.000010 0.000010 0.000010 0.000010 0.000010
0.000010 0.000010 0.000010 0.000010 0.000010 0.000010 0.000010 0.000010 0.000010 0.000010 0.000010 0.000010 0.000010 0.000010 0.000010 0.000010 0.000010 0.000010 0.000010 0.032930 0.000010 0.000010 0.000010 0.000010 0.000010 0.000010 0.000010 0.000010 0.000010 0.002953 0.000010 0.000010 0.000010 0.000010 0.000010 0.000010 0.000010 0.000010 0.000010 0.000010 0.000010 0.000010 0.024043 0.000010 0.000010 0.000010 0.000010 0.000010 0.000010 0.000010 0.000010 0.000010 0.010524 0.000010 0.000010 0.000010 0.000010 0.000010 0.000010 0.000010 0.000010 0.000010 0.000010 0.000010 0.000010 0.827305 0.000010 0.022741 0.000010 0.000010 0.000010 0.000010 0.000010 0.000010 0.000010 0.000010 0.071009 0.000010 0.000010 0.000010 0.000010 0.000010 0.007735 0.000010
0.000010 0.000010 0.000010 0.000010 0.000010 0.000010 0.000010 0.005083 0.000010 0.000010 0.000010 0.000010 0.000010 0.000010 0.000010 0.000010 0.000010 0.000010 0.000010 0.017277 0.000010 0.000010 0.000010 0.000010 0.000010 0.000010 0.000010 0.000010 0.000010 0.031309 0.000010 0.000010 0.000010 0.000010 0.000010 0.000010 0.000010 0.000010 0.000010 0.000010 0.000010 0.000010 0.000010 0.000010 0.000010 0.000010 0.000010 0.000010 0.000010 0.000010 0.012707 0.000010 0.000010 0.000010 0.000010 0.000010 0.000010 0.000010 0.024166 0.000010 0.000010 0.000010 0.000010 0.000010 0.000010 0.850005 0.027340 0.000010 0.000010 0.000010 0.000010 0.000010 0.000010 0.000010 0.000010 0.000010 0.025770 0.000010 0.000010 0.000010 0.005592 0.000010 0.000010 0.000010
0.000010 0.000010 0.000010 0.000010 0.000010 0.000010 0.000010 0.000010 0.000010 0.000010 0.000010 0.000010 0.000010 0.000010 0.000010 0.000010 0.000010 0.000010 0.000010 0.007101 0.000010 0.000010 0.000010 0.012133 0.018301 0.000010 0.000010 0.000010 0.000010 0.000010 0.000010 0.000010 0.000010 0.000010 0.000010 0.000010 0.000010 0.000010 0.000010 0.000010 0.000010 0.000010 0.000010 0.000010 0.000010 0.000010 0.000010 0.000010 0.000010 0.000010 0.021099 0.000010 0.000010 0.000010 0.000010 0.000010 0.000010 0.000010 0.000010 0.000010 0.000010 0.000010 0.000010 0.000010 0.000010 0.889629 0.000010 0.000010 0.000010 0.000010 0.000010 0.001338 0.000010 0.000010 0.000010 0.000010 0.049629 0.000010 0.000010 0.000010 0.000010 0.000010 0.000010 0.000010
0.000010 0.000010 0.000010 0.000010 0.000010 0.000010 0.000010 0.000010 0.000010 0.030515 0.000010 0.000010 0.000010 0.000010 0.000010 0.000010 0.000010 0.000010 0.000010 0.034575 0.000010 0.000010 0.000010 0.000010 0.022487 0.000010 0.000010 0.001313 0.000010 0.022484 0.000010 0.000010 0.000010 0.005644 0.000010 0.000010 0.000010 0.000010 0.000010 0.000010 0.000010 0.000010 0.000010 0.000010 0.000010 0.017200 0.000010 0.000010 0.000010 0.000010 0.000010 0.000010 0.000010 0.000010 0.000010 0.000010 0.000010 0.000010 0.052191 0.000010 0.000010 0.000010 0.000010 0.000010 0.000010 0.595124 0.000010 0.000010 0.000010 0.000010 0.000010 0.000010 0.000010 0.000010 0.000010 0.000010 0.217727 0.000010 0.000010 0.000010 0.000010 0.000010 0.000010 0.000010
0.000010 0.000010 0.000010 0.000010 0.000010 0.000010 0.000010 0.000010 0.000010 0.000010 0.000010 0.000010 0.000010 0.000010 0.000010 0.000010 0.000010 0.000010 0.000010 0.000010 0.000010 0.000010 0.000010 0.000010 0.000010 0.000010 0.000010 0.000010 0.000010 0.000010 0.000010 0.000010 0.000010 0.000010 0.000010 0.000010 0.000010 0.000010 0.000010 0.000010 0.000010 0.000010 0.000010 0.000010 0.000010 0.000010 0.000010 0.000010 0.000010 0.000010 0.000010 0.000010 0.000010 0.000010 0.000010 0.000010 0.000010 0.000010 0.000010 0.000010 0.000010 0.000010 0.000010 0.000010 0.000010 0.999170 0.000010 0.000010 0.000010 0.000010 0.000010 0.000010 0.000010 0.000010 0.000010 0.000010 0.000010 0.000010 0.000010 0.000010 0.000010 0.000010 0.000010 0.000010
0.000010 0.000010 0.000010 0.000010 0.000010 0.000010 0.002747 0.000010 0.000010 0.000010 0.010594 0.000010 0.000010 0.000010 0.000010 0.000010 0.000010 0.000010 0.000010 0.000010 0.000010 0.000010 0.000010 0.008487 0.000010 0.000010 0.000010 0.003687 0.000010 0.000010 0.000010 0.000010 0.006915 0.000010 0.000010 0.000010 0.000010 0.000010 0.000010 0.010651 0.000010 0.000010 0.000010 0.000010 0.038794 0.000010 0.000010 0.000010 0.000010 0.000010 0.000010 0.000010 0.000010 0.000010 0.007800 0.000010 0.000010 0.000010 0.007172 0.000010 0.000010 0.000010 0.000010 0.000010 0.858676 0.010526 0.000010 0.000010 0.000010 0.000010 0.000010 0.000010 0.000010 0.000010 0.000010 0.000010 0.000010 0.000010 0.000010 0.000010 0.012029 0.000010 0.021211 0.000010
0.000010 0.000010 0.000010 0.000010 0.000010 0.000010 0.000538 0.000010 0.000010 0.000010 0.000010 0.000010 0.000010 0.000010 0.000010 0.000010 0.000010 0.000010 0.000010 0.000010 0.000010 0.000010 0.000010 0.004906 0.000010 0.000010 0.000010 0.000010 0.000010 0.000010 0.000010 0.000010 0.003626 0.000010 0.000010 0.000010 0.000010 0.000010 0.000010 0.000010 0.000010 0.000010 0.000010 0.000010 0.001274 0.000010 0.000010 0.000010 0.000010 0.000010 0.026930 0.000010 0.000010 0.000010 0.000010 0.000010 0.000010 0.000010 0.000010 0.000010 0.000010 0.000010 0.012828 0.000010 0.949128 0.000010 0.000010 0.000010 0.000010 0.000010 0.000010 0.000010 0.000010 0.000010 0.000010 0.000010 0.000010 0.000010 0.000010 0.000010 0.000010 0.000010 0.000010 0.000010
0.000010 0.000010 0.000010 0.000010 0.000010 0.000010 0.000010 0.000010 0.000010 0.000010 0.000010 0.000010 0.000010 0.000010 0.000010 0.000010 0.000010 0.000010 0.000010 0.000010 0.000010 0.000010 0.000010 0.000010 0.000010 0.000010 0.000010 0.000010 0.000010 0.000010 0.000010 0.000010 0.000010 0.012192 0.000010 0.000010 0.000010 0.000010 0.000010 0.000010 0.000010 0.000010 0.007929 0.000010 0.313351 0.000010 0.000010 0.000010 0.000010 0.000010 0.000010 0.000010 0.000010 0.000010 0.000010 0.000010 0.000010 0.000010 0.000010 0.000010 0.000010 0.000010 0.000010 0.000010 0.658011 0.000010 0.000010 0.000010 0.000010 0.000010 0.000010 0.000010 0.007727 0.000010 0.000010 0.000010 0.000010 0.000010 0.000010 0.000010 0.000010 0.000010 0.000010 0.000010
0.000010 0.000010 0.000010 0.000010 0.000010 0.000010 0.000010 0.000010 0.000010 0.000010 0.000010 0.000010 0.000010 0.000010 0.000010 0.000010 0.000010 0.000010 0.000010 0.000010 0.000010 0.000010 0.000010 0.000010 0.000010 0.000010 0.000010 0.000010 0.000010 0.000010 0.000010 0.000010 0.000010 0.000010 0.000010 0.000010 0.000010 0.000010 0.000010 0.000010 0.000010 0.000010 0.000010 0.000010 0.000010 0.000010 0.000010 0.000010 0.000010 0.000010 0.000010 0.000010 0.000010 0.000010 0.000010 0.000010 0.000010 0.000010 0.000010 0.000010 0.000010 0.000010 0.000010 0.000010 0.999170 0.000010 0.000010 0.000010 0.000010 0.000010 0.000010 0.000010 0.000010 0.000010 0.000010 0.000010 0.000010 0.000010 0.000010 0.000010 0.000010 0.000010 0.000010 0.000010
0.000010 0.000010 0.000010 0.000010 0.000010 0.000010 0.000010 0.000010 0.000010 0.000010 0.000010 0.000010 0.000010 0.000010 0.000010 0.000010 0.000010 0.000010 0.000010 0.000010 0.000010 0.000010 0.000010 0.000010 0.000010 0.000010 0.000010 0.000010 0.000010 0.000010 0.000010 0.000010 0.000010 0.000010 0.000010 0.000010 0.000010 0.000010 0.000010 0.000010 0.000010 0.000010 0.000010 0.000010 0.016961 0.000010 0.000010 0.000010 0.000010 0.000010 0.000010 0.000010 0.000010 0.000010 0.000010 0.000010 0.000010 0.000010 0.000010 0.000010 0.000010 0.000010 0.000010 0.000010 0.982219 0.000010 0.000010 0.000010 0.000010 0.000010 0.000010 0.000010 0.000010 0.000010 0.000010 0.000010 0.000010 0.000010 0.000010 0.000010 0.000010 0.000010 0.000010 0.000010
0.000010 0.000010 0.000010 0.000010 0.000010 0.000010 0.015617 0.000010 0.000010 0.000010 0.000010 0.000010 0.000010 0.000010 0.000010 0.000010 0.000010 0.000010 0.000010 0.000010 0.000010 0.000010 0.000010 0.000010 0.000010 0.000010 0.000010 0.000010 0.000010 0.000010 0.000010 0.000010 0.003283 0.000010 0.001037 0.000010 0.000010 0.000010 0.000010 0.000010 0.000010 0.000010 0.000010 0.000010 0.039600 0.000010 0.000010 0.000010 0.000010 0.000010 0.000010 0.000010 0.000010 0.000010 0.000010 0.000010 0.000010 0.000010 0.010817 0.036370 0.000010 0.000010 0.003561 0.000010 0.843523 0.000010 0.000010 0.000010 0.000010 0.000010 0.000010 0.011692 0.008586 0.000010 0.000010 0.000010 0.000010 0.000010 0.000010 0.000010 0.000010 0.011647 0.013549 0.000010
0.000010 0.000010 0.000010 0.000010 0.000010 0.000010 0.000010 0.000010 0.000010 0.000010 0.000031 0.000010 0.000010 0.000010 0.000010 0.000010 0.000010 0.000010 0.000010 0.000010 0.000010 0.000010 0.000010 0.032442 0.000010 0.000010 0.000010 0.000010 0.000010 0.000010 0.000010 0.000010 0.000010 0.000010 0.008207 0.105278 0.000010 0.011183 0.000010 0.000010 0.000010 0.000010 0.001999 0.000010 0.064048 0.000010 0.000010 0.000010 0.000010 0.000010 0.000010 0.000010 0.000010 0.000010 0.000010 0.000010 0.025900 0.000010 0.000010 0.007412 0.000010 0.000010 0.000010 0.000010 0.740566 0.000010 0.000010 0.000010 0.000010 0.000010 0.002203 0.000010 0.000010 0.000010 0.000010 0.000010 0.000010 0.000010 0.000010 0.000010 0.000010 0.000010 0.000010 0.000010
0.000010 0.000010 0.000010 0.000010 0.000010 0.000010 0.000010 0.000010 0.000010 0.000010 0.000010 0.000010 0.000010 0.000010 0.000010 0.000010 0.000010 0.000010 0.000010 0.000010 0.000010 0.000010 0.000010 0.002238 0.000010 0.000010 0.000010 0.000010 0.000010 0.000010 0.000010 0.000010 0.000010 0.000010 0.000010 0.034568 0.000010 0.000010 0.000010 0.000010 0.000010 0.000010 0.000010 0.000010 0.044707 0.000010 0.000010 0.000010 0.000010 0.000010 0.000010 0.000010 0.000010 0.000010 0.000010 0.000010 0.000010 0.000010 0.000010 0.058750 0.000010 0.000010 0.000010 0.000010 0.858947 0.000010 0.000010 0.000010 0.000010 0.000010 0.000010 0.000010 0.000010 0.000010 0.000010 0.000010 0.000010 0.000010 0.000010 0.000010 0.000010 0.000010 0.000010 0.000010
0.000010 0.000010 0.000010 0.000010 0.000010 0.000010 0.000010 0.000010 0.000010 0.000010 0.000010 0.000010 0.000010 0.000010 0.000010 0.000010 0.000010 0.000010 0.000010 0.000010 0.000010 0.000010 0.000010 0.000010 0.000010 0.000010 0.000010 0.000010 0.000010 0.000010 0.000010 0.000010 0.000010 0.000010 0.000010 0.000010 0.000010 0.000010 0.000010 0.000010 0.000010 0.000010 0.000010 0.000010 0.000010 0.000010 0.000010 0.000010 0.000010 0.000010 0.000010 0.000010 0.000010 0.000010 0.000010 0.000010 0.000010 0.000010 0.000010 0.000010 0.000010 0.000010 0.000010 0.000010 0.999170 0.000010 0.000010 0.000010 0.000010 0.000010 0.000010 0.000010 0.000010 0.000010 0.000010 0.000010 0.000010 0.000010 0.000010 0.000010 0.000010 0.000010 0.000010 0.000010
0.000010 0.000010 0.000010 0.000010 0.000010 0.000010 0.011334 0.000010 0.000010 0.000060 0.004098 0.000010 0.000010 0.000010 0.000010 0.000010 0.000010 0.000010 0.000010 0.000010 0.000010 0.000010 0.000010 0.025170 0.000010 0.000010 0.000010 0.000010 0.000010 0.000010 0.000010 0.015948 0.003211 0.000010 0.013052 0.000010 0.000010 0.001868 0.000010 0.000010 0.000010 0.000010 0.011738 0.000010 0.126313 0.000010 0.000010 0.000010 0.000010 0.000010 0.000010 0.000010 0.000010 0.000010 0.000010 0.000010 0.000010 0.000010 0.000010 0.000010 0.000010 0.000010 0.013701 0.000010 0.761425 0.000010 0.000328 0.000010 0.000010 0.000010 0.000010 0.011055 0.000010 0.000010 0.000010 0.000010 0.000010 0.000010 0.000010 0.000010 0.000010 0.000010 0.000010 0.000010
0.000010 0.000010 0.000010 0.000010 0.000010 0.000010 0.000010 0.000010 0.000010 0.000010 0.000010 0.000010 0.000010 0.000010 0.000010 0.000010 0.000010 0.000010 0.000010 0.000010 0.000010 0.000010 0.000010 0.000010 0.000010 0.000010 0.000010 0.000010 0.000010 0.000010 0.000010 0.000010 0.000010 0.000010 0.000010 0.000010 0.000010 0.000010 0.000010 0.000010 0.000010 0.000010 0.000010 0.000010 0.000010 0.000010 0.000010 0.000010 0.000010 0.000010 0.000010 0.000010 0.000010 0.000010 0.000010 0.000010 0.000010 0.000010 0.000010 0.000010 0.000010 0.000010 0.000010 0.000010 0.999170 0.000010 0.000010 0.000010 0.000010 0.000010 0.000010 0.000010 0.000010 0.000010 0.000010 0.000010 0.000010 0.000010 0.000010 0.000010 0.000010 0.000010 0.000010 0.000010
0.000010 0.000010 0.000010 0.000010 0.000010 0.000010 0.000010 0.006652 0.000010 0.000010 0.000010 0.000010 0.000010 0.000010 0.000010 0.000010 0.000010 0.000010 0.000010 0.000010 0.000010 0.000010 0.000010 0.000010 0.000010 0.000010 0.000010 0.000010 0.000010 0.000010 0.000010 0.000010 0.000010 0.000010 0.000010 0.091177 0.000010 0.000010 0.000010 0.000010 0.000010 0.000010 0.000010 0.007997 0.000010 0.000010 0.000010 0.000010 0.000010 0.000010 0.000010 0.000010 0.000010 0.000010 0.000010 0.000010 0.000010 0.000010 0.000010 0.002128 0.000010 0.000010 0.000010 0.000010 0.861786 0.000010 0.000010 0.000010 0.000218 0.000010 0.000010 0.000010 0.000010 0.000010 0.000010 0.000010 0.016714 0.000010 0.000010 0.000010 0.000010 0.007692 0.004887 0.000010
0.000010 0.000010 0.000010 0.000010 0.000010 0.000010 0.000010 0.000010 0.000010 0.000010 0.000010 0.000010 0.000010 0.000010 0.000010 0.000010 0.000010 0.000010 0.000010 0.000010 0.000010 0.000010 0.000010 0.000010 0.000010 0.000010 0.000010 0.000010 0.000010 0.000010 0.000010 0.000010 0.000010 0.000010 0.000010 0.000010 0.000010 0.000010 0.000010 0.000010 0.000010 0.000010 0.000010 0.000010 0.018711 0.000010 0.000010 0.000010 0.000010 0.000010 0.000010 0.000010 0.000010 0.000010 0.000010 0.000010 0.000010 0.000010 0.000010 0.000010 0.000010 0.000010 0.000010 0.000010 0.980469 0.000010 0.000010 0.000010 0.000010 0.000010 0.000010 0.000010 0.000010 0.000010 0.000010 0.000010 0.000010 0.000010 0.000010 0.000010 0.000010 0.000010 0.000010 0.000010
0.000010 0.000010 0.000010 0.000010 0.000010 0.000010 0.027393 0.000010 0.000010 0.000010 0.000010 0.000010 0.000010 0.000010 0.000010 0.000010 0.000010 0.000010 0.000010 0.000010 0.000010 0.000010 0.000010 0.000010 0.000010 0.000010 0.000010 0.000010 0.000010 0.000010 0.000010 0.000010 0.000010 0.000010 0.000010 0.000017 0.000010 0.000010 0.000010 0.000010 0.000010 0.000010 0.000010 0.000010 0.035784 0.000010 0.000010 0.000010 0.000010 0.000010 0.000010 0.000010 0.000010 0.000010 0.000010 0.000010 0.000010 0.000010 0.000010 0.000010 0.000010 0.000010 0.000010 0.000010 0.909969 0.000010 0.005418 0.000010 0.000010 0.000010 0.000010 0.000010 0.000010 0.000010 0.000010 0.000010 0.000010 0.020639 0.000010 0.000010 0.000010 0.000010 0.000010 0.000010
0.000010 0.000010 0.000010 0.000010 0.000010 0.000010 0.000010 0.000010 0.000010 0.000010 0.000010 0.000010 0.000010 0.000010 0.000010 0.000010 0.000010 0.000010 0.000010 0.000010 0.000010 0.000010 0.000010 0.000010 0.000010 0.000010 0.000010 0.000010 0.000010 0.000010 0.000010 0.000010 0.000010 0.000010 0.000010 0.000010 0.000010 0.000010 0.000010 0.000010 0.000010 0.000010 0.000010 0.000010 0.000010 0.000010 0.000010 0.000010 0.000010 0.000010 0.000010 0.000010 0.000010 0.000010 0.000010 0.000010 0.000010 0.000010 0.000010 0.000010 0.000010 0.000010 0.000010 0.000010 0.999170 0.000010 0.000010 0.000010 0.000010 0.000010 0.000010 0.000010 0.000010 0.000010 0.000010 0.000010 0.000010 0.000010 0.000010 0.000010 0.000010 0.000010 0.000010 0.000010
0.000010 0.000010 0.000010 0.000010 0.000010 0.000010 0.052991 0.000010 0.000010 0.000010 0.000010 0.000010 0.000010 0.000010 0.000010 0.000010 0.000010 0.000010 0.000010 0.000010 0.000010 0.000010 0.000010 0.000010 0.000010 0.000010 0.000010 0.008902 0.000010 0.000010 0.000010 0.000010 0.000010 0.000010 0.000010 0.000010 0.000010 0.000010 0.000010 0.000010 0.000010 0.000010 0.000010 0.000010 0.135433 0.000010 0.000010 0.000010 0.000010 0.000010 0.000010 0.000010 0.000010 0.000010 0.000010 0.000010 0.000010 0.000010 0.013209 0.000010 0.000010 0.000010 0.000010 0.000010 0.787222 0.000010 0.000010 0.000010 0.000010 0.000010 0.000010 0.000010 0.000010 0.000010 0.000010 0.000010 0.000010 0.000010 0.000010 0.000010 0.000010 0.000010 0.001463 0.000010
0.000010 0.000010 0.000010 0.000010 0.000010 0.000010 0.000010 0.000010 0.000010 0.000010 0.000010 0.000010 0.000010 0.000010 0.000010 0.000010 0.000010 0.000010 0.000010 0.000010 0.000010 0.000010 0.000010 0.000057 0.000010 0.002605 0.000010 0.004352 0.000010 0.000010 0.000010 0.000010 0.000010 0.000010 0.000010 0.059320 0.000010 0.000010 0.000010 0.010742 0.000010 0.000010 0.000010 0.000010 0.000010 0.000010 0.000010 0.000010 0.000010 0.000010 0.001686 0.000010 0.000010 0.000010 0.000010 0.000010 0.000010 0.000010 0.000010 0.023936 0.000010 0.000010 0.086216 0.000010 0.807057 0.000010 0.000233 0.000010 0.000010 0.000010 0.000010 0.000010 0.000010 0.000010 0.000010 0.000010 0.000010 0.003065 0.000010 0.000010 0.000010 0.000010 0.000010 0.000010
0.000010 0.000010 0.000010 0.000010 0.000010 0.000010 0.000010 0.000010 0.000010 0.000010 0.000010 0.000010 0.000010 0.000010 0.000010 0.000010 0.000010 0.000010 0.000010 0.000010 0.000010 0.000010 0.000010 0.000010 0.000010 0.000010 0.000010 0.000010 0.000010 0.000010 0.000010 0.000010 0.000010 0.000010 0.000010 0.000010 0.000010 0.000010 0.000010 0.000010 0.000010 0.000010 0.000010 0.000010 0.051413 0.000010 0.000010 0.000010 0.000010 0.000010 0.000010 0.000010 0.000010 0.000010 0.000010 0.000010 0.000010 0.000010 0.000010 0.000010 0.000010 0.000010 0.000010 0.000010 0.947767 0.000010 0.000010 0.000010 0.000010 0.000010 0.000010 0.000010 0.000010 0.000010 0.000010 0.000010 0.000010 0.000010 0.000010 0.000010 0.000010 0.000010 0.000010 0.000010
0.000010 0.000010 0.000010 0.000010 0.000010 0.000010 0.000010 0.000010 0.000010 0.000010 0.000010 0.000010 0.000010 0.000010 0.000010 0.000010 0.000010 0.000010 0.000010 0.000010 0.000010 0.000010 0.000010 0.000010 0.000010 0.000010 0.000010 0.000010 0.000010 0.000010 0.000010 0.000010 0.000010 0.000010 0.000010 0.000010 0.000010 0.000010 0.000010 0.022526 0.000010 0.000010 0.000010 0.000010 0.000010 0.000010 0.000010 0.000010 0.000010 0.000010 0.000010 0.000010 0.000010 0.000010 0.000010 0.000010 0.000010 0.000010 0.000010 0.000010 0.000010 0.000010 0.000010 0.000010 0.952722 0.023942 0.000010 0.000010 0.000010 0.000010 0.000010 0.000010 0.000010 0.000010 0.000010 0.000010 0.000010 0.000010 0.000010 0.000010 0.000010 0.000010 0.000010 0.000010
0.000010 0.000010 0.000010 0.000010 0.000010 0.000010 0.006436 0.000010 0.000010 0.000010 0.000010 0.000010 0.000010 0.000010 0.000010 0.000010 0.000010 0.000010 0.000010 0.000010 0.000010 0.000010 0.000010 0.000010 0.000010 0.000010 0.000010 0.000010 0.000010 0.000010 0.000010 0.000010 0.000010 0.000010 0.000010 0.000010 0.000010 0.000010 0.000010 0.000010 0.000010 0.000010 0.000010 0.000010 0.000010 0.000010 0.000010 0.000010 0.000010 0.000010 0.000010 0.000010 0.000010 0.000010 0.000010 0.000010 0.000010 0.000010 0.000010 0.000010 0.000010 0.000010 0.000010 0.000010 0.992744 0.000010 0.000010 0.000010 0.000010 0.000010 0.000010 0.000010 0.000010 0.000010 0.000010 0.000010 0.000010 0.000010 0.000010 0.000010 0.000010 0.000010 0.000010 0.000010
0.000010 0.000010 0.000010 0.000010 0.000010 0.000010 0.000010 0.019475 0.000010 0.000010 0.000010 0.000010 0.000010 0.000010 0.000010 0.000010 0.000010 0.000010 0.008539 0.000010 0.000010 0.000010 0.000010 0.000010 0.000010 0.000010 0.626131 0.000010 0.000010 0.000010 0.000010 0.000010 0.000010 0.000010 0.000010 0.000010 0.015253 0.000010 0.000010 0.000010 0.000010 0.000010 0.000010 0.000010 0.000010 0.000010 0.000010 0.000010 0.000010 0.000010 0.000010 0.000010 0.000010 0.305878 0.000010 0.020806 0.000010 0.000010 0.000010 0.000010 0.000010 0.000010 0.000010 0.000010 0.000010 0.000010 0.000010 0.000010 0.000010 0.000010 0.000010 0.000010 0.000010 0.000010 0.000010 0.003148 0.000010 0.000010 0.000010 0.000010 0.000010 0.000010 0.000010 0.000010
0.000010 0.000010 0.000010 0.000010 0.000010 0.000010 0.000010 0.000010 0.000010 0.000010 0.000010 0.000010 0.000010 0.000010 0.000010 0.000010 0.000010 0.000010 0.000010 0.000010 0.000010 0.000010 0.000010 0.000010 0.000010 0.000010 0.999170 0.000010 0.000010 0.000010 0.000010 0.000010 0.000010 0.000010 0.000010 0.000010 0.000010 0.000010 0.000010 0.000010 0.000010 0.000010 0.000010 0.000010 0.000010 0.000010 0.000010 0.000010 0.000010 0.000010 0.000010 0.000010 0.000010 0.000010 0.000010 0.000010 0.000010 0.000010 0.000010 0.000010 0.000010 0.000010 0.000010 0.000010 0.000010 0.000010 0.000010 0.000010 0.000010 0.000010 0.000010 0.000010 0.000010 0.000010 0.000010 0.000010 0.000010 0.000010 0.000010 0.000010 0.000010 0.000010 0.000010 0.000010
0.000010 0.000010 0.000010 0.000010 0.000010 0.000010 0.000010 0.000010 0.000010 0.000010 0.000010 0.000010 0.000010 0.000010 0.000010 0.000010 0.000010 0.000010 0.000010 0.000010 0.000010 0.000010 0.000010 0.000010 0.000010 0.000010 0.999170 0.000010 0.000010 0.000010 0.000010 0.000010 0.000010 0.000010 0.000010 0.000010 0.000010 0.000010 0.000010 0.000010 0.000010 0.000010 0.000010 0.000010 0.000010 0.000010 0.000010 0.000010 0.000010 0.000010 0.000010 0.000010 0.000010 0.000010 0.000010 0.000010 0.000010 0.000010 0.000010 0.000010 0.000010 0.000010 0.000010 0.000010 0.000010 0.000010 0.000010 0.000010 0.000010 0.000010 0.000010 0.000010 0.000010 0.000010 0.000010 0.000010 0.000010 0.000010 0.000010 0.000010 0.000010 0.000010 0.000010 0.000010
0.014409 0.000010 0.000920 0.000242 0.000010 0.000010 0.000010 0.000010 0.000010 0.000010 0.000010 0.000010 0.000010 0.000010 0.000010 0.011341 0.000010 0.000010 0.000967 0.000010 0.000010 0.000010 0.000010 0.000010 0.000010 0.017100 0.031451 0.018943 0.000010 0.000010 0.015298 0.074470 0.001736 0.019988 0.000010 0.000010 0.000010 0.034608 0.000010 0.000010 0.000010 0.000010 0.031511 0.000010 0.000132 0.031413 0.000703 0.000010 0.000010 0.003429 0.000010 0.000010 0.000010 0.584106 0.000010 0.000010 0.004015 0.004293 0.000430 0.017083 0.015252 0.000010 0.000010 0.000010 0.007786 0.025683 0.000010 0.000010 0.000010 0.000010 0.000010 0.001196 0.012327 0.000010 0.000010 0.002667 0.000010 0.000010 0.000010 0.000010 0.000010 0.015963 0.000010 0.000010
[truncated: 656,209 more chars]
